# Supplementary material for: Pan-kinome of Legionella expanded by a bioinformatics survey
Source: Sci Rep. 2022 Dec 16;12:21782. doi: 10.1038/s41598-022-26109-x (PMC9758233; doi:10.1038/s41598-022-26109-x)
Supplement: Supplementary file 1 — Supplementary Information 1. [file 41598_2022_26109_MOESM1_ESM.xlsx]

## Sheet: descrption
Index	Index for kinase domain
Family	Representative gene name for the family (based on Burstein 2016 Legionella Ortologues Groups)
ACC	Query protein accession number
CDD ACC	Conserved domain database accession number
CDD	Conserved domain database description
CDD Range	Conserved domain database domain range
CDD E-value	Conserved domain database hit score
Pfam name	Pfam family name
Pfam description	Pfam database description
Pfam Range	Pfam database domain range
Pfam E-value (indenpendent)	This is the significance of the sequence in the whole database search
Pfam E-value (conditional)	It is the expected number of additional domains or hits that would be found with a domain/hit score this big in the set of sequences reported in the top hits list, if those sequences consisted only of random nonhomologous sequence outside the region that sufficed to define them as homologs.
Protein length	Analyzed length of query protein
Note	Additional information
yellow shading marks novel kinase families identified in this work

## Sheet: S1. CD-search and Pfamscan
Index	Orthologous group	ACC	CDD ACC	CDD	CDD Range	CDD E-value	Pfam top hit	Pfam description	Pfam Range	Pfam E-value (indenpendent)	Pfam E-value (conditional)	Protein length	PKL family	Note
1	Lade_0735	KTC66077.1	cl21453	PKc_like super family	34-275	1.10e-74	APH	Phosphotransferase enzyme family	216-294	2.1e-05	5.3e-09	389	CDD: PKc_like super family; Pfam:APH	-
2	Lade_1762	KTC64955.1	cl37069; cl21453	SMC_prok_B super family; PKc_like super family	1746-2505; 1014-1038	8.59e-34; 4.06e-03	Choline_kinase	Choline/ethanolamine kinase	968-1046	0.003	3.0e-07	2519	CDD: PKc_like super family; Pfam:Choline_kinase	-
3	Lani_1194	KTC72970.1	cl17173	AdoMet_MTases super family	285-379	3.30e-03	Methyltransf_12	Methyltransferase domain	301-411	0.03	3.0e-06	471	Novel:Lani_1194	-
4	Lani_1270	KTC72350.1	cl34459	SrkA super family	21-322	1.85e-33	APH	Phosphotransferase enzyme family	38-288	3.4e-23	1.0e-26	338	CDD:SrkA super family; Pfam:APH	-
5	Lani_2156	KTC70609.1	cd14014	STKc_PknB_like	42-303	3.18e-40	Pkinase	Protein kinase domain	42-304	7.5e-38	2.7e-41	461	CDD:STKc_PknB_like; Pfam:Pkinase	-
6	Lani_2175	KTC70628.1	cl37506	APH super family	43-268	1.20e-04	APH	Phosphotransferase enzyme family	32-278	1.4e-08	3.6e-12	-	CDD:APH super family; APH	-
7	Lani_2330	KTC70783.1	cd05120	APH_ChoK_like	47-251	2.56e-19	APH	Phosphotransferase enzyme family	55-276	8.6e-17	8.7e-21	320	CDD:APH_ChoK_like; Pfam:APH	-
8	Lani_2628	KTC69717.1	cl34459	SrkA super family	29-96	3.83e-03	-	-	-	-	-	124	CDD:SrkA super family	-
9	Lani_2844	KTC68958.1	-	-	-	-	-	-	-	-	-	340	Novel:Lani_2844	-
10	Lani_3092	KTC67871.1	cl34459	SrkA super family	11-180	2.56e-20	APH	Phosphotransferase enzyme family	3-151	6.5e-11	1.3e-14	200	CDD:SrkA super family; Pfam:APH	-
11 ,12	Lani_3295	KTC66950.1	cl21453; cl21453; cl3445; pfam1293	PKc_like super family; PKc_like super family; SrkA super family, F-box-like	75-264; 470-663; 228-307; 403-427	4.08e-23; 7.54e-19; 6.69e-04; 3.09e-03	APH; APH; F-box; F-box	Phosphotransferase enzyme family; Phosphotransferase enzyme family; F-box domain; F-box domain	76-295; 469-687; 6-40; 393-434	4.9e-14; 7.3e-17; 0.36; 0.0011	2.5e-17; 3.7e-20; 0.00018; 5.8e-07	813	CDD:PKc_like super family; Pfam:APH	this family has a pair of tandem kinase domains
13	Lani_3431	KTC67086.1	cd00180	PKc	9-207	2.73e-09	Pkinase	Protein kinase domain	7-181	0.00037	9.4e-08	218	CDD:PKc; Pfam:Pkinase	-
14	Lani_3444	KTC67099.1	cd00180; cl21453	PKc; PKc_like super family	108-228; 187-278	2.10e-11; 8.63e-04	Pkinase	Protein kinase domain	97-255	4.3e-11	2.2e-14	320	CDD:PKc; Pfam:Pkinase	-
15	Lani_3800	KTC67455.1	cl21453	PKc_like super family	291-552	3.87e-18	Pkinase	Protein kinase domain	55-133	7.0e-16	1.4e-19	573	CDD:PKc_like super family; Pfam:Pkinase	-
16	Lbir_0071	KTC76002.1	cl21453	PKc_like super family	65-209	2.27e-06	Pkinase	Protein kinase domain	61-222	4.3e-08	1.1e-11	545	CDD:PKc_like super family; Pfam:Pkinase	-
17	Lbir_1275	KTC72500.1	cl21453	PKc_like super family	52-284	2.81e-16	APH	Phosphotransferase enzyme family	88-240	2.7e-13	7.0e-17	296	CDD:PKc_like super family; Pfam:APH	-
19	Lboz_2918	KTC71341.1	cl21453	PKc_like super family	95-258	4.43e-09	Pkinase	Protein kinase domain	91-314	0.00026	5.3e-08	653	CDD:PKc_like super family; Pfam:Pkinase	-
18	Lboz_0382	KTC77429.1	cl21453; cl21453; cl2720	PKc_like super family; PKc_like super family; Mpp10 super family	286-326; 62-114; 176-279	4.99e-08; 2.52e-05; 3.14e-04	Pkinase	Protein kinase domain	56-177	2.1e-05	1.1e-08	359	CDD:PKc_like super family; Pfam:Pkinase	-
20	Lbru_0762	KTC86821.1	cd00180	PKc	93-289	2.06e-20	Pkinase	Protein kinase domain	87-291	5.0e-20	1.8e-23	291	CDD:PKc; Pfam:Pkinase	-
21	Lbru_1440	KTC84079.1	cl21453	PKc_like super family	1-79	2.61e-09	Pkinase	Protein kinase domain	1-81	2.0e-08	3.0e-12	107	CDD:PKc_like super family; Pfam:Pkinase	-
22	Lbru_1570	KTC84209.1	cl21453	PKc_like super family	34-275	1.10e-74	Pkinase	Protein kinase domain	28-275	2.4e-50	8.5e-54	290	CDD:PKc_like super family; Pfam:Pkinase	-
23	Lbru_2353	KTC78061.1	cl21453	PKc_like super family	197-360	1.44e-24	Pkinase; EAD9	Protein kinase domain; Effector-associated domain 9	174-421	9.8e-18	5.0e-21	515	CDD:PKc_like super family; Pfam:Pkinase	-
24	Lbru_2605	KTC78313.1	cl33378; cl3651	STYKc super family; PTZ00108 super family	147-257; 430-793	1.98e-07; 1.35e-04	PK_Tyr_Ser-Thr	Protein tyrosine and serine/threonine kinase; Effector-associated domain 9	50-96; 482-545	92; 0.002	0.038; 8.2e-07	804	CDD:STYKc super family; Pfam: PK_Tyr_Ser-Thr	-
25	Lche_1142	KTC79122.1	cd00180	PKc	86-307	1.48e-11	Pkinase; CID	Protein kinase domain; CID domain	107-394; 557-669	4.4e-11; 440	1.3e-14; 0.14	928	CDD:PKc_like super family; Pfam:Pkinase	-
26	Lche_2340	KTC80320.1	cd00180	PKc	72-214	1.57e-06	PK_Tyr_Ser-Thr	Protein tyrosine and serine/threonine kinase	66-218	1.5e-08	5.5e-12	494	CDD:PKc; Pfam:PK_Tyr_Ser-Thr	-
27	Lcin_0519	KTC93481.1	cd0244	AdoMet_MTase	88-193	1.12e-09	Methyltransf_12; Fez1	Methyltransferase domain; Fez1	90-188; 557-969	5.5e-09; 0.54	7.0e-12; 0.00069	956	Novel:Lcin_0519	-
28	Lcin_2934	KTC81864.1	cl21453; cl36566	PKc_like super family; PTZ00440 super family	40-250; 199-488	4.79e-04; 9.11e-03	Pkinase; DUF3161; DUF3161; DUF3161	Protein kinase domain; Protein of unknown function (DUF3161); Protein of unknown function (DUF3161); Protein of unknown function (DUF3161)	11-224; 214-312; 319-368; 385-435	1.8e-07; 17; 1.3; 26	3.7e-11; 0.0035; 0.00026; 0.0052	519	CDD:PKc_like super family; Pfam:Pkinase	-
29	LDG_5205	EHL32614.1	cl21453	PKc_like super family	55-282	1.53e-37	APH_6_hur	Aminoglycoside/hydroxyurea antibiotic resistance kinase	45-183	2.8e-37	7.1e-41	302	CDD:PKc_like super family; Pfam:APH_6_hur	-
30	LDG_5218	EHL32627.1	pfam01636	APH	43-238	8.48e-10	APH	Phosphotransferase enzyme family	32-298	1.9e-10	2.0e-14	328	CDD:APH; Pfam:APH	-
31	LDG_5283	EHL32690.1	pfam01636	APH	34-266	1.51e-09	APH	Phosphotransferase enzyme family	29-273	9.5e-134	9e-17	318	CDD:APH; Pfam:APH	-
32	LDG_5602	EHL32230.1	PRK00029	PRK00029	2-481	0	SelO	Protein adenylyltransferase SelO	1-452	7.0e-115	1.1e-118	481	CDD:PRK00029; Pfam:SelO	-
33	LDG_5736	EHL32352.1	cd00180	PKc	63-248	3.29e-11	Pkinase	Protein kinase domain	57-263	2.2e-09	1.1e-13	564	CDD:PKc; Pfam:Pkinase	-
34	LDG_5768	EHL32164.1	cd00180	PKc	65-332	7.43e-20	Pkinase	Protein kinase domain	59-343	7.6e-21	2.7e-24	473	CDD:PKc; Pfam:Pkinase	-
35	LDG_6000	EHL31834.1	pfam07804; cl11853	HipA_C; Couple_hipA super family	175-386; 17-124	2.70e-59; 2.92e-06	HipA_C; Couple_hipA	HipA-like C-terminal domain; HipA N-terminal domain	175-386; 10-105	1.4e-46; 4.5e-06	2.2e-50; 6.9e-10	414	CDD:HipA_C; Pfam:HipA-like C-terminal domain	-
36	LDG_6585	EHL31407.1	cl34459	SrkA super family	37-288	1.30e-18	APH	Phosphotransferase enzyme family	29-267	5.7e-16	1.5e-19	327	CDD:SrkA super family; Pfam:APH	-
37	LDG_6900	EHL31096.1	cd17793	HipA	16-375	2.97e-160	HipA_C; Couple_hipA	HipA-like C-terminal domain; HipA N-terminal domain	142-378; 1-100	5.3e-52; 5.8e-25	5.4e-56; 5.9e-29	401	CDD:HipA; Pfam:HipA_C	-
38	LDG_7015	EHL30869.1	PRK11768	PRK11768	4-323	0	APH	Phosphotransferase enzyme family	32-270	4.4e-35	6.8e-39	326	CDD:PRK11768; Pfam:APH	-
39	LDG_7076	EHL30927.1	cl21453	PKc_like super family	158-238	2.58e-04	Pkinase	Protein kinase domain	148-248	0.2	4.1e-05	348	CDD:PKc_like super family; Pfam:Pkinase	-
40	LDG_7102	EHL30953.1	cl17182; pfam01636; pfam13508	NAT_SF super family; APH; Acetyltransf_7	330-480; 523-619 35-270;	7.01e-23; 9.89e-17; 2.19e-06	Acetyltransf_10; APH	Acetyltransferase; Phosphotransferase enzyme family	355-480; 35-280	4.7e-18; 7.4e-21	1.7e-21; 2.7e-24	652	CDD:APH; Pfam:APH	-
41	LDG_7230	EHL30744.1	pfam01636	APH	15-218	1.12e-10	APH	Phosphotransferase enzyme family	14-251	5.1e-17	1.0e-20	329	CDD:APH; Pfam:APH	-
42	LDG_7735	EHL30227.1	cl21453	PKc_like super family	106-312	1.59e-13	Pkinase	Protein kinase domain	74-314	1.2e-14	6.0e-19	487	CDD:PKc_like super family; Pfam:Pkinase	-
43	LDG_7995	EHL29995.1	COG3899; cd14014	COG3899; STKc_PknB_like	249-810; 1-218	7.32e-114; 5.46e-55	AAA_16; Pkinase	AAA ATPase domain; Protein kinase domain	248-435; 1-216	6.6e-42; 1.8e-31	7.8e-45; 2.1e-34	815	CDD:STKc_PknB_like; Pfam:Pkinase	-
44	Ldro_2534	KTC85362.1	cl21453	PKc_like super family	146-280	5.84e-08	Pkinase	Protein kinase domain	111-295	1.8e-07	2.8e-11	471	CDD:PKc_like super family; Pfam:Pkinase	-
45	Ldum_2240	KTC91172.1	cd00180	PKc	337-527	5.52e-19	Pkinase	Protein kinase domain	327-633	8.8e-19	1.8e-22	691	CDD:PKc; Pfam:Pkinase	-
46	Ldum_3030	KTC88772.1	cl21453	PKc_like super family	6-271	7.54e-17	APH	Phosphotransferase enzyme family	22-261	1.8e-14	5.4e-18	334	CDD:PKc_like super family; Pfam:APH	-
47	Lery_0006	KTC99896.1	cl21453	PKc_like super family	33-220	8.73e-15	APH	Phosphotransferase enzyme family	27-247	4.1e-09	4.2e-13	338	CDD:PKc_like super family; Pfam:APH	-
48	Lery_1666	KTC97827.1	cl21454	PKc_like super family	50-184	3.38e-18	Pkinase	Protein kinase domain	48-197	8.7e-14	4.4e-17	399	CDD:PKc_like super family; Pfam:Pkinase	-
49	Lery_1908	KTC96116.1	cl21453	PKc_like super family	35-249	3.45e-09	PK_Tyr_Ser-Thr	Protein tyrosine and serine/threonine kinase	33-300	1.3e-09	4.0e-13	724		-
50	Lery_1962	KTC96170.1	cl21453	PKc_like super family	330-409	9.10e-08	Pkinase	Protein kinase domain	339-431	1.5e-07	3.1e-11	815		-
51	Lery_2848	KTC94681.1	cl21454	PKc_like super family	181-369	4.67e-09	Pkinase	Protein kinase domain	130-375	1.1e-05	1.1e-09	417		-
52	Lfee_0407	KTD03661.1	-	-	-	-	-	-	-	-	-	287	Novel:Lfee_0407	-
53	Lfee_1516	KTC98559.1	cl21453	PKc_like super family	167-226	6.62e-05	Pkinase	Protein kinase domain	124-228	1.0e-05	1.1e-09	339		-
54	Lfee_1592	KTC96680.1	cd00180	PKc	13-130	1.59e-08	Pkinase	Protein kinase domain	7-211	1.9e-06	4.0e-10	262		-
55	Lfee_1823	KTC96911.1	cl21453	PKc_like super family	52-211	7.49e-13	TCAD9	Ternary complex associated domain 9	101-166	0.0082	8.3e-07	224		-
56	Lgee_0256	KTD04226.1	cd00180	PKc	63-196	1.60e-08	Pkinase	Protein kinase domain	58-218	1.0e-05	5.1e-10	929		-
57	Lgra_3126	KTD06349.1	cl21453	PKc_like super family	267-448	3.45e-06	Pkinase	Protein kinase domain	261-426	0.011	1.1e-06	569		-
58	Lisr_0537	KTD32018.1	cd00180	PKc	29-261	7.90e-20	Pkinase	Protein kinase domain	26-266	1.5e-19	7.0e-23	494		-
59	Lisr_1338	KTD23657.1	cd00180	PKc	441-632	2.50e-12	Pkinase	Protein kinase domain	435-686	3.2e-17	9.8e-21	943		-
60	Lisr_2052	KTD19490.1	cd00180	PKc	97-209	6.63e-12	Pkinase	Protein kinase domain	51-283	2.0e-10	3.1e-14	404		-
61	Lisr_2330	KTD14985.1	cl21698	COG2187 super family	35-340	4.18e-60	-	-	-	-	-	343		-
62	Llan_0165	KTD25419.1	-	-	-	-	-	-	-	-	-	263	Novel:Llan_0165	-
63	LLO_0018	CBJ10339.1	cl37506	APH super family	37-237	1.18e-05	APH	Phosphotransferase enzyme family	30-267	2.4e-10	1.2e-14	347		-
64	LLO_0038	CBJ10361.1	-	-	-	-	Pkinase	Protein kinase domain	254-511	5.8e-06	8.9e-10	599		annotated as kinase-like
65	LLO_1015	CBJ11367.1	-	-	-	-	-	-	-	-	-	391	Novel:LLO_1015	-
66	LLO_1139	CBJ11496.1	cd04791; cl21453	LanC_SerThrkinase; PKc_like super family	562-910; 237-479	6.74e-66; 6.49e-29	LANC_like; Pkinase	Lanthionine synthetase C-like protein; Protein kinase domain	503-710; 235-490	1.9e-05; 9.8e-13	1.1e-08; 5.5e-16	915		-
67	LLO_1169	CBJ11526.1	cl34174	Smc super family	474-866	1.97e-06	Pkinase	Protein kinase domain	246-366	0.21	4.4e-05	890		-
68	LLO_1681	CBJ12057.1	cd00180	PKc	481-707	2.83e-12	Pkinase	Protein kinase domain	479-711	2.9e-16	6.0e-20	745		-
69	LLO_1984	CBJ12368.1	cl21453	PKc_like super family	198-383	5.37e-07	Pkinase	Protein kinase domain	104-387	1.8e-08	1.8e-12	403		-
70	LLO_2159	CBJ12555.1	-	-	-	-	-	-	-	-	-	590	Novel:LLO_2159	-
71	LLO_2984	CBJ13431.1	cd00180	PKc	124-260	2.01e-09	Pkinase	Protein kinase domain	78-233	2.3e-08	2.3e-12	278		-
72	LLO_3049	CBJ13499.1	cl21453	PKc_like super family	77-342	1.76e-22	Pkinase	Protein kinase domain	92-346	2.0e-22	6.2e-26	593		-
73	Lmac_3055	KTD24182.1	COG0515; cl37019	SPS1; UbiG super family	356-485; 146-248	5.30e-06; 4.43e-04	Pkinase	Protein kinase domain	358-498	2.4e-07	9.9e-11	559		-
74	Lmor_1975	KTD33663.1	-	-	-	-	-	-	-	-	-	753	Novel:Lmor_1975	-
75	Lmor_2344	KTD32406.1	cl21453	PKc_like super family	455-690	9.08e-13	Pkinase	Protein kinase domain	384-692	5.9e-12	9.1e-16	720		-
76	lpg0208	AAU26315.1	cl21453	PKc_like super family	140-272	3.59e-07	Pkinase	Protein kinase domain	133-358	2.7e-16	1.2e-19	1019		-
77	lpg0296	AAU26403.1	cl21453	PKc_like super family	148-326	7.22e-21	APH	Phosphotransferase enzyme family	45-272	5.5e-32	1.4e-35	348		LegK4; Grishin et al. 2015
78	lpg0553	AAU26648.1	cl21453	PKc_like super family	18-345	5.03e-87	APH	Phosphotransferase enzyme family	28-264	2.5e-34	1.0e-37	294		-
79	lpg1104	AAU27190.1	cl37506	APH super family	196-244	4.78e-06	APH	Phosphotransferase enzyme family	39-273	1.3e-08	3.3e-12	330		-
80	lpg1316	AAU27399.1	-	-	-	-	-	-	-	-	-	340	Novel:lpg1316	-
81	lpg1325	AAU27408.1	pfam04183	IucA_IucC	159-397	2.74e-56	IucA_IucC; FruF	IucA / IucC family; Ferric iron reductase FhuF-like transporter	158-397; 419-586	3.6e-59; 1.0e-29	3.7e-63; 1.0e-33	599		-
82	lpg1408	AAU27490.1	cd05151	ChoK-like	83-284	2.57e-44	Choline_kinase	Choline/ethanolamine kinase	97-304	5.3e-20	1.1e-23	383		-
83	lpg1483	AAU27565.1	cl21453	PKc_like super family	86-361	2.39e-26	Pkinase	Protein kinase domain	83-363	1.1e-26	2.7e-30	529		-
84	lpg1492	AAU27574.1	cl37506	APH super family	99-243	1.18e-06	APH	Phosphotransferase enzyme family	60-261	2.2e-08	1.0e-11	340		LegK1; Grishin et al. 2015
85	lpg1924	WP_010947641.1	cl25760; cl21453	CDC27 super family; PKc_like super family	761-917; 207-340	4.58e-05; 3.22e-03	-	-	-	-	-	930		-
86	lpg1925	AAU27995.1	-	-	-	-	-	-	-	-	-	881		LegK7; Lee et al. 2018
87	lpg1930	AAU27999.1	-	-	-	-	-	-	-	-	-	383		close homolog annotated as kinase-like
88	lpg1934	AAU28003.1	cl28916	HipA-like super family	29-425	3.76e-166	HipA_C; Couple_hipA	HipA-like C-terminal domain; HipA N-terminal domain	149-397; 13-108	5.0e-47; 4.3e-14	7.6e-5; 6.6e-18	436		-
89	lpg2050	AAU28119.1	cl21453	PKc_like super family	53-212	7.14e-03	Pkinase	Protein kinase domain	46-205	0.0043	8.8e-07	352		-
90	lpg2137	AAU28203.1	cl21453	PKc_like super family	52-178	7.13e-04	PK_Tyr_Ser-Thr	Protein tyrosine and serine/threonine kinase	74-248	0.00017	6.2e-08	538		-
91	lpg2155	AAU28221.1	COG0515	SPS1	77-232	1.42e-06	-	-	-	-	-	873	Publication: SidJ	SidJ; Black et al. 2019
92	lpg2322	YP_096331.1	Ank_5; ANKYR	pfam13857; COG066	397-439; 306-439	1.55e-03; 3.67e-03	Ank_4	Ankyrin repeats	378-414	0.23	6.0e-05	641	Publication: OpiA/AnkK/LegA5	OpiA/AnkK/LegA5; Ledvina et al. 2018
93	lpg2370	WP_010948074.1	pfam07804	HipA_C	53-280	1.34e-58	HipA_C	HipA-like C-terminal domain	53-280	2.2e-47	1.1e-51	312	CDD:HipA_C; Pfam:HipA-like C-terminal domain	-
94	lpg2379	AAU28440.1	cl28915	HipA_C super family	53-111	1.29e-09	HipA_C	HipA-like C-terminal domain	53-115	1.2e-08	6.3e-13	116	CDD:HipA_C superfamily; Pfam:HipA-like C-terminal domain	-
95	lpg2380	AAU28441.1	pfam07804	HipA_C	10-172	3.78e-39	HipA_C	HipA-like C-terminal domain	6-172	1.3e-31	6.6e-36	202	CDD:HipA_C; Pfam:HipA-like C-terminal domain	-
96	lpg2490	AAU28550.1	-	-	-	-	LepB_N; LepB_GAP_N; LepB_GAP_C	LepB N-terminal domain; LepB GAP domain N-terminal subdomain; LepB GAP domain C-terminal subdomain	125-306; 331-522; 533-612	6.6e-81; 2.4e-64; 1.8e-29	1.0e-84; 3.7e-68; 2.8e-33	1294	Pfam:LepB N-terminal domain; Publication:LepB	LepB; Dong et al. 2016
99	lpg2905	AAU28951.1	cl21453	PKc_like super family	5-540	0	ABC1	ABC1 atypical kinase-like domain	93-434	1.5e-80	1.5e-84	549	CDD:PKc_like super family; Pfam:ABC1	-
97	lpg2556	AAU28616.1	-	-	-	-	Pkinase	Protein kinase domain	47-312	2.7e-24	5.5e-28	462	CDD:PKc_like super family; Pfam: ABC1; Publication:LegK3	LegK3; Grishin et al. 2015
98	lpg2603	AAU28661.1	-	-	-	-	DrrA_P4M	DrrA phosphatidylinositol 4-phosphate binding domain	326-430	1.2e-27	5.9e-32	434	Publication:lpg2603	lpg2603; Sreelatha et al. 2020
100	lpg2975	WP_010948659.1	-	-	-	-	-	-	-	-	-	871	Publication:MavQ	MavQ; Hsieh et al. 2021
101	Lqua_2207	KTD47814.1	COG1112; cd1804; cl2145; cl1615; cl36628; cl07121	DNA2; DEXXQc_SF; PKc_like super family; DUF4011 super family TIGR0037; NIT super family	2232-2328; 936-995; 139-330; 728-808; 916-1062; 407-610	1.19e-23; 4.84e-23; 4.73e-20; 1.08e-08; 8.59e-04; 1.26e-03	AAA_12; Pkinase; MTES_1575; AAA_11; AAA_11; DUF4011	AAA domain; Protein kinase domain; REase_MTES_1575; AAA domain; AAA domain; Protein of unknown function (DUF4011)	1963-2167; 136-338; 2232-2328; 934-1246; 1736-1920; 600-813	1.5e-23; 5.7e-17; 1.3e-15; 1.9e-05; 0.00024; 5.2e-10	1.1e-26; 4.4e-20; 9.7e-19; 1.4e-08; 1.8e-07; 4.0e-13	2347	CDD:PKc_like super family; Pfam:Pkinase	-
102	Lqui_0983	KTD52139.1	-	-	-	-	-	-	-	-	-	556	Novel:Lqui_0983	-
103	Lrub_0964	KTD48613.1	smart00220	S_TKc	63-327	1.24e-41	Pkinase	Protein kinase domain	62-336	7.9e-37	1.2e-40	344		-
104	Lrub_2405	KTD45608.1	cl37506	APH super family	79-219	2.91e-06	-	-	-	-	-	320	CDD:APH super family	-
105	Lsai_0337	KTD60227.1	-	-	-	-	-	-	-	-	-	290	Novel:Lsai_0337	-
106	Lsan_4015	KTD53605.1	cd00180	PKc	143-335	4.62e-17	Pkinase	Protein kinase domain	139-402	1.2e-13	3.7e-17	460		-
107	Lsha_0263	KTD65446.1	-	-	-	-	PAH	Paired amphipathic helix repeat	193-243	0.045	6.8e-06	548	Publication:XopC2	XopC2; Wang et al. 2021
108	Lsha_1630	KTD60534.1	cl21453	PKc_like super family	280-420	7.58e-10	Pkinase	Protein kinase domain	236-429	4.8e-08	2.4e-12	697	CDD:PKc_like super family; Pfam:Pkinase	-
109	Lsha_1785	KTD60035.1	pfam13657; cl28916	Couple_hipA; HipA-like super family	15-109; 66-396	3.28e-16; 5.68e-69	HipA_C; Couple_hipA	HipA-like C-terminal domain; HipA N-terminal domain	146-367; 10-110	1.9e-49; 2.4e-16	2.9e-53; 3.6e-20	398	CDD:HipA-like super family; HipA-like C-terminal domain	-
110	Lsha_2099	KTD58881.1	cl21453	PKc_like super family	68-210	5.16e-11	Pkinase	Protein kinase domain	65-233	2.3e-12	8.2e-16	697	CDD:PKc_like super family; Pfam:Pkinase	-
111	Lspi_0945	KTD64778.1	cd00180	PKc	169-351	3.79e-11	Pkinase	Protein kinase domain	167-412	2.8e-08	2.9e-12	481	CDD:PKc; Pkinase	-
112	Lspi_2187	KTD61557.1	-	-	-	-	-	-	-	-	-	418	Novel:Lspi_2187	-
113	Lste_0521	KTD70743.1	cl21453	PKc_like super family	93-325	3.77e-11	PK_Tyr_Ser-Thr	Protein tyrosine and serine/threonine kinase	91-325	5.0e-11	2.5e-15	393	CDD:PKc_like super family; Pfam:PK_Tyr_Ser-Thr	-
