# Supplementary material for: Pan-kinome of Legionella expanded by a bioinformatics survey
Source: Sci Rep. 2022 Dec 16;12:21782. doi: 10.1038/s41598-022-26109-x (PMC9758233; doi:10.1038/s41598-022-26109-x)
Supplement: Supplementary file 2 — Supplementary Information 2. [file 41598_2022_26109_MOESM2_ESM.xlsx]

## Sheet: description
FFAS
Index	Index for kinase domain
GeneBank	Query protein accession number
Family	Representative gene name for the family (based on Burstein 2016 Legionella Ortologues Groups)
Kinase Hit Rank	Rank of top kinase-like hit
Range	The section of protein being analyzed
Z-score	FFAS score
Template	FFAS hit
yellow shading marks novel kinase families identified in this work
HHsearch
Index	Index for kinase domain hit
GeneBank	Query protein accession number
Family	Representative gene name for the family (based on Burstein 2016 Legionella Ortologues Groups)
Range	The section of protein being analyzed
Rank	First hit for kinase
Hit	HHsearch hit
Probability	Probability that similarity is not accidental
E-value	Hit significance in E-value
P-value	Hit significance in P-value
Score	HHsearch score
SS	Secondary structure score
Cols	The number of aligned Match columns in the HMM-HMM alignment
Query HMM	The range of aligned match states from the query HMM
Template HMM	Te range of aligned match states from the template HMM and, in parenthesis, the number of match states in the database HMM
yellow shading marks novel kinase families identified in this work
Phyre2
Index	Index for kinase domain hit
Family	Representative gene name for the family (based on Burstein 2016 Legionella Ortologues Groups)
Analyzed protein range	The section of protein being analyzed
Confidence	Phyre2 hit confidence
Hit rank	Rank of top kinase-like hit
Phyre2 lib code	Phyre2 library hit description
yellow shading marks novel kinase families identified in this work

## Sheet: FFAS (COG)
Index	GeneBank	Family	Kinase Hit Rank	Range	Z-score	Template
1	KTC66077.1	Lade_0735	1	1-300	-31.60	[I] KOG4720 Ethanolamine kinase
2	KTC64955.1	Lade_1762	1	801-1100	-51.00	[D] KOG0580 Serine/threonine protein kinase
3	KTC72970.1	Lani_1194	2	1-300	-6.73	[T] KOG2269 Serine/threonine protein kinase
4	KTC72350.1	Lani_1270	1	1-300	-57.40	[R] COG2334 Putative homoserine kinase type II (protein kinase fold)
5	KTC70609.1	Lani_2156	1	1-300	-87.40	[RTKL] COG0515 Serine/threonine protein kinase
6	KTC70628.1	Lani_2175	1	1-300	-44.00	[R] COG4857 Predicted kinase
7	KTC70783.1	Lani_2330	1	1-300	-56.60	[BT] KOG2130 Phosphatidylserine-specific receptor PtdSerR, contains JmjC domain
8	KTC69717.1	Lani_2628	1	1-124	-30.70	[R] COG2334 Putative homoserine kinase type II (protein kinase fold)
9	KTC68958.1	Lani_2844	1	1-300	-39.60	[RTKL] COG0515 Serine/threonine protein kinase
10	KTC67871.1	Lani_3092	1	1-200	-42.20	[R] COG2334 Putative homoserine kinase type II (protein kinase fold)
11	KTC66950.1	Lani_3295	1	1-300	-61.10	[I] KOG4720 Ethanolamine kinase
12	KTC66950.1	Lani_3295	1	401-700	-59.50	[I] KOG4720 Ethanolamine kinase
13	KTC67086.1	Lani_3431	1	1-218	-66.30	[RTKL] COG0515 Serine/threonine protein kinase
14	KTC67099.1	Lani_3444	1	1-300	-66.20	[D] KOG0580 Serine/threonine protein kinase
15	KTC67455.1	Lani_3800	1	201-500	-60.60	[D] KOG0580 Serine/threonine protein kinase
16	KTC76002.1	Lbir_0071	1	1-300	-61.20	[D] KOG0580 Serine/threonine protein kinase
17	KTC72500.1	Lbir_1275	1	1-296	-47.90	[R] COG2334 Putative homoserine kinase type II (protein kinase fold)
18	KTC77429.1	Lboz_0382	1	201-359	-59.90	[D] KOG0580 Serine/threonine protein kinase
19	KTC71341.1	Lboz_2918	1	1-300	-63.90	[D] KOG0580 Serine/threonine protein kinase
20	KTC86821.1	Lbru_0762	1	1-291	-77.80	[RTKL] COG0515 Serine/threonine protein kinase
21	KTC84079.1	Lbru_1440	1	1-107	-49.20	[RTKL] COG0515 Serine/threonine protein kinase
22	KTC84209.1	Lbru_1570	1	1-107	-49.20	[RTKL] COG0515 Serine/threonine protein kinase
23	KTC78061.1	Lbru_2353	1	1-290	-89.90	[T] KOG0195 Integrin-linked kinase
24	KTC78313.1	Lbru_2605	1	1-300	-68.50	[T] KOG1187 Serine/threonine protein kinase
25	KTC79122.1	Lche_1142	1	1-300	-69.60	[RTKL] COG0515 Serine/threonine protein kinase
26	KTC80320.1	Lche_2340	1	1-300	-58.90	[RTKL] COG0515 Serine/threonine protein kinase
27	KTC93481.1	Lcin_0519	1	201-500	-11.00	[R] KOG3087 Serine/threonine protein kinase
28	KTC81864.1	Lcin_2934	1	1-300	-60.20	[T] KOG0616 cAMP-dependent protein kinase catalytic subunit (PKA)
29	EHL32614.1	LDG_5205	1	1-300	-81.20	[V] COG3570 Streptomycin 6-kinase
30	EHL32627.1	LDG_5218	1	1-300	-39.20	[R] COG4857 Predicted kinase
31	EHL32690.1	LDG_5283	1	1-300	-55.90	[J] COG3231 Aminoglycoside phosphotransferase
32	EHL32230.1	LDG_5602	1	1-300	-111.00	[S] COG0397 Uncharacterized conserved protein
33	EHL32352.1	LDG_5736	1	1-300	-69.90	[D] KOG0580 Serine/threonine protein kinase
34	EHL32164.1	LDG_5768	1	1-300	-76.80	[RTKL] COG0515 Serine/threonine protein kinase
35	EHL31834.1	LDG_6000	1	201-414	-69.70	[R] COG3550 Uncharacterized protein related to capsule biosynthesis enzymes
36	EHL31407.1	LDG_6585	1	1-300	-63.50	[R] COG2334 Putative homoserine kinase type II (protein kinase fold)
37	EHL31096.1	LDG_6900	1	1-300	-102.00	[R] COG3550 Uncharacterized protein related to capsule biosynthesis enzymes
38	EHL30869.1	LDG_7015	1	1-300	-53.30	[R] COG2334 Putative homoserine kinase type II (protein kinase fold)
39	EHL30927.1	LDG_7076	1	1-300	-47.80	[R] KOG0594 Protein kinase PCTAIRE and related kinases
40	EHL30953.1	LDG_7102	1	1-300	-52.40	[J] COG3231 Aminoglycoside phosphotransferase
41	EHL30744.1	LDG_7230	1	1-300	-48.50	[J] COG3231 Aminoglycoside phosphotransferase
42	EHL30227.1	LDG_7735	1	1-300	-54.40	[D] KOG0580 Serine/threonine protein kinase
43	EHL29995.1	LDG_7995	1	1-300	-51.90	[RTKL] COG0515 Serine/threonine protein kinase
44	KTC85362.1	Ldro_2534	1	1-300	-48.80	[RTKL] COG0515 Serine/threonine protein kinase
45	KTC91172.1	Ldum_2240	1	201-500	-50.40	[T] KOG1187 Serine/threonine protein kinase
46	KTC88772.1	Ldum_3030	1	1-300	-49.60	[I] KOG4720 Ethanolamine kinase
47	KTC99896.1	Lery_0006	1	1-300	-74.40	[I] KOG4720 Ethanolamine kinase
48	KTC97827.1	Lery_1666	1	1-300	-74.00	[RTKL] COG0515 Serine/threonine protein kinase
49	KTC96116.1	Lery_1908	1	1-300	-78.10	[T] KOG1094 Discoidin domain receptor DDR1
50	KTC96170.1	Lery_1962	1	1-300	-36.70	[R] KOG0594 Protein kinase PCTAIRE and related kinases
51	KTC94681.1	Lery_2848	1	201-417	-70.40	[D] KOG0580 Serine/threonine protein kinase
52	KTD03661.1	Lfee_0407	1	1-287	-33.80	[T] COG2112 Predicted Ser/Thr protein kinase
53	KTC98559.1	Lfee_1516	1	1-300	-76.00	[RTKL] COG0515 Serine/threonine protein kinase
54	KTC96680.1	Lfee_1592	1	1-262	-66.00	[D] KOG0580 Serine/threonine protein kinase
55	KTC96911.1	Lfee_1823	1	1-224	-37.70	[RTKL] COG0515 Serine/threonine protein kinase
56	KTD04226.1	Lgee_0256	1	1-300	-64.80	[D] KOG0580 Serine/threonine protein kinase
57	KTD06349.1	Lgra_3126	1	201-500	-44.90	[D] KOG0580 Serine/threonine protein kinase
58	KTD32018.1	Lisr_0537	1	1-300	-66.60	[RTKL] COG0515 Serine/threonine protein kinase
59	KTD23657.1	Lisr_1338	1	401-700	-78.50	[RTKL] COG0515 Serine/threonine protein kinase
60	KTD19490.1	Lisr_2052	1	1-300	-76.80	[D] KOG0580 Serine/threonine protein kinase
61	KTD14985.1	Lisr_2330	1	1-300	-103.00	[S] COG2187 Uncharacterized protein conserved in bacteria
62	KTD25419.1	Llan_0165	1	1-263	-7.53	[L] KOG1167 Serine/threonine protein kinase of the CDC7 subfamily involved in DNA synthesis, repair and recombination
63	CBJ10339.1	LLO_0018	1	1-300	-103.00	[S] COG2187 Uncharacterized protein conserved in bacteria
64	CBJ10361.1	LLO_0038	1	201-500	-55.10	[D] KOG0580 Serine/threonine protein kinase
65	CBJ11367.1	LLO_1015	1	1-300	-7.95	[R] KOG3087 Serine/threonine protein kinase
66	CBJ11496.1	LLO_1139	1	201-500	-83.90	[RTKL] COG0515 Serine/threonine protein kinase
67	CBJ11526.1	LLO_1169	1	201-500	-57.80	[D] KOG0580 Serine/threonine protein kinase
68	CBJ12057.1	LLO_1681	1	401-700	-60.20	[T] KOG1187 Serine/threonine protein kinase
69	CBJ12368.1	LLO_1984	1	1-300	-64.70	[RTKL] COG0515 Serine/threonine protein kinase
70	CBJ12555.1	LLO_2159	1	201-500	-7.89	[T] KOG2381 Phosphatidylinositol 4-kinase
71	CBJ13431.1	LLO_2984	1	1-278	-69.50	[D] KOG0580 Serine/threonine protein kinase
72	CBJ13499.1	LLO_3049	1	1-300	-77.90	[RTKL] COG0515 Serine/threonine protein kinase
73	KTD24182.1	Lmac_3055	1	401-559	-54.90	[RTKL] COG0515 Serine/threonine protein kinase
74	KTD33663.1	Lmor_1975	1	201-500	-7.10	[T] KOG2381 Phosphatidylinositol 4-kinase
75	KTD32406.1	Lmor_2344	1	401-700	-90.10	[R] KOG0594 Protein kinase PCTAIRE and related kinases
76	AAU26315.1	lpg0208	1	201-500	-55.10	[D] KOG0580 Serine/threonine protein kinase
77	AAU26403.1	lpg0296	1	201-348	-73.50	[R] COG3178 Predicted phosphotransferase related to Ser/Thr protein kinases
78	AAU26648.1	lpg0553	1	1-294	-51.30	[J] COG3231 Aminoglycoside phosphotransferase
79	AAU27190.1	lpg1104	1	1-300	-39.30	[R] COG3178 Predicted phosphotransferase related to Ser/Thr protein kinases
80	AAU27399.1	lpg1316	2	1-300	-4.95	[R] KOG3087 Serine/threonine protein kinase
81	AAU27408.1	lpg1325	1	1-300	-67.40	[Q] COG4264 Siderophore synthetase component
82	AAU27490.1	lpg1408	1	1-300	-65.10	[I] KOG4720 Ethanolamine kinase
83	AAU27565.1	lpg1483	1	1-300	-41.80	[R] COG4857 Predicted kinase
84	AAU27574.1	lpg1492	1	1-300	-52.10	[R] COG2334 Putative homoserine kinase type II (protein kinase fold)
85	WP_010947641.1	lpg1924	1	1-300	-6.48	[T] KOG1151 Tousled-like protein kinase
86	AAU27995.1	lpg1925	1	201-500	-9.46	[R] COG3550 Uncharacterized protein related to capsule biosynthesis enzymes
87	AAU27999.1	lpg1930	1	1-300	-48.40	[RTKL] COG0515 Serine/threonine protein kinase
88	AAU28003.1	lpg1934	1	1-300	-85.90	[R] COG3550 Uncharacterized protein related to capsule biosynthesis enzymes
89	AAU28119.1	lpg2050	1	1-300	-56.90	[RTKL] COG0515 Serine/threonine protein kinase
90	AAU28203.1	lpg2137	1	1-300	-75.90	[RTKL] COG0515 Serine/threonine protein kinase
91	AAU28221.1	lpg2155	1	201-500	-8.02	[T] COG2112 Predicted Ser/Thr protein kinase
92	YP_096331.1	lpg2322	1	1-300	-8.78	[T] KOG2381 Phosphatidylinositol 4-kinase
93	WP_010948074.1	lpg2370	1	1-300	-84.30	[R] COG3550 Uncharacterized protein related to capsule biosynthesis enzymes
94	AAU28440.1	lpg2379	1	1-116	-34.30	[R] COG3550 Uncharacterized protein related to capsule biosynthesis enzymes
95	AAU28441.1	lpg2380	1	1-202	-67.20	[R] COG3550 Uncharacterized protein related to capsule biosynthesis enzymes
96	AAU28550.1	lpg2490	1	1-300	-11.20	[T] KOG2381 Phosphatidylinositol 4-kinase
97	AAU28616.1	lpg2556	1	1-300	-72.10	[D] KOG0580 Serine/threonine protein kinase
98	AAU28661.1	lpg2603	1	1-300	-57.30	[T] KOG0616 cAMP-dependent protein kinase catalytic subunit (PKA)
99	AAU28951.1	lpg2905	1	1-300	-100.00	[R] COG0661 Predicted unusual protein kinase
100	WP_010948659.1	lpg2975	1	1-300	-8.77	[T] KOG2381 Phosphatidylinositol 4-kinase
101	KTD47814.1	Lqua_2207	1	1-300	-71.20	[RTKL] COG0515 Serine/threonine protein kinase
102	KTD52139.1	Lqui_0983	1	1-300	-12.70	[TU] KOG0906 Phosphatidylinositol 3-kinase VPS34, involved in signal transduction
103	KTD48613.1	Lrub_0964	1	1-300	-64.40	[T] KOG1187 Serine/threonine protein kinase
104	KTD45608.1	Lrub_2405	1	1-300	-33.70	[J] COG3231 Aminoglycoside phosphotransferase
105	KTD60227.1	Lsai_0337	8	1-290	-4.64	[KIT] KOG2345 Serine/threonine protein kinase/TGF-beta stimulated factor
106	KTD53605.1	Lsan_4015	1	201-460	-70.20	[RTKL] COG0515 Serine/threonine protein kinase
107	KTD65446.1	Lsha_0263	1	201-500	-5.79	[T] KOG2381 Phosphatidylinositol 4-kinase
108	KTD60534.1	Lsha_1630	1	201-500	-74.80	[D] KOG0580 Serine/threonine protein kinase
109	KTD60035.1	Lsha_1785	1	1-300	-88.80	[R] COG3550 Uncharacterized protein related to capsule biosynthesis enzymes
110	KTD58881.1	Lsha_2099	1	1-300	-75.50	[RTKL] COG0515 Serine/threonine protein kinase
111	KTD64778.1	Lspi_0945	1	201-481	-59.70	[T] KOG1187 Serine/threonine protein kinase
112	KTD61557.1	Lspi_2187	2	1-300	-5.59	[R] COG3550 Uncharacterized protein related to capsule biosynthesis enzymes
113	KTD70743.1	Lste_0521	1	1-300	-71.20	[RTKL] COG0515 Serine/threonine protein kinase

## Sheet: FFAS (PDB)
Index	GeneBank	Family	Kinase Hit Rank	Range	Z-score	Template
1	KTC66077.1	Lade_0735	1	1-300	-40.30	4r77_B mol:protein length:309 Choline kinase :_: Length: 303
2	KTC64955.1	Lade_1762	1	801-1100	-57.50	3is5_A mol:protein length:285 Calcium-dependent protein kinase :_: Length: 279
3	KTC72970.1	Lani_1194	1	1-300	-9.59	4bvu_A mol:protein length:211 PROTEIN KINASE OSPG :_: Length: 201
4	KTC72350.1	Lani_1270	1	1-300	-83.00	6EF6 Entity 1 (prereleased) :_: Length: 348
5	KTC70609.1	Lani_2156	1	1-300	-90.90	1mru_A mol:protein length:311 Probable serine/threonine-protein kinase pknB :_: Length: 311
6	KTC70628.1	Lani_2175	1	1-200	-59.00	1zyl_A mol:protein length:328 Hypothetical protein yihE :_: Length: 328
7	KTC70783.1	Lani_2330	1	1-300	-72.70	6iy9_A mol:protein length:340 Hygromycin-B 7''-O-kinase :_: Length: 334
8	KTC69717.1	Lani_2628	1	1-124	-43.10	6EF6 Entity 1 (prereleased) :_: Length: 348
9	KTC68958.1	Lani_2844	1	1-300	-41.70	1mru_A mol:protein length:311 Probable serine/threonine-protein kinase pknB :_: Length: 311
10	KTC67871.1	Lani_3092	1	1-200	-59.00	1zyl_A mol:protein length:328 Hypothetical protein yihE :_: Length: 328
11	KTC66950.1	Lani_3295	1	1-300	-76.50	4r77_B mol:protein length:309 Choline kinase :_: Length: 303
12	KTC66950.1	Lani_3295	1	401-700	-75.80	4r77_B mol:protein length:309 Choline kinase :_: Length: 303
13	KTC67086.1	Lani_3431	1	1-218	-73.10	5u94_A mol:protein length:285 Serine/threonine-protein kinase PknB :_: Length: 285
14	KTC67099.1	Lani_3444	1	1-300	-74.30	4yur_A mol:protein length:278 Serine/threonine-protein kinase PLK4 :_: Length: 278
15	KTC67455.1	Lani_3800	1	201-500	-67.70	4a7c_A mol:protein length:308 PROTO-ONCOGENE SERINE/THREONINE-PROTEIN KINASE PIM-1 :_: Length: 302
16	KTC76002.1	Lbir_0071	1	1-300	-64.60	4prj_A mol:protein length:269 Aurora kinase A :_: Length: 269
17	KTC72500.1	Lbir_1275	1	1-296	-68.30	2ppq_A mol:protein length:322 Homoserine kinase :_: Length: 322
18	KTC77429.1	Lboz_0382	1	201-359	-67.70	2yza_A mol:protein length:276 5'-AMP-activated protein kinase catalytic subunit alpha-2 :_: Length: 276
19	KTC71341.1	Lboz_2918	1	1-300	-67.20	4prj_A mol:protein length:269 Aurora kinase A :_: Length: 269
20	KTC86821.1	Lbru_0762	1	1-291	-83.60	6b2q_A mol:protein length:317 Serine/threonine-protein kinase PknA :_: Length: 311
21	KTC84079.1	Lbru_1440	1	1-107	-56.20	5u94_A mol:protein length:285 Serine/threonine-protein kinase PknB :_: Length: 285
22	KTC84209.1	Lbru_1570	1	1-290	-100.00	3p86_A mol:protein length:309 Serine/threonine-protein kinase CTR1 :_: Length: 303
23	KTC78061.1	Lbru_2353	1	201-500	-76.50	4eqm_A mol:protein length:294 Protein kinase :_: Length: 294
24	KTC78313.1	Lbru_2605	1	1-300	-79.40	5lpz_A mol:protein length:332 Protein BRASSINOSTEROID INSENSITIVE 1 :_: Length: 332
25	KTC79122.1	Lche_1142	1	1-300	-75.70	5u94_A mol:protein length:285 Serine/threonine-protein kinase PknB :_: Length: 285
26	KTC80320.1	Lche_2340	1	1-300	-62.20	5u94_A mol:protein length:285 Serine/threonine-protein kinase PknB :_: Length: 285
27	KTC93481.1	Lcin_0519	1	201-500	-11.00	C_A mol:protein length:261 EKC/KEOPS complex subunit BUD32 :_: Length: 261
28	KTC81864.1	Lcin_2934	1	1-300	-68.50	4otd_A mol:protein length:341 Serine/threonine-protein kinase N1 :_: Length: 341
29	EHL32614.1	LDG_5205	1	1-300	-27.30	4h05_A mol:protein length:273 Aminoglycoside-O-phosphotransferase VIII :_: Length: 267
30	EHL32627.1	LDG_5218	1	1-300	-42.70	3i0o_A mol:protein length:339 Spectinomycin phosphotransferase :_: Length: 333
31	EHL32690.1	LDG_5283	1	1-300	-64.20	3w0m_A mol:protein length:349 Hygromycin-B 4-O-kinase :_: Length: 343
32	EHL32230.1	LDG_5602	1	1-300	-118.00	6iii_A mol:protein length:482 UPF0061 protein YdiU :_: Length: 482
33	EHL32352.1	LDG_5736	1	1-300	-76.10	3cok_A mol:protein length:278 Serine/threonine-protein kinase PLK4 :_: Length: 278
34	EHL32164.1	LDG_5768	1	1-300	-80.40	6b2q_A mol:protein length:317 Serine/threonine-protein kinase PknA :_: Length: 311
35	EHL31834.1	LDG_6000	1	1-300	-77.40	5k98_A mol:protein length:448 Serine/threonine-protein kinase HipA :_: Length: 442
36	EHL31407.1	LDG_6585	1	1-300	-86.90	6EF6 Entity 1 (prereleased) :_: Length: 348
37	EHL31096.1	LDG_6900	1	1-300	-102.00	5k98_A mol:protein length:448 Serine/threonine-protein kinase HipA :_: Length: 442
38	EHL30869.1	LDG_7015	1	1-300	-95.80	1zyl_A mol:protein length:328 Hypothetical protein yihE :_: Length: 328
39	EHL30927.1	LDG_7076	1	1-300	-49.00	2pk9_A mol:protein length:317 Cyclin-dependent protein kinase PHO85 :_: Length: 311
40	EHL30953.1	LDG_7102	1	1-300	-61.60	6iy9_A mol:protein length:340 Hygromycin-B 7''-O-kinase :_: Length: 334
41	EHL30744.1	LDG_7230	1	1-300	-63.00	2ppq_A mol:protein length:322 Homoserine kinase :_: Length: 322
42	EHL30227.1	LDG_7735	1	1-300	-79.00	5drb_A mol:protein length:291 Serine/threonine-protein kinase WNK1 :_: Length: 291
43	EHL29995.1	LDG_7995	1	1-300	-57.20	1o6y_A mol:protein length:299 SERINE/THREONINE-PROTEIN KINASE PKNB :_: Length: 293
44	KTC85362.1	Ldro_2534	1	1-300	-55.70	5u94_A mol:protein length:285 Serine/threonine-protein kinase PknB :_: Length: 285
45	KTC91172.1	Ldum_2240	1	201-500	-70.10	6cth_A mol:protein length:309 Concanavalin A-like lectin protein kinase family protein :_: Length: 309
46	KTC88772.1	Ldum_3030	1	201-334	-38.70	4r77_B mol:protein length:309 Choline kinase :_: Length: 303
47	KTC99896.1	Lery_0006	1	1-300	-89.30	4r77_B mol:protein length:309 Choline kinase :_: Length: 303
48	KTC97827.1	Lery_1666	1	1-300	-79.20	1o6y_A mol:protein length:299 SERINE/THREONINE-PROTEIN KINASE PKNB :_: Length: 293
49	KTC96116.1	Lery_1908	1	1-300	-94.20	5amn_A mol:protein length:299 PROTO-ONCOGENE TYROSINE-PROTEIN KINASE RECEPTOR RET :_: Length: 299
50	KTC96170.1	Lery_1962	1	201-500	-89.50	3hgk_A mol:protein length:327 Protein kinase :_: Length: 321
51	KTC94681.1	Lery_2848	1	201-417	-79.30	5f9e_A mol:protein length:353 Protein kinase C theta type :_: Length: 347
52	KTD03661.1	Lfee_0407	1	1-287	-40.00	4lrj_A mol:protein length:169 Effector NleH1 :_: Length: 169
53	KTC98559.1	Lfee_1516	1	1-300	-80.80	4eqm_A mol:protein length:294 Protein kinase :_: Length: 294
54	KTC96680.1	Lfee_1592	1	1-262	-70.10	2yza_A mol:protein length:276 5'-AMP-activated protein kinase catalytic subunit alpha-2 :_: Length: 276
55	KTC96911.1	Lfee_1823	1	1-224	-40.40	2h34_A mol:protein length:309 Serine/threonine-protein kinase pknE :_: Length: 303
56	KTD04226.1	Lgee_0256	1	1-300	-70.60	3cok_A mol:protein length:278 Serine/threonine-protein kinase PLK4 :_: Length: 278
57	KTD06349.1	Lgra_3126	1	201-500	-53.40	6mcp_A mol:protein length:523 LegK7 :_: Length: 523
58	KTD32018.1	Lisr_0537	1	1-300	-72.30	2h34_A mol:protein length:309 Serine/threonine-protein kinase pknE :_: Length: 303
59	KTD23657.1	Lisr_1338	1	401-700	-84.10	1o6y_A mol:protein length:299 SERINE/THREONINE-PROTEIN KINASE PKNB :_: Length: 293
60	KTD19490.1	Lisr_2052	1	1-300	-83.80	3is5_A mol:protein length:285 Calcium-dependent protein kinase :_: Length: 279
61	KTD14985.1	Lisr_2330	1	1-300	-20.10	3i0o_A mol:protein length:339 Spectinomycin phosphotransferase :_: Length: 333
62	KTD25419.1	Llan_0165	1	1-263	-11.80	4lrk_A mol:protein length:167 Effector NleH2 :_: Length: 167
63	CBJ10339.1	LLO_0018	1	1-300	-45.50	2pyw_A mol:protein length:420 Uncharacterized protein :_: Length: 420
64	CBJ10361.1	LLO_0038	1	201-500	-62.10	3cok_A mol:protein length:278 Serine/threonine-protein kinase PLK4 :_: Length: 278
65	CBJ11367.1	LLO_1015	1	1-300	-7.95	4ww5_A mol:protein length:261 EKC/KEOPS complex subunit BUD32 :_: Length: 261
66	CBJ11496.1	LLO_1139	1	201-500	-92.50	5u94_A mol:protein length:285 Serine/threonine-protein kinase PknB :_: Length: 285
67	CBJ11526.1	LLO_1169	1	201-500	-63.50	3cok_A mol:protein length:278 Serine/threonine-protein kinase PLK4 :_: Length: 278
68	CBJ12057.1	LLO_1681	1	401-700	-73.30	3hgk_A mol:protein length:327 Protein kinase :_: Length: 321
69	CBJ12368.1	LLO_1984	1	1-300	-69.00	6b2q_A mol:protein length:317 Serine/threonine-protein kinase PknA :_: Length: 311
70	CBJ12555.1	LLO_2159	1	201-500	-10.50	4jw1_A mol:protein length:626 Effector protein B :_: Length: 620
71	CBJ13431.1	LLO_2984	1	1-278	-76.00	5oop_A mol:protein length:297 Serine/threonine-protein kinase Chk1 :_: Length: 289
72	CBJ13499.1	LLO_3049	1	1-300	-81.30	4eqm_A mol:protein length:294 Protein kinase :_: Length: 294
73	KTD24182.1	Lmac_3055	1	1-300	-39.90	4ax8_A mol:protein length:569 WBDD :_: Length: 563
74	KTD33663.1	Lmor_1975	1	201-500	-8.11	4pla_A mol:protein length:556 Chimera protein of Phosphatidylinositol 4-kinase type 2-alpha and Lysozyme :_: Length: 556
75	KTD32406.1	Lmor_2344	1	401-700	-94.30	3mi9_A mol:protein length:351 Cell division protein kinase 9 :_: Length: 345
76	AAU26315.1	lpg0208	1	1-300	-80.70	5ckw_B mol:protein length:451 LegK4 :_: Length: 451
77	AAU26403.1	lpg0296	1	1-300	-80.40	3csv_A mol:protein length:333 Aminoglycoside phosphotransferase :_: Length: 333
78	AAU26648.1	lpg0553	1	1-294	-87.20	3tdv_A mol:protein length:306 Gentamicin resistance protein :_: Length: 306
79	AAU27190.1	lpg1104	1	1-300	-39.80	3csv_A mol:protein length:333 Aminoglycoside phosphotransferase :_: Length: 333
80	AAU27399.1	lpg1316	1	1-300	-9.06	1cja_A mol:protein length:342 PROTEIN (ACTIN-FRAGMIN KINASE) :_: Length: 342
81	AAU27408.1	lpg1325	1	1-300	-72.20	3to3_A mol:protein length:619 Petrobactin biosynthesis protein AsbB :_: Length: 619
82	AAU27490.1	lpg1408	1	1-300	-78.90	3dxq_A mol:protein length:301 choline/ethanolamine kinase family protein :_: Length: 301
83	AAU27565.1	lpg1483	1	1-300	-72.10	6fdy_U mol:protein length:276 Serine/threonine-protein kinase ULK3 :_: Length: 276
84	AAU27574.1	lpg1492	1	1-300	-102.00	3i0o_A mol:protein length:339 Spectinomycin phosphotransferase :_: Length: 333
85	WP_010947641.1	lpg1924	1	1-300	-76.70	6mcp_A mol:protein length:523 LegK7 :_: Length: 523
86	AAU27995.1	lpg1925	1	201-500	-12.70	3akj_A mol:protein length:325 CtkA :_: Length: 325
87	AAU27999.1	lpg1930	1	1-300	-53.20	5u94_A mol:protein length:285 Serine/threonine-protein kinase PknB :_: Length: 285
88	AAU28003.1	lpg1934	1	1-300	-92.60	4pu3_A mol:protein length:454 Toxin-antitoxin system toxin HipA family :_: Length: 448
89	AAU28119.1	lpg2050	1	1-300	-65.70	2h34_A mol:protein length:309 Serine/threonine-protein kinase pknE :_: Length: 303
90	AAU28203.1	lpg2137	1	1-300	-81.30	1mru_A mol:protein length:311 Probable serine/threonine-protein kinase pknB :_: Length: 311
91	AAU28221.1	lpg2155	1	1-300	-117.00	6oqq_A mol:protein length:873 Legionella pneumophila SidJ :_: Length: 873
92	YP_096331.1	lpg2322	1	1-300	-11.30	4jw1_A mol:protein length:626 Effector protein B :_: Length: 620
93	WP_010948074.1	lpg2370	1	1-300	-84.40	5k98_A mol:protein length:448 Serine/threonine-protein kinase HipA :_: Length: 442
94	AAU28440.1	lpg2379	1	1-116	-36.60	4pu3_A mol:protein length:454 Toxin-antitoxin system toxin HipA family :_: Length: 448
95	AAU28441.1	lpg2380	1	1-202	-68.80	4pu3_A mol:protein length:454 Toxin-antitoxin system toxin HipA family :_: Length: 448
96	AAU28550.1	lpg2490	1	1-300	-65.40	4jw1_A mol:protein length:626 Effector protein B :_: Length: 620
97	AAU28616.1	lpg2556	1	1-300	-80.70	3cok_A mol:protein length:278 Serine/threonine-protein kinase PLK4 :_: Length: 278
98	AAU28661.1	lpg2603	1	1-300	-63.70	4otd_A mol:protein length:341 Serine/threonine-protein kinase N1 :_: Length: 341
99	AAU28951.1	lpg2905	1	1-300	-83.70	4ped_A mol:protein length:393 Chaperone activity of bc1 complex-like, mitochondrial :_: Length: 393
100	WP_010948659.1	lpg2975	1	1-300	-14.80	3akj_A mol:protein length:325 CtkA :_: Length: 325
101	KTD47814.1	Lqua_2207	1	1-300	-76.10	4eqm_A mol:protein length:294 Protein kinase :_: Length: 294
102	KTD52139.1	Lqui_0983	1	1-300	-19.00	3akj_A mol:protein length:325 CtkA :_: Length: 325
103	KTD48613.1	Lrub_0964	1	1-300	-79.10	5w84_A mol:protein length:305 Interleukin-1 receptor-associated kinase 4 :_: Length: 305
104	KTD45608.1	Lrub_2405	1	1-300	-35.00	4ej7_A mol:protein length:292 Aminoglycoside 3'-phosphotransferase AphA1-IAB :_: Length: 286
105	KTD60227.1	Lsai_0337	-	-	-	-
106	KTD53605.1	Lsan_4015	1	1-300	-59.80	2h34_A mol:protein length:309 Serine/threonine-protein kinase pknE :_: Length: 303
107	KTD65446.1	Lsha_0263	3	201-500	-6.04	2n7z_A mol:protein length:106 Receptor-interacting serine/threonine-protein kinase 2 :_: Length: 106
108	KTD60534.1	Lsha_1630	1	1-300	-6.75	6E21 Entity 1 (prereleased) :_: Length: 151
109	KTD60035.1	Lsha_1785	1	1-300	-89.30	4pu3_A mol:protein length:454 Toxin-antitoxin system toxin HipA family :_: Length: 448
110	KTD58881.1	Lsha_2099	1	1-300	-80.50	6b2q_A mol:protein length:317 Serine/threonine-protein kinase PknA :_: Length: 311
111	KTD64778.1	Lspi_0945	1	1-300	-61.60	6bfn_A mol:protein length:342 Interleukin-1 receptor-associated kinase 1 :_: Length: 342
112	KTD61557.1	Lspi_2187	1	1-300	-14.30	6pwd_A mol:protein length:204 Type III effector HopBF1 :_: Length: 204
113	KTD70743.1	Lste_0521	1	1-300	-79.70	5u94_A mol:protein length:285 Serine/threonine-protein kinase PknB :_: Length: 285

## Sheet: FFAS (Pfam)
Index	GeneBank	Family	Kinase Hit Rank	Range	Z-score	Template
1	KTC66077.1	Lade_0735	1	1-300	-36.00	PF01633.20; CKB3_CAEEL/63-277; Choline/ethanolamine kinase :_: Length: 215
2	KTC64955.1	Lade_1762	1	801-1100	-49.20	PF00069.25; KS6A1_MOUSE/407-664; Protein kinase domain :_: Length: 258
3	KTC72970.1	Lani_1194	1	1-300	-8.99	PF06176.11; RFAY_SALTY/1-229; Lipopolysaccharide core biosynthesis protein (WaaY) :_: Length: 229
4	KTC72350.1	Lani_1270	1	1-300	-36.40	PF01636.23; Q986M8_RHILO/37-295; Phosphotransferase enzyme family :_: Length: 259
5	KTC70609.1	Lani_2156	1	1-300	-64.20	PF00069.25; KS6A1_MOUSE/407-664; Protein kinase domain :_: Length: 258
6	KTC70628.1	Lani_2175	1	1-300	-53.00	PF01636.23; Q986M8_RHILO/37-295; Phosphotransferase enzyme family :_: Length: 259
7	KTC70783.1	Lani_2330	1	1-300	-41.80	PF01636.23; Q986M8_RHILO/37-295; Phosphotransferase enzyme family :_: Length: 259
8	KTC69717.1	Lani_2628	1	1-124	-10.60	PF01636.23; Q986M8_RHILO/37-295; Phosphotransferase enzyme family :_: Length: 259
9	KTC68958.1	Lani_2844	1	1-300	-29.70	PF07387.11; Q9YWN9_9REOV/1-306; Seadornavirus VP7 :_: Length: 306
10	KTC67871.1	Lani_3092	1	1-200	-27.00	PF01636.23; Q986M8_RHILO/37-295; Phosphotransferase enzyme family :_: Length: 259
11	KTC66950.1	Lani_3295	1	1-300	-55.90	PF01633.20; CKB3_CAEEL/63-277; Choline/ethanolamine kinase :_: Length: 215
12	KTC66950.1	Lani_3295	1	401-700	-58.8	PF01633.20; CKB3_CAEEL/63-277; Choline/ethanolamine kinase :_: Length: 215
13	KTC67086.1	Lani_3431	1	1-218	-48.30	PF00069.25; KS6A1_MOUSE/407-664; Protein kinase domain :_: Length: 258
14	KTC67099.1	Lani_3444	1	1-300	-65.40	PF00069.25; KS6A1_MOUSE/407-664; Protein kinase domain :_: Length: 258
15	KTC67455.1	Lani_3800	1	201-500	-61.00	PF00069.25; KS6A1_MOUSE/407-664; Protein kinase domain :_: Length: 258
16	KTC76002.1	Lbir_0071	1	1-300	-54.50	PF00069.25; KS6A1_MOUSE/407-664; Protein kinase domain :_: Length: 258
17	KTC72500.1	Lbir_1275	1	1-296	-43.10	PF01636.23; Q986M8_RHILO/37-295; Phosphotransferase enzyme family :_: Length: 259
18	KTC77429.1	Lboz_0382	1	201-359	-53.00	PF00069.25; KS6A1_MOUSE/407-664; Protein kinase domain :_: Length: 258
19	KTC71341.1	Lboz_2918	1	1-300	-57.70	PF14531.6; B9QMZ2_TOXGV/253-542; Kinase-like :_: Length: 290
20	KTC86821.1	Lbru_0762	1	1-291	-55.80	PF00069.25; KS6A1_MOUSE/407-664; Protein kinase domain :_: Length: 258
21	KTC84079.1	Lbru_1440	1	1-107	-36.60	PF00069.25; KS6A1_MOUSE/407-664; Protein kinase domain :_: Length: 258
22	KTC84209.1	Lbru_1570	1	1-290	-79.80	PF07714.17; E9PEI4_HUMAN/50-304; Protein tyrosine kinase :_: Length: 255
23	KTC78061.1	Lbru_2353	1	201-500	-50.40	PF14531.6; B9QMZ2_TOXGV/253-542; Kinase-like :_: Length: 290
24	KTC78313.1	Lbru_2605	1	1-300	-39.30	PF07714.17; E9PEI4_HUMAN/50-304; Protein tyrosine kinase :_: Length: 255
25	KTC79122.1	Lche_1142	1	1-300	-41.60	PF00069.25; KS6A1_MOUSE/407-664; Protein kinase domain :_: Length: 258
26	KTC80320.1	Lche_2340	1	1-300	-47.80	PF07387.11; Q9YWN9_9REOV/1-306; Seadornavirus VP7 :_: Length: 306
27	KTC93481.1	Lcin_0519	1	201-500	-7.83	PF01633.20; CKB3_CAEEL/63-277; Choline/ethanolamine kinase :_: Length: 215
28	KTC81864.1	Lcin_2934	1	1-300	-45.10	PF00069.25; KS6A1_MOUSE/407-664; Protein kinase domain :_: Length: 258
29	EHL32614.1	LDG_5205	1	1-300	-82.40	PF04655.14; Q9I2N7_PSEAE/13-250; Aminoglycoside/hydroxyurea antibiotic resistance kinase :_: Length: 238
30	EHL32627.1	LDG_5218	1	1-300	-48.40	PF01636.23; Q986M8_RHILO/37-295; Phosphotransferase enzyme family :_: Length: 259
31	EHL32690.1	LDG_5283	1	1-300	-48.50	PF03881.14; Q65TQ2_MANSM/1-287; Fructosamine kinase :_: Length: 287
32	EHL32230.1	LDG_5602	2	1-300	-9.56	PF06293.14; Q8E8I7_SHEON/32-243; Lipopolysaccharide kinase (Kdo/WaaP) family :_: Length: 212
33	EHL32352.1	LDG_5736	1	1-300	-62.50	PF00069.25; KS6A1_MOUSE/407-664; Protein kinase domain :_: Length: 258
34	EHL32164.1	LDG_5768	1	1-300	-52.80	PF00069.25; KS6A1_MOUSE/407-664; Protein kinase domain :_: Length: 258
35	EHL31834.1	LDG_6000	1	201-414	-70.60	PF07804.12; L0DV94_THIND/217-460; HipA-like C-terminal domain :_: Length: 244
36	EHL31407.1	LDG_6585	1	1-300	-35.30	PF01636.23; Q986M8_RHILO/37-295; Phosphotransferase enzyme family :_: Length: 259
37	EHL31096.1	LDG_6900	1	201-401	-78.70	PF07804.12; L0DV94_THIND/217-460; HipA-like C-terminal domain :_: Length: 244
38	EHL30869.1	LDG_7015	1	1-300	-32.70	PF01636.23; Q986M8_RHILO/37-295; Phosphotransferase enzyme family :_: Length: 259
39	EHL30927.1	LDG_7076	1	1-300	-40.00	PF00069.25; KS6A1_MOUSE/407-664; Protein kinase domain :_: Length: 258
40	EHL30953.1	LDG_7102	1	1-300	-45.40	PF01636.23; Q986M8_RHILO/37-295; Phosphotransferase enzyme family :_: Length: 259
41	EHL30744.1	LDG_7230	1	1-300	-45.50	PF01636.23; Q986M8_RHILO/37-295; Phosphotransferase enzyme family :_: Length: 259
42	EHL30227.1	LDG_7735	1	1-300	-54.30	PF00069.25; KS6A1_MOUSE/407-664; Protein kinase domain :_: Length: 258
43	EHL29995.1	LDG_7995	1	1-300	-34.70	PF14531.6; B9QMZ2_TOXGV/253-542; Kinase-like :_: Length: 290
44	KTC85362.1	Ldro_2534	1	1-300	-39.90	PF07387.11; Q9YWN9_9REOV/1-306; Seadornavirus VP7 :_: Length: 306
45	KTC91172.1	Ldum_2240	1	401-691	-41.50	PF00069.25; KS6A1_MOUSE/407-664; Protein kinase domain :_: Length: 258
46	KTC88772.1	Ldum_3030	1	1-300	-47.70	PF01636.23; Q986M8_RHILO/37-295; Phosphotransferase enzyme family :_: Length: 259
47	KTC99896.1	Lery_0006	1	1-300	-55.50	PF01633.20; CKB3_CAEEL/63-277; Choline/ethanolamine kinase :_: Length: 215
48	KTC97827.1	Lery_1666	1	1-300	-52.20	PF14531.6; B9QMZ2_TOXGV/253-542; Kinase-like :_: Length: 290
49	KTC96116.1	Lery_1908	1	1-300	-85.10	PF07714.17; E9PEI4_HUMAN/50-304; Protein tyrosine kinase :_: Length: 255
50	KTC96170.1	Lery_1962	1	201-500	-45.10	PF07387.11; Q9YWN9_9REOV/1-306; Seadornavirus VP7 :_: Length: 306
51	KTC94681.1	Lery_2848	1	201-417	-64.30	PF00069.25; KS6A1_MOUSE/407-664; Protein kinase domain :_: Length: 258
52	KTD03661.1	Lfee_0407	1	1-287	-33.80	PF07387.11; Q9YWN9_9REOV/1-306; Seadornavirus VP7 :_: Length: 306
53	KTC98559.1	Lfee_1516	1	1-300	-45.50	PF14531.6; B9QMZ2_TOXGV/253-542; Kinase-like :_: Length: 290
54	KTC96680.1	Lfee_1592	1	1-262	-54.60	PF00069.25; KS6A1_MOUSE/407-664; Protein kinase domain :_: Length: 258
55	KTC96911.1	Lfee_1823	1	1-224	-33.10	PF07387.11; Q9YWN9_9REOV/1-306; Seadornavirus VP7 :_: Length: 306
56	KTD04226.1	Lgee_0256	1	1-300	-60.50	PF00069.25; KS6A1_MOUSE/407-664; Protein kinase domain :_: Length: 258
57	KTD06349.1	Lgra_3126	1	201-500	-47.00	PF14531.6; B9QMZ2_TOXGV/253-542; Kinase-like :_: Length: 290
58	KTD32018.1	Lisr_0537	1	1-300	-53.40	PF00069.25; KS6A1_MOUSE/407-664; Protein kinase domain :_: Length: 258
59	KTD23657.1	Lisr_1338	1	401-700	-60.50	PF00069.25; KS6A1_MOUSE/407-664; Protein kinase domain :_: Length: 258
60	KTD19490.1	Lisr_2052	1	1-300	-79.20	PF00069.25; KS6A1_MOUSE/407-664; Protein kinase domain :_: Length: 258
61	KTD14985.1	Lisr_2330	1	1-300	-16.40	PF01636.23; Q986M8_RHILO/37-295; Phosphotransferase enzyme family :_: Length: 259
62	KTD25419.1	Llan_0165	2	1-263	-7.54	PF10707.9; Q7VWB8_BORPE/13-214; PhoP regulatory network protein YrbL :_: Length: 202
63	CBJ10339.1	LLO_0018	1	1-300	-50.40	PF01636.23; Q986M8_RHILO/37-295; Phosphotransferase enzyme family :_: Length: 259
64	CBJ10361.1	LLO_0038	1	201-500	-56.10	PF14531.6; B9QMZ2_TOXGV/253-542; Kinase-like :_: Length: 290
65	CBJ11367.1	LLO_1015	1	1-300	-6.70	PF13095.6; Q2GMK8_CHAGB/10-214; Kinetochore Sim4 complex subunit FTA2 :_: Length: 205
66	CBJ11496.1	LLO_1139	1	201-500	-62.10	PF14531.6; B9QMZ2_TOXGV/253-542; Kinase-like :_: Length: 290
67	CBJ11526.1	LLO_1169	1	201-500	-56.20	PF00069.25; KS6A1_MOUSE/407-664; Protein kinase domain :_: Length: 258
68	CBJ12057.1	LLO_1681	1	601-745	-53.90	PF00069.25; KS6A1_MOUSE/407-664; Protein kinase domain :_: Length: 258
69	CBJ12368.1	LLO_1984	1	201-403	-55.90	PF00069.25; KS6A1_MOUSE/407-664; Protein kinase domain :_: Length: 258
70	CBJ12555.1	LLO_2159	2	201-500	-7.13	PF01633.20; CKB3_CAEEL/63-277; Choline/ethanolamine kinase :_: Length: 215
71	CBJ13431.1	LLO_2984	1	1-278	-67.00	PF00069.25; KS6A1_MOUSE/407-664; Protein kinase domain :_: Length: 258
72	CBJ13499.1	LLO_3049	1	1-300	-58.30	PF00069.25; KS6A1_MOUSE/407-664; Protein kinase domain :_: Length: 258
73	KTD24182.1	Lmac_3055	1	401-559	-39.30	PF00069.25; KS6A1_MOUSE/407-664; Protein kinase domain :_: Length: 258
74	KTD33663.1	Lmor_1975	2	201-500	-6.08	PF00454.27; P3C2A_HUMAN/1132-1347; Phosphatidylinositol 3- and 4-kinase :_: Length: 216
75	KTD32406.1	Lmor_2344	1	401-700	-42.70	PF00069.25; KS6A1_MOUSE/407-664; Protein kinase domain :_: Length: 258
76	AAU26315.1	lpg0208	1	201-500	-45.90	PF14531.6; B9QMZ2_TOXGV/253-542; Kinase-like :_: Length: 290
77	AAU26403.1	lpg0296	1	1-300	-30.00	PF01636.23; Q986M8_RHILO/37-295; Phosphotransferase enzyme family :_: Length: 259
78	AAU26648.1	lpg0553	1	1-294	-37.70	PF01636.23; Q986M8_RHILO/37-295; Phosphotransferase enzyme family :_: Length: 259
79	AAU27190.1	lpg1104	1	1-300	-41.30	PF01636.23; Q986M8_RHILO/37-295; Phosphotransferase enzyme family :_: Length: 259
80	AAU27399.1	lpg1316	1	1-300	-8.85	PF06293.14; Q8E8I7_SHEON/32-243; Lipopolysaccharide kinase (Kdo/WaaP) family :_: Length: 212
81	AAU27408.1	lpg1325	1	1-300	-65.00	PF04183.12; Q82CR9_STRAW/139-389; IucA / IucC family :_: Length: 251
82	AAU27490.1	lpg1408	1	1-300	-58.90	PF01633.20; CKB3_CAEEL/63-277; Choline/ethanolamine kinase :_: Length: 215
83	AAU27565.1	lpg1483	1	1-300	-62.90	PF00069.25; KS6A1_MOUSE/407-664; Protein kinase domain :_: Length: 258
84	AAU27574.1	lpg1492	1	1-300	-41.90	PF01636.23; Q986M8_RHILO/37-295; Phosphotransferase enzyme family :_: Length: 259
85	WP_010947641.1	lpg1924	1	201-500	-48.60	PF00069.25; KS6A1_MOUSE/407-664; Protein kinase domain :_: Length: 258
86	AAU27995.1	lpg1925	1	201-500	-10.90	PF07804.12; L0DV94_THIND/217-460; HipA-like C-terminal domain :_: Length: 244
87	AAU27999.1	lpg1930	1	1-300	-45.40	PF14531.6; B9QMZ2_TOXGV/253-542; Kinase-like :_: Length: 290
88	AAU28003.1	lpg1934	1	201-436	-77.50	PF07804.12; L0DV94_THIND/217-460; HipA-like C-terminal domain :_: Length: 244
89	AAU28119.1	lpg2050	1	1-300	-42.20	PF14531.6; B9QMZ2_TOXGV/253-542; Kinase-like :_: Length: 290
90	AAU28203.1	lpg2137	1	1-300	-46.30	PF14531.6; B9QMZ2_TOXGV/253-542; Kinase-like :_: Length: 290
91	AAU28221.1	lpg2155	1	201-500	-7.98	PF14531.6; B9QMZ2_TOXGV/253-542; Kinase-like :_: Length: 290
92	YP_096331.1	lpg2322	2	1-300	-9.71	PF00454.27; P3C2A_HUMAN/1132-1347; Phosphatidylinositol 3- and 4-kinase :_: Length: 216
93	WP_010948074.1	lpg2370	1	1-300	-89.70	PF07804.12; L0DV94_THIND/217-460; HipA-like C-terminal domain :_: Length: 244
94	AAU28440.1	lpg2379	1	1-116	-37.70	PF07804.12; L0DV94_THIND/217-460; HipA-like C-terminal domain :_: Length: 244
95	AAU28441.1	lpg2380	1	1-202	-70.40	PF07804.12; L0DV94_THIND/217-460; HipA-like C-terminal domain :_: Length: 244
96	AAU28550.1	lpg2490	2	1-300	-13.50	PF07804.12; L0DV94_THIND/217-460; HipA-like C-terminal domain :_: Length: 244
97	AAU28616.1	lpg2556	1	1-300	-68.20	PF00069.25; KS6A1_MOUSE/407-664; Protein kinase domain :_: Length: 258
98	AAU28661.1	lpg2603	1	1-300	-47.20	PF00069.25; KS6A1_MOUSE/407-664; Protein kinase domain :_: Length: 258
99	AAU28951.1	lpg2905	1	1-300	-46.00	PF03109.16; ABC1_ARATH/284-398; ABC1 family :_: Length: 115
100	WP_010948659.1	lpg2975	2	1-300	-10.70	PF09192.10; A0BPQ4_PARTE/471-761; Actin-fragmin kinase, catalytic :_: Length: 291
101	KTD47814.1	Lqua_2207	1	1-300	-55.40	PF00069.25; KS6A1_MOUSE/407-664; Protein kinase domain :_: Length: 258
102	KTD52139.1	Lqui_0983	2	1-300	-15.90	PF00454.27; P3C2A_HUMAN/1132-1347; Phosphatidylinositol 3- and 4-kinase :_: Length: 216
103	KTD48613.1	Lrub_0964	1	1-300	-54.00	PF00069.25; KS6A1_MOUSE/407-664; Protein kinase domain :_: Length: 258
104	KTD45608.1	Lrub_2405	1	1-300	-38.20	PF01636.23; Q986M8_RHILO/37-295; Phosphotransferase enzyme family :_: Length: 259
105	KTD60227.1	Lsai_0337	-	-	-	-
106	KTD53605.1	Lsan_4015	1	201-460	-44.50	PF00069.25; KS6A1_MOUSE/407-664; Protein kinase domain :_: Length: 258
107	KTD65446.1	Lsha_0263	-	-	-	-
108	KTD60534.1	Lsha_1630	1	201-500	-67.90	PF00069.25; KS6A1_MOUSE/407-664; Protein kinase domain :_: Length: 258
109	KTD60035.1	Lsha_1785	1	201-398	-66.70	PF07804.12; L0DV94_THIND/217-460; HipA-like C-terminal domain :_: Length: 244
110	KTD58881.1	Lsha_2099	1	1-300	-49.40	PF14531.6; B9QMZ2_TOXGV/253-542; Kinase-like :_: Length: 290
111	KTD64778.1	Lspi_0945	1	201-481	-45.50	PF07387.11; Q9YWN9_9REOV/1-306; Seadornavirus VP7 :_: Length: 306
112	KTD61557.1	Lspi_2187	6	1-300	-5.36	PF06293.14; Q8E8I7_SHEON/32-243; Lipopolysaccharide kinase (Kdo/WaaP) family :_: Length: 212
113	KTD70743.1	Lste_0521	1	1-300	-44.9	PF07387.11; Q9YWN9_9REOV/1-306; Seadornavirus VP7 :_: Length: 306

## Sheet: FFAS (SCOP)
Index	GeneBank	Family	Kinase Hit Rank	Range	Z-score	Template
1	KTC66077.1	Lade_0735	1	1-300	-31.80	d2pywa_ d.144.1.0 (A:) automated matches {Thale cress (Arabidopsis thaliana) [TaxId: 3702]} :_: Length: 417
2	KTC64955.1	Lade_1762	1	801-1100	-58.40	d3dlsa_ d.144.1.0 (A:) automated matches {Human (Homo sapiens) [TaxId: 9606]} :_: Length: 285
3	KTC72970.1	Lani_1194	1	1-300	-7.77	d1tqia2 d.144.1.9 (A:91-282) Rio2 serine protein kinase C-terminal domain {Archaeoglobus fulgidus [TaxId: 2234]} :_: Length: 192
4	KTC72350.1	Lani_1270	1	1-300	-78.00	d1zyla1 d.144.1.6 (A:4-328) RdoA {Escherichia coli [TaxId: 562]} :_: Length: 325
5	KTC70609.1	Lani_2156	1	1-300	-91.20	d3orka1 d.144.1.7 (A:1-290) automated matches {Mycobacterium tuberculosis [TaxId: 419947]} :_: Length: 290
6	KTC70628.1	Lani_2175	1	1-300	-47.60	d2pywa_ d.144.1.0 (A:) automated matches {Thale cress (Arabidopsis thaliana) [TaxId: 3702]} :_: Length: 417
7	KTC70783.1	Lani_2330	1	1-300	-59.40	d4feva_ d.144.1.0 (A:) automated matches {Acinetobacter baumannii [TaxId: 509173]} :_: Length: 267
8	KTC69717.1	Lani_2628	1	1-124	-39.70	d1zyla1 d.144.1.6 (A:4-328) RdoA {Escherichia coli [TaxId: 562]} :_: Length: 325
9	KTC68958.1	Lani_2844	1	1-300	-40.70	d3orka1 d.144.1.7 (A:1-290) automated matches {Mycobacterium tuberculosis [TaxId: 419947]} :_: Length: 290
10	KTC67871.1	Lani_3092	1	1-200	-58.80	d1zyla1 d.144.1.6 (A:4-328) RdoA {Escherichia coli [TaxId: 562]} :_: Length: 325
11	KTC66950.1	Lani_3295	1	1-300	-54.20	d3fega_ d.144.1.8 (A:) automated matches {Human (Homo sapiens) [TaxId: 9606]} :_: Length: 347
12	KTC66950.1	Lani_3295	1	401-700	-51.40	d3fega_ d.144.1.8 (A:) automated matches {Human (Homo sapiens) [TaxId: 9606]} :_: Length: 347
13	KTC67086.1	Lani_3431	1	1-218	-72.40	d3orka1 d.144.1.7 (A:1-290) automated matches {Mycobacterium tuberculosis [TaxId: 419947]} :_: Length: 290
14	KTC67099.1	Lani_3444	1	1-300	-73.60	d3coka1 d.144.1.0 (A:1-265) automated matches {Human (Homo sapiens) [TaxId: 9606]} :_: Length: 265
15	KTC67455.1	Lani_3800	1	201-500	-67.80	d3coka1 d.144.1.0 (A:1-265) automated matches {Human (Homo sapiens) [TaxId: 9606]} :_: Length: 265
16	KTC76002.1	Lbir_0071	1	1-300	-64.80	d5lvoa_ d.144.1.0 (A:) automated matches {Human (Homo sapiens) [TaxId: 9606]} :_: Length: 287
17	KTC72500.1	Lbir_1275	1	1-296	-69.00	d2ppqa1 d.144.1.6 (A:5-320) Homoserine kinase ThrB {Agrobacterium tumefaciens [TaxId: 358]} :_: Length: 316
18	KTC77429.1	Lboz_0382	1	201-359	-66.60	d2yexa_ d.144.1.7 (A:) automated matches {Human (Homo sapiens) [TaxId: 9606]} :_: Length: 269
19	KTC71341.1	Lboz_2918	1	1-300	-65.70	d4c2va_ d.144.1.0 (A:) automated matches {African clawed frog (Xenopus laevis) [TaxId: 8355]} :_: Length: 271
20	KTC86821.1	Lbru_0762	1	1-291	-81.90	d4eqma_ d.144.1.0 (A:) automated matches {Staphylococcus aureus [TaxId: 158879]} :_: Length: 282
21	KTC84079.1	Lbru_1440	1	1-107	-55.60	d3orka1 d.144.1.7 (A:1-290) automated matches {Mycobacterium tuberculosis [TaxId: 419947]} :_: Length: 290
22	KTC84209.1	Lbru_1570	1	1-290	-103.00	d4yfia_ d.144.1.0 (A:) automated matches {Human (Homo sapiens) [TaxId: 9606]} :_: Length: 286
23	KTC78061.1	Lbru_2353	1	201-500	-75.80	d4eqma_ d.144.1.0 (A:) automated matches {Staphylococcus aureus [TaxId: 158879]} :_: Length: 282
24	KTC78313.1	Lbru_2605	1	1-300	-77.70	d2oiba_ d.144.1.0 (A:) automated matches {Human (Homo sapiens) [TaxId: 9606]} :_: Length: 297
25	KTC79122.1	Lche_1142	1	1-300	-76.00	d4eqma_ d.144.1.0 (A:) automated matches {Staphylococcus aureus [TaxId: 158879]} :_: Length: 282
26	KTC80320.1	Lche_2340	1	1-300	-61.80	d3orka1 d.144.1.7 (A:1-290) automated matches {Mycobacterium tuberculosis [TaxId: 419947]} :_: Length: 290
27	KTC93481.1	Lcin_0519	1	201-500	-10.70	d5hnva1 d.144.1.0 (A:11-293) automated matches {Serratia sp. [TaxId: 1327989]} :_: Length: 283
28	KTC81864.1	Lcin_2934	1	1-300	-65.90	d1o6la_ d.144.1.7 (A:) Pkb kinase (Akt-2) {Human (Homo sapiens) [TaxId: 9606]} :_: Length: 337
29	EHL32614.1	LDG_5205	1	1-300	-28.40	d1nd4a_ d.144.1.6 (A:) Aminoglycoside 3'-phosphotransferase IIa (Kanamycin kinase) {Klebsiella pneumoniae [TaxId: 573]} :_: Length: 255
30	EHL32627.1	LDG_5218	1	1-300	-42.60	d2pywa_ d.144.1.0 (A:) automated matches {Thale cress (Arabidopsis thaliana) [TaxId: 3702]} :_: Length: 417
31	EHL32690.1	LDG_5283	1	1-300	-54.80	d4feva_ d.144.1.0 (A:) automated matches {Acinetobacter baumannii [TaxId: 509173]} :_: Length: 267
32	EHL32230.1	LDG_5602	1	1-300	-8.97	d1nd4a_ d.144.1.6 (A:) Aminoglycoside 3'-phosphotransferase IIa (Kanamycin kinase) {Klebsiella pneumoniae [TaxId: 573]} :_: Length: 255
33	EHL32352.1	LDG_5736	1	1-300	-76.80	d2wtkc1 d.144.1.0 (C:47-310) automated matches {Human (Homo sapiens) [TaxId: 9606]} :_: Length: 264
34	EHL32164.1	LDG_5768	1	1-300	-78.90	d4eqma_ d.144.1.0 (A:) automated matches {Staphylococcus aureus [TaxId: 158879]} :_: Length: 282
35	EHL31834.1	LDG_6000	1	1-300	-72.60	d3dnua_ d.144.1.7 (A:) Multidrug tolerance (MDT) protein HipA N-terminal domain {Escherichia coli K-12 [TaxId: 83333]} :_: Length: 436
36	EHL31407.1	LDG_6585	1	1-300	-81.10	d1zyla1 d.144.1.6 (A:4-328) RdoA {Escherichia coli [TaxId: 562]} :_: Length: 325
37	EHL31096.1	LDG_6900	1	1-300	-102.00	d3dnua_ d.144.1.7 (A:) Multidrug tolerance (MDT) protein HipA N-terminal domain {Escherichia coli K-12 [TaxId: 83333]} :_: Length: 436
38	EHL30869.1	LDG_7015	1	1-300	-95.60	d1zyla1 d.144.1.6 (A:4-328) RdoA {Escherichia coli [TaxId: 562]} :_: Length: 325
39	EHL30927.1	LDG_7076	1	1-300	-48.60	d4ek4a_ d.144.1.7 (A:) Cyclin-dependent PK, CDK2 {Human (Homo sapiens) [TaxId: 9606]} :_: Length: 296
40	EHL30953.1	LDG_7102	1	1-300	-58.40	d4feva_ d.144.1.0 (A:) automated matches {Acinetobacter baumannii [TaxId: 509173]} :_: Length: 267
41	EHL30744.1	LDG_7230	1	1-300	-63.70	d2ppqa1 d.144.1.6 (A:5-320) Homoserine kinase ThrB {Agrobacterium tumefaciens [TaxId: 358]} :_: Length: 316
42	EHL30227.1	LDG_7735	1	1-300	-79.90	d3fpqa_ d.144.1.7 (A:) Protein kinase wnk1 {Human (Homo sapiens) [TaxId: 9606]} :_: Length: 271
43	EHL29995.1	LDG_7995	1	1-300	-57.30	d3orka1 d.144.1.7 (A:1-290) automated matches {Mycobacterium tuberculosis [TaxId: 419947]} :_: Length: 290
44	KTC85362.1	Ldro_2534	1	201-471	-56.00	d3orka1 d.144.1.7 (A:1-290) automated matches {Mycobacterium tuberculosis [TaxId: 419947]} :_: Length: 290
45	KTC91172.1	Ldum_2240	1	201-500	-67.20	d3tl8a_ d.144.1.0 (A:) automated matches {Thale cress (Arabidopsis thaliana) [TaxId: 3702]} :_: Length: 304
46	KTC88772.1	Ldum_3030	1	1-300	-63.50	d2ppqa1 d.144.1.6 (A:5-320) Homoserine kinase ThrB {Agrobacterium tumefaciens [TaxId: 358]} :_: Length: 316
47	KTC99896.1	Lery_0006	1	1-300	-68.50	d3fega_ d.144.1.8 (A:) automated matches {Human (Homo sapiens) [TaxId: 9606]} :_: Length: 347
48	KTC97827.1	Lery_1666	1	1-300	-79.20	d3orka1 d.144.1.7 (A:1-290) automated matches {Mycobacterium tuberculosis [TaxId: 419947]} :_: Length: 290
49	KTC96116.1	Lery_1908	1	1-300	-93.50	d1p4oa_ d.144.1.7 (A:) Insulin-like growth factor 1 receptor {Human (Homo sapiens) [TaxId: 9606]} :_: Length: 308
50	KTC96170.1	Lery_1962	1	201-500	-79.10	d2oiba_ d.144.1.0 (A:) automated matches {Human (Homo sapiens) [TaxId: 9606]} :_: Length: 297
51	KTC94681.1	Lery_2848	1	201-417	-76.50	d1o6la_ d.144.1.7 (A:) Pkb kinase (Akt-2) {Human (Homo sapiens) [TaxId: 9606]} :_: Length: 337
52	KTD03661.1	Lfee_0407	1	1-287	-33.80	d3a7ia_ d.144.1.0 (A:) automated matches {Human (Homo sapiens) [TaxId: 9606]} :_: Length: 287
53	KTC98559.1	Lfee_1516	1	1-300	-81.00	d4eqma_ d.144.1.0 (A:) automated matches {Staphylococcus aureus [TaxId: 158879]} :_: Length: 282
54	KTC96680.1	Lfee_1592	1	1-262	-69.90	d4czua1 d.144.1.0 (A:25-320) automated matches {Thale cress (Arabidopsis thaliana) [TaxId: 3702]} :_: Length: 296
55	KTC96911.1	Lfee_1823	1	1-224	-38.50	d3orka1 d.144.1.7 (A:1-290) automated matches {Mycobacterium tuberculosis [TaxId: 419947]} :_: Length: 290
56	KTD04226.1	Lgee_0256	1	1-300	-70.60	d3coka1 d.144.1.0 (A:1-265) automated matches {Human (Homo sapiens) [TaxId: 9606]} :_: Length: 265
57	KTD06349.1	Lgra_3126	1	201-500	-47.70	d3coka1 d.144.1.0 (A:1-265) automated matches {Human (Homo sapiens) [TaxId: 9606]} :_: Length: 265
58	KTD32018.1	Lisr_0537	1	1-300	-69.20	d4eqma_ d.144.1.0 (A:) automated matches {Staphylococcus aureus [TaxId: 158879]} :_: Length: 282
59	KTD23657.1	Lisr_1338	1	401-700	-84.10	d3orka1 d.144.1.7 (A:1-290) automated matches {Mycobacterium tuberculosis [TaxId: 419947]} :_: Length: 290
60	KTD19490.1	Lisr_2052	1	1-300	-83.30	d3is5a1 d.144.1.0 (A:130-395) automated matches {Toxoplasma gondii [TaxId: 508771]} :_: Length: 266
61	KTD14985.1	Lisr_2330	1	1-300	-16.90	d1nd4a_ d.144.1.6 (A:) Aminoglycoside 3'-phosphotransferase IIa (Kanamycin kinase) {Klebsiella pneumoniae [TaxId: 573]} :_: Length: 255
62	KTD25419.1	Llan_0165	1	1-263	-8.86	d5hnva1 d.144.1.0 (A:11-293) automated matches {Serratia sp. [TaxId: 1327989]} :_: Length: 283
63	CBJ10339.1	LLO_0018	1	1-300	-46.20	d2pywa_ d.144.1.0 (A:) automated matches {Thale cress (Arabidopsis thaliana) [TaxId: 3702]} :_: Length: 417
64	CBJ10361.1	LLO_0038	1	201-500	-62.90	d3coka1 d.144.1.0 (A:1-265) automated matches {Human (Homo sapiens) [TaxId: 9606]} :_: Length: 265
65	CBJ11367.1	LLO_1015	3	1-300	-5.82	d1cjaa_ d.144.1.3 (A:) Actin-fragmin kinase, catalytic domain {Slime mold (Physarum polycephalum) [TaxId: 5791]} :_: Length: 342
66	CBJ11496.1	LLO_1139	1	201-500	-91.90	d3orka1 d.144.1.7 (A:1-290) automated matches {Mycobacterium tuberculosis [TaxId: 419947]} :_: Length: 290
67	CBJ11526.1	LLO_1169	1	201-500	-64.10	d3coka1 d.144.1.0 (A:1-265) automated matches {Human (Homo sapiens) [TaxId: 9606]} :_: Length: 265
68	CBJ12057.1	LLO_1681	1	401-700	-66.30	d2oiba_ d.144.1.0 (A:) automated matches {Human (Homo sapiens) [TaxId: 9606]} :_: Length: 297
69	CBJ12368.1	LLO_1984	1	1-300	-68.00	d3orka1 d.144.1.7 (A:1-290) automated matches {Mycobacterium tuberculosis [TaxId: 419947]} :_: Length: 290
70	CBJ12555.1	LLO_2159	1	201-500	-6.98	d3ihya1 d.144.1.4 (A:532-871) Phoshoinositide 3-kinase (PI3K), catalytic domain {Human (Homo sapiens) [TaxId: 9606]} :_: Length: 340
71	CBJ13431.1	LLO_2984	1	1-278	-75.90	d3dlsa_ d.144.1.0 (A:) automated matches {Human (Homo sapiens) [TaxId: 9606]} :_: Length: 285
72	CBJ13499.1	LLO_3049	1	1-300	-80.70	d4eqma_ d.144.1.0 (A:) automated matches {Staphylococcus aureus [TaxId: 158879]} :_: Length: 282
73	KTD24182.1	Lmac_3055	1	401-559	-57.30	d4eqma_ d.144.1.0 (A:) automated matches {Staphylococcus aureus [TaxId: 158879]} :_: Length: 282
74	KTD33663.1	Lmor_1975	2	201-500	-6.54	d1e7ua4 d.144.1.4 (A:726-1094) Phoshoinositide 3-kinase (PI3K), catalytic domain {Pig (Sus scrofa) [TaxId: 9823]} :_: Length: 369
75	KTD32406.1	Lmor_2344	1	401-700	-95.40	d3mi9a_ d.144.1.7 (A:) Cell division protein kinase 9, CDK9 {Human (Homo sapiens) [TaxId: 9606]} :_: Length: 337
76	AAU26315.1	lpg0208	1	201-500	-67.40	d3orka1 d.144.1.7 (A:1-290) automated matches {Mycobacterium tuberculosis [TaxId: 419947]} :_: Length: 290
77	AAU26403.1	lpg0296	1	1-300	-32.10	d4h05a1 d.144.1.0 (A:1-267) automated matches {Streptomyces rimosus [TaxId: 1927]} :_: Length: 267
78	AAU26648.1	lpg0553	1	1-294	-58.10	d4feva_ d.144.1.0 (A:) automated matches {Acinetobacter baumannii [TaxId: 509173]} :_: Length: 267
79	AAU27190.1	lpg1104	1	1-300	-37.80	d4h05a1 d.144.1.0 (A:1-267) automated matches {Streptomyces rimosus [TaxId: 1927]} :_: Length: 267
80	AAU27399.1	lpg1316	1	1-300	-9.06	d1cjaa_ d.144.1.3 (A:) Actin-fragmin kinase, catalytic domain {Slime mold (Physarum polycephalum) [TaxId: 5791]} :_: Length: 342
81	AAU27408.1	lpg1325	1	401-599	-7.39	d4pf4a1 d.144.1.7 (A:1-277) Death-associated protein kinase, Dap {Human (Homo sapiens) [TaxId: 9606]} :_: Length: 277
82	AAU27490.1	lpg1408	1	1-300	-63.20	d3fega_ d.144.1.8 (A:) automated matches {Human (Homo sapiens) [TaxId: 9606]} :_: Length: 347
83	AAU27565.1	lpg1483	1	1-300	-70.00	d4wnoa_ d.144.1.0 (A:) automated matches {Human (Homo sapiens) [TaxId: 9606]} :_: Length: 273
84	AAU27574.1	lpg1492	1	1-300	-61.40	d2ppqa1 d.144.1.6 (A:5-320) Homoserine kinase ThrB {Agrobacterium tumefaciens [TaxId: 358]} :_: Length: 316
85	WP_010947641.1	lpg1924	1	201-500	-61.50	d3coka1 d.144.1.0 (A:1-265) automated matches {Human (Homo sapiens) [TaxId: 9606]} :_: Length: 265
86	AAU27995.1	lpg1925	1	201-500	-10.30	d1cjaa_ d.144.1.3 (A:) Actin-fragmin kinase, catalytic domain {Slime mold (Physarum polycephalum) [TaxId: 5791]} :_: Length: 342
87	AAU27999.1	lpg1930	1	1-300	-53.50	d4eqma_ d.144.1.0 (A:) automated matches {Staphylococcus aureus [TaxId: 158879]} :_: Length: 282
88	AAU28003.1	lpg1934	1	1-300	-85.40	d3dnua_ d.144.1.7 (A:) Multidrug tolerance (MDT) protein HipA N-terminal domain {Escherichia coli K-12 [TaxId: 83333]} :_: Length: 436
89	AAU28119.1	lpg2050	1	1-300	-63.90	d3orka1 d.144.1.7 (A:1-290) automated matches {Mycobacterium tuberculosis [TaxId: 419947]} :_: Length: 290
90	AAU28203.1	lpg2137	1	1-300	-81.30	d3orka1 d.144.1.7 (A:1-290) automated matches {Mycobacterium tuberculosis [TaxId: 419947]} :_: Length: 290
91	AAU28221.1	lpg2155	3	201-500	-4.85	d3lxpa_ d.144.1.0 (A:) automated matches {Human (Homo sapiens) [TaxId: 9606]} :_: Length: 291
92	YP_096331.1	lpg2322	1	1-300	-11.00	d1cjaa_ d.144.1.3 (A:) Actin-fragmin kinase, catalytic domain {Slime mold (Physarum polycephalum) [TaxId: 5791]} :_: Length: 342
93	WP_010948074.1	lpg2370	1	1-300	-82.90	d3dnua_ d.144.1.7 (A:) Multidrug tolerance (MDT) protein HipA N-terminal domain {Escherichia coli K-12 [TaxId: 83333]} :_: Length: 436
94	AAU28440.1	lpg2379	1	1-116	-34.10	d3dnua_ d.144.1.7 (A:) Multidrug tolerance (MDT) protein HipA N-terminal domain {Escherichia coli K-12 [TaxId: 83333]} :_: Length: 436
95	AAU28441.1	lpg2380	1	1-202	-66.00	d3dnua_ d.144.1.7 (A:) Multidrug tolerance (MDT) protein HipA N-terminal domain {Escherichia coli K-12 [TaxId: 83333]} :_: Length: 436
96	AAU28550.1	lpg2490	1	1-300	-15.90	d1cjaa_ d.144.1.3 (A:) Actin-fragmin kinase, catalytic domain {Slime mold (Physarum polycephalum) [TaxId: 5791]} :_: Length: 342
97	AAU28616.1	lpg2556	1	1-300	-81.40	d3coka1 d.144.1.0 (A:1-265) automated matches {Human (Homo sapiens) [TaxId: 9606]} :_: Length: 265
98	AAU28661.1	lpg2603	1	1-300	-63.30	d5loha_ d.144.1.0 (A:) automated matches {Human (Homo sapiens) [TaxId: 9606]} :_: Length: 284
99	AAU28951.1	lpg2905	1	201-500	-15.30	d5hnva1 d.144.1.0 (A:11-293) automated matches {Serratia sp. [TaxId: 1327989]} :_: Length: 283
100	WP_010948659.1	lpg2975	1	1-300	-10.30	d1cjaa_ d.144.1.3 (A:) Actin-fragmin kinase, catalytic domain {Slime mold (Physarum polycephalum) [TaxId: 5791]} :_: Length: 342
101	KTD47814.1	Lqua_2207	1	1-300	-75.40	d4eqma_ d.144.1.0 (A:) automated matches {Staphylococcus aureus [TaxId: 158879]} :_: Length: 282
102	KTD52139.1	Lqui_0983	1	1-300	-17.20	d3ihya1 d.144.1.4 (A:532-871) Phoshoinositide 3-kinase (PI3K), catalytic domain {Human (Homo sapiens) [TaxId: 9606]} :_: Length: 340
103	KTD48613.1	Lrub_0964	1	1-300	-79.30	d2oiba_ d.144.1.0 (A:) automated matches {Human (Homo sapiens) [TaxId: 9606]} :_: Length: 297
104	KTD45608.1	Lrub_2405	1	1-300	-33.60	d4feva_ d.144.1.0 (A:) automated matches {Acinetobacter baumannii [TaxId: 509173]} :_: Length: 267
105	KTD60227.1	Lsai_0337	5	1-290	-5.30	d2i6la_ d.144.1.0 (A:) automated matches {Human (Homo sapiens) [TaxId: 9606]} :_: Length: 309
106	KTD53605.1	Lsan_4015	1	201-460	-70.30	d3orka1 d.144.1.7 (A:1-290) automated matches {Mycobacterium tuberculosis [TaxId: 419947]} :_: Length: 290
107	KTD65446.1	Lsha_0263	-	-	-	-
108	KTD60534.1	Lsha_1630	1	201-500	-85.70	d3coka1 d.144.1.0 (A:1-265) automated matches {Human (Homo sapiens) [TaxId: 9606]} :_: Length: 265
109	KTD60035.1	Lsha_1785	1	1-300	-87.90	d3dnua_ d.144.1.7 (A:) Multidrug tolerance (MDT) protein HipA N-terminal domain {Escherichia coli K-12 [TaxId: 83333]} :_: Length: 436
110	KTD58881.1	Lsha_2099	1	1-300	-79.30	d3orka1 d.144.1.7 (A:1-290) automated matches {Mycobacterium tuberculosis [TaxId: 419947]} :_: Length: 290
111	KTD64778.1	Lspi_0945	1	201-481	-64.10	d5j0ab1 d.144.1.0 (B:19-319) automated matches {Human (Homo sapiens) [TaxId: 9606]} :_: Length: 301
112	KTD61557.1	Lspi_2187	2	1-300	-5.92	d3dnua_ d.144.1.7 (A:) Multidrug tolerance (MDT) protein HipA N-terminal domain {Escherichia coli K-12 [TaxId: 83333]} :_: Length: 436
113	KTD70743.1	Lste_0521	1	1-300	-79.10	d3orka1 d.144.1.7 (A:1-290) automated matches {Mycobacterium tuberculosis [TaxId: 419947]} :_: Length: 290

## Sheet: FFAS (Hsapiens)
Index	GeneBank	Family	Kinase Hit Rank	Range	Z-score	Template
1	KTC66077.1	Lade_0735	1	1-300	-32.70	sp|Q9NVF9|EKI2_HUMAN Ethanolamine kinase 2 OS=Homo sapiens GN=ETNK2 PE=2 SV=3 :_: Length: 386
2	KTC64955.1	Lade_1762	1	801-1100	-58.5	sp|P27448|MARK3_HUMAN MAP/microtubule affinity-regulating kinase 3 OS=Homo sapiens GN=MARK3 PE=1 SV=3:_: Range:1-300 :_: Length: 300
3	KTC72970.1	Lani_1194	1	1-300	-7.43	sp|Q8NI60|ADCK3_HUMAN Chaperone activity of bc1 complex-like, mitochondrial OS=Homo sapiens GN=CABC1 PE=1 SV=1:_: Range:451-647 :_: Length: 197
4	KTC72350.1	Lani_1270	1	1-300	-57.60	sp|A2RU49|AGPD1_HUMAN Aminoglycoside phosphotransferase domain-containing protein 1 OS=Homo sapiens GN=AGPHD1 PE=2 SV=2 :_: Length: 373
5	KTC70609.1	Lani_2156	1	1-300	-75.00	sp|Q9UKI8|TLK1_HUMAN Serine/threonine-protein kinase tousled-like 1 OS=Homo sapiens GN=TLK1 PE=1 SV=2:_: Range:451-750 :_: Length: 300
6	KTC70628.1	Lani_2175	1	1-300	-33.10	sp|Q709F0|ACD11_HUMAN Acyl-CoA dehydrogenase family member 11 OS=Homo sapiens GN=ACAD11 PE=1 SV=2:_: Range:1-300 :_: Length: 300
7	KTC70783.1	Lani_2330	1	1-300	-45.40	sp|Q709F0|ACD11_HUMAN Acyl-CoA dehydrogenase family member 11 OS=Homo sapiens GN=ACAD11 PE=1 SV=2:_: Range:1-300 :_: Length: 300
8	KTC69717.1	Lani_2628	1	1-124	-29.50	sp|A2RU49|AGPD1_HUMAN Aminoglycoside phosphotransferase domain-containing protein 1 OS=Homo sapiens GN=AGPHD1 PE=2 SV=2 :_: Length: 373
9	KTC68958.1	Lani_2844	1	1-300	-31.30	sp|Q9UKI8|TLK1_HUMAN Serine/threonine-protein kinase tousled-like 1 OS=Homo sapiens GN=TLK1 PE=1 SV=2:_: Range:451-750 :_: Length: 300
10	KTC67871.1	Lani_3092	1	1-200	-39.20	sp|A2RU49|AGPD1_HUMAN Aminoglycoside phosphotransferase domain-containing protein 1 OS=Homo sapiens GN=AGPHD1 PE=2 SV=2 :_: Length: 373
11	KTC66950.1	Lani_3295	1	1-300	-62.30	sp|Q9NVF9|EKI2_HUMAN Ethanolamine kinase 2 OS=Homo sapiens GN=ETNK2 PE=2 SV=3 :_: Length: 386
12	KTC66950.1	Lani_3295	1	401-700	-59.50	sp|Q9HBU6|EKI1_HUMAN Ethanolamine kinase 1 OS=Homo sapiens GN=ETNK1 PE=1 SV=1 :_: Length: 452
13	KTC67086.1	Lani_3431	1	1-218	-65.20	sp|Q13546|RIPK1_HUMAN Receptor-interacting serine/threonine-protein kinase 1 OS=Homo sapiens GN=RIPK1 PE=1 SV=3:_: Range:1-300 :_: Length: 300
14	KTC67099.1	Lani_3444	1	1-300	-75.40	sp|P27448|MARK3_HUMAN MAP/microtubule affinity-regulating kinase 3 OS=Homo sapiens GN=MARK3 PE=1 SV=3:_: Range:1-300 :_: Length: 300
15	KTC67455.1	Lani_3800	1	201-500	-70.60	sp|Q15772|SPEG_HUMAN Striated muscle preferentially expressed protein kinase OS=Homo sapiens GN=SPEG PE=1 SV=4:_: Range:2851-3150 :_: Length: 300
16	KTC76002.1	Lbir_0071	1	1-300	-68.30	sp|Q9NRP7|STK36_HUMAN Serine/threonine-protein kinase 36 OS=Homo sapiens GN=STK36 PE=1 SV=2:_: Range:1-300 :_: Length: 300
17	KTC72500.1	Lbir_1275	1	1-296	-47.40	sp|A2RU49|AGPD1_HUMAN Aminoglycoside phosphotransferase domain-containing protein 1 OS=Homo sapiens GN=AGPHD1 PE=2 SV=2 :_: Length: 373
18	KTC77429.1	Lboz_0382	1	201-359	-65.90	sp|P27448|MARK3_HUMAN MAP/microtubule affinity-regulating kinase 3 OS=Homo sapiens GN=MARK3 PE=1 SV=3:_: Range:1-300 :_: Length: 300
19	KTC71341.1	Lboz_2918	1	1-300	-65.80	sp|Q86UE8|TLK2_HUMAN Serine/threonine-protein kinase tousled-like 2 OS=Homo sapiens GN=TLK2 PE=1 SV=2:_: Range:451-750 :_: Length: 300
20	KTC86821.1	Lbru_0762	1	1-291	-65.30	sp|O15111|IKKA_HUMAN Inhibitor of nuclear factor kappa-B kinase subunit alpha OS=Homo sapiens GN=CHUK PE=1 SV=2:_: Range:1-300 :_: Length: 300
21	KTC84079.1	Lbru_1440	1	1-107	-48.20	sp|Q9BXU1|STK31_HUMAN Serine/threonine-protein kinase 31 OS=Homo sapiens GN=STK31 PE=2 SV=2:_: Range:751-1019 :_: Length: 269
22	KTC84209.1	Lbru_1570	1	1-290	-101.00	sp|Q59H18|TNI3K_HUMAN Serine/threonine-protein kinase TNNI3K OS=Homo sapiens GN=TNNI3K PE=1 SV=3:_: Range:451-750 :_: Length: 300
23	KTC78061.1	Lbru_2353	1	201-500	-65.90	sp|Q9BXU1|STK31_HUMAN Serine/threonine-protein kinase 31 OS=Homo sapiens GN=STK31 PE=2 SV=2:_: Range:751-1019 :_: Length: 269
24	KTC78313.1	Lbru_2605	1	1-300	-74.60	sp|P51617|IRAK1_HUMAN Interleukin-1 receptor-associated kinase 1 OS=Homo sapiens GN=IRAK1 PE=1 SV=2:_: Range:151-450 :_: Length: 300
25	KTC79122.1	Lche_1142	1	1-300	-58.30	sp|Q9BXU1|STK31_HUMAN Serine/threonine-protein kinase 31 OS=Homo sapiens GN=STK31 PE=2 SV=2:_: Range:751-1019 :_: Length: 269
26	KTC80320.1	Lche_2340	1	1-300	-57.40	sp|Q86UE8|TLK2_HUMAN Serine/threonine-protein kinase tousled-like 2 OS=Homo sapiens GN=TLK2 PE=1 SV=2:_: Range:451-750 :_: Length: 300
27	KTC93481.1	Lcin_0519	1	201-500	-9.42	sp|Q6ZWH5|NEK10_HUMAN Serine/threonine-protein kinase Nek10 OS=Homo sapiens GN=NEK10 PE=2 SV=2:_: Range:451-750 :_: Length: 300
28	KTC81864.1	Lcin_2934	1	1-300	-70.00	sp|Q02156|KPCE_HUMAN Protein kinase C epsilon type OS=Homo sapiens GN=PRKCE PE=1 SV=1:_: Range:451-737 :_: Length: 287
29	EHL32614.1	LDG_5205	1	1-300	-19.70	sp|Q9HA64|KT3K_HUMAN Ketosamine-3-kinase OS=Homo sapiens GN=FN3KRP PE=1 SV=2 :_: Length: 309
30	EHL32627.1	LDG_5218	1	1-300	-34.80	sp|Q709F0|ACD11_HUMAN Acyl-CoA dehydrogenase family member 11 OS=Homo sapiens GN=ACAD11 PE=1 SV=2:_: Range:1-300 :_: Length: 300
31	EHL32690.1	LDG_5283	1	1-300	-52.30	sp|Q709F0|ACD11_HUMAN Acyl-CoA dehydrogenase family member 11 OS=Homo sapiens GN=ACAD11 PE=1 SV=2:_: Range:1-300 :_: Length: 300
32	EHL32230.1	LDG_5602	1	1-300	-95.80	sp|Q9BVL4|SELO_HUMAN(removed signalp:1-23) Selenoprotein O OS=Homo sapiens GN=SELO PE=2 SV=3:_: Range:151-450 :_: Length: 300
33	EHL32352.1	LDG_5736	1	1-300	-74.40	sp|O00444|PLK4_HUMAN Serine/threonine-protein kinase PLK4 OS=Homo sapiens GN=PLK4 PE=1 SV=3:_: Range:1-300 :_: Length: 300
34	EHL32164.1	LDG_5768	1	1-300	-67.30	sp|Q86UE8|TLK2_HUMAN Serine/threonine-protein kinase tousled-like 2 OS=Homo sapiens GN=TLK2 PE=1 SV=2:_: Range:451-750 :_: Length: 300
35	EHL31834.1	LDG_6000	1	201-414	-8.85	sp|Q86VR8|FJX1_HUMAN(removed signalp:1-24) Four-jointed box protein 1 OS=Homo sapiens GN=FJX1 PE=2 SV=1 :_: Length: 413
36	EHL31407.1	LDG_6585	1	1-300	-59.60	sp|A2RU49|AGPD1_HUMAN Aminoglycoside phosphotransferase domain-containing protein 1 OS=Homo sapiens GN=AGPHD1 PE=2 SV=2 :_: Length: 373
37	EHL31096.1	LDG_6900	1	1-300	-9.20	sp|Q86VR8|FJX1_HUMAN(removed signalp:1-24) Four-jointed box protein 1 OS=Homo sapiens GN=FJX1 PE=2 SV=1 :_: Length: 413
38	EHL30869.1	LDG_7015	1	1-300	-53.50	sp|A2RU49|AGPD1_HUMAN Aminoglycoside phosphotransferase domain-containing protein 1 OS=Homo sapiens GN=AGPHD1 PE=2 SV=2 :_: Length: 373
39	EHL30927.1	LDG_7076	1	1-300	-49.50	sp|Q9UPZ9|ICK_HUMAN Serine/threonine-protein kinase ICK OS=Homo sapiens GN=ICK PE=1 SV=1:_: Range:1-300 :_: Length: 300
40	EHL30953.1	LDG_7102	1	1-300	-51.90	sp|Q709F0|ACD11_HUMAN Acyl-CoA dehydrogenase family member 11 OS=Homo sapiens GN=ACAD11 PE=1 SV=2:_: Range:1-300 :_: Length: 300
41	EHL30744.1	LDG_7230	1	1-300	-48.80	sp|Q709F0|ACD11_HUMAN Acyl-CoA dehydrogenase family member 11 OS=Homo sapiens GN=ACAD11 PE=1 SV=2:_: Range:1-300 :_: Length: 300
42	EHL30227.1	LDG_7735	1	1-300	-79.80	sp|Q9Y3S1|WNK2_HUMAN Serine/threonine-protein kinase WNK2 OS=Homo sapiens GN=WNK2 PE=1 SV=4:_: Range:151-450 :_: Length: 300
43	EHL29995.1	LDG_7995	1	1-300	-43.90	sp|Q9BXU1|STK31_HUMAN Serine/threonine-protein kinase 31 OS=Homo sapiens GN=STK31 PE=2 SV=2:_: Range:751-1019 :_: Length: 269
44	KTC85362.1	Ldro_2534	1	1-300	-48.50	sp|Q9BXU1|STK31_HUMAN Serine/threonine-protein kinase 31 OS=Homo sapiens GN=STK31 PE=2 SV=2:_: Range:601-900 :_: Length: 300
45	KTC91172.1	Ldum_2240	1	401-691	-59.50	sp|P51617|IRAK1_HUMAN Interleukin-1 receptor-associated kinase 1 OS=Homo sapiens GN=IRAK1 PE=1 SV=2:_: Range:301-600 :_: Length: 300
46	KTC88772.1	Ldum_3030	1	1-300	-49.60	sp|Q9HBU6|EKI1_HUMAN Ethanolamine kinase 1 OS=Homo sapiens GN=ETNK1 PE=1 SV=1 :_: Length: 452
47	KTC99896.1	Lery_0006	1	1-300	-74.40	sp|Q9HBU6|EKI1_HUMAN Ethanolamine kinase 1 OS=Homo sapiens GN=ETNK1 PE=1 SV=1 :_: Length: 452
48	KTC97827.1	Lery_1666	1	1-300	-60.40	sp|O75676|KS6A4_HUMAN Ribosomal protein S6 kinase alpha-4 OS=Homo sapiens GN=RPS6KA4 PE=1 SV=1:_: Range:1-300 :_: Length: 300
49	KTC96116.1	Lery_1908	1	1-300	-98.80	sp|Q16288|NTRK3_HUMAN(removed signalp:1-31) NT-3 growth factor receptor OS=Homo sapiens GN=NTRK3 PE=1 SV=2:_: Range:451-750 :_: Length: 300
50	KTC96170.1	Lery_1962	1	201-500	-79.70	sp|P51617|IRAK1_HUMAN Interleukin-1 receptor-associated kinase 1 OS=Homo sapiens GN=IRAK1 PE=1 SV=2:_: Range:151-450 :_: Length: 300
51	KTC94681.1	Lery_2848	1	201-417	-85.40	sp|Q04759|KPCT_HUMAN Protein kinase C theta type OS=Homo sapiens GN=PRKCQ PE=1 SV=3:_: Range:451-706 :_: Length: 256
52	KTD03661.1	Lfee_0407	1	1-287	-33.80	sp|Q9P286|PAK7_HUMAN Serine/threonine-protein kinase PAK 7 OS=Homo sapiens GN=PAK7 PE=1 SV=1:_: Range:451-719 :_: Length: 269
53	KTC98559.1	Lfee_1516	1	1-300	-64.40	sp|Q9BXU1|STK31_HUMAN Serine/threonine-protein kinase 31 OS=Homo sapiens GN=STK31 PE=2 SV=2:_: Range:751-1019 :_: Length: 269
54	KTC96680.1	Lfee_1592	1	1-262	-68.10	sp|Q9UQB9|AURKC_HUMAN Serine/threonine-protein kinase 13 OS=Homo sapiens GN=AURKC PE=2 SV=1 :_: Length: 309
55	KTC96911.1	Lfee_1823	1	1-224	-36.70	sp|Q9BXU1|STK31_HUMAN Serine/threonine-protein kinase 31 OS=Homo sapiens GN=STK31 PE=2 SV=2:_: Range:751-1019 :_: Length: 269
56	KTD04226.1	Lgee_0256	1	1-300	-69.40	sp|O00444|PLK4_HUMAN Serine/threonine-protein kinase PLK4 OS=Homo sapiens GN=PLK4 PE=1 SV=3:_: Range:1-300 :_: Length: 300
57	KTD06349.1	Lgra_3126	1	201-500	-48.70	sp|Q6DT37|MRCKG_HUMAN Serine/threonine-protein kinase MRCK gamma OS=Homo sapiens GN=CDC42BPG PE=1 SV=2:_: Range:1-300 :_: Length: 300
58	KTD32018.1	Lisr_0537	1	1-300	-62.00	sp|Q86UE8|TLK2_HUMAN Serine/threonine-protein kinase tousled-like 2 OS=Homo sapiens GN=TLK2 PE=1 SV=2:_: Range:451-750 :_: Length: 300
59	KTD23657.1	Lisr_1338	1	401-700	-74.30	sp|Q9UKI8|TLK1_HUMAN Serine/threonine-protein kinase tousled-like 1 OS=Homo sapiens GN=TLK1 PE=1 SV=2:_: Range:451-750 :_: Length: 300
60	KTD19490.1	Lisr_2052	1	1-300	-83.50	sp|O00444|PLK4_HUMAN Serine/threonine-protein kinase PLK4 OS=Homo sapiens GN=PLK4 PE=1 SV=3:_: Range:1-300 :_: Length: 300
61	KTD14985.1	Lisr_2330	1	1-300	-13.60	sp|A2RU49|AGPD1_HUMAN Aminoglycoside phosphotransferase domain-containing protein 1 OS=Homo sapiens GN=AGPHD1 PE=2 SV=2 :_: Length: 373
62	KTD25419.1	Llan_0165	1	1-263	-9.28	sp|Q9P1W9|PIM2_HUMAN Serine/threonine-protein kinase pim-2 OS=Homo sapiens GN=PIM2 PE=1 SV=1 :_: Length: 311
63	CBJ10339.1	LLO_0018	1	1-300	-35.30	sp|Q709F0|ACD11_HUMAN Acyl-CoA dehydrogenase family member 11 OS=Homo sapiens GN=ACAD11 PE=1 SV=2:_: Range:1-300 :_: Length: 300
64	CBJ10361.1	LLO_0038	1	201-500	-60.50	sp|O00444|PLK4_HUMAN Serine/threonine-protein kinase PLK4 OS=Homo sapiens GN=PLK4 PE=1 SV=3:_: Range:1-300 :_: Length: 300
65	CBJ11367.1	LLO_1015	1	1-300	-6.74	sp|Q8N2I9|STK40_HUMAN Serine/threonine-protein kinase 40 OS=Homo sapiens GN=STK40 PE=2 SV=2 :_: Length: 435
66	CBJ11496.1	LLO_1139	1	201-500	-68.10	sp|Q9BXU1|STK31_HUMAN Serine/threonine-protein kinase 31 OS=Homo sapiens GN=STK31 PE=2 SV=2:_: Range:751-1019 :_: Length: 269
67	CBJ11526.1	LLO_1169	1	201-500	-61.70	sp|Q9NRP7|STK36_HUMAN Serine/threonine-protein kinase 36 OS=Homo sapiens GN=STK36 PE=1 SV=2:_: Range:1-300 :_: Length: 300
68	CBJ12057.1	LLO_1681	1	401-700	-67.50	sp|P51617|IRAK1_HUMAN Interleukin-1 receptor-associated kinase 1 OS=Homo sapiens GN=IRAK1 PE=1 SV=2:_: Range:151-450 :_: Length: 300
69	CBJ12368.1	LLO_1984	1	1-300	-63.70	sp|O14920|IKKB_HUMAN Inhibitor of nuclear factor kappa-B kinase subunit beta OS=Homo sapiens GN=IKBKB PE=1 SV=1:_: Range:1-300 :_: Length: 300
70	CBJ12555.1	LLO_2159	1	201-500	-7.74	sp|Q8NEB9|PK3C3_HUMAN Phosphatidylinositol 3-kinase catalytic subunit type 3 OS=Homo sapiens GN=PIK3C3 PE=1 SV=1:_: Range:601-887 :_: Length: 287
71	CBJ13431.1	LLO_2984	1	1-278	-77.40	sp|Q9BXA6|TSSK6_HUMAN Testis-specific serine/threonine-protein kinase 6 OS=Homo sapiens GN=TSSK6 PE=1 SV=1 :_: Length: 273
72	CBJ13499.1	LLO_3049	1	1-300	-66.90	sp|O15111|IKKA_HUMAN Inhibitor of nuclear factor kappa-B kinase subunit alpha OS=Homo sapiens GN=CHUK PE=1 SV=2:_: Range:1-300 :_: Length: 300
73	KTD24182.1	Lmac_3055	1	401-559	-49.10	sp|Q9BXU1|STK31_HUMAN Serine/threonine-protein kinase 31 OS=Homo sapiens GN=STK31 PE=2 SV=2:_: Range:751-1019 :_: Length: 269
74	KTD33663.1	Lmor_1975	1	201-500	-8.06	sp|A4QPH2|PI4P2_HUMAN Putative phosphatidylinositol 4-kinase alpha-like protein P2 OS=Homo sapiens GN=PI4KAP2 PE=5 SV=2 :_: Length: 592
75	KTD32406.1	Lmor_2344	1	401-700	-97.60	sp|Q9NYV4|CDK12_HUMAN Cell division protein kinase 12 OS=Homo sapiens GN=CDK12 PE=1 SV=2:_: Range:751-1050 :_: Length: 300
76	AAU26315.1	lpg0208	1	201-500	-61.00	sp|Q9BXU1|STK31_HUMAN Serine/threonine-protein kinase 31 OS=Homo sapiens GN=STK31 PE=2 SV=2:_: Range:751-1019 :_: Length: 269
77	AAU26403.1	lpg0296	1	1-300	-24.40	sp|Q709F0|ACD11_HUMAN Acyl-CoA dehydrogenase family member 11 OS=Homo sapiens GN=ACAD11 PE=1 SV=2:_: Range:1-300 :_: Length: 300
78	AAU26648.1	lpg0553	1	1-294	-44.40	sp|Q709F0|ACD11_HUMAN Acyl-CoA dehydrogenase family member 11 OS=Homo sapiens GN=ACAD11 PE=1 SV=2:_: Range:1-300 :_: Length: 300
79	AAU27190.1	lpg1104	1	1-300	-31.50	sp|Q709F0|ACD11_HUMAN Acyl-CoA dehydrogenase family member 11 OS=Homo sapiens GN=ACAD11 PE=1 SV=2:_: Range:1-300 :_: Length: 300
80	AAU27399.1	lpg1316	1	1-300	-6.34	sp|Q96S44|PRPK_HUMAN TP53-regulating kinase OS=Homo sapiens GN=TP53RK PE=1 SV=2 :_: Length: 253
81	AAU27408.1	lpg1325	1	401-599	-7.89	sp|Q9Y4A5|TRRAP_HUMAN Transformation/transcription domain-associated protein OS=Homo sapiens GN=TRRAP PE=1 SV=3:_: Range:3601-3859 :_: Length: 259
82	AAU27490.1	lpg1408	1	201-383	-59.40	sp|Q9NVF9|EKI2_HUMAN Ethanolamine kinase 2 OS=Homo sapiens GN=ETNK2 PE=2 SV=3 :_: Length: 386
83	AAU27565.1	lpg1483	1	201-500	-71.70	sp|Q9P0L2|MARK1_HUMAN Serine/threonine-protein kinase MARK1 OS=Homo sapiens GN=MARK1 PE=1 SV=2:_: Range:151-450 :_: Length: 300
84	AAU27574.1	lpg1492	1	1-300	-51.90	sp|A2RU49|AGPD1_HUMAN Aminoglycoside phosphotransferase domain-containing protein 1 OS=Homo sapiens GN=AGPHD1 PE=2 SV=2 :_: Length: 373
85	WP_010947641.1	lpg1924	1	201-500	-59.10	sp|O00444|PLK4_HUMAN Serine/threonine-protein kinase PLK4 OS=Homo sapiens GN=PLK4 PE=1 SV=3:_: Range:1-300 :_: Length: 300
86	AAU27995.1	lpg1925	1	201-500	-7.06	sp|O75063|XYLK_HUMAN(removed signalp:1-24) Glycosaminoglycan xylosylkinase OS=Homo sapiens GN=FAM20B PE=1 SV=1 :_: Length: 385
87	AAU27999.1	lpg1930	1	1-300	-52.70	sp|Q86UE8|TLK2_HUMAN Serine/threonine-protein kinase tousled-like 2 OS=Homo sapiens GN=TLK2 PE=1 SV=2:_: Range:451-750 :_: Length: 300
88	AAU28003.1	lpg1934	1	201-436	-8.44	sp|Q86VR8|FJX1_HUMAN(removed signalp:1-24) Four-jointed box protein 1 OS=Homo sapiens GN=FJX1 PE=2 SV=1 :_: Length: 413
89	AAU28119.1	lpg2050	1	1-300	-50.60	sp|Q9UKI8|TLK1_HUMAN Serine/threonine-protein kinase tousled-like 1 OS=Homo sapiens GN=TLK1 PE=1 SV=2:_: Range:451-750 :_: Length: 300
90	AAU28203.1	lpg2137	1	1-300	-63.20	sp|Q9BXU1|STK31_HUMAN Serine/threonine-protein kinase 31 OS=Homo sapiens GN=STK31 PE=2 SV=2:_: Range:751-1019 :_: Length: 269
91	AAU28221.1	lpg2155	1	201-500	-7.45	sp|P29597|TYK2_HUMAN Non-receptor tyrosine-protein kinase TYK2 OS=Homo sapiens GN=TYK2 PE=1 SV=3:_: Range:751-1050 :_: Length: 300
92	YP_096331.1	lpg2322	1	401-641	-51.20	sp|Q8NB46|ANR52_HUMAN Serine/threonine-protein phosphatase 6 regulatory ankyrin repeat subunit C OS=Homo sapiens GN=ANKRD52 PE=1 SV=3:_: Range:301-600 :_: Length: 300
93	WP_010948074.1	lpg2370	1	1-300	-12.10	sp|Q8IXL6|DMP4_HUMAN(removed signalp:1-15) Dentin matrix protein 4 OS=Homo sapiens GN=FAM20C PE=1 SV=1 :_: Length: 555
94	AAU28440.1	lpg2379	1	1-116	-7.40	sp|Q8IXL6|DMP4_HUMAN(removed signalp:1-15) Dentin matrix protein 4 OS=Homo sapiens GN=FAM20C PE=1 SV=1 :_: Length: 555
95	AAU28441.1	lpg2380	1	1-202	-10.20	sp|Q86VR8|FJX1_HUMAN(removed signalp:1-24) Four-jointed box protein 1 OS=Homo sapiens GN=FJX1 PE=2 SV=1 :_: Length: 413
96	AAU28550.1	lpg2490	1	1-300	-12.00	sp|Q86VR8|FJX1_HUMAN(removed signalp:1-24) Four-jointed box protein 1 OS=Homo sapiens GN=FJX1 PE=2 SV=1 :_: Length: 413
97	AAU28616.1	lpg2556	1	1-300	-78.30	sp|O00444|PLK4_HUMAN Serine/threonine-protein kinase PLK4 OS=Homo sapiens GN=PLK4 PE=1 SV=3:_: Range:1-300 :_: Length: 300
98	AAU28661.1	lpg2603	1	1-300	-66.60	sp|Q16513|PKN2_HUMAN Serine/threonine-protein kinase N2 OS=Homo sapiens GN=PKN2 PE=1 SV=1:_: Range:601-900 :_: Length: 300
99	AAU28951.1	lpg2905	1	1-300	-86.70	sp|Q86TW2|ADCK1_HUMAN(removed signalp:1-17) Uncharacterized aarF domain-containing protein kinase 1 OS=Homo sapiens GN=ADCK1 PE=1 SV=2 :_: Length: 513
100	WP_010948659.1	lpg2975	1	1-300	-10.20	sp|Q8NEB9|PK3C3_HUMAN Phosphatidylinositol 3-kinase catalytic subunit type 3 OS=Homo sapiens GN=PIK3C3 PE=1 SV=1:_: Range:601-887 :_: Length: 287
101	KTD47814.1	Lqua_2207	1	201-500	-72.50	sp|Q05655|KPCD_HUMAN Protein kinase C delta type OS=Homo sapiens GN=PRKCD PE=1 SV=2:_: Range:451-676 :_: Length: 226
102	KTD52139.1	Lqui_0983	1	1-300	-18.50	sp|Q9UBF8|PI4KB_HUMAN Phosphatidylinositol 4-kinase beta OS=Homo sapiens GN=PI4KB PE=1 SV=1:_: Range:601-816 :_: Length: 216
103	KTD48613.1	Lrub_0964	1	1-300	-72.60	sp|P51617|IRAK1_HUMAN Interleukin-1 receptor-associated kinase 1 OS=Homo sapiens GN=IRAK1 PE=1 SV=2:_: Range:151-450 :_: Length: 300
104	KTD45608.1	Lrub_2405	1	1-300	-30.60	sp|Q6JQN1|ACD10_HUMAN Acyl-CoA dehydrogenase family member 10 OS=Homo sapiens GN=ACAD10 PE=2 SV=1:_: Range:301-600 :_: Length: 300
105	KTD60227.1	Lsai_0337	1	1-290	-6.48	sp|Q13535|ATR_HUMAN Serine/threonine-protein kinase ATR OS=Homo sapiens GN=ATR PE=1 SV=3:_: Range:2401-2644 :_: Length: 244
106	KTD53605.1	Lsan_4015	1	201-460	-62.40	sp|Q9BXU1|STK31_HUMAN Serine/threonine-protein kinase 31 OS=Homo sapiens GN=STK31 PE=2 SV=2:_: Range:751-1019 :_: Length: 269
107	KTD65446.1	Lsha_0263	1	201-500	-6.79	sp|Q6ZS72|CS035_HUMAN Putative uncharacterized protein C19orf35 OS=Homo sapiens GN=C19orf35 PE=2 SV=1 :_: Length: 473
108	KTD60534.1	Lsha_1630	1	201-500	-83.20	sp|O00444|PLK4_HUMAN Serine/threonine-protein kinase PLK4 OS=Homo sapiens GN=PLK4 PE=1 SV=3:_: Range:1-300 :_: Length: 300
109	KTD60035.1	Lsha_1785	1	1-300	-8.57	sp|Q86VR8|FJX1_HUMAN(removed signalp:1-24) Four-jointed box protein 1 OS=Homo sapiens GN=FJX1 PE=2 SV=1 :_: Length: 413
110	KTD58881.1	Lsha_2099	1	1-300	-62.10	sp|Q9BXU1|STK31_HUMAN Serine/threonine-protein kinase 31 OS=Homo sapiens GN=STK31 PE=2 SV=2:_: Range:751-1019 :_: Length: 269
111	KTD64778.1	Lspi_0945	1	201-481	-61.70	sp|P51617|IRAK1_HUMAN Interleukin-1 receptor-associated kinase 1 OS=Homo sapiens GN=IRAK1 PE=1 SV=2:_: Range:151-450 :_: Length: 300
112	KTD61557.1	Lspi_2187	4	1-300	-6.34	sp|P04626|ERBB2_HUMAN(removed signalp:1-22) Receptor tyrosine-protein kinase erbB-2 OS=Homo sapiens GN=ERBB2 PE=1 SV=1:_: Range:301-600 :_: Length: 300
113	KTD70743.1	Lste_0521	1	201-393	-71.30	sp|Q12852|M3K12_HUMAN Mitogen-activated protein kinase kinase kinase 12 OS=Homo sapiens GN=MAP3K12 PE=1 SV=2:_: Range:151-450 :_: Length: 300

## Sheet: HHsearch (PDB)
Index	GeneBank	Family	Range	Rank	Hit	Probability	E-value	P-value	Score	SS	Cols	Query HMM	Template HMM
1	KTC66077.1	Lade_0735	152-388	1	3CSV_A	99.40	2.40E-12	3.80E-17	101.20	21.50	219.00	2-226	78-307 (333)
2	KTC64955.1	Lade_1762	900-1221	1	1TKI_B	99.90	7.70E-28	1.20E-32	222.90	18.20	196.00	33-322	59-257 (321)
3	KTC72970.1	Lani_1194	15-192	1	4JRN_A	98.60	9.30E-10	1.50E-14	93.80	6.70	56.00	85-140	198-254 (372)
4	KTC72350.1	Lani_1270	28-281	1	6EF6_A	99.90	3.00E-25	4.80E-30	164.00	26.20	242.00	1-254	37-291 (354)
5	KTC70609.1	Lani_2156	41-303	1	5WNJ_A	100.00	4.20E-43	6.70E-48	261.70	22.30	254.00	1-263	21-284 (342)
6	KTC70628.1	Lani_2175	1-263	1	6EF6_A	99.70	3.60E-17	5.80E-22	135.30	20.30	247.00	5-262	19-291 (354)
7	KTC70783.1	Lani_2330	35-295	1	6C0C_A	99.90	2.10E-23	3.40E-28	158.00	28.90	250.00	4-257	18-277 (302)
8	KTC69717.1	Lani_2628	1-124	1	6EF6_A	99.30	7.40E-13	1.20E-17	87.10	14.60	117.00	1-117	17-138 (354)
9	KTC68958.1	Lani_2844	20-248	1	6J5T_A	99.90	5.70E-30	9.10E-35	212.80	18.10	220.00	3-227	89-368 (426)
10	KTC67871.1	Lani_3092	1-200	1	4PDY_A	99.50	7.20E-16	1.20E-20	104.20	10.80	139.00	1-140	116-284 (351)
11	KTC66950.1	Lani_3295	65-302	1	4R78_A	99.90	9.10E-25	1.50E-29	161.40	24.70	225.00	1-232	23-252 (309)
12	KTC66950.1	Lani_3295	453-684	1	4R78_A	99.90	2.00E-23	3.20E-28	156.20	24.90	229.00	1-234	31-264 (309)
13	KTC67086.1	Lani_3431	9-207	1	6J5T_A	100.00	3.20E-32	5.10E-37	202.60	2022-12-30	187.00	1-199	129-366 (426)
14	KTC67099.1	Lani_3444	69-319	1	2Y7J_A	100.00	1.30E-32	2.00E-37	205.80	18.60	225.00	26-251	101-359 (365)
15	KTC67455.1	Lani_3800	291-552	1	6J5T_A	100.00	6.00E-38	9.60E-43	248.00	20.90	250.00	1-262	90-361 (426)
16	KTC76002.1	Lbir_0071	65-209	1	5TOS_A	99.90	5.30E-27	8.40E-32	150.70	16.00	143.00	1-145	73-228 (395)
17	KTC72500.1	Lbir_1275	18-255	1	2PPQ_A	99.80	4.10E-21	6.60E-26	140.90	21.70	229.00	1-235	28-269 (322)
18	KTC77429.1	Lboz_0382	55-359	1	6J5T_A	99.80	4.50E-23	7.20E-28	174.40	15.00	177.00	1-305	85-276 (426)
19	KTC71341.1	Lboz_2918	88-388	1	6J5T_A	100.00	4.40E-37	7.00E-42	257.00	19.40	261.00	5-301	89-371 (426)
20	KTC86821.1	Lbru_0762	85-291	1	6J5T_A	100.00	5.10E-35	8.20E-40	215.90	12.60	191.00	2-207	85-289 (426)
21	KTC84079.1	Lbru_1440	1-107	1	6EWX_A	99.10	3.50E-12	5.60E-17	76.90	8.00	91.00	1-99	182-325 (484)
22	KTC84209.1	Lbru_1570	32-275	1	6J5T_A	100.00	2.20E-39	3.50E-44	254.00	28.20	244.00	1-244	90-366 (426)
23	KTC78061.1	Lbru_2353	79-408	1	6J5T_A	100.00	1.80E-35	2.90E-40	260.00	18.30	233.00	5-329	90-365 (426)
24	KTC78313.1	Lbru_2605	55-257	1	2PSQ_B	99.80	2.40E-22	3.80E-27	144.50	2022-11-30	168.00	1-203	89-257 (370)
25	KTC79122.1	Lche_1142	86-395	1	6J5T_A	100.00	9.20E-37	1.50E-41	255.70	20.40	262.00	1-310	94-367 (426)
26	KTC80320.1	Lche_2340	61-360	1	6J5T_A	100.00	1.10E-32	1.70E-37	226.60	22.90	254.00	5-279	85-376 (426)
27	KTC93481.1	Lcin_0519	304-543	1	3TM0_A	91.20	1.10E+00	1.80E-05	35.00	2022-07-10	75.00	145-233	189-263 (263)
28	KTC81864.1	Lcin_2934	44-230	1	6J5T_A	100.00	4.40E-33	7.00E-38	196.80	17.80	180.00	1-187	171-371 (426)
29	EHL32614.1	LDG_5205	43-250	1	5UXD_A	99.80	7.50E-20	1.20E-24	131.90	18.50	187.00	2-189	26-234 (300)
30	EHL32627.1	LDG_5218	1-265	1	2Q83_B	99.80	1.30E-21	2.10E-26	148.80	20.90	254.00	1-264	4-289 (346)
31	EHL32690.1	LDG_5283	27-260	1	5UXD_A	99.90	6.30E-25	1.00E-29	150.80	19.30	218.00	1-234	25-250 (300)
32	EHL32230.1	LDG_5602	60-276	1	6EAC_B	100.00	5.50E-44	8.80E-49	307.60	21.70	215.00	1-216	90-304 (488)
33	EHL32352.1	LDG_5736	49-319	1	6J5T_A	100.00	2.10E-31	3.40E-36	214.10	26.30	250.00	7-267	85-369 (426)
34	EHL32164.1	LDG_5768	58-327	1	6J5T_A	100.00	1.20E-35	1.90E-40	245.30	21.40	240.00	2-270	86-357 (426)
35	EHL31834.1	LDG_6000	64-332	1	3FBR_A	99.90	1.20E-25	1.90E-30	173.00	15.50	159.00	10-169	147-335 (437)
36	EHL31407.1	LDG_6585	31-251	1	6EF6_A	99.90	1.20E-23	1.90E-28	165.20	24.00	219.00	2-220	49-289 (354)
37	EHL31096.1	LDG_6900	1-328	1	4PU5_A	100.00	1.10E-52	1.70E-57	394.50	32.90	320.00	1-328	29-362 (453)
38	EHL30869.1	LDG_7015	34-271	1	1ZYL_A	99.90	2.10E-27	3.30E-32	183.90	23.40	235.00	1-238	33-267 (328)
39	EHL30927.1	LDG_7076	84-339	1	2X4F_A	99.90	4.00E-25	6.30E-30	190.00	16.70	229.00	1-254	97-342 (373)
40	EHL30953.1	LDG_7102	40-273	1	4GKH_E	99.90	8.30E-26	1.30E-30	155.70	24.20	223.00	1-234	34-257 (272)
41	EHL30744.1	LDG_7230	13-256	1	2PPQ_A	99.90	3.90E-26	6.30E-31	161.30	23.60	232.00	1-241	26-258 (322)
42	EHL30227.1	LDG_7735	28-318	1	6J5T_A	100.00	1.60E-34	2.50E-39	235.40	18.60	270.00	2-290	85-369 (426)
43	EHL29995.1	LDG_7995	1-207	1	1TKI_B	100.00	1.40E-36	2.20E-41	213.80	21.50	201.00	1-207	48-251 (321)
44	KTC85362.1	Ldro_2534	109-378	1	5WNL_A	100.00	4.10E-31	6.60E-36	212.20	17.40	257.00	1-264	3-282 (342)
45	KTC91172.1	Ldum_2240	325-655	1	3NYN_B	100.00	3.50E-33	5.60E-38	254.80	21.30	294.00	4-330	190-507 (576)
46	KTC88772.1	Ldum_3030	24-272	1	4WH3_A	99.90	6.90E-25	1.10E-29	164.80	17.10	242.00	1-248	25-276 (367)
47	KTC99896.1	Lery_0006	1-292	1	4R78_A	99.90	3.00E-26	4.90E-31	176.20	29.50	277.00	2-288	19-302 (309)
48	KTC97827.1	Lery_1666	43-245	1	4OW8_A	100.00	6.20E-33	1.00E-37	189.80	12.00	235.00	1-141	10-272 (283)
49	KTC96116.1	Lery_1908	31-369	1	6J5T_A	100.00	1.70E-37	2.70E-42	273.40	25.20	248.00	1-307	84-375 (426)
50	KTC96170.1	Lery_1962	76-452	1	6J5T_A	99.90	5.80E-24	9.20E-29	210.00	22.50	179.00	182-373	113-304 (426)
51	KTC94681.1	Lery_2848	128-390	1	6J5T_A	100.00	4.30E-37	6.90E-42	267.00	25.80	250.00	1-260	84-366 (426)
52	KTD03661.1	Lfee_0407	13-254	1	3CBL_A	99.60	1.90E-16	3.00E-21	130.30	14.30	191.00	1-191	119-377 (377)
53	KTC98559.1	Lfee_1516	50-315	1	5WNL_A	100.00	8.10E-34	1.30E-38	216.70	17.00	229.00	1-266	18-280 (342)
54	KTC96680.1	Lfee_1592	1-239	1	1TKI_B	100.00	9.90E-30	1.60E-34	206.00	22.00	224.00	5-237	5-256 (321)
55	KTC96911.1	Lfee_1823	10-221	1	5WNL_A	99.90	1.00E-26	1.60E-31	175.80	10.40	193.00	3-211	17-216 (342)
56	KTD04226.1	Lgee_0256	61-318	1	3I6U_A	100.00	4.10E-37	6.50E-42	241.50	14.40	251.00	1-258	141-413 (419)
57	KTD06349.1	Lgra_3126	255-525	1	2Y7J_D	100.00	2.90E-38	4.60E-43	239.80	23.60	263.00	1-271	97-359 (365)
58	KTD32018.1	Lisr_0537	10-259	1	6J5T_A	100.00	1.60E-38	2.50E-43	247.90	18.90	245.00	1-250	84-360 (426)
59	KTD23657.1	Lisr_1338	425-730	1	6J5T_A	100.00	1.50E-32	2.40E-37	235.80	24.70	273.00	9-301	84-381 (426)
60	KTD19490.1	Lisr_2052	17-227	1	6J5T_A	99.90	8.40E-26	1.30E-30	181.10	15.40	191.00	6-201	84-297 (426)
61	KTD14985.1	Lisr_2330	26-289	1	3CSV_A	99.60	1.60E-16	2.50E-21	124.60	16.40	228.00	3-263	16-250 (333)
62	KTD25419.1	Llan_0165	13-254	1	4IDV_D	99.80	1.80E-20	2.90E-25	148.70	16.30	170.00	1-217	81-260 (356)
63	CBJ10339.1	LLO_0018	11-270	1	6EF6_A	99.80	2.40E-20	3.80E-25	151.50	19.30	243.00	3-260	33-297 (354)
64	CBJ10361.1	LLO_0038	232-525	1	2Y7J_A	100.00	4.30E-41	6.80E-46	269.30	25.90	264.00	5-290	93-365 (365)
65	CBJ11367.1	LLO_1015	24-303	1	2WB8_A	62.20	4.10E+01	6.50E-04	30.60	5.80	140.00	133-280	173-340 (352)
66	CBJ11496.1	LLO_1139	221-479	1	6J5T_A	100.00	4.10E-42	6.50E-47	270.70	23.80	242.00	1-259	82-358 (426)
67	CBJ11526.1	LLO_1169	181-443	1	6J5T_A	100.00	1.10E-35	1.80E-40	240.90	25.60	244.00	1-260	84-369 (426)
68	CBJ12057.1	LLO_1681	473-716	1	6J5T_A	100.00	6.60E-39	1.00E-43	248.30	24.90	240.00	1-244	86-373 (426)
69	CBJ12368.1	LLO_1984	65-385	1	3C0G_B	100.00	4.40E-35	7.00E-40	245.50	19.40	250.00	1-321	25-286 (351)
70	CBJ12555.1	LLO_2159	194-434	1	4HNE_A	86.60	1.10E+01	1.70E-04	36.30	2022-10-30	190.00	48-242	122-372 (384)
71	CBJ13431.1	LLO_2984	20-254	1	5WNL_A	100.00	3.00E-37	4.80E-42	232.90	19.10	217.00	9-235	18-277 (342)
72	CBJ13499.1	LLO_3049	70-343	1	6J5T_A	100.00	2.10E-40	3.40E-45	263.60	22.30	260.00	4-273	90-362 (426)
73	KTD24182.1	Lmac_3055	351-543	1	2F2U_B	99.90	1.00E-27	1.60E-32	174.70	20.40	177.00	1-179	87-298 (402)
74	KTD33663.1	Lmor_1975	1-420	1	4BFR_A	37.50	3.60E+01	5.70E-04	39.70	1.70	58.00	258-324	784-845 (952)
75	KTD32406.1	Lmor_2344	435-690	1	6J5T_A	99.90	8.40E-30	1.30E-34	208.60	17.10	209.00	1-256	152-364 (426)
76	AAU26315.1	lpg0208	135-380	1	5CKW_B	100.00	8.30E-40	1.30E-44	257.10	26.30	246.00	1-246	83-328 (451)
77	AAU26403.1	lpg0296	14-270	1	3CSV_A	99.90	5.80E-26	9.20E-31	168.10	29.50	241.00	10-256	1-249 (333)
78	AAU26648.1	lpg0553	1-294	1	6CTZ_A	99.90	1.70E-22	2.70E-27	157.90	30.20	282.00	10-294	2-297 (297)
79	AAU27190.1	lpg1104	1-265	1	3CSV_A	99.90	1.50E-22	2.40E-27	160.30	24.00	241.00	7-262	1-251 (333)
80	AAU27399.1	lpg1316	69-326	1	1CJA_B	79.60	3.30E+01	5.20E-04	32.60	9.90	193.00	6-225	80-325 (342)
81	AAU27408.1	lpg1325	159-397	1	2X0Q_A	100.00	1.70E-51	2.80E-56	383.80	22.30	239.00	1-239	151-400 (618)
82	AAU27490.1	lpg1408	75-297	1	2QG7_E	99.90	4.00E-26	6.40E-31	169.00	23.50	214.00	1-223	110-395 (458)
83	AAU27565.1	lpg1483	82-364	1	6J5T_A	100.00	1.10E-37	1.80E-42	261.90	21.10	266.00	4-283	89-367 (426)
84	AAU27574.1	lpg1492	25-271	1	3AKJ_B	91.90	1.10E-02	2.00E-07	39.76	1.90	254.00	13-328	25-271 (339)
85	WP_010947641.1	lpg1924	183-462	1	5IU2_B	100.00	6.80E-36	1.10E-40	243.60	20.10	245.00	1-277	78-332 (332)
86	AAU27995.1	lpg1925	198-525	1	3AKJ_B	91.90	1.10E-02	2.00E-07	39.76	1.90	254.00	13-328	150-188 (194)
87	AAU27999.1	lpg1930	72-296	1	6J5T_A	99.90	1.00E-29	1.60E-34	211.60	17.10	229.00	1-256	85-361 (426)
88	AAU28003.1	lpg1934	1-370	1	4PU5_A	100.00	1.60E-59	2.50E-64	457.90	37.80	362.00	5-370	21-385 (453)
89	AAU28119.1	lpg2050	25-341	1	5WNJ_A	99.90	2.20E-28	3.50E-33	208.00	19.40	261.00	11-317	18-295 (342)
90	AAU28203.1	lpg2137	68-392	1	5WNL_A	100.00	3.90E-34	6.20E-39	243.50	20.30	254.00	1-269	16-286 (342)
91	AAU28221.1	lpg2155	336-593	1	6BHC_A	90.30	2.00E+00	3.20E-05	39.80	8.70	138.00	3-154	56-206 (438)
92	AAU28384.1	lpg2322	1-301	1	4HNE_A	95.70	8.50E-02	1.40E-06	52.90	15.10	203.00	20-300	61-340 (384)
93	WP_010948074.1	lpg2370	1-312	1	4PU5_A	100.00	5.00E-38	8.00E-43	300.50	25.40	254.00	51-311	164-444 (453)
94	AAU28440.1	lpg2379	52-116	1	4PU5_A	98.63	6.60E-09	6.80E-14	75.19	2022-06-20	62.00	165-227	165-227 (453)
95	AAU28441.1	lpg2380	1-202	1	4PU5_A	100.00	3.20E-34	5.60E-41	223.70	18.90	197.00	1-202	219-443 (453)
96	AAU28550.1	lpg2490	133-429	1	4I1O_H	99.90	2.70E-31	4.30E-36	250.10	7.40	113.00	185-297	1-113 (302)
97	AAU28616.1	lpg2556	46-305	1	6J5T_A	100.00	2.90E-38	4.60E-43	244.60	18.90	240.00	1-260	85-359 (426)
98	AAU28661.1	lpg2603	90-333	1	6J5T_A	100.00	1.20E-33	1.80E-38	258.80	19.30	227.00	61-304	84-358 (426)
99	AAU28951.1	lpg2905	60-388	1	4PED_A	100.00	3.40E-40	5.50E-45	288.10	33.50	319.00	1-328	11-337 (393)
100	WP_010948659.1	lpg2975	1-402	1	4HNE_A	95.80	7.70E-02	1.20E-06	55.70	16.10	218.00	22-337	61-365 (384)
101	KTD47814.1	Lqua_2207	90-345	1	6J5T_A	100.00	2.70E-39	4.30E-44	258.50	14.80	250.00	7-256	84-373 (426)
102	KTD52139.1	Lqui_0983	1-248	1	3AKJ_B	96.00	2.00E-02	3.10E-07	53.20	2022-12-10	137.00	1-150	1-184 (325)
103	KTD48613.1	Lrub_0964	60-333	1	6J5T_A	100.00	6.10E-43	9.70E-48	278.10	24.90	244.00	2-274	85-362 (426)
104	KTD45608.1	Lrub_2405	1-230	1	6CTZ_A	99.70	1.80E-18	2.90E-23	121.70	17.80	205.00	1-224	23-236 (297)
105	KTD60227.1	Lsai_0337	1-231	1	3AKK_A	91.50	4.60E-01	7.30E-06	39.20	5.40	201.00	14-230	55-284 (325)
106	KTD53605.1	Lsan_4015	132-403	1	6J5T_A	100.00	1.10E-39	1.80E-44	250.80	23.60	261.00	2-272	84-366 (426)
107	KTD65446.1	Lsha_0263	38-444	1	5C46_E	45.10	5.10E+02	8.20E-03	27.40	11.00	134.00	203-352	302-440 (529)
108	KTD60534.1	Lsha_1630	155-430	1	5TOS_A	99.60	1.30E-17	2.10E-22	120.50	2022-11-20	121.00	1-174	65-195 (395)
109	KTD60035.1	Lsha_1785	1-397	1	4PU5_A	100.00	8.30E-55	1.30E-59	430.80	37.50	383.00	2-394	21-441 (453)
110	KTD58881.1	Lsha_2099	60-227	1	2Y7J_A	99.90	5.40E-27	8.60E-32	155.40	19.80	164.00	1-164	93-256 (365)
111	KTD64778.1	Lspi_0945	125-361	1	6J5T_A	100.00	6.00E-32	9.50E-37	207.90	19.30	197.00	7-237	86-299 (426)
112	KTD61557.1	Lspi_2187	115-352	2	6FAI_l	92.50	1.70E+00	2.70E-05	42.30	11.70	161.00	2-226	98-282 (425)
113	KTD70743.1	Lste_0521	45-330	1	6J5T_A	100.00	1.20E-38	2.00E-43	259.70	20.00	250.00	2-286	88-371 (426)

## Sheet: HHsearch (Pfam)
Index	GeneBank	Family	Range	Rank	Hit	Probability	E-value	P-value	Score	SS	Cols	Query HMM	Template HMM
1	KTC66077.1	Lade_0735	152-388	1	PF04655.14	99.30	4.60E-14	2.60E-18	103.10	13.10	174	8-193	65-245 (248)
2	KTC64955.1	Lade_1762	900-1221	1	PF00069.25	99.90	3.90E-28	2.20E-32	215.00	17.40	202	2-322	45-258 (260)
3	KTC72970.1	Lani_1194	15-192	1	PF06293.14	98.60	9.60E-10	5.40E-14	81.20	9.80	119	37-157	60-183 (204)
4	KTC72350.1	Lani_1270	28-281	1	PF02958.20	99.90	1.70E-23	9.60E-28	147.20	16.00	225	12-254	2-278 (290)
5	KTC70609.1	Lani_2156	41-303	1	PF00069.25	100.00	2.20E-42	1.20E-46	245.40	23.20	245	2-260	1-258 (260)
6	KTC70628.1	Lani_2175	1-263	1	PF02958.20	99.60	1.20E-16	6.90E-21	123.80	18.50	223	37-262	3-278 (290)
7	KTC70783.1	Lani_2330	35-295	1	PF03881.14	99.80	1.40E-21	8.00E-26	143.90	19.70	232	2-258	11-266 (286)
8	KTC69717.1	Lani_2628	1-124	1	PF03881.14	98.90	8.00E-11	4.40E-15	71.70	10.50	93	10-114	1-97 (286)
9	KTC68958.1	Lani_2844	20-248	1	PF00069.25	99.90	2.00E-28	1.10E-32	187.60	18.70	217	3-223	4-258 (260)
10	KTC67871.1	Lani_3092	1-200	1	PF02958.20	99.40	3.60E-15	2.00E-19	93.90	10.50	137	1-139	104-278 (290)
11	KTC66950.1	Lani_3295	65-302	1	PF03881.14	99.90	7.90E-23	4.40E-27	145.70	20.50	217	1-232	3-243 (286)
12	KTC66950.1	Lani_3295	453-684	1	PF03881.14	99.90	8.80E-24	4.90E-28	152.60	17.00	224	1-238	8-259 (286)
13	KTC67086.1	Lani_3431	9-207	1	PF00069.25	100.00	6.90E-32	3.80E-36	185.80	11.90	175	7-198	43-259 (260)
14	KTC67099.1	Lani_3444	69-319	1	PF00069.25	100.00	0.00E+00	3.90E-37	195.00	18.10	216	26-251	6-258 (260)
15	KTC67455.1	Lani_3800	291-552	1	PF00069.25	100.00	1.80E-36	1.00E-40	221.40	21.00	230	1-262	5-255 (260)
16	KTC76002.1	Lbir_0071	65-209	1	PF05445.11	99.90	1.10E-26	5.90E-31	147.70	12.70	141	1-145	157-345 (431)
17	KTC72500.1	Lbir_1275	18-255	1	PF04655.14	99.80	1.40E-21	7.90E-26	135.50	14.20	210	1-235	8-236 (248)
18	KTC77429.1	Lboz_0382	55-359	1	PF07714.17	99.80	2.00E-22	1.10E-26	159.30	13.20	176	2-305	1-225 (299)
19	KTC71341.1	Lboz_2918	88-388	1	PF00069.25	100.00	2.00E-35	1.10E-39	228.00	19.20	240	5-295	4-259 (260)
20	KTC86821.1	Lbru_0762	85-291	1	PF07714.17	100.00	5.70E-34	3.20E-38	198.50	12.90	190	3-207	1-238 (299)
21	KTC84079.1	Lbru_1440	1-107	1	PF05445.11	98.90	1.50E-11	8.60E-16	71.10	2022-06-30	97	1-97	247-374 (431)
22	KTC84209.1	Lbru_1570	32-275	1	PF07714.17	100.00	1.40E-40	8.00E-45	246.20	27.20	243	1-244	5-299 (299)
23	KTC78061.1	Lbru_2353	79-408	1	PF00069.25	100.00	3.10E-35	1.70E-39	238.30	16.00	224	5-329	5-259 (260)
24	KTC78313.1	Lbru_2605	55-257	1	PF05445.11	99.80	2.70E-22	1.50E-26	143.00	2022-11-10	145	1-203	157-348 (431)
25	KTC79122.1	Lche_1142	86-395	1	PF07714.17	100.00	3.40E-35	1.90E-39	231.70	17.70	256	1-309	9-299 (299)
26	KTC80320.1	Lche_2340	61-360	1	PF07714.17	100.00	1.10E-31	6.20E-36	207.30	18.90	226	6-269	1-299 (299)
27	KTC93481.1	Lcin_0519	304-543	1	PF04655.14	90.20	4.20E-01	2.30E-05	34.70	6.80	78	145-234	158-240 (248)
28	KTC81864.1	Lcin_2934	44-230	1	PF07714.17	100.00	1.10E-31	6.00E-36	179.10	16.00	176	1-182	98-299 (299)
29	EHL32614.1	LDG_5205	43-250	1	PF04655.14	99.90	7.10E-23	4.00E-27	140.90	18.80	198	1-206	6-216 (248)
30	EHL32627.1	LDG_5218	1-265	1	PF02958.20	99.80	1.00E-21	5.90E-26	142.20	18.50	224	34-264	2-280 (290)
31	EHL32690.1	LDG_5283	27-260	1	PF03881.14	99.90	6.60E-25	3.70E-29	146.70	19.80	218	1-234	21-241 (286)
32	EHL32230.1	LDG_5602	60-276	1	PF02696.14	100.00	8.00E-44	4.50E-48	305.20	21.80	216	1-216	85-314 (476)
33	EHL32352.1	LDG_5736	49-319	1	PF00069.25	100.00	2.30E-31	1.30E-35	197.20	24.10	239	8-262	1-258 (260)
34	EHL32164.1	LDG_5768	58-327	1	PF00069.25	100.00	1.50E-35	8.60E-40	225.90	20.10	228	2-270	1-251 (260)
35	EHL31834.1	LDG_6000	64-332	1	PF07804.12	99.90	4.00E-29	2.20E-33	176.50	16.10	157	12-169	1-192 (250)
36	EHL31407.1	LDG_6585	31-251	1	PF01633.20	99.80	6.00E-21	3.30E-25	134.10	12.80	187	15-220	1-197 (202)
37	EHL31096.1	LDG_6900	1-328	1	PF07804.12	100.00	1.80E-33	1.00E-37	242.60	20.50	187	142-328	1-203 (250)
38	EHL30869.1	LDG_7015	34-271	1	PF03881.14	99.80	7.00E-23	3.90E-27	151.80	17.90	216	3-237	27-253 (286)
39	EHL30927.1	LDG_7076	84-339	1	PF07714.17	99.90	3.70E-25	2.10E-29	181.50	17.20	231	1-256	7-299 (299)
40	EHL30953.1	LDG_7102	40-273	1	PF04655.14	99.90	5.40E-24	3.00E-28	142.50	15.00	199	1-232	11-221 (248)
41	EHL30744.1	LDG_7230	13-256	1	PF03881.14	99.90	6.20E-25	3.50E-29	149.70	17.40	213	1-243	21-248 (286)
42	EHL30227.1	LDG_7735	28-318	1	PF07714.17	100.00	1.60E-32	8.70E-37	210.30	16.00	248	3-287	1-299 (299)
43	EHL29995.1	LDG_7995	1-207	1	PF00069.25	100.00	1.00E-37	5.70E-42	210.80	20.50	198	1-207	45-252 (260)
44	KTC85362.1	Ldro_2534	109-378	1	PF07714.17	99.90	3.20E-30	1.80E-34	200.20	15.20	242	20-264	1-298 (299)
45	KTC91172.1	Ldum_2240	325-655	1	PF07714.17	100.00	2.30E-30	1.30E-34	215.00	21.30	231	4-258	5-298 (299)
46	KTC88772.1	Ldum_3030	24-272	1	PF02958.20	99.90	9.30E-24	5.20E-28	150.40	14.60	229	4-248	2-276 (290)
47	KTC99896.1	Lery_0006	1-292	1	PF04655.14	99.90	1.50E-23	8.20E-28	153.30	17.00	227	28-267	7-248 (248)
48	KTC97827.1	Lery_1666	43-245	1	PF00069.27	100.00	4.10E-32	2.10E-36	181.60	11.60	230	4-238	1-263 (267)
49	KTC96116.1	Lery_1908	31-369	1	PF07714.17	100.00	2.40E-36	1.30E-40	250.30	22.90	239	3-298	1-299 (299)
50	KTC96170.1	Lery_1962	76-452	1	PF00069.25	99.80	4.00E-23	2.20E-27	186.60	21.00	188	175-376	12-217 (260)
51	KTC94681.1	Lery_2848	128-390	1	PF07714.17	100.00	1.80E-36	1.00E-40	248.00	23.30	246	5-260	4-299 (299)
52	KTD03661.1	Lfee_0407	13-254	1	PF12330.8	99.60	7.90E-18	4.40E-22	137.90	13.20	198	1-200	145-391 (408)
53	KTC98559.1	Lfee_1516	50-315	1	PF00069.25	100.00	3.70E-33	2.10E-37	202.20	14.30	219	5-266	1-257 (260)
54	KTC96680.1	Lfee_1592	1-239	1	PF00069.25	99.90	2.40E-29	1.30E-33	194.90	22.30	219	7-234	1-254 (260)
55	KTC96911.1	Lfee_1823	10-221	1	PF07714.17	99.90	1.90E-25	1.10E-29	163.10	2022-10-30	186	8-211	1-238 (299)
56	KTD04226.1	Lgee_0256	61-318	1	PF00069.25	100.00	5.90E-37	3.30E-41	223.10	13.10	232	1-247	5-260 (260)
57	KTD06349.1	Lgra_3126	255-525	1	PF07714.17	100.00	3.30E-38	1.90E-42	230.10	22.40	252	1-271	2-297 (299)
58	KTD32018.1	Lisr_0537	10-259	1	PF00069.25	100.00	4.90E-39	2.70E-43	232.10	14.80	237	3-250	1-254 (260)
59	KTD23657.1	Lisr_1338	425-730	1	PF00069.25	100.00	9.60E-32	5.40E-36	212.50	22.30	234	11-281	1-255 (260)
60	KTD19490.1	Lisr_2052	17-227	1	PF07714.17	99.90	9.50E-25	5.30E-29	164.40	13.90	186	12-200	5-246 (299)
61	KTD14985.1	Lisr_2330	26-289	1	PF02958.20	99.60	2.80E-18	1.50E-22	128.00	9.80	221	25-263	7-279 (290)
62	KTD25419.1	Llan_0165	13-254	1	PF12330.8	99.80	1.20E-20	6.80E-25	149.30	15.20	195	1-239	147-352 (408)
63	CBJ10339.1	LLO_0018	11-270	1	PF02958.20	99.80	2.70E-20	1.50E-24	142.50	20.00	232	20-254	2-282 (290)
64	CBJ10361.1	LLO_0038	232-525	1	PF00069.25	100.00	9.70E-39	5.40E-43	240.90	23.30	247	8-287	1-260 (260)
65	CBJ11367.1	LLO_1015	24-303	1	PF03881.14	50.60	5.60E+01	3.10E-03	22.90	2022-10-20	127	2-184	25-214 (286)
66	CBJ11496.1	LLO_1139	221-479	1	PF00069.25	100.00	4.40E-41	2.40E-45	245.30	21.60	235	5-259	1-252 (260)
67	CBJ11526.1	LLO_1169	181-443	1	PF00069.25	100.00	4.70E-35	2.60E-39	219.20	21.20	230	3-255	1-258 (260)
68	CBJ12057.1	LLO_1681	473-716	1	PF07714.17	100.00	7.10E-39	4.00E-43	234.20	21.70	236	1-237	1-299 (299)
69	CBJ12368.1	LLO_1984	65-385	1	PF00069.25	100.00	2.70E-35	1.50E-39	233.50	16.30	239	2-321	1-258 (260)
70	CBJ12555.1	LLO_2159	194-434	1	PF18640.1	99.70	4.50E-21	2.50E-25	162.80	8.80	154	129-291	14-182 (184)
71	CBJ13431.1	LLO_2984	20-254	1	PF00069.25	100.00	1.10E-35	6.10E-40	213.40	17.10	204	13-235	1-254 (260)
72	CBJ13499.1	LLO_3049	70-343	1	PF07714.17	100.00	6.80E-38	3.80E-42	235.00	21.70	248	3-273	4-295 (299)
73	KTD24182.1	Lmac_3055	351-543	1	PF00069.25	99.90	1.20E-26	6.40E-31	157.20	19.50	185	1-189	11-237 (260)
74	KTD33663.1	Lmor_1975	1-420	1	PF18640.1	84.70	1.80E-01	1.00E-05	44.50	2022-01-20	38	260-297	13-62 (184)
75	KTD32406.1	Lmor_2344	435-690	1	PF00069.25	99.90	3.50E-29	1.90E-33	188.90	17.20	191	1-256	60-258 (260)
76	AAU26315.1	lpg0208	135-380	1	PF07714.17	100.00	2.80E-37	1.60E-41	227.50	22.20	230	5-240	7-299 (299)
77	AAU26403.1	lpg0296	14-270	1	PF03881.14	99.90	2.90E-23	1.60E-27	147.20	22.90	220	14-256	1-241 (286)
78	AAU26648.1	lpg0553	1-294	1	PF03881.14	99.80	3.70E-20	2.00E-24	140.80	22.80	266	9-292	2-286 (286)
79	AAU27190.1	lpg1104	1-265	1	PF02958.20	99.80	6.60E-22	3.70E-26	149.60	21.70	230	34-264	2-282 (290)
80	AAU27399.1	lpg1316	69-326	1	PF09192.10	83.10	5.10E+00	2.80E-04	32.40	2022-09-20	157	2-169	25-237 (302)
81	AAU27408.1	lpg1325	159-397	1	PF04183.12	100.00	1.20E-57	6.80E-62	375.80	23.80	233	1-239	2-235 (235)
82	AAU27490.1	lpg1408	75-297	1	PF01633.20	99.90	2.50E-23	1.40E-27	136.20	16.00	189	23-222	1-197 (202)
83	AAU27565.1	lpg1483	82-364	1	PF07714.17	100.00	2.70E-36	1.50E-40	238.80	21.20	254	4-282	4-299 (299)
84	AAU27574.1	lpg1492	25-271	1	PF04655.14	99.80	1.60E-21	8.70E-26	139.90	12.80	201	1-243	5-218 (248)
85	WP_010947641.1	lpg1924	183-462	1	PF00069.25	100.00	2.20E-35	1.20E-39	229.60	19.20	232	2-269	5-260 (260)
86	AAU27995.1	lpg1925	198-525	1	PF07749.12	54.50	1.40E+01	8.00E-04	25.20	4.40	33	117-149	62-94 (96)
87	AAU27999.1	lpg1930	72-296	1	PF07714.17	99.90	5.10E-29	2.80E-33	195.00	16.80	225	5-256	4-294 (299)
88	AAU28003.1	lpg1934	1-370	1	PF07804.12	100.00	1.00E-35	5.70E-40	266.40	21.90	209	149-370	1-226 (250)
89	AAU28119.1	lpg2050	25-341	1	PF00069.25	99.90	1.70E-28	9.40E-33	197.40	15.80	239	15-270	1-260 (260)
90	AAU28203.1	lpg2137	68-392	1	PF07714.17	100.00	4.00E-33	2.20E-37	229.50	14.70	245	7-266	1-299 (299)
91	AAU28221.1	lpg2155	336-593	1	PF10707.9	88.60	3.60E+00	2.00E-04	29.80	10.90	124	4-154	1-149 (201)
92	AAU28384.1	lpg2322	1-301	1	PF18640.1	95.90	7.20E-04	4.00E-08	57.70	5.40	51	159-213	11-62 (184)
93	WP_010948074.1	lpg2370	1-312	1	PF07804.12	100.00	9.60E-39	5.30E-43	279.80	23.70	224	53-279	1-248 (250)
94	AAU28440.1	lpg2379	52-116	1	PF07804.12	100.00	3.90E-39	2.20E-43	260.50	22.40	223	1-235	1-248 (250)
95	AAU28441.1	lpg2380	1-202	1	PF07804.14	100.00	2.50E-30	2.60E-35	192.60	17.90	169	1-173	59-247 (247)
96	AAU28550.1	lpg2490	133-429	1	PF18640.1	100.00	1.20E-60	6.60E-65	421.50	17.20	174	1-174	9-184 (184)
97	AAU28616.1	lpg2556	46-305	1	PF07714.17	100.00	2.40E-37	1.30E-41	225.80	19.90	243	2-260	1-292 (299)
98	AAU28661.1	lpg2603	90-333	1	PF00069.25	100.00	4.70E-33	2.60E-37	234.60	19.40	223	63-304	1-252 (260)
99	AAU28951.1	lpg2905	60-388	1	PF07714.17	99.80	2.60E-23	1.50E-27	172.70	13.10	206	68-327	4-258 (299)
100	WP_010948659.1	lpg2975	1-402	1	PF18640.1	96.80	2.90E-04	1.60E-08	62.90	11.80	151	132-333	13-182 (184)
101	KTD47814.1	Lqua_2207	90-345	1	PF00069.25	100.00	1.50E-38	8.60E-43	235.20	17.30	234	9-247	1-258 (260)
102	KTD52139.1	Lqui_0983	1-248	1	PF18640.1	96.70	2.40E-05	1.40E-09	64.90	2022-03-20	38	116-153	17-62 (184)
103	KTD48613.1	Lrub_0964	60-333	1	PF07714.17	100.00	4.70E-43	2.60E-47	263.10	22.40	243	3-274	1-295 (299)
104	KTD45608.1	Lrub_2405	1-230	1	PF01633.20	99.70	1.20E-19	7.00E-24	118.00	14.30	186	13-227	1-190 (202)
105	KTD60227.1	Lsai_0337	1-231	1	PF13575.6	52.90	1.70E+00	9.30E-05	33.70	-1.00	45	77-121	115-159 (354)
106	KTD53605.1	Lsan_4015	132-403	1	PF07714.17	100.00	2.10E-39	1.20E-43	235.10	23.60	249	4-272	1-299 (299)
107	KTD65446.1	Lsha_0263	38-444	1	PF08757.11	80.50	1.40E+01	7.90E-04	29.70	10.90	141	265-437	126-294 (299)
108	KTD60534.1	Lsha_1630	155-430	1	PF00069.25	99.50	5.50E-16	3.10E-20	103.50	11.70	115	3-176	1-122 (260)
109	KTD60035.1	Lsha_1785	1-397	1	PF07804.12	100.00	2.30E-36	1.30E-40	274.50	22.00	222	146-367	1-250 (250)
110	KTD58881.1	Lsha_2099	60-227	1	PF12330.8	99.90	3.50E-26	2.00E-30	151.00	15.00	155	3-164	141-298 (408)
111	KTD64778.1	Lspi_0945	125-361	1	PF07714.17	99.90	8.40E-30	4.70E-34	184.40	17.30	198	7-236	1-248 (299)
112	KTD61557.1	Lspi_2187	115-352	1	PF01636.23	71.70	7.00E+00	3.90E-04	30.20	6.40	70	3-79	3-81 (301)
113	KTD70743.1	Lste_0521	45-330	1	PF00069.25	100.00	2.20E-36	1.20E-40	227.70	22.30	237	28-279	4-258 (260)

## Sheet: HHsearch (SCOP)
Index	GeneBank	Family	Range	Rank	Hit	Probability	E-value	P-value	Score	SS	Cols	Query HMM	Template HMM
1	KTC66077.1	Lade_0735	152-388	1	d1nd4a_	99.40	2.10E-15	1.60E-19	110.80	2022-12-10	150.00	8-171	78-236 (255)
2	KTC64955.1	Lade_1762	900-1221	1	d2j4za1	100.00	3.80E-41	2.80E-45	302.30	14.40	199.00	23-322	55-254 (263)
3	KTC72970.1	Lani_1194	15-192	1	d1zara2	99.10	8.00E-14	5.80E-18	106.50	6.50	58.00	85-142	99-156 (191)
4	KTC72350.1	Lani_1270	28-281	1	d1zyla1	100.00	1.30E-29	9.70E-34	180.30	24.70	232.00	1-254	19-251 (325)
5	KTC70609.1	Lani_2156	41-303	1	d2j4za1	100.00	2.30E-61	1.70E-65	339.20	23.20	245.00	2-260	8-254 (263)
6	KTC70628.1	Lani_2175	1-263	1	d2pula1	99.70	8.10E-19	5.90E-23	143.00	21.90	261.00	2-262	1-294 (392)
7	KTC70783.1	Lani_2330	35-295	1	d1nd4a_	99.90	1.20E-25	8.40E-30	163.50	24.80	237.00	6-257	10-254 (255)
8	KTC69717.1	Lani_2628	1-124	1	d2ppqa1	99.50	3.20E-16	2.30E-20	98.90	11.00	111.00	8-123	1-113 (316)
9	KTC68958.1	Lani_2844	20-248	1	d2j4za1	100.00	3.40E-47	2.50E-51	292.40	16.50	217.00	3-226	11-254 (263)
10	KTC67871.1	Lani_3092	1-200	1	d1zyla1	99.70	1.30E-19	9.70E-24	117.90	14.80	135.00	1-140	111-252 (325)
11	KTC66950.1	Lani_3295	65-302	1	d1nd4a_	99.90	1.50E-25	1.10E-29	157.80	23.10	214.00	17-232	14-239 (255)
12	KTC66950.1	Lani_3295	453-684	1	d1nd4a_	99.90	1.90E-25	1.40E-29	159.40	23.30	227.00	11-238	13-255 (255)
13	KTC67086.1	Lani_3431	9-207	1	d1nvra_	100.00	1.90E-47	1.40E-51	263.30	11.00	187.00	1-198	42-260 (271)
14	KTC67099.1	Lani_3444	69-319	1	d1nvra_	100.00	3.30E-51	2.40E-55	286.80	17.10	226.00	23-251	9-259 (271)
15	KTC67455.1	Lani_3800	291-552	1	d2j4za1	100.00	3.10E-56	2.30E-60	323.30	17.20	230.00	1-262	12-251 (263)
16	KTC76002.1	Lbir_0071	65-209	1	d1yhwa1	100.00	1.20E-40	8.90E-45	202.30	14.20	138.00	1-145	28-167 (293)
17	KTC72500.1	Lbir_1275	18-255	1	d1zyla1	99.90	3.30E-25	2.40E-29	158.90	20.80	217.00	5-234	32-266 (325)
18	KTC77429.1	Lboz_0382	55-359	1	d1nvra_	100.00	6.40E-38	4.70E-42	242.30	13.00	174.00	1-303	6-183 (271)
19	KTC71341.1	Lboz_2918	88-388	1	d2j4za1	100.00	3.70E-53	2.70E-57	324.10	18.70	239.00	6-295	12-255 (263)
20	KTC86821.1	Lbru_0762	85-291	1	d1nvra_	100.00	2.30E-52	1.70E-56	285.30	10.60	191.00	2-207	6-199 (271)
21	KTC84079.1	Lbru_1440	1-107	1	d1nvra_	99.70	9.50E-21	6.90E-25	103.30	6.70	94.00	1-99	82-180 (271)
22	KTC84209.1	Lbru_1570	32-275	1	d2j4za1	100.00	2.30E-57	1.70E-61	327.40	25.90	240.00	1-242	12-254 (263)
23	KTC78061.1	Lbru_2353	79-408	1	d2j4za1	100.00	9.40E-54	6.90E-58	344.30	14.70	229.00	5-330	12-256 (263)
24	KTC78313.1	Lbru_2605	55-257	1	d1nvra_	100.00	9.60E-35	7.00E-39	195.50	9.40	145.00	1-203	13-157 (271)
25	KTC79122.1	Lche_1142	86-395	1	d2j4za1	100.00	4.30E-54	3.10E-58	329.70	18.10	239.00	1-307	16-254 (263)
26	KTC80320.1	Lche_2340	61-360	1	d2j4za1	100.00	8.20E-49	6.00E-53	294.20	17.80	224.00	5-268	7-255 (263)
27	KTC93481.1	Lcin_0519	304-543	1	d1j7la_	93.30	3.20E-02	2.30E-06	41.50	5.40	75.00	145-233	189-263 (263)
28	KTC81864.1	Lcin_2934	44-230	1	d1uwha_	100.00	2.40E-47	1.70E-51	250.50	15.60	179.00	1-187	84-272 (276)
29	EHL32614.1	LDG_5205	43-250	1	d1nd4a_	99.90	3.30E-23	2.40E-27	143.10	18.10	203.00	3-206	16-234 (255)
30	EHL32627.1	LDG_5218	1-265	1	d1j7la_	99.90	1.40E-24	1.00E-28	155.30	17.00	230.00	9-260	4-244 (263)
31	EHL32690.1	LDG_5283	27-260	1	d1j7la_	99.90	6.90E-29	5.00E-33	163.80	19.60	218.00	2-232	19-244 (263)
32	EHL32230.1	LDG_5602	60-276	1	d1zara2	99.00	3.40E-12	2.50E-16	95.10	8.60	135.00	1-184	8-154 (191)
33	EHL32352.1	LDG_5736	49-319	1	d2j4za1	100.00	2.10E-49	1.50E-53	291.70	21.50	240.00	7-262	7-254 (263)
34	EHL32164.1	LDG_5768	58-327	1	d2jfla1	100.00	2.40E-52	1.80E-56	320.70	19.70	236.00	1-270	13-261 (288)
35	EHL31834.1	LDG_6000	64-332	1	d1cjaa_	98.50	1.20E-09	8.70E-14	76.30	8.50	143.00	3-164	67-230 (342)
36	EHL31407.1	LDG_6585	31-251	1	d1zyla1	99.90	1.60E-29	1.20E-33	192.40	20.90	211.00	2-220	31-249 (325)
37	EHL31096.1	LDG_6900	1-328	1	d1cjaa_	96.70	7.00E-05	5.10E-09	62.40	7.40	147.00	143-312	77-230 (342)
38	EHL30869.1	LDG_7015	34-271	1	d1zyla1	100.00	5.60E-39	4.10E-43	244.20	23.10	235.00	1-238	30-264 (325)
39	EHL30927.1	LDG_7076	84-339	1	d2jfla1	100.00	8.30E-39	6.10E-43	261.40	16.00	226.00	1-253	20-266 (288)
40	EHL30953.1	LDG_7102	40-273	1	d1j7la_	99.90	2.20E-29	1.60E-33	169.70	19.40	216.00	1-229	23-244 (263)
41	EHL30744.1	LDG_7230	13-256	1	d1nd4a_	100.00	5.40E-30	3.90E-34	171.70	20.80	227.00	1-243	14-244 (255)
42	EHL30227.1	LDG_7735	28-318	1	d2j4za1	100.00	5.30E-50	3.90E-54	298.40	14.80	244.00	2-285	7-254 (263)
43	EHL29995.1	LDG_7995	1-207	1	d1yhwa1	100.00	2.00E-54	1.50E-58	294.30	19.00	200.00	1-207	64-263 (293)
44	KTC85362.1	Ldro_2534	109-378	1	d2j4za1	100.00	2.30E-49	1.70E-53	300.20	14.50	247.00	13-267	1-258 (263)
45	KTC91172.1	Ldum_2240	325-655	1	d2j4za1	100.00	2.10E-48	1.50E-52	314.90	18.00	233.00	4-265	12-258 (263)
46	KTC88772.1	Ldum_3030	24-272	1	d2ppqa1	99.90	9.30E-30	6.80E-34	183.70	13.60	224.00	1-248	24-247 (316)
47	KTC99896.1	Lery_0006	1-292	1	d1nw1a_	100.00	1.10E-29	8.30E-34	196.60	26.00	263.00	22-289	41-394 (395)
48	KTC97827.1	Lery_1666	43-245	1	d5li9a1	100.00	1.90E-30	8.60E-35	179.90	12.80	188.00	2-189	5-208 (342)
49	KTC96116.1	Lery_1908	31-369	1	d1nvra_	100.00	5.10E-56	3.70E-60	359.10	18.30	243.00	1-297	5-260 (271)
50	KTC96170.1	Lery_1962	76-452	1	d1s9ja_	100.00	3.00E-36	2.20E-40	283.00	23.10	192.00	171-374	16-212 (322)
51	KTC94681.1	Lery_2848	128-390	1	d2java1	100.00	2.80E-54	2.00E-58	348.00	23.40	255.00	1-261	4-268 (269)
52	KTD03661.1	Lfee_0407	13-254	1	d1opja_	99.90	1.50E-26	1.10E-30	182.00	12.00	189.00	1-189	22-276 (287)
53	KTC98559.1	Lfee_1516	50-315	1	d2j4za1	100.00	6.80E-51	5.00E-55	292.50	16.50	221.00	3-266	6-253 (263)
54	KTC96680.1	Lfee_1592	1-239	1	d2j4za1	100.00	1.80E-49	1.30E-53	308.40	19.80	234.00	3-236	4-261 (263)
55	KTC96911.1	Lfee_1823	10-221	1	d1opja_	100.00	1.10E-40	8.40E-45	241.60	2022-08-30	190.00	1-211	12-209 (287)
56	KTD04226.1	Lgee_0256	61-318	1	d1nvra_	100.00	7.10E-57	5.20E-61	326.50	2022-12-30	246.00	1-256	11-271 (271)
57	KTD06349.1	Lgra_3126	255-525	1	d1nvra_	100.00	7.40E-59	5.40E-63	330.10	20.90	252.00	1-271	6-259 (271)
58	KTD32018.1	Lisr_0537	10-259	1	d1yhwa1	100.00	6.10E-57	4.40E-61	327.40	15.20	242.00	1-250	20-265 (293)
59	KTD23657.1	Lisr_1338	425-730	1	d2j4za1	100.00	3.50E-48	2.60E-52	304.50	21.60	239.00	4-281	1-251 (263)
60	KTD19490.1	Lisr_2052	17-227	1	d2j4za1	100.00	4.70E-40	3.40E-44	243.40	11.80	195.00	1-202	1-206 (263)
61	KTD14985.1	Lisr_2330	26-289	1	d1zyla1	99.80	7.70E-22	5.60E-26	149.80	14.70	217.00	24-264	35-253 (325)
62	KTD25419.1	Llan_0165	13-254	1	d1nvra_	100.00	1.20E-32	8.80E-37	205.50	13.40	184.00	1-226	12-204 (271)
63	CBJ10339.1	LLO_0018	11-270	1	d1zyla1	99.80	5.10E-22	3.70E-26	155.40	20.60	231.00	2-260	14-257 (325)
64	CBJ10361.1	LLO_0038	232-525	1	d2j4za1	100.00	6.50E-61	4.70E-65	358.40	22.60	258.00	2-293	2-263 (263)
65	CBJ11367.1	LLO_1015	24-303	2	d1xd7a_	59.60	2.00E+00	1.50E-04	31.30	2022-01-20	22.00	13-35	52-73 (127)
66	CBJ11496.1	LLO_1139	221-479	1	d2j4za1	100.00	5.90E-62	4.30E-66	352.40	20.10	241.00	3-259	6-248 (263)
67	CBJ11526.1	LLO_1169	181-443	1	d2java1	100.00	1.20E-51	9.00E-56	308.20	21.70	243.00	1-255	4-265 (269)
68	CBJ12057.1	LLO_1681	473-716	1	d1nvra_	100.00	2.10E-57	1.50E-61	324.50	20.10	232.00	1-236	7-260 (271)
69	CBJ12368.1	LLO_1984	65-385	1	d1yhwa1	100.00	6.00E-53	4.40E-57	336.50	15.00	243.00	1-321	21-269 (293)
70	CBJ12555.1	LLO_2159	194-434	1	d2pula1	84.90	1.30E+00	9.50E-05	36.40	7.40	162.00	143-341	229-391 (392)
71	CBJ13431.1	LLO_2984	20-254	1	d1nvra_	100.00	4.90E-54	3.50E-58	307.90	17.30	213.00	11-235	5-255 (271)
72	CBJ13499.1	LLO_3049	70-343	1	d2j4za1	100.00	6.60E-59	4.80E-63	339.10	20.60	241.00	3-273	11-252 (263)
73	KTD24182.1	Lmac_3055	351-543	1	d2j4za1	100.00	1.60E-44	1.20E-48	244.10	18.00	187.00	1-189	18-233 (263)
74	KTD33663.1	Lmor_1975	1-420	1	d1e7ua4	60.50	2.50E+00	1.80E-04	39.20	2.40	58.00	258-324	204-265 (369)
75	KTD32406.1	Lmor_2344	435-690	1	d1nvra_	100.00	3.50E-45	2.50E-49	276.10	15.40	195.00	1-256	65-259 (271)
76	AAU26315.1	lpg0208	135-380	1	d2java1	100.00	1.70E-55	1.20E-59	317.50	23.10	231.00	5-238	12-265 (269)
77	AAU26403.1	lpg0296	14-270	1	d1j7la_	100.00	7.00E-30	5.10E-34	179.20	22.50	234.00	12-254	3-244 (263)
78	AAU26648.1	lpg0553	1-294	1	d1yhwa1	99.90	7.40E-30	5.40E-34	193.70	8.50	216.00	8-293	1-232 (293)
79	AAU27190.1	lpg1104	1-265	1	d1nd4a_	99.90	1.80E-25	1.30E-29	167.00	17.40	226.00	13-258	4-235 (255)
80	AAU27399.1	lpg1316	69-326	1	d1o6la_	40.60	6.70E+01	4.80E-03	25.00	7.60	119.00	5-126	15-142 (337)
81	AAU27408.1	lpg1325	159-397	-	-	-	-	-	-	-	-	-	-
82	AAU27490.1	lpg1408	75-297	1	d1nw1a_	100.00	3.00E-30	2.20E-34	185.30	22.00	212.00	2-223	45-323 (395)
83	AAU27565.1	lpg1483	82-364	1	d1uwha_	100.00	9.10E-53	6.60E-57	327.00	20.30	247.00	4-283	13-268 (276)
84	AAU27574.1	lpg1492	25-271	1	d1zyla1	99.90	1.70E-24	1.30E-28	160.70	20.20	220.00	4-246	27-252 (325)
85	WP_010947641.1	lpg1924	183-462	1	d2j4za1	100.00	1.10E-55	8.00E-60	342.00	16.10	243.00	1-275	11-263 (263)
86	AAU27995.1	lpg1925	198-525	1	d3dnua_	63.11	4.50E+00	2.00E-04	23.28	10.90	285.00	1-328	83-430 (436)
87	AAU27999.1	lpg1930	72-296	1	d1nvra_	100.00	8.20E-45	6.00E-49	279.00	15.70	228.00	1-256	6-256 (271)
88	AAU28003.1	lpg1934	1-370	1	d1cjaa_	96.00	3.10E-04	2.30E-08	60.50	4.50	147.00	150-331	77-230 (342)
89	AAU28119.1	lpg2050	25-341	1	d2j4za1	100.00	1.20E-44	8.90E-49	289.80	16.60	241.00	14-270	7-257 (263)
90	AAU28203.1	lpg2137	68-392	1	d1nvra_	100.00	2.00E-49	1.50E-53	319.00	15.80	248.00	2-264	4-259 (271)
91	AAU28221.1	lpg2155	336-593	1	d2gfsa1	94.00	6.60E-02	4.80E-06	43.90	9.70	110.00	19-154	36-149 (348)
92	AAU28384.1	lpg2322	1-301	1	d1e7ua4	89.80	1.20E-01	8.90E-06	47.00	4.90	67.00	159-238	204-270 (369)
93	WP_010948074.1	lpg2370	1-312	1	d1cjaa_	96.90	1.40E-04	9.90E-09	61.90	10.70	221.00	53-312	76-303 (342)
94	AAU28440.1	lpg2379	52-116	1	d3dnua_	98.70	3.60E-09	3.70E-14	76.60	2022-06-20	64.00	147-220	147-220 (436)
95	AAU28441.1	lpg2380	1-202	1	d3dnua_	100.00	5.40E-36	5.60E-41	223.70	18.90	198.00	1-202	212-434 (436)
96	AAU28550.1	lpg2490	133-429	1	d1or7a1	70.50	2.50E+00	1.80E-04	28.40	3.60	35.00	107-141	5-47 (68)
97	AAU28616.1	lpg2556	46-305	1	d2j4za1	100.00	2.50E-57	1.80E-61	322.00	16.10	238.00	1-260	7-249 (263)
98	AAU28661.1	lpg2603	90-333	1	d2j4za1	100.00	6.50E-52	4.70E-56	350.50	19.20	225.00	61-304	6-248 (263)
99	AAU28951.1	lpg2905	60-388	1	d2j4za1	100.00	3.60E-37	2.60E-41	249.60	11.70	204.00	69-329	12-218 (263)
100	WP_010948659.1	lpg2975	1-402	1	d1e7ua4	81.00	6.30E-01	4.60E-05	44.00	2022-04-20	63.00	129-196	203-270 (369)
101	KTD47814.1	Lqua_2207	90-345	1	d2j4za1	100.00	3.40E-58	2.50E-62	338.00	14.00	243.00	2-247	1-254 (263)
102	KTD52139.1	Lqui_0983	1-248	1	d1e7ua4	91.50	3.40E-02	2.50E-06	49.20	2022-03-10	35.00	116-150	210-244 (369)
103	KTD48613.1	Lrub_0964	60-333	1	d2j4za1	100.00	1.20E-63	9.10E-68	364.20	20.90	244.00	2-274	7-252 (263)
104	KTD45608.1	Lrub_2405	1-230	1	d1nd4a_	99.80	6.80E-22	4.90E-26	133.40	14.00	198.00	2-227	23-224 (255)
105	KTD60227.1	Lsai_0337	1-231	34	d1zyla1	21.20	2.10E+01	1.50E-03	25.80	0.90	22.00	98-120	197-218 (325)
106	KTD53605.1	Lsan_4015	132-403	1	d2jfla1	100.00	1.40E-58	9.90E-63	330.00	20.20	256.00	2-270	12-268 (288)
107	KTD65446.1	Lsha_0263	38-444	1	d1kqpa_	42.70	1.00E+01	7.30E-04	32.90	3.00	65.00	252-318	1-77 (271)
108	KTD60534.1	Lsha_1630	155-430	1	d1nvra_	99.90	4.80E-28	3.50E-32	162.70	12.40	119.00	1-176	5-125 (271)
109	KTD60035.1	Lsha_1785	1-397	1	d1cjaa_	95.90	2.10E-03	1.60E-07	55.90	9.60	135.00	154-308	75-230 (342)
110	KTD58881.1	Lsha_2099	60-227	1	d1nvra_	100.00	7.50E-40	5.50E-44	204.40	16.80	160.00	1-168	4-163 (271)
111	KTD64778.1	Lspi_0945	125-361	1	d1nvra_	100.00	5.90E-49	4.30E-53	278.50	15.00	203.00	3-237	3-209 (271)
112	KTD61557.1	Lspi_2187	115-352	1	d1ua2a_	93.50	1.10E-01	8.30E-06	42.50	9.90	135.00	3-179	4-145 (299)
113	KTD70743.1	Lste_0521	45-330	1	d2j4za1	100.00	1.10E-56	8.00E-61	335.20	17.90	240.00	2-279	10-254 (263)

## Sheet: Phyre2
Index	Family	Analyzed protein range	Confidence	Hit rank	Phyre2 lib code	Description
1	Lade_0735	152-388	97.00	1	c2ckpB_	PDB header:transferase & Chain: B: PDB Molecule:choline kinase alpha; & PDBTitle: crystal structure of human choline kinase alpha-2 in2 complex with adp
2	Lade_1762	900-1221	97.30	1	c5oatF_	PDB header:kinase & Chain: F: PDB Molecule:serine/threonine-protein kinase pink1, mitochondrial-like & PDBTitle: pink1 structure
3	Lani_1194	15-192	93.00	1	c4pedA_	PDB header:transferase & Chain: A: PDB Molecule:chaperone activity of bc1 complex-like, mitochondrial; & PDBTitle: mitochondrial adck3 employs an atypical protein kinase-like fold to2 enable coenzyme q biosynthes
4	Lani_1270	28-281	100.00	1	c6ef6A_	PDB header:transferase & Chain: A: PDB Molecule:aminoglycoside phosphotransferase; & PDBTitle: structure of the microcompartment-associated aminopropanol kinase
5	Lani_2156	41-303	100.00	1	c5ebzF_	PDB header:transferase/transferase inhibitor & Chain: F: PDB Molecule:inhibitor of nuclear factor kappa-b kinase subunit alpha; & PDBTitle: crystal structure of human ikk1
6	Lani_2175	1-263	100.00	1	d2pula1	Fold:Protein kinase-like (PK-like) & Superfamily:Protein kinase-like (PK-like) & Family:APH phosphotransferases
7	Lani_2330	35-295	100.00	1	c6iy9A_	PDB header:transferase & Chain: A: PDB Molecule:hygromycin-b 7''-o-kinase; & PDBTitle: crystal structure of aminoglycoside 7"-phoshotransferase-ia (aph(7")-2 ia/hyg) from streptomyces hygroscopicus complexed with hygromycin b
8	Lani_2628	1-124	99.80	1	c6ef6A_	PDB header:transferase & Chain: A: PDB Molecule:aminoglycoside phosphotransferase; & PDBTitle: structure of the microcompartment-associated aminopropanol kinase
9	Lani_2844	20-248	44.00	2	c3jr1A_	PDB header:transferase & Chain: A: PDB Molecule:putative fructosamine-3-kinase; & PDBTitle: crystal structure of putative fructosamine-3-kinase (yp_719053.1) from2 haemophilus somnus 129pt at 2.32 a resolution
10	Lani_3092	1-200	99.90	1	d2ppqa1_	Fold:Protein kinase-like (PK-like) & Superfamily:Protein kinase-like (PK-like) & Family:APH phosphotransferases
11	Lani_3295	65-302	100.00	1	c3dxqB_	PDB header:transferase & Chain: B: PDB Molecule:choline/ethanolamine kinase family protein; & PDBTitle: crystal structure of choline/ethanolamine kinase family protein2 (np_106042.1) from mesorhizobium loti at 2.55 a resolution
12	Lani_3295	453-684	100.00	1	c4r77A_	PDB header:transferase & Chain: A: PDB Molecule:choline kinase; & PDBTitle: crystal structure of choline kinase lica from streptococcus pneumoniae
13	Lani_3431	9-207	100.00	1	c5ebzF_	PDB header:transferase/transferase inhibitor & Chain: F: PDB Molecule:inhibitor of nuclear factor kappa-b kinase subunit alpha; & PDBTitle: crystal structure of human ikk1
14	Lani_3444	69-319	100.00	1	c5ebzF_	PDB header:transferase/transferase inhibitor & Chain: F: PDB Molecule:inhibitor of nuclear factor kappa-b kinase subunit alpha; & PDBTitle: crystal structure of human ikk1
15	Lani_3800	291-552	100.00	1	c5ebzF_	PDB header:transferase/transferase inhibitor & Chain: F: PDB Molecule:inhibitor of nuclear factor kappa-b kinase subunit alpha; & PDBTitle: crystal structure of human ikk1
16	Lbir_0071	65-209	100.00	1	c5ebzF_	PDB header:transferase/transferase inhibitor & Chain: F: PDB Molecule:inhibitor of nuclear factor kappa-b kinase subunit alpha; & PDBTitle: crystal structure of human ikk1
17	Lbir_1275	18-255	100.00	1	d1zyla1	Fold:Protein kinase-like (PK-like) & Superfamily:Protein kinase-like (PK-like) & Family:APH phosphotransferases
18	Lboz_0382	55-359	100.00	1	c5ebzF_	PDB header:transferase/transferase inhibitor & Chain: F: PDB Molecule:inhibitor of nuclear factor kappa-b kinase subunit alpha; & PDBTitle: crystal structure of human ikk1
19	Lboz_2918	88-388	100.00	1	c5ebzF_	PDB header:transferase/transferase inhibitor & Chain: F: PDB Molecule:inhibitor of nuclear factor kappa-b kinase subunit alpha; & PDBTitle: crystal structure of human ikk1
20	Lbru_0762	85-291	100.00	1	c5ebzF_	PDB header:transferase/transferase inhibitor & Chain: F: PDB Molecule:inhibitor of nuclear factor kappa-b kinase subunit alpha; & PDBTitle: crystal structure of human ikk1
21	Lbru_1440	1-107	100.00	1	c5ebzF_	PDB header:transferase/transferase inhibitor & Chain: F: PDB Molecule:inhibitor of nuclear factor kappa-b kinase subunit alpha; & PDBTitle: crystal structure of human ikk1
22	Lbru_1570	32-275	100.00	1	c5ebzF_	PDB header:transferase/transferase inhibitor & Chain: F: PDB Molecule:inhibitor of nuclear factor kappa-b kinase subunit alpha; & PDBTitle: crystal structure of human ikk1
23	Lbru_2353	79-408	100.00	1	c5ebzF_	PDB header:transferase/transferase inhibitor & Chain: F: PDB Molecule:inhibitor of nuclear factor kappa-b kinase subunit alpha; & PDBTitle: crystal structure of human ikk1
24	Lbru_2605	55-257	100.00	1	c5ebzF_	PDB header:transferase/transferase inhibitor & Chain: F: PDB Molecule:inhibitor of nuclear factor kappa-b kinase subunit alpha; & PDBTitle: crystal structure of human ikk1
25	Lche_1142	86-395	100.00	1	c5ebzF_	PDB header:transferase/transferase inhibitor & Chain: F: PDB Molecule:inhibitor of nuclear factor kappa-b kinase subunit alpha; & PDBTitle: crystal structure of human ikk1
26	Lche_2340	61-360	100.00	1	c5ebzF_	PDB header:transferase/transferase inhibitor & Chain: F: PDB Molecule:inhibitor of nuclear factor kappa-b kinase subunit alpha; & PDBTitle: crystal structure of human ikk1
27	Lcin_0519	304-543	92.80	1	d2pula1_	Fold:Protein kinase-like (PK-like) & Superfamily:Protein kinase-like (PK-like) & Family:APH phosphotransferases
28	Lcin_2934	44-230	100.00	1	c5ebzF_	PDB header:transferase/transferase inhibitor & Chain: F: PDB Molecule:inhibitor of nuclear factor kappa-b kinase subunit alpha; & PDBTitle: crystal structure of human ikk1
29	LDG_5205	43-250	100.00	1	c2pywA	PDB header: transferase & Chain: A: PDB Molecule: uncharacterized protein; & PDBTitle: structure of a. thaliana 5-methylthioribose kinase in2 complex with adp and mtr
30	LDG_5218	1-265	100.00	1	c2pywA	PDB header: transferase & Chain: A: PDB Molecule: uncharacterized protein; & PDBTitle: structure of a. thaliana 5-methylthioribose kinase in2 complex with adp and mtr
31	LDG_5283	27-260	100.00	1	c3ovcA_	PDB header:transferase/antibiotic & Chain: A: PDB Molecule:hygromycin-b 4-o-kinase; & PDBTitle: crystal structure of aminoglycoside phosphotransferase aph(4)-ia
32	LDG_5602	60-276	100.00	1	c6eacC_	PDB header:transferase & Chain: C: PDB Molecule:selo; & PDBTitle: pseudomonas syringae selo
33	LDG_5736	49-319	100.00	1	c5ebzF_	PDB header:transferase/transferase inhibitor & Chain: F: PDB Molecule:inhibitor of nuclear factor kappa-b kinase subunit alpha; & PDBTitle: crystal structure of human ikk1
34	LDG_5768	58-327	100.00	1	c5ebzF_	PDB header:transferase/transferase inhibitor & Chain: F: PDB Molecule:inhibitor of nuclear factor kappa-b kinase subunit alpha; & PDBTitle: crystal structure of human ikk1
35	LDG_6000	64-332	100.00	1	c4pu5A_	PDB header:toxin & Chain: A: PDB Molecule:toxin-antitoxin system toxin hipa family; & PDBTitle: shewanella oneidensis toxin antitoxin system toxin protein hipa bound2 with amppnp and mg
36	LDG_6585	31-251	100.00	1	c6ef6A_	PDB header:transferase & Chain: A: PDB Molecule:aminoglycoside phosphotransferase; & PDBTitle: structure of the microcompartment-associated aminopropanol kinase
37	LDG_6900	1-328	100.00	1	c4pu5A_	PDB header:toxin & Chain: A: PDB Molecule:toxin-antitoxin system toxin hipa family; & PDBTitle: shewanella oneidensis toxin antitoxin system toxin protein hipa bound2 with amppnp and mg
38	LDG_7015	34-271	100.00	1	d1zyla1_	Fold:Protein kinase-like (PK-like) & Superfamily:Protein kinase-like (PK-like) & Family:APH phosphotransferases
39	LDG_7076	84-339	100.00	1	c5ebzF_	PDB header:transferase/transferase inhibitor & Chain: F: PDB Molecule:inhibitor of nuclear factor kappa-b kinase subunit alpha; & PDBTitle: crystal structure of human ikk1
40	LDG_7102	40-273	100.00	1	c6iy9A_	PDB header:transferase & Chain: A: PDB Molecule:hygromycin-b 7''-o-kinase; & PDBTitle: crystal structure of aminoglycoside 7"-phoshotransferase-ia (aph(7")-2 ia/hyg) from streptomyces hygroscopicus complexed with hygromycin b
41	LDG_7230	13-256	100.00	1	d2ppqa1	Fold:Protein kinase-like (PK-like) & Superfamily:Protein kinase-like (PK-like) & Family:APH phosphotransferases
42	LDG_7735	28-318	100.00	1	c5ebzF_	PDB header:transferase/transferase inhibitor & Chain: F: PDB Molecule:inhibitor of nuclear factor kappa-b kinase subunit alpha; & PDBTitle: crystal structure of human ikk1
43	LDG_7995	1-207	100.00	1	c5ebzF_	PDB header:transferase/transferase inhibitor & Chain: F: PDB Molecule:inhibitor of nuclear factor kappa-b kinase subunit alpha; & PDBTitle: crystal structure of human ikk1
44	Ldro_2534	109-378	100.00	1	c5ebzF_	PDB header:transferase/transferase inhibitor & Chain: F: PDB Molecule:inhibitor of nuclear factor kappa-b kinase subunit alpha; & PDBTitle: crystal structure of human ikk1
45	Ldum_2240	325-655	100.00	1	c5ebzF_	PDB header:transferase/transferase inhibitor & Chain: F: PDB Molecule:inhibitor of nuclear factor kappa-b kinase subunit alpha; & PDBTitle: crystal structure of human ikk1
46	Ldum_3030	24-272	100.00	1	c4ockA_	PDB header:transferase & Chain: A: PDB Molecule:n-acetylhexosamine 1-phosphate kinase; & PDBTitle: n-acetylhexosamine 1-phosphate kinase in complex with glcnac and2 amppnp
47	Lery_0006	1-292	100.00	1	c2qg7A_	PDB header:transferase & Chain: A: PDB Molecule:ethanolamine kinase pv091845; & PDBTitle: plasmodium vivax ethanolamine kinase pv091845
48	Lery_1666	32-315	100.00	1	c5ebzF_	PDB header:transferase/transferase inhibitor & Chain: F: PDB Molecule:inhibitor of nuclear factor kappa-b kinase subunit alpha; & PDBTitle: crystal structure of human ikk1
49	Lery_1908	31-369	100.00	1	c5ebzF_	PDB header:transferase/transferase inhibitor & Chain: F: PDB Molecule:inhibitor of nuclear factor kappa-b kinase subunit alpha; & PDBTitle: crystal structure of human ikk1
50	Lery_1962	76-452	100.00	1	c5ebzF_	PDB header:transferase/transferase inhibitor & Chain: F: PDB Molecule:inhibitor of nuclear factor kappa-b kinase subunit alpha; & PDBTitle: crystal structure of human ikk1
51	Lery_2848	128-390	100.00	1	c5ebzF_	PDB header:transferase/transferase inhibitor & Chain: F: PDB Molecule:inhibitor of nuclear factor kappa-b kinase subunit alpha; & PDBTitle: crystal structure of human ikk1
52	Lfee_0407	13-254	30.40	6	c6fdnA_	PDB header:nuclear protein & Chain: A: PDB Molecule:serine/threonine-protein kinase rio2; & PDBTitle: rio2 structure
53	Lfee_1516	50-315	100.00	1	c5ebzF_	PDB header:transferase/transferase inhibitor & Chain: F: PDB Molecule:inhibitor of nuclear factor kappa-b kinase subunit alpha; & PDBTitle: crystal structure of human ikk1
54	Lfee_1592	1-239	100.00	1	c5ebzF_	PDB header:transferase/transferase inhibitor & Chain: F: PDB Molecule:inhibitor of nuclear factor kappa-b kinase subunit alpha; & PDBTitle: crystal structure of human ikk1
55	Lfee_1823	10-221	100.00	1	c5ebzF_	PDB header:transferase/transferase inhibitor & Chain: F: PDB Molecule:inhibitor of nuclear factor kappa-b kinase subunit alpha; & PDBTitle: crystal structure of human ikk1
56	Lgee_0256	61-318	100.00	1	c5ebzF_	PDB header:transferase/transferase inhibitor & Chain: F: PDB Molecule:inhibitor of nuclear factor kappa-b kinase subunit alpha; & PDBTitle: crystal structure of human ikk1
57	Lgra_3126	255-525	100.00	1	c5ebzF_	PDB header:transferase/transferase inhibitor & Chain: F: PDB Molecule:inhibitor of nuclear factor kappa-b kinase subunit alpha; & PDBTitle: crystal structure of human ikk1
58	Lisr_0537	10-259	100.00	1	c5ebzF_	PDB header:transferase/transferase inhibitor & Chain: F: PDB Molecule:inhibitor of nuclear factor kappa-b kinase subunit alpha; & PDBTitle: crystal structure of human ikk1
59	Lisr_1338	425-730	100.00	1	c5ebzF_	PDB header:transferase/transferase inhibitor & Chain: F: PDB Molecule:inhibitor of nuclear factor kappa-b kinase subunit alpha; & PDBTitle: crystal structure of human ikk1
60	Lisr_2052	17-227	100.00	1	c5ebzF_	PDB header:transferase/transferase inhibitor & Chain: F: PDB Molecule:inhibitor of nuclear factor kappa-b kinase subunit alpha; & PDBTitle: crystal structure of human ikk1
61	Lisr_2330	26-289	99.80	1	c6ef6A_	PDB header:transferase & Chain: A: PDB Molecule:aminoglycoside phosphotransferase; & PDBTitle: structure of the microcompartment-associated aminopropanol kinase
62	Llan_0165	13-254	44.70	2	c2qofA_	PDB header:transferase & Chain: A: PDB Molecule:ephrin receptor; & PDBTitle: human epha3 kinase and juxtamembrane region, y596f mutant
63	LLO_0018	11-270	100.00	1	d2pula1_	Fold:Protein kinase-like (PK-like) & Superfamily:Protein kinase-like (PK-like) & Family:APH phosphotransferases
64	LLO_0038	232-525	100.00	1	c5ebzF_	PDB header:transferase/transferase inhibitor & Chain: F: PDB Molecule:inhibitor of nuclear factor kappa-b kinase subunit alpha; & PDBTitle: crystal structure of human ikk1
65	LLO_1015	1-303	60.10	1	c2ivsA_	PDB header:transferase & Chain: A: PDB Molecule:proto-oncogene tyrosine-protein kinase receptor ret; & PDBTitle: crystal structure of non-phosphorylated ret tyrosine kinase domain
66	LLO_1139	221-479	100.00	1	c5ebzF_	PDB header:transferase/transferase inhibitor & Chain: F: PDB Molecule:inhibitor of nuclear factor kappa-b kinase subunit alpha; & PDBTitle: crystal structure of human ikk1
67	LLO_1169	181-443	100.00	1	c5ebzF_	PDB header:transferase/transferase inhibitor & Chain: F: PDB Molecule:inhibitor of nuclear factor kappa-b kinase subunit alpha; & PDBTitle: crystal structure of human ikk1
68	LLO_1681	473-716	100.00	1	c5ebzF_	PDB header:transferase/transferase inhibitor & Chain: F: PDB Molecule:inhibitor of nuclear factor kappa-b kinase subunit alpha; & PDBTitle: crystal structure of human ikk1
69	LLO_1984	65-385	100.00	1	c5ebzF_	PDB header:transferase/transferase inhibitor & Chain: F: PDB Molecule:inhibitor of nuclear factor kappa-b kinase subunit alpha; & PDBTitle: crystal structure of human ikk1
70	LLO_2159	194-434	79.10	20	d2pula1_	Fold:Protein kinase-like (PK-like) & Superfamily:Protein kinase-like (PK-like) & Family:APH phosphotransferases
71	LLO_2984	20-254	100.00	1	d2pula1_	Fold:Protein kinase-like (PK-like) & Superfamily:Protein kinase-like (PK-like) & Family:APH phosphotransferases
72	LLO_3049	70-343	100.00	1	c5ebzF_	PDB header:transferase/transferase inhibitor & Chain: F: PDB Molecule:inhibitor of nuclear factor kappa-b kinase subunit alpha; & PDBTitle: crystal structure of human ikk1
73	Lmac_3055	351-543	100.00	1	c5ebzF_	PDB header:transferase/transferase inhibitor & Chain: F: PDB Molecule:inhibitor of nuclear factor kappa-b kinase subunit alpha; & PDBTitle: crystal structure of human ikk1
74	Lmor_1975	1-423	100.00	43	c5ebzF_	PDB header:transferase/transferase inhibitor & Chain: F: PDB Molecule:inhibitor of nuclear factor kappa-b kinase subunit alpha; & PDBTitle: crystal structure of human ikk1
75	Lmor_2344	435-690	100.00	1	c5ebzF_	PDB header:transferase/transferase inhibitor & Chain: F: PDB Molecule:inhibitor of nuclear factor kappa-b kinase subunit alpha; & PDBTitle: crystal structure of human ikk1
76	lpg0208	135-380	100.00	1	c5ebzF_	PDB header:transferase/transferase inhibitor & Chain: F: PDB Molecule:inhibitor of nuclear factor kappa-b kinase subunit alpha; & PDBTitle: crystal structure of human ikk1
77	lpg0296	14-270	100.00	1	c3csvA_	PDB header:transferase & Chain: A: PDB Molecule:aminoglycoside phosphotransferase; & PDBTitle: crystal structure of a putative aminoglycoside phosphotransferase2 (yp_614837.1) from silicibacter sp. tm1040 at 2.15 a resolution
78	lpg0553	1-294	100.00	1	c3tdvB_	PDB header:transferase & Chain: B: PDB Molecule:gentamicin resistance protein; & PDBTitle: structure of the gdp complex of wild-type aminoglycoside 2'-2 phosphotransferase-iiia
79	lpg1104	1-265	100.00	1	c3csvA_	PDB header:transferase & Chain: A: PDB Molecule:aminoglycoside phosphotransferase; & PDBTitle: crystal structure of a putative aminoglycoside phosphotransferase2 (yp_614837.1) from silicibacter sp. tm1040 at 2.15 a resolution
80	lpg1316	69-326	36.00	10	c2vrxB_	PDB header: cell cycle/transferase & Chain: B: PDB Molecule: serine/threonine-protein kinase 12-a; & PDBTitle: structure of aurora b kinase in complex with zm447439
81	lpg1325	159-397	100.00	1	c6nl2A_	PDB header:biosynthetic protein & Chain: A: PDB Molecule:desferrioxamine e biosynthesis protein desd; & PDBTitle: apo nis synthetase desd variant r306q
82	lpg1408	75-297	100.00	1	c2ig7A_	PDB header:transferase & Chain: A: PDB Molecule:choline/ethanolamine kinase; & PDBTitle: crystal structure of human choline kinase b
83	lpg1483	82-364	100.00	1	c5ebzF_	PDB header:transferase/transferase inhibitor & Chain: F: PDB Molecule:inhibitor of nuclear factor kappa-b kinase subunit alpha; & PDBTitle: crystal structure of human ikk1
84	lpg1492	25-271	100.00	1	c3i0oA_	PDB header:transferase & Chain: A: PDB Molecule:spectinomycin phosphotransferase; & PDBTitle: crystal structure of spectinomycin phosphotransferase,2 aph(9)-ia, in complex with adp and spectinomcyin
85	lpg1924	183-462	100.00	1	c6mcpC_	PDB header:transferase & Chain: C: PDB Molecule:legk7; & PDBTitle: l. pneumophila effector kinase legk7 (amp-pnp bound) in complex with2 human mob1a
86	lpg1925	198-525	87.00	1	c3akjB_	PDB header:transferase Chain: B: PDB Molecule:ctka; PDBTitle: crystal structure of a helicobacter pylori proinflammatory kinase ctka
87	lpg1930	72-296	83.80	1	c3mesB_	PDB header:transferase & Chain: B: PDB Molecule:choline kinase; & PDBTitle: crystal structure of choline kinase from cryptosporidium2 parvum iowa ii, cgd3_2030
88	lpg1934	1-370	100.00	1	c4pu5A_	PDB header:toxin & Chain: A: PDB Molecule:toxin-antitoxin system toxin hipa family; & PDBTitle: shewanella oneidensis toxin antitoxin system toxin protein hipa bound2 with amppnp and mg
89	lpg2050	25-341	95.40	1	c3en9B_	PDB header:hydrolase & Chain: B: PDB Molecule:o-sialoglycoprotein endopeptidase/protein kinase; & PDBTitle: structure of the methanococcus jannaschii kae1-bud32 fusion2 protein
90	lpg2137	68-392	100.00	1	c5ebzF_	PDB header:transferase/transferase inhibitor & Chain: F: PDB Molecule:inhibitor of nuclear factor kappa-b kinase subunit alpha; & PDBTitle: crystal structure of human ikk1
91	lpg2155	336-593	100.00	1	c6oqqA_	PDB header:transferase & Chain: A: PDB Molecule:legionella pneumophila sidj; & PDBTitle: legionella pneumophila sidj/saccharomyces cerevisiae calmodulin2 complex
92	lpg2322	1-301	45.30	10	c5dcjA_	PDB header:transferase & Chain: A: PDB Molecule:osmolarity sensor protein envz; & PDBTitle: structure of the envz periplasmic domain with chaps reveals the2 mechanism of porin inactivation by bile salts
93	lpg2370	1-312	100.00	1	c4pu5A_	PDB header:toxin & Chain: A: PDB Molecule:toxin-antitoxin system toxin hipa family; & PDBTitle: shewanella oneidensis toxin antitoxin system toxin protein hipa bound2 with amppnp and mg
94	lpg2379	52-116	99.80	1	c4pu5A_	PDB header:toxin & Chain: A: PDB Molecule:toxin-antitoxin system toxin hipa family; & PDBTitle: shewanella oneidensis toxin antitoxin system toxin protein hipa bound2 with amppnp and mg
95	lpg2380	1-202	100.00	1	c4pu5A_	PDB header:toxin & Chain: A: PDB Molecule:toxin-antitoxin system toxin hipa family; & PDBTitle: shewanella oneidensis toxin antitoxin system toxin protein hipa bound2 with amppnp and mg
96	lpg2490	133-429	100.00	1	c4jw1A_	PDB header:hydrolase activator & Chain: A: PDB Molecule:effector protein b; & PDBTitle: crystal structure of n-terminal 618-residue fragment of lepb from2 legionella pneumophila
97	lpg2556	46-305	100.00	1	c5ebzF_	PDB header:transferase/transferase inhibitor & Chain: F: PDB Molecule:inhibitor of nuclear factor kappa-b kinase subunit alpha; & PDBTitle: crystal structure of human ikk1
98	lpg2603	90-333	100.00	1	c6vvdB_	PDB header:transferase & Chain: B: PDB Molecule:dot/icm t4ss effector; & PDBTitle: legionella pneumophila lpg2603 kinase bound to ip6
99	lpg2905	60-388	100.00	1	c4pedA_	PDB header:transferase & Chain: A: PDB Molecule:chaperone activity of bc1 complex-like, mitochondrial; & PDBTitle: mitochondrial adck3 employs an atypical protein kinase-like fold to2 enable coenzyme q biosynthes
100	lpg2975	1-402	43.70	1	c5h64b_	PDB header:transferase & Chain: B: PDB Molecule:regulatory-associated protein of mtor; & PDBTitle: cryo-em structure of mtorc1
101	Lqua_2207	90-345	100.00	1	c5ebzF_	PDB header:transferase/transferase inhibitor & Chain: F: PDB Molecule:inhibitor of nuclear factor kappa-b kinase subunit alpha; & PDBTitle: crystal structure of human ikk1
102	Lqui_0983	1-248	62.10	1	c2q83A_	PDB header:transferase & Chain: A: PDB Molecule:ytaa protein; & PDBTitle: crystal structure of ytaa (2635576) from bacillus subtilis at 2.50 a2 resolution
103	Lrub_0964	60-333	100.00	1	c5ebzF_	PDB header:transferase/transferase inhibitor & Chain: F: PDB Molecule:inhibitor of nuclear factor kappa-b kinase subunit alpha; & PDBTitle: crystal structure of human ikk1
104	Lrub_2405	1-230	100.00	1	d2pula1	Fold:Protein kinase-like (PK-like) & Superfamily:Protein kinase-like (PK-like) & Family:APH phosphotransferases
105	Lsai_0337	1-231	29.60	1	c4jspA_	PDB header:transferase & Chain: A: PDB Molecule:serine/threonine-protein kinase mtor; & PDBTitle: structure of mtordeltan-mlst8-atpgammas-mg complex
106	Lsan_4015	132-403	100.00	1	c5ebzF_	PDB header:transferase/transferase inhibitor & Chain: F: PDB Molecule:inhibitor of nuclear factor kappa-b kinase subunit alpha; & PDBTitle: crystal structure of human ikk1
107	Lsha_0263	38-444	2022-07-20	72	c4hndB_	PDB header:transferase & Chain: B: PDB Molecule:phosphatidylinositol 4-kinase type 2-alpha; & PDBTitle: crystal structure of the catalytic domain of selenomethionine2 substituted human pi4kiialpha in complex with adp
108	Lsha_1630	155-430	69.60	1	c4im2A_	PDB header:transferase/transferase inhibitor & Chain: A: PDB Molecule:serine/threonine-protein kinase tbk1; & PDBTitle: structure of tank-binding kinase 1
109	Lsha_1785	1-397	100.00	1	c4pu5A_	PDB header:toxin & Chain: A: PDB Molecule:toxin-antitoxin system toxin hipa family; & PDBTitle: shewanella oneidensis toxin antitoxin system toxin protein hipa bound2 with amppnp and mg
110	Lsha_2099	60-227	100.00	1	c5ebzF_	PDB header:transferase/transferase inhibitor & Chain: F: PDB Molecule:inhibitor of nuclear factor kappa-b kinase subunit alpha; & PDBTitle: crystal structure of human ikk1
111	Lspi_0945	125-361	100.00	1	c5ebzF_	PDB header:transferase/transferase inhibitor & Chain: F: PDB Molecule:inhibitor of nuclear factor kappa-b kinase subunit alpha; & PDBTitle: crystal structure of human ikk1
112	Lspi_2187	115-352	58.90	4	c6pwgA_	PDB header: transferase & Chain: A: PDB Molecule: type iii effector hopbf1;
113	Lste_0521	45-330	100.00	1	c5ebzF_	PDB header:transferase/transferase inhibitor & Chain: F: PDB Molecule:inhibitor of nuclear factor kappa-b kinase subunit alpha; & PDBTitle: crystal structure of human ikk1
