# Supplementary material for: Pan-kinome of Legionella expanded by a bioinformatics survey
Source: Sci Rep. 2022 Dec 16;12:21782. doi: 10.1038/s41598-022-26109-x (PMC9758233; doi:10.1038/s41598-022-26109-x)
Supplement: Supplementary file 3 — Supplementary Information 3. [file 41598_2022_26109_MOESM3_ESM.xlsx]

## Sheet: description
z
Family	Representative gene name for the family (based on Burstein 2016 Legionella Ortologues Groups)
ACC	Protein accession number
Range	The section of modelled protein
Length	Length of modelled section of protein
RoseTTAFold confidence	Model confidence (0.0 (bad) to 1.0 (good))
AlphaFold2 confidence	Predicted quality score (pTM), from 0.0 (bad) to 1.0 (good)
Structure search summary description
+	if the top three structure search hits are known kinases
-	if the top three structure search hits are not known kinases
±	if the top three structure search hits are not consistent
Dali descripion
Family	Representative gene name for the family (based on Burstein 2016 Legionella Ortologues Groups)
ACC	Protein accession number
Range	The aligned region of query structure
Rank of hit	Rank of Dali hit
Chain	Aligned PDB chain
Z	Z-score
rmsd	Root-mean-square deviation
lali	Number of aligned residue pairs
nres	The number of matched residues
%id	Identity of aligned sequences
PDB Description	Description of aligned structure
FATCAT description
Family	Representative gene name for the family (based on Burstein 2016 Legionella Ortologues Groups)
ACC	Protein accession number
Range	The aligned region of query structure
Rank of hit	Rank of FATCAT hit
Chain	Aligned PDB chain
Length	The length of the template
P-value	The significance of the detected structural similarity
Twist	The length of the alignment (including gaps)
Opt-len	The number of equivalent positions in the alignment
Opt-rmsd	The Cα root mean square deviation (RMSD) of aligned structures
Align-len	The length of the alignment (including gaps)
Gap	Number of gaps
Seq-ide(%)	Identity of aligned sequences
PDB description	Description of aligned structure

## Sheet: Structure search summary
Index	Family	Dali (RF)	Dali (AF2)	FATCAT - flexible mode (RF)	FATCAT - flexible mode (AF2)	FATCAT - rigid mode (RF)	FATCAT - rigid mode (AF2)
3	Lani_1194	+	±	+	+	+	+
9	Lani_2844	+	+	+	+	-	+
27	Lcin_0519	+	+	+	±	+	+
52	Lfee_0407	+	+	±	+	±	+
61	Llan_0165	+	±	+	+	+	+
64	LLO_1015	±	±	+	+	+	±
69	LLO_2159	+	-	±	-	-	-
74	Lmor_1975	±	-	-	-	-	±
80	lpg1316	+	+	+	+	+	+
86	lpg1925	+	+	-	-	+	±
102	Lqui_0983	±	+	-	+	±	+
105	Lsai_0337	+	-	-	-	±	-
112	Lspi_2187	±	±	+	+	+	+

## Sheet: RoseTTAFold (RF)
Index	Family	ACC	Range	Length	RoseTTAFold confidence
3	Lani_1194	KTC72970.1	15-192	178	0.84
9	Lani_2844	KTC68958.1	20-248	229	0.73
27	Lcin_0519	KTC93481.1	304-543	240	0.75
52	Lfee_0407	KTD03661.1	4-205	202	0.72
61	Llan_0165	KTD25419.1	13-254	142	0.6
64	LLO_1015	CBJ11367.1	1-303	303	0.67
69	LLO_2159	CBJ12555.1	194-434	241	0.56
74	Lmor_1975	KTD33663.1	1-420	753	0.57
80	lpg1316	AAU27399.1	69-326	258	0.73
86	lpg1925	AAU27995.1	45-260	328	0.71
102	Lqui_0983	KTD52139.1	1-248	248	0.53
105	Lsai_0337	KTD60227.1	1-231	231	0.56
112	Lspi_2187	KTD61557.1	115-352	238	0.69

## Sheet: RF Dali server
Index	Family	ACC	Range	Rank of hit	Chain	Z	rmsd	lali	nres	%id	PDB Description
3	Lani_1194	KTC72970.1	15-192	1	6m13-b	2022-10-05	2022-03-05	155	688	6	RIBONUCLEASE L
				2	4o1p-D	2022-10-01	2022-03-05	155	668	6	RIBONUCLEASE L
				3	2a1a-B	2022-09-09	2022-03-07	159	270	10	EUKARYOTIC TRANSLATION INITIATION FACTOR 2 ALP
9	Lani_2844	KTC68958.1	20-248	1	4bvu-A	2022-10-05	2022-02-09	140	171	11	PROTEIN KINASE OSPG
				2	4agu-C	2022-09-02	2022-03-02	142	278	14	CYCLIN-DEPENDENT KINASE-LIKE 1
				3	6wqx-C	9.0	2022-03-08	153	231	15	EKC/KEOPS COMPLEX SUBUNIT TPRKB
27	Lcin_0519	KTC93481.1	304-543	1	6sui-A	2022-07-05	2022-03-07	163	334	11	PHOSPHOTRANSFERASE ENZYME FAMILY PROTEIN
				2	6fuc-A	2022-07-04	2022-04-01	161	270	8	AMINOGLYCOSIDE PHOSPHOTRANSFERASE
				3	6yxs-A	2022-07-03	2022-03-07	165	359	10	CHOLINE KINASE
52	Lfee_0407	KTD03661.1	4-205	1	4agu-C	2022-11-07	2022-03-01	141	278	11	CYCLIN-DEPENDENT KINASE-LIKE 1
				2	4bvu-A	2022-11-06	2022-03-02	134	171	15	PROTEIN KINASE OSPG
				3	4lrj-A	2022-11-04	2022-03-06	132	160	13	EFFECTOR NLEH1
61	Llan_0165	KTD25419.1	13-254	1	6n3o-A	2022-11-05	2022-03-05	183	252	15	EIF-2-ALPHA KINASE GCN2
				2	4ynz-B	2022-11-02	2022-03-04	182	323	19	SERINE/THREONINE-PROTEIN KINASE BRSK2
				3	6nyb-A	2022-11-02	2022-03-03	181	350	14	SERINE/THREONINE-PROTEIN KINASE B-RAF
64	LLO_1015	CBJ11367.1	1-303	1	3akk-A	2022-11-07	2022-04-01	208	296	16	CTKA
				2	6wqx-C	2022-10-02	2022-04-02	173	231	14	EKC/KEOPS COMPLEX SUBUNIT TPRKB
				3	2vwb-A	10.0	2022-03-05	153	519	14	PUTATIVE O-SIALOGLYCOPROTEIN ENDOPEPTIDASE
69	LLO_2159	CBJ12555.1	194-434	1	3akk-A	2022-09-06	2022-03-06	169	296	13	CTKA
				2	4wtv-A	2022-09-05	2022-03-08	175	447	11	PHOSPHATIDYLINOSITOL 4-KINASE TYPE 2-BETA,ENDO
				3	4wtv-B	2022-09-04	2022-03-07	175	426	13	PHOSPHATIDYLINOSITOL 4-KINASE TYPE 2-BETA,ENDO
74	Lmor_1975	KTD33663.1	1-420	1	6fwr-A	8.9	20.3	133	699	5	ATP-DEPENDENT DNA HELICASE DING
				2	2rld-C	8.5	2.5	89	116	6	UNCHARACTERIZED PROTEIN
				3	4jin-A	8.5	3.7	155	254	8	RIO-TYPE SERINE/THREONINE-PROTEIN KINASE RIO1
80	lpg1316	AAU27399.1	69-326	1	7m7a-A	13.3	3.0	206	538	11	PHOSPHOINOSITIDE 3-KINASE MAVQ
				2	3akk-A	2022-12-08	2022-03-03	193	296	11	CTKA
				3	5jda-A	2022-12-02	2022-03-05	209	359	9	SPORE COAT PROTEIN H
86	lpg1925	AAU27995.1	45-260	1	4pu5-A	14.6	2022-03-03	215	438	16	TOXIN-ANTITOXIN SYSTEM TOXIN HIPA FAMILY
				2	3akk-A	13.4	2022-03-07	210	296	13	CTKA
				3	3fbr-A	2022-12-07	2022-03-03	211	436	15	PROTEIN HIPA
102	Lqui_0983	KTD52139.1	1-248	1	3akk-A	6.6	3.8	144	296	13	CTKA
				2	5fn5-B	6.3	5.4	82	223	7	NICASTRIN
				3	4uis-B	5.7	5.7	84	241	5	GAMMA-SECRETASE
105	Lsai_0337	KTD60227.1	1-231	1	4wtv-B	8.9	3.6	164	426	16	PHOSPHATIDYLINOSITOL 4-KINASE TYPE 2-BETA,ENDOLYS
				2	4wtv-A	8.5	3.9	165	447	15	PHOSPHATIDYLINOSITOL 4-KINASE TYPE 2-BETA,ENDOLYS
				3	5i0n-A	8.4	3.6	164	489	16	PHOSPHATIDYLINOSITOL 4-KINASE TYPE 2-ALPHA,LYSOZY
112	Lspi_2187	KTD61557.1	115-352	1	6wqx-C	2022-09-04	2022-03-06	164	231	10	EKC/KEOPS COMPLEX SUBUNIT TPRKB
				2	6pwd-A	2022-09-03	2022-03-06	148	176	14	TYPE III EFFECTOR HOPBF1
				3	4bvu-A	9.0	2022-04-01	149	171	13	PROTEIN KINASE OSPG

## Sheet: RF FATCAT server (flexible mode
Index	Family	ACC	Range	Rank of hit	Chain	Length	P-value	Twist	Opt-len	Opt-rmsd	Align-len	Gap	Seq-ide(%)	PDB description
3	Lani_1194	KTC72970.1	15-192	1	6khd_A	322	1.71E-06	0	143	3.19	222	79	7.21	Dual specificity protein kinase CLK1
				2	4ec8_A	326	2.11E-06	0	144	3.32	227	83	5.73	Cyclin-dependent kinase 9
				3	6khf_A	327	2.83E-06	0	142	3.08	223	81	6.28	Dual specificity protein kinase CLK3
9	Lani_2844	KTC68958.1	20-248	1	4bvu_A	171	1.54E-08	0	146	2022-03-15	186	40	8.06	PROTEIN KINASE OSPG
				2	1zp9_A	245	1.21E-06	0	132	3.04	238	106	7.14	Rio1 kinase
				3	4lrj_A	160	1.69E-05	1	139	2.95	184	45	9.78	Effector NleH1
27	Lcin_0519	KTC93481.1	304-543	1	4r77_B	280	1.07E-03	2	171	3.19	273	102	9.89	Choline kinase
				2	4ww5_A	236	1.41E-03	2	162	3.14	275	113	9.09	EKC/KEOPS complex subunit BUD32
				3	3dxq_A	294	1.55E-03	2	160	3.16	297	137	3.37	choline/ethanolamine kinase family protein
52	Lfee_0407	KTD03661.1	4-205	1	4bvu_A	171	4.44E-07	1	145	2.87	196	51	8.67	PROTEIN KINASE OSPG
				2	4lrj_A	160	1.37E-06	1	132	2.49	158	26	10.13	Effector NleH1
				3	4lrk_A	162	2.02E-06	1	132	2.48	161	29	9.94	Effector NleH2
61	Llan_0165	KTD25419.1	13-254	1	5d9k_A	280	3.68E-10	0	183	3.04	283	100	8.83	Ribosomal protein S6 kinase alpha-3
				2	4x3f_A	277	5.19E-10	0	177	3.08	293	116	6.48	Serine/threonine-protein kinase PknA
				3	1mru_A	269	1.02E-09	0	179	3.16	290	111	8.97	Probable serine/threonine-protein kinase pknB
64	LLO_1015	CBJ11367.1	1-303	1	4ww5A	236	1.17E-05	1	174	2.88	319	145	8.15	EKC/KEOPS complex subunit BUD32
				2	6dflA	241	1.01E-04	1	158	2.99	324	166	4.94	Lipopolysaccharide core heptose(I) kinase RfaP
				3	4bvuA	171	1.39E-04	1	160	2.92	297	137	6.73	PROTEIN KINASE OSPG
69	LLO_2159	CBJ12555.1	194-434	1	3akj_A	275	5.40E-05	2	198	2.95	291	93	10.65	CtkA
				2	4fi5_A	71	6.03E-05	1	52	0.66	120	68	2.05	Nucleoprotein
				3	3cl3_D	59	7.42E-05	1	51	0.51	75	24	2.67	NF-kappa-B essential modulator
74	Lmor_1975	KTD33663.1	1-420	1	1yo7A	1.20E+02	0.000197	0	97	3.02	127	30.00	8.66	Regulatory protein rop
				2	2gscA	1.13E+02	0.000376	0	99	3.09	118	19.00	9.32	Putative uncharacterized protein XCC0516
				3	2juaA	1.02E+02	0.000498	0	97	3.16	112	15.00	7.14	de novo protein S836
80	lpg1316	AAU27399.1	69-326	1	4hnd_A	353	8.35E-06	1	191	2.97	314	123	8.28	Phosphatidylinositol 4-kinase type 2-alpha
				2	4wtv_A	447	1.04E-05	0	169	3.57	242	73	10.33	Phosphatidylinositol 4-kinase type 2-beta,Endolysin,Phosphatidylinositol 4-kinase type 2-beta
				3	3akj_A	275	2.16E-05	2	200	3.00	298	98	8.05	CtkA
86	lpg1925	AAU27995.1	45-260	1	4l0r_A	74	1.25E-06	0	73	1.46	73	0	10.96	Centrosomal protein of 57 kDa
				2	6inr_A	75	2.06E-06	0	75	1.62	76	1	9.21	Putative effector, AYWB SAP54-like protein
				3	1fxk_B	109	5.89E-06	0	79	1.82	99	20	10.10	PREFOLDIN
102	Lsai_0337	KTD60227.1	1-231	1	5cffA	87	0.000625	2	66	0.78	71	5	9.86	Miranda
				2	2vywA	148	0.0011	2	96	1.7	129	33	8.53	HEMOGLOBIN
				3	5k7bA	87	0.0012	2	65	0.91	71	6	9.86	Beclin-2
105	Lqui_0983	KTD52139.1	1-248	1	4qkwA	101	4.54e-5	3	77	0.53	146	69	2.74	Muscle-related coiled-coil protein
				2	1v4uA	143	0.00038	2	57	0.68	158	101	7.59	hemoglobin alpha chain
				3	1s3jA	143	0.000643	4	113	1.26	232	119	4.31	YusO protein
112	Lspi_2187	KTD61557.1	115-352	1	4lrj_A	160	1.93E-07	0	131	3.01	226	95	7.96	Effector NleH1
				2	4lrk_A	162	2.07E-07	0	130	3.04	223	93	8.52	Effector NleH2
				3	4bvu_A	171	9.20E-07	1	162	3.06	228	66	7.02	PROTEIN KINASE OSPG

## Sheet: RF FATCAT server (rigid mode)
Index	Family	ACC	Range	Rank of hit	Chain	Length	P-value	Twist	Opt-len	Opt-rmsd	Align-len	Gap	Seq-ide(%)	PDB description																				Index	Rep. gene	ACC	Range	Rank of hit	Chain	Length	P-value	Twist	Opt-len	Opt-rmsd	Align-len	Gap	Seq-ide(%)	PDB description
3	Lani_1194	KTC72970.1	15-192	1	4bvu_A	171	6.06E-06	0	139	3.55	186	47	5.91	PROTEIN KINASE OSPG																				3	Lani_1194	KTC72970.1	15-192	1	4bvu_A	171	6.06e-06	0	139	3.55	186	47	5.91	PROTEIN KINASE OSPG
				2	6g4j_A	273	1.20E-05	0	153	3.19	204	51	8.33	Probable serine/threonine-protein kinase YabT																								2	6g4j_A	273	1.2e-05	0	153	3.19	204	51	8.33	Probable serine/threonine-protein kinase YabT
				3	6gr8_A	272	1.27E-05	0	142	3.09	221	79	5.43	Aurora kinase C																								3	6gr8_A	272	1.27e-05	0	142	3.09	221	79	5.43	Aurora kinase C
9	Lani_2844	KTC68958.1	20-248	1	3ohe_A	137	4.80E-02	0	81	4.04	142	61	5.63	Histidine triad (HIT) protein																				9	Lani_2844	KTC68958.1	20-248	1	3ohe_A	137	0.048	0	81	4.04	142	61	5.63	Histidine triad (HIT) protein
				2	1gul_A	217	4.80E-02	0	139	8.71	223	84	5.38	GLUTATHIONE TRANSFERASE A4-4																								2	1gul_A	217	0.048	0	139	8.71	223	84	5.38	GLUTATHIONE TRANSFERASE A4-4
				3	2plg_A	152	4.80E-02	0	82	5.19	125	43	4.08	Tll0839 protein																								3	2plg_A	152	0.048	0	82	5.19	125	43	4.08	Tll0839 protein
27	Lcin_0519	KTC93481.1	304-543	1	6dfl_A	241	2.31E-04	0	158	4.42	250	92	4.08	Lipopolysaccharide core heptose(I) kinase RfaP																				27	Lcin_0519	KTC93481.1	304-543	1	6dfl_A	241	0.000231	0	158	4.42	250	92	4.08	Lipopolysaccharide core heptose(I) kinase RfaP
				2	6d3k_B	254	2.69E-04	0	155	0.49	254	99	7.9	Interferon-induced, double-stranded RNA-activated protein kinase																								2	6d3k_B	254	0.000269	0	155	4.09	254	99	7.09	Interferon-induced, double-stranded RNA-activated protein kinase
				3	5hvj_A	283	2.99E-04	0	152	4.16	253	101	7.91	LIM domain kinase 1																								3	5hvj_A	283	0.000299	0	152	4.16	253	101	7.91	LIM domain kinase 1
52	Lfee_0407	KTD03661.1	4-205	1	4bvu_A	171	3.52E-07	0	139	3.34	226	87	8.41	PROTEIN KINASE OSPG																				52	Lfee_0407	KTD03661.1	4-205	1	4bvu_A	171	3.52e-07	0	139	3.34	226	87	8.41	PROTEIN KINASE OSPG
				2	4lrj_A	160	1.58E-06	0	123	3.04	148	25	10.24	Effector NleH1																								2	4lrj_A	160	1.58e-06	0	123	3.04	148	25	10.14	Effector NleH1
				3	4m70_A	107	2.67E-06	0	27	0.52	27	0	3.07	Rx protein																								3	4m70_A	107	2.67e-06	0	27	0.52	27	0	3.07	Rx protein
61	Llan_0165	KTD25419.1	13-254	1	5d9k_A	280	2.74E-07	0	183	3.04	283	100	8.83	Ribosomal protein S6 kinase alpha-3																				61	Llan_0165	KTD25419.1	13-254	1	5d9k_A	280	2.74e-07	0	183	3.04	283	100	8.83	Ribosomal protein S6 kinase alpha-3
				2	6n3l_A	231	2.82E-07	0	172	3.07	262	90	10.69	eIF-2-alpha kinase GCN2,eIF-2-alpha kinase GCN2																								2	6n3l_A	231	2.82e-07	0	172	3.07	262	90	10.69	eIF-2-alpha kinase GCN2,eIF-2-alpha kinase GCN2
				3	4x3f_A	277	3.39E-07	0	177	3.08	293	116	6.48	Serine/threonine-protein kinase PknA																								3	4x3f_A	277	3.39e-07	0	177	3.08	293	116	6.48	Serine/threonine-protein kinase PknA
64	LLO_1015	CBJ11367.1	1-303	1	4ww5_A	236	3.92E-05	0	160	3.35	302	142	8.28	EKC/KEOPS complex subunit BUD32																				64	LLO_1015	CBJ11367.1	1-303	1	4ww5_A	236	3.92e-05	0	160	3.35	302	142	8.28	EKC/KEOPS complex subunit BUD32
				2	3akj_A	275	9.78E-05	0	204	4.25	318	114	10.38	CtkA																								2	3akj_A	275	9.78e-05	0	204	4.25	318	114	10.38	CtkA
				3	1cja_A	327	1.50E-04	0	173	3.08	340	167	7.06	ACTIN-FRAGMIN KINASE, CATALYTIC DOMAIN FROM PHYSARUM POLYCEPHALUM																								3	1cja_A	327	0.00015	0	173	3.08	340	167	7.06	ACTIN-FRAGMIN KINASE, CATALYTIC DOMAIN FROM PHYSARUM POLYCEPHALUM
69	LLO_2159	CBJ12555.1	194-434	1	6gy7_A	337	3.49E-04	0	16	0.35	16	0	18.75	XaxB																				69	LLO_2159	CBJ12555.1	194-434	1	6gy7_A	337	0.000349	0	16	0.35	16	0	18.75	XaxB
				2	6ian_A	306	8.82E-04	0	20	0.91	20	0	0.00	Intraflagellar transport protein 74																								2	6ian_A	306	0.000882	0	20	0.91	20	0	0	Intraflagellar transport protein 74
				3	4he8_M	467	1.04E-03	0	310	10.82	545	235	4.04	NADH-quinone oxidoreductase subunit 13																								3	4he8_M	467	0.00104	0	310	10.82	545	235	4.04	NADH-quinone oxidoreductase subunit 13
74	Lmor_1975	KTD33663.1	1-420	1	6vjzB	280	0.000565	0	24	0.55	24	0.00	12.5	ERAD-associated E3 ubiquitin-protein ligase HRD1																			74	Lmor_1975	KTD33663.1	1-420	1											http://fatcat.godziklab.org/fatcatre_table.html?jobid=1641561928.10722&db=Dec29-21_pdb_90
				2	5mi0A	281	0.00152	0	16	0.38	16	0.00	6.25	Reticulocyte binding-like protein 5,Reticulocyte binding protein 5																							2
				3	3zx6A	303	0.00203	0	16	0.56	16	0.00	0	HAMP, METHYL-ACCEPTING CHEMOTAXIS PROTEIN I																							3
80	lpg1316	AAU27399.1	69-326	1	3akj_A	275	4.53E-06	0	185	3.07	291	106	8.25	CtkA																				80	lpg1316	AAU27399.1	69-326	1	3akj_A	275	4.53e-06	0	185	3.07	291	106	8.25	CtkA
				2	5jd9_A	358	2.51E-05	0	205	3.21	328	123	5.18	Spore coat protein H																								2	5jd9_A	358	2.51e-05	0	205	3.21	328	123	5.18	Spore coat protein H
				3	1cja_A	327	2.54E-05	0	199	3.15	293	94	9.22	PROTEIN (ACTIN-FRAGMIN KINASE)																								3	1cja_A	327	2.54e-05	0	199	3.15	293	94	9.22	PROTEIN (ACTIN-FRAGMIN KINASE)
86	lpg1925	AAU27995.1	45-260	1	3akj_A	275	5.41E-06	0	224	4.18	360	136	6.67	CtkA																				86	lpg1925	AAU27995.1	45-260	1	3akj_A	275	5.41e-06	0	224	4.18	360	136	6.67	CtkA
				2	5jd9_A	358	2.95E-05	0	233	3.87	394	161	7.36	Spore coat protein H																								2	5jd9_A	358	2.95e-05	0	233	3.87	394	161	7.36	Spore coat protein H
				3	4pu3_A	426	3.83E-05	0	239	4.04	380	141	8.16	Toxin-antitoxin system toxin HipA family																								3	4pu3_A	426	3.83e-05	0	239	4.04	380	141	8.16	Toxin-antitoxin system toxin HipA family
102	Lqui_0983	KTD52139.1	1-248	1	5l1aA	108	0.000378	0	22	0.49	22	0	4.55	Uncharacterized protein																			102	Lqui_0983	KTD52139.1	1-248	1											http://fatcat.godziklab.org/fatcatre_table.html?jobid=1641562004.11583&db=Dec29-21_pdb_90
				2	4bvuA	171	0.000457	0	123	3.39	187	64	7.49	PROTEIN KINASE OSPG																							2
				3	6h9lA	127	0.000654	0	22	0.61	22	0	0	Uncharacterized protein																							3
105	Lsai_0337	KTD60227.1	1-231	1	3thfA	175	7.04e-5	0	20	0.43	20	0	10	Protein Shroom																			105	Lsai_0337	KTD60227.1	1-231	1											http://fatcat.godziklab.org/fatcatre_table.html?jobid=1641562033.12154&db=Dec29-21_pdb_90
				2	3akjA	275	0.000142	0	161	3.5	266	105	9.4	CtkA																							2
				3	4k0dA	143	0.000177	0	20	0.32	20	0	0	Periplasmic sensor hybrid histidine kinase																							3
112	Lspi_2187	KTD61557.1	115-352	1	4bvu_A	171	7.35E-07	0	140	3.07	225	85	8.44	PROTEIN KINASE OSPG																				112	Lspi_2187	KTD61557.1	115-352	1	4bvu_A	171	7.35e-07	0	140	3.07	225	85	8.44	PROTEIN KINASE OSPG
				2	6pwd_A	176	4.72E-06	0	144	3.11	222	78	10.36	Ewingella americana HopBF1 kinase																								2	6pwd_A	176	4.72e-06	0	144	3.11	222	78	10.36	Ewingella americana HopBF1 kinase
				3	4lrj_A	160	9.40E-06	0	131	3.01	226	95	7.96	Bacterial Effector NleH1 Kinase Domain with AMPPNP and Mg2+																								3	4lrj_A	160	9.4e-06	0	131	3.01	226	95	7.96	Bacterial Effector NleH1 Kinase Domain with AMPPNP and Mg2+

## Sheet: AlphaFold2 (AF2)
Index	Family	ACC	Range	Length	pTM score (Confidence)
3	Lani_1194	KTC72970.1	15-192	178	0.89
9	Lani_2844	KTC68958.1	20-248	229	0.84
27	Lcin_0519	KTC93481.1	304-543	240	0.84
52	Lfee_0407	KTD03661.1	4-205	202	0.69
61	Llan_0165	KTD25419.1	13-254	142	0.72
64	LLO_1015	CBJ11367.1	1-303	303	0.79
69	LLO_2159	CBJ12555.1	194-434	241	0.31
74	Lmor_1975	KTD33663.1	1-420	420	0.59
80	lpg1316	AAU27399.1	69-326	258	0.86
86	lpg1925	AAU27995.1	45-260	328	0.87
102	Lqui_0983	KTD52139.1	1-248	248	0.44
105	Lsai_0337	KTD60227.1	1-231	231	0.41
112	Lspi_2187	KTD61557.1	115-352	238	0.86

## Sheet: AF2 Dali server
Index	Rep. gene	ACC	Range	Rank of hit	Chain	Z	rmsd	lali	nres	%id	PDB Description
3	Lani_1194	KTC72970.1	15-192	1	6m13-b	9.06	3.6	149	688	6	RIBONUCLEASE L
				2	4o1p-D	9.0	3.7	149	668	7	RIBONUCLEASE L
				3	4kik-B	9.0	3.5	152	650	14	INHIBITOR OF NUCLEAR FACTOR KAPPA-B KINASE SUBUNI
9	Lani_2844	KTC68958.1	20-248	1	4bvu-A	10.5	3.0	139	171	12	PROTEIN KINASE OSPG
				2	4lrj-A	9.1	3.6	126	160	16	EFFECTOR NLEH1
				3	4o96-A	9.0	3.7	131	163	15	TYPE III EFFECTOR PROTEIN KINASE
27	Lcin_0519	KTC93481.1	304-543	1	4gki-A	6.5	3.7	144	272	11	AMINOGLYCOSIDE 3'-PHOSPHOTRANSFERASE APHA1-IAB
				2	6fuc-A	6.5	4.4	148	270	8	AMINOGLYCOSIDE PHOSPHOTRANSFERASE
				3	1j7l-A	6.5	4.2	159	263	13	AMINOGLYCOSIDE 3'-PHOSPHOTRANSFERASE
52	Lfee_0407	KTD03661.1	4-205	1	4lrj-A	10.9	3.3	129	160	12	EFFECTOR NLEH1
				2	4bvu-A	10.5	3.4	131	171	15	PROTEIN KINASE OSPG
				3	4o96-A	10.0	3.3	129	163	14	TYPE III EFFECTOR PROTEIN KINASE
61	Llan_0165	KTD25419.1	13-254	1	6wqx-C	10.9	3.1	177	231	12	EKC/KEOPS COMPLEX SUBUNIT TPRKB
				2	2vwb-A	9.9	3.4	159	519	10	PUTATIVE O-SIALOGLYCOPROTEIN ENDOPEPTIDASE
				3	3enh-A	9.7	3.5	160	495	12	PUTATIVE O-SIALOGLYCOPROTEIN ENDOPEPTIDASE
64	LLO_1015	CBJ11367.1	1-303	1	2vwb-A	9.8	3.4	153	519	14	PUTATIVE O-SIALOGLYCOPROTEIN ENDOPEPTIDASE
				2	3akk-A	9.5	4.8	184	296	17	CTKA
				3	3enh-A	9.4	3.7	157	495	16	PUTATIVE O-SIALOGLYCOPROTEIN ENDOPEPTIDASE
69	LLO_2159	CBJ12555.1	194-434	1	6lk8-A	3.7	17.1	68	1409	10	MGC83295 PROTEIN
				2	7cuj-A	3.7	3.1	52	258	13	COILED-COIL QUANTITATIVELY-ENRICHED PROTEIN 1
				3	6djl-E	3.6	8.9	55	226	11	RAS-RELATED PROTEIN RAB-11A
74	Lmor_1975	KTD33663.1	full	1	7p5v-B	10.7	17.8	126	732	5	VOLUME-REGULATED ANION CHANNEL SUBUNIT LRRC8A
				2	7p54-A	10.1	6.9	115	397	7	PROTEIN TWEETY HOMOLOG 2
				3	7p5j-A	10.0	14.0	139	399	5	PROTEIN TWEETY HOMOLOG 1
80	lpg1316	AAU27399.1	69-326	1	3akk-A	12.7	3.3	195	296	12	CTKA
				2	7m7a-A	12.5	3.1	200	538	11	PHOSPHOINOSITIDE 3-KINASE MAVQ
				3	4pu5-A	12.2	3.7	205	438	10	TOXIN-ANTITOXIN SYSTEM TOXIN HIPA FAMILY
86	lpg1925	AAU27995.1	45-260	1	4pu5-A	13.5	3.2	209	438	15	TOXIN-ANTITOXIN SYSTEM TOXIN HIPA FAMILY
				2	3akk-A	12.7	3.2	196	296	15	CTKA
				3	5jda-A	12.7	3.4	220	359	14	SPORE COAT PROTEIN H
102	Lqui_0983	KTD52139.1	1-248	1	4hnd-A	7.8	4.5	147	353	19	PHOSPHATIDYLINOSITOL 4-KINASE TYPE 2-ALPHA
				2	4bvu-A	6.8	4.0	113	171	13	PROTEIN KINASE OSPG
				3	4wtv-B	6.8	4.5	147	426	18	PHOSPHATIDYLINOSITOL 4-KINASE TYPE 2-BETA,ENDOLYS
105	Lsai_0337	KTD60227.1	1-231	1	6am0-A	5.2	4.5	86	260	5	KLLA0F23980P
				2	2qkm-H	4.7	3.1	82	190	7	SPBC3B9.21 PROTEIN
				3	2qkm-B	4.5	3.1	74	266	8	SPBC3B9.21 PROTEIN
112	Lspi_2187	KTD61557.1	115-352	1	6pwd-A	9.3	3.4	141	176	16	TYPE III EFFECTOR HOPBF1
				2	6wqx-C	8.2	3.2	144	231	10	EKC/KEOPS COMPLEX SUBUNIT TPRKB
				3	6zxd-z	7.8	3.6	141	292	9	PRE-18S RIBOSOMAL RNA

## Sheet: AF2 FATCAT server (flexible mod
Index	Rep. gene	ACC	Range	Rank of hit	Chain	Length	P-value	Twist	Opt-len	Opt-rmsd	Align-len	Gap	Seq-ide(%)	PDB description
3	Lani_1194	KTC72970.1	15-192	1	3mtl_A	294	2.76e-5	0	133	3.16	182	49	7.14	Cell division protein kinase 16
				2	1zp9_A	245	2.88e-5	0	140	3.59	200	60	9	Rio1 kinase
				3	3qd2_B	272	4.98e-5	1	150	2.96	229	79	6.11	Eukaryotic translation initiation factor 2-alpha kinase 3
9	Lani_2844	KTC68958.1	20-248	1	4bvu_A	171	1.71e-6	1	156	3.26	186	30	8.6	PROTEIN KINASE OSPG
				2	4lrk_A	162	1.25e-5	1	143	2.9	185	42	10.27	Effector NleH2
				3	4lrj_A	160	1.85e-5	1	138	2.9	185	47	9.73	Effector NleH1
27	Lcin_0519	KTC93481.1	304-543	1	2ld3_A	88	0.00214	2	68	2.71	137	69	4.38	Myosin VI
				2	6dfl_A	241	0.00225	3	164	3.23	252	88	6.75	Lipopolysaccharide core heptose(I) kinase RfaP
				3	3zbf_A	281	0.00235	2	159	3.39	288	129	5.21	PROTO-ONCOGENE TYROSINE-PROTEIN KINASE ROS
52	Lfee_0407	KTD03661.1	4-205	1	4bvu_A	171	3.75e-8	0	131	3.16	173	42	10.98	PROTEIN KINASE OSPG
				2	1zp9_A	245	2.25e-7	0	135	3.01	185	50	9.73	Rio1 kinase
				3	4lrk_A	162	3.81e-7	0	128	3.09	161	33	11.8	Effector NleH2
61	Llan_0165	KTD25419.1	13-254	1	3zfy_A	260	1.70e-5	1	172	3.05	291	119	6.53	EPHRIN TYPE-B RECEPTOR 3
				2	3a4o_X	259	2.01e-5	1	187	3.39	290	103	9.31	Tyrosine-protein kinase Lyn
				3	4neu_A	286	2.33e-5	1	179	3.04	295	116	7.08	Receptor-interacting serine/threonine-protein kinase 1
64	LLO_1015	CBJ11367.1	1-303	1	4ww5_A	236	1.17e-5	1	174	2.88	319	145	8.15	EKC/KEOPS complex subunit BUD32
				2	6dfl_A	241	0.000101	1	158	2.99	324	166	4.94	Lipopolysaccharide core heptose(I) kinase RfaP
				3	4bvu_A	171	0.000139	1	160	2.92	297	137	6.73	PROTEIN KINASE OSPG
69	LLO_2159	CBJ12555.1	194-434	1	4nsm_A	71	0.0021	1	42	1.02	98	56	5.1	Collagen-like protein SclB
				2	2hfi_A	123	0.00221	1	84	3.02	119	35	6.72	Hypothetical protein yppE
				3	3dxr_A	69	0.00347	1	43	1.12	99	56	1.01	Mitochondrial import inner membrane translocase subunit TIM9
74	Lmor_1975	KTD33663.1	1-420	1	4av3_A	694	6.28e-5	5	415	4.99	805	390	3.23	K(+)-STIMULATED PYROPHOSPHATE-ENERGIZED SODIUM PUMP
				2	6nf4_A	421	0.000226	5	313	3.86	580	267	2.93	Otopetrin1
				3	4w6v_A	483	0.00045	5	440	6.65	621	181	4.83	Di-/tripeptide transporter
80	lpg1316	AAU27399.1	69-326	1	1cja_A	327	1.24e-7	0	192	3.06	293	101	9.56	PROTEIN (ACTIN-FRAGMIN KINASE)
				2	4hnd_A	353	1.47e-5	1	196	3.11	317	121	7.57	Phosphatidylinositol 4-kinase type 2-alpha
				3	5jd9_A	358	2.43e-5	1	205	3.18	327	122	5.81	Spore coat protein H
86	lpg1925	AAU27995.1	45-260	1	6inr_A	75	2.82e-6	0	75	1.7	76	1	9.21	Putative effector, AYWB SAP54-like protein
				2	3n27_A	73	1.13e-5	0	72	1.83	73	1	10.96	title="Fusion glycoprotein F0, linker, Fusion glycoprotein F0"
				3	1fxk_B	109	1.18e-5	0	79	2.02	99	20	10.01	PREFOLDIN
102	Lqui_0983	KTD52139.1	1-248	1	4lrk_A	162	0.000485	1	130	2.95	174	44	6.09	Effector NleH2
				2	4lrj_A	160	0.000621	1	123	3.01	173	50	6.36	Effector NleH1
				3	4r77_B	280	0.00102	1	161	3.23	285	124	4.56	Choline kinase
105	Lsai_0337	KTD60227.1	1-231	1	3h3m_A	89	0.00242	2	68	1.24	84	16	8.33	Flagellar protein FliT
				2	2o8p_A	220	0.00366	5	163	2.66	232	69	3.88	14-3-3 domain containing protein
				3	1n81_A	186	0.00392	4	138	2.55	229	91	3.06	plasmodium falciparum gamete antigen 27/25
112	Lspi_2187	KTD61557.1	115-352	1	4bvu_A	171	2.27e-5	1	130	2.82	226	96	7.96	PROTEIN KINASE OSPG
				2	4lrk_A	162	4.58e-5	1	144	3.27	227	83	8.37	Effector NleH2
				3	6pwd_A	176	5.34e-5	2	159	3.57	224	65	10.27	Type III effector HopBF1

## Sheet: AF2 FATCAT server (rigid mode)
Index	Rep. gene	ACC	Range	Rank of hit	Chain	Length	P-value	Twist	Opt-len	Opt-rmsd	Align-len	Gap	Seq-ide(%)	PDB description
3	Lani_1194	KTC72970.1	15-192	1	3kn5_A	282	2.56e-5	0	159	3.42	267	108	7.12	Ribosomal protein S6 kinase alpha-5
				2	3kga_A	290	3.65e-5	0	163	3.32	270	107	3.33	MAP kinase-activated protein kinase 2
				3	6g4j_A	273	4.29e-5	0	146	3.33	193	47	8.29	Probable serine/threonine-protein kinase YabT
9	Lani_2844	KTC68958.1	20-248	1	4bvu_A	171	4.84e-7	0	148	3.19	185	37	8,11	PROTEIN KINASE OSPG
				2	4lrj_A	160	1.29e-5	0	130	3.18	187	57	9.63	Effector NleH1
				3	4lrk_A	162	2.13e-5	0	134	3.53	187	53	9.63	Effector NleH2
27	Lcin_0519	KTC93481.1	304-543	1	6dfl_A	241	0.000473	0	159	4.86	258	99	4.26	Lipopolysaccharide core heptose(I) kinase RfaP
				2	5hvj_A	283	0.000535	0	157	4.89	252	95	5.95	LIM domain kinase 1
				3	2wqm_A	258	0.000739	0	147	4.22	241	94	7.88	SERINE/THREONINE-PROTEIN KINASE NEK7
52	Lfee_0407	KTD03661.1	4-205	1	4bvu_A	171	1.98e-6	0	131	3.16	173	42	10.98	PROTEIN KINASE OSPG
				2	1uk5_A	111	6.08e-6	0	22	0.49	22	0	4.55	BAG-family molecular chaperone regulator-3
				3	4lrj_A	160	8.56e-6	0	133	3.25	161	28	11.08	Effector NleH1
61	Llan_0165	KTD25419.1	13-254	1	4ww5_A	236	1.28e-5	0	163	3.38	240	77	5.83	EKC/KEOPS complex subunit BUD32
				2	5wni_A	263	3.29e-5	0	162	3.36	292	130	5.82	Receptor-interacting serine/threonine-protein kinase 4
				3	3zfy_A	260	4.23e-5	0	158	3.51	294	136	5.78	EPHRIN TYPE-B RECEPTOR 3
64	LLO_1015	CBJ11367.1	1-303	1	3akj_A	275	0.000425	0	182	4.49	291	109	10.65	CtkA
				2	1cja_A	327	0.000643	0	153	3.09	317	164	8.52	PROTEIN (ACTIN-FRAGMIN KINASE)
				3	4ww5_A	236	0.000661	0	166	4.26	288	122	7.29	EKC/KEOPS complex subunit BUD32
69	LLO_2159	CBJ12555.1	194-434	1	3b5n_C	70	0.00148	0	20	0.79	20	0	0	Protein transport protein SEC9
				2	2hfi_A	123	0.00159	0	90	4.7	125	35	1.06	Hypothetical protein yppE
				3	5tgw_A	109	0.00199	0	81	4.03	117	36	7.69	PS1
74	Lmor_1975	KTD33663.1	1-420	1	1dd5_A	184	0.00233	0	25	0.55	25	0	4	RIBOSOME RECYCLING FACTOR
				2	2pih_A	123	0.00264	0	22	0.55	22	0	0	Protein ymcA
				3	4neu_A	286	0.00269	0	23	0.51	23	0	4.35	Receptor-interacting serine/threonine-protein kinase 1
80	lpg1316	AAU27399.1	69-326	1	3akj_A	275	1.87e-5	0	191	3.23	289	98	6.57	CtkA
				2	1cja_A	327	2.31e-5	0	192	3.06	293	101	9.56	PROTEIN (ACTIN-FRAGMIN KINASE)
				3	5jd9_A	358	4.04e-5	0	192	3.21	326	134	6.44	Spore coat protein H
86	lpg1925	AAU27995.1	45-260	1	5jd9_A	358	1.87e-5	0	249	4.3	402	153	8.21	Spore coat protein H
				2	1cja_A	327	6.28e-5	0	192	3.74	369	177	7.59	PROTEIN (ACTIN-FRAGMIN KINASE)
				3	6inr_A	75	7.57e-5	0	75	1.7	76	1	9.21	Putative effector, AYWB SAP54-like protein
102	Lqui_0983	KTD52139.1	1-248	1	4bvu_A	171	0.000385	0	123	4.32	166	43	9.64	PROTEIN KINASE OSPG
				2	3akj_A	275	0.000733	0	156	4.54	284	128	5.99	CtkA
				3	4lrk_A	162	0.000756	0	114	3.47	147	33	7.48	Effector NleH2
105	Lsai_0337	KTD60227.1	1-231	1	3fvb_A	161	0.000288	0	19	0.42	19	0	0	Bacterioferritin
				2	3qz3_A	165	0.000445	0	19	0.56	19	0	0	Ferritin
				3	1nf4_A	169	0.000492	0	21	0.31	21	0	9.52	bacterioferritin
112	Lspi_2187	KTD61557.1	115-352	1	6pwd_A	176	1.95e-6	0	138	2.82	222	84	9.91	Type III effector HopBF1
				2	4bvu_A	171	1.72e-5	0	141	3.52	225	84	8	PROTEIN KINASE OSPG
				3	4lrk_A	162	2.20e-5	0	126	3.57	222	96	7.21	Effector NleH2
