# Supplementary material for: Pan-kinome of Legionella expanded by a bioinformatics survey
Source: Sci Rep. 2022 Dec 16;12:21782. doi: 10.1038/s41598-022-26109-x (PMC9758233; doi:10.1038/s41598-022-26109-x)
Supplement: Supplementary file 4 — Supplementary Information 4. [file 41598_2022_26109_MOESM4_ESM.xlsx]

## Sheet: description
	ID	Accession number of protein.
	Organism	What organism the protein comes from.
	Mixed results	Mixed results of predictions. If at least one alhoritm predict effector (+). Non effector (-) .
	Type of secretion system	Prediction type of secretion system. If the algorithms did not agree - "ambiguous".
SignalP6.0	Prediction	SignalP prediction.
	Sec/SPI	"standard" secretory signal peptides transported by the Sec translocon and cleaved by Signal Peptidase I (Lep)
	Sec/SPII	lipoprotein signal peptides transported by the Sec translocon and cleaved by Signal Peptidase II (Lsp)
	Tat/SPI	Tat signal peptides transported by the Tat translocon and cleaved by Signal Peptidase I (Lep)
	Tat/SPII	Tat lipoprotein signal peptides transported by the Tat translocon and cleaved by Signal Peptidase II (Lsp)
	Sec/SPIII	Pilin and pilin-like signal peptides transported by the Sec translocon and cleaved by Signal Peptidase III (PilD/PibD)
	OTHER	Other predicion score.
	CS Position	Cleavage site position.
EffectiveDB	EffectiveCCBD	Class 1B chaperone prediction.
	EffectiveT3	Score for EffectiveT3.
	EffectiveT3 prediction	EffectiveT3 facilitates the recognition of N-terminal signal peptide. True of false boolean.
	T4SEpre_psAac	Position-specific sequence-based amino acid composition (Aac) score.
	T4SEpre_bpbAac	The Bi-Profile Bayesian (BPB) sequence-based amino acid composition (Aac) score.
	T4SEpre prediction	YES or NO boolean.
BastionX	Type I	Prediction score for type I secretion substrate.
	Type II	Prediction score for type II secretion substrate.
	Type III	Prediction score for type II secretion substrate.
	Type IV	Prediction score for type IV secretion substrate.
	Type VI	Prediction score for type VI secretion substrate.
	Substrate	Is it a sunstrate? Yes or no boolean.
	Secretion System	Predicted secretion system.
	Score	Top predicton score.
	Type of prediction	Experimentally approved or predition.

## Sheet: Legionella pankinome
							Burstein	SignalP6.0(fast mode)								EffectiveDB						BastionX
Index	Mixed results Gene rep.	ID	Representative organism	Mixed results	Gene rep.	Type of secretion system	ML prediction	Prediction	OTHER	SP(Sec/SPI)	LIPO(Sec/SPII)	TAT(Tat/SPI)	TATLIPO(Sec/SPII)	PILIN(Sec/SPIII)	CS Position	EffectiveCCBD	EffectiveT3	EffectiveT3 prediction	T4SEpre_psAac	T4SEpre_bpbAac	T4SEpre prediction	Type I	Type II	Type III	Type IV	Type VI	Substrate	Secretion System	Score	Type of prediction (experimentally appr./Predition)
1	+ Lade_0735	KTC66077.1	Legionella adelaidensis	+	Lade_0735	IV	-	NO_SP	0.999738	0.000238	0.000008	0.000001	0.000000	0.000008	-	Protein does not contain a CCBD within the first 150 amino acids	0.00045	false	-1.42441663015221	-1.25903523471972	-	0.000	0.357	0.600	0.993	0.553	yes	IV	0.993	Pred.
2	+ Lade_1762	KTC64955.1	Legionella adelaidensis	+	Lade_1762	IV	-	NO_SP	1.000073	0.000000	0.000000	0.000000	0.000000	0.000000	-	Protein does not contain a CCBD within the first 150 amino acids	0.85195	false	-0.727528187901862	-0.542548582276074	-	0.007	0.001	0.965	1.000	0.088	yes	IV	1.000	Pred.
3	+ Lani_1194	KTC72970.1	Legionella anisa	+	Lani_1194	IV	-	NO_SP	1.000046	0.000001	0.000000	0.000000	0.000000	0.000000	-	Protein does not contain a CCBD within the first 150 amino acids	0.99898	false	-0.873995145985286	-1.30927525463635	-	0.000	0.343	0.154	0.839	0.175	yes	IV	0.839	Pred.
4	- Lani_1270	KTC72350.1	Legionella anisa	-	Lani_1270	-	-	NO_SP	1.000073	0.000000	0.000000	0.000000	0.000000	0.000000	-	Protein does not contain a CCBD within the first 150 amino acids	0.0	false	-1.34973439690734	-0.964972221598887	-	0.000	0.000	0.002	0.253	0.010	no	-	0.253	Pred.
5	+ Lani_2156	KTC70609.1	Legionella anisa	+	Lani_2156	IV	-	NO_SP	1.000071	0.000001	0.000000	0.000000	0.000000	0.000000	-	Protein does not contain a CCBD within the first 150 amino acids	0.0	false	1.02674613591367	1.31715023120917	YES	0.000	0.000	0.437	0.746	0.078	yes	IV	0.746	Pred.
6	+ Lani_2175	KTC70628.1	Legionella anisa	+	Lani_2175	III	-	NO_SP	1.000066	0.000000	0.000000	0.000000	0.000000	0.000000	-	Protein does not contain a CCBD within the first 150 amino acids	1.0	true	-1.2097948508888	-0.876071499453079	-	0.000	0.101	0.302	0.087	0.104	no	-	0.302	Pred.
7	- Lani_2330	KTC70783.1	Legionella anisa	-	Lani_2330	-	-	NO_SP	1.000066	0.000000	0.000000	0.000000	0.000000	0.000000	-	Protein does not contain a CCBD within the first 150 amino acids	0.99915	false	-1.35288400879874	-1.04931833259466	-	0.000	0.037	0.022	0.217	0.023	no	-	0.217	Pred.
8	+ Lani_2628	KTC69717.1	Legionella anisa	+	Lani_2628	IV	-	NO_SP	1.000063	0.000000	0.000000	0.000000	0.000000	0.000000	-	Protein does not contain a CCBD within the first 150 amino acids	0.55276	false	-0.842493649517241	-1.20832371447588	-	0.000	0.056	0.006	0.539	0.083	yes	IV	0.539	Pred.
9	+ Lani_2844	KTC68958.1	Legionella anisa	+	Lani_2844	IV	-	NO_SP	0.999937	0.000119	0.000001	0.000000	0.000000	0.000000	-	CCBD (MSRAVIDIFN) found downstream of expected region	0.0	false	0.595695175747474	1.12204518260484	YES	0.000	0.739	0.845	0.938	0.823	yes	IV	0.938	Pred.
10	- Lani_3092	KTC67871.1	Legionella anisa	-	Lani_3092	-	-	NO_SP	1.000058	0.000000	0.000000	0.000000	0.000000	0.000000	-	Protein does not contain a CCBD within the first 150 amino acids	0.0	false	-0.525910083567895	0.00487968630894819	-	0.000	0.194	0.024	0.459	0.031	no	-	0.459	Pred.
11, 12	+ Lani_3295	KTC66950.1	Legionella anisa	+	Lani_3295	IV	-	NO_SP	1.000049	0.000000	0.000000	0.000000	0.000000	0.000000	-	Protein does not contain a CCBD within the first 150 amino acids	1e-05	false	-0.363593867689958	-0.920890119633503	-	0.000	0.018	0.010	0.830	0.102	yes	IV	0.830	Pred.
13	- Lani_3431	KTC67086.1	Legionella anisa	-	Lani_3431	-	-	NO_SP	1.000066	0.000001	0.000000	0.000000	0.000000	0.000000	-	Protein does not contain a CCBD within the first 150 amino acids	0.00296	false	-0.383635654772273	-0.0241997363548399	-	0.000	0.000	0.002	0.293	0.000	no	-	0.293	Pred.
14	+ Lani_3444	KTC67099.1	Legionella anisa	+	Lani_3444	IV	-	NO_SP	1.000060	0.000000	0.000000	0.000000	0.000000	0.000000	-	Protein does not contain a CCBD within the first 150 amino acids	0.99929	false	-0.62544328932713	-0.34363544842757	-	0.000	0.001	0.218	0.950	0.152	yes	IV	0.950	Pred.
15	+ Lani_3800	KTC67455.1	Legionella anisa	+	Lani_3800	III	-	NO_SP	1.000076	0.000000	0.000000	0.000000	0.000000	0.000000	-	Protein does not contain a CCBD within the first 150 amino acids	0.98402	false	-0.773446603427974	-0.472415520111016	-	0.000	0.045	0.934	0.684	0.483	yes	III	0.934	Pred.
16	+ Lbir_0071	KTC76002.1	Legionella birminghamensis	+	Lbir_0071	IV	-	NO_SP	1.000060	0.000000	0.000000	0.000000	0.000000	0.000000	-	Protein does not contain a CCBD within the first 150 amino acids	0.0	false	-0.384117655889087	0.117956152002529	-	0.000	0.045	0.505	0.934	0.245	yes	IV	0.934	Pred.
17	- Lbir_1275	KTC72500.1	Legionella birminghamensis	-	Lbir_1275	-	-	NO_SP	1.000071	0.000000	0.000000	0.000000	0.000000	0.000000	-	Protein does not contain a CCBD within the first 150 amino acids	0.0	false	-1.44296869546518	-1.64187113444779	-	0.000	0.068	0.096	0.207	0.048	no	-	0.207	Pred.
18	+ Lboz_0382	KTC77429.1	Fluoribacter bozemanae	+	Lboz_0382	IV	-	NO_SP	1.000069	0.000000	0.000000	0.000000	0.000000	0.000000	-	Protein does not contain a CCBD within the first 150 amino acids	0.0	false	-0.910329622057304	-0.83765359701791	-	0.012	0.076	0.982	1.000	0.726	yes	IV	1.000	Pred.
19	+ Lboz_2918	KTC71341.1	Fluoribacter bozemanae	+	Lboz_2918	IV	-	NO_SP	1.000075	0.000000	0.000000	0.000000	0.000000	0.000000	-	Protein does not contain a CCBD within the first 150 amino acids	0.0	false	-0.909529308101194	0.10094790117424	-	0.000	0.060	0.684	0.999	0.244	yes	IV	0.999	Pred.
20	+ Lbru_0762	KTC86821.1	Legionella brunensis	+	Lbru_0762	III	-	NO_SP	1.000073	0.000000	0.000000	0.000000	0.000000	0.000000	-	Protein does not contain a CCBD within the first 150 amino acids	1.0	true	-1.03553341923316	-0.754591212402379	-	0.000	0.027	0.124	0.417	0.063	no	-	0.417	Pred.
21	+ Lbru_1440	KTC84079.1	Legionella brunensis	+	Lbru_1440	IV	-	NO_SP	1.000047	0.000000	0.000000	0.000000	0.000000	0.000000	-	Protein does not contain a CCBD within the first 150 amino acids	1e-05	false	-0.926781618245037	-0.414233791162241	-	0.012	0.000	0.165	0.557	0.001	yes	IV	0.557	Pred.
22	+ Lbru_1570	KTC84209.1	Legionella brunensis	+	Lbru_1570	ambiguous	-	NO_SP	1.000047	0.000000	0.000000	0.000000	0.000000	0.000000	-	Protein does not contain a CCBD within the first 150 amino acids	1.0	true	0.295387391236697	0.621445247817399	YES	0.000	0.000	0.000	0.214	0.000	no	-	0.214	Pred.
23	+ Lbru_2353	KTC78061.1	Legionella brunensis	+	Lbru_2353	IV	-	NO_SP	1.000070	0.000009	0.000000	0.000000	0.000000	0.000000	-	Protein does not contain a CCBD within the first 150 amino acids	0.77597	false	-0.487310308944997	-0.274714195161525	-	0.000	0.000	0.553	0.582	0.174	yes	IV	0.582	Pred.
24	+ Lbru_2605	KTC78313.1	Legionella brunensis	+	Lbru_2605	IV	-	NO_SP	1.000058	0.000001	0.000000	0.000000	0.000000	0.000000	-	Protein does not contain a CCBD within the first 150 amino acids	0.0	false	1.92811514114725	2.28363551057225	YES	0.029	0.337	0.999	1.000	0.485	yes	IV	1.000	Pred.
25	+ Lche_1142	KTC79122.1	Legionella cherrii	+	Lche_1142	ambiguous	-	NO_SP	1.000088	0.000000	0.000000	0.000000	0.000000	0.000000	-	Protein does not contain a CCBD within the first 150 amino acids	1.0	true	0.330825734613351	-0.120036340506886	-	0.000	0.002	0.662	0.966	0.078	yes	IV	0.966	Pred.
26	+ Lche_2340	KTC80320.1	Legionella cherrii	+	Lche_2340	IV	-	NO_SP	1.000050	0.000000	0.000000	0.000000	0.000000	0.000000	-	Protein does not contain a CCBD within the first 150 amino acids	0.00501	false	-0.0651077079198066	0.457827580359121	-	0.000	0.046	0.175	0.879	0.104	yes	IV	0.879	Pred.
27	+ Lcin_0519	KTC93481.1	Legionella cincinnatiensis	+	Lcin_0519	IV	-	NO_SP	1.000051	0.000000	0.000000	0.000000	0.000000	0.000000	-	Protein does not contain a CCBD within the first 150 amino acids	0.992	false	-0.786968305270102	-1.20451386487574	-	0.000	0.000	0.092	0.602	0.099	yes	IV	0.602	Pred.
28	+ Lcin_2934	KTC81864.1	Legionella cincinnatiensis	+	Lcin_2934	IV	-	NO_SP	1.000040	0.000000	0.000000	0.000000	0.000000	0.000000	-	Protein does not contain a CCBD within the first 150 amino acids	0.00042	false	0.913837884817245	0.871012761172595	YES	0.000	0.068	0.766	0.927	0.104	yes	IV	0.927	Pred.
29	+ LDG_5205	EHL32614.1	Legionella drancourtii LLAP12	+	LDG_5205	III	-	NO_SP	1.000055	0.000000	0.000000	0.000000	0.000000	0.000000	-	Protein does not contain a CCBD within the first 150 amino acids	1.0	true	-0.558003955156653	-0.365483775591567	-	0.000	0.041	0.152	0.068	0.020	no	-	0.152	Pred.
30	+ LDG_5218	EHL32627.1	Legionella drancourtii LLAP12	+	LDG_5218	III	-	NO_SP	1.000055	0.000000	0.000000	0.000000	0.000000	0.000000	-	Protein does not contain a CCBD within the first 150 amino acids	0.99997	true	-1.34176422311747	-1.18564612285589	-	0.000	0.088	0.336	0.217	0.070	no	-	0.336	Pred.
31	+ LDG_5283	EHL32690.1	Legionella drancourtii LLAP12	+	LDG_5283	III	-	NO_SP	1.000062	0.000000	0.000000	0.000000	0.000000	0.000000	-	Protein does not contain a CCBD within the first 150 amino acids	1.0	true	-1.08757691074475	-1.15493629795024	-	0.000	0.038	0.002	0.178	0.030	no	-	0.178	Pred.
32	+ LDG_5602	EHL32230.1	Legionella drancourtii LLAP12	+	LDG_5602	III	-	NO_SP	1.000031	0.000000	0.000000	0.000000	0.000000	0.000000	-	Protein does not contain a CCBD within the first 150 amino acids	1.0	true	-0.505091179577224	0.492132936249792	-	0.000	0.208	0.047	0.078	0.223	no	-	0.223	Pred.
33	+ LDG_5736	EHL32352.1	Legionella drancourtii LLAP12	+	LDG_5736	IV	-	NO_SP	1.000057	0.000000	0.000000	0.000000	0.000000	0.000000	-	Protein does not contain a CCBD within the first 150 amino acids	0.0	false	-0.0609586517062912	0.941387454633223	YES	0.000	0.026	0.544	0.680	0.109	yes	IV	0.680	Pred.
34	+ LDG_5768	EHL32164.1	Legionella drancourtii LLAP12	+	LDG_5768	IV	-	NO_SP	0.999807	0.000183	0.000029	0.000002	0.000001	0.000011	-	Protein does not contain a CCBD within the first 150 amino acids	0.0	false	1.08396287448448	1.23172922098397	YES	0.000	0.009	0.564	0.809	0.260	yes	IV	0.809	Pred.
35	- LDG_6000	EHL31834.1	Legionella drancourtii LLAP12	-	LDG_6000	-	-	NO_SP	1.000056	0.000000	0.000000	0.000000	0.000000	0.000000	-	Protein does not contain a CCBD within the first 150 amino acids	0.00027	false	-1.1876604093646	-1.22664584360419	-	0.000	0.078	0.112	0.039	0.149	no	-	0.149	Pred.
36	+ LDG_6585	EHL31407.1	Legionella drancourtii LLAP12	+	LDG_6585	IV	-	NO_SP	1.000065	0.000000	0.000000	0.000000	0.000000	0.000000	-	Protein does not contain a CCBD within the first 150 amino acids	0.99677	false	-0.694938963015153	-0.578124135772746	-	0.000	0.138	0.091	0.551	0.141	yes	IV	0.551	Pred.
37	- LDG_6900	EHL31096.1	Legionella drancourtii LLAP12	-	LDG_6900	-	-	NO_SP	1.000042	0.000000	0.000000	0.000000	0.000000	0.000000	-	Protein does not contain a CCBD within the first 150 amino acids	0.0	false	-0.93931037274069	-1.08947519753198	-	0.000	0.044	0.008	0.014	0.018	no	-	0.044	Pred.
38	- LDG_7015	EHL30869.1	Legionella drancourtii LLAP12	-	LDG_7015	-	-	NO_SP	1.000062	0.000000	0.000000	0.000000	0.000000	0.000000	-	Protein does not contain a CCBD within the first 150 amino acids	0.07102	false	-1.60107606760686	-1.48661646567773	-	0.000	0.003	0.000	0.108	0.001	no	-	0.108	Pred.
39	+ LDG_7076	EHL30927.1	Legionella drancourtii LLAP12	+	LDG_7076	III	-	NO_SP	1.000058	0.000000	0.000000	0.000000	0.000000	0.000000	-	Protein does not contain a CCBD within the first 150 amino acids	0.37398	false	-0.571861594684133	-0.200234969380133	-	0.000	0.222	0.673	0.606	0.301	yes	III	0.673	Pred.
40	- LDG_7102	EHL30953.1	Legionella drancourtii LLAP12	-	LDG_7102	-	-	NO_SP	1.000055	0.000000	0.000000	0.000000	0.000000	0.000000	-	Protein does not contain a CCBD within the first 150 amino acids	0.0	false	-2.27478647651469	-2.19992744189504	-	0.000	0.038	0.001	0.217	0.047	no	-	0.217	Pred.
41	+ LDG_7230	EHL30744.1	Legionella drancourtii LLAP12	+	LDG_7230	IV	-	NO_SP	1.000038	0.000000	0.000000	0.000000	0.000000	0.000000	-	Protein does not contain a CCBD within the first 150 amino acids	0.0	false	-0.521602537136209	-0.685712098599646	-	0.000	0.013	0.000	0.512	0.103	yes	IV	0.512	Pred.
42	+ LDG_7735	EHL30227.1	Legionella drancourtii LLAP12	+	LDG_7735	IV	-	NO_SP	1.000079	0.000000	0.000000	0.000000	0.000000	0.000000	-	Protein does not contain a CCBD within the first 150 amino acids	0.99953	false	-0.289869234953359	-0.0949732836130912	-	0.000	0.000	0.092	0.876	0.093	yes	IV	0.876	Pred.
43	- LDG_7995	EHL29995.1	Legionella drancourtii LLAP12	-	LDG_7995	-	-	NO_SP	1.000067	0.000000	0.000000	0.000000	0.000000	0.000000	-	Protein does not contain a CCBD within the first 150 amino acids	0.0	false	-1.87107796081864	-1.38684658329377	-	0.000	0.000	0.014	0.238	0.000	no	-	0.238	Pred.
44	+ Ldro_2534	KTC85362.1	Legionella drozanskii LLAP-1	+	Ldro_2534	IV	-	NO_SP	1.000067	0.000001	0.000000	0.000000	0.000000	0.000000	-	Protein does not contain a CCBD within the first 150 amino acids	0.0	false	-0.82544683988519	-0.565963288388078	-	0.000	0.242	0.798	0.977	0.259	yes	IV	0.977	Pred.
45	+ Ldum_2240	KTC91172.1	Fluoribacter dumoffii NY 23	+	Ldum_2240	IV	-	NO_SP	1.000074	0.000000	0.000000	0.000000	0.000000	0.000000	-	Protein does not contain a CCBD within the first 150 amino acids	1e-05	false	-0.148265967940842	-0.236820221270043	-	0.000	0.208	0.749	0.992	0.390	yes	IV	0.992	Pred.
46	+ Ldum_3030	KTC88772.1	Fluoribacter dumoffii NY 23	+	Ldum_3030	IV	-	NO_SP	1.000080	0.000000	0.000000	0.000000	0.000000	0.000000	-	Protein does not contain a CCBD within the first 150 amino acids	0.00218	false	-1.32313277418342	-1.21826113393405	-	0.000	0.061	0.079	0.711	0.095	yes	IV	0.711	Pred.
47	+ Lery_0006	KTC99896.1	Legionella erythra	+	Lery_0006	IV	-	NO_SP	1.000048	0.000000	0.000000	0.000000	0.000000	0.000000	-	Protein does not contain a CCBD within the first 150 amino acids	0.0	false	0.355728276274836	0.152086334948008	-	0.000	0.215	0.123	0.915	0.188	yes	IV	0.915	Pred.
48	+ Lery_1666	KTC97827.1	Legionella erythra	+	Lery_1666	IV	-	NO_SP	1.000053	0.000000	0.000000	0.000000	0.000000	0.000000	-	Protein does not contain a CCBD within the first 150 amino acids	1e-05	false	-0.00482012180938862	0.0775168803259358	-	0.000	0.013	0.437	0.722	0.426	yes	IV	0.722	Pred.
49	+ Lery_1908	KTC96116.1	Legionella erythra	+	Lery_1908	III	-	NO_SP	1.000059	0.000000	0.000000	0.000000	0.000000	0.000000	-	Protein does not contain a CCBD within the first 150 amino acids	0.99999	true	-0.322458268249486	-0.0315909984592426	-	0.000	0.627	0.997	0.994	0.744	yes	III	0.997	Pred.
50	+ Lery_1962	KTC96170.1	Legionella erythra	+	Lery_1962	IV	-	NO_SP	1.000018	0.000004	0.000001	0.000000	0.000000	0.000000	-	Protein does not contain a CCBD within the first 150 amino acids	0.0004	false	-0.49089130596266	-0.529406395821559	-	0.000	0.196	0.821	0.953	0.591	yes	IV	0.953	Pred.
51	+ Lery_2848	KTC94681.1	Legionella erythra	+	Lery_2848	IV	-	NO_SP	1.000057	0.000000	0.000000	0.000000	0.000000	0.000000	-	Protein does not contain a CCBD within the first 150 amino acids	0.0	false	-0.384352998326751	0.322467940333806	-	0.000	0.000	0.556	0.845	0.015	yes	IV	0.845	Pred.
52	+ Lfee_0407	KTD03661.1	Legionella feeleii	+	Lfee_0407	ambiguous	-	NO_SP	1.000051	0.000000	0.000000	0.000000	0.000000	0.000000	-	Protein does not contain a CCBD within the first 150 amino acids	1.0	true	-1.1407779261073	-0.762604006333661	-	0.008	0.428	0.895	0.966	0.864	yes	IV	0.966	Pred.
53	+ Lfee_1516	KTC98559.1	Legionella feeleii	+	Lfee_1516	IV	-	NO_SP	1.000058	0.000000	0.000000	0.000000	0.000000	0.000000	-	Protein does not contain a CCBD within the first 150 amino acids	0.25308	false	0.107275963566257	-0.173020847945079	-	0.000	0.193	0.903	1.000	0.798	yes	IV	1.000	Pred.
54	+ Lfee_1592	KTC96680.1	Legionella feeleii	+	Lfee_1592	IV	-	NO_SP	1.000059	0.000000	0.000000	0.000000	0.000000	0.000000	-	Protein does not contain a CCBD within the first 150 amino acids	0.0	false	0.073599228583267	0.80357274772904	YES	0.000	0.229	0.731	1.000	0.602	yes	IV	1.000	Pred.
55	- Lfee_1823	KTC96911.1	Legionella feeleii	-	Lfee_1823	-	-	NO_SP	1.000081	0.000000	0.000000	0.000000	0.000000	0.000000	-	Protein does not contain a CCBD within the first 150 amino acids	1e-05	false	-0.989794198359905	-0.999468103370866	-	0.000	0.000	0.002	0.079	0.000	no	-	0.079	Pred.
56	+ Lgee_0256	KTD04226.1	Legionella geestiana	+	Lgee_0256	IV	-	NO_SP	1.000074	0.000000	0.000000	0.000000	0.000000	0.000000	-	Protein does not contain a CCBD within the first 150 amino acids	0.0	false	-0.306509867614992	0.29623052472008	-	0.000	0.002	0.473	0.911	0.029	yes	IV	0.911	Pred.
57	+ Lgra_3126	KTD06349.1	Legionella gratiana	+	Lgra_3126	IV	-	NO_SP	1.000043	0.000000	0.000000	0.000000	0.000000	0.000000	-	Protein does not contain a CCBD within the first 150 amino acids	0.0	false	0.070956030833087	0.706944578180444	YES	0.000	0.053	0.541	0.976	0.124	yes	IV	0.976	Pred.
58	- Lisr_0537	KTD32018.1	Legionella israelensis	-	Lisr_0537	-	-	NO_SP	1.000060	0.000000	0.000000	0.000000	0.000000	0.000000	-	Protein does not contain a CCBD within the first 150 amino acids	0.00595	false	0.0331558081484353	0.131903669424999	-	0.000	0.000	0.307	0.343	0.101	no	-	0.343	Pred.
59	+ Lisr_1338	KTD23657.1	Legionella israelensis	+	Lisr_1338	IV	-	NO_SP	1.000036	0.000000	0.000000	0.000000	0.000000	0.000000	-	Protein does not contain a CCBD within the first 150 amino acids	0.00229	false	-0.39453605885994	0.132250746296422	-	0.000	0.149	0.939	1.000	0.370	yes	IV	1.000	Pred.
60	+ Lisr_2052	KTD19490.1	Legionella israelensis	+	Lisr_2052	IV	-	NO_SP	1.000046	0.000000	0.000000	0.000000	0.000000	0.000000	-	Protein does not contain a CCBD within the first 150 amino acids	0.0	false	0.410814732802733	0.10707174240539	-	0.006	0.291	0.851	0.950	0.296	yes	IV	0.950	Pred.
61	- Lisr_2330	KTD14985.1	Legionella israelensis	-	Lisr_2330	-	-	NO_SP	1.000069	0.000000	0.000000	0.000000	0.000000	0.000000	-	Protein does not contain a CCBD within the first 150 amino acids	0.99931	false	-1.29837742919451	-0.690683551545171	-	0.000	0.000	0.045	0.344	0.014	no	-	0.344	Pred.
62	+ Llan_0165	KTD25419.1	Legionella lansingensis	+	Llan_0165	IV	-	NO_SP	1.000071	0.000000	0.000000	0.000000	0.000000	0.000000	-	Protein does not contain a CCBD within the first 150 amino acids	0.0	false	-0.862749487270721	-0.393216218759002	-	0.102	0.672	0.837	1.000	0.637	yes	IV	1.000	Pred.
63	- LLO_0018	CBJ10339.1	Legionella longbeachae NSW150	-	LLO_0018	-	-	NO_SP	1.000031	0.000000	0.000000	0.000000	0.000000	0.000000	-	Protein does not contain a CCBD within the first 150 amino acids	0.0	false	-1.55104639335541	-1.54732763032363	-	0.000	0.150	0.356	0.048	0.034	no	-	0.356	Pred.
64	+ LLO_0038	CBJ10361.1	Legionella longbeachae NSW150	+	LLO_0038	IV	-	NO_SP	1.000064	0.000001	0.000000	0.000000	0.000000	0.000000	-	Protein does not contain a CCBD within the first 150 amino acids	0.0	false	1.08757434855814	1.8565518171085	YES	0.000	0.004	0.695	0.949	0.200	yes	IV	0.949	Pred.
65	+ LLO_1015	CBJ11367.1	Legionella longbeachae NSW150	+	LLO_1015	IV	-	NO_SP	1.000064	0.000000	0.000000	0.000000	0.000000	0.000000	-	Protein does not contain a CCBD within the first 150 amino acids	0.99923	false	-0.271946361608339	0.036587894052369	-	0.000	0.299	0.845	1.000	0.672	yes	IV	1.000	Pred.
66	- LLO_1139	CBJ11496.1	Legionella longbeachae NSW150	-	LLO_1139	-	-	NO_SP	1.000053	0.000001	0.000000	0.000000	0.000000	0.000000	-	Protein does not contain a CCBD within the first 150 amino acids	0.0	false	-2.33713729332041	-2.25722247335631	-	0.000	0.222	0.060	0.148	0.016	no	-	0.222	Pred.
67	+ LLO_1169	CBJ11526.1	Legionella longbeachae NSW150	+	LLO_1169	IV	-	NO_SP	1.000051	0.000000	0.000000	0.000000	0.000000	0.000000	-	Protein does not contain a CCBD within the first 150 amino acids	0.0	false	-0.262005324698374	-0.443380646778256	-	0.000	0.000	0.963	0.996	0.382	yes	IV	0.996	Pred.
68	+ LLO_1681	CBJ12057.1	Legionella longbeachae NSW150	+	LLO_1681	IV	-	NO_SP	1.000036	0.000000	0.000000	0.000000	0.000000	0.000000	-	Protein does not contain a CCBD within the first 150 amino acids	0.0	false	-0.577304862429856	-0.455003582087441	-	0.000	0.030	0.642	0.949	0.009	yes	IV	0.949	Pred.
69	+ LLO_1984	CBJ12368.1	Legionella longbeachae NSW150	+	LLO_1984	IV	-	NO_SP	0.999987	0.000049	0.000001	0.000000	0.000000	0.000000	-	Protein does not contain a CCBD within the first 150 amino acids	0.00074	false	-0.799708423909813	-0.274229015297923	-	0.000	0.042	0.277	0.868	0.142	yes	IV	0.868	Pred.
70	+ LLO_2159	CBJ12555.1	Legionella longbeachae NSW150	+	LLO_2159	IV	-	NO_SP	1.000036	0.000014	0.000000	0.000000	0.000000	0.000000	-	Protein does not contain a CCBD within the first 150 amino acids	0.0	false	0.608895849180976	0.869389989593046	YES	0.042	0.536	0.520	1.000	0.119	yes	IV	1.000	Pred.
71	- LLO_2984	CBJ13431.1	Legionella longbeachae NSW150	-	LLO_2984	-	-	NO_SP	1.000042	0.000000	0.000000	0.000000	0.000000	0.000000	-	Protein does not contain a CCBD within the first 150 amino acids	0.96565	false	0.0639736623560365	0.487867700822638	-	0.000	0.043	0.387	0.452	0.118	no	-	0.452	Pred.
72	+ LLO_3049	CBJ13499.1	Legionella longbeachae NSW150	+	LLO_3049	IV	-	NO_SP	1.000040	0.000000	0.000000	0.000000	0.000000	0.000000	-	Protein does not contain a CCBD within the first 150 amino acids	0.0	false	0.126938223237626	1.13379599670796	YES	0.000	0.000	0.143	0.975	0.118	yes	IV	0.975	Pred.
73	+ Lmac_3055	KTD24182.1	Legionella maceachernii	+	Lmac_3055	IV	-	NO_SP	0.999944	0.000045	0.000021	0.000001	0.000000	0.000008	-	Protein does not contain a CCBD within the first 150 amino acids	0.91874	false	-1.84580343925086	-2.03266255575006	-	0.000	0.002	0.274	0.683	0.097	yes	IV	0.683	Pred.
74	+ Lmor_1975	KTD33663.1	Legionella moravica	+	Lmor_1975	IV	-	NO_SP	1.000082	0.000000	0.000000	0.000000	0.000000	0.000000	-	Protein does not contain a CCBD within the first 150 amino acids	0.0	false	1.16572949966094	1.10009795551166	YES	0.000	0.291	0.931	1.000	0.697	yes	IV	1.000	Pred.
75	+ Lmor_2344	KTD32406.1	Legionella moravica	+	Lmor_2344	ambiguous	-	NO_SP	1.000059	0.000001	0.000000	0.000000	0.000000	0.000000	-	Protein does not contain a CCBD within the first 150 amino acids	1.0	true	0.0840734605367692	1.02146014390429	YES	0.072	0.757	0.977	1.000	0.550	yes	IV	1.000	Pred.
76	+ lpg0208	AAU26315.1	Legionella pneumophila subsp. pneumophila str. Philadelphia 1	+	lpg0208	IV	+	NO_SP	1.000083	0.000001	0.000000	0.000000	0.000000	0.000000	-	Protein does not contain a CCBD within the first 150 amino acids	0.99982	false	0.375173636513358	0.565878094906358	YES	-	-	-	-	-	yes	IV	-	Exp.
77	- lpg0296	AAU26403.1	Legionella pneumophila subsp. pneumophila str. Philadelphia 1	-	lpg0296	-	-	NO_SP	1.000071	0.000003	0.000000	0.000000	0.000000	0.000000	-	Protein does not contain a CCBD within the first 150 amino acids	0.00366	false	-1.0000956247349	-1.00002303587624	-	0.000	0.003	0.024	0.056	0.053	no	-	0.056	Pred.
78	- lpg0553	AAU26648.1	Legionella pneumophila subsp. pneumophila str. Philadelphia 1	-	lpg0553	-	-	NO_SP	1.000053	0.000000	0.000000	0.000000	0.000000	0.000000	-	Protein does not contain a CCBD within the first 150 amino acids	9e-05	false	-1.43309868605338	-1.22057335201556	-	0.000	0.213	0.001	0.058	0.033	no	-	0.213	Pred.
79	- lpg1104	AAU27190.1	Legionella pneumophila subsp. pneumophila str. Philadelphia 1	-	lpg1104	-	-	NO_SP	1.000053	0.000000	0.000000	0.000000	0.000000	0.000000	-	Protein does not contain a CCBD within the first 150 amino acids	0.0	false	-1.3168412883327	-1.81157182554249	-	0.000	0.059	0.368	0.338	0.088	no	-	0.368	Pred.
80	+ lpg1316	AAU27399.1	Legionella pneumophila subsp. pneumophila str. Philadelphia 1	+	lpg1316	IV	+	NO_SP	0.999781	0.000223	0.000003	0.000001	0.000000	0.000001	-	Protein does not contain a CCBD within the first 150 amino acids	0.0	false	1.47845407004986	1.31018697406606	YES	-	-	-	-	-	yes	IV	-	Exp.
81	- lpg1325	AAU27408.1	Legionella pneumophila subsp. pneumophila str. Philadelphia 1	-	lpg1325	-	-	NO_SP	0.788504	0.208345	0.000965	0.000321	0.000248	0.001615	CS pos: 21-22. Pr: 0.0716	Protein does not contain a CCBD within the first 150 amino acids	0.0	false	-1.31907372205014	-0.988181619238944	-	0.000	0.105	0.100	0.380	0.046	no	-	0.380	Pred.
82	+ lpg1408	AAU27490.1	Legionella pneumophila subsp. pneumophila str. Philadelphia 1	+	lpg1408	IV	+	NO_SP	1.000044	0.000016	0.000001	0.000000	0.000000	0.000000	-	Protein does not contain a CCBD within the first 150 amino acids	0.0	false	-0.0792937594258531	-0.151133339536979	-	-	-	-	-	-	yes	IV	-	Exp.
83	+ lpg1483	AAU27565.1	Legionella pneumophila subsp. pneumophila str. Philadelphia 1	+	lpg1483	ambiguous	+	NO_SP	1.000060	0.000003	0.000000	0.000000	0.000000	0.000000	-	Protein does not contain a CCBD within the first 150 amino acids	0.99994	true	1.71413013481314	1.00922248199647	YES	-	-	-	-	-	yes	IV	-	Exp.
84	- lpg1492	AAU27574.1	Legionella pneumophila subsp. pneumophila str. Philadelphia 1	-	lpg1492	-	-	NO_SP	1.000073	0.000000	0.000000	0.000000	0.000000	0.000000	-	Protein does not contain a CCBD within the first 150 amino acids	0.0	false	-1.45311989417459	-1.58264579482022	-	0.000	0.045	0.152	0.425	0.074	no	-	0.425	Pred.
85	+ lpg1924	WP_010947641.1	Legionella pneumophila subsp. pneumophila str. Philadelphia 1	+	lpg1924	ambiguous	+	NO_SP	1.000060	0.000000	0.000000	0.000000	0.000000	0.000000	-	Protein does not contain a CCBD within the first 150 amino acids	1.0	true	0.999866778109944	1.20693801237959	YES	-	-	-	-	-	yes	IV	-	Exp.
86	+ lpg1925	AAU27995.1	Legionella pneumophila subsp. pneumophila str. Philadelphia 1	+	lpg1925	IV	-	NO_SP	1.000054	0.000000	0.000000	0.000000	0.000000	0.000000	-	Protein does not contain a CCBD within the first 150 amino acids	0.0	false	-0.720862719969932	0.0965148590643088	-	0.000	0.049	0.881	1.000	0.501	yes	IV	1.000	Pred.
87	+ lpg1930	AAU27999.1	Legionella pneumophila subsp. pneumophila str. Philadelphia 1	+	lpg1930	IV	-	SP	0.000338	0.998961	0.000231	0.000150	0.000140	0.000137	CS pos: 33-34. Pr: 0.9685	Protein does not contain a CCBD within the first 150 amino acids	0.0	false	-1.31394184162916	-0.628078264537163	-	0.042	0.487	0.629	0.996	0.273	yes	IV	0.996	Pred.
88	- lpg1934	AAU28003.1	Legionella pneumophila subsp. pneumophila str. Philadelphia 1	-	lpg1934	-	-	NO_SP	1.000041	0.000000	0.000000	0.000000	0.000000	0.000000	-	Protein does not contain a CCBD within the first 150 amino acids	0.0	false	-0.499078468025421	-0.144570531167435	-	0.000	0.044	0.000	0.034	0.014	no	-	0.044	Pred.
89	+ lpg2050	AAU28119.1	Legionella pneumophila subsp. pneumophila str. Philadelphia 1	+	lpg2050	IV	+	NO_SP	1.000071	0.000000	0.000000	0.000000	0.000000	0.000000	-	Protein does not contain a CCBD within the first 150 amino acids	0.0	false	0.999709087655801	0.999809333780829	YES	-	-	-	-	-	yes	IV	-	Exp.
90	+ lpg2137	AAU28203.1	Legionella pneumophila subsp. pneumophila str. Philadelphia 1	+	lpg2137	IV	+	NO_SP	1.000074	0.000000	0.000000	0.000000	0.000000	0.000000	-	Protein does not contain a CCBD within the first 150 amino acids	0.00012	false	1.00017280344845	1.00012366203415	YES	-	-	-	-	-	yes	IV	-	Exp.
91	+ lpg2155	AAU28221.1	Legionella pneumophila subsp. pneumophila str. Philadelphia 1	+	lpg2155	IV	+	NO_SP	0.999590	0.000384	0.000041	0.000001	0.000001	0.000003	-	Protein does not contain a CCBD within the first 150 amino acids	0.0	false	1.03523431829024	0.99982906290593	YES	-	-	-	-	-	yes	IV	-	Exp.
92	+ lpg2322	WP_010948028.1	Legionella pneumophila subsp. pneumophila str. Philadelphia 1	+	lpg2322	IV	+	NO_SP	1.000047	0.000000	0.000000	0.000000	0.000000	0.000000	-	Protein does not contain a CCBD within the first 150 amino acids	0.00248	false	0.999721574466715	0.999923700325192	YES	-	-	-	-	-	yes	IV	-	Exp.
93	+ lpg2370	WP_010948074.1	Legionella pneumophila subsp. pneumophila str. Philadelphia 1	+	lpg2370	IV	+	NO_SP	1.000036	0.000000	0.000000	0.000000	0.000000	0.000000	-	Protein does not contain a CCBD within the first 150 amino acids	0.03584	false	0.999815014735694	1.04585289952244	YES	-	-	-	-	-	yes	IV	-	Exp.
94	- lpg2379	AAU28440.1	Legionella pneumophila subsp. pneumophila str. Philadelphia 1	-	lpg2379	-	-	NO_SP	1.000063	0.000000	0.000000	0.000000	0.000000	0.000000	-	Protein does not contain a CCBD within the first 150 amino acids	0.0	false	-1.8048708485292	-1.14126777583246	-	0.000	0.033	0.312	0.475	0.094	no	-	0.475	Pred.
95	+ lpg2380	AAU28441.1	Legionella pneumophila subsp. pneumophila str. Philadelphia 1	+	lpg2380	IV	-	NO_SP	1.000031	0.000000	0.000000	0.000000	0.000000	0.000000	-	Protein does not contain a CCBD within the first 150 amino acids	0.0	false	-0.389661919483266	-0.358682250325786	-	0.000	0.000	0.000	0.530	0.019	yes	IV	0.530	Pred.
96	+ lpg2490	AAU28550.1	Legionella pneumophila subsp. pneumophila str. Philadelphia 1	+	lpg2490	IV	+	NO_SP	1.000063	0.000000	0.000000	0.000000	0.000000	0.000000	-	Protein does not contain a CCBD within the first 150 amino acids	0.0	false	1.06951775601903	1.25361273324955	YES	-	-	-	-	-	yes	IV	-	Exp.
97	+ lpg2556	AAU28616.1	Legionella pneumophila subsp. pneumophila str. Philadelphia 1	+	lpg2556	IV	+	NO_SP	1.000059	0.000000	0.000000	0.000000	0.000000	0.000000	-	CCBD (FDRNIKEIIN) found within N-terminal region	0.0	false	0.999773661974805	1.00019782179776	YES	-	-	-	-	-	yes	IV	-	Exp.
98	+ lpg2603	AAU28661.1	Legionella pneumophila subsp. pneumophila str. Philadelphia 1	+	lpg2603	IV	+	NO_SP	0.999853	0.000199	0.000002	0.000000	0.000000	0.000000	-	Protein does not contain a CCBD within the first 150 amino acids	0.0	false	1.46586519541499	1.79764255341335	YES	-	-	-	-	-	yes	IV	-	Exp.
99	- lpg2905	AAU28951.1	Legionella pneumophila subsp. pneumophila str. Philadelphia 1	-	lpg2905	-	-	NO_SP	1.000064	0.000001	0.000000	0.000000	0.000000	0.000000	-	Protein does not contain a CCBD within the first 150 amino acids	0.0	false	-0.85318670187271	-0.56389606430548	-	0.000	0.000	0.000	0.033	0.000	no	-	0.033	Pred.
100	+ lpg2975	WP_010948659.1	Legionella pneumophila subsp. pneumophila str. Philadelphia 1	+	lpg2975	IV	+	NO_SP	1.000047	0.000001	0.000000	0.000000	0.000000	0.000000	-	Protein does not contain a CCBD within the first 150 amino acids	0.0	false	1.00025128772266	0.999817035770827	YES	0.000	0.496	0.899	1.000	0.904	yes	IV	1.000	Pred.
101	- Lqua_2207	KTD47814.1	Legionella quateirensis	-	Lqua_2207	-	-	NO_SP	1.000055	0.000000	0.000000	0.000000	0.000000	0.000000	-	Protein does not contain a CCBD within the first 150 amino acids	0.0	false	-0.551569282939647	-0.612209211923272	-	0.007	0.002	0.105	0.236	0.029	no	-	0.236	Pred.
102	+ Lqui_0983	KTD52139.1	Legionella quinlivanii	+	Lqui_0983	IV	-	NO_SP	0.999575	0.000391	0.000032	0.000003	0.000001	0.000020	-	Protein does not contain a CCBD within the first 150 amino acids	0.0	false	-1.18366262912866	-0.904533762176095	-	0.072	0.300	0.872	1.000	0.303	yes	IV	1.000	Pred.
103	+ Lrub_0964	KTD48613.1	Legionella rubrilucens	+	Lrub_0964	III	-	NO_SP	1.000036	0.000002	0.000000	0.000000	0.000000	0.000000	-	Protein does not contain a CCBD within the first 150 amino acids	1.0	true	-0.0250423571411529	0.374560471160715	-	0.000	0.050	0.040	0.487	0.079	no	-	0.487	Pred.
104	+ Lrub_2405	KTD45608.1	Legionella rubrilucens	+	Lrub_2405	ambiguous	-	NO_SP	1.000029	0.000020	0.000001	0.000000	0.000000	0.000000	-	Protein does not contain a CCBD within the first 150 amino acids	1.0	true	-0.663983762528633	0.0168013163227783	-	0.000	0.043	0.157	0.772	0.053	yes	IV	0.772	Pred.
105	+ Lsai_0337	KTD60227.1	Legionella sainthelensi	+	Lsai_0337	IV	-	NO_SP	1.000069	0.000001	0.000000	0.000000	0.000000	0.000000	-	Protein does not contain a CCBD within the first 150 amino acids	0.0	false	-0.518530737987551	0.113301982184722	-	0.072	0.380	0.923	0.951	0.481	yes	IV	0.951	Pred.
106	+ Lsan_4015	KTD53605.1	Legionella santicrucis	+	Lsan_4015	IV	-	NO_SP	1.000077	0.000000	0.000000	0.000000	0.000000	0.000000	-	Protein does not contain a CCBD within the first 150 amino acids	0.0	false	-0.567075537398992	-0.246133415766457	-	0.000	0.000	0.506	0.632	0.141	yes	IV	0.632	Pred.
107	+ Lsha_0263	KTD65446.1	Legionella shakespearei DSM 23087	+	Lsha_0263	ambiguous	-	NO_SP	1.000051	0.000000	0.000000	0.000000	0.000000	0.000000	-	Protein does not contain a CCBD within the first 150 amino acids	0.10198	false	-0.375137124757619	0.603447909546639	YES	0.000	0.268	0.963	0.959	0.559	yes	III	0.963	Pred.
108	+ Lsha_1630	KTD60534.1	Legionella shakespearei DSM 23087	+	Lsha_1630	III	-	NO_SP	1.000042	0.000000	0.000000	0.000000	0.000000	0.000000	-	Protein does not contain a CCBD within the first 150 amino acids	5e-05	false	-0.605327602733709	-0.721642531758092	-	0.000	0.197	0.977	0.909	0.554	yes	III	0.977	Pred.
109	- Lsha_1785	KTD60035.1	Legionella shakespearei DSM 23087	-	Lsha_1785	-	-	NO_SP	1.000065	0.000000	0.000000	0.000000	0.000000	0.000000	-	Protein does not contain a CCBD within the first 150 amino acids	0.0	false	-0.398729266178244	-0.831923540789657	-	0.000	0.063	0.042	0.200	0.019	no	-	0.200	Pred.
110	+ Lsha_2099	KTD58881.1	Legionella shakespearei DSM 23087	+	Lsha_2099	IV	-	NO_SP	1.000050	0.000000	0.000000	0.000000	0.000000	0.000000	-	Protein does not contain a CCBD within the first 150 amino acids	0.00282	false	0.45599854112194	0.795336300192873	YES	0.000	0.211	0.501	0.787	0.087	yes	IV	0.787	Pred.
111	+ Lspi_0945	KTD64778.1	Legionella spiritensis	+	Lspi_0945	IV	-	NO_SP	1.000056	0.000000	0.000000	0.000000	0.000000	0.000000	-	Protein does not contain a CCBD within the first 150 amino acids	0.0	false	-0.0881686064828286	0.297541315115424	-	0.000	0.013	0.539	0.839	0.219	yes	IV	0.839	Pred.
112	+ Lspi_2187	KTD61557.1	Legionella spiritensis	+	Lspi_2187	IV	-	NO_SP	1.000039	0.000000	0.000000	0.000000	0.000000	0.000000	-	Protein does not contain a CCBD within the first 150 amino acids	0.00056	false	-1.05886069224011	-0.680871792702549	-	0.000	0.472	0.922	0.952	0.565	yes	IV	0.952	Pred.
113	+ Lste_0521	KTD70743.1	Legionella steelei	+	Lste_0521	ambiguous	-	NO_SP	1.000018	0.000015	0.000000	0.000000	0.000000	0.000000	-	Protein does not contain a CCBD within the first 150 amino acids	0.99999	true	0.577182668899828	1.09800432668267	YES	0.000	0.000	0.359	0.621	0.034	yes	IV	0.621	Pred.

## Sheet: Lani_1194
				SignalP6.0(fast mode)								EffectiveDB						BastionX
ID	Organism (Archaeons)	Mixed results	Type of secretion system	Prediction	OTHER	SP(Sec/SPI)	LIPO(Sec/SPII)	TAT(Tat/SPI)	TATLIPO(Sec/SPII)	PILIN(Sec/SPIII)	CS Position	EffectiveCCBD	EffectiveT3	EffectiveT3 prediction	T4SEpre_psAac	T4SEpre_bpbAac	T4SEpre prediction	Type I	Type II	Type III	Type IV	Type VI	Substrate	Secretion System	Score	Type of prediction (Experimentally appr./Predition)
WP_074368955.1	Methanoculleus chikugoensis	+	IV	NO_SP	1.000065	0.000000	0.000000	0.000000	0.000000	0.000000	-	Protein does not contain a CCBD within the first 150 amino acids	0.000000019130183	false	-0.993281857128829	-0.896199815555277	NO	0.000	0.195	0.116	0.525	0.207	yes	IV	0.525	Pred.
SCL74657.1	Methanoculleus chikugoensis	+	IV	NO_SP	1.000068	0.000000	0.000000	0.000000	0.000000	0.000000	-	Protein does not contain a CCBD within the first 150 amino acids	0.000000000214303	false	-0.993281857128829	-0.896199815555277	NO	0.000	0.195	0.121	0.525	0.175	yes	IV	0.525	Pred.
NLE06761.1	Crenarchaeota archaeon	-	-	NO_SP	1.000071	0.000002	0.000000	0.000000	0.000000	0.000000	-	Protein does not contain a CCBD within the first 150 amino acids	0.983164234700052	false	-0.421250754038039	-0.725447462292684	NO	0.000	0.230	0.124	0.500	0.204	no	-	0.500	Pred.
KLK88908.1	Methanoculleus sediminis	-	-	NO_SP	1.000050	0.000000	0.000000	0.000000	0.000000	0.000000	-	Protein does not contain a CCBD within the first 150 amino acids	0.000000000005400	false	-0.571238525477177	-0.681853963203083	NO	0.000	0.194	0.116	0.463	0.297	no	-	0.463	Pred.
SAI87018.1	Methanoculleus bourgensis	+	ambiguous	NO_SP	1.000066	0.000000	0.000000	0.000000	0.000000	0.000000	-	Protein does not contain a CCBD within the first 150 amino acids	0.999999999988055	true	-0.508037297798804	-0.635919425615102	NO	0.000	0.195	0.179	0.525	0.140	yes	IV	0.525	Pred.
WP_067047742.1	Methanofollis ethanolicus	-	-	NO_SP	1.000064	0.000000	0.000000	0.000000	0.000000	0.000000	-	Protein does not contain a CCBD within the first 150 amino acids	0.000000001518885	false	-1.46535349752721	-0.971733042290917	NO	0.000	0.262	0.116	0.433	0.236	no	-	0.433	Pred.
RLI35636.1	Candidatus Bathyarchaeota archaeon	-	-	NO_SP	1.000049	0.000000	0.000000	0.000000	0.000000	0.000000	-	Protein does not contain a CCBD within the first 150 amino acids	0.000000494579163	false	-1.07348723024645	-1.2200330379344	NO	0.000	0.285	0.116	0.387	0.235	no	-	0.387	Pred.
NOS62556.1	Nitrosarchaeum sp.	+	IV	NO_SP	1.000052	0.000002	0.000000	0.000000	0.000000	0.000000	-	Protein does not contain a CCBD within the first 150 amino acids	0.358780504303048	false	0.760579866059956	0.482128082150978	YES	0.000	0.251	0.233	0.949	0.228	yes	IV	0.949	Pred.
WP_206539401.1	Methanoculleus sediminis	-	-	NO_SP	1.000033	0.000000	0.000000	0.000000	0.000000	0.000000	-	Protein does not contain a CCBD within the first 150 amino acids	0.000196205820136	false	-0.571238525477177	-0.681853963203083	NO	0.000	0.194	0.116	0.474	0.115	no	-	0.474	Pred.
OYT25761.1	Candidatus Altiarchaeales archaeon ex4484_96	+	IV	NO_SP	1.000062	0.000000	0.000000	0.000000	0.000000	0.000000	-	Protein does not contain a CCBD within the first 150 amino acids	0.000000027818191	false	0.0321419269289995	-0.643475657912668	NO	0.000	0.242	0.150	0.781	0.272	yes	IV	0.781	Pred.
MBD3388991.1	Candidatus Altiarchaeales archaeon	+	IV	NO_SP	1.000060	0.000000	0.000000	0.000000	0.000000	0.000000	-	Protein does not contain a CCBD within the first 150 amino acids	0.000003109858441	false	-0.712542884031275	-1.28200724960173	NO	0.000	0.275	0.198	0.567	0.331	yes	IV	0.567	Pred.
EGQ40972.1	Candidatus Nanosalinarum sp. J07AB56	+	IV	NO_SP	1.000052	0.000000	0.000000	0.000000	0.000000	0.000000	-	Protein does not contain a CCBD within the first 150 amino acids	0.000000000000047	false	-0.357610321860162	-0.0421737294100684	NO	0.000	0.189	0.256	0.815	0.133	yes	IV	0.815	Pred.
MBI3034773.1	Candidatus Woesearchaeota archaeon	+	ambiguous	NO_SP	1.000069	0.000000	0.000000	0.000000	0.000000	0.000000	-	Protein does not contain a CCBD within the first 150 amino acids	0.999999997503150	true	-0.658806875972989	-1.24458020425499	NO	0.000	0.358	0.226	0.879	0.155	yes	IV	0.879	Pred.
MBU90143.1	Candidatus Woesearchaeota archaeon	+	IV	NO_SP	1.000071	0.000000	0.000000	0.000000	0.000000	0.000000	-	Protein does not contain a CCBD within the first 150 amino acids	0.001103466559869	false	-0.878611947478654	-0.85357115754927	NO	0.000	0.316	0.178	0.857	0.200	yes	IV	0.857	Pred.
				SignalP6.0(fast mode)								EffectiveDB						BastionX
ID	Organism (Proeobacteria)	Mixed results	Type of secretion system	Prediction	OTHER	SP(Sec/SPI)	LIPO(Sec/SPII)	TAT(Tat/SPI)	TATLIPO(Sec/SPII)	PILIN(Sec/SPIII)	CS Position	EffectiveCCBD	EffectiveT3	EffectiveT3 prediction	T4SEpre_psAac	T4SEpre_bpbAac	T4SEpre prediction	Type I	Type II	Type III	Type IV	Type VI	Substrate	Secretion System	Score	Type of prediction (Experimentally appr./Predition)
WP_207384445.1	Legionella parisiensis	+	ambiguous	NO_SP	1.000056	0.000000	0.000000	0.000000	0.000000	0.000000	-	Protein does not contain a CCBD within the first 150 amino acids	0.999999999346639	true	0.172745963936336	0.413066739245634	NO	0.000	0.495	0.248	0.695	0.246	yes	IV	0.695	Pred.
KTC72970.1	Legionella anisa	+	ambiguous	NO_SP	1.000046	0.000001	0.000000	0.000000	0.000000	0.000000	-	Protein does not contain a CCBD within the first 150 amino acids	0.998982910435946	false	-0.873995145985286	-1.30927525463635	NO	0.000	0.343	0.154	0.839	0.175	yes	IV	0.839	Pred.
WP_202803965.1	Legionella anisa	+	ambiguous	NO_SP	1.000065	0.000000	0.000000	0.000000	0.000000	0.000000	-	Protein does not contain a CCBD within the first 150 amino acids	0.999963661330368	true	-0.873995145985286	-1.30927525463635	NO	0.000	0.343	0.221	0.767	0.175	yes	IV	0.767	Pred.
WP_019232846.1	Legionella anisa	+	ambiguous	NO_SP	1.000079	0.000000	0.000000	0.000000	0.000000	0.000000	-	Protein does not contain a CCBD within the first 150 amino acids	0.999999658478278	true	-0.873995145985286	-1.30927525463635	NO	0.000	0.343	0.221	0.767	0.175	yes	IV	0.767	Pred.
KTD42643.1	Legionella parisiensis	+	ambiguous	NO_SP	1.000049	0.000001	0.000000	0.000000	0.000000	0.000000	-	Protein does not contain a CCBD within the first 150 amino acids	0.999999994223547	true	-1.12231600376516	-1.44041079444019	NO	0.000	0.278	0.221	0.832	0.208	yes	IV	0.832	Pred.
WP_058516543.1	Legionella parisiensis	+	ambiguous	NO_SP	1.000048	0.000000	0.000000	0.000000	0.000000	0.000000	-	Protein does not contain a CCBD within the first 150 amino acids	0.999999999993860	true	-1.12231600376516	-1.44041079444019	NO	0.000	0.267	0.184	0.758	0.200	yes	IV	0.758	Pred.
QLZ67398.1	Legionella sp. PC1000	+	ambiguous	NO_SP	1.000060	0.000001	0.000000	0.000000	0.000000	0.000000	-	Protein does not contain a CCBD within the first 150 amino acids	0.998261920737369	false	-0.109609080959106	-0.522553638851313	NO	0.000	0.206	0.154	0.755	0.172	yes	IV	0.755	Pred.
WP_182351307.1	Legionella sp. PC1000	+	ambiguous	NO_SP	1.000070	0.000000	0.000000	0.000000	0.000000	0.000000	-	Protein does not contain a CCBD within the first 150 amino acids	0.999968494111364	true	-0.109609080959106	-0.522553638851313	NO	0.000	0.333	0.154	0.775	0.288	yes	IV	0.775	Pred.
WP_058458919.1	Fluoribacter bozemanae	+	ambiguous	NO_SP	1.000063	0.000000	0.000000	0.000000	0.000000	0.000000	-	Protein does not contain a CCBD within the first 150 amino acids	0.999999904839804	true	-0.734594060615895	-1.14394062238319	NO	0.000	0.350	0.203	0.788	0.201	yes	IV	0.788	Pred.
KTC74572.1	Fluoribacter bozemanae	+	ambiguous	NO_SP	1.000054	0.000000	0.000000	0.000000	0.000000	0.000000	-	Protein does not contain a CCBD within the first 150 amino acids	0.999998723130321	true	-0.734594060615895	-1.14394062238319	NO	0.000	0.318	0.203	0.868	0.178	yes	IV	0.868	Pred.
WP_131778238.1	Fluoribacter bozemanae	+	ambiguous	NO_SP	1.000055	0.000000	0.000000	0.000000	0.000000	0.000000	-	Protein does not contain a CCBD within the first 150 amino acids	0.999992458618366	true	-0.734594060615895	-1.14394062238319	NO	0.000	0.298	0.194	0.788	0.201	yes	IV	0.788	Pred.
WP_205635044.1	Legionella parisiensis	+	ambiguous	NO_SP	1.000057	0.000000	0.000000	0.000000	0.000000	0.000000	-	Protein does not contain a CCBD within the first 150 amino acids	0.999983049977331	true	-1.12231600376516	-1.44041079444019	NO	0.000	0.239	0.184	0.738	0.090	yes	IV	0.738	Pred.
WP_133136458.1	Legionella rowbothamii	+	ambiguous	NO_SP	1.000066	0.000000	0.000000	0.000000	0.000000	0.000000	-	Protein does not contain a CCBD within the first 150 amino acids	0.004469803669162	false	-1.16643259797497	-1.10344574730992	NO	0.000	0.260	0.154	0.783	0.195	yes	IV	0.783	Pred.
WP_202972323.1	Legionella tucsonensis	+	ambiguous	NO_SP	1.000065	0.000000	0.000000	0.000000	0.000000	0.000000	-	Protein does not contain a CCBD within the first 150 amino acids	0.999999973628019	true	-0.54913866308096	-0.818002489661822	NO	0.000	0.257	0.154	0.766	0.200	yes	IV	0.766	Pred.
KTD72237.1	Legionella tucsonensis	+	ambiguous	NO_SP	1.000057	0.000000	0.000000	0.000000	0.000000	0.000000	-	Protein does not contain a CCBD within the first 150 amino acids	0.975535819382939	false	-0.54913866308096	-0.818002489661822	NO	0.000	0.257	0.154	0.755	0.200	yes	IV	0.755	Pred.
WP_150865325.1	Legionella longbeachae	+	ambiguous	NO_SP	1.000049	0.000001	0.000000	0.000000	0.000000	0.000000	-	Protein does not contain a CCBD within the first 150 amino acids	0.000866981084208	false	-0.158909062734965	-0.623067008237347	NO	0.000	0.250	0.154	0.832	0.237	yes	IV	0.832	Pred.
KTD11592.1	Legionella gratiana	+	ambiguous	NO_SP	1.000055	0.000000	0.000000	0.000000	0.000000	0.000000	-	Protein does not contain a CCBD within the first 150 amino acids	0.999998766326433	true	-0.393562185561637	-0.702193325836591	NO	0.000	0.320	0.116	0.808	0.233	yes	IV	0.808	Pred.
WP_131743522.1	Legionella gratiana	+	ambiguous	NO_SP	1.000054	0.000000	0.000000	0.000000	0.000000	0.000000	-	Protein does not contain a CCBD within the first 150 amino acids	0.999954007033678	true	-0.393562185561637	-0.702193325836591	NO	0.000	0.290	0.116	0.829	0.200	yes	IV	0.829	Pred.
HAT8714123.1	Legionella jordanis	+	ambiguous	NO_SP	1.000056	0.000000	0.000000	0.000000	0.000000	0.000000	-	Protein does not contain a CCBD within the first 150 amino acids	0.999984520276401	true	0.208232454644945	-0.00742751097893413	NO	0.000	0.285	0.181	0.648	0.146	yes	IV	0.648	Pred.
WP_058469787.1	Legionella jordanis	+	ambiguous	NO_SP	1.000056	0.000000	0.000000	0.000000	0.000000	0.000000	-	Protein does not contain a CCBD within the first 150 amino acids	0.999984520276401	true	0.208232454644945	-0.00742751097893413	NO	0.000	0.338	0.181	0.625	0.220	yes	IV	0.625	Pred.
KTD18981.1	Legionella jordanis	+	ambiguous	NO_SP	1.000043	0.000000	0.000000	0.000000	0.000000	0.000000	-	Protein does not contain a CCBD within the first 150 amino acids	0.998795906229485	false	0.208232454644945	-0.00742751097893413	NO	0.000	0.294	0.170	0.625	0.220	yes	IV	0.625	Pred.
WP_058534321.1	Legionella saoudiensis	+	ambiguous	NO_SP	1.000067	0.000000	0.000000	0.000000	0.000000	0.000000	-	Protein does not contain a CCBD within the first 150 amino acids	0.030330632613037	false	-0.955179340094213	-0.812812530179372	NO	0.000	0.212	0.154	0.836	0.189	yes	IV	0.836	Pred.
NLZ26612.1	Chloroflexi bacterium	+	ambiguous	NO_SP	1.000036	0.000000	0.000000	0.000000	0.000000	0.000000	-	Protein does not contain a CCBD within the first 150 amino acids	0.000000000115366	false	0.0244097945814501	-0.456119072208874	NO	0.000	0.217	0.116	0.615	0.183	yes	IV	0.615	Pred.
NMD31922.1	Chloroflexi bacterium	-	-	NO_SP	1.000073	0.000000	0.000000	0.000000	0.000000	0.000000	-	Protein does not contain a CCBD within the first 150 amino acids	0.000000000004471	false	-1.15151036702574	-1.24330120794568	NO	0.000	0.200	0.204	0.438	0.243	no	-	0.438	Pred.
NLE94041.1	Chloroflexi bacterium	-	-	NO_SP	1.000071	0.000000	0.000000	0.000000	0.000000	0.000000	-	Protein does not contain a CCBD within the first 150 amino acids	0.000000000074440	false	-0.308062927739843	-0.530266307998599	NO	0.000	0.195	0.154	0.492	0.087	no	-	0.492	Pred.
MBI5932084.1	Chloroflexi bacterium	+	III	NO_SP	1.000070	0.000000	0.000000	0.000000	0.000000	0.000000	-	Protein does not contain a CCBD within the first 150 amino acids	0.999999999995280	true	-0.359339068679548	-0.997595132235301	NO	0.000	0.352	0.202	0.485	0.313	no	-	0.485	Pred.
HEC91953.1	Candidatus Atribacteria bacterium	+	ambiguous	NO_SP	1.000065	0.000000	0.000000	0.000000	0.000000	0.000000	-	Protein does not contain a CCBD within the first 150 amino acids	0.002784373524921	false	-1.00214816625869	-0.779275851719163	NO	0.000	0.250	0.121	0.798	0.333	yes	IV	0.798	Pred.
NMB54405.1	Leptolinea sp.	+	ambiguous	NO_SP	1.000064	0.000000	0.000000	0.000000	0.000000	0.000000	-	Protein does not contain a CCBD within the first 150 amino acids	1.000000000000000	true	-1.14188589761765	-1.3366669863792	NO	0.000	0.259	0.233	0.659	0.209	yes	IV	0.659	Pred.
MBK6735630.1	bacterium	-	-	NO_SP	1.000049	0.000000	0.000000	0.000000	0.000000	0.000000	-	Protein does not contain a CCBD within the first 150 amino acids	0.000016651047749	false	-0.541313750133527	-0.963068665405516	NO	0.000	0.271	0.455	0.356	0.259	no	-	0.455	Pred.
OQB79393.1	Planctomycetes bacterium ADurb.Bin126	+	III	NO_SP	1.000049	0.000000	0.000000	0.000000	0.000000	0.000000	-	Protein does not contain a CCBD within the first 150 amino acids	0.999916053777859	true	-1.00350934214465	-1.33894874125171	NO	0.000	0.287	0.230	0.418	0.340	no	-	0.418	Pred.
WP_054521381.1	Thermanaerothrix daxensis	+	III	NO_SP	1.000069	0.000000	0.000000	0.000000	0.000000	0.000000	-	Protein does not contain a CCBD within the first 150 amino acids	1.000000000000000	true	-0.0623144229625805	-0.681377520366279	NO	0.000	0.298	0.154	0.376	0.238	no	-	0.376	Pred.
WP_116898887.1	unclassified Wenzhouxiangella	-	-	NO_SP	1.000075	0.000000	0.000000	0.000000	0.000000	0.000000	-	Protein does not contain a CCBD within the first 150 amino acids	0.000000000000665	false	-0.582879552029346	-0.774197682324776	NO	0.000	0.195	0.097	0.403	0.242	no	-	0.403	Pred.
RLD02704.1	Chloroflexi bacterium	+	ambiguous	NO_SP	1.000050	0.000000	0.000000	0.000000	0.000000	0.000000	-	Protein does not contain a CCBD within the first 150 amino acids	0.000591067698192	false	-1.41843882966322	-1.2520758672372	NO	0.000	0.289	0.200	0.850	0.141	yes	IV	0.850	Pred.
NLG96479.1	Chloroflexi bacterium	-	-	NO_SP	1.000084	0.000000	0.000000	0.000000	0.000000	0.000000	-	Protein does not contain a CCBD within the first 150 amino acids	0.955445145204097	false	-1.26710553669764	-2.04532649877808	NO	0.000	0.284	0.120	0.407	0.188	no	-	0.407	Pred.
HDS84687.1	Phycisphaerales bacterium	+	III	NO_SP	1.000041	0.000000	0.000000	0.000000	0.000000	0.000000	-	Protein does not contain a CCBD within the first 150 amino acids	0.999999999999999	true	-1.19597947693241	-1.41970738836549	NO	0.000	0.277	0.201	0.433	0.273	no	-	0.433	Pred.
MBE0696358.1	Anaerolineaceae bacterium	+	ambiguous	NO_SP	1.000030	0.000000	0.000000	0.000000	0.000000	0.000000	-	Protein does not contain a CCBD within the first 150 amino acids	0.002049243560018	false	0.193572874314347	0.195852672553191	NO	0.000	0.197	0.116	0.653	0.250	yes	IV	0.653	Pred.
KKU51796.1	Parcubacteria group bacterium GW2011_GWA2_47_10b	+	ambiguous	NO_SP	1.000050	0.000000	0.000000	0.000000	0.000000	0.000000	-	Protein does not contain a CCBD within the first 150 amino acids	0.999999999596951	true	-0.594302676168712	-0.202813110523185	NO	0.000	0.349	0.204	0.531	0.227	yes	IV	0.531	Pred.
HGY64997.1	Anaerolineae bacterium	-	-	NO_SP	1.000072	0.000000	0.000000	0.000000	0.000000	0.000000	-	Protein does not contain a CCBD within the first 150 amino acids	0.000137321856719	false	-1.01702736000654	-1.19635757228434	NO	0.000	0.287	0.097	0.470	0.130	no	-	0.470	Pred.
MBK9777798.1	bacterium	-	-	NO_SP	1.000062	0.000000	0.000000	0.000000	0.000000	0.000000	-	Protein does not contain a CCBD within the first 150 amino acids	0.000016651047749	false	-0.44911356308717	-0.930366531605763	NO	0.000	0.280	0.401	0.418	0.264	no	-	0.418	Pred.
RIK99779.1	Proteobacteria bacterium	-	-	NO_SP	1.000051	0.000001	0.000000	0.000000	0.000000	0.000000	-	Protein does not contain a CCBD within the first 150 amino acids	0.015534068816087	false	-0.905351383904983	-1.0729394012995	NO	0.000	0.311	0.350	0.418	0.359	no	-	0.418	Pred.
PZN54623.1	Chloroflexi bacterium	-	-	NO_SP	1.000080	0.000001	0.000000	0.000000	0.000000	0.000000	-	Protein does not contain a CCBD within the first 150 amino acids	0.006144449440271	false	-1.30733892502976	-1.31465352802759	NO	0.000	0.195	0.141	0.377	0.171	no	-	0.377	Pred.
WP_190976512.1	Wenzhouxiangella sp. AB-CW3	-	-	NO_SP	1.000057	0.000000	0.000000	0.000000	0.000000	0.000000	-	Protein does not contain a CCBD within the first 150 amino acids	0.000000033731145	false	-0.434559066633343	-0.217862322160815	NO	0.000	0.204	0.375	0.401	0.338	no	-	0.401	Pred.
MBN2046436.1	Anaerolineaceae bacterium	-	-	NO_SP	1.000078	0.000001	0.000000	0.000000	0.000000	0.000000	-	Protein does not contain a CCBD within the first 150 amino acids	0.000003086861622	false	-1.16224279485097	-1.68486619399521	NO	0.000	0.238	0.121	0.498	0.210	no	-	0.498	Pred.
RPJ80266.1	Acidobacteria bacterium	+	III	NO_SP	1.000067	0.000000	0.000000	0.000000	0.000000	0.000000	-	Protein does not contain a CCBD within the first 150 amino acids	0.999999999999876	true	-1.15708848260304	-1.30682596873691	NO	0.000	0.421	0.292	0.292	0.242	no	-	0.421	Pred.
RLC65999.1	Chloroflexi bacterium	-	-	NO_SP	1.000056	0.000000	0.000000	0.000000	0.000000	0.000000	-	Protein does not contain a CCBD within the first 150 amino acids	0.999645767948289	false	-1.3770412583526	-1.1576372947801	NO	0.000	0.424	0.139	0.449	0.205	no	-	0.449	Pred.
HGS22273.1	Anaerolinea thermolimosa	-	-	NO_SP	1.000069	0.000000	0.000000	0.000000	0.000000	0.000000	-	Protein does not contain a CCBD within the first 150 amino acids	0.000075738130189	false	-0.966725055507392	-1.22362532931658	NO	0.000	0.412	0.231	0.347	0.203	no	-	0.412	Pred.
NMC15467.1	Chloroflexi bacterium	-	-	NO_SP	1.000055	0.000000	0.000000	0.000000	0.000000	0.000000	-	Protein does not contain a CCBD within the first 150 amino acids	0.268807179832299	false	-0.028226824943173	-0.188617950307669	NO	0.000	0.200	0.112	0.462	0.204	no	-	0.462	Pred.
NOH04643.1	Chloroflexi bacterium	-	-	NO_SP	1.000074	0.000000	0.000000	0.000000	0.000000	0.000000	-	Protein does not contain a CCBD within the first 150 amino acids	0.382702917013706	false	-1.51204104203908	-1.46880357150703	NO	0.000	0.285	0.116	0.442	0.142	no	-	0.442	Pred.
HCE16446.1	Anaerolinea thermolimosa	-	-	NO_SP	1.000065	0.000000	0.000000	0.000000	0.000000	0.000000	-	Protein does not contain a CCBD within the first 150 amino acids	0.002684233199228	false	-0.465967702784202	-1.13205319490104	NO	0.000	0.304	0.161	0.421	0.271	no	-	0.421	Pred.
TLN09538.1	bacterium	+	ambiguous	NO_SP	1.000060	0.000000	0.000000	0.000000	0.000000	0.000000	-	Protein does not contain a CCBD within the first 150 amino acids	0.000000000033142	false	-0.769854859343973	-0.130092204665163	NO	0.000	0.255	0.146	0.623	0.270	yes	IV	0.623	Pred.
NQU94803.1	Candidatus Omnitrophica bacterium	+	ambiguous	NO_SP	1.000050	0.000000	0.000000	0.000000	0.000000	0.000000	-	Protein does not contain a CCBD within the first 150 amino acids	0.999985289160383	true	-1.204875177478	-1.2533844291251	NO	0.000	0.208	0.323	0.852	0.112	yes	IV	0.852	Pred.
MBK8164847.1	bacterium	-	-	NO_SP	1.000056	0.000000	0.000000	0.000000	0.000000	0.000000	-	Protein does not contain a CCBD within the first 150 amino acids	0.000000000000000	false	-1.25833137586728	-1.1222391171197	NO	0.000	0.342	0.132	0.398	0.160	no	-	0.398	Pred.
MBN2083677.1	Anaerolineales bacterium	+	III	NO_SP	1.000076	0.000000	0.000000	0.000000	0.000000	0.000000	-	Protein does not contain a CCBD within the first 150 amino acids	0.999936697825882	true	-1.35019773108257	-1.39880574601141	NO	0.000	0.387	0.307	0.438	0.356	no	-	0.438	Pred.
MBC8425768.1	bacterium	-	-	NO_SP	1.000062	0.000000	0.000000	0.000000	0.000000	0.000000	-	Protein does not contain a CCBD within the first 150 amino acids	0.000000004361818	false	-0.348112152760299	-0.766490767246455	NO	0.000	0.370	0.255	0.410	0.243	no	-	0.410	Pred.
HEU52190.1	Candidatus Uhrbacteria bacterium	+	III	NO_SP	1.000065	0.000000	0.000000	0.000000	0.000000	0.000000	-	Protein does not contain a CCBD within the first 150 amino acids	0.999999999999959	true	-1.06032710715402	-1.44867346875552	NO	0.000	0.339	0.295	0.340	0.273	no	-	0.340	Pred.
HCF71279.1	Syntrophomonas sp.	+	ambiguous	NO_SP	1.000065	0.000000	0.000000	0.000000	0.000000	0.000000	-	Protein does not contain a CCBD within the first 150 amino acids	0.000000568981373	false	-1.57656274890762	-1.29829802149462	NO	0.000	0.428	0.145	0.507	0.125	yes	IV	0.507	Pred.
HDQ70583.1	Chloroflexi bacterium	-	-	NO_SP	1.000075	0.000000	0.000000	0.000000	0.000000	0.000000	-	Protein does not contain a CCBD within the first 150 amino acids	0.945718414662122	false	-1.14678676449269	-0.886660397138371	NO	0.000	0.300	0.190	0.401	0.244	no	-	0.401	Pred.
OGZ52650.1	Candidatus Ryanbacteria bacterium RIFCSPHIGHO2_12_FULL_47_12b	+	ambiguous	NO_SP	1.000050	0.000000	0.000000	0.000000	0.000000	0.000000	-	Protein does not contain a CCBD within the first 150 amino acids	0.999999999596951	true	0.0926527872455698	-0.0344820273290216	NO	0.000	0.195	0.193	0.613	0.195	yes	IV	0.613	Pred.
KKU85563.1	Parcubacteria group bacterium GW2011_GWA1_47_9	+	ambiguous	NO_SP	1.000050	0.000000	0.000000	0.000000	0.000000	0.000000	-	Protein does not contain a CCBD within the first 150 amino acids	0.999999999596951	true	0.0867809430631135	-0.0124713542119319	NO	0.000	0.195	0.183	0.558	0.200	yes	IV	0.558	Pred.
WP_075073102.1	Longilinea arvoryzae	-	-	NO_SP	1.000070	0.000000	0.000000	0.000000	0.000000	0.000000	-	Protein does not contain a CCBD within the first 150 amino acids	0.000000003767158	false	-1.49463640955297	-1.47241465802575	NO	0.000	0.230	0.174	0.421	0.166	no	-	0.421	Pred.
ODS57850.1	Acidobacteria bacterium SCN 69-37	-	-	NO_SP	1.000059	0.000000	0.000000	0.000000	0.000000	0.000000	-	Protein does not contain a CCBD within the first 150 amino acids	0.005721792462493	false	-1.11688558453034	-1.0634235836187	NO	0.000	0.394	0.207	0.418	0.170	no	-	0.418	Pred.
MBC6938472.1	Anaerolineae bacterium	-	-	NO_SP	1.000049	0.000000	0.000000	0.000000	0.000000	0.000000	-	Protein does not contain a CCBD within the first 150 amino acids	0.999304421730460	false	-0.877514907416884	-1.24208467519902	NO	0.000	0.253	0.289	0.433	0.330	no	-	0.433	Pred.
WP_058518794.1	Legionella parisiensis	+	ambiguous	NO_SP	1.000056	0.000000	0.000000	0.000000	0.000000	0.000000	-	Protein does not contain a CCBD within the first 150 amino acids	1.000000000000000	true	-0.977158141047202	-1.1960995452433	NO	0.000	0.401	0.226	0.770	0.354	yes	IV	0.770	Pred.
NBD95834.1	Gammaproteobacteria bacterium	-	-	NO_SP	0.997677	0.002330	0.000010	0.000006	0.000003	0.000006	-	Protein does not contain a CCBD within the first 150 amino acids	0.000005170450268	false	0.00140031903275117	-0.391604006923556	NO	0.000	0.308	0.318	0.418	0.404	no	-	0.418	Pred.
KAF0107355.1	Anaerolineaceae bacterium	-	-	NO_SP	1.000052	0.000000	0.000000	0.000000	0.000000	0.000000	-	Protein does not contain a CCBD within the first 150 amino acids	0.000000000001098	false	-0.61970991265749	-0.758644696884388	NO	0.000	0.373	0.155	0.438	0.236	no	-	0.438	Pred.
MBI4092664.1	Candidatus Kerfeldbacteria bacterium	+	ambiguous	NO_SP	1.000068	0.000000	0.000000	0.000000	0.000000	0.000000	-	Protein does not contain a CCBD within the first 150 amino acids	0.999999999999133	true	-1.019951456647	-0.855162442350053	NO	0.000	0.284	0.221	0.580	0.309	yes	IV	0.580	Pred.
MBE0564852.1	Krumholzibacteria bacterium	-	-	NO_SP	1.000029	0.000000	0.000000	0.000000	0.000000	0.000000	-	Protein does not contain a CCBD within the first 150 amino acids	0.000000000000000	false	-0.158859006941099	-0.619729873820303	NO	0.000	0.332	0.250	0.355	0.249	no	-	0.355	Pred.
MBN8221346.1	Spirochaetes bacterium	-	-	NO_SP	1.000046	0.000000	0.000000	0.000000	0.000000	0.000000	-	Protein does not contain a CCBD within the first 150 amino acids	0.000000001329987	false	-1.25091591619747	-1.20955792095409	NO	0.000	0.319	0.175	0.401	0.249	no	-	0.401	Pred.
WP_013174375.1	Syntrophothermus lipocalidus	-	-	NO_SP	1.000026	0.000000	0.000000	0.000000	0.000000	0.000000	-	Protein does not contain a CCBD within the first 150 amino acids	0.000058455655374	false	-0.660039224106058	-0.710112780847361	NO	0.000	0.195	0.121	0.470	0.163	no	-	0.470	Pred.
WP_052768011.1	Brachyspira hyodysenteriae	+	ambiguous	NO_SP	1.000062	0.000000	0.000000	0.000000	0.000000	0.000000	-	Protein does not contain a CCBD within the first 150 amino acids	0.996471940932933	false	-0.765502479079268	0.219606955627894	NO	0.000	0.446	0.254	0.757	0.244	yes	IV	0.757	Pred.
WP_058461079.1	Fluoribacter bozemanae	+	ambiguous	NO_SP	1.000068	0.000000	0.000000	0.000000	0.000000	0.000000	-	Protein does not contain a CCBD within the first 150 amino acids	0.989468569402409	false	-1.22606108534815	-1.3767195049488	NO	0.000	0.336	0.238	0.775	0.303	yes	IV	0.775	Pred.
MBK6793947.1	Anaerolineales bacterium	+	ambiguous	NO_SP	1.000064	0.000000	0.000000	0.000000	0.000000	0.000000	-	Protein does not contain a CCBD within the first 150 amino acids	1.000000000000000	true	-1.37839414341809	-0.986130822757802	NO	0.000	0.226	0.124	0.661	0.278	yes	IV	0.661	Pred.
NMB57551.1	Chloroflexi bacterium	+	ambiguous	NO_SP	1.000079	0.000000	0.000000	0.000000	0.000000	0.000000	-	Protein does not contain a CCBD within the first 150 amino acids	0.998743758572651	false	-1.01112838403106	-0.890258778221315	NO	0.000	0.276	0.184	0.706	0.285	yes	IV	0.706	Pred.
MBK7451871.1	Anaerolineales bacterium	+	ambiguous	NO_SP	1.000069	0.000000	0.000000	0.000000	0.000000	0.000000	-	Protein does not contain a CCBD within the first 150 amino acids	1.000000000000000	true	-1.37839414341809	-0.986130822757802	NO	0.000	0.226	0.116	0.652	0.278	yes	IV	0.652	Pred.
HET74321.1	Acidobacteria bacterium	-	-	NO_SP	1.000051	0.000001	0.000000	0.000000	0.000000	0.000000	-	Protein does not contain a CCBD within the first 150 amino acids	0.000058161922508	false	-1.02322351967252	-1.05471148378802	NO	0.000	0.206	0.156	0.398	0.192	no	-	0.398	Pred.
OGI27845.1	Candidatus Melainabacteria bacterium RIFOXYA12_FULL_32_12	+	ambiguous	NO_SP	1.000061	0.000000	0.000000	0.000000	0.000000	0.000000	-	Protein does not contain a CCBD within the first 150 amino acids	1.000000000000000	true	-0.447125195932641	-0.326714861126345	NO	0.000	0.186	0.150	0.928	0.161	yes	IV	0.928	Pred.
GER80682.1	Candidatus Denitrolinea symbiosum	-	-	NO_SP	1.000049	0.000000	0.000000	0.000000	0.000000	0.000000	-	Protein does not contain a CCBD within the first 150 amino acids	0.999304421730460	false	-0.887411744655492	-1.19187916245865	NO	0.000	0.237	0.290	0.433	0.318	no	-	0.433	Pred.
PCH62431.1	SAR86 cluster bacterium	+	ambiguous	NO_SP	1.000070	0.000000	0.000000	0.000000	0.000000	0.000000	-	Protein does not contain a CCBD within the first 150 amino acids	0.999999966878497	true	-1.61181530397167	-1.41693653530078	NO	0.000	0.275	0.203	0.576	0.202	yes	IV	0.576	Pred.
HGR88419.1	Anaerolineae bacterium	-	-	NO_SP	1.000059	0.000000	0.000000	0.000000	0.000000	0.000000	-	Protein does not contain a CCBD within the first 150 amino acids	0.582357520496314	false	0.496924550480271	0.334006522728277	NO	0.000	0.271	0.115	0.416	0.170	no	-	0.416	Pred.
OGO64806.1	Chloroflexi bacterium RBG_19FT_COMBO_55_16	-	-	NO_SP	1.000058	0.000000	0.000000	0.000000	0.000000	0.000000	-	Protein does not contain a CCBD within the first 150 amino acids	0.069650898300533	false	-0.277586946184549	-0.508008157562585	NO	0.000	0.195	0.115	0.457	0.175	no	-	0.457	Pred.
NLI44832.1	Chloroflexi bacterium	-	-	NO_SP	1.000051	0.000000	0.000000	0.000000	0.000000	0.000000	-	Protein does not contain a CCBD within the first 150 amino acids	0.000000209738478	false	-0.924193810286545	-0.831802048657718	NO	0.000	0.194	0.203	0.342	0.144	no	-	0.342	Pred.
HHY86921.1	Verrucomicrobia bacterium	-	-	NO_SP	1.000077	0.000000	0.000000	0.000000	0.000000	0.000000	-	Protein does not contain a CCBD within the first 150 amino acids	0.000000000000384	false	-0.519230099133019	-0.99147412296417	NO	0.000	0.388	0.200	0.298	0.237	no	-	0.388	Pred.
NTU75005.1	Anaerolineaceae bacterium	+	ambiguous	NO_SP	1.000040	0.000001	0.000000	0.000000	0.000000	0.000000	-	Protein does not contain a CCBD within the first 150 amino acids	0.000000086281784	false	-0.39475190013177	-0.835646131458219	NO	0.000	0.243	0.121	0.557	0.193	yes	IV	0.557	Pred.
NMC85308.1	Anaerolineaceae bacterium	+	ambiguous	NO_SP	1.000065	0.000000	0.000000	0.000000	0.000000	0.000000	-	Protein does not contain a CCBD within the first 150 amino acids	0.993120193027594	false	-0.542725293999129	-1.13468067944794	NO	0.000	0.244	0.116	0.511	0.192	yes	IV	0.511	Pred.
MBH28502.1	Chloroflexi bacterium	-	-	NO_SP	1.000069	0.000000	0.000000	0.000000	0.000000	0.000000	-	Protein does not contain a CCBD within the first 150 amino acids	0.562186814666120	false	-0.221003252782979	0.305000972211877	NO	0.000	0.366	0.194	0.452	0.239	no	-	0.452	Pred.
MBS59830.1	Anaerolineaceae bacterium	-	-	NO_SP	1.000069	0.000000	0.000000	0.000000	0.000000	0.000000	-	Protein does not contain a CCBD within the first 150 amino acids	0.562186814666120	false	-0.182641553233065	0.351742121940211	NO	0.000	0.324	0.194	0.447	0.306	no	-	0.447	Pred.
HEN75402.1	Chloroflexi bacterium	+	III	NO_SP	1.000057	0.000000	0.000000	0.000000	0.000000	0.000000	-	Protein does not contain a CCBD within the first 150 amino acids	0.999987484010154	true	-0.250657899678118	-0.227552035458216	NO	0.000	0.325	0.204	0.347	0.216	no	-	0.347	Pred.
NQT35227.1	bacterium	+	ambiguous	NO_SP	1.000075	0.000000	0.000000	0.000000	0.000000	0.000000	-	Protein does not contain a CCBD within the first 150 amino acids	0.251106380655697	false	-1.48336445934951	-1.32678318445262	NO	0.000	0.334	0.194	0.523	0.190	yes	IV	0.523	Pred.
WP_131780242.1	Fluoribacter bozemanae	+	ambiguous	NO_SP	1.000055	0.000000	0.000000	0.000000	0.000000	0.000000	-	Protein does not contain a CCBD within the first 150 amino acids	0.993401194939782	false	-1.314680999582	-1.51279255269106	NO	0.000	0.290	0.221	0.816	0.254	yes	IV	0.816	Pred.
MBN2411390.1	candidate division KSB1 bacterium	+	ambiguous	NO_SP	1.000061	0.000000	0.000000	0.000000	0.000000	0.000000	-	Protein does not contain a CCBD within the first 150 amino acids	0.000005165943695	false	-0.29940924423101	-0.532476070992897	NO	0.000	0.310	0.116	0.893	0.211	yes	IV	0.893	Pred.
NLW88200.1	Clostridiaceae bacterium	-	-	NO_SP	1.000059	0.000000	0.000000	0.000000	0.000000	0.000000	-	Protein does not contain a CCBD within the first 150 amino acids	0.999836375059035	false	-0.431998717850912	-0.377262307525088	NO	0.000	0.246	0.320	0.481	0.203	no	-	0.481	Pred.
HIB22469.1	Rhodospirillales bacterium	-	-	NO_SP	1.000049	0.000001	0.000000	0.000000	0.000000	0.000000	-	Protein does not contain a CCBD within the first 150 amino acids	0.000004820554197	false	-0.511312960958358	-0.253804287515938	NO	0.000	0.588	0.329	0.576	0.315	yes	II	0.588	Pred.
NMC14678.1	Chloroflexi bacterium	+	ambiguous	NO_SP	1.000056	0.000000	0.000000	0.000000	0.000000	0.000000	-	Protein does not contain a CCBD within the first 150 amino acids	0.999999735656122	true	-1.27346362615455	-1.42632284913046	NO	0.000	0.123	0.116	0.741	0.200	yes	IV	0.741	Pred.
RIK27710.1	Anaerolineae bacterium	-	-	NO_SP	1.000091	0.000000	0.000000	0.000000	0.000000	0.000000	-	Protein does not contain a CCBD within the first 150 amino acids	0.999304421730460	false	-0.887411744655492	-1.19187916245865	NO	0.000	0.265	0.289	0.433	0.306	no	-	0.433	Pred.
OQY81355.1	Anaerolineae bacterium UTCFX3	-	-	NO_SP	1.000091	0.000000	0.000000	0.000000	0.000000	0.000000	-	Protein does not contain a CCBD within the first 150 amino acids	0.999304421730460	false	-0.887411744655492	-1.19187916245865	NO	0.000	0.265	0.289	0.416	0.330	no	-	0.416	Pred.
MBN2501862.1	Anaerolineales bacterium	+	ambiguous	NO_SP	1.000055	0.000001	0.000000	0.000000	0.000000	0.000000	-	Protein does not contain a CCBD within the first 150 amino acids	0.906422947694404	false	-0.300800114262362	-0.99235105662347	NO	0.000	0.311	0.120	0.516	0.223	yes	IV	0.516	Pred.
OGK23214.1	Candidatus Roizmanbacteria bacterium RIFCSPHIGHO2_02_FULL_37_24	+	ambiguous	NO_SP	1.000068	0.000000	0.000000	0.000000	0.000000	0.000000	-	Protein does not contain a CCBD within the first 150 amino acids	0.000844321475588	false	-0.725246456182562	-1.32579801025719	NO	0.000	0.397	0.115	0.897	0.231	yes	IV	0.897	Pred.
RIK54875.1	Chloroflexi bacterium	-	-	NO_SP	1.000074	0.000000	0.000000	0.000000	0.000000	0.000000	-	Protein does not contain a CCBD within the first 150 amino acids	0.000000269427703	false	-1.45055098249406	-1.54583605563571	NO	0.000	0.163	0.001	0.326	0.089	no	-	0.326	Pred.
OQY58529.1	Desulfobacteraceae bacterium 4572_88	+	IV	NO_SP	1.000038	0.000000	0.000000	0.000000	0.000000	0.000000	-	Protein does not contain a CCBD within the first 150 amino acids	0.000000000555392	false	1.01556835508583	0.530624150392887	YES	0.000	0.238	0.169	0.699	0.209	yes	IV	0.699	Pred.
MBA3583127.1	Gemmatimonadetes bacterium	+	III	NO_SP	1.000048	0.000000	0.000000	0.000000	0.000000	0.000000	-	Protein does not contain a CCBD within the first 150 amino acids	0.999999999998653	true	-0.777027684427646	-0.894786208093945	NO	0.000	0.318	0.348	0.333	0.184	no	-	0.348	Pred.
MBI2784960.1	Legionella longbeachae	+	ambiguous	NO_SP	1.000040	0.000000	0.000000	0.000000	0.000000	0.000000	-	Protein does not contain a CCBD within the first 150 amino acids	0.973893639033522	false	-0.346961165206623	-0.836906280777172	NO	0.000	0.342	0.116	0.816	0.255	yes	IV	0.816	Pred.
NUM82152.1	bacterium	+	ambiguous	NO_SP	1.000057	0.000000	0.000000	0.000000	0.000000	0.000000	-	Protein does not contain a CCBD within the first 150 amino acids	0.000000000097132	false	-1.27274067937168	-1.76988397282396	NO	0.000	0.205	0.111	0.632	0.299	yes	IV	0.632	Pred.
MAT40936.1	Anaerolineaceae bacterium	+	ambiguous	NO_SP	1.000058	0.000000	0.000000	0.000000	0.000000	0.000000	-	Protein does not contain a CCBD within the first 150 amino acids	0.000031576746903	false	-1.05216088043323	-0.461593481617142	NO	0.000	0.217	0.291	0.928	0.231	yes	IV	0.928	Pred.
NQU30807.1	Anaerolineae bacterium	+	ambiguous	NO_SP	1.000059	0.000001	0.000000	0.000000	0.000000	0.000000	-	Protein does not contain a CCBD within the first 150 amino acids	0.968400761455835	false	-0.0170425489915949	-0.387053991699372	NO	0.000	0.250	0.002	0.731	0.104	yes	IV	0.731	Pred.
NOT05641.1	Anaerolineales bacterium	+	ambiguous	NO_SP	1.000052	0.000000	0.000000	0.000000	0.000000	0.000000	-	Protein does not contain a CCBD within the first 150 amino acids	0.000006820644531	false	-0.962618254947472	-0.801861101045167	NO	0.000	0.330	0.121	0.618	0.250	yes	IV	0.618	Pred.
MBK9601093.1	Anaerolineales bacterium	-	-	NO_SP	1.000084	0.000000	0.000000	0.000000	0.000000	0.000000	-	Protein does not contain a CCBD within the first 150 amino acids	0.007660005100828	false	-0.440345059307773	-0.520336262379002	NO	0.000	0.220	0.001	0.380	0.173	no	-	0.380	Pred.
NMD26826.1	Chloroflexi bacterium	-	-	NO_SP	1.000036	0.000006	0.000000	0.000000	0.000000	0.000000	-	Protein does not contain a CCBD within the first 150 amino acids	0.990029012352869	false	-1.04477427969226	-1.01140928181587	NO	0.000	0.194	0.340	0.421	0.170	no	-	0.421	Pred.
CDC21467.1	Clostridium sp. CAG:306	+	IV	NO_SP	1.000068	0.000000	0.000000	0.000000	0.000000	0.000000	-	Protein does not contain a CCBD within the first 150 amino acids	0.000000000000000	false	0.825503243959234	0.3762431553577	YES	0.000	0.105	0.150	0.810	0.280	yes	IV	0.810	Pred.
WP_182352195.1	Legionella sp. PC1000	+	ambiguous	NO_SP	1.000065	0.000000	0.000000	0.000000	0.000000	0.000000	-	Protein does not contain a CCBD within the first 150 amino acids	0.999596534499738	false	-1.09112644881563	-1.31374543860768	NO	0.000	0.418	0.233	0.948	0.372	yes	IV	0.948	Pred.
OVE79623.1	bacterium J17	+	ambiguous	NO_SP	1.000057	0.000000	0.000000	0.000000	0.000000	0.000000	-	Protein does not contain a CCBD within the first 150 amino acids	0.000000000000000	false	-1.42368698508831	-1.15498813442496	NO	0.000	0.273	0.216	0.857	0.131	yes	IV	0.857	Pred.
MYE26348.1	Chloroflexi bacterium	-	-	NO_SP	1.000055	0.000000	0.000000	0.000000	0.000000	0.000000	-	Protein does not contain a CCBD within the first 150 amino acids	0.000000000001006	false	-1.56630865471343	-1.62379891770277	NO	0.000	0.385	0.144	0.411	0.217	no	-	0.411	Pred.
MBN2493777.1	Deltaproteobacteria bacterium	-	-	NO_SP	1.000072	0.000000	0.000000	0.000000	0.000000	0.000000	-	Protein does not contain a CCBD within the first 150 amino acids	0.018735381831003	false	0.117487255748821	0.103566125108534	NO	0.000	0.235	0.262	0.322	0.135	no	-	0.322	Pred.
HER43400.1	Candidatus Eisenbacteria bacterium	-	-	NO_SP	1.000059	0.000000	0.000000	0.000000	0.000000	0.000000	-	Protein does not contain a CCBD within the first 150 amino acids	0.000000000000000	false	-0.549338170421948	-0.409524178295112	NO	0.000	0.367	0.378	0.410	0.338	no	-	0.410	Pred.
NUQ58156.1	Anaerolineales bacterium	-	-	NO_SP	1.000056	0.000000	0.000000	0.000000	0.000000	0.000000	-	Protein does not contain a CCBD within the first 150 amino acids	0.000046685296199	false	-1.45055098249406	-1.54583605563571	NO	0.000	0.190	0.001	0.341	0.093	no	-	0.341	Pred.
RME86740.1	Anaerolineae bacterium	-	-	NO_SP	1.000059	0.000000	0.000000	0.000000	0.000000	0.000000	-	Protein does not contain a CCBD within the first 150 amino acids	0.000000000000018	false	-1.6580685418296	-1.61194248346113	NO	0.000	0.259	0.115	0.368	0.170	no	-	0.368	Pred.
MBC8330705.1	Anaerolineae bacterium	-	-	NO_SP	1.000056	0.000000	0.000000	0.000000	0.000000	0.000000	-	Protein does not contain a CCBD within the first 150 amino acids	0.000000061798956	false	-0.437554518825386	-0.768136457557745	NO	0.000	0.241	0.115	0.447	0.260	no	-	0.447	Pred.
MBL6966690.1	Anaerolineales bacterium	-	-	NO_SP	1.000056	0.000000	0.000000	0.000000	0.000000	0.000000	-	Protein does not contain a CCBD within the first 150 amino acids	0.000000061798956	false	-0.445534001902885	-0.741245581785715	NO	0.000	0.228	0.115	0.442	0.220	no	-	0.442	Pred.
KAA3642219.1	Chloroflexi bacterium	+	ambiguous	NO_SP	1.000049	0.000000	0.000000	0.000000	0.000000	0.000000	-	Protein does not contain a CCBD within the first 150 amino acids	0.999939304855464	true	-1.45631834115194	-1.13393634030345	NO	0.000	0.289	0.209	0.630	0.330	yes	IV	0.630	Pred.
PIT97450.1	Candidatus Berkelbacteria bacterium CG10_big_fil_rev_8_21_14_0_10_41_12	+	ambiguous	NO_SP	1.000041	0.000000	0.000000	0.000000	0.000000	0.000000	-	Protein does not contain a CCBD within the first 150 amino acids	0.000099152408008	false	-1.29897221795626	-1.484326005905	NO	0.000	0.195	0.174	0.789	0.112	yes	IV	0.789	Pred.
MBK8781838.1	Anaerolineales bacterium	+	ambiguous	NO_SP	1.000056	0.000000	0.000000	0.000000	0.000000	0.000000	-	Protein does not contain a CCBD within the first 150 amino acids	0.999999999992643	true	-0.922575608855192	-1.04862029513103	NO	0.000	0.312	0.230	0.536	0.360	yes	IV	0.536	Pred.
OGK38554.1	Candidatus Roizmanbacteria bacterium RIFCSPHIGHO2_12_FULL_44_10	+	ambiguous	NO_SP	1.000057	0.000000	0.000000	0.000000	0.000000	0.000000	-	Protein does not contain a CCBD within the first 150 amino acids	0.999972899192901	true	-1.09550535305333	-1.2776114797115	NO	0.000	0.352	0.188	0.879	0.226	yes	IV	0.879	Pred.
MBK7320222.1	Anaerolineales bacterium	-	-	NO_SP	1.000084	0.000000	0.000000	0.000000	0.000000	0.000000	-	Protein does not contain a CCBD within the first 150 amino acids	0.007660005100828	false	-0.440345059307773	-0.520336262379002	NO	0.000	0.293	0.001	0.408	0.240	no	-	0.408	Pred.
MBL0347706.1	Anaerolineales bacterium	-	-	NO_SP	1.000084	0.000000	0.000000	0.000000	0.000000	0.000000	-	Protein does not contain a CCBD within the first 150 amino acids	0.007660005100828	false	-0.440345059307773	-0.520336262379002	NO	0.000	0.244	0.121	0.408	0.215	no	-	0.408	Pred.
MBN2226944.1	candidate division Zixibacteria bacterium	+	III	NO_SP	1.000037	0.000000	0.000000	0.000000	0.000000	0.000000	-	Protein does not contain a CCBD within the first 150 amino acids	0.999998657910204	true	-0.120711540762575	-0.179307830602089	NO	0.000	0.286	0.150	0.463	0.338	no	-	0.463	Pred.
MBC7815357.1	Planctomycetaceae bacterium	-	-	NO_SP	1.000053	0.000000	0.000000	0.000000	0.000000	0.000000	-	Protein does not contain a CCBD within the first 150 amino acids	0.000867606396722	false	-0.896502881818128	-0.728135862695068	NO	0.000	0.411	0.231	0.433	0.334	no	-	0.433	Pred.
WP_074318007.1	Singulisphaera sp. GP187	-	-	NO_SP	1.000048	0.000001	0.000000	0.000000	0.000000	0.000000	-	Protein does not contain a CCBD within the first 150 amino acids	0.000343907144636	false	-0.872878400615703	-0.54674788798502	NO	0.000	0.355	0.177	0.384	0.329	no	-	0.384	Pred.
WP_019235503.1	Legionella anisa	+	ambiguous	NO_SP	1.000067	0.000000	0.000000	0.000000	0.000000	0.000000	-	Protein does not contain a CCBD within the first 150 amino acids	0.853532737963590	false	-1.0919315032736	-1.2714703522492	NO	0.000	0.318	0.203	0.920	0.288	yes	IV	0.920	Pred.
MBE9480174.1	Bacteroidetes bacterium	+	ambiguous	NO_SP	1.000073	0.000000	0.000000	0.000000	0.000000	0.000000	-	Protein does not contain a CCBD within the first 150 amino acids	0.000000041338691	false	-0.21827113564388	-0.384353618061294	NO	0.000	0.207	0.157	0.859	0.140	yes	IV	0.859	Pred.
WP_047112279.1	Brachyspira hyodysenteriae	+	ambiguous	NO_SP	1.000063	0.000000	0.000000	0.000000	0.000000	0.000000	-	Protein does not contain a CCBD within the first 150 amino acids	0.992489597221579	false	-0.589833720555076	-0.362679384368578	NO	0.044	0.505	0.285	0.810	0.296	yes	IV	0.810	Pred.
MBN8550175.1	Deltaproteobacteria bacterium	-	-	NO_SP	1.000068	0.000000	0.000000	0.000000	0.000000	0.000000	-	Protein does not contain a CCBD within the first 150 amino acids	0.000000000000033	false	-0.955814980931178	-1.57176403700384	NO	0.000	0.209	0.221	0.425	0.233	no	-	0.425	Pred.
WP_047115416.1	Brachyspira hyodysenteriae	+	ambiguous	NO_SP	1.000063	0.000000	0.000000	0.000000	0.000000	0.000000	-	Protein does not contain a CCBD within the first 150 amino acids	0.992489597221579	false	-0.605769889583495	-0.386970351191538	NO	0.039	0.505	0.285	0.844	0.296	yes	IV	0.844	Pred.
MBK8618022.1	Anaerolineales bacterium	+	ambiguous	NO_SP	1.000068	0.000000	0.000000	0.000000	0.000000	0.000000	-	Protein does not contain a CCBD within the first 150 amino acids	0.999999997760557	true	-0.389292550504438	-1.51187490080143	NO	0.000	0.507	0.180	0.604	0.452	yes	IV	0.604	Pred.
DAB26260.1	Candidatus Gastranaerophilales bacterium HUM_21	+	ambiguous	NO_SP	1.000078	0.000000	0.000000	0.000000	0.000000	0.000000	-	Protein does not contain a CCBD within the first 150 amino acids	0.000000000000000	false	-1.2550403459617	-0.814507040944852	NO	0.000	0.223	0.102	0.649	0.187	yes	IV	0.649	Pred.
KAA0224632.1	Armatimonadetes bacterium	-	-	NO_SP	1.000064	0.000000	0.000000	0.000000	0.000000	0.000000	-	Protein does not contain a CCBD within the first 150 amino acids	0.000000000184529	false	-0.660963541380945	-0.586841634827103	NO	0.000	0.238	0.227	0.419	0.118	no	-	0.419	Pred.
MBL8078551.1	Anaerolineales bacterium	+	ambiguous	NO_SP	1.000050	0.000000	0.000000	0.000000	0.000000	0.000000	-	Protein does not contain a CCBD within the first 150 amino acids	1.000000000000000	true	-0.944259438050926	-1.20897342674877	NO	0.000	0.262	0.157	0.556	0.143	yes	IV	0.556	Pred.
MBN2537375.1	candidate division WOR-3 bacterium	+	III	NO_SP	1.000064	0.000000	0.000000	0.000000	0.000000	0.000000	-	Protein does not contain a CCBD within the first 150 amino acids	0.999999999734587	true	-0.268693681400302	-0.855892928224153	NO	0.000	0.327	0.154	0.384	0.334	no	-	0.384	Pred.
PYV43933.1	Acidobacteria bacterium	+	ambiguous	NO_SP	1.000079	0.000000	0.000000	0.000000	0.000000	0.000000	-	Protein does not contain a CCBD within the first 150 amino acids	0.999999999999369	true	-1.01512570702694	-1.35426993646315	NO	0.000	0.230	0.220	0.775	0.162	yes	IV	0.775	Pred.
MBC8102143.1	Cytophagales bacterium	+	III	NO_SP	1.000060	0.000001	0.000000	0.000000	0.000000	0.000000	-	Protein does not contain a CCBD within the first 150 amino acids	1.000000000000000	true	-1.29121450532382	-1.8676659791637	NO	0.000	0.374	0.507	0.491	0.461	yes	III	0.507	Pred.
RYG15600.1	bacterium	+	ambiguous	NO_SP	1.000048	0.000000	0.000000	0.000000	0.000000	0.000000	-	Protein does not contain a CCBD within the first 150 amino acids	0.002244962750865	false	-0.504380654133231	-0.374954750426956	NO	0.000	0.203	0.173	0.529	0.222	yes	IV	0.529	Pred.
OQA27327.1	Chloroflexi bacterium ADurb.Bin344	+	ambiguous	NO_SP	1.000059	0.000000	0.000000	0.000000	0.000000	0.000000	-	Protein does not contain a CCBD within the first 150 amino acids	0.000010728599489	false	-0.286602921011154	-0.635631416765462	NO	0.000	0.285	0.116	0.854	0.225	yes	IV	0.854	Pred.
NKB32780.1	Pseudomonadales bacterium	+	ambiguous	NO_SP	1.000071	0.000000	0.000000	0.000000	0.000000	0.000000	-	Protein does not contain a CCBD within the first 150 amino acids	0.000000126878983	false	-0.792816309426077	-1.15980885370124	NO	0.000	0.306	0.233	0.820	0.286	yes	IV	0.820	Pred.
WP_047116482.1	Brachyspira hyodysenteriae	+	ambiguous	NO_SP	1.000062	0.000000	0.000000	0.000000	0.000000	0.000000	-	Protein does not contain a CCBD within the first 150 amino acids	0.996471940932933	false	-0.589833720555076	-0.362679384368578	NO	0.050	0.531	0.294	0.810	0.296	yes	IV	0.810	Pred.
MBL1149828.1	Armatimonadetes bacterium	-	-	NO_SP	1.000048	0.000000	0.000000	0.000000	0.000000	0.000000	-	Protein does not contain a CCBD within the first 150 amino acids	0.000000000067730	false	-0.473143456529965	-0.456881303645562	NO	0.000	0.252	0.160	0.438	0.193	no	-	0.438	Pred.
MBN1266340.1	Anaerolineales bacterium	+	ambiguous	NO_SP	1.000068	0.000000	0.000000	0.000000	0.000000	0.000000	-	Protein does not contain a CCBD within the first 150 amino acids	0.999999999999986	true	-0.830204966690653	-1.20441819252291	NO	0.000	0.236	0.120	0.643	0.203	yes	IV	0.643	Pred.
NTW43066.1	Anaerolineaceae bacterium	+	ambiguous	NO_SP	1.000066	0.000000	0.000000	0.000000	0.000000	0.000000	-	Protein does not contain a CCBD within the first 150 amino acids	0.018295218344664	false	0.00868629037061086	-0.433966629742765	NO	0.000	0.300	0.137	0.637	0.322	yes	IV	0.637	Pred.
WP_085169491.1	Brachyspira hyodysenteriae	+	ambiguous	NO_SP	1.000062	0.000000	0.000000	0.000000	0.000000	0.000000	-	Protein does not contain a CCBD within the first 150 amino acids	0.996471940932933	false	-0.589833720555076	-0.362679384368578	NO	0.044	0.550	0.285	0.810	0.296	yes	IV	0.810	Pred.
MBN2391089.1	Anaerolineae bacterium	-	-	NO_SP	1.000063	0.000000	0.000000	0.000000	0.000000	0.000000	-	Protein does not contain a CCBD within the first 150 amino acids	0.017340817503693	false	0.442196503825171	0.213881649992688	NO	0.000	0.285	0.183	0.476	0.222	no	-	0.476	Pred.
MBT73843.1	Gammaproteobacteria bacterium	+	ambiguous	NO_SP	1.000034	0.000000	0.000000	0.000000	0.000000	0.000000	-	Protein does not contain a CCBD within the first 150 amino acids	0.000011522845878	false	0.201161039836297	-0.0396803773803129	NO	0.000	0.238	0.116	0.768	0.201	yes	IV	0.768	Pred.
WP_144106387.1	Brachyspira hyodysenteriae	+	ambiguous	NO_SP	1.000082	0.000000	0.000000	0.000000	0.000000	0.000000	-	Protein does not contain a CCBD within the first 150 amino acids	0.992489597221579	false	-0.589833720555076	-0.362679384368578	NO	0.044	0.505	0.285	0.810	0.296	yes	IV	0.810	Pred.
PKO15985.1	Chloroflexi bacterium HGW-Chloroflexi-10	+	ambiguous	NO_SP	1.000036	0.000000	0.000000	0.000000	0.000000	0.000000	-	Protein does not contain a CCBD within the first 150 amino acids	1.000000000000000	true	-2.12107412725639	-1.97013021105476	NO	0.000	0.296	0.184	0.836	0.235	yes	IV	0.836	Pred.
RYG24024.1	bacterium	+	III	NO_SP	1.000039	0.000000	0.000000	0.000000	0.000000	0.000000	-	Protein does not contain a CCBD within the first 150 amino acids	0.999999999978541	true	-0.266049872288839	-0.604808715358222	NO	0.000	0.333	0.153	0.401	0.166	no	-	0.401	Pred.
NLE84229.1	Chloroflexi bacterium	+	ambiguous	NO_SP	1.000060	0.000001	0.000000	0.000000	0.000000	0.000000	-	Protein does not contain a CCBD within the first 150 amino acids	0.684544328798425	false	0.22789229312171	-0.312720926641435	NO	0.000	0.238	0.116	0.699	0.237	yes	IV	0.699	Pred.
MBN2400449.1	Candidatus Aminicenantes bacterium	+	ambiguous	NO_SP	1.000068	0.000001	0.000000	0.000000	0.000000	0.000000	-	Protein does not contain a CCBD within the first 150 amino acids	0.032427818333529	false	-1.17081533907411	-0.846314641482623	NO	0.000	0.285	0.121	0.513	0.207	yes	IV	0.513	Pred.
MBC8336782.1	Anaerolineales bacterium	+	ambiguous	NO_SP	1.000060	0.000001	0.000000	0.000000	0.000000	0.000000	-	Protein does not contain a CCBD within the first 150 amino acids	0.055456617821143	false	-0.0170425489915949	-0.387053991699372	NO	0.000	0.238	0.116	0.709	0.084	yes	IV	0.709	Pred.
KJS28347.1	Desulfatitalea sp. BRH_c12	+	III	NO_SP	1.000075	0.000000	0.000000	0.000000	0.000000	0.000000	-	Protein does not contain a CCBD within the first 150 amino acids	0.999999999959960	true	-1.17992103178764	-0.752838213657214	NO	0.000	0.355	0.204	0.491	0.261	no	-	0.491	Pred.
OGY22870.1	Candidatus Woykebacteria bacterium RBG_13_40_15	+	ambiguous	NO_SP	1.000081	0.000000	0.000000	0.000000	0.000000	0.000000	-	Protein does not contain a CCBD within the first 150 amino acids	0.999999969055389	true	0.71932209765841	0.540409467612973	YES	0.000	0.383	0.216	0.885	0.148	yes	IV	0.885	Pred.
KAA3632204.1	Calditrichaeota bacterium	+	IV	NO_SP	1.000070	0.000000	0.000000	0.000000	0.000000	0.000000	-	Protein does not contain a CCBD within the first 150 amino acids	0.544098068340063	false	0.662191798897417	0.591770605999112	YES	0.000	0.462	0.177	0.908	0.273	yes	IV	0.908	Pred.
GAK50560.1	Candidatus Moduliflexus flocculans	-	-	NO_SP	1.000050	0.000000	0.000000	0.000000	0.000000	0.000000	-	Protein does not contain a CCBD within the first 150 amino acids	0.000081083854115	false	-0.651412882069883	-0.408840321052891	NO	0.000	0.195	0.344	0.432	0.287	no	-	0.432	Pred.
MBI5952731.1	Chloroflexi bacterium	+	ambiguous	NO_SP	1.000078	0.000000	0.000000	0.000000	0.000000	0.000000	-	Protein does not contain a CCBD within the first 150 amino acids	0.000005164842897	false	-1.19347355043851	-1.47164577052727	NO	0.000	0.218	0.152	0.621	0.230	yes	IV	0.621	Pred.
OGN94032.1	Chloroflexi bacterium RBG_13_48_10	+	ambiguous	NO_SP	1.000071	0.000000	0.000000	0.000000	0.000000	0.000000	-	Protein does not contain a CCBD within the first 150 amino acids	0.865412135504532	false	-0.477492167706197	-1.22084714124981	NO	0.000	0.292	0.140	0.535	0.243	yes	IV	0.535	Pred.
HBO34396.1	Anaerolineaceae bacterium	+	ambiguous	NO_SP	1.000052	0.000000	0.000000	0.000000	0.000000	0.000000	-	Protein does not contain a CCBD within the first 150 amino acids	0.000000000000013	false	-0.156070444436825	-0.945702579841909	NO	0.000	0.194	0.116	0.637	0.140	yes	IV	0.637	Pred.
OGN96994.1	Chloroflexi bacterium RBG_13_50_21	+	ambiguous	NO_SP	1.000052	0.000000	0.000000	0.000000	0.000000	0.000000	-	Protein does not contain a CCBD within the first 150 amino acids	0.000800973825991	false	-0.494154249382749	-1.37568207194592	NO	0.000	0.222	0.144	0.531	0.271	yes	IV	0.531	Pred.
WP_041064101.1	Thiolapillus brandeum	+	ambiguous	NO_SP	1.000077	0.000000	0.000000	0.000000	0.000000	0.000000	-	Protein does not contain a CCBD within the first 150 amino acids	0.084618785140080	false	-0.462992434121461	-0.350357734470528	NO	0.000	0.319	0.308	0.557	0.338	yes	IV	0.557	Pred.
MBM3178960.1	Chloroflexi bacterium	+	ambiguous	NO_SP	1.000043	0.000000	0.000000	0.000000	0.000000	0.000000	-	Protein does not contain a CCBD within the first 150 amino acids	0.000070065335781	false	-0.784930274954868	-0.764157444720037	NO	0.000	0.307	0.121	0.599	0.236	yes	IV	0.599	Pred.
MBK8190661.1	Vampirovibrionales bacterium	+	ambiguous	NO_SP	1.000038	0.000000	0.000000	0.000000	0.000000	0.000000	-	Protein does not contain a CCBD within the first 150 amino acids	0.009879501464615	false	-1.15726009201904	-0.865291256223714	NO	0.000	0.414	0.350	0.504	0.369	yes	IV	0.504	Pred.
MBI4847173.1	Nitrospirae bacterium	+	ambiguous	NO_SP	1.000061	0.000001	0.000000	0.000000	0.000000	0.000000	-	Protein does not contain a CCBD within the first 150 amino acids	0.006725382531309	false	-0.388751460072398	-0.535236011851475	NO	0.000	0.262	0.248	0.863	0.307	yes	IV	0.863	Pred.
TET38593.1	Anaerolineales bacterium	+	ambiguous	NO_SP	1.000040	0.000000	0.000000	0.000000	0.000000	0.000000	-	Protein does not contain a CCBD within the first 150 amino acids	0.000000000000024	false	-1.44985486271808	-1.28311832623395	NO	0.000	0.195	0.254	0.541	0.110	yes	IV	0.541	Pred.
NSW92673.1	Firmicutes bacterium	+	ambiguous	NO_SP	1.000073	0.000000	0.000000	0.000000	0.000000	0.000000	-	Protein does not contain a CCBD within the first 150 amino acids	0.999999999999939	true	-1.84251838244973	-1.75759614548265	NO	0.000	0.224	0.116	0.859	0.111	yes	IV	0.859	Pred.
HDQ35109.1	Chloroflexi bacterium	-	-	NO_SP	1.000059	0.000000	0.000000	0.000000	0.000000	0.000000	-	Protein does not contain a CCBD within the first 150 amino acids	0.000409588478525	false	-1.12345396559123	-0.965118808566833	NO	0.000	0.485	0.368	0.298	0.385	no	-	0.485	Pred.
MBE2223834.1	Anaerolineae bacterium	+	ambiguous	NO_SP	1.000073	0.000000	0.000000	0.000000	0.000000	0.000000	-	Protein does not contain a CCBD within the first 150 amino acids	0.001547905016656	false	0.0227567171899357	-0.574536044013931	NO	0.000	0.242	0.001	0.582	0.314	yes	IV	0.582	Pred.
HCK67497.1	Anaerolineae bacterium	+	ambiguous	NO_SP	1.000035	0.000002	0.000000	0.000000	0.000000	0.000000	-	Protein does not contain a CCBD within the first 150 amino acids	0.000000417349493	false	-0.117642907124782	-0.870920192765404	NO	0.000	0.192	0.121	0.610	0.141	yes	IV	0.610	Pred.
MBA2459846.1	Gemmatimonadales bacterium	-	-	NO_SP	1.000069	0.000000	0.000000	0.000000	0.000000	0.000000	-	Protein does not contain a CCBD within the first 150 amino acids	0.004903613865954	false	0.0128801773791885	-0.158392493596574	NO	0.000	0.461	0.369	0.347	0.345	no	-	0.461	Pred.
MBA4391645.1	Syntrophus sp. (in: Bacteria)	+	ambiguous	NO_SP	1.000062	0.000000	0.000000	0.000000	0.000000	0.000000	-	Protein does not contain a CCBD within the first 150 amino acids	0.999999952047941	true	-1.05432218716021	-1.14782180129344	NO	0.000	0.285	0.222	0.723	0.248	yes	IV	0.723	Pred.
MBM3125174.1	Chloroflexi bacterium	-	-	NO_SP	1.000055	0.000000	0.000000	0.000000	0.000000	0.000000	-	Protein does not contain a CCBD within the first 150 amino acids	0.000000498568186	false	-0.441012588846108	-0.306419244463095	NO	0.000	0.331	0.120	0.454	0.249	no	-	0.454	Pred.
HEC80776.1	Firmicutes bacterium	-	-	NO_SP	1.000038	0.000000	0.000000	0.000000	0.000000	0.000000	-	Protein does not contain a CCBD within the first 150 amino acids	0.000000042701505	false	-0.479793775513867	-0.273811430800791	NO	0.000	0.195	0.154	0.472	0.140	no	-	0.472	Pred.
NMC00756.1	Chloroflexi bacterium	-	-	NO_SP	1.000029	0.000000	0.000000	0.000000	0.000000	0.000000	-	Protein does not contain a CCBD within the first 150 amino acids	0.962660093529031	false	0.0394049254762612	0.231776477985608	NO	0.000	0.391	0.268	0.376	0.306	no	-	0.391	Pred.
RLC40154.1	Candidatus Coatesbacteria bacterium	-	-	NO_SP	1.000038	0.000000	0.000000	0.000000	0.000000	0.000000	-	Protein does not contain a CCBD within the first 150 amino acids	0.000000042701505	false	-0.479793775513867	-0.273811430800791	NO	0.000	0.160	0.154	0.487	0.140	no	-	0.487	Pred.
RLC39650.1	Candidatus Coatesbacteria bacterium	+	ambiguous	NO_SP	1.000038	0.000000	0.000000	0.000000	0.000000	0.000000	-	Protein does not contain a CCBD within the first 150 amino acids	0.000000042701505	false	-0.479793775513867	-0.273811430800791	NO	0.000	0.160	0.154	0.508	0.113	yes	IV	0.508	Pred.
OQA03834.1	bacterium ADurb.Bin400	+	ambiguous	NO_SP	1.000070	0.000000	0.000000	0.000000	0.000000	0.000000	-	Protein does not contain a CCBD within the first 150 amino acids	0.999995698106705	true	-0.500526337302213	-0.492565589664534	NO	0.000	0.218	0.154	0.822	0.161	yes	IV	0.822	Pred.
WP_062423336.1	Leptolinea tardivitalis	+	ambiguous	NO_SP	1.000056	0.000000	0.000000	0.000000	0.000000	0.000000	-	Protein does not contain a CCBD within the first 150 amino acids	0.738867190928196	false	-0.774383444548765	-1.08873294795164	NO	0.000	0.253	0.123	0.954	0.273	yes	IV	0.954	Pred.
MBI5825295.1	Chloroflexi bacterium	+	ambiguous	NO_SP	1.000074	0.000000	0.000000	0.000000	0.000000	0.000000	-	Protein does not contain a CCBD within the first 150 amino acids	0.999999999833816	true	-0.641167938799597	-0.926333890631921	NO	0.000	0.435	0.266	0.632	0.394	yes	IV	0.632	Pred.
NOR89485.1	Anaerolineales bacterium	+	ambiguous	NO_SP	1.000081	0.000000	0.000000	0.000000	0.000000	0.000000	-	Protein does not contain a CCBD within the first 150 amino acids	0.989404950945174	false	-0.646013208375671	-0.755478289318357	NO	0.000	0.262	0.204	0.771	0.237	yes	IV	0.771	Pred.
WP_015250666.1	Singulisphaera acidiphila	-	-	NO_SP	1.000038	0.000004	0.000000	0.000000	0.000000	0.000000	-	Protein does not contain a CCBD within the first 150 amino acids	0.000000001409753	false	-0.343754248225286	-0.386552218804117	NO	0.000	0.295	0.139	0.421	0.293	no	-	0.421	Pred.
WP_062195160.1	Anaerolinea thermolimosa	-	-	NO_SP	1.000073	0.000000	0.000000	0.000000	0.000000	0.000000	-	Protein does not contain a CCBD within the first 150 amino acids	0.996223764263567	false	-0.943844990645062	-0.720603847629916	NO	0.000	0.227	0.154	0.433	0.211	no	-	0.433	Pred.
MBE3119483.1	Candidatus Atribacteria bacterium	-	-	NO_SP	1.000082	0.000000	0.000000	0.000000	0.000000	0.000000	-	Protein does not contain a CCBD within the first 150 amino acids	0.000019734025757	false	-1.05568187043665	-1.2558234206498	NO	0.000	0.355	0.184	0.433	0.345	no	-	0.433	Pred.
PYV86198.1	Acidobacteria bacterium	+	ambiguous	NO_SP	1.000068	0.000000	0.000000	0.000000	0.000000	0.000000	-	Protein does not contain a CCBD within the first 150 amino acids	0.999999999992988	true	-0.200567186121832	-0.837142866589452	NO	0.000	0.296	0.199	0.823	0.190	yes	IV	0.823	Pred.
MBE9474834.1	Chloroflexi bacterium	+	ambiguous	NO_SP	1.000043	0.000001	0.000000	0.000000	0.000000	0.000000	-	Protein does not contain a CCBD within the first 150 amino acids	0.003614624924302	false	-0.698038703750434	-0.596298368070115	NO	0.000	0.195	0.218	0.902	0.205	yes	IV	0.902	Pred.
TET67308.1	Candidatus Aminicenantes bacterium	+	ambiguous	NO_SP	1.000070	0.000003	0.000000	0.000000	0.000000	0.000000	-	Protein does not contain a CCBD within the first 150 amino acids	0.000000000167145	false	-0.983306941656489	-0.683069839896144	NO	0.000	0.242	0.002	0.714	0.134	yes	IV	0.714	Pred.
MBC7876225.1	Anaerolineales bacterium	+	ambiguous	NO_SP	1.000047	0.000000	0.000000	0.000000	0.000000	0.000000	-	Protein does not contain a CCBD within the first 150 amino acids	0.121775031982250	false	-0.583042588863741	-0.840622328303247	NO	0.000	0.373	0.121	0.663	0.296	yes	IV	0.663	Pred.
MBN1537560.1	Anaerolineales bacterium	+	ambiguous	NO_SP	1.000062	0.000000	0.000000	0.000000	0.000000	0.000000	-	Protein does not contain a CCBD within the first 150 amino acids	0.000005231139769	false	-0.389216480541575	-1.1608387762823	NO	0.000	0.262	0.121	0.717	0.250	yes	IV	0.717	Pred.
NLT67020.1	Acidobacteria bacterium	-	-	NO_SP	1.000037	0.000009	0.000000	0.000000	0.000000	0.000000	-	Protein does not contain a CCBD within the first 150 amino acids	0.000000000002149	false	-1.10400555874134	-0.634371403508749	NO	0.000	0.258	0.356	0.454	0.223	no	-	0.454	Pred.
MBA3259299.1	Gemmatimonadales bacterium	-	-	NO_SP	1.000040	0.000001	0.000000	0.000000	0.000000	0.000000	-	Protein does not contain a CCBD within the first 150 amino acids	0.902095108503008	false	0.303004131231512	0.320694257560402	NO	0.000	0.440	0.336	0.398	0.462	no	-	0.462	Pred.
NJC98555.1	Anaerolineae bacterium	+	III	NO_SP	1.000047	0.000000	0.000000	0.000000	0.000000	0.000000	-	Protein does not contain a CCBD within the first 150 amino acids	0.999982075549939	true	-0.0145566927287768	-0.186663181491752	NO	0.000	0.269	0.154	0.359	0.186	no	-	0.359	Pred.
RJQ56198.1	Nitrospiraceae bacterium	+	ambiguous	NO_SP	1.000055	0.000000	0.000000	0.000000	0.000000	0.000000	-	Protein does not contain a CCBD within the first 150 amino acids	0.999999756494203	true	-0.8229874092792	-0.561608663873895	NO	0.000	0.206	0.137	0.832	0.200	yes	IV	0.832	Pred.
MBI5841851.1	Chloroflexi bacterium	+	ambiguous	NO_SP	1.000050	0.000000	0.000000	0.000000	0.000000	0.000000	-	Protein does not contain a CCBD within the first 150 amino acids	0.003404371743843	false	-0.794675372915612	-0.794427862478036	NO	0.000	0.202	0.116	0.534	0.170	yes	IV	0.534	Pred.
KAA0284723.1	Chloroflexi bacterium	-	-	NO_SP	1.000058	0.000001	0.000000	0.000000	0.000000	0.000000	-	Protein does not contain a CCBD within the first 150 amino acids	0.000000001376686	false	-1.34283619622672	-1.30637464739713	NO	0.000	0.233	0.116	0.495	0.115	no	-	0.495	Pred.
MBN2148220.1	Anaerolineales bacterium	+	III	NO_SP	1.000044	0.000000	0.000000	0.000000	0.000000	0.000000	-	Protein does not contain a CCBD within the first 150 amino acids	0.999999999932534	true	-1.19359958844552	-1.14399817507743	NO	0.000	0.195	0.213	0.414	0.227	no	-	0.414	Pred.
MBL7078586.1	Candidatus Shapirobacteria bacterium	+	ambiguous	NO_SP	1.000082	0.000000	0.000000	0.000000	0.000000	0.000000	-	Protein does not contain a CCBD within the first 150 amino acids	0.999905836855396	true	-0.0582152309237172	-0.443564007639974	NO	0.000	0.238	0.116	0.928	0.233	yes	IV	0.928	Pred.
HDH97378.1	Proteobacteria bacterium	-	-	NO_SP	1.000061	0.000000	0.000000	0.000000	0.000000	0.000000	-	Protein does not contain a CCBD within the first 150 amino acids	0.000465858247646	false	0.201188087186487	-0.0105542832581298	NO	0.000	0.195	0.002	0.392	0.163	no	-	0.392	Pred.
MBN1775029.1	Clostridiales bacterium	-	-	NO_SP	1.000056	0.000000	0.000000	0.000000	0.000000	0.000000	-	Protein does not contain a CCBD within the first 150 amino acids	0.998498740210502	false	-0.138509844460398	0.277336809354741	NO	0.000	0.195	0.257	0.386	0.185	no	-	0.386	Pred.
RLD05608.1	Chloroflexi bacterium	+	ambiguous	NO_SP	1.000090	0.000000	0.000000	0.000000	0.000000	0.000000	-	Protein does not contain a CCBD within the first 150 amino acids	0.915169218854197	false	-0.06721298132664	-0.615039284286902	NO	0.000	0.422	0.204	0.857	0.388	yes	IV	0.857	Pred.
HDD62064.1	Chloroflexi bacterium	+	ambiguous	NO_SP	1.000090	0.000000	0.000000	0.000000	0.000000	0.000000	-	Protein does not contain a CCBD within the first 150 amino acids	0.915169218854197	false	-0.0636885614171714	-0.717419039731628	NO	0.000	0.422	0.248	0.838	0.306	yes	IV	0.838	Pred.
MBI5295980.1	Chloroflexi bacterium	-	-	NO_SP	1.000069	0.000000	0.000000	0.000000	0.000000	0.000000	-	Protein does not contain a CCBD within the first 150 amino acids	0.000000025726790	false	-0.307019017844283	-0.167456062669987	NO	0.000	0.228	0.161	0.369	0.216	no	-	0.369	Pred.
KPK88965.1	Anaerolineae bacterium SM23_ 63	+	ambiguous	NO_SP	1.000072	0.000000	0.000000	0.000000	0.000000	0.000000	-	Protein does not contain a CCBD within the first 150 amino acids	0.000000270526486	false	-1.17546476080726	-1.45844781656532	NO	0.000	0.285	0.116	0.594	0.184	yes	IV	0.594	Pred.
NTV31104.1	candidate division WWE3 bacterium	+	ambiguous	NO_SP	1.000065	0.000000	0.000000	0.000000	0.000000	0.000000	-	Protein does not contain a CCBD within the first 150 amino acids	0.999999999998678	true	-1.46175192326487	-1.90275501556366	NO	0.000	0.457	0.134	0.782	0.113	yes	IV	0.782	Pred.
OGY27284.1	Candidatus Woykebacteria bacterium RBG_19FT_COMBO_43_10	+	ambiguous	NO_SP	1.000058	0.000000	0.000000	0.000000	0.000000	0.000000	-	Protein does not contain a CCBD within the first 150 amino acids	0.000000000001627	false	0.0810809529751029	-0.555009904224623	NO	0.000	0.059	0.116	0.717	0.097	yes	IV	0.717	Pred.
RMH09631.1	Nitrospirae bacterium	-	-	NO_SP	1.000048	0.000000	0.000000	0.000000	0.000000	0.000000	-	Protein does not contain a CCBD within the first 150 amino acids	0.842017650093269	false	-0.917485957414871	-1.29659605820568	NO	0.000	0.195	0.150	0.451	0.170	no	-	0.451	Pred.
MBM4387252.1	Deltaproteobacteria bacterium	-	-	NO_SP	1.000054	0.000000	0.000000	0.000000	0.000000	0.000000	-	Protein does not contain a CCBD within the first 150 amino acids	0.998605457559606	false	-0.850008716356389	-0.368533371100739	NO	0.000	0.219	0.239	0.283	0.203	no	-	0.283	Pred.
MBE0682717.1	Anaerolineales bacterium	+	ambiguous	NO_SP	1.000056	0.000000	0.000000	0.000000	0.000000	0.000000	-	Protein does not contain a CCBD within the first 150 amino acids	0.971563395085044	false	-0.545819001218383	-0.691637596270084	NO	0.000	0.308	0.129	0.558	0.306	yes	IV	0.558	Pred.
PKL42956.1	Candidatus Riflebacteria bacterium HGW-Riflebacteria-1	+	ambiguous	NO_SP	1.000050	0.000000	0.000000	0.000000	0.000000	0.000000	-	Protein does not contain a CCBD within the first 150 amino acids	0.582510434470217	false	-0.585027572365425	-0.173906894804637	NO	0.000	0.449	0.294	0.686	0.266	yes	IV	0.686	Pred.
OGR95358.1	Elusimicrobia bacterium GWF2_62_30	-	-	NO_SP	1.000051	0.000000	0.000000	0.000000	0.000000	0.000000	-	Protein does not contain a CCBD within the first 150 amino acids	0.000000479937582	false	-1.22477130742414	-1.25977124785303	NO	0.000	0.322	0.290	0.369	0.190	no	-	0.369	Pred.
OQA20155.1	Chloroflexi bacterium ADurb.Bin360	-	-	NO_SP	1.000054	0.000000	0.000000	0.000000	0.000000	0.000000	-	Protein does not contain a CCBD within the first 150 amino acids	0.000000536380038	false	0.0523396480399938	0.321487240341956	NO	0.000	0.372	0.199	0.433	0.199	no	-	0.433	Pred.
MBN1127403.1	Chitinispirillaceae bacterium	-	-	NO_SP	1.000080	0.000000	0.000000	0.000000	0.000000	0.000000	-	Protein does not contain a CCBD within the first 150 amino acids	0.000000000000000	false	-1.16996152909635	-1.15036984103919	NO	0.000	0.222	0.132	0.276	0.145	no	-	0.276	Pred.
MBL8101447.1	Anaerolineales bacterium	+	ambiguous	NO_SP	1.000070	0.000000	0.000000	0.000000	0.000000	0.000000	-	Protein does not contain a CCBD within the first 150 amino acids	0.999999999959631	true	-0.781112874291674	-0.801156259779009	NO	0.000	0.308	0.116	0.567	0.340	yes	IV	0.567	Pred.
MBD3273247.1	Candidatus Dependentiae bacterium	+	ambiguous	NO_SP	1.000040	0.000000	0.000000	0.000000	0.000000	0.000000	-	Protein does not contain a CCBD within the first 150 amino acids	0.000001042140225	false	-1.34086217329274	-1.67021127694624	NO	0.001	0.324	0.268	0.928	0.201	yes	IV	0.928	Pred.
HCR70731.1	Anaerolineae bacterium	+	ambiguous	NO_SP	1.000067	0.000001	0.000000	0.000000	0.000000	0.000000	-	Protein does not contain a CCBD within the first 150 amino acids	0.000001324222196	false	-0.150904855130659	-0.960783689759136	NO	0.000	0.197	0.116	0.634	0.104	yes	IV	0.634	Pred.
MBN2099482.1	Dehalococcoidia bacterium	+	ambiguous	NO_SP	1.000082	0.000000	0.000000	0.000000	0.000000	0.000000	-	Protein does not contain a CCBD within the first 150 amino acids	0.999999999679891	true	-0.714621876574384	-1.11984082568135	NO	0.000	0.292	0.169	0.621	0.185	yes	IV	0.621	Pred.
MAC69785.1	Gammaproteobacteria bacterium	+	ambiguous	NO_SP	1.000066	0.000000	0.000000	0.000000	0.000000	0.000000	-	Protein does not contain a CCBD within the first 150 amino acids	0.000020788563801	false	0.120366799498651	0.24260059415626	NO	0.009	0.363	0.246	0.618	0.438	yes	IV	0.618	Pred.
NIA18315.1	Actinobacteria bacterium	+	ambiguous	NO_SP	1.000044	0.000000	0.000000	0.000000	0.000000	0.000000	-	Protein does not contain a CCBD within the first 150 amino acids	0.998035886055176	false	-0.385978585373784	-0.971591005704396	NO	0.000	0.195	0.017	0.859	0.098	yes	IV	0.859	Pred.
MBI3153272.1	Chloroflexi bacterium	+	ambiguous	NO_SP	1.000049	0.000000	0.000000	0.000000	0.000000	0.000000	-	Protein does not contain a CCBD within the first 150 amino acids	0.994767711568866	false	-0.895000476156944	-0.963293379345188	NO	0.000	0.387	0.146	0.506	0.371	yes	IV	0.506	Pred.
PJB61879.1	Armatimonadetes bacterium CG_4_9_14_3_um_filter_66_14	+	III	NO_SP	1.000045	0.000000	0.000000	0.000000	0.000000	0.000000	-	Protein does not contain a CCBD within the first 150 amino acids	0.999999999999992	true	-0.71122024818401	-1.01793449179973	NO	0.000	0.404	0.185	0.491	0.345	no	-	0.491	Pred.
PIU93038.1	Armatimonadetes bacterium CG06_land_8_20_14_3_00_66_21	-	-	NO_SP	1.000068	0.000000	0.000000	0.000000	0.000000	0.000000	-	Protein does not contain a CCBD within the first 150 amino acids	0.000000000066714	false	0.123588122549149	0.179588560156252	NO	0.000	0.378	0.156	0.376	0.170	no	-	0.378	Pred.
MBN2351735.1	Spirochaetales bacterium	+	III	NO_SP	1.000077	0.000000	0.000000	0.000000	0.000000	0.000000	-	Protein does not contain a CCBD within the first 150 amino acids	0.999999999877525	true	-1.73031193491486	-2.23076486430916	NO	0.000	0.224	0.210	0.433	0.170	no	-	0.433	Pred.
KPJ62369.1	Planctomycetes bacterium DG_23	+	ambiguous	NO_SP	1.000077	0.000000	0.000000	0.000000	0.000000	0.000000	-	Protein does not contain a CCBD within the first 150 amino acids	0.098231759218154	false	-0.74894428091968	-0.7734012786078	NO	0.000	0.238	0.300	0.751	0.191	yes	IV	0.751	Pred.
MBL13614.1	Gammaproteobacteria bacterium	+	ambiguous	NO_SP	1.000085	0.000000	0.000000	0.000000	0.000000	0.000000	-	Protein does not contain a CCBD within the first 150 amino acids	0.000004820554197	false	-0.895045475777265	-0.914126283567762	NO	0.000	0.300	0.240	0.767	0.281	yes	IV	0.767	Pred.
WP_183958415.1	Salinibacter ruber	+	IV	NO_SP	1.000035	0.000000	0.000000	0.000000	0.000000	0.000000	-	Protein does not contain a CCBD within the first 150 amino acids	0.000000004284920	false	0.835622151295561	0.760641126961072	YES	0.000	0.366	0.332	0.416	0.478	no	-	0.478	Pred.
RLT05772.1	Planctomycetes bacterium	-	-	NO_SP	1.000037	0.000000	0.000000	0.000000	0.000000	0.000000	-	Protein does not contain a CCBD within the first 150 amino acids	0.000003358042157	false	-0.82908346955908	-0.735597143161698	NO	0.000	0.386	0.228	0.403	0.340	no	-	0.403	Pred.
NWG06270.1	Chloroflexi bacterium	+	III	NO_SP	1.000034	0.000000	0.000000	0.000000	0.000000	0.000000	-	Protein does not contain a CCBD within the first 150 amino acids	0.999999998895833	true	-0.000818235454875804	0.0275614620794711	NO	0.000	0.273	0.238	0.412	0.164	no	-	0.412	Pred.
MBM3969574.1	Planctomycetes bacterium	-	-	NO_SP	1.000039	0.000000	0.000000	0.000000	0.000000	0.000000	-	Protein does not contain a CCBD within the first 150 amino acids	0.000000021375210	false	-0.847851662366307	-0.668254953937033	NO	0.000	0.418	0.275	0.419	0.335	no	-	0.419	Pred.
OGN96594.1	Chloroflexi bacterium RBG_13_51_36	-	-	NO_SP	1.000005	0.000000	0.000000	0.000000	0.000000	0.000000	-	Protein does not contain a CCBD within the first 150 amino acids	0.000000187379542	false	-0.110364294411584	-0.113980447303356	NO	0.000	0.230	0.031	0.369	0.140	no	-	0.369	Pred.
HGO76914.1	Anaerolinea sp.	-	-	NO_SP	1.000069	0.000000	0.000000	0.000000	0.000000	0.000000	-	Protein does not contain a CCBD within the first 150 amino acids	0.000000059193730	false	-2.13505101708484	-1.74206817004111	NO	0.000	0.238	0.213	0.416	0.186	no	-	0.416	Pred.
RJP27563.1	Candidatus Omnitrophica bacterium	+	ambiguous	NO_SP	1.000047	0.000000	0.000000	0.000000	0.000000	0.000000	-	Protein does not contain a CCBD within the first 150 amino acids	0.000000000000356	false	-0.425648611759974	-0.811091219069471	NO	0.000	0.194	0.133	0.666	0.241	yes	IV	0.666	Pred.
MBN1453042.1	Anaerolineales bacterium	+	III	NO_SP	1.000065	0.000000	0.000000	0.000000	0.000000	0.000000	-	Protein does not contain a CCBD within the first 150 amino acids	0.999999999998237	true	-1.15086011329717	-1.62658417775914	NO	0.000	0.321	0.221	0.428	0.252	no	-	0.428	Pred.
MBE3065919.1	Chloroflexi bacterium	-	-	NO_SP	1.000047	0.000000	0.000000	0.000000	0.000000	0.000000	-	Protein does not contain a CCBD within the first 150 amino acids	0.000001770633865	false	-0.907346744014442	-1.19565305205744	NO	0.000	0.363	0.184	0.416	0.321	no	-	0.416	Pred.
PLX20299.1	Candidatus Parcubacteria bacterium	+	ambiguous	NO_SP	1.000062	0.000000	0.000000	0.000000	0.000000	0.000000	-	Protein does not contain a CCBD within the first 150 amino acids	0.000000820568039	false	-0.836543514732289	-1.16258104013528	NO	0.000	0.238	0.310	0.903	0.311	yes	IV	0.903	Pred.
MBK7453470.1	Anaerolineales bacterium	+	ambiguous	NO_SP	1.000063	0.000000	0.000000	0.000000	0.000000	0.000000	-	Protein does not contain a CCBD within the first 150 amino acids	0.999998189019695	true	-0.766500206566083	-1.11366738230053	NO	0.000	0.434	0.160	0.537	0.350	yes	IV	0.537	Pred.
MBN2386837.1	Anaerolineales bacterium	-	-	NO_SP	1.000052	0.000000	0.000000	0.000000	0.000000	0.000000	-	Protein does not contain a CCBD within the first 150 amino acids	0.000000000000007	false	-1.49020466163621	-1.73596018889436	NO	0.000	0.290	0.129	0.403	0.208	no	-	0.403	Pred.
MBA3760437.1	Gemmatimonadales bacterium	+	ambiguous	NO_SP	1.000056	0.000000	0.000000	0.000000	0.000000	0.000000	-	Protein does not contain a CCBD within the first 150 amino acids	0.006230444563306	false	0.625936435322997	-0.0284928848330117	YES	0.000	0.572	0.404	0.418	0.512	yes	II	0.572	Pred.
HIG42417.1	Gammaproteobacteria bacterium	+	ambiguous	NO_SP	1.000063	0.000000	0.000000	0.000000	0.000000	0.000000	-	Protein does not contain a CCBD within the first 150 amino acids	0.991870265314953	false	-0.80190248637791	-0.521025499806397	NO	0.000	0.471	0.271	0.566	0.306	yes	IV	0.566	Pred.
MBI3161668.1	Chloroflexi bacterium	-	-	NO_SP	1.000058	0.000000	0.000000	0.000000	0.000000	0.000000	-	Protein does not contain a CCBD within the first 150 amino acids	0.001359726847758	false	-0.0264132910639709	0.386143401145802	NO	0.000	0.392	0.152	0.401	0.474	no	-	0.474	Pred.
GAD69376.1	Vibrio proteolyticus NBRC 13287	+	III	NO_SP	1.000062	0.000000	0.000000	0.000000	0.000000	0.000000	-	Protein does not contain a CCBD within the first 150 amino acids	0.999996195428066	true	-0.635315238419538	-0.982822366903435	NO	0.000	0.287	0.247	0.326	0.386	no	-	0.386	Pred.
MBL4586710.1	Flavobacteriales bacterium	+	ambiguous	NO_SP	1.000093	0.000000	0.000000	0.000000	0.000000	0.000000	-	Protein does not contain a CCBD within the first 150 amino acids	0.002176069971177	false	-0.738300553084525	-0.930691153306546	NO	0.000	0.303	0.114	0.723	0.166	yes	IV	0.723	Pred.
KPK94789.1	Anaerolineae bacterium SM23_ 63	+	ambiguous	NO_SP	1.000042	0.000000	0.000000	0.000000	0.000000	0.000000	-	Protein does not contain a CCBD within the first 150 amino acids	0.000000000981454	false	-1.25057184184496	-1.45321398455418	NO	0.000	0.266	0.221	0.591	0.228	yes	IV	0.591	Pred.
OQY32738.1	Anaerolineaceae bacterium 4572_5.1	-	-	NO_SP	1.000052	0.000000	0.000000	0.000000	0.000000	0.000000	-	Protein does not contain a CCBD within the first 150 amino acids	0.000020272844550	false	-0.36852534795117	-0.700481495611837	NO	0.000	0.169	0.116	0.432	0.123	no	-	0.432	Pred.
KPJ73202.1	Parcubacteria bacterium DG_74_1	+	ambiguous	NO_SP	1.000055	0.000000	0.000000	0.000000	0.000000	0.000000	-	Protein does not contain a CCBD within the first 150 amino acids	1.000000000000000	true	-1.06052157435875	-1.02779558977412	NO	0.000	0.214	0.263	0.930	0.177	yes	IV	0.930	Pred.
MBI5963317.1	Chloroflexi bacterium	+	ambiguous	NO_SP	1.000065	0.000000	0.000000	0.000000	0.000000	0.000000	-	Protein does not contain a CCBD within the first 150 amino acids	0.156938715561218	false	-0.831689967431569	-1.09276409357215	NO	0.000	0.368	0.217	0.644	0.315	yes	IV	0.644	Pred.
MBI3163411.1	Chloroflexi bacterium	-	-	NO_SP	1.000052	0.000000	0.000000	0.000000	0.000000	0.000000	-	Protein does not contain a CCBD within the first 150 amino acids	0.000000135168279	false	-1.37876168008029	-1.08373196385679	NO	0.000	0.238	0.224	0.393	0.277	no	-	0.393	Pred.
WP_062277575.1	Flexilinea flocculi	+	ambiguous	NO_SP	1.000065	0.000000	0.000000	0.000000	0.000000	0.000000	-	Protein does not contain a CCBD within the first 150 amino acids	0.886473563110721	false	-0.941868227198551	-0.337320751485567	NO	0.000	0.195	0.002	0.743	0.156	yes	IV	0.743	Pred.
OQX64500.1	Anaerolinea sp. 4484_236	-	-	NO_SP	1.000068	0.000000	0.000000	0.000000	0.000000	0.000000	-	Protein does not contain a CCBD within the first 150 amino acids	0.000020272844550	false	-0.404181689777582	-0.782567051941237	NO	0.000	0.204	0.002	0.458	0.143	no	-	0.458	Pred.
MBN2064694.1	Sedimentisphaerales bacterium	+	ambiguous	NO_SP	1.000051	0.000000	0.000000	0.000000	0.000000	0.000000	-	Protein does not contain a CCBD within the first 150 amino acids	0.638393555463895	false	-1.32046191981786	-0.427758330063756	NO	0.000	0.393	0.231	0.657	0.243	yes	IV	0.657	Pred.
MBE7435775.1	Anaerolineales bacterium	-	-	NO_SP	1.000065	0.000000	0.000000	0.000000	0.000000	0.000000	-	Protein does not contain a CCBD within the first 150 amino acids	0.000000414207621	false	-0.284068835196332	-0.610140341428709	NO	0.000	0.233	0.154	0.497	0.162	no	-	0.497	Pred.
MBN1373231.1	Anaerolineaceae bacterium	-	-	NO_SP	1.000027	0.000000	0.000000	0.000000	0.000000	0.000000	-	Protein does not contain a CCBD within the first 150 amino acids	0.000000005147018	false	-1.25139408909818	-1.24885583029188	NO	0.000	0.267	0.328	0.421	0.268	no	-	0.421	Pred.
NIS80480.1	Anaerolineales bacterium	-	-	NO_SP	1.000049	0.000000	0.000000	0.000000	0.000000	0.000000	-	Protein does not contain a CCBD within the first 150 amino acids	0.001233346458609	false	-0.440021232050631	-0.84587185709577	NO	0.000	0.315	0.229	0.500	0.237	no	-	0.500	Pred.
MBI5942840.1	Chloroflexi bacterium	-	-	NO_SP	1.000047	0.000000	0.000000	0.000000	0.000000	0.000000	-	Protein does not contain a CCBD within the first 150 amino acids	0.194537244667689	false	-1.02366907453246	-0.976084238096661	NO	0.000	0.384	0.133	0.442	0.303	no	-	0.442	Pred.
OGN95238.1	Chloroflexi bacterium RBG_13_50_10	+	III	NO_SP	1.000049	0.000000	0.000000	0.000000	0.000000	0.000000	-	Protein does not contain a CCBD within the first 150 amino acids	1.000000000000000	true	-0.383422773289489	-0.705126008790884	NO	0.000	0.369	0.297	0.353	0.239	no	-	0.369	Pred.
MBQ13564.1	Gammaproteobacteria bacterium	+	ambiguous	NO_SP	1.000038	0.000000	0.000000	0.000000	0.000000	0.000000	-	Protein does not contain a CCBD within the first 150 amino acids	0.999987053935987	true	-1.11056083983346	-1.16326600058222	NO	0.000	0.348	0.201	0.736	0.247	yes	IV	0.736	Pred.
MBK8421604.1	Anaerolineales bacterium	+	ambiguous	NO_SP	1.000062	0.000000	0.000000	0.000000	0.000000	0.000000	-	Protein does not contain a CCBD within the first 150 amino acids	0.938921893702916	false	-0.625878229917476	-0.986783018970268	NO	0.000	0.386	0.163	0.617	0.354	yes	IV	0.617	Pred.
MBN1892347.1	Clostridiales bacterium	+	III	NO_SP	1.000079	0.000000	0.000000	0.000000	0.000000	0.000000	-	Protein does not contain a CCBD within the first 150 amino acids	0.999999999991984	true	0.0430399081399995	0.492971004893325	NO	0.000	0.195	0.224	0.418	0.167	no	-	0.418	Pred.
MBE0671293.1	Anaerolineales bacterium	+	ambiguous	NO_SP	1.000070	0.000000	0.000000	0.000000	0.000000	0.000000	-	Protein does not contain a CCBD within the first 150 amino acids	0.999999978928347	true	-0.848915713806709	-0.853272706776897	NO	0.000	0.361	0.137	0.518	0.353	yes	IV	0.518	Pred.
RJO61663.1	candidate division WS5 bacterium	+	ambiguous	NO_SP	1.000075	0.000000	0.000000	0.000000	0.000000	0.000000	-	Protein does not contain a CCBD within the first 150 amino acids	0.897276286301556	false	-0.781163965407251	-0.506569244504512	NO	0.000	0.342	0.205	0.879	0.164	yes	IV	0.879	Pred.
MBA3892763.1	Gemmatimonadales bacterium	-	-	NO_SP	1.000065	0.000000	0.000000	0.000000	0.000000	0.000000	-	Protein does not contain a CCBD within the first 150 amino acids	0.000000002328358	false	-1.51424323597755	-1.59973649084198	NO	0.000	0.351	0.276	0.401	0.251	no	-	0.401	Pred.
OGA65758.1	Betaproteobacteria bacterium RIFCSPLOWO2_12_FULL_68_20	-	-	NO_SP	1.000049	0.000000	0.000000	0.000000	0.000000	0.000000	-	Protein does not contain a CCBD within the first 150 amino acids	0.017263360144147	false	-0.343628388354742	0.00226323583171761	NO	0.000	0.354	0.257	0.419	0.228	no	-	0.419	Pred.
MBI3176335.1	Chloroflexi bacterium	-	-	NO_SP	1.000066	0.000000	0.000000	0.000000	0.000000	0.000000	-	Protein does not contain a CCBD within the first 150 amino acids	0.020749106481237	false	-0.828171062744579	-0.640433979590467	NO	0.000	0.289	0.215	0.376	0.237	no	-	0.376	Pred.
NLF22100.1	Lentisphaerae bacterium	-	-	NO_SP	1.000058	0.000000	0.000000	0.000000	0.000000	0.000000	-	Protein does not contain a CCBD within the first 150 amino acids	0.000113408072411	false	-1.31718690003392	-1.36762419403669	NO	0.000	0.309	0.284	0.410	0.262	no	-	0.410	Pred.
MBK6316958.1	Blastocatellia bacterium	+	III	NO_SP	1.000065	0.000000	0.000000	0.000000	0.000000	0.000000	-	Protein does not contain a CCBD within the first 150 amino acids	1.000000000000000	true	-0.987413522826661	-1.06982419273386	NO	0.000	0.447	0.176	0.395	0.438	no	-	0.447	Pred.
PJE64591.1	Candidatus Ryanbacteria bacterium CG10_big_fil_rev_8_21_14_0_10_43_42	+	ambiguous	NO_SP	1.000059	0.000000	0.000000	0.000000	0.000000	0.000000	-	Protein does not contain a CCBD within the first 150 amino acids	0.000000000000023	false	-0.198640797686366	-0.482653106044345	NO	0.000	0.195	0.176	0.541	0.154	yes	IV	0.541	Pred.
MQG36636.1	SAR202 cluster bacterium	+	ambiguous	NO_SP	1.000087	0.000000	0.000000	0.000000	0.000000	0.000000	-	Protein does not contain a CCBD within the first 150 amino acids	0.999999698389508	true	-0.595616679057597	-0.663552991047032	NO	0.000	0.238	0.436	0.928	0.257	yes	IV	0.928	Pred.
NIM19420.1	Candidatus Latescibacteria bacterium	+	ambiguous	NO_SP	1.000065	0.000000	0.000000	0.000000	0.000000	0.000000	-	Protein does not contain a CCBD within the first 150 amino acids	0.999999999999983	true	-0.653591745194892	-0.464070304236194	NO	0.000	0.312	0.282	0.643	0.205	yes	IV	0.643	Pred.
MBN1309985.1	Anaerolineae bacterium	-	-	NO_SP	1.000048	0.000001	0.000000	0.000000	0.000000	0.000000	-	Protein does not contain a CCBD within the first 150 amino acids	0.000016159429741	false	-1.83066069529806	-1.29268843039052	NO	0.000	0.298	0.115	0.439	0.177	no	-	0.439	Pred.
PIQ71895.1	Candidatus Roizmanbacteria bacterium CG11_big_fil_rev_8_21_14_0_20_37_16	+	ambiguous	NO_SP	1.000072	0.000000	0.000000	0.000000	0.000000	0.000000	-	Protein does not contain a CCBD within the first 150 amino acids	0.987288186617009	false	-0.980137946481353	-0.829262690580923	NO	0.000	0.204	0.150	0.810	0.108	yes	IV	0.810	Pred.
HFJ16174.1	Chloroflexi bacterium	+	ambiguous	NO_SP	1.000055	0.000000	0.000000	0.000000	0.000000	0.000000	-	Protein does not contain a CCBD within the first 150 amino acids	0.027160842519878	false	-0.53546683314528	-0.21740372594241	NO	0.000	0.205	0.116	0.599	0.200	yes	IV	0.599	Pred.
KAF0107087.1	Chloroflexi bacterium	+	ambiguous	NO_SP	1.000047	0.000000	0.000000	0.000000	0.000000	0.000000	-	Protein does not contain a CCBD within the first 150 amino acids	0.999418626672018	false	-0.322156854959748	-0.422597326750358	NO	0.000	0.268	0.135	0.681	0.340	yes	IV	0.681	Pred.
MBL7069118.1	Candidatus Omnitrophica bacterium	+	ambiguous	NO_SP	1.000102	0.000000	0.000000	0.000000	0.000000	0.000000	-	Protein does not contain a CCBD within the first 150 amino acids	0.683419040040892	false	-0.160240035544913	-0.28232109349986	NO	0.000	0.195	0.062	0.727	0.219	yes	IV	0.727	Pred.
MBI1952878.1	Candidatus Omnitrophica bacterium	+	III	NO_SP	1.000050	0.000000	0.000000	0.000000	0.000000	0.000000	-	Protein does not contain a CCBD within the first 150 amino acids	0.999999999991183	true	-1.28458599699623	-1.56539270168909	NO	0.000	0.227	0.150	0.353	0.236	no	-	0.353	Pred.
RJX30529.1	Desulfarculus sp.	-	-	NO_SP	1.000051	0.000001	0.000000	0.000000	0.000000	0.000000	-	Protein does not contain a CCBD within the first 150 amino acids	0.000000897442755	false	-1.39895608880522	-1.91367519153031	NO	0.000	0.421	0.245	0.401	0.439	no	-	0.439	Pred.
HHS68470.1	Chloroflexi bacterium	+	ambiguous	NO_SP	1.000055	0.000000	0.000000	0.000000	0.000000	0.000000	-	Protein does not contain a CCBD within the first 150 amino acids	0.027160842519878	false	-0.320183587811425	-0.0288246028728234	NO	0.000	0.238	0.116	0.691	0.168	yes	IV	0.691	Pred.
MBI5413063.1	Candidatus Peregrinibacteria bacterium	+	ambiguous	NO_SP	1.000038	0.000000	0.000000	0.000000	0.000000	0.000000	-	Protein does not contain a CCBD within the first 150 amino acids	0.001565562537258	false	-0.537859415242078	-0.851797428450844	NO	0.000	0.217	0.038	0.879	0.135	yes	IV	0.879	Pred.
MBI4434702.1	Candidatus Uhrbacteria bacterium	-	-	NO_SP	1.000074	0.000000	0.000000	0.000000	0.000000	0.000000	-	Protein does not contain a CCBD within the first 150 amino acids	0.002311830700958	false	-0.444380348680997	-1.01636289441781	NO	0.000	0.230	0.210	0.355	0.196	no	-	0.355	Pred.
MBN1223369.1	Candidatus Aminicenantes bacterium	+	ambiguous	NO_SP	1.000068	0.000000	0.000000	0.000000	0.000000	0.000000	-	Protein does not contain a CCBD within the first 150 amino acids	0.000000000007841	false	-1.67566879939436	-1.58043890719083	NO	0.000	0.195	0.116	0.613	0.204	yes	IV	0.613	Pred.
HCS40272.1	Anaerolineaceae bacterium	+	ambiguous	NO_SP	1.000052	0.000000	0.000000	0.000000	0.000000	0.000000	-	Protein does not contain a CCBD within the first 150 amino acids	0.003716786695470	false	-0.761330037469482	-1.1881903910682	NO	0.000	0.410	0.116	0.564	0.248	yes	IV	0.564	Pred.
CAB1065080.1	Olavius sp. associated proteobacterium Delta 1	+	ambiguous	NO_SP	1.000080	0.000000	0.000000	0.000000	0.000000	0.000000	-	Protein does not contain a CCBD within the first 150 amino acids	0.936027163384274	false	-1.17494077141026	-1.16349361965017	NO	0.000	0.274	0.132	0.829	0.289	yes	IV	0.829	Pred.
HGE71894.1	Candidatus Poribacteria bacterium	+	ambiguous	NO_SP	1.000053	0.000000	0.000000	0.000000	0.000000	0.000000	-	Protein does not contain a CCBD within the first 150 amino acids	0.000028671534345	false	-0.439750803390563	-0.718390716180234	NO	0.000	0.168	0.116	0.850	0.112	yes	IV	0.850	Pred.
NLG72524.1	Chloroflexi bacterium	+	III	NO_SP	1.000095	0.000000	0.000000	0.000000	0.000000	0.000000	-	Protein does not contain a CCBD within the first 150 amino acids	0.999975888051303	true	-1.4134576140902	-1.17949837654182	NO	0.000	0.271	0.156	0.467	0.299	no	-	0.467	Pred.
MBN41624.1	Chloroflexi bacterium	+	ambiguous	NO_SP	1.000087	0.000000	0.000000	0.000000	0.000000	0.000000	-	Protein does not contain a CCBD within the first 150 amino acids	0.999999698389508	true	-0.595616679057597	-0.663552991047032	NO	0.000	0.238	0.334	0.928	0.238	yes	IV	0.928	Pred.
OGI06664.1	Candidatus Melainabacteria bacterium RIFCSPLOWO2_12_FULL_35_11	+	ambiguous	NO_SP	1.000061	0.000000	0.000000	0.000000	0.000000	0.000000	-	Protein does not contain a CCBD within the first 150 amino acids	0.000537295332636	false	-0.66728198873999	-0.635269497396216	NO	0.000	0.382	0.205	0.832	0.142	yes	IV	0.832	Pred.
WP_138321006.1	Thalassotalea litorea	+	ambiguous	NO_SP	1.000056	0.000000	0.000000	0.000000	0.000000	0.000000	-	Protein does not contain a CCBD within the first 150 amino acids	0.999996536834657	true	-1.87334128816865	-1.68010974041561	NO	0.000	0.258	0.147	0.863	0.209	yes	IV	0.863	Pred.
MBK9925605.1	Anaerolineales bacterium	-	-	NO_SP	1.000068	0.000000	0.000000	0.000000	0.000000	0.000000	-	Protein does not contain a CCBD within the first 150 amino acids	0.000000000000333	false	-0.631575912380757	-0.606874390287314	NO	0.000	0.249	0.121	0.467	0.200	no	-	0.467	Pred.
MBK6426108.1	Blastocatellia bacterium	+	III	NO_SP	1.000065	0.000000	0.000000	0.000000	0.000000	0.000000	-	Protein does not contain a CCBD within the first 150 amino acids	1.000000000000000	true	-0.915211900281179	-0.988243475637068	NO	0.000	0.442	0.278	0.410	0.341	no	-	0.442	Pred.
MBI2019369.1	Candidatus Daviesbacteria bacterium	+	ambiguous	NO_SP	1.000049	0.000001	0.000000	0.000000	0.000000	0.000000	-	Protein does not contain a CCBD within the first 150 amino acids	0.005521920317607	false	-0.8908335119356	-1.08929996489186	NO	0.000	0.234	0.116	0.857	0.129	yes	IV	0.857	Pred.
MBI3159034.1	Chloroflexi bacterium	-	-	NO_SP	1.000053	0.000000	0.000000	0.000000	0.000000	0.000000	-	Protein does not contain a CCBD within the first 150 amino acids	0.703974580976572	false	-0.629226947047255	-0.643633149564931	NO	0.000	0.464	0.209	0.433	0.454	no	-	0.464	Pred.
HDQ26057.1	bacterium	-	-	NO_SP	1.000066	0.000000	0.000000	0.000000	0.000000	0.000000	-	Protein does not contain a CCBD within the first 150 amino acids	0.985016510217286	false	-0.442179342281563	-0.675362018147966	NO	0.000	0.205	0.114	0.456	0.172	no	-	0.456	Pred.
OGO50540.1	Chloroflexi bacterium RBG_16_64_43	-	-	NO_SP	1.000057	0.000000	0.000000	0.000000	0.000000	0.000000	-	Protein does not contain a CCBD within the first 150 amino acids	0.950267008111492	false	-0.138372591932851	0.383913926356109	NO	0.000	0.331	0.196	0.340	0.176	no	-	0.340	Pred.
WP_197443242.1	Lignipirellula cremea	-	-	NO_SP	1.000048	0.000002	0.000000	0.000000	0.000000	0.000000	-	Protein does not contain a CCBD within the first 150 amino acids	0.296190741278919	false	-1.1455441187497	-0.882385114667483	NO	0.000	0.325	0.483	0.433	0.363	no	-	0.483	Pred.
HDR00266.1	candidate division WOR-3 bacterium	+	III	NO_SP	1.000052	0.000000	0.000000	0.000000	0.000000	0.000000	-	Protein does not contain a CCBD within the first 150 amino acids	1.000000000000000	true	-1.09123188083348	-1.00753051592694	NO	0.000	0.394	0.110	0.403	0.264	no	-	0.403	Pred.
MBI4008934.1	Candidatus Roizmanbacteria bacterium	+	ambiguous	NO_SP	1.000053	0.000000	0.000000	0.000000	0.000000	0.000000	-	Protein does not contain a CCBD within the first 150 amino acids	0.000000027477452	false	-0.834823866818775	-1.23612206888451	NO	0.000	0.280	0.154	0.925	0.173	yes	IV	0.925	Pred.
HET82857.1	Chloroflexi bacterium	+	III	NO_SP	1.000050	0.000000	0.000000	0.000000	0.000000	0.000000	-	Protein does not contain a CCBD within the first 150 amino acids	0.999999999995069	true	0.185108131066896	0.0526327970564142	NO	0.000	0.318	0.284	0.436	0.215	no	-	0.436	Pred.
RJQ37360.1	Dehalococcoidia bacterium	-	-	NO_SP	1.000047	0.000004	0.000000	0.000000	0.000000	0.000000	-	Protein does not contain a CCBD within the first 150 amino acids	0.000000057230776	false	-0.551348673008829	-0.588778764823689	NO	0.000	0.206	0.120	0.447	0.154	no	-	0.447	Pred.
RKY06736.1	Planctomycetes bacterium	+	ambiguous	NO_SP	1.000085	0.000000	0.000000	0.000000	0.000000	0.000000	-	Protein does not contain a CCBD within the first 150 amino acids	0.999999999905888	true	-0.978920999766153	-0.664877889527664	NO	0.000	0.349	0.213	0.776	0.166	yes	IV	0.776	Pred.
MBN2531609.1	Spirochaetales bacterium	+	ambiguous	NO_SP	1.000070	0.000001	0.000000	0.000000	0.000000	0.000000	-	Protein does not contain a CCBD within the first 150 amino acids	0.995182871018785	false	-0.448187775515056	-0.487386380692046	NO	0.000	0.271	0.200	0.863	0.207	yes	IV	0.863	Pred.
NIN92638.1	bacterium	+	ambiguous	NO_SP	1.000075	0.000000	0.000000	0.000000	0.000000	0.000000	-	Protein does not contain a CCBD within the first 150 amino acids	0.529041843073808	false	-0.514393597662699	-0.214566378672235	NO	0.000	0.181	0.297	0.928	0.173	yes	IV	0.928	Pred.
OGY28598.1	Candidatus Woykebacteria bacterium RIFCSPHIGHO2_02_FULL_43_16b	+	ambiguous	NO_SP	1.000066	0.000000	0.000000	0.000000	0.000000	0.000000	-	Protein does not contain a CCBD within the first 150 amino acids	0.910240121569958	false	-1.70893830962526	-1.23773878678943	NO	0.000	0.195	0.116	0.859	0.226	yes	IV	0.859	Pred.
RPJ80866.1	Acidobacteria bacterium	+	IV	NO_SP	1.000057	0.000000	0.000000	0.000000	0.000000	0.000000	-	Protein does not contain a CCBD within the first 150 amino acids	0.980904554217621	false	0.313722317097993	0.686352595068987	YES	0.000	0.266	0.358	0.395	0.326	no	-	0.395	Pred.
GBF23042.1	Candidatus Gastranaerophilus sp. (ex Termes propinquus)	+	IV	NO_SP	1.000049	0.000000	0.000000	0.000000	0.000000	0.000000	-	Protein does not contain a CCBD within the first 150 amino acids	0.000000000030808	false	0.854124634408248	0.604411959677764	YES	0.000	0.168	0.214	0.808	0.165	yes	IV	0.808	Pred.
NLN02831.1	Lentisphaerae bacterium	-	-	NO_SP	1.000044	0.000000	0.000000	0.000000	0.000000	0.000000	-	Protein does not contain a CCBD within the first 150 amino acids	0.000000006818164	false	-1.11923336882623	-1.28109588845126	NO	0.000	0.271	0.190	0.410	0.206	no	-	0.410	Pred.
HIJ66200.1	Candidatus Hydrogenedentes bacterium	-	-	NO_SP	1.000040	0.000000	0.000000	0.000000	0.000000	0.000000	-	Protein does not contain a CCBD within the first 150 amino acids	0.965747192436230	false	-0.926117932459455	-1.12979024881517	NO	0.000	0.436	0.285	0.369	0.418	no	-	0.436	Pred.
MBI1334782.1	Armatimonadetes bacterium	-	-	NO_SP	1.000078	0.000000	0.000000	0.000000	0.000000	0.000000	-	Protein does not contain a CCBD within the first 150 amino acids	0.000000075588306	false	0.121870473519002	-0.263999550837298	NO	0.000	0.359	0.335	0.369	0.292	no	-	0.369	Pred.
HDY65835.1	Phycisphaerae bacterium	+	ambiguous	NO_SP	1.000074	0.000000	0.000000	0.000000	0.000000	0.000000	-	Protein does not contain a CCBD within the first 150 amino acids	0.992783662002201	false	-1.41003516256947	-1.47859739613608	NO	0.000	0.195	0.002	0.524	0.203	yes	IV	0.524	Pred.
HCX88856.1	Gammaproteobacteria bacterium	+	ambiguous	NO_SP	1.000076	0.000000	0.000000	0.000000	0.000000	0.000000	-	Protein does not contain a CCBD within the first 150 amino acids	0.000001039763124	false	-0.053008909442662	-0.303003390956916	NO	0.000	0.277	0.219	0.524	0.194	yes	IV	0.524	Pred.
HAR98661.1	Syntrophus sp. (in: Bacteria)	-	-	NO_SP	1.000060	0.000001	0.000000	0.000000	0.000000	0.000000	-	Protein does not contain a CCBD within the first 150 amino acids	0.000000000000092	false	-0.138756100638441	-0.269240619970408	NO	0.000	0.340	0.126	0.355	0.172	no	-	0.355	Pred.
TAK12981.1	Anaerolineae bacterium	+	III	NO_SP	1.000075	0.000000	0.000000	0.000000	0.000000	0.000000	-	Protein does not contain a CCBD within the first 150 amino acids	0.999941317702587	true	-0.51874154773423	-0.585242588405042	NO	0.000	0.460	0.226	0.403	0.322	no	-	0.460	Pred.
MBN2464906.1	candidate division WOR-3 bacterium	+	III	NO_SP	1.000039	0.000000	0.000000	0.000000	0.000000	0.000000	-	Protein does not contain a CCBD within the first 150 amino acids	0.999972849120966	true	0.0835579743324322	-0.251547623783662	NO	0.000	0.266	0.285	0.428	0.333	no	-	0.428	Pred.
WP_143581542.1	Thalassotalea sp. PS06	+	ambiguous	NO_SP	1.000062	0.000000	0.000000	0.000000	0.000000	0.000000	-	Protein does not contain a CCBD within the first 150 amino acids	0.000155076063305	false	-0.5098882843544	-0.396321096683657	NO	0.000	0.577	0.291	0.799	0.364	yes	IV	0.799	Pred.
MBA4384877.1	Anaerolinea sp.	+	ambiguous	NO_SP	1.000084	0.000000	0.000000	0.000000	0.000000	0.000000	-	Protein does not contain a CCBD within the first 150 amino acids	0.010245927822992	false	-0.542381168142074	-1.3105243311553	NO	0.000	0.361	0.121	0.513	0.250	yes	IV	0.513	Pred.
WP_047854661.1	Archangium gephyra	+	III	NO_SP	1.000063	0.000000	0.000000	0.000000	0.000000	0.000000	-	Protein does not contain a CCBD within the first 150 amino acids	0.999966806739592	true	-0.19376024951707	-0.913565849471318	NO	0.000	0.409	0.161	0.376	0.287	no	-	0.409	Pred.
OGC08528.1	candidate division WOR-1 bacterium RIFOXYA2_FULL_36_21	+	ambiguous	NO_SP	1.000023	0.000000	0.000000	0.000000	0.000000	0.000000	-	Protein does not contain a CCBD within the first 150 amino acids	0.998431101938820	false	-0.375803467055472	-0.327044242153779	NO	0.000	0.253	0.252	0.928	0.369	yes	IV	0.928	Pred.
AKI99604.1	Archangium gephyra	-	-	NO_SP	1.000040	0.000000	0.000000	0.000000	0.000000	0.000000	-	Protein does not contain a CCBD within the first 150 amino acids	0.998692014603242	false	-0.19376024951707	-0.913565849471318	NO	0.000	0.401	0.227	0.376	0.304	no	-	0.401	Pred.
RJP81882.1	Desulfobacteraceae bacterium	+	ambiguous	NO_SP	1.000071	0.000000	0.000000	0.000000	0.000000	0.000000	-	Protein does not contain a CCBD within the first 150 amino acids	0.108335786733440	false	-0.133668297425954	-0.0543471137923659	NO	0.000	0.270	0.176	0.663	0.211	yes	IV	0.663	Pred.
MBN1503549.1	Candidatus Eisenbacteria bacterium	+	IV	NO_SP	1.000068	0.000000	0.000000	0.000000	0.000000	0.000000	-	Protein does not contain a CCBD within the first 150 amino acids	0.000000000007538	false	0.650293411056669	0.663403993681763	YES	0.000	0.195	0.188	0.390	0.190	no	-	0.390	Pred.
OGO27352.1	Chloroflexi bacterium RBG_16_52_11	+	ambiguous	NO_SP	1.000068	0.000000	0.000000	0.000000	0.000000	0.000000	-	Protein does not contain a CCBD within the first 150 amino acids	0.999999999999999	true	-0.0419810058107006	-0.633783117217581	NO	0.000	0.353	0.243	0.525	0.128	yes	IV	0.525	Pred.
NJD59459.1	Anaerolineae bacterium	+	III	NO_SP	1.000049	0.000000	0.000000	0.000000	0.000000	0.000000	-	Protein does not contain a CCBD within the first 150 amino acids	0.999994108807519	true	-1.68298712681973	-1.57649331548872	NO	0.000	0.242	0.141	0.376	0.242	no	-	0.376	Pred.
OQY91132.1	Anaerolineae bacterium UTCFX1	+	III	NO_SP	1.000066	0.000000	0.000000	0.000000	0.000000	0.000000	-	Protein does not contain a CCBD within the first 150 amino acids	0.999999982541155	true	0.367201381304723	0.0186579357131982	NO	0.000	0.266	0.093	0.364	0.387	no	-	0.387	Pred.
NQT66775.1	Actinobacteria bacterium	+	ambiguous	NO_SP	1.000059	0.000000	0.000000	0.000000	0.000000	0.000000	-	Protein does not contain a CCBD within the first 150 amino acids	0.988933106192041	false	-0.381197911520314	-0.838867742575187	NO	0.000	0.328	0.220	0.949	0.398	yes	IV	0.949	Pred.
OGN72187.1	Chloroflexi bacterium GWB2_49_20	-	-	NO_SP	1.000029	0.000000	0.000000	0.000000	0.000000	0.000000	-	Protein does not contain a CCBD within the first 150 amino acids	0.200446387409727	false	-0.88815717544008	-0.350162367072554	NO	0.000	0.204	0.214	0.376	0.258	no	-	0.376	Pred.
MBN1697588.1	Spirochaetales bacterium	+	ambiguous	NO_SP	1.000064	0.000000	0.000000	0.000000	0.000000	0.000000	-	Protein does not contain a CCBD within the first 150 amino acids	0.000004853119803	false	0.373358887452034	0.133748207988444	NO	0.000	0.255	0.161	0.670	0.238	yes	IV	0.670	Pred.
OGS22099.1	Elusimicrobia bacterium RIFOXYA2_FULL_40_6	+	ambiguous	NO_SP	1.000054	0.000000	0.000000	0.000000	0.000000	0.000000	-	Protein does not contain a CCBD within the first 150 amino acids	0.999798361756632	false	-1.01956513233657	-1.34234881310806	NO	0.000	0.274	0.224	0.812	0.181	yes	IV	0.812	Pred.
MBA4073957.1	Cyanobacteria bacterium PR.023	+	ambiguous	NO_SP	1.000045	0.000000	0.000000	0.000000	0.000000	0.000000	-	Protein does not contain a CCBD within the first 150 amino acids	0.999999998220873	true	-1.48655787820554	-1.65603464387164	NO	0.000	0.249	0.197	0.647	0.303	yes	IV	0.647	Pred.
OGL53129.1	Candidatus Shapirobacteria bacterium RBG_13_44_7	+	ambiguous	NO_SP	1.000061	0.000000	0.000000	0.000000	0.000000	0.000000	-	Protein does not contain a CCBD within the first 150 amino acids	0.000000000000021	false	-1.24247208540174	-0.941711470088566	NO	0.000	0.195	0.116	0.757	0.287	yes	IV	0.757	Pred.
OGV89347.1	Microgenomates group bacterium RBG_19FT_COMBO_39_10	+	ambiguous	NO_SP	1.000074	0.000000	0.000000	0.000000	0.000000	0.000000	-	Protein does not contain a CCBD within the first 150 amino acids	0.999107140879837	false	0.083718124150117	-0.799939893989869	NO	0.000	0.254	0.154	0.832	0.335	yes	IV	0.832	Pred.
OGO02514.1	Chloroflexi bacterium RBG_13_52_14	+	ambiguous	NO_SP	1.000040	0.000001	0.000000	0.000000	0.000000	0.000000	-	Protein does not contain a CCBD within the first 150 amino acids	0.459358300558106	false	0.302086855031027	0.329822465876273	NO	0.000	0.172	0.353	0.639	0.173	yes	IV	0.639	Pred.
MBN1306141.1	Anaerolineales bacterium	-	-	NO_SP	1.000041	0.000000	0.000000	0.000000	0.000000	0.000000	-	Protein does not contain a CCBD within the first 150 amino acids	0.000000000009259	false	-0.161887538808614	-0.021253256351272	NO	0.000	0.268	0.183	0.495	0.273	no	-	0.495	Pred.
OPZ16662.1	candidate division BRC1 bacterium ADurb.BinA364	-	-	NO_SP	1.000062	0.000000	0.000000	0.000000	0.000000	0.000000	-	Protein does not contain a CCBD within the first 150 amino acids	0.000006748131429	false	-0.759747169674431	-1.56906650043068	NO	0.000	0.334	0.287	0.416	0.446	no	-	0.446	Pred.
OIO13048.1	Candidatus Gottesmanbacteria bacterium CG1_02_37_22	+	ambiguous	NO_SP	1.000077	0.000000	0.000000	0.000000	0.000000	0.000000	-	Protein does not contain a CCBD within the first 150 amino acids	0.999999999816242	true	0.55441750245654	0.159535533679326	YES	0.000	0.196	0.245	0.825	0.192	yes	IV	0.825	Pred.
PIP86561.1	Candidatus Campbellbacteria bacterium CG22_combo_CG10-13_8_21_14_all_43_18	+	ambiguous	NO_SP	1.000047	0.000000	0.000000	0.000000	0.000000	0.000000	-	Protein does not contain a CCBD within the first 150 amino acids	0.056235444541179	false	-0.493516535742674	-1.18170992661529	NO	0.000	0.208	0.192	0.859	0.113	yes	IV	0.859	Pred.
NMB94700.1	Flexilinea flocculi	+	ambiguous	NO_SP	1.000057	0.000000	0.000000	0.000000	0.000000	0.000000	-	Protein does not contain a CCBD within the first 150 amino acids	0.886473563110721	false	-0.917242048320977	-0.328679171486517	NO	0.000	0.195	0.116	0.699	0.121	yes	IV	0.699	Pred.
MBI5352459.1	Chloroflexi bacterium	+	ambiguous	NO_SP	1.000045	0.000000	0.000000	0.000000	0.000000	0.000000	-	Protein does not contain a CCBD within the first 150 amino acids	0.000192477378870	false	-1.32504544159269	-1.26206715765837	NO	0.000	0.401	0.155	0.578	0.252	yes	IV	0.578	Pred.
MBN1288447.1	Actinobacteria bacterium	-	-	NO_SP	0.999753	0.000261	0.000018	0.000001	0.000000	0.000004	-	Protein does not contain a CCBD within the first 150 amino acids	0.000000000000000	false	-1.12114846088106	-0.859231252880775	NO	0.000	0.195	0.114	0.447	0.125	no	-	0.447	Pred.
MBI4731458.1	Chloroflexi bacterium	-	-	NO_SP	1.000063	0.000000	0.000000	0.000000	0.000000	0.000000	-	Protein does not contain a CCBD within the first 150 amino acids	0.000002236968204	false	-0.649979210402455	-0.822845207290322	NO	0.000	0.334	0.316	0.438	0.481	no	-	0.481	Pred.
WP_038374904.1	Brachyspira alvinipulli	+	ambiguous	NO_SP	1.000061	0.000000	0.000000	0.000000	0.000000	0.000000	-	Protein does not contain a CCBD within the first 150 amino acids	0.000004293315817	false	-0.662483781808892	-0.723493355775342	NO	0.036	0.354	0.304	0.857	0.306	yes	IV	0.857	Pred.
WP_038472413.1	Fimbriimonas ginsengisoli	-	-	NO_SP	1.000068	0.000000	0.000000	0.000000	0.000000	0.000000	-	Protein does not contain a CCBD within the first 150 amino acids	0.000003876054594	false	-1.20563232685379	-0.864120073959553	NO	0.000	0.437	0.264	0.438	0.383	no	-	0.438	Pred.
OGS21072.1	Elusimicrobia bacterium RIFOXYA2_FULL_39_19	+	ambiguous	NO_SP	1.000069	0.000000	0.000000	0.000000	0.000000	0.000000	-	Protein does not contain a CCBD within the first 150 amino acids	0.000014955205898	false	0.191547254550083	-0.144590291176528	NO	0.000	0.447	0.221	0.857	0.321	yes	IV	0.857	Pred.
HGX16691.1	Anaerolineae bacterium	+	III	NO_SP	1.000079	0.000000	0.000000	0.000000	0.000000	0.000000	-	Protein does not contain a CCBD within the first 150 amino acids	0.999999999791481	true	0.132223509735133	-0.210862367386027		0.000	0.295	0.157	0.465	0.323	no	-	0.465	Pred.
MBF8257343.1	Anaerolineales bacterium	-	-	NO_SP	1.000029	0.000000	0.000000	0.000000	0.000000	0.000000	-	Protein does not contain a CCBD within the first 150 amino acids	0.973450193011744	false	-0.233136027063053	-0.579730598548033	NO	0.000	0.350	0.279	0.322	0.245	no	-	0.350	Pred.
PKN86517.1	Chloroflexi bacterium HGW-Chloroflexi-8	+	ambiguous	NO_SP	1.000047	0.000000	0.000000	0.000000	0.000000	0.000000	-	Protein does not contain a CCBD within the first 150 amino acids	0.000000217263321	false	-1.13721754852203	-1.0208757892112	NO	0.000	0.399	0.154	0.912	0.203	yes	IV	0.912	Pred.
KKR03997.1	Candidatus Uhrbacteria bacterium GW2011_GWF2_39_13	+	ambiguous	NO_SP	1.000051	0.000000	0.000000	0.000000	0.000000	0.000000	-	Protein does not contain a CCBD within the first 150 amino acids	0.139395858883128	false	-1.21082661716814	-0.827634682509735	NO	0.000	0.369	0.156	0.622	0.242	yes	IV	0.622	Pred.
MRS05138.1	bacterium	-	-	NO_SP	1.000037	0.000000	0.000000	0.000000	0.000000	0.000000	-	Protein does not contain a CCBD within the first 150 amino acids	0.002704914220009	false	-0.742822792487022	0.051110177779057	NO	0.000	0.236	0.111	0.435	0.153	no	-	0.435	Pred.
OGO01678.1	Chloroflexi bacterium RBG_13_53_26	-	-	NO_SP	1.000038	0.000000	0.000000	0.000000	0.000000	0.000000	-	Protein does not contain a CCBD within the first 150 amino acids	0.002026551581787	false	-0.403837392006071	-0.590284159606144	NO	0.000	0.210	0.115	0.429	0.128	no	-	0.429	Pred.
TET52075.1	Actinobacteria bacterium	+	ambiguous	NO_SP	1.000054	0.000000	0.000000	0.000000	0.000000	0.000000	-	Protein does not contain a CCBD within the first 150 amino acids	0.999999999998621	true	-1.08097141471965	-1.26548746582259	NO	0.000	0.232	0.286	0.872	0.250	yes	IV	0.872	Pred.
MBI2196673.1	Candidatus Daviesbacteria bacterium	+	ambiguous	NO_SP	1.000079	0.000000	0.000000	0.000000	0.000000	0.000000	-	Protein does not contain a CCBD within the first 150 amino acids	0.842974963834264	false	-0.377963149175066	-0.553292179780687	NO	0.000	0.195	0.116	0.859	0.140	yes	IV	0.859	Pred.
NOT24457.1	Acidobacteria bacterium	-	-	NO_SP	1.000075	0.000000	0.000000	0.000000	0.000000	0.000000	-	Protein does not contain a CCBD within the first 150 amino acids	0.033577779544944	false	-0.95728471075182	-1.03755861480906	NO	0.000	0.257	0.292	0.403	0.284	no	-	0.403	Pred.
PKN99683.1	Chloroflexi bacterium HGW-Chloroflexi-4	+	ambiguous	NO_SP	1.000072	0.000000	0.000000	0.000000	0.000000	0.000000	-	Protein does not contain a CCBD within the first 150 amino acids	0.005620134484619	false	-0.961739225084644	-1.23668568167879	NO	0.000	0.314	0.116	0.642	0.154	yes	IV	0.642	Pred.
MBC8217040.1	Planctomycetes bacterium	+	ambiguous	NO_SP	1.000051	0.000000	0.000000	0.000000	0.000000	0.000000	-	Protein does not contain a CCBD within the first 150 amino acids	0.000035500346795	false	-0.867101083326243	-0.36500315204781	NO	0.000	0.331	0.394	0.542	0.351	yes	IV	0.542	Pred.
MBI2855097.1	Chloroflexi bacterium	-	-	NO_SP	1.000052	0.000000	0.000000	0.000000	0.000000	0.000000	-	Protein does not contain a CCBD within the first 150 amino acids	0.994052727206982	false	-1.55209936883671	-1.08564921656426	NO	0.000	0.301	0.426	0.433	0.315	no	-	0.433	Pred.
NVM20239.1	Desulfobacterales bacterium	+	ambiguous	NO_SP	1.000062	0.000000	0.000000	0.000000	0.000000	0.000000	-	Protein does not contain a CCBD within the first 150 amino acids	0.999177568411840	false	-0.168476076348117	-0.74025685107724	NO	0.000	0.370	0.303	0.778	0.445	yes	IV	0.778	Pred.
WP_076343892.1	Paludisphaera borealis	-	-	NO_SP	1.000045	0.000000	0.000000	0.000000	0.000000	0.000000	-	Protein does not contain a CCBD within the first 150 amino acids	0.000069414678660	false	-0.784275161320771	-0.38247140738895	NO	0.000	0.264	0.255	0.418	0.168	no	-	0.418	Pred.
HDW60711.1	Anaerolineae bacterium	+	III	NO_SP	1.000063	0.000000	0.000000	0.000000	0.000000	0.000000	-	Protein does not contain a CCBD within the first 150 amino acids	0.999985665455240	true	-1.0272637400361	-1.35036743106009	NO	0.000	0.235	0.305	0.403	0.224	no	-	0.403	Pred.
MBN2677093.1	Anaerolineaceae bacterium	+	ambiguous	NO_SP	1.000041	0.000000	0.000000	0.000000	0.000000	0.000000	-	Protein does not contain a CCBD within the first 150 amino acids	0.008682728612022	false	-0.523544580189337	-0.631827939062427	NO	0.000	0.315	0.114	0.634	0.161	yes	IV	0.634	Pred.
PZM85112.1	Candidatus Melainabacteria bacterium	+	ambiguous	NO_SP	1.000054	0.000000	0.000000	0.000000	0.000000	0.000000	-	Protein does not contain a CCBD within the first 150 amino acids	0.999999954208616	true	0.278368600609417	0.676779299878064	YES	0.000	0.206	0.166	0.694	0.119	yes	IV	0.694	Pred.
MBM3152680.1	Chloroflexi bacterium	-	-	NO_SP	1.000091	0.000000	0.000000	0.000000	0.000000	0.000000	-	Protein does not contain a CCBD within the first 150 amino acids	0.000000420767550	false	-0.804877054409717	-0.195382260646085	NO	0.000	0.238	0.116	0.359	0.121	no	-	0.359	Pred.
CAG0971501.1	Anaerolineales bacterium	+	ambiguous	NO_SP	1.000082	0.000000	0.000000	0.000000	0.000000	0.000000	-	Protein does not contain a CCBD within the first 150 amino acids	0.860322539309784	false	-0.952335278707382	-1.24528063482158	NO	0.000	0.263	0.116	0.636	0.271	yes	IV	0.636	Pred.
OQA18443.1	bacterium ADurb.Bin363	+	ambiguous	NO_SP	1.000062	0.000000	0.000000	0.000000	0.000000	0.000000	-	Protein does not contain a CCBD within the first 150 amino acids	0.833285980452486	false	0.424581507706974	0.039765016648611	NO	0.000	0.258	0.226	0.856	0.218	yes	IV	0.856	Pred.
MBI2861406.1	Chloroflexi bacterium	-	-	NO_SP	1.000066	0.000000	0.000000	0.000000	0.000000	0.000000	-	Protein does not contain a CCBD within the first 150 amino acids	0.034564207306430	false	-0.988935970684075	-1.25248398512989	NO	0.000	0.207	0.131	0.419	0.197	no	-	0.419	Pred.
TEU00605.1	Candidatus Stahlbacteria bacterium	+	ambiguous	NO_SP	1.000077	0.000000	0.000000	0.000000	0.000000	0.000000	-	Protein does not contain a CCBD within the first 150 amino acids	0.000000020412502	false	-0.395083624250285	-0.926290244029548	NO	0.000	0.205	0.180	0.782	0.183	yes	IV	0.782	Pred.
MBL8110459.1	Anaerolineales bacterium	+	III	NO_SP	1.000065	0.000000	0.000000	0.000000	0.000000	0.000000	-	Protein does not contain a CCBD within the first 150 amino acids	0.999999982541155	true	-0.00480014394057671	-0.254772468203938	NO	0.000	0.302	0.121	0.461	0.315	no	-	0.461	Pred.
TET13867.1	Actinobacteria bacterium	+	ambiguous	NO_SP	1.000056	0.000000	0.000000	0.000000	0.000000	0.000000	-	Protein does not contain a CCBD within the first 150 amino acids	0.000225240374344	false	-0.389712121683302	-0.45105855828313	NO	0.000	0.276	0.422	0.854	0.198	yes	IV	0.854	Pred.
MBM3331105.1	candidate division WOR-3 bacterium	+	IV	NO_SP	1.000058	0.000000	0.000000	0.000000	0.000000	0.000000	-	Protein does not contain a CCBD within the first 150 amino acids	0.996168338132079	false	0.90423842430849	0.291722574408294	YES	0.000	0.243	0.185	0.421	0.245	no	-	0.421	Pred.
BBM84131.1	Planctomycetes bacterium SRT547	+	ambiguous	NO_SP	1.000066	0.000000	0.000000	0.000000	0.000000	0.000000	-	Protein does not contain a CCBD within the first 150 amino acids	0.001001357059589	false	-1.04007684066404	-1.22884343534907	NO	0.000	0.238	0.320	0.722	0.200	yes	IV	0.722	Pred.
OGO38756.1	Chloroflexi bacterium RBG_16_57_11	-	-	NO_SP	1.000073	0.000000	0.000000	0.000000	0.000000	0.000000	-	Protein does not contain a CCBD within the first 150 amino acids	0.000657555701105	false	0.278702861348755	-0.631584865463095	NO	0.000	0.298	0.154	0.464	0.327	no	-	0.464	Pred.
MBA3074745.1	Anaerolineae bacterium	-	-	NO_SP	1.000043	0.000000	0.000000	0.000000	0.000000	0.000000	-	Protein does not contain a CCBD within the first 150 amino acids	0.002421000906956	false	-0.905582294119718	-1.25389246628337	NO	0.000	0.412	0.121	0.481	0.222	no	-	0.481	Pred.
MBI2050334.1	Parcubacteria group bacterium	+	ambiguous	NO_SP	1.000063	0.000000	0.000000	0.000000	0.000000	0.000000	-	Protein does not contain a CCBD within the first 150 amino acids	1.000000000000000	true	-0.758860390837027	-1.10937334676029	NO	0.000	0.238	0.365	0.622	0.250	yes	IV	0.622	Pred.
MBI3945286.1	Armatimonadetes bacterium	-	-	NO_SP	1.000064	0.000000	0.000000	0.000000	0.000000	0.000000	-	Protein does not contain a CCBD within the first 150 amino acids	0.000042504380541	false	-1.05483326977926	-1.36892621477892	NO	0.000	0.425	0.338	0.401	0.315	no	-	0.425	Pred.
HHJ14649.1	Gammaproteobacteria bacterium	-	-	NO_SP	1.000063	0.000000	0.000000	0.000000	0.000000	0.000000	-	Protein does not contain a CCBD within the first 150 amino acids	0.990286151467272	false	-1.16936099647808	-1.12016110783581	NO	0.000	0.336	0.157	0.443	0.328	no	-	0.443	Pred.
WP_161453808.1	Vibrio sp. V39_P1S14PM300	+	III	NO_SP	1.000077	0.000000	0.000000	0.000000	0.000000	0.000000	-	Protein does not contain a CCBD within the first 150 amino acids	0.999996195428066	true	-1.67277012242571	-1.87237212244536	NO	0.000	0.275	0.240	0.437	0.267	no	-	0.437	Pred.
MBI2167187.1	Candidatus Omnitrophica bacterium	+	ambiguous	NO_SP	1.000035	0.000000	0.000000	0.000000	0.000000	0.000000	-	Protein does not contain a CCBD within the first 150 amino acids	0.000000416800065	false	-1.51931663551191	-1.47658068325592	NO	0.000	0.195	0.033	0.515	0.129	yes	IV	0.515	Pred.
NQT94566.1	Lentisphaerae bacterium	-	-	NO_SP	1.000064	0.000000	0.000000	0.000000	0.000000	0.000000	-	Protein does not contain a CCBD within the first 150 amino acids	0.586033899217525	false	-1.2677867410767	-0.814373138552406	NO	0.000	0.285	0.167	0.438	0.300	no	-	0.438	Pred.
NQZ97660.1	Myxococcales bacterium	-	-	NO_SP	1.000077	0.000000	0.000000	0.000000	0.000000	0.000000	-	Protein does not contain a CCBD within the first 150 amino acids	0.000000000000000	false	-0.164505335565626	-0.788675744107286	NO	0.000	0.220	0.270	0.354	0.159	no	-	0.354	Pred.
WP_161488584.1	unclassified Vibrio	+	III	NO_SP	1.000065	0.000000	0.000000	0.000000	0.000000	0.000000	-	Protein does not contain a CCBD within the first 150 amino acids	0.999996195428066	true	-1.72545323649466	-1.88601036803731	NO	0.000	0.310	0.220	0.459	0.245	no	-	0.459	Pred.
PIZ46565.1	candidate division WWE3 bacterium CG_4_10_14_0_2_um_filter_41_14	+	ambiguous	NO_SP	1.000044	0.000000	0.000000	0.000000	0.000000	0.000000	-	Protein does not contain a CCBD within the first 150 amino acids	0.976422264170571	false	0.0975708321837605	0.338931263728351	NO	0.000	0.330	0.187	0.862	0.272	yes	IV	0.862	Pred.
MBA3757686.1	Candidatus Saccharibacteria bacterium	+	ambiguous	NO_SP	1.000059	0.000001	0.000000	0.000000	0.000000	0.000000	-	Protein does not contain a CCBD within the first 150 amino acids	0.997772352463191	false	-0.570966036153848	-0.639386086359735	NO	0.000	0.266	0.116	0.734	0.222	yes	IV	0.734	Pred.
NPU96324.1	Candidatus Omnitrophica bacterium	+	ambiguous	NO_SP	1.000058	0.000000	0.000000	0.000000	0.000000	0.000000	-	Protein does not contain a CCBD within the first 150 amino acids	0.999179717308300	false	-0.378807776470564	-0.548550625903673	NO	0.000	0.195	0.002	0.534	0.131	yes	IV	0.534	Pred.
MQY75450.1	Clostridia bacterium	+	ambiguous	NO_SP	1.000055	0.000000	0.000000	0.000000	0.000000	0.000000	-	Protein does not contain a CCBD within the first 150 amino acids	0.000225240374344	false	-0.389712121683302	-0.45105855828313	NO	0.000	0.293	0.422	0.832	0.196	yes	IV	0.832	Pred.
MBL7892345.1	Bacteroidia bacterium	+	ambiguous	NO_SP	1.000050	0.000000	0.000000	0.000000	0.000000	0.000000	-	Protein does not contain a CCBD within the first 150 amino acids	0.000490697255019	false	-0.0185915790343434	-0.0746930183523888	NO	0.000	0.208	0.162	0.796	0.115	yes	IV	0.796	Pred.
MBM4328594.1	Deltaproteobacteria bacterium	-	-	NO_SP	1.000077	0.000000	0.000000	0.000000	0.000000	0.000000	-	Protein does not contain a CCBD within the first 150 amino acids	0.000020145941341	false	-0.86616406153818	-0.904781692643615	NO	0.000	0.287	0.183	0.369	0.257	no	-	0.369	Pred.
MBE0409621.1	Anaerolineales bacterium	+	ambiguous	NO_SP	1.000067	0.000000	0.000000	0.000000	0.000000	0.000000	-	Protein does not contain a CCBD within the first 150 amino acids	0.708655845455691	false	0.376263305736703	0.231403308925018	NO	0.000	0.262	0.184	0.677	0.222	yes	IV	0.677	Pred.
MBI2055599.1	Candidatus Sungbacteria bacterium	-	-	NO_SP	1.000050	0.000000	0.000000	0.000000	0.000000	0.000000	-	Protein does not contain a CCBD within the first 150 amino acids	0.994654137637469	false	-0.930267409329215	-1.01609346148442	NO	0.000	0.195	0.116	0.458	0.199	no	-	0.458	Pred.
OQA93472.1	Microgenomates group bacterium ADurb.Bin219	+	ambiguous	NO_SP	1.000070	0.000000	0.000000	0.000000	0.000000	0.000000	-	Protein does not contain a CCBD within the first 150 amino acids	0.000000000004803	false	-0.155074726790683	-0.668246014258562	NO	0.000	0.236	0.116	0.857	0.237	yes	IV	0.857	Pred.
MBE7534759.1	Anaerolineales bacterium	+	III	NO_SP	1.000037	0.000000	0.000000	0.000000	0.000000	0.000000	-	Protein does not contain a CCBD within the first 150 amino acids	0.999980001000712	true	0.337736613488513	0.0271054830385515	NO	0.000	0.362	0.144	0.380	0.393	no	-	0.393	Pred.
MBN1391505.1	Sedimentisphaerales bacterium	+	ambiguous	NO_SP	1.000040	0.000000	0.000000	0.000000	0.000000	0.000000	-	Protein does not contain a CCBD within the first 150 amino acids	0.000000000008810	false	-1.07190338375323	-0.975411575963953	NO	0.000	0.332	0.148	0.545	0.178	yes	IV	0.545	Pred.
OJU65648.1	Armatimonadetes bacterium 55-13	+	III	NO_SP	1.000049	0.000000	0.000000	0.000000	0.000000	0.000000	-	Protein does not contain a CCBD within the first 150 amino acids	0.999999999378015	true	0.246050184439092	0.200285799243381	NO	0.000	0.327	0.214	0.438	0.360	no	-	0.438	Pred.
PKO03406.1	Chloroflexi bacterium HGW-Chloroflexi-5	+	ambiguous	NO_SP	1.000048	0.000000	0.000000	0.000000	0.000000	0.000000	-	Protein does not contain a CCBD within the first 150 amino acids	0.002683123781773	false	-0.90449911854488	-1.36627427631127	NO	0.000	0.389	0.121	0.548	0.238	yes	IV	0.548	Pred.
PIR06610.1	Candidatus Komeilibacteria bacterium CG11_big_fil_rev_8_21_14_0_20_36_20	+	ambiguous	NO_SP	1.000056	0.000000	0.000000	0.000000	0.000000	0.000000	-	Protein does not contain a CCBD within the first 150 amino acids	0.661282285669857	false	-1.20598859514431	-1.51231612523144	NO	0.000	0.276	0.184	0.928	0.320	yes	IV	0.928	Pred.
KUK71352.1	Anaerolineae bacterium 49_20	+	ambiguous	NO_SP	1.000076	0.000000	0.000000	0.000000	0.000000	0.000000	-	Protein does not contain a CCBD within the first 150 amino acids	0.000000000126621	false	0.102495686507472	-0.315547457479573	NO	0.000	0.272	0.121	0.627	0.151	yes	IV	0.627	Pred.
MBK9007922.1	Anaerolineae bacterium	+	ambiguous	NO_SP	1.000050	0.000000	0.000000	0.000000	0.000000	0.000000	-	Protein does not contain a CCBD within the first 150 amino acids	0.999999982541155	true	-0.00979770736933605	-0.250031106392073	NO	0.000	0.310	0.170	0.540	0.399	yes	IV	0.540	Pred.
NPV70652.1	Firmicutes bacterium	-	-	NO_SP	1.000032	0.000000	0.000000	0.000000	0.000000	0.000000	-	Protein does not contain a CCBD within the first 150 amino acids	0.000000000045416	false	-1.72754264519558	-1.77193678676983	NO	0.000	0.262	0.154	0.416	0.221	no	-	0.416	Pred.
OGE13311.1	Candidatus Curtissbacteria bacterium RIFCSPLOWO2_12_FULL_38_9	+	ambiguous	NO_SP	1.000069	0.000000	0.000000	0.000000	0.000000	0.000000	-	Protein does not contain a CCBD within the first 150 amino acids	0.000000000682086	false	-1.12407228794011	-0.468990948824934	NO	0.000	0.333	0.178	0.857	0.140	yes	IV	0.857	Pred.
PIP56071.1	candidate division WWE3 bacterium CG22_combo_CG10-13_8_21_14_all_39_12	+	ambiguous	NO_SP	1.000076	0.000000	0.000000	0.000000	0.000000	0.000000	-	Protein does not contain a CCBD within the first 150 amino acids	0.999999999078317	true	-0.0323809552259529	-0.350155993685589	NO	0.000	0.232	0.131	0.781	0.238	yes	IV	0.781	Pred.
QQR52761.1	bacterium	-	-	NO_SP	1.000080	0.000000	0.000000	0.000000	0.000000	0.000000	-	Protein does not contain a CCBD within the first 150 amino acids	0.000000439645687	false	-0.292905250608154	-0.0540994249752214	NO	0.000	0.312	0.295	0.423	0.380	no	-	0.423	Pred.
MBA3522271.1	Gemmatimonadales bacterium	-	-	NO_SP	1.000071	0.000000	0.000000	0.000000	0.000000	0.000000	-	Protein does not contain a CCBD within the first 150 amino acids	0.002234093093925	false	-1.48229940588085	-1.62746044822595	NO	0.000	0.368	0.340	0.410	0.324	no	-	0.410	Pred.
HFK75325.1	Anaerolineae bacterium	-	-	NO_SP	1.000049	0.000000	0.000000	0.000000	0.000000	0.000000	-	Protein does not contain a CCBD within the first 150 amino acids	0.000020986387046	false	-0.998418097934032	-1.26185906470722	NO	0.000	0.517	0.106	0.407	0.410	yes	II	0.517	Pred.
OGE34546.1	Candidatus Daviesbacteria bacterium RIFCSPHIGHO2_02_FULL_41_14	+	ambiguous	NO_SP	1.000041	0.000001	0.000000	0.000000	0.000000	0.000000	-	Protein does not contain a CCBD within the first 150 amino acids	0.999999999999979	true	-1.08459608904477	-1.27492947366503	NO	0.000	0.195	0.116	0.835	0.134	yes	IV	0.835	Pred.
MBN9503418.1	Armatimonadetes bacterium	+	III	NO_SP	1.000049	0.000000	0.000000	0.000000	0.000000	0.000000	-	Protein does not contain a CCBD within the first 150 amino acids	0.999999999378015	true	0.246050184439092	0.200285799243381	NO	0.000	0.326	0.214	0.438	0.417	no	-	0.438	Pred.
KRT60449.1	Chloroflexi bacterium CSP1-4	-	-	NO_SP	1.000077	0.000000	0.000000	0.000000	0.000000	0.000000	-	Protein does not contain a CCBD within the first 150 amino acids	0.000000003518205	false	-1.3933513209265	-1.71665823248518	NO	0.000	0.350	0.255	0.355	0.209	no	-	0.355	Pred.
MBN2118748.1	Anaerolineales bacterium	+	III	NO_SP	1.000094	0.000000	0.000000	0.000000	0.000000	0.000000	-	Protein does not contain a CCBD within the first 150 amino acids	1.000000000000000	true	-0.340432068070425	-0.783593025907607	NO	0.000	0.357	0.361	0.399	0.396	no	-	0.399	Pred.
MBI4296308.1	Chloroflexi bacterium	-	-	NO_SP	1.000044	0.000000	0.000000	0.000000	0.000000	0.000000	-	Protein does not contain a CCBD within the first 150 amino acids	0.019878938804353	false	-0.403291446169945	-0.377011087309836	NO	0.000	0.285	0.233	0.433	0.298	no	-	0.433	Pred.
RKZ23517.1	bacterium	+	ambiguous	NO_SP	1.000027	0.000000	0.000000	0.000000	0.000000	0.000000	-	Protein does not contain a CCBD within the first 150 amino acids	0.000000025695492	false	-0.701022906264787	-0.214210708004208	NO	0.000	0.374	0.114	0.551	0.213	yes	IV	0.551	Pred.
NMA40511.1	Lentisphaerae bacterium	-	-	NO_SP	1.000045	0.000000	0.000000	0.000000	0.000000	0.000000	-	Protein does not contain a CCBD within the first 150 amino acids	0.000038979462316	false	-0.366685857017143	-0.204078772806676	NO	0.000	0.351	0.169	0.376	0.175	no	-	0.376	Pred.
MBI2958161.1	Chloroflexi bacterium	+	III	NO_SP	1.000063	0.000000	0.000000	0.000000	0.000000	0.000000	-	Protein does not contain a CCBD within the first 150 amino acids	0.999998784689603	true	-1.60843313453037	-1.09077714428175	NO	0.000	0.262	0.222	0.419	0.267	no	-	0.419	Pred.
MBN8662173.1	Candidatus Obscuribacter phosphatis	+	ambiguous	NO_SP	1.000050	0.000000	0.000000	0.000000	0.000000	0.000000	-	Protein does not contain a CCBD within the first 150 amino acids	0.000000009612586	false	-0.268743583166422	-0.346816654109375	NO	0.000	0.232	0.002	0.668	0.140	yes	IV	0.668	Pred.
KPJ70177.1	candidate division WOR-1 bacterium DG_54_3	+	ambiguous	NO_SP	1.000042	0.000000	0.000000	0.000000	0.000000	0.000000	-	Protein does not contain a CCBD within the first 150 amino acids	0.000000000011833	false	-1.7507677218842	-1.40983890907909	NO	0.000	0.238	0.116	0.908	0.336	yes	IV	0.908	Pred.
MAF80282.1	bacterium	+	ambiguous	NO_SP	1.000065	0.000000	0.000000	0.000000	0.000000	0.000000	-	Protein does not contain a CCBD within the first 150 amino acids	0.000028673151536	false	-0.0174547835053958	-0.295928061245338	NO	0.000	0.195	0.354	0.976	0.336	yes	IV	0.976	Pred.
RKZ72384.1	Gammaproteobacteria bacterium	+	ambiguous	NO_SP	1.000057	0.000000	0.000000	0.000000	0.000000	0.000000	-	Protein does not contain a CCBD within the first 150 amino acids	0.000000000000000	false	-0.929659526664538	-1.20575912382521	NO	0.000	0.350	0.116	0.786	0.161	yes	IV	0.786	Pred.
KMQ51278.1	Chitinispirillum alkaliphilum	+	ambiguous	NO_SP	1.000084	0.000000	0.000000	0.000000	0.000000	0.000000	-	Protein does not contain a CCBD within the first 150 amino acids	0.003103264100204	false	-0.620702430948469	-0.359468752885107	NO	0.000	0.217	0.302	0.712	0.165	yes	IV	0.712	Pred.
TDJ41285.1	Gammaproteobacteria bacterium	-	-	NO_SP	1.000050	0.000000	0.000000	0.000000	0.000000	0.000000	-	Protein does not contain a CCBD within the first 150 amino acids	0.000000000000000	false	0.0474949555368451	-0.957703079461569	NO	0.000	0.255	0.228	0.454	0.169	no	-	0.454	Pred.
OGG09829.1	Candidatus Gottesmanbacteria bacterium RBG_16_43_7	+	ambiguous	NO_SP	1.000069	0.000000	0.000000	0.000000	0.000000	0.000000	-	Protein does not contain a CCBD within the first 150 amino acids	0.000010286060501	false	-0.45849717917495	-0.742483476756643	NO	0.000	0.164	0.169	0.899	0.251	yes	IV	0.899	Pred.
MBN1165171.1	Candidatus Krumholzibacteriota bacterium	+	ambiguous	NO_SP	1.000060	0.000000	0.000000	0.000000	0.000000	0.000000	-	Protein does not contain a CCBD within the first 150 amino acids	0.000027137935587	false	-1.18205455307409	-1.0138545153189	NO	0.000	0.238	0.241	0.514	0.243	yes	IV	0.514	Pred.
OGD90180.1	Candidatus Curtissbacteria bacterium RIFCSPHIGHO2_02_FULL_42_15	+	ambiguous	NO_SP	1.000035	0.000000	0.000000	0.000000	0.000000	0.000000	-	Protein does not contain a CCBD within the first 150 amino acids	0.128764441341220	false	-0.549471597478025	-0.961320227065482	NO	0.000	0.212	0.002	0.821	0.233	yes	IV	0.821	Pred.
WP_190258963.1	Pelotomaculum schinkii	+	IV	NO_SP	1.000049	0.000000	0.000000	0.000000	0.000000	0.000000	-	Protein does not contain a CCBD within the first 150 amino acids	0.010395705232379	false	1.27636872597617	0.68931333315972	YES	0.000	0.291	0.154	0.928	0.240	yes	IV	0.928	Pred.
MBA4391876.1	Syntrophus sp. (in: Bacteria)	+	ambiguous	NO_SP	1.000083	0.000000	0.000000	0.000000	0.000000	0.000000	-	Protein does not contain a CCBD within the first 150 amino acids	0.000000005710753	false	-1.78206045589649	-2.03380865756985	NO	0.000	0.295	0.457	0.870	0.667	yes	IV	0.870	Pred.
MBE3063835.1	Spirochaetes bacterium	-	-	NO_SP	1.000053	0.000000	0.000000	0.000000	0.000000	0.000000	-	Protein does not contain a CCBD within the first 150 amino acids	0.000001544812831	false	-0.626844716609078	-0.307299043031338	NO	0.000	0.195	0.120	0.376	0.215	no	-	0.376	Pred.
OGE00878.1	Candidatus Curtissbacteria bacterium RIFCSPLOWO2_02_FULL_40_11	+	ambiguous	NO_SP	1.000069	0.000000	0.000000	0.000000	0.000000	0.000000	-	Protein does not contain a CCBD within the first 150 amino acids	0.000000000682086	false	-0.696069480077653	-0.754414106548371	NO	0.000	0.177	0.116	0.879	0.154	yes	IV	0.879	Pred.
TFG80132.1	Chrysiogenales bacterium	+	ambiguous	NO_SP	1.000077	0.000001	0.000000	0.000000	0.000000	0.000000	-	Protein does not contain a CCBD within the first 150 amino acids	0.995972002470610	false	-0.714429149066218	-0.801243732754891	NO	0.000	0.198	0.218	0.546	0.133	yes	IV	0.546	Pred.
MBN1586580.1	Candidatus Omnitrophica bacterium	+	ambiguous	NO_SP	1.000052	0.000000	0.000000	0.000000	0.000000	0.000000	-	Protein does not contain a CCBD within the first 150 amino acids	0.347919996442467	false	-0.443913889147579	-0.186543296996631	NO	0.000	0.280	0.327	0.540	0.381	yes	IV	0.540	Pred.
KAF1079983.1	Candidatus Rifleibacterium amylolyticum	+	ambiguous	NO_SP	1.000074	0.000000	0.000000	0.000000	0.000000	0.000000	-	Protein does not contain a CCBD within the first 150 amino acids	0.994582038313691	false	-0.105511520616741	-0.549240632804003	NO	0.000	0.301	0.287	0.688	0.116	yes	IV	0.688	Pred.
OGU72935.1	Ignavibacteria bacterium RBG_16_34_14	+	ambiguous	NO_SP	1.000059	0.000000	0.000000	0.000000	0.000000	0.000000	-	Protein does not contain a CCBD within the first 150 amino acids	0.000008972757864	false	-1.54708264575402	-1.64515706651314	NO	0.000	0.395	0.205	0.928	0.268	yes	IV	0.928	Pred.
MBI5176144.1	Candidatus Melainabacteria bacterium	-	-	NO_SP	1.000043	0.000000	0.000000	0.000000	0.000000	0.000000	-	Protein does not contain a CCBD within the first 150 amino acids	0.005500483349838	false	-0.541202361814633	-0.737115917996398	NO	0.000	0.320	0.112	0.359	0.256	no	-	0.359	Pred.
MPZ89236.1	Nitriliruptorales bacterium	-	-	NO_SP	1.000062	0.000000	0.000000	0.000000	0.000000	0.000000	-	Protein does not contain a CCBD within the first 150 amino acids	0.000000000027068	false	-0.213987822978569	-0.176847101825248	NO	0.000	0.270	0.204	0.356	0.284	no	-	0.356	Pred.
NLN77481.1	Armatimonadetes bacterium	-	-	NO_SP	1.000056	0.000000	0.000000	0.000000	0.000000	0.000000	-	Protein does not contain a CCBD within the first 150 amino acids	0.000000785728339	false	-0.951422819439319	-0.554418854010016	NO	0.000	0.195	0.116	0.433	0.200	no	-	0.433	Pred.
MAG34781.1	Dehalococcoidia bacterium	+	IV	NO_SP	1.000076	0.000000	0.000000	0.000000	0.000000	0.000000	-	Protein does not contain a CCBD within the first 150 amino acids	0.000000000291893	false	0.85483099562957	0.454646366936897	YES	0.000	0.195	0.115	0.433	0.200	no	-	0.433	Pred.
HGS06915.1	Chloroflexi bacterium	-	-	NO_SP	1.000072	0.000000	0.000000	0.000000	0.000000	0.000000	-	Protein does not contain a CCBD within the first 150 amino acids	0.000000002913199	false	-0.509790304867128	-1.60332443886501	NO	0.000	0.267	0.360	0.433	0.319	no	-	0.433	Pred.
MBI4132331.1	Candidatus Sungbacteria bacterium	-	-	NO_SP	1.000055	0.000000	0.000000	0.000000	0.000000	0.000000	-	Protein does not contain a CCBD within the first 150 amino acids	0.000099875695134	false	-1.07826792535079	-1.12761964625254	NO	0.000	0.240	0.138	0.369	0.171	no	-	0.369	Pred.
MBK8220560.1	Candidatus Obscuribacter sp.	-	-	NO_SP	1.000068	0.000000	0.000000	0.000000	0.000000	0.000000	-	Protein does not contain a CCBD within the first 150 amino acids	0.005500483349838	false	-0.304794922171158	-0.560418456641719	NO	0.000	0.376	0.117	0.377	0.190	no	-	0.377	Pred.
HIB42909.1	Nitrospina sp.	+	ambiguous	NO_SP	1.000087	0.000000	0.000000	0.000000	0.000000	0.000000	-	Protein does not contain a CCBD within the first 150 amino acids	0.988317888230204	false	-0.867065928841191	-1.14213092173464	NO	0.000	0.251	0.116	0.908	0.241	yes	IV	0.908	Pred.
MXZ36109.1	Acidobacteria bacterium	-	-	NO_SP	1.000080	0.000000	0.000000	0.000000	0.000000	0.000000	-	Protein does not contain a CCBD within the first 150 amino acids	0.288400166984266	false	-0.555722313471412	-1.1101851188288	NO	0.000	0.278	0.280	0.482	0.356	no	-	0.482	Pred.
HIA32968.1	Nitrospinaceae bacterium	+	ambiguous	NO_SP	1.000074	0.000000	0.000000	0.000000	0.000000	0.000000	-	Protein does not contain a CCBD within the first 150 amino acids	0.997562615510549	false	-1.58086099630449	-1.49743083766913	NO	0.000	0.516	0.233	0.844	0.334	yes	IV	0.844	Pred.
NLF79294.1	Chloroflexi bacterium	-	-	NO_SP	1.000066	0.000000	0.000000	0.000000	0.000000	0.000000	-	Protein does not contain a CCBD within the first 150 amino acids	0.000000921700887	false	0.22799462750067	-0.0875735870372147	NO	0.000	0.334	0.156	0.353	0.264	no	-	0.353	Pred.
HIB43949.1	Nitrospina sp.	+	ambiguous	NO_SP	1.000074	0.000000	0.000000	0.000000	0.000000	0.000000	-	Protein does not contain a CCBD within the first 150 amino acids	0.997562615510549	false	-1.23336358209428	-0.735994548038437	NO	0.000	0.516	0.180	0.832	0.366	yes	IV	0.832	Pred.
MBN2346321.1	Candidatus Aminicenantes bacterium	-	-	NO_SP	1.000041	0.000000	0.000000	0.000000	0.000000	0.000000	-	Protein does not contain a CCBD within the first 150 amino acids	0.000055108531891	false	-1.04995190197144	-1.14443475492951	NO	0.000	0.259	0.173	0.396	0.286	no	-	0.396	Pred.
NIM94822.1	Anaerolineales bacterium	-	-	NO_SP	1.000044	0.000000	0.000000	0.000000	0.000000	0.000000	-	Protein does not contain a CCBD within the first 150 amino acids	0.000943130644698	false	-0.725349658309087	-0.837691690280841	NO	0.000	0.194	0.116	0.408	0.188	no	-	0.408	Pred.
HIL27573.1	Nitrospinaceae bacterium	+	ambiguous	NO_SP	1.000054	0.000000	0.000000	0.000000	0.000000	0.000000	-	Protein does not contain a CCBD within the first 150 amino acids	0.677561230492166	false	0.152981680287548	0.302882006759626	NO	0.000	0.348	0.237	0.807	0.329	yes	IV	0.807	Pred.
PKM39065.1	Firmicutes bacterium HGW-Firmicutes-9	-	-	NO_SP	1.000070	0.000000	0.000000	0.000000	0.000000	0.000000	-	Protein does not contain a CCBD within the first 150 amino acids	0.240623529479400	false	-1.01710266815403	-0.804792909103803	NO	0.000	0.195	0.115	0.467	0.267	no	-	0.467	Pred.
KNZ70033.1	Thermincola ferriacetica	+	ambiguous	NO_SP	1.000060	0.000000	0.000000	0.000000	0.000000	0.000000	-	Protein does not contain a CCBD within the first 150 amino acids	0.000002896726483	false	-0.966951102283506	-0.683936820334848	NO	0.000	0.262	0.213	0.901	0.224	yes	IV	0.901	Pred.
HEY71372.1	Anaerolineae bacterium	-	-	NO_SP	1.000055	0.000000	0.000000	0.000000	0.000000	0.000000	-	Protein does not contain a CCBD within the first 150 amino acids	0.000006402416132	false	-0.946480762263439	-1.37799313385423	NO	0.000	0.195	0.115	0.392	0.198	no	-	0.392	Pred.
MBL7724782.1	Chitinophagaceae bacterium	+	ambiguous	NO_SP	1.000065	0.000000	0.000000	0.000000	0.000000	0.000000	-	Protein does not contain a CCBD within the first 150 amino acids	0.931779919587047	false	-0.394345438203304	-0.297522380262109	NO	0.000	0.144	0.184	0.745	0.190	yes	IV	0.745	Pred.
MBA4419961.1	Anaerolinea sp.	+	III	NO_SP	1.000069	0.000000	0.000000	0.000000	0.000000	0.000000	-	Protein does not contain a CCBD within the first 150 amino acids	0.999999999994596	true	-0.899061353937431	-1.08238314604504	NO	0.000	0.252	0.116	0.485	0.181	no	-	0.485	Pred.
HIF02590.1	Nitrospinaceae bacterium	+	ambiguous	NO_SP	1.000054	0.000000	0.000000	0.000000	0.000000	0.000000	-	Protein does not contain a CCBD within the first 150 amino acids	0.677561230492166	false	0.0346552171043872	0.100692056940489	NO	0.000	0.323	0.196	0.757	0.387	yes	IV	0.757	Pred.
MSQ03552.1	Myxococcales bacterium	-	-	NO_SP	1.000067	0.000000	0.000000	0.000000	0.000000	0.000000	-	Protein does not contain a CCBD within the first 150 amino acids	0.958508279204322	false	-1.53075007000264	-2.08489745062309	NO	0.017	0.259	0.161	0.307	0.213	no	-	0.307	Pred.
PKK85067.1	candidate division Zixibacteria bacterium HGW-Zixibacteria-1	-	-	NO_SP	1.000079	0.000000	0.000000	0.000000	0.000000	0.000000	-	Protein does not contain a CCBD within the first 150 amino acids	0.985459463931507	false	-0.991884345632119	-0.975616469011973	NO	0.000	0.195	0.154	0.419	0.139	no	-	0.419	Pred.
MBI4845853.1	Candidatus Omnitrophica bacterium	+	ambiguous	NO_SP	1.000041	0.000000	0.000000	0.000000	0.000000	0.000000	-	Protein does not contain a CCBD within the first 150 amino acids	0.000000049140125	false	-0.0137602078535533	-0.463542422395769	NO	0.000	0.238	0.116	0.850	0.205	yes	IV	0.850	Pred.
MYD95659.1	Chloroflexi bacterium	-	-	NO_SP	1.000067	0.000000	0.000000	0.000000	0.000000	0.000000	-	Protein does not contain a CCBD within the first 150 amino acids	0.000009418708220	false	-1.61459739335488	-1.42411830629453	NO	0.000	0.351	0.376	0.438	0.410	no	-	0.438	Pred.
CCZ30126.1	Proteobacteria bacterium CAG:495	+	ambiguous	NO_SP	1.000070	0.000000	0.000000	0.000000	0.000000	0.000000	-	Protein does not contain a CCBD within the first 150 amino acids	0.000000094000957	false	-1.44405988531437	-1.43769515325797	NO	0.000	0.205	0.184	0.928	0.162	yes	IV	0.928	Pred.
NKB87280.1	Acidobacteria bacterium	-	-	NO_SP	1.000074	0.000000	0.000000	0.000000	0.000000	0.000000	-	Protein does not contain a CCBD within the first 150 amino acids	0.069555012466676	false	0.271555448553847	-0.170761479731736	NO	0.000	0.249	0.120	0.392	0.239	no	-	0.392	Pred.
HAJ95039.1	Actinobacteria bacterium	+	ambiguous	NO_SP	1.000101	0.000000	0.000000	0.000000	0.000000	0.000000	-	Protein does not contain a CCBD within the first 150 amino acids	0.999905386035098	true	-1.57214551632013	-1.92372515019743	NO	0.000	0.325	0.312	0.928	0.244	yes	IV	0.928	Pred.
HIA55159.1	Candidatus Melainabacteria bacterium	+	ambiguous	NO_SP	1.000064	0.000000	0.000000	0.000000	0.000000	0.000000	-	Protein does not contain a CCBD within the first 150 amino acids	0.999999916877779	true	0.62360232640648	0.330877424699209	YES	0.000	0.264	0.283	0.730	0.158	yes	IV	0.730	Pred.
OHD69688.1	Spirochaetes bacterium RBG_13_68_11	-	-	NO_SP	1.000059	0.000000	0.000000	0.000000	0.000000	0.000000	-	Protein does not contain a CCBD within the first 150 amino acids	0.000000000336136	false	-0.709028325004336	-0.382928386142638	NO	0.000	0.195	0.118	0.322	0.142	no	-	0.322	Pred.
MBI2315074.1	Candidatus Daviesbacteria bacterium	+	ambiguous	NO_SP	1.000054	0.000000	0.000000	0.000000	0.000000	0.000000	-	Protein does not contain a CCBD within the first 150 amino acids	0.005067470974115	false	-0.64450446402318	-0.368629369809565	NO	0.000	0.090	0.116	0.832	0.169	yes	IV	0.832	Pred.
QRN82429.1	Chloroflexi bacterium	+	ambiguous	NO_SP	1.000061	0.000000	0.000000	0.000000	0.000000	0.000000	-	Protein does not contain a CCBD within the first 150 amino acids	0.000000000001427	false	-1.00643747710732	-1.00774784874022	NO	0.000	0.238	0.116	0.527	0.224	yes	IV	0.527	Pred.
MBA3346659.1	Gemmatimonadales bacterium	-	-	NO_SP	1.000047	0.000000	0.000000	0.000000	0.000000	0.000000	-	Protein does not contain a CCBD within the first 150 amino acids	0.002234093093925	false	-1.36879531156172	-1.63556457919791	NO	0.000	0.346	0.436	0.410	0.373	no	-	0.436	Pred.
MBN1429928.1	Anaerolineae bacterium	-	-	NO_SP	1.000080	0.000000	0.000000	0.000000	0.000000	0.000000	-	Protein does not contain a CCBD within the first 150 amino acids	0.000001974415789	false	-1.09279789023152	-1.07481932578187	NO	0.000	0.350	0.210	0.421	0.346	no	-	0.421	Pred.
OGF27351.1	Candidatus Falkowbacteria bacterium RIFOXYA2_FULL_47_9	+	ambiguous	NO_SP	1.000055	0.000000	0.000000	0.000000	0.000000	0.000000	-	Protein does not contain a CCBD within the first 150 amino acids	1.000000000000000	true	-0.326887367173618	-0.404530501191817	NO	0.000	0.417	0.316	0.654	0.235	yes	IV	0.654	Pred.
MBM3210779.1	Candidatus Poribacteria bacterium	+	ambiguous	NO_SP	1.000054	0.000000	0.000000	0.000000	0.000000	0.000000	-	Protein does not contain a CCBD within the first 150 amino acids	0.088389746572347	false	-0.579519683435569	-0.920461239918009	NO	0.000	0.210	0.114	0.818	0.152	yes	IV	0.818	Pred.
MBI4929238.1	Bacteroidetes bacterium	+	ambiguous	NO_SP	1.000044	0.000001	0.000000	0.000000	0.000000	0.000000	-	Protein does not contain a CCBD within the first 150 amino acids	0.999999994920362	true	-0.568022256459065	-0.553126692786597	NO	0.000	0.405	0.270	0.859	0.121	yes	IV	0.859	Pred.
NSW92777.1	Firmicutes bacterium	+	ambiguous	NO_SP	1.000065	0.000000	0.000000	0.000000	0.000000	0.000000	-	Protein does not contain a CCBD within the first 150 amino acids	0.000015937244474	false	-0.598577575195272	-0.355319890163775	NO	0.000	0.195	0.118	0.671	0.172	yes	IV	0.671	Pred.
HGB82043.1	Firmicutes bacterium	+	ambiguous	NO_SP	1.000059	0.000000	0.000000	0.000000	0.000000	0.000000	-	Protein does not contain a CCBD within the first 150 amino acids	0.006469095507318	false	-0.655272019243932	-0.0308873699043644	NO	0.000	0.218	0.116	0.857	0.224	yes	IV	0.857	Pred.
MBM3245203.1	Candidatus Omnitrophica bacterium	+	ambiguous	NO_SP	1.000043	0.000000	0.000000	0.000000	0.000000	0.000000	-	Protein does not contain a CCBD within the first 150 amino acids	0.999999999999579	true	0.394713806133134	0.700945284449933	YES	0.000	0.247	0.184	0.735	0.161	yes	IV	0.735	Pred.
KRT67605.1	candidate division WWE3 bacterium CSP1-7	+	ambiguous	NO_SP	1.000051	0.000000	0.000000	0.000000	0.000000	0.000000	-	Protein does not contain a CCBD within the first 150 amino acids	0.999693693221852	false	-0.251686005021857	-0.528960842256894	NO	0.000	0.195	0.116	0.611	0.245	yes	IV	0.611	Pred.
MBL7734562.1	Chitinophagaceae bacterium	+	ambiguous	NO_SP	1.000057	0.000000	0.000000	0.000000	0.000000	0.000000	-	Protein does not contain a CCBD within the first 150 amino acids	0.659256916760395	false	-0.77372175163087	-1.2429458933199	NO	0.000	0.205	0.116	0.558	0.140	yes	IV	0.558	Pred.
MBI4243882.1	Planctomycetes bacterium	+	ambiguous	NO_SP	1.000060	0.000000	0.000000	0.000000	0.000000	0.000000	-	Protein does not contain a CCBD within the first 150 amino acids	0.299796549013930	false	-1.06165560829286	-1.35484186942228	NO	0.000	0.215	0.195	0.778	0.250	yes	IV	0.778	Pred.
KKR69670.1	Candidatus Nomurabacteria bacterium GW2011_GWB1_40_7	+	ambiguous	NO_SP	1.000036	0.000000	0.000000	0.000000	0.000000	0.000000	-	Protein does not contain a CCBD within the first 150 amino acids	0.000151959540508	false	-0.327630243797905	-0.212314142115706	NO	0.000	0.289	0.150	0.833	0.195	yes	IV	0.833	Pred.
MBI1305850.1	Bacteroidetes bacterium	+	ambiguous	NO_SP	1.000079	0.000000	0.000000	0.000000	0.000000	0.000000	-	Protein does not contain a CCBD within the first 150 amino acids	0.999347572550512	false	0.30277357060074	-0.362736068849647	NO	0.000	0.343	0.190	0.743	0.352	yes	IV	0.743	Pred.
RPJ19819.1	Chloroflexi bacterium	+	ambiguous	NO_SP	1.000034	0.000000	0.000000	0.000000	0.000000	0.000000	-	Protein does not contain a CCBD within the first 150 amino acids	1.000000000000000	true	0.248757185579908	0.594770812031284	YES	0.000	0.301	0.260	0.376	0.406	no	-	0.406	Pred.
TEU11398.1	Anaerolineales bacterium	+	ambiguous	NO_SP	1.000076	0.000000	0.000000	0.000000	0.000000	0.000000	-	Protein does not contain a CCBD within the first 150 amino acids	0.999999999998385	true	-0.691879260222692	-0.477162244713833	NO	0.000	0.238	0.222	0.775	0.218	yes	IV	0.775	Pred.
KPL05347.1	candidate division Zixibacteria bacterium SM1_73	+	ambiguous	NO_SP	1.000065	0.000001	0.000000	0.000000	0.000000	0.000000	-	Protein does not contain a CCBD within the first 150 amino acids	0.999999999999211	true	-0.533580758602459	-0.394021464821942	NO	0.000	0.252	0.188	0.866	0.372	yes	IV	0.866	Pred.
RMF80021.1	Chloroflexi bacterium	-	-	NO_SP	1.000048	0.000000	0.000000	0.000000	0.000000	0.000000	-	Protein does not contain a CCBD within the first 150 amino acids	0.000000000000260	false	-1.45751285424264	-1.58349682318655	NO	0.000	0.381	0.115	0.433	0.220	no	-	0.433	Pred.
HGD21316.1	Candidatus Peregrinibacteria bacterium	+	ambiguous	NO_SP	1.000064	0.000001	0.000000	0.000000	0.000000	0.000000	-	Protein does not contain a CCBD within the first 150 amino acids	0.878413530511798	false	0.0650954301289197	0.0230107551847909	NO	0.000	0.195	0.001	0.758	0.097	yes	IV	0.758	Pred.
WP_104023515.1	Gemmatirosa kalamazoonesis	-	-	NO_SP	1.000060	0.000001	0.000000	0.000000	0.000000	0.000000	-	Protein does not contain a CCBD within the first 150 amino acids	0.007679824539947	false	-0.254317916289847	-0.519285314837023	NO	0.000	0.420	0.290	0.347	0.348	no	-	0.420	Pred.
OGN00512.1	Candidatus Yanofskybacteria bacterium RIFCSPHIGHO2_01_FULL_42_12	+	ambiguous	NO_SP	1.000064	0.000000	0.000000	0.000000	0.000000	0.000000	-	Protein does not contain a CCBD within the first 150 amino acids	0.999999998423919	true	-0.754735623648758	-0.556351514563759	NO	0.000	0.168	0.116	0.770	0.088	yes	IV	0.770	Pred.
PJF41191.1	Candidatus Thermofonsia Clade 2 bacterium	-	-	NO_SP	1.000048	0.000000	0.000000	0.000000	0.000000	0.000000	-	Protein does not contain a CCBD within the first 150 amino acids	0.000000000000260	false	-1.45751285424264	-1.58349682318655	NO	0.000	0.308	0.115	0.438	0.116	no	-	0.438	Pred.
TSC63115.1	Parcubacteria group bacterium Greene0416_14	+	IV	NO_SP	1.000068	0.000000	0.000000	0.000000	0.000000	0.000000	-	Protein does not contain a CCBD within the first 150 amino acids	0.000000000002497	false	0.96084781329945	0.622313556924292	YES	0.000	0.195	0.154	0.463	0.112	no	-	0.463	Pred.
NLF60141.1	Lentisphaerae bacterium	-	-	NO_SP	1.000040	0.000000	0.000000	0.000000	0.000000	0.000000	-	Protein does not contain a CCBD within the first 150 amino acids	0.000003603373641	false	-0.713950932942764	-0.578588039389057	NO	0.000	0.288	0.168	0.376	0.166	no	-	0.376	Pred.
OQC13956.1	Lentisphaerae bacterium ADurb.Bin082	-	-	NO_SP	1.000040	0.000000	0.000000	0.000000	0.000000	0.000000	-	Protein does not contain a CCBD within the first 150 amino acids	0.000003603373641	false	-0.713950932942764	-0.578588039389057	NO	0.000	0.292	0.168	0.376	0.140	no	-	0.376	Pred.
TME08536.1	Chloroflexi bacterium	+	III	NO_SP	1.000051	0.000000	0.000000	0.000000	0.000000	0.000000	-	Protein does not contain a CCBD within the first 150 amino acids	0.717404408685938	false	-1.42970564978532	-1.78990146010172	NO	0.000	0.531	0.716	0.362	0.381	yes	III	0.716	Pred.
MBC8390540.1	Actinobacteria bacterium	+	ambiguous	NO_SP	1.000054	0.000000	0.000000	0.000000	0.000000	0.000000	-	Protein does not contain a CCBD within the first 150 amino acids	1.000000000000000	true	-0.440667035179642	-0.655478194860343	NO	0.000	0.389	0.452	0.928	0.255	yes	IV	0.928	Pred.
OGZ27985.1	Candidatus Nealsonbacteria bacterium RIFOXYC1_FULL_40_7	+	ambiguous	NO_SP	1.000044	0.000000	0.000000	0.000000	0.000000	0.000000	-	Protein does not contain a CCBD within the first 150 amino acids	0.999922462006272	true	-1.22100253065139	-1.68746223680412	NO	0.000	0.238	0.116	0.782	0.194	yes	IV	0.782	Pred.
WP_066507941.1	Rufibacter sp. DG15C	+	ambiguous	NO_SP	1.000054	0.000000	0.000000	0.000000	0.000000	0.000000	-	Protein does not contain a CCBD within the first 150 amino acids	0.000000000297454	false	0.150622295393074	0.240606732133586	NO	0.000	0.184	0.183	0.791	0.141	yes	IV	0.791	Pred.
MBN1343824.1	Phycisphaerae bacterium	-	-	NO_SP	1.000052	0.000000	0.000000	0.000000	0.000000	0.000000	-	Protein does not contain a CCBD within the first 150 amino acids	0.000000000993156	false	-1.21179835767129	-1.3957875137699	NO	0.000	0.291	0.167	0.312	0.261	no	-	0.312	Pred.
MBA3780059.1	Chloroflexi bacterium	+	III	NO_SP	1.000052	0.000001	0.000000	0.000000	0.000000	0.000000	-	Protein does not contain a CCBD within the first 150 amino acids	0.999999999999955	true	-1.16232271357129	-1.80013555207965	NO	0.000	0.479	0.566	0.400	0.522	yes	III	0.566	Pred.
RPJ21829.1	Chloroflexi bacterium	+	III	NO_SP	1.000057	0.000000	0.000000	0.000000	0.000000	0.000000	-	Protein does not contain a CCBD within the first 150 amino acids	0.999999999994414	true	-1.42661617686879	-1.70573226448565	NO	0.000	0.388	0.189	0.393	0.440	no	-	0.440	Pred.
PIT93871.1	Candidatus Falkowbacteria bacterium CG10_big_fil_rev_8_21_14_0_10_43_11	+	ambiguous	NO_SP	1.000074	0.000000	0.000000	0.000000	0.000000	0.000000	-	Protein does not contain a CCBD within the first 150 amino acids	0.999999907943142	true	-0.678807252357559	-0.895345458774696	NO	0.000	0.238	0.121	0.729	0.192	yes	IV	0.729	Pred.
WP_081204707.1	Niastella yeongjuensis	+	ambiguous	NO_SP	1.000073	0.000000	0.000000	0.000000	0.000000	0.000000	-	Protein does not contain a CCBD within the first 150 amino acids	0.999999963250208	true	-1.37957901501403	-1.33954016405559	NO	0.000	0.353	0.116	0.872	0.185	yes	IV	0.872	Pred.
NTV80232.1	Candidatus Aminicenantes bacterium	-	-	NO_SP	1.000064	0.000000	0.000000	0.000000	0.000000	0.000000	-	Protein does not contain a CCBD within the first 150 amino acids	0.000000000000128	false	0.129994490314707	0.0864803997107433	NO	0.000	0.262	0.154	0.398	0.206	no	-	0.398	Pred.
WP_119977775.1	Shewanella algidipiscicola	+	ambiguous	NO_SP	1.000057	0.000000	0.000000	0.000000	0.000000	0.000000	-	Protein does not contain a CCBD within the first 150 amino acids	0.000002634994545	false	0.294284876170898	0.196066338806039	NO	0.000	0.294	0.154	0.513	0.276	yes	IV	0.513	Pred.
MBG0787846.1	Anaerolineaceae bacterium	+	ambiguous	NO_SP	1.000067	0.000000	0.000000	0.000000	0.000000	0.000000	-	Protein does not contain a CCBD within the first 150 amino acids	0.000000000001427	false	-0.745001053287791	-0.838232521614663	NO	0.000	0.204	0.116	0.506	0.172	yes	IV	0.506	Pred.
RMD86362.1	Candidatus Dadabacteria bacterium	+	ambiguous	NO_SP	1.000071	0.000000	0.000000	0.000000	0.000000	0.000000	-	Protein does not contain a CCBD within the first 150 amino acids	1.000000000000000	true	-0.451194880988279	-0.526368866682967	NO	0.000	0.286	0.116	0.552	0.177	yes	IV	0.552	Pred.
MBG0785918.1	Anaerolineaceae bacterium	-	-	NO_SP	1.000057	0.000000	0.000000	0.000000	0.000000	0.000000	-	Protein does not contain a CCBD within the first 150 amino acids	0.000000002690450	false	-0.608155086474344	-0.634879729073639	NO	0.000	0.238	0.154	0.438	0.240	no	-	0.438	Pred.
MBI4728330.1	Acidobacteria bacterium	-	-	NO_SP	1.000081	0.000000	0.000000	0.000000	0.000000	0.000000	-	Protein does not contain a CCBD within the first 150 amino acids	0.000000000000405	false	-0.750034406734922	-1.14251891590599	NO	0.000	0.282	0.148	0.355	0.213	no	-	0.355	Pred.
MXX51906.1	Chloroflexi bacterium	+	III	NO_SP	1.000047	0.000000	0.000000	0.000000	0.000000	0.000000	-	Protein does not contain a CCBD within the first 150 amino acids	0.999998984190470	true	-1.0238691393991	-0.85608406876508	NO	0.000	0.441	0.262	0.290	0.405	no	-	0.441	Pred.
MBA3853272.1	Gemmatimonas sp.	-	-	NO_SP	1.000046	0.000000	0.000000	0.000000	0.000000	0.000000	-	Protein does not contain a CCBD within the first 150 amino acids	0.989541636404330	false	-1.32199243904395	-1.41078718323879	NO	0.009	0.353	0.310	0.409	0.447	no	-	0.447	Pred.
MYC80558.1	Acidobacteria bacterium	-	-	NO_SP	1.000056	0.000000	0.000000	0.000000	0.000000	0.000000	-	Protein does not contain a CCBD within the first 150 amino acids	0.288400166984266	false	-0.555516377374657	-1.08455360652831	NO	0.000	0.230	0.321	0.465	0.397	no	-	0.465	Pred.
MBN1688980.1	Candidatus Omnitrophica bacterium	+	ambiguous	NO_SP	1.000061	0.000000	0.000000	0.000000	0.000000	0.000000	-	Protein does not contain a CCBD within the first 150 amino acids	0.042800218215958	false	-0.606166730183289	-0.301108083134574	NO	0.000	0.241	0.154	0.575	0.172	yes	IV	0.575	Pred.
MBI2516779.1	Opitutae bacterium	-	-	NO_SP	1.000056	0.000000	0.000000	0.000000	0.000000	0.000000	-	Protein does not contain a CCBD within the first 150 amino acids	0.000000000004421	false	-1.33815843121733	-1.85908900107342	NO	0.000	0.244	0.156	0.340	0.218	no	-	0.340	Pred.
MBC80428.1	Gammaproteobacteria bacterium	+	ambiguous	NO_SP	1.000065	0.000000	0.000000	0.000000	0.000000	0.000000	-	Protein does not contain a CCBD within the first 150 amino acids	0.000000047528809	false	-0.304860858516233	-0.378499601924895	NO	0.000	0.479	0.262	0.714	0.326	yes	IV	0.714	Pred.
HGW78308.1	Chloroflexi bacterium	-	-	NO_SP	1.000086	0.000000	0.000000	0.000000	0.000000	0.000000	-	Protein does not contain a CCBD within the first 150 amino acids	0.000000000412708	false	-0.453197039209907	-0.61437778280983	NO	0.000	0.339	0.268	0.410	0.404	no	-	0.410	Pred.
MBA4320382.1	Flavobacterium sp.	+	ambiguous	NO_SP	1.000070	0.000000	0.000000	0.000000	0.000000	0.000000	-	Protein does not contain a CCBD within the first 150 amino acids	0.000000000007456	false	-0.287021715901178	-0.708751395479612	NO	0.000	0.220	0.261	0.835	0.216	yes	IV	0.835	Pred.
KJS12090.1	Peptococcaceae bacterium BRH_c8a	+	ambiguous	NO_SP	1.000064	0.000000	0.000000	0.000000	0.000000	0.000000	-	Protein does not contain a CCBD within the first 150 amino acids	0.999999999996693	true	-0.220390645994639	-0.0964289569308503	NO	0.000	0.271	0.227	0.857	0.175	yes	IV	0.857	Pred.
MBA2575828.1	Euzebyaceae bacterium	-	-	NO_SP	1.000034	0.000000	0.000000	0.000000	0.000000	0.000000	-	Protein does not contain a CCBD within the first 150 amino acids	0.000001996798787	false	-0.940659806649082	-1.11295136780572	NO	0.000	0.310	0.272	0.401	0.267	no	-	0.401	Pred.
MBM4177045.1	Ignavibacteria bacterium	+	ambiguous	NO_SP	0.999975	0.000049	0.000001	0.000000	0.000000	0.000000	-	Protein does not contain a CCBD within the first 150 amino acids	0.999442873534257	false	0.000510792516852154	-0.166731496318359	NO	0.000	0.224	0.223	0.810	0.135	yes	IV	0.810	Pred.
NQT89845.1	Candidatus Omnitrophica bacterium	+	ambiguous	NO_SP	1.000050	0.000000	0.000000	0.000000	0.000000	0.000000	-	Protein does not contain a CCBD within the first 150 amino acids	0.000000000017330	false	-0.52919763747739	-0.264311460947915	NO	0.000	0.195	0.154	0.645	0.194	yes	IV	0.645	Pred.
NLD80983.1	Smithella sp.	+	ambiguous	NO_SP	1.000072	0.000000	0.000000	0.000000	0.000000	0.000000	-	Protein does not contain a CCBD within the first 150 amino acids	0.000009828172867	false	-1.22962012086141	-0.766080169245089	NO	0.000	0.292	0.293	0.668	0.210	yes	IV	0.668	Pred.
MBI4647867.1	Bacteroidia bacterium	+	ambiguous	NO_SP	1.000038	0.000000	0.000000	0.000000	0.000000	0.000000	-	Protein does not contain a CCBD within the first 150 amino acids	0.000167078725001	false	-0.787537444003139	-0.830814622906659	NO	0.000	0.195	0.168	0.815	0.210	yes	IV	0.815	Pred.
GDX83127.1	Deltaproteobacteria bacterium	-	-	NO_SP	1.000074	0.000000	0.000000	0.000000	0.000000	0.000000	-	Protein does not contain a CCBD within the first 150 amino acids	0.902015856109280	false	-0.867338666230255	-1.11875845535164	NO	0.000	0.254	0.124	0.326	0.304	no	-	0.326	Pred.
MBN2841756.1	Sedimentisphaerales bacterium	+	ambiguous	NO_SP	1.000051	0.000000	0.000000	0.000000	0.000000	0.000000	-	Protein does not contain a CCBD within the first 150 amino acids	0.638393555463895	false	-0.646162317574223	0.0345264271946384	NO	0.000	0.314	0.250	0.626	0.127	yes	IV	0.626	Pred.
MBI4352825.1	Candidatus Omnitrophica bacterium	-	-	NO_SP	1.000047	0.000000	0.000000	0.000000	0.000000	0.000000	-	Protein does not contain a CCBD within the first 150 amino acids	0.000000000000226	false	0.420070546915651	-0.109223199938846	NO	0.000	0.256	0.124	0.369	0.282	no	-	0.369	Pred.
OHB60674.1	Planctomycetes bacterium RBG_13_46_10	+	IV	NO_SP	1.000080	0.000000	0.000000	0.000000	0.000000	0.000000	-	Protein does not contain a CCBD within the first 150 amino acids	0.000000000002354	false	0.532128669236832	-0.111511026852128	YES	0.000	0.331	0.116	0.740	0.194	yes	IV	0.740	Pred.
WP_015706600.1	Treponema primitia	-	-	NO_SP	1.000077	0.000000	0.000000	0.000000	0.000000	0.000000	-	Protein does not contain a CCBD within the first 150 amino acids	0.940821307935293	false	-1.34854153521787	-1.19645731600534	NO	0.000	0.256	0.116	0.405	0.169	no	-	0.405	Pred.
MBM3122161.1	Chloroflexi bacterium	-	-	NO_SP	1.000072	0.000000	0.000000	0.000000	0.000000	0.000000	-	Protein does not contain a CCBD within the first 150 amino acids	0.000000000000001	false	-0.836007264136507	-0.910758198598114	NO	0.000	0.288	0.303	0.347	0.284	no	-	0.347	Pred.
RLC57800.1	Chloroflexi bacterium	+	ambiguous	NO_SP	1.000056	0.000000	0.000000	0.000000	0.000000	0.000000	-	Protein does not contain a CCBD within the first 150 amino acids	0.000000000000000	false	0.426820017513852	0.410193433061137	NO	0.000	0.352	0.116	0.832	0.229	yes	IV	0.832	Pred.
KKQ52970.1	Microgenomates group bacterium GW2011_GWC1_38_12	+	ambiguous	NO_SP	1.000039	0.000000	0.000000	0.000000	0.000000	0.000000	-	Protein does not contain a CCBD within the first 150 amino acids	0.776089002962050	false	-0.226404268576987	-0.503270823354105	NO	0.000	0.241	0.179	0.878	0.207	yes	IV	0.878	Pred.
KKQ93616.1	Candidatus Woesebacteria bacterium GW2011_GWB1_39_10b	+	ambiguous	NO_SP	1.000076	0.000000	0.000000	0.000000	0.000000	0.000000	-	Protein does not contain a CCBD within the first 150 amino acids	0.000903240548071	false	-0.226404268576987	-0.503270823354105	NO	0.000	0.198	0.193	0.949	0.249	yes	IV	0.949	Pred.
MBA3994096.1	Cyanobacteria bacterium DS2.3.42	+	ambiguous	NO_SP	1.000062	0.000000	0.000000	0.000000	0.000000	0.000000	-	Protein does not contain a CCBD within the first 150 amino acids	0.999988680596735	true	-0.381243403393904	-0.614009778165619	NO	0.000	0.236	0.289	0.597	0.188	yes	IV	0.597	Pred.
OGM21126.1	Candidatus Woesebacteria bacterium RIFCSPHIGHO2_01_FULL_38_9	+	ambiguous	NO_SP	1.000028	0.000000	0.000000	0.000000	0.000000	0.000000	-	Protein does not contain a CCBD within the first 150 amino acids	0.000000000197343	false	-0.750322818881138	-0.677369008821805	NO	0.000	0.195	0.154	0.766	0.125	yes	IV	0.766	Pred.
HCU57259.1	Anaerolineaceae bacterium	-	-	NO_SP	1.000056	0.000000	0.000000	0.000000	0.000000	0.000000	-	Protein does not contain a CCBD within the first 150 amino acids	0.000000303490236	false	-0.475961264926245	-0.729410263397179	NO	0.000	0.238	0.184	0.491	0.306	no	-	0.491	Pred.
QQG36180.1	Micavibrio aeruginosavorus	+	III	NO_SP	1.000083	0.000000	0.000000	0.000000	0.000000	0.000000	-	Protein does not contain a CCBD within the first 150 amino acids	0.999999188695066	true	-0.866026434071762	-1.10285937648726	NO	0.000	0.285	0.221	0.467	0.266	no	-	0.467	Pred.
MBA2726333.1	Actinobacteria bacterium	-	-	NO_SP	1.000067	0.000000	0.000000	0.000000	0.000000	0.000000	-	Protein does not contain a CCBD within the first 150 amino acids	0.000000075087641	false	-1.31325637463181	-0.990212329162126	NO	0.000	0.243	0.291	0.404	0.174	no	-	0.404	Pred.
WP_136580683.1	Niastella caeni	+	ambiguous	NO_SP	1.000068	0.000000	0.000000	0.000000	0.000000	0.000000	-	CCBD (LIPHVEVVEN) found within expected region	0.999999975352108	true	-0.505733572080812	-0.456496420397092	NO	0.000	0.297	0.116	0.676	0.156	yes	IV	0.676	Pred.
OGG12982.1	Candidatus Gottesmanbacteria bacterium RIFCSPHIGHO2_01_FULL_39_10	+	ambiguous	NO_SP	1.000092	0.000000	0.000000	0.000000	0.000000	0.000000	-	Protein does not contain a CCBD within the first 150 amino acids	0.999999944658616	true	-0.077349560604429	-0.0858051994985205	NO	0.000	0.369	0.348	0.949	0.268	yes	IV	0.949	Pred.
HFL04641.1	Deltaproteobacteria bacterium	-	-	NO_SP	1.000063	0.000000	0.000000	0.000000	0.000000	0.000000	-	Protein does not contain a CCBD within the first 150 amino acids	0.992683618779719	false	0.23405650650747	0.299208268836542	NO	0.000	0.202	0.140	0.438	0.298	no	-	0.438	Pred.
NQX87492.1	Halioglobus sp.	+	ambiguous	NO_SP	1.000056	0.000000	0.000000	0.000000	0.000000	0.000000	-	Protein does not contain a CCBD within the first 150 amino acids	0.999999989168492	true	-0.807369062156062	-0.404367199648442	NO	0.000	0.433	0.362	0.568	0.327	yes	IV	0.568	Pred.
HAK53526.1	Gammaproteobacteria bacterium	+	ambiguous	NO_SP	1.000049	0.000000	0.000000	0.000000	0.000000	0.000000	-	Protein does not contain a CCBD within the first 150 amino acids	0.000000047528809	false	-0.266926904871121	-0.195878345799777	NO	0.000	0.426	0.176	0.685	0.322	yes	IV	0.685	Pred.
PCH69438.1	Bacteroidetes bacterium	+	ambiguous	NO_SP	1.000056	0.000000	0.000000	0.000000	0.000000	0.000000	-	Protein does not contain a CCBD within the first 150 amino acids	0.969737105245145	false	-0.252497077729217	0.0583923952184582	NO	0.000	0.241	0.144	0.928	0.142	yes	IV	0.928	Pred.
OGG69221.1	Candidatus Kaiserbacteria bacterium RIFCSPHIGHO2_12_FULL_53_13	+	ambiguous	NO_SP	1.000046	0.000002	0.000000	0.000000	0.000000	0.000000	-	Protein does not contain a CCBD within the first 150 amino acids	0.022182059661045	false	-1.04783915975143	-0.817379372178917	NO	0.000	0.210	0.193	0.777	0.197	yes	IV	0.777	Pred.
WP_149089815.1	Rufibacter sp. NBS58-1	+	ambiguous	NO_SP	1.000064	0.000001	0.000000	0.000000	0.000000	0.000000	-	Protein does not contain a CCBD within the first 150 amino acids	0.000000011153229	false	-0.470288592084423	-0.199974163154359	NO	0.000	0.248	0.130	0.708	0.141	yes	IV	0.708	Pred.
MBA3740451.1	Chloroflexi bacterium	-	-	NO_SP	1.000056	0.000004	0.000000	0.000000	0.000000	0.000000	-	Protein does not contain a CCBD within the first 150 amino acids	0.000182991064871	false	-0.837262512130426	-1.07917989315886	NO	0.000	0.282	0.209	0.347	0.189	no	-	0.347	Pred.
WP_207514272.1	Niastella sp. SYSU D00799	+	ambiguous	NO_SP	1.000045	0.000000	0.000000	0.000000	0.000000	0.000000	-	Protein does not contain a CCBD within the first 150 amino acids	0.999803399478464	false	0.0503522032525909	-0.503191215660325	NO	0.000	0.345	0.116	0.842	0.196	yes	IV	0.842	Pred.
WP_081145427.1	Niastella vici	+	ambiguous	NO_SP	1.000060	0.000000	0.000000	0.000000	0.000000	0.000000	-	Protein does not contain a CCBD within the first 150 amino acids	0.999979746932950	true	-0.421113696323086	-0.39651425491224	NO	0.000	0.342	0.116	0.755	0.201	yes	IV	0.755	Pred.
MBI4836227.1	Candidatus Abawacabacteria bacterium	+	ambiguous	NO_SP	1.000062	0.000000	0.000000	0.000000	0.000000	0.000000	-	Protein does not contain a CCBD within the first 150 amino acids	0.999998812327399	true	-0.477959753313469	-1.1872802670941	NO	0.000	0.430	0.188	0.928	0.268	yes	IV	0.928	Pred.
MBA2263362.1	Chloroflexi bacterium	-	-	NO_SP	1.000056	0.000004	0.000000	0.000000	0.000000	0.000000	-	Protein does not contain a CCBD within the first 150 amino acids	0.000182991064871	false	-0.837262512130426	-1.07917989315886	NO	0.000	0.271	0.209	0.340	0.232	no	-	0.340	Pred.
MBI5958690.1	Chloroflexi bacterium	+	III	NO_SP	1.000033	0.000000	0.000000	0.000000	0.000000	0.000000	-	Protein does not contain a CCBD within the first 150 amino acids	0.999999934241125	true	-1.20578056923792	-1.44110794417333	NO	0.000	0.197	0.116	0.495	0.202	no	-	0.495	Pred.
MBI3138805.1	Sphingobacteriales bacterium	+	ambiguous	NO_SP	1.000059	0.000000	0.000000	0.000000	0.000000	0.000000	-	Protein does not contain a CCBD within the first 150 amino acids	0.000000211818663	false	0.206811377783147	-0.208245329007182	NO	0.000	0.195	0.115	0.582	0.203	yes	IV	0.582	Pred.
MBI4231703.1	Candidatus Peregrinibacteria bacterium	+	ambiguous	NO_SP	1.000050	0.000000	0.000000	0.000000	0.000000	0.000000	-	Protein does not contain a CCBD within the first 150 amino acids	0.999309551051749	false	-0.235799256110702	-0.638579472381982	NO	0.000	0.267	0.116	0.558	0.097	yes	IV	0.558	Pred.
KKQ66857.1	Parcubacteria group bacterium GW2011_GWA2_38_27	+	ambiguous	NO_SP	1.000054	0.000000	0.000000	0.000000	0.000000	0.000000	-	Protein does not contain a CCBD within the first 150 amino acids	0.000000000283798	false	-1.01096208975978	-0.964884627149844	NO	0.000	0.194	0.116	0.823	0.106	yes	IV	0.823	Pred.
RPJ01958.1	Candidatus Aminicenantes bacterium	-	-	NO_SP	1.000064	0.000000	0.000000	0.000000	0.000000	0.000000	-	Protein does not contain a CCBD within the first 150 amino acids	0.000000000010830	false	-0.0409766687560862	-0.130147248297278	NO	0.000	0.217	0.249	0.438	0.172	no	-	0.438	Pred.
RYZ39817.1	Sphingobacteriales bacterium	+	III	NO_SP	1.000067	0.000000	0.000000	0.000000	0.000000	0.000000	-	Protein does not contain a CCBD within the first 150 amino acids	0.999999999999982	true	-0.0614502524925782	-0.235992349096433	NO	0.000	0.244	0.121	0.426	0.313	no	-	0.426	Pred.
OGO72293.1	Chloroflexi bacterium RBG_19FT_COMBO_62_14	-	-	NO_SP	1.000026	0.000000	0.000000	0.000000	0.000000	0.000000	-	Protein does not contain a CCBD within the first 150 amino acids	0.000085678979213	false	-1.62178573413422	-1.74861102230583	NO	0.000	0.237	0.207	0.452	0.291	no	-	0.452	Pred.
MBI2270062.1	Bacteroidetes bacterium	+	ambiguous	NO_SP	1.000033	0.000000	0.000000	0.000000	0.000000	0.000000	-	Protein does not contain a CCBD within the first 150 amino acids	0.435635881970744	false	-0.0736377903810299	-0.270700312765656	NO	0.000	0.208	0.154	0.680	0.159	yes	IV	0.680	Pred.
WP_205510151.1	Pseudoflavitalea sp. SYSU D01084	+	ambiguous	NO_SP	1.000068	0.000000	0.000000	0.000000	0.000000	0.000000	-	Protein does not contain a CCBD within the first 150 amino acids	0.999999999844152	true	-0.15071782910001	-0.237915541473746	NO	0.000	0.307	0.116	0.826	0.133	yes	IV	0.826	Pred.
NCN58612.1	Candidatus Microgenomates bacterium	+	ambiguous	NO_SP	1.000063	0.000000	0.000000	0.000000	0.000000	0.000000	-	Protein does not contain a CCBD within the first 150 amino acids	0.000000000218520	false	-0.710864358019182	-0.811941103215641	NO	0.000	0.344	0.184	0.812	0.192	yes	IV	0.812	Pred.
RLB37004.1	Deltaproteobacteria bacterium	+	ambiguous	NO_SP	1.000051	0.000000	0.000000	0.000000	0.000000	0.000000	-	Protein does not contain a CCBD within the first 150 amino acids	0.000000000000008	false	-0.0494422782377206	-0.456651338660505	NO	0.000	0.195	0.193	0.649	0.190	yes	IV	0.649	Pred.
KKQ98005.1	Candidatus Woesebacteria bacterium GW2011_GWA1_39_12	+	ambiguous	NO_SP	1.000058	0.000000	0.000000	0.000000	0.000000	0.000000	-	Protein does not contain a CCBD within the first 150 amino acids	0.840308026588176	false	0.0583007277721586	-0.378045713967865	NO	0.000	0.160	0.186	0.859	0.108	yes	IV	0.859	Pred.
HIG72096.1	Myxococcales bacterium	+	IV	NO_SP	1.000070	0.000000	0.000000	0.000000	0.000000	0.000000	-	Protein does not contain a CCBD within the first 150 amino acids	0.000001800745046	false	0.524649440223321	0.621511730798089	YES	0.000	0.270	0.183	0.359	0.248	no	-	0.359	Pred.
HIL99740.1	Myxococcales bacterium	+	IV	NO_SP	1.000070	0.000000	0.000000	0.000000	0.000000	0.000000	-	Protein does not contain a CCBD within the first 150 amino acids	0.000001800745046	false	0.524649440223321	0.621511730798089	YES	0.000	0.248	0.183	0.433	0.264	no	-	0.433	Pred.
PKP16051.1	Bacteroidetes bacterium HGW-Bacteroidetes-23	+	ambiguous	NO_SP	1.000068	0.000000	0.000000	0.000000	0.000000	0.000000	-	Protein does not contain a CCBD within the first 150 amino acids	0.999999998710604	true	-0.724741198699544	-0.135145220730555	NO	0.000	0.308	0.385	0.730	0.365	yes	IV	0.730	Pred.
MBI5906664.1	Candidatus Saccharibacteria bacterium	+	ambiguous	NO_SP	1.000045	0.000000	0.000000	0.000000	0.000000	0.000000	-	Protein does not contain a CCBD within the first 150 amino acids	0.146117013540538	false	-0.709942149246254	-1.06006336213769	NO	0.000	0.334	0.116	0.507	0.199	yes	IV	0.507	Pred.
NCS87322.1	Ignavibacteria bacterium	+	ambiguous	NO_SP	1.000044	0.000000	0.000000	0.000000	0.000000	0.000000	-	Protein does not contain a CCBD within the first 150 amino acids	0.000000006765413	false	-0.187263984045574	-0.328940775031348	NO	0.000	0.241	0.048	0.844	0.140	yes	IV	0.844	Pred.
WP_167289939.1	Paraflavitalea devenefica	+	ambiguous	NO_SP	1.000079	0.000000	0.000000	0.000000	0.000000	0.000000	-	Protein does not contain a CCBD within the first 150 amino acids	0.994153888315400	false	-0.779585437360703	-1.65600622088207	NO	0.000	0.241	0.116	0.733	0.182	yes	IV	0.733	Pred.
KAF0151576.1	Ignavibacteria bacterium	+	ambiguous	NO_SP	1.000048	0.000000	0.000000	0.000000	0.000000	0.000000	-	Protein does not contain a CCBD within the first 150 amino acids	0.425332208030833	false	-0.798709220201923	-0.632502562390946	NO	0.000	0.238	0.213	0.949	0.320	yes	IV	0.949	Pred.
WP_184192426.1	Armatimonas rosea	-	-	NO_SP	1.000072	0.000001	0.000000	0.000000	0.000000	0.000000	-	Protein does not contain a CCBD within the first 150 amino acids	0.003350627659124	false	0.0819119566048039	-0.427783084029439	NO	0.000	0.403	0.318	0.438	0.446	no	-	0.446	Pred.
MBA2632422.1	Chloroflexi bacterium	-	-	NO_SP	1.000060	0.000005	0.000000	0.000000	0.000000	0.000000	-	Protein does not contain a CCBD within the first 150 amino acids	0.000000000200974	false	-1.02659268701361	-1.37109345649115	NO	0.000	0.403	0.328	0.340	0.274	no	-	0.403	Pred.
MBL7644672.1	Candidatus Hydrogenedentes bacterium	-	-	NO_SP	1.000051	0.000000	0.000000	0.000000	0.000000	0.000000	-	Protein does not contain a CCBD within the first 150 amino acids	0.000000000438073	false	-0.817838414928389	-1.15201335496205	NO	0.000	0.287	0.156	0.419	0.198	no	-	0.419	Pred.
WP_014219894.1	Niastella koreensis	+	ambiguous	NO_SP	1.000063	0.000000	0.000000	0.000000	0.000000	0.000000	-	Protein does not contain a CCBD within the first 150 amino acids	0.999999997352468	true	-0.86901152050519	-0.926904971549921	NO	0.000	0.392	0.116	0.798	0.366	yes	IV	0.798	Pred.
WP_012156488.1	Shewanella pealeana	+	ambiguous	NO_SP	1.000070	0.000000	0.000000	0.000000	0.000000	0.000000	-	Protein does not contain a CCBD within the first 150 amino acids	0.015862415376712	false	-0.308983544761211	-0.720965259877913	NO	0.000	0.241	0.209	0.620	0.137	yes	IV	0.620	Pred.
MBI3533988.1	Deltaproteobacteria bacterium	+	ambiguous	NO_SP	1.000060	0.000005	0.000000	0.000000	0.000000	0.000000	-	Protein does not contain a CCBD within the first 150 amino acids	0.999961806550951	true	-1.13797247007681	-1.38347235205106	NO	0.000	0.508	0.233	0.928	0.148	yes	IV	0.928	Pred.
RTL60201.1	Sphingobacteriales bacterium	+	ambiguous	NO_SP	1.000068	0.000000	0.000000	0.000000	0.000000	0.000000	-	Protein does not contain a CCBD within the first 150 amino acids	0.032764569833328	false	-0.44613101948554	-0.776148657176804	NO	0.000	0.258	0.201	0.928	0.320	yes	IV	0.928	Pred.
WP_044351502.1	Dethiosulfatarculus sandiegensis	+	ambiguous	NO_SP	1.000047	0.000000	0.000000	0.000000	0.000000	0.000000	-	Protein does not contain a CCBD within the first 150 amino acids	0.000001651857908	false	-0.268785786642215	-0.53944774634784	NO	0.000	0.221	0.194	0.817	0.167	yes	IV	0.817	Pred.
NLW85786.1	Planctomycetes bacterium	-	-	NO_SP	1.000059	0.000000	0.000000	0.000000	0.000000	0.000000	-	Protein does not contain a CCBD within the first 150 amino acids	0.000000000000000	false	-0.802643066260414	-0.488081612368869	NO	0.000	0.333	0.337	0.418	0.271	no	-	0.418	Pred.
TMF32563.1	Chloroflexi bacterium	-	-	NO_SP	1.000057	0.000001	0.000000	0.000000	0.000000	0.000000	-	Protein does not contain a CCBD within the first 150 amino acids	0.003415108964942	false	-1.23894770774757	-1.09538486376667	NO	0.000	0.359	0.308	0.410	0.239	no	-	0.410	Pred.
MBL6816785.1	Pseudomonadales bacterium	+	ambiguous	NO_SP	1.000077	0.000000	0.000000	0.000000	0.000000	0.000000	-	Protein does not contain a CCBD within the first 150 amino acids	0.000023175543763	false	0.18323161091202	-0.128474455548968	NO	0.000	0.279	0.232	0.861	0.235	yes	IV	0.861	Pred.
MQA98996.1	Actinobacteria bacterium	+	III	NO_SP	1.000065	0.000000	0.000000	0.000000	0.000000	0.000000	-	Protein does not contain a CCBD within the first 150 amino acids	0.999999999999997	true	-1.65862974994677	-2.15312505501698	NO	0.000	0.238	0.216	0.443	0.328	no	-	0.443	Pred.
MBI4925833.1	Bdellovibrio sp.	+	ambiguous	NO_SP	1.000031	0.000003	0.000000	0.000000	0.000000	0.000000	-	Protein does not contain a CCBD within the first 150 amino acids	0.923930408046348	false	-0.977814319829722	-1.29426301057325	NO	0.000	0.316	0.116	0.908	0.244	yes	IV	0.908	Pred.
OGE27877.1	Candidatus Daviesbacteria bacterium RIFCSPHIGHO2_01_FULL_40_11	+	ambiguous	NO_SP	1.000073	0.000000	0.000000	0.000000	0.000000	0.000000	-	Protein does not contain a CCBD within the first 150 amino acids	0.999999289893128	true	-1.10032816364685	-0.828045079524837	NO	0.000	0.190	0.154	0.760	0.124	yes	IV	0.760	Pred.
RPJ63448.1	Dehalococcoidia bacterium	+	ambiguous	NO_SP	1.000042	0.000001	0.000000	0.000000	0.000000	0.000000	-	Protein does not contain a CCBD within the first 150 amino acids	0.000000006805445	false	-0.389077663622713	-1.09134621264197	NO	0.000	0.329	0.170	0.644	0.190	yes	IV	0.644	Pred.
PJE65536.1	Candidatus Saccharibacteria bacterium CG10_big_fil_rev_8_21_14_0_10_47_8	+	ambiguous	NO_SP	1.000056	0.000000	0.000000	0.000000	0.000000	0.000000	-	Protein does not contain a CCBD within the first 150 amino acids	0.000000006205195	false	-1.12407513268536	-0.858884014301514	NO	0.000	0.265	0.280	0.578	0.337	yes	IV	0.578	Pred.
MBM3129101.1	Chloroflexi bacterium	-	-	NO_SP	1.000061	0.000000	0.000000	0.000000	0.000000	0.000000	-	Protein does not contain a CCBD within the first 150 amino acids	0.000000000001087	false	-1.69890114637769	-1.95756450732226	NO	0.000	0.160	0.115	0.493	0.115	no	-	0.493	Pred.
OGD09940.1	Candidatus Amesbacteria bacterium RIFOXYB1_FULL_44_23	+	ambiguous	NO_SP	1.000040	0.000000	0.000000	0.000000	0.000000	0.000000	-	Protein does not contain a CCBD within the first 150 amino acids	0.000192547129474	false	-1.41250665765352	-1.32673754729594	NO	0.000	0.278	0.116	0.630	0.123	yes	IV	0.630	Pred.
WP_110998628.1	Taibaiella soli	+	ambiguous	NO_SP	1.000081	0.000001	0.000000	0.000000	0.000000	0.000000	-	Protein does not contain a CCBD within the first 150 amino acids	0.000005027270469	false	-0.851495962886369	-0.883754220926416	NO	0.000	0.524	0.121	0.846	0.295	yes	IV	0.846	Pred.
MBI5373743.1	Sphingobacteriales bacterium	+	ambiguous	NO_SP	1.000061	0.000000	0.000000	0.000000	0.000000	0.000000	-	Protein does not contain a CCBD within the first 150 amino acids	0.000000000012756	false	-0.231955249508792	-0.497710890217017	NO	0.000	0.238	0.115	0.720	0.312	yes	IV	0.720	Pred.
MYC55704.1	Chloroflexi bacterium	+	III	NO_SP	1.000047	0.000000	0.000000	0.000000	0.000000	0.000000	-	Protein does not contain a CCBD within the first 150 amino acids	0.999964337970983	true	-0.55706671399564	-0.259053899354623	NO	0.000	0.380	0.197	0.387	0.266	no	-	0.387	Pred.
NIN33897.1	Gammaproteobacteria bacterium	+	ambiguous	NO_SP	1.000043	0.000000	0.000000	0.000000	0.000000	0.000000	-	Protein does not contain a CCBD within the first 150 amino acids	0.403572549998869	false	-1.11205710376418	-1.26730984724274	NO	0.000	0.293	0.139	0.635	0.188	yes	IV	0.635	Pred.
MXX84642.1	Chloroflexi bacterium	+	III	NO_SP	1.000047	0.000000	0.000000	0.000000	0.000000	0.000000	-	Protein does not contain a CCBD within the first 150 amino acids	0.999964337970983	true	-0.55706671399564	-0.259053899354623	NO	0.000	0.387	0.221	0.359	0.266	no	-	0.387	Pred.
RLA38668.1	Gammaproteobacteria bacterium	+	ambiguous	NO_SP	1.000056	0.000000	0.000000	0.000000	0.000000	0.000000	-	Protein does not contain a CCBD within the first 150 amino acids	0.000002796625014	false	-1.0259840536389	-0.699827837298971	NO	0.000	0.192	0.188	0.511	0.119	yes	IV	0.511	Pred.
MBN1162807.1	Patescibacteria group bacterium	+	ambiguous	NO_SP	1.000048	0.000000	0.000000	0.000000	0.000000	0.000000	-	Protein does not contain a CCBD within the first 150 amino acids	0.046953722497319	false	-0.539794798150245	0.0512021968720615	NO	0.000	0.489	0.162	0.926	0.211	yes	IV	0.926	Pred.
TDJ05439.1	Deltaproteobacteria bacterium	+	ambiguous	NO_SP	1.000041	0.000000	0.000000	0.000000	0.000000	0.000000	-	Protein does not contain a CCBD within the first 150 amino acids	0.000000000000001	false	-1.01021131726304	-1.18099699256023	NO	0.000	0.394	0.267	0.844	0.198	yes	IV	0.844	Pred.
WP_127130015.1	Pseudoflavitalea rhizosphaerae	+	ambiguous	NO_SP	1.000047	0.000000	0.000000	0.000000	0.000000	0.000000	-	Protein does not contain a CCBD within the first 150 amino acids	0.000000023521983	false	0.188243025709407	0.0441362954390896	NO	0.000	0.195	0.116	0.787	0.207	yes	IV	0.787	Pred.
NCB38572.1	Erysipelotrichia bacterium	-	-	NO_SP	1.000068	0.000000	0.000000	0.000000	0.000000	0.000000	-	Protein does not contain a CCBD within the first 150 amino acids	0.000000000767641	false	-0.296972833851484	-0.410529018095338	NO	0.000	0.123	0.160	0.487	0.221	no	-	0.487	Pred.
MBN1788553.1	Sedimentisphaerales bacterium	+	ambiguous	NO_SP	1.000060	0.000000	0.000000	0.000000	0.000000	0.000000	-	Protein does not contain a CCBD within the first 150 amino acids	0.000302866525559	false	-0.760373281424372	-1.0219950605793	NO	0.000	0.195	0.289	0.764	0.250	yes	IV	0.764	Pred.
WP_167126875.1	Cupidesulfovibrio liaohensis	-	-	NO_SP	1.000055	0.000006	0.000000	0.000000	0.000000	0.000000	-	Protein does not contain a CCBD within the first 150 amino acids	0.193754182521795	false	-0.327231788352319	-0.266357459668634	NO	0.000	0.406	0.267	0.443	0.301	no	-	0.443	Pred.
RYZ26275.1	Chitinophagaceae bacterium	+	ambiguous	NO_SP	1.000051	0.000001	0.000000	0.000000	0.000000	0.000000	-	Protein does not contain a CCBD within the first 150 amino acids	0.999999999996570	true	-0.728725183905957	-0.838557566293216	NO	0.000	0.282	0.154	0.847	0.202	yes	IV	0.847	Pred.
MBC8390170.1	Actinobacteria bacterium	+	ambiguous	NO_SP	1.000046	0.000000	0.000000	0.000000	0.000000	0.000000	-	Protein does not contain a CCBD within the first 150 amino acids	0.999995399509574	true	-1.71675755431231	-1.195955018715	NO	0.000	0.326	0.376	0.928	0.272	yes	IV	0.928	Pred.
WP_035132613.1	Flavobacterium beibuense	+	ambiguous	NO_SP	1.000045	0.000000	0.000000	0.000000	0.000000	0.000000	-	Protein does not contain a CCBD within the first 150 amino acids	0.999999999967808	true	0.0428141958007586	-0.519314301564081	NO	0.000	0.416	0.137	0.928	0.344	yes	IV	0.928	Pred.
HGC16049.1	Candidatus Berkelbacteria bacterium	+	ambiguous	NO_SP	1.000054	0.000000	0.000000	0.000000	0.000000	0.000000	-	Protein does not contain a CCBD within the first 150 amino acids	0.043348881145562	false	-2.01546144170146	-1.61093203719361	NO	0.000	0.240	0.116	0.785	0.170	yes	IV	0.785	Pred.
MBA4251663.1	Chlorobiaceae bacterium	+	ambiguous	NO_SP	1.000067	0.000000	0.000000	0.000000	0.000000	0.000000	-	Protein does not contain a CCBD within the first 150 amino acids	0.583437894676761	false	0.228940996572038	0.0575098884213285	NO	0.000	0.271	0.388	0.843	0.165	yes	IV	0.843	Pred.
MBI4474801.1	Acidobacteria bacterium	-	-	NO_SP	1.000064	0.000000	0.000000	0.000000	0.000000	0.000000	-	Protein does not contain a CCBD within the first 150 amino acids	0.000000000508588	false	0.123082576532526	0.48600973864659	NO	0.000	0.284	0.263	0.369	0.259	no	-	0.369	Pred.
MBN2800309.1	Deltaproteobacteria bacterium	-	-	NO_SP	1.000057	0.000000	0.000000	0.000000	0.000000	0.000000	-	Protein does not contain a CCBD within the first 150 amino acids	0.000000000000432	false	-1.09694201636233	-1.14760719890431	NO	0.000	0.257	0.248	0.401	0.294	no	-	0.401	Pred.
MBI4122941.1	Parcubacteria group bacterium	+	ambiguous	NO_SP	1.000100	0.000000	0.000000	0.000000	0.000000	0.000000	-	Protein does not contain a CCBD within the first 150 amino acids	0.878211343320215	false	-0.38572373227931	-0.674127538504913	NO	0.000	0.210	0.195	0.757	0.182	yes	IV	0.757	Pred.
RPH36645.1	Chloroflexi bacterium	-	-	NO_SP	1.000044	0.000012	0.000000	0.000000	0.000000	0.000000	-	Protein does not contain a CCBD within the first 150 amino acids	0.022200274256191	false	-1.91079378093469	-1.78331213121122	NO	0.000	0.339	0.353	0.398	0.224	no	-	0.398	Pred.
MBA2275686.1	Chloroflexi bacterium	-	-	NO_SP	1.000063	0.000000	0.000000	0.000000	0.000000	0.000000	-	Protein does not contain a CCBD within the first 150 amino acids	0.000649552052516	false	-0.991079355890164	-0.524502607228512	NO	0.000	0.429	0.345	0.287	0.423	no	-	0.429	Pred.
KKS42055.1	Candidatus Gottesmanbacteria bacterium GW2011_GWA2_42_16	+	ambiguous	NO_SP	1.000061	0.000000	0.000000	0.000000	0.000000	0.000000	-	Protein does not contain a CCBD within the first 150 amino acids	0.000000024937399	false	-1.16111389754333	-1.21843192810779	NO	0.000	0.238	0.116	0.746	0.200	yes	IV	0.746	Pred.
MBM3820387.1	Acidimicrobiia bacterium	-	-	NO_SP	1.000039	0.000001	0.000000	0.000000	0.000000	0.000000	-	Protein does not contain a CCBD within the first 150 amino acids	0.000807741378363	false	-0.914363460080762	-0.898096091358003	NO	0.000	0.533	0.300	0.355	0.427	yes	II	0.533	Pred.
WP_132563656.1	Niastella sp. CF465	+	ambiguous	NO_SP	1.000077	0.000000	0.000000	0.000000	0.000000	0.000000	-	Protein does not contain a CCBD within the first 150 amino acids	0.999981725837893	true	-0.345963608986233	-0.259049023297758	NO	0.000	0.440	0.221	0.850	0.238	yes	IV	0.850	Pred.
OGG08502.1	Candidatus Gottesmanbacteria bacterium RIFCSPHIGHO2_01_FULL_43_15	+	ambiguous	NO_SP	1.000064	0.000000	0.000000	0.000000	0.000000	0.000000	-	Protein does not contain a CCBD within the first 150 amino acids	0.005367135339603	false	-1.16111389754333	-1.21843192810779	NO	0.000	0.238	0.116	0.782	0.168	yes	IV	0.782	Pred.
OGG27456.1	Candidatus Gottesmanbacteria bacterium RIFCSPLOWO2_01_FULL_42_10	+	ambiguous	NO_SP	1.000064	0.000000	0.000000	0.000000	0.000000	0.000000	-	Protein does not contain a CCBD within the first 150 amino acids	0.005367135339603	false	-1.16111389754333	-1.21843192810779	NO	0.000	0.195	0.116	0.738	0.160	yes	IV	0.738	Pred.
OGM11466.1	Candidatus Woesebacteria bacterium RBG_16_34_12	+	ambiguous	NO_SP	1.000061	0.000000	0.000000	0.000000	0.000000	0.000000	-	Protein does not contain a CCBD within the first 150 amino acids	1.000000000000000	true	-0.799501592810269	-0.711343895280079	NO	0.000	0.271	0.150	0.928	0.175	yes	IV	0.928	Pred.
HGG70211.1	Bacteroidia bacterium	+	ambiguous	NO_SP	1.000056	0.000000	0.000000	0.000000	0.000000	0.000000	-	Protein does not contain a CCBD within the first 150 amino acids	0.999849087204605	false	-0.4193574733749	-0.371288010196724	NO	0.000	0.177	0.116	0.928	0.166	yes	IV	0.928	Pred.
MBN1564624.1	Anaerolineae bacterium	+	ambiguous	NO_SP	1.000063	0.000000	0.000000	0.000000	0.000000	0.000000	-	Protein does not contain a CCBD within the first 150 amino acids	1.000000000000000	true	-1.78659590950421	-2.11530564760143	NO	0.000	0.593	0.416	0.433	0.424	yes	II	0.593	Pred.
MBN1374612.1	Dehalococcoidia bacterium	+	ambiguous	NO_SP	1.000061	0.000000	0.000000	0.000000	0.000000	0.000000	-	Protein does not contain a CCBD within the first 150 amino acids	0.999969266255493	true	-0.0734303603314084	-0.930261841146482	NO	0.000	0.209	0.116	0.592	0.138	yes	IV	0.592	Pred.
MBK5092963.1	Actinobacteria bacterium	-	-	NO_SP	1.000066	0.000000	0.000000	0.000000	0.000000	0.000000	-	Protein does not contain a CCBD within the first 150 amino acids	0.100874984312486	false	-1.1709873316831	-1.40151158431654	NO	0.000	0.220	0.216	0.433	0.259	no	-	0.433	Pred.
MBN2545869.1	Spirochaetes bacterium	+	ambiguous	NO_SP	1.000064	0.000000	0.000000	0.000000	0.000000	0.000000	-	Protein does not contain a CCBD within the first 150 amino acids	0.000000040409254	false	-0.464996187634474	-0.848199927419074	NO	0.000	0.265	0.292	0.928	0.321	yes	IV	0.928	Pred.
MBC7902611.1	Gemmatimonadaceae bacterium	-	-	NO_SP	1.000067	0.000000	0.000000	0.000000	0.000000	0.000000	-	Protein does not contain a CCBD within the first 150 amino acids	0.228316084017168	false	-0.714224009611838	-0.434583537602145	NO	0.000	0.385	0.124	0.404	0.350	no	-	0.404	Pred.
MBL7744212.1	Chitinophagaceae bacterium	+	ambiguous	NO_SP	1.000041	0.000000	0.000000	0.000000	0.000000	0.000000	-	Protein does not contain a CCBD within the first 150 amino acids	0.999999999998699	true	-0.969284071549087	-1.03009071712518	NO	0.000	0.332	0.159	0.846	0.296	yes	IV	0.846	Pred.
MBI2832065.1	Chloroflexi bacterium	-	-	NO_SP	1.000050	0.000000	0.000000	0.000000	0.000000	0.000000	-	Protein does not contain a CCBD within the first 150 amino acids	0.967789778257308	false	-0.134963209168376	-0.437423925281117	NO	0.000	0.195	0.154	0.451	0.163	no	-	0.451	Pred.
KKU87298.1	Candidatus Gottesmanbacteria bacterium GW2011_GWA2_47_9	+	ambiguous	NO_SP	1.000062	0.000000	0.000000	0.000000	0.000000	0.000000	-	Protein does not contain a CCBD within the first 150 amino acids	0.999999974136491	true	-0.0632238407921664	0.0366810387375975	NO	0.000	0.256	0.116	0.759	0.080	yes	IV	0.759	Pred.
MBK9142467.1	Candidatus Melainabacteria bacterium	-	-	NO_SP	1.000051	0.000000	0.000000	0.000000	0.000000	0.000000	-	Protein does not contain a CCBD within the first 150 amino acids	0.000745464825116	false	-0.776037258457984	-1.67006847295929	NO	0.000	0.238	0.324	0.376	0.161	no	-	0.376	Pred.
WP_157483243.1	Flavobacterium rakeshii	+	ambiguous	NO_SP	1.000049	0.000000	0.000000	0.000000	0.000000	0.000000	-	Protein does not contain a CCBD within the first 150 amino acids	0.999999999999045	true	0.107140687279834	-0.407458076963986	NO	0.000	0.423	0.119	0.863	0.405	yes	IV	0.863	Pred.
MBE6370874.1	Lentisphaerae bacterium	-	-	NO_SP	1.000093	0.000000	0.000000	0.000000	0.000000	0.000000	-	Protein does not contain a CCBD within the first 150 amino acids	0.000000000000000	false	-0.868980573144521	-1.07702393731926	NO	0.000	0.156	0.112	0.389	0.135	no	-	0.389	Pred.
MBN8685715.1	Chitinophagales bacterium	+	ambiguous	NO_SP	1.000073	0.000000	0.000000	0.000000	0.000000	0.000000	-	Protein does not contain a CCBD within the first 150 amino acids	0.000005135172161	false	-0.370593629289073	-0.531224772295446	NO	0.000	0.304	0.132	0.549	0.210	yes	IV	0.549	Pred.
ODT97725.1	Planctomycetes bacterium SCN 63-9	-	-	NO_SP	1.000039	0.000000	0.000000	0.000000	0.000000	0.000000	-	Protein does not contain a CCBD within the first 150 amino acids	0.000000000164852	false	-1.55089574352766	-1.24917654430071	NO	0.000	0.221	0.251	0.309	0.144	no	-	0.309	Pred.
TRZ90452.1	bacterium	-	-	NO_SP	1.000051	0.000000	0.000000	0.000000	0.000000	0.000000	-	Protein does not contain a CCBD within the first 150 amino acids	0.117746506248906	false	-1.15991548932955	-1.17452799347297	NO	0.000	0.168	0.116	0.419	0.203	no	-	0.419	Pred.
MBF8269451.1	Gammaproteobacteria bacterium	+	ambiguous	NO_SP	1.000050	0.000000	0.000000	0.000000	0.000000	0.000000	-	Protein does not contain a CCBD within the first 150 amino acids	0.000000000000000	false	-0.0387834830907536	-0.294272590108688	NO	0.000	0.445	0.172	0.857	0.216	yes	IV	0.857	Pred.
MBE6424596.1	Planctomycetaceae bacterium	-	-	NO_SP	1.000068	0.000000	0.000000	0.000000	0.000000	0.000000	-	Protein does not contain a CCBD within the first 150 amino acids	0.807457278777540	false	-0.649248439970375	-0.536822903577758	NO	0.000	0.238	0.154	0.484	0.175	no	-	0.484	Pred.
WP_101092887.1	unclassified Shewanella	+	ambiguous	NO_SP	1.000041	0.000000	0.000000	0.000000	0.000000	0.000000	-	Protein does not contain a CCBD within the first 150 amino acids	0.999558555153407	false	-0.218600683793572	-0.00526049753455871	NO	0.036	0.420	0.187	0.791	0.298	yes	IV	0.791	Pred.
MBA4147302.1	Verrucomicrobia bacterium	+	ambiguous	NO_SP	1.000083	0.000000	0.000000	0.000000	0.000000	0.000000	-	Protein does not contain a CCBD within the first 150 amino acids	0.007115115473715	false	0.383143967104522	0.459373831404458	NO	0.000	0.195	0.114	0.627	0.104	yes	IV	0.627	Pred.
MBN8880237.1	Sphingobacteriales bacterium	+	ambiguous	NO_SP	1.000039	0.000000	0.000000	0.000000	0.000000	0.000000	-	Protein does not contain a CCBD within the first 150 amino acids	0.999999999999951	true	-0.420208716277514	-1.07920478640045	NO	0.000	0.218	0.184	0.695	0.148	yes	IV	0.695	Pred.
WP_014782763.1	Aequorivita sublithincola	+	ambiguous	NO_SP	1.000033	0.000000	0.000000	0.000000	0.000000	0.000000	-	Protein does not contain a CCBD within the first 150 amino acids	0.999999879807639	true	-1.12213750642973	-1.4023963502776	NO	0.000	0.328	0.157	0.908	0.231	yes	IV	0.908	Pred.
MBI4142705.1	Candidatus Uhrbacteria bacterium	-	-	NO_SP	1.000048	0.000002	0.000000	0.000000	0.000000	0.000000	-	Protein does not contain a CCBD within the first 150 amino acids	0.000073941413722	false	-0.907959646918193	-1.09219197824532	NO	0.000	0.364	0.203	0.418	0.286	no	-	0.418	Pred.
NRB24483.1	Shewanella sp.	+	ambiguous	NO_SP	1.000063	0.000000	0.000000	0.000000	0.000000	0.000000	-	Protein does not contain a CCBD within the first 150 amino acids	0.549357763416723	false	-0.353216843921197	-0.998919514242866	NO	0.036	0.259	0.165	0.603	0.125	yes	IV	0.603	Pred.
WP_051555100.1	Legionella fairfieldensis	+	ambiguous	NO_SP	1.000054	0.000000	0.000000	0.000000	0.000000	0.000000	-	Protein does not contain a CCBD within the first 150 amino acids	0.002316731471374	false	-0.840808000513885	-1.33188715386305	NO	0.000	0.330	0.203	0.924	0.250	yes	IV	0.924	Pred.
HIM37824.1	Dehalococcoidia bacterium	-	-	NO_SP	1.000044	0.000002	0.000000	0.000000	0.000000	0.000000	-	Protein does not contain a CCBD within the first 150 amino acids	0.617361632865553	false	-0.541125183756586	-1.23838286806615	NO	0.000	0.259	0.166	0.438	0.354	no	-	0.438	Pred.
QQR56040.1	Candidatus Melainabacteria bacterium	+	ambiguous	NO_SP	1.000054	0.000000	0.000000	0.000000	0.000000	0.000000	-	Protein does not contain a CCBD within the first 150 amino acids	0.000000001629652	false	-1.83276354641035	-1.85405422250647	NO	0.000	0.244	0.318	0.750	0.238	yes	IV	0.750	Pred.
MBD0294085.1	Flavisolibacter sp.	+	ambiguous	NO_SP	1.000052	0.000000	0.000000	0.000000	0.000000	0.000000	-	Protein does not contain a CCBD within the first 150 amino acids	0.738880054683618	false	-1.43600727066118	-1.52266731620393	NO	0.000	0.581	0.180	0.908	0.391	yes	IV	0.908	Pred.
MBC7848119.1	Chitinophagaceae bacterium	+	ambiguous	NO_SP	1.000061	0.000000	0.000000	0.000000	0.000000	0.000000	-	Protein does not contain a CCBD within the first 150 amino acids	0.000000240500032	false	-0.390702089230919	-0.319921503374443	NO	0.000	0.303	0.116	0.651	0.176	yes	IV	0.651	Pred.
MBL0136477.1	Chitinophagaceae bacterium	+	ambiguous	NO_SP	1.000034	0.000000	0.000000	0.000000	0.000000	0.000000	-	Protein does not contain a CCBD within the first 150 amino acids	0.002527207287557	false	-1.18065473189815	-1.06844354750612	NO	0.000	0.285	0.212	0.891	0.360	yes	IV	0.891	Pred.
PWT78183.1	Bacteroidetes bacterium	+	ambiguous	NO_SP	1.000069	0.000000	0.000000	0.000000	0.000000	0.000000	-	Protein does not contain a CCBD within the first 150 amino acids	0.997625972437073	false	-0.777557318517808	-1.03986339118315	NO	0.000	0.298	0.154	0.844	0.249	yes	IV	0.844	Pred.
MBI2729335.1	Sphingobacteriales bacterium	+	ambiguous	NO_SP	1.000068	0.000001	0.000000	0.000000	0.000000	0.000000	-	Protein does not contain a CCBD within the first 150 amino acids	0.002280743184053	false	-1.01884810198576	-1.27529821380956	NO	0.000	0.349	0.116	0.928	0.237	yes	IV	0.928	Pred.
WP_154418968.1	Victivallis lenta	-	-	NO_SP	1.000050	0.000000	0.000000	0.000000	0.000000	0.000000	-	Protein does not contain a CCBD within the first 150 amino acids	0.999784827488542	false	-1.14527545254377	-1.34798515169027	NO	0.000	0.210	0.237	0.421	0.145	no	-	0.421	Pred.
TXJ29356.1	Chitinophagaceae bacterium	+	ambiguous	NO_SP	1.000050	0.000000	0.000000	0.000000	0.000000	0.000000	-	Protein does not contain a CCBD within the first 150 amino acids	0.999999999999970	true	-0.402207113695461	-1.08397405968929	NO	0.000	0.218	0.116	0.787	0.149	yes	IV	0.787	Pred.
MBA3586796.1	Chloroflexi bacterium	-	-	NO_SP	1.000047	0.000005	0.000000	0.000000	0.000000	0.000000	-	Protein does not contain a CCBD within the first 150 amino acids	0.000000000001455	false	-0.701795854156064	-1.03833198104252	NO	0.000	0.339	0.257	0.347	0.281	no	-	0.347	Pred.
WP_159168244.1	Halioglobus japonicus	+	ambiguous	NO_SP	1.000039	0.000005	0.000000	0.000000	0.000000	0.000000	-	Protein does not contain a CCBD within the first 150 amino acids	0.999999996055705	true	-0.141564141089163	-0.136525028046977	NO	0.000	0.253	0.112	0.550	0.258	yes	IV	0.550	Pred.
WP_073218593.1	Aequorivita viscosa	+	ambiguous	NO_SP	1.000063	0.000000	0.000000	0.000000	0.000000	0.000000	-	Protein does not contain a CCBD within the first 150 amino acids	0.999998499973940	true	-0.292802057929871	-0.0241024934777019	NO	0.000	0.241	0.116	0.859	0.220	yes	IV	0.859	Pred.
RZS65066.1	Pseudobacter ginsenosidimutans	+	ambiguous	NO_SP	1.000079	0.000000	0.000000	0.000000	0.000000	0.000000	-	Protein does not contain a CCBD within the first 150 amino acids	0.001314760807795	false	0.11304973053594	-0.357413514124692	NO	0.000	0.195	0.154	0.698	0.140	yes	IV	0.698	Pred.
QQS60417.1	Candidatus Falkowbacteria bacterium	+	ambiguous	NO_SP	1.000062	0.000000	0.000000	0.000000	0.000000	0.000000	-	Protein does not contain a CCBD within the first 150 amino acids	0.000024165672740	false	-0.337553086713139	-0.492467078546873	NO	0.000	0.280	0.205	0.928	0.305	yes	IV	0.928	Pred.
WP_102044625.1	Shewanella sp. GutDb-MelDb	+	ambiguous	NO_SP	1.000040	0.000000	0.000000	0.000000	0.000000	0.000000	-	Protein does not contain a CCBD within the first 150 amino acids	0.999558555153407	false	-0.218600683793572	-0.00526049753455871	NO	0.036	0.391	0.214	0.678	0.291	yes	IV	0.678	Pred.
WP_130544305.1	Pseudobacter ginsenosidimutans	+	ambiguous	NO_SP	1.000054	0.000000	0.000000	0.000000	0.000000	0.000000	-	Protein does not contain a CCBD within the first 150 amino acids	0.000006514545249	false	0.11304973053594	-0.357413514124692	NO	0.000	0.195	0.154	0.681	0.173	yes	IV	0.681	Pred.
MBA3373079.1	Euzebyaceae bacterium	-	-	NO_SP	1.000077	0.000000	0.000000	0.000000	0.000000	0.000000	-	Protein does not contain a CCBD within the first 150 amino acids	0.000000000000000	false	-1.37057638203735	-1.43517696068561	NO	0.000	0.359	0.311	0.395	0.384	no	-	0.395	Pred.
WP_192617810.1	Flavitalea sp. OAE831	+	ambiguous	NO_SP	1.000055	0.000000	0.000000	0.000000	0.000000	0.000000	-	Protein does not contain a CCBD within the first 150 amino acids	0.000000313278296	false	-1.1321514620761	-1.1614502514994	NO	0.000	0.312	0.135	0.781	0.144	yes	IV	0.781	Pred.
HBP07340.1	Lentisphaeria bacterium	-	-	NO_SP	1.000056	0.000000	0.000000	0.000000	0.000000	0.000000	-	Protein does not contain a CCBD within the first 150 amino acids	0.999821383962920	false	-1.19830477308978	-1.42367873932974	NO	0.000	0.210	0.232	0.421	0.135	no	-	0.421	Pred.
MBA2265257.1	Chloroflexi bacterium	-	-	NO_SP	1.000050	0.000003	0.000000	0.000000	0.000000	0.000000	-	Protein does not contain a CCBD within the first 150 amino acids	0.000000000001455	false	-0.732038391671656	-0.989666804826141	NO	0.000	0.272	0.138	0.322	0.185	no	-	0.322	Pred.
TMI83209.1	Bacteroidetes bacterium	+	ambiguous	NO_SP	1.000063	0.000000	0.000000	0.000000	0.000000	0.000000	-	Protein does not contain a CCBD within the first 150 amino acids	0.999999999949132	true	-1.24907616185913	-1.15027642581946	NO	0.000	0.379	0.184	0.930	0.216	yes	IV	0.930	Pred.
AVM46844.1	Victivallales bacterium CCUG 44730	-	-	NO_SP	1.000065	0.000001	0.000000	0.000000	0.000000	0.000000	-	Protein does not contain a CCBD within the first 150 amino acids	0.999784827488542	false	-1.14527545254377	-1.34798515169027	NO	0.000	0.183	0.221	0.403	0.135	no	-	0.403	Pred.
WP_013053202.1	Shewanella violacea	+	ambiguous	NO_SP	1.000060	0.000000	0.000000	0.000000	0.000000	0.000000	-	Protein does not contain a CCBD within the first 150 amino acids	0.000105209853576	false	-0.323259578529957	-0.86677576327392	NO	0.036	0.298	0.191	0.711	0.227	yes	IV	0.711	Pred.
MBC7948044.1	Chitinophagaceae bacterium	+	ambiguous	NO_SP	1.000072	0.000000	0.000000	0.000000	0.000000	0.000000	-	Protein does not contain a CCBD within the first 150 amino acids	0.999999999924838	true	-0.657612756921702	-0.559559280570429	NO	0.000	0.239	0.116	0.862	0.336	yes	IV	0.862	Pred.
QIE59091.1	Flavobacteriaceae bacterium RR4-40	+	ambiguous	NO_SP	1.000087	0.000000	0.000000	0.000000	0.000000	0.000000	-	Protein does not contain a CCBD within the first 150 amino acids	1.000000000000000	true	-0.78962331961052	-0.696612839330983	NO	0.000	0.299	0.119	0.859	0.237	yes	IV	0.859	Pred.
WP_147584795.1	Flavobacterium alkalisoli	+	ambiguous	NO_SP	1.000084	0.000000	0.000000	0.000000	0.000000	0.000000	-	Protein does not contain a CCBD within the first 150 amino acids	0.999999999976012	true	-0.124342013992168	-0.691606533398794	NO	0.000	0.432	0.052	0.824	0.290	yes	IV	0.824	Pred.
WP_208155009.1	Winogradskyella sp. DF17	+	ambiguous	NO_SP	1.000076	0.000000	0.000000	0.000000	0.000000	0.000000	-	Protein does not contain a CCBD within the first 150 amino acids	0.999999999963470	true	0.0867970887759399	0.0382342772906976	NO	0.000	0.258	0.205	0.928	0.304	yes	IV	0.928	Pred.
MBA3688814.1	Chloroflexi bacterium	-	-	NO_SP	1.000058	0.000000	0.000000	0.000000	0.000000	0.000000	-	Protein does not contain a CCBD within the first 150 amino acids	0.000000026267390	false	-0.11653585470045	0.137283044682357	NO	0.000	0.269	0.443	0.418	0.291	no	-	0.443	Pred.
RYY24919.1	Chitinophagaceae bacterium	+	ambiguous	NO_SP	1.000047	0.000000	0.000000	0.000000	0.000000	0.000000	-	Protein does not contain a CCBD within the first 150 amino acids	0.999999999903816	true	-1.60488021338411	-1.6373815368384	NO	0.000	0.303	0.213	0.928	0.203	yes	IV	0.928	Pred.
WP_026452724.1	Aequorivita capsosiphonis	+	ambiguous	NO_SP	1.000065	0.000001	0.000000	0.000000	0.000000	0.000000	-	Protein does not contain a CCBD within the first 150 amino acids	0.999999999998727	true	-0.970786907399197	-0.582060904617242	NO	0.000	0.328	0.222	0.928	0.423	yes	IV	0.928	Pred.
WP_058449051.1	Legionella jamestowniensis	+	ambiguous	NO_SP	1.000052	0.000000	0.000000	0.000000	0.000000	0.000000	-	Protein does not contain a CCBD within the first 150 amino acids	0.999999999165568	true	-0.984539164148164	-1.25251697547529	NO	0.000	0.409	0.220	0.903	0.295	yes	IV	0.903	Pred.
NCS32054.1	bacterium	+	ambiguous	NO_SP	1.000077	0.000000	0.000000	0.000000	0.000000	0.000000	-	Protein does not contain a CCBD within the first 150 amino acids	0.000000001230826	false	-0.0323809552259529	-0.350155993685589	NO	0.000	0.195	0.116	0.850	0.242	yes	IV	0.850	Pred.
WP_081163715.1	Niastella populi	+	ambiguous	NO_SP	1.000044	0.000001	0.000000	0.000000	0.000000	0.000000	-	Protein does not contain a CCBD within the first 150 amino acids	0.999323521355226	false	-0.373263577936936	-1.04677060884636	NO	0.000	0.414	0.116	0.923	0.338	yes	IV	0.923	Pred.
MBL7731274.1	Chitinophagaceae bacterium	+	ambiguous	NO_SP	1.000053	0.000000	0.000000	0.000000	0.000000	0.000000	-	Protein does not contain a CCBD within the first 150 amino acids	0.000289373556628	false	-0.461841859692343	-0.313091588769172	NO	0.000	0.301	0.111	0.533	0.159	yes	IV	0.533	Pred.
WP_119051582.1	Paraflavitalea soli	+	ambiguous	NO_SP	1.000030	0.000000	0.000000	0.000000	0.000000	0.000000	-	Protein does not contain a CCBD within the first 150 amino acids	0.999237590432170	false	-1.35363675983839	-1.81067098197976	NO	0.000	0.185	0.116	0.726	0.152	yes	IV	0.726	Pred.
HGG33123.1	Chitinophagaceae bacterium	+	ambiguous	NO_SP	1.000069	0.000000	0.000000	0.000000	0.000000	0.000000	-	Protein does not contain a CCBD within the first 150 amino acids	0.991468206214985	false	0.0438999448722268	-0.107213094466355	NO	0.000	0.347	0.116	0.903	0.257	yes	IV	0.903	Pred.
MAI42940.1	Gammaproteobacteria bacterium	+	ambiguous	NO_SP	1.000080	0.000000	0.000000	0.000000	0.000000	0.000000	-	Protein does not contain a CCBD within the first 150 amino acids	0.000000748636681	false	-0.217111564093778	-0.152795382663569	NO	0.000	0.354	0.116	0.655	0.210	yes	IV	0.655	Pred.
MAP80368.1	Aequorivita sp.	+	ambiguous	NO_SP	1.000041	0.000000	0.000000	0.000000	0.000000	0.000000	-	Protein does not contain a CCBD within the first 150 amino acids	0.999999983428326	true	-1.59214336720749	-1.47688045333661	NO	0.000	0.374	0.173	0.921	0.429	yes	IV	0.921	Pred.
OGG00923.1	Candidatus Gottesmanbacteria bacterium RBG_16_38_7b	+	ambiguous	NO_SP	1.000043	0.000000	0.000000	0.000000	0.000000	0.000000	-	Protein does not contain a CCBD within the first 150 amino acids	0.000061689713613	false	-1.11063265221337	-1.44402429435897	NO	0.000	0.260	0.184	0.928	0.237	yes	IV	0.928	Pred.
MAL60719.1	Flavobacteriaceae bacterium	+	ambiguous	NO_SP	1.000054	0.000000	0.000000	0.000000	0.000000	0.000000	-	Protein does not contain a CCBD within the first 150 amino acids	0.999999999999853	true	-0.832134231931276	-1.23432770164142	NO	0.000	0.292	0.119	0.928	0.282	yes	IV	0.928	Pred.
KKS47435.1	Candidatus Gottesmanbacteria bacterium GW2011_GWA2_42_18	+	ambiguous	NO_SP	1.000067	0.000000	0.000000	0.000000	0.000000	0.000000	-	Protein does not contain a CCBD within the first 150 amino acids	0.999999999591250	true	-0.274416040658172	-0.798398977399293	NO	0.000	0.236	0.133	0.699	0.207	yes	IV	0.699	Pred.
KKS98590.1	Candidatus Gottesmanbacteria bacterium GW2011_GWA2_43_14	+	ambiguous	NO_SP	1.000051	0.000000	0.000000	0.000000	0.000000	0.000000	-	Protein does not contain a CCBD within the first 150 amino acids	0.016475551263138	false	-1.49483134058489	-1.91063822619729	NO	0.000	0.240	0.196	0.693	0.205	yes	IV	0.693	Pred.
NNF32288.1	Flavobacteriaceae bacterium	+	ambiguous	NO_SP	1.000061	0.000000	0.000000	0.000000	0.000000	0.000000	-	Protein does not contain a CCBD within the first 150 amino acids	0.229914680901031	false	-0.117018937593879	-0.370906385971874	NO	0.000	0.275	0.116	0.926	0.199	yes	IV	0.926	Pred.
MAK36063.1	Flavobacteriaceae bacterium	+	ambiguous	NO_SP	1.000035	0.000000	0.000000	0.000000	0.000000	0.000000	-	Protein does not contain a CCBD within the first 150 amino acids	0.999999999668949	true	-0.447211551455979	-0.615463545185116	NO	0.000	0.303	0.156	0.859	0.304	yes	IV	0.859	Pred.
HIB48769.1	Flavobacteriaceae bacterium	+	ambiguous	NO_SP	1.000035	0.000000	0.000000	0.000000	0.000000	0.000000	-	Protein does not contain a CCBD within the first 150 amino acids	0.999999999668949	true	-0.418651021198361	-0.688491366992105	NO	0.000	0.281	0.156	0.908	0.440	yes	IV	0.908	Pred.
MAM27708.1	Flavobacteriaceae bacterium	+	ambiguous	NO_SP	1.000089	0.000000	0.000000	0.000000	0.000000	0.000000	-	Protein does not contain a CCBD within the first 150 amino acids	0.999999999972351	true	-0.475964951256098	-0.648379538455458	NO	0.000	0.289	0.165	0.879	0.412	yes	IV	0.879	Pred.
OGI01380.1	Candidatus Melainabacteria bacterium GWF2_37_15	+	ambiguous	NO_SP	1.000088	0.000000	0.000000	0.000000	0.000000	0.000000	-	Protein does not contain a CCBD within the first 150 amino acids	0.999999999999982	true	-0.0922644952898957	-0.387134116488709	NO	0.000	0.334	0.155	0.928	0.218	yes	IV	0.928	Pred.
TAL46307.1	Chitinophagaceae bacterium	+	ambiguous	NO_SP	1.000047	0.000001	0.000000	0.000000	0.000000	0.000000	-	Protein does not contain a CCBD within the first 150 amino acids	0.999725672419141	false	-0.994382561915426	-1.32201751071652	NO	0.000	0.383	0.002	0.818	0.199	yes	IV	0.818	Pred.
MBL4814775.1	Shewanella sp.	+	ambiguous	NO_SP	1.000038	0.000000	0.000000	0.000000	0.000000	0.000000	-	Protein does not contain a CCBD within the first 150 amino acids	0.003874415313345	false	-0.439863177821826	-1.08847221564605	NO	0.036	0.249	0.180	0.766	0.204	yes	IV	0.766	Pred.
MBA2317131.1	Euzebyales bacterium	-	-	NO_SP	1.000044	0.000001	0.000000	0.000000	0.000000	0.000000	-	Protein does not contain a CCBD within the first 150 amino acids	0.000000000017264	false	-0.809511188504838	-0.972544606108479	NO	0.000	0.390	0.156	0.418	0.314	no	-	0.418	Pred.
WP_092018249.1	Pseudarcicella hirudinis	+	ambiguous	NO_SP	1.000063	0.000000	0.000000	0.000000	0.000000	0.000000	-	Protein does not contain a CCBD within the first 150 amino acids	0.954625665724076	false	-0.236815683245653	-0.0533757214336479	NO	0.000	0.256	0.116	0.908	0.237	yes	IV	0.908	Pred.
MBL0307286.1	Chitinophagaceae bacterium	+	ambiguous	NO_SP	1.000069	0.000000	0.000000	0.000000	0.000000	0.000000	-	Protein does not contain a CCBD within the first 150 amino acids	0.855939281608709	false	-0.134620797547482	0.131181612307492	NO	0.000	0.578	0.247	0.806	0.239	yes	IV	0.806	Pred.
MBA3307886.1	Chloroflexi bacterium	-	-	NO_SP	1.000063	0.000000	0.000000	0.000000	0.000000	0.000000	-	Protein does not contain a CCBD within the first 150 amino acids	0.000000000000000	false	-1.19903596999661	-1.00173471783813	NO	0.000	0.329	0.457	0.400	0.425	no	-	0.457	Pred.
WP_129751867.1	Flavobacterium beibuense	+	ambiguous	NO_SP	1.000062	0.000000	0.000000	0.000000	0.000000	0.000000	-	Protein does not contain a CCBD within the first 150 amino acids	0.999999999947007	true	-0.0817346296693824	-0.625074326087622	NO	0.000	0.386	0.119	0.830	0.282	yes	IV	0.830	Pred.
OPZ18525.1	Bacteroidetes bacterium ADurb.BinA245	+	ambiguous	NO_SP	1.000070	0.000000	0.000000	0.000000	0.000000	0.000000	-	Protein does not contain a CCBD within the first 150 amino acids	0.999378859170505	false	-0.454622416408737	-0.450768882462713	NO	0.000	0.217	0.172	0.928	0.147	yes	IV	0.928	Pred.
NNJ83289.1	Flavobacteriaceae bacterium	+	ambiguous	NO_SP	1.000061	0.000000	0.000000	0.000000	0.000000	0.000000	-	Protein does not contain a CCBD within the first 150 amino acids	0.229914680901031	false	-0.117018937593879	-0.370906385971874	NO	0.000	0.266	0.116	0.908	0.225	yes	IV	0.908	Pred.
MBI1779761.1	Sphingobacteriales bacterium	+	ambiguous	NO_SP	1.000048	0.000000	0.000000	0.000000	0.000000	0.000000	-	Protein does not contain a CCBD within the first 150 amino acids	0.011082342923932	false	-0.457723942125514	-0.591285214077603	NO	0.000	0.287	0.116	0.857	0.168	yes	IV	0.857	Pred.
WP_045472794.1	Winogradskyella sp. PG-2	+	ambiguous	NO_SP	1.000046	0.000000	0.000000	0.000000	0.000000	0.000000	-	Protein does not contain a CCBD within the first 150 amino acids	0.999999999889784	true	-0.271245101314011	-0.269357137144017	NO	0.000	0.240	0.279	0.928	0.328	yes	IV	0.928	Pred.
HCI56612.1	Opitutae bacterium	+	ambiguous	NO_SP	1.000075	0.000000	0.000000	0.000000	0.000000	0.000000	-	Protein does not contain a CCBD within the first 150 amino acids	0.999999999999999	true	-2.63838320212138	-2.38562716564042	NO	0.000	0.431	0.222	0.502	0.151	yes	IV	0.502	Pred.
MBE0644941.1	Bacteroidetes bacterium	-	-	NO_SP	1.000055	0.000000	0.000000	0.000000	0.000000	0.000000	-	Protein does not contain a CCBD within the first 150 amino acids	0.047732914778016	false	-1.64703016619282	-1.49314401360975	NO	0.000	0.251	0.183	0.410	0.164	no	-	0.410	Pred.
MBK7931553.1	Bryobacterales bacterium	-	-	NO_SP	1.000040	0.000003	0.000000	0.000000	0.000000	0.000000	-	Protein does not contain a CCBD within the first 150 amino acids	0.000000000000016	false	-1.9569545635389	-1.75921344171487	NO	0.000	0.319	0.182	0.355	0.221	no	-	0.355	Pred.
MBN8787990.1	Terrimonas sp.	+	ambiguous	NO_SP	1.000064	0.000000	0.000000	0.000000	0.000000	0.000000	-	Protein does not contain a CCBD within the first 150 amino acids	0.999979685017952	true	-0.749295497567244	0.347381749570847	NO	0.035	0.414	0.133	0.663	0.213	yes	IV	0.663	Pred.
MBK7690240.1	Bacteroidetes bacterium	+	ambiguous	NO_SP	1.000054	0.000000	0.000000	0.000000	0.000000	0.000000	-	Protein does not contain a CCBD within the first 150 amino acids	0.999999386504696	true	-1.72043687656114	-1.66905014624749	NO	0.000	0.243	0.116	0.928	0.221	yes	IV	0.928	Pred.
RYY55328.1	Chitinophagaceae bacterium	-	-	NO_SP	1.000077	0.000001	0.000000	0.000000	0.000000	0.000000	-	Protein does not contain a CCBD within the first 150 amino acids	0.358102571106287	false	-1.05604849559885	-1.52960799220548	NO	0.000	0.549	0.157	0.454	0.477	yes	II	0.549	Pred.
NOU37257.1	Ferruginibacter sp.	+	ambiguous	NO_SP	1.000071	0.000000	0.000000	0.000000	0.000000	0.000000	-	Protein does not contain a CCBD within the first 150 amino acids	0.999964867355659	true	-0.423852284337728	-1.03143198278633	NO	0.000	0.213	0.150	0.799	0.219	yes	IV	0.799	Pred.
PHR11095.1	Aequorivita sp.	+	ambiguous	NO_SP	1.000067	0.000000	0.000000	0.000000	0.000000	0.000000	-	Protein does not contain a CCBD within the first 150 amino acids	0.999163539160475	false	-1.08872654929029	-1.37371572359093	NO	0.000	0.346	0.125	0.930	0.447	yes	IV	0.930	Pred.
MAO08494.1	Alteromonas sp.	+	ambiguous	NO_SP	1.000072	0.000000	0.000000	0.000000	0.000000	0.000000	-	Protein does not contain a CCBD within the first 150 amino acids	0.999999999923886	true	-0.0513396795577239	-0.711813346818146	NO	0.000	0.362	0.201	0.842	0.346	yes	IV	0.842	Pred.
RZJ76221.1	Flavobacterium sp.	+	ambiguous	NO_SP	1.000075	0.000001	0.000000	0.000000	0.000000	0.000000	-	Protein does not contain a CCBD within the first 150 amino acids	0.999999999999701	true	-1.16672693806369	-1.00405064194609	NO	0.000	0.533	0.225	0.844	0.400	yes	IV	0.844	Pred.
OGL25771.1	Candidatus Saccharibacteria bacterium RIFCSPHIGHO2_01_FULL_49_21	+	ambiguous	NO_SP	1.000054	0.000000	0.000000	0.000000	0.000000	0.000000	-	Protein does not contain a CCBD within the first 150 amino acids	0.000000000000114	false	-1.83509719107643	-1.85476913476734	NO	0.000	0.349	0.215	0.598	0.352	yes	IV	0.598	Pred.
WP_154194615.1	Aequorivita lutea	+	ambiguous	NO_SP	1.000039	0.000000	0.000000	0.000000	0.000000	0.000000	-	Protein does not contain a CCBD within the first 150 amino acids	0.999999788518358	true	-0.656036963351176	-0.572310245194086	NO	0.000	0.285	0.179	0.949	0.263	yes	IV	0.949	Pred.
MBD0352451.1	Flavisolibacter sp.	+	ambiguous	NO_SP	1.000052	0.000000	0.000000	0.000000	0.000000	0.000000	-	Protein does not contain a CCBD within the first 150 amino acids	0.738880054683618	false	-1.33399892840031	-0.929315353390171	NO	0.000	0.298	0.116	0.903	0.235	yes	IV	0.903	Pred.
MAB48032.1	Flavobacteriaceae bacterium	+	ambiguous	NO_SP	1.000045	0.000000	0.000000	0.000000	0.000000	0.000000	-	Protein does not contain a CCBD within the first 150 amino acids	1.000000000000000	true	-0.50856238726545	-0.667170563302745	NO	0.000	0.373	0.256	0.928	0.376	yes	IV	0.928	Pred.
KKU18618.1	Candidatus Pacebacteria bacterium GW2011_GWA1_46_10	+	ambiguous	NO_SP	1.000072	0.000000	0.000000	0.000000	0.000000	0.000000	-	Protein does not contain a CCBD within the first 150 amino acids	0.000000218475027	false	-0.910302476567703	-1.13795892795953	NO	0.000	0.238	0.154	0.832	0.149	yes	IV	0.832	Pred.
RZJ68584.1	Flavobacterium sp.	+	ambiguous	NO_SP	1.000076	0.000001	0.000000	0.000000	0.000000	0.000000	-	Protein does not contain a CCBD within the first 150 amino acids	0.999989268502818	true	-1.65579601651109	-1.23909803153742	NO	0.000	0.558	0.116	0.698	0.319	yes	IV	0.698	Pred.
OIP51612.1	Flavobacteriaceae bacterium CG2_30_34_30	+	ambiguous	NO_SP	1.000053	0.000000	0.000000	0.000000	0.000000	0.000000	-	Protein does not contain a CCBD within the first 150 amino acids	1.000000000000000	true	-0.524859616164347	-0.469287230280591	NO	0.000	0.331	0.233	0.928	0.262	yes	IV	0.928	Pred.
NCT18778.1	Flavobacteriia bacterium	+	ambiguous	NO_SP	1.000053	0.000000	0.000000	0.000000	0.000000	0.000000	-	Protein does not contain a CCBD within the first 150 amino acids	1.000000000000000	true	-0.444759834734999	-0.437550610316701	NO	0.000	0.289	0.203	0.930	0.213	yes	IV	0.930	Pred.
MBD0279009.1	Flavisolibacter sp.	+	ambiguous	NO_SP	1.000052	0.000000	0.000000	0.000000	0.000000	0.000000	-	Protein does not contain a CCBD within the first 150 amino acids	0.738880054683618	false	-0.904162061134976	-0.350404835168999	NO	0.000	0.407	0.194	0.928	0.248	yes	IV	0.928	Pred.
HAT64673.1	Flavobacteriaceae bacterium	+	ambiguous	NO_SP	1.000054	0.000000	0.000000	0.000000	0.000000	0.000000	-	Protein does not contain a CCBD within the first 150 amino acids	0.999999999999853	true	-0.832134231931276	-1.23432770164142	NO	0.000	0.303	0.116	0.949	0.282	yes	IV	0.949	Pred.
PHS62496.1	Flavobacterium sp.	+	ambiguous	NO_SP	1.000054	0.000000	0.000000	0.000000	0.000000	0.000000	-	Protein does not contain a CCBD within the first 150 amino acids	0.999888606394620	false	-0.643014616918291	-0.779771529350606	NO	0.000	0.288	0.164	0.903	0.239	yes	IV	0.903	Pred.
MBM3770918.1	Acidimicrobiia bacterium	-	-	NO_SP	1.000063	0.000000	0.000000	0.000000	0.000000	0.000000	-	Protein does not contain a CCBD within the first 150 amino acids	0.000000379496009	false	-1.02005908548483	-0.729078569001479	NO	0.000	0.462	0.161	0.334	0.250	no	-	0.462	Pred.
WP_072835008.1	Flavisolibacter ginsengisoli	+	ambiguous	NO_SP	1.000066	0.000000	0.000000	0.000000	0.000000	0.000000	-	Protein does not contain a CCBD within the first 150 amino acids	0.749601122393236	false	-0.482842471194256	-0.257857455444223	NO	0.000	0.280	0.131	0.857	0.201	yes	IV	0.857	Pred.
MBK8146138.1	Bacteroidetes bacterium	+	ambiguous	NO_SP	1.000054	0.000000	0.000000	0.000000	0.000000	0.000000	-	Protein does not contain a CCBD within the first 150 amino acids	0.999999386504696	true	-1.72043687656114	-1.66905014624749	NO	0.000	0.280	0.116	0.928	0.221	yes	IV	0.928	Pred.
RLA39179.1	Gammaproteobacteria bacterium	+	ambiguous	NO_SP	0.999976	0.000045	0.000002	0.000000	0.000000	0.000001	-	Protein does not contain a CCBD within the first 150 amino acids	0.000000478178351	false	0.0224582548358296	0.00942218134732475	NO	0.000	0.668	0.221	0.878	0.401	yes	IV	0.878	Pred.
WP_100803341.1	Ulvibacter sp. MAR_2010_11	+	ambiguous	NO_SP	1.000050	0.000000	0.000000	0.000000	0.000000	0.000000	-	Protein does not contain a CCBD within the first 150 amino acids	0.999999999857085	true	-0.748682018843142	-0.716620976030641	NO	0.000	0.256	0.116	0.842	0.154	yes	IV	0.842	Pred.
MBI1770248.1	Bacteroidetes bacterium	+	ambiguous	NO_SP	1.000044	0.000000	0.000000	0.000000	0.000000	0.000000	-	Protein does not contain a CCBD within the first 150 amino acids	0.999999984768535	true	-0.733079772855624	-0.633796773216907	NO	0.000	0.464	0.154	0.862	0.209	yes	IV	0.862	Pred.
OGV25869.1	Legionellales bacterium RIFCSPHIGHO2_12_FULL_37_14	+	ambiguous	NO_SP	1.000041	0.000000	0.000000	0.000000	0.000000	0.000000	-	Protein does not contain a CCBD within the first 150 amino acids	0.972283967418108	false	-0.503686770199991	-0.534632461052358	NO	0.000	0.473	0.018	0.823	0.231	yes	IV	0.823	Pred.
WP_093202009.1	Siphonobacter aquaeclarae	-	-	NO_SP	1.000066	0.000000	0.000000	0.000000	0.000000	0.000000	-	Protein does not contain a CCBD within the first 150 amino acids	0.000000000437535	false	-0.719719395366745	-0.599701880224511	NO	0.000	0.307	0.155	0.475	0.360	no	-	0.475	Pred.
OSZ77409.1	Chitinophagaceae bacterium IBVUCB2	+	ambiguous	NO_SP	1.000071	0.000000	0.000000	0.000000	0.000000	0.000000	-	Protein does not contain a CCBD within the first 150 amino acids	1.000000000000000	true	-1.39935115151408	-1.60061977946174	NO	0.000	0.433	0.129	0.908	0.188	yes	IV	0.908	Pred.
WP_034259140.1	Altibacter lentus	+	ambiguous	NO_SP	1.000062	0.000000	0.000000	0.000000	0.000000	0.000000	-	Protein does not contain a CCBD within the first 150 amino acids	0.999999999997419	true	-0.615734569347855	-0.934379836114835	NO	0.000	0.280	0.154	0.885	0.282	yes	IV	0.885	Pred.
MBL0232303.1	Chitinophagaceae bacterium	+	ambiguous	NO_SP	1.000051	0.000000	0.000000	0.000000	0.000000	0.000000	-	Protein does not contain a CCBD within the first 150 amino acids	0.000059501503949	false	-1.28412778179214	-0.948473523387187	NO	0.000	0.238	0.116	0.923	0.207	yes	IV	0.923	Pred.
NRB61258.1	Winogradskyella sp.	+	ambiguous	NO_SP	1.000041	0.000000	0.000000	0.000000	0.000000	0.000000	-	Protein does not contain a CCBD within the first 150 amino acids	0.999999759949195	true	-0.392063452626156	-0.51143021785961	NO	0.000	0.263	0.372	0.928	0.303	yes	IV	0.928	Pred.
KXK41985.1	Bacteroidetes bacterium OLB11	+	ambiguous	NO_SP	1.000072	0.000000	0.000000	0.000000	0.000000	0.000000	-	Protein does not contain a CCBD within the first 150 amino acids	0.000055430150586	false	-1.5017648993506	-1.86068115433201	NO	0.000	0.230	0.114	0.857	0.143	yes	IV	0.857	Pred.
MBI4945006.1	Bacteroidetes bacterium	+	ambiguous	NO_SP	1.000086	0.000000	0.000000	0.000000	0.000000	0.000000	-	Protein does not contain a CCBD within the first 150 amino acids	0.999999999999997	true	-1.54187601671037	-1.11689708850228	NO	0.000	0.386	0.356	0.949	0.251	yes	IV	0.949	Pred.
MBK7121310.1	Chitinophagaceae bacterium	+	ambiguous	NO_SP	1.000067	0.000000	0.000000	0.000000	0.000000	0.000000	-	Protein does not contain a CCBD within the first 150 amino acids	0.667007873005648	false	-0.732334164290895	-1.11515207260663	NO	0.000	0.292	0.233	0.779	0.149	yes	IV	0.779	Pred.
WP_169424902.1	Pseudoflavitalea sp. G-6-1-2	+	ambiguous	NO_SP	1.000053	0.000001	0.000000	0.000000	0.000000	0.000000	-	Protein does not contain a CCBD within the first 150 amino acids	0.007945995936979	false	-0.935192991883927	-1.56873416875728	NO	0.000	0.231	0.116	0.821	0.147	yes	IV	0.821	Pred.
RJP26816.1	Candidatus Abyssubacteria bacterium SURF_5	-	-	NO_SP	1.000042	0.000000	0.000000	0.000000	0.000000	0.000000	-	Protein does not contain a CCBD within the first 150 amino acids	0.000013771708577	false	-0.978125421224405	-0.89994893381419	NO	0.000	0.205	0.116	0.340	0.151	no	-	0.340	Pred.
WP_152266901.1	Agriterribacter humi	+	ambiguous	NO_SP	1.000039	0.000000	0.000000	0.000000	0.000000	0.000000	-	Protein does not contain a CCBD within the first 150 amino acids	0.000007204335010	false	-1.53591443053261	-1.40480392398265	NO	0.000	0.238	0.116	0.847	0.242	yes	IV	0.847	Pred.
OFY72215.1	Bacteroidetes bacterium RIFCSPLOWO2_12_FULL_37_12	+	ambiguous	NO_SP	1.000069	0.000000	0.000000	0.000000	0.000000	0.000000	-	Protein does not contain a CCBD within the first 150 amino acids	0.999899028311298	false	-0.291976705571043	-0.10620974791774	NO	0.000	0.282	0.272	0.928	0.224	yes	IV	0.928	Pred.
OGP07776.1	Deltaproteobacteria bacterium GWA2_45_12	+	ambiguous	NO_SP	1.000080	0.000000	0.000000	0.000000	0.000000	0.000000	-	Protein does not contain a CCBD within the first 150 amino acids	1.000000000000000	true	-0.0831139650945849	-0.165493977198365	NO	0.000	0.266	0.516	0.680	0.666	yes	IV	0.680	Pred.
WP_047545154.1	Psychroserpens sp. Hel_I_66	+	ambiguous	NO_SP	1.000039	0.000000	0.000000	0.000000	0.000000	0.000000	-	Protein does not contain a CCBD within the first 150 amino acids	0.999999999999996	true	-1.22006092862412	-1.49168455293135	NO	0.000	0.328	0.270	0.930	0.255	yes	IV	0.930	Pred.
MBI3500646.1	Bacteroidetes bacterium	+	ambiguous	NO_SP	1.000069	0.000000	0.000000	0.000000	0.000000	0.000000	-	Protein does not contain a CCBD within the first 150 amino acids	1.000000000000000	true	-0.4230243376969	-0.913962459693853	NO	0.000	0.258	0.360	0.913	0.250	yes	IV	0.913	Pred.
MBK8520282.1	Chitinophagaceae bacterium	+	ambiguous	NO_SP	1.000021	0.000000	0.000000	0.000000	0.000000	0.000000	-	Protein does not contain a CCBD within the first 150 amino acids	0.029922279070207	false	-0.453779098184087	-0.016176806868673	NO	0.000	0.335	0.116	0.841	0.200	yes	IV	0.841	Pred.
MBU15088.1	Gammaproteobacteria bacterium	+	ambiguous	NO_SP	1.000072	0.000000	0.000000	0.000000	0.000000	0.000000	-	Protein does not contain a CCBD within the first 150 amino acids	0.000000124688126	false	-0.00480700301982173	0.187828757556879	NO	0.000	0.246	0.251	0.743	0.197	yes	IV	0.743	Pred.
MBI2054082.1	Candidatus Staskawiczbacteria bacterium	+	ambiguous	NO_SP	1.000046	0.000000	0.000000	0.000000	0.000000	0.000000	-	Protein does not contain a CCBD within the first 150 amino acids	0.999720714263000	false	-0.975446601940125	-1.11795364600504	NO	0.000	0.205	0.116	0.791	0.154	yes	IV	0.791	Pred.
OGG06490.1	Candidatus Gottesmanbacteria bacterium RIFCSPHIGHO2_01_FULL_40_15	+	ambiguous	NO_SP	1.000053	0.000000	0.000000	0.000000	0.000000	0.000000	-	Protein does not contain a CCBD within the first 150 amino acids	1.000000000000000	true	-1.459484803886	-1.35477264556528	NO	0.000	0.271	0.193	0.862	0.200	yes	IV	0.862	Pred.
OGG25877.1	Candidatus Gottesmanbacteria bacterium RIFCSPHIGHO2_12_FULL_40_13	+	ambiguous	NO_SP	1.000053	0.000000	0.000000	0.000000	0.000000	0.000000	-	Protein does not contain a CCBD within the first 150 amino acids	1.000000000000000	true	-1.45940100361828	-1.30780099042702	NO	0.000	0.303	0.201	0.915	0.236	yes	IV	0.915	Pred.
OJY98140.1	Sphingobacteriales bacterium 40-81	+	ambiguous	NO_SP	1.000064	0.000000	0.000000	0.000000	0.000000	0.000000	-	Protein does not contain a CCBD within the first 150 amino acids	0.999979685017952	true	-0.878797557422337	-0.83657865510581	NO	0.000	0.241	0.116	0.852	0.237	yes	IV	0.852	Pred.
OGG16209.1	Candidatus Gottesmanbacteria bacterium RIFCSPHIGHO2_02_FULL_40_24	+	ambiguous	NO_SP	1.000053	0.000000	0.000000	0.000000	0.000000	0.000000	-	Protein does not contain a CCBD within the first 150 amino acids	1.000000000000000	true	-1.45940100361828	-1.30780099042702	NO	0.000	0.303	0.248	0.890	0.172	yes	IV	0.890	Pred.
MBK9532506.1	Chitinophagaceae bacterium	+	ambiguous	NO_SP	1.000060	0.000000	0.000000	0.000000	0.000000	0.000000	-	Protein does not contain a CCBD within the first 150 amino acids	0.667007873005648	false	-0.732334164290895	-1.11515207260663	NO	0.000	0.256	0.233	0.782	0.226	yes	IV	0.782	Pred.
MBA3795850.1	Chloroflexi bacterium	-	-	NO_SP	1.000030	0.000000	0.000000	0.000000	0.000000	0.000000	-	Protein does not contain a CCBD within the first 150 amino acids	0.000035570191934	false	-1.40070150479713	-1.10233821199953	NO	0.009	0.209	0.363	0.314	0.229	no	-	0.363	Pred.
WP_202335336.1	Aequorivita sp. KX20305	+	ambiguous	NO_SP	1.000079	0.000000	0.000000	0.000000	0.000000	0.000000	-	Protein does not contain a CCBD within the first 150 amino acids	0.999621200106627	false	-1.23518098565942	-1.42368707156876	NO	0.000	0.278	0.184	0.928	0.455	yes	IV	0.928	Pred.
OUR90325.1	Flavobacteriales bacterium 34_180_T64	+	ambiguous	NO_SP	1.000076	0.000000	0.000000	0.000000	0.000000	0.000000	-	Protein does not contain a CCBD within the first 150 amino acids	0.999999942136112	true	-1.0528508153252	-1.54746901119216	NO	0.000	0.457	0.321	0.928	0.377	yes	IV	0.928	Pred.
WP_116875769.1	Terrimonas sp. NS-102	+	ambiguous	NO_SP	1.000091	0.000000	0.000000	0.000000	0.000000	0.000000	-	Protein does not contain a CCBD within the first 150 amino acids	0.999979685017952	true	-0.516817900286767	-0.446874920945575	NO	0.000	0.241	0.154	0.814	0.209	yes	IV	0.814	Pred.
WP_028787877.1	Terrimonas ferruginea	-	-	NO_SP	1.000048	0.000000	0.000000	0.000000	0.000000	0.000000	-	Protein does not contain a CCBD within the first 150 amino acids	0.000000256602098	false	-0.239587878565753	-0.948846862519265	NO	0.000	0.195	0.156	0.437	0.248	no	-	0.437	Pred.
MBN8783989.1	Terrimonas ferruginea	+	ambiguous	NO_SP	1.000048	0.000000	0.000000	0.000000	0.000000	0.000000	-	Protein does not contain a CCBD within the first 150 amino acids	0.000000256602098	false	-0.26835048549626	-0.967307257916632	NO	0.000	0.238	0.156	0.505	0.341	yes	IV	0.505	Pred.
MAP54599.1	Altibacter sp.	+	ambiguous	NO_SP	1.000042	0.000000	0.000000	0.000000	0.000000	0.000000	-	Protein does not contain a CCBD within the first 150 amino acids	0.999999999997591	true	-0.651988496640759	-0.900208374057529	NO	0.000	0.304	0.116	0.895	0.340	yes	IV	0.895	Pred.
MSR05473.1	Gemmatimonadetes bacterium	-	-	NO_SP	1.000060	0.000000	0.000000	0.000000	0.000000	0.000000	-	Protein does not contain a CCBD within the first 150 amino acids	0.999822390752788	false	-1.0579836678444	-1.06284821034091	NO	0.000	0.346	0.354	0.418	0.293	no	-	0.418	Pred.
MAT90854.1	Flavobacteriaceae bacterium	+	ambiguous	NO_SP	1.000046	0.000000	0.000000	0.000000	0.000000	0.000000	-	Protein does not contain a CCBD within the first 150 amino acids	0.007569168846908	false	-1.07765165356723	-1.15672904470098	NO	0.000	0.350	0.269	0.914	0.324	yes	IV	0.914	Pred.
RYY58905.1	Chitinophagaceae bacterium	-	-	NO_SP	1.000034	0.000000	0.000000	0.000000	0.000000	0.000000	-	Protein does not contain a CCBD within the first 150 amino acids	0.000015071496805	false	0.120407162120498	-0.564173485778308	NO	0.000	0.601	0.134	0.402	0.269	yes	II	0.601	Pred.
WP_105214344.1	Pukyongia salina	+	ambiguous	NO_SP	1.000070	0.000002	0.000000	0.000000	0.000000	0.000000	-	Protein does not contain a CCBD within the first 150 amino acids	0.000000562244788	false	-0.230611902488756	-0.632377157613169	NO	0.000	0.256	0.116	0.873	0.275	yes	IV	0.873	Pred.
KAA3623006.1	Flavobacterium sp.	+	ambiguous	NO_SP	1.000046	0.000001	0.000000	0.000000	0.000000	0.000000	-	Protein does not contain a CCBD within the first 150 amino acids	0.000064797279577	false	-0.271996283022508	-0.641961204546713	NO	0.000	0.256	0.116	0.928	0.257	yes	IV	0.928	Pred.
MBK5213893.1	Flavobacteriaceae bacterium	+	ambiguous	NO_SP	1.000093	0.000000	0.000000	0.000000	0.000000	0.000000	-	Protein does not contain a CCBD within the first 150 amino acids	0.999102639739926	false	-1.14675144061101	-1.44297080819145	NO	0.000	0.354	0.225	0.944	0.449	yes	IV	0.944	Pred.
OQA77272.1	Lentisphaerae bacterium ADurb.Bin242	-	-	NO_SP	1.000049	0.000001	0.000000	0.000000	0.000000	0.000000	-	Protein does not contain a CCBD within the first 150 amino acids	0.991179208161688	false	-0.679197992596793	-0.881984796130501	NO	0.000	0.272	0.271	0.418	0.292	no	-	0.418	Pred.
MBN1600936.1	Chitinispirillaceae bacterium	+	ambiguous	NO_SP	1.000093	0.000000	0.000000	0.000000	0.000000	0.000000	-	Protein does not contain a CCBD within the first 150 amino acids	0.999999999857597	true	-1.01061746211401	-0.96899003779416	NO	0.000	0.195	0.223	0.654	0.147	yes	IV	0.654	Pred.
NLN25901.1	Bacteroidetes bacterium	+	ambiguous	NO_SP	1.000058	0.000000	0.000000	0.000000	0.000000	0.000000	-	Protein does not contain a CCBD within the first 150 amino acids	0.980833851277450	false	-0.842477319425418	-0.122175166385819	NO	0.000	0.256	0.116	0.949	0.247	yes	IV	0.949	Pred.
RKZ05836.1	bacterium	-	-	NO_SP	1.000046	0.000000	0.000000	0.000000	0.000000	0.000000	-	Protein does not contain a CCBD within the first 150 amino acids	0.000000006018293	false	-0.01565537046582	-0.166367195262603	NO	0.000	0.279	0.204	0.421	0.241	no	-	0.421	Pred.
WP_146782847.1	Flavisolibacter ginsenosidimutans	+	ambiguous	NO_SP	1.000051	0.000000	0.000000	0.000000	0.000000	0.000000	-	Protein does not contain a CCBD within the first 150 amino acids	0.999982887382148	true	-0.378524774332569	-0.388671571816308	NO	0.000	0.280	0.194	0.850	0.199	yes	IV	0.850	Pred.
MBK7557109.1	Chitinophagaceae bacterium	+	ambiguous	NO_SP	1.000060	0.000000	0.000000	0.000000	0.000000	0.000000	-	Protein does not contain a CCBD within the first 150 amino acids	0.667007873005648	false	-0.66836435663035	-1.121333194001	NO	0.000	0.315	0.229	0.835	0.226	yes	IV	0.835	Pred.
WP_188928724.1	Puia dinghuensis	-	-	NO_SP	1.000062	0.000000	0.000000	0.000000	0.000000	0.000000	-	Protein does not contain a CCBD within the first 150 amino acids	0.000000165681625	false	-0.433189891874456	-0.809198406057307	NO	0.000	0.285	0.275	0.438	0.328	no	-	0.438	Pred.
HBC04497.1	Aequorivita sp.	+	ambiguous	NO_SP	1.000081	0.000000	0.000000	0.000000	0.000000	0.000000	-	Protein does not contain a CCBD within the first 150 amino acids	0.999163539160475	false	-0.116996633706928	-0.187158430002728	NO	0.000	0.327	0.253	0.759	0.240	yes	IV	0.759	Pred.
WP_143374198.1	Flavobacterium sp. ZT4R6	+	ambiguous	NO_SP	1.000051	0.000000	0.000000	0.000000	0.000000	0.000000	-	Protein does not contain a CCBD within the first 150 amino acids	0.999999978663249	true	-0.187241152209206	-0.845177576091433	NO	0.000	0.627	0.154	0.928	0.470	yes	IV	0.928	Pred.
WP_078229923.1	Flavobacterium sp. LM4	+	ambiguous	NO_SP	1.000061	0.000000	0.000000	0.000000	0.000000	0.000000	-	Protein does not contain a CCBD within the first 150 amino acids	0.999996349219247	true	-0.4283915055831	-0.122535242308	NO	0.000	0.355	0.195	0.928	0.228	yes	IV	0.928	Pred.
WP_151895226.1	Patiriisocius marinistellae	+	ambiguous	NO_SP	1.000071	0.000000	0.000000	0.000000	0.000000	0.000000	-	Protein does not contain a CCBD within the first 150 amino acids	0.917421360401786	false	-0.660564830440577	-0.477117578323212	NO	0.000	0.361	0.191	0.903	0.347	yes	IV	0.903	Pred.
WP_068588163.1	Cochleicola gelatinilyticus	+	ambiguous	NO_SP	1.000048	0.000000	0.000000	0.000000	0.000000	0.000000	-	Protein does not contain a CCBD within the first 150 amino acids	0.000012438546608	false	-0.648767672636684	-0.62338050932656	NO	0.000	0.260	0.116	0.923	0.310	yes	IV	0.923	Pred.
WP_091140271.1	Flavobacterium caeni	+	ambiguous	NO_SP	1.000047	0.000000	0.000000	0.000000	0.000000	0.000000	-	Protein does not contain a CCBD within the first 150 amino acids	0.284578280664987	false	-0.589665084359582	-0.498755025282142	NO	0.000	0.243	0.203	0.821	0.310	yes	IV	0.821	Pred.
TMI97985.1	Bacteroidetes bacterium	+	ambiguous	NO_SP	1.000050	0.000000	0.000000	0.000000	0.000000	0.000000	-	Protein does not contain a CCBD within the first 150 amino acids	0.996137606952835	false	-0.84982098148901	-1.07771265059141	NO	0.000	0.350	0.145	0.908	0.196	yes	IV	0.908	Pred.
WP_093145167.1	Ulvibacter litoralis	+	ambiguous	NO_SP	1.000050	0.000000	0.000000	0.000000	0.000000	0.000000	-	Protein does not contain a CCBD within the first 150 amino acids	0.995479314225560	false	-0.418719941783893	0.165424731313247	NO	0.000	0.293	0.223	0.903	0.327	yes	IV	0.903	Pred.
SDF13815.1	Ulvibacter litoralis	+	ambiguous	NO_SP	1.000049	0.000000	0.000000	0.000000	0.000000	0.000000	-	Protein does not contain a CCBD within the first 150 amino acids	0.996158300571249	false	-0.418719941783893	0.165424731313247	NO	0.000	0.293	0.186	0.903	0.315	yes	IV	0.903	Pred.
EDP71775.1	Flavobacteriales bacterium ALC-1	+	ambiguous	NO_SP	1.000070	0.000000	0.000000	0.000000	0.000000	0.000000	-	Protein does not contain a CCBD within the first 150 amino acids	0.999999999897527	true	0.0303749579630157	-0.144919049524535	NO	0.000	0.280	0.282	0.930	0.313	yes	IV	0.930	Pred.
MPZ46231.1	Betaproteobacteria bacterium	-	-	NO_SP	1.000084	0.000000	0.000000	0.000000	0.000000	0.000000	-	Protein does not contain a CCBD within the first 150 amino acids	0.000000000000336	false	-0.735565643020459	-0.329367635199669	NO	0.000	0.242	0.160	0.410	0.188	no	-	0.410	Pred.
WP_026991398.1	Flavobacterium subsaxonicum	+	ambiguous	NO_SP	1.000057	0.000000	0.000000	0.000000	0.000000	0.000000	-	Protein does not contain a CCBD within the first 150 amino acids	0.882840263512166	false	-0.344239390563663	-0.843668656865352	NO	0.000	0.630	0.116	0.928	0.394	yes	IV	0.928	Pred.
MAZ73958.1	Flavobacteriaceae bacterium	+	ambiguous	NO_SP	1.000059	0.000000	0.000000	0.000000	0.000000	0.000000	-	Protein does not contain a CCBD within the first 150 amino acids	0.999999980463104	true	0.000202174311271452	-0.382463162534077	NO	0.000	0.296	0.171	0.829	0.372	yes	IV	0.829	Pred.
WP_179022464.1	Winogradskyella forsetii	+	ambiguous	NO_SP	1.000041	0.000000	0.000000	0.000000	0.000000	0.000000	-	Protein does not contain a CCBD within the first 150 amino acids	0.999955341847221	true	-1.0860896667973	-1.23676927988266	NO	0.000	0.344	0.203	0.930	0.206	yes	IV	0.930	Pred.
MBA2730064.1	Euzebyaceae bacterium	-	-	NO_SP	1.000048	0.000000	0.000000	0.000000	0.000000	0.000000	-	Protein does not contain a CCBD within the first 150 amino acids	0.000000000000001	false	-1.13824013685952	-1.28845534357264	NO	0.000	0.327	0.360	0.418	0.319	no	-	0.418	Pred.
WP_144071818.1	Flavobacterium sp. LB3P56	+	ambiguous	NO_SP	1.000076	0.000000	0.000000	0.000000	0.000000	0.000000	-	Protein does not contain a CCBD within the first 150 amino acids	0.999999999939058	true	-0.261604384838306	-0.255987934009405	NO	0.000	0.364	0.202	0.928	0.298	yes	IV	0.928	Pred.
WP_147232051.1	Psychroserpens burtonensis	+	ambiguous	NO_SP	1.000076	0.000000	0.000000	0.000000	0.000000	0.000000	-	Protein does not contain a CCBD within the first 150 amino acids	0.999999999992183	true	-0.34831236196595	-0.175502368216519	NO	0.000	0.420	0.239	0.928	0.292	yes	IV	0.928	Pred.
MBC8217987.1	Planctomycetes bacterium	+	ambiguous	NO_SP	1.000077	0.000000	0.000000	0.000000	0.000000	0.000000	-	Protein does not contain a CCBD within the first 150 amino acids	0.000000000005907	false	-0.728929961620278	-0.62812908195579	NO	0.000	0.496	0.190	0.525	0.280	yes	IV	0.525	Pred.
WP_028871019.1	Psychroserpens burtonensis	+	ambiguous	NO_SP	1.000076	0.000000	0.000000	0.000000	0.000000	0.000000	-	Protein does not contain a CCBD within the first 150 amino acids	0.999999999992183	true	-0.482983928722744	-0.389339119054113	NO	0.000	0.430	0.239	0.928	0.259	yes	IV	0.928	Pred.
WP_165176329.1	Desulfovibrio sp. ZJ369	-	-	NO_SP	1.000060	0.000001	0.000000	0.000000	0.000000	0.000000	-	Protein does not contain a CCBD within the first 150 amino acids	0.000003437999732	false	-1.06824077886209	-0.235603518612051	NO	0.000	0.195	0.348	0.354	0.298	no	-	0.354	Pred.
WP_116787490.1	Flavobacterium sp. CJ74	+	ambiguous	NO_SP	1.000076	0.000000	0.000000	0.000000	0.000000	0.000000	-	Protein does not contain a CCBD within the first 150 amino acids	0.999999999999996	true	-0.600777614848409	-0.745778631020903	NO	0.009	0.527	0.116	0.866	0.305	yes	IV	0.866	Pred.
MBL7752699.1	Chitinophagaceae bacterium	+	ambiguous	NO_SP	1.000030	0.000000	0.000000	0.000000	0.000000	0.000000	-	Protein does not contain a CCBD within the first 150 amino acids	0.000005748178336	false	-0.994676621571844	-0.659926002988569	NO	0.000	0.186	0.115	0.571	0.109	yes	IV	0.571	Pred.
MBA2528565.1	Euzebyales bacterium	-	-	NO_SP	1.000061	0.000000	0.000000	0.000000	0.000000	0.000000	-	Protein does not contain a CCBD within the first 150 amino acids	0.000000001569657	false	-1.94820339677695	-1.9269814992086	NO	0.009	0.396	0.226	0.401	0.276	no	-	0.401	Pred.
MBN8667473.1	Chitinophagales bacterium	+	ambiguous	NO_SP	1.000030	0.000000	0.000000	0.000000	0.000000	0.000000	-	Protein does not contain a CCBD within the first 150 amino acids	0.000005748178336	false	-1.02946243898497	-0.809088423840372	NO	0.000	0.210	0.115	0.540	0.167	yes	IV	0.540	Pred.
WP_130963236.1	Hyunsoonleella sp. T58	+	ambiguous	NO_SP	1.000076	0.000000	0.000000	0.000000	0.000000	0.000000	-	Protein does not contain a CCBD within the first 150 amino acids	0.999979027597444	true	-1.17339271165949	-1.30653325392665	NO	0.000	0.240	0.281	0.928	0.209	yes	IV	0.928	Pred.
NRA92023.1	Psychroserpens sp.	+	ambiguous	NO_SP	1.000046	0.000000	0.000000	0.000000	0.000000	0.000000	-	Protein does not contain a CCBD within the first 150 amino acids	0.902280636189280	false	-0.551443248635807	-0.781860099969909	NO	0.000	0.272	0.119	0.856	0.231	yes	IV	0.856	Pred.
MRR31651.1	bacterium	-	-	NO_SP	1.000044	0.000001	0.000000	0.000000	0.000000	0.000000	-	Protein does not contain a CCBD within the first 150 amino acids	0.000000000000285	false	-0.85534526182648	-0.248623095230624	NO	0.000	0.294	0.215	0.374	0.097	no	-	0.374	Pred.
WP_105473696.1	Jejuia pallidilutea	+	ambiguous	NO_SP	1.000051	0.000000	0.000000	0.000000	0.000000	0.000000	-	Protein does not contain a CCBD within the first 150 amino acids	0.999999997292871	true	-0.879801710292576	-1.21455853164182	NO	0.000	0.348	0.280	0.928	0.216	yes	IV	0.928	Pred.
MBL7766918.1	Chitinophagaceae bacterium	+	ambiguous	NO_SP	1.000059	0.000001	0.000000	0.000000	0.000000	0.000000	-	Protein does not contain a CCBD within the first 150 amino acids	0.999969286398525	true	-0.957494452058773	-1.05338456012613	NO	0.000	0.285	0.140	0.885	0.282	yes	IV	0.885	Pred.
NLP03128.1	Fibrobacter sp.	+	ambiguous	NO_SP	1.000043	0.000000	0.000000	0.000000	0.000000	0.000000	-	Protein does not contain a CCBD within the first 150 amino acids	0.999999999998659	true	-1.58942985110932	-1.495770690337	NO	0.000	0.374	0.317	0.565	0.184	yes	IV	0.565	Pred.
MBI5858644.1	Sphingobacteriales bacterium	+	ambiguous	NO_SP	1.000081	0.000000	0.000000	0.000000	0.000000	0.000000	-	Protein does not contain a CCBD within the first 150 amino acids	0.999999163134958	true	-0.488495408412312	-0.106690363037754	NO	0.000	0.217	0.116	0.908	0.224	yes	IV	0.908	Pred.
NMA19751.1	Lentisphaerae bacterium	-	-	NO_SP	1.000053	0.000000	0.000000	0.000000	0.000000	0.000000	-	Protein does not contain a CCBD within the first 150 amino acids	0.000000001008041	false	-1.42968561521029	-1.37807885643779	NO	0.000	0.195	0.131	0.407	0.175	no	-	0.407	Pred.
WP_186558841.1	Hyunsoonleella sp. SJ7	+	ambiguous	NO_SP	1.000063	0.000003	0.000000	0.000000	0.000000	0.000000	-	Protein does not contain a CCBD within the first 150 amino acids	0.999998906933377	true	-0.086499739116219	-0.296122727679232	NO	0.000	0.436	0.292	0.928	0.509	yes	IV	0.928	Pred.
WP_046757339.1	Kordia jejudonensis	+	ambiguous	NO_SP	1.000044	0.000000	0.000000	0.000000	0.000000	0.000000	-	Protein does not contain a CCBD within the first 150 amino acids	0.999999999999842	true	-0.524596259637232	-1.20011484137253	NO	0.000	0.473	0.140	0.928	0.247	yes	IV	0.928	Pred.
MBK8788571.1	Chitinophagaceae bacterium	+	ambiguous	NO_SP	1.000072	0.000000	0.000000	0.000000	0.000000	0.000000	-	Protein does not contain a CCBD within the first 150 amino acids	0.774758749867486	false	-0.621086183663544	-1.01099036190896	NO	0.000	0.304	0.184	0.812	0.221	yes	IV	0.812	Pred.
MBE7171572.1	Williamsia sp.	+	ambiguous	NO_SP	1.000048	0.000000	0.000000	0.000000	0.000000	0.000000	-	Protein does not contain a CCBD within the first 150 amino acids	0.000025571064300	false	-1.31074646374694	-1.3577288938324	NO	0.000	0.234	0.065	0.785	0.122	yes	IV	0.785	Pred.
NMA45513.1	Lentisphaerae bacterium	-	-	NO_SP	1.000052	0.000000	0.000000	0.000000	0.000000	0.000000	-	Protein does not contain a CCBD within the first 150 amino acids	0.000009400815496	false	-0.821857631862127	-0.629948923672473	NO	0.000	0.347	0.245	0.340	0.202	no	-	0.347	Pred.
HBV41744.1	Desulfovibrio sp.	+	ambiguous	NO_SP	1.000054	0.000001	0.000000	0.000000	0.000000	0.000000	-	Protein does not contain a CCBD within the first 150 amino acids	0.998738554474834	false	-1.05056475064508	-1.25108320599582	NO	0.000	0.263	0.116	0.827	0.188	yes	IV	0.827	Pred.
MBE6387194.1	Lentisphaerae bacterium	+	III	NO_SP	1.000062	0.000000	0.000000	0.000000	0.000000	0.000000	-	Protein does not contain a CCBD within the first 150 amino acids	0.999984945428009	true	-0.735583278826163	-1.22193925626394	NO	0.000	0.221	0.199	0.466	0.179	no	-	0.466	Pred.
WP_039141963.1	Flavihumibacter solisilvae	+	ambiguous	NO_SP	1.000051	0.000000	0.000000	0.000000	0.000000	0.000000	-	Protein does not contain a CCBD within the first 150 amino acids	0.000007954859851	false	-1.16534071118744	-1.42954016857654	NO	0.000	0.194	0.116	0.729	0.128	yes	IV	0.729	Pred.
WP_180909469.1	Flavobacterium sp. T13(2019)	+	ambiguous	NO_SP	1.000068	0.000000	0.000000	0.000000	0.000000	0.000000	-	Protein does not contain a CCBD within the first 150 amino acids	0.999999885083693	true	-0.234194554410537	-0.0338473122441605	NO	0.000	0.403	0.203	0.928	0.355	yes	IV	0.928	Pred.
HGW41058.1	Hyphomicrobiales bacterium	-	-	NO_SP	1.000052	0.000002	0.000000	0.000000	0.000000	0.000000	-	Protein does not contain a CCBD within the first 150 amino acids	0.000000446238201	false	-1.11294810543439	-1.49470425526112	NO	0.000	0.195	0.398	0.416	0.236	no	-	0.416	Pred.
OQY97027.1	Sphingobacteriales bacterium UTBCD1	+	ambiguous	NO_SP	1.000073	0.000001	0.000000	0.000000	0.000000	0.000000	-	Protein does not contain a CCBD within the first 150 amino acids	0.084330578995452	false	-1.13190766256741	-1.29668757086873	NO	0.000	0.256	0.154	0.867	0.167	yes	IV	0.867	Pred.
MBN2258153.1	Anaerolineaceae bacterium	+	ambiguous	NO_SP	1.000052	0.000000	0.000000	0.000000	0.000000	0.000000	-	Protein does not contain a CCBD within the first 150 amino acids	0.000741093513584	false	-0.523544580189337	-0.631827939062427	NO	0.000	0.219	0.001	0.552	0.045	yes	IV	0.552	Pred.
WP_042241860.1	Jejuia pallidilutea	+	ambiguous	NO_SP	1.000074	0.000000	0.000000	0.000000	0.000000	0.000000	-	Protein does not contain a CCBD within the first 150 amino acids	0.999999997292871	true	-0.837429762909633	-1.20668675286033	NO	0.000	0.336	0.329	0.928	0.226	yes	IV	0.928	Pred.
MBL0130794.1	Chitinophagaceae bacterium	+	ambiguous	NO_SP	1.000062	0.000000	0.000000	0.000000	0.000000	0.000000	-	Protein does not contain a CCBD within the first 150 amino acids	0.999999243356729	true	-1.23752220630317	-1.12567393577868	NO	0.000	0.364	0.116	0.930	0.250	yes	IV	0.930	Pred.
MBL0272895.1	Chitinophagaceae bacterium	+	ambiguous	NO_SP	1.000062	0.000000	0.000000	0.000000	0.000000	0.000000	-	Protein does not contain a CCBD within the first 150 amino acids	0.999999243356729	true	-1.27426059051643	-1.14602030877559	NO	0.000	0.299	0.116	0.930	0.312	yes	IV	0.930	Pred.
MAX70530.1	Flavobacteriaceae bacterium	+	ambiguous	NO_SP	1.000072	0.000000	0.000000	0.000000	0.000000	0.000000	-	Protein does not contain a CCBD within the first 150 amino acids	0.000000000000000	false	0.000000000000000	0.000000000000000	NO	0.000	0.231	0.272	0.928	0.243	yes	IV	0.928	Pred.
PIR63517.1	Candidatus Pacebacteria bacterium CG10_big_fil_rev_8_21_14_0_10_40_26	+	ambiguous	NO_SP	1.000073	0.000001	0.000000	0.000000	0.000000	0.000000	-	Protein does not contain a CCBD within the first 150 amino acids	0.999999999935510	true	-0.146647487856595	0.177632848915638	NO	0.000	0.214	0.105	0.908	0.106	yes	IV	0.908	Pred.
OGY16948.1	Candidatus Chisholmbacteria bacterium RIFCSPHIGHO2_01_FULL_49_18	+	III	NO_SP	1.000053	0.000000	0.000000	0.000000	0.000000	0.000000	-	Protein does not contain a CCBD within the first 150 amino acids	0.999999999982980	true	-0.947641115770244	-1.32137356232194	NO	0.000	0.194	0.246	0.393	0.281	no	-	0.393	Pred.
WP_188604838.1	Aquaticitalea lipolytica	+	ambiguous	NO_SP	1.000069	0.000000	0.000000	0.000000	0.000000	0.000000	-	Protein does not contain a CCBD within the first 150 amino acids	0.999675567312041	false	-0.236612211257162	0.236088860877025	NO	0.000	0.331	0.205	0.928	0.182	yes	IV	0.928	Pred.
MBL7748804.1	Chitinophagaceae bacterium	+	ambiguous	NO_SP	1.000055	0.000001	0.000000	0.000000	0.000000	0.000000	-	Protein does not contain a CCBD within the first 150 amino acids	0.000002436898278	false	-0.180180604077901	-0.372636326853126	NO	0.000	0.256	0.114	0.867	0.196	yes	IV	0.867	Pred.
WP_053975783.1	Mangrovimonas xylaniphaga	+	ambiguous	NO_SP	1.000060	0.000000	0.000000	0.000000	0.000000	0.000000	-	Protein does not contain a CCBD within the first 150 amino acids	0.999999999909701	true	-0.395747541668228	-0.73545761996892	NO	0.000	0.361	0.194	0.930	0.400	yes	IV	0.930	Pred.
WP_091423677.1	Formosa sp. Hel1_31_208	+	ambiguous	NO_SP	1.000057	0.000002	0.000000	0.000000	0.000000	0.000000	-	Protein does not contain a CCBD within the first 150 amino acids	0.999999999106911	true	-1.45882821847266	-1.26082866989121	NO	0.000	0.313	0.116	0.846	0.218	yes	IV	0.846	Pred.
MBL7702033.1	Ferruginibacter sp.	+	ambiguous	NO_SP	1.000054	0.000000	0.000000	0.000000	0.000000	0.000000	-	Protein does not contain a CCBD within the first 150 amino acids	0.000000011940187	false	-0.927098626669922	-1.47204293379547	NO	0.000	0.216	0.114	0.607	0.209	yes	IV	0.607	Pred.
WP_109682626.1	Xanthomarina spongicola	+	ambiguous	NO_SP	1.000034	0.000000	0.000000	0.000000	0.000000	0.000000	-	Protein does not contain a CCBD within the first 150 amino acids	0.000030399653427	false	0.17444453962184	0.0246569651241251	NO	0.000	0.311	0.308	0.928	0.304	yes	IV	0.928	Pred.
MBD0331934.1	Chitinophagaceae bacterium	+	ambiguous	NO_SP	1.000059	0.000001	0.000000	0.000000	0.000000	0.000000	-	Protein does not contain a CCBD within the first 150 amino acids	0.999994694533474	true	-1.3897876258002	-1.02036278339849	NO	0.000	0.307	0.223	0.928	0.209	yes	IV	0.928	Pred.
WP_094967796.1	Winogradskyella aurantia	+	ambiguous	NO_SP	1.000073	0.000000	0.000000	0.000000	0.000000	0.000000	-	Protein does not contain a CCBD within the first 150 amino acids	0.999999836015440	true	-0.271648836891642	-0.271904375907028	NO	0.000	0.335	0.255	0.928	0.234	yes	IV	0.928	Pred.
OYU80161.1	Flavobacterium sp. BFFFF1	+	ambiguous	NO_SP	1.000053	0.000000	0.000000	0.000000	0.000000	0.000000	-	Protein does not contain a CCBD within the first 150 amino acids	0.000000000913601	false	-0.891242479129085	-0.948944508256908	NO	0.000	0.305	0.116	0.813	0.320	yes	IV	0.813	Pred.
KKW06197.1	candidate division CPR1 bacterium GW2011_GWC1_49_13	+	ambiguous	NO_SP	1.000056	0.000000	0.000000	0.000000	0.000000	0.000000	-	Protein does not contain a CCBD within the first 150 amino acids	0.000000000000000	false	0.173295457649621	0.247240483151633	NO	0.000	0.168	0.116	0.690	0.060	yes	IV	0.690	Pred.
TMI74445.1	Bacteroidetes bacterium	+	ambiguous	NO_SP	1.000038	0.000000	0.000000	0.000000	0.000000	0.000000	-	Protein does not contain a CCBD within the first 150 amino acids	0.999999984096341	true	-0.510910280840574	-0.320930554928854	NO	0.000	0.124	0.145	0.867	0.142	yes	IV	0.867	Pred.
PIY80618.1	Candidatus Pacebacteria bacterium CG_4_10_14_0_8_um_filter_42_14	+	ambiguous	NO_SP	1.000058	0.000000	0.000000	0.000000	0.000000	0.000000	-	Protein does not contain a CCBD within the first 150 amino acids	0.247037520360454	false	-0.665772074722472	-0.778602503290724	NO	0.000	0.310	0.134	0.930	0.165	yes	IV	0.930	Pred.
WP_186992335.1	Altibacter sp. ALE3EI	+	ambiguous	NO_SP	1.000041	0.000000	0.000000	0.000000	0.000000	0.000000	-	Protein does not contain a CCBD within the first 150 amino acids	0.999999999996576	true	-0.985131949512064	-1.05981261549129	NO	0.000	0.312	0.184	0.923	0.413	yes	IV	0.923	Pred.
WP_113633557.1	Flavobacterium psychrolimnae	+	ambiguous	NO_SP	1.000033	0.000000	0.000000	0.000000	0.000000	0.000000	-	Protein does not contain a CCBD within the first 150 amino acids	0.943600167059713	false	-0.0861268488213842	-0.237462101757199	NO	0.000	0.428	0.227	0.842	0.365	yes	IV	0.842	Pred.
MAB58826.1	Aequorivita sp.	+	ambiguous	NO_SP	1.000046	0.000000	0.000000	0.000000	0.000000	0.000000	-	Protein does not contain a CCBD within the first 150 amino acids	0.999999996271145	true	-0.415265016355927	0.381293463989207	NO	0.000	0.270	0.237	0.621	0.407	yes	IV	0.621	Pred.
WP_110308323.1	Flavobacterium cheongpyeongense	+	ambiguous	NO_SP	1.000045	0.000000	0.000000	0.000000	0.000000	0.000000	-	Protein does not contain a CCBD within the first 150 amino acids	0.999999960291383	true	-0.255844290703564	-0.14908645995931	NO	0.000	0.332	0.189	0.928	0.324	yes	IV	0.928	Pred.
NNE33419.1	Winogradskyella sp.	+	ambiguous	NO_SP	1.000047	0.000000	0.000000	0.000000	0.000000	0.000000	-	Protein does not contain a CCBD within the first 150 amino acids	0.999999999999997	true	0.0146754901572601	0.228030858720937	NO	0.000	0.459	0.246	0.908	0.254	yes	IV	0.908	Pred.
NJD30008.1	Chloroflexi bacterium	-	-	NO_SP	1.000045	0.000001	0.000000	0.000000	0.000000	0.000000	-	Protein does not contain a CCBD within the first 150 amino acids	0.000000128176992	false	-0.961195811839702	-1.59803011424968	NO	0.000	0.352	0.273	0.418	0.242	no	-	0.418	Pred.
RDK83247.1	Marinirhabdus gelatinilytica	+	ambiguous	NO_SP	1.000059	0.000000	0.000000	0.000000	0.000000	0.000000	-	Protein does not contain a CCBD within the first 150 amino acids	0.999999999825721	true	-0.0902559217486565	-0.559300953670687	NO	0.000	0.252	0.056	0.921	0.307	yes	IV	0.921	Pred.
WP_115124701.1	Marinirhabdus gelatinilytica	+	ambiguous	NO_SP	1.000050	0.000000	0.000000	0.000000	0.000000	0.000000	-	Protein does not contain a CCBD within the first 150 amino acids	1.000000000000000	true	-0.0902559217486565	-0.559300953670687	NO	0.000	0.252	0.091	0.921	0.292	yes	IV	0.921	Pred.
PWI31338.1	Flavobacteriaceae bacterium LYZ1037	+	ambiguous	NO_SP	1.000030	0.000000	0.000000	0.000000	0.000000	0.000000	-	Protein does not contain a CCBD within the first 150 amino acids	0.000001397795262	false	-0.995193236894819	-0.735319280468474	NO	0.000	0.321	0.318	0.949	0.257	yes	IV	0.949	Pred.
MBI1342287.1	Terrimonas sp.	+	ambiguous	NO_SP	1.000055	0.000000	0.000000	0.000000	0.000000	0.000000	-	Protein does not contain a CCBD within the first 150 amino acids	0.000006141895358	false	-0.875819571718368	-1.01977977736721	NO	0.000	0.217	0.114	0.722	0.113	yes	IV	0.722	Pred.
WP_163409874.1	Flavobacterium ajazii	+	ambiguous	NO_SP	1.000090	0.000000	0.000000	0.000000	0.000000	0.000000	-	Protein does not contain a CCBD within the first 150 amino acids	0.999661624438387	false	-0.0817236959449126	-0.211617352432327	NO	0.000	0.289	0.202	0.863	0.294	yes	IV	0.863	Pred.
TMB48806.1	Chloroflexi bacterium	+	III	NO_SP	1.000058	0.000001	0.000000	0.000000	0.000000	0.000000	-	Protein does not contain a CCBD within the first 150 amino acids	1.000000000000000	true	-0.900546808451427	-1.31858716259203	NO	0.000	0.329	0.453	0.410	0.349	no	-	0.453	Pred.
WP_148380478.1	Bizionia gelidisalsuginis	+	ambiguous	NO_SP	1.000062	0.000000	0.000000	0.000000	0.000000	0.000000	-	Protein does not contain a CCBD within the first 150 amino acids	0.999999999970566	true	-0.822020935975848	-1.0786417726171	NO	0.000	0.469	0.305	0.928	0.260	yes	IV	0.928	Pred.
WP_148369708.1	Bizionia saleffrena	+	ambiguous	NO_SP	1.000062	0.000000	0.000000	0.000000	0.000000	0.000000	-	Protein does not contain a CCBD within the first 150 amino acids	0.999999999970566	true	-0.822020935975848	-1.0786417726171	NO	0.000	0.468	0.263	0.928	0.289	yes	IV	0.928	Pred.
WP_160129075.1	Kordia antarctica	+	ambiguous	NO_SP	1.000052	0.000000	0.000000	0.000000	0.000000	0.000000	-	Protein does not contain a CCBD within the first 150 amino acids	0.999999999999898	true	-0.603914942779318	-1.18946843708923	NO	0.000	0.357	0.157	0.863	0.226	yes	IV	0.863	Pred.
WP_111844398.1	Aequorivita antarctica	+	ambiguous	NO_SP	1.000034	0.000000	0.000000	0.000000	0.000000	0.000000	-	Protein does not contain a CCBD within the first 150 amino acids	0.998474838628400	false	-0.870324449260332	-1.33939540477978	NO	0.000	0.379	0.149	0.921	0.443	yes	IV	0.921	Pred.
WP_148453483.1	Formosa maritima	+	ambiguous	NO_SP	1.000060	0.000000	0.000000	0.000000	0.000000	0.000000	-	Protein does not contain a CCBD within the first 150 amino acids	0.000030399653427	false	-1.2054013599553	-0.911266994933143	NO	0.000	0.244	0.342	0.928	0.231	yes	IV	0.928	Pred.
PWT95767.1	Bacteroidetes bacterium	+	ambiguous	NO_SP	1.000094	0.000000	0.000000	0.000000	0.000000	0.000000	-	Protein does not contain a CCBD within the first 150 amino acids	0.000000335976486	false	0.122353353268687	0.432093270377151	NO	0.000	0.402	0.280	0.928	0.253	yes	IV	0.928	Pred.
WP_187563063.1	Kordia sp. YSTF-M3	+	ambiguous	NO_SP	1.000051	0.000001	0.000000	0.000000	0.000000	0.000000	-	Protein does not contain a CCBD within the first 150 amino acids	0.999999999999887	true	-0.447344151405875	-1.13759946089605	NO	0.000	0.440	0.130	0.928	0.274	yes	IV	0.928	Pred.
HCS49141.1	Candidatus Aminicenantes bacterium	+	ambiguous	NO_SP	1.000056	0.000000	0.000000	0.000000	0.000000	0.000000	-	Protein does not contain a CCBD within the first 150 amino acids	0.999998649311294	true	-0.727991522983485	-0.699255191617462	NO	0.000	0.208	0.045	0.670	0.149	yes	IV	0.670	Pred.
OGD31678.1	Candidatus Aminicenantes bacterium RBG_19FT_COMBO_58_17	+	ambiguous	NO_SP	1.000056	0.000000	0.000000	0.000000	0.000000	0.000000	-	Protein does not contain a CCBD within the first 150 amino acids	0.999998649311294	true	-0.58865813953552	-0.822396408481336	NO	0.000	0.208	0.162	0.654	0.113	yes	IV	0.654	Pred.
WP_076664125.1	Mangrovimonas sp. DI 80	+	ambiguous	NO_SP	1.000076	0.000000	0.000000	0.000000	0.000000	0.000000	-	Protein does not contain a CCBD within the first 150 amino acids	0.999999999909701	true	-0.454362146607159	-0.889265005624192	NO	0.000	0.351	0.229	0.928	0.288	yes	IV	0.928	Pred.
GAL71207.1	Jejuia pallidilutea	+	ambiguous	NO_SP	1.000074	0.000000	0.000000	0.000000	0.000000	0.000000	-	Protein does not contain a CCBD within the first 150 amino acids	0.999999997292871	true	-0.648482096878141	-0.603017333795642	NO	0.024	0.483	0.274	0.697	0.293	yes	IV	0.697	Pred.
WP_106464352.1	Aurantibacter aestuarii	+	ambiguous	NO_SP	1.000067	0.000000	0.000000	0.000000	0.000000	0.000000	-	Protein does not contain a CCBD within the first 150 amino acids	0.999241992626618	false	-0.28374216267086	-0.338538408336395	NO	0.000	0.303	0.180	0.928	0.273	yes	IV	0.928	Pred.
MBN8852466.1	Sphingobacteriales bacterium	+	ambiguous	NO_SP	1.000028	0.000004	0.000000	0.000000	0.000000	0.000000	-	Protein does not contain a CCBD within the first 150 amino acids	0.000032208964112	false	-0.278822726415304	-0.925296935411482	NO	0.000	0.238	0.179	0.673	0.327	yes	IV	0.673	Pred.
MBL0333929.1	Chitinophagaceae bacterium	+	ambiguous	NO_SP	1.000091	0.000000	0.000000	0.000000	0.000000	0.000000	-	Protein does not contain a CCBD within the first 150 amino acids	0.999999999999969	true	-1.59313269076062	-1.43548065410611	NO	0.000	0.280	0.116	0.563	0.157	yes	IV	0.563	Pred.
WP_053991470.1	Mangrovimonas sp. TPBH4	+	ambiguous	NO_SP	1.000070	0.000000	0.000000	0.000000	0.000000	0.000000	-	Protein does not contain a CCBD within the first 150 amino acids	0.999999999909701	true	-0.495370420003719	-0.884727300926213	NO	0.000	0.372	0.296	0.976	0.380	yes	IV	0.976	Pred.
WP_046745212.1	Kordia zhangzhouensis	+	ambiguous	NO_SP	1.000062	0.000000	0.000000	0.000000	0.000000	0.000000	-	Protein does not contain a CCBD within the first 150 amino acids	0.999999999972244	true	0.229275819318987	-0.169756106586628	NO	0.000	0.299	0.116	0.903	0.174	yes	IV	0.903	Pred.
WP_203458163.1	Lacinutrix sp. WUR7	+	ambiguous	NO_SP	1.000053	0.000000	0.000000	0.000000	0.000000	0.000000	-	Protein does not contain a CCBD within the first 150 amino acids	0.999294423746718	false	-1.18403492327154	-1.31506089387119	NO	0.000	0.435	0.207	0.928	0.302	yes	IV	0.928	Pred.
MBL0186807.1	Candidatus Obscuribacter sp.	+	ambiguous	NO_SP	1.000063	0.000000	0.000000	0.000000	0.000000	0.000000	-	Protein does not contain a CCBD within the first 150 amino acids	0.000000000000070	false	-0.57109095707733	-0.706861688835153	NO	0.000	0.271	0.177	0.535	0.237	yes	IV	0.535	Pred.
WP_085767789.1	Nonlabens spongiae	+	ambiguous	NO_SP	1.000065	0.000000	0.000000	0.000000	0.000000	0.000000	-	Protein does not contain a CCBD within the first 150 amino acids	0.000000001320244	false	-0.85708398105669	-0.886639002024974	NO	0.000	0.238	0.116	0.949	0.334	yes	IV	0.949	Pred.
MBN9380143.1	Chitinophagaceae bacterium	+	ambiguous	NO_SP	1.000052	0.000000	0.000000	0.000000	0.000000	0.000000	-	Protein does not contain a CCBD within the first 150 amino acids	0.018934724991362	false	-0.840833309594942	-0.758088149625357	NO	0.000	0.238	0.140	0.637	0.224	yes	IV	0.637	Pred.
WP_169933178.1	Nonlabens sp. Ci31	+	ambiguous	NO_SP	1.000076	0.000000	0.000000	0.000000	0.000000	0.000000	-	Protein does not contain a CCBD within the first 150 amino acids	0.000000607903806	false	-0.913648626589387	-0.626125742078461	NO	0.000	0.217	0.172	0.928	0.387	yes	IV	0.928	Pred.
WP_185788466.1	Winogradskyella flava	+	ambiguous	NO_SP	1.000062	0.000000	0.000000	0.000000	0.000000	0.000000	-	Protein does not contain a CCBD within the first 150 amino acids	0.969030671882817	false	-0.546723406566002	-0.223994240844935	NO	0.000	0.261	0.153	0.926	0.235	yes	IV	0.926	Pred.
WP_108904791.1	Flavobacterium pallidum	+	ambiguous	NO_SP	1.000067	0.000000	0.000000	0.000000	0.000000	0.000000	-	Protein does not contain a CCBD within the first 150 amino acids	0.999999999996463	true	-1.02065740620483	-0.864118039777934	NO	0.000	0.312	0.154	0.857	0.330	yes	IV	0.857	Pred.
WP_053234087.1	Nonlabens ulvanivorans	+	ambiguous	NO_SP	1.000057	0.000001	0.000000	0.000000	0.000000	0.000000	-	Protein does not contain a CCBD within the first 150 amino acids	0.000002807716054	false	-0.550223299138189	-0.527825429867918	NO	0.000	0.323	0.201	0.729	0.139	yes	IV	0.729	Pred.
MBI4279540.1	Armatimonadetes bacterium	-	-	NO_SP	1.000056	0.000001	0.000000	0.000000	0.000000	0.000000	-	Protein does not contain a CCBD within the first 150 amino acids	0.000000195033211	false	-0.591948097519718	-0.399619065210256	NO	0.000	0.354	0.156	0.418	0.371	no	-	0.418	Pred.
TMI92469.1	Bacteroidetes bacterium	+	ambiguous	NO_SP	1.000051	0.000000	0.000000	0.000000	0.000000	0.000000	-	Protein does not contain a CCBD within the first 150 amino acids	0.000000007881960	false	-1.46341162291298	-0.742546012863921	NO	0.000	0.249	0.116	0.903	0.122	yes	IV	0.903	Pred.
MBK8608825.1	Chitinophagaceae bacterium	+	ambiguous	NO_SP	1.000077	0.000000	0.000000	0.000000	0.000000	0.000000	-	Protein does not contain a CCBD within the first 150 amino acids	0.000000003411051	false	-1.06717802776164	-1.50668580160342	NO	0.000	0.205	0.114	0.576	0.147	yes	IV	0.576	Pred.
WP_110348589.1	Flavobacterium hydrophilum	+	ambiguous	NO_SP	1.000044	0.000000	0.000000	0.000000	0.000000	0.000000	-	Protein does not contain a CCBD within the first 150 amino acids	0.999915886208746	true	-0.182413127841661	-0.269510348054179	NO	0.000	0.336	0.202	0.928	0.335	yes	IV	0.928	Pred.
NJD27539.1	Chloroflexi bacterium	-	-	NO_SP	1.000045	0.000000	0.000000	0.000000	0.000000	0.000000	-	Protein does not contain a CCBD within the first 150 amino acids	0.000000000000002	false	-1.78806852716105	-1.88655680417794	NO	0.000	0.247	0.182	0.356	0.170	no	-	0.356	Pred.
MBC7873365.1	Ferruginibacter sp.	+	ambiguous	NO_SP	1.000065	0.000000	0.000000	0.000000	0.000000	0.000000	-	Protein does not contain a CCBD within the first 150 amino acids	0.999997147545722	true	-0.746330588118324	-0.476822418071255	NO	0.000	0.312	0.116	0.859	0.184	yes	IV	0.859	Pred.
MBL7737698.1	Chitinophagaceae bacterium	+	ambiguous	NO_SP	1.000046	0.000000	0.000000	0.000000	0.000000	0.000000	-	Protein does not contain a CCBD within the first 150 amino acids	0.999999877171743	true	-1.82965058246065	-2.09760682815369	NO	0.000	0.256	0.154	0.787	0.144	yes	IV	0.787	Pred.
MAB39232.1	Aequorivita sp.	+	ambiguous	NO_SP	1.000081	0.000000	0.000000	0.000000	0.000000	0.000000	-	Protein does not contain a CCBD within the first 150 amino acids	0.999163539160475	false	-1.06264927083661	-1.45767246656146	NO	0.000	0.443	0.119	0.928	0.475	yes	IV	0.928	Pred.
WP_092133663.1	Bizionia paragorgiae	+	ambiguous	NO_SP	1.000038	0.000001	0.000000	0.000000	0.000000	0.000000	-	Protein does not contain a CCBD within the first 150 amino acids	0.994479709283973	false	-0.357318217161832	-0.519561491516277	NO	0.000	0.286	0.301	0.928	0.356	yes	IV	0.928	Pred.
RZJ64491.1	Flavobacterium sp.	+	ambiguous	NO_SP	1.000060	0.000000	0.000000	0.000000	0.000000	0.000000	-	Protein does not contain a CCBD within the first 150 amino acids	0.999999999773441	true	-0.378408684915239	0.108831774987336	NO	0.002	0.615	0.288	0.624	0.515	yes	IV	0.624	Pred.
WP_052403547.1	Nonlabens ulvanivorans	+	ambiguous	NO_SP	1.000053	0.000001	0.000000	0.000000	0.000000	0.000000	-	Protein does not contain a CCBD within the first 150 amino acids	0.000002807716054	false	-0.550223299138189	-0.527825429867918	NO	0.000	0.338	0.208	0.729	0.178	yes	IV	0.729	Pred.
MSX02988.1	Actinobacteria bacterium	-	-	NO_SP	1.000103	0.000000	0.000000	0.000000	0.000000	0.000000	-	Protein does not contain a CCBD within the first 150 amino acids	0.000000020676585	false	-0.763561146114588	-0.319643143691282	NO	0.000	0.329	0.210	0.353	0.444	no	-	0.444	Pred.
TFG95146.1	Myxococcales bacterium	-	-	NO_SP	1.000070	0.000001	0.000000	0.000000	0.000000	0.000000	-	Protein does not contain a CCBD within the first 150 amino acids	0.032911323646837	false	-0.0484963222739405	0.207603567519269	NO	0.000	0.307	0.089	0.425	0.348	no	-	0.425	Pred.
MBF31930.1	Aequorivita sp.	+	ambiguous	NO_SP	1.000046	0.000000	0.000000	0.000000	0.000000	0.000000	-	Protein does not contain a CCBD within the first 150 amino acids	0.999999996271145	true	-0.946116727280921	-1.36586125267672	NO	0.000	0.360	0.191	0.928	0.540	yes	IV	0.928	Pred.
WP_194509255.1	Arcticiflavibacter luteus	+	ambiguous	NO_SP	1.000082	0.000000	0.000000	0.000000	0.000000	0.000000	-	Protein does not contain a CCBD within the first 150 amino acids	0.999999998655412	true	0.346238004385895	0.13744012436461	NO	0.000	0.356	0.271	0.918	0.302	yes	IV	0.918	Pred.
MBL0155305.1	Chitinophagaceae bacterium	+	ambiguous	NO_SP	1.000091	0.000000	0.000000	0.000000	0.000000	0.000000	-	Protein does not contain a CCBD within the first 150 amino acids	0.999999999999969	true	-1.28181371589943	-1.72636970455426	NO	0.000	0.235	0.116	0.585	0.220	yes	IV	0.585	Pred.
MBK8142485.1	Chitinophagaceae bacterium	+	ambiguous	NO_SP	1.000064	0.000001	0.000000	0.000000	0.000000	0.000000	-	Protein does not contain a CCBD within the first 150 amino acids	0.855939281608709	false	-0.443471882765517	-0.612947358722401	NO	0.000	0.397	0.116	0.880	0.202	yes	IV	0.880	Pred.
WP_151674569.1	Patiriisocius marinus	+	ambiguous	NO_SP	1.000069	0.000000	0.000000	0.000000	0.000000	0.000000	-	Protein does not contain a CCBD within the first 150 amino acids	0.999999999999986	true	-0.607589845051886	-1.0741607045622	NO	0.000	0.500	0.179	0.923	0.347	yes	IV	0.923	Pred.
TML34708.1	Actinobacteria bacterium	-	-	NO_SP	1.000073	0.000001	0.000000	0.000000	0.000000	0.000000	-	Protein does not contain a CCBD within the first 150 amino acids	0.998534998071596	false	-0.610436295738003	-0.390608821624312	NO	0.000	0.238	0.292	0.418	0.332	no	-	0.418	Pred.
WP_031456256.1	Flavobacterium chungangense	+	ambiguous	NO_SP	1.000047	0.000000	0.000000	0.000000	0.000000	0.000000	-	Protein does not contain a CCBD within the first 150 amino acids	0.999996349219247	true	-0.162313237416582	-0.06232663112127	NO	0.000	0.393	0.207	0.928	0.324	yes	IV	0.928	Pred.
MBH80739.1	Gammaproteobacteria bacterium	-	-	NO_SP	1.000054	0.000001	0.000000	0.000000	0.000000	0.000000	-	Protein does not contain a CCBD within the first 150 amino acids	0.000000000349602	false	-1.15855804626636	-0.709703256952381	NO	0.000	0.219	0.115	0.369	0.184	no	-	0.369	Pred.
HGZ19116.1	Candidatus Solibacter sp.	-	-	NO_SP	1.000041	0.000000	0.000000	0.000000	0.000000	0.000000	-	Protein does not contain a CCBD within the first 150 amino acids	0.001582960968786	false	-0.352892166033447	-0.820846418218009	NO	0.000	0.238	0.271	0.359	0.214	no	-	0.359	Pred.
WP_103804086.1	Flavobacterium alvei	+	ambiguous	NO_SP	1.000046	0.000000	0.000000	0.000000	0.000000	0.000000	-	Protein does not contain a CCBD within the first 150 amino acids	0.997471697214258	false	-0.114284418918594	-0.114815702117401	NO	0.000	0.418	0.217	0.928	0.262	yes	IV	0.928	Pred.
MBL0056354.1	Chitinophagaceae bacterium	-	-	NO_SP	1.000058	0.000000	0.000000	0.000000	0.000000	0.000000	-	Protein does not contain a CCBD within the first 150 amino acids	0.000000000272535	false	-1.05643881273701	-1.43023025500579	NO	0.000	0.238	0.114	0.492	0.198	no	-	0.492	Pred.
WP_165067308.1	Desulfovibrio sp. ZJ200	-	-	NO_SP	1.000029	0.000001	0.000000	0.000000	0.000000	0.000000	-	Protein does not contain a CCBD within the first 150 amino acids	0.000003437999732	false	-1.03938271092211	-0.206034375541702	NO	0.000	0.217	0.335	0.438	0.318	no	-	0.438	Pred.
MBN2168771.1	Actinobacteria bacterium	+	ambiguous	NO_SP	1.000055	0.000000	0.000000	0.000000	0.000000	0.000000	-	Protein does not contain a CCBD within the first 150 amino acids	0.000000074636045	false	-0.15830998995089	-0.217318452036366	NO	0.000	0.220	0.045	0.725	0.045	yes	IV	0.725	Pred.
TMI61393.1	Bacteroidetes bacterium	+	ambiguous	NO_SP	1.000062	0.000000	0.000000	0.000000	0.000000	0.000000	-	Protein does not contain a CCBD within the first 150 amino acids	0.000021655182321	false	-0.304298049931136	-1.08790979995744	NO	0.000	0.416	0.165	0.830	0.170	yes	IV	0.830	Pred.
PKP24842.1	Bacteroidetes bacterium HGW-Bacteroidetes-2	+	ambiguous	NO_SP	1.000055	0.000000	0.000000	0.000000	0.000000	0.000000	-	Protein does not contain a CCBD within the first 150 amino acids	1.000000000000000	true	-0.106306483352422	-0.0297665260724753	NO	0.000	0.255	0.154	0.908	0.170	yes	IV	0.908	Pred.
MBK5270543.1	Bacteroidia bacterium	+	ambiguous	NO_SP	1.000060	0.000000	0.000000	0.000000	0.000000	0.000000	-	Protein does not contain a CCBD within the first 150 amino acids	0.988112834578545	false	-0.523935122202814	-1.00895059144795	NO	0.000	0.256	0.184	0.928	0.284	yes	IV	0.928	Pred.
NDP28679.1	Flavobacterium sp.	+	ambiguous	NO_SP	1.000041	0.000000	0.000000	0.000000	0.000000	0.000000	-	Protein does not contain a CCBD within the first 150 amino acids	0.999544906734569	false	-0.334629322965732	-0.431177601544738	NO	0.000	0.453	0.190	0.928	0.329	yes	IV	0.928	Pred.
MAF44094.1	Parcubacteria group bacterium	+	ambiguous	NO_SP	1.000049	0.000000	0.000000	0.000000	0.000000	0.000000	-	Protein does not contain a CCBD within the first 150 amino acids	0.999592760048303	false	-0.351466437491141	0.156527184033267	NO	0.000	0.299	0.194	0.784	0.218	yes	IV	0.784	Pred.
WP_007094790.1	Kordia algicida	+	ambiguous	NO_SP	1.000081	0.000000	0.000000	0.000000	0.000000	0.000000	-	Protein does not contain a CCBD within the first 150 amino acids	1.000000000000000	true	-0.344805361700343	-0.696915759185721	NO	0.000	0.404	0.118	0.879	0.352	yes	IV	0.879	Pred.
TDI81034.1	Bacteroidetes bacterium	+	ambiguous	NO_SP	1.000059	0.000000	0.000000	0.000000	0.000000	0.000000	-	Protein does not contain a CCBD within the first 150 amino acids	0.851306945394967	false	-0.821665764847293	-1.32040311044448	NO	0.000	0.255	0.221	0.928	0.311	yes	IV	0.928	Pred.
MBK8088641.1	Chitinophagaceae bacterium	+	ambiguous	NO_SP	1.000042	0.000000	0.000000	0.000000	0.000000	0.000000	-	Protein does not contain a CCBD within the first 150 amino acids	0.999849765216422	false	-1.72325143440834	-1.6891223487603	NO	0.000	0.419	0.116	0.908	0.216	yes	IV	0.908	Pred.
WP_104734479.1	Hanstruepera crassostreae	+	ambiguous	NO_SP	1.000057	0.000000	0.000000	0.000000	0.000000	0.000000	-	Protein does not contain a CCBD within the first 150 amino acids	0.999999851664273	true	0.28968358367804	-0.199402570015213	NO	0.000	0.442	0.279	0.928	0.449	yes	IV	0.928	Pred.
WP_101013221.1	Nonlabens sp. MB-3u-79	+	ambiguous	NO_SP	1.000071	0.000000	0.000000	0.000000	0.000000	0.000000	-	Protein does not contain a CCBD within the first 150 amino acids	0.000001856678433	false	-0.747188369000188	-0.444513301141003	NO	0.000	0.195	0.225	0.863	0.363	yes	IV	0.863	Pred.
MBI2272607.1	Bacteroidetes bacterium	+	ambiguous	NO_SP	1.000074	0.000000	0.000000	0.000000	0.000000	0.000000	-	Protein does not contain a CCBD within the first 150 amino acids	0.000000000000592	false	-1.04171594064325	-1.2935367703209	NO	0.000	0.234	0.154	0.658	0.192	yes	IV	0.658	Pred.
MBK8349303.1	Saprospiraceae bacterium	+	ambiguous	NO_SP	1.000058	0.000001	0.000000	0.000000	0.000000	0.000000	-	Protein does not contain a CCBD within the first 150 amino acids	0.999999999999908	true	-0.61383051766515	-0.429914090237553	NO	0.000	0.613	0.136	0.729	0.130	yes	IV	0.729	Pred.
OUS13658.1	Nonlabens dokdonensis	+	ambiguous	NO_SP	1.000041	0.000000	0.000000	0.000000	0.000000	0.000000	-	Protein does not contain a CCBD within the first 150 amino acids	0.000000320076160	false	-0.437205785544398	-0.21885292255173	NO	0.000	0.240	0.262	0.928	0.436	yes	IV	0.928	Pred.
MBL7757768.1	Chitinophagaceae bacterium	+	ambiguous	NO_SP	1.000066	0.000001	0.000000	0.000000	0.000000	0.000000	-	Protein does not contain a CCBD within the first 150 amino acids	0.000000936811060	false	-0.823441678278793	-0.46806812422621	NO	0.000	0.238	0.115	0.551	0.173	yes	IV	0.551	Pred.
WP_111880502.1	Aequorivita sp. CIP111184	+	ambiguous	NO_SP	1.000055	0.000000	0.000000	0.000000	0.000000	0.000000	-	Protein does not contain a CCBD within the first 150 amino acids	0.999947440431051	true	-0.825261030938493	-0.865482559429961	NO	0.000	0.356	0.261	0.928	0.452	yes	IV	0.928	Pred.
WP_055443058.1	Lacinutrix himadriensis	+	ambiguous	NO_SP	1.000062	0.000000	0.000000	0.000000	0.000000	0.000000	-	Protein does not contain a CCBD within the first 150 amino acids	0.999294423746718	false	-1.25143238219936	-1.27820337927625	NO	0.000	0.451	0.263	0.918	0.258	yes	IV	0.918	Pred.
WP_111816355.1	Aequorivita lipolytica	+	ambiguous	NO_SP	1.000067	0.000000	0.000000	0.000000	0.000000	0.000000	-	Protein does not contain a CCBD within the first 150 amino acids	0.989609418599763	false	-0.808974434530999	-1.13033459297408	NO	0.000	0.300	0.176	0.908	0.422	yes	IV	0.908	Pred.
WP_015361505.1	Nonlabens dokdonensis	+	ambiguous	NO_SP	0.999999	0.000000	0.000000	0.000000	0.000000	0.000000	-	Protein does not contain a CCBD within the first 150 amino acids	0.000008957117635	false	-0.437205785544398	-0.21885292255173	NO	0.000	0.301	0.303	0.928	0.425	yes	IV	0.928	Pred.
NCT76336.1	Chitinophagaceae bacterium	+	ambiguous	NO_SP	1.000036	0.000001	0.000000	0.000000	0.000000	0.000000	-	Protein does not contain a CCBD within the first 150 amino acids	0.000000936811060	false	-0.647241751303385	-0.432780579579565	NO	0.000	0.238	0.214	0.631	0.223	yes	IV	0.631	Pred.
MBN8863422.1	Sphingobacteriales bacterium	+	ambiguous	NO_SP	1.000045	0.000000	0.000000	0.000000	0.000000	0.000000	-	Protein does not contain a CCBD within the first 150 amino acids	0.000000010947770	false	-0.647241751303385	-0.432780579579565	NO	0.000	0.238	0.185	0.624	0.223	yes	IV	0.624	Pred.
WP_006965772.1	Desulfotignum phosphitoxidans	+	ambiguous	NO_SP	1.000024	0.000000	0.000000	0.000000	0.000000	0.000000	-	Protein does not contain a CCBD within the first 150 amino acids	1.000000000000000	true	-0.52550924009575	-1.80903813196011	NO	0.000	0.220	0.116	0.609	0.174	yes	IV	0.609	Pred.
NIV11336.1	Aliifodinibius sp.	+	ambiguous	NO_SP	1.000051	0.000000	0.000000	0.000000	0.000000	0.000000	-	Protein does not contain a CCBD within the first 150 amino acids	0.000337911250955	false	-0.90360652796059	-1.21600639926266	NO	0.000	0.262	0.111	0.520	0.144	yes	IV	0.520	Pred.
MBA4276630.1	Flavobacterium sp.	+	ambiguous	NO_SP	1.000062	0.000000	0.000000	0.000000	0.000000	0.000000	-	Protein does not contain a CCBD within the first 150 amino acids	0.414327068108644	false	-0.0635774310511372	-0.129586408414667	NO	0.000	0.450	0.222	0.842	0.366	yes	IV	0.842	Pred.
TML58862.1	Actinobacteria bacterium	-	-	NO_SP	1.000047	0.000000	0.000000	0.000000	0.000000	0.000000	-	Protein does not contain a CCBD within the first 150 amino acids	0.000000037394166	false	-0.941303245150944	-0.700778948541392	NO	0.000	0.319	0.119	0.388	0.199	no	-	0.388	Pred.
NLZ64685.1	Lentisphaerae bacterium	+	ambiguous	NO_SP	0.997972	0.001973	0.000046	0.000013	0.000008	0.000027	-	Protein does not contain a CCBD within the first 150 amino acids	0.955853391911586	false	-1.64177123575647	-1.56985019681145	NO	0.000	0.248	0.268	0.512	0.226	yes	IV	0.512	Pred.
WP_062622767.1	Aequorivita aquimaris	+	ambiguous	NO_SP	1.000067	0.000000	0.000000	0.000000	0.000000	0.000000	-	Protein does not contain a CCBD within the first 150 amino acids	0.989609418599763	false	-1.14795443523142	-1.51703157656979	NO	0.000	0.439	0.191	0.903	0.568	yes	IV	0.903	Pred.
MBK7434597.1	Chitinophagaceae bacterium	-	-	NO_SP	1.000033	0.000000	0.000000	0.000000	0.000000	0.000000	-	Protein does not contain a CCBD within the first 150 amino acids	0.000000004026581	false	-1.05643881273701	-1.43023025500579	NO	0.000	0.238	0.114	0.474	0.198	no	-	0.474	Pred.
MBL7698063.1	Chitinophagaceae bacterium	+	ambiguous	NO_SP	1.000075	0.000000	0.000000	0.000000	0.000000	0.000000	-	Protein does not contain a CCBD within the first 150 amino acids	0.995924250593089	false	-0.40142782568787	-0.226238988986913	NO	0.000	0.267	0.116	0.599	0.209	yes	IV	0.599	Pred.
MBG44215.1	Aequorivita sp.	+	ambiguous	NO_SP	1.000064	0.000000	0.000000	0.000000	0.000000	0.000000	-	Protein does not contain a CCBD within the first 150 amino acids	0.156614615512733	false	-1.09526493720342	-1.45286967155197	NO	0.000	0.374	0.218	0.921	0.491	yes	IV	0.921	Pred.
WP_163350310.1	Desulfovibrio sp. JC010	+	ambiguous	NO_SP	1.000052	0.000000	0.000000	0.000000	0.000000	0.000000	-	Protein does not contain a CCBD within the first 150 amino acids	0.000000000319512	false	-0.0342911175205611	-0.169534801595494	NO	0.000	0.258	0.129	0.780	0.163	yes	IV	0.780	Pred.
KRO67290.1	Cryomorphaceae bacterium BACL21 MAG-121220-bin10	+	ambiguous	NO_SP	1.000054	0.000000	0.000000	0.000000	0.000000	0.000000	-	Protein does not contain a CCBD within the first 150 amino acids	0.999999998048864	true	-0.252102325503088	-0.0327778980575157	NO	0.000	0.276	0.177	0.643	0.307	yes	IV	0.643	Pred.
MBI4043161.1	Deltaproteobacteria bacterium	+	ambiguous	NO_SP	1.000090	0.000001	0.000000	0.000000	0.000000	0.000000	-	Protein does not contain a CCBD within the first 150 amino acids	0.000000001302624	false	-0.998704342269223	-1.21928731679637	NO	0.000	0.220	0.120	0.754	0.114	yes	IV	0.754	Pred.
KKS85445.1	Candidatus Gottesmanbacteria bacterium GW2011_GWA1_43_11	+	ambiguous	NO_SP	1.000050	0.000000	0.000000	0.000000	0.000000	0.000000	-	Protein does not contain a CCBD within the first 150 amino acids	0.000000000135558	false	-0.654965111835392	-0.389795058226062	NO	0.000	0.191	0.002	0.684	0.076	yes	IV	0.684	Pred.
RPG59745.1	Flavobacteriaceae bacterium TMED81	+	ambiguous	NO_SP	1.000060	0.000000	0.000000	0.000000	0.000000	0.000000	-	Protein does not contain a CCBD within the first 150 amino acids	1.000000000000000	true	-1.2026413527322	-1.21151445460269	NO	0.000	0.274	0.367	0.857	0.237	yes	IV	0.857	Pred.
NVO03977.1	Bacteroidetes bacterium	+	ambiguous	NO_SP	1.000039	0.000000	0.000000	0.000000	0.000000	0.000000	-	Protein does not contain a CCBD within the first 150 amino acids	0.435240760714715	false	-0.103632746211991	-0.211380440037538	NO	0.000	0.231	0.257	0.867	0.182	yes	IV	0.867	Pred.
WP_200901009.1	Thermincola ferriacetica	+	ambiguous	NO_SP	0.999861	0.000157	0.000009	0.000000	0.000000	0.000003	-	Protein does not contain a CCBD within the first 150 amino acids	0.000000000005723	false	-0.966951102283506	-0.683936820334848	NO	0.000	0.260	0.065	0.772	0.111	yes	IV	0.772	Pred.
MBK7884358.1	Chitinophagaceae bacterium	+	ambiguous	NO_SP	1.000074	0.000000	0.000000	0.000000	0.000000	0.000000	-	Protein does not contain a CCBD within the first 150 amino acids	0.000001702713052	false	0.110684272972724	-0.211373785201083	NO	0.000	0.709	0.234	0.881	0.317	yes	IV	0.881	Pred.
WP_169672132.1	Rhizobacter sp. SG490	-	-	NO_SP	1.000067	0.000000	0.000000	0.000000	0.000000	0.000000	-	Protein does not contain a CCBD within the first 150 amino acids	0.840674272982262	false	-1.69726746903978	-1.58797499964124	NO	0.000	0.391	0.290	0.438	0.300	no	-	0.438	Pred.
WP_054851771.1	Olleya sp. ITB9	+	ambiguous	NO_SP	1.000049	0.000000	0.000000	0.000000	0.000000	0.000000	-	Protein does not contain a CCBD within the first 150 amino acids	0.999912088464712	true	-0.544572170328086	-0.740053170396097	NO	0.001	0.412	0.383	0.928	0.340	yes	IV	0.928	Pred.
WP_068763184.1	Aequorivita soesokkakensis	+	ambiguous	NO_SP	1.000054	0.000000	0.000000	0.000000	0.000000	0.000000	-	Protein does not contain a CCBD within the first 150 amino acids	0.999163539160475	false	-1.26088659746425	-1.56490616879268	NO	0.000	0.338	0.252	0.908	0.377	yes	IV	0.908	Pred.
WP_028606794.1	Olleya sp. VCSM12	+	ambiguous	NO_SP	1.000088	0.000000	0.000000	0.000000	0.000000	0.000000	-	Protein does not contain a CCBD within the first 150 amino acids	0.999969969838137	true	-0.524795156612396	-0.744902193825185	NO	0.000	0.466	0.339	0.857	0.300	yes	IV	0.857	Pred.
WP_116824254.1	Olleya aquimaris	+	ambiguous	NO_SP	1.000051	0.000000	0.000000	0.000000	0.000000	0.000000	-	Protein does not contain a CCBD within the first 150 amino acids	0.999912088464712	true	-0.494883948082357	-0.620557530290172	NO	0.001	0.402	0.265	0.928	0.344	yes	IV	0.928	Pred.
WP_028290333.1	Olleya sp. VCSA23	+	ambiguous	NO_SP	1.000088	0.000000	0.000000	0.000000	0.000000	0.000000	-	Protein does not contain a CCBD within the first 150 amino acids	0.999969969838137	true	-0.530750642567835	-0.749056002673169	NO	0.001	0.438	0.318	0.928	0.343	yes	IV	0.928	Pred.
WP_201770923.1	Nonlabens ulvanivorans	+	ambiguous	NO_SP	1.000045	0.000001	0.000000	0.000000	0.000000	0.000000	-	Protein does not contain a CCBD within the first 150 amino acids	0.000001403202062	false	-0.00159156724158382	0.0366464323300575	NO	0.000	0.278	0.191	0.701	0.213	yes	IV	0.701	Pred.
WP_203000954.1	Olleya sp. YSTF-M6	+	ambiguous	NO_SP	1.000088	0.000000	0.000000	0.000000	0.000000	0.000000	-	Protein does not contain a CCBD within the first 150 amino acids	0.999969969838137	true	-0.537023795597116	-0.742704617928995	NO	0.001	0.440	0.323	0.857	0.413	yes	IV	0.857	Pred.
WP_114299380.1	Winogradskyella sp. KYW1333	+	ambiguous	NO_SP	1.000048	0.000004	0.000000	0.000000	0.000000	0.000000	-	Protein does not contain a CCBD within the first 150 amino acids	0.999992312496744	true	0.388073274586302	0.55861391400872	YES	0.000	0.384	0.253	0.928	0.246	yes	IV	0.928	Pred.
WP_101203358.1	Olleya sp. 1-3	+	ambiguous	NO_SP	1.000073	0.000000	0.000000	0.000000	0.000000	0.000000	-	Protein does not contain a CCBD within the first 150 amino acids	0.999999984621558	true	-0.388063070440234	-0.467513921060511	NO	0.000	0.369	0.205	0.832	0.256	yes	IV	0.832	Pred.
WP_018626739.1	Niabella aurantiaca	+	ambiguous	NO_SP	1.000056	0.000000	0.000000	0.000000	0.000000	0.000000	-	Protein does not contain a CCBD within the first 150 amino acids	0.999999165087867	true	-1.53369480699007	-1.46916292356114	NO	0.000	0.285	0.242	0.736	0.237	yes	IV	0.736	Pred.
WP_129130083.1	Lacibacter luteus	+	ambiguous	NO_SP	1.000054	0.000001	0.000000	0.000000	0.000000	0.000000	-	Protein does not contain a CCBD within the first 150 amino acids	0.999999995575484	true	-0.120207265264091	-0.361444966246129	NO	0.000	0.273	0.116	0.833	0.141	yes	IV	0.833	Pred.
MBK6385073.1	Chitinophagaceae bacterium	+	ambiguous	NO_SP	1.000062	0.000000	0.000000	0.000000	0.000000	0.000000	-	Protein does not contain a CCBD within the first 150 amino acids	0.037417033885896	false	-0.0442862827688848	0.134815901061505	NO	0.000	0.349	0.116	0.928	0.244	yes	IV	0.928	Pred.
WP_036579899.1	Nonlabens ulvanivorans	+	ambiguous	NO_SP	1.000057	0.000001	0.000000	0.000000	0.000000	0.000000	-	Protein does not contain a CCBD within the first 150 amino acids	0.000002807716054	false	-1.2997773916771	-1.02472455666096	NO	0.000	0.342	0.232	0.928	0.315	yes	IV	0.928	Pred.
MBI2721828.1	Bacteroidetes bacterium	+	ambiguous	NO_SP	1.000082	0.000000	0.000000	0.000000	0.000000	0.000000	-	Protein does not contain a CCBD within the first 150 amino acids	0.999999999996391	true	-0.832824592732453	-0.923509448850703	NO	0.000	0.332	0.150	0.924	0.237	yes	IV	0.924	Pred.
WP_144888139.1	Lacibacter cauensis	+	ambiguous	NO_SP	1.000052	0.000000	0.000000	0.000000	0.000000	0.000000	-	Protein does not contain a CCBD within the first 150 amino acids	0.999995956912520	true	0.224462708399143	-0.555842952635788	NO	0.000	0.417	0.132	0.857	0.120	yes	IV	0.857	Pred.
WP_090841372.1	Olleya namhaensis	+	ambiguous	NO_SP	1.000049	0.000000	0.000000	0.000000	0.000000	0.000000	-	Protein does not contain a CCBD within the first 150 amino acids	0.999999298002835	true	-0.386810871293447	-0.414131284830631	NO	0.000	0.284	0.266	0.857	0.247	yes	IV	0.857	Pred.
MBE0665011.1	Candidatus Aminicenantes bacterium	-	-	NO_SP	1.000066	0.000000	0.000000	0.000000	0.000000	0.000000	-	Protein does not contain a CCBD within the first 150 amino acids	0.001669479111601	false	-0.714429149066218	-0.801243732754891	NO	0.000	0.229	0.231	0.387	0.081	no	-	0.387	Pred.
MBI2258852.1	Flavobacteriia bacterium	+	ambiguous	NO_SP	1.000071	0.000000	0.000000	0.000000	0.000000	0.000000	-	Protein does not contain a CCBD within the first 150 amino acids	0.000000000000093	false	-0.970430446243907	-0.782826477980515	NO	0.000	0.362	0.236	0.857	0.272	yes	IV	0.857	Pred.
MBE3112855.1	Acidobacteria bacterium	-	-	NO_SP	1.000074	0.000000	0.000000	0.000000	0.000000	0.000000	-	Protein does not contain a CCBD within the first 150 amino acids	0.136008244758670	false	-0.448299206746782	-0.492426251404591	NO	0.000	0.269	0.161	0.385	0.138	no	-	0.385	Pred.
WP_191859315.1	Pseudobizionia ponticola	+	ambiguous	NO_SP	1.000040	0.000000	0.000000	0.000000	0.000000	0.000000	-	Protein does not contain a CCBD within the first 150 amino acids	0.999999851664273	true	0.33390576110795	-0.311863670792923	NO	0.000	0.432	0.283	0.928	0.416	yes	IV	0.928	Pred.
WP_121355178.1	Flavisolibacter nicotianae	+	ambiguous	NO_SP	1.000072	0.000000	0.000000	0.000000	0.000000	0.000000	-	Protein does not contain a CCBD within the first 150 amino acids	0.999999988755902	true	-0.585099533281111	-0.608360122848257	NO	0.000	0.254	0.196	0.668	0.239	yes	IV	0.668	Pred.
MAI19561.1	Marinovum sp.	+	ambiguous	NO_SP	1.000035	0.000000	0.000000	0.000000	0.000000	0.000000	-	Protein does not contain a CCBD within the first 150 amino acids	0.999999999999347	true	-0.763750947660877	-0.65652096899777	NO	0.000	0.270	0.203	0.928	0.197	yes	IV	0.928	Pred.
HAH33227.1	Flavobacteriaceae bacterium	+	ambiguous	NO_SP	1.000065	0.000002	0.000000	0.000000	0.000000	0.000000	-	Protein does not contain a CCBD within the first 150 amino acids	0.999999999964746	true	-0.546456788596276	-0.30204229732594	NO	0.000	0.430	0.213	0.973	0.455	yes	IV	0.973	Pred.
MBL0069821.1	Chitinophagaceae bacterium	+	ambiguous	NO_SP	1.000062	0.000000	0.000000	0.000000	0.000000	0.000000	-	Protein does not contain a CCBD within the first 150 amino acids	0.037417033885896	false	-0.0442862827688848	0.134815901061505	NO	0.000	0.305	0.130	0.928	0.206	yes	IV	0.928	Pred.
MBK8300761.1	Chitinophagaceae bacterium	+	ambiguous	NO_SP	1.000062	0.000000	0.000000	0.000000	0.000000	0.000000	-	Protein does not contain a CCBD within the first 150 amino acids	0.037417033885896	false	-0.38052294134337	0.019497890862042	NO	0.000	0.263	0.130	0.857	0.193	yes	IV	0.857	Pred.
MBK9465743.1	Chitinophagaceae bacterium	+	ambiguous	NO_SP	1.000062	0.000000	0.000000	0.000000	0.000000	0.000000	-	Protein does not contain a CCBD within the first 150 amino acids	0.037417033885896	false	-0.0442862827688848	0.134815901061505	NO	0.000	0.305	0.130	0.928	0.204	yes	IV	0.928	Pred.
MBI2258298.1	Flavobacteriia bacterium	+	ambiguous	NO_SP	1.000033	0.000000	0.000000	0.000000	0.000000	0.000000	-	Protein does not contain a CCBD within the first 150 amino acids	0.000000019256413	false	0.125946896237111	-0.358407586477466	NO	0.000	0.432	0.257	0.857	0.178	yes	IV	0.857	Pred.
NCU05110.1	Chitinophagaceae bacterium	+	ambiguous	NO_SP	1.000057	0.000000	0.000000	0.000000	0.000000	0.000000	-	Protein does not contain a CCBD within the first 150 amino acids	0.999999999999966	true	-0.681392816333366	-0.892395186719615	NO	0.000	0.287	0.116	0.857	0.227	yes	IV	0.857	Pred.
WP_183488848.1	Lacinutrix iliipiscaria	+	ambiguous	NO_SP	1.000058	0.000000	0.000000	0.000000	0.000000	0.000000	-	Protein does not contain a CCBD within the first 150 amino acids	0.999975440037828	true	-1.1924016077316	-1.00074287981409	NO	0.000	0.423	0.240	0.846	0.405	yes	IV	0.846	Pred.
WP_042295659.1	Nonlabens ulvanivorans	+	ambiguous	NO_SP	1.000053	0.000001	0.000000	0.000000	0.000000	0.000000	-	Protein does not contain a CCBD within the first 150 amino acids	0.000002807716054	false	-1.27838774282618	-0.965288542875464	NO	0.000	0.350	0.237	0.928	0.308	yes	IV	0.928	Pred.
WP_108115247.1	Kordia periserrulae	+	ambiguous	NO_SP	1.000045	0.000000	0.000000	0.000000	0.000000	0.000000	-	Protein does not contain a CCBD within the first 150 amino acids	0.999999992880741	true	-0.107564293836099	-0.300683172270272	NO	0.000	0.377	0.130	0.928	0.297	yes	IV	0.928	Pred.
NLT05112.1	Solirubrobacterales bacterium	+	ambiguous	NO_SP	1.000052	0.000002	0.000000	0.000000	0.000000	0.000000	-	Protein does not contain a CCBD within the first 150 amino acids	0.999999968293248	true	-1.19242905737182	-1.53220593087509	NO	0.000	0.314	0.196	0.549	0.478	yes	IV	0.549	Pred.
WP_091393534.1	Flavobacterium noncentrifugens	+	ambiguous	NO_SP	1.000057	0.000000	0.000000	0.000000	0.000000	0.000000	-	Protein does not contain a CCBD within the first 150 amino acids	0.999999942415033	true	-0.528523326873924	-0.475765911826516	NO	0.000	0.434	0.156	0.928	0.377	yes	IV	0.928	Pred.
MBK7680443.1	Chitinophagaceae bacterium	+	ambiguous	NO_SP	1.000046	0.000000	0.000000	0.000000	0.000000	0.000000	-	Protein does not contain a CCBD within the first 150 amino acids	0.037417033885896	false	-0.38052294134337	0.019497890862042	NO	0.000	0.263	0.130	0.928	0.226	yes	IV	0.928	Pred.
GGA87028.1	Puia dinghuensis	-	-	NO_SP	1.000052	0.000005	0.000000	0.000000	0.000000	0.000000	-	Protein does not contain a CCBD within the first 150 amino acids	0.000000000001519	false	-0.433189891874456	-0.809198406057307	NO	0.000	0.241	0.210	0.416	0.131	no	-	0.416	Pred.
WP_090754658.1	Nonlabens sp. Hel1_33_55	+	ambiguous	NO_SP	1.000087	0.000000	0.000000	0.000000	0.000000	0.000000	-	Protein does not contain a CCBD within the first 150 amino acids	0.000000000078261	false	-0.378160502201146	-0.369895265995824	NO	0.000	0.238	0.330	0.850	0.389	yes	IV	0.850	Pred.
KAB8151588.1	Kordia sp. TARA_039_SRF	+	ambiguous	NO_SP	1.000071	0.000000	0.000000	0.000000	0.000000	0.000000	-	Protein does not contain a CCBD within the first 150 amino acids	0.999999999955413	true	-0.0560360253999224	-0.415454042547648	NO	0.000	0.343	0.211	0.930	0.183	yes	IV	0.930	Pred.
NLF86796.1	Lentisphaerae bacterium	-	-	NO_SP	1.000015	0.000042	0.000000	0.000000	0.000000	0.000000	-	Protein does not contain a CCBD within the first 150 amino acids	0.142619317676004	false	-0.221835064058531	-0.701446904454506	NO	0.022	0.472	0.240	0.227	0.368	no	-	0.472	Pred.
PWL57291.1	Desulfovibrionaceae bacterium	-	-	NO_SP	1.000039	0.000000	0.000000	0.000000	0.000000	0.000000	-	Protein does not contain a CCBD within the first 150 amino acids	0.000000258246366	false	-1.15919094172899	-1.34023134627335	NO	0.000	0.194	0.317	0.405	0.134	no	-	0.405	Pred.
MBI2341086.1	Deltaproteobacteria bacterium	-	-	NO_SP	1.000037	0.000002	0.000000	0.000000	0.000000	0.000000	-	Protein does not contain a CCBD within the first 150 amino acids	0.000000109697808	false	-0.917980738723083	-1.85230526216842	NO	0.000	0.271	0.290	0.457	0.255	no	-	0.457	Pred.
PIX81570.1	Candidatus Pacebacteria bacterium CG_4_10_14_3_um_filter_34_15	+	ambiguous	NO_SP	1.000054	0.000000	0.000000	0.000000	0.000000	0.000000	-	Protein does not contain a CCBD within the first 150 amino acids	0.000000002371191	false	-0.0127214793717729	-0.060251722894836	NO	0.000	0.243	0.090	0.928	0.109	yes	IV	0.928	Pred.
WP_182392282.1	Legionella sp. PC997	+	ambiguous	NO_SP	1.000084	0.000000	0.000000	0.000000	0.000000	0.000000	-	Protein does not contain a CCBD within the first 150 amino acids	1.000000000000000	true	-1.17921714658069	-0.795625564745975	NO	0.000	0.346	0.264	0.928	0.343	yes	IV	0.928	Pred.
WP_144116642.1	Algibacter amylolyticus	+	ambiguous	NO_SP	1.000059	0.000000	0.000000	0.000000	0.000000	0.000000	-	Protein does not contain a CCBD within the first 150 amino acids	0.000000077515940	false	-1.74559147037629	-1.8542378973031	NO	0.000	0.199	0.201	0.863	0.174	yes	IV	0.863	Pred.
WP_200507214.1	Adhaeribacter sp. BT258	+	ambiguous	NO_SP	1.000076	0.000001	0.000000	0.000000	0.000000	0.000000	-	Protein does not contain a CCBD within the first 150 amino acids	0.999987306068524	true	-0.594653416062772	-0.072058066138101	NO	0.000	0.621	0.372	0.391	0.221	yes	II	0.621	Pred.
WP_046369299.1	Flavihumibacter petaseus	-	-	NO_SP	1.000064	0.000000	0.000000	0.000000	0.000000	0.000000	-	Protein does not contain a CCBD within the first 150 amino acids	0.000000164247092	false	-0.907339892420133	-0.802297854661879	NO	0.000	0.215	0.154	0.472	0.174	no	-	0.472	Pred.
WP_114904992.1	Kordia sp. SMS9	+	ambiguous	NO_SP	1.000049	0.000000	0.000000	0.000000	0.000000	0.000000	-	Protein does not contain a CCBD within the first 150 amino acids	0.999999919321707	true	-0.146899646985833	-0.649240138842792	NO	0.000	0.472	0.183	0.928	0.377	yes	IV	0.928	Pred.
RJR19823.1	Desulfobacteraceae bacterium	-	-	NO_SP	1.000039	0.000000	0.000000	0.000000	0.000000	0.000000	-	Protein does not contain a CCBD within the first 150 amino acids	0.000000000000241	false	-0.774804856655207	-0.907088869519043	NO	0.000	0.263	0.161	0.408	0.207	no	-	0.408	Pred.
OPY79183.1	Syntrophorhabdus sp. PtaU1.Bin153	-	-	NO_SP	1.000050	0.000000	0.000000	0.000000	0.000000	0.000000	-	Protein does not contain a CCBD within the first 150 amino acids	0.996124773776217	false	-0.579063800521071	-0.0945617834403949	NO	0.000	0.358	0.212	0.421	0.299	no	-	0.421	Pred.
WP_126444475.1	Nonlabens ponticola	+	ambiguous	NO_SP	1.000061	0.000000	0.000000	0.000000	0.000000	0.000000	-	Protein does not contain a CCBD within the first 150 amino acids	0.000286031095990	false	-0.414753203868926	-0.40417242596736	NO	0.000	0.315	0.122	0.928	0.236	yes	IV	0.928	Pred.
RYE55370.1	Sphingobacteriales bacterium	+	ambiguous	NO_SP	1.000057	0.000000	0.000000	0.000000	0.000000	0.000000	-	Protein does not contain a CCBD within the first 150 amino acids	0.999999923166300	true	0.829509674294815	0.730158446329408	YES	0.000	0.362	0.143	0.797	0.131	yes	IV	0.797	Pred.
MVM38382.1	Spirosoma sp. HMF3257	+	ambiguous	NO_SP	1.000055	0.000000	0.000000	0.000000	0.000000	0.000000	-	Protein does not contain a CCBD within the first 150 amino acids	0.000000000531688	false	-0.436477308326734	-0.711730419097494	NO	0.000	0.217	0.133	0.619	0.081	yes	IV	0.619	Pred.
WP_033959014.1	Psychroserpens jangbogonensis	+	ambiguous	NO_SP	1.000057	0.000000	0.000000	0.000000	0.000000	0.000000	-	Protein does not contain a CCBD within the first 150 amino acids	0.999999999373201	true	-1.22965558046917	-1.40759225667537	NO	0.000	0.216	0.286	0.928	0.262	yes	IV	0.928	Pred.
MXY53417.1	Gammaproteobacteria bacterium	-	-	NO_SP	1.000027	0.000013	0.000000	0.000000	0.000000	0.000000	-	Protein does not contain a CCBD within the first 150 amino acids	0.000099014795545	false	-1.04670919100497	-1.24025298728578	NO	0.000	0.259	0.213	0.369	0.198	no	-	0.369	Pred.
MSO86028.1	Acidimicrobiia bacterium	-	-	NO_SP	1.000079	0.000001	0.000000	0.000000	0.000000	0.000000	-	Protein does not contain a CCBD within the first 150 amino acids	0.719511869048821	false	-0.83470916626876	-0.941242550237022	NO	0.000	0.431	0.275	0.340	0.320	no	-	0.431	Pred.
MBA2316153.1	Chloroflexi bacterium	-	-	NO_SP	1.000073	0.000007	0.000000	0.000000	0.000000	0.000000	-	Protein does not contain a CCBD within the first 150 amino acids	0.000000000012249	false	-0.112959563438242	-0.463717300201022	NO	0.000	0.264	0.263	0.410	0.181	no	-	0.410	Pred.
NDB02646.1	Flavobacteriaceae bacterium	+	IV	NO_SP	1.000062	0.000000	0.000000	0.000000	0.000000	0.000000	-	Protein does not contain a CCBD within the first 150 amino acids	0.000034445788104	false	-0.189796324976715	0.699487963587337	YES	0.000	0.160	0.116	0.666	0.200	yes	IV	0.666	Pred.
EAS18646.1	Flavobacteria bacterium BBFL7	+	ambiguous	NO_SP	1.000069	0.000001	0.000000	0.000000	0.000000	0.000000	-	Protein does not contain a CCBD within the first 150 amino acids	0.000873526192154	false	-1.14046026572206	-0.932955998254308	NO	0.000	0.385	0.263	0.903	0.411	yes	IV	0.903	Pred.
WP_169598459.1	Micromonospora sp. HNM0581	+	III	NO_SP	1.000052	0.000006	0.000000	0.000000	0.000000	0.000000	-	Protein does not contain a CCBD within the first 150 amino acids	0.999996518045687	true	-0.258801191509475	-0.0202017209782723	NO	0.000	0.466	0.320	0.334	0.497	no	-	0.497	Pred.
PYX17969.1	Acidobacteria bacterium	-	-	NO_SP	1.000052	0.000000	0.000000	0.000000	0.000000	0.000000	-	Protein does not contain a CCBD within the first 150 amino acids	0.000000026309296	false	-0.548023436411911	-0.798133428685879	NO	0.000	0.436	0.158	0.334	0.282	no	-	0.436	Pred.
MBQ02100.1	Acidobacteria bacterium	-	-	NO_SP	1.000048	0.000000	0.000000	0.000000	0.000000	0.000000	-	Protein does not contain a CCBD within the first 150 amino acids	0.000027875379541	false	-0.277054860844324	-0.169730277634392	NO	0.000	0.225	0.041	0.355	0.197	no	-	0.355	Pred.
MBK5232583.1	Thermoleophilia bacterium	-	-	NO_SP	1.000065	0.000000	0.000000	0.000000	0.000000	0.000000	-	Protein does not contain a CCBD within the first 150 amino acids	0.000000001102119	false	-0.487215828518877	-0.225267861165242	NO	0.040	0.245	0.184	0.369	0.400	no	-	0.400	Pred.
MBN1396866.1	Bacteroidetes bacterium	-	-	NO_SP	1.000054	0.000000	0.000000	0.000000	0.000000	0.000000	-	Protein does not contain a CCBD within the first 150 amino acids	0.000000001997108	false	-0.161955249347137	-0.397858018675158	NO	0.000	0.262	0.111	0.399	0.212	no	-	0.399	Pred.
MBI4308394.1	Chloroflexi bacterium	-	-	NO_SP	1.000059	0.000000	0.000000	0.000000	0.000000	0.000000	-	Protein does not contain a CCBD within the first 150 amino acids	0.997563594439032	false	-1.61488914453829	-1.52018266650167	NO	0.000	0.359	0.264	0.396	0.350	no	-	0.396	Pred.
WP_042293134.1	Nonlabens ulvanivorans	+	ambiguous	NO_SP	1.000060	0.000001	0.000000	0.000000	0.000000	0.000000	-	Protein does not contain a CCBD within the first 150 amino acids	0.000000482189426	false	-1.2748439059167	-0.953568319622857	NO	0.000	0.301	0.231	0.903	0.231	yes	IV	0.903	Pred.
WP_130463145.1	Plantactinospora sp. CNZ321	+	III	NO_SP	1.000049	0.000001	0.000000	0.000000	0.000000	0.000000	-	Protein does not contain a CCBD within the first 150 amino acids	1.000000000000000	true	-1.25680937461284	-1.67281150478617	NO	0.000	0.411	0.225	0.390	0.441	no	-	0.441	Pred.
HIN89000.1	Nitrospinaceae bacterium	+	ambiguous	NO_SP	1.000064	0.000000	0.000000	0.000000	0.000000	0.000000	-	Protein does not contain a CCBD within the first 150 amino acids	0.001168298076088	false	-0.865004310920654	-1.08335489241469	NO	0.000	0.272	0.111	0.789	0.167	yes	IV	0.789	Pred.
OGP59270.1	Deltaproteobacteria bacterium RBG_13_49_15	+	III	NO_SP	1.000072	0.000000	0.000000	0.000000	0.000000	0.000000	-	Protein does not contain a CCBD within the first 150 amino acids	0.999999999995474	true	0.00925225449228106	-0.18067184293583	NO	0.000	0.195	0.116	0.369	0.236	no	-	0.369	Pred.
MBF4985808.1	Nonlabens mediterrranea	+	ambiguous	NO_SP	1.000076	0.000001	0.000000	0.000000	0.000000	0.000000	-	Protein does not contain a CCBD within the first 150 amino acids	0.000873526192154	false	-1.1009947117739	-0.916651638643809	NO	0.000	0.547	0.264	0.928	0.469	yes	IV	0.928	Pred.
WP_089157884.1	Micromonospora sp. NBS 11-29	-	-	NO_SP	0.999930	0.000107	0.000000	0.000000	0.000000	0.000000	-	Protein does not contain a CCBD within the first 150 amino acids	0.880828235630691	false	-0.759539675657322	-0.788158024334462	NO	0.000	0.366	0.205	0.467	0.351	no	-	0.467	Pred.
WP_091240773.1	Micromonospora matsumotoense	-	-	NO_SP	1.000052	0.000007	0.000000	0.000000	0.000000	0.000000	-	Protein does not contain a CCBD within the first 150 amino acids	0.000074917616897	false	-0.795249492617948	-1.08029743804631	NO	0.000	0.339	0.178	0.418	0.270	no	-	0.418	Pred.
WP_055411906.1	Nonlabens sp. YIK11	+	ambiguous	NO_SP	1.000068	0.000000	0.000000	0.000000	0.000000	0.000000	-	Protein does not contain a CCBD within the first 150 amino acids	0.000000001175072	false	-0.326518783898933	-0.572125993387928	NO	0.000	0.238	0.116	0.928	0.343	yes	IV	0.928	Pred.
HCK06347.1	Flavobacteriaceae bacterium	+	III	NO_SP	1.000048	0.000000	0.000000	0.000000	0.000000	0.000000	-	Protein does not contain a CCBD within the first 150 amino acids	0.999952780587569	true	-1.11448496523896	-1.00611968928032	NO	0.000	0.241	0.124	0.477	0.194	no	-	0.477	Pred.
MBL0158588.1	Bryobacterales bacterium	-	-	NO_SP	1.000077	0.000000	0.000000	0.000000	0.000000	0.000000	-	Protein does not contain a CCBD within the first 150 amino acids	0.000000000007315	false	-1.45695726955335	-2.33797942851263	NO	0.000	0.210	0.310	0.385	0.164	no	-	0.385	Pred.
WP_184621819.1	Pedobacter cryoconitis	+	ambiguous	NO_SP	1.000071	0.000000	0.000000	0.000000	0.000000	0.000000	-	Protein does not contain a CCBD within the first 150 amino acids	0.000000000286481	false	0.110408275792039	-0.228903514029513	NO	0.000	0.450	0.137	0.850	0.178	yes	IV	0.850	Pred.
WP_194311639.1	Flavobacterium soyangense	+	ambiguous	NO_SP	1.000041	0.000000	0.000000	0.000000	0.000000	0.000000	-	Protein does not contain a CCBD within the first 150 amino acids	0.999999713315955	true	-1.02241375484664	-0.710440603862416	NO	0.000	0.295	0.202	0.928	0.275	yes	IV	0.928	Pred.
RQX22388.1	Micromonospora chalcea	-	-	NO_SP	1.000056	0.000001	0.000000	0.000000	0.000000	0.000000	-	Protein does not contain a CCBD within the first 150 amino acids	0.021833840035193	false	-1.08369103267833	-1.63528825520872	NO	0.000	0.328	0.200	0.283	0.332	no	-	0.332	Pred.
MBN8866158.1	Solirubrobacterales bacterium	-	-	NO_SP	1.000055	0.000011	0.000000	0.000000	0.000000	0.000000	-	Protein does not contain a CCBD within the first 150 amino acids	0.000000000007492	false	0.0309230393180255	0.0186937680180115	NO	0.000	0.253	0.162	0.494	0.487	no	-	0.494	Pred.
WP_105070161.1	Nonlabens arenilitoris	+	ambiguous	NO_SP	1.000046	0.000001	0.000000	0.000000	0.000000	0.000000	-	Protein does not contain a CCBD within the first 150 amino acids	0.000023812508037	false	-1.90896896098582	-1.64632964487004	NO	0.000	0.444	0.246	0.930	0.441	yes	IV	0.930	Pred.
PPK94494.1	Nonlabens xylanidelens	+	ambiguous	NO_SP	1.000061	0.000001	0.000000	0.000000	0.000000	0.000000	-	Protein does not contain a CCBD within the first 150 amino acids	0.984792804915017	false	-1.05664741486018	-0.771146105270414	NO	0.000	0.379	0.308	0.949	0.335	yes	IV	0.949	Pred.
WP_104515807.1	Nonlabens xylanidelens	+	ambiguous	NO_SP	1.000072	0.000001	0.000000	0.000000	0.000000	0.000000	-	Protein does not contain a CCBD within the first 150 amino acids	0.653635696719268	false	-1.05664741486018	-0.771146105270414	NO	0.000	0.328	0.308	0.928	0.340	yes	IV	0.928	Pred.
WP_204924563.1	Micromonospora sp. MMS20-R1-14	-	-	NO_SP	1.000048	0.000005	0.000000	0.000000	0.000000	0.000000	-	Protein does not contain a CCBD within the first 150 amino acids	0.000074917616897	false	-1.34117298780071	-1.69073895284826	NO	0.009	0.339	0.149	0.386	0.359	no	-	0.386	Pred.
MBA3264007.1	Thermoleophilaceae bacterium	-	-	NO_SP	1.000058	0.000007	0.000000	0.000000	0.000000	0.000000	-	Protein does not contain a CCBD within the first 150 amino acids	0.999845446545058	false	-0.488454799059931	-0.326922038972382	NO	0.000	0.282	0.209	0.373	0.346	no	-	0.373	Pred.
NIN70042.1	Anaerolineae bacterium	-	-	NO_SP	1.000034	0.000000	0.000000	0.000000	0.000000	0.000000	-	Protein does not contain a CCBD within the first 150 amino acids	0.049527714568580	false	-1.59884120367148	-1.38736270181414	NO	0.000	0.195	0.116	0.438	0.180	no	-	0.438	Pred.
WP_124979603.1	Nonlabens xiamenensis	+	ambiguous	NO_SP	1.000064	0.000000	0.000000	0.000000	0.000000	0.000000	-	Protein does not contain a CCBD within the first 150 amino acids	0.999789915289271	false	-1.64181003710552	-1.44749184084456	NO	0.000	0.270	0.184	0.903	0.274	yes	IV	0.903	Pred.
WP_182804610.1	Lacibacter sp. S13-6-6	+	ambiguous	NO_SP	1.000052	0.000000	0.000000	0.000000	0.000000	0.000000	-	Protein does not contain a CCBD within the first 150 amino acids	0.999947453349857	true	-0.36686249515792	-0.607709952027594	NO	0.000	0.426	0.186	0.928	0.357	yes	IV	0.928	Pred.
MBA4197934.1	Chitinophaga sp.	+	ambiguous	NO_SP	1.000063	0.000000	0.000000	0.000000	0.000000	0.000000	-	Protein does not contain a CCBD within the first 150 amino acids	0.000000000036698	false	-0.186273313912928	0.044928860335345	NO	0.000	0.134	0.169	0.928	0.279	yes	IV	0.928	Pred.
WP_107155504.1	Micromonospora sp. RP3T	-	-	NO_SP	1.000019	0.000002	0.000000	0.000000	0.000000	0.000000	-	Protein does not contain a CCBD within the first 150 amino acids	0.021833840035193	false	-0.987616156131856	-1.08356841049135	NO	0.000	0.366	0.173	0.401	0.323	no	-	0.401	Pred.
MBN8912739.1	Hyphomicrobiales bacterium	+	III	NO_SP	0.999975	0.000065	0.000001	0.000000	0.000000	0.000000	-	Protein does not contain a CCBD within the first 150 amino acids	1.000000000000000	true	0.286780840082629	-0.16324300967236	NO	0.000	0.253	0.363	0.403	0.160	no	-	0.403	Pred.
MBN1277826.1	Deltaproteobacteria bacterium	-	-	NO_SP	1.000079	0.000000	0.000000	0.000000	0.000000	0.000000	-	Protein does not contain a CCBD within the first 150 amino acids	0.014806533947274	false	-1.31331824410686	-1.59523488379383	NO	0.000	0.195	0.002	0.387	0.132	no	-	0.387	Pred.
WP_145818705.1	Micromonospora sagamiensis	-	-	NO_SP	1.000033	0.000016	0.000000	0.000000	0.000000	0.000000	-	Protein does not contain a CCBD within the first 150 amino acids	0.689541362984566	false	-1.12137098997689	-1.45665685291466	NO	0.000	0.296	0.124	0.396	0.258	no	-	0.396	Pred.
WP_105983865.1	Nonlabens agnitus	+	ambiguous	NO_SP	1.000043	0.000000	0.000000	0.000000	0.000000	0.000000	-	Protein does not contain a CCBD within the first 150 amino acids	0.000605896129766	false	-0.630139436458266	-0.712171828480564	NO	0.000	0.280	0.132	0.928	0.327	yes	IV	0.928	Pred.
WP_181568054.1	Micromonospora sp. 28ISP2-46	-	-	NO_SP	1.000051	0.000004	0.000000	0.000000	0.000000	0.000000	-	Protein does not contain a CCBD within the first 150 amino acids	0.101373181193952	false	-0.786099685505994	-0.944166890300353	NO	0.001	0.381	0.141	0.325	0.307	no	-	0.381	Pred.
HHE75078.1	Desulfobacteraceae bacterium	+	III	NO_SP	1.000054	0.000000	0.000000	0.000000	0.000000	0.000000	-	Protein does not contain a CCBD within the first 150 amino acids	0.999999504936333	true	-0.911709441917447	-1.03700384593772	NO	0.000	0.236	0.154	0.369	0.232	no	-	0.369	Pred.
MBP93352.1	Flavobacteriaceae bacterium	+	ambiguous	NO_SP	1.000030	0.000000	0.000000	0.000000	0.000000	0.000000	-	Protein does not contain a CCBD within the first 150 amino acids	0.000080180927609	false	-0.0734114807777093	-0.816624414576469	NO	0.000	0.389	0.150	0.949	0.184	yes	IV	0.949	Pred.
WP_145833079.1	Micromonospora echinospora	-	-	NO_SP	1.000050	0.000017	0.000000	0.000000	0.000000	0.000000	-	Protein does not contain a CCBD within the first 150 amino acids	0.400286537528827	false	-0.90260834852884	-1.24237760017466	NO	0.000	0.299	0.124	0.410	0.399	no	-	0.410	Pred.
MBI1885568.1	Chloroflexi bacterium	-	-	NO_SP	1.000072	0.000000	0.000000	0.000000	0.000000	0.000000	-	Protein does not contain a CCBD within the first 150 amino acids	0.967406494258897	false	-0.575882762587129	-0.548667713786551	NO	0.000	0.238	0.154	0.438	0.330	no	-	0.438	Pred.
WP_200215157.1	Micromonospora veneta	-	-	NO_SP	1.000037	0.000002	0.000000	0.000000	0.000000	0.000000	-	Protein does not contain a CCBD within the first 150 amino acids	0.004704881207884	false	-0.777566164090079	-1.27792457899285	NO	0.000	0.370	0.277	0.467	0.415	no	-	0.467	Pred.
NCF63887.1	Gammaproteobacteria bacterium	+	III	NO_SP	1.000063	0.000000	0.000000	0.000000	0.000000	0.000000	-	Protein does not contain a CCBD within the first 150 amino acids	1.000000000000000	true	-1.10280702769739	-1.22751547574681	NO	0.000	0.200	0.179	0.438	0.299	no	-	0.438	Pred.
PYT53461.1	Acidobacteria bacterium	-	-	NO_SP	1.000052	0.000000	0.000000	0.000000	0.000000	0.000000	-	Protein does not contain a CCBD within the first 150 amino acids	0.000000026309296	false	-0.670184074141458	-1.36295544189595	NO	0.000	0.212	0.296	0.340	0.149	no	-	0.340	Pred.
WP_089014843.1	Micromonospora inositola	-	-	NO_SP	1.000029	0.000003	0.000000	0.000000	0.000000	0.000000	-	Protein does not contain a CCBD within the first 150 amino acids	0.000000081763775	false	-0.888905204866946	-1.00217092326945	NO	0.000	0.365	0.188	0.355	0.329	no	-	0.365	Pred.
MBL6606534.1	Flavobacteriaceae bacterium	+	ambiguous	NO_SP	1.000048	0.000000	0.000000	0.000000	0.000000	0.000000	-	Protein does not contain a CCBD within the first 150 amino acids	0.999952780587569	true	-0.602087354092715	-0.179532520431645	NO	0.000	0.205	0.116	0.619	0.217	yes	IV	0.619	Pred.
WP_101409519.1	Micromonospora sp. CNZ309	-	-	NO_SP	1.000008	0.000029	0.000000	0.000000	0.000000	0.000000	-	Protein does not contain a CCBD within the first 150 amino acids	0.043945609982682	false	-0.930650578141388	-1.51420558101977	NO	0.000	0.335	0.290	0.386	0.421	no	-	0.421	Pred.
MBA3383650.1	Actinobacteria bacterium	-	-	NO_SP	1.000047	0.000000	0.000000	0.000000	0.000000	0.000000	-	Protein does not contain a CCBD within the first 150 amino acids	0.000000000017621	false	0.0821527050440773	0.127555161775699	NO	0.000	0.262	0.154	0.312	0.185	no	-	0.312	Pred.
WP_184656586.1	Pedobacter cryoconitis	+	ambiguous	NO_SP	1.000071	0.000000	0.000000	0.000000	0.000000	0.000000	-	Protein does not contain a CCBD within the first 150 amino acids	0.000000009399323	false	0.341788968828398	-0.200356491340875	NO	0.000	0.250	0.224	0.879	0.258	yes	IV	0.879	Pred.
WP_183883210.1	Pedobacter cryoconitis	+	ambiguous	NO_SP	1.000071	0.000000	0.000000	0.000000	0.000000	0.000000	-	Protein does not contain a CCBD within the first 150 amino acids	0.000000009399323	false	0.314964261109157	-0.247082769684681	NO	0.000	0.250	0.224	0.859	0.251	yes	IV	0.859	Pred.
MBI3934095.1	Acidobacteria bacterium	-	-	NO_SP	1.000066	0.000000	0.000000	0.000000	0.000000	0.000000	-	Protein does not contain a CCBD within the first 150 amino acids	0.000000743532939	false	-1.27242017285352	-1.11521704709381	NO	0.000	0.239	0.065	0.373	0.238	no	-	0.373	Pred.
NNL03942.1	Xanthomonadales bacterium	-	-	NO_SP	1.000047	0.000000	0.000000	0.000000	0.000000	0.000000	-	Protein does not contain a CCBD within the first 150 amino acids	0.000000000002890	false	-1.07775715495677	-0.890490830530497	NO	0.000	0.242	0.116	0.356	0.183	no	-	0.356	Pred.
NNJ78316.1	Xanthomonadales bacterium	-	-	NO_SP	1.000053	0.000000	0.000000	0.000000	0.000000	0.000000	-	Protein does not contain a CCBD within the first 150 amino acids	0.000000000000012	false	-1.07775715495677	-0.890490830530497	NO	0.000	0.202	0.177	0.356	0.215	no	-	0.356	Pred.
WP_104112534.1	Micromonospora chalcea	-	-	NO_SP	1.000056	0.000001	0.000000	0.000000	0.000000	0.000000	-	Protein does not contain a CCBD within the first 150 amino acids	0.021833840035193	false	-0.671654670979412	-0.868380351387635	NO	0.000	0.321	0.223	0.347	0.347	no	-	0.347	Pred.
WP_130334958.1	Micromonospora kangleipakensis	-	-	NO_SP	1.000041	0.000001	0.000000	0.000000	0.000000	0.000000	-	Protein does not contain a CCBD within the first 150 amino acids	0.002609291532766	false	-0.797644923066475	-1.0617603276098	NO	0.000	0.349	0.269	0.467	0.371	no	-	0.467	Pred.
WP_091609467.1	Micromonospora mirobrigensis	-	-	NO_SP	1.000004	0.000031	0.000001	0.000000	0.000000	0.000000	-	Protein does not contain a CCBD within the first 150 amino acids	0.351335423103923	false	-0.423984979553568	-0.817933781836229	NO	0.000	0.317	0.126	0.396	0.284	no	-	0.396	Pred.
WP_107266621.1	Plantactinospora sp. BC1	+	III	NO_SP	1.000046	0.000018	0.000000	0.000000	0.000000	0.000000	-	Protein does not contain a CCBD within the first 150 amino acids	1.000000000000000	true	-1.22158526012505	-1.68027930287335	NO	0.009	0.489	0.211	0.451	0.472	no	-	0.489	Pred.
WP_088984751.1	Micromonospora echinospora	-	-	NO_SP	1.000022	0.000016	0.000000	0.000000	0.000000	0.000000	-	Protein does not contain a CCBD within the first 150 amino acids	0.400286537528827	false	-0.782393271939463	-1.22568766136261	NO	0.000	0.325	0.124	0.373	0.213	no	-	0.373	Pred.
WP_043324535.1	unclassified Micromonospora	-	-	NO_SP	1.000056	0.000001	0.000000	0.000000	0.000000	0.000000	-	Protein does not contain a CCBD within the first 150 amino acids	0.021833840035193	false	-0.671654670979412	-0.868380351387635	NO	0.000	0.289	0.223	0.410	0.283	no	-	0.410	Pred.
WP_064446154.1	Micromonospora sp. NBRC 110037	-	-	NO_SP	1.000056	0.000001	0.000000	0.000000	0.000000	0.000000	-	Protein does not contain a CCBD within the first 150 amino acids	0.021833840035193	false	-0.671654670979412	-0.868380351387635	NO	0.000	0.333	0.223	0.347	0.283	no	-	0.347	Pred.
NHO81101.1	Micromonospora sp. CMU55-4	-	-	NO_SP	1.000056	0.000001	0.000000	0.000000	0.000000	0.000000	-	Protein does not contain a CCBD within the first 150 amino acids	0.021833840035193	false	-0.708674012878121	-1.09501157045542	NO	0.000	0.333	0.149	0.347	0.381	no	-	0.381	Pred.
WP_041495987.1	Nonlabens marinus	+	ambiguous	NO_SP	1.000053	0.000000	0.000000	0.000000	0.000000	0.000000	-	Protein does not contain a CCBD within the first 150 amino acids	0.153728570812873	false	-0.963545580839197	-0.796897348277614	NO	0.000	0.217	0.135	0.930	0.292	yes	IV	0.930	Pred.
OQB33770.1	Candidatus Hydrogenedentes bacterium ADurb.Bin170	+	ambiguous	NO_SP	1.000035	0.000000	0.000000	0.000000	0.000000	0.000000	-	Protein does not contain a CCBD within the first 150 amino acids	0.007832040490147	false	-1.82797293488638	-2.06392392138211	NO	0.000	0.195	0.180	0.615	0.195	yes	IV	0.615	Pred.
WP_107259257.1	Plantactinospora sp. BB1	+	ambiguous	NO_SP	1.000039	0.000005	0.000000	0.000000	0.000000	0.000000	-	Protein does not contain a CCBD within the first 150 amino acids	1.000000000000000	true	-1.22158526012505	-1.68027930287335	NO	0.009	0.456	0.306	0.445	0.539	yes	VI	0.539	Pred.
WP_174537429.1	Micromonospora chalcea	-	-	NO_SP	1.000058	0.000001	0.000000	0.000000	0.000000	0.000000	-	Protein does not contain a CCBD within the first 150 amino acids	0.000058770760455	false	-0.732582380620332	-0.872213802526632	NO	0.001	0.305	0.178	0.410	0.347	no	-	0.410	Pred.
MBA2342087.1	Thermoleophilaceae bacterium	-	-	NO_SP	1.000047	0.000006	0.000000	0.000000	0.000000	0.000000	-	Protein does not contain a CCBD within the first 150 amino acids	0.998015014382832	false	-0.863757975559794	-0.372041851045252	NO	0.000	0.238	0.188	0.414	0.311	no	-	0.414	Pred.
WP_205796657.1	Micromonospora sp. CMU55-4	+	III	NO_SP	0.998944	0.001064	0.000024	0.000002	0.000001	0.000003	-	Protein does not contain a CCBD within the first 150 amino acids	1.000000000000000	true	-0.708674012878121	-1.09501157045542	NO	0.000	0.280	0.276	0.334	0.434	no	-	0.434	Pred.
WP_187693421.1	Micromonospora chalcea	-	-	NO_SP	1.000056	0.000001	0.000000	0.000000	0.000000	0.000000	-	Protein does not contain a CCBD within the first 150 amino acids	0.021833840035193	false	-0.671654670979412	-0.868380351387635	NO	0.000	0.333	0.223	0.410	0.304	no	-	0.410	Pred.
GFJ94755.1	Phytohabitans rumicis	-	-	NO_SP	0.999807	0.000219	0.000006	0.000000	0.000000	0.000000	-	Protein does not contain a CCBD within the first 150 amino acids	0.000000000000070	false	-0.146245597156197	-0.521846784947015	NO	0.000	0.363	0.148	0.355	0.357	no	-	0.363	Pred.
MSO40657.1	Solirubrobacterales bacterium	-	-	NO_SP	1.000061	0.000000	0.000000	0.000000	0.000000	0.000000	-	Protein does not contain a CCBD within the first 150 amino acids	0.000022046304452	false	-0.406607469423643	-0.383526184489148	NO	0.000	0.244	0.212	0.454	0.264	no	-	0.454	Pred.
WP_099161295.1	Micromonospora sp. WMMA2032	-	-	NO_SP	1.000053	0.000021	0.000001	0.000000	0.000000	0.000000	-	Protein does not contain a CCBD within the first 150 amino acids	0.048240799464242	false	-0.543152570375203	-0.664057380197292	NO	0.001	0.395	0.168	0.312	0.384	no	-	0.395	Pred.
HGT40068.1	Schlesneria paludicola	-	-	NO_SP	1.000067	0.000002	0.000000	0.000000	0.000000	0.000000	-	Protein does not contain a CCBD within the first 150 amino acids	0.000000000111856	false	-1.08819532988915	-1.41138192044836	NO	0.000	0.278	0.223	0.472	0.189	no	-	0.472	Pred.
WP_132238022.1	Micromonospora sp. CNZ303	-	-	NO_SP	0.999962	0.000076	0.000000	0.000000	0.000000	0.000000	-	Protein does not contain a CCBD within the first 150 amino acids	0.006588466413508	false	-0.927975515709739	-1.48261848964453	NO	0.000	0.390	0.319	0.395	0.329	no	-	0.395	Pred.
WP_026768841.1	Asinibacterium sp. OR53	-	-	NO_SP	1.000044	0.000000	0.000000	0.000000	0.000000	0.000000	-	Protein does not contain a CCBD within the first 150 amino acids	0.000000000501816	false	-0.973771229049481	-0.925247999174233	NO	0.000	0.273	0.116	0.465	0.246	no	-	0.465	Pred.
WP_111134680.1	Micromonospora deserti	-	-	NO_SP	0.999773	0.000267	0.000004	0.000000	0.000000	0.000000	-	Protein does not contain a CCBD within the first 150 amino acids	0.013392606900997	false	-1.11460345200181	-1.7184077808639	NO	0.000	0.351	0.189	0.467	0.345	no	-	0.467	Pred.
WP_151456519.1	Micromonospora sp. AMSO12t	-	-	NO_SP	0.999844	0.000189	0.000002	0.000000	0.000000	0.000000	-	Protein does not contain a CCBD within the first 150 amino acids	0.043945609982682	false	-0.76837007403439	-1.22861847947156	NO	0.000	0.379	0.291	0.418	0.361	no	-	0.418	Pred.
MBN8871170.1	Solirubrobacterales bacterium	-	-	NO_SP	1.000033	0.000009	0.000000	0.000000	0.000000	0.000000	-	Protein does not contain a CCBD within the first 150 amino acids	0.000000000006516	false	-0.0298159854594682	-0.296070323076338	NO	0.000	0.234	0.280	0.436	0.561	yes	VI	0.561	Pred.
WP_101366158.1	Plantactinospora sp. CNZ320	+	III	NO_SP	1.000055	0.000002	0.000000	0.000000	0.000000	0.000000	-	Protein does not contain a CCBD within the first 150 amino acids	1.000000000000000	true	-0.662402827040338	-1.21856893662055	NO	0.009	0.446	0.258	0.418	0.493	no	-	0.493	Pred.
TBH76465.1	Aquirufa nivalisilvae	+	ambiguous	NO_SP	1.000076	0.000000	0.000000	0.000000	0.000000	0.000000	-	Protein does not contain a CCBD within the first 150 amino acids	0.000000000067503	false	-0.158248871277312	0.292382491626742	NO	0.000	0.292	0.057	0.879	0.225	yes	IV	0.879	Pred.
WP_091631339.1	Micromonospora peucetia	-	-	NO_SP	1.000027	0.000005	0.000000	0.000000	0.000000	0.000000	-	Protein does not contain a CCBD within the first 150 amino acids	0.115050494114878	false	-0.789354378518241	-1.26304293849118	NO	0.000	0.347	0.209	0.395	0.372	no	-	0.395	Pred.
MBA3305850.1	Thermoleophilaceae bacterium	-	-	NO_SP	1.000058	0.000000	0.000000	0.000000	0.000000	0.000000	-	Protein does not contain a CCBD within the first 150 amino acids	0.000000474051009	false	-0.423369619478094	-0.872897595198322	NO	0.000	0.262	0.190	0.410	0.317	no	-	0.410	Pred.
WP_069089841.1	Micromonospora	-	-	NO_SP	1.000056	0.000001	0.000000	0.000000	0.000000	0.000000	-	Protein does not contain a CCBD within the first 150 amino acids	0.021833840035193	false	-0.803474737115942	-1.11684901731148	NO	0.001	0.333	0.223	0.347	0.309	no	-	0.347	Pred.
WP_113973776.1	Micromonospora sp. LHW51205	-	-	NO_SP	1.000056	0.000001	0.000000	0.000000	0.000000	0.000000	-	Protein does not contain a CCBD within the first 150 amino acids	0.021833840035193	false	-0.803474737115942	-1.11684901731148	NO	0.001	0.289	0.208	0.410	0.351	no	-	0.410	Pred.
WP_089000678.1	Micromonospora echinofusca	-	-	NO_SP	1.000049	0.000015	0.000000	0.000000	0.000000	0.000000	-	Protein does not contain a CCBD within the first 150 amino acids	0.990772055754499	false	-0.930650578141388	-1.51420558101977	NO	0.000	0.379	0.326	0.410	0.371	no	-	0.410	Pred.
WP_091640380.1	Micromonospora pallida	-	-	NO_SP	1.000031	0.000002	0.000000	0.000000	0.000000	0.000000	-	Protein does not contain a CCBD within the first 150 amino acids	0.945314119578597	false	-1.14308548213263	-1.48516676739437	NO	0.000	0.382	0.148	0.312	0.264	no	-	0.382	Pred.
WP_109804332.1	Micromonospora sp. 4G51	-	-	NO_SP	1.000037	0.000005	0.000000	0.000000	0.000000	0.000000	-	Protein does not contain a CCBD within the first 150 amino acids	0.000886255446213	false	-0.974592852817456	-1.27059896122677	NO	0.001	0.406	0.169	0.418	0.416	no	-	0.418	Pred.
WP_203865955.1	Plantactinospora endophytica	+	ambiguous	NO_SP	1.000026	0.000011	0.000000	0.000000	0.000000	0.000000	-	Protein does not contain a CCBD within the first 150 amino acids	1.000000000000000	true	-0.735484386960777	-1.17149057188021	NO	0.009	0.445	0.318	0.467	0.613	yes	VI	0.613	Pred.
WP_030504293.1	Micromonospora purpureochromogenes	-	-	NO_SP	1.000056	0.000001	0.000000	0.000000	0.000000	0.000000	-	Protein does not contain a CCBD within the first 150 amino acids	0.021833840035193	false	-0.674746572160928	-0.815036924484706	NO	0.000	0.321	0.155	0.347	0.305	no	-	0.347	Pred.
TYC22303.1	Micromonospora sp. MP36	-	-	NO_SP	0.999968	0.000083	0.000001	0.000000	0.000000	0.000000	-	Protein does not contain a CCBD within the first 150 amino acids	0.156069060796417	false	-0.903936758385366	-1.05402751470775	NO	0.000	0.441	0.174	0.410	0.379	no	-	0.441	Pred.
SDW76554.1	Hydrobacter penzbergensis	+	ambiguous	NO_SP	1.000044	0.000000	0.000000	0.000000	0.000000	0.000000	-	Protein does not contain a CCBD within the first 150 amino acids	0.000000000501816	false	-1.04763484940964	-1.04156338297961	NO	0.000	0.273	0.116	0.503	0.185	yes	IV	0.503	Pred.
WP_187413616.1	Micromonospora sp. MP36	-	-	NO_SP	0.999933	0.000110	0.000001	0.000000	0.000000	0.000000	-	Protein does not contain a CCBD within the first 150 amino acids	0.995997963988206	false	-0.903936758385366	-1.05402751470775	NO	0.000	0.441	0.204	0.395	0.256	no	-	0.441	Pred.
WP_073829748.1	Micromonospora sp. TSRI0369	-	-	NO_SP	1.000045	0.000001	0.000000	0.000000	0.000000	0.000000	-	Protein does not contain a CCBD within the first 150 amino acids	0.021833840035193	false	-0.671654670979412	-0.868380351387635	NO	0.000	0.332	0.149	0.418	0.351	no	-	0.418	Pred.
WP_132184590.1	Micromonospora sp. KC606	-	-	NO_SP	1.000080	0.000000	0.000000	0.000000	0.000000	0.000000	-	Protein does not contain a CCBD within the first 150 amino acids	0.950837741526092	false	-0.744916593318874	-1.23905555145599	NO	0.000	0.378	0.183	0.418	0.414	no	-	0.418	Pred.
WP_131306663.1	Micromonospora zingiberis	-	-	NO_SP	0.998948	0.001082	0.000008	0.000002	0.000001	0.000002	-	Protein does not contain a CCBD within the first 150 amino acids	0.999844218475265	false	-0.523778368230603	-0.817992835702655	NO	0.000	0.379	0.334	0.396	0.425	no	-	0.425	Pred.
MBA2580962.1	Thermoleophilaceae bacterium	-	-	NO_SP	1.000046	0.000002	0.000000	0.000000	0.000000	0.000000	-	Protein does not contain a CCBD within the first 150 amino acids	0.000000000021349	false	-1.50200019677327	-1.8037918704223	NO	0.000	0.375	0.240	0.410	0.502	yes	VI	0.502	Pred.
MBI2069049.1	Elusimicrobia bacterium	-	-	NO_SP	1.000073	0.000000	0.000000	0.000000	0.000000	0.000000	-	Protein does not contain a CCBD within the first 150 amino acids	0.000000004851077	false	-1.03771659474774	-1.23595113793465	NO	0.000	0.204	0.116	0.451	0.263	no	-	0.451	Pred.
WP_091462546.1	Micromonospora inyonensis	-	-	NO_SP	1.000044	0.000012	0.000000	0.000000	0.000000	0.000000	-	Protein does not contain a CCBD within the first 150 amino acids	0.000302545395425	false	-0.996382716894679	-1.35790353348325	NO	0.000	0.388	0.234	0.410	0.326	no	-	0.410	Pred.
WP_204291675.1	Micromonospora gifhornensis	+	III	NO_SP	1.000037	0.000043	0.000000	0.000000	0.000000	0.000000	-	Protein does not contain a CCBD within the first 150 amino acids	0.999999999998716	true	-0.534448402056913	-0.90303998527474	NO	0.000	0.379	0.315	0.355	0.426	no	-	0.426	Pred.
EJN13307.1	Bradyrhizobium sp. YR681	-	-	NO_SP	1.000039	0.000000	0.000000	0.000000	0.000000	0.000000	-	Protein does not contain a CCBD within the first 150 amino acids	0.001883349005956	false	-1.15687779019309	-1.18508298112395	NO	0.000	0.238	0.219	0.433	0.320	no	-	0.433	Pred.
MBA2630625.1	Thermoleophilaceae bacterium	-	-	NO_SP	1.000018	0.000034	0.000000	0.000000	0.000000	0.000000	-	Protein does not contain a CCBD within the first 150 amino acids	0.738398612874132	false	-0.857842368313623	-1.06433197192774	NO	0.040	0.267	0.154	0.395	0.291	no	-	0.395	Pred.
WP_088971243.1	Micromonospora siamensis	-	-	NO_SP	1.000037	0.000014	0.000001	0.000000	0.000000	0.000000	-	Protein does not contain a CCBD within the first 150 amino acids	0.697263680318573	false	-0.822421030400421	-1.1912803569061	NO	0.000	0.322	0.095	0.266	0.255	no	-	0.322	Pred.
WP_117667661.1	Micromonospora sp. MW-13	-	-	NO_SP	1.000033	0.000001	0.000000	0.000000	0.000000	0.000000	-	Protein does not contain a CCBD within the first 150 amino acids	0.476102127359465	false	-0.717416094777767	-1.25072579115197	NO	0.000	0.373	0.265	0.355	0.399	no	-	0.399	Pred.
WP_121162842.1	Micromonospora pisi	-	-	NO_SP	1.000066	0.000002	0.000000	0.000000	0.000000	0.000000	-	Protein does not contain a CCBD within the first 150 amino acids	0.876599999449983	false	-1.0123203811098	-1.1401522271273	NO	0.000	0.387	0.238	0.292	0.483	no	-	0.483	Pred.
GIJ16700.1	Micromonospora gifhornensis	+	ambiguous	NO_SP	0.999251	0.000776	0.000005	0.000001	0.000001	0.000001	-	Protein does not contain a CCBD within the first 150 amino acids	1.000000000000000	true	-0.534448402056913	-0.90303998527474	NO	0.000	0.443	0.553	0.396	0.574	yes	VI	0.574	Pred.
WP_067312983.1	Micromonospora rifamycinica	-	-	NO_SP	1.000060	0.000008	0.000000	0.000000	0.000000	0.000000	-	Protein does not contain a CCBD within the first 150 amino acids	0.000287345890002	false	-1.18057822069533	-1.49401409724337	NO	0.000	0.339	0.178	0.396	0.272	no	-	0.396	Pred.
RJQ27171.1	Candidatus Parcubacteria bacterium	+	III	NO_SP	1.000059	0.000000	0.000000	0.000000	0.000000	0.000000	-	Protein does not contain a CCBD within the first 150 amino acids	0.999999999999878	true	-0.440199228654327	-0.693989959716633	NO	0.000	0.220	0.116	0.409	0.140	no	-	0.409	Pred.
WP_126711107.1	Verrucosispora sp. FIM060022	-	-	NO_SP	0.999982	0.000068	0.000000	0.000000	0.000000	0.000000	-	Protein does not contain a CCBD within the first 150 amino acids	0.979430592586748	false	-0.561736754977788	-0.8974532866409	NO	0.000	0.379	0.315	0.410	0.426	no	-	0.426	Pred.
MBC8459030.1	Deltaproteobacteria bacterium	-	-	NO_SP	1.000072	0.000000	0.000000	0.000000	0.000000	0.000000	-	Protein does not contain a CCBD within the first 150 amino acids	0.999440680901270	false	-0.86139844119042	-0.671436867785976	NO	0.000	0.227	0.116	0.433	0.135	no	-	0.433	Pred.
WP_158309514.1	Micromonospora maris	-	-	NO_SP	0.999982	0.000068	0.000000	0.000000	0.000000	0.000000	-	Protein does not contain a CCBD within the first 150 amino acids	0.979430592586748	false	-0.578765155778358	-0.934394481521532	NO	0.000	0.379	0.335	0.410	0.459	no	-	0.459	Pred.
RPI52875.1	Acidobacteria bacterium	-	-	NO_SP	1.000008	0.000027	0.000001	0.000000	0.000000	0.000000	-	Protein does not contain a CCBD within the first 150 amino acids	0.000000000024646	false	-1.13853397449907	-0.64922694642508	NO	0.000	0.276	0.154	0.491	0.243	no	-	0.491	Pred.
WP_194823290.1	Micromonospora sp. S-DT3-3-22	-	-	NO_SP	1.000029	0.000004	0.000000	0.000000	0.000000	0.000000	-	Protein does not contain a CCBD within the first 150 amino acids	0.000074917616897	false	-0.884539884096477	-1.3391605713593	NO	0.000	0.426	0.219	0.395	0.311	no	-	0.426	Pred.
WP_145920364.1	Micromonospora sp. HM134	-	-	NO_SP	1.000029	0.000004	0.000000	0.000000	0.000000	0.000000	-	Protein does not contain a CCBD within the first 150 amino acids	0.000074917616897	false	-0.884539884096477	-1.3391605713593	NO	0.000	0.382	0.160	0.395	0.311	no	-	0.395	Pred.
AEB45772.1	Micromonospora maris AB-18-032	+	III	NO_SP	0.997884	0.002135	0.000015	0.000003	0.000002	0.000003	-	Protein does not contain a CCBD within the first 150 amino acids	0.999999999992811	true	-0.578765155778358	-0.934394481521532	NO	0.000	0.399	0.587	0.396	0.451	yes	III	0.587	Pred.
WP_192769546.1	Plantactinospora soyae	+	III	NO_SP	1.000028	0.000002	0.000000	0.000000	0.000000	0.000000	-	Protein does not contain a CCBD within the first 150 amino acids	1.000000000000000	true	-0.977421465366434	-1.35305255199371	NO	0.000	0.430	0.360	0.467	0.486	no	-	0.486	Pred.
NBT87847.1	Flavobacteriaceae bacterium	+	ambiguous	NO_SP	1.000056	0.000000	0.000000	0.000000	0.000000	0.000000	-	Protein does not contain a CCBD within the first 150 amino acids	0.999999905525515	true	-0.957226675941909	-0.528769026858088	NO	0.000	0.238	0.116	0.709	0.166	yes	IV	0.709	Pred.
MAP13120.1	Gammaproteobacteria bacterium	-	-	NO_SP	1.000062	0.000000	0.000000	0.000000	0.000000	0.000000	-	Protein does not contain a CCBD within the first 150 amino acids	0.110687537285933	false	-1.49748460951373	-1.53643638921414	NO	0.000	0.353	0.168	0.433	0.388	no	-	0.433	Pred.
WP_145752503.1	Micromonospora sp. CNZ296	-	-	NO_SP	1.000034	0.000008	0.000000	0.000000	0.000000	0.000000	-	Protein does not contain a CCBD within the first 150 amino acids	0.048240799464242	false	-0.676680008164067	-0.872888215336553	NO	0.000	0.333	0.149	0.347	0.386	no	-	0.386	Pred.
WP_120570154.1	Micromonospora tulbaghiae	-	-	NO_SP	1.000042	0.000011	0.000001	0.000000	0.000000	0.000000	-	Protein does not contain a CCBD within the first 150 amino acids	0.048240799464242	false	-0.734353368001482	-0.876633016535386	NO	0.001	0.299	0.149	0.373	0.307	no	-	0.373	Pred.
WP_047892230.1	Micromonospora sp. RV43	-	-	NO_SP	1.000044	0.000017	0.000001	0.000000	0.000000	0.000000	-	Protein does not contain a CCBD within the first 150 amino acids	0.048240799464242	false	-0.676680008164067	-0.872888215336553	NO	0.001	0.345	0.130	0.315	0.344	no	-	0.345	Pred.
WP_013286006.1	Micromonospora aurantiaca	-	-	NO_SP	1.000044	0.000017	0.000001	0.000000	0.000000	0.000000	-	Protein does not contain a CCBD within the first 150 amino acids	0.048240799464242	false	-0.66107944827453	-0.861382376098062	NO	0.000	0.305	0.130	0.347	0.366	no	-	0.366	Pred.
WP_071095279.1	Micromonospora sp. WMMB235	-	-	NO_SP	1.000044	0.000017	0.000001	0.000000	0.000000	0.000000	-	Protein does not contain a CCBD within the first 150 amino acids	0.048240799464242	false	-0.676680008164067	-0.872888215336553	NO	0.001	0.305	0.130	0.340	0.358	no	-	0.358	Pred.
WP_135239877.1	Micromonospora sp. CNZ285	-	-	NO_SP	1.000044	0.000017	0.000001	0.000000	0.000000	0.000000	-	Protein does not contain a CCBD within the first 150 amino acids	0.048240799464242	false	-0.786508633440448	-0.977396859800762	NO	0.001	0.305	0.130	0.401	0.428	no	-	0.428	Pred.
WP_187691636.1	Micromonospora aurantiaca	-	-	NO_SP	1.000044	0.000017	0.000001	0.000000	0.000000	0.000000	-	Protein does not contain a CCBD within the first 150 amino acids	0.048240799464242	false	-0.657238461869937	-0.851139862461436	NO	0.001	0.345	0.149	0.347	0.341	no	-	0.347	Pred.
MBM3432982.1	Bacteroidetes bacterium	+	ambiguous	NO_SP	1.000037	0.000000	0.000000	0.000000	0.000000	0.000000	-	Protein does not contain a CCBD within the first 150 amino acids	0.007037151202916	false	-0.678481001858157	-1.2811172937114	NO	0.000	0.208	0.154	0.634	0.202	yes	IV	0.634	Pred.
WP_151012740.1	Micromonospora aurantiaca	-	-	NO_SP	1.000044	0.000017	0.000001	0.000000	0.000000	0.000000	-	Protein does not contain a CCBD within the first 150 amino acids	0.048240799464242	false	-0.66107944827453	-0.861382376098062	NO	0.000	0.333	0.216	0.347	0.351	no	-	0.351	Pred.
MBN8719238.1	Sediminibacterium magnilacihabitans	+	ambiguous	NO_SP	1.000083	0.000000	0.000000	0.000000	0.000000	0.000000	-	Protein does not contain a CCBD within the first 150 amino acids	0.000000000501816	false	-0.811213415985914	-0.783371818750154	NO	0.000	0.280	0.116	0.591	0.279	yes	IV	0.591	Pred.
NNL49993.1	Woeseiaceae bacterium	-	-	NO_SP	1.000065	0.000000	0.000000	0.000000	0.000000	0.000000	-	Protein does not contain a CCBD within the first 150 amino acids	0.000000000003202	false	-1.11991610485146	-1.17735210968047	NO	0.000	0.238	0.115	0.394	0.209	no	-	0.394	Pred.
TBR19263.1	Chitinophagaceae bacterium	+	ambiguous	NO_SP	1.000045	0.000000	0.000000	0.000000	0.000000	0.000000	-	Protein does not contain a CCBD within the first 150 amino acids	0.000000566503798	false	-0.00700076532003879	-0.0984816914278459	NO	0.000	0.449	0.169	0.937	0.260	yes	IV	0.937	Pred.
NNC56403.1	Woeseiaceae bacterium	-	-	NO_SP	1.000065	0.000000	0.000000	0.000000	0.000000	0.000000	-	Protein does not contain a CCBD within the first 150 amino acids	0.000000000003202	false	-1.17419507368798	-1.10344735976013	NO	0.000	0.238	0.115	0.393	0.235	no	-	0.393	Pred.
WP_121686070.1	Micromonospora sp. BL1	-	-	NO_SP	1.000075	0.000008	0.000000	0.000000	0.000000	0.000000	-	Protein does not contain a CCBD within the first 150 amino acids	0.048240799464242	false	-0.657238461869937	-0.851139862461436	NO	0.009	0.345	0.180	0.410	0.389	no	-	0.410	Pred.
MPZ25815.1	Micromonosporaceae bacterium	+	III	NO_SP	1.000041	0.000001	0.000000	0.000000	0.000000	0.000000	-	Protein does not contain a CCBD within the first 150 amino acids	0.999999988191159	true	-0.565887085653389	-0.618239859413044	NO	0.000	0.321	0.129	0.410	0.336	no	-	0.410	Pred.
WP_123110416.1	Micromonospora	-	-	NO_SP	1.000040	0.000014	0.000001	0.000000	0.000000	0.000000	-	Protein does not contain a CCBD within the first 150 amino acids	0.048240799464242	false	-0.66107944827453	-0.861382376098062	NO	0.000	0.292	0.182	0.410	0.351	no	-	0.410	Pred.
MBK8293972.1	Solirubrobacterales bacterium	-	-	NO_SP	1.000091	0.000000	0.000000	0.000000	0.000000	0.000000	-	Protein does not contain a CCBD within the first 150 amino acids	0.000000000000000	false	0.116034263137126	0.3055538830256	NO	0.040	0.218	0.178	0.469	0.268	no	-	0.469	Pred.
WP_013477024.1	Micromonospora sp. L5	-	-	NO_SP	1.000039	0.000017	0.000001	0.000000	0.000000	0.000000	-	Protein does not contain a CCBD within the first 150 amino acids	0.048240799464242	false	-0.657238461869937	-0.851139862461436	NO	0.001	0.345	0.216	0.347	0.385	no	-	0.385	Pred.
WP_194801670.1	Micromonospora sp. ANENR4	-	-	NO_SP	1.000078	0.000001	0.000000	0.000000	0.000000	0.000000	-	Protein does not contain a CCBD within the first 150 amino acids	0.048240799464242	false	-0.706026572946012	-0.896075361599954	NO	0.001	0.345	0.155	0.410	0.375	no	-	0.410	Pred.
WP_114920256.1	Micromonospora aurantiaca	-	-	NO_SP	1.000040	0.000014	0.000001	0.000000	0.000000	0.000000	-	Protein does not contain a CCBD within the first 150 amino acids	0.048240799464242	false	-0.680900081001891	-0.853356133525006	NO	0.000	0.333	0.204	0.410	0.351	no	-	0.410	Pred.
WP_121397902.1	Micromonospora sp. M71_S20	-	-	NO_SP	0.999930	0.000123	0.000001	0.000000	0.000000	0.000000	-	Protein does not contain a CCBD within the first 150 amino acids	0.043945609982682	false	-0.789354378518241	-1.26304293849118	NO	0.000	0.335	0.271	0.395	0.373	no	-	0.395	Pred.
WP_194850108.1	Nonlabens antarcticus	+	ambiguous	NO_SP	1.000053	0.000000	0.000000	0.000000	0.000000	0.000000	-	Protein does not contain a CCBD within the first 150 amino acids	0.000000005594495	false	-0.830388924162713	-0.880708674895002	NO	0.000	0.239	0.216	0.928	0.283	yes	IV	0.928	Pred.
MBA3400110.1	Acidimicrobiia bacterium	-	-	NO_SP	1.000056	0.000000	0.000000	0.000000	0.000000	0.000000	-	Protein does not contain a CCBD within the first 150 amino acids	0.997901899947199	false	-1.19898937607396	-0.282286044210863	NO	0.002	0.431	0.196	0.347	0.288	no	-	0.431	Pred.
WP_091328327.1	Micromonospora aurantiaca	-	-	NO_SP	1.000039	0.000017	0.000001	0.000000	0.000000	0.000000	-	Protein does not contain a CCBD within the first 150 amino acids	0.048240799464242	false	-0.66107944827453	-0.861382376098062	NO	0.001	0.292	0.149	0.355	0.329	no	-	0.355	Pred.
WP_179804536.1	Micromonospora purpureochromogenes	-	-	NO_SP	1.000027	0.000011	0.000000	0.000000	0.000000	0.000000	-	Protein does not contain a CCBD within the first 150 amino acids	0.016622171707652	false	-0.759313497744801	-1.20128475634605	NO	0.000	0.296	0.030	0.355	0.249	no	-	0.355	Pred.
WP_088962426.1	Micromonospora purpureochromogenes	-	-	NO_SP	1.000052	0.000004	0.000000	0.000000	0.000000	0.000000	-	Protein does not contain a CCBD within the first 150 amino acids	0.480380687933005	false	-0.708071593687001	-1.16487893274466	NO	0.000	0.287	0.143	0.355	0.332	no	-	0.355	Pred.
MXW62202.1	Acidimicrobiaceae bacterium	+	III	NO_SP	0.999880	0.000171	0.000001	0.000000	0.000000	0.000000	-	Protein does not contain a CCBD within the first 150 amino acids	1.000000000000000	true	0.0139243238644202	-0.5710654982032	NO	0.000	0.479	0.154	0.467	0.431	no	-	0.479	Pred.
WP_116510593.1	Micromonospora sp. B006	-	-	NO_SP	1.000045	0.000001	0.000000	0.000000	0.000000	0.000000	-	Protein does not contain a CCBD within the first 150 amino acids	0.021833840035193	false	-0.786405151264115	-1.01926781269849	NO	0.000	0.321	0.194	0.333	0.335	no	-	0.335	Pred.
TYB35140.1	Micromonospora sp. AP08	-	-	NO_SP	0.998740	0.001295	0.000007	0.000002	0.000001	0.000002	-	Protein does not contain a CCBD within the first 150 amino acids	0.008261405736620	false	-0.559589061160647	-0.78438185383295	NO	0.000	0.394	0.281	0.410	0.365	no	-	0.410	Pred.
WP_120727935.1	Micromonospora endolithica	-	-	NO_SP	1.000082	0.000003	0.000000	0.000000	0.000000	0.000000	-	Protein does not contain a CCBD within the first 150 amino acids	0.999897937821979	false	-0.747941921874489	-1.28054594760005	NO	0.000	0.379	0.205	0.418	0.339	no	-	0.418	Pred.
WP_145823657.1	Micromonospora sp. CNZ297	+	III	NO_SP	0.999792	0.000239	0.000005	0.000000	0.000000	0.000001	-	Protein does not contain a CCBD within the first 150 amino acids	0.999967889054233	true	-0.686423905511053	-0.924780647161478	NO	0.000	0.305	0.125	0.340	0.391	no	-	0.391	Pred.
TMK59494.1	Actinobacteria bacterium	-	-	NO_SP	1.000045	0.000005	0.000000	0.000000	0.000000	0.000000	-	Protein does not contain a CCBD within the first 150 amino acids	0.000000015919603	false	-0.728270532990317	-0.600333250914806	NO	0.000	0.195	0.288	0.416	0.149	no	-	0.416	Pred.
WP_030274323.1	Micromonospora globosa	-	-	NO_SP	1.000024	0.000020	0.000001	0.000000	0.000000	0.000000	-	Protein does not contain a CCBD within the first 150 amino acids	0.048240799464242	false	-0.66107944827453	-0.861382376098062	NO	0.000	0.292	0.149	0.418	0.305	no	-	0.418	Pred.
NQY98466.1	Henriciella sp.	+	III	NO_SP	1.000041	0.000000	0.000000	0.000000	0.000000	0.000000	-	Protein does not contain a CCBD within the first 150 amino acids	0.999999999948298	true	0.1614801859124	0.197482644983188	NO	0.000	0.374	0.203	0.416	0.391	no	-	0.416	Pred.
WP_091575410.1	Micromonospora sediminicola	-	-	NO_SP	1.000026	0.000016	0.000001	0.000000	0.000000	0.000000	-	Protein does not contain a CCBD within the first 150 amino acids	0.048240799464242	false	-0.528561396000355	-0.681804426507331	NO	0.001	0.400	0.204	0.347	0.366	no	-	0.400	Pred.
WP_187399813.1	Micromonospora sp. AP08	-	-	NO_SP	0.999522	0.000513	0.000002	0.000001	0.000000	0.000001	-	Protein does not contain a CCBD within the first 150 amino acids	0.112109733780619	false	-0.559589061160647	-0.78438185383295	NO	0.000	0.355	0.264	0.410	0.381	no	-	0.410	Pred.
WP_184685642.1	Micromonospora echinospora	-	-	NO_SP	1.000045	0.000001	0.000000	0.000000	0.000000	0.000000	-	Protein does not contain a CCBD within the first 150 amino acids	0.021833840035193	false	-0.890614398830674	-1.04755946320581	NO	0.000	0.321	0.231	0.410	0.314	no	-	0.410	Pred.
MBA3437451.1	Thermoleophilaceae bacterium	+	III	NO_SP	1.000036	0.000000	0.000000	0.000000	0.000000	0.000000	-	Protein does not contain a CCBD within the first 150 amino acids	0.999999999995216	true	-1.04450502946097	-1.29282776758326	NO	0.000	0.256	0.302	0.436	0.370	no	-	0.436	Pred.
WP_098745088.1	Micromonospora sp. WMMA1996	-	-	NO_SP	1.000026	0.000016	0.000001	0.000000	0.000000	0.000000	-	Protein does not contain a CCBD within the first 150 amino acids	0.048240799464242	false	-0.528561396000355	-0.681804426507331	NO	0.001	0.400	0.301	0.400	0.366	no	-	0.400	Pred.
WP_102656406.1	Verrucosispora sp. ts21	-	-	NO_SP	0.999806	0.000241	0.000002	0.000001	0.000000	0.000000	-	Protein does not contain a CCBD within the first 150 amino acids	0.999880648375997	false	-0.595124827421253	-0.975536847849479	NO	0.000	0.350	0.180	0.373	0.373	no	-	0.373	Pred.
SCL52787.1	Micromonospora chersina	-	-	NO_SP	0.998711	0.001281	0.000007	0.000002	0.000001	0.000002	-	Protein does not contain a CCBD within the first 150 amino acids	0.000004057441321	false	-0.59862749660976	-0.834946574749448	NO	0.000	0.351	0.204	0.410	0.344	no	-	0.410	Pred.
WP_007459589.1	Micromonospora lupini	+	III	NO_SP	1.000047	0.000008	0.000000	0.000000	0.000000	0.000000	-	Protein does not contain a CCBD within the first 150 amino acids	0.999999873972054	true	-0.632021859674719	-0.857105088929221	NO	0.000	0.394	0.144	0.418	0.470	no	-	0.470	Pred.
WP_010588065.1	Schlesneria paludicola	-	-	NO_SP	1.000059	0.000000	0.000000	0.000000	0.000000	0.000000	-	Protein does not contain a CCBD within the first 150 amino acids	0.000003395440975	false	-2.08162492222728	-1.94982148971377	NO	0.000	0.256	0.180	0.421	0.248	no	-	0.421	Pred.
MBM2829308.1	Gammaproteobacteria bacterium	+	ambiguous	NO_SP	1.000055	0.000000	0.000000	0.000000	0.000000	0.000000	-	Protein does not contain a CCBD within the first 150 amino acids	0.000052745361611	false	-1.67211393199315	-0.852279198467506	NO	0.000	0.238	0.133	0.800	0.142	yes	IV	0.800	Pred.
WP_130400772.1	Micromonospora violae	+	III	NO_SP	0.999989	0.000056	0.000001	0.000000	0.000000	0.000000	-	Protein does not contain a CCBD within the first 150 amino acids	0.999920311345861	true	-0.586015635924848	-1.00316738085655	NO	0.000	0.442	0.317	0.396	0.425	no	-	0.442	Pred.
WP_203856652.1	Plantactinospora mayteni	+	ambiguous	NO_SP	1.000032	0.000003	0.000000	0.000000	0.000000	0.000000	-	Protein does not contain a CCBD within the first 150 amino acids	1.000000000000000	true	-0.870464460718683	-0.822949496202381	NO	0.009	0.527	0.280	0.467	0.527	yes	VI	0.527	Pred.
WP_167544622.1	Micromonospora chersina	-	-	NO_SP	0.999339	0.000693	0.000003	0.000001	0.000001	0.000001	-	Protein does not contain a CCBD within the first 150 amino acids	0.000087018977498	false	-0.59862749660976	-0.834946574749448	NO	0.000	0.351	0.252	0.347	0.381	no	-	0.381	Pred.
WP_154937672.1	Micromonospora palomenae	-	-	NO_SP	1.000047	0.000003	0.000000	0.000000	0.000000	0.000000	-	Protein does not contain a CCBD within the first 150 amino acids	0.016622171707652	false	-0.695060020064697	-1.04891682465322	NO	0.000	0.330	0.130	0.326	0.376	no	-	0.376	Pred.
WP_089008147.1	Micromonospora viridifaciens	-	-	NO_SP	1.000060	0.000004	0.000000	0.000000	0.000000	0.000000	-	Protein does not contain a CCBD within the first 150 amino acids	0.000000114089671	false	-0.852938387510635	-1.1677184733232	NO	0.000	0.335	0.209	0.373	0.297	no	-	0.373	Pred.
WP_018787271.1	Micromonospora sp. CNB394	-	-	NO_SP	1.000040	0.000005	0.000000	0.000000	0.000000	0.000000	-	Protein does not contain a CCBD within the first 150 amino acids	0.048240799464242	false	-0.676746821781388	-0.958136369276959	NO	0.000	0.345	0.185	0.410	0.363	no	-	0.410	Pred.
WP_124774720.1	Micromonospora inaquosa	+	III	NO_SP	1.000050	0.000003	0.000000	0.000000	0.000000	0.000000	-	Protein does not contain a CCBD within the first 150 amino acids	0.999920311345861	true	-0.385541510489132	-0.555775767844058	NO	0.000	0.314	0.148	0.355	0.344	no	-	0.355	Pred.
KAB1903412.1	Micromonospora sp. AMSO31t	-	-	NO_SP	0.999348	0.000680	0.000004	0.000001	0.000001	0.000001	-	Protein does not contain a CCBD within the first 150 amino acids	0.000004057441321	false	-0.250260160140252	-0.22233420852985	NO	0.000	0.351	0.209	0.347	0.368	no	-	0.368	Pred.
WP_192580045.1	Micromonospora sp. AMSO31t	-	-	NO_SP	0.999851	0.000174	0.000001	0.000000	0.000000	0.000000	-	Protein does not contain a CCBD within the first 150 amino acids	0.000087018977498	false	-0.250260160140252	-0.22233420852985	NO	0.000	0.351	0.214	0.347	0.403	no	-	0.403	Pred.
MBO2499244.1	Acidimicrobiia bacterium	-	-	NO_SP	1.000057	0.000001	0.000000	0.000000	0.000000	0.000000	-	Protein does not contain a CCBD within the first 150 amino acids	0.000360910074073	false	-0.351277042770034	-0.644883786312923	NO	0.000	0.334	0.150	0.401	0.331	no	-	0.401	Pred.
WP_072390197.1	Hyphomicrobium sp. CS1GBMeth3	+	III	NO_SP	0.998420	0.001612	0.000004	0.000003	0.000002	0.000003	-	Protein does not contain a CCBD within the first 150 amino acids	1.000000000000000	true	-0.548612532985779	-0.382662508301506	NO	0.000	0.308	0.389	0.419	0.419	no	-	0.419	Pred.
WP_091106537.1	Micromonospora citrea	-	-	NO_SP	0.998909	0.001136	0.000006	0.000003	0.000001	0.000002	-	Protein does not contain a CCBD within the first 150 amino acids	0.018848225701900	false	-0.687037290574981	-1.27424436209098	NO	0.000	0.398	0.233	0.410	0.363	no	-	0.410	Pred.
WP_091051329.1	Micromonospora marina	-	-	NO_SP	1.000040	0.000005	0.000000	0.000000	0.000000	0.000000	-	Protein does not contain a CCBD within the first 150 amino acids	0.048240799464242	false	-0.686247412107694	-0.985513247556763	NO	0.001	0.333	0.185	0.410	0.373	no	-	0.410	Pred.
NED52475.1	Micromonospora aurantiaca	-	-	NO_SP	1.000022	0.000015	0.000001	0.000000	0.000000	0.000000	-	Protein does not contain a CCBD within the first 150 amino acids	0.048240799464242	false	-0.657238461869937	-0.851139862461436	NO	0.001	0.305	0.141	0.396	0.364	no	-	0.396	Pred.
MBA2537166.1	Actinobacteria bacterium	-	-	NO_SP	1.000042	0.000000	0.000000	0.000000	0.000000	0.000000	-	Protein does not contain a CCBD within the first 150 amino acids	0.000264949069395	false	-0.125337463548463	-0.0809729226577991	NO	0.000	0.280	0.208	0.451	0.389	no	-	0.451	Pred.
MXW76006.1	Acidimicrobiaceae bacterium	-	-	NO_SP	0.999982	0.000072	0.000000	0.000000	0.000000	0.000000	-	Protein does not contain a CCBD within the first 150 amino acids	0.000264949069395	false	-0.125337463548463	-0.0809729226577991	NO	0.000	0.497	0.155	0.333	0.454	no	-	0.497	Pred.
WP_091118001.1	Micromonospora eburnea	-	-	NO_SP	1.000037	0.000003	0.000000	0.000000	0.000000	0.000000	-	Protein does not contain a CCBD within the first 150 amino acids	0.000002978183365	false	-1.21357472444818	-1.40694220741474	NO	0.000	0.335	0.165	0.375	0.332	no	-	0.375	Pred.
MBK5111845.1	Thermoleophilia bacterium	-	-	NO_SP	1.000018	0.000039	0.000000	0.000000	0.000000	0.000000	-	Protein does not contain a CCBD within the first 150 amino acids	0.000000000111062	false	-0.294446357842242	-0.258952773824803	NO	0.040	0.252	0.319	0.463	0.436	no	-	0.463	Pred.
SCF16088.1	Micromonospora chaiyaphumensis	-	-	NO_SP	0.999432	0.000589	0.000005	0.000001	0.000001	0.000001	-	Protein does not contain a CCBD within the first 150 amino acids	0.000028757277802	false	-0.553625539984362	-0.708310170658237	NO	0.000	0.394	0.211	0.386	0.299	no	-	0.394	Pred.
WP_167364308.1	Micromonospora chaiyaphumensis	-	-	NO_SP	0.998667	0.001369	0.000007	0.000001	0.000001	0.000002	-	Protein does not contain a CCBD within the first 150 amino acids	0.012353262863497	false	-0.553625539984362	-0.708310170658237	NO	0.000	0.394	0.204	0.347	0.356	no	-	0.394	Pred.
WP_203222885.1	Micromonospora fiedleri	-	-	NO_SP	0.997809	0.002212	0.000013	0.000005	0.000002	0.000005	-	Protein does not contain a CCBD within the first 150 amino acids	0.000003558629684	false	-0.578765155778358	-0.934394481521532	NO	0.000	0.388	0.262	0.418	0.426	no	-	0.426	Pred.
NES30112.1	Micromonospora terminaliae	-	-	NO_SP	0.999399	0.000627	0.000003	0.000001	0.000001	0.000001	-	Protein does not contain a CCBD within the first 150 amino acids	0.000091546200968	false	-0.451679790251063	-0.785975366817543	NO	0.001	0.372	0.125	0.347	0.363	no	-	0.372	Pred.
WP_171125288.1	unclassified Ruegeria	+	ambiguous	NO_SP	1.000071	0.000000	0.000000	0.000000	0.000000	0.000000	-	Protein does not contain a CCBD within the first 150 amino acids	0.999998885791893	true	-1.46858957342884	-1.25795041743991	NO	0.000	0.238	0.221	0.553	0.209	yes	IV	0.553	Pred.
WP_167537092.1	Micromonospora terminaliae	-	-	NO_SP	0.994807	0.005216	0.000015	0.000006	0.000004	0.000008	-	Protein does not contain a CCBD within the first 150 amino acids	0.038294972335687	false	-0.451679790251063	-0.785975366817543	NO	0.001	0.345	0.195	0.347	0.359	no	-	0.359	Pred.
WP_174531165.1	Micromonospora maritima	-	-	NO_SP	1.000036	0.000008	0.000000	0.000000	0.000000	0.000000	-	Protein does not contain a CCBD within the first 150 amino acids	0.021833840035193	false	-0.680503372785872	-0.863336492345906	NO	0.001	0.381	0.166	0.390	0.301	no	-	0.390	Pred.
GBD10926.1	bacterium HR23	-	-	NO_SP	1.000064	0.000000	0.000000	0.000000	0.000000	0.000000	-	Protein does not contain a CCBD within the first 150 amino acids	0.000000079881529	false	-0.555477971452319	-0.540778646724836	NO	0.000	0.264	0.028	0.396	0.170	no	-	0.396	Pred.
WP_145776093.1	Micromonospora olivasterospora	-	-	NO_SP	1.000046	0.000000	0.000000	0.000000	0.000000	0.000000	-	Protein does not contain a CCBD within the first 150 amino acids	0.000000533531649	false	-0.69825903783229	-1.03524855187901	NO	0.000	0.354	0.139	0.398	0.329	no	-	0.398	Pred.
WP_099846195.1	Verrucosispora sp. CNZ293	-	-	NO_SP	0.999719	0.000315	0.000011	0.000001	0.000000	0.000001	-	Protein does not contain a CCBD within the first 150 amino acids	0.004059909464082	false	-0.314437703785285	0.00125236693154696	NO	0.000	0.369	0.393	0.360	0.315	no	-	0.393	Pred.
MBI4297458.1	Chloroflexi bacterium	-	-	NO_SP	1.000066	0.000000	0.000000	0.000000	0.000000	0.000000	-	Protein does not contain a CCBD within the first 150 amino acids	0.000046625681535	false	-0.131213461817016	0.175473837231767	NO	0.000	0.195	0.144	0.438	0.235	no	-	0.438	Pred.
MBC8114066.1	Candidatus Saccharimonas sp.	-	-	NO_SP	1.000036	0.000000	0.000000	0.000000	0.000000	0.000000	-	Protein does not contain a CCBD within the first 150 amino acids	0.000000000000000	false	-0.899022771342907	-1.24749864711481	NO	0.000	0.195	0.156	0.448	0.188	no	-	0.448	Pred.
WP_196199538.1	Plantactinospora sp. S1510	+	ambiguous	NO_SP	1.000053	0.000000	0.000000	0.000000	0.000000	0.000000	-	Protein does not contain a CCBD within the first 150 amino acids	1.000000000000000	true	-0.687359058690793	-0.709478872647992	NO	0.000	0.373	0.226	0.445	0.504	yes	VI	0.504	Pred.
WP_091058410.1	Micromonospora humi	-	-	NO_SP	1.000049	0.000004	0.000000	0.000000	0.000000	0.000000	-	Protein does not contain a CCBD within the first 150 amino acids	0.021833840035193	false	-0.647280407726752	-0.811872865049494	NO	0.001	0.381	0.226	0.347	0.377	no	-	0.381	Pred.
WP_204946324.1	Micromonospora luteifusca	+	III	NO_SP	1.000042	0.000001	0.000000	0.000000	0.000000	0.000000	-	Protein does not contain a CCBD within the first 150 amino acids	0.999920311345861	true	-0.378520988641538	-0.620436861787299	NO	0.000	0.355	0.226	0.312	0.300	no	-	0.355	Pred.
WP_030491010.1	Micromonospora chokoriensis	+	III	NO_SP	1.000024	0.000021	0.000000	0.000000	0.000000	0.000000	-	Protein does not contain a CCBD within the first 150 amino acids	0.999999999970207	true	-0.385541510489132	-0.555775767844058	NO	0.000	0.348	0.148	0.432	0.377	no	-	0.432	Pred.
MBI1787499.1	Acidobacteria bacterium	-	-	NO_SP	1.000062	0.000001	0.000000	0.000000	0.000000	0.000000	-	Protein does not contain a CCBD within the first 150 amino acids	0.000000000000359	false	-0.743940325354905	-0.768063429340638	NO	0.000	0.215	0.116	0.334	0.227	no	-	0.334	Pred.
QSB13916.1	Micromonosporaceae bacterium DSM 106523	-	-	NO_SP	0.989299	0.010556	0.000072	0.000047	0.000018	0.000034	-	Protein does not contain a CCBD within the first 150 amino acids	0.998962057986516	false	-0.783001902190191	-0.740885086924275	NO	0.000	0.330	0.360	0.396	0.335	no	-	0.396	Pred.
WP_119572544.1	Micromonospora radicis	+	III	NO_SP	0.999869	0.000175	0.000002	0.000000	0.000000	0.000000	-	Protein does not contain a CCBD within the first 150 amino acids	0.999999999594812	true	-0.703741463510242	-0.944207076270893	NO	0.000	0.389	0.476	0.418	0.424	no	-	0.476	Pred.
WP_091192284.1	Micromonospora narathiwatensis	-	-	NO_SP	1.000027	0.000004	0.000000	0.000000	0.000000	0.000000	-	Protein does not contain a CCBD within the first 150 amino acids	0.000036561068095	false	-0.952437709224529	-1.2999095761472	NO	0.000	0.317	0.195	0.386	0.198	no	-	0.386	Pred.
MBM7494818.1	Micromonospora luteifusca	-	-	NO_SP	1.000056	0.000003	0.000000	0.000000	0.000000	0.000000	-	Protein does not contain a CCBD within the first 150 amino acids	0.998157201293203	false	-0.378520988641538	-0.620436861787299	NO	0.000	0.310	0.148	0.373	0.304	no	-	0.373	Pred.
WP_088993657.1	Micromonospora echinaurantiaca	-	-	NO_SP	1.000051	0.000008	0.000000	0.000000	0.000000	0.000000	-	Protein does not contain a CCBD within the first 150 amino acids	0.861698079920318	false	-0.530047646862348	-1.00110294180316	NO	0.001	0.423	0.305	0.418	0.380	no	-	0.423	Pred.
WP_184538267.1	Micromonospora polyrhachis	+	III	NO_SP	1.000060	0.000001	0.000000	0.000000	0.000000	0.000000	-	Protein does not contain a CCBD within the first 150 amino acids	0.999999779430071	true	-0.932667387559522	-1.57150753052848	NO	0.000	0.453	0.303	0.396	0.489	no	-	0.489	Pred.
WP_120782794.1	Micromonospora costi	-	-	NO_SP	1.000012	0.000026	0.000000	0.000000	0.000000	0.000000	-	Protein does not contain a CCBD within the first 150 amino acids	0.999892382202410	false	-0.753715041017051	-1.23252032325393	NO	0.000	0.310	0.297	0.355	0.209	no	-	0.355	Pred.
WP_107074503.1	Micromonospora sp. MH33	-	-	NO_SP	0.998390	0.001642	0.000007	0.000003	0.000002	0.000003	-	Protein does not contain a CCBD within the first 150 amino acids	0.000000002806922	false	-0.61826672465268	-0.912845346197454	NO	0.000	0.373	0.213	0.347	0.269	no	-	0.373	Pred.
WP_073836569.1	Micromonospora sp. CB01531	-	-	NO_SP	0.999191	0.000845	0.000005	0.000002	0.000001	0.000002	-	Protein does not contain a CCBD within the first 150 amino acids	0.615647845914730	false	-0.893856048657592	-1.02878076514547	NO	0.000	0.439	0.253	0.410	0.322	no	-	0.439	Pred.
WP_204006658.1	Micromonospora andamanensis	-	-	NO_SP	0.999719	0.000315	0.000011	0.000001	0.000000	0.000001	-	Protein does not contain a CCBD within the first 150 amino acids	0.004059909464082	false	-0.314437703785285	0.00125236693154696	NO	0.000	0.369	0.349	0.427	0.432	no	-	0.432	Pred.
WP_088978673.1	Micromonospora coxensis	-	-	NO_SP	1.000034	0.000015	0.000000	0.000000	0.000000	0.000000	-	Protein does not contain a CCBD within the first 150 amino acids	0.997495549026661	false	-0.941408576996951	-1.51048949773539	NO	0.000	0.341	0.143	0.401	0.358	no	-	0.401	Pred.
WP_161689575.1	Micromonospora rubida	-	-	NO_SP	1.000053	0.000001	0.000000	0.000000	0.000000	0.000000	-	Protein does not contain a CCBD within the first 150 amino acids	0.476102127359465	false	-1.23023331857068	-1.71534945500833	NO	0.000	0.373	0.259	0.396	0.356	no	-	0.396	Pred.
WP_091427133.1	Micromonospora	-	-	NO_SP	1.000042	0.000004	0.000000	0.000000	0.000000	0.000000	-	Protein does not contain a CCBD within the first 150 amino acids	0.048240799464242	false	-0.676681399278938	-0.916238394184921	NO	0.001	0.345	0.221	0.347	0.345	no	-	0.347	Pred.
WP_189043920.1	Verrucosispora sonchi	-	-	NO_SP	0.994949	0.004936	0.000082	0.000017	0.000008	0.000020	-	Protein does not contain a CCBD within the first 150 amino acids	0.000000010568987	false	-0.556655602737697	-0.832476447524274	NO	0.009	0.351	0.378	0.449	0.632	yes	VI	0.632	Pred.
MTK52792.1	Paludibacter sp.	+	ambiguous	NO_SP	1.000069	0.000000	0.000000	0.000000	0.000000	0.000000	-	Protein does not contain a CCBD within the first 150 amino acids	0.000000002351070	false	-1.31914517936962	-1.04177358716265	NO	0.000	0.242	0.145	0.766	0.158	yes	IV	0.766	Pred.
WP_179783365.1	Micromonospora jinlongensis	+	III	NO_SP	1.000027	0.000005	0.000000	0.000000	0.000000	0.000000	-	Protein does not contain a CCBD within the first 150 amino acids	0.999920311345861	true	-0.350638051989336	-0.620789635882551	NO	0.000	0.332	0.177	0.373	0.395	no	-	0.395	Pred.
NYH40766.1	Micromonospora jinlongensis	+	III	NO_SP	1.000039	0.000007	0.000000	0.000000	0.000000	0.000000	-	Protein does not contain a CCBD within the first 150 amino acids	0.999999996734296	true	-0.350638051989336	-0.620789635882551	NO	0.000	0.332	0.299	0.373	0.455	no	-	0.455	Pred.
WP_167943749.1	Micromonospora profundi	-	-	NO_SP	1.000069	0.000005	0.000000	0.000000	0.000000	0.000000	-	Protein does not contain a CCBD within the first 150 amino acids	0.999865573704917	false	-0.42330793909772	-0.58242902216961	NO	0.009	0.378	0.274	0.375	0.386	no	-	0.386	Pred.
GGR75063.1	Micromonospora fulviviridis	-	-	NO_SP	0.999783	0.000248	0.000003	0.000001	0.000000	0.000000	-	Protein does not contain a CCBD within the first 150 amino acids	0.000000324476360	false	-0.571599491394779	-0.71354356009148	NO	0.000	0.333	0.288	0.410	0.307	no	-	0.410	Pred.
WP_109817610.1	Micromonospora sp. 5R2A7	+	III	NO_SP	1.000005	0.000036	0.000000	0.000000	0.000000	0.000000	-	Protein does not contain a CCBD within the first 150 amino acids	0.999999145666242	true	-0.512511444211576	-0.653741371025339	NO	0.000	0.409	0.316	0.441	0.372	no	-	0.441	Pred.
WP_088645306.1	Micromonospora wenchangensis	-	-	NO_SP	1.000046	0.000003	0.000000	0.000000	0.000000	0.000000	-	Protein does not contain a CCBD within the first 150 amino acids	0.014663326559031	false	-1.14014442586077	-1.55821230244488	NO	0.000	0.339	0.129	0.373	0.213	no	-	0.373	Pred.
WP_091589333.1	Micromonospora krabiensis	+	III	NO_SP	1.000001	0.000043	0.000001	0.000000	0.000000	0.000000	-	Protein does not contain a CCBD within the first 150 amino acids	0.999901487885157	true	-0.561789458673779	-1.3181468005265	NO	0.000	0.400	0.246	0.355	0.396	no	-	0.400	Pred.
MBK6634493.1	Chitinophagaceae bacterium	+	ambiguous	NO_SP	1.000057	0.000000	0.000000	0.000000	0.000000	0.000000	-	Protein does not contain a CCBD within the first 150 amino acids	0.195541315755345	false	-1.3685996542019	-0.870346847729518	NO	0.000	0.370	0.191	0.520	0.177	yes	IV	0.520	Pred.
WP_203151757.1	Micromonospora sp. STR1s_6	+	III	NO_SP	0.999935	0.000090	0.000001	0.000000	0.000000	0.000000	-	Protein does not contain a CCBD within the first 150 amino acids	0.999963861483122	true	-1.11777876289074	-1.06250920552474	NO	0.000	0.368	0.370	0.472	0.400	no	-	0.472	Pred.
WP_120326861.1	Micromonospora globbae	-	-	NO_SP	0.999997	0.000076	0.000001	0.000000	0.000000	0.000000	-	Protein does not contain a CCBD within the first 150 amino acids	0.999548784761014	false	-0.467289606828057	-0.967392048555056	NO	0.000	0.325	0.235	0.386	0.248	no	-	0.386	Pred.
WP_189194771.1	Micromonospora fulviviridis	-	-	NO_SP	0.999808	0.000239	0.000002	0.000000	0.000000	0.000000	-	Protein does not contain a CCBD within the first 150 amino acids	0.000013015014355	false	-0.571599491394779	-0.71354356009148	NO	0.000	0.324	0.330	0.410	0.361	no	-	0.410	Pred.
WP_204962135.1	Micromonospora sp. MMS20-R2-29	-	-	NO_SP	1.000069	0.000002	0.000000	0.000000	0.000000	0.000000	-	Protein does not contain a CCBD within the first 150 amino acids	0.011514493118783	false	-0.872107245393515	-1.11991244450163	NO	0.009	0.395	0.129	0.396	0.406	no	-	0.406	Pred.
MBL7901634.1	Bacteroidia bacterium	+	ambiguous	NO_SP	1.000086	0.000000	0.000000	0.000000	0.000000	0.000000	-	Protein does not contain a CCBD within the first 150 amino acids	0.000000000019909	false	-0.16985940583257	-0.0763919467516456	NO	0.000	0.204	0.188	0.775	0.113	yes	IV	0.775	Pred.
WP_151497081.1	Micromonospora noduli	+	III	NO_SP	1.000039	0.000006	0.000000	0.000000	0.000000	0.000000	-	Protein does not contain a CCBD within the first 150 amino acids	0.999920311345861	true	-0.385541510489132	-0.555775767844058	NO	0.000	0.390	0.239	0.396	0.396	no	-	0.396	Pred.
MYN66426.1	Acidobacteria bacterium	-	-	NO_SP	1.000006	0.000043	0.000004	0.000000	0.000000	0.000000	-	Protein does not contain a CCBD within the first 150 amino acids	0.000000000000000	false	-1.71080495320234	-1.24488967981312	NO	0.000	0.438	0.145	0.320	0.271	no	-	0.438	Pred.
WP_196922774.1	Micromonospora vinacea	+	III	NO_SP	1.000051	0.000006	0.000000	0.000000	0.000000	0.000000	-	Protein does not contain a CCBD within the first 150 amino acids	0.999920311345861	true	-0.385541510489132	-0.555775767844058	NO	0.000	0.341	0.289	0.418	0.379	no	-	0.418	Pred.
WP_204032001.1	Micromonospora qiuiae	-	-	NO_SP	0.999979	0.000066	0.000002	0.000000	0.000000	0.000000	-	Protein does not contain a CCBD within the first 150 amino acids	0.008765270748784	false	-0.83890694503703	-0.962571082039601	NO	0.000	0.401	0.346	0.427	0.383	no	-	0.427	Pred.
MBK7834621.1	Gemmatimonadetes bacterium	-	-	NO_SP	1.000055	0.000015	0.000000	0.000000	0.000000	0.000000	-	Protein does not contain a CCBD within the first 150 amino acids	0.000000326370380	false	-1.41684153043412	-1.24398373192152	NO	0.000	0.446	0.319	0.410	0.386	no	-	0.446	Pred.
WP_091342622.1	Micromonospora rhizosphaerae	-	-	NO_SP	1.000051	0.000003	0.000000	0.000000	0.000000	0.000000	-	Protein does not contain a CCBD within the first 150 amino acids	0.017333898529251	false	-1.09226967117041	-1.32085501939831	NO	0.000	0.351	0.276	0.396	0.368	no	-	0.396	Pred.
MBK8647050.1	Gemmatimonadetes bacterium	-	-	NO_SP	1.000036	0.000010	0.000000	0.000000	0.000000	0.000000	-	Protein does not contain a CCBD within the first 150 amino acids	0.000000048392760	false	-1.41684153043412	-1.24398373192152	NO	0.000	0.446	0.279	0.418	0.353	no	-	0.446	Pred.
WP_109905535.1	Micromonospora sp. S4605	-	-	NO_SP	1.000032	0.000006	0.000000	0.000000	0.000000	0.000000	-	Protein does not contain a CCBD within the first 150 amino acids	0.514105450274763	false	-0.492750953628477	-0.998059210868405	NO	0.001	0.389	0.283	0.401	0.372	no	-	0.401	Pred.
WP_112676518.1	Micromonospora saelicesensis	+	III	NO_SP	1.000050	0.000003	0.000000	0.000000	0.000000	0.000000	-	Protein does not contain a CCBD within the first 150 amino acids	0.999920311345861	true	-0.385541510489132	-0.555775767844058	NO	0.000	0.368	0.161	0.398	0.432	no	-	0.432	Pred.
WP_112671314.1	Micromonospora saelicesensis	+	III	NO_SP	1.000050	0.000003	0.000000	0.000000	0.000000	0.000000	-	Protein does not contain a CCBD within the first 150 amino acids	0.999920311345861	true	-0.385541510489132	-0.555775767844058	NO	0.000	0.368	0.235	0.449	0.455	no	-	0.455	Pred.
WP_112623105.1	Micromonospora saelicesensis	+	III	NO_SP	1.000050	0.000003	0.000000	0.000000	0.000000	0.000000	-	Protein does not contain a CCBD within the first 150 amino acids	0.999920311345861	true	-0.4160916609557	-0.530302006093429	NO	0.000	0.341	0.189	0.418	0.432	no	-	0.432	Pred.
WP_124815360.1	Micromonospora ureilytica	+	III	NO_SP	0.999715	0.000316	0.000001	0.000000	0.000000	0.000000	-	Protein does not contain a CCBD within the first 150 amino acids	0.999990267862959	true	-0.385541510489132	-0.555775767844058	NO	0.000	0.348	0.163	0.373	0.396	no	-	0.396	Pred.
MBN1614010.1	Deltaproteobacteria bacterium	-	-	NO_SP	1.000066	0.000000	0.000000	0.000000	0.000000	0.000000	-	Protein does not contain a CCBD within the first 150 amino acids	0.987994325735473	false	-1.22312895542557	-1.61394148440381	NO	0.000	0.244	0.112	0.359	0.148	no	-	0.359	Pred.
WP_145785674.1	Micromonospora taraxaci	+	III	NO_SP	1.000025	0.000003	0.000000	0.000000	0.000000	0.000000	-	Protein does not contain a CCBD within the first 150 amino acids	0.999920311345861	true	-0.261275727870454	-0.513637041567169	NO	0.000	0.350	0.217	0.373	0.305	no	-	0.373	Pred.
TFG91746.1	Syntrophobacterales bacterium	+	III	NO_SP	1.000054	0.000000	0.000000	0.000000	0.000000	0.000000	-	Protein does not contain a CCBD within the first 150 amino acids	0.999971257003036	true	-1.71276714232172	-2.07456337068785	NO	0.000	0.287	0.112	0.418	0.145	no	-	0.418	Pred.
WP_093402737.1	Micromonospora sediminimaris	-	-	NO_SP	0.999426	0.000561	0.000028	0.000002	0.000001	0.000002	-	Protein does not contain a CCBD within the first 150 amino acids	0.907464706442551	false	-0.176515013571214	-0.0240125242181337	NO	0.000	0.369	0.430	0.373	0.432	no	-	0.432	Pred.
WP_091408194.1	Micromonospora saelicesensis	+	III	NO_SP	1.000050	0.000003	0.000000	0.000000	0.000000	0.000000	-	Protein does not contain a CCBD within the first 150 amino acids	0.999920311345861	true	-0.506404648690838	-0.590771552016361	NO	0.000	0.368	0.189	0.472	0.396	no	-	0.472	Pred.
WP_112737759.1	Micromonospora noduli	+	III	NO_SP	1.000050	0.000003	0.000000	0.000000	0.000000	0.000000	-	Protein does not contain a CCBD within the first 150 amino acids	0.999920311345861	true	-0.385541510489132	-0.555775767844058	NO	0.000	0.390	0.207	0.418	0.396	no	-	0.418	Pred.
WP_112698365.1	Micromonospora	+	III	NO_SP	1.000055	0.000004	0.000000	0.000000	0.000000	0.000000	-	Protein does not contain a CCBD within the first 150 amino acids	0.999920311345861	true	-0.385541510489132	-0.555775767844058	NO	0.000	0.390	0.239	0.396	0.396	no	-	0.396	Pred.
WP_112587598.1	Micromonospora noduli	+	III	NO_SP	1.000050	0.000003	0.000000	0.000000	0.000000	0.000000	-	Protein does not contain a CCBD within the first 150 amino acids	0.999920311345861	true	-0.385541510489132	-0.555775767844058	NO	0.000	0.368	0.195	0.396	0.396	no	-	0.396	Pred.
MBK8056625.1	Gemmatimonadetes bacterium	-	-	NO_SP	1.000069	0.000000	0.000000	0.000000	0.000000	0.000000	-	Protein does not contain a CCBD within the first 150 amino acids	0.097963384445961	false	-1.38068381957617	-1.30548527874071	NO	0.000	0.496	0.251	0.395	0.435	no	-	0.496	Pred.
HIG41518.1	Gammaproteobacteria bacterium	+	ambiguous	NO_SP	1.000038	0.000000	0.000000	0.000000	0.000000	0.000000	-	Protein does not contain a CCBD within the first 150 amino acids	0.998661041557302	false	-0.239114269341498	0.0681498854264184	NO	0.000	0.236	0.154	0.569	0.310	yes	IV	0.569	Pred.
MBK9408271.1	Gemmatimonadetes bacterium	-	-	NO_SP	1.000036	0.000010	0.000000	0.000000	0.000000	0.000000	-	Protein does not contain a CCBD within the first 150 amino acids	0.000000048392760	false	-1.41684153043412	-1.24398373192152	NO	0.000	0.446	0.279	0.410	0.353	no	-	0.446	Pred.
MYA75099.1	Acidimicrobiaceae bacterium	+	III	NO_SP	0.999982	0.000072	0.000000	0.000000	0.000000	0.000000	-	Protein does not contain a CCBD within the first 150 amino acids	1.000000000000000	true	0.0670603580261795	-0.37043618346152	NO	0.000	0.497	0.200	0.467	0.454	no	-	0.497	Pred.
MBN1635163.1	Deltaproteobacteria bacterium	+	III	NO_SP	1.000055	0.000000	0.000000	0.000000	0.000000	0.000000	-	Protein does not contain a CCBD within the first 150 amino acids	0.999971548698443	true	-1.24718367785733	-1.04950001926587	NO	0.000	0.219	0.116	0.421	0.205	no	-	0.421	Pred.
WP_125911787.1	Kiloniella majae	+	ambiguous	NO_SP	1.000053	0.000000	0.000000	0.000000	0.000000	0.000000	-	Protein does not contain a CCBD within the first 150 amino acids	0.000010050363723	false	-0.678063562488732	-0.344598955801572	NO	0.000	0.321	0.152	0.555	0.178	yes	IV	0.555	Pred.
WP_109947272.1	Micromonospora globispora	-	-	NO_SP	1.000061	0.000002	0.000000	0.000000	0.000000	0.000000	-	Protein does not contain a CCBD within the first 150 amino acids	0.001365194325732	false	-0.944635407387401	-1.24936583323672	NO	0.000	0.368	0.148	0.418	0.416	no	-	0.418	Pred.
WP_110567075.1	Micromonospora arborensis	+	III	NO_SP	1.000027	0.000006	0.000000	0.000000	0.000000	0.000000	-	Protein does not contain a CCBD within the first 150 amino acids	0.999920311345861	true	-0.339128273842193	-0.723706834681018	NO	0.000	0.341	0.199	0.449	0.384	no	-	0.449	Pred.
TDB84650.1	Micromonospora fluostatini	-	-	NO_SP	1.000030	0.000015	0.000001	0.000000	0.000000	0.000000	-	Protein does not contain a CCBD within the first 150 amino acids	0.109622551503289	false	-0.740026543898538	-1.20408409489631	NO	0.000	0.408	0.231	0.373	0.348	no	-	0.408	Pred.
WP_203121670.1	Micromonospora sp. STR1s_5	+	III	NO_SP	1.000062	0.000007	0.000000	0.000000	0.000000	0.000000	-	Protein does not contain a CCBD within the first 150 amino acids	0.999957254546541	true	-0.355702771975341	-0.570649737776788	NO	0.000	0.378	0.222	0.418	0.398	no	-	0.418	Pred.
WP_027652863.1	Salinispora mooreana	-	-	NO_SP	1.000022	0.000030	0.000000	0.000000	0.000000	0.000000	-	Protein does not contain a CCBD within the first 150 amino acids	0.371634088076965	false	-0.0381074627557267	-1.10292432334722	NO	0.000	0.339	0.229	0.396	0.398	no	-	0.398	Pred.
WP_030332609.1	Micromonospora parva	+	III	NO_SP	1.000037	0.000022	0.000000	0.000000	0.000000	0.000000	-	Protein does not contain a CCBD within the first 150 amino acids	0.999963861483122	true	-0.477447664400379	-0.690858930820624	NO	0.000	0.399	0.237	0.418	0.420	no	-	0.420	Pred.
WP_112726317.1	Micromonospora noduli	+	III	NO_SP	1.000055	0.000004	0.000000	0.000000	0.000000	0.000000	-	Protein does not contain a CCBD within the first 150 amino acids	0.999920311345861	true	-0.385541510489132	-0.555775767844058	NO	0.000	0.390	0.239	0.396	0.396	no	-	0.396	Pred.
NLN92539.1	Candidatus Hydrogenedens sp.	+	ambiguous	NO_SP	1.000086	0.000000	0.000000	0.000000	0.000000	0.000000	-	Protein does not contain a CCBD within the first 150 amino acids	0.128867723318506	false	-2.08036375019976	-1.93905322470247	NO	0.000	0.195	0.217	0.697	0.289	yes	IV	0.697	Pred.
MBA2793008.1	Thermoleophilaceae bacterium	-	-	NO_SP	1.000074	0.000000	0.000000	0.000000	0.000000	0.000000	-	Protein does not contain a CCBD within the first 150 amino acids	0.402104425456331	false	-0.82599711425407	-1.30608157801517	NO	0.000	0.256	0.238	0.493	0.459	no	-	0.493	Pred.
NOR19786.1	Xanthomonadales bacterium	+	III	NO_SP	1.000055	0.000000	0.000000	0.000000	0.000000	0.000000	-	Protein does not contain a CCBD within the first 150 amino acids	0.999975378051605	true	-1.2969323830344	-0.918639123242343	NO	0.000	0.472	0.257	0.264	0.195	no	-	0.472	Pred.
MBK6840944.1	Gemmatimonadetes bacterium	-	-	NO_SP	1.000036	0.000010	0.000000	0.000000	0.000000	0.000000	-	Protein does not contain a CCBD within the first 150 amino acids	0.000000048392760	false	-1.41684153043412	-1.24398373192152	NO	0.000	0.446	0.306	0.410	0.401	no	-	0.446	Pred.
WP_019871968.1	Salinispora	-	-	NO_SP	1.000047	0.000011	0.000000	0.000000	0.000000	0.000000	-	Protein does not contain a CCBD within the first 150 amino acids	0.039256596268866	false	-0.150063218201994	-1.27507248086368	NO	0.000	0.355	0.190	0.396	0.380	no	-	0.396	Pred.
WP_111214580.1	Micromonospora craterilacus	-	-	NO_SP	0.999809	0.000241	0.000004	0.000000	0.000000	0.000000	-	Protein does not contain a CCBD within the first 150 amino acids	0.966926184845003	false	-0.957401465942277	-1.20921033312421	NO	0.009	0.394	0.366	0.467	0.361	no	-	0.467	Pred.
WP_141912627.1	unclassified Micromonospora	+	III	NO_SP	1.000025	0.000010	0.000000	0.000000	0.000000	0.000000	-	Protein does not contain a CCBD within the first 150 amino acids	0.999920311345861	true	-0.168307023031373	-0.441237778111177	NO	0.000	0.341	0.130	0.398	0.379	no	-	0.398	Pred.
[truncated: 835 more rows]

## Sheet: Lani_2844
				SignalP6.0(fast mode)								EffectiveDB						BastionX
[truncated: 52 more rows]

## Sheet: Lcin_0519
				SignalP6.0(fast mode)								EffectiveDB						BastionX
[truncated: 888 more rows]

[truncated: 12 more sheets: Lfee_0407, Llan_0165, LLO_1015, LLO_2159, Lmor_1975, lpg1316, lpg1925, Lqui_0983, Lsai_0337, Lspi_2187, HipA proteins, HipBHipA_N proteins]
