# Supplementary material for: Pan-kinome of Legionella expanded by a bioinformatics survey
Source: Sci Rep. 2022 Dec 16;12:21782. doi: 10.1038/s41598-022-26109-x (PMC9758233; doi:10.1038/s41598-022-26109-x)
Supplement: Supplementary file 5 — Supplementary Information 5. [file 41598_2022_26109_MOESM5_ESM.xlsx]

## Sheet: descripion
CD-search
Rep. gene	Representative protein (based on Burstein 2016 Legionella Ortologues Groups)
ACC	Protein accession number
Annotation	Protein anotation
CDD name	Conserved domain database description
CDD ACC	Conserved domain database accession number
Range	Range of domain in protein
E-value	CD-search confidence of hit
Distant prediction
Rep. gene	Representative protein (based on Burstein 2016 Legionella Ortologues Groups)
ACC	Protein accession number
FFAS (PDB)	Best template hit
Range	Range of alignment with template
Z-score	FFAS confidence of hit
HHpred (PDB)	Best template hit
Range	Range of alignment with template
E-value	HHpred confidence of hit
Phyre2 (PDB)	Best template hit
Range	Range of alignment with template
Confidence	Phyre2 confidence of hit
Sheets
Lani_1194 & g. neighbor. - CDD	Lani_1194 and genomic neighborhood - Conserved Domain Database
Lani_1194 & g. neighbor. - dist	Lani_1194 and genomic neighborhood – Distant prediction
Lcin_0519 & g. neighbor. - CDD	Lcin_0519 and genomic neighborhood - Conserved Domain Database
Lcin_0519 & g. neighbor. - dist	Lcin_0519 and genomic neighborhood – Distant prediction
							s

## Sheet: Lani_1194 and g. neighbor.-CDD
Gene	ACC	Annotation	CDD name	CDD ACC	Range	E-value
Lani_1192	KTC72968.1	O-antigen acetylase	OafA	COG1835	42-360	2.57e-23
Lani_1193	KTC72969.1	hypothetical protein	-	-	-	-
Lani_1194	KTC72970.1	hypothetical protein	AdoMet_MTases super family	cl17173	285-379	3.43e-03
Lani_1195	KTC72971.1	hypothetical protein	ALP_like-super family	cl23718	368-469	1.53e-08
NodL	WP_010967405.1	nodulation acetyltransferase NodL	LbH_MAT_GAT	cd03357	14-181	3.49e-94
NoeA	WP_010967406.1	nodulation protein NoeA	AdoMet_MTases super family	cl17173	303-340	2.45e-05
NoeB	WP_010967407.1	nodulation protein NoeB	-	-	-	-

## Sheet: Lani_1194 & g. neighbor. - dist
Gene	ACC	FFAS (PDB)	Range	Z-score	HHpred (PDB)	Range	E-value	Phyre2 (PDB)	Range	Confidence
Lani_1192	KTC72968.1	7en0_A SLow Anion Channel 1	14-380	10.2	7A23_i B14.5b; Respiration, Complex I, mitochondria, plant, MEMBRANE PROTEIN; HET: U10, T7X, PEV, SF4, FMN, NDP, CDL; 3.7A {Brassica oleracea}	331-380	380	c6mjpF_ PDB Molecule:fig000988: predicted permease; PDBTitle: lptb(e163q)fgc from vibrio cholerae	267-366	52.3
Lani_1193	KTC72969.1	6cl1_B Caspase-7 subunit p11	6-65	-8.3	6FKF_b ATP synthase subunit b, chloroplastic; ATP synthase, membrane protein complex, molecular motor, MEMBRANE PROTEIN; HET: ADP, ATP; 3.1A {Spinacia oleracea}	1-63	2.8	c6pdqA_ PDB Molecule:ancestral effector caspase-3/6/7; PDBTitle: ancestral effector caspase 3/6/7	15-36	50.1
Lani_1194	KTC72970.1	4nec_A Putative SAM-dependent methyltransferase; 4bvu_A PROTEIN KINASE OSPG	261-458; 27-148	-26,2 -8,95	3LCC_A Putative methyl chloride transferase; Halide Methyltransferase, Transferase; HET: SAH; 1.8A {Arabidopsis thaliana}; 6CD7_A APH(2'')-Id; STRUCTURAL GENOMICS, CENTER FOR STRUCTURAL GENOMICS OF INFECTIOUS DISEASES, CSGID, EUKARYOTIC PROTEIN KINASE-LIKE FOLD, AMINOGLYCOSIDE PHOSPHOTRANSFERASE; HET: EDS; 1.53A {Enterococcus casseliflavus}	296-459; 26-217	4.6e-12; 6.6	c4pedA_ PDB Molecule:chaperone activity of bc1 complex-like, mitochondrial; & PDBTitle: mitochondrial adck3 employs an atypical protein kinase-like fold to2 enable coenzyme q biosynthesc; 4krhB_ PDB Molecule:phosphoethanolamine n-methyltransferase 2; PDBTitle: semet haemonchus contortus phosphoethanolamine n-methyltransferase 22 in complex with s-adenosyl-l-methionine	265-457	99.9
Lani_1195	KTC72971.1	6v8q_A Inner membrane protein YejM	1-491	-45	5FGN_A lipooligosaccharide phosphoethanolamine transferase A; Endotoxin Biosynthesis, EptA, Membrane protein, Phosphoethanolamine transferase, Polymixin Resistance, Hydrolase, Phosphotransferase, Transferase; HET: BGL, LMT; 2.75A {Neisseria meningitidis serogroup B}	1-507	3.2e-27	c6v8qA_PDB Molecule:probable phosphatidylethanolamine transferase mcr-1; PDBTitle: catalytic domain of mcr-1 phosphoethanolamine transferase	8-493	100
NodL	WP_010967405.1	2p2o_D Maltose transacetylase	2-182	-91.2	3NZ2_L Hexapeptide-repeat containing-acetyltransferase; Structural Genomics, Center for Structural Genomics of Infectious Diseases, CSGID, beta-helix, methyltransferase, TRANSFERASE; HET: MSE, ACO, GOL, BU1, ACY; 2.35A {Vibrio cholerae O1 biovar eltor} SCOP: b.81.1.0	2-182	1.8e-21	d1krra_ Superfamily:Trimeric LpxA-like enzymes Family:Galactoside acetyltransferase-like	2-182	100
NoeA	WP_010967406.1	6l8u_A RNA 5`-monophosphate methyltransferase; 4bvu_A PROTEIN KINASE OSPG	240-476; 27-149	-28,4; -9,95	5T39_A EvdMO1; methyltransferase, Rossmann-like fold, SAM-dependent, TRANSFERASE; HET: SAH; 1.1004A {Micromonospora carbonacea}; 6FUC_A Aminoglycoside phosphotransferase; Streptomyces rimosus, aminoglycoside phosphotransferase, antibiotic resistance, streptomycin, phosphorylation, ATP binding, kinase activity, TRANSFERASE; 1.17A {Streptomyces rimosus} SCOP: d.144.1.0	289-474; 26-210	1e-11; 3.2	c5z9oA_ PDB Molecule:cyclopropane-fatty-acyl-phospholipid synthase; PDBTitle: the crystal structure of cyclopropane-fatty-acyl-phospholipid synthase2 from lactobacillus acidophilus; c4pedA_ PDB Molecule:chaperone activity of bc1 complex-like, mitochondrial; PDBTitle: mitochondrial adck3 employs an atypical protein kinase-like fold to2 enable coenzyme q biosynthes	219-462; 106-169	99,9; 93,5
NoeB	WP_010967407.1	6v8q_A Inner membrane protein YejM	5-534	-46.5	5FGN_A lipooligosaccharide phosphoethanolamine transferase A; Endotoxin Biosynthesis, EptA, Membrane protein, Phosphoethanolamine transferase, Polymixin Resistance, Hydrolase, Phosphotransferase, Transferase; HET: BGL, LMT; 2.75A {Neisseria meningitidis serogroup B}	4-541	5.8e-26	c5k4pA_ PDB Molecule:probable phosphatidylethanolamine transferase mcr-1; PDBTitle: catalytic domain of mcr-1 phosphoethanolamine transferase	141-459	96,3

## Sheet: Lcin_0519 & g. neighbor. - CDD
Gene	ACC	Annotation	CDD name	CDD ACC	Range	E-value
Lcin_0517	KTC93479.1	ABC transporter of LPS O-antigen, Wzm	TagG	COG1682	17-273	3.76e-39
Lcin_0518	KTC93480.1	ABC transporter of LPS O-antigen	ABC_KpsT_Wzt; Wzt_C	cd03220; pfam14524	7-230; 286-425	1.52e-110; 7.66e-31
Lcin_0519	KTC93481.1	chromosome segregation protein	Smc super family; AdoMet_Mtases	cl34174; cd02440	550-876; 88-193	1.98e-16; 1.16e-09
Lcin_0520	KTC93482.1	glycosyl transferase, family 2	GT2_RfbC_Mx_like; GT_2_like_c	cd04184; cd04186	134-337; 397-614	1.01e-123; 3.46e-42

## Sheet: Lcin_0519 & g. neighbor. - dist
Gene	ACC	FFAS (PDB)	Range	Z-score	HHpred (PDB)	Range	E-value	Phyre2 (PDB)	Range	Confidence
Lcin_0517	KTC93479.1	6jbh_C TarG	6-273	-88.8	6M96_B Transport permease protein; O ANTIGEN, CHANNEL, MEMBRANE PROTEIN, TRANSPORT PROTEIN, MEMBRANE PROTEIN-TRANSPORT PROTEIN complex; HET: PG4, ATP, GOL, LDA; 2.05A {Aquifex aeolicus}	20-273	1.3e-24	c6an7D_ PDB Molecule:transport permease protein; PDBTitle: crystal structure of o-antigen polysaccharide abc-transporter	22-272	100
Lcin_0518	KTC93480.1	7k2t_A ABC transporter	5-436	-97.7	7K2T_C ABC transporter; O antigen transporter, integral membrane protein, lipopolysaccharide LPS biosynthesis, TRANSPORT PROTEIN; HET: ATP; 3.6A {Aquifex aeolicus (strain VF5)}	6-434	3.7e-55	c7k2tA_abc transporter; PDBTitle: mg2+/atp-bound structure of the full-length wzmwzt o antigen abc2 transporter in lipid nanodiscs	6-434	100
Lcin_0519	KTC93481.1	4p7c_A tRNA (mo5U34)-methyltransferase 5xg2_A mol:protein length:260 Chromosome partition protein Smc; 4r77_B Choline kinase	1-297; 573-825; 302-542	-23,8; -23,5; -12,3	6X5Z_O Tropomyosin alpha-1 chain; myosin, tropomyosin, actin, cardiac, CONTRACTILE PROTEIN; HET: ADP; 4.24A {Gallus gallus}; 3CC8_A Putative methyltransferase; Putative methyltransferase from ndp-n-methyl-l-glucosamine biosynthetic pathway, structural genomics, Joint Center for Structural Genomics, JCSG, Protein Structure; HET: MSE; 1.64A {Bacillus cereus}; 3TM0_A Aminoglycoside 3'-phosphotransfe…	523-773; 69-258; 387-537	2.5e-7; 2.5e-13; 0.09	c6xe9A_ PDB Molecule:myosin ii heavy chain (smooth muscle); PDBTitle: 10s myosin ii (smooth muscle); c5t39A_ PDB Molecule:evdmo1; PDBTitle: crystal structure of the n-terminal domain of evdmo1 in the presence2 of sah and d-fucose; c4r77A_ PDB Molecule:choline kinase; PDBTitle: crystal structure of choline kinase lica from streptococcus pneumoniae	554-936; 62-264; 149-240	99,8; 99,5; 92,6
Lcin_0520	KTC93482.1	2z86_A Chondroitin synthase	55-666	-78.4	2Z86_C Chondroitin synthase; GT-A, glycosyltransferase A, fold, TRANSFERASE; HET: UGA, UDP; 2.4A {Escherichia coli}	130-615	3.1e-33	c2z86D_ PDB Molecule:chondroitin synthase; PDBTitle: crystal structure of chondroitin polymerase from escherichia coli2 strain k4 (k4cp) complexed with udp-glcua and udp	134-613	100
