# Supplementary material for: Pan-kinome of Legionella expanded by a bioinformatics survey
Source: Sci Rep. 2022 Dec 16;12:21782. doi: 10.1038/s41598-022-26109-x (PMC9758233; doi:10.1038/s41598-022-26109-x)
Supplement: Supplementary file 6 — Supplementary Information 6. [file 41598_2022_26109_MOESM6_ESM.xlsx]

## Sheet: description Lani_1194
Gene ID homolog of the Lani_1194	Gene ID (IMG) homolog of the Lani_1194 (one of 816 sequences)
Strand of the Lani_1194 homologue	On which side of DNA lies the gene encoding the Lani_1194 homologue (+/-)
Is there a homologue of the Lani_1192 in the neighborhood?	The presence of the Lani_1192 homologue (TRUE/FALSE)
Gene ID of the Lani_1192 homologue	Gene ID in IMG of the Lani_1192 homologue
Evalue of the Lani_1192 homologue hit	E-value of Lani_1192 homologue hit
Identity of the Lani_1192 homologue	Identity of Lani_1192 homologue hit (%)
Cover of the Lani_1192 homologue	Query cover of Lani_1193 homologue hit (%)
Strand of the Lani_1192 homologue	On which side of DNA lies the gene encoding the Lani_1192 homologue (+/-)
Strand of the Lani_1192 in comparison to Lani_1194 homologue	Does the gene encoding the Lani_1192 homologue lie on the same side of the DNA strand as the Lani_1194 (Same/Opposite)
Position of the Lani_1192 homologue - homologue of the Lani_1194	Position in DNA strand of the Lani_1192 homologue relative to the Lani_1194 homologue
Is there a homologue of the Lani_1193 in the neighborhood?	The presence of the Lani_1193 homologue (TRUE/FALSE)
Gene ID of the Lani_1193 homologue	Gene ID in IMG of the Lani_1193 homologue
Evalue of the Lani_1193 homologue hit	E-value of Lani_1193 homologue hit
Identity of the Lani_1193 homologue	Identity of Lani_1193 homologue hit (%)
Cover of the Lani_1193 homologue	Query cover of Lani_1193 homologue hit (%)
Strand of the Lani_1193 homologue	On which side of DNA lies the gene encoding the Lani_1193 homologue (+/-)
Strand of the Lani_1193 in comparison to Lani_1194 homologue	Does the gene encoding the Lani_1193 homologue lie on the same side of the DNA strand as the Lani_1194 (Same/Opposite)
Position of Lani_1193 homologue - homologue of the Lani_1194	Position in DNA strand of Lani_1193 homologue relative to Lani_1194 homologue
Is there a homologue of Lani_1195 in the neighborhood?	The presence of the Lani_1195 homologue
Gene ID of the Lani_1195 homologue	Gene ID in IMG of the Lani_1195 homologue
Evalue of the Lani_1195 homologue hit	Evalue of the Lani_1195 homologue hit
Identity of the Lani_1195 homologue hit	Identity of the Lani_1195 homologue (%)
Cover of the Lani_1195 homologue	Cover of the Lani_1195 homologue (%)
Strand of the Lani_0519 homologue	On which side of DNA lies the gene encoding the Lani_1195 homologue (+/-)
Strand of the Lani_1195 in comparison to Lani_1194 homologue	Does the gene encoding the Lani_1195 homologue lie on the same side of the DNA strand as the Lani_1194 (Same/Opposite)
Position of Lani_1195 homologue - homologue of the Lani_1194	Position in DNA strand of Lani_1195 homologue relative to Lani_1194
Is there a homologue of NodL in the neighborhood?	The presence of the NodL homologue
Gene ID of the NodL homologue	Gene ID in IMG of the NodL homologue
Evalue of the NodL homologue hit	Evalue of the NodL homologue hit
Identity of the NodL homologue hit	Identity of the NodL homologue (%)
Cover of the NodL homologue	Cover of the NodL homologue (%)
Strand of the NodL homologue	On which side of DNA lies the gene encoding the NodL homologue (+/-)
Strand of the NodL in comparison to Lani_1194 homologue	Does the gene encoding the NodL homologue lie on the same side of the DNA strand as the Lani_1194 (Same/Opposite)
Position of NodL homologue - homologue of the Lani_1194	Position in DNA strand of NodL homologue relative to Lani_1194
Genome name	Subject genome

## Sheet: Lani_1194 conservation
Gene ID homolog of the Lani_1194	Strand of the Lani_1194 homologue	Is there a homologue of the Lani_1192 in the neighborhood?	Gene ID of the Lani_1192 homologue	Evalue of the Lani_1192 homologue hit	Identity of the Lani_1192 homologue	Cover of the Lani_1192 homologue	Strand of the Lani_1192 homologue	Strand of the Lani_1192 in comparison to Lani_1194 homologue	Position of the Lani_1192 homologue - homologue of the Lani_1194	Is there a homologue of the Lani_1193 in the neighborhood?	Gene ID of the Lani_1193 homologue	Evalue of the Lani_1193 homologue hit	Identity of the Lani_1193 homologue	Cover of the Lani_1193 homologue	Strand of the Lani_1193 homologue	Strand of the Lani_1193 in comparison to Lani_1194 homologue	Position of Lani_1193 homologue - homologue of the Lani_1194	Is there a homologue of Lani_1195 in the neighborhood?	Gene ID of the Lani_1195 homologue	Evalue of the Lani_1195 homologue hit	Identity of the Lani_1195 homologue hit	Cover of the Lani_1195 homologue	Strand of the Lani_0519 homologue	Strand of the Lani_1195 in comparison to Lani_1194 homologue	Position of Lani_1195 homologue - homologue of the Lani_1194	Is there a homologue of NodL in the neighborhood?	Gene ID of the NodL homologue	Evalue of the NodL homologue hit	Identity of the NodL homologue hit	Cover of the NodL homologue	Strand of the NodL homologue	Strand of the NodL in comparison to Lani_1194 homologue	Position of NodL homologue - homologue of the Lani_1194	Genome name
638010530	-	FALSE	-	-	-	-	N/A	N/A	N/A	TRUE	638010531	0.000003	0.4348	0.67	-	Same	-1	TRUE	638010529	2812636018	0.2889	0.16	-	Same	1	FALSE	-	-	-	-	N/A	N/A	N/A	Sphingopyxis alaskensis RB2256
638066036	+	FALSE	-	-	-	-	N/A	N/A	N/A	TRUE	638066035	0.00000001	0.449	0.72	+	Same	1	FALSE	-	-	-	-	N/A	N/A	N/A	FALSE	-	-	-	-	N/A	N/A	N/A	Chelativorans sp, BNC1
640474397	+	FALSE	-	-	-	-	N/A	N/A	N/A	FALSE	-	-	-	-	N/A	N/A	N/A	FALSE	-	-	-	-	N/A	N/A	N/A	FALSE	-	-	-	-	N/A	N/A	N/A	Salinispora tropica CNB-440
647687117	+	FALSE	-	-	-	-	N/A	N/A	N/A	FALSE	-	-	-	-	N/A	N/A	N/A	FALSE	-	-	-	-	N/A	N/A	N/A	FALSE	-	-	-	-	N/A	N/A	N/A	Micromonospora carbonacea var, africana
648137417	+	FALSE	-	-	-	-	N/A	N/A	N/A	FALSE	-	-	-	-	N/A	N/A	N/A	TRUE	648137418	0.0007	0.2632	0.22	+	Same	-1	FALSE	-	-	-	-	N/A	N/A	N/A	Micromonospora aurantiaca ATCC 27029
649815675	-	FALSE	-	-	-	-	N/A	N/A	N/A	FALSE	-	-	-	-	N/A	N/A	N/A	TRUE	649815674	0.0009	0.2632	0.22	-	Same	1	FALSE	-	-	-	-	N/A	N/A	N/A	Micromonospora sp, L5
650884400	+	FALSE	-	-	-	-	N/A	N/A	N/A	FALSE	-	-	-	-	N/A	N/A	N/A	TRUE	650884401	0.0004	0.2254	0.52	+	Same	-1	FALSE	-	-	-	-	N/A	N/A	N/A	Novosphingobium sp, PP1Y
2265136216	-	FALSE	-	-	-	-	N/A	N/A	N/A	TRUE	2265136217	0.00000006	0.4118	0.7	-	Same	-1	TRUE	2265136215	0.000002	0.3014	0.13	-	Same	1	FALSE	-	-	-	-	N/A	N/A	N/A	Candidatus Pelagibacter ubique HIMB058 (unscreened)
2501944270	+	FALSE	-	-	-	-	N/A	N/A	N/A	FALSE	-	-	-	-	N/A	N/A	N/A	TRUE	2501944271	0.0008	0.2632	0.22	+	Same	-1	FALSE	-	-	-	-	N/A	N/A	N/A	Micromonospora sp, L5
2503365345	+	FALSE	-	-	-	-	N/A	N/A	N/A	TRUE	2503365344	4e-13	0.4493	0.97	+	Same	1	TRUE	2503365346	1e-14	0.2718	0.55	+	Same	-1	FALSE	-	-	-	-	N/A	N/A	N/A	Candidatus Pelagibacter ubique SAR11 HTCC9565
2505833283	-	FALSE	-	-	-	-	N/A	N/A	N/A	FALSE	-	-	-	-	N/A	N/A	N/A	FALSE	-	-	-	-	N/A	N/A	N/A	FALSE	-	-	-	-	N/A	N/A	N/A	Aminobacter sp, J15
2505836576	+	FALSE	-	-	-	-	N/A	N/A	N/A	FALSE	-	-	-	-	N/A	N/A	N/A	FALSE	-	-	-	-	N/A	N/A	N/A	FALSE	-	-	-	-	N/A	N/A	N/A	Aminobacter sp, J44
2508664255	-	FALSE	-	-	-	-	N/A	N/A	N/A	FALSE	-	-	-	-	N/A	N/A	N/A	FALSE	-	-	-	-	N/A	N/A	N/A	FALSE	-	-	-	-	N/A	N/A	N/A	Aminobacter sp, J41
2509363360	+	FALSE	-	-	-	-	N/A	N/A	N/A	TRUE	2509363359	0.0000002	0.3846	0.76	+	Same	1	FALSE	-	-	-	-	N/A	N/A	N/A	FALSE	-	-	-	-	N/A	N/A	N/A	Chelativorans sp, J32
2511395685	-	FALSE	-	-	-	-	N/A	N/A	N/A	TRUE	2511395686	4e-11	0.4333	0.88	-	Same	-1	FALSE	-	-	-	-	N/A	N/A	N/A	FALSE	-	-	-	-	N/A	N/A	N/A	Bradyrhizobium sp, YR681
2511396410	-	FALSE	-	-	-	-	N/A	N/A	N/A	TRUE	2511396411	0.00000005	0.3922	0.73	-	Same	-1	FALSE	-	-	-	-	N/A	N/A	N/A	FALSE	-	-	-	-	N/A	N/A	N/A	Bradyrhizobium sp, YR681
2511995930	+	FALSE	-	-	-	-	N/A	N/A	N/A	TRUE	2511995929	0.0000000001	0.5676	0.54	+	Same	1	TRUE	2511995931	0.0006	0.215	0.18	+	Same	-1	FALSE	-	-	-	-	N/A	N/A	N/A	Bradyrhizobium japonicum USDA 6
2513664787	+	FALSE	-	-	-	-	N/A	N/A	N/A	TRUE	2513664786	0.0000000001	0.5676	0.54	+	Same	1	TRUE	2513664788	0.0006	0.215	0.18	+	Same	-1	FALSE	-	-	-	-	N/A	N/A	N/A	Bradyrhizobium japonicum USDA 6
2513907478	+	FALSE	-	-	-	-	N/A	N/A	N/A	TRUE	2513907477	0.000000002	0.3485	0.95	+	Same	1	FALSE	-	-	-	-	N/A	N/A	N/A	FALSE	-	-	-	-	N/A	N/A	N/A	Sinorhizobium meliloti Mlalz-1
2513943489	+	FALSE	-	-	-	-	N/A	N/A	N/A	TRUE	2513943488	6e-11	0.4667	0.88	+	Same	1	TRUE	2513943490	0.0007	0.217	0.18	+	Same	-1	FALSE	-	-	-	-	N/A	N/A	N/A	Bradyrhizobium japonicum USDA 38
2515495900	-	FALSE	-	-	-	-	N/A	N/A	N/A	TRUE	2515495901	0.0006	0.3462	0.76	-	Same	-1	FALSE	-	-	-	-	N/A	N/A	N/A	FALSE	-	-	-	-	N/A	N/A	N/A	Salinispora arenicola CNT800
2515511167	-	FALSE	-	-	-	-	N/A	N/A	N/A	FALSE	-	-	-	-	N/A	N/A	N/A	FALSE	-	-	-	-	N/A	N/A	N/A	FALSE	-	-	-	-	N/A	N/A	N/A	Salinispora arenicola CNB527
2515518563	+	FALSE	-	-	-	-	N/A	N/A	N/A	TRUE	2515518562	0.0000003	0.3846	0.76	+	Same	1	FALSE	-	-	-	-	N/A	N/A	N/A	FALSE	-	-	-	-	N/A	N/A	N/A	Salinispora tropica CNH898
2515693577	+	FALSE	-	-	-	-	N/A	N/A	N/A	TRUE	2515693576	0.0005	0.3654	0.76	+	Same	1	FALSE	-	-	-	-	N/A	N/A	N/A	FALSE	-	-	-	-	N/A	N/A	N/A	Salinispora pacifica CNT569
2515704320	-	FALSE	-	-	-	-	N/A	N/A	N/A	TRUE	2515704321	0.0003	0.3654	0.76	-	Same	-1	FALSE	-	-	-	-	N/A	N/A	N/A	FALSE	-	-	-	-	N/A	N/A	N/A	Salinispora pacifica CNT003
2515713740	-	FALSE	-	-	-	-	N/A	N/A	N/A	TRUE	2515713741	0.0003	0.3654	0.76	-	Same	-1	FALSE	-	-	-	-	N/A	N/A	N/A	FALSE	-	-	-	-	N/A	N/A	N/A	Salinispora pacifica CNT855
2515719301	+	FALSE	-	-	-	-	N/A	N/A	N/A	TRUE	2515719300	0.0003	0.3654	0.76	+	Same	1	FALSE	-	-	-	-	N/A	N/A	N/A	FALSE	-	-	-	-	N/A	N/A	N/A	Salinispora pacifica CNS103
2515748252	-	FALSE	-	-	-	-	N/A	N/A	N/A	TRUE	2515748253	0.0006	0.3462	0.76	-	Same	-1	FALSE	-	-	-	-	N/A	N/A	N/A	FALSE	-	-	-	-	N/A	N/A	N/A	Salinispora arenicola CNT850
2515751614	+	FALSE	-	-	-	-	N/A	N/A	N/A	TRUE	2515751613	0.0000002	0.3846	0.76	+	Same	1	FALSE	-	-	-	-	N/A	N/A	N/A	FALSE	-	-	-	-	N/A	N/A	N/A	Salinispora pacifica CNT150
2515755715	-	FALSE	-	-	-	-	N/A	N/A	N/A	TRUE	2515755716	0.0006	0.3462	0.76	-	Same	-1	FALSE	-	-	-	-	N/A	N/A	N/A	FALSE	-	-	-	-	N/A	N/A	N/A	Salinispora arenicola CNX482
2515882944	+	FALSE	-	-	-	-	N/A	N/A	N/A	TRUE	2515882943	0.0000003	0.3846	0.76	+	Same	1	FALSE	-	-	-	-	N/A	N/A	N/A	FALSE	-	-	-	-	N/A	N/A	N/A	Salinispora tropica CNS197
2515924546	-	FALSE	-	-	-	-	N/A	N/A	N/A	TRUE	2515924547	0.0005	0.3654	0.76	-	Same	-1	FALSE	-	-	-	-	N/A	N/A	N/A	FALSE	-	-	-	-	N/A	N/A	N/A	Salinispora pacifica CNT854
2515956247	+	FALSE	-	-	-	-	N/A	N/A	N/A	TRUE	2515956246	0.0005	0.3654	0.76	+	Same	1	FALSE	-	-	-	-	N/A	N/A	N/A	FALSE	-	-	-	-	N/A	N/A	N/A	Salinispora pacifica CNT029
2515961352	+	FALSE	-	-	-	-	N/A	N/A	N/A	TRUE	2515961351	0.0003	0.3654	0.76	+	Same	1	FALSE	-	-	-	-	N/A	N/A	N/A	FALSE	-	-	-	-	N/A	N/A	N/A	Salinispora pacifica CNR114
2515973227	-	FALSE	-	-	-	-	N/A	N/A	N/A	TRUE	2515973228	0.0006	0.3462	0.76	-	Same	-1	FALSE	-	-	-	-	N/A	N/A	N/A	FALSE	-	-	-	-	N/A	N/A	N/A	Salinispora arenicola CNQ748
2515981894	+	FALSE	-	-	-	-	N/A	N/A	N/A	TRUE	2515981893	0.0003	0.3654	0.76	+	Same	1	FALSE	-	-	-	-	N/A	N/A	N/A	FALSE	-	-	-	-	N/A	N/A	N/A	Salinispora pacifica CNT796
2515991318	-	FALSE	-	-	-	-	N/A	N/A	N/A	TRUE	2515991319	0.0003	0.3654	0.76	-	Same	-1	FALSE	-	-	-	-	N/A	N/A	N/A	FALSE	-	-	-	-	N/A	N/A	N/A	Salinispora pacifica CNT001
2515996594	+	FALSE	-	-	-	-	N/A	N/A	N/A	TRUE	2515996593	0.0003	0.3654	0.76	+	Same	1	FALSE	-	-	-	-	N/A	N/A	N/A	FALSE	-	-	-	-	N/A	N/A	N/A	Salinispora pacifica CNT603
2516003221	+	FALSE	-	-	-	-	N/A	N/A	N/A	TRUE	2516003220	0.0006	0.3462	0.76	+	Same	1	FALSE	-	-	-	-	N/A	N/A	N/A	FALSE	-	-	-	-	N/A	N/A	N/A	Salinispora arenicola CNT798
2516007856	-	FALSE	-	-	-	-	N/A	N/A	N/A	TRUE	2516007857	0.0006	0.3462	0.76	-	Same	-1	FALSE	-	-	-	-	N/A	N/A	N/A	FALSE	-	-	-	-	N/A	N/A	N/A	Salinispora arenicola CNX891
2516012758	+	FALSE	-	-	-	-	N/A	N/A	N/A	TRUE	2516012757	0.0006	0.3462	0.76	+	Same	1	FALSE	-	-	-	-	N/A	N/A	N/A	FALSE	-	-	-	-	N/A	N/A	N/A	Salinispora arenicola CNX508
2516042333	-	FALSE	-	-	-	-	N/A	N/A	N/A	TRUE	2516042334	0.0003	0.3654	0.76	-	Same	-1	FALSE	-	-	-	-	N/A	N/A	N/A	FALSE	-	-	-	-	N/A	N/A	N/A	Salinispora pacifica CNR894
2516074548	+	FALSE	-	-	-	-	N/A	N/A	N/A	TRUE	2516074547	0.0003	0.3654	0.76	+	Same	1	FALSE	-	-	-	-	N/A	N/A	N/A	FALSE	-	-	-	-	N/A	N/A	N/A	Salinispora pacifica CNT131
2516083640	+	FALSE	-	-	-	-	N/A	N/A	N/A	TRUE	2516083639	0.0003	0.3654	0.76	+	Same	1	FALSE	-	-	-	-	N/A	N/A	N/A	FALSE	-	-	-	-	N/A	N/A	N/A	Salinispora pacifica CNT084
2516088161	-	FALSE	-	-	-	-	N/A	N/A	N/A	TRUE	2516088162	0.0006	0.3462	0.76	-	Same	-1	FALSE	-	-	-	-	N/A	N/A	N/A	FALSE	-	-	-	-	N/A	N/A	N/A	Salinispora arenicola CNR921
2516216842	+	FALSE	-	-	-	-	N/A	N/A	N/A	FALSE	-	-	-	-	N/A	N/A	N/A	FALSE	-	-	-	-	N/A	N/A	N/A	FALSE	-	-	-	-	N/A	N/A	N/A	Salinispora arenicola CNS-991, DSM 45545
2516451427	+	FALSE	-	-	-	-	N/A	N/A	N/A	TRUE	2516451426	0.0005	0.3654	0.76	+	Same	1	FALSE	-	-	-	-	N/A	N/A	N/A	FALSE	-	-	-	-	N/A	N/A	N/A	Salinispora pacifica CNT138
2516638405	+	FALSE	-	-	-	-	N/A	N/A	N/A	FALSE	-	-	-	-	N/A	N/A	N/A	FALSE	-	-	-	-	N/A	N/A	N/A	FALSE	-	-	-	-	N/A	N/A	N/A	Salinispora pacifica DSM 45547
2516876155	+	FALSE	-	-	-	-	N/A	N/A	N/A	FALSE	-	-	-	-	N/A	N/A	N/A	FALSE	-	-	-	-	N/A	N/A	N/A	FALSE	-	-	-	-	N/A	N/A	N/A	Salinispora pacifica DSM 45546
2516901363	-	FALSE	-	-	-	-	N/A	N/A	N/A	FALSE	-	-	-	-	N/A	N/A	N/A	TRUE	2516901362	0.0000002	0.2805	0.15	-	Same	1	FALSE	-	-	-	-	N/A	N/A	N/A	Rhizobium leguminosarum bv, viciae TOM
2517134622	-	FALSE	-	-	-	-	N/A	N/A	N/A	TRUE	2517134623	8e-11	0.4127	0.92	-	Same	-1	TRUE	2517134624	0.000001	0.3256	0.15	+	Opposite	-2	FALSE	-	-	-	-	N/A	N/A	N/A	Geminicoccus roseus DSM 18922
2517361684	-	FALSE	-	-	-	-	N/A	N/A	N/A	TRUE	2517361685	0.0004	0.3725	0.75	-	Same	-1	FALSE	-	-	-	-	N/A	N/A	N/A	FALSE	-	-	-	-	N/A	N/A	N/A	Salinispora pacifica DSM 45544
2517380246	+	FALSE	-	-	-	-	N/A	N/A	N/A	TRUE	2517380245	0.0004	0.4359	0.57	+	Same	1	FALSE	-	-	-	-	N/A	N/A	N/A	FALSE	-	-	-	-	N/A	N/A	N/A	Salinispora pacifica DSM 45548
2517456754	-	FALSE	-	-	-	-	N/A	N/A	N/A	TRUE	2517456755	0.0000003	0.3922	0.75	-	Same	-1	FALSE	-	-	-	-	N/A	N/A	N/A	FALSE	-	-	-	-	N/A	N/A	N/A	Salinispora pacifica DSM 45549
2517901272	+	FALSE	-	-	-	-	N/A	N/A	N/A	TRUE	2517901271	0.0004	0.425	0.58	+	Same	1	FALSE	-	-	-	-	N/A	N/A	N/A	FALSE	-	-	-	-	N/A	N/A	N/A	Salinispora pacifica CNT148
2517919995	+	FALSE	-	-	-	-	N/A	N/A	N/A	FALSE	-	-	-	-	N/A	N/A	N/A	TRUE	2517919996	0.0004	0.292	0.22	+	Same	-1	FALSE	-	-	-	-	N/A	N/A	N/A	Micromonospora sp, CNB394
2517934379	-	FALSE	-	-	-	-	N/A	N/A	N/A	TRUE	2517934380	0.0006	0.3462	0.76	-	Same	-1	FALSE	-	-	-	-	N/A	N/A	N/A	FALSE	-	-	-	-	N/A	N/A	N/A	Salinispora arenicola CNX814
2517943125	-	FALSE	-	-	-	-	N/A	N/A	N/A	TRUE	2517943126	0.0006	0.3462	0.76	-	Same	-1	FALSE	-	-	-	-	N/A	N/A	N/A	FALSE	-	-	-	-	N/A	N/A	N/A	Salinispora arenicola CNY280
2517950790	-	FALSE	-	-	-	-	N/A	N/A	N/A	TRUE	2517950791	0.0003	0.3654	0.76	-	Same	-1	FALSE	-	-	-	-	N/A	N/A	N/A	FALSE	-	-	-	-	N/A	N/A	N/A	Salinispora pacifica CNQ768
2517955840	-	FALSE	-	-	-	-	N/A	N/A	N/A	TRUE	2517955841	0.0005	0.3654	0.76	-	Same	-1	FALSE	-	-	-	-	N/A	N/A	N/A	FALSE	-	-	-	-	N/A	N/A	N/A	Salinispora pacifica CNS863
2517960182	+	FALSE	-	-	-	-	N/A	N/A	N/A	TRUE	2517960181	0.0005	0.3654	0.76	+	Same	1	FALSE	-	-	-	-	N/A	N/A	N/A	FALSE	-	-	-	-	N/A	N/A	N/A	Salinispora pacifica CNS996
2517964397	-	FALSE	-	-	-	-	N/A	N/A	N/A	TRUE	2517964398	0.0005	0.3654	0.76	-	Same	-1	FALSE	-	-	-	-	N/A	N/A	N/A	FALSE	-	-	-	-	N/A	N/A	N/A	Salinispora pacifica CNT045
2517970426	-	FALSE	-	-	-	-	N/A	N/A	N/A	TRUE	2517970427	0.0005	0.3654	0.76	-	Same	-1	FALSE	-	-	-	-	N/A	N/A	N/A	FALSE	-	-	-	-	N/A	N/A	N/A	Salinispora pacifica CNT124
2517974772	+	FALSE	-	-	-	-	N/A	N/A	N/A	TRUE	2517974771	0.0005	0.3654	0.76	+	Same	1	FALSE	-	-	-	-	N/A	N/A	N/A	FALSE	-	-	-	-	N/A	N/A	N/A	Salinispora pacifica CNT584
2517982199	+	FALSE	-	-	-	-	N/A	N/A	N/A	TRUE	2517982198	0.0003	0.3654	0.76	+	Same	1	FALSE	-	-	-	-	N/A	N/A	N/A	FALSE	-	-	-	-	N/A	N/A	N/A	Salinispora pacifica CNT609
2517985385	+	FALSE	-	-	-	-	N/A	N/A	N/A	TRUE	2517985384	0.0003	0.3654	0.76	+	Same	1	FALSE	-	-	-	-	N/A	N/A	N/A	FALSE	-	-	-	-	N/A	N/A	N/A	Salinispora pacifica CNT851
2517995796	+	FALSE	-	-	-	-	N/A	N/A	N/A	TRUE	2517995795	0.0000003	0.3846	0.76	+	Same	1	FALSE	-	-	-	-	N/A	N/A	N/A	FALSE	-	-	-	-	N/A	N/A	N/A	Salinispora tropica CNS416
2518089695	+	FALSE	-	-	-	-	N/A	N/A	N/A	FALSE	-	-	-	-	N/A	N/A	N/A	FALSE	-	-	-	-	N/A	N/A	N/A	FALSE	-	-	-	-	N/A	N/A	N/A	Salinispora pacifica DSM 45543
2518144189	-	FALSE	-	-	-	-	N/A	N/A	N/A	FALSE	-	-	-	-	N/A	N/A	N/A	FALSE	-	-	-	-	N/A	N/A	N/A	FALSE	-	-	-	-	N/A	N/A	N/A	Salinispora arenicola CNB458
2518148765	+	FALSE	-	-	-	-	N/A	N/A	N/A	TRUE	2518148764	0.0000003	0.3846	0.76	+	Same	1	FALSE	-	-	-	-	N/A	N/A	N/A	FALSE	-	-	-	-	N/A	N/A	N/A	Salinispora tropica CNB476
2518155694	-	FALSE	-	-	-	-	N/A	N/A	N/A	TRUE	2518155695	0.0000003	0.3846	0.76	-	Same	-1	FALSE	-	-	-	-	N/A	N/A	N/A	FALSE	-	-	-	-	N/A	N/A	N/A	Salinispora tropica CNB536
2518445558	-	FALSE	-	-	-	-	N/A	N/A	N/A	TRUE	2518445559	0.0006	0.3462	0.76	-	Same	-1	FALSE	-	-	-	-	N/A	N/A	N/A	FALSE	-	-	-	-	N/A	N/A	N/A	Salinispora arenicola CNT849
2518470680	-	FALSE	-	-	-	-	N/A	N/A	N/A	TRUE	2518470681	0.0006	0.3462	0.76	-	Same	-1	FALSE	-	-	-	-	N/A	N/A	N/A	FALSE	-	-	-	-	N/A	N/A	N/A	Salinispora arenicola CNX481
2518489484	-	FALSE	-	-	-	-	N/A	N/A	N/A	TRUE	2518489485	0.0006	0.3462	0.76	-	Same	-1	FALSE	-	-	-	-	N/A	N/A	N/A	FALSE	-	-	-	-	N/A	N/A	N/A	Salinispora arenicola CNY256
2518495075	-	FALSE	-	-	-	-	N/A	N/A	N/A	TRUE	2518495076	0.0006	0.3462	0.76	-	Same	-1	FALSE	-	-	-	-	N/A	N/A	N/A	FALSE	-	-	-	-	N/A	N/A	N/A	Salinispora arenicola CNY260
2518500602	+	FALSE	-	-	-	-	N/A	N/A	N/A	TRUE	2518500601	0.0000006	0.3654	0.76	+	Same	1	FALSE	-	-	-	-	N/A	N/A	N/A	FALSE	-	-	-	-	N/A	N/A	N/A	Salinispora pacifica CNR942
2518502400	-	FALSE	-	-	-	-	N/A	N/A	N/A	FALSE	-	-	-	-	N/A	N/A	N/A	FALSE	-	-	-	-	N/A	N/A	N/A	FALSE	-	-	-	-	N/A	N/A	N/A	Salinispora pacifica CNS055
2518508843	-	FALSE	-	-	-	-	N/A	N/A	N/A	TRUE	2518508844	0.0005	0.3654	0.76	-	Same	-1	FALSE	-	-	-	-	N/A	N/A	N/A	FALSE	-	-	-	-	N/A	N/A	N/A	Salinispora pacifica CNS860
2519084054	+	FALSE	-	-	-	-	N/A	N/A	N/A	TRUE	2519084053	0.0000003	0.3846	0.76	+	Same	1	FALSE	-	-	-	-	N/A	N/A	N/A	FALSE	-	-	-	-	N/A	N/A	N/A	Salinispora tropica CNR699
2519093036	+	FALSE	-	-	-	-	N/A	N/A	N/A	TRUE	2519093035	0.0003	0.3654	0.76	+	Same	1	FALSE	-	-	-	-	N/A	N/A	N/A	FALSE	-	-	-	-	N/A	N/A	N/A	Salinispora pacifica CNY330
2519098622	-	FALSE	-	-	-	-	N/A	N/A	N/A	TRUE	2519098623	0.0003	0.3654	0.76	-	Same	-1	FALSE	-	-	-	-	N/A	N/A	N/A	FALSE	-	-	-	-	N/A	N/A	N/A	Salinispora pacifica CNY331
2519838150	-	FALSE	-	-	-	-	N/A	N/A	N/A	TRUE	2519838151	0.0006	0.3462	0.76	-	Same	-1	FALSE	-	-	-	-	N/A	N/A	N/A	FALSE	-	-	-	-	N/A	N/A	N/A	Salinispora arenicola CNS673
2519869647	+	FALSE	-	-	-	-	N/A	N/A	N/A	TRUE	2519869646	0.0006	0.3462	0.76	+	Same	1	FALSE	-	-	-	-	N/A	N/A	N/A	FALSE	-	-	-	-	N/A	N/A	N/A	Salinispora arenicola CNH962
2524590403	-	FALSE	-	-	-	-	N/A	N/A	N/A	TRUE	2524590404	0.0006	0.3462	0.76	-	Same	-1	FALSE	-	-	-	-	N/A	N/A	N/A	FALSE	-	-	-	-	N/A	N/A	N/A	Salinispora arenicola CNH963
2524765572	+	FALSE	-	-	-	-	N/A	N/A	N/A	TRUE	2524765571	0.0006	0.3462	0.76	+	Same	1	FALSE	-	-	-	-	N/A	N/A	N/A	FALSE	-	-	-	-	N/A	N/A	N/A	Salinispora arenicola CNS299
2524769841	-	FALSE	-	-	-	-	N/A	N/A	N/A	TRUE	2524769842	0.0000003	0.3846	0.76	-	Same	-1	FALSE	-	-	-	-	N/A	N/A	N/A	FALSE	-	-	-	-	N/A	N/A	N/A	Salinispora tropica CNT261
2524944264	-	FALSE	-	-	-	-	N/A	N/A	N/A	TRUE	2524944265	0.0003	0.3654	0.76	-	Same	-1	FALSE	-	-	-	-	N/A	N/A	N/A	FALSE	-	-	-	-	N/A	N/A	N/A	Salinispora pacifica CNY239
2526204106	-	FALSE	-	-	-	-	N/A	N/A	N/A	TRUE	2526204107	0.0006	0.3462	0.76	-	Same	-1	FALSE	-	-	-	-	N/A	N/A	N/A	FALSE	-	-	-	-	N/A	N/A	N/A	Salinispora arenicola CNT799
2527071412	-	FALSE	-	-	-	-	N/A	N/A	N/A	TRUE	2527071413	0.0000003	0.3846	0.76	-	Same	-1	FALSE	-	-	-	-	N/A	N/A	N/A	FALSE	-	-	-	-	N/A	N/A	N/A	Salinispora tropica CNS416
2528853309	+	FALSE	-	-	-	-	N/A	N/A	N/A	TRUE	2528853308	0.0000000002	0.5676	0.54	+	Same	1	TRUE	2528853310	0.0007	0.215	0.18	+	Same	-1	FALSE	-	-	-	-	N/A	N/A	N/A	Bradyrhizobium japonicum USDA 123
2540881677	+	FALSE	-	-	-	-	N/A	N/A	N/A	TRUE	2540881676	0.0000003	0.3846	0.76	+	Same	1	FALSE	-	-	-	-	N/A	N/A	N/A	FALSE	-	-	-	-	N/A	N/A	N/A	Salinispora tropica CNY012
2540886807	-	FALSE	-	-	-	-	N/A	N/A	N/A	TRUE	2540886808	0.0000003	0.3846	0.76	-	Same	-1	FALSE	-	-	-	-	N/A	N/A	N/A	FALSE	-	-	-	-	N/A	N/A	N/A	Salinispora tropica CNT250
2550583186	+	FALSE	-	-	-	-	N/A	N/A	N/A	TRUE	2550583185	0.0003	0.3654	0.76	+	Same	1	FALSE	-	-	-	-	N/A	N/A	N/A	FALSE	-	-	-	-	N/A	N/A	N/A	Salinispora pacifica CNT-133
2550590471	+	FALSE	-	-	-	-	N/A	N/A	N/A	TRUE	2550590470	0.0003	0.3654	0.76	+	Same	1	FALSE	-	-	-	-	N/A	N/A	N/A	FALSE	-	-	-	-	N/A	N/A	N/A	Salinispora pacifica CNS-143
2559311128	+	FALSE	-	-	-	-	N/A	N/A	N/A	FALSE	-	-	-	-	N/A	N/A	N/A	TRUE	2559311126	2e-28	0.2443	0.86	+	Same	2	FALSE	-	-	-	-	N/A	N/A	N/A	Sphingobium quisquiliarum P25
2561668206	+	FALSE	-	-	-	-	N/A	N/A	N/A	TRUE	2561668205	0.0005	0.3654	0.76	+	Same	1	FALSE	-	-	-	-	N/A	N/A	N/A	FALSE	-	-	-	-	N/A	N/A	N/A	Salinispora pacifica CNT403
2561673043	+	FALSE	-	-	-	-	N/A	N/A	N/A	TRUE	2561673042	0.0003	0.3654	0.76	+	Same	1	FALSE	-	-	-	-	N/A	N/A	N/A	FALSE	-	-	-	-	N/A	N/A	N/A	Salinispora pacifica CNT133A
2561677608	+	FALSE	-	-	-	-	N/A	N/A	N/A	TRUE	2561677607	0.0004	0.425	0.58	+	Same	1	FALSE	-	-	-	-	N/A	N/A	N/A	FALSE	-	-	-	-	N/A	N/A	N/A	Salinispora pacifica CNS801
2561684128	+	FALSE	-	-	-	-	N/A	N/A	N/A	TRUE	2561684127	0.0006	0.3462	0.76	+	Same	1	FALSE	-	-	-	-	N/A	N/A	N/A	FALSE	-	-	-	-	N/A	N/A	N/A	Salinispora arenicola CNH643
2561687363	-	FALSE	-	-	-	-	N/A	N/A	N/A	TRUE	2561687364	0.0003	0.3654	0.76	-	Same	-1	FALSE	-	-	-	-	N/A	N/A	N/A	FALSE	-	-	-	-	N/A	N/A	N/A	Salinispora pacifica CNR909
2562071215	-	FALSE	-	-	-	-	N/A	N/A	N/A	FALSE	-	-	-	-	N/A	N/A	N/A	FALSE	-	-	-	-	N/A	N/A	N/A	FALSE	-	-	-	-	N/A	N/A	N/A	Salinispora arenicola CNY281
2562075459	+	FALSE	-	-	-	-	N/A	N/A	N/A	TRUE	2562075458	0.0006	0.3462	0.76	+	Same	1	FALSE	-	-	-	-	N/A	N/A	N/A	FALSE	-	-	-	-	N/A	N/A	N/A	Salinispora arenicola CNH996
2562093700	-	FALSE	-	-	-	-	N/A	N/A	N/A	TRUE	2562093701	0.0006	0.3462	0.76	-	Same	-1	FALSE	-	-	-	-	N/A	N/A	N/A	FALSE	-	-	-	-	N/A	N/A	N/A	Salinispora arenicola CNY486
2562097527	+	FALSE	-	-	-	-	N/A	N/A	N/A	TRUE	2562097526	0.0000003	0.3846	0.76	+	Same	1	FALSE	-	-	-	-	N/A	N/A	N/A	FALSE	-	-	-	-	N/A	N/A	N/A	Salinispora tropica CNY681
2562103757	+	FALSE	-	-	-	-	N/A	N/A	N/A	TRUE	2562103756	0.0000003	0.3846	0.76	+	Same	1	FALSE	-	-	-	-	N/A	N/A	N/A	FALSE	-	-	-	-	N/A	N/A	N/A	Salinispora tropica CNY678
2562111803	+	FALSE	-	-	-	-	N/A	N/A	N/A	FALSE	-	-	-	-	N/A	N/A	N/A	FALSE	-	-	-	-	N/A	N/A	N/A	FALSE	-	-	-	-	N/A	N/A	N/A	Salinispora arenicola CNY690
2562132119	-	FALSE	-	-	-	-	N/A	N/A	N/A	FALSE	-	-	-	-	N/A	N/A	N/A	FALSE	-	-	-	-	N/A	N/A	N/A	FALSE	-	-	-	-	N/A	N/A	N/A	Salinispora arenicola CNY694
2563445992	-	FALSE	-	-	-	-	N/A	N/A	N/A	TRUE	2563445993	0.0005	0.3654	0.76	-	Same	-1	FALSE	-	-	-	-	N/A	N/A	N/A	FALSE	-	-	-	-	N/A	N/A	N/A	Salinispora pacifica CNY703
2563510105	-	FALSE	-	-	-	-	N/A	N/A	N/A	TRUE	2563510106	0.0000003	0.3846	0.76	-	Same	-1	FALSE	-	-	-	-	N/A	N/A	N/A	FALSE	-	-	-	-	N/A	N/A	N/A	Salinispora pacifica CNY646
2563520302	+	FALSE	-	-	-	-	N/A	N/A	N/A	TRUE	2563520301	0.0005	0.3654	0.76	+	Same	1	FALSE	-	-	-	-	N/A	N/A	N/A	FALSE	-	-	-	-	N/A	N/A	N/A	Salinispora pacifica CNY673
2563524852	-	FALSE	-	-	-	-	N/A	N/A	N/A	TRUE	2563524853	0.0003	0.3654	0.76	-	Same	-1	FALSE	-	-	-	-	N/A	N/A	N/A	FALSE	-	-	-	-	N/A	N/A	N/A	Salinispora pacifica CNY363
2563541050	+	FALSE	-	-	-	-	N/A	N/A	N/A	TRUE	2563541049	0.0003	0.3654	0.76	+	Same	1	FALSE	-	-	-	-	N/A	N/A	N/A	FALSE	-	-	-	-	N/A	N/A	N/A	Salinispora pacifica CNY498
2563830878	+	FALSE	-	-	-	-	N/A	N/A	N/A	FALSE	-	-	-	-	N/A	N/A	N/A	FALSE	-	-	-	-	N/A	N/A	N/A	FALSE	-	-	-	-	N/A	N/A	N/A	Salinispora arenicola CNY685
2563853779	-	FALSE	-	-	-	-	N/A	N/A	N/A	TRUE	2563853780	0.0000001	0.3636	0.94	-	Same	-1	TRUE	2563853777	0.0001	0.3108	0.13	-	Same	2	FALSE	-	-	-	-	N/A	N/A	N/A	Phyllobacterium sp, UNC302MFCol5,2
2571072195	+	FALSE	-	-	-	-	N/A	N/A	N/A	TRUE	2571072194	0.0003	0.3654	0.76	+	Same	1	FALSE	-	-	-	-	N/A	N/A	N/A	FALSE	-	-	-	-	N/A	N/A	N/A	Salinispora pacifica CNH732
2571081759	+	FALSE	-	-	-	-	N/A	N/A	N/A	TRUE	2571081758	0.0003	0.3654	0.76	+	Same	1	FALSE	-	-	-	-	N/A	N/A	N/A	FALSE	-	-	-	-	N/A	N/A	N/A	Salinispora pacifica CNR510
2571108724	+	FALSE	-	-	-	-	N/A	N/A	N/A	TRUE	2571108723	0.0006	0.3462	0.76	+	Same	1	FALSE	-	-	-	-	N/A	N/A	N/A	FALSE	-	-	-	-	N/A	N/A	N/A	Salinispora arenicola CNH996B
2571118901	+	FALSE	-	-	-	-	N/A	N/A	N/A	TRUE	2571118900	0.0006	0.3462	0.76	+	Same	1	FALSE	-	-	-	-	N/A	N/A	N/A	FALSE	-	-	-	-	N/A	N/A	N/A	Salinispora arenicola CNS342
2571459954	-	FALSE	-	-	-	-	N/A	N/A	N/A	FALSE	-	-	-	-	N/A	N/A	N/A	TRUE	2571459955	0.00005	0.2405	0.29	-	Same	-1	FALSE	-	-	-	-	N/A	N/A	N/A	Agrobacterium radiobacter DSM 30147
2572185928	-	FALSE	-	-	-	-	N/A	N/A	N/A	TRUE	2572185929	0.0006	0.3462	0.76	-	Same	-1	FALSE	-	-	-	-	N/A	N/A	N/A	FALSE	-	-	-	-	N/A	N/A	N/A	Salinispora arenicola CNS848
2578259872	-	FALSE	-	-	-	-	N/A	N/A	N/A	TRUE	2578259873	0.0000000009	0.3676	1	-	Same	-1	FALSE	-	-	-	-	N/A	N/A	N/A	FALSE	-	-	-	-	N/A	N/A	N/A	Porticoccus hydrocarbonoclasticus MCTG13d
2578328048	-	FALSE	-	-	-	-	N/A	N/A	N/A	FALSE	-	-	-	-	N/A	N/A	N/A	TRUE	2578328047	0.0007	0.215	0.18	-	Same	1	FALSE	-	-	-	-	N/A	N/A	N/A	Bradyrhizobium japonicum SEMIA 5079
2582631310	+	FALSE	-	-	-	-	N/A	N/A	N/A	TRUE	2582631309	0.00007	0.3103	0.73	+	Same	1	FALSE	-	-	-	-	N/A	N/A	N/A	FALSE	-	-	-	-	N/A	N/A	N/A	Composite genome from Lake Mendota Epilimnion pan-assembly MEint,metabat,1091
2582660042	-	FALSE	-	-	-	-	N/A	N/A	N/A	TRUE	2582660043	0.0001	0.3333	0.75	-	Same	-1	FALSE	-	-	-	-	N/A	N/A	N/A	FALSE	-	-	-	-	N/A	N/A	N/A	Composite genome from Lake Mendota Epilimnion pan-assembly MEint,metabat,14260
2582681660	-	FALSE	-	-	-	-	N/A	N/A	N/A	FALSE	-	-	-	-	N/A	N/A	N/A	FALSE	-	-	-	-	N/A	N/A	N/A	FALSE	-	-	-	-	N/A	N/A	N/A	Composite genome from Lake Mendota Epilimnion pan-assembly MEint,metabat,1719
2582698644	-	FALSE	-	-	-	-	N/A	N/A	N/A	FALSE	-	-	-	-	N/A	N/A	N/A	FALSE	-	-	-	-	N/A	N/A	N/A	FALSE	-	-	-	-	N/A	N/A	N/A	Composite genome from Lake Mendota Epilimnion pan-assembly MEint,metabat,20494
2582716616	+	FALSE	-	-	-	-	N/A	N/A	N/A	FALSE	-	-	-	-	N/A	N/A	N/A	FALSE	-	-	-	-	N/A	N/A	N/A	FALSE	-	-	-	-	N/A	N/A	N/A	Composite genome from Lake Mendota Epilimnion pan-assembly MEint,metabat,2729
2585696959	-	FALSE	-	-	-	-	N/A	N/A	N/A	FALSE	-	-	-	-	N/A	N/A	N/A	FALSE	-	-	-	-	N/A	N/A	N/A	FALSE	-	-	-	-	N/A	N/A	N/A	Micromonospora endolithica AA-459
2585705866	+	FALSE	-	-	-	-	N/A	N/A	N/A	FALSE	-	-	-	-	N/A	N/A	N/A	FALSE	-	-	-	-	N/A	N/A	N/A	FALSE	-	-	-	-	N/A	N/A	N/A	Micromonospora olivasterospora DSM 43868
2589245118	-	FALSE	-	-	-	-	N/A	N/A	N/A	FALSE	-	-	-	-	N/A	N/A	N/A	TRUE	2589245119	0.00005	0.2405	0.29	-	Same	-1	FALSE	-	-	-	-	N/A	N/A	N/A	Agrobacterium tumefaciens GW4
2597409507	-	FALSE	-	-	-	-	N/A	N/A	N/A	TRUE	2597409508	0.0000000003	0.5556	0.52	-	Same	-1	FALSE	-	-	-	-	N/A	N/A	N/A	FALSE	-	-	-	-	N/A	N/A	N/A	Nitrospira marina Nb-295
2608961634	+	FALSE	-	-	-	-	N/A	N/A	N/A	TRUE	2608961633	0.000002	0.4348	0.67	+	Same	1	TRUE	2608961632	0.000007	0.2519	0.23	+	Same	2	FALSE	-	-	-	-	N/A	N/A	N/A	Uncultured Nitrospira genome
2616295702	+	FALSE	-	-	-	-	N/A	N/A	N/A	TRUE	2616295701	2e-12	0.4833	0.86	+	Same	1	FALSE	-	-	-	-	N/A	N/A	N/A	FALSE	-	-	-	-	N/A	N/A	N/A	Rhizobium aethiopicum HBR26
2617836775	-	FALSE	-	-	-	-	N/A	N/A	N/A	FALSE	-	-	-	-	N/A	N/A	N/A	FALSE	-	-	-	-	N/A	N/A	N/A	FALSE	-	-	-	-	N/A	N/A	N/A	Micromonospora krabiensis DSM 45344
2617946214	+	FALSE	-	-	-	-	N/A	N/A	N/A	FALSE	-	-	-	-	N/A	N/A	N/A	FALSE	-	-	-	-	N/A	N/A	N/A	FALSE	-	-	-	-	N/A	N/A	N/A	Micromonospora zamorensis DSM 45600
2620378567	-	FALSE	-	-	-	-	N/A	N/A	N/A	FALSE	-	-	-	-	N/A	N/A	N/A	TRUE	2620378566	0.0008	0.2632	0.22	-	Same	1	FALSE	-	-	-	-	N/A	N/A	N/A	Micromonospora aurantiaca DSM 45487
2622731992	+	FALSE	-	-	-	-	N/A	N/A	N/A	TRUE	2622731991	0.001	0.4444	0.52	+	Same	1	TRUE	2622731993	0.0001	0.2949	0.12	+	Same	-1	FALSE	-	-	-	-	N/A	N/A	N/A	Micromonospora nigra DSM 43818
2623208990	-	FALSE	-	-	-	-	N/A	N/A	N/A	FALSE	-	-	-	-	N/A	N/A	N/A	FALSE	-	-	-	-	N/A	N/A	N/A	FALSE	-	-	-	-	N/A	N/A	N/A	Micromonospora humi DSM 45647
2623281226	+	FALSE	-	-	-	-	N/A	N/A	N/A	FALSE	-	-	-	-	N/A	N/A	N/A	FALSE	-	-	-	-	N/A	N/A	N/A	FALSE	-	-	-	-	N/A	N/A	N/A	Micromonospora halophytica DSM 43171
2623296533	-	FALSE	-	-	-	-	N/A	N/A	N/A	FALSE	-	-	-	-	N/A	N/A	N/A	TRUE	2623296532	0.0004	0.292	0.22	-	Same	1	FALSE	-	-	-	-	N/A	N/A	N/A	Micromonospora marina DSM 45555
2623300884	-	FALSE	-	-	-	-	N/A	N/A	N/A	FALSE	-	-	-	-	N/A	N/A	N/A	FALSE	-	-	-	-	N/A	N/A	N/A	FALSE	-	-	-	-	N/A	N/A	N/A	Micromonospora sediminicola DSM 45794
2623313472	+	FALSE	-	-	-	-	N/A	N/A	N/A	FALSE	-	-	-	-	N/A	N/A	N/A	TRUE	2623313473	0.0007	0.2949	0.12	+	Same	-1	FALSE	-	-	-	-	N/A	N/A	N/A	Micromonospora saelicesensis DSM 44871
2623417808	-	FALSE	-	-	-	-	N/A	N/A	N/A	TRUE	2623417809	0.0002	0.4146	0.6	-	Same	-1	TRUE	2623417807	0.0005	0.2628	0.22	-	Same	1	FALSE	-	-	-	-	N/A	N/A	N/A	Micromonospora haikouensis DSM 45626
2623451973	+	FALSE	-	-	-	-	N/A	N/A	N/A	TRUE	2623451972	0.0002	0.4146	0.6	+	Same	1	TRUE	2623451974	0.0005	0.2556	0.22	+	Same	-1	FALSE	-	-	-	-	N/A	N/A	N/A	Micromonospora carbonacea DSM 43168
2623535432	-	FALSE	-	-	-	-	N/A	N/A	N/A	FALSE	-	-	-	-	N/A	N/A	N/A	TRUE	2623535431	0.0006	0.2632	0.22	-	Same	1	FALSE	-	-	-	-	N/A	N/A	N/A	Micromonospora tulbaghiae DSM 45142
2623588575	+	FALSE	-	-	-	-	N/A	N/A	N/A	FALSE	-	-	-	-	N/A	N/A	N/A	FALSE	-	-	-	-	N/A	N/A	N/A	FALSE	-	-	-	-	N/A	N/A	N/A	Micromonospora rhizosphaerae DSM 45431
2624779294	-	FALSE	-	-	-	-	N/A	N/A	N/A	FALSE	-	-	-	-	N/A	N/A	N/A	TRUE	2624779293	0.0002	0.2556	0.22	-	Same	1	FALSE	-	-	-	-	N/A	N/A	N/A	Micromonospora yangpuensis DSM 45577
2624888284	+	FALSE	-	-	-	-	N/A	N/A	N/A	FALSE	-	-	-	-	N/A	N/A	N/A	TRUE	2624888285	0.0005	0.2556	0.22	+	Same	-1	FALSE	-	-	-	-	N/A	N/A	N/A	Micromonospora rifamycinica DSM 44983
2625188009	-	FALSE	-	-	-	-	N/A	N/A	N/A	FALSE	-	-	-	-	N/A	N/A	N/A	FALSE	-	-	-	-	N/A	N/A	N/A	FALSE	-	-	-	-	N/A	N/A	N/A	Micromonospora chokoriensis DSM 45160
2625191153	-	FALSE	-	-	-	-	N/A	N/A	N/A	FALSE	-	-	-	-	N/A	N/A	N/A	FALSE	-	-	-	-	N/A	N/A	N/A	FALSE	-	-	-	-	N/A	N/A	N/A	Micromonospora chersina DSM 44151
2625202010	-	FALSE	-	-	-	-	N/A	N/A	N/A	FALSE	-	-	-	-	N/A	N/A	N/A	FALSE	-	-	-	-	N/A	N/A	N/A	FALSE	-	-	-	-	N/A	N/A	N/A	Micromonospora coriariae DSM 44875
2629465325	+	FALSE	-	-	-	-	N/A	N/A	N/A	TRUE	2629465324	1e-14	0.5319	0.69	+	Same	1	FALSE	-	-	-	-	N/A	N/A	N/A	FALSE	-	-	-	-	N/A	N/A	N/A	Skermanella aerolata KACC 11604
2630951225	-	FALSE	-	-	-	-	N/A	N/A	N/A	FALSE	-	-	-	-	N/A	N/A	N/A	TRUE	2630951224	0.0006	0.2821	0.12	-	Same	1	FALSE	-	-	-	-	N/A	N/A	N/A	Micromonospora purpureochromogenes DSM 43821
2631116919	+	FALSE	-	-	-	-	N/A	N/A	N/A	FALSE	-	-	-	-	N/A	N/A	N/A	FALSE	-	-	-	-	N/A	N/A	N/A	FALSE	-	-	-	-	N/A	N/A	N/A	Micromonospora cremea DSM 45599
2633193452	+	FALSE	-	-	-	-	N/A	N/A	N/A	TRUE	2633193451	0.0002	0.4146	0.6	+	Same	1	TRUE	2633193453	0.0005	0.2628	0.22	+	Same	-1	FALSE	-	-	-	-	N/A	N/A	N/A	Micromonospora carbonacea JXNU-1
2633461683	+	FALSE	-	-	-	-	N/A	N/A	N/A	TRUE	2633461682	0.000001	0.3385	0.94	+	Same	1	TRUE	2633461681	0.0000001	0.2171	0.27	-	Opposite	2	FALSE	-	-	-	-	N/A	N/A	N/A	Methyloceanibacter caenitepidi Gela4
2636229971	+	FALSE	-	-	-	-	N/A	N/A	N/A	TRUE	2636229970	0.000000003	0.3922	0.75	+	Same	1	FALSE	-	-	-	-	N/A	N/A	N/A	FALSE	-	-	-	-	N/A	N/A	N/A	Nitrospinae bacterium SCGC AD-259-M10 (unscreened)
2636957567	+	FALSE	-	-	-	-	N/A	N/A	N/A	TRUE	2636957566	0.000000005	0.4082	0.72	+	Same	1	TRUE	2636957565	4e-29	0.244	0.61	+	Same	2	FALSE	-	-	-	-	N/A	N/A	N/A	Erythrobacter citreus LAMA 915
2638047841	+	FALSE	-	-	-	-	N/A	N/A	N/A	TRUE	2638047840	0.000000001	0.4565	0.67	+	Same	1	FALSE	-	-	-	-	N/A	N/A	N/A	FALSE	-	-	-	-	N/A	N/A	N/A	Devosia geojensis BD-c194
2638787280	-	FALSE	-	-	-	-	N/A	N/A	N/A	FALSE	-	-	-	-	N/A	N/A	N/A	TRUE	2638787279	0.0004	0.2222	0.24	-	Same	1	FALSE	-	-	-	-	N/A	N/A	N/A	Micromonospora inyonensis DSM 46123
2640055673	+	FALSE	-	-	-	-	N/A	N/A	N/A	TRUE	2640055672	0.00000009	0.375	0.85	+	Same	1	FALSE	-	-	-	-	N/A	N/A	N/A	FALSE	-	-	-	-	N/A	N/A	N/A	Phyllobacterium sp, CL33Tsu
2643837305	+	FALSE	-	-	-	-	N/A	N/A	N/A	TRUE	2643837304	0.0000002	0.3286	0.95	+	Same	1	FALSE	-	-	-	-	N/A	N/A	N/A	FALSE	-	-	-	-	N/A	N/A	N/A	Mesorhizobium sp, Root157
2645930513	+	FALSE	-	-	-	-	N/A	N/A	N/A	TRUE	2645930512	0.0000000001	0.5676	0.54	+	Same	1	TRUE	2645930514	0.0006	0.215	0.18	+	Same	-1	FALSE	-	-	-	-	N/A	N/A	N/A	Bradyrhizobium japonicum FN1
2648292403	-	FALSE	-	-	-	-	N/A	N/A	N/A	TRUE	2648292404	6e-11	0.52	0.73	-	Same	-1	TRUE	2648292402	0.0007	0.217	0.18	-	Same	1	FALSE	-	-	-	-	N/A	N/A	N/A	Bradyrhizobium japonicum Is-34
2649020444	+	FALSE	-	-	-	-	N/A	N/A	N/A	TRUE	2649020443	0.00002	0.3704	0.79	+	Same	1	TRUE	2649020445	0.000001	0.2385	0.2	+	Same	-1	FALSE	-	-	-	-	N/A	N/A	N/A	Rhizobium sp, AAP43
2650528965	-	FALSE	-	-	-	-	N/A	N/A	N/A	FALSE	-	-	-	-	N/A	N/A	N/A	FALSE	-	-	-	-	N/A	N/A	N/A	FALSE	-	-	-	-	N/A	N/A	N/A	Gammaproteobacteria bacterium AD-131-B03
2653672424	-	FALSE	-	-	-	-	N/A	N/A	N/A	TRUE	2653672425	0.000000003	0.4167	0.7	-	Same	-1	FALSE	-	-	-	-	N/A	N/A	N/A	FALSE	-	-	-	-	N/A	N/A	N/A	unclassified Nitrospina Bin 47-2
2655145839	-	FALSE	-	-	-	-	N/A	N/A	N/A	FALSE	-	-	-	-	N/A	N/A	N/A	FALSE	-	-	-	-	N/A	N/A	N/A	FALSE	-	-	-	-	N/A	N/A	N/A	Actinobacteria bacterium IMCC26256
2655481861	-	FALSE	-	-	-	-	N/A	N/A	N/A	TRUE	2655481862	0.0000000001	0.5676	0.54	-	Same	-1	TRUE	2655481860	0.0006	0.215	0.18	-	Same	1	FALSE	-	-	-	-	N/A	N/A	N/A	Bradyrhizobium japonicum E109
2656566686	-	FALSE	-	-	-	-	N/A	N/A	N/A	TRUE	2656566687	0.00004	0.4359	0.57	-	Same	-1	TRUE	2656566685	0.0002	0.2584	0.28	-	Same	1	FALSE	-	-	-	-	N/A	N/A	N/A	Sphingopyxis sp, 113P3
2658576250	+	FALSE	-	-	-	-	N/A	N/A	N/A	TRUE	2658576249	9e-13	0.5319	0.69	+	Same	1	TRUE	2658576251	0.00009	0.29	0.18	+	Same	-1	FALSE	-	-	-	-	N/A	N/A	N/A	Deltaproteobacteria bacterium SCGC AC-312_N03 - v2 (unscreened)
2663351746	-	FALSE	-	-	-	-	N/A	N/A	N/A	TRUE	2663351747	0.0000000002	0.5676	0.54	-	Same	-1	TRUE	2663351745	0.0007	0.215	0.18	-	Same	1	FALSE	-	-	-	-	N/A	N/A	N/A	Bradyrhizobium japonicum CCBAU 83623
2664222290	+	FALSE	-	-	-	-	N/A	N/A	N/A	TRUE	2664222289	0.0000007	0.4444	0.52	+	Same	1	TRUE	2664222291	0.0002	0.2609	0.22	+	Same	-1	FALSE	-	-	-	-	N/A	N/A	N/A	Verrucosispora sediminis CGMCC 4,3550
2676802396	-	FALSE	-	-	-	-	N/A	N/A	N/A	FALSE	-	-	-	-	N/A	N/A	N/A	TRUE	2676802395	0.0004	0.2409	0.22	-	Same	1	FALSE	-	-	-	-	N/A	N/A	N/A	Xiangella phaseoli CGMCC 4,7038
2682206065	-	FALSE	-	-	-	-	N/A	N/A	N/A	FALSE	-	-	-	-	N/A	N/A	N/A	FALSE	-	-	-	-	N/A	N/A	N/A	FALSE	-	-	-	-	N/A	N/A	N/A	putative Gammaproteobacteria family HTCC2089 sp, v2 (bin U_52514)
2682443740	+	FALSE	-	-	-	-	N/A	N/A	N/A	TRUE	2682443739	0.000002	0.3269	0.76	+	Same	1	TRUE	2682443738	0.00005	0.2405	0.29	+	Same	2	FALSE	-	-	-	-	N/A	N/A	N/A	Agrobacterium sp, JL28
2684289521	+	FALSE	-	-	-	-	N/A	N/A	N/A	TRUE	2684289520	0.00000003	0.4324	0.54	+	Same	1	FALSE	-	-	-	-	N/A	N/A	N/A	FALSE	-	-	-	-	N/A	N/A	N/A	putative Acidobacteria order Sva0725 sp, v2 (bin U_52425)
2684304025	-	FALSE	-	-	-	-	N/A	N/A	N/A	TRUE	2684304026	0.00000002	0.3962	0.75	-	Same	-1	FALSE	-	-	-	-	N/A	N/A	N/A	FALSE	-	-	-	-	N/A	N/A	N/A	putative Deltaproteobacteria family Syntrophobacteraceae (bin U_52423)
2684573809	-	FALSE	-	-	-	-	N/A	N/A	N/A	FALSE	-	-	-	-	N/A	N/A	N/A	TRUE	2684573808	0.0001	0.3077	0.12	-	Same	1	FALSE	-	-	-	-	N/A	N/A	N/A	Micromonospora avicenniae DSM 45758
2690302317	+	FALSE	-	-	-	-	N/A	N/A	N/A	TRUE	2690302316	0.00001	0.4681	0.69	+	Same	1	TRUE	2690302318	0.0002	0.2247	0.16	+	Same	-1	FALSE	-	-	-	-	N/A	N/A	N/A	Sphingopyxis sp, YR583
2695179095	-	FALSE	-	-	-	-	N/A	N/A	N/A	FALSE	-	-	-	-	N/A	N/A	N/A	TRUE	2695179094	0.0003	0.3134	0.12	-	Same	1	FALSE	-	-	-	-	N/A	N/A	N/A	Gammaproteobacteria bacterium SCGC AC-312_G02 - v2 (unscreened)
2696276285	-	FALSE	-	-	-	-	N/A	N/A	N/A	TRUE	2696276286	0.0000000001	0.5676	0.54	-	Same	-1	TRUE	2696276284	0.0007	0.215	0.18	-	Same	1	FALSE	-	-	-	-	N/A	N/A	N/A	Bradyrhizobium japonicum CCBAU 15618
2700259082	+	FALSE	-	-	-	-	N/A	N/A	N/A	TRUE	2700259081	0.00003	0.3889	0.76	+	Same	1	FALSE	-	-	-	-	N/A	N/A	N/A	FALSE	-	-	-	-	N/A	N/A	N/A	unclassified Pseudonocardiales bacterium bin8
2702548398	+	FALSE	-	-	-	-	N/A	N/A	N/A	TRUE	2702548397	0.0000000002	0.5676	0.54	+	Same	1	TRUE	2702548399	0.0007	0.215	0.18	+	Same	-1	FALSE	-	-	-	-	N/A	N/A	N/A	Bradyrhizobium japonicum CCBAU 15354
2702562623	+	FALSE	-	-	-	-	N/A	N/A	N/A	TRUE	2702562622	0.0000000002	0.5676	0.54	+	Same	1	TRUE	2702562624	0.0007	0.215	0.18	+	Same	-1	FALSE	-	-	-	-	N/A	N/A	N/A	Bradyrhizobium japonicum CCBAU 15517
2702569995	+	FALSE	-	-	-	-	N/A	N/A	N/A	TRUE	2702569994	0.0000000001	0.4167	0.8	+	Same	1	TRUE	2702569996	0.0006	0.215	0.18	+	Same	-1	FALSE	-	-	-	-	N/A	N/A	N/A	Bradyrhizobium japonicum CCBAU 25435
2704309543	+	FALSE	-	-	-	-	N/A	N/A	N/A	TRUE	2704309542	0.000007	0.4068	0.86	+	Same	1	TRUE	2704309544	0.000004	0.2596	0.19	+	Same	-1	FALSE	-	-	-	-	N/A	N/A	N/A	Sphingopyxis sp, HIX
2704313258	+	FALSE	-	-	-	-	N/A	N/A	N/A	TRUE	2704313257	0.000007	0.4068	0.86	+	Same	1	TRUE	2704313259	0.000004	0.2596	0.19	+	Same	-1	FALSE	-	-	-	-	N/A	N/A	N/A	Sphingopyxis sp, HXXIV
2709097404	+	FALSE	-	-	-	-	N/A	N/A	N/A	TRUE	2709097403	0.000000001	0.451	0.75	+	Same	1	TRUE	2709097402	6e-31	0.2506	0.66	+	Same	2	FALSE	-	-	-	-	N/A	N/A	N/A	Sphingomonas indica Dd16
2709616081	+	FALSE	-	-	-	-	N/A	N/A	N/A	TRUE	2709616080	0.00005	0.3684	0.79	+	Same	1	TRUE	2709616082	0.00000001	0.375	0.12	+	Same	-1	FALSE	-	-	-	-	N/A	N/A	N/A	Planctomycetes bacterium RBG_16_43_13
2710885602	-	FALSE	-	-	-	-	N/A	N/A	N/A	TRUE	2710885603	8e-12	0.3514	0.98	-	Same	-1	TRUE	2710885601	0.000004	0.2623	0.21	-	Same	1	FALSE	-	-	-	-	N/A	N/A	N/A	Gammaproteobacteria bacterium RIFCSPHIGHO2_12_FULL_41_20
2710916088	+	FALSE	-	-	-	-	N/A	N/A	N/A	TRUE	2710916087	0.000000002	0.451	0.69	+	Same	1	TRUE	2710916089	0.0002	0.2451	0.17	+	Same	-1	FALSE	-	-	-	-	N/A	N/A	N/A	Gammaproteobacteria bacterium RIFCSPHIGHO2_12_FULL_37_14
2710952791	-	FALSE	-	-	-	-	N/A	N/A	N/A	TRUE	2710952792	0.000000004	0.3774	0.77	-	Same	-1	FALSE	-	-	-	-	N/A	N/A	N/A	FALSE	-	-	-	-	N/A	N/A	N/A	Gammaproteobacteria bacterium RIFCSPHIGHO2_12_FULL_42_10
2710998425	+	FALSE	-	-	-	-	N/A	N/A	N/A	FALSE	-	-	-	-	N/A	N/A	N/A	TRUE	2710998423	0.0006	0.2177	0.26	+	Same	2	FALSE	-	-	-	-	N/A	N/A	N/A	Deltaproteobacteria bacterium RIFCSPLOWO2_01_44_7
2711099699	+	FALSE	-	-	-	-	N/A	N/A	N/A	FALSE	-	-	-	-	N/A	N/A	N/A	FALSE	-	-	-	-	N/A	N/A	N/A	FALSE	-	-	-	-	N/A	N/A	N/A	Elusimicrobia bacterium RIFCSPLOWO2_01_FULL_59_12
2711399375	-	FALSE	-	-	-	-	N/A	N/A	N/A	TRUE	2711399376	0.000000002	0.3714	0.92	-	Same	-1	FALSE	-	-	-	-	N/A	N/A	N/A	FALSE	-	-	-	-	N/A	N/A	N/A	Rhodospirillales bacterium RIFCSPLOWO2_02_FULL_58_16
2711412433	+	FALSE	-	-	-	-	N/A	N/A	N/A	TRUE	2711412432	0.0000003	0.3939	0.48	+	Same	1	FALSE	-	-	-	-	N/A	N/A	N/A	FALSE	-	-	-	-	N/A	N/A	N/A	Acidobacteria bacterium RIFCSPLOWO2_02_FULL_67_36
2712694839	+	FALSE	-	-	-	-	N/A	N/A	N/A	FALSE	-	-	-	-	N/A	N/A	N/A	FALSE	-	-	-	-	N/A	N/A	N/A	FALSE	-	-	-	-	N/A	N/A	N/A	Acidobacteria bacterium RIFCSPLOWO2_02_FULL_68_18
2712839363	+	FALSE	-	-	-	-	N/A	N/A	N/A	FALSE	-	-	-	-	N/A	N/A	N/A	FALSE	-	-	-	-	N/A	N/A	N/A	FALSE	-	-	-	-	N/A	N/A	N/A	Acidobacteria bacterium RIFCSPLOWO2_12_FULL_66_10
2712943482	+	FALSE	-	-	-	-	N/A	N/A	N/A	TRUE	2712943481	0.0000003	0.3939	0.48	+	Same	1	FALSE	-	-	-	-	N/A	N/A	N/A	FALSE	-	-	-	-	N/A	N/A	N/A	Acidobacteria bacterium RIFCSPLOWO2_12_FULL_66_21
2713049345	-	FALSE	-	-	-	-	N/A	N/A	N/A	FALSE	-	-	-	-	N/A	N/A	N/A	FALSE	-	-	-	-	N/A	N/A	N/A	FALSE	-	-	-	-	N/A	N/A	N/A	Acidobacteria bacterium RIFCSPLOWO2_12_FULL_68_19
2717483969	+	FALSE	-	-	-	-	N/A	N/A	N/A	TRUE	2717483968	0.00000002	0.4773	0.58	+	Same	1	TRUE	2717483970	4e-14	0.2609	0.52	+	Same	-1	FALSE	-	-	-	-	N/A	N/A	N/A	Uncultured Pelagibacteraceae bacterium AG-404-P07
2722503346	+	FALSE	-	-	-	-	N/A	N/A	N/A	TRUE	2722503345	0.0000000002	0.5405	0.54	+	Same	1	TRUE	2722503347	5e-25	0.2508	0.51	+	Same	-1	FALSE	-	-	-	-	N/A	N/A	N/A	Betaproteobacteria bacterium RIFCSPLOWO2_12_FULL_66_14
2723842443	-	FALSE	-	-	-	-	N/A	N/A	N/A	TRUE	2723842444	0.00000004	0.3333	0.95	-	Same	-1	FALSE	-	-	-	-	N/A	N/A	N/A	FALSE	-	-	-	-	N/A	N/A	N/A	Bradyrhizobium icense LMTR 13
2723848483	+	FALSE	-	-	-	-	N/A	N/A	N/A	TRUE	2723848482	0.0000000004	0.449	0.7	+	Same	1	TRUE	2723848481	0.0002	0.3	0.14	-	Opposite	2	FALSE	-	-	-	-	N/A	N/A	N/A	Bradyrhizobium icense LMTR 13
2725950209	+	FALSE	-	-	-	-	N/A	N/A	N/A	FALSE	-	-	-	-	N/A	N/A	N/A	TRUE	2725950210	0.0000001	0.2933	0.14	+	Same	-1	FALSE	-	-	-	-	N/A	N/A	N/A	Rhizobium leguminosarum Vaf12
2728715762	+	FALSE	-	-	-	-	N/A	N/A	N/A	FALSE	-	-	-	-	N/A	N/A	N/A	TRUE	2728715761	0.00008	0.2877	0.13	+	Same	1	FALSE	-	-	-	-	N/A	N/A	N/A	Agrobacterium tumefaciens B6
2729399789	+	FALSE	-	-	-	-	N/A	N/A	N/A	FALSE	-	-	-	-	N/A	N/A	N/A	TRUE	2729399790	0.0005	0.2556	0.22	+	Same	-1	FALSE	-	-	-	-	N/A	N/A	N/A	Micromonospora rifamycinica AM105
2729447895	+	FALSE	-	-	-	-	N/A	N/A	N/A	TRUE	2729447894	0.0002	0.4146	0.6	+	Same	1	FALSE	-	-	-	-	N/A	N/A	N/A	FALSE	-	-	-	-	N/A	N/A	N/A	Micromonospora rosaria DSM 803
2730521541	-	FALSE	-	-	-	-	N/A	N/A	N/A	FALSE	-	-	-	-	N/A	N/A	N/A	TRUE	2730521540	0.0004	0.2409	0.22	-	Same	1	FALSE	-	-	-	-	N/A	N/A	N/A	Xiangella phaseoli DSM 45730
2730988721	+	FALSE	-	-	-	-	N/A	N/A	N/A	TRUE	2730988720	0.000002	0.3269	0.76	+	Same	1	TRUE	2730988719	0.00005	0.2405	0.29	+	Same	2	FALSE	-	-	-	-	N/A	N/A	N/A	Agrobacterium sp, LY4
2730995210	+	FALSE	-	-	-	-	N/A	N/A	N/A	TRUE	2730995209	0.000002	0.3269	0.76	+	Same	1	TRUE	2730995208	0.00005	0.2405	0.29	+	Same	2	FALSE	-	-	-	-	N/A	N/A	N/A	Agrobacterium sp, Ts43
2730999659	+	FALSE	-	-	-	-	N/A	N/A	N/A	TRUE	2730999658	0.000002	0.3269	0.76	+	Same	1	TRUE	2730999657	0.00005	0.2405	0.29	+	Same	2	FALSE	-	-	-	-	N/A	N/A	N/A	Agrobacterium sp, Ts45
2731005092	+	FALSE	-	-	-	-	N/A	N/A	N/A	TRUE	2731005091	0.000002	0.3269	0.76	+	Same	1	TRUE	2731005090	0.00005	0.2405	0.29	+	Same	2	FALSE	-	-	-	-	N/A	N/A	N/A	Agrobacterium sp, C13
2738505922	+	FALSE	-	-	-	-	N/A	N/A	N/A	TRUE	2738505921	5e-12	0.52	0.72	+	Same	1	FALSE	-	-	-	-	N/A	N/A	N/A	FALSE	-	-	-	-	N/A	N/A	N/A	Amphiplicatus metriothermophilus CGMCC 1,12710
2738538705	+	FALSE	-	-	-	-	N/A	N/A	N/A	FALSE	-	-	-	-	N/A	N/A	N/A	FALSE	-	-	-	-	N/A	N/A	N/A	FALSE	-	-	-	-	N/A	N/A	N/A	Micromonospora sp, CNZ299
2738905214	+	FALSE	-	-	-	-	N/A	N/A	N/A	FALSE	-	-	-	-	N/A	N/A	N/A	FALSE	-	-	-	-	N/A	N/A	N/A	FALSE	-	-	-	-	N/A	N/A	N/A	Rhizobium skierniewicense DSM 26438
2738929125	-	FALSE	-	-	-	-	N/A	N/A	N/A	TRUE	2738929126	0.0000006	0.3425	1	-	Same	-1	TRUE	2738929124	0.00000004	0.2841	0.16	-	Same	1	FALSE	-	-	-	-	N/A	N/A	N/A	Rhizobium daejeonense DSM 17795
2739678624	-	FALSE	-	-	-	-	N/A	N/A	N/A	TRUE	2739678625	0.00001	0.3	0.73	-	Same	-1	FALSE	-	-	-	-	N/A	N/A	N/A	FALSE	-	-	-	-	N/A	N/A	N/A	Actinobacteria bacterium JGI 01_K18_4000m (contamination screened)
2740186483	+	FALSE	-	-	-	-	N/A	N/A	N/A	FALSE	-	-	-	-	N/A	N/A	N/A	TRUE	2740186484	0.0008	0.2632	0.22	+	Same	-1	FALSE	-	-	-	-	N/A	N/A	N/A	Micromonospora sp, CNZ285
2741233699	-	FALSE	-	-	-	-	N/A	N/A	N/A	FALSE	-	-	-	-	N/A	N/A	N/A	TRUE	2741233698	0.0003	0.2609	0.22	-	Same	1	FALSE	-	-	-	-	N/A	N/A	N/A	Verrucosispora sp, CNZ293
2742124190	-	FALSE	-	-	-	-	N/A	N/A	N/A	TRUE	2742124191	0.000000001	0.4375	0.7	-	Same	-1	TRUE	2742124192	1e-29	0.2284	0.85	-	Same	-2	FALSE	-	-	-	-	N/A	N/A	N/A	Erythrobacter sp, HI00D59
2742267120	+	FALSE	-	-	-	-	N/A	N/A	N/A	TRUE	2742267119	0.000000005	0.4082	0.72	+	Same	1	TRUE	2742267118	4e-29	0.2258	0.85	+	Same	2	FALSE	-	-	-	-	N/A	N/A	N/A	Erythrobacter sp, HI0074
2742282329	-	FALSE	-	-	-	-	N/A	N/A	N/A	TRUE	2742282330	0.000000005	0.4082	0.72	-	Same	-1	TRUE	2742282331	4e-29	0.2258	0.85	-	Same	-2	FALSE	-	-	-	-	N/A	N/A	N/A	Erythrobacter sp, HI0077
2743546901	+	FALSE	-	-	-	-	N/A	N/A	N/A	TRUE	2743546900	0.0000000005	0.4	0.88	+	Same	1	FALSE	-	-	-	-	N/A	N/A	N/A	FALSE	-	-	-	-	N/A	N/A	N/A	Bradyrhizobium sp, LTSP857
2744662300	-	FALSE	-	-	-	-	N/A	N/A	N/A	TRUE	2744662301	0.00004	0.3729	0.77	-	Same	-1	FALSE	-	-	-	-	N/A	N/A	N/A	FALSE	-	-	-	-	N/A	N/A	N/A	Thalassospira sp, MCCC 1A02898
2753546090	-	FALSE	-	-	-	-	N/A	N/A	N/A	FALSE	-	-	-	-	N/A	N/A	N/A	FALSE	-	-	-	-	N/A	N/A	N/A	FALSE	-	-	-	-	N/A	N/A	N/A	Micromonospora globosa NRRL B-2673
2758699069	-	FALSE	-	-	-	-	N/A	N/A	N/A	TRUE	2758699070	0.000000001	0.4375	0.7	-	Same	-1	TRUE	2758699071	2e-29	0.25	0.61	-	Same	-2	FALSE	-	-	-	-	N/A	N/A	N/A	Erythrobacter flavus VG1
2760872172	+	FALSE	-	-	-	-	N/A	N/A	N/A	FALSE	-	-	-	-	N/A	N/A	N/A	FALSE	-	-	-	-	N/A	N/A	N/A	FALSE	-	-	-	-	N/A	N/A	N/A	Micromonospora pisi DSM 45175
2765468207	+	FALSE	-	-	-	-	N/A	N/A	N/A	TRUE	2765468206	0.000000002	0.339	0.86	+	Same	1	TRUE	2765468201	0.0002	0.2796	0.15	+	Same	6	FALSE	-	-	-	-	N/A	N/A	N/A	Phyllobacterium bourgognense 31-25a
2770835111	-	FALSE	-	-	-	-	N/A	N/A	N/A	TRUE	2770835112	0.000003	0.3864	0.64	-	Same	-1	FALSE	-	-	-	-	N/A	N/A	N/A	FALSE	-	-	-	-	N/A	N/A	N/A	Archangium sp, Cb G35
2776664644	-	FALSE	-	-	-	-	N/A	N/A	N/A	FALSE	-	-	-	-	N/A	N/A	N/A	FALSE	-	-	-	-	N/A	N/A	N/A	FALSE	-	-	-	-	N/A	N/A	N/A	Micromonospora sp, WMMA1996
2778396438	-	FALSE	-	-	-	-	N/A	N/A	N/A	TRUE	2778396439	0.00000004	0.4222	0.66	-	Same	-1	FALSE	-	-	-	-	N/A	N/A	N/A	FALSE	-	-	-	-	N/A	N/A	N/A	Asanoa ferruginea DSM 44099
2779385459	-	FALSE	-	-	-	-	N/A	N/A	N/A	TRUE	2779385460	0.000000005	0.4082	0.72	-	Same	-1	TRUE	2779385461	1e-29	0.2378	0.64	-	Same	-2	FALSE	-	-	-	-	N/A	N/A	N/A	Sphingomonadaceae bacterium ARS24
2779409086	-	FALSE	-	-	-	-	N/A	N/A	N/A	TRUE	2779409087	0.000000001	0.4286	0.72	-	Same	-1	TRUE	2779409088	1e-29	0.2306	0.85	-	Same	-2	FALSE	-	-	-	-	N/A	N/A	N/A	Sphingomonadaceae bacterium ARS1036
2779680051	-	FALSE	-	-	-	-	N/A	N/A	N/A	FALSE	-	-	-	-	N/A	N/A	N/A	TRUE	2779680053	0.0000003	0.3093	0.16	-	Same	-2	FALSE	-	-	-	-	N/A	N/A	N/A	Parvularcula sp, NAT21
2781165895	+	FALSE	-	-	-	-	N/A	N/A	N/A	FALSE	-	-	-	-	N/A	N/A	N/A	FALSE	-	-	-	-	N/A	N/A	N/A	FALSE	-	-	-	-	N/A	N/A	N/A	Micromonospora sp, M71_S20
2786413419	-	FALSE	-	-	-	-	N/A	N/A	N/A	TRUE	2786413420	8e-13	0.3846	0.91	-	Same	-1	TRUE	2786413418	0.000000002	0.2434	0.52	-	Same	1	FALSE	-	-	-	-	N/A	N/A	N/A	Marinimicrobia bacterium RS816
2787337974	+	FALSE	-	-	-	-	N/A	N/A	N/A	TRUE	2787337973	0.0000001	0.4286	0.61	+	Same	1	FALSE	-	-	-	-	N/A	N/A	N/A	FALSE	-	-	-	-	N/A	N/A	N/A	Acidobacteria bacterium ARS17
2787352708	+	FALSE	-	-	-	-	N/A	N/A	N/A	TRUE	2787352707	0.0000001	0.4286	0.61	+	Same	1	FALSE	-	-	-	-	N/A	N/A	N/A	FALSE	-	-	-	-	N/A	N/A	N/A	Acidobacteria bacterium NP133
2788047107	-	TRUE	2788047106	0.0002	0.2135	0.79	-	Same	1	FALSE	-	-	-	-	N/A	N/A	N/A	FALSE	-	-	-	-	N/A	N/A	N/A	FALSE	-	-	-	-	N/A	N/A	N/A	Legionellales bacterium SP151
2788053452	+	FALSE	-	-	-	-	N/A	N/A	N/A	TRUE	2788053451	0.000000001	0.5789	0.55	+	Same	1	TRUE	2788053453	3e-33	0.2458	0.92	+	Same	-1	FALSE	-	-	-	-	N/A	N/A	N/A	Legionellales bacterium SAT3
2789163266	+	FALSE	-	-	-	-	N/A	N/A	N/A	TRUE	2789163265	0.000000005	0.4082	0.72	+	Same	1	TRUE	2789163264	2e-29	0.2378	0.64	+	Same	2	FALSE	-	-	-	-	N/A	N/A	N/A	Erythrobacteraceae bacterium RS397
2791318164	-	FALSE	-	-	-	-	N/A	N/A	N/A	TRUE	2791318165	0.001	0.4	0.66	-	Same	-1	TRUE	2791318163	0.0003	0.2707	0.22	-	Same	1	FALSE	-	-	-	-	N/A	N/A	N/A	Micromonospora wenchangensis CCTCC AA 2012002
2791734603	+	FALSE	-	-	-	-	N/A	N/A	N/A	FALSE	-	-	-	-	N/A	N/A	N/A	FALSE	-	-	-	-	N/A	N/A	N/A	FALSE	-	-	-	-	N/A	N/A	N/A	Micromonospora sp, CNZ295
2791859597	-	FALSE	-	-	-	-	N/A	N/A	N/A	TRUE	2791859598	0.000002	0.4151	0.77	-	Same	-1	FALSE	-	-	-	-	N/A	N/A	N/A	FALSE	-	-	-	-	N/A	N/A	N/A	Pararhizobium haloflavum XC0140
2793078703	+	FALSE	-	-	-	-	N/A	N/A	N/A	TRUE	2793078702	0.0000001	0.3214	0.82	+	Same	1	FALSE	-	-	-	-	N/A	N/A	N/A	FALSE	-	-	-	-	N/A	N/A	N/A	Bradyrhizobium paxllaeri LMTR 21
2799052595	-	FALSE	-	-	-	-	N/A	N/A	N/A	TRUE	2799052596	0.000000003	0.4182	0.79	-	Same	-1	TRUE	2799052597	0.0000001	0.2613	0.2	+	Opposite	-2	FALSE	-	-	-	-	N/A	N/A	N/A	Rhizobium sp, BK068
2799310022	-	FALSE	-	-	-	-	N/A	N/A	N/A	FALSE	-	-	-	-	N/A	N/A	N/A	FALSE	-	-	-	-	N/A	N/A	N/A	FALSE	-	-	-	-	N/A	N/A	N/A	Micromonospora sp, CNZ303
2802576562	+	FALSE	-	-	-	-	N/A	N/A	N/A	FALSE	-	-	-	-	N/A	N/A	N/A	FALSE	-	-	-	-	N/A	N/A	N/A	FALSE	-	-	-	-	N/A	N/A	N/A	Micromonospora sp, CNZ297
2802586456	+	FALSE	-	-	-	-	N/A	N/A	N/A	FALSE	-	-	-	-	N/A	N/A	N/A	FALSE	-	-	-	-	N/A	N/A	N/A	FALSE	-	-	-	-	N/A	N/A	N/A	Micromonospora sp, CNZ296
2806323204	-	FALSE	-	-	-	-	N/A	N/A	N/A	FALSE	-	-	-	-	N/A	N/A	N/A	TRUE	2806323203	0.0006	0.2949	0.12	-	Same	1	FALSE	-	-	-	-	N/A	N/A	N/A	Micromonospora sp, CNZ322
2808521794	+	FALSE	-	-	-	-	N/A	N/A	N/A	FALSE	-	-	-	-	N/A	N/A	N/A	FALSE	-	-	-	-	N/A	N/A	N/A	FALSE	-	-	-	-	N/A	N/A	N/A	Micromonospora sp, A202
2814453357	-	FALSE	-	-	-	-	N/A	N/A	N/A	FALSE	-	-	-	-	N/A	N/A	N/A	FALSE	-	-	-	-	N/A	N/A	N/A	FALSE	-	-	-	-	N/A	N/A	N/A	Salinispora arenicola DSM 44819
2815432996	-	FALSE	-	-	-	-	N/A	N/A	N/A	FALSE	-	-	-	-	N/A	N/A	N/A	FALSE	-	-	-	-	N/A	N/A	N/A	FALSE	-	-	-	-	N/A	N/A	N/A	Vibrio breoganii 10N,261,52,B1
2819766761	-	FALSE	-	-	-	-	N/A	N/A	N/A	FALSE	-	-	-	-	N/A	N/A	N/A	FALSE	-	-	-	-	N/A	N/A	N/A	FALSE	-	-	-	-	N/A	N/A	N/A	Micromonospora taraxaci DSM 45885
2819785194	-	FALSE	-	-	-	-	N/A	N/A	N/A	FALSE	-	-	-	-	N/A	N/A	N/A	TRUE	2819785193	0.0003	0.2821	0.12	-	Same	1	FALSE	-	-	-	-	N/A	N/A	N/A	Micromonospora palomenae DSM 102131
2819975955	-	FALSE	-	-	-	-	N/A	N/A	N/A	TRUE	2819975956	0.000000002	0.42	0.73	-	Same	-1	TRUE	2819975957	6e-28	0.2222	0.87	-	Same	-2	FALSE	-	-	-	-	N/A	N/A	N/A	Erythrobacter sp, YH-07
2821683484	-	FALSE	-	-	-	-	N/A	N/A	N/A	FALSE	-	-	-	-	N/A	N/A	N/A	TRUE	2821683483	0.0006	0.239	0.25	-	Same	1	FALSE	-	-	-	-	N/A	N/A	N/A	Micromonospora sp, CNZ280
2825955378	+	FALSE	-	-	-	-	N/A	N/A	N/A	TRUE	2825955377	0.00000001	0.4	0.73	+	Same	1	TRUE	2825955376	8e-17	0.2806	0.24	+	Same	2	FALSE	-	-	-	-	N/A	N/A	N/A	Sphingomonadaceae bacterium SP246
2827227271	+	FALSE	-	-	-	-	N/A	N/A	N/A	TRUE	2827227270	0.00000002	0.413	0.67	+	Same	1	FALSE	-	-	-	-	N/A	N/A	N/A	FALSE	-	-	-	-	N/A	N/A	N/A	Bradyrhizobium sp, 1108993
2828322839	-	FALSE	-	-	-	-	N/A	N/A	N/A	TRUE	2828322840	0.000000001	0.4286	0.72	-	Same	-1	TRUE	2828322841	2e-29	0.2284	0.85	-	Same	-2	FALSE	-	-	-	-	N/A	N/A	N/A	Erythrobacter flavus DSM 16421
2828474231	+	FALSE	-	-	-	-	N/A	N/A	N/A	TRUE	2828474230	5e-12	0.52	0.72	+	Same	1	FALSE	-	-	-	-	N/A	N/A	N/A	FALSE	-	-	-	-	N/A	N/A	N/A	Amphiplicatus metriothermophilus DSM 105738
2829908608	+	FALSE	-	-	-	-	N/A	N/A	N/A	FALSE	-	-	-	-	N/A	N/A	N/A	FALSE	-	-	-	-	N/A	N/A	N/A	FALSE	-	-	-	-	N/A	N/A	N/A	Rhizobium skierniewicense DSM 26438
2830930285	+	FALSE	-	-	-	-	N/A	N/A	N/A	FALSE	-	-	-	-	N/A	N/A	N/A	FALSE	-	-	-	-	N/A	N/A	N/A	FALSE	-	-	-	-	N/A	N/A	N/A	Micromonospora profundi DSM 45981
639086536	+	FALSE	-	-	-	-	N/A	N/A	N/A	FALSE	-	-	-	-	N/A	N/A	N/A	FALSE	-	-	-	-	N/A	N/A	N/A	FALSE	-	-	-	-	N/A	N/A	N/A	Flavobacteria bacterium BBFL7
641237932	+	FALSE	-	-	-	-	N/A	N/A	N/A	TRUE	641237931	0.000000007	0.4894	0.69	-	Opposite	1	FALSE	-	-	-	-	N/A	N/A	N/A	FALSE	-	-	-	-	N/A	N/A	N/A	Shewanella pealeana ANG-SQ1, ATCC 700345
641271760	+	FALSE	-	-	-	-	N/A	N/A	N/A	FALSE	-	-	-	-	N/A	N/A	N/A	FALSE	-	-	-	-	N/A	N/A	N/A	FALSE	-	-	-	-	N/A	N/A	N/A	Salinispora arenicola CNS-205
641439638	+	FALSE	-	-	-	-	N/A	N/A	N/A	TRUE	641439637	0.0000004	0.38	0.73	+	Same	1	FALSE	-	-	-	-	N/A	N/A	N/A	FALSE	-	-	-	-	N/A	N/A	N/A	Flavobacteriales sp, ALC-1
641460597	-	FALSE	-	-	-	-	N/A	N/A	N/A	FALSE	-	-	-	-	N/A	N/A	N/A	FALSE	-	-	-	-	N/A	N/A	N/A	FALSE	-	-	-	-	N/A	N/A	N/A	Kordia algicida OT-1
644823055	+	FALSE	-	-	-	-	N/A	N/A	N/A	TRUE	644823054	5e-11	0.4286	0.86	+	Same	1	TRUE	644823056	0.00000007	0.2927	0.15	+	Same	-1	FALSE	-	-	-	-	N/A	N/A	N/A	Rhizobium leguminosarum bv, trifolii WSM1325
646723993	-	FALSE	-	-	-	-	N/A	N/A	N/A	TRUE	646723994	0.00000001	0.4286	0.72	+	Opposite	-1	FALSE	-	-	-	-	N/A	N/A	N/A	FALSE	-	-	-	-	N/A	N/A	N/A	Shewanella violacea DSS12
646853215	+	FALSE	-	-	-	-	N/A	N/A	N/A	TRUE	646853214	0.00007	0.4	0.76	+	Same	1	FALSE	-	-	-	-	N/A	N/A	N/A	FALSE	-	-	-	-	N/A	N/A	N/A	Syntrophothermus lipocalidus DSM 12680
650818129	-	FALSE	-	-	-	-	N/A	N/A	N/A	FALSE	-	-	-	-	N/A	N/A	N/A	FALSE	-	-	-	-	N/A	N/A	N/A	FALSE	-	-	-	-	N/A	N/A	N/A	Verrucosispora maris AB-18-032
2264264190	-	FALSE	-	-	-	-	N/A	N/A	N/A	FALSE	-	-	-	-	N/A	N/A	N/A	TRUE	2264264189	0.0005	0.3182	0.12	-	Same	1	FALSE	-	-	-	-	N/A	N/A	N/A	Nitrospina sp, SCGC AAA288-L16 (unscreened)
2264942708	-	FALSE	-	-	-	-	N/A	N/A	N/A	TRUE	2264942709	0.0000000002	0.4792	0.66	-	Same	-1	FALSE	-	-	-	-	N/A	N/A	N/A	FALSE	-	-	-	-	N/A	N/A	N/A	Aerophobetes bacterium SCGC AAA255-F10 (contamination screened)
2265032165	-	FALSE	-	-	-	-	N/A	N/A	N/A	FALSE	-	-	-	-	N/A	N/A	N/A	FALSE	-	-	-	-	N/A	N/A	N/A	FALSE	-	-	-	-	N/A	N/A	N/A	Aminicenantes bacterium SCGC AAA255-A06 (contamination screened)
2265036089	-	FALSE	-	-	-	-	N/A	N/A	N/A	FALSE	-	-	-	-	N/A	N/A	N/A	FALSE	-	-	-	-	N/A	N/A	N/A	FALSE	-	-	-	-	N/A	N/A	N/A	Aminicenantes bacterium SCGC AAA255-K14 (contamination screened)
2265038665	+	FALSE	-	-	-	-	N/A	N/A	N/A	FALSE	-	-	-	-	N/A	N/A	N/A	FALSE	-	-	-	-	N/A	N/A	N/A	FALSE	-	-	-	-	N/A	N/A	N/A	Aminicenantes bacterium SCGC AAA252-A02 (contamination screened)
2265040406	+	FALSE	-	-	-	-	N/A	N/A	N/A	FALSE	-	-	-	-	N/A	N/A	N/A	FALSE	-	-	-	-	N/A	N/A	N/A	FALSE	-	-	-	-	N/A	N/A	N/A	Aminicenantes bacterium SCGC AAA252-C08 (contamination screened)
2265042199	-	FALSE	-	-	-	-	N/A	N/A	N/A	FALSE	-	-	-	-	N/A	N/A	N/A	FALSE	-	-	-	-	N/A	N/A	N/A	FALSE	-	-	-	-	N/A	N/A	N/A	Aminicenantes bacterium SCGC AAA252-D06 (contamination screened)
2265043428	+	FALSE	-	-	-	-	N/A	N/A	N/A	FALSE	-	-	-	-	N/A	N/A	N/A	FALSE	-	-	-	-	N/A	N/A	N/A	FALSE	-	-	-	-	N/A	N/A	N/A	Aminicenantes bacterium SCGC AAA252-D18 (contamination screened)
2265044542	-	FALSE	-	-	-	-	N/A	N/A	N/A	FALSE	-	-	-	-	N/A	N/A	N/A	FALSE	-	-	-	-	N/A	N/A	N/A	FALSE	-	-	-	-	N/A	N/A	N/A	Aminicenantes bacterium SCGC AAA252-F08 (contamination screened)
2265047483	+	FALSE	-	-	-	-	N/A	N/A	N/A	FALSE	-	-	-	-	N/A	N/A	N/A	FALSE	-	-	-	-	N/A	N/A	N/A	FALSE	-	-	-	-	N/A	N/A	N/A	Aminicenantes bacterium SCGC AAA252-G05 (contamination screened)
2265049182	+	FALSE	-	-	-	-	N/A	N/A	N/A	FALSE	-	-	-	-	N/A	N/A	N/A	FALSE	-	-	-	-	N/A	N/A	N/A	FALSE	-	-	-	-	N/A	N/A	N/A	Aminicenantes bacterium SCGC AAA252-G21 (contamination screened)
2265052546	-	FALSE	-	-	-	-	N/A	N/A	N/A	FALSE	-	-	-	-	N/A	N/A	N/A	FALSE	-	-	-	-	N/A	N/A	N/A	FALSE	-	-	-	-	N/A	N/A	N/A	Aminicenantes bacterium SCGC AAA252-J09 (contamination screened)
2265053868	-	FALSE	-	-	-	-	N/A	N/A	N/A	FALSE	-	-	-	-	N/A	N/A	N/A	FALSE	-	-	-	-	N/A	N/A	N/A	FALSE	-	-	-	-	N/A	N/A	N/A	Aminicenantes bacterium SCGC AAA252-J15 (contamination screened)
2265057265	+	FALSE	-	-	-	-	N/A	N/A	N/A	FALSE	-	-	-	-	N/A	N/A	N/A	FALSE	-	-	-	-	N/A	N/A	N/A	FALSE	-	-	-	-	N/A	N/A	N/A	Aminicenantes bacterium SCGC AAA252-K07 (contamination screened)
2265060678	+	FALSE	-	-	-	-	N/A	N/A	N/A	FALSE	-	-	-	-	N/A	N/A	N/A	FALSE	-	-	-	-	N/A	N/A	N/A	FALSE	-	-	-	-	N/A	N/A	N/A	Aminicenantes bacterium SCGC AAA252-L10 (contamination screened)
2265062050	+	FALSE	-	-	-	-	N/A	N/A	N/A	FALSE	-	-	-	-	N/A	N/A	N/A	FALSE	-	-	-	-	N/A	N/A	N/A	FALSE	-	-	-	-	N/A	N/A	N/A	Aminicenantes bacterium SCGC AAA252-N06 (contamination screened)
2265062394	+	FALSE	-	-	-	-	N/A	N/A	N/A	FALSE	-	-	-	-	N/A	N/A	N/A	FALSE	-	-	-	-	N/A	N/A	N/A	FALSE	-	-	-	-	N/A	N/A	N/A	Aminicenantes bacterium SCGC AAA252-N07 (contamination screened)
2265064133	+	FALSE	-	-	-	-	N/A	N/A	N/A	FALSE	-	-	-	-	N/A	N/A	N/A	FALSE	-	-	-	-	N/A	N/A	N/A	FALSE	-	-	-	-	N/A	N/A	N/A	Aminicenantes bacterium SCGC AAA252-O09 (contamination screened)
2265066493	-	FALSE	-	-	-	-	N/A	N/A	N/A	FALSE	-	-	-	-	N/A	N/A	N/A	FALSE	-	-	-	-	N/A	N/A	N/A	FALSE	-	-	-	-	N/A	N/A	N/A	Aminicenantes bacterium SCGC AAA252-O10 (contamination screened)
2265067883	-	FALSE	-	-	-	-	N/A	N/A	N/A	FALSE	-	-	-	-	N/A	N/A	N/A	FALSE	-	-	-	-	N/A	N/A	N/A	FALSE	-	-	-	-	N/A	N/A	N/A	Aminicenantes bacterium SCGC AAA252-O19 (contamination screened)
2265068831	-	FALSE	-	-	-	-	N/A	N/A	N/A	FALSE	-	-	-	-	N/A	N/A	N/A	FALSE	-	-	-	-	N/A	N/A	N/A	FALSE	-	-	-	-	N/A	N/A	N/A	Aminicenantes bacterium SCGC AAA252-P13 (contamination screened)
2265069431	-	FALSE	-	-	-	-	N/A	N/A	N/A	FALSE	-	-	-	-	N/A	N/A	N/A	FALSE	-	-	-	-	N/A	N/A	N/A	FALSE	-	-	-	-	N/A	N/A	N/A	Aminicenantes bacterium SCGC AAA252-P19 (contamination screened)
2265082317	-	FALSE	-	-	-	-	N/A	N/A	N/A	TRUE	2265082318	0.000002	0.3704	0.79	-	Same	-1	FALSE	-	-	-	-	N/A	N/A	N/A	FALSE	-	-	-	-	N/A	N/A	N/A	Euryarchaeota archaeon SCGC AAA252-I15 (contamination screened)
2502521420	+	FALSE	-	-	-	-	N/A	N/A	N/A	TRUE	2502521419	0.000008	0.3636	0.64	+	Same	1	FALSE	-	-	-	-	N/A	N/A	N/A	FALSE	-	-	-	-	N/A	N/A	N/A	Candidatus Nanosalinarum sp, J07AB56
2503192087	+	FALSE	-	-	-	-	N/A	N/A	N/A	FALSE	-	-	-	-	N/A	N/A	N/A	FALSE	-	-	-	-	N/A	N/A	N/A	FALSE	-	-	-	-	N/A	N/A	N/A	Unclassified Cyanobacterium sp,
2506619490	+	FALSE	-	-	-	-	N/A	N/A	N/A	TRUE	2506619489	0.00000001	0.4167	0.7	+	Same	1	FALSE	-	-	-	-	N/A	N/A	N/A	FALSE	-	-	-	-	N/A	N/A	N/A	Niastella koreensis GR20-10, DSM 17620
2509624594	-	FALSE	-	-	-	-	N/A	N/A	N/A	FALSE	-	-	-	-	N/A	N/A	N/A	FALSE	-	-	-	-	N/A	N/A	N/A	FALSE	-	-	-	-	N/A	N/A	N/A	Singulisphaera acidiphila MOB10, DSM 18658
2509793847	-	FALSE	-	-	-	-	N/A	N/A	N/A	TRUE	2509793848	0.0003	0.4	0.73	-	Same	-1	FALSE	-	-	-	-	N/A	N/A	N/A	FALSE	-	-	-	-	N/A	N/A	N/A	Treponema sp, SAG7 (unscreened)
2510058993	-	FALSE	-	-	-	-	N/A	N/A	N/A	FALSE	-	-	-	-	N/A	N/A	N/A	FALSE	-	-	-	-	N/A	N/A	N/A	FALSE	-	-	-	-	N/A	N/A	N/A	Asinibacterium sp, OR43
2515197168	-	FALSE	-	-	-	-	N/A	N/A	N/A	TRUE	2515197169	0.0000008	0.4314	0.67	-	Same	-1	FALSE	-	-	-	-	N/A	N/A	N/A	FALSE	-	-	-	-	N/A	N/A	N/A	Desulfotignum phosphitoxidans FiPS-3, DSM 13687
2515699830	+	FALSE	-	-	-	-	N/A	N/A	N/A	TRUE	2515699829	0.0009	0.3462	0.76	+	Same	1	FALSE	-	-	-	-	N/A	N/A	N/A	FALSE	-	-	-	-	N/A	N/A	N/A	Salinispora arenicola CNH964
2515711933	+	FALSE	-	-	-	-	N/A	N/A	N/A	TRUE	2515711932	0.0009	0.3462	0.76	+	Same	1	FALSE	-	-	-	-	N/A	N/A	N/A	FALSE	-	-	-	-	N/A	N/A	N/A	Salinispora arenicola CNT857
2515946156	+	FALSE	-	-	-	-	N/A	N/A	N/A	TRUE	2515946155	0.000000003	0.3269	0.76	+	Same	1	FALSE	-	-	-	-	N/A	N/A	N/A	FALSE	-	-	-	-	N/A	N/A	N/A	Niabella aurantiaca DSM 17617
2515978707	+	FALSE	-	-	-	-	N/A	N/A	N/A	TRUE	2515978706	0.0009	0.3462	0.76	+	Same	1	FALSE	-	-	-	-	N/A	N/A	N/A	FALSE	-	-	-	-	N/A	N/A	N/A	Salinispora arenicola CNH646
2515987792	+	FALSE	-	-	-	-	N/A	N/A	N/A	TRUE	2515987791	0.0009	0.3462	0.76	+	Same	1	FALSE	-	-	-	-	N/A	N/A	N/A	FALSE	-	-	-	-	N/A	N/A	N/A	Salinispora arenicola CNH905
2516038704	-	FALSE	-	-	-	-	N/A	N/A	N/A	TRUE	2516038705	0.0009	0.3462	0.76	-	Same	-1	FALSE	-	-	-	-	N/A	N/A	N/A	FALSE	-	-	-	-	N/A	N/A	N/A	Salinispora arenicola CNH941
2516226239	+	FALSE	-	-	-	-	N/A	N/A	N/A	FALSE	-	-	-	-	N/A	N/A	N/A	FALSE	-	-	-	-	N/A	N/A	N/A	FALSE	-	-	-	-	N/A	N/A	N/A	Asinibacterium sp, OR53
2517869607	+	FALSE	-	-	-	-	N/A	N/A	N/A	TRUE	2517869606	0.0009	0.3462	0.76	+	Same	1	FALSE	-	-	-	-	N/A	N/A	N/A	FALSE	-	-	-	-	N/A	N/A	N/A	Salinispora arenicola CNT005
2517939223	+	FALSE	-	-	-	-	N/A	N/A	N/A	TRUE	2517939222	0.0009	0.3462	0.76	+	Same	1	FALSE	-	-	-	-	N/A	N/A	N/A	FALSE	-	-	-	-	N/A	N/A	N/A	Salinispora arenicola CNY011
2517990758	-	FALSE	-	-	-	-	N/A	N/A	N/A	TRUE	2517990759	0.0009	0.3462	0.76	-	Same	-1	FALSE	-	-	-	-	N/A	N/A	N/A	FALSE	-	-	-	-	N/A	N/A	N/A	Salinispora arenicola CNY237
2518224037	+	FALSE	-	-	-	-	N/A	N/A	N/A	TRUE	2518224036	0.0009	0.3462	0.76	+	Same	1	FALSE	-	-	-	-	N/A	N/A	N/A	FALSE	-	-	-	-	N/A	N/A	N/A	Salinispora arenicola CNT859
2518450113	+	FALSE	-	-	-	-	N/A	N/A	N/A	TRUE	2518450112	0.0009	0.3462	0.76	+	Same	1	FALSE	-	-	-	-	N/A	N/A	N/A	FALSE	-	-	-	-	N/A	N/A	N/A	Salinispora arenicola CNP105
2518455063	-	FALSE	-	-	-	-	N/A	N/A	N/A	TRUE	2518455064	0.0009	0.3462	0.76	-	Same	-1	FALSE	-	-	-	-	N/A	N/A	N/A	FALSE	-	-	-	-	N/A	N/A	N/A	Salinispora arenicola CNP193
2518460282	-	FALSE	-	-	-	-	N/A	N/A	N/A	TRUE	2518460283	0.0009	0.3462	0.76	-	Same	-1	FALSE	-	-	-	-	N/A	N/A	N/A	FALSE	-	-	-	-	N/A	N/A	N/A	Salinispora arenicola CNS051
2518465742	+	FALSE	-	-	-	-	N/A	N/A	N/A	TRUE	2518465741	0.0009	0.3462	0.76	+	Same	1	FALSE	-	-	-	-	N/A	N/A	N/A	FALSE	-	-	-	-	N/A	N/A	N/A	Salinispora arenicola CNS744
2518482816	+	FALSE	-	-	-	-	N/A	N/A	N/A	TRUE	2518482815	0.0009	0.3462	0.76	+	Same	1	FALSE	-	-	-	-	N/A	N/A	N/A	FALSE	-	-	-	-	N/A	N/A	N/A	Salinispora arenicola CNY231
2519864511	-	FALSE	-	-	-	-	N/A	N/A	N/A	TRUE	2519864512	0.0009	0.3462	0.76	-	Same	-1	FALSE	-	-	-	-	N/A	N/A	N/A	FALSE	-	-	-	-	N/A	N/A	N/A	Salinispora arenicola CNH877
2519876261	-	FALSE	-	-	-	-	N/A	N/A	N/A	TRUE	2519876262	0.0009	0.3462	0.76	-	Same	-1	FALSE	-	-	-	-	N/A	N/A	N/A	FALSE	-	-	-	-	N/A	N/A	N/A	Salinispora arenicola CNR107
2519881068	-	FALSE	-	-	-	-	N/A	N/A	N/A	TRUE	2519881069	0.0009	0.3462	0.76	-	Same	-1	FALSE	-	-	-	-	N/A	N/A	N/A	FALSE	-	-	-	-	N/A	N/A	N/A	Salinispora arenicola CNY234
2521823383	-	FALSE	-	-	-	-	N/A	N/A	N/A	TRUE	2521823384	0.0009	0.3462	0.76	-	Same	-1	FALSE	-	-	-	-	N/A	N/A	N/A	FALSE	-	-	-	-	N/A	N/A	N/A	Salinispora arenicola CNY282
2523423631	-	FALSE	-	-	-	-	N/A	N/A	N/A	TRUE	2523423632	0.0000008	0.4314	0.67	-	Same	-1	FALSE	-	-	-	-	N/A	N/A	N/A	FALSE	-	-	-	-	N/A	N/A	N/A	Desulfotignum phosphitoxidans FiPS-3, DSM 13687
2523669828	+	FALSE	-	-	-	-	N/A	N/A	N/A	FALSE	-	-	-	-	N/A	N/A	N/A	FALSE	-	-	-	-	N/A	N/A	N/A	FALSE	-	-	-	-	N/A	N/A	N/A	Terrimonas ferruginea DSM 30193
2524129480	+	FALSE	-	-	-	-	N/A	N/A	N/A	TRUE	2524129479	0.0004	0.3	0.73	+	Same	1	FALSE	-	-	-	-	N/A	N/A	N/A	FALSE	-	-	-	-	N/A	N/A	N/A	Aequorivita capsosiphonis DSM 23843
2524176678	+	FALSE	-	-	-	-	N/A	N/A	N/A	TRUE	2524176677	3e-11	0.4	0.92	+	Same	1	TRUE	2524176683	0.00002	0.2291	0.56	+	Same	-5	FALSE	-	-	-	-	N/A	N/A	N/A	Marine Group I thaumarchaeote sp, SCGC AAA008-E15 (unscreened)
2524193024	+	FALSE	-	-	-	-	N/A	N/A	N/A	TRUE	2524193023	0.00001	0.3617	0.69	+	Same	1	FALSE	-	-	-	-	N/A	N/A	N/A	FALSE	-	-	-	-	N/A	N/A	N/A	Psychroserpens burtonensis DSM 12212
2524679576	+	FALSE	-	-	-	-	N/A	N/A	N/A	TRUE	2524679575	0.0009	0.3462	0.76	+	Same	1	FALSE	-	-	-	-	N/A	N/A	N/A	FALSE	-	-	-	-	N/A	N/A	N/A	Salinispora arenicola CNS243
2525334049	-	FALSE	-	-	-	-	N/A	N/A	N/A	TRUE	2525334050	0.001	0.3864	0.64	-	Same	-1	TRUE	2525334048	0.0004	0.3125	0.15	-	Same	1	FALSE	-	-	-	-	N/A	N/A	N/A	Flavobacterium subsaxonicum DSM 21790
2525885611	-	FALSE	-	-	-	-	N/A	N/A	N/A	TRUE	2525885612	0.0000004	0.3846	0.76	-	Same	-1	FALSE	-	-	-	-	N/A	N/A	N/A	FALSE	-	-	-	-	N/A	N/A	N/A	Salinispora pacifica CNS237
2527543053	-	FALSE	-	-	-	-	N/A	N/A	N/A	FALSE	-	-	-	-	N/A	N/A	N/A	FALSE	-	-	-	-	N/A	N/A	N/A	FALSE	-	-	-	-	N/A	N/A	N/A	Aminicenantes bacterium SCGC AAA252-A02 (contamination screened)
2527545818	-	FALSE	-	-	-	-	N/A	N/A	N/A	FALSE	-	-	-	-	N/A	N/A	N/A	FALSE	-	-	-	-	N/A	N/A	N/A	FALSE	-	-	-	-	N/A	N/A	N/A	Aminicenantes bacterium SCGC AAA252-F08 (contamination screened)
2528439560	-	FALSE	-	-	-	-	N/A	N/A	N/A	TRUE	2528439561	0.0009	0.3462	0.76	-	Same	-1	FALSE	-	-	-	-	N/A	N/A	N/A	FALSE	-	-	-	-	N/A	N/A	N/A	Salinispora arenicola CNR425
2528443976	-	FALSE	-	-	-	-	N/A	N/A	N/A	TRUE	2528443977	0.0009	0.3654	0.76	-	Same	-1	FALSE	-	-	-	-	N/A	N/A	N/A	FALSE	-	-	-	-	N/A	N/A	N/A	Salinispora pacifica CNY202
2534540577	+	FALSE	-	-	-	-	N/A	N/A	N/A	FALSE	-	-	-	-	N/A	N/A	N/A	FALSE	-	-	-	-	N/A	N/A	N/A	FALSE	-	-	-	-	N/A	N/A	N/A	Micromonospora lupini Lupac 08
2540716161	+	FALSE	-	-	-	-	N/A	N/A	N/A	FALSE	-	-	-	-	N/A	N/A	N/A	FALSE	-	-	-	-	N/A	N/A	N/A	FALSE	-	-	-	-	N/A	N/A	N/A	Nonlabens dokdonensis DSW-6
2545759177	-	FALSE	-	-	-	-	N/A	N/A	N/A	FALSE	-	-	-	-	N/A	N/A	N/A	TRUE	2545759176	0.000002	0.2242	0.83	-	Same	1	FALSE	-	-	-	-	N/A	N/A	N/A	Brachyspira alvinipulli ATCC 51933
2545978927	+	FALSE	-	-	-	-	N/A	N/A	N/A	TRUE	2545978926	0.00003	0.4412	0.5	+	Same	1	FALSE	-	-	-	-	N/A	N/A	N/A	FALSE	-	-	-	-	N/A	N/A	N/A	Olleya sp, VCSM12
2545987031	-	FALSE	-	-	-	-	N/A	N/A	N/A	TRUE	2545987032	0.00003	0.4412	0.5	-	Same	-1	FALSE	-	-	-	-	N/A	N/A	N/A	FALSE	-	-	-	-	N/A	N/A	N/A	Olleya sp, VCSA23
2548730211	-	FALSE	-	-	-	-	N/A	N/A	N/A	TRUE	2548730212	0.00000001	0.4082	0.67	-	Same	-1	TRUE	2548730210	0.00000001	0.2251	0.7	-	Same	1	FALSE	-	-	-	-	N/A	N/A	N/A	Thermincola ferriacetica DSM 14005
2548809294	+	FALSE	-	-	-	-	N/A	N/A	N/A	FALSE	-	-	-	-	N/A	N/A	N/A	FALSE	-	-	-	-	N/A	N/A	N/A	FALSE	-	-	-	-	N/A	N/A	N/A	Thermotoga Toll_T3-r01
2550292191	+	FALSE	-	-	-	-	N/A	N/A	N/A	TRUE	2550292190	0.0009	0.3462	0.76	+	Same	1	FALSE	-	-	-	-	N/A	N/A	N/A	FALSE	-	-	-	-	N/A	N/A	N/A	Salinispora arenicola ATCC BAA-917
2550304440	+	FALSE	-	-	-	-	N/A	N/A	N/A	TRUE	2550304439	0.0009	0.3462	0.76	+	Same	1	FALSE	-	-	-	-	N/A	N/A	N/A	FALSE	-	-	-	-	N/A	N/A	N/A	Salinispora arenicola CNT-088
2550580031	-	FALSE	-	-	-	-	N/A	N/A	N/A	FALSE	-	-	-	-	N/A	N/A	N/A	FALSE	-	-	-	-	N/A	N/A	N/A	FALSE	-	-	-	-	N/A	N/A	N/A	Singulisphaera acidiphila DSM 18658
2552916520	-	TRUE	2552916522	0	0.9974	1	-	Same	-2	TRUE	2552916521	1e-45	1	1	-	Same	-1	TRUE	2552916519	0	1	1	-	Same	1	FALSE	-	-	-	-	N/A	N/A	N/A	Legionella anisa Linanisette
2552919278	-	FALSE	-	-	-	-	N/A	N/A	N/A	TRUE	2552919277	2e-12	0.5946	0.54	-	Same	1	FALSE	-	-	-	-	N/A	N/A	N/A	FALSE	-	-	-	-	N/A	N/A	N/A	Legionella anisa Linanisette
2557142770	+	TRUE	2557142778	3e-08	0.2596	0.54	-	Opposite	-8	FALSE	-	-	-	-	N/A	N/A	N/A	FALSE	-	-	-	-	N/A	N/A	N/A	FALSE	-	-	-	-	N/A	N/A	N/A	Obscuribacter phosphatis EBPR_351
2559125826	-	FALSE	-	-	-	-	N/A	N/A	N/A	FALSE	-	-	-	-	N/A	N/A	N/A	TRUE	2559125825	0.000008	0.1916	0.5	-	Same	1	FALSE	-	-	-	-	N/A	N/A	N/A	Fimbriimonas ginsengisoli Gsoil 348
2561464118	-	FALSE	-	-	-	-	N/A	N/A	N/A	TRUE	2561464119	7e-11	0.4655	0.8	-	Same	-1	FALSE	-	-	-	-	N/A	N/A	N/A	FALSE	-	-	-	-	N/A	N/A	N/A	Legionella fairfieldensis ATCC 49588
2561695221	-	FALSE	-	-	-	-	N/A	N/A	N/A	TRUE	2561695222	0.0009	0.3462	0.76	-	Same	-1	FALSE	-	-	-	-	N/A	N/A	N/A	FALSE	-	-	-	-	N/A	N/A	N/A	Salinispora arenicola CNQ884
2562081389	+	FALSE	-	-	-	-	N/A	N/A	N/A	TRUE	2562081388	0.0009	0.3462	0.76	+	Same	1	FALSE	-	-	-	-	N/A	N/A	N/A	FALSE	-	-	-	-	N/A	N/A	N/A	Salinispora arenicola CNH718
2562106095	+	FALSE	-	-	-	-	N/A	N/A	N/A	TRUE	2562106094	0.0009	0.3462	0.76	+	Same	1	FALSE	-	-	-	-	N/A	N/A	N/A	FALSE	-	-	-	-	N/A	N/A	N/A	Salinispora arenicola CNY244
2562126053	+	FALSE	-	-	-	-	N/A	N/A	N/A	TRUE	2562126052	0.0009	0.3462	0.76	+	Same	1	FALSE	-	-	-	-	N/A	N/A	N/A	FALSE	-	-	-	-	N/A	N/A	N/A	Salinispora arenicola CNY679
2562136682	-	FALSE	-	-	-	-	N/A	N/A	N/A	TRUE	2562136683	0.0009	0.3462	0.76	-	Same	-1	FALSE	-	-	-	-	N/A	N/A	N/A	FALSE	-	-	-	-	N/A	N/A	N/A	Salinispora arenicola CNY230
2563516059	-	FALSE	-	-	-	-	N/A	N/A	N/A	FALSE	-	-	-	-	N/A	N/A	N/A	FALSE	-	-	-	-	N/A	N/A	N/A	FALSE	-	-	-	-	N/A	N/A	N/A	Salinispora pacifica CNY666
2563960711	+	FALSE	-	-	-	-	N/A	N/A	N/A	FALSE	-	-	-	-	N/A	N/A	N/A	TRUE	2563960712	0.0007	0.2469	0.43	-	Opposite	-1	FALSE	-	-	-	-	N/A	N/A	N/A	Entotheonella gemina TSY2
2566060327	+	FALSE	-	-	-	-	N/A	N/A	N/A	TRUE	2566060326	0.0009	0.3462	0.76	+	Same	1	FALSE	-	-	-	-	N/A	N/A	N/A	FALSE	-	-	-	-	N/A	N/A	N/A	Salinispora arenicola CNS296
2566065463	+	FALSE	-	-	-	-	N/A	N/A	N/A	TRUE	2566065462	0.0009	0.3462	0.76	+	Same	1	FALSE	-	-	-	-	N/A	N/A	N/A	FALSE	-	-	-	-	N/A	N/A	N/A	Salinispora arenicola CNS820
2571079160	+	FALSE	-	-	-	-	N/A	N/A	N/A	TRUE	2571079159	0.0009	0.3462	0.76	+	Same	1	FALSE	-	-	-	-	N/A	N/A	N/A	FALSE	-	-	-	-	N/A	N/A	N/A	Salinispora arenicola CNH713
2571088145	+	FALSE	-	-	-	-	N/A	N/A	N/A	TRUE	2571088144	0.0009	0.3462	0.76	+	Same	1	FALSE	-	-	-	-	N/A	N/A	N/A	FALSE	-	-	-	-	N/A	N/A	N/A	Salinispora arenicola CNS325
2574277287	-	FALSE	-	-	-	-	N/A	N/A	N/A	TRUE	2574277288	0.00002	0.4348	0.63	-	Same	-1	FALSE	-	-	-	-	N/A	N/A	N/A	FALSE	-	-	-	-	N/A	N/A	N/A	Flavisolibacter ginsengiterrae DSM 18136
2578410655	+	TRUE	2578410649	0.0001	0.216	0.77	+	Same	6	FALSE	-	-	-	-	N/A	N/A	N/A	TRUE	2578410656	0.00006	0.2875	0.12	+	Same	-1	FALSE	-	-	-	-	N/A	N/A	N/A	Gemmatimonadetes bacterium KBS708
2582749024	+	FALSE	-	-	-	-	N/A	N/A	N/A	FALSE	-	-	-	-	N/A	N/A	N/A	FALSE	-	-	-	-	N/A	N/A	N/A	FALSE	-	-	-	-	N/A	N/A	N/A	Composite genome from Lake Mendota Epilimnion pan-assembly MEint,metabat,36464
2582810461	+	FALSE	-	-	-	-	N/A	N/A	N/A	TRUE	2582810460	0.000001	0.439	0.6	+	Same	1	FALSE	-	-	-	-	N/A	N/A	N/A	FALSE	-	-	-	-	N/A	N/A	N/A	Composite genome from Lake Mendota Epilimnion pan-assembly MEint,metabat,7198
2583190232	+	FALSE	-	-	-	-	N/A	N/A	N/A	TRUE	2583190231	0.0004	0.381	0.51	+	Same	1	FALSE	-	-	-	-	N/A	N/A	N/A	FALSE	-	-	-	-	N/A	N/A	N/A	Flavisolibacter ginsengisoli DSM 18119
2585689310	-	FALSE	-	-	-	-	N/A	N/A	N/A	FALSE	-	-	-	-	N/A	N/A	N/A	TRUE	2585689309	0.0008	0.2284	0.26	-	Same	1	FALSE	-	-	-	-	N/A	N/A	N/A	Micromonospora echinospora DSM 1040
2585711060	-	FALSE	-	-	-	-	N/A	N/A	N/A	FALSE	-	-	-	-	N/A	N/A	N/A	TRUE	2585711059	0.0007	0.225	0.26	-	Same	1	FALSE	-	-	-	-	N/A	N/A	N/A	Micromonospora sagamiensis MK-65
2585880417	+	FALSE	-	-	-	-	N/A	N/A	N/A	TRUE	2585880416	0.00002	0.4091	0.63	+	Same	1	FALSE	-	-	-	-	N/A	N/A	N/A	FALSE	-	-	-	-	N/A	N/A	N/A	Psychroserpens sp, Hel_I_66
2586008243	+	FALSE	-	-	-	-	N/A	N/A	N/A	TRUE	2586008242	0.000004	0.3333	0.88	+	Same	1	TRUE	2586008244	0.000008	0.1916	0.5	+	Same	-1	FALSE	-	-	-	-	N/A	N/A	N/A	Fimbriimonas ginsengisoli Gsoil 348
2595606152	-	FALSE	-	-	-	-	N/A	N/A	N/A	FALSE	-	-	-	-	N/A	N/A	N/A	FALSE	-	-	-	-	N/A	N/A	N/A	FALSE	-	-	-	-	N/A	N/A	N/A	Nonlabens xylanidelens DSM 16809
2595607735	+	FALSE	-	-	-	-	N/A	N/A	N/A	FALSE	-	-	-	-	N/A	N/A	N/A	FALSE	-	-	-	-	N/A	N/A	N/A	FALSE	-	-	-	-	N/A	N/A	N/A	Nonlabens dokdonensis DSM 17205
2595636912	-	FALSE	-	-	-	-	N/A	N/A	N/A	FALSE	-	-	-	-	N/A	N/A	N/A	FALSE	-	-	-	-	N/A	N/A	N/A	FALSE	-	-	-	-	N/A	N/A	N/A	Nonlabens ulvanivorans DSM 22727
2595687468	+	FALSE	-	-	-	-	N/A	N/A	N/A	TRUE	2595687467	0.0004	0.4615	0.57	+	Same	1	FALSE	-	-	-	-	N/A	N/A	N/A	FALSE	-	-	-	-	N/A	N/A	N/A	Pedobacter cryoconitis DSM 14825
2596236622	-	FALSE	-	-	-	-	N/A	N/A	N/A	TRUE	2596236623	0.0003	0.32	0.73	-	Same	-1	FALSE	-	-	-	-	N/A	N/A	N/A	FALSE	-	-	-	-	N/A	N/A	N/A	Formosa spongicola DSM 22637
2596914956	+	FALSE	-	-	-	-	N/A	N/A	N/A	TRUE	2596914955	0.00001	0.4	0.66	+	Same	1	FALSE	-	-	-	-	N/A	N/A	N/A	FALSE	-	-	-	-	N/A	N/A	N/A	Flavobacterium caeni CGMCC 1,7031
2597100490	-	FALSE	-	-	-	-	N/A	N/A	N/A	FALSE	-	-	-	-	N/A	N/A	N/A	FALSE	-	-	-	-	N/A	N/A	N/A	FALSE	-	-	-	-	N/A	N/A	N/A	Nonlabens sp, Hel_I_38
2597106030	+	FALSE	-	-	-	-	N/A	N/A	N/A	TRUE	2597106029	0.000002	0.5	0.5	+	Same	1	TRUE	2597106031	0.000004	0.2889	0.15	+	Same	-1	FALSE	-	-	-	-	N/A	N/A	N/A	Lacibacter cauensis CGMCC 1,7271
2597235425	+	FALSE	-	-	-	-	N/A	N/A	N/A	FALSE	-	-	-	-	N/A	N/A	N/A	FALSE	-	-	-	-	N/A	N/A	N/A	FALSE	-	-	-	-	N/A	N/A	N/A	Nonlabens sp, Hel_I_56
2598957543	-	FALSE	-	-	-	-	N/A	N/A	N/A	FALSE	-	-	-	-	N/A	N/A	N/A	FALSE	-	-	-	-	N/A	N/A	N/A	FALSE	-	-	-	-	N/A	N/A	N/A	Nonlabens ulvanivorans JCM 19296
2599727102	+	FALSE	-	-	-	-	N/A	N/A	N/A	TRUE	2599727101	0.000000006	0.4167	0.7	+	Same	1	FALSE	-	-	-	-	N/A	N/A	N/A	FALSE	-	-	-	-	N/A	N/A	N/A	Niastella yeongjuensis DSM 17621
2600539575	-	FALSE	-	-	-	-	N/A	N/A	N/A	FALSE	-	-	-	-	N/A	N/A	N/A	FALSE	-	-	-	-	N/A	N/A	N/A	FALSE	-	-	-	-	N/A	N/A	N/A	Micromonospora sp, M42
2600849075	+	FALSE	-	-	-	-	N/A	N/A	N/A	TRUE	2600849074	0.0000000004	0.3438	0.94	-	Opposite	1	FALSE	-	-	-	-	N/A	N/A	N/A	FALSE	-	-	-	-	N/A	N/A	N/A	Vibrio proteolyticus NBRC 13287
2608674729	+	FALSE	-	-	-	-	N/A	N/A	N/A	FALSE	-	-	-	-	N/A	N/A	N/A	TRUE	2608674732	0.001	0.3067	0.14	+	Same	-3	FALSE	-	-	-	-	N/A	N/A	N/A	Aequorivita aquimaris D-24
2611143432	-	FALSE	-	-	-	-	N/A	N/A	N/A	TRUE	2611143433	0.00000007	0.4444	0.66	-	Same	-1	FALSE	-	-	-	-	N/A	N/A	N/A	FALSE	-	-	-	-	N/A	N/A	N/A	Flavobacterium chungangense LMG 26729
2611970387	+	FALSE	-	-	-	-	N/A	N/A	N/A	FALSE	-	-	-	-	N/A	N/A	N/A	FALSE	-	-	-	-	N/A	N/A	N/A	FALSE	-	-	-	-	N/A	N/A	N/A	Jejuia pallidilutea JCM19302
2612054582	+	FALSE	-	-	-	-	N/A	N/A	N/A	FALSE	-	-	-	-	N/A	N/A	N/A	FALSE	-	-	-	-	N/A	N/A	N/A	FALSE	-	-	-	-	N/A	N/A	N/A	Jejuia pallidilutea JCM 19301
2612068103	-	FALSE	-	-	-	-	N/A	N/A	N/A	FALSE	-	-	-	-	N/A	N/A	N/A	FALSE	-	-	-	-	N/A	N/A	N/A	FALSE	-	-	-	-	N/A	N/A	N/A	Nonlabens ulvanivorans JCM 19314
2617244390	-	FALSE	-	-	-	-	N/A	N/A	N/A	TRUE	2617244391	0.000000008	0.4	0.73	-	Same	-1	FALSE	-	-	-	-	N/A	N/A	N/A	FALSE	-	-	-	-	N/A	N/A	N/A	Dpulchra_bleached_metagenome_bin358
2617561761	+	FALSE	-	-	-	-	N/A	N/A	N/A	TRUE	2617561760	0.000001	0.3958	0.7	+	Same	1	FALSE	-	-	-	-	N/A	N/A	N/A	FALSE	-	-	-	-	N/A	N/A	N/A	Unclassified Chloroflexi bacterium 1B (contamination screened)
2617703297	+	FALSE	-	-	-	-	N/A	N/A	N/A	FALSE	-	-	-	-	N/A	N/A	N/A	TRUE	2617703298	0.001	0.2821	0.12	+	Same	-1	FALSE	-	-	-	-	N/A	N/A	N/A	Micromonospora narathiwatensis DSM 45248
2617931477	+	FALSE	-	-	-	-	N/A	N/A	N/A	TRUE	2617931476	0.0002	0.3529	0.69	+	Same	1	FALSE	-	-	-	-	N/A	N/A	N/A	FALSE	-	-	-	-	N/A	N/A	N/A	desulfomonile
2619320149	-	FALSE	-	-	-	-	N/A	N/A	N/A	FALSE	-	-	-	-	N/A	N/A	N/A	FALSE	-	-	-	-	N/A	N/A	N/A	FALSE	-	-	-	-	N/A	N/A	N/A	Nonlabens ulvanivorans PLR
2619579830	-	FALSE	-	-	-	-	N/A	N/A	N/A	FALSE	-	-	-	-	N/A	N/A	N/A	FALSE	-	-	-	-	N/A	N/A	N/A	FALSE	-	-	-	-	N/A	N/A	N/A	Nonlabens ulvanivorans JCM 19298
2619879865	+	FALSE	-	-	-	-	N/A	N/A	N/A	FALSE	-	-	-	-	N/A	N/A	N/A	TRUE	2619879867	0.000002	0.3516	0.15	+	Same	-2	FALSE	-	-	-	-	N/A	N/A	N/A	Niabella sp, EBPR_Bin_213
2619933136	+	FALSE	-	-	-	-	N/A	N/A	N/A	TRUE	2619933135	0.0000000005	0.44	0.73	+	Same	1	FALSE	-	-	-	-	N/A	N/A	N/A	FALSE	-	-	-	-	N/A	N/A	N/A	Anaerolineales bacterium EBPR_Bin_136
2620043891	+	FALSE	-	-	-	-	N/A	N/A	N/A	TRUE	2620043890	0.0003	0.3333	0.66	+	Same	1	FALSE	-	-	-	-	N/A	N/A	N/A	FALSE	-	-	-	-	N/A	N/A	N/A	Chlorobi bacterium EBPR_Bin_3
2620468126	+	FALSE	-	-	-	-	N/A	N/A	N/A	FALSE	-	-	-	-	N/A	N/A	N/A	TRUE	2620468127	0.0003	0.3294	0.13	+	Same	-1	FALSE	-	-	-	-	N/A	N/A	N/A	Archangium gephyra DSM 2261
2620527952	-	FALSE	-	-	-	-	N/A	N/A	N/A	FALSE	-	-	-	-	N/A	N/A	N/A	TRUE	2620527951	0.0001	0.2707	0.22	-	Same	1	FALSE	-	-	-	-	N/A	N/A	N/A	Micromonospora mirobrigensis DSM 44830
2620555046	-	FALSE	-	-	-	-	N/A	N/A	N/A	FALSE	-	-	-	-	N/A	N/A	N/A	FALSE	-	-	-	-	N/A	N/A	N/A	FALSE	-	-	-	-	N/A	N/A	N/A	Unclassified Chloroflexi bacterium bin154
2623289845	-	FALSE	-	-	-	-	N/A	N/A	N/A	TRUE	2623289846	0.0002	0.32	0.73	-	Same	-1	FALSE	-	-	-	-	N/A	N/A	N/A	FALSE	-	-	-	-	N/A	N/A	N/A	Aequorivita viscosa DSM 26349
2623444786	+	FALSE	-	-	-	-	N/A	N/A	N/A	FALSE	-	-	-	-	N/A	N/A	N/A	TRUE	2623444787	0.0001	0.2707	0.22	+	Same	-1	FALSE	-	-	-	-	N/A	N/A	N/A	Micromonospora matsumotoense DSM 44100
2623459265	+	FALSE	-	-	-	-	N/A	N/A	N/A	TRUE	2623459264	0.00002	0.4444	0.52	+	Same	1	FALSE	-	-	-	-	N/A	N/A	N/A	FALSE	-	-	-	-	N/A	N/A	N/A	Bizionia paragorgiae DSM 23842
2623493586	+	FALSE	-	-	-	-	N/A	N/A	N/A	FALSE	-	-	-	-	N/A	N/A	N/A	TRUE	2623493587	0.0002	0.2632	0.22	+	Same	-1	FALSE	-	-	-	-	N/A	N/A	N/A	Micromonospora eburnea DSM 44814
2623507789	-	FALSE	-	-	-	-	N/A	N/A	N/A	FALSE	-	-	-	-	N/A	N/A	N/A	FALSE	-	-	-	-	N/A	N/A	N/A	FALSE	-	-	-	-	N/A	N/A	N/A	Micromonospora peucetia DSM 43363
2623547305	-	FALSE	-	-	-	-	N/A	N/A	N/A	FALSE	-	-	-	-	N/A	N/A	N/A	TRUE	2623547304	0.0006	0.2346	0.26	-	Same	1	FALSE	-	-	-	-	N/A	N/A	N/A	Micromonospora echinospora DSM 43816
2623573671	-	FALSE	-	-	-	-	N/A	N/A	N/A	FALSE	-	-	-	-	N/A	N/A	N/A	FALSE	-	-	-	-	N/A	N/A	N/A	FALSE	-	-	-	-	N/A	N/A	N/A	Nonlabens sp, YIK11
2623614657	-	FALSE	-	-	-	-	N/A	N/A	N/A	FALSE	-	-	-	-	N/A	N/A	N/A	FALSE	-	-	-	-	N/A	N/A	N/A	FALSE	-	-	-	-	N/A	N/A	N/A	Siphonobacter aquaeclarae DSM 21668
2624286199	-	FALSE	-	-	-	-	N/A	N/A	N/A	FALSE	-	-	-	-	N/A	N/A	N/A	FALSE	-	-	-	-	N/A	N/A	N/A	FALSE	-	-	-	-	N/A	N/A	N/A	Micromonospora inositola DSM 43819
2624386295	-	FALSE	-	-	-	-	N/A	N/A	N/A	TRUE	2624386296	0.00003	0.4324	0.54	-	Same	-1	TRUE	2624386294	0.0000000001	0.35	0.15	-	Same	1	FALSE	-	-	-	-	N/A	N/A	N/A	Rhizobiales sp, genome_bin_36
2624390134	-	FALSE	-	-	-	-	N/A	N/A	N/A	FALSE	-	-	-	-	N/A	N/A	N/A	FALSE	-	-	-	-	N/A	N/A	N/A	FALSE	-	-	-	-	N/A	N/A	N/A	Bacteria sp, genome_bin_38
2624446442	-	FALSE	-	-	-	-	N/A	N/A	N/A	TRUE	2624446443	0.00001	0.3265	0.72	-	Same	-1	FALSE	-	-	-	-	N/A	N/A	N/A	FALSE	-	-	-	-	N/A	N/A	N/A	Bacteroidetes sp, genome_bin_50
2624912409	+	FALSE	-	-	-	-	N/A	N/A	N/A	FALSE	-	-	-	-	N/A	N/A	N/A	TRUE	2624912410	0.0006	0.2453	0.25	+	Same	-1	FALSE	-	-	-	-	N/A	N/A	N/A	Micromonospora echinaurantiaca DSM 43904
2624952768	-	FALSE	-	-	-	-	N/A	N/A	N/A	FALSE	-	-	-	-	N/A	N/A	N/A	FALSE	-	-	-	-	N/A	N/A	N/A	FALSE	-	-	-	-	N/A	N/A	N/A	Micromonospora echinofusca DSM 43913
2624970294	+	FALSE	-	-	-	-	N/A	N/A	N/A	FALSE	-	-	-	-	N/A	N/A	N/A	FALSE	-	-	-	-	N/A	N/A	N/A	FALSE	-	-	-	-	N/A	N/A	N/A	Micromonospora citrea DSM 43903
2625182856	+	FALSE	-	-	-	-	N/A	N/A	N/A	FALSE	-	-	-	-	N/A	N/A	N/A	FALSE	-	-	-	-	N/A	N/A	N/A	FALSE	-	-	-	-	N/A	N/A	N/A	Micromonospora coxensis DSM 45161
2627199735	-	FALSE	-	-	-	-	N/A	N/A	N/A	TRUE	2627199736	0.0003	0.4615	0.76	-	Same	-1	TRUE	2627199734	0.000003	0.3146	0.15	-	Same	1	FALSE	-	-	-	-	N/A	N/A	N/A	Parcubacteria bacterium GW2011_GWC2_39_11
2627259035	-	FALSE	-	-	-	-	N/A	N/A	N/A	TRUE	2627259036	0.0000005	0.45	0.58	-	Same	-1	FALSE	-	-	-	-	N/A	N/A	N/A	FALSE	-	-	-	-	N/A	N/A	N/A	Microgenomates (Gottesmanbacteria) bacterium GW2011_GWA2_47_9
2627264857	+	FALSE	-	-	-	-	N/A	N/A	N/A	FALSE	-	-	-	-	N/A	N/A	N/A	TRUE	2627264858	0.000004	0.3085	0.16	+	Same	-1	FALSE	-	-	-	-	N/A	N/A	N/A	Parcubacteria (Uhrbacteria) bacterium GW2011_GWF2_39_13
2627296568	-	FALSE	-	-	-	-	N/A	N/A	N/A	TRUE	2627296569	5e-13	0.4262	0.89	-	Same	-1	TRUE	2627296567	0.000000004	0.3506	0.13	-	Same	1	FALSE	-	-	-	-	N/A	N/A	N/A	Microgenomates (Woesebacteria) bacterium GW2011_GWB1_39_10b
2627297248	+	FALSE	-	-	-	-	N/A	N/A	N/A	TRUE	2627297247	1e-11	0.3846	0.94	+	Same	1	TRUE	2627297249	0.000001	0.2351	0.57	+	Same	-1	FALSE	-	-	-	-	N/A	N/A	N/A	Microgenomates (Woesebacteria) bacterium GW2011_GWB1_39_12
2627338829	+	FALSE	-	-	-	-	N/A	N/A	N/A	TRUE	2627338828	5e-13	0.4262	0.89	+	Same	1	TRUE	2627338830	0.000000004	0.3506	0.13	+	Same	-1	FALSE	-	-	-	-	N/A	N/A	N/A	Microgenomates bacterium GW2011_GWC1_38_12
2627471954	+	FALSE	-	-	-	-	N/A	N/A	N/A	TRUE	2627471953	0.0000000001	0.5946	0.54	+	Same	1	TRUE	2627471956	0.00000004	0.2351	0.55	+	Same	-2	FALSE	-	-	-	-	N/A	N/A	N/A	candidate division CPR1 bacterium GW2011_GWC1_49_13
2627523231	-	FALSE	-	-	-	-	N/A	N/A	N/A	FALSE	-	-	-	-	N/A	N/A	N/A	FALSE	-	-	-	-	N/A	N/A	N/A	FALSE	-	-	-	-	N/A	N/A	N/A	Parcubacteria bacterium GW2011_GWA2_47_10b
2627546017	+	FALSE	-	-	-	-	N/A	N/A	N/A	TRUE	2627546016	4e-11	0.463	0.79	+	Same	1	FALSE	-	-	-	-	N/A	N/A	N/A	FALSE	-	-	-	-	N/A	N/A	N/A	Parcubacteria (Nomurabacteria) bacterium GW2011_GWB1_40_7
2627639460	-	FALSE	-	-	-	-	N/A	N/A	N/A	TRUE	2627639461	5e-13	0.4262	0.89	-	Same	-1	TRUE	2627639459	0.000000004	0.3506	0.13	-	Same	1	FALSE	-	-	-	-	N/A	N/A	N/A	Microgenomates (Woesebacteria) bacterium GW2011_GWA1_39_21b
2627642673	-	FALSE	-	-	-	-	N/A	N/A	N/A	TRUE	2627642674	0.0000003	0.3538	0.83	-	Same	-1	FALSE	-	-	-	-	N/A	N/A	N/A	FALSE	-	-	-	-	N/A	N/A	N/A	Microgenomates (Gottesmanbacteria) bacterium GW2011_GWA1_43_11
2627731095	+	FALSE	-	-	-	-	N/A	N/A	N/A	FALSE	-	-	-	-	N/A	N/A	N/A	FALSE	-	-	-	-	N/A	N/A	N/A	FALSE	-	-	-	-	N/A	N/A	N/A	Parcubacteria bacterium GW2011_GWA1_47_9
2627746209	-	FALSE	-	-	-	-	N/A	N/A	N/A	TRUE	2627746210	0.0003	0.4615	0.76	-	Same	-1	TRUE	2627746208	0.000003	0.3146	0.15	-	Same	1	FALSE	-	-	-	-	N/A	N/A	N/A	Parcubacteria bacterium GW2011_GWA2_38_27
2627780335	+	FALSE	-	-	-	-	N/A	N/A	N/A	TRUE	2627780334	1e-11	0.3846	0.94	+	Same	1	TRUE	2627780336	0.000001	0.2351	0.57	+	Same	-1	FALSE	-	-	-	-	N/A	N/A	N/A	Microgenomates (Woesebacteria) bacterium GW2011_GWA1_39_12
2627806023	-	FALSE	-	-	-	-	N/A	N/A	N/A	TRUE	2627806024	0.0000005	0.45	0.58	-	Same	-1	FALSE	-	-	-	-	N/A	N/A	N/A	FALSE	-	-	-	-	N/A	N/A	N/A	Microgenomates (Gottesmanbacteria) bacterium GW2011_GWA1_48_13
2628183432	+	FALSE	-	-	-	-	N/A	N/A	N/A	TRUE	2628183431	0.00003	0.36	0.73	+	Same	1	FALSE	-	-	-	-	N/A	N/A	N/A	FALSE	-	-	-	-	N/A	N/A	N/A	Ulvibacter sp, Mar_2010_11
2628450166	+	FALSE	-	-	-	-	N/A	N/A	N/A	TRUE	2628450165	0.0000002	0.3673	0.72	+	Same	1	FALSE	-	-	-	-	N/A	N/A	N/A	FALSE	-	-	-	-	N/A	N/A	N/A	Flavihumibacter petaseus NBRC 106054
2628644806	-	FALSE	-	-	-	-	N/A	N/A	N/A	TRUE	2628644807	0.000009	0.381	0.61	-	Same	-1	FALSE	-	-	-	-	N/A	N/A	N/A	FALSE	-	-	-	-	N/A	N/A	N/A	Flavihumibacter solisilvae 3-3
2629140828	+	FALSE	-	-	-	-	N/A	N/A	N/A	TRUE	2629140827	0.000009	0.4706	0.5	+	Same	1	FALSE	-	-	-	-	N/A	N/A	N/A	FALSE	-	-	-	-	N/A	N/A	N/A	Winogradskyella sp, PG-2
2629334225	+	FALSE	-	-	-	-	N/A	N/A	N/A	TRUE	2629334224	0.000004	0.4138	0.83	+	Same	1	FALSE	-	-	-	-	N/A	N/A	N/A	FALSE	-	-	-	-	N/A	N/A	N/A	Dethiosulfatarculus sandiegensis SPR
2631372764	+	FALSE	-	-	-	-	N/A	N/A	N/A	FALSE	-	-	-	-	N/A	N/A	N/A	FALSE	-	-	-	-	N/A	N/A	N/A	FALSE	-	-	-	-	N/A	N/A	N/A	Flavobacterium beibuense F44-8
2631377240	+	FALSE	-	-	-	-	N/A	N/A	N/A	TRUE	2631377239	0.001	0.3864	0.64	+	Same	1	TRUE	2631377241	0.0004	0.3125	0.15	+	Same	-1	FALSE	-	-	-	-	N/A	N/A	N/A	Flavobacterium subsaxonicum WB4
2632482844	+	FALSE	-	-	-	-	N/A	N/A	N/A	FALSE	-	-	-	-	N/A	N/A	N/A	FALSE	-	-	-	-	N/A	N/A	N/A	FALSE	-	-	-	-	N/A	N/A	N/A	Jejuia pallidilutea JCM 19538
2632747184	+	FALSE	-	-	-	-	N/A	N/A	N/A	FALSE	-	-	-	-	N/A	N/A	N/A	FALSE	-	-	-	-	N/A	N/A	N/A	FALSE	-	-	-	-	N/A	N/A	N/A	Nonlabens ulvanivorans JCM 19297
2633613294	-	FALSE	-	-	-	-	N/A	N/A	N/A	TRUE	2633613295	0.00003	0.4	0.51	-	Same	-1	FALSE	-	-	-	-	N/A	N/A	N/A	FALSE	-	-	-	-	N/A	N/A	N/A	Psychroserpens jangbogonensis PAMC 27130
2634637710	+	FALSE	-	-	-	-	N/A	N/A	N/A	TRUE	2634637709	0.0002	0.3529	0.69	+	Same	1	FALSE	-	-	-	-	N/A	N/A	N/A	FALSE	-	-	-	-	N/A	N/A	N/A	Desulfomonile sp,
2634645348	+	FALSE	-	-	-	-	N/A	N/A	N/A	TRUE	2634645347	0.0002	0.4286	0.51	+	Same	1	FALSE	-	-	-	-	N/A	N/A	N/A	FALSE	-	-	-	-	N/A	N/A	N/A	Formosa sp, Hel1_31_208
2634890421	-	FALSE	-	-	-	-	N/A	N/A	N/A	FALSE	-	-	-	-	N/A	N/A	N/A	TRUE	2634890420	0.000003	0.2422	0.53	-	Same	1	FALSE	-	-	-	-	N/A	N/A	N/A	Bacteroidetes-49 (UID2591)
2634954366	-	FALSE	-	-	-	-	N/A	N/A	N/A	FALSE	-	-	-	-	N/A	N/A	N/A	TRUE	2634954365	0.00001	0.3125	0.14	-	Same	1	FALSE	-	-	-	-	N/A	N/A	N/A	Bacteroidetes-76 (UID2591)
2635000457	+	FALSE	-	-	-	-	N/A	N/A	N/A	FALSE	-	-	-	-	N/A	N/A	N/A	TRUE	2635000458	0.0002	0.2632	0.22	+	Same	-1	FALSE	-	-	-	-	N/A	N/A	N/A	Micromonospora siamensis DSM 45097
2636214651	+	FALSE	-	-	-	-	N/A	N/A	N/A	TRUE	2636214650	0.0004	0.2836	0.83	+	Same	1	FALSE	-	-	-	-	N/A	N/A	N/A	FALSE	-	-	-	-	N/A	N/A	N/A	Deltaproteobacteria bacterium SCGC AC-738-N13 (unscreened)
2636296926	+	FALSE	-	-	-	-	N/A	N/A	N/A	TRUE	2636296925	5e-13	0.4923	0.95	+	Same	1	TRUE	2636296927	0.0001	0.3333	0.12	+	Same	-1	FALSE	-	-	-	-	N/A	N/A	N/A	Nitrospinae bacterium SCGC AC-312-F10 (unscreened)
2637365086	+	FALSE	-	-	-	-	N/A	N/A	N/A	FALSE	-	-	-	-	N/A	N/A	N/A	FALSE	-	-	-	-	N/A	N/A	N/A	FALSE	-	-	-	-	N/A	N/A	N/A	Kordia jejudonensis SSK3-3
2638713739	-	FALSE	-	-	-	-	N/A	N/A	N/A	FALSE	-	-	-	-	N/A	N/A	N/A	FALSE	-	-	-	-	N/A	N/A	N/A	FALSE	-	-	-	-	N/A	N/A	N/A	Haloalkaliphilic bacterium ACht6-1
2638748893	+	FALSE	-	-	-	-	N/A	N/A	N/A	FALSE	-	-	-	-	N/A	N/A	N/A	FALSE	-	-	-	-	N/A	N/A	N/A	FALSE	-	-	-	-	N/A	N/A	N/A	Micromonospora pallida DSM 43817
2639170201	-	FALSE	-	-	-	-	N/A	N/A	N/A	FALSE	-	-	-	-	N/A	N/A	N/A	FALSE	-	-	-	-	N/A	N/A	N/A	FALSE	-	-	-	-	N/A	N/A	N/A	Micromonospora viridifaciens DSM 43909
2642813170	-	FALSE	-	-	-	-	N/A	N/A	N/A	TRUE	2642813171	6e-12	0.4237	0.82	-	Same	-1	TRUE	2642813172	0.00009	0.2593	0.13	-	Same	-2	FALSE	-	-	-	-	N/A	N/A	N/A	Achromatium bin 6_2
2646205626	+	FALSE	-	-	-	-	N/A	N/A	N/A	TRUE	2646205625	0.0000001	0.386	0.83	+	Same	1	FALSE	-	-	-	-	N/A	N/A	N/A	FALSE	-	-	-	-	N/A	N/A	N/A	Thermanaerothrix daxensis GNS-1
2648480186	-	FALSE	-	-	-	-	N/A	N/A	N/A	TRUE	2648480187	2e-11	0.5	0.66	-	Same	-1	TRUE	2648480185	0.0001	0.2727	0.31	-	Same	1	FALSE	-	-	-	-	N/A	N/A	N/A	Aerophobetes bacterium JGI MDM2 B17-2-N11 (contamination screened)
2650130383	+	FALSE	-	-	-	-	N/A	N/A	N/A	TRUE	2650130382	0.00000001	0.4082	0.67	+	Same	1	TRUE	2650130384	0.00000001	0.2251	0.7	+	Same	-1	FALSE	-	-	-	-	N/A	N/A	N/A	Thermincola ferriacetica Z-0001
2655130844	-	FALSE	-	-	-	-	N/A	N/A	N/A	FALSE	-	-	-	-	N/A	N/A	N/A	TRUE	2655130843	0.0003	0.3294	0.13	-	Same	1	FALSE	-	-	-	-	N/A	N/A	N/A	Archangium gephyra DSM 2261
2655614619	+	FALSE	-	-	-	-	N/A	N/A	N/A	FALSE	-	-	-	-	N/A	N/A	N/A	TRUE	2655614620	0.00001	0.2476	0.18	+	Same	-1	FALSE	-	-	-	-	N/A	N/A	N/A	Chitinophagaceae bacterium PMP191F
2656321639	+	FALSE	-	-	-	-	N/A	N/A	N/A	TRUE	2656321638	0.0000003	0.3607	0.85	+	Same	1	FALSE	-	-	-	-	N/A	N/A	N/A	FALSE	-	-	-	-	N/A	N/A	N/A	Anaerolineae bacterium SM23_ 63
2656324901	-	FALSE	-	-	-	-	N/A	N/A	N/A	TRUE	2656324902	0.0000008	0.4259	0.75	-	Same	-1	FALSE	-	-	-	-	N/A	N/A	N/A	FALSE	-	-	-	-	N/A	N/A	N/A	Anaerolineae bacterium SM23_ 63
2656822906	+	FALSE	-	-	-	-	N/A	N/A	N/A	TRUE	2656822905	0.000001	0.4054	0.54	+	Same	1	FALSE	-	-	-	-	N/A	N/A	N/A	FALSE	-	-	-	-	N/A	N/A	N/A	Parcubacteria bacterium DG_74_1
2656829756	-	FALSE	-	-	-	-	N/A	N/A	N/A	TRUE	2656829757	0.00000009	0.5	0.66	-	Same	-1	FALSE	-	-	-	-	N/A	N/A	N/A	FALSE	-	-	-	-	N/A	N/A	N/A	Planctomycetes bacterium DG_23
2656836630	-	FALSE	-	-	-	-	N/A	N/A	N/A	TRUE	2656836631	7e-11	0.4808	0.72	-	Same	-1	TRUE	2656836629	0.0002	0.2199	0.74	-	Same	1	FALSE	-	-	-	-	N/A	N/A	N/A	candidate division Zixibacteria bacterium SM1_73
2656872608	+	FALSE	-	-	-	-	N/A	N/A	N/A	TRUE	2656872607	0.00000003	0.4167	0.83	+	Same	1	TRUE	2656872606	0.000007	0.2416	0.48	+	Same	2	FALSE	-	-	-	-	N/A	N/A	N/A	candidate division WOR-1 bacterium DG_54_3
2662742458	+	TRUE	2662742459	6e-06	0.2558	0.35	-	Opposite	-1	TRUE	2662742457	1e-45	1	1	+	Same	1	TRUE	2662742460	6e-164	0.4691	0.98	+	Same	-2	FALSE	-	-	-	-	N/A	N/A	N/A	Legionella parisiensis PF-209-C-C2
2662745015	-	FALSE	-	-	-	-	N/A	N/A	N/A	TRUE	2662745014	2e-12	0.4237	0.85	-	Same	1	FALSE	-	-	-	-	N/A	N/A	N/A	FALSE	-	-	-	-	N/A	N/A	N/A	Legionella parisiensis PF-209-C-C2
2663499466	-	TRUE	2663499465	6e-06	0.2562	0.32	+	Opposite	1	TRUE	2663499467	4e-44	0.9706	1	-	Same	-1	TRUE	2663499464	1e-165	0.4846	0.98	-	Same	2	FALSE	-	-	-	-	N/A	N/A	N/A	Fluoribacter bozemanae WIGA
2663501867	-	FALSE	-	-	-	-	N/A	N/A	N/A	TRUE	2663501866	1e-12	0.4407	0.85	-	Same	1	FALSE	-	-	-	-	N/A	N/A	N/A	FALSE	-	-	-	-	N/A	N/A	N/A	Fluoribacter bozemanae WIGA
2663828648	-	TRUE	2663828650	1e-135	0.5634	0.92	-	Same	-2	TRUE	2663828649	6e-23	0.697	0.97	-	Same	-1	TRUE	2663828647	0	0.5495	0.98	-	Same	1	FALSE	-	-	-	-	N/A	N/A	N/A	Legionella gratiana Lyon 8420412
2667367683	+	TRUE	2667367681	0	0.9974	1	+	Same	2	TRUE	2667367682	1e-45	1	1	+	Same	1	TRUE	2667367684	0	1	1	+	Same	-1	FALSE	-	-	-	-	N/A	N/A	N/A	Legionella anisa WA-316-C3
2667370010	+	FALSE	-	-	-	-	N/A	N/A	N/A	TRUE	2667370011	2e-12	0.5946	0.54	+	Same	-1	FALSE	-	-	-	-	N/A	N/A	N/A	FALSE	-	-	-	-	N/A	N/A	N/A	Legionella anisa WA-316-C3
2667671278	+	FALSE	-	-	-	-	N/A	N/A	N/A	FALSE	-	-	-	-	N/A	N/A	N/A	FALSE	-	-	-	-	N/A	N/A	N/A	FALSE	-	-	-	-	N/A	N/A	N/A	Nonlabens sp, Hel1_33_55
2668214445	-	FALSE	-	-	-	-	N/A	N/A	N/A	TRUE	2668214446	0.0002	0.32	0.73	-	Same	-1	FALSE	-	-	-	-	N/A	N/A	N/A	FALSE	-	-	-	-	N/A	N/A	N/A	Aequorivita viscosa CGMCC 1,11023
2672656514	+	FALSE	-	-	-	-	N/A	N/A	N/A	FALSE	-	-	-	-	N/A	N/A	N/A	TRUE	2672656515	0.0003	0.2768	0.18	+	Same	-1	FALSE	-	-	-	-	N/A	N/A	N/A	Brachyspira hyodysenteriae WA100
2677003901	-	FALSE	-	-	-	-	N/A	N/A	N/A	FALSE	-	-	-	-	N/A	N/A	N/A	TRUE	2677003900	0.001	0.2632	0.22	-	Same	1	FALSE	-	-	-	-	N/A	N/A	N/A	Micromonospora sp, II
2677091584	+	FALSE	-	-	-	-	N/A	N/A	N/A	FALSE	-	-	-	-	N/A	N/A	N/A	FALSE	-	-	-	-	N/A	N/A	N/A	FALSE	-	-	-	-	N/A	N/A	N/A	Ulvibacter litoralis DSM 16195
2682016712	-	FALSE	-	-	-	-	N/A	N/A	N/A	TRUE	2682016713	0.0000000004	0.5122	0.6	-	Same	-1	TRUE	2682016711	0.00005	0.3077	0.2	-	Same	1	FALSE	-	-	-	-	N/A	N/A	N/A	Nitrospinae bacterium SAG AG-538-K21
2682020522	-	FALSE	-	-	-	-	N/A	N/A	N/A	TRUE	2682020523	3e-12	0.4688	0.92	-	Same	-1	FALSE	-	-	-	-	N/A	N/A	N/A	FALSE	-	-	-	-	N/A	N/A	N/A	Nitrospinae bacterium SAG AG-538-I02
2684262165	+	FALSE	-	-	-	-	N/A	N/A	N/A	TRUE	2684262164	0.000000008	0.5278	0.52	+	Same	1	TRUE	2684262166	0.0007	0.2437	0.21	-	Opposite	-1	FALSE	-	-	-	-	N/A	N/A	N/A	putative Acidobacteria sp, v2 (bin U_52271)
2684340808	+	FALSE	-	-	-	-	N/A	N/A	N/A	TRUE	2684340807	0.000002	0.3898	0.83	+	Same	1	TRUE	2684340805	0.0004	0.2427	0.68	+	Same	3	FALSE	-	-	-	-	N/A	N/A	N/A	putative Chloroflexi family A4b sp, v2 (bin U_52637)
2685051333	-	FALSE	-	-	-	-	N/A	N/A	N/A	TRUE	2685051334	0.000000002	0.4545	0.64	-	Same	-1	FALSE	-	-	-	-	N/A	N/A	N/A	FALSE	-	-	-	-	N/A	N/A	N/A	Methanofollis ethanolicus JCM 15103
2687406142	-	FALSE	-	-	-	-	N/A	N/A	N/A	TRUE	2687406143	0.000008	0.3922	0.73	-	Same	-1	TRUE	2687406141	0.0001	0.2907	0.13	-	Same	1	FALSE	-	-	-	-	N/A	N/A	N/A	Gemm-5 bacterium JGI 021 (unscreened)
2687407698	-	FALSE	-	-	-	-	N/A	N/A	N/A	TRUE	2687407699	0.000008	0.3922	0.73	-	Same	-1	TRUE	2687407697	0.0001	0.2907	0.13	-	Same	1	FALSE	-	-	-	-	N/A	N/A	N/A	Gemm-5 bacterium JGI 021 (contamination screened)
2688750396	-	FALSE	-	-	-	-	N/A	N/A	N/A	TRUE	2688750397	0.0000006	0.3438	0.94	-	Same	-1	FALSE	-	-	-	-	N/A	N/A	N/A	FALSE	-	-	-	-	N/A	N/A	N/A	Methanoculleus bourgensis MBBA
2689096601	+	FALSE	-	-	-	-	N/A	N/A	N/A	FALSE	-	-	-	-	N/A	N/A	N/A	FALSE	-	-	-	-	N/A	N/A	N/A	FALSE	-	-	-	-	N/A	N/A	N/A	Rufibacter sp, DG15C
2689657610	+	FALSE	-	-	-	-	N/A	N/A	N/A	TRUE	2689657609	0.00007	0.2909	0.76	+	Same	1	TRUE	2689657611	0.0003	0.3288	0.12	+	Same	-1	FALSE	-	-	-	-	N/A	N/A	N/A	SC3 bacterium JGI 048 (unscreened)
2689658388	+	FALSE	-	-	-	-	N/A	N/A	N/A	TRUE	2689658387	0.00007	0.2909	0.76	+	Same	1	TRUE	2689658389	0.0003	0.3288	0.12	+	Same	-1	FALSE	-	-	-	-	N/A	N/A	N/A	SC3 bacterium JGI 048 (contamination screened)
2694697999	+	FALSE	-	-	-	-	N/A	N/A	N/A	TRUE	2694697998	0.00000007	0.5143	0.51	+	Same	1	FALSE	-	-	-	-	N/A	N/A	N/A	FALSE	-	-	-	-	N/A	N/A	N/A	unclassified Bacteroidetes Bin 12
2694707350	+	FALSE	-	-	-	-	N/A	N/A	N/A	TRUE	2694707349	0.0000000001	0.6047	0.63	+	Same	1	FALSE	-	-	-	-	N/A	N/A	N/A	FALSE	-	-	-	-	N/A	N/A	N/A	unclassified Gammaproteobacteria Bin 33
2694852629	+	FALSE	-	-	-	-	N/A	N/A	N/A	TRUE	2694852628	0.00000006	0.4231	0.76	+	Same	1	TRUE	2694852630	0.000001	0.3333	0.33	+	Same	-1	FALSE	-	-	-	-	N/A	N/A	N/A	Parcubacteria bacterium JGI CrystG Apr02-2-D16 (unscreened)
2694860694	-	FALSE	-	-	-	-	N/A	N/A	N/A	TRUE	2694860695	5e-13	0.4444	0.88	-	Same	-1	FALSE	-	-	-	-	N/A	N/A	N/A	FALSE	-	-	-	-	N/A	N/A	N/A	Microgenomates bacterium JGI CrystG Apr02-2-N7 (unscreened)
2694950029	-	FALSE	-	-	-	-	N/A	N/A	N/A	TRUE	2694950030	0.00003	0.3542	0.7	-	Same	-1	FALSE	-	-	-	-	N/A	N/A	N/A	FALSE	-	-	-	-	N/A	N/A	N/A	Olleya namhaensis DSM 28881
2694969101	+	FALSE	-	-	-	-	N/A	N/A	N/A	FALSE	-	-	-	-	N/A	N/A	N/A	FALSE	-	-	-	-	N/A	N/A	N/A	FALSE	-	-	-	-	N/A	N/A	N/A	Hydrobacter penzbergensis DSM 25353
2698262533	+	FALSE	-	-	-	-	N/A	N/A	N/A	TRUE	2698262532	0.0001	0.5357	0.41	+	Same	1	TRUE	2698262534	0.00002	0.2127	0.55	+	Same	-1	FALSE	-	-	-	-	N/A	N/A	N/A	Singulisphaera sp, GP187
2699874337	-	FALSE	-	-	-	-	N/A	N/A	N/A	TRUE	2699874338	0.00003	0.4412	0.5	-	Same	-1	FALSE	-	-	-	-	N/A	N/A	N/A	FALSE	-	-	-	-	N/A	N/A	N/A	Olleya sp, ITB9
2700509138	+	FALSE	-	-	-	-	N/A	N/A	N/A	TRUE	2700509137	0.00002	0.3273	0.77	+	Same	1	TRUE	2700509140	0.000000004	0.3086	0.14	+	Same	-2	FALSE	-	-	-	-	N/A	N/A	N/A	Microgenomates bacterium JGI CrystG Apr02-3-J7 (unscreened)
2700509691	+	FALSE	-	-	-	-	N/A	N/A	N/A	TRUE	2700509690	0.00002	0.3273	0.77	+	Same	1	TRUE	2700509693	0.000000004	0.3086	0.14	+	Same	-2	FALSE	-	-	-	-	N/A	N/A	N/A	Microgenomates bacterium JGI CrystG Apr02-3-J7 (contamination screened)
2700830798	+	FALSE	-	-	-	-	N/A	N/A	N/A	FALSE	-	-	-	-	N/A	N/A	N/A	FALSE	-	-	-	-	N/A	N/A	N/A	FALSE	-	-	-	-	N/A	N/A	N/A	Omnitrophica bacterium JGI CrystG Apr3-3-M10 (unscreened)
2708539448	-	FALSE	-	-	-	-	N/A	N/A	N/A	TRUE	2708539449	7e-13	0.4259	0.75	-	Same	-1	FALSE	-	-	-	-	N/A	N/A	N/A	FALSE	-	-	-	-	N/A	N/A	N/A	Dehalococcoidia bacterium SCGC AG-205-P11 (contamination screened)
2709479226	+	FALSE	-	-	-	-	N/A	N/A	N/A	TRUE	2709479225	4e-11	0.4058	1	+	Same	1	FALSE	-	-	-	-	N/A	N/A	N/A	FALSE	-	-	-	-	N/A	N/A	N/A	Spirochaetes bacterium RBG_13_68_11
2709488765	+	FALSE	-	-	-	-	N/A	N/A	N/A	FALSE	-	-	-	-	N/A	N/A	N/A	FALSE	-	-	-	-	N/A	N/A	N/A	FALSE	-	-	-	-	N/A	N/A	N/A	Candidatus Shapirobacteria bacterium RBG_13_44_7
2709544345	+	FALSE	-	-	-	-	N/A	N/A	N/A	FALSE	-	-	-	-	N/A	N/A	N/A	TRUE	2709544346	0.00000006	0.288	0.2	+	Same	-1	FALSE	-	-	-	-	N/A	N/A	N/A	Ignavibacteria bacterium RBG_16_34_14
2709613564	+	FALSE	-	-	-	-	N/A	N/A	N/A	TRUE	2709613563	0.000000009	0.3651	0.92	+	Same	1	TRUE	2709613565	0.0000009	0.2241	0.52	-	Opposite	-1	FALSE	-	-	-	-	N/A	N/A	N/A	Candidatus Levybacteria bacterium RBG_16_35_11
2709642652	-	FALSE	-	-	-	-	N/A	N/A	N/A	TRUE	2709642653	0.0000000001	0.449	0.67	-	Same	-1	TRUE	2709642651	0.0000005	0.2219	0.58	-	Same	1	FALSE	-	-	-	-	N/A	N/A	N/A	Chloroflexi bacterium RBG_16_52_11
2709646426	-	FALSE	-	-	-	-	N/A	N/A	N/A	FALSE	-	-	-	-	N/A	N/A	N/A	FALSE	-	-	-	-	N/A	N/A	N/A	FALSE	-	-	-	-	N/A	N/A	N/A	Chloroflexi bacterium RBG_16_57_11
2709712266	+	FALSE	-	-	-	-	N/A	N/A	N/A	TRUE	2709712265	8e-12	0.5	0.75	+	Same	1	FALSE	-	-	-	-	N/A	N/A	N/A	FALSE	-	-	-	-	N/A	N/A	N/A	Candidatus Woesebacteria bacterium RBG_16_34_12
2709727345	-	FALSE	-	-	-	-	N/A	N/A	N/A	FALSE	-	-	-	-	N/A	N/A	N/A	TRUE	2709727344	0.0001	0.2131	0.61	-	Same	1	FALSE	-	-	-	-	N/A	N/A	N/A	Chloroflexi bacterium RBG_16_64_43
2709751901	+	FALSE	-	-	-	-	N/A	N/A	N/A	TRUE	2709751900	0.000000002	0.4615	0.76	+	Same	1	TRUE	2709751902	0.00004	0.303	0.12	+	Same	-1	FALSE	-	-	-	-	N/A	N/A	N/A	Candidatus Aminicenantes bacterium RBG_19FT_COMBO_58_17
2709760085	+	FALSE	-	-	-	-	N/A	N/A	N/A	TRUE	2709760084	2e-12	0.5192	0.76	+	Same	1	TRUE	2709760086	0.0004	0.3243	0.12	+	Same	-1	FALSE	-	-	-	-	N/A	N/A	N/A	candidate division WWE3 bacterium RBG_19FT_COMBO_34_6
2709790675	-	FALSE	-	-	-	-	N/A	N/A	N/A	TRUE	2709790676	0.00003	0.4231	0.72	-	Same	-1	FALSE	-	-	-	-	N/A	N/A	N/A	FALSE	-	-	-	-	N/A	N/A	N/A	Chloroflexi bacterium RBG_19FT_COMBO_62_14
2709800614	-	FALSE	-	-	-	-	N/A	N/A	N/A	TRUE	2709800615	0.000000002	0.4884	0.63	-	Same	-1	TRUE	2709800612	0.0000002	0.2531	0.43	+	Opposite	2	FALSE	-	-	-	-	N/A	N/A	N/A	Microgenomates group bacterium RBG_19FT_COMBO_39_10
2709808160	-	FALSE	-	-	-	-	N/A	N/A	N/A	TRUE	2709808161	0.0000000002	0.4032	0.8	-	Same	-1	FALSE	-	-	-	-	N/A	N/A	N/A	FALSE	-	-	-	-	N/A	N/A	N/A	Chloroflexi bacterium RBG_19FT_COMBO_55_16
2709820197	-	FALSE	-	-	-	-	N/A	N/A	N/A	FALSE	-	-	-	-	N/A	N/A	N/A	TRUE	2709820196	0.0000003	0.2193	0.54	-	Same	1	FALSE	-	-	-	-	N/A	N/A	N/A	Chloroflexi bacterium RBG_19FT_COMBO_56_12
2709836573	-	FALSE	-	-	-	-	N/A	N/A	N/A	TRUE	2709836574	8e-11	0.4314	0.75	-	Same	-1	FALSE	-	-	-	-	N/A	N/A	N/A	FALSE	-	-	-	-	N/A	N/A	N/A	Chloroflexi bacterium RBG_19FT_COMBO_47_9
2709863183	+	FALSE	-	-	-	-	N/A	N/A	N/A	TRUE	2709863182	0.0003	0.4615	0.76	+	Same	1	TRUE	2709863184	0.000003	0.3146	0.15	+	Same	-1	FALSE	-	-	-	-	N/A	N/A	N/A	Candidatus Nealsonbacteria bacterium RIFCSPHIGHO2_01_FULL_38_55
2709888887	-	FALSE	-	-	-	-	N/A	N/A	N/A	TRUE	2709888888	0.0000000001	0.4833	0.79	-	Same	-1	TRUE	2709888886	0.00005	0.2191	0.63	-	Same	1	FALSE	-	-	-	-	N/A	N/A	N/A	Candidatus Yanofskybacteria bacterium RIFCSPHIGHO2_01_FULL_42_12
2709940337	+	FALSE	-	-	-	-	N/A	N/A	N/A	FALSE	-	-	-	-	N/A	N/A	N/A	FALSE	-	-	-	-	N/A	N/A	N/A	FALSE	-	-	-	-	N/A	N/A	N/A	Candidatus Saccharibacteria bacterium RIFCSPHIGHO2_01_FULL_49_21
2709953618	-	FALSE	-	-	-	-	N/A	N/A	N/A	TRUE	2709953619	0.0000000002	0.3731	0.97	-	Same	-1	TRUE	2709953617	0.0005	0.28	0.12	-	Same	1	FALSE	-	-	-	-	N/A	N/A	N/A	Candidatus Woesebacteria bacterium RIFCSPHIGHO2_01_FULL_38_9
2710010216	+	FALSE	-	-	-	-	N/A	N/A	N/A	FALSE	-	-	-	-	N/A	N/A	N/A	TRUE	2710010217	0.000009	0.2689	0.21	+	Same	-1	FALSE	-	-	-	-	N/A	N/A	N/A	Candidatus Gottesmanbacteria bacterium RIFCSPHIGHO2_01_FULL_39_10
2710022528	-	FALSE	-	-	-	-	N/A	N/A	N/A	TRUE	2710022529	0.0000001	0.4074	0.79	-	Same	-1	TRUE	2710022531	0.0000006	0.2387	0.6	-	Same	-3	FALSE	-	-	-	-	N/A	N/A	N/A	Candidatus Chisholmbacteria bacterium RIFCSPHIGHO2_01_FULL_49_18
2710103368	+	FALSE	-	-	-	-	N/A	N/A	N/A	TRUE	2710103367	5e-13	0.4262	0.89	+	Same	1	TRUE	2710103369	0.000000004	0.3506	0.13	+	Same	-1	FALSE	-	-	-	-	N/A	N/A	N/A	Candidatus Woesebacteria bacterium RIFCSPHIGHO2_01_FULL_39_17
2710105934	-	FALSE	-	-	-	-	N/A	N/A	N/A	TRUE	2710105935	0.00001	0.3585	0.73	-	Same	-1	TRUE	2710105933	0.0005	0.2456	0.19	-	Same	1	FALSE	-	-	-	-	N/A	N/A	N/A	Candidatus Daviesbacteria bacterium RIFCSPHIGHO2_01_FULL_40_11
2710143904	+	FALSE	-	-	-	-	N/A	N/A	N/A	TRUE	2710143903	0.0003	0.4615	0.76	+	Same	1	TRUE	2710143905	0.000003	0.3146	0.15	+	Same	-1	FALSE	-	-	-	-	N/A	N/A	N/A	Candidatus Nealsonbacteria bacterium RIFCSPHIGHO2_02_38_10
2710276715	+	FALSE	-	-	-	-	N/A	N/A	N/A	TRUE	2710276714	0.00000004	0.3208	0.77	+	Same	1	TRUE	2710276716	0.0002	0.2778	0.17	+	Same	-1	FALSE	-	-	-	-	N/A	N/A	N/A	Unclassified Chloroflexi sp, SA_11
2710350316	-	FALSE	-	-	-	-	N/A	N/A	N/A	TRUE	2710350317	0.0002	0.3934	0.85	-	Same	-1	TRUE	2710350315	0.00000003	0.2317	0.47	-	Same	1	FALSE	-	-	-	-	N/A	N/A	N/A	Candidatus Roizmanbacteria bacterium RIFCSPHIGHO2_02_FULL_37_24
2710388027	+	FALSE	-	-	-	-	N/A	N/A	N/A	TRUE	2710388026	0.0003	0.4615	0.76	+	Same	1	TRUE	2710388028	0.000003	0.3146	0.15	+	Same	-1	FALSE	-	-	-	-	N/A	N/A	N/A	Candidatus Nealsonbacteria bacterium RIFCSPHIGHO2_02_FULL_38_75
2710444931	+	FALSE	-	-	-	-	N/A	N/A	N/A	TRUE	2710444930	3e-13	0.4655	0.8	+	Same	1	TRUE	2710444932	0.0004	0.2299	0.15	+	Same	-1	FALSE	-	-	-	-	N/A	N/A	N/A	Candidatus Curtissbacteria bacterium RIFCSPHIGHO2_02_FULL_42_15
2710531883	+	FALSE	-	-	-	-	N/A	N/A	N/A	TRUE	2710531882	0.0000002	0.4	0.97	+	Same	1	TRUE	2710531885	0.00002	0.2917	0.13	+	Same	-2	FALSE	-	-	-	-	N/A	N/A	N/A	Candidatus Gottesmanbacteria bacterium RIFCSPHIGHO2_02_FULL_39_11
2710568289	+	FALSE	-	-	-	-	N/A	N/A	N/A	TRUE	2710568288	0.00002	0.5667	0.44	+	Same	1	TRUE	2710568290	0.0000007	0.3095	0.14	+	Same	-1	FALSE	-	-	-	-	N/A	N/A	N/A	Candidatus Woykebacteria bacterium RIFCSPHIGHO2_02_FULL_43_16b
2710641467	-	FALSE	-	-	-	-	N/A	N/A	N/A	TRUE	2710641468	0.000000004	0.44	0.73	-	Same	-1	FALSE	-	-	-	-	N/A	N/A	N/A	FALSE	-	-	-	-	N/A	N/A	N/A	Unclassified Chloroflexi sp, SA_12
2710657213	+	FALSE	-	-	-	-	N/A	N/A	N/A	TRUE	2710657212	0.000000007	0.4082	0.72	+	Same	1	TRUE	2710657214	0.0002	0.2553	0.17	+	Same	-1	FALSE	-	-	-	-	N/A	N/A	N/A	Unclassified Chloroflexi sp, SA_17
2710779144	+	FALSE	-	-	-	-	N/A	N/A	N/A	TRUE	2710779143	0.0003	0.4615	0.76	+	Same	1	TRUE	2710779145	0.000003	0.3146	0.15	+	Same	-1	FALSE	-	-	-	-	N/A	N/A	N/A	Candidatus Nealsonbacteria bacterium RIFCSPHIGHO2_12_FULL_38_18
2710831297	+	FALSE	-	-	-	-	N/A	N/A	N/A	FALSE	-	-	-	-	N/A	N/A	N/A	FALSE	-	-	-	-	N/A	N/A	N/A	FALSE	-	-	-	-	N/A	N/A	N/A	Candidatus Saccharibacteria bacterium RIFCSPHIGHO2_12_FULL_49_19
2710875375	-	FALSE	-	-	-	-	N/A	N/A	N/A	TRUE	2710875376	0.00004	0.4222	0.61	-	Same	-1	TRUE	2710875377	0.00006	0.3077	0.13	-	Same	-2	FALSE	-	-	-	-	N/A	N/A	N/A	Alphaproteobacteria bacterium RIFCSPHIGHO2_12_FULL_63_12
2710929222	+	FALSE	-	-	-	-	N/A	N/A	N/A	TRUE	2710929221	0.0004	0.4706	0.48	+	Same	1	FALSE	-	-	-	-	N/A	N/A	N/A	FALSE	-	-	-	-	N/A	N/A	N/A	Legionellales bacterium RIFCSPHIGHO2_12_FULL_37_14
2710935533	+	FALSE	-	-	-	-	N/A	N/A	N/A	FALSE	-	-	-	-	N/A	N/A	N/A	FALSE	-	-	-	-	N/A	N/A	N/A	FALSE	-	-	-	-	N/A	N/A	N/A	Candidatus Ryanbacteria bacterium RIFCSPHIGHO2_12_FULL_47_12b
2710936738	-	FALSE	-	-	-	-	N/A	N/A	N/A	TRUE	2710936739	1e-11	0.5102	0.7	-	Same	-1	TRUE	2710936737	0.000000002	0.2312	0.84	-	Same	1	FALSE	-	-	-	-	N/A	N/A	N/A	Candidatus Kaiserbacteria bacterium RIFCSPHIGHO2_12_FULL_53_13
2710943057	-	FALSE	-	-	-	-	N/A	N/A	N/A	TRUE	2710943058	0.00007	0.4048	0.6	-	Same	-1	TRUE	2710943056	0.000001	0.3871	0.11	-	Same	1	FALSE	-	-	-	-	N/A	N/A	N/A	Candidatus Roizmanbacteria bacterium RIFCSPHIGHO2_12_FULL_44_10
2711031555	-	FALSE	-	-	-	-	N/A	N/A	N/A	TRUE	2711031556	0.0000000001	0.4833	0.79	-	Same	-1	TRUE	2711031554	0.00005	0.2191	0.63	-	Same	1	FALSE	-	-	-	-	N/A	N/A	N/A	Candidatus Yanofskybacteria bacterium RIFCSPLOWO2_01_FULL_42_49
2711071124	-	FALSE	-	-	-	-	N/A	N/A	N/A	TRUE	2711071125	0.00001	0.3585	0.73	-	Same	-1	FALSE	-	-	-	-	N/A	N/A	N/A	FALSE	-	-	-	-	N/A	N/A	N/A	Candidatus Daviesbacteria bacterium RIFCSPLOWO2_01_FULL_40_27
2711087666	-	FALSE	-	-	-	-	N/A	N/A	N/A	TRUE	2711087667	0.0003	0.4615	0.76	-	Same	-1	TRUE	2711087665	0.000003	0.3146	0.15	-	Same	1	FALSE	-	-	-	-	N/A	N/A	N/A	Candidatus Nealsonbacteria bacterium RIFCSPLOWO2_01_FULL_38_120
2711135924	-	FALSE	-	-	-	-	N/A	N/A	N/A	TRUE	2711135925	1e-11	0.5102	0.7	-	Same	-1	TRUE	2711135923	0.000000002	0.2312	0.84	-	Same	1	FALSE	-	-	-	-	N/A	N/A	N/A	Candidatus Kaiserbacteria bacterium RIFCSPLOWO2_01_FULL_52_36
2711150707	+	FALSE	-	-	-	-	N/A	N/A	N/A	TRUE	2711150706	5e-13	0.4262	0.89	+	Same	1	TRUE	2711150708	0.000000004	0.3506	0.13	+	Same	-1	FALSE	-	-	-	-	N/A	N/A	N/A	Candidatus Woesebacteria bacterium RIFCSPLOWO2_01_FULL_39_14
2711159085	+	FALSE	-	-	-	-	N/A	N/A	N/A	TRUE	2711159084	0.00002	0.5667	0.44	+	Same	1	TRUE	2711159086	0.0000007	0.3095	0.14	+	Same	-1	FALSE	-	-	-	-	N/A	N/A	N/A	Candidatus Woykebacteria bacterium RIFCSPLOWO2_01_FULL_43_14
2711163025	-	FALSE	-	-	-	-	N/A	N/A	N/A	TRUE	2711163026	0.0000001	0.4074	0.79	-	Same	-1	TRUE	2711163028	0.0000006	0.2387	0.6	-	Same	-3	FALSE	-	-	-	-	N/A	N/A	N/A	Candidatus Chisholmbacteria bacterium RIFCSPLOWO2_01_FULL_49_14
2711166294	+	FALSE	-	-	-	-	N/A	N/A	N/A	FALSE	-	-	-	-	N/A	N/A	N/A	FALSE	-	-	-	-	N/A	N/A	N/A	FALSE	-	-	-	-	N/A	N/A	N/A	Candidatus Saccharibacteria bacterium RIFCSPLOWO2_01_FULL_48_13
2711175133	-	FALSE	-	-	-	-	N/A	N/A	N/A	TRUE	2711175134	0.0000000002	0.3731	0.97	-	Same	-1	TRUE	2711175132	0.0005	0.28	0.12	-	Same	1	FALSE	-	-	-	-	N/A	N/A	N/A	Candidatus Woesebacteria bacterium RIFCSPLOWO2_01_FULL_39_10
2711260150	+	FALSE	-	-	-	-	N/A	N/A	N/A	FALSE	-	-	-	-	N/A	N/A	N/A	FALSE	-	-	-	-	N/A	N/A	N/A	FALSE	-	-	-	-	N/A	N/A	N/A	Candidatus Saccharibacteria bacterium RIFCSPLOWO2_01_FULL_49_22
2711278659	+	FALSE	-	-	-	-	N/A	N/A	N/A	TRUE	2711278658	0.0003	0.4615	0.76	+	Same	1	TRUE	2711278660	0.000003	0.3146	0.15	+	Same	-1	FALSE	-	-	-	-	N/A	N/A	N/A	Candidatus Nealsonbacteria bacterium RIFCSPLOWO2_02_39_8
2711382851	+	FALSE	-	-	-	-	N/A	N/A	N/A	TRUE	2711382850	0.0002	0.3934	0.85	+	Same	1	TRUE	2711382852	0.00000003	0.2317	0.47	+	Same	-1	FALSE	-	-	-	-	N/A	N/A	N/A	Candidatus Roizmanbacteria bacterium RIFCSPLOWO2_02_FULL_37_19
2711421833	-	FALSE	-	-	-	-	N/A	N/A	N/A	TRUE	2711421832	0.0000000005	0.5278	0.52	+	Opposite	1	FALSE	-	-	-	-	N/A	N/A	N/A	FALSE	-	-	-	-	N/A	N/A	N/A	Bacteroidetes bacterium RIFCSPLOWO2_02_FULL_36_8
2712423712	+	FALSE	-	-	-	-	N/A	N/A	N/A	FALSE	-	-	-	-	N/A	N/A	N/A	TRUE	2712423713	0.0003	0.2768	0.18	+	Same	-1	FALSE	-	-	-	-	N/A	N/A	N/A	Brachyspira hyodysenteriae FMV89,3323
2712440470	-	FALSE	-	-	-	-	N/A	N/A	N/A	FALSE	-	-	-	-	N/A	N/A	N/A	TRUE	2712440468	0.000008	0.2605	0.18	-	Same	2	FALSE	-	-	-	-	N/A	N/A	N/A	Brachyspira hyodysenteriae G21
2712445807	-	FALSE	-	-	-	-	N/A	N/A	N/A	FALSE	-	-	-	-	N/A	N/A	N/A	TRUE	2712445806	0.0003	0.2768	0.18	-	Same	1	FALSE	-	-	-	-	N/A	N/A	N/A	Brachyspira hyodysenteriae NSW15
2712455429	-	FALSE	-	-	-	-	N/A	N/A	N/A	FALSE	-	-	-	-	N/A	N/A	N/A	TRUE	2712455428	0.0003	0.2768	0.18	-	Same	1	FALSE	-	-	-	-	N/A	N/A	N/A	Brachyspira hyodysenteriae ST265
2712681686	+	FALSE	-	-	-	-	N/A	N/A	N/A	FALSE	-	-	-	-	N/A	N/A	N/A	TRUE	2712681687	0.0000009	0.2293	0.68	+	Same	-1	FALSE	-	-	-	-	N/A	N/A	N/A	Candidatus Gottesmanbacteria bacterium RIFCSPLOWO2_02_FULL_38_8
2712715673	-	FALSE	-	-	-	-	N/A	N/A	N/A	FALSE	-	-	-	-	N/A	N/A	N/A	TRUE	2712715672	0.0001	0.2788	0.19	-	Same	1	FALSE	-	-	-	-	N/A	N/A	N/A	Candidatus Melainabacteria bacterium RIFCSPLOWO2_02_FULL_35_15
2712740214	+	FALSE	-	-	-	-	N/A	N/A	N/A	FALSE	-	-	-	-	N/A	N/A	N/A	FALSE	-	-	-	-	N/A	N/A	N/A	FALSE	-	-	-	-	N/A	N/A	N/A	Candidatus Gottesmanbacteria bacterium RIFCSPLOWO2_02_FULL_40_10
2712747083	-	FALSE	-	-	-	-	N/A	N/A	N/A	TRUE	2712747084	0.0003	0.4615	0.76	-	Same	-1	TRUE	2712747082	0.000003	0.3146	0.15	-	Same	1	FALSE	-	-	-	-	N/A	N/A	N/A	Candidatus Nealsonbacteria bacterium RIFCSPLOWO2_02_FULL_38_63
2712763017	-	FALSE	-	-	-	-	N/A	N/A	N/A	FALSE	-	-	-	-	N/A	N/A	N/A	FALSE	-	-	-	-	N/A	N/A	N/A	FALSE	-	-	-	-	N/A	N/A	N/A	Candidatus Ryanbacteria bacterium RIFCSPLOWO2_02_FULL_47_14
2712776298	+	FALSE	-	-	-	-	N/A	N/A	N/A	TRUE	2712776297	0.0000000002	0.6	0.51	+	Same	1	TRUE	2712776300	0.0001	0.2018	0.21	+	Same	-2	FALSE	-	-	-	-	N/A	N/A	N/A	Candidatus Curtissbacteria bacterium RIFCSPLOWO2_02_FULL_40_11
2712881595	+	FALSE	-	-	-	-	N/A	N/A	N/A	FALSE	-	-	-	-	N/A	N/A	N/A	TRUE	2712881596	0.0001	0.2788	0.19	+	Same	-1	FALSE	-	-	-	-	N/A	N/A	N/A	Candidatus Melainabacteria bacterium RIFCSPLOWO2_12_FULL_35_11
2712946184	-	FALSE	-	-	-	-	N/A	N/A	N/A	TRUE	2712946183	0.0000000005	0.5278	0.52	+	Opposite	1	FALSE	-	-	-	-	N/A	N/A	N/A	FALSE	-	-	-	-	N/A	N/A	N/A	Bacteroidetes bacterium RIFCSPLOWO2_12_FULL_37_12
2713017813	+	FALSE	-	-	-	-	N/A	N/A	N/A	FALSE	-	-	-	-	N/A	N/A	N/A	FALSE	-	-	-	-	N/A	N/A	N/A	FALSE	-	-	-	-	N/A	N/A	N/A	Candidatus Ryanbacteria bacterium RIFCSPLOWO2_12_FULL_47_9c
2713022274	+	FALSE	-	-	-	-	N/A	N/A	N/A	TRUE	2713022273	0.0002	0.3934	0.85	+	Same	1	TRUE	2713022275	0.00000003	0.2317	0.47	+	Same	-1	FALSE	-	-	-	-	N/A	N/A	N/A	Candidatus Roizmanbacteria bacterium RIFCSPLOWO2_12_FULL_37_7b
2713073692	+	FALSE	-	-	-	-	N/A	N/A	N/A	TRUE	2713073691	0.00000001	0.3788	0.92	+	Same	1	TRUE	2713073690	0.00004	0.2566	0.2	+	Same	2	FALSE	-	-	-	-	N/A	N/A	N/A	Betaproteobacteria bacterium RIFCSPLOWO2_12_FULL_68_20
2713268053	+	FALSE	-	-	-	-	N/A	N/A	N/A	TRUE	2713268052	0.0000000003	0.4706	0.7	+	Same	1	TRUE	2713268054	0.0000000003	0.2558	0.55	+	Same	-1	FALSE	-	-	-	-	N/A	N/A	N/A	Candidatus Melainabacteria bacterium RIFOXYA12_FULL_32_12
2713336818	-	FALSE	-	-	-	-	N/A	N/A	N/A	TRUE	2713336819	5e-13	0.56	0.73	-	Same	-1	FALSE	-	-	-	-	N/A	N/A	N/A	FALSE	-	-	-	-	N/A	N/A	N/A	Candidatus Falkowbacteria bacterium RIFOXYA2_FULL_47_9
2713355633	-	FALSE	-	-	-	-	N/A	N/A	N/A	TRUE	2713355634	0.0000002	0.4151	0.73	-	Same	-1	TRUE	2713355632	0.001	0.3077	0.15	-	Same	1	FALSE	-	-	-	-	N/A	N/A	N/A	Elusimicrobia bacterium RIFOXYA2_FULL_39_19
2713718660	-	FALSE	-	-	-	-	N/A	N/A	N/A	TRUE	2713718661	0.000000005	0.3833	0.88	-	Same	-1	FALSE	-	-	-	-	N/A	N/A	N/A	FALSE	-	-	-	-	N/A	N/A	N/A	Candidatus Amesbacteria bacterium RIFOXYB1_FULL_44_23
2713761572	-	FALSE	-	-	-	-	N/A	N/A	N/A	TRUE	2713761573	0.000000002	0.3636	0.94	-	Same	-1	FALSE	-	-	-	-	N/A	N/A	N/A	FALSE	-	-	-	-	N/A	N/A	N/A	Candidatus Nealsonbacteria bacterium RIFOXYC1_FULL_40_7
2713823993	+	FALSE	-	-	-	-	N/A	N/A	N/A	TRUE	2713823991	0.000001	0.4286	0.72	+	Same	2	FALSE	-	-	-	-	N/A	N/A	N/A	FALSE	-	-	-	-	N/A	N/A	N/A	Chloroflexi bacterium RIFOXYC12_FULL_59_14
2713885203	-	FALSE	-	-	-	-	N/A	N/A	N/A	FALSE	-	-	-	-	N/A	N/A	N/A	FALSE	-	-	-	-	N/A	N/A	N/A	FALSE	-	-	-	-	N/A	N/A	N/A	Chloroflexi bacterium RIFOXYD12_FULL_57_15
2713887379	+	FALSE	-	-	-	-	N/A	N/A	N/A	TRUE	2713887378	0.0000000006	0.4098	0.89	+	Same	1	TRUE	2713887380	0.00002	0.2039	0.55	+	Same	-1	FALSE	-	-	-	-	N/A	N/A	N/A	Marine Group I crenarchaeon SCGC AB-629-A13
2714065824	-	FALSE	-	-	-	-	N/A	N/A	N/A	FALSE	-	-	-	-	N/A	N/A	N/A	FALSE	-	-	-	-	N/A	N/A	N/A	FALSE	-	-	-	-	N/A	N/A	N/A	Mangrovimonas sp, TPBH4
2714067972	-	FALSE	-	-	-	-	N/A	N/A	N/A	FALSE	-	-	-	-	N/A	N/A	N/A	FALSE	-	-	-	-	N/A	N/A	N/A	FALSE	-	-	-	-	N/A	N/A	N/A	Mangrovimonas sp, ST2L12
2714398168	+	FALSE	-	-	-	-	N/A	N/A	N/A	FALSE	-	-	-	-	N/A	N/A	N/A	FALSE	-	-	-	-	N/A	N/A	N/A	FALSE	-	-	-	-	N/A	N/A	N/A	Lacinutrix himadriensis KCTC 23612
2716578649	-	FALSE	-	-	-	-	N/A	N/A	N/A	TRUE	2716578650	0.00002	0.375	0.7	-	Same	-1	TRUE	2716578648	0.00001	0.2376	0.72	-	Same	1	FALSE	-	-	-	-	N/A	N/A	N/A	Elusimicrobia bacterium RIFOXYA2_FULL_40_6
2716947211	-	FALSE	-	-	-	-	N/A	N/A	N/A	TRUE	2716947212	5e-13	0.56	0.73	-	Same	-1	FALSE	-	-	-	-	N/A	N/A	N/A	FALSE	-	-	-	-	N/A	N/A	N/A	Candidatus Falkowbacteria bacterium RIFOXYC2_FULL_47_12
2721861940	-	FALSE	-	-	-	-	N/A	N/A	N/A	TRUE	2721861941	3e-12	0.3934	0.89	-	Same	-1	TRUE	2721861939	3e-28	0.2547	0.56	-	Same	1	FALSE	-	-	-	-	N/A	N/A	N/A	Deltaproteobacteria bacterium GWA2_45_12
2721893861	+	FALSE	-	-	-	-	N/A	N/A	N/A	FALSE	-	-	-	-	N/A	N/A	N/A	FALSE	-	-	-	-	N/A	N/A	N/A	FALSE	-	-	-	-	N/A	N/A	N/A	Chloroflexi bacterium GWB2_49_20
2721988477	+	FALSE	-	-	-	-	N/A	N/A	N/A	FALSE	-	-	-	-	N/A	N/A	N/A	FALSE	-	-	-	-	N/A	N/A	N/A	FALSE	-	-	-	-	N/A	N/A	N/A	Chloroflexi bacterium GWC2_49_37
2722076218	+	FALSE	-	-	-	-	N/A	N/A	N/A	FALSE	-	-	-	-	N/A	N/A	N/A	FALSE	-	-	-	-	N/A	N/A	N/A	FALSE	-	-	-	-	N/A	N/A	N/A	Chloroflexi bacterium GWD2_49_16
2722196049	-	FALSE	-	-	-	-	N/A	N/A	N/A	TRUE	2722196050	0.0003	0.3922	0.7	-	Same	-1	FALSE	-	-	-	-	N/A	N/A	N/A	FALSE	-	-	-	-	N/A	N/A	N/A	Candidatus Melainabacteria bacterium GWF2_37_15
2722204657	+	FALSE	-	-	-	-	N/A	N/A	N/A	TRUE	2722204656	0.000002	0.3953	0.63	+	Same	1	FALSE	-	-	-	-	N/A	N/A	N/A	FALSE	-	-	-	-	N/A	N/A	N/A	Elusimicrobia bacterium GWF2_62_30
2722251074	-	FALSE	-	-	-	-	N/A	N/A	N/A	TRUE	2722251075	0.0000002	0.42	0.7	-	Same	-1	FALSE	-	-	-	-	N/A	N/A	N/A	FALSE	-	-	-	-	N/A	N/A	N/A	Deltaproteobacteria bacterium RBG_13_49_15
2722274409	-	FALSE	-	-	-	-	N/A	N/A	N/A	TRUE	2722274410	0.000000008	0.403	0.91	-	Same	-1	TRUE	2722274408	0.0006	0.268	0.17	-	Same	1	FALSE	-	-	-	-	N/A	N/A	N/A	Chloroflexi bacterium RBG_13_52_14
2722274781	+	FALSE	-	-	-	-	N/A	N/A	N/A	TRUE	2722274780	0.00000002	0.5882	0.5	+	Same	1	FALSE	-	-	-	-	N/A	N/A	N/A	FALSE	-	-	-	-	N/A	N/A	N/A	Chloroflexi bacterium RBG_13_52_14
2722305006	+	FALSE	-	-	-	-	N/A	N/A	N/A	TRUE	2722305005	0.000000007	0.3438	0.88	+	Same	1	FALSE	-	-	-	-	N/A	N/A	N/A	FALSE	-	-	-	-	N/A	N/A	N/A	Chloroflexi bacterium RBG_13_53_26
2722342490	-	FALSE	-	-	-	-	N/A	N/A	N/A	TRUE	2722342491	0.0000000002	0.4583	0.7	-	Same	-1	FALSE	-	-	-	-	N/A	N/A	N/A	FALSE	-	-	-	-	N/A	N/A	N/A	Chloroflexi bacterium RBG_13_48_10
2722345441	+	FALSE	-	-	-	-	N/A	N/A	N/A	FALSE	-	-	-	-	N/A	N/A	N/A	FALSE	-	-	-	-	N/A	N/A	N/A	FALSE	-	-	-	-	N/A	N/A	N/A	Chloroflexi bacterium RBG_13_48_10
2722352804	-	FALSE	-	-	-	-	N/A	N/A	N/A	TRUE	2722352805	4e-12	0.4118	0.75	-	Same	-1	FALSE	-	-	-	-	N/A	N/A	N/A	FALSE	-	-	-	-	N/A	N/A	N/A	Chloroflexi bacterium RBG_13_68_17
2722371629	+	FALSE	-	-	-	-	N/A	N/A	N/A	TRUE	2722371628	8e-11	0.4314	0.75	+	Same	1	FALSE	-	-	-	-	N/A	N/A	N/A	FALSE	-	-	-	-	N/A	N/A	N/A	Chloroflexi bacterium RBG_13_66_10
2722377724	+	FALSE	-	-	-	-	N/A	N/A	N/A	TRUE	2722377723	8e-11	0.4314	0.75	+	Same	1	FALSE	-	-	-	-	N/A	N/A	N/A	FALSE	-	-	-	-	N/A	N/A	N/A	Chloroflexi bacterium RBG_13_50_21
2722383530	-	FALSE	-	-	-	-	N/A	N/A	N/A	TRUE	2722383531	0.000005	0.36	0.7	-	Same	-1	FALSE	-	-	-	-	N/A	N/A	N/A	FALSE	-	-	-	-	N/A	N/A	N/A	Chloroflexi bacterium RBG_13_46_9
2722384974	-	FALSE	-	-	-	-	N/A	N/A	N/A	TRUE	2722384975	0.000002	0.36	0.69	-	Same	-1	FALSE	-	-	-	-	N/A	N/A	N/A	FALSE	-	-	-	-	N/A	N/A	N/A	Chloroflexi bacterium RBG_13_50_10
2722389426	+	FALSE	-	-	-	-	N/A	N/A	N/A	TRUE	2722389425	0.000008	0.3086	0.92	+	Same	1	FALSE	-	-	-	-	N/A	N/A	N/A	FALSE	-	-	-	-	N/A	N/A	N/A	Chloroflexi bacterium RBG_13_51_36
2722409735	-	FALSE	-	-	-	-	N/A	N/A	N/A	TRUE	2722409736	0.0000006	0.5333	0.44	-	Same	-1	FALSE	-	-	-	-	N/A	N/A	N/A	FALSE	-	-	-	-	N/A	N/A	N/A	Planctomycetes bacterium RBG_13_46_10
2722421975	+	FALSE	-	-	-	-	N/A	N/A	N/A	TRUE	2722421974	0.000000006	0.4865	0.54	+	Same	1	TRUE	2722421976	0.0000001	0.3784	0.12	+	Same	-1	FALSE	-	-	-	-	N/A	N/A	N/A	Candidatus Woykebacteria bacterium RBG_13_40_15
2722471895	+	FALSE	-	-	-	-	N/A	N/A	N/A	FALSE	-	-	-	-	N/A	N/A	N/A	TRUE	2722471898	0.00004	0.2424	0.54	+	Same	-3	FALSE	-	-	-	-	N/A	N/A	N/A	Candidatus Gottesmanbacteria bacterium RBG_16_38_7b
2722473471	+	FALSE	-	-	-	-	N/A	N/A	N/A	FALSE	-	-	-	-	N/A	N/A	N/A	FALSE	-	-	-	-	N/A	N/A	N/A	FALSE	-	-	-	-	N/A	N/A	N/A	Candidatus Gottesmanbacteria bacterium RBG_16_43_7
2722498691	+	FALSE	-	-	-	-	N/A	N/A	N/A	TRUE	2722498690	0.0000000002	0.6	0.51	+	Same	1	FALSE	-	-	-	-	N/A	N/A	N/A	FALSE	-	-	-	-	N/A	N/A	N/A	Candidatus Curtissbacteria bacterium RIFCSPLOWO2_12_FULL_38_9
2727813599	+	FALSE	-	-	-	-	N/A	N/A	N/A	FALSE	-	-	-	-	N/A	N/A	N/A	FALSE	-	-	-	-	N/A	N/A	N/A	FALSE	-	-	-	-	N/A	N/A	N/A	Unclassified Bacteroidetes bin 2
2729912097	-	FALSE	-	-	-	-	N/A	N/A	N/A	FALSE	-	-	-	-	N/A	N/A	N/A	FALSE	-	-	-	-	N/A	N/A	N/A	FALSE	-	-	-	-	N/A	N/A	N/A	Jejuia pallidilutea DSM 21165
2730423143	+	FALSE	-	-	-	-	N/A	N/A	N/A	FALSE	-	-	-	-	N/A	N/A	N/A	TRUE	2730423144	0.000002	0.2124	0.69	+	Same	-1	FALSE	-	-	-	-	N/A	N/A	N/A	Anaerolineales bacterium JdFR-61
2730472124	-	FALSE	-	-	-	-	N/A	N/A	N/A	FALSE	-	-	-	-	N/A	N/A	N/A	FALSE	-	-	-	-	N/A	N/A	N/A	FALSE	-	-	-	-	N/A	N/A	N/A	Vibrionimonas magnilacihabitans DSM 22423
2737751303	+	FALSE	-	-	-	-	N/A	N/A	N/A	FALSE	-	-	-	-	N/A	N/A	N/A	FALSE	-	-	-	-	N/A	N/A	N/A	FALSE	-	-	-	-	N/A	N/A	N/A	Chloroflexi bacterium JGI 01_J20_750m (contamination screened)
2738729789	-	FALSE	-	-	-	-	N/A	N/A	N/A	FALSE	-	-	-	-	N/A	N/A	N/A	FALSE	-	-	-	-	N/A	N/A	N/A	FALSE	-	-	-	-	N/A	N/A	N/A	Niastella sp, CF465
2739817929	+	FALSE	-	-	-	-	N/A	N/A	N/A	TRUE	2739817928	0.000003	0.4186	0.63	+	Same	1	FALSE	-	-	-	-	N/A	N/A	N/A	FALSE	-	-	-	-	N/A	N/A	N/A	Unclassified Anaerolineae GB5
2739894647	+	FALSE	-	-	-	-	N/A	N/A	N/A	TRUE	2739894646	0.0003	0.6522	0.33	+	Same	1	FALSE	-	-	-	-	N/A	N/A	N/A	FALSE	-	-	-	-	N/A	N/A	N/A	Chloroflexi bacterium JGI 01_L16_750m (contamination screened)
2740013936	+	FALSE	-	-	-	-	N/A	N/A	N/A	FALSE	-	-	-	-	N/A	N/A	N/A	FALSE	-	-	-	-	N/A	N/A	N/A	FALSE	-	-	-	-	N/A	N/A	N/A	Micromonospora sp, CNZ309
2740521945	-	FALSE	-	-	-	-	N/A	N/A	N/A	FALSE	-	-	-	-	N/A	N/A	N/A	FALSE	-	-	-	-	N/A	N/A	N/A	FALSE	-	-	-	-	N/A	N/A	N/A	Plantactinospora sp, CNZ320
2744075893	+	FALSE	-	-	-	-	N/A	N/A	N/A	TRUE	2744075892	0.00000009	0.4314	0.75	+	Same	1	FALSE	-	-	-	-	N/A	N/A	N/A	FALSE	-	-	-	-	N/A	N/A	N/A	Unclassified Aminicenantes (OP8) bin144
2745024189	-	FALSE	-	-	-	-	N/A	N/A	N/A	FALSE	-	-	-	-	N/A	N/A	N/A	FALSE	-	-	-	-	N/A	N/A	N/A	FALSE	-	-	-	-	N/A	N/A	N/A	Ulvibacter sp, LPB0005
2751114815	-	FALSE	-	-	-	-	N/A	N/A	N/A	TRUE	2751114816	0.000009	0.3725	0.75	-	Same	-1	FALSE	-	-	-	-	N/A	N/A	N/A	FALSE	-	-	-	-	N/A	N/A	N/A	Unclassified Anaerolineae HKU-CFX1
2752587150	-	FALSE	-	-	-	-	N/A	N/A	N/A	FALSE	-	-	-	-	N/A	N/A	N/A	FALSE	-	-	-	-	N/A	N/A	N/A	FALSE	-	-	-	-	N/A	N/A	N/A	Anaerolineales bacterium Chloro_04
2752800624	+	FALSE	-	-	-	-	N/A	N/A	N/A	TRUE	2752800623	0.0000000003	0.4167	0.7	+	Same	1	FALSE	-	-	-	-	N/A	N/A	N/A	FALSE	-	-	-	-	N/A	N/A	N/A	Paludisphaera borealis PX4
2753204132	+	FALSE	-	-	-	-	N/A	N/A	N/A	TRUE	2753204131	0.0004	0.3958	0.7	+	Same	1	FALSE	-	-	-	-	N/A	N/A	N/A	FALSE	-	-	-	-	N/A	N/A	N/A	Nonlabens spongiae JCM 13191
2753537348	+	FALSE	-	-	-	-	N/A	N/A	N/A	FALSE	-	-	-	-	N/A	N/A	N/A	FALSE	-	-	-	-	N/A	N/A	N/A	FALSE	-	-	-	-	N/A	N/A	N/A	Micromonospora parva NRRL B-2680
2756779867	-	FALSE	-	-	-	-	N/A	N/A	N/A	FALSE	-	-	-	-	N/A	N/A	N/A	FALSE	-	-	-	-	N/A	N/A	N/A	FALSE	-	-	-	-	N/A	N/A	N/A	Marinirhabdus gelatinilytica DSM 101478
2758027741	+	FALSE	-	-	-	-	N/A	N/A	N/A	TRUE	2758027740	0.000000004	0.4902	0.75	+	Same	1	FALSE	-	-	-	-	N/A	N/A	N/A	FALSE	-	-	-	-	N/A	N/A	N/A	Unclassified Spirochaetes bin152
2771993787	-	FALSE	-	-	-	-	N/A	N/A	N/A	TRUE	2771993785	0.000001	0.5	0.5	-	Same	2	TRUE	2771993786	3e-11	0.2273	0.71	-	Same	1	FALSE	-	-	-	-	N/A	N/A	N/A	unclassified Acidobacteriales BinDmb87
2772090193	-	FALSE	-	-	-	-	N/A	N/A	N/A	TRUE	2772090194	0.00000003	0.3529	0.75	-	Same	-1	TRUE	2772090192	0.0001	0.2026	0.8	-	Same	1	FALSE	-	-	-	-	N/A	N/A	N/A	unclassified bacterium BinUmb30
2772357938	-	FALSE	-	-	-	-	N/A	N/A	N/A	TRUE	2772357939	0.0000000006	0.4098	0.89	-	Same	-1	FALSE	-	-	-	-	N/A	N/A	N/A	FALSE	-	-	-	-	N/A	N/A	N/A	SAR324 cluster bacterium SCGC AB-629-J17
2772611483	-	FALSE	-	-	-	-	N/A	N/A	N/A	FALSE	-	-	-	-	N/A	N/A	N/A	FALSE	-	-	-	-	N/A	N/A	N/A	FALSE	-	-	-	-	N/A	N/A	N/A	Verrucosispora maris NRRL B-24793
2772646404	-	FALSE	-	-	-	-	N/A	N/A	N/A	FALSE	-	-	-	-	N/A	N/A	N/A	FALSE	-	-	-	-	N/A	N/A	N/A	FALSE	-	-	-	-	N/A	N/A	N/A	Micromonospora chokoriensis NRRL B-24750
2772930495	-	FALSE	-	-	-	-	N/A	N/A	N/A	FALSE	-	-	-	-	N/A	N/A	N/A	TRUE	2772930494	0.0002	0.2707	0.22	-	Same	1	FALSE	-	-	-	-	N/A	N/A	N/A	Micromonospora purpureochromogenes NRRL B-2672
2775261234	-	FALSE	-	-	-	-	N/A	N/A	N/A	TRUE	2775261233	2e-12	0.5946	0.54	-	Same	1	FALSE	-	-	-	-	N/A	N/A	N/A	FALSE	-	-	-	-	N/A	N/A	N/A	Legionella anisa FDAARGOS_200
2775262276	+	TRUE	2775262274	0	0.9974	1	+	Same	2	TRUE	2775262275	1e-45	1	1	+	Same	1	TRUE	2775262277	0	1	1	+	Same	-1	FALSE	-	-	-	-	N/A	N/A	N/A	Legionella anisa FDAARGOS_200
2776255957	+	FALSE	-	-	-	-	N/A	N/A	N/A	TRUE	2776255956	0.00003	0.3542	0.7	+	Same	1	FALSE	-	-	-	-	N/A	N/A	N/A	FALSE	-	-	-	-	N/A	N/A	N/A	Olleya sp, 1-3
2776366075	-	FALSE	-	-	-	-	N/A	N/A	N/A	FALSE	-	-	-	-	N/A	N/A	N/A	FALSE	-	-	-	-	N/A	N/A	N/A	FALSE	-	-	-	-	N/A	N/A	N/A	Nonlabens sp, MB-3u-79
2776658746	+	FALSE	-	-	-	-	N/A	N/A	N/A	FALSE	-	-	-	-	N/A	N/A	N/A	FALSE	-	-	-	-	N/A	N/A	N/A	FALSE	-	-	-	-	N/A	N/A	N/A	Micromonospora sp, WMMA2032
2776687870	-	FALSE	-	-	-	-	N/A	N/A	N/A	TRUE	2776687871	0.0000000006	0.4423	0.76	+	Opposite	-1	FALSE	-	-	-	-	N/A	N/A	N/A	FALSE	-	-	-	-	N/A	N/A	N/A	Shewanella sp, Bg11-22
2776690116	-	FALSE	-	-	-	-	N/A	N/A	N/A	TRUE	2776690117	0.0000000006	0.4423	0.76	+	Opposite	-1	FALSE	-	-	-	-	N/A	N/A	N/A	FALSE	-	-	-	-	N/A	N/A	N/A	Shewanella sp, Choline-02u-19
2776961370	-	FALSE	-	-	-	-	N/A	N/A	N/A	TRUE	2776961371	8e-14	0.4516	0.91	-	Same	-1	TRUE	2776961369	2e-123	0.3848	0.95	-	Same	1	FALSE	-	-	-	-	N/A	N/A	N/A	Legionella saoudiensis LH-SWC
2778459457	+	FALSE	-	-	-	-	N/A	N/A	N/A	TRUE	2778459458	1e-14	0.5769	0.76	-	Opposite	-1	TRUE	2778459456	0.00008	0.303	0.12	-	Opposite	1	FALSE	-	-	-	-	N/A	N/A	N/A	Gammaproteobacteria bacterium MED690
2778476523	+	FALSE	-	-	-	-	N/A	N/A	N/A	TRUE	2778476522	0.00007	0.375	0.7	-	Opposite	1	FALSE	-	-	-	-	N/A	N/A	N/A	FALSE	-	-	-	-	N/A	N/A	N/A	Gammaproteobacteria bacterium CPC27
2778792826	-	FALSE	-	-	-	-	N/A	N/A	N/A	TRUE	2778792827	0.00000009	0.3818	0.8	-	Same	-1	TRUE	2778792825	0.0000005	0.2317	0.74	-	Same	1	FALSE	-	-	-	-	N/A	N/A	N/A	Chloroflexi bacterium SP4246
2780248713	-	FALSE	-	-	-	-	N/A	N/A	N/A	TRUE	2780248714	0.0000000005	0.4583	0.7	-	Same	-1	FALSE	-	-	-	-	N/A	N/A	N/A	FALSE	-	-	-	-	N/A	N/A	N/A	Gammaproteobacteria bacterium SP3982
2780566233	+	FALSE	-	-	-	-	N/A	N/A	N/A	TRUE	2780566232	0.000009	0.3333	0.73	+	Same	1	FALSE	-	-	-	-	N/A	N/A	N/A	FALSE	-	-	-	-	N/A	N/A	N/A	Flavobacteriaceae bacterium NAT104
2781001380	-	FALSE	-	-	-	-	N/A	N/A	N/A	TRUE	2781001381	0.00000008	0.3214	0.82	-	Same	-1	FALSE	-	-	-	-	N/A	N/A	N/A	FALSE	-	-	-	-	N/A	N/A	N/A	Chloroflexi bacterium SP188
2785889600	-	FALSE	-	-	-	-	N/A	N/A	N/A	TRUE	2785889601	0.00000002	0.4545	0.64	-	Same	-1	FALSE	-	-	-	-	N/A	N/A	N/A	FALSE	-	-	-	-	N/A	N/A	N/A	Parcubacteria group bacterium ARS57
2786071845	-	FALSE	-	-	-	-	N/A	N/A	N/A	TRUE	2786071846	0.00000009	0.5	0.61	-	Same	-1	FALSE	-	-	-	-	N/A	N/A	N/A	FALSE	-	-	-	-	N/A	N/A	N/A	Candidatus Komeilibacteria bacterium CG_4_9_14_0_2_um_filter_36_13
2786074765	-	FALSE	-	-	-	-	N/A	N/A	N/A	TRUE	2786074766	0.00000009	0.5	0.61	-	Same	-1	FALSE	-	-	-	-	N/A	N/A	N/A	FALSE	-	-	-	-	N/A	N/A	N/A	Candidatus Komeilibacteria bacterium CG10_big_fil_rev_8_21_14_0_10_36_65
2786126555	-	FALSE	-	-	-	-	N/A	N/A	N/A	FALSE	-	-	-	-	N/A	N/A	N/A	TRUE	2786126554	0.0002	0.2328	0.55	-	Same	1	FALSE	-	-	-	-	N/A	N/A	N/A	Candidatus Pacebacteria bacterium CG_4_10_14_3_um_filter_34_15
2786128526	+	FALSE	-	-	-	-	N/A	N/A	N/A	TRUE	2786128525	0.0000000005	0.4091	0.97	+	Same	1	TRUE	2786128527	0.0002	0.28	0.13	+	Same	-1	FALSE	-	-	-	-	N/A	N/A	N/A	Candidatus Pacebacteria bacterium CG_4_10_14_0_8_um_filter_42_14
2786139177	+	FALSE	-	-	-	-	N/A	N/A	N/A	TRUE	2786139176	0.0001	0.3636	0.77	+	Same	1	FALSE	-	-	-	-	N/A	N/A	N/A	FALSE	-	-	-	-	N/A	N/A	N/A	Candidatus Pacebacteria bacterium CG10_big_fil_rev_8_21_14_0_10_40_26
2786155384	-	FALSE	-	-	-	-	N/A	N/A	N/A	TRUE	2786155385	0.0000006	0.4667	0.66	-	Same	-1	FALSE	-	-	-	-	N/A	N/A	N/A	FALSE	-	-	-	-	N/A	N/A	N/A	Candidatus Berkelbacteria bacterium CG10_big_fil_rev_8_21_14_0_10_41_12
2786182697	-	FALSE	-	-	-	-	N/A	N/A	N/A	TRUE	2786182698	0.0006	0.383	0.61	-	Same	-1	FALSE	-	-	-	-	N/A	N/A	N/A	FALSE	-	-	-	-	N/A	N/A	N/A	Woesearchaeota archaeon NP1295
2786260379	+	FALSE	-	-	-	-	N/A	N/A	N/A	TRUE	2786260378	0.000000008	0.3462	1	+	Same	1	TRUE	2786260380	0.00000008	0.3474	0.16	+	Same	-1	FALSE	-	-	-	-	N/A	N/A	N/A	Candidatus Ryanbacteria bacterium CG10_big_fil_rev_8_21_14_0_10_43_42
2786301853	-	FALSE	-	-	-	-	N/A	N/A	N/A	TRUE	2786301854	0.0000000003	0.3784	0.95	-	Same	-1	FALSE	-	-	-	-	N/A	N/A	N/A	FALSE	-	-	-	-	N/A	N/A	N/A	Candidatus Falkowbacteria bacterium CG10_big_fil_rev_8_21_14_0_10_43_11
2786336151	+	FALSE	-	-	-	-	N/A	N/A	N/A	TRUE	2786336150	0.0000001	0.3833	0.88	+	Same	1	TRUE	2786336152	0.00000001	0.3294	0.14	+	Same	-1	FALSE	-	-	-	-	N/A	N/A	N/A	Candidatus Gottesmanbacteria bacterium CG_4_10_14_0_8_um_filter_37_24
2786338121	-	FALSE	-	-	-	-	N/A	N/A	N/A	TRUE	2786338122	0.0000001	0.3833	0.88	-	Same	-1	TRUE	2786338120	0.00000001	0.3294	0.14	-	Same	1	FALSE	-	-	-	-	N/A	N/A	N/A	Candidatus Gottesmanbacteria bacterium CG11_big_fil_rev_8_21_14_0_20_37_11
2786339433	+	FALSE	-	-	-	-	N/A	N/A	N/A	TRUE	2786339432	0.0000001	0.3833	0.88	+	Same	1	TRUE	2786339434	0.00000001	0.3294	0.14	+	Same	-1	FALSE	-	-	-	-	N/A	N/A	N/A	Candidatus Gottesmanbacteria bacterium CG23_combo_of_CG06-09_8_20_14_all_37_19
2786340999	+	FALSE	-	-	-	-	N/A	N/A	N/A	TRUE	2786340998	0.0000001	0.3833	0.88	+	Same	1	TRUE	2786341000	0.00000001	0.3294	0.14	+	Same	-1	FALSE	-	-	-	-	N/A	N/A	N/A	Candidatus Gottesmanbacteria bacterium CG1_02_37_22
2786892780	-	FALSE	-	-	-	-	N/A	N/A	N/A	TRUE	2786892781	0.00000009	0.5	0.61	-	Same	-1	FALSE	-	-	-	-	N/A	N/A	N/A	FALSE	-	-	-	-	N/A	N/A	N/A	Candidatus Komeilibacteria bacterium CG11_big_fil_rev_8_21_14_0_20_36_20
2786905735	-	FALSE	-	-	-	-	N/A	N/A	N/A	FALSE	-	-	-	-	N/A	N/A	N/A	FALSE	-	-	-	-	N/A	N/A	N/A	FALSE	-	-	-	-	N/A	N/A	N/A	Candidatus Saccharibacteria bacterium CG10_big_fil_rev_8_21_14_0_10_47_8
2786929096	-	FALSE	-	-	-	-	N/A	N/A	N/A	FALSE	-	-	-	-	N/A	N/A	N/A	FALSE	-	-	-	-	N/A	N/A	N/A	FALSE	-	-	-	-	N/A	N/A	N/A	Armatimonadetes bacterium CG06_land_8_20_14_3_00_66_21
2786949794	-	FALSE	-	-	-	-	N/A	N/A	N/A	FALSE	-	-	-	-	N/A	N/A	N/A	FALSE	-	-	-	-	N/A	N/A	N/A	FALSE	-	-	-	-	N/A	N/A	N/A	Armatimonadetes bacterium CG_4_10_14_3_um_filter_66_18
2786959193	-	FALSE	-	-	-	-	N/A	N/A	N/A	FALSE	-	-	-	-	N/A	N/A	N/A	FALSE	-	-	-	-	N/A	N/A	N/A	FALSE	-	-	-	-	N/A	N/A	N/A	Armatimonadetes bacterium CG_4_10_14_0_8_um_filter_66_14
2787076676	+	FALSE	-	-	-	-	N/A	N/A	N/A	TRUE	2787076675	0.000000002	0.4423	0.73	+	Same	1	TRUE	2787076677	0.0001	0.2581	0.16	+	Same	-1	FALSE	-	-	-	-	N/A	N/A	N/A	candidate division WWE3 bacterium CG_4_9_14_3_um_filter_39_7
2787079384	-	FALSE	-	-	-	-	N/A	N/A	N/A	TRUE	2787079385	2e-12	0.4394	0.94	-	Same	-1	FALSE	-	-	-	-	N/A	N/A	N/A	FALSE	-	-	-	-	N/A	N/A	N/A	candidate division WWE3 bacterium CG_4_10_14_0_2_um_filter_41_14
2787085948	-	FALSE	-	-	-	-	N/A	N/A	N/A	TRUE	2787085949	0.000000002	0.4423	0.73	-	Same	-1	TRUE	2787085947	0.0001	0.2581	0.16	-	Same	1	FALSE	-	-	-	-	N/A	N/A	N/A	candidate division WWE3 bacterium CG22_combo_CG10-13_8_21_14_all_39_12
2787109640	+	FALSE	-	-	-	-	N/A	N/A	N/A	TRUE	2787109639	5e-13	0.4444	0.88	+	Same	1	FALSE	-	-	-	-	N/A	N/A	N/A	FALSE	-	-	-	-	N/A	N/A	N/A	Candidatus Roizmanbacteria bacterium CG11_big_fil_rev_8_21_14_0_20_37_16
2787349076	-	FALSE	-	-	-	-	N/A	N/A	N/A	TRUE	2787349077	0.0001	0.3478	0.67	-	Same	-1	FALSE	-	-	-	-	N/A	N/A	N/A	FALSE	-	-	-	-	N/A	N/A	N/A	Acidobacteria bacterium NP936
2787653430	-	FALSE	-	-	-	-	N/A	N/A	N/A	TRUE	2787653431	0.0000009	0.3469	0.72	-	Same	-1	FALSE	-	-	-	-	N/A	N/A	N/A	FALSE	-	-	-	-	N/A	N/A	N/A	Dehalococcoidia bacterium ARS116
2788529661	-	FALSE	-	-	-	-	N/A	N/A	N/A	FALSE	-	-	-	-	N/A	N/A	N/A	FALSE	-	-	-	-	N/A	N/A	N/A	FALSE	-	-	-	-	N/A	N/A	N/A	Armatimonadetes bacterium CG_4_9_14_3_um_filter_66_14
2788995536	+	FALSE	-	-	-	-	N/A	N/A	N/A	TRUE	2788995535	0.00000009	0.3818	0.8	+	Same	1	TRUE	2788995537	0.000005	0.2204	0.74	+	Same	-1	FALSE	-	-	-	-	N/A	N/A	N/A	Anaerolineaceae bacterium RS813
2788998505	-	FALSE	-	-	-	-	N/A	N/A	N/A	TRUE	2788998506	0.000002	0.4146	0.6	-	Same	-1	FALSE	-	-	-	-	N/A	N/A	N/A	FALSE	-	-	-	-	N/A	N/A	N/A	Anaerolineaceae bacterium NAT124
2789022812	+	FALSE	-	-	-	-	N/A	N/A	N/A	TRUE	2789022811	0.00009	0.4286	0.67	+	Same	1	FALSE	-	-	-	-	N/A	N/A	N/A	FALSE	-	-	-	-	N/A	N/A	N/A	Flexilinea flocculi TC1
2789376847	-	FALSE	-	-	-	-	N/A	N/A	N/A	FALSE	-	-	-	-	N/A	N/A	N/A	TRUE	2789376846	0.0008	0.2843	0.17	-	Same	1	FALSE	-	-	-	-	N/A	N/A	N/A	Chitinophagaceae bacterium IBVUCB2
2789691079	+	FALSE	-	-	-	-	N/A	N/A	N/A	FALSE	-	-	-	-	N/A	N/A	N/A	FALSE	-	-	-	-	N/A	N/A	N/A	FALSE	-	-	-	-	N/A	N/A	N/A	Aureitalea sp, RR4-38
2789697308	+	FALSE	-	-	-	-	N/A	N/A	N/A	FALSE	-	-	-	-	N/A	N/A	N/A	FALSE	-	-	-	-	N/A	N/A	N/A	FALSE	-	-	-	-	N/A	N/A	N/A	Flavobacteriaceae bacterium CG_4_8_14_3_um_filter_34_10
2789702399	-	FALSE	-	-	-	-	N/A	N/A	N/A	FALSE	-	-	-	-	N/A	N/A	N/A	FALSE	-	-	-	-	N/A	N/A	N/A	FALSE	-	-	-	-	N/A	N/A	N/A	Flavobacteriaceae bacterium CG_4_9_14_0_8_um_filter_34_30
2789704816	+	FALSE	-	-	-	-	N/A	N/A	N/A	FALSE	-	-	-	-	N/A	N/A	N/A	FALSE	-	-	-	-	N/A	N/A	N/A	FALSE	-	-	-	-	N/A	N/A	N/A	Flavobacteriaceae bacterium CG18_big_fil_WC_8_21_14_2_50_34_36
2789714191	+	FALSE	-	-	-	-	N/A	N/A	N/A	FALSE	-	-	-	-	N/A	N/A	N/A	FALSE	-	-	-	-	N/A	N/A	N/A	FALSE	-	-	-	-	N/A	N/A	N/A	Flavobacteriaceae bacterium CG02_land_8_20_14_3_00_34_13
2789725043	+	FALSE	-	-	-	-	N/A	N/A	N/A	FALSE	-	-	-	-	N/A	N/A	N/A	FALSE	-	-	-	-	N/A	N/A	N/A	FALSE	-	-	-	-	N/A	N/A	N/A	Flavobacteriaceae bacterium CG2_30_34_30
2789728299	+	FALSE	-	-	-	-	N/A	N/A	N/A	FALSE	-	-	-	-	N/A	N/A	N/A	FALSE	-	-	-	-	N/A	N/A	N/A	FALSE	-	-	-	-	N/A	N/A	N/A	Flavobacteriaceae bacterium CG_4_10_14_0_8_um_filter_34_31
2790076208	+	FALSE	-	-	-	-	N/A	N/A	N/A	TRUE	2790076207	0.0005	0.4103	0.57	+	Same	1	FALSE	-	-	-	-	N/A	N/A	N/A	FALSE	-	-	-	-	N/A	N/A	N/A	Plantactinospora sp, BB1
2790088984	-	FALSE	-	-	-	-	N/A	N/A	N/A	TRUE	2790088985	0.0005	0.4103	0.57	-	Same	-1	FALSE	-	-	-	-	N/A	N/A	N/A	FALSE	-	-	-	-	N/A	N/A	N/A	Plantactinospora sp, BC1
2790474573	+	FALSE	-	-	-	-	N/A	N/A	N/A	TRUE	2790474572	0.00003	0.34	0.73	+	Same	1	TRUE	2790474576	0.0008	0.3067	0.14	+	Same	-3	FALSE	-	-	-	-	N/A	N/A	N/A	Aequorivita sp, NP91
2790477713	-	FALSE	-	-	-	-	N/A	N/A	N/A	FALSE	-	-	-	-	N/A	N/A	N/A	FALSE	-	-	-	-	N/A	N/A	N/A	FALSE	-	-	-	-	N/A	N/A	N/A	Aequorivita sp, CPC67
2790479641	+	FALSE	-	-	-	-	N/A	N/A	N/A	TRUE	2790479640	0.00003	0.34	0.73	+	Same	1	TRUE	2790479644	0.0008	0.3067	0.14	+	Same	-3	FALSE	-	-	-	-	N/A	N/A	N/A	Aequorivita sp, CPC70
2790482070	-	FALSE	-	-	-	-	N/A	N/A	N/A	TRUE	2790482071	0.00005	0.3333	0.76	-	Same	-1	FALSE	-	-	-	-	N/A	N/A	N/A	FALSE	-	-	-	-	N/A	N/A	N/A	Aequorivita sp, EAC108
2790488462	+	FALSE	-	-	-	-	N/A	N/A	N/A	FALSE	-	-	-	-	N/A	N/A	N/A	FALSE	-	-	-	-	N/A	N/A	N/A	FALSE	-	-	-	-	N/A	N/A	N/A	Aequorivita sp, SAT106
2790491097	-	FALSE	-	-	-	-	N/A	N/A	N/A	FALSE	-	-	-	-	N/A	N/A	N/A	FALSE	-	-	-	-	N/A	N/A	N/A	FALSE	-	-	-	-	N/A	N/A	N/A	Aequorivita sp, SP75
2790739110	+	FALSE	-	-	-	-	N/A	N/A	N/A	FALSE	-	-	-	-	N/A	N/A	N/A	FALSE	-	-	-	-	N/A	N/A	N/A	FALSE	-	-	-	-	N/A	N/A	N/A	Nonlabens arenilitoris KCTC 32109
2799153458	+	FALSE	-	-	-	-	N/A	N/A	N/A	TRUE	2799153457	5e-12	0.44	0.73	+	Same	1	TRUE	2799153460	0.0007	0.2276	0.51	+	Same	-2	FALSE	-	-	-	-	N/A	N/A	N/A	Pseudobacter ginsenosidimutans DSM 18116
2799923699	-	FALSE	-	-	-	-	N/A	N/A	N/A	TRUE	2799923700	0.0002	0.381	0.61	-	Same	-1	TRUE	2799923701	0.0005	0.2543	0.28	-	Same	-2	FALSE	-	-	-	-	N/A	N/A	N/A	Clostridiales bacterium RUG282
2802611764	-	FALSE	-	-	-	-	N/A	N/A	N/A	TRUE	2802611765	0.0005	0.3878	0.72	-	Same	-1	FALSE	-	-	-	-	N/A	N/A	N/A	FALSE	-	-	-	-	N/A	N/A	N/A	Plantactinospora sp, CNZ321
2805134831	-	FALSE	-	-	-	-	N/A	N/A	N/A	TRUE	2805134832	0.000003	0.3226	0.91	-	Same	-1	FALSE	-	-	-	-	N/A	N/A	N/A	FALSE	-	-	-	-	N/A	N/A	N/A	Alteromonas sp, EAC51
2806094339	-	FALSE	-	-	-	-	N/A	N/A	N/A	TRUE	2806094340	0.00000001	0.4167	0.7	-	Same	-1	FALSE	-	-	-	-	N/A	N/A	N/A	FALSE	-	-	-	-	N/A	N/A	N/A	Niastella koreensis DSM 17620
2806690927	+	FALSE	-	-	-	-	N/A	N/A	N/A	FALSE	-	-	-	-	N/A	N/A	N/A	FALSE	-	-	-	-	N/A	N/A	N/A	FALSE	-	-	-	-	N/A	N/A	N/A	Micromonospora violae DSM 45888
2807037794	+	FALSE	-	-	-	-	N/A	N/A	N/A	FALSE	-	-	-	-	N/A	N/A	N/A	FALSE	-	-	-	-	N/A	N/A	N/A	FALSE	-	-	-	-	N/A	N/A	N/A	Micromonospora kangleipakensis DSM 45612
2810085626	-	TRUE	2810085625	6e-06	0.2562	0.32	+	Opposite	1	TRUE	2810085627	4e-44	0.9706	1	-	Same	-1	TRUE	2810085624	1e-165	0.4846	0.98	-	Same	2	FALSE	-	-	-	-	N/A	N/A	N/A	Fluoribacter bozemanae NCTC 11368
2810086621	+	FALSE	-	-	-	-	N/A	N/A	N/A	TRUE	2810086622	1e-12	0.4407	0.85	+	Same	-1	FALSE	-	-	-	-	N/A	N/A	N/A	FALSE	-	-	-	-	N/A	N/A	N/A	Fluoribacter bozemanae NCTC 11368
2812567771	+	FALSE	-	-	-	-	N/A	N/A	N/A	TRUE	2812567770	0.00000003	0.4348	0.63	+	Same	1	FALSE	-	-	-	-	N/A	N/A	N/A	FALSE	-	-	-	-	N/A	N/A	N/A	unclassified Candidatus Aminicenantes BinUASBmb38
2812619249	+	FALSE	-	-	-	-	N/A	N/A	N/A	TRUE	2812619248	0.0000000002	0.4655	0.79	+	Same	1	TRUE	2812619245	0.0004	0.217	0.17	+	Same	4	FALSE	-	-	-	-	N/A	N/A	N/A	unclassified Chloroflexi BinDmb190
2812625052	+	FALSE	-	-	-	-	N/A	N/A	N/A	TRUE	2812625051	0.000000007	0.3667	0.88	+	Same	1	FALSE	-	-	-	-	N/A	N/A	N/A	FALSE	-	-	-	-	N/A	N/A	N/A	unclassified Chloroflexi BinDmb124
2812636018	-	FALSE	-	-	-	-	N/A	N/A	N/A	TRUE	2812636019	7e-11	0.4909	0.75	-	Same	-1	TRUE	2812636015	0.0006	0.2683	0.12	-	Same	3	FALSE	-	-	-	-	N/A	N/A	N/A	unclassified Chloroflexi BinDmb61
2812674265	+	FALSE	-	-	-	-	N/A	N/A	N/A	TRUE	2812674264	0.000000004	0.3617	0.69	+	Same	1	FALSE	-	-	-	-	N/A	N/A	N/A	FALSE	-	-	-	-	N/A	N/A	N/A	unclassified Opitutales BinDmb33
2813176536	-	FALSE	-	-	-	-	N/A	N/A	N/A	FALSE	-	-	-	-	N/A	N/A	N/A	FALSE	-	-	-	-	N/A	N/A	N/A	FALSE	-	-	-	-	N/A	N/A	N/A	Marinovum sp, MED682
2814166817	-	FALSE	-	-	-	-	N/A	N/A	N/A	FALSE	-	-	-	-	N/A	N/A	N/A	FALSE	-	-	-	-	N/A	N/A	N/A	FALSE	-	-	-	-	N/A	N/A	N/A	unclassified Chloroflexi BinDGmb219
2814204335	+	FALSE	-	-	-	-	N/A	N/A	N/A	FALSE	-	-	-	-	N/A	N/A	N/A	FALSE	-	-	-	-	N/A	N/A	N/A	FALSE	-	-	-	-	N/A	N/A	N/A	unclassified Chloroflexi BinDm5
2814208992	-	FALSE	-	-	-	-	N/A	N/A	N/A	FALSE	-	-	-	-	N/A	N/A	N/A	FALSE	-	-	-	-	N/A	N/A	N/A	FALSE	-	-	-	-	N/A	N/A	N/A	unclassified Chloroflexi BinDmb169
2814210378	+	FALSE	-	-	-	-	N/A	N/A	N/A	TRUE	2814210377	0.0001	0.3438	0.94	+	Same	1	FALSE	-	-	-	-	N/A	N/A	N/A	FALSE	-	-	-	-	N/A	N/A	N/A	unclassified Chloroflexi BinDGm32
2814216305	+	FALSE	-	-	-	-	N/A	N/A	N/A	TRUE	2814216304	0.000000006	0.4	0.76	+	Same	1	FALSE	-	-	-	-	N/A	N/A	N/A	FALSE	-	-	-	-	N/A	N/A	N/A	unclassified Chloroflexi BinDmb121
2814220520	+	FALSE	-	-	-	-	N/A	N/A	N/A	TRUE	2814220519	0.0004	0.3519	0.79	+	Same	1	FALSE	-	-	-	-	N/A	N/A	N/A	FALSE	-	-	-	-	N/A	N/A	N/A	unclassified Chloroflexi BinDmb314
2816002584	+	FALSE	-	-	-	-	N/A	N/A	N/A	FALSE	-	-	-	-	N/A	N/A	N/A	FALSE	-	-	-	-	N/A	N/A	N/A	FALSE	-	-	-	-	N/A	N/A	N/A	Nonlabens ulvanivorans JCM 19275
2820042933	-	FALSE	-	-	-	-	N/A	N/A	N/A	TRUE	2820042935	0.000006	0.4074	0.72	-	Same	-2	FALSE	-	-	-	-	N/A	N/A	N/A	FALSE	-	-	-	-	N/A	N/A	N/A	Unclassified Proteobacteria Th196P4bin58
2820048902	-	FALSE	-	-	-	-	N/A	N/A	N/A	TRUE	2820048904	0.00001	0.4359	0.57	-	Same	-2	FALSE	-	-	-	-	N/A	N/A	N/A	FALSE	-	-	-	-	N/A	N/A	N/A	Unclassified Proteobacteria Th196P3bin67
2820121395	-	FALSE	-	-	-	-	N/A	N/A	N/A	TRUE	2820121397	0.00009	0.3276	0.77	-	Same	-2	FALSE	-	-	-	-	N/A	N/A	N/A	FALSE	-	-	-	-	N/A	N/A	N/A	Unclassified Proteobacteria Emb289P4bin32
2820178852	-	FALSE	-	-	-	-	N/A	N/A	N/A	FALSE	-	-	-	-	N/A	N/A	N/A	FALSE	-	-	-	-	N/A	N/A	N/A	FALSE	-	-	-	-	N/A	N/A	N/A	Unclassified Planctomycetes Th196P3bin110
2820295773	+	FALSE	-	-	-	-	N/A	N/A	N/A	FALSE	-	-	-	-	N/A	N/A	N/A	FALSE	-	-	-	-	N/A	N/A	N/A	FALSE	-	-	-	-	N/A	N/A	N/A	Unclassified Firmicutes Th196P3bin104
2820489444	-	FALSE	-	-	-	-	N/A	N/A	N/A	FALSE	-	-	-	-	N/A	N/A	N/A	FALSE	-	-	-	-	N/A	N/A	N/A	FALSE	-	-	-	-	N/A	N/A	N/A	Unclassified Firmicutes Lab288P1bin69
2830261194	-	FALSE	-	-	-	-	N/A	N/A	N/A	TRUE	2830261195	0.0000009	0.4595	0.54	-	Same	-1	TRUE	2830261193	0.00007	0.3059	0.14	-	Same	1	FALSE	-	-	-	-	N/A	N/A	N/A	Salinibacter ruber SD01
2789795725	-	FALSE	-	-	-	-	N/A	N/A	N/A	TRUE	2789795726	0.00008	0.34	0.73	-	Same	-1	FALSE	-	-	-	-	N/A	N/A	N/A	TRUE	2789795719	0.0002	0.252	0.65	-	Same	6	Altibacter sp, EAC109
2776034602	-	FALSE	-	-	-	-	N/A	N/A	N/A	TRUE	2776034603	0.00007	0.34	0.73	-	Same	-1	FALSE	-	-	-	-	N/A	N/A	N/A	TRUE	2776034596	0.0001	0.2581	0.65	-	Same	6	Altibacter lentus JL2010
2735933828	+	FALSE	-	-	-	-	N/A	N/A	N/A	FALSE	-	-	-	-	N/A	N/A	N/A	FALSE	-	-	-	-	N/A	N/A	N/A	TRUE	2735933836	4e-07	0.2733	0.77	-	Opposite	-8	Kordia periserrulae DSM 25731
2713251765	-	FALSE	-	-	-	-	N/A	N/A	N/A	TRUE	2713251766	0.00001	0.4118	0.75	-	Same	-1	FALSE	-	-	-	-	N/A	N/A	N/A	TRUE	2713251760	1e-10	0.277	0.78	-	Same	5	candidate division WOR-1 bacterium RIFOXYA12_FULL_36_13
2713313021	-	FALSE	-	-	-	-	N/A	N/A	N/A	TRUE	2713313022	0.00001	0.4118	0.75	-	Same	-1	FALSE	-	-	-	-	N/A	N/A	N/A	TRUE	2713313016	1e-10	0.277	0.78	-	Same	5	candidate division WOR-1 bacterium RIFOXYA2_FULL_36_21
2716635240	-	FALSE	-	-	-	-	N/A	N/A	N/A	TRUE	2716635241	0.00001	0.4118	0.75	-	Same	-1	FALSE	-	-	-	-	N/A	N/A	N/A	TRUE	2716635235	1e-10	0.277	0.78	-	Same	5	candidate division WOR-1 bacterium RIFOXYB2_FULL_36_35
2509583087	+	FALSE	-	-	-	-	N/A	N/A	N/A	FALSE	-	-	-	-	N/A	N/A	N/A	FALSE	-	-	-	-	N/A	N/A	N/A	TRUE	2509583093	6e-14	0.3083	0.67	+	Same	-6	Aequorivita sublithincola QSSC9-3, DSM 14238
2628587044	-	FALSE	-	-	-	-	N/A	N/A	N/A	FALSE	-	-	-	-	N/A	N/A	N/A	FALSE	-	-	-	-	N/A	N/A	N/A	TRUE	2628587039	1e-12	0.3125	0.64	-	Same	5	Kordia zhangzhouensis MCCC 1A00726
650881145	+	TRUE	650881147	3e-06	0.2765	0.4	+	Same	-2	TRUE	650881144	0.00007	0.4118	0.7	+	Same	1	FALSE	-	-	-	-	N/A	N/A	N/A	TRUE	650881140	1e-13	0.3203	0.57	+	Same	5	Treponema primitia ZAS-2
2695376247	+	FALSE	-	-	-	-	N/A	N/A	N/A	TRUE	2695376245	0.00000006	0.386	0.8	-	Opposite	2	TRUE	2695376248	0.000009	0.2071	0.3	+	Same	-1	TRUE	2695376240	7e-05	0.3222	0.42	+	Same	7	Bradyrhizobium canariense GAS369
2743995876	-	FALSE	-	-	-	-	N/A	N/A	N/A	TRUE	2743995878	0.00000001	0.4035	0.8	+	Opposite	-2	TRUE	2743995875	0.000009	0.2071	0.3	-	Same	1	TRUE	2743995883	6e-05	0.3222	0.42	-	Same	-7	Afipia broomeae GAS525
2627219005	-	FALSE	-	-	-	-	N/A	N/A	N/A	TRUE	2627219006	0.0002	0.375	0.58	-	Same	-1	FALSE	-	-	-	-	N/A	N/A	N/A	TRUE	2627219012	8e-09	0.3237	0.84	-	Same	-7	Microgenomates (Gottesmanbacteria) bacterium GW2011_GWA2_43_14
2787117471	+	FALSE	-	-	-	-	N/A	N/A	N/A	TRUE	2787117470	0.000000007	0.4783	0.67	+	Same	1	TRUE	2787117472	0.000001	0.238	0.59	+	Same	-1	TRUE	2787117467	1e-15	0.326	0.97	-	Opposite	4	Candidatus Roizmanbacteria bacterium CG22_combo_CG10-13_8_21_14_all_38_20
2787130466	-	FALSE	-	-	-	-	N/A	N/A	N/A	TRUE	2787130467	0.000000007	0.4783	0.67	-	Same	-1	TRUE	2787130465	0.000001	0.238	0.59	-	Same	1	TRUE	2787130470	1e-15	0.326	0.97	+	Opposite	-4	Candidatus Roizmanbacteria bacterium CG_4_9_14_0_2_um_filter_38_17
2640441981	-	FALSE	-	-	-	-	N/A	N/A	N/A	TRUE	2640441982	0.0000000006	0.4098	0.89	-	Same	-1	TRUE	2640441980	0.00002	0.2039	0.55	-	Same	1	TRUE	2640441988	9e-09	0.3273	0.57	+	Opposite	-7	Marine Group I crenarchaeon SCGC AB-629-A13 - v2 (unscreened)
2787865429	+	FALSE	-	-	-	-	N/A	N/A	N/A	FALSE	-	-	-	-	N/A	N/A	N/A	FALSE	-	-	-	-	N/A	N/A	N/A	TRUE	2787865425	8e-06	0.3277	0.62	+	Same	4	Victivallales bacterium CCUG 44730
2620535518	+	FALSE	-	-	-	-	N/A	N/A	N/A	FALSE	-	-	-	-	N/A	N/A	N/A	TRUE	2620535519	0.000002	0.2208	0.56	+	Same	-1	TRUE	2620535510	6e-10	0.3333	0.51	-	Opposite	8	Pedobacter nutrimenti DSM 27372
2710013782	+	FALSE	-	-	-	-	N/A	N/A	N/A	FALSE	-	-	-	-	N/A	N/A	N/A	FALSE	-	-	-	-	N/A	N/A	N/A	TRUE	2710013775	3e-18	0.3333	0.97	+	Same	7	Candidatus Gottesmanbacteria bacterium RIFCSPHIGHO2_01_FULL_40_15
2710443715	+	FALSE	-	-	-	-	N/A	N/A	N/A	FALSE	-	-	-	-	N/A	N/A	N/A	FALSE	-	-	-	-	N/A	N/A	N/A	TRUE	2710443708	3e-18	0.3333	0.97	+	Same	7	Candidatus Gottesmanbacteria bacterium RIFCSPHIGHO2_02_FULL_40_24
2710819967	+	FALSE	-	-	-	-	N/A	N/A	N/A	FALSE	-	-	-	-	N/A	N/A	N/A	FALSE	-	-	-	-	N/A	N/A	N/A	TRUE	2710819960	3e-18	0.3333	0.97	+	Same	7	Candidatus Gottesmanbacteria bacterium RIFCSPHIGHO2_12_FULL_40_13
2711244208	+	FALSE	-	-	-	-	N/A	N/A	N/A	FALSE	-	-	-	-	N/A	N/A	N/A	FALSE	-	-	-	-	N/A	N/A	N/A	TRUE	2711244201	3e-18	0.3333	0.97	+	Same	7	Candidatus Gottesmanbacteria bacterium RIFCSPLOWO2_01_FULL_40_10
2709801632	-	FALSE	-	-	-	-	N/A	N/A	N/A	TRUE	2709801633	0.000000003	0.3651	0.86	-	Same	-1	FALSE	-	-	-	-	N/A	N/A	N/A	TRUE	2709801638	1e-13	0.3377	0.8	+	Opposite	-6	Candidatus Woykebacteria bacterium RBG_19FT_COMBO_43_10
2710532839	-	FALSE	-	-	-	-	N/A	N/A	N/A	FALSE	-	-	-	-	N/A	N/A	N/A	TRUE	2710532838	0.00002	0.2393	0.6	-	Same	1	TRUE	2710532846	2e-12	0.3481	0.93	-	Same	-7	Candidatus Gottesmanbacteria bacterium RIFCSPHIGHO2_02_FULL_39_14
2786074173	-	FALSE	-	-	-	-	N/A	N/A	N/A	TRUE	2786074174	0.0000002	0.4865	0.54	-	Same	-1	FALSE	-	-	-	-	N/A	N/A	N/A	TRUE	2786074178	8e-17	0.3481	0.72	-	Same	-5	Candidatus Campbellbacteria bacterium CG22_combo_CG10-13_8_21_14_all_43_18
2786076715	+	FALSE	-	-	-	-	N/A	N/A	N/A	TRUE	2786076714	0.0000002	0.4865	0.54	+	Same	1	FALSE	-	-	-	-	N/A	N/A	N/A	TRUE	2786076710	8e-17	0.3481	0.72	+	Same	5	Candidatus Campbellbacteria bacterium CG11_big_fil_rev_8_21_14_0_20_44_21
2627216101	-	FALSE	-	-	-	-	N/A	N/A	N/A	FALSE	-	-	-	-	N/A	N/A	N/A	FALSE	-	-	-	-	N/A	N/A	N/A	TRUE	2627216108	2e-11	0.3567	0.83	-	Same	-7	Microgenomates (Gottesmanbacteria) bacterium GW2011_GWA2_42_18
2710018802	-	FALSE	-	-	-	-	N/A	N/A	N/A	FALSE	-	-	-	-	N/A	N/A	N/A	FALSE	-	-	-	-	N/A	N/A	N/A	TRUE	2710018809	2e-11	0.3567	0.83	-	Same	-7	Candidatus Gottesmanbacteria bacterium RIFCSPHIGHO2_01_FULL_42_27
2710862960	+	FALSE	-	-	-	-	N/A	N/A	N/A	FALSE	-	-	-	-	N/A	N/A	N/A	FALSE	-	-	-	-	N/A	N/A	N/A	TRUE	2710862953	2e-11	0.3567	0.83	+	Same	7	Candidatus Gottesmanbacteria bacterium RIFCSPHIGHO2_12_FULL_43_26
2711073218	+	FALSE	-	-	-	-	N/A	N/A	N/A	FALSE	-	-	-	-	N/A	N/A	N/A	FALSE	-	-	-	-	N/A	N/A	N/A	TRUE	2711073211	2e-11	0.3567	0.83	+	Same	7	Candidatus Gottesmanbacteria bacterium RIFCSPLOWO2_01_FULL_42_22
2712780233	-	FALSE	-	-	-	-	N/A	N/A	N/A	FALSE	-	-	-	-	N/A	N/A	N/A	FALSE	-	-	-	-	N/A	N/A	N/A	TRUE	2712780240	2e-11	0.3567	0.83	-	Same	-7	Candidatus Gottesmanbacteria bacterium RIFCSPLOWO2_02_FULL_42_29
2713025243	-	FALSE	-	-	-	-	N/A	N/A	N/A	FALSE	-	-	-	-	N/A	N/A	N/A	FALSE	-	-	-	-	N/A	N/A	N/A	TRUE	2713025250	2e-11	0.3567	0.83	-	Same	-7	Candidatus Gottesmanbacteria bacterium RIFCSPLOWO2_12_FULL_42_10
2627213751	+	FALSE	-	-	-	-	N/A	N/A	N/A	FALSE	-	-	-	-	N/A	N/A	N/A	FALSE	-	-	-	-	N/A	N/A	N/A	TRUE	2627213750	1e-13	0.3596	0.62	-	Opposite	1	Microgenomates (Gottesmanbacteria) bacterium GW2011_GWA2_42_16
2627375267	+	FALSE	-	-	-	-	N/A	N/A	N/A	FALSE	-	-	-	-	N/A	N/A	N/A	FALSE	-	-	-	-	N/A	N/A	N/A	TRUE	2627375266	1e-13	0.3596	0.62	-	Opposite	1	Microgenomates (Gottesmanbacteria) bacterium GW2011_GWC1_43_10
2627792904	+	FALSE	-	-	-	-	N/A	N/A	N/A	FALSE	-	-	-	-	N/A	N/A	N/A	FALSE	-	-	-	-	N/A	N/A	N/A	TRUE	2627792903	1e-13	0.3596	0.62	-	Opposite	1	Microgenomates (Gottesmanbacteria) bacterium GW2011_GWA1_42_26
2627822981	+	FALSE	-	-	-	-	N/A	N/A	N/A	FALSE	-	-	-	-	N/A	N/A	N/A	FALSE	-	-	-	-	N/A	N/A	N/A	TRUE	2627822980	1e-13	0.3596	0.62	-	Opposite	1	Microgenomates (Gottesmanbacteria) bacterium GW2011_GWB1_43_11
2709930979	-	FALSE	-	-	-	-	N/A	N/A	N/A	FALSE	-	-	-	-	N/A	N/A	N/A	FALSE	-	-	-	-	N/A	N/A	N/A	TRUE	2709930980	1e-13	0.3596	0.62	+	Opposite	-1	Candidatus Gottesmanbacteria bacterium RIFCSPHIGHO2_01_FULL_43_15
2711156820	-	FALSE	-	-	-	-	N/A	N/A	N/A	FALSE	-	-	-	-	N/A	N/A	N/A	FALSE	-	-	-	-	N/A	N/A	N/A	TRUE	2711156821	1e-13	0.3596	0.62	+	Opposite	-1	Candidatus Gottesmanbacteria bacterium RIFCSPLOWO2_01_FULL_42_10
2627326287	+	FALSE	-	-	-	-	N/A	N/A	N/A	TRUE	2627326286	0.00000002	0.42	0.64	+	Same	1	TRUE	2627326288	0.00004	0.2333	0.32	+	Same	-1	TRUE	2627326297	1e-08	0.363	0.62	+	Same	-10	Microgenomates (Pacebacteria) bacterium GW2011_GWB1_47_8
2627797786	+	FALSE	-	-	-	-	N/A	N/A	N/A	TRUE	2627797785	0.00000002	0.42	0.64	+	Same	1	TRUE	2627797787	0.00004	0.2333	0.32	+	Same	-1	TRUE	2627797796	1e-08	0.363	0.62	+	Same	-10	Microgenomates (Pacebacteria) bacterium GW2011_GWA1_46_10
2601790579	+	FALSE	-	-	-	-	N/A	N/A	N/A	TRUE	2601790578	0.0000005	0.5	0.64	+	Same	1	FALSE	-	-	-	-	N/A	N/A	N/A	TRUE	2601790581	6e-13	0.3689	0.6	+	Same	-2	Legionella jamestowniensis DSM 19215
2696004338	-	FALSE	-	-	-	-	N/A	N/A	N/A	TRUE	2696004339	0.0000005	0.5	0.64	-	Same	-1	FALSE	-	-	-	-	N/A	N/A	N/A	TRUE	2696004336	6e-13	0.3689	0.6	-	Same	2	Legionella jamestowniensis JA-26-G1-E2
2709593985	-	FALSE	-	-	-	-	N/A	N/A	N/A	TRUE	2709593986	0.0000001	0.4265	0.91	-	Same	-1	TRUE	2709593983	0.0000003	0.2434	0.54	-	Same	2	TRUE	2709593992	6e-09	0.374	0.67	-	Same	-7	Candidatus Gottesmanbacteria bacterium RBG_16_37_8
2620320248	+	FALSE	-	-	-	-	N/A	N/A	N/A	TRUE	2620320247	0.00002	0.4	0.66	+	Same	1	FALSE	-	-	-	-	N/A	N/A	N/A	TRUE	2620320245	1e-22	0.3881	0.68	+	Same	3	Flavobacterium noncentrifugens CGMCC 1,10076
2631392125	+	FALSE	-	-	-	-	N/A	N/A	N/A	FALSE	-	-	-	-	N/A	N/A	N/A	TRUE	2631392126	0.0008	0.2805	0.12	+	Same	-1	TRUE	2631392116	5e-17	0.3952	0.58	-	Opposite	9	Kiloniella litopenaei P1-1
2710359585	+	FALSE	-	-	-	-	N/A	N/A	N/A	FALSE	-	-	-	-	N/A	N/A	N/A	TRUE	2710359586	0.00002	0.3077	0.13	+	Same	-1	TRUE	2710359577	1e-13	0.4086	0.48	+	Same	8	Candidatus Daviesbacteria bacterium RIFCSPHIGHO2_02_FULL_41_14
2711246041	+	FALSE	-	-	-	-	N/A	N/A	N/A	FALSE	-	-	-	-	N/A	N/A	N/A	TRUE	2711246042	0.00002	0.3077	0.13	+	Same	-1	TRUE	2711246033	1e-13	0.4086	0.48	+	Same	8	Candidatus Daviesbacteria bacterium RIFCSPLOWO2_01_FULL_40_24
2619966277	-	FALSE	-	-	-	-	N/A	N/A	N/A	TRUE	2619966278	0.000000006	0.4468	0.69	-	Same	-1	TRUE	2619966276	0.0000004	0.2826	0.16	-	Same	1	TRUE	2619966273	1e-07	0.4095	0.56	-	Same	4	Micavibrio sp, EBPR_Bin_35
2657789648	-	TRUE	2657789649	3e-10	0.2702	0.77	-	Same	-1	TRUE	2657789650	4e-25	0.629	0.91	-	Same	-2	TRUE	2657789647	3e-162	0.4388	0.97	-	Same	1	TRUE	2657789641	6e-11	0.4157	0.48	-	Same	7	Legionella jordanis BL-540
2823903662	+	FALSE	-	-	-	-	N/A	N/A	N/A	FALSE	-	-	-	-	N/A	N/A	N/A	TRUE	2823903663	0.0003	0.2338	0.41	+	Same	-1	TRUE	2823903668	3e-18	0.4262	0.63	-	Opposite	-6	Rhizobacter sp, SG490
2696515487	-	TRUE	2696515490	2e-139	0.5771	0.91	-	Same	-3	TRUE	2696515488	2e-32	0.7424	0.97	-	Same	-1	TRUE	2696515486	0	0.5534	1	-	Same	1	TRUE	2696515497	2e-16	0.427	0.48	+	Opposite	-10	Legionella tucsonensis ATCC 49180
2635156883	-	FALSE	-	-	-	-	N/A	N/A	N/A	TRUE	2635156884	0.000001	0.34	0.73	-	Same	-1	FALSE	-	-	-	-	N/A	N/A	N/A	TRUE	2635156877	4e-07	0.44	0.27	+	Opposite	6	Pseudarcicella hirudinis DSM 25647
2731408030	+	FALSE	-	-	-	-	N/A	N/A	N/A	TRUE	2731408029	0.000009	0.5	0.67	+	Same	1	FALSE	-	-	-	-	N/A	N/A	N/A	TRUE	2731408020	3e-13	0.6471	0.27	+	Same	10	Geobacter toluenoxydans JCM 15764
2671255464	+	FALSE	-	-	-	-	N/A	N/A	N/A	FALSE	-	-	-	-	N/A	N/A	N/A	TRUE	2671255465	4e-23	0.2228	0.64	+	Same	-1	TRUE	2671255463	1e-126	0.9344	1	+	Same	1	Rhizobium tibeticum CGMCC 1,7071
2513871595	+	FALSE	-	-	-	-	N/A	N/A	N/A	TRUE	2513871594	0.0000008	0.4103	0.57	+	Same	1	TRUE	2513871596	5e-22	0.2228	0.64	+	Same	-1	TRUE	2513871593	1e-127	0.9399	1	+	Same	2	Rhizobium favelukesii OR191
2513930306	+	FALSE	-	-	-	-	N/A	N/A	N/A	TRUE	2513930305	0.00000007	0.4359	0.57	+	Same	1	TRUE	2513930307	4e-23	0.2228	0.64	+	Same	-1	TRUE	2513930304	8e-128	0.9399	1	+	Same	2	Rhizobium mongolense USDA 1844
2599414510	-	FALSE	-	-	-	-	N/A	N/A	N/A	TRUE	2599414511	0.00000007	0.4359	0.57	-	Same	-1	TRUE	2599414509	4e-23	0.2228	0.64	-	Same	1	TRUE	2599414512	8e-128	0.9399	1	-	Same	-2	Rhizobium mongolense USDA 1844
2741417701	-	FALSE	-	-	-	-	N/A	N/A	N/A	TRUE	2741417702	0.000001	0.4103	0.57	-	Same	-1	TRUE	2741417700	8e-22	0.2228	0.64	-	Same	1	TRUE	2741417703	1e-127	0.9399	1	-	Same	-2	Rhizobium favelukesii LPU83
637179831	+	FALSE	-	-	-	-	N/A	N/A	N/A	FALSE	-	-	-	-	N/A	N/A	N/A	TRUE	637179832	7e-21	0.2199	0.64	+	Same	-1	TRUE	637179830	4e-133	0.9836	1	+	Same	1	Sinorhizobium meliloti 1021
640777861	-	FALSE	-	-	-	-	N/A	N/A	N/A	TRUE	640777862	0.000000003	0.3333	0.98	-	Same	-1	TRUE	640777860	5e-21	0.2225	0.64	-	Same	1	TRUE	640777863	2e-133	0.9836	1	-	Same	-2	Sinorhizobium medicae WSM419
2512974705	-	FALSE	-	-	-	-	N/A	N/A	N/A	TRUE	2512974706	0.000000003	0.3333	0.98	-	Same	-1	TRUE	2512974704	5e-21	0.2225	0.64	-	Same	1	TRUE	2512974707	2e-133	0.9836	1	-	Same	-2	Sinorhizobium medicae WSM1115
2513607160	+	FALSE	-	-	-	-	N/A	N/A	N/A	TRUE	2513607159	0.000000003	0.3333	0.98	+	Same	1	TRUE	2513607161	5e-21	0.2225	0.64	+	Same	-1	TRUE	2513607158	2e-133	0.9836	1	+	Same	2	Sinorhizobium medicae DI28
2513987952	+	FALSE	-	-	-	-	N/A	N/A	N/A	TRUE	2513987951	0.000000003	0.3333	0.98	+	Same	1	TRUE	2513987953	3e-21	0.2251	0.64	+	Same	-1	TRUE	2513987950	2e-133	0.9836	1	+	Same	2	Sinorhizobium medicae WSM1369
2514008976	-	FALSE	-	-	-	-	N/A	N/A	N/A	TRUE	2514008977	0.000000003	0.3333	0.98	-	Same	-1	TRUE	2514008975	5e-21	0.2225	0.64	-	Same	1	TRUE	2514008978	2e-133	0.9836	1	-	Same	-2	Sinorhizobium medicae WSM244
2517567352	-	FALSE	-	-	-	-	N/A	N/A	N/A	TRUE	2517567353	0.000000003	0.3333	0.98	-	Same	-1	TRUE	2517567351	5e-21	0.2225	0.64	-	Same	1	TRUE	2517567354	2e-133	0.9836	1	-	Same	-2	Sinorhizobium meliloti WSM4191
2551709290	+	FALSE	-	-	-	-	N/A	N/A	N/A	TRUE	2551709289	0.000000002	0.3333	0.98	+	Same	1	TRUE	2551709291	7e-21	0.2199	0.64	+	Same	-1	TRUE	2551709288	4e-133	0.9836	1	+	Same	2	Sinorhizobium meliloti 1A42
2562402854	+	FALSE	-	-	-	-	N/A	N/A	N/A	TRUE	2562402853	0.000000002	0.3333	0.98	+	Same	1	TRUE	2562402855	5e-21	0.2211	0.65	+	Same	-1	TRUE	2562402852	4e-133	0.9836	1	+	Same	2	Sinorhizobium meliloti Rm41
2563151352	+	FALSE	-	-	-	-	N/A	N/A	N/A	FALSE	-	-	-	-	N/A	N/A	N/A	TRUE	2563151354	7e-21	0.2199	0.64	+	Same	-2	TRUE	2563151351	4e-133	0.9836	1	+	Same	1	Sinorhizobium meliloti 2011
2802722056	+	FALSE	-	-	-	-	N/A	N/A	N/A	TRUE	2802722055	0.000000003	0.3333	0.98	+	Same	1	TRUE	2802722057	2e-21	0.2225	0.64	+	Same	-1	TRUE	2802722054	2e-133	0.9836	1	+	Same	2	Sinorhizobium medicae M14-1
2802728618	+	FALSE	-	-	-	-	N/A	N/A	N/A	TRUE	2802728617	0.000000003	0.3333	0.98	+	Same	1	TRUE	2802728619	2e-21	0.2225	0.64	+	Same	-1	TRUE	2802728616	2e-133	0.9836	1	+	Same	2	Sinorhizobium medicae SF3,41
2802734865	+	FALSE	-	-	-	-	N/A	N/A	N/A	TRUE	2802734864	0.000000003	0.3333	0.98	+	Same	1	TRUE	2802734866	5e-21	0.2225	0.64	+	Same	-1	TRUE	2802734863	2e-133	0.9836	1	+	Same	2	Sinorhizobium medicae M19-1
2802741455	+	FALSE	-	-	-	-	N/A	N/A	N/A	TRUE	2802741454	0.000000003	0.3333	0.98	+	Same	1	TRUE	2802741456	5e-21	0.2225	0.64	+	Same	-1	TRUE	2802741453	2e-133	0.9836	1	+	Same	2	Sinorhizobium medicae USDA1037
2802747666	-	FALSE	-	-	-	-	N/A	N/A	N/A	TRUE	2802747667	0.000000003	0.3333	0.98	-	Same	-1	TRUE	2802747665	2e-21	0.2225	0.64	-	Same	1	TRUE	2802747668	2e-133	0.9836	1	-	Same	-2	Sinorhizobium medicae M7-4
2802753731	+	FALSE	-	-	-	-	N/A	N/A	N/A	TRUE	2802753730	0.000000003	0.3333	0.98	+	Same	1	TRUE	2802753732	5e-21	0.2225	0.64	+	Same	-1	TRUE	2802753729	2e-133	0.9836	1	+	Same	2	Sinorhizobium medicae M26-2
2806402099	-	FALSE	-	-	-	-	N/A	N/A	N/A	TRUE	2806402100	0.000000002	0.3333	0.98	-	Same	-1	TRUE	2806402098	7e-21	0.2199	0.64	-	Same	1	TRUE	2806402101	4e-133	0.9836	1	-	Same	-2	Ensifer sp, SEMIA 135
648741655	-	FALSE	-	-	-	-	N/A	N/A	N/A	TRUE	648741656	0.000000002	0.3333	0.98	-	Same	-1	TRUE	648741654	5e-20	0.2199	0.64	-	Same	1	TRUE	648741657	2e-134	0.9891	1	-	Same	-2	Sinorhizobium meliloti BL225C
650897586	-	FALSE	-	-	-	-	N/A	N/A	N/A	TRUE	650897587	0.000000002	0.3333	0.98	-	Same	-1	TRUE	650897585	4e-20	0.2173	0.64	-	Same	1	TRUE	650897588	5e-135	0.9891	1	-	Same	-2	Sinorhizobium meliloti AK83
2519418859	+	FALSE	-	-	-	-	N/A	N/A	N/A	TRUE	2519418858	0.000000002	0.3333	0.98	+	Same	1	TRUE	2519418860	4e-20	0.2173	0.64	+	Same	-1	TRUE	2519418857	5e-135	0.9891	1	+	Same	2	Sinorhizobium meliloti CCNWSX0020
2551727385	-	FALSE	-	-	-	-	N/A	N/A	N/A	TRUE	2551727386	0.000000002	0.3333	0.98	-	Same	-1	TRUE	2551727384	5e-20	0.2199	0.64	-	Same	1	TRUE	2551727387	2e-134	0.9891	1	-	Same	-2	Sinorhizobium meliloti C0431A
2598504700	-	FALSE	-	-	-	-	N/A	N/A	N/A	TRUE	2598504701	0.000000002	0.3333	0.98	-	Same	-1	TRUE	2598504699	3e-20	0.2199	0.64	-	Same	1	TRUE	2598504702	5e-135	0.9891	1	-	Same	-2	Sinorhizobium meliloti RMO17
2599055100	+	FALSE	-	-	-	-	N/A	N/A	N/A	TRUE	2599055099	0.000000002	0.3333	0.98	+	Same	1	TRUE	2599055101	4e-20	0.2173	0.64	+	Same	-1	TRUE	2599055098	5e-135	0.9891	1	+	Same	2	Sinorhizobium meliloti DSM 23913
2599061729	+	FALSE	-	-	-	-	N/A	N/A	N/A	TRUE	2599061728	0.000000002	0.3333	0.98	+	Same	1	TRUE	2599061730	5e-20	0.2199	0.64	+	Same	-1	TRUE	2599061727	2e-134	0.9891	1	+	Same	2	Sinorhizobium meliloti DSM 23914
2633837780	-	FALSE	-	-	-	-	N/A	N/A	N/A	TRUE	2633837781	0.0000000009	0.3333	0.98	-	Same	-1	TRUE	2633837779	2e-20	0.2199	0.64	-	Same	1	TRUE	2633837782	5e-135	0.9891	1	-	Same	-2	Sinorhizobium meliloti L5-30
651095195	-	FALSE	-	-	-	-	N/A	N/A	N/A	TRUE	651095196	0.000000002	0.3333	0.98	-	Same	-1	TRUE	651095194	2e-20	0.226	0.64	-	Same	1	TRUE	651095197	3e-135	0.9945	1	-	Same	-2	Sinorhizobium meliloti SM11
2510301390	-	FALSE	-	-	-	-	N/A	N/A	N/A	TRUE	2510301391	0.000000002	0.3333	0.98	-	Same	-1	TRUE	2510301389	2e-20	0.226	0.64	-	Same	1	TRUE	2510301392	3e-135	0.9945	1	-	Same	-2	Sinorhizobium meliloti CIAM1775
2510308878	+	FALSE	-	-	-	-	N/A	N/A	N/A	TRUE	2510308877	0.000000002	0.3333	0.98	+	Same	1	TRUE	2510308879	1e-20	0.226	0.64	+	Same	-1	TRUE	2510308876	3e-135	0.9945	1	+	Same	2	Sinorhizobium meliloti WSM1022
2511499557	+	FALSE	-	-	-	-	N/A	N/A	N/A	TRUE	2511499556	0.000000002	0.3333	0.98	+	Same	1	TRUE	2511499558	2e-20	0.226	0.64	+	Same	-1	TRUE	2511499555	3e-135	0.9945	1	+	Same	2	Sinorhizobium meliloti AK58
2513588322	+	FALSE	-	-	-	-	N/A	N/A	N/A	TRUE	2513588321	0.000000002	0.3333	0.98	+	Same	1	TRUE	2513588323	2e-20	0.226	0.64	+	Same	-1	TRUE	2513588320	3e-135	0.9945	1	+	Same	2	Sinorhizobium meliloti MVII-I
2513619470	+	FALSE	-	-	-	-	N/A	N/A	N/A	TRUE	2513619469	0.000000002	0.3333	0.98	+	Same	1	TRUE	2513619471	3e-20	0.2199	0.64	+	Same	-1	TRUE	2513619468	3e-135	0.9945	1	+	Same	2	Sinorhizobium meliloti RRI128
2516897124	+	FALSE	-	-	-	-	N/A	N/A	N/A	TRUE	2516897123	0.000000002	0.3333	0.98	+	Same	1	TRUE	2516897125	3e-20	0.2225	0.64	+	Same	-1	TRUE	2516897122	3e-135	0.9945	1	+	Same	2	Sinorhizobium meliloti BO21CC
2524015999	-	FALSE	-	-	-	-	N/A	N/A	N/A	TRUE	2524016000	0.000000002	0.3333	0.98	-	Same	-1	TRUE	2524015998	3e-20	0.2199	0.64	-	Same	1	TRUE	2524016001	3e-135	0.9945	1	-	Same	-2	Sinorhizobium meliloti GR4
2551674301	-	FALSE	-	-	-	-	N/A	N/A	N/A	TRUE	2551674302	0.000000002	0.3333	0.98	-	Same	-1	TRUE	2551674300	2e-20	0.226	0.64	-	Same	1	TRUE	2551674303	3e-135	0.9945	1	-	Same	-2	Sinorhizobium meliloti 5A14
2551686454	-	FALSE	-	-	-	-	N/A	N/A	N/A	TRUE	2551686455	0.000000002	0.3333	0.98	-	Same	-1	TRUE	2551686453	2e-20	0.226	0.64	-	Same	1	TRUE	2551686456	3e-135	0.9945	1	-	Same	-2	Sinorhizobium meliloti AE608H
2551691027	-	FALSE	-	-	-	-	N/A	N/A	N/A	TRUE	2551691028	0.000000002	0.3333	0.98	-	Same	-1	TRUE	2551691026	2e-20	0.226	0.64	-	Same	1	TRUE	2551691029	3e-135	0.9945	1	-	Same	-2	Sinorhizobium meliloti AK11
2551699688	-	FALSE	-	-	-	-	N/A	N/A	N/A	TRUE	2551699689	0.000000002	0.3333	0.98	-	Same	-1	TRUE	2551699687	2e-20	0.226	0.64	-	Same	1	TRUE	2551699690	3e-135	0.9945	1	-	Same	-2	Sinorhizobium meliloti A0643DD
2551724170	+	FALSE	-	-	-	-	N/A	N/A	N/A	TRUE	2551724169	0.000000002	0.3333	0.98	+	Same	1	TRUE	2551724171	2e-20	0.226	0.64	+	Same	-1	TRUE	2551724168	3e-135	0.9945	1	+	Same	2	Sinorhizobium meliloti A0641M
2551738044	+	FALSE	-	-	-	-	N/A	N/A	N/A	TRUE	2551738043	0.000000002	0.3333	0.98	+	Same	1	TRUE	2551738045	2e-20	0.226	0.64	+	Same	-1	TRUE	2551738042	3e-135	0.9945	1	+	Same	2	Sinorhizobium meliloti AK75
2551743763	-	FALSE	-	-	-	-	N/A	N/A	N/A	TRUE	2551743764	0.000000002	0.3333	0.98	-	Same	-1	TRUE	2551743762	2e-20	0.226	0.64	-	Same	1	TRUE	2551743765	3e-135	0.9945	1	-	Same	-2	Sinorhizobium meliloti C0438LL
2551998423	+	FALSE	-	-	-	-	N/A	N/A	N/A	TRUE	2551998422	0.000000002	0.3333	0.98	+	Same	1	TRUE	2551998424	3e-20	0.2199	0.64	+	Same	-1	TRUE	2551998421	3e-135	0.9945	1	+	Same	2	Sinorhizobium meliloti H1
2651345843	+	FALSE	-	-	-	-	N/A	N/A	N/A	TRUE	2651345842	0.000000002	0.3333	0.98	+	Same	1	TRUE	2651345844	2e-20	0.226	0.64	+	Same	-1	TRUE	2651345841	3e-135	0.9945	1	+	Same	2	Sinorhizobium meliloti RU11/001

## Sheet: description Lcin_0519
Gene_ID of the Lcin_0519	Gene ID in IMG of the Lcin_0519 homologue (one of 493 sequences)
Strand of the Lcin_0519 homologue	On which side of DNA lies the gene encoding the Lcin_0519 homologue (+/-)
Is there a homologue of the Lcin_0518 in the neighborhood?	The presence of the Lcin_0518 homologue (TRUE/FALSE)
Gene ID of the Lcin_0518 homologue	Gene ID in IMG of the Lcin_0518 homologue
Evalue of the Lcin_0518 homologue hit	E-value of the Lcin_0518 homologue hit
Identity of the Lcin_0518 homologue	Identity of the Lcin_0518 homologue hit (%)
Cover of the Lcin_0518 homologue	Query cover of the Lcin_0518 homologue hit (%)
Strand of the Lcin_0518 homologue	On which side of DNA lies the gene encoding the Lcin_0518 homologue (+/-)
Strand in comparison to the Lcin_0518 homologue	Does the gene encoding the Lcin_0518 homologue lie on the same side of the DNA strand as the Lcin_0519 (Same/Opposite)
Position of the Lcin_0518 homologue - homologue of the Lcin_0519	Position in DNA strand of Lcin_0518 homologue relative to Lcin_0519 homologue
Is there a homologue of Lcin_0520 in the neighborhood?	The presence of the Lcin_0520 homologue (TRUE/FALSE)
Gene ID of the Lcin_0520 homologue	Gene ID in IMG of the Lcin_0520 homologue
Evalue of the Lcin_0520 homologue hit	E-value of the Lcin_0520 homologue hit
Identity of the Lcin_0520 homologue	Identity of the Lcin_0520 homologue hit (%)
Cover of the Lcin_0520 homologue	Query cover of the Lcin_0520 homologue hit (%)
Strand of the Lcin_0520 homologue	On which side of DNA lies the gene encoding the Lcin_0520 homologue (+/-)
Strand in comparison to the Lcin_0520 homologue	Does the gene encoding the Lcin_0520 homologue lie on the same side of the DNA strand as the Lcin_0519 (Same/Opposite)
Position of the Lcin_0520 homologue - homologue of the Lcin_0519	Position in DNA strand of Lcin_0517 homologue relative to Lcin_0519 homologue
Is there a homologue of Lcin_0517 in the neighborhood?	The presence of the Lcin_0517 homologue (TRUE/FALSE)
Gene ID of the Lcin_0517 homologue	Gene ID in IMG of the Lcin_0517 homologue
Evalue of the Lcin_0517 homologue hit	E-value of Lcin_0517 homologue hit
Identity of the Lcin_0517 homologue	Identity of Lcin_0517 homologue hit (%)
Cover of the Lcin_0517 homologue	Query cover of the Lcin_0517 homologue hit (%)
Strand of the Lcin_0517 homologue	On which side of DNA lies the gene encoding the Lcin_0517 homologue (+/-)
Strand in comparison to the Lcin_0517 homologue	Does the gene encoding the Lcin_0517 homologue lie on the same side of the DNA strand as the Lcin_0519 (Same/Opposite)
Position of the Lcin_0517 homologue - homologue of the Lcin_0519	Position in DNA strand of the Lcin_0517 homologue relative to Lcin_0519
Genome name	Subject genome

## Sheet: Lcin_0519 conservation
Gene_ID of the Lcin_0519	Strand of the Lcin_0519 homologue	Is there a homologue of the Lcin_0518 in the neighborhood?	Gene ID of the Lcin_0518 homologue	Evalue of the Lcin_0518 homologue hit	Identity of the Lcin_0518 homologue	Cover of the Lcin_0518 homologue	Strand of the Lcin_0518 homologue	Strand in comparison to the Lcin_0518 homologue	Position of the Lcin_0518 homologue - homologue of the Lcin_0519	Is there a homologue of Lcin_0520 in the neighborhood?	Gene ID of the Lcin_0520 homologue	Evalue of the Lcin_0520 homologue hit	Identity of the Lcin_0520 homologue	Cover of the Lcin_0520 homologue	Strand of the Lcin_0520 homologue	Strand in comparison to the Lcin_0520 homologue	Position of the Lcin_0520 homologue - homologue of the Lcin_0519	Is there a homologue of Lcin_0517 in the neighborhood?	Gene ID of the Lcin_0517 homologue	Evalue of the Lcin_0517 homologue hit	Identity of the Lcin_0517 homologue	Cover of the Lcin_0517 homologue	Strand of the Lcin_0517 homologue	Strand in comparison to the Lcin_0517 homologue	Position of the Lcin_0517 homologue - homologue of the Lcin_0519	Genome name
2694524719	+	TRUE	2694524718	0	100	1	+	Same	1	TRUE	2694524720	0	100	1	+	Same	-1	TRUE	2694524717	0	100	1	+	Same	2	Legionella cincinnatiensis ATCC43753
2664887475	-	TRUE	2664887476	0	94	1	-	Same	-1	TRUE	2664887474	0	91	0.9940564636	-	Same	1	TRUE	2664887477	0	96	1	-	Same	-2	Legionella sainthelensi Mt.St.Helens-4
2814693090	-	TRUE	2814693091	0	94	1	-	Same	-1	TRUE	2814693089	0	81	0.9881129272	-	Same	1	TRUE	2814693092	2e-166	88	1	-	Same	-2	Legionella sainthelensi LA01-117
2665949125	+	TRUE	2665949124	0	93	1	+	Same	1	TRUE	2665949126	0	80	0.9940564636	+	Same	-1	TRUE	2665949123	9e-164	87	1	+	Same	2	Legionella santicrucis SC-63-C7
2848182983	-	TRUE	2848182984	0	94	1	-	Same	-1	TRUE	2848182981	0	91	0.9940564636	-	Same	2	TRUE	2848182985	0	96	1	-	Same	-2	Legionella sainthelensi NCTC11988
2558316288	+	TRUE	2558316287	0	94	1	+	Same	1	TRUE	2558316290	0	91	0.9940564636	+	Same	-2	TRUE	2558316286	0	96	1	+	Same	2	Legionella sainthelensi ATCC 35248
2663829186	+	TRUE	2663829185	0	90	1	+	Same	1	FALSE	-	-	-	-	N/A	N/A	N/A	TRUE	2663829184	5e-169	90	1	+	Same	2	Legionella gratiana Lyon 8420412
2671448486	-	FALSE	-	-	-	-	N/A	N/A	N/A	FALSE	-	-	-	-	N/A	N/A	N/A	FALSE	-	-	-	-	N/A	N/A	NA	Nitrosospira sp. Nsp13
2597409519	-	TRUE	2597409520	0	64	0.995412844	-	Same	-1	FALSE	-	-	-	-	N/A	N/A	N/A	FALSE	-	-	-	-	N/A	N/A	NA	Nitrospira marina Nb-295
2671676462	-	TRUE	2671676463	0	66	0.9862385321	-	Same	-1	FALSE	-	-	-	-	N/A	N/A	N/A	TRUE	2671676475	6e-77	46	0.967032967	-	Same	-13	Nitrosomonas europaea Nm50
637426863	+	TRUE	637426862	0	66	0.9862385321	+	Same	1	FALSE	-	-	-	-	N/A	N/A	N/A	TRUE	637426851	6e-77	46	0.967032967	+	Same	12	Nitrosomonas europaea ATCC 19718
2671672987	-	TRUE	2671672988	0	66	0.9862385321	-	Same	-1	FALSE	-	-	-	-	N/A	N/A	N/A	TRUE	2671673000	6e-77	46	0.967032967	-	Same	-13	Nitrosomonas europaea Nm35
2585358941	-	TRUE	2585358942	0	66	0.9862385321	-	Same	-1	FALSE	-	-	-	-	N/A	N/A	N/A	TRUE	2585358954	6e-77	46	0.967032967	-	Same	-13	Nitrosomonas europaea ATCC 25978
2752385025	-	TRUE	2752385026	0	64	0.9885321101	-	Same	-1	FALSE	-	-	-	-	N/A	N/A	N/A	FALSE	-	-	-	-	N/A	N/A	NA	Collimonas fungivorans ES_Al-A1
2671442010	+	TRUE	2671442009	0	61	0.9839449541	+	Same	1	FALSE	-	-	-	-	N/A	N/A	N/A	TRUE	2671442008	2e-77	47	0.967032967	+	Same	2	Nitrosospira sp. Nsp11
2713830349	-	TRUE	2713830350	0	67	0.9908256881	-	Same	-1	FALSE	-	-	-	-	N/A	N/A	N/A	FALSE	-	-	-	-	N/A	N/A	NA	Deltaproteobacteria bacterium RIFOXYD12_FULL_55_16
2671454118	+	TRUE	2671454117	0	62	0.9862385321	+	Same	1	FALSE	-	-	-	-	N/A	N/A	N/A	TRUE	2671454114	9e-77	47	0.967032967	+	Same	4	Nitrosospira sp. 1 Nsp1
2690312898	+	TRUE	2690312897	0	64	0.995412844	+	Same	1	FALSE	-	-	-	-	N/A	N/A	N/A	FALSE	-	-	-	-	N/A	N/A	NA	Duganella sp. CF458
2737530715	-	TRUE	2737530716	0	64	0.9885321101	-	Same	-1	FALSE	-	-	-	-	N/A	N/A	N/A	TRUE	2737530724	3e-77	44	0.967032967	-	Same	-9	Nitrosomonas eutropha Nm19
2547754290	+	FALSE	-	-	-	-	N/A	N/A	N/A	FALSE	-	-	-	-	N/A	N/A	N/A	FALSE	-	-	-	-	N/A	N/A	NA	Acidovorax sp. MR-S7
2595214526	+	TRUE	2595214525	0	60	0.995412844	+	Same	1	FALSE	-	-	-	-	N/A	N/A	N/A	FALSE	-	-	-	-	N/A	N/A	NA	Caballeronia megalochromosomata JC2949
2747891486	-	TRUE	2747891487	0	61	0.995412844	-	Same	-1	FALSE	-	-	-	-	N/A	N/A	N/A	FALSE	-	-	-	-	N/A	N/A	NA	Nitrosospira multiformis Nsp16 (v2)
2740184318	-	TRUE	2740184313	0	58	0.995412844	-	Same	5	FALSE	-	-	-	-	N/A	N/A	N/A	FALSE	-	-	-	-	N/A	N/A	NA	Nitrosovibrio sp. Nv12
2676834208	+	TRUE	2676834213	0	58	0.995412844	+	Same	-5	FALSE	-	-	-	-	N/A	N/A	N/A	FALSE	-	-	-	-	N/A	N/A	NA	Nitrosovibrio sp. Nv6
2726883127	-	TRUE	2726883128	0	59	0.997706422	-	Same	-1	FALSE	-	-	-	-	N/A	N/A	N/A	FALSE	-	-	-	-	N/A	N/A	NA	Caballeronia humi LMG 22934
2643791845	-	TRUE	2643791846	0	64	0.995412844	-	Same	-1	FALSE	-	-	-	-	N/A	N/A	N/A	FALSE	-	-	-	-	N/A	N/A	NA	Duganella sp. Root1480D1
2671461735	+	FALSE	-	-	-	-	N/A	N/A	N/A	FALSE	-	-	-	-	N/A	N/A	N/A	FALSE	-	-	-	-	N/A	N/A	NA	Nitrosospira multiformis Nl14
2682035220	-	FALSE	-	-	-	-	N/A	N/A	N/A	FALSE	-	-	-	-	N/A	N/A	N/A	FALSE	-	-	-	-	N/A	N/A	NA	Bacterium SAG AG-538-N16
2645478623	+	TRUE	2645478622	0	62	0.9862385321	+	Same	1	FALSE	-	-	-	-	N/A	N/A	N/A	TRUE	2645478621	5e-77	46	0.967032967	+	Same	2	Acidovorax sp. Leaf160
2671661398	-	TRUE	2671661399	0	64	0.9885321101	-	Same	-1	FALSE	-	-	-	-	N/A	N/A	N/A	TRUE	2671661407	3e-77	44	0.967032967	-	Same	-9	Nitrosomonas eutropha Nm14
645555648	+	TRUE	645555647	0	63	0.9747706422	+	Same	1	FALSE	-	-	-	-	N/A	N/A	N/A	TRUE	645555646	8e-76	45	0.967032967	+	Same	2	Acidovorax delafieldii 2AN
2737463475	+	TRUE	2737463474	0	61	0.9931192661	+	Same	1	FALSE	-	-	-	-	N/A	N/A	N/A	TRUE	2737463473	4e-78	46	0.9413919414	+	Same	2	Nitrosospira multiformis Nl12
2671657370	-	TRUE	2671657371	0	61	0.9931192661	-	Same	-1	FALSE	-	-	-	-	N/A	N/A	N/A	TRUE	2671657372	7e-78	46	0.9413919414	-	Same	-2	Nitrosospira multiformis Nl13
637812488	+	TRUE	637812487	0	61	0.9931192661	+	Same	1	FALSE	-	-	-	-	N/A	N/A	N/A	TRUE	637812486	5e-79	46	0.967032967	+	Same	2	Nitrosospira multiformis ATCC 25196
2603724949	-	TRUE	2603724950	0	64	0.9931192661	-	Same	-1	FALSE	-	-	-	-	N/A	N/A	N/A	FALSE	-	-	-	-	N/A	N/A	NA	Janthinobacterium sp. 344
2602023592	-	TRUE	2602023593	0	64	0.9931192661	-	Same	-1	FALSE	-	-	-	-	N/A	N/A	N/A	FALSE	-	-	-	-	N/A	N/A	NA	Janthinobacterium sp. 551a
2747895666	+	TRUE	2747895665	0	62	0.9931192661	+	Same	1	FALSE	-	-	-	-	N/A	N/A	N/A	TRUE	2747895664	3e-76	46	0.9413919414	+	Same	2	Nitrosospira multiformis Nl8 (v3)
2737532640	+	TRUE	2737532639	0	62	0.9862385321	+	Same	1	FALSE	-	-	-	-	N/A	N/A	N/A	TRUE	2737532638	2e-76	46	0.967032967	+	Same	2	Nitrosospira sp. Nsp22
2588206802	-	TRUE	2588206803	0	62	0.9839449541	-	Same	-1	FALSE	-	-	-	-	N/A	N/A	N/A	FALSE	-	-	-	-	N/A	N/A	NA	Nitrosospira briensis C-128
650754967	-	TRUE	650754968	0	63	0.995412844	-	Same	-1	FALSE	-	-	-	-	N/A	N/A	N/A	FALSE	-	-	-	-	N/A	N/A	NA	Nitrosomonas sp. AL212
2727952824	+	TRUE	2727952823	0	63	0.995412844	+	Same	1	FALSE	-	-	-	-	N/A	N/A	N/A	FALSE	-	-	-	-	N/A	N/A	NA	Nitrosomonas ureae Nm15
2852663204	+	TRUE	2852663203	0	65	0.9885321101	+	Same	1	TRUE	2852663204	0	49	0.8439821694	+	Same	0	FALSE	-	-	-	-	N/A	N/A	NA	Pseudomonas sp. JAI115
2772031507	+	TRUE	2772031506	0	61	0.9816513761	+	Same	1	FALSE	-	-	-	-	N/A	N/A	N/A	FALSE	-	-	-	-	N/A	N/A	NA	Pseudorhodoferax soli DSM 21634
2794975402	-	TRUE	2794975403	0	55	0.9931192661	-	Same	-1	FALSE	-	-	-	-	N/A	N/A	N/A	TRUE	2794975404	2e-79	45	0.967032967	-	Same	-2	Pseudomonas floridensis GEV388
2650643253	-	TRUE	2650643254	0	64	0.995412844	-	Same	-1	FALSE	-	-	-	-	N/A	N/A	N/A	TRUE	2650643255	6e-78	47	0.978021978	-	Same	-2	Pseudomonas syringae Riq4
2509539985	-	TRUE	2509539986	0	56	0.9931192661	-	Same	-1	FALSE	-	-	-	-	N/A	N/A	N/A	TRUE	2509539987	2e-81	46	0.967032967	-	Same	-2	Pseudomonas syringae USA011
2737589890	+	TRUE	2737589889	0	63	0.995412844	+	Same	1	FALSE	-	-	-	-	N/A	N/A	N/A	FALSE	-	-	-	-	N/A	N/A	NA	Nitrosomonas ureae Nm4
2728415691	+	TRUE	2728415690	0	56	0.9931192661	+	Same	1	FALSE	-	-	-	-	N/A	N/A	N/A	TRUE	2728415689	2e-81	46	0.967032967	+	Same	2	Pseudomonas syringae pv. syringae HRI-W 7924
2735373951	-	TRUE	2735373952	0	63	0.995412844	-	Same	-1	FALSE	-	-	-	-	N/A	N/A	N/A	FALSE	-	-	-	-	N/A	N/A	NA	Nitrosomonas ureae Nm42
2857381282	-	TRUE	2857381283	0	55	0.9931192661	-	Same	-1	FALSE	-	-	-	-	N/A	N/A	N/A	FALSE	-	-	-	-	N/A	N/A	NA	Pseudomonas sp. YL-MPn5-2015
2844762443	+	TRUE	2844762442	0	55	0.9931192661	+	Same	1	FALSE	-	-	-	-	N/A	N/A	N/A	FALSE	-	-	-	-	N/A	N/A	NA	Pseudomonas sp. YL-MPn6-2015
2631515276	-	TRUE	2631515277	0	55	0.9931192661	-	Same	-1	FALSE	-	-	-	-	N/A	N/A	N/A	TRUE	2631515278	3e-80	46	0.967032967	-	Same	-2	Pseudomonas viridiflava LMCA8
2889232207	+	TRUE	2889232206	0	55	0.9931192661	+	Same	1	FALSE	-	-	-	-	N/A	N/A	N/A	TRUE	2889232205	5e-76	46	0.9047619048	+	Same	2	Pseudomonas sp. PvP027
2886018711	+	TRUE	2886018710	0	57	0.995412844	+	Same	1	FALSE	-	-	-	-	N/A	N/A	N/A	TRUE	2886018709	4e-79	48	0.9047619048	+	Same	2	Pseudomonas sp. R9.37
2730428682	+	TRUE	2730428681	0	66	0.995412844	+	Same	1	FALSE	-	-	-	-	N/A	N/A	N/A	TRUE	2730428680	6e-81	46	0.967032967	+	Same	2	Pseudomonas sp. JdFR-93
2757797647	-	TRUE	2757797648	0	56	0.9931192661	-	Same	-1	FALSE	-	-	-	-	N/A	N/A	N/A	TRUE	2757797649	6e-81	46	0.967032967	-	Same	-2	Pseudomonas sp. NP28-5
2638533388	-	TRUE	2638533389	0	66	0.995412844	-	Same	-1	FALSE	-	-	-	-	N/A	N/A	N/A	TRUE	2638533390	5e-81	46	0.9706959707	-	Same	-2	Pseudomonas fluorescens AU5633
2506922511	-	TRUE	2506922512	0	56	0.9931192661	-	Same	-1	FALSE	-	-	-	-	N/A	N/A	N/A	TRUE	2506922513	6e-81	46	0.967032967	-	Same	-2	Pseudomonas syringae CC94
2671665062	+	TRUE	2671665061	0	63	0.995412844	+	Same	1	FALSE	-	-	-	-	N/A	N/A	N/A	FALSE	-	-	-	-	N/A	N/A	NA	Nitrosomonas ureae Nm13
2689798053	-	TRUE	2689798054	0	56	0.9931192661	-	Same	-1	FALSE	-	-	-	-	N/A	N/A	N/A	TRUE	2689798055	1e-80	46	0.967032967	-	Same	-2	Pseudomonas syringae 31R1
2508818604	+	TRUE	2508818603	0	56	0.9931192661	+	Same	1	FALSE	-	-	-	-	N/A	N/A	N/A	TRUE	2508818602	1e-80	46	0.967032967	+	Same	2	Pseudomonas syringae Cit 7
2674390342	-	TRUE	2674390343	0	56	0.9931192661	-	Same	-1	FALSE	-	-	-	-	N/A	N/A	N/A	TRUE	2674390344	1e-80	46	0.967032967	-	Same	-2	Pseudomonas syringae pv. syringae A2
2505573418	-	TRUE	2505573419	0	56	0.9931192661	-	Same	-1	FALSE	-	-	-	-	N/A	N/A	N/A	TRUE	2505573420	1e-80	46	0.967032967	-	Same	-2	Pseudomonas syringae PsyCit7
2585912295	+	FALSE	-	-	-	-	N/A	N/A	N/A	FALSE	-	-	-	-	N/A	N/A	N/A	FALSE	-	-	-	-	N/A	N/A	NA	Aureimonas altamirensis DSM 21988
2665323689	+	FALSE	-	-	-	-	N/A	N/A	N/A	FALSE	-	-	-	-	N/A	N/A	N/A	FALSE	-	-	-	-	N/A	N/A	NA	Aureimonas altamirensis DSM 21988
2631852058	-	TRUE	2631852059	0	56	0.9931192661	-	Same	-1	FALSE	-	-	-	-	N/A	N/A	N/A	TRUE	2631852060	1e-80	46	0.967032967	-	Same	-2	Pseudomonas amygdali CFBP 3205
2714567720	-	TRUE	2714567721	0	56	0.9931192661	-	Same	-1	FALSE	-	-	-	-	N/A	N/A	N/A	TRUE	2714567722	1e-80	46	0.967032967	-	Same	-2	Pseudomonas syringae pv. daphniphylli ICMP 9757
2728477159	-	TRUE	2728477160	0	56	0.9931192661	-	Same	-1	FALSE	-	-	-	-	N/A	N/A	N/A	TRUE	2728477161	1e-80	46	0.967032967	-	Same	-2	Pseudomonas syringae pv. daphniphylli CFBP 4219
2651151346	+	TRUE	2651151345	0	56	0.9931192661	+	Same	1	FALSE	-	-	-	-	N/A	N/A	N/A	TRUE	2651151344	1e-80	46	0.967032967	+	Same	2	Pseudomonas amygdali pv. dendropanacis CFBP 4219
2554354771	-	FALSE	-	-	-	-	N/A	N/A	N/A	FALSE	-	-	-	-	N/A	N/A	N/A	FALSE	-	-	-	-	N/A	N/A	NA	Pseudomonas syringae
2649789077	-	TRUE	2649789078	0	56	0.9931192661	-	Same	-1	FALSE	-	-	-	-	N/A	N/A	N/A	TRUE	2649789079	7e-78	46	0.967032967	-	Same	-2	Pseudomonas syringae pv. maculicola 90_32
2508867050	-	TRUE	2508867051	0	56	0.9931192661	-	Same	-1	FALSE	-	-	-	-	N/A	N/A	N/A	TRUE	2508867052	7e-78	46	0.967032967	-	Same	-2	Pseudomonas syringae pv. tomato DC3000
2506915732	+	TRUE	2506915731	0	55	0.9931192661	+	Same	1	FALSE	-	-	-	-	N/A	N/A	N/A	TRUE	2506915730	3e-77	46	0.967032967	+	Same	2	Pseudomonas syringae CC1544
2648926991	-	TRUE	2648926992	0	56	0.9931192661	-	Same	-1	FALSE	-	-	-	-	N/A	N/A	N/A	TRUE	2648926993	1e-80	46	0.967032967	-	Same	-2	Pseudomonas amygdali pv. sesami HC_1
2505559664	-	TRUE	2505559665	0	56	0.9931192661	-	Same	-1	FALSE	-	-	-	-	N/A	N/A	N/A	TRUE	2505559666	1e-80	46	0.967032967	-	Same	-2	Pseudomonas syringae PseHC_1
2716262582	-	TRUE	2716262583	0	56	0.9931192661	-	Same	-1	FALSE	-	-	-	-	N/A	N/A	N/A	TRUE	2716262584	7e-78	46	0.967032967	-	Same	-2	Pseudomonas syringae pv. tomato ICMP 2844
2892993386	+	TRUE	2892993385	0	59	0.9862385321	+	Same	1	FALSE	-	-	-	-	N/A	N/A	N/A	FALSE	-	-	-	-	N/A	N/A	NA	Ramlibacter henchirensis DSM 14656
2505621055	-	TRUE	2505621056	0	56	0.9931192661	-	Same	-1	FALSE	-	-	-	-	N/A	N/A	N/A	TRUE	2505621057	7e-78	46	0.967032967	-	Same	-2	Pseudomonas syringae PmaM6
2673667507	-	TRUE	2673667508	0	56	0.9931192661	-	Same	-1	FALSE	-	-	-	-	N/A	N/A	N/A	TRUE	2673667509	7e-78	46	0.967032967	-	Same	-2	Pseudomonas syringae pv. maculicola M6
2638310144	+	TRUE	2638310143	0	56	0.9931192661	+	Same	1	FALSE	-	-	-	-	N/A	N/A	N/A	TRUE	2638310142	7e-78	46	0.967032967	+	Same	2	Pseudomonas syringae pv. maculicola CFBP 1657
2714585051	+	TRUE	2714585050	0	56	0.9931192661	+	Same	1	FALSE	-	-	-	-	N/A	N/A	N/A	TRUE	2714585049	7e-78	46	0.967032967	+	Same	2	Pseudomonas syringae pv. maculicola ICMP 3935
2648015494	-	TRUE	2648015495	0	56	0.9931192661	-	Same	-1	FALSE	-	-	-	-	N/A	N/A	N/A	TRUE	2648015496	7e-78	46	0.967032967	-	Same	-2	Pseudomonas syringae pv. maculicola M4a
2714523515	-	TRUE	2714523516	0	56	0.9931192661	-	Same	-1	FALSE	-	-	-	-	N/A	N/A	N/A	TRUE	2714523517	7e-78	46	0.967032967	-	Same	-2	Pseudomonas syringae pv. antirrhini ICMP 4303
2714601100	+	TRUE	2714601099	0	56	0.9931192661	+	Same	1	FALSE	-	-	-	-	N/A	N/A	N/A	TRUE	2714601098	6e-81	46	0.967032967	+	Same	2	Pseudomonas syringae pv. philadelphi ICMP 8903
2670803180	+	TRUE	2670803179	0	56	0.9931192661	+	Same	1	FALSE	-	-	-	-	N/A	N/A	N/A	TRUE	2670803178	7e-78	46	0.967032967	+	Same	2	Pseudomonas syringae ICMP 11292
2525085248	-	TRUE	2525085249	0	56	0.9931192661	-	Same	-1	FALSE	-	-	-	-	N/A	N/A	N/A	TRUE	2525085250	7e-78	46	0.967032967	-	Same	-2	Pseudomonas syringae CC1416
2633067222	+	TRUE	2633067221	0	56	0.9931192661	+	Same	1	FALSE	-	-	-	-	N/A	N/A	N/A	TRUE	2633067220	1e-80	46	0.967032967	+	Same	2	Pseudomonas amygdali pv. tabaci yuexi-1
2652486441	-	TRUE	2652486442	0	56	0.9931192661	-	Same	-1	FALSE	-	-	-	-	N/A	N/A	N/A	TRUE	2652486443	1e-80	46	0.967032967	-	Same	-2	Pseudomonas savastanoi pv. savastanoi PseNe107
2505578742	-	TRUE	2505578743	0	56	0.9931192661	-	Same	-1	FALSE	-	-	-	-	N/A	N/A	N/A	TRUE	2505578744	7e-78	46	0.967032967	-	Same	-2	Pseudomonas syringae Pla3988
648877310	-	TRUE	648877311	0	56	0.9931192661	-	Same	-1	FALSE	-	-	-	-	N/A	N/A	N/A	TRUE	648877312	1e-80	46	0.967032967	-	Same	-2	Pseudomonas savastanoi pv. savastanoi NCPPB 3335
2682149278	-	TRUE	2682149279	0	56	0.9931192661	-	Same	-1	FALSE	-	-	-	-	N/A	N/A	N/A	TRUE	2682149280	7e-78	46	0.967032967	-	Same	-2	Pseudomonas syringae pv. apii BS0426
2724823259	+	TRUE	2724823258	0	56	0.9931192661	+	Same	1	FALSE	-	-	-	-	N/A	N/A	N/A	TRUE	2724823257	1e-80	46	0.967032967	+	Same	2	Pseudomonas savastanoi pv. fraxini ICMP 7711
2677482206	-	TRUE	2677482207	0	56	0.9931192661	-	Same	-1	FALSE	-	-	-	-	N/A	N/A	N/A	TRUE	2677482208	1e-80	46	0.967032967	-	Same	-2	Pseudomonas savastanoi pv. nerii CFBP 5067
2714596033	+	TRUE	2714596032	0	56	0.9931192661	+	Same	1	FALSE	-	-	-	-	N/A	N/A	N/A	TRUE	2714596031	1e-80	46	0.967032967	+	Same	2	Pseudomonas savastanoi pv. nerii ICMP 16943
2654937735	-	TRUE	2654937736	0	56	0.9931192661	-	Same	-1	FALSE	-	-	-	-	N/A	N/A	N/A	TRUE	2654937737	1e-80	46	0.967032967	-	Same	-2	Pseudomonas savastanoi 4352
2675823822	-	TRUE	2675823823	0	56	0.9931192661	-	Same	-1	FALSE	-	-	-	-	N/A	N/A	N/A	TRUE	2675823824	1e-80	46	0.967032967	-	Same	-2	Pseudomonas savastanoi pv. retacarpa ICMP 16945
2728465532	+	TRUE	2728465531	0	56	0.9931192661	+	Same	1	FALSE	-	-	-	-	N/A	N/A	N/A	TRUE	2728465530	1e-80	46	0.967032967	+	Same	2	Pseudomonas savastanoi pv. fraxini CFBP 5062
2507105529	+	TRUE	2507105528	0	56	0.9931192661	+	Same	1	FALSE	-	-	-	-	N/A	N/A	N/A	TRUE	2507105527	1e-80	46	0.967032967	+	Same	2	Pseudomonas syringae Psv4352
2508810790	-	TRUE	2508810791	0	56	0.9931192661	-	Same	-1	FALSE	-	-	-	-	N/A	N/A	N/A	TRUE	2508810792	7e-78	46	0.967032967	-	Same	-2	Pseudomonas syringae pv. lachrymans M302278PT
2587552612	+	TRUE	2587552611	0	56	0.9931192661	+	Same	1	FALSE	-	-	-	-	N/A	N/A	N/A	TRUE	2587552610	1e-80	46	0.967032967	+	Same	2	Pseudomonas savastanoi pv. savastanoi DAPP-PG722
2714916480	+	TRUE	2714916479	0	56	0.9931192661	+	Same	1	FALSE	-	-	-	-	N/A	N/A	N/A	TRUE	2714916478	1e-80	46	0.967032967	+	Same	2	Pseudomonas savastanoi pv. savastanoi PSV
2647020079	-	TRUE	2647020080	0	56	0.9931192661	-	Same	-1	FALSE	-	-	-	-	N/A	N/A	N/A	TRUE	2647020081	7e-78	46	0.967032967	-	Same	-2	Pseudomonas amygdali pv. lachrymans 3988
2714530773	-	TRUE	2714530774	0	56	0.9931192661	-	Same	-1	FALSE	-	-	-	-	N/A	N/A	N/A	TRUE	2714530775	6e-81	46	0.967032967	-	Same	-2	Pseudomonas syringae pv. berberidis ICMP 4116
2646556408	+	TRUE	2646556407	0	56	0.9931192661	+	Same	1	FALSE	-	-	-	-	N/A	N/A	N/A	TRUE	2646556406	7e-78	46	0.967032967	+	Same	2	Pseudomonas syringae pv. persicae NCPPB 2254
2714636146	-	TRUE	2714636147	0	56	0.9931192661	-	Same	-1	FALSE	-	-	-	-	N/A	N/A	N/A	FALSE	-	-	-	-	N/A	N/A	NA	Pseudomonas savastanoi pv. savastanoi ICMP 4352
2728495437	-	TRUE	2728495438	0	56	0.9931192661	-	Same	-1	FALSE	-	-	-	-	N/A	N/A	N/A	TRUE	2728495439	1e-80	46	0.967032967	-	Same	-2	Pseudomonas syringae pv. broussonetiae CFBP 5140
2506904266	-	TRUE	2506904267	0	56	0.9931192661	-	Same	-1	FALSE	-	-	-	-	N/A	N/A	N/A	TRUE	2506904268	1e-77	46	0.967032967	-	Same	-2	Pseudomonas syringae CC1466
2506932619	+	TRUE	2506932618	0	55	0.9931192661	+	Same	1	FALSE	-	-	-	-	N/A	N/A	N/A	TRUE	2506932617	4e-77	46	0.967032967	+	Same	2	Pseudomonas syringae CC1557
2714563111	+	TRUE	2714563110	0	56	0.9931192661	+	Same	1	FALSE	-	-	-	-	N/A	N/A	N/A	TRUE	2714563109	1e-80	46	0.967032967	+	Same	2	Pseudomonas syringae pv. cunninghamiae ICMP 11894
2632686210	+	TRUE	2632686209	0	64	0.997706422	+	Same	1	FALSE	-	-	-	-	N/A	N/A	N/A	TRUE	2632686208	5e-76	47	0.967032967	+	Same	2	Pseudomonas frederiksbergensis SI8
2714534231	-	TRUE	2714534232	0	55	0.995412844	-	Same	-1	FALSE	-	-	-	-	N/A	N/A	N/A	TRUE	2714534233	2e-79	46	0.967032967	-	Same	-2	Pseudomonas caricapapayae ICMP 2855
2788672542	-	TRUE	2788672543	0	58	0.9816513761	-	Same	-1	FALSE	-	-	-	-	N/A	N/A	N/A	TRUE	2788672544	1e-80	46	0.967032967	-	Same	-2	Pseudomonas sp. LP_7_YM
2506972041	+	TRUE	2506972040	0	55	0.9931192661	+	Same	1	FALSE	-	-	-	-	N/A	N/A	N/A	TRUE	2506972039	3e-80	46	0.967032967	+	Same	2	Pseudomonas viridiflava TA043
2673408780	+	TRUE	2673408779	0	56	0.9931192661	+	Same	1	FALSE	-	-	-	-	N/A	N/A	N/A	TRUE	2673408778	1e-80	46	0.967032967	+	Same	2	Pseudomonas ficuserectae ICMP 7848
2507267702	+	TRUE	2507267701	0	61	0.995412844	+	Same	1	FALSE	-	-	-	-	N/A	N/A	N/A	TRUE	2507267700	4e-75	47	0.9706959707	+	Same	2	Pseudomonas syringae UB246
2826364284	+	TRUE	2826364283	0	55	0.9931192661	+	Same	1	FALSE	-	-	-	-	N/A	N/A	N/A	TRUE	2826364282	3e-76	46	0.9047619048	+	Same	2	Pseudomonas viridiflava CFBP 1590 E12-5
2506937437	+	TRUE	2506937436	0	55	0.9931192661	+	Same	1	TRUE	2506937443	0	50	0.8410104012	-	Oposite	-6	TRUE	2506937435	3e-80	46	0.967032967	+	Same	2	Pseudomonas viridiflava CC1582
2826586678	-	TRUE	2826586679	0	55	0.9931192661	-	Same	-1	TRUE	2826586672	0	49	0.8410104012	+	Oposite	6	TRUE	2826586680	7e-80	46	0.967032967	-	Same	-2	Pseudomonas viridiflava CDRTc14
2661811963	-	TRUE	2661811964	0	55	0.9931192661	-	Same	-1	TRUE	2661811957	0	49	0.8410104012	+	Oposite	6	TRUE	2661811965	3e-80	46	0.967032967	-	Same	-2	Pseudomonas marginalis ICMP 11289
2808404560	+	TRUE	2808404559	0	55	0.9931192661	+	Same	1	TRUE	2808404566	0	48	0.8410104012	-	Oposite	-6	TRUE	2808404558	8e-80	46	0.967032967	+	Same	2	Pseudomonas congelans NL.P123
2886023666	-	TRUE	2886023667	2e-178	57	0.9816513761	-	Same	-1	FALSE	-	-	-	-	N/A	N/A	N/A	FALSE	-	-	-	-	N/A	N/A	NA	Pseudomonas sp. RIT 412
2757790731	-	TRUE	2757790732	0	56	0.9931192661	-	Same	-1	FALSE	-	-	-	-	N/A	N/A	N/A	TRUE	2757790733	1e-81	48	0.967032967	-	Same	-2	Pseudomonas sp. OV286
2882923553	-	TRUE	2882923554	2e-178	57	0.9816513761	-	Same	-1	FALSE	-	-	-	-	N/A	N/A	N/A	FALSE	-	-	-	-	N/A	N/A	NA	Pseudomonas sp. RIT 409
2714570018	-	TRUE	2714570019	0	55	0.9931192661	-	Same	-1	TRUE	2714570012	0	47	0.9004457652	+	Oposite	6	TRUE	2714570020	7e-78	46	0.967032967	-	Same	-2	Pseudomonas syringae pv. delphinii PdpICMP529
2617435485	-	TRUE	2617435486	0	65	0.995412844	-	Same	-1	FALSE	-	-	-	-	N/A	N/A	N/A	TRUE	2617435487	2e-83	47	0.9706959707	-	Same	-2	Pseudomonas helmanticensis LMG 28168
2612025168	-	TRUE	2612025171	0	57	0.9885321101	-	Same	-3	FALSE	-	-	-	-	N/A	N/A	N/A	FALSE	-	-	-	-	N/A	N/A	NA	Caballeronia grimmiae R27
2682164576	-	TRUE	2682164577	0	56	0.9931192661	-	Same	-1	FALSE	-	-	-	-	N/A	N/A	N/A	TRUE	2682164578	4e-81	46	0.967032967	-	Same	-2	Pseudomonas syringae pv. cannabina BS0967
2649479392	-	TRUE	2649479393	0	56	0.9931192661	-	Same	-1	TRUE	2649479386	0	50	0.8395245171	+	Oposite	6	TRUE	2649479394	7e-78	46	0.967032967	-	Same	-2	Pseudomonas syringae pv. maculicola H7608
2714537535	+	TRUE	2714537534	0	56	0.9931192661	+	Same	1	FALSE	-	-	-	-	N/A	N/A	N/A	TRUE	2714537533	4e-81	46	0.967032967	+	Same	2	Pseudomonas cannabina ICMP 2823
2668134197	-	TRUE	2668134198	0	56	0.9931192661	-	Same	-1	TRUE	2668134189	0	49	0.8410104012	+	Oposite	8	TRUE	2668134199	4e-81	46	0.967032967	-	Same	-2	Pseudomonas cannabina CFBP 2341
2505523892	-	TRUE	2505523893	0	56	0.9931192661	-	Same	-1	TRUE	2505523886	0	50	0.8395245171	+	Oposite	6	TRUE	2505523894	7e-78	46	0.967032967	-	Same	-2	Pseudomonas syringae PmaH7608
2617955253	-	TRUE	2617955254	0	57	0.9931192661	-	Same	-1	FALSE	-	-	-	-	N/A	N/A	N/A	TRUE	2617955255	4e-82	46	0.967032967	-	Same	-2	Pseudomonas fluorescens ATCC 13525
2525070695	-	TRUE	2525070696	0	56	0.9931192661	-	Same	-1	TRUE	2525070689	0	50	0.8395245171	+	Oposite	6	TRUE	2525070697	7e-78	46	0.967032967	-	Same	-2	Pseudomonas syringae CC1630
2875553501	-	TRUE	2875553502	0	57	0.9931192661	-	Same	-1	FALSE	-	-	-	-	N/A	N/A	N/A	TRUE	2875553503	4e-82	46	0.967032967	-	Same	-2	Pseudomonas fluorescens NCTC 10038
2728499644	-	TRUE	2728499645	0	56	0.9931192661	-	Same	-1	FALSE	-	-	-	-	N/A	N/A	N/A	TRUE	2728499646	7e-78	46	0.967032967	-	Same	-2	Pseudomonas syringae pv. avii CFBP 3846
2716255708	+	TRUE	2716255707	0	56	0.9931192661	+	Same	1	TRUE	2716255714	0	50	0.8395245171	-	Oposite	-6	TRUE	2716255706	7e-78	46	0.967032967	+	Same	2	Pseudomonas syringae pv. apii ICMP 2814
2678762357	-	TRUE	2678762358	0	57	0.9931192661	-	Same	-1	FALSE	-	-	-	-	N/A	N/A	N/A	TRUE	2678762359	4e-82	46	0.967032967	-	Same	-2	Pseudomonas fluorescens DSM 50090
2714511811	+	TRUE	2714511810	0	56	0.9931192661	+	Same	1	TRUE	2714511817	0	49	0.8410104012	-	Oposite	-6	TRUE	2714511809	5e-80	45	0.967032967	+	Same	2	Pseudomonas syringae pv. alisalensis ICMP 15200
2690018321	+	TRUE	2690018320	0	56	0.9931192661	+	Same	1	TRUE	2690018327	0	50	0.8395245171	-	Oposite	-6	TRUE	2690018319	7e-78	46	0.967032967	+	Same	2	Pseudomonas syringae pv. apii BS2900
2516948883	+	TRUE	2516948882	0	56	0.9931192661	+	Same	1	TRUE	2516948889	0	49	0.8410104012	-	Oposite	-6	TRUE	2516948881	5e-80	45	0.967032967	+	Same	2	Pseudomonas cannabina pv. alisalensis BS91
2505530749	-	TRUE	2505530750	0	56	0.9931192661	-	Same	-1	TRUE	2505530742	0	49	0.8410104012	+	Oposite	7	TRUE	2505530751	8e-81	46	0.967032967	-	Same	-2	Pseudomonas syringae PmaYM7930
2655059532	-	TRUE	2655059533	0	56	0.9931192661	-	Same	-1	TRUE	2655059525	0	49	0.8410104012	+	Oposite	7	TRUE	2655059534	8e-81	46	0.967032967	-	Same	-2	Pseudomonas syringae pv. maculicola YM7930
2512838661	-	TRUE	2512838662	0	56	0.9931192661	-	Same	-1	TRUE	2512838653	0	49	0.8410104012	+	Oposite	8	TRUE	2512838663	5e-80	45	0.967032967	-	Same	-2	Pseudomonas cannabina pv. alisalensis PSa866
2877831641	+	TRUE	2877831640	0	56	0.9931192661	+	Same	1	TRUE	2877831647	0	50	0.8395245171	-	Oposite	-6	TRUE	2877831639	7e-78	46	0.967032967	+	Same	2	Pseudomonas syringae Ps25
2516953392	+	TRUE	2516953391	0	56	0.9931192661	+	Same	1	TRUE	2516953398	0	49	0.8410104012	-	Oposite	-6	TRUE	2516953390	5e-80	45	0.967032967	+	Same	2	Pseudomonas cannabina alisalensis T3C
2649394884	+	TRUE	2649394883	0	56	0.9931192661	+	Same	1	TRUE	2649394890	0	50	0.8395245171	-	Oposite	-6	TRUE	2649394882	7e-78	46	0.967032967	+	Same	2	Pseudomonas syringae pv. tomato NYS-T1
2728759380	-	TRUE	2728759381	0	56	0.9931192661	-	Same	-1	TRUE	2728759374	0	50	0.8395245171	+	Oposite	6	TRUE	2728759382	7e-78	46	0.967032967	-	Same	-2	Pseudomonas syringae pv. tomato 407
648408491	+	TRUE	648408490	0	56	0.9931192661	+	Same	1	TRUE	648408497	0	50	0.8395245171	-	Oposite	-6	TRUE	648408489	7e-78	46	0.967032967	+	Same	2	Pseudomonas syringae pv. tomato K40
2684174024	-	TRUE	2684174025	0	56	0.9931192661	-	Same	-1	TRUE	2684174018	0	50	0.8395245171	+	Oposite	6	TRUE	2684174026	7e-78	46	0.967032967	-	Same	-2	Pseudomonas syringae pv. tomato A9
643086824	+	TRUE	643086823	0	56	0.9931192661	+	Same	1	TRUE	643086830	0	50	0.8395245171	-	Oposite	-6	TRUE	643086822	7e-78	46	0.967032967	+	Same	2	Pseudomonas syringae pv. tomato T1
2505518265	-	TRUE	2505518266	0	56	0.9931192661	-	Same	-1	TRUE	2505518259	0	49	0.8410104012	+	Oposite	6	TRUE	2505518267	8e-81	46	0.967032967	-	Same	-2	Pseudomonas syringae PmaES4326
648424335	+	TRUE	648424334	0	56	0.9931192661	+	Same	1	TRUE	648424341	0	50	0.8395245171	-	Oposite	-6	TRUE	648424333	7e-78	46	0.967032967	+	Same	2	Pseudomonas syringae pv. tomato NCPPB 1108
2814121695	-	TRUE	2814121696	0	56	0.9931192661	-	Same	-1	FALSE	-	-	-	-	N/A	N/A	N/A	FALSE	-	-	-	-	N/A	N/A	NA	Pseudomonas fluorescens Pf3
2632380553	+	TRUE	2632380552	0	56	0.9931192661	+	Same	1	TRUE	2632380559	0	47	0.8796433878	-	Oposite	-6	TRUE	2632380551	7e-78	46	0.967032967	+	Same	2	Pseudomonas syringae pv. viburni CFBP 1702
2506977019	+	TRUE	2506977018	0	56	0.9931192661	+	Same	1	FALSE	-	-	-	-	N/A	N/A	N/A	TRUE	2506977017	7e-78	46	0.967032967	+	Same	2	Pseudomonas syringae CC1559
2714629839	+	TRUE	2714629838	0	56	0.9931192661	+	Same	1	FALSE	-	-	-	-	N/A	N/A	N/A	TRUE	2714629837	7e-78	46	0.967032967	+	Same	2	Pseudomonas syringae pv. spinaceae ICMP 16929
2508828553	-	TRUE	2508828554	0	56	0.9931192661	-	Same	-1	TRUE	2508828547	0	49	0.8410104012	+	Oposite	6	TRUE	2508828555	8e-81	46	0.967032967	-	Same	-2	Pseudomonas syringae pv. maculicola ES4326
2714657289	-	TRUE	2714657290	0	56	0.9931192661	-	Same	-1	TRUE	2714657283	0	47	0.8796433878	+	Oposite	6	TRUE	2714657291	7e-78	46	0.967032967	-	Same	-2	Pseudomonas syringae pv. viburni ICMP 3963
2881889991	+	TRUE	2881889990	0	57	0.995412844	+	Same	1	FALSE	-	-	-	-	N/A	N/A	N/A	FALSE	-	-	-	-	N/A	N/A	NA	Pseudomonas sp. v388
2543185826	+	TRUE	2543185825	0	56	0.9931192661	+	Same	1	TRUE	2543185832	0	48	0.8647845468	-	Oposite	-6	TRUE	2543185824	2e-81	46	0.967032967	+	Same	2	Pseudomonas syringae BRIP39023
2864742023	-	TRUE	2864742024	1e-180	57	0.9770642202	-	Same	-1	FALSE	-	-	-	-	N/A	N/A	N/A	FALSE	-	-	-	-	N/A	N/A	NA	Pseudomonas viridiflavia S00001
2665670515	+	TRUE	2665670514	0	56	0.9931192661	+	Same	1	TRUE	2665670521	0	48	0.8647845468	-	Oposite	-6	TRUE	2665670513	1e-80	46	0.967032967	+	Same	2	Pseudomonas syringae ICMP 11293
2716469726	+	TRUE	2716469725	0	56	0.9931192661	+	Same	1	TRUE	2716469732	0	48	0.8647845468	-	Oposite	-6	TRUE	2716469724	1e-80	46	0.967032967	+	Same	2	Pseudomonas syringae 13-139B reassembled
2740974327	+	TRUE	2740974326	0	57	0.9931192661	+	Same	1	FALSE	-	-	-	-	N/A	N/A	N/A	TRUE	2740974325	2e-83	46	0.967032967	+	Same	2	Pseudomonas sp. LH1G9
2794971820	+	TRUE	2794971819	3e-176	55	0.9931192661	+	Same	1	FALSE	-	-	-	-	N/A	N/A	N/A	FALSE	-	-	-	-	N/A	N/A	NA	Pseudomonas floridensis GEV388
2716476779	-	TRUE	2716476780	0	56	0.9931192661	-	Same	-1	TRUE	2716476773	0	48	0.8647845468	+	Oposite	6	TRUE	2716476781	1e-80	46	0.967032967	-	Same	-2	Pseudomonas syringae 13-429 reassembled
2650985766	-	TRUE	2650985767	4e-179	57	0.9816513761	-	Same	-1	TRUE	2650985766	0	51	0.8410104012	-	Same	0	TRUE	2650985768	3e-79	48	0.967032967	-	Same	-2	Pseudomonas putida YKD221
2860896400	+	TRUE	2860896399	0	56	0.9931192661	+	Same	1	TRUE	2860896406	0	48	0.8647845468	-	Oposite	-6	TRUE	2860896398	3e-77	47	0.9047619048	+	Same	2	Pseudomonas syringae pv. syringae HS191
640588399	+	TRUE	640588398	4e-179	57	0.9816513761	+	Same	1	TRUE	640588399	0	51	0.8410104012	+	Same	0	TRUE	640588397	3e-79	48	0.967032967	+	Same	2	Pseudomonas putida F1
2656741406	+	TRUE	2656741405	0	56	0.9931192661	+	Same	1	TRUE	2656741412	0	48	0.8647845468	-	Oposite	-6	TRUE	2656741404	2e-81	46	0.967032967	+	Same	2	Pseudomonas syringae pv. syringae HS191
2659670187	-	TRUE	2659670188	4e-179	57	0.9816513761	-	Same	-1	TRUE	2659670187	0	51	0.8439821694	-	Same	0	TRUE	2659670189	3e-79	48	0.967032967	-	Same	-2	Pseudomonas sp. NBRC 111118
2666131244	+	TRUE	2666131243	0	56	0.9931192661	+	Same	1	FALSE	-	-	-	-	N/A	N/A	N/A	TRUE	2666131242	7e-81	46	0.967032967	+	Same	2	Pseudomonas coronafaciens LMG 5060
2714553413	+	TRUE	2714553412	0	55	0.9931192661	+	Same	1	FALSE	-	-	-	-	N/A	N/A	N/A	TRUE	2714553411	4e-80	46	0.967032967	+	Same	2	Pseudomonas congelans ICMP 19117
2716533291	-	TRUE	2716533292	0	56	0.9931192661	-	Same	-1	FALSE	-	-	-	-	N/A	N/A	N/A	TRUE	2716533293	2e-81	46	0.967032967	-	Same	-2	Pseudomonas syringae ZUM3584 reassembled
2646343992	-	TRUE	2646343993	0	56	0.9931192661	-	Same	-1	TRUE	2646343987	0	48	0.8499257058	+	Oposite	5	TRUE	2646343994	7e-81	46	0.967032967	-	Same	-2	Pseudomonas coronafaciens pv. porri LMG 28496
2648619416	-	TRUE	2648619417	0	56	0.9931192661	-	Same	-1	TRUE	2648619411	0	48	0.8499257058	+	Oposite	5	TRUE	2648619418	7e-81	46	0.967032967	-	Same	-2	Pseudomonas coronafaciens pv. porri LMG 28495
2581919966	-	TRUE	2581919967	0	59	0.9816513761	-	Same	-1	FALSE	-	-	-	-	N/A	N/A	N/A	FALSE	-	-	-	-	N/A	N/A	NA	Pseudomonas nitroreducens HBP1
2671796266	-	TRUE	2671796267	0	59	0.9816513761	-	Same	-1	FALSE	-	-	-	-	N/A	N/A	N/A	FALSE	-	-	-	-	N/A	N/A	NA	Pseudomonas nitroreducens LMG 21614
2664337454	+	TRUE	2664337453	0	55	0.9931192661	+	Same	1	FALSE	-	-	-	-	N/A	N/A	N/A	TRUE	2664337452	4e-80	46	0.967032967	+	Same	2	Pseudomonas congelans LMG 21466
2633510721	+	TRUE	2633510720	0	59	0.9816513761	+	Same	1	FALSE	-	-	-	-	N/A	N/A	N/A	FALSE	-	-	-	-	N/A	N/A	NA	Pseudomonas nitroreducens Aramco J
2716509951	-	TRUE	2716509952	0	56	0.9931192661	-	Same	-1	TRUE	2716509945	0	48	0.8647845468	+	Oposite	6	TRUE	2716509953	2e-81	46	0.967032967	-	Same	-2	Pseudomonas syringae 14-Gil reassembled
2716495394	-	TRUE	2716495395	0	56	0.9931192661	-	Same	-1	TRUE	2716495388	0	48	0.8647845468	+	Oposite	6	TRUE	2716495396	2e-81	46	0.967032967	-	Same	-2	Pseudomonas syringae 13-C2 reasembled
2728437739	-	TRUE	2728437740	0	56	0.9931192661	-	Same	-1	TRUE	2728437733	0	48	0.8410104012	+	Oposite	6	TRUE	2728437741	7e-82	47	0.967032967	-	Same	-2	Pseudomonas syringae pv. papulans CFBP 1754
2563181072	-	TRUE	2563181073	0	56	0.9931192661	-	Same	-1	TRUE	2563181066	0	46	0.9108469539	+	Oposite	6	TRUE	2563181074	2e-81	46	0.967032967	-	Same	-2	Pseudomonas syringae pv. syringae 1212
2543179525	-	TRUE	2543179526	0	55	0.9931192661	-	Same	-1	TRUE	2543179520	0	48	0.852897474	+	Oposite	5	TRUE	2543179527	2e-81	46	0.967032967	-	Same	-2	Pseudomonas syringae BRIP34881
2506890041	+	TRUE	2506890040	0	56	0.9931192661	+	Same	1	TRUE	2506890047	0	48	0.8647845468	-	Oposite	-6	TRUE	2506890039	2e-81	46	0.967032967	+	Same	2	Pseudomonas syringae CC457
2716501153	-	TRUE	2716501154	0	56	0.9931192661	-	Same	-1	TRUE	2716501147	0	48	0.8647845468	+	Oposite	6	TRUE	2716501155	2e-81	46	0.967032967	-	Same	-2	Pseudomonas syringae 14-32 reassembled
2646861671	-	TRUE	2646861672	0	56	0.9931192661	-	Same	-1	TRUE	2646861667	0	48	0.8499257058	+	Oposite	4	TRUE	2646861673	7e-81	46	0.967032967	-	Same	-2	Pseudomonas coronafaciens pv. oryzae 36_1
2716475542	-	TRUE	2716475543	0	56	0.9931192661	-	Same	-1	TRUE	2716475536	0	48	0.8647845468	+	Oposite	6	TRUE	2716475544	2e-81	46	0.967032967	-	Same	-2	Pseudomonas syringae 13-140A reassembled
2815025625	-	TRUE	2815025626	0	55	0.9931192661	-	Same	-1	FALSE	-	-	-	-	N/A	N/A	N/A	TRUE	2815025627	4e-80	46	0.967032967	-	Same	-2	Pseudomonas congelans DM2.1.12.02A
2667567032	-	TRUE	2667567033	2e-178	55	0.9931192661	-	Same	-1	FALSE	-	-	-	-	N/A	N/A	N/A	TRUE	2667567034	1e-75	44	0.967032967	-	Same	-2	Pseudomonas cichorii NCPPB 943
2581298100	-	TRUE	2581298101	2e-178	55	0.9931192661	-	Same	-1	FALSE	-	-	-	-	N/A	N/A	N/A	TRUE	2581298102	1e-75	44	0.967032967	-	Same	-2	Pseudomonas cichorii JBC1
2640605951	-	TRUE	2640605952	0	56	0.9931192661	-	Same	-1	FALSE	-	-	-	-	N/A	N/A	N/A	TRUE	2640605953	7e-82	47	0.967032967	-	Same	-2	Pseudomonas syringae pv. papulans CFBP 1754
2682320758	-	TRUE	2682320759	0	56	0.9931192661	-	Same	-1	FALSE	-	-	-	-	N/A	N/A	N/A	TRUE	2682320760	1e-80	46	0.967032967	-	Same	-2	Pseudomonas syringae ICMP 19499
2714612113	-	TRUE	2714612114	0	56	0.9931192661	-	Same	-1	TRUE	2714612107	0	48	0.8410104012	+	Oposite	6	TRUE	2714612115	7e-82	47	0.967032967	-	Same	-2	Pseudomonas syringae pv. papulans ICMP4048
2716485339	+	TRUE	2716485338	0	56	0.9931192661	+	Same	1	TRUE	2716485345	0	48	0.8647845468	-	Oposite	-6	TRUE	2716485337	2e-81	46	0.967032967	+	Same	2	Pseudomonas syringae 13-509A reassembled
2543168538	-	TRUE	2543168539	0	55	0.9931192661	-	Same	-1	TRUE	2543168533	0	48	0.852897474	+	Oposite	5	TRUE	2543168540	2e-81	46	0.967032967	-	Same	-2	Pseudomonas syringae BRIP34876
2716504998	-	TRUE	2716504999	0	56	0.9931192661	-	Same	-1	TRUE	2716504992	0	48	0.8647845468	+	Oposite	6	TRUE	2716505000	2e-81	46	0.967032967	-	Same	-2	Pseudomonas syringae 14-410 reassembled
2716515630	-	TRUE	2716515631	0	56	0.9931192661	-	Same	-1	TRUE	2716515624	0	48	0.8647845468	+	Oposite	6	TRUE	2716515632	1e-80	46	0.967032967	-	Same	-2	Pseudomonas syringae 200-1 reassembled
2689879415	+	TRUE	2689879414	0	56	0.9931192661	+	Same	1	TRUE	2689879421	0	48	0.8647845468	-	Oposite	-6	TRUE	2689879413	1e-80	46	0.967032967	+	Same	2	Pseudomonas sp. BS3759
2716539796	-	TRUE	2716539797	0	56	0.9931192661	-	Same	-1	TRUE	2716539790	0	48	0.8647845468	+	Oposite	6	TRUE	2716539798	1e-80	46	0.967032967	-	Same	-2	Pseudomonas syringae ZUM3984 reassembled
2716458188	-	TRUE	2716458189	0	56	0.9931192661	-	Same	-1	TRUE	2716458182	0	48	0.8647845468	+	Oposite	6	TRUE	2716458190	1e-80	46	0.967032967	-	Same	-2	Pseudomonas syringae 03-19A reassembled
2650793664	-	TRUE	2650793665	0	56	0.9931192661	-	Same	-1	FALSE	-	-	-	-	N/A	N/A	N/A	TRUE	2650793666	2e-81	46	0.967032967	-	Same	-2	Pseudomonas syringae pv. aceris A10853
2689781207	+	TRUE	2689781206	0	56	0.9931192661	+	Same	1	TRUE	2689781213	0	48	0.8647845468	-	Oposite	-6	TRUE	2689781205	1e-80	46	0.967032967	+	Same	2	Pseudomonas syringae pv. lachrymans BS2122
2571438514	+	TRUE	2571438513	0	55	0.9931192661	+	Same	1	TRUE	2571438520	0	46	0.9108469539	-	Oposite	-6	TRUE	2571438512	2e-81	46	0.967032967	+	Same	2	Pseudomonas syringae KCTC 12500
2716520846	-	TRUE	2716520847	0	56	0.9931192661	-	Same	-1	TRUE	2716520840	0	48	0.8647845468	+	Oposite	6	TRUE	2716520848	1e-80	46	0.967032967	-	Same	-2	Pseudomonas syringae BS2121 reassembled
2580613167	-	TRUE	2580613168	0	55	0.9931192661	-	Same	-1	TRUE	2580613161	0	46	0.9108469539	+	Oposite	6	TRUE	2580613169	2e-81	46	0.967032967	-	Same	-2	Pseudomonas syringae DSM 10604
2631878113	+	TRUE	2631878112	0	56	0.9931192661	+	Same	1	TRUE	2631878119	0	46	0.9108469539	-	Oposite	-6	TRUE	2631878111	6e-81	46	0.967032967	+	Same	2	Pseudomonas syringae pv. syringae CRAFRU12
2714637403	+	TRUE	2714637402	0	55	0.9931192661	+	Same	1	TRUE	2714637409	0	46	0.9108469539	-	Oposite	-6	TRUE	2714637401	2e-81	46	0.967032967	+	Same	2	Pseudomonas syringae pv. syringae ICMP 3023
2689890752	-	TRUE	2689890753	0	56	0.9931192661	-	Same	-1	TRUE	2689890746	0	48	0.8647845468	+	Oposite	6	TRUE	2689890754	1e-80	46	0.967032967	-	Same	-2	Pseudomonas sp. BS3767
2507094634	-	TRUE	2507094635	0	56	0.9931192661	-	Same	-1	FALSE	-	-	-	-	N/A	N/A	N/A	TRUE	2507094636	2e-81	46	0.967032967	-	Same	-2	Pseudomonas syringae PacA10853
2652260388	-	TRUE	2652260389	0	56	0.9931192661	-	Same	-1	TRUE	2652260382	0	47	0.9004457652	+	Oposite	6	TRUE	2652260390	1e-80	46	0.967032967	-	Same	-2	Pseudomonas syringae UMAF0158
2739126126	+	TRUE	2739126125	0	56	0.9931192661	+	Same	1	FALSE	-	-	-	-	N/A	N/A	N/A	TRUE	2739126124	2e-81	46	0.967032967	+	Same	2	Pseudomonas syringae 711
2508756695	-	TRUE	2508756696	0	56	0.9931192661	-	Same	-1	FALSE	-	-	-	-	N/A	N/A	N/A	TRUE	2508756697	2e-81	46	0.967032967	-	Same	-2	Pseudomonas syringae pv. aceris M302273PT
2714504492	-	TRUE	2714504493	0	56	0.9931192661	-	Same	-1	FALSE	-	-	-	-	N/A	N/A	N/A	TRUE	2714504494	2e-81	46	0.967032967	-	Same	-2	Pseudomonas syringae pv. aceris PacICMP2802
2672141542	+	TRUE	2672141541	0	56	0.9931192661	+	Same	1	TRUE	2672141548	0	46	0.9108469539	-	Oposite	-6	TRUE	2672141540	2e-81	46	0.967032967	+	Same	2	Pseudomonas syringae pv. syringae PD2774
2728426940	+	TRUE	2728426939	0	56	0.9931192661	+	Same	1	TRUE	2728426946	0	46	0.9108469539	-	Oposite	-6	TRUE	2728426938	2e-81	46	0.967032967	+	Same	2	Pseudomonas syringae pv. syringae 2339
2525067026	+	TRUE	2525067025	0	56	0.9931192661	+	Same	1	TRUE	2525067032	0	48	0.8499257058	-	Oposite	-6	TRUE	2525067024	7e-81	46	0.967032967	+	Same	2	Pseudomonas syringae CC1629
2668904555	-	TRUE	2668904556	0	56	0.9931192661	-	Same	-1	TRUE	2668904549	0	46	0.9108469539	+	Oposite	6	TRUE	2668904557	2e-81	46	0.967032967	-	Same	-2	Pseudomonas syringae ICMP 13102
2714651762	-	TRUE	2714651763	0	56	0.9931192661	-	Same	-1	TRUE	2714651756	0	48	0.8499257058	+	Oposite	6	TRUE	2714651764	7e-81	46	0.967032967	-	Same	-2	Pseudomonas tremae ICMP 9151
2507273641	+	TRUE	2507273640	0	56	0.9931192661	+	Same	1	TRUE	2507273647	0	46	0.9108469539	-	Oposite	-6	TRUE	2507273639	2e-81	46	0.967032967	+	Same	2	Pseudomonas syringae UB303
2513198770	-	TRUE	2513198771	0	56	0.9931192661	-	Same	-1	TRUE	2513198763	0	48	0.8499257058	+	Oposite	7	TRUE	2513198772	7e-81	46	0.967032967	-	Same	-2	Pseudomonas syringae pv. oryzae 1_6
2506908593	-	TRUE	2506908594	0	56	0.9931192661	-	Same	-1	TRUE	2506908588	0	48	0.8499257058	+	Oposite	5	TRUE	2506908595	7e-81	46	0.967032967	-	Same	-2	Pseudomonas syringae CC1513
2646613815	-	TRUE	2646613816	2e-179	56	0.9816513761	-	Same	-1	FALSE	-	-	-	-	N/A	N/A	N/A	FALSE	-	-	-	-	N/A	N/A	NA	Pseudomonas cremoricolorata ND07
2714545264	-	TRUE	2714545265	0	55	0.9931192661	-	Same	-1	TRUE	2714545258	0	49	0.8499257058	+	Oposite	6	TRUE	2714545266	1e-77	46	0.967032967	-	Same	-2	Pseudomonas syringae pv. coriandricola ICMP 12471
2505399433	-	TRUE	2505399434	0	55	0.9931192661	-	Same	-1	TRUE	2505399427	0	49	0.8499257058	+	Oposite	6	TRUE	2505399435	1e-77	46	0.967032967	-	Same	-2	Pseudomonas syringae Pci0788_9
2824872366	-	TRUE	2824872367	0	58	0.9931192661	-	Same	-1	FALSE	-	-	-	-	N/A	N/A	N/A	FALSE	-	-	-	-	N/A	N/A	NA	Atlantibacter sp. RC6
2808479901	+	TRUE	2808479900	0	55	0.9931192661	+	Same	1	TRUE	2808479906	0	48	0.852897474	-	Oposite	-5	TRUE	2808479899	4e-80	46	0.967032967	+	Same	2	Pseudomonas congelans ME812.2b
2506964720	-	TRUE	2506964721	8e-180	56	0.9816513761	-	Same	-1	FALSE	-	-	-	-	N/A	N/A	N/A	FALSE	-	-	-	-	N/A	N/A	NA	Pseudomonas syringae CC1417
2646777095	-	TRUE	2646777096	0	55	0.9931192661	-	Same	-1	TRUE	2646777089	0	49	0.8499257058	+	Oposite	6	TRUE	2646777097	1e-77	46	0.967032967	-	Same	-2	Pseudomonas syringae pv. cilantro 0788_9
2664433022	-	TRUE	2664433023	2e-176	54	0.9816513761	-	Same	-1	FALSE	-	-	-	-	N/A	N/A	N/A	FALSE	-	-	-	-	N/A	N/A	NA	Pseudomonas asturiensis sp. nov LMG 26898
2714618144	+	TRUE	2714618143	0	56	0.9816513761	+	Same	1	FALSE	-	-	-	-	N/A	N/A	N/A	FALSE	-	-	-	-	N/A	N/A	NA	Pseudomonas syringae pv. primulae ICMP3956
2629058647	-	TRUE	2629058648	3e-179	56	0.9885321101	-	Same	-1	FALSE	-	-	-	-	N/A	N/A	N/A	FALSE	-	-	-	-	N/A	N/A	NA	Pseudomonas chlororaphis EA105
2506968672	+	TRUE	2506968671	0	57	0.9816513761	+	Same	1	FALSE	-	-	-	-	N/A	N/A	N/A	FALSE	-	-	-	-	N/A	N/A	NA	Pseudomonas viridiflava TA043
2744284296	-	TRUE	2744284297	0	56	0.9816513761	-	Same	-1	FALSE	-	-	-	-	N/A	N/A	N/A	FALSE	-	-	-	-	N/A	N/A	NA	Pseudomonas viridiflava ICMP 2848
2880234563	+	TRUE	2880234562	0	56	0.995412844	+	Same	1	FALSE	-	-	-	-	N/A	N/A	N/A	FALSE	-	-	-	-	N/A	N/A	NA	Pseudomonas fluorescens LBUM677
2631512284	+	TRUE	2631512283	0	56	0.9816513761	+	Same	1	FALSE	-	-	-	-	N/A	N/A	N/A	FALSE	-	-	-	-	N/A	N/A	NA	Pseudomonas viridiflava LMCA8
2640612260	-	TRUE	2640612261	0	56	0.9816513761	-	Same	-1	FALSE	-	-	-	-	N/A	N/A	N/A	FALSE	-	-	-	-	N/A	N/A	NA	Pseudomonas viridiflava DSM 6694
2699838837	+	TRUE	2699838836	0	56	0.9816513761	+	Same	1	FALSE	-	-	-	-	N/A	N/A	N/A	FALSE	-	-	-	-	N/A	N/A	NA	Pseudomonas syringae pv. ribicola ICMP 3882
2673180904	+	TRUE	2673180903	0	56	0.9816513761	+	Same	1	FALSE	-	-	-	-	N/A	N/A	N/A	FALSE	-	-	-	-	N/A	N/A	NA	Pseudomonas viridiflava ICMP 2848
2532543630	+	TRUE	2532543629	0	56	0.9816513761	+	Same	1	FALSE	-	-	-	-	N/A	N/A	N/A	FALSE	-	-	-	-	N/A	N/A	NA	Pseudomonas viridiflava UASWS0038
2774086539	+	TRUE	2774086538	0	57	0.995412844	+	Same	1	FALSE	-	-	-	-	N/A	N/A	N/A	TRUE	2774086537	6e-79	45	0.978021978	+	Same	2	Pseudomonas mandelii YF10-2(1) 51
2826364424	-	TRUE	2826364425	0	56	0.9816513761	-	Same	-1	FALSE	-	-	-	-	N/A	N/A	N/A	FALSE	-	-	-	-	N/A	N/A	NA	Pseudomonas viridiflava CFBP 1590 E12-5
2538117065	+	TRUE	2538117064	0	63	0.995412844	+	Same	1	FALSE	-	-	-	-	N/A	N/A	N/A	FALSE	-	-	-	-	N/A	N/A	NA	Vibrio cholerae O1 NHCC-008D
2506933621	+	TRUE	2506933620	0	56	0.9816513761	+	Same	1	FALSE	-	-	-	-	N/A	N/A	N/A	FALSE	-	-	-	-	N/A	N/A	NA	Pseudomonas viridiflava CC1582
2789785136	+	TRUE	2789785135	7e-171	55	0.9908256881	+	Same	1	FALSE	-	-	-	-	N/A	N/A	N/A	FALSE	-	-	-	-	N/A	N/A	NA	Enterobacteriaceae bacterium ENNIH2
2785452032	+	TRUE	2785452031	2e-169	55	0.9908256881	+	Same	1	FALSE	-	-	-	-	N/A	N/A	N/A	FALSE	-	-	-	-	N/A	N/A	NA	Phytobacter diazotrophicus DSM 17806
2665833346	+	TRUE	2665833345	0	58	0.9931192661	+	Same	1	FALSE	-	-	-	-	N/A	N/A	N/A	FALSE	-	-	-	-	N/A	N/A	NA	Pseudomonas citronellolis TTU2014-008ASC
2507429478	+	TRUE	2507429477	0	56	0.9931192661	+	Same	1	TRUE	2507429483	0	48	0.852897474	-	Oposite	-5	TRUE	2507429476	4e-80	46	0.967032967	+	Same	2	Pseudomonas syringae TLP2
2661814486	+	TRUE	2661814485	0	57	0.9816513761	+	Same	1	FALSE	-	-	-	-	N/A	N/A	N/A	FALSE	-	-	-	-	N/A	N/A	NA	Pseudomonas marginalis ICMP 11289
2826582682	-	TRUE	2826582683	0	56	0.9816513761	-	Same	-1	FALSE	-	-	-	-	N/A	N/A	N/A	FALSE	-	-	-	-	N/A	N/A	NA	Pseudomonas viridiflava CDRTc14
2789779220	+	TRUE	2789779219	7e-171	55	0.9908256881	+	Same	1	FALSE	-	-	-	-	N/A	N/A	N/A	FALSE	-	-	-	-	N/A	N/A	NA	Enterobacteriaceae bacterium ENNIH3
2663125693	+	TRUE	2663125692	0	58	0.9931192661	+	Same	1	FALSE	-	-	-	-	N/A	N/A	N/A	FALSE	-	-	-	-	N/A	N/A	NA	Pseudomonas citronellolis TTU2014-011ASC
2855515742	-	FALSE	-	-	-	-	N/A	N/A	N/A	FALSE	-	-	-	-	N/A	N/A	N/A	FALSE	-	-	-	-	N/A	N/A	NA	Agrobacterium salinitolerans Hayward0363
2563003396	+	TRUE	2563003395	0	58	0.9931192661	+	Same	1	FALSE	-	-	-	-	N/A	N/A	N/A	FALSE	-	-	-	-	N/A	N/A	NA	Pseudomonas sp. M1
2769203158	-	TRUE	2769203159	3e-157	51	0.9931192661	-	Same	-1	FALSE	-	-	-	-	N/A	N/A	N/A	FALSE	-	-	-	-	N/A	N/A	NA	Klebsiella aerogenes GN05905
2791879373	+	TRUE	2791879372	7e-171	55	0.9908256881	+	Same	1	FALSE	-	-	-	-	N/A	N/A	N/A	FALSE	-	-	-	-	N/A	N/A	NA	Metakosakonia intestini GT-16
2618665440	-	TRUE	2618665441	4e-173	54	0.9931192661	-	Same	-1	FALSE	-	-	-	-	N/A	N/A	N/A	FALSE	-	-	-	-	N/A	N/A	NA	Pseudomonas syringae CEB003
2506914826	+	TRUE	2506914825	7e-180	56	0.9816513761	+	Same	1	FALSE	-	-	-	-	N/A	N/A	N/A	FALSE	-	-	-	-	N/A	N/A	NA	Pseudomonas syringae CC1524
2735818073	-	FALSE	-	-	-	-	N/A	N/A	N/A	FALSE	-	-	-	-	N/A	N/A	N/A	FALSE	-	-	-	-	N/A	N/A	NA	Glomeribacter sp. phylotype 3
2839875308	+	TRUE	2839875307	6e-168	54	0.9908256881	+	Same	1	FALSE	-	-	-	-	N/A	N/A	N/A	FALSE	-	-	-	-	N/A	N/A	NA	Metakosakonia sp. MRY16-398
2792064467	-	TRUE	2792064468	1e-170	55	0.9908256881	-	Same	-1	FALSE	-	-	-	-	N/A	N/A	N/A	FALSE	-	-	-	-	N/A	N/A	NA	Kluyvera sp. Nf5
2769185665	+	TRUE	2769185664	3e-157	51	0.9931192661	+	Same	1	FALSE	-	-	-	-	N/A	N/A	N/A	FALSE	-	-	-	-	N/A	N/A	NA	Klebsiella aerogenes 33850
2609909851	+	TRUE	2609909850	2e-169	55	0.9908256881	+	Same	1	FALSE	-	-	-	-	N/A	N/A	N/A	FALSE	-	-	-	-	N/A	N/A	NA	Enterobacter sp. NFR05
2636801637	-	TRUE	2636801638	0	58	0.9931192661	-	Same	-1	FALSE	-	-	-	-	N/A	N/A	N/A	FALSE	-	-	-	-	N/A	N/A	NA	Pseudomonas sp. PI1 PH1(2014b)
641021176	+	FALSE	-	-	-	-	N/A	N/A	N/A	FALSE	-	-	-	-	N/A	N/A	N/A	FALSE	-	-	-	-	N/A	N/A	NA	Vibrio cholerae sv. O14 MZO-2
2651681500	-	TRUE	2651681501	6e-168	54	0.9908256881	-	Same	-1	FALSE	-	-	-	-	N/A	N/A	N/A	FALSE	-	-	-	-	N/A	N/A	NA	Enterobacter sp. Bisph2
2639298033	+	FALSE	-	-	-	-	N/A	N/A	N/A	FALSE	-	-	-	-	N/A	N/A	N/A	FALSE	-	-	-	-	N/A	N/A	NA	Vibrio cholerae sv. O14 MZO-2
2664418614	+	TRUE	2664418613	0	58	0.9931192661	+	Same	1	FALSE	-	-	-	-	N/A	N/A	N/A	FALSE	-	-	-	-	N/A	N/A	NA	Pseudomonas citronellolis LMG 18378
2770348127	-	TRUE	2770348128	3e-170	55	0.9908256881	-	Same	-1	FALSE	-	-	-	-	N/A	N/A	N/A	FALSE	-	-	-	-	N/A	N/A	NA	Grimontella sp. AG753
2753883448	-	TRUE	2753883449	7e-156	52	0.9793577982	-	Same	-1	FALSE	-	-	-	-	N/A	N/A	N/A	FALSE	-	-	-	-	N/A	N/A	NA	Enterobacter roggenkampii SMART_269
2563944537	-	FALSE	-	-	-	-	N/A	N/A	N/A	FALSE	-	-	-	-	N/A	N/A	N/A	FALSE	-	-	-	-	N/A	N/A	NA	Enterobacter roggenkampii EC_38VIM1
2629027758	-	TRUE	2629027759	6e-170	56	0.9793577982	-	Same	-1	FALSE	-	-	-	-	N/A	N/A	N/A	FALSE	-	-	-	-	N/A	N/A	NA	Klebsiella aerogenes EAX
2768949794	-	TRUE	2768949795	6e-170	56	0.9793577982	-	Same	-1	FALSE	-	-	-	-	N/A	N/A	N/A	FALSE	-	-	-	-	N/A	N/A	NA	Klebsiella aerogenes GN06322
2768909508	+	TRUE	2768909507	6e-170	56	0.9793577982	+	Same	1	FALSE	-	-	-	-	N/A	N/A	N/A	FALSE	-	-	-	-	N/A	N/A	NA	Klebsiella aerogenes GN02154
2768990349	+	TRUE	2768990348	6e-170	56	0.9793577982	+	Same	1	FALSE	-	-	-	-	N/A	N/A	N/A	FALSE	-	-	-	-	N/A	N/A	NA	Klebsiella aerogenes SMART_1060
2841119395	-	TRUE	2841119396	2e-175	55	0.995412844	-	Same	-1	FALSE	-	-	-	-	N/A	N/A	N/A	FALSE	-	-	-	-	N/A	N/A	NA	Hydrogenophaga sp. NH-16
2704033956	-	TRUE	2704033957	5e-156	52	0.9793577982	-	Same	-1	FALSE	-	-	-	-	N/A	N/A	N/A	FALSE	-	-	-	-	N/A	N/A	NA	Enterobacter cloacae 'Hoffmann cluster IV' ST433953102574
2651794599	-	TRUE	2651794600	0	61	0.995412844	-	Same	-1	FALSE	-	-	-	-	N/A	N/A	N/A	FALSE	-	-	-	-	N/A	N/A	NA	Pseudomonas nitroreducens DPB
2719155110	-	TRUE	2719155111	0	60	0.9839449541	-	Same	-1	FALSE	-	-	-	-	N/A	N/A	N/A	FALSE	-	-	-	-	N/A	N/A	NA	Hydrogenophaga crassostreae LPB0072
2745752313	-	TRUE	2745752314	0	60	0.9839449541	-	Same	-1	FALSE	-	-	-	-	N/A	N/A	N/A	FALSE	-	-	-	-	N/A	N/A	NA	Hydrogenophaga crassostreae LPB0072
2602307732	-	TRUE	2602307733	4e-169	55	0.9839449541	-	Same	-1	FALSE	-	-	-	-	N/A	N/A	N/A	FALSE	-	-	-	-	N/A	N/A	NA	Serratia fonticola LMG 7882
2638149219	+	TRUE	2638149218	4e-169	55	0.9839449541	+	Same	1	FALSE	-	-	-	-	N/A	N/A	N/A	FALSE	-	-	-	-	N/A	N/A	NA	Serratia fonticola DSM 4576
2602158065	-	TRUE	2602158066	5e-169	55	0.9839449541	-	Same	-1	FALSE	-	-	-	-	N/A	N/A	N/A	FALSE	-	-	-	-	N/A	N/A	NA	Serratia fonticola AU-AP2C
2770308961	-	TRUE	2770308962	3e-170	55	0.9839449541	-	Same	-1	FALSE	-	-	-	-	N/A	N/A	N/A	FALSE	-	-	-	-	N/A	N/A	NA	Serratia fonticola E2309
2847745257	-	TRUE	2847745258	2e-168	55	0.9839449541	-	Same	-1	FALSE	-	-	-	-	N/A	N/A	N/A	FALSE	-	-	-	-	N/A	N/A	NA	Serratia fonticola FDAARGOS_411
2869578457	+	TRUE	2869578456	1e-167	55	0.9839449541	+	Same	1	FALSE	-	-	-	-	N/A	N/A	N/A	FALSE	-	-	-	-	N/A	N/A	NA	Serratia marcescens UMH8
2753698856	+	TRUE	2753698855	4e-167	55	0.9839449541	+	Same	1	FALSE	-	-	-	-	N/A	N/A	N/A	FALSE	-	-	-	-	N/A	N/A	NA	Serratia sp. 2880STDY5682894
2828693274	+	TRUE	2828693273	2e-167	54	0.9839449541	+	Same	1	TRUE	2828693276	0	49	0.8484398217	+	Same	-2	FALSE	-	-	-	-	N/A	N/A	NA	Xanthomonas campestris CFBP 7680
2706049046	-	TRUE	2706049047	1e-168	55	0.9839449541	-	Same	-1	FALSE	-	-	-	-	N/A	N/A	N/A	FALSE	-	-	-	-	N/A	N/A	NA	Serratia marcescens ano1
2706054324	-	TRUE	2706054325	1e-168	55	0.9839449541	-	Same	-1	FALSE	-	-	-	-	N/A	N/A	N/A	FALSE	-	-	-	-	N/A	N/A	NA	Serratia marcescens ano2
2719461969	+	TRUE	2719461968	1e-168	55	0.9839449541	+	Same	1	FALSE	-	-	-	-	N/A	N/A	N/A	FALSE	-	-	-	-	N/A	N/A	NA	Serratia marcescens AS1
2877197247	+	TRUE	2877197246	2e-168	55	0.9747706422	+	Same	1	FALSE	-	-	-	-	N/A	N/A	N/A	FALSE	-	-	-	-	N/A	N/A	NA	Enterobacter roggenkampii FDAARGOS_523
2612191529	+	FALSE	-	-	-	-	N/A	N/A	N/A	TRUE	2612191531	0	49	0.8484398217	+	Same	-2	FALSE	-	-	-	-	N/A	N/A	NA	Xanthomonas arboricola pv. Celebensis NCPPB 1630
2545754741	+	TRUE	2545754740	1e-168	55	0.9839449541	+	Same	1	FALSE	-	-	-	-	N/A	N/A	N/A	FALSE	-	-	-	-	N/A	N/A	NA	Serratia sp. CC22-02
2828273965	+	TRUE	2828273964	2e-167	54	0.9839449541	+	Same	1	TRUE	2828273967	0	49	0.8484398217	+	Same	-2	FALSE	-	-	-	-	N/A	N/A	NA	Xanthomonas arboricola CFBP 8140
2549863101	-	TRUE	2549863102	4e-166	53	0.9793577982	-	Same	-1	TRUE	2549863099	0	47	0.8722139673	-	Same	2	FALSE	-	-	-	-	N/A	N/A	NA	Xanthomonas sp. NCPPB 1132
2896743317	-	TRUE	2896743318	3e-167	53	0.9793577982	-	Same	-1	TRUE	2896743315	0	48	0.8410104012	-	Same	2	FALSE	-	-	-	-	N/A	N/A	NA	Xanthomonas translucens pv. translucens DSM 18974
2531080515	-	TRUE	2531080516	3e-167	53	0.9793577982	-	Same	-1	TRUE	2531080513	0	48	0.8410104012	-	Same	2	FALSE	-	-	-	-	N/A	N/A	NA	Xanthomonas translucens pv. translucens DSM 18974
2644991570	-	TRUE	2644991571	3e-167	55	0.9885321101	-	Same	-1	FALSE	-	-	-	-	N/A	N/A	N/A	FALSE	-	-	-	-	N/A	N/A	NA	Pseudorhodoferax sp. Leaf265
2852687789	-	FALSE	-	-	-	-	N/A	N/A	N/A	TRUE	2852687787	0	47	0.8632986627	-	Same	2	FALSE	-	-	-	-	N/A	N/A	NA	Xanthomonas sp. JAI131
2536426660	+	TRUE	2536426659	2e-167	53	0.9793577982	+	Same	1	TRUE	2536426662	0	48	0.8410104012	+	Same	-2	FALSE	-	-	-	-	N/A	N/A	NA	Xanthomonas translucens pv. graminis ART-Xtg29
2655772102	+	TRUE	2655772101	2e-167	53	0.9793577982	+	Same	1	TRUE	2655772104	0	48	0.8410104012	+	Same	-2	FALSE	-	-	-	-	N/A	N/A	NA	Xanthomonas translucens pv. graminis CFBP 2053
2828166920	-	TRUE	2828166921	3e-165	53	0.9793577982	-	Same	-1	TRUE	2828166918	0	47	0.8722139673	-	Same	2	FALSE	-	-	-	-	N/A	N/A	NA	Xanthomonas euvesicatoria CFBP 7921
2828171215	+	TRUE	2828171214	3e-165	53	0.9793577982	+	Same	1	TRUE	2828171217	0	47	0.8722139673	+	Same	-2	FALSE	-	-	-	-	N/A	N/A	NA	Xanthomonas axonopodis CFBP 7922
2699507695	+	TRUE	2699507694	1e-167	53	0.9793577982	+	Same	1	TRUE	2699507697	0	48	0.8424962853	+	Same	-2	FALSE	-	-	-	-	N/A	N/A	NA	Xanthomonas translucens pv. arrhenatheri LMG 727
2618838658	-	TRUE	2618838659	3e-165	53	0.9793577982	-	Same	-1	TRUE	2618838656	0	47	0.8722139673	-	Same	2	FALSE	-	-	-	-	N/A	N/A	NA	Xanthomonas euvesicatoria pv. allii CFBP 6369
2711892120	+	TRUE	2711892119	2e-167	53	0.9793577982	+	Same	1	TRUE	2711892122	0	48	0.8410104012	+	Same	-2	FALSE	-	-	-	-	N/A	N/A	NA	Xanthomonas translucens pv. poae LMG 728
2583077865	-	FALSE	-	-	-	-	N/A	N/A	N/A	FALSE	-	-	-	-	N/A	N/A	N/A	FALSE	-	-	-	-	N/A	N/A	NA	Xanthomonas axonopodis pv. poinsettiicola
2732724591	+	TRUE	2732724590	0	58	0.9862385321	+	Same	1	FALSE	-	-	-	-	N/A	N/A	N/A	FALSE	-	-	-	-	N/A	N/A	NA	Hydrogenophaga pseudoflava NBRC 102511
2646737083	-	TRUE	2646737084	6e-167	54	0.9793577982	-	Same	-1	TRUE	2646737081	0	47	0.8722139673	-	Same	2	FALSE	-	-	-	-	N/A	N/A	NA	Xanthomonas campestris LMCP11
2728991794	+	TRUE	2728991793	9e-169	54	0.9793577982	+	Same	1	TRUE	2728991796	0	48	0.8410104012	+	Same	-2	FALSE	-	-	-	-	N/A	N/A	NA	Xanthomonas translucens B2
2711889099	+	TRUE	2711889098	1e-167	53	0.9793577982	+	Same	1	TRUE	2711889101	0	48	0.8410104012	+	Same	-2	FALSE	-	-	-	-	N/A	N/A	NA	Xanthomonas translucens pv. phlei LMG 730
2828702313	-	TRUE	2828702314	6e-167	54	0.9793577982	-	Same	-1	TRUE	2828702311	0	47	0.8722139673	-	Same	2	FALSE	-	-	-	-	N/A	N/A	NA	Xanthomonas campestris CFBP 7915
2828161415	-	TRUE	2828161416	8e-167	54	0.9793577982	-	Same	-1	TRUE	2828161413	0	47	0.8722139673	-	Same	2	FALSE	-	-	-	-	N/A	N/A	NA	Xanthomonas arboricola CFBP 7911
2828269353	-	TRUE	2828269354	9e-167	54	0.9793577982	-	Same	-1	TRUE	2828269351	0	47	0.8722139673	-	Same	2	FALSE	-	-	-	-	N/A	N/A	NA	Xanthomonas arboricola CFBP 7924
2651389224	-	TRUE	2651389225	9e-169	54	0.9793577982	-	Same	-1	FALSE	-	-	-	-	N/A	N/A	N/A	FALSE	-	-	-	-	N/A	N/A	NA	Xanthomonas translucens pv. translucens UPB787
2667243381	-	TRUE	2667243382	9e-169	54	0.9793577982	-	Same	-1	TRUE	2667243379	0	48	0.8410104012	-	Same	2	FALSE	-	-	-	-	N/A	N/A	NA	Xanthomonas translucens XT8
2677407229	+	TRUE	2677407228	2e-167	53	0.9793577982	+	Same	1	TRUE	2677407231	0	48	0.8410104012	+	Same	-2	FALSE	-	-	-	-	N/A	N/A	NA	Xanthomonas translucens B1
2831326186	-	TRUE	2831326187	5e-168	54	0.9793577982	-	Same	-1	TRUE	2831326184	0	47	0.8722139673	-	Same	2	FALSE	-	-	-	-	N/A	N/A	NA	Xanthomonas campestris 3075
2727232261	+	FALSE	-	-	-	-	N/A	N/A	N/A	TRUE	2727232263	0	48	0.8410104012	+	Same	-2	FALSE	-	-	-	-	N/A	N/A	NA	Stenotrophomonas sp. DDT-1
2662373740	+	TRUE	2662373739	2e-167	53	0.9793577982	+	Same	1	TRUE	2662373742	0	48	0.8424962853	+	Same	-2	FALSE	-	-	-	-	N/A	N/A	NA	Xanthomonas translucens LG54
2697883276	-	TRUE	2697883277	2e-167	53	0.9793577982	-	Same	-1	TRUE	2697883274	0	48	0.8410104012	-	Same	2	FALSE	-	-	-	-	N/A	N/A	NA	Xanthomonas translucens LW16
2543188847	+	TRUE	2543188846	2e-167	53	0.9793577982	+	Same	1	TRUE	2543188849	0	48	0.8410104012	+	Same	-2	FALSE	-	-	-	-	N/A	N/A	NA	Xanthomonas translucens DAR61454
2678045664	+	TRUE	2678045663	2e-167	53	0.9793577982	+	Same	1	TRUE	2678045666	0	48	0.8424962853	+	Same	-2	FALSE	-	-	-	-	N/A	N/A	NA	Xanthomonas translucens XT5523
2670050117	-	TRUE	2670050118	2e-167	53	0.9793577982	-	Same	-1	TRUE	2670050115	0	48	0.8424962853	-	Same	2	FALSE	-	-	-	-	N/A	N/A	NA	Xanthomonas translucens XT-Rocky
2635829652	-	TRUE	2635829653	2e-167	53	0.9793577982	-	Same	-1	TRUE	2635829650	0	48	0.8424962853	-	Same	2	FALSE	-	-	-	-	N/A	N/A	NA	Xanthomonas translucens pv. undulosa Xtu4699
2666174370	-	TRUE	2666174371	2e-167	53	0.9793577982	-	Same	-1	TRUE	2666174368	0	48	0.8424962853	-	Same	2	FALSE	-	-	-	-	N/A	N/A	NA	Xanthomonas translucens LG48
2847510530	+	TRUE	2847510529	6e-170	53	0.9839449541	+	Same	1	TRUE	2847510532	0	46	0.8930163447	+	Same	-2	FALSE	-	-	-	-	N/A	N/A	NA	Stenotrophomonas sp. Pemsol
2658157333	+	TRUE	2658157332	2e-167	53	0.9793577982	+	Same	1	TRUE	2658157335	0	48	0.8424962853	+	Same	-2	FALSE	-	-	-	-	N/A	N/A	NA	Xanthomonas translucens LB10
2675492480	+	TRUE	2675492479	2e-167	53	0.9793577982	+	Same	1	TRUE	2675492482	0	48	0.8424962853	+	Same	-2	FALSE	-	-	-	-	N/A	N/A	NA	Xanthomonas translucens XT5770
2694467491	+	TRUE	2694467490	2e-167	53	0.9793577982	+	Same	1	TRUE	2694467493	0	48	0.8424962853	+	Same	-2	FALSE	-	-	-	-	N/A	N/A	NA	Xanthomonas translucens CS2
2664560008	+	TRUE	2664560007	2e-167	53	0.9793577982	+	Same	1	TRUE	2664560010	0	48	0.8424962853	+	Same	-2	FALSE	-	-	-	-	N/A	N/A	NA	Xanthomonas translucens CS22
2692945648	+	TRUE	2692945647	2e-167	53	0.9793577982	+	Same	1	TRUE	2692945650	0	48	0.8410104012	+	Same	-2	FALSE	-	-	-	-	N/A	N/A	NA	Xanthomonas translucens P3
2660578174	-	TRUE	2660578175	2e-167	53	0.9793577982	-	Same	-1	FALSE	-	-	-	-	N/A	N/A	N/A	FALSE	-	-	-	-	N/A	N/A	NA	Xanthomonas translucens CS4
2669983154	+	TRUE	2669983153	2e-167	53	0.9793577982	+	Same	1	TRUE	2669983156	0	48	0.8424962853	+	Same	-2	FALSE	-	-	-	-	N/A	N/A	NA	Xanthomonas translucens XT130
2669983297	-	TRUE	2669983298	2e-167	53	0.9793577982	-	Same	-1	TRUE	2669983295	0	48	0.8424962853	-	Same	2	FALSE	-	-	-	-	N/A	N/A	NA	Xanthomonas translucens XT130
2661100239	+	TRUE	2661100238	2e-167	53	0.9793577982	+	Same	1	TRUE	2661100241	0	48	0.8424962853	+	Same	-2	FALSE	-	-	-	-	N/A	N/A	NA	Xanthomonas translucens CR31
2666196050	+	TRUE	2666196049	2e-167	53	0.9793577982	+	Same	1	TRUE	2666196052	0	48	0.8424962853	+	Same	-2	FALSE	-	-	-	-	N/A	N/A	NA	Xanthomonas translucens LB5
2860502084	-	TRUE	2860502085	2e-167	53	0.9793577982	-	Same	-1	TRUE	2860502082	0	48	0.8410104012	-	Same	2	FALSE	-	-	-	-	N/A	N/A	NA	Xanthomonas translucens pv. cerealis CFBP 2541
2668361947	-	TRUE	2668361948	2e-167	53	0.9793577982	-	Same	-1	TRUE	2668361945	0	48	0.8410104012	-	Same	2	FALSE	-	-	-	-	N/A	N/A	NA	Xanthomonas translucens pv. cerealis CFBP 2541
2692171770	+	TRUE	2692171769	2e-167	53	0.9793577982	+	Same	1	TRUE	2692171772	0	48	0.8424962853	+	Same	-2	FALSE	-	-	-	-	N/A	N/A	NA	Xanthomonas translucens XT5791
2663220392	-	TRUE	2663220393	1e-167	53	0.9793577982	-	Same	-1	TRUE	2663220390	0	48	0.8410104012	-	Same	2	FALSE	-	-	-	-	N/A	N/A	NA	Xanthomonas translucens XT123
2645305585	-	TRUE	2645305586	1e-169	55	0.9908256881	-	Same	-1	FALSE	-	-	-	-	N/A	N/A	N/A	FALSE	-	-	-	-	N/A	N/A	NA	Pseudorhodoferax sp. Leaf274
2671444891	-	TRUE	2671444892	0	61	0.9862385321	-	Same	-1	FALSE	-	-	-	-	N/A	N/A	N/A	TRUE	2671444893	7e-78	46	0.9413919414	-	Same	-2	Nitrosospira multiformis Nl4
2726956223	-	TRUE	2726956224	0	57	0.9816513761	-	Same	-1	FALSE	-	-	-	-	N/A	N/A	N/A	FALSE	-	-	-	-	N/A	N/A	NA	Caballeronia arvi LMG 29317
2642142563	-	TRUE	2642142564	1e-168	54	0.9793577982	-	Same	-1	TRUE	2642142561	0	49	0.8410104012	-	Same	2	FALSE	-	-	-	-	N/A	N/A	NA	Xanthomonas arboricola 17
2890369188	+	FALSE	-	-	-	-	N/A	N/A	N/A	FALSE	-	-	-	-	N/A	N/A	N/A	FALSE	-	-	-	-	N/A	N/A	NA	Starkeya sp. HF14-78462
2848182982	-	TRUE	2848182984	0	94	1	-	Same	-2	TRUE	2848182981	0	91	0.9940564636	-	Same	1	TRUE	2848182985	0	96	1	-	Same	-3	Legionella sainthelensi NCTC11988
2828077843	-	TRUE	2828077844	3e-159	52	0.9747706422	-	Same	-1	FALSE	-	-	-	-	N/A	N/A	N/A	FALSE	-	-	-	-	N/A	N/A	NA	Xanthomonas campestris CFBP 8593
2843209792	-	FALSE	-	-	-	-	N/A	N/A	N/A	FALSE	-	-	-	-	N/A	N/A	N/A	FALSE	-	-	-	-	N/A	N/A	NA	Agrobacterium tumefaciens CFBP7129
2671434244	-	TRUE	2671434245	0	62	0.9931192661	-	Same	-1	FALSE	-	-	-	-	N/A	N/A	N/A	TRUE	2671434246	4e-77	45	0.967032967	-	Same	-2	Nitrosospira briensis Nsp10
2890340502	-	FALSE	-	-	-	-	N/A	N/A	N/A	FALSE	-	-	-	-	N/A	N/A	N/A	FALSE	-	-	-	-	N/A	N/A	NA	Starkeya sp. 3C
2676837302	-	TRUE	2676837303	0	61	0.9931192661	-	Same	-1	FALSE	-	-	-	-	N/A	N/A	N/A	TRUE	2676837304	4e-77	45	0.967032967	-	Same	-2	Nitrosospira briensis Nsp8
2743781913	-	TRUE	2743781914	8e-166	53	0.997706422	-	Same	-1	FALSE	-	-	-	-	N/A	N/A	N/A	FALSE	-	-	-	-	N/A	N/A	NA	Luteibacter rhizovicinus L214
2640844777	+	TRUE	2640844776	5e-168	52	0.995412844	+	Same	1	FALSE	-	-	-	-	N/A	N/A	N/A	FALSE	-	-	-	-	N/A	N/A	NA	Dyella japonica DSM 16301
2640585875	+	TRUE	2640585874	7e-159	51	0.9747706422	+	Same	1	FALSE	-	-	-	-	N/A	N/A	N/A	FALSE	-	-	-	-	N/A	N/A	NA	Xanthomonas perforans Xp4-20
2632267963	-	TRUE	2632267964	7e-159	51	0.9747706422	-	Same	-1	FALSE	-	-	-	-	N/A	N/A	N/A	FALSE	-	-	-	-	N/A	N/A	NA	Xanthomonas perforans GEV968
2642287293	+	TRUE	2642287292	7e-159	51	0.9747706422	+	Same	1	FALSE	-	-	-	-	N/A	N/A	N/A	FALSE	-	-	-	-	N/A	N/A	NA	Xanthomonas euvesicatoria LMG12749
2631450812	+	TRUE	2631450811	7e-159	51	0.9747706422	+	Same	1	FALSE	-	-	-	-	N/A	N/A	N/A	FALSE	-	-	-	-	N/A	N/A	NA	Xanthomonas perforans GEV940
2872757000	+	TRUE	2872756999	7e-159	51	0.9747706422	+	Same	1	FALSE	-	-	-	-	N/A	N/A	N/A	FALSE	-	-	-	-	N/A	N/A	NA	Xanthomonas perforans 91-118
2636523290	-	TRUE	2636523291	7e-159	51	0.9747706422	-	Same	-1	FALSE	-	-	-	-	N/A	N/A	N/A	FALSE	-	-	-	-	N/A	N/A	NA	Xanthomonas perforans Xp9-5
2647718554	-	TRUE	2647718555	7e-159	51	0.9747706422	-	Same	-1	FALSE	-	-	-	-	N/A	N/A	N/A	FALSE	-	-	-	-	N/A	N/A	NA	Xanthomonas perforans GEV993
2631775679	+	TRUE	2631775678	7e-159	51	0.9747706422	+	Same	1	FALSE	-	-	-	-	N/A	N/A	N/A	FALSE	-	-	-	-	N/A	N/A	NA	Xanthomonas perforans TB9
2628817179	-	TRUE	2628817180	7e-159	51	0.9747706422	-	Same	-1	FALSE	-	-	-	-	N/A	N/A	N/A	FALSE	-	-	-	-	N/A	N/A	NA	Xanthomonas perforans Xp3-15
2654635366	-	TRUE	2654635367	7e-159	51	0.9747706422	-	Same	-1	FALSE	-	-	-	-	N/A	N/A	N/A	FALSE	-	-	-	-	N/A	N/A	NA	Xanthomonas perforans Xp17-12
2647767709	-	TRUE	2647767710	7e-159	51	0.9747706422	-	Same	-1	FALSE	-	-	-	-	N/A	N/A	N/A	FALSE	-	-	-	-	N/A	N/A	NA	Xanthomonas perforans Xp4B
2628463461	+	TRUE	2628463460	7e-159	51	0.9747706422	+	Same	1	FALSE	-	-	-	-	N/A	N/A	N/A	FALSE	-	-	-	-	N/A	N/A	NA	Xanthomonas perforans Xp8-16
2652785320	+	TRUE	2652785319	7e-159	51	0.9747706422	+	Same	1	FALSE	-	-	-	-	N/A	N/A	N/A	FALSE	-	-	-	-	N/A	N/A	NA	Xanthomonas perforans GEV872
2634050675	-	TRUE	2634050676	7e-159	51	0.9747706422	-	Same	-1	FALSE	-	-	-	-	N/A	N/A	N/A	FALSE	-	-	-	-	N/A	N/A	NA	Xanthomonas perforans Xp2010
2629993215	-	TRUE	2629993216	7e-159	51	0.9747706422	-	Same	-1	FALSE	-	-	-	-	N/A	N/A	N/A	FALSE	-	-	-	-	N/A	N/A	NA	Xanthomonas perforans Xp5-6
2631569412	-	TRUE	2631569413	7e-159	51	0.9747706422	-	Same	-1	FALSE	-	-	-	-	N/A	N/A	N/A	FALSE	-	-	-	-	N/A	N/A	NA	Xanthomonas perforans Xp15-11
2640863026	+	TRUE	2640863025	7e-159	51	0.9747706422	+	Same	1	FALSE	-	-	-	-	N/A	N/A	N/A	FALSE	-	-	-	-	N/A	N/A	NA	Xanthomonas perforans GEV1044
2629252614	+	TRUE	2629252613	7e-159	51	0.9747706422	+	Same	1	FALSE	-	-	-	-	N/A	N/A	N/A	FALSE	-	-	-	-	N/A	N/A	NA	Xanthomonas perforans GEV904
2649471348	+	TRUE	2649471347	7e-159	51	0.9747706422	+	Same	1	FALSE	-	-	-	-	N/A	N/A	N/A	FALSE	-	-	-	-	N/A	N/A	NA	Xanthomonas perforans GEV936
2647087727	+	TRUE	2647087726	7e-159	51	0.9747706422	+	Same	1	FALSE	-	-	-	-	N/A	N/A	N/A	FALSE	-	-	-	-	N/A	N/A	NA	Xanthomonas perforans GEV1063
2630167086	+	TRUE	2630167085	7e-159	51	0.9747706422	+	Same	1	FALSE	-	-	-	-	N/A	N/A	N/A	FALSE	-	-	-	-	N/A	N/A	NA	Xanthomonas perforans Xp11-2
2629723353	+	TRUE	2629723352	7e-159	51	0.9747706422	+	Same	1	FALSE	-	-	-	-	N/A	N/A	N/A	FALSE	-	-	-	-	N/A	N/A	NA	Xanthomonas perforans GEV1054
2878130336	-	TRUE	2878130337	1e-158	52	0.9747706422	-	Same	-1	FALSE	-	-	-	-	N/A	N/A	N/A	FALSE	-	-	-	-	N/A	N/A	NA	Xanthomonas prunicola CFBP 8353
2632203671	+	TRUE	2632203670	7e-159	51	0.9747706422	+	Same	1	FALSE	-	-	-	-	N/A	N/A	N/A	FALSE	-	-	-	-	N/A	N/A	NA	Xanthomonas perforans GEV917
2630900673	-	TRUE	2630900674	7e-159	51	0.9747706422	-	Same	-1	FALSE	-	-	-	-	N/A	N/A	N/A	FALSE	-	-	-	-	N/A	N/A	NA	Xanthomonas perforans Xp10-13
2637899865	+	TRUE	2637899864	7e-159	51	0.9747706422	+	Same	1	FALSE	-	-	-	-	N/A	N/A	N/A	FALSE	-	-	-	-	N/A	N/A	NA	Xanthomonas perforans Xp18-15
2652646161	-	TRUE	2652646162	7e-159	51	0.9747706422	-	Same	-1	FALSE	-	-	-	-	N/A	N/A	N/A	FALSE	-	-	-	-	N/A	N/A	NA	Xanthomonas perforans TB15
2631941386	-	TRUE	2631941387	7e-159	51	0.9747706422	-	Same	-1	FALSE	-	-	-	-	N/A	N/A	N/A	FALSE	-	-	-	-	N/A	N/A	NA	Xanthomonas perforans GEV839
2632530371	-	TRUE	2632530372	7e-159	51	0.9747706422	-	Same	-1	FALSE	-	-	-	-	N/A	N/A	N/A	FALSE	-	-	-	-	N/A	N/A	NA	Xanthomonas perforans GEV909
2878119039	+	TRUE	2878119038	7e-159	51	0.9747706422	+	Same	1	FALSE	-	-	-	-	N/A	N/A	N/A	FALSE	-	-	-	-	N/A	N/A	NA	Xanthomonas perforans CFBP 7293
2629803877	+	TRUE	2629803876	7e-159	51	0.9747706422	+	Same	1	FALSE	-	-	-	-	N/A	N/A	N/A	FALSE	-	-	-	-	N/A	N/A	NA	Xanthomonas perforans TB6
2730208823	-	FALSE	-	-	-	-	N/A	N/A	N/A	FALSE	-	-	-	-	N/A	N/A	N/A	FALSE	-	-	-	-	N/A	N/A	NA	Xanthomonas euvesicatoria LH3
2637503498	+	TRUE	2637503497	7e-159	51	0.9747706422	+	Same	1	FALSE	-	-	-	-	N/A	N/A	N/A	FALSE	-	-	-	-	N/A	N/A	NA	Xanthomonas perforans GEV893
2637231853	-	TRUE	2637231854	7e-159	51	0.9747706422	-	Same	-1	FALSE	-	-	-	-	N/A	N/A	N/A	FALSE	-	-	-	-	N/A	N/A	NA	Xanthomonas perforans GEV1001
2632963190	+	TRUE	2632963189	7e-159	51	0.9747706422	+	Same	1	FALSE	-	-	-	-	N/A	N/A	N/A	FALSE	-	-	-	-	N/A	N/A	NA	Xanthomonas perforans GEV1026
2646543824	-	TRUE	2646543825	7e-159	51	0.9747706422	-	Same	-1	FALSE	-	-	-	-	N/A	N/A	N/A	FALSE	-	-	-	-	N/A	N/A	NA	Xanthomonas perforans Xp7-12
2641450610	+	TRUE	2641450609	7e-159	51	0.9747706422	+	Same	1	FALSE	-	-	-	-	N/A	N/A	N/A	FALSE	-	-	-	-	N/A	N/A	NA	Xanthomonas perforans GEV915
2823748372	+	TRUE	2823748371	5e-167	52	0.9931192661	+	Same	1	FALSE	-	-	-	-	N/A	N/A	N/A	FALSE	-	-	-	-	N/A	N/A	NA	Dyella sp. SG562
2828048872	-	TRUE	2828048873	2e-170	53	0.9931192661	-	Same	-1	FALSE	-	-	-	-	N/A	N/A	N/A	FALSE	-	-	-	-	N/A	N/A	NA	Xanthomonas campestris 3338
2828277616	-	TRUE	2828277617	4e-170	53	0.9931192661	-	Same	-1	FALSE	-	-	-	-	N/A	N/A	N/A	FALSE	-	-	-	-	N/A	N/A	NA	Xanthomonas arboricola CFBP 13568
2828491498	-	TRUE	2828491499	4e-170	53	0.9931192661	-	Same	-1	FALSE	-	-	-	-	N/A	N/A	N/A	FALSE	-	-	-	-	N/A	N/A	NA	Xanthomonas arboricola CFBP 13567
2823769658	-	TRUE	2823769659	5e-167	52	0.9931192661	-	Same	-1	FALSE	-	-	-	-	N/A	N/A	N/A	FALSE	-	-	-	-	N/A	N/A	NA	Dyella sp. SG609
2878112313	-	TRUE	2878112314	3e-170	54	0.9931192661	-	Same	-1	FALSE	-	-	-	-	N/A	N/A	N/A	FALSE	-	-	-	-	N/A	N/A	NA	Xanthomonas melonis CFBP4644
2635957227	+	TRUE	2635957226	2e-170	54	0.9931192661	+	Same	1	FALSE	-	-	-	-	N/A	N/A	N/A	FALSE	-	-	-	-	N/A	N/A	NA	Xanthomonas arboricola pv. juglandis CFBP 7179
2828016520	+	TRUE	2828016519	8e-171	54	0.9931192661	+	Same	1	FALSE	-	-	-	-	N/A	N/A	N/A	FALSE	-	-	-	-	N/A	N/A	NA	Xanthomonas arboricola 74
2828683950	+	TRUE	2828683949	1e-170	54	0.9931192661	+	Same	1	FALSE	-	-	-	-	N/A	N/A	N/A	FALSE	-	-	-	-	N/A	N/A	NA	Xanthomonas sp. 3376
2828126426	+	TRUE	2828126425	2e-170	54	0.9931192661	+	Same	1	FALSE	-	-	-	-	N/A	N/A	N/A	FALSE	-	-	-	-	N/A	N/A	NA	Xanthomonas arboricola CFBP 6825
2828130677	+	TRUE	2828130676	2e-170	54	0.9931192661	+	Same	1	FALSE	-	-	-	-	N/A	N/A	N/A	FALSE	-	-	-	-	N/A	N/A	NA	Xanthomonas arboricola CFBP 6826
2828233327	-	TRUE	2828233328	2e-170	54	0.9931192661	-	Same	-1	FALSE	-	-	-	-	N/A	N/A	N/A	FALSE	-	-	-	-	N/A	N/A	NA	Xanthomonas campestris F19
2828134930	+	TRUE	2828134929	2e-170	54	0.9931192661	+	Same	1	FALSE	-	-	-	-	N/A	N/A	N/A	FALSE	-	-	-	-	N/A	N/A	NA	Xanthomonas arboricola CFBP 6828
2630788167	+	TRUE	2630788166	8e-170	54	0.9931192661	+	Same	1	FALSE	-	-	-	-	N/A	N/A	N/A	FALSE	-	-	-	-	N/A	N/A	NA	Xanthomonas arboricola pv. juglandis CFBP 2528
2828159081	-	TRUE	2828159082	2e-170	54	0.9931192661	-	Same	-1	FALSE	-	-	-	-	N/A	N/A	N/A	FALSE	-	-	-	-	N/A	N/A	NA	Xanthomonas arboricola CFBP 7652
2659899016	+	TRUE	2659899015	2e-170	54	0.9931192661	+	Same	1	FALSE	-	-	-	-	N/A	N/A	N/A	FALSE	-	-	-	-	N/A	N/A	NA	Xanthomonas arboricola Xant70a
2828150822	-	TRUE	2828150823	2e-170	54	0.9931192661	-	Same	-1	FALSE	-	-	-	-	N/A	N/A	N/A	FALSE	-	-	-	-	N/A	N/A	NA	Xanthomonas arboricola CFBP 7634
2660771630	+	TRUE	2660771629	2e-170	54	0.9931192661	+	Same	1	FALSE	-	-	-	-	N/A	N/A	N/A	FALSE	-	-	-	-	N/A	N/A	NA	Xanthomonas arboricola CFSAN033083
2636447239	-	TRUE	2636447240	2e-170	54	0.9931192661	-	Same	-1	FALSE	-	-	-	-	N/A	N/A	N/A	FALSE	-	-	-	-	N/A	N/A	NA	Xanthomonas arboricola CFBP 7634
2692326165	-	TRUE	2692326166	2e-170	54	0.9931192661	-	Same	-1	FALSE	-	-	-	-	N/A	N/A	N/A	FALSE	-	-	-	-	N/A	N/A	NA	Xanthomonas arboricola CFSAN033080
2660302835	+	TRUE	2660302834	2e-170	54	0.9931192661	+	Same	1	FALSE	-	-	-	-	N/A	N/A	N/A	FALSE	-	-	-	-	N/A	N/A	NA	Xanthomonas arboricola XantFR3H.1
2667433412	-	TRUE	2667433413	2e-170	54	0.9931192661	-	Same	-1	FALSE	-	-	-	-	N/A	N/A	N/A	FALSE	-	-	-	-	N/A	N/A	NA	Xanthomonas arboricola Xant4.1
2673452070	+	TRUE	2673452069	2e-170	54	0.9931192661	+	Same	1	FALSE	-	-	-	-	N/A	N/A	N/A	FALSE	-	-	-	-	N/A	N/A	NA	Xanthomonas arboricola CFSAN033082
2658277203	-	TRUE	2658277204	2e-170	54	0.9931192661	-	Same	-1	FALSE	-	-	-	-	N/A	N/A	N/A	FALSE	-	-	-	-	N/A	N/A	NA	Xanthomonas arboricola CFSAN033086
2693487898	-	TRUE	2693487899	2e-170	54	0.9931192661	-	Same	-1	FALSE	-	-	-	-	N/A	N/A	N/A	FALSE	-	-	-	-	N/A	N/A	NA	Xanthomonas arboricola CFSAN033085
2694044628	-	TRUE	2694044629	2e-170	54	0.9931192661	-	Same	-1	FALSE	-	-	-	-	N/A	N/A	N/A	FALSE	-	-	-	-	N/A	N/A	NA	Xanthomonas arboricola CFSAN033079
2641161538	+	TRUE	2641161537	2e-170	54	0.9931192661	+	Same	1	FALSE	-	-	-	-	N/A	N/A	N/A	FALSE	-	-	-	-	N/A	N/A	NA	Xanthomonas arboricola pv. juglandis Xaj 417
2666590418	-	TRUE	2666590419	2e-170	54	0.9931192661	-	Same	-1	FALSE	-	-	-	-	N/A	N/A	N/A	FALSE	-	-	-	-	N/A	N/A	NA	Xanthomonas arboricola CFSAN033081
2691840976	-	TRUE	2691840977	2e-170	54	0.9931192661	-	Same	-1	FALSE	-	-	-	-	N/A	N/A	N/A	FALSE	-	-	-	-	N/A	N/A	NA	Xanthomonas arboricola CFSAN033088
2828146527	-	TRUE	2828146528	2e-170	54	0.9931192661	-	Same	-1	FALSE	-	-	-	-	N/A	N/A	N/A	FALSE	-	-	-	-	N/A	N/A	NA	Xanthomonas arboricola CFBP 7629
2661566267	-	TRUE	2661566268	2e-170	54	0.9931192661	-	Same	-1	FALSE	-	-	-	-	N/A	N/A	N/A	FALSE	-	-	-	-	N/A	N/A	NA	Xanthomonas arboricola CFSAN033087
2666466819	+	TRUE	2666466818	2e-170	54	0.9931192661	+	Same	1	FALSE	-	-	-	-	N/A	N/A	N/A	FALSE	-	-	-	-	N/A	N/A	NA	Xanthomonas arboricola CFSAN033077
2745113917	-	TRUE	2745113918	2e-170	54	0.9931192661	-	Same	-1	FALSE	-	-	-	-	N/A	N/A	N/A	FALSE	-	-	-	-	N/A	N/A	NA	Xanthomonas arboricola pv. juglandis J303
2789622490	+	TRUE	2789622489	1e-156	51	0.9839449541	+	Same	1	TRUE	2789622490	0	50	0.8439821694	+	Same	0	FALSE	-	-	-	-	N/A	N/A	NA	Chimaeribacter arupi 2016Iso3
2547742739	-	FALSE	-	-	-	-	N/A	N/A	N/A	FALSE	-	-	-	-	N/A	N/A	N/A	FALSE	-	-	-	-	N/A	N/A	NA	Methylobacterium sp. L2-4
2789619163	+	TRUE	2789619162	1e-156	51	0.9839449541	+	Same	1	TRUE	2789619163	0	50	0.8439821694	+	Same	0	FALSE	-	-	-	-	N/A	N/A	NA	Chimaeribacter arupi 2016Iso1
2789596383	+	TRUE	2789596382	4e-157	51	0.9839449541	+	Same	1	TRUE	2789596383	0	50	0.8439821694	+	Same	0	FALSE	-	-	-	-	N/A	N/A	NA	Chimaeribacter arupi 2016Iso2
2789613081	+	TRUE	2789613080	1e-156	51	0.9839449541	+	Same	1	TRUE	2789613081	0	50	0.8439821694	+	Same	0	FALSE	-	-	-	-	N/A	N/A	NA	Nissabacter archeti 2134
2832212006	+	TRUE	2832212005	4e-158	51	0.9816513761	+	Same	1	FALSE	-	-	-	-	N/A	N/A	N/A	TRUE	2832212004	1e-82	49	0.9377289377	+	Same	2	Gibbsiella quercinecans FRB97
2832945545	-	TRUE	2832945546	4e-158	51	0.9816513761	-	Same	-1	FALSE	-	-	-	-	N/A	N/A	N/A	TRUE	2832945547	1e-82	49	0.9377289377	-	Same	-2	Gibbsiella quercinecans FRB97
2789604153	-	TRUE	2789604154	2e-156	51	0.9816513761	-	Same	-1	TRUE	2789604153	0	49	0.8439821694	-	Same	0	FALSE	-	-	-	-	N/A	N/A	NA	Chimaeribacter coloradensis 2016Iso4
2520562953	-	TRUE	2520562954	3e-171	55	0.9839449541	-	Same	-1	FALSE	-	-	-	-	N/A	N/A	N/A	FALSE	-	-	-	-	N/A	N/A	NA	Luteibacter sp. 22Crub2.1
2585071451	+	TRUE	2585071450	3e-171	55	0.9839449541	+	Same	1	FALSE	-	-	-	-	N/A	N/A	N/A	FALSE	-	-	-	-	N/A	N/A	NA	Luteibacter sp. 9143
2585007695	-	TRUE	2585007696	3e-171	55	0.9839449541	-	Same	-1	FALSE	-	-	-	-	N/A	N/A	N/A	FALSE	-	-	-	-	N/A	N/A	NA	Luteibacter sp. 9145
2819686315	-	FALSE	-	-	-	-	N/A	N/A	N/A	FALSE	-	-	-	-	N/A	N/A	N/A	FALSE	-	-	-	-	N/A	N/A	NA	Neorhizobium alkalisoli 1225
2789610513	-	TRUE	2789610514	2e-154	51	0.9862385321	-	Same	-1	FALSE	-	-	-	-	N/A	N/A	N/A	FALSE	-	-	-	-	N/A	N/A	NA	Chimaeribacter californicus 2015Iso6
2824976788	+	TRUE	2824976787	0	57	0.9862385321	+	Same	1	FALSE	-	-	-	-	N/A	N/A	N/A	FALSE	-	-	-	-	N/A	N/A	NA	Rhizobium sp. BK312
2903086073	+	FALSE	-	-	-	-	N/A	N/A	N/A	FALSE	-	-	-	-	N/A	N/A	N/A	FALSE	-	-	-	-	N/A	N/A	NA	Pantoea sp. VH_4
2691074176	+	FALSE	-	-	-	-	N/A	N/A	N/A	FALSE	-	-	-	-	N/A	N/A	N/A	FALSE	-	-	-	-	N/A	N/A	NA	Pantoea agglomerans 3
2758131457	-	TRUE	2758131458	0	60	0.9908256881	-	Same	-1	FALSE	-	-	-	-	N/A	N/A	N/A	FALSE	-	-	-	-	N/A	N/A	NA	Paraburkholderia sp. OV555
2848532268	+	TRUE	2848532267	3e-157	50	0.9839449541	+	Same	1	FALSE	-	-	-	-	N/A	N/A	N/A	TRUE	2848532266	2e-76	45	0.9597069597	+	Same	2	Rahnella aquatilis MEM40
2839972311	-	TRUE	2839972312	3e-157	50	0.9839449541	-	Same	-1	FALSE	-	-	-	-	N/A	N/A	N/A	TRUE	2839972313	2e-76	45	0.9597069597	-	Same	-2	Rahnella sp. NRRL B-41462
2671108736	+	TRUE	2671108735	2e-156	50	0.9839449541	+	Same	1	FALSE	-	-	-	-	N/A	N/A	N/A	TRUE	2671108734	2e-76	45	0.9597069597	+	Same	2	Rahnella sp. NFIX50
2757483846	-	FALSE	-	-	-	-	N/A	N/A	N/A	FALSE	-	-	-	-	N/A	N/A	N/A	FALSE	-	-	-	-	N/A	N/A	NA	Pantoea sp. JKS000250
2756141153	-	TRUE	2756141154	1e-168	54	0.9770642202	-	Same	-1	FALSE	-	-	-	-	N/A	N/A	N/A	FALSE	-	-	-	-	N/A	N/A	NA	Fulvimonas soli DSM 14263
2891659354	-	FALSE	-	-	-	-	N/A	N/A	N/A	FALSE	-	-	-	-	N/A	N/A	N/A	FALSE	-	-	-	-	N/A	N/A	NA	Pantoea sp. ARC270
2903098642	+	FALSE	-	-	-	-	N/A	N/A	N/A	FALSE	-	-	-	-	N/A	N/A	N/A	FALSE	-	-	-	-	N/A	N/A	NA	Pantoea sp. EKM101V
2895095602	+	TRUE	2895095601	2e-156	50	0.9839449541	+	Same	1	FALSE	-	-	-	-	N/A	N/A	N/A	TRUE	2895095600	2e-76	45	0.9597069597	+	Same	2	Rahnella sp. CJA17(1100)
2871743522	-	FALSE	-	-	-	-	N/A	N/A	N/A	FALSE	-	-	-	-	N/A	N/A	N/A	FALSE	-	-	-	-	N/A	N/A	NA	Pantoea agglomerans pv. betae 4188
2510340945	-	TRUE	2510340946	4e-167	54	0.9839449541	-	Same	-1	FALSE	-	-	-	-	N/A	N/A	N/A	FALSE	-	-	-	-	N/A	N/A	NA	Pseudoxanthomonas sp. J31
2895075955	-	TRUE	2895075956	2e-156	50	0.9839449541	-	Same	-1	FALSE	-	-	-	-	N/A	N/A	N/A	TRUE	2895075957	8e-77	45	0.9597069597	-	Same	-2	Rahnella sp. RcJ3
2634906741	+	FALSE	-	-	-	-	N/A	N/A	N/A	FALSE	-	-	-	-	N/A	N/A	N/A	FALSE	-	-	-	-	N/A	N/A	NA	Methylophilus methylotrophus-55 (UID3888)
2903078372	-	FALSE	-	-	-	-	N/A	N/A	N/A	FALSE	-	-	-	-	N/A	N/A	N/A	FALSE	-	-	-	-	N/A	N/A	NA	Pantoea sp. M_8
2634860188	-	FALSE	-	-	-	-	N/A	N/A	N/A	FALSE	-	-	-	-	N/A	N/A	N/A	FALSE	-	-	-	-	N/A	N/A	NA	Methylophilus methylotrophus-129-1 (UID203)
2895523944	+	TRUE	2895523943	4e-167	54	0.9839449541	+	Same	1	FALSE	-	-	-	-	N/A	N/A	N/A	FALSE	-	-	-	-	N/A	N/A	NA	Pseudoxanthomonas sp. SGNA-20
2552822964	-	TRUE	2552822965	4e-167	54	0.9839449541	-	Same	-1	FALSE	-	-	-	-	N/A	N/A	N/A	FALSE	-	-	-	-	N/A	N/A	NA	Pseudoxanthomonas sp. GW2
2788607400	+	TRUE	2788607399	1e-159	51	0.9793577982	+	Same	1	FALSE	-	-	-	-	N/A	N/A	N/A	FALSE	-	-	-	-	N/A	N/A	NA	Sodalis lignotolerans 159R
2505933307	-	FALSE	-	-	-	-	N/A	N/A	N/A	FALSE	-	-	-	-	N/A	N/A	N/A	FALSE	-	-	-	-	N/A	N/A	NA	Pseudoxanthomonas taiwanensis J19
2516198352	-	FALSE	-	-	-	-	N/A	N/A	N/A	FALSE	-	-	-	-	N/A	N/A	N/A	FALSE	-	-	-	-	N/A	N/A	NA	Methylophilus sp. 5
2645128046	+	FALSE	-	-	-	-	N/A	N/A	N/A	FALSE	-	-	-	-	N/A	N/A	N/A	FALSE	-	-	-	-	N/A	N/A	NA	Methylophilus sp. Leaf414
2715180679	-	TRUE	2715180680	0	59	0.9908256881	-	Same	-1	FALSE	-	-	-	-	N/A	N/A	N/A	FALSE	-	-	-	-	N/A	N/A	NA	Caballeronia calidae LMG 29321
2585911521	+	FALSE	-	-	-	-	N/A	N/A	N/A	FALSE	-	-	-	-	N/A	N/A	N/A	FALSE	-	-	-	-	N/A	N/A	NA	Methylophilus sp. Q8
2582277677	+	FALSE	-	-	-	-	N/A	N/A	N/A	FALSE	-	-	-	-	N/A	N/A	N/A	FALSE	-	-	-	-	N/A	N/A	NA	Methylophilus sp. OH31
2634860681	-	FALSE	-	-	-	-	N/A	N/A	N/A	FALSE	-	-	-	-	N/A	N/A	N/A	FALSE	-	-	-	-	N/A	N/A	NA	Methylophilus methylotrophus-129-2 (UID203)
2634842309	+	FALSE	-	-	-	-	N/A	N/A	N/A	FALSE	-	-	-	-	N/A	N/A	N/A	FALSE	-	-	-	-	N/A	N/A	NA	Methylophilus methylotrophus-127-2 (UID203)
2634840541	+	FALSE	-	-	-	-	N/A	N/A	N/A	FALSE	-	-	-	-	N/A	N/A	N/A	FALSE	-	-	-	-	N/A	N/A	NA	Methylophilus methylotrophus-127-1 (UID203)
2657197859	-	FALSE	-	-	-	-	N/A	N/A	N/A	FALSE	-	-	-	-	N/A	N/A	N/A	FALSE	-	-	-	-	N/A	N/A	NA	Methylophilus rhizosphaerae CBMB127
2543530971	+	FALSE	-	-	-	-	N/A	N/A	N/A	FALSE	-	-	-	-	N/A	N/A	N/A	FALSE	-	-	-	-	N/A	N/A	NA	Pantoea agglomerans 299R
2634938559	-	FALSE	-	-	-	-	N/A	N/A	N/A	FALSE	-	-	-	-	N/A	N/A	N/A	FALSE	-	-	-	-	N/A	N/A	NA	Methylophilus methylotrophus-69 (UID3888)
2634966310	+	FALSE	-	-	-	-	N/A	N/A	N/A	FALSE	-	-	-	-	N/A	N/A	N/A	FALSE	-	-	-	-	N/A	N/A	NA	Methylophilus methylotrophus-79 (UID3888)
2634991238	+	FALSE	-	-	-	-	N/A	N/A	N/A	FALSE	-	-	-	-	N/A	N/A	N/A	FALSE	-	-	-	-	N/A	N/A	NA	Methylophilus methylotrophus-98 (UID3888)
2894543311	-	FALSE	-	-	-	-	N/A	N/A	N/A	FALSE	-	-	-	-	N/A	N/A	N/A	FALSE	-	-	-	-	N/A	N/A	NA	Pontibacter diazotrophicus H4X
2547422655	+	TRUE	2547422654	3e-159	52	0.9862385321	+	Same	1	FALSE	-	-	-	-	N/A	N/A	N/A	FALSE	-	-	-	-	N/A	N/A	NA	Metakosakonia massiliensis JC163
2890112345	+	TRUE	2890112344	3e-159	52	0.9862385321	+	Same	1	FALSE	-	-	-	-	N/A	N/A	N/A	FALSE	-	-	-	-	N/A	N/A	NA	Metakosakonia massiliensis MGYG-HGUT-01426
2852107589	-	TRUE	2852107590	4e-159	51	0.9816513761	-	Same	-1	FALSE	-	-	-	-	N/A	N/A	N/A	TRUE	2852107591	1e-81	48	0.9377289377	-	Same	-2	Edaphovirga cremea DSM 105170
2628545359	+	FALSE	-	-	-	-	N/A	N/A	N/A	FALSE	-	-	-	-	N/A	N/A	N/A	FALSE	-	-	-	-	N/A	N/A	NA	Pantoea sp. MBLJ3
2900129519	+	TRUE	2900129518	0	59	0.9885321101	+	Same	1	FALSE	-	-	-	-	N/A	N/A	N/A	FALSE	-	-	-	-	N/A	N/A	NA	Achromobacter sp. KS-M25
2820929019	+	FALSE	-	-	-	-	N/A	N/A	N/A	FALSE	-	-	-	-	N/A	N/A	N/A	FALSE	-	-	-	-	N/A	N/A	NA	Unclassified Actinobacteria Emb289P3bin125
2881989398	-	FALSE	-	-	-	-	N/A	N/A	N/A	FALSE	-	-	-	-	N/A	N/A	N/A	FALSE	-	-	-	-	N/A	N/A	NA	Lacibacter luteus TTM-7
2512846928	-	TRUE	2512846929	0	56	0.9931192661	-	Same	-1	FALSE	-	-	-	-	N/A	N/A	N/A	TRUE	2512846930	8e-81	46	0.967032967	-	Same	-2	Pseudomonas cannabina pv. alisalensis PSa1-3
2732533997	+	FALSE	-	-	-	-	N/A	N/A	N/A	FALSE	-	-	-	-	N/A	N/A	N/A	FALSE	-	-	-	-	N/A	N/A	NA	Thauera butanivorans NBRC 103042
2901659529	+	FALSE	-	-	-	-	N/A	N/A	N/A	FALSE	-	-	-	-	N/A	N/A	N/A	FALSE	-	-	-	-	N/A	N/A	NA	Cellulomonas sp. Ao-9
2712713120	-	FALSE	-	-	-	-	N/A	N/A	N/A	FALSE	-	-	-	-	N/A	N/A	N/A	FALSE	-	-	-	-	N/A	N/A	NA	Burkholderiales bacterium RIFCSPLOWO2_02_FULL_57_36
2820897873	+	FALSE	-	-	-	-	N/A	N/A	N/A	FALSE	-	-	-	-	N/A	N/A	N/A	FALSE	-	-	-	-	N/A	N/A	NA	Unclassified Actinobacteria Lab288P1bin101
2643367324	-	FALSE	-	-	-	-	N/A	N/A	N/A	FALSE	-	-	-	-	N/A	N/A	N/A	FALSE	-	-	-	-	N/A	N/A	NA	Combined assembly of Rhizobium endophytes JGI 0001066
2682195765	-	FALSE	-	-	-	-	N/A	N/A	N/A	FALSE	-	-	-	-	N/A	N/A	N/A	FALSE	-	-	-	-	N/A	N/A	NA	Combined assembly of Amycolatopsis endophytes JGI 0001050 (unscreened)
2643364367	-	FALSE	-	-	-	-	N/A	N/A	N/A	FALSE	-	-	-	-	N/A	N/A	N/A	FALSE	-	-	-	-	N/A	N/A	NA	Combined assembly of Rhizobium endophytes JGI 0001066 (unscreened)
2650276011	-	FALSE	-	-	-	-	N/A	N/A	N/A	FALSE	-	-	-	-	N/A	N/A	N/A	FALSE	-	-	-	-	N/A	N/A	NA	Combined assembly of Ensifer endophytes JGI 0001058
2650273840	-	FALSE	-	-	-	-	N/A	N/A	N/A	FALSE	-	-	-	-	N/A	N/A	N/A	FALSE	-	-	-	-	N/A	N/A	NA	Combined assembly of Ensifer endophytes JGI 0001058 (unscreened)
2647955526	-	TRUE	2647955527	8e-171	54	0.9931192661	-	Same	-1	FALSE	-	-	-	-	N/A	N/A	N/A	FALSE	-	-	-	-	N/A	N/A	NA	Xanthomonas arboricola CITA 44
		436								136								201
