# Supplementary material for: Pan-kinome of Legionella expanded by a bioinformatics survey
Source: Sci Rep. 2022 Dec 16;12:21782. doi: 10.1038/s41598-022-26109-x (PMC9758233; doi:10.1038/s41598-022-26109-x)
Supplement: Supplementary file 7 — Supplementary Information 7. [file 41598_2022_26109_MOESM7_ESM.xlsx]

## Sheet: description
	ID	Accession number of protein.
	Organism	What organism the protein comes from.
	Is effector?	If at least one algorithm predicts effector: (+). If not: (-) .
SignalP6.0	Prediction	SignalP prediction.
	Sec/SPI	standard secretory signal peptides transported by the Sec translocon and cleaved by Signal Peptidase I (Lep)
	Sec/SPII	lipoprotein signal peptides transported by the Sec translocon and cleaved by Signal Peptidase II (Lsp)
	Tat/SPI	Tat signal peptides transported by the Tat translocon and cleaved by Signal Peptidase I (Lep)
	Tat/SPII	Tat lipoprotein signal peptides transported by the Tat translocon and cleaved by Signal Peptidase II (Lsp)
	Sec/SPIII	Pilin and pilin-like signal peptides transported by the Sec translocon and cleaved by Signal Peptidase III (PilD/PibD)
	OTHER	Other prediction score.
	CS Position	Cleavage site position.
EffectiveDB	EffectiveCCBD	Class 1B chaperone prediction.
	EffectiveT3	Score for EffectiveT3.
	EffectiveT3 prediction	EffectiveT3 facilitates the recognition of N-terminal signal peptide. True of false boolean.
	T4SEpre_psAac	Position-specific sequence-based amino acid composition (Aac) score.
	T4SEpre_bpbAac	The Bi-Profile Bayesian (BPB) sequence-based amino acid composition (Aac) score.
	T4SEpre prediction	T4SEpre prediction
	EffectiveELD Pfam id	Eukaryotic pfam domain found (id)
	EffectiveELD Pfam name	Eukaryotic pfam domain found (name)
	EffectiveELD score	Score for EffectiveELD hit
BastionX	Type I	Prediction score for type I secretion substrate.
	Type II	Prediction score for type II secretion substrate.
	Type III	Prediction score for type III secretion substrate.
	Type IV	Prediction score for type IV secretion substrate.
	Type VI	Prediction score for type VI secretion substrate.
	Substrate	Is it a substrate? Yes or no boolean.
	Secretion System	Predicted secretion system.
	Score	Top prediction score.
	Type of prediction	Experimentally approved or prediction.
Note: Due to the large number of results, we restricted the analyses to homologs of the family Legionellaceae and the bacterium Sinorhizobium meliloti.

## Sheet: Lani_1194
			SignalP6.0								EffectiveDB									BastionX
ID	Organism	Mixed results	Prediction	OTHER	SP(Sec/SPI)	LIPO(Sec/SPII)	TAT(Tat/SPI)	TATLIPO(Sec/SPII)	PILIN(Sec/SPIII)	CS Position	EffectiveCCBD	EffectiveT3	EffectiveT3 prediction	T4SEpre_psAac	T4SEpre_bpbAac	T4SEpre prediction	EffectiveELD Pfam id	EffectiveELD Pfam name	EffectiveELD score	Type I	Type II	Type III	Type IV	Type VI	Substrate	Secretion System	Score	Type of prediction (Experimentally appr./Predition)
WP_019232848.1	Legionella anisa	-	NO_SP	0.999977	3.4e-05	0	0	0	0	-	Protein does not contain a CCBD within the first 150 amino acids	1.24736E-08	false	-1.258867614	-1.819693966	-	PF01757	Acyltransferase family	7	0	0.054	0	0.027	0	no	-	0.054	Pred.
WP_131778194.1	Legionella bozemanae	-	NO_SP	0.996132	0.003858	1.5e-05	7e-06	3e-06	8e-06	-	Protein does not contain a CCBD within the first 150 amino acids	7.4657E-11	false	-1.677081609	-1.224405148	-	PF01757	Acyltransferase family	7	0	0.058	0	0.002	0	no	-	0.058	Pred.
WP_205882736.1	Legionella anisa	-	NO_SP	0.999977	3.4e-05	0	0	0	0	-	Protein does not contain a CCBD within the first 150 amino acids	2.99017E-07	false	-1.50957084	-1.532400287	-	PF01757	Acyltransferase family	7	0	0.02	0	0.144	0	no	-	0.144	Pred.
WP_058519401.1	Legionella tucsonensis	-	NO_SP	0.999983	1e-05	0	0	0	0	-	Protein does not contain a CCBD within the first 150 amino acids	2.8922E-11	false	-1.458790461	-1.439988064	-	PF01757	Acyltransferase family	7	0	0.051	0	0.032	0	no	-	0.051	Pred.
WP_133136456.1	Legionella rowbothamii	-	NO_SP	1.00004	2e-06	0	0	0	0	-	Protein does not contain a CCBD within the first 150 amino acids	3.915E-12	false	-0.219986425	-1.218063851	-	PF01757	Acyltransferase family	7	0	0.038	0	0	0	no	-	0.038	Pred.
WP_058498225.1	Legionella gratiana	+	NO_SP	0.999952	5.6e-05	8e-06	0	0	1e-06	-	Protein does not contain a CCBD within the first 150 amino acids	1	true	-2.052392116	-2.427876112	-	PF01757	Acyltransferase family	7	0	0.071	0	0.027	0	no	-	0.071	Pred.
WP_205882873.1	Legionella anisa	-	NO_SP	1.00001	1e-06	0	0	0	0	-	Protein does not contain a CCBD within the first 150 amino acids	0.005772689	false	-0.356633569	-1.352053544	-				0	0.009	0	0.062	0.075	no	-	0.075	Pred.
QEY50094.1	Legionella longbeachae	-	NO_SP	1.00004	1e-06	0	0	0	0	-	Protein does not contain a CCBD within the first 150 amino acids	1.08887E-05	false	-0.356633569	-1.352053544	-	PF01757	Acyltransferase family	7	0	0.038	0	0	0	no	-	0.038	Pred.
WP_191968214.1	Legionella longbeachae	-	NO_SP	1.00001	2e-06	0	0	0	0	-	Protein does not contain a CCBD within the first 150 amino acids	0	false	-1.066095167	-1.414089712	-	PF01757	Acyltransferase family	7	0	0.038	0	0.002	0	no	-	0.038	Pred.
WP_052403172.1	Legionella massiliensis	-	NO_SP	1.00004	1e-06	0	0	0	0	-	Protein does not contain a CCBD within the first 150 amino acids	0.000325653	false	-2.129189167	-2.013908979	-	PF01757	Acyltransferase family	7	0	0.124	0	0.082	0	no	-	0.124	Pred.
WP_058534053.1	Legionella saoudiensis	-	NO_SP	0.999983	0	0	0	0	0	-	Protein does not contain a CCBD within the first 150 amino acids	0	false	-0.388186899	-0.916559165	-	PF01757	Acyltransferase family	7	0	0.131	0	0.025	0	no	-	0.131	Pred.
MBA2648548.1	Legionella sp.	-	NO_SP	1.00003	0	0	0	0	0	-	Protein does not contain a CCBD within the first 150 amino acids	0	false	-0.619815613	-1.088345008	-	PF01757	Acyltransferase family	7	0	0.175	0	0.191	0	no	-	0.191	Pred.
WP_058496914.1	Legionella drozanskii	-	NO_SP	1.00004	1e-06	0	0	0	0	-	Protein does not contain a CCBD within the first 150 amino acids	2.7E-14	false	-1.044493808	-0.842361998	-	PF01757	Acyltransferase family	7	0	0.135	0	0.151	0	no	-	0.151	Pred.
WP_027272478.1	Legionella sainthelensi	-	NO_SP	1.00002	4e-06	0	0	0	0	-	Protein does not contain a CCBD within the first 150 amino acids	1e-15	false	-0.37898652	-0.734120961	-	PF01757	Acyltransferase family	7	0	0.086	0	0.02	0	no	-	0.086	Pred.
WP_058461740.1	Legionella adelaidensis	-	NO_SP	1.00002	0	0	0	0	0	-	Protein does not contain a CCBD within the first 150 amino acids	0	false	-1.169939315	-1.393836469	-	PF01757	Acyltransferase family	7	0	0.038	0	0	0	no	-	0.038	Pred.
MBA2656784.1	Tatlockia sp.	-	NO_SP	1.00002	3e-06	0	0	0	0	-	Protein does not contain a CCBD within the first 150 amino acids	2.7E-14	false	-1.049848385	-0.850319481	-	PF01757	Acyltransferase family	7	0	0.111	0	0.173	0	no	-	0.173	Pred.
WP_115707523.1	Legionella sainthelensi	-	NO_SP	1.00002	4e-06	0	0	0	0	-	Protein does not contain a CCBD within the first 150 amino acids	0	false	-0.558545769	-0.391933096	-	PF01757	Acyltransferase family	7	0	0.132	0	0.017	0	no	-	0.132	Pred.
HAU4273117.1	Legionella pneumophila	-	NO_SP	1.00002	1e-06	0	0	0	0	-	Protein does not contain a CCBD within the first 150 amino acids	0	false	-0.558545769	-0.391933096	-	PF01757	Acyltransferase family	7	0	0.259	0	0.146	0	no	-	0.259	Pred.
WP_129900906.1	Legionella pneumophila	-	NO_SP	1.00002	1e-06	0	0	0	0	-	Protein does not contain a CCBD within the first 150 amino acids	0	false	-1.634384667	-1.54078408	-	PF01757	Acyltransferase family	7	0	0.184	0	0.19	0	no	-	0.19	Pred.
WP_154699482.1	Legionella pneumophila	-	NO_SP	1.00002	1e-06	0	0	0	0	-	Protein does not contain a CCBD within the first 150 amino acids	0	false	-1.13806042	-0.583691141	-	PF01757	Acyltransferase family	7	0	0.09	0	0.1	0	no	-	0.1	Pred.
HAU0266723.1	Legionella pneumophila	-	NO_SP	1.00002	1e-06	0	0	0	0	-	Protein does not contain a CCBD within the first 150 amino acids	0	false	-0.071172377	-0.222523786	-	PF01757	Acyltransferase family	7	0	0.051	0	0.058	0	no	-	0.058	Pred.
HAT9096844.1	Legionella pneumophila subsp. pneumophila	-	NO_SP	1.00002	1e-06	0	0	0	0	-	Protein does not contain a CCBD within the first 150 amino acids	0	false	-0.988988266	-0.796874535	-	PF01757	Acyltransferase family	7	0	0.082	0	0.08	0	no	-	0.082	Pred.
HAU1125444.1	Legionella pneumophila	-	NO_SP	1.00002	1e-06	0	0	0	0	-	Protein does not contain a CCBD within the first 150 amino acids	0	false	-0.558545769	-0.391933096	-	PF01757	Acyltransferase family	7	0	0.051	0	0.058	0	no	-	0.058	Pred.
HAU4038569.1	Legionella pneumophila	-	NO_SP	1.00002	1e-06	0	0	0	0	-	Protein does not contain a CCBD within the first 150 amino acids	0	false	-1.071965624	-0.987837483	-	PF01757	Acyltransferase family	7	0	0.228	0	0.182	0	no	-	0.228	Pred.
HAT9027975.1	Legionella pneumophila subsp. pneumophila	-	NO_SP	1.00002	1e-06	0	0	0	0	-	Protein does not contain a CCBD within the first 150 amino acids	0	false	0.059558381	-0.566097353	-	PF01757	Acyltransferase family	7	0	0.058	0	0.062	0	no	-	0.062	Pred.
HAU1165653.1	Legionella pneumophila	-	NO_SP	1.00002	1e-06	0	0	0	0	-	Protein does not contain a CCBD within the first 150 amino acids	0	false	-0.561236227	-0.824846377	-	PF01757	Acyltransferase family	7	0	0.082	0	0.08	0	no	-	0.082	Pred.
HBD9301634.1	Legionella pneumophila	-	NO_SP	1.00002	1e-06	0	0	0	0	-	Protein does not contain a CCBD within the first 150 amino acids	0	false	-0.871289522	-0.79148241	-	PF01757	Acyltransferase family	7	0	0.069	0	0.047	0	no	-	0.069	Pred.
WP_154699806.1	Legionella pneumophila	-	NO_SP	1.00002	1e-06	0	0	0	0	-	Protein does not contain a CCBD within the first 150 amino acids	0	false	-1.011240647	-1.045422765	-	PF01757	Acyltransferase family	7	0	0.051	0	0.058	0	no	-	0.058	Pred.
WP_154698888.1	Legionella pneumophila	-	NO_SP	1.00002	1e-06	0	0	0	0	-	Protein does not contain a CCBD within the first 150 amino acids	0	false	-2.028570339	-1.235657279	-	PF01757	Acyltransferase family	7	0	0.069	0	0.061	0	no	-	0.069	Pred.
HAT7807624.1	Legionella pneumophila	-	NO_SP	1.00002	1e-06	0	0	0	0	-	Protein does not contain a CCBD within the first 150 amino acids	0	false	-0.42274093	-0.492403328	-	PF01757	Acyltransferase family	7	0	0.061	0	0.058	0	no	-	0.061	Pred.
HAT8429097.1	Legionella pneumophila	-	NO_SP	1.00002	1e-06	0	0	0	0	-	Protein does not contain a CCBD within the first 150 amino acids	0	false	-1.812657921	-2.028359881	-	PF01757	Acyltransferase family	7	0	0.058	0	0.061	0	no	-	0.061	Pred.
WP_129851976.1	Legionella pneumophila	-	NO_SP	1.00002	1e-06	0	0	0	0	-	Protein does not contain a CCBD within the first 150 amino acids	0	false	-1.194702979	-1.509221438	-	PF01757	Acyltransferase family	7	0	0.061	0	0.039	0	no	-	0.061	Pred.
WP_153187285.1	Legionella pneumophila	-	NO_SP	1.00002	1e-06	0	0	0	0	-	Protein does not contain a CCBD within the first 150 amino acids	0	false	-1.124759635	-0.544750535	-	PF01757	Acyltransferase family	7	0	0.069	0	0.087	0	no	-	0.087	Pred.
HBD7383254.1	Legionella pneumophila	-	NO_SP	1.00002	1e-06	0	0	0	0	-	Protein does not contain a CCBD within the first 150 amino acids	0	false	-1.534704438	-1.703271299	-	PF01757	Acyltransferase family	7	0	0.069	0	0.061	0	no	-	0.069	Pred.
HAU2429817.1	Legionella pneumophila	-	NO_SP	1.00002	1e-06	0	0	0	0	-	Protein does not contain a CCBD within the first 150 amino acids	0	false	-1.023616179	-0.903434786	-	PF01757	Acyltransferase family	7	0	0.069	0	0.054	0	no	-	0.069	Pred.
HAT8230352.1	Legionella pneumophila	-	NO_SP	1.00002	1e-06	0	0	0	0	-	Protein does not contain a CCBD within the first 150 amino acids	0	false	-1.483232864	-0.919550679	-	PF01757	Acyltransferase family	7	0	0.069	0	0.061	0	no	-	0.069	Pred.
WP_154699529.1	Legionella pneumophila	-	NO_SP	1.00002	1e-06	0	0	0	0	-	Protein does not contain a CCBD within the first 150 amino acids	0	false	-1.633930471	-1.695581357	-	PF01757	Acyltransferase family	7	0	0.069	0	0.054	0	no	-	0.069	Pred.
HAU0104204.1	Legionella pneumophila	-	NO_SP	1.00002	1e-06	0	0	0	0	-	Protein does not contain a CCBD within the first 150 amino acids	0	false	-0.244771387	-0.79087897	-	PF01757	Acyltransferase family	7	0	0.069	0	0.039	0	no	-	0.069	Pred.
HAT9609656.1	Legionella pneumophila subsp. pneumophila	-	NO_SP	1.00002	1e-06	0	0	0	0	-	Protein does not contain a CCBD within the first 150 amino acids	0	false	-1.166206203	-1.208018978	-	PF01757	Acyltransferase family	7	0	0.083	0	0.169	0	no	-	0.169	Pred.
WP_154698997.1	Legionella pneumophila	-	NO_SP	1.00002	1e-06	0	0	0	0	-	Protein does not contain a CCBD within the first 150 amino acids	0	false	-0.929513646	-0.823148549	-	PF01757	Acyltransferase family	7	0	0.069	0	0.051	0	no	-	0.069	Pred.
HAT9597233.1	Legionella pneumophila subsp. pneumophila	-	NO_SP	1.00002	1e-06	0	0	0	0	-	Protein does not contain a CCBD within the first 150 amino acids	0	false	-1.375515101	-1.510786284	-	PF01757	Acyltransferase family	7	0	0.091	0	0.125	0	no	-	0.125	Pred.
WP_182391711.1	Legionella sp. PC997	-	NO_SP	1.00002	0	0	0	0	0	-	Protein does not contain a CCBD within the first 150 amino acids	0	false	-0.558545769	-0.391933096	-	PF01757	Acyltransferase family	7	0	0.111	0	0.133	0	no	-	0.133	Pred.
HAU4031916.1	Legionella pneumophila	-	NO_SP	1.00002	1e-06	0	0	0	0	-	Protein does not contain a CCBD within the first 150 amino acids	0	false	-0.816240369	-0.445281187	-	PF01757	Acyltransferase family	7	0	0.182	0	0.146	0	no	-	0.182	Pred.
HAT9793225.1	Legionella pneumophila subsp. pneumophila	-	NO_SP	1.00002	1e-06	0	0	0	0	-	Protein does not contain a CCBD within the first 150 amino acids	0	false	-0.558545769	-0.391933096	-	PF01757	Acyltransferase family	7	0	0.209	0	0.153	0	no	-	0.209	Pred.
HAU2261826.1	Legionella pneumophila	-	NO_SP	1.00002	1e-06	0	0	0	0	-	Protein does not contain a CCBD within the first 150 amino acids	0	false	-0.558545769	-0.391933096	-	PF01757	Acyltransferase family	7	0	0.275	0	0.19	0	no	-	0.275	Pred.
HAU0830262.1	Legionella pneumophila	-	NO_SP	1.00002	1e-06	0	0	0	0	-	Protein does not contain a CCBD within the first 150 amino acids	0	false	-0.558545769	-0.391933096	-	PF01757	Acyltransferase family	7	0	0.258	0	0.146	0	no	-	0.258	Pred.
WP_010946519.1	Legionella pneumophila	-	NO_SP	1.00002	1e-06	0	0	0	0	-	Protein does not contain a CCBD within the first 150 amino acids	0	false	-0.989703988	-0.811399177	-	PF01757	Acyltransferase family	7	0	0.215	0	0.182	0	no	-	0.215	Pred.
HAU2123455.1	Legionella pneumophila	-	NO_SP	1.00002	1e-06	0	0	0	0	-	Protein does not contain a CCBD within the first 150 amino acids	0	false	-0.044519106	-0.564598	-	PF01757	Acyltransferase family	7	0	0.126	0	0.178	0	no	-	0.178	Pred.
WP_062731131.1	Legionella pneumophila	-	NO_SP	1.00002	1e-06	0	0	0	0	-	Protein does not contain a CCBD within the first 150 amino acids	0	false	-0.558545769	-0.391933096	-	PF01757	Acyltransferase family	7	0	0.209	0	0.159	0	no	-	0.209	Pred.
HAU3781164.1	Legionella pneumophila	-	NO_SP	1.00002	1e-06	0	0	0	0	-	Protein does not contain a CCBD within the first 150 amino acids	0	false	-0.509255035	-0.362993502	-	PF01757	Acyltransferase family	7	0	0.259	0	0.19	0	no	-	0.259	Pred.
HAU0238187.1	Legionella pneumophila	-	NO_SP	1.00002	1e-06	0	0	0	0	-	Protein does not contain a CCBD within the first 150 amino acids	0	false	-1.525770429	-1.701935897	-	PF01757	Acyltransferase family	7	0	0.225	0	0.182	0	no	-	0.225	Pred.
HAU0149382.1	Legionella pneumophila	-	NO_SP	1.00003	2e-06	0	0	0	0	-	Protein does not contain a CCBD within the first 150 amino acids	0	false	-0.952033214	-1.178592963	-	PF01757	Acyltransferase family	7	0	0.064	0	0.054	0	no	-	0.064	Pred.
WP_154699172.1	Legionella pneumophila	-	NO_SP	1.00005	3e-06	0	0	0	0	-	Protein does not contain a CCBD within the first 150 amino acids	0	false	-1.076250169	-1.120605816	-	PF01757	Acyltransferase family	7	0	0.092	0	0.1	0	no	-	0.1	Pred.
HAT9164896.1	Legionella pneumophila subsp. pneumophila	-	NO_SP	1.00004	2e-06	0	0	0	0	-	Protein does not contain a CCBD within the first 150 amino acids	0	false	-1.085155869	-0.875064821	-	PF01757	Acyltransferase family	7	0	0.091	0	0.1	0	no	-	0.1	Pred.
HAU1218547.1	Legionella pneumophila	-	NO_SP	1.00004	2e-06	0	0	0	0	-	Protein does not contain a CCBD within the first 150 amino acids	0	false	-1.123561083	-0.674110643	-	PF01757	Acyltransferase family	7	0	0.09	0	0.069	0	no	-	0.09	Pred.
HAU0152310.1	Legionella pneumophila	-	NO_SP	1.00004	2e-06	0	0	0	0	-	Protein does not contain a CCBD within the first 150 amino acids	0	false	-0.972705459	-0.489433573	-	PF01757	Acyltransferase family	7	0	0.056	0	0.039	0	no	-	0.056	Pred.
HAV0410251.1	Legionella pneumophila	-	NO_SP	1.00005	3e-06	0	0	0	0	-	Protein does not contain a CCBD within the first 150 amino acids	0	false	-1.560856685	-1.633139041	-	PF01757	Acyltransferase family	7	0	0.103	0	0.112	0	no	-	0.112	Pred.
HAU0780095.1	Legionella pneumophila	-	NO_SP	1.00004	2e-06	0	0	0	0	-	Protein does not contain a CCBD within the first 150 amino acids	0	false	-1.631230334	-1.5156038	-	PF01757	Acyltransferase family	7	0	0.073	0	0.071	0	no	-	0.073	Pred.
HAU1402253.1	Legionella pneumophila	-	NO_SP	1.00004	2e-06	0	0	0	0	-	Protein does not contain a CCBD within the first 150 amino acids	0	false	-0.594824621	-0.362241423	-	PF01757	Acyltransferase family	7	0	0.051	0	0.022	0	no	-	0.051	Pred.
WP_061721589.1	Legionella pneumophila	-	NO_SP	1.00003	2e-06	0	0	0	0	-	Protein does not contain a CCBD within the first 150 amino acids	0	false	-1.718864904	-1.98965245	-	PF01757	Acyltransferase family	7	0	0.209	0	0.146	0	no	-	0.209	Pred.
HAU1872670.1	Legionella pneumophila	-	NO_SP	1.00004	2e-06	0	0	0	0	-	Protein does not contain a CCBD within the first 150 amino acids	0	false	-1.023616179	-0.903434786	-	PF01757	Acyltransferase family	7	0	0.048	0	0.039	0	no	-	0.048	Pred.
HAT8298947.1	Legionella pneumophila	-	NO_SP	1.00005	3e-06	0	0	0	0	-	Protein does not contain a CCBD within the first 150 amino acids	0	false	-0.161357104	-0.348467365	-	PF01757	Acyltransferase family	7	0	0.069	0	0.047	0	no	-	0.069	Pred.
HAT9035069.1	Legionella pneumophila subsp. pneumophila	-	NO_SP	1.00005	3e-06	0	0	0	0	-	Protein does not contain a CCBD within the first 150 amino acids	0	false	-0.768852375	-0.783683912	-	PF01757	Acyltransferase family	7	0	0.1	0	0.095	0	no	-	0.1	Pred.
HAT9562109.1	Legionella pneumophila subsp. pneumophila	-	NO_SP	1.00005	3e-06	0	0	0	0	-	Protein does not contain a CCBD within the first 150 amino acids	0	false	-1.465256143	-1.736779721	-	PF01757	Acyltransferase family	7	0	0.073	0	0.067	0	no	-	0.073	Pred.
HAU0606043.1	Legionella pneumophila	-	NO_SP	1.00004	2e-06	0	0	0	0	-	Protein does not contain a CCBD within the first 150 amino acids	0	false	-1.515907192	-1.37240843	-	PF01757	Acyltransferase family	7	0	0.073	0	0.058	0	no	-	0.073	Pred.
HAU1232607.1	Legionella pneumophila	-	NO_SP	1.00005	3e-06	0	0	0	0	-	Protein does not contain a CCBD within the first 150 amino acids	0	false	-1.380229656	-1.680618711	-	PF01757	Acyltransferase family	7	0	0.075	0	0.06	0	no	-	0.075	Pred.
HAU0755471.1	Legionella pneumophila	-	NO_SP	1.00005	3e-06	0	0	0	0	-	Protein does not contain a CCBD within the first 150 amino acids	0	false	-1.599925918	-1.559074882	-	PF01757	Acyltransferase family	7	0	0.069	0	0.051	0	no	-	0.069	Pred.
HAT9062711.1	Legionella pneumophila subsp. pneumophila	+	NO_SP	1.00004	2e-06	0	0	0	0	-	Protein does not contain a CCBD within the first 150 amino acids	0.999999888	true	-1.291210882	-1.642376613	-	PF01757	Acyltransferase family	7	0	0.069	0	0.032	0	no	-	0.069	Pred.
WP_058494478.1	Legionella drozanskii	-	NO_SP	1	2.7e-05	0	0	0	0	-	Protein does not contain a CCBD within the first 150 amino acids	0	false	-2.126386283	-1.515013564	-	PF01757	Acyltransferase family	7	0	0.144	0	0.087	0	no	-	0.144	Pred.
HAU0115565.1	Legionella pneumophila	-	NO_SP	1.00005	3e-06	0	0	0	0	-	Protein does not contain a CCBD within the first 150 amino acids	0	false	-0.055518359	-0.675577525	-	PF01757	Acyltransferase family	7	0	0.061	0	0.039	0	no	-	0.061	Pred.
HAU1299803.1	Legionella pneumophila	-	NO_SP	1.00004	2e-06	0	0	0	0	-	Protein does not contain a CCBD within the first 150 amino acids	0	false	-1.275869781	-1.625641247	-	PF01757	Acyltransferase family	7	0	0.1	0	0.093	0	no	-	0.1	Pred.
HAU0555631.1	Legionella pneumophila	-	NO_SP	1.00005	3e-06	0	0	0	0	-	Protein does not contain a CCBD within the first 150 amino acids	0	false	-1.204462914	-0.725662149	-	PF01757	Acyltransferase family	7	0	0.071	0	0.076	0	no	-	0.076	Pred.
HAU0545638.1	Legionella pneumophila	-	NO_SP	1.00005	3e-06	0	0	0	0	-	Protein does not contain a CCBD within the first 150 amino acids	0	false	-1.515907192	-1.37240843	-	PF01757	Acyltransferase family	7	0	0.069	0	0.054	0	no	-	0.069	Pred.
HAU0959439.1	Legionella pneumophila	-	NO_SP	1.00005	3e-06	0	0	0	0	-	Protein does not contain a CCBD within the first 150 amino acids	0	false	0.328418526	-0.679996415	-	PF01757	Acyltransferase family	7	0	0.073	0	0.077	0	no	-	0.077	Pred.
HBD7433260.1	Legionella pneumophila	-	NO_SP	1.00005	3e-06	0	0	0	0	-	Protein does not contain a CCBD within the first 150 amino acids	0	false	-0.421845609	-0.487040738	-	PF01757	Acyltransferase family	7	0	0.094	0	0.155	0	no	-	0.155	Pred.
HAT9695072.1	Legionella pneumophila subsp. pneumophila	-	NO_SP	1.00005	3e-06	0	0	0	0	-	Protein does not contain a CCBD within the first 150 amino acids	0	false	-1.124759635	-0.544750535	-	PF01757	Acyltransferase family	7	0	0.1	0	0.125	0	no	-	0.125	Pred.
HAU0348203.1	Legionella pneumophila	-	NO_SP	1.00005	3e-06	0	0	0	0	-	Protein does not contain a CCBD within the first 150 amino acids	0	false	-0.551681145	-0.315201234	-	PF01757	Acyltransferase family	7	0	0.069	0	0.047	0	no	-	0.069	Pred.
HAU1173244.1	Legionella pneumophila	-	NO_SP	1.00004	2e-06	0	0	0	0	-	Protein does not contain a CCBD within the first 150 amino acids	0	false	-0.558545769	-0.391933096	-	PF01757	Acyltransferase family	7	0	0.312	0	0.19	0	no	-	0.312	Pred.
HAT7005131.1	Legionella pneumophila	-	NO_SP	1.00003	2e-06	0	0	0	0	-	Protein does not contain a CCBD within the first 150 amino acids	0	false	-0.594824621	-0.362241423	-	PF01757	Acyltransferase family	7	0	0.29	0	0.182	0	no	-	0.29	Pred.
HAT1772645.1	Legionella pneumophila	-	NO_SP	1.00005	3e-06	0	0	0	0	-	Protein does not contain a CCBD within the first 150 amino acids	0	false	-0.558545769	-0.391933096	-	PF01757	Acyltransferase family	7	0	0.188	0	0.213	0	no	-	0.213	Pred.
HAT8841147.1	Legionella pneumophila subsp. pneumophila	-	NO_SP	1.00003	2e-06	0	0	0	0	-	Protein does not contain a CCBD within the first 150 amino acids	0	false	-0.946739154	-0.879070443	-	PF01757	Acyltransferase family	7	0	0.275	0	0.182	0	no	-	0.275	Pred.
HAU0408964.1	Legionella pneumophila	-	NO_SP	1.00005	3e-06	0	0	0	0	-	Protein does not contain a CCBD within the first 150 amino acids	0	false	-0.551681145	-0.315201234	-	PF01757	Acyltransferase family	7	0	0.069	0	0.047	0	no	-	0.069	Pred.
HAU1483937.1	Legionella pneumophila	-	NO_SP	1.00005	3e-06	0	0	0	0	-	Protein does not contain a CCBD within the first 150 amino acids	0	false	-0.265811461	-0.995338841	-	PF01757	Acyltransferase family	7	0	0.285	0	0.182	0	no	-	0.285	Pred.
HAU2339327.1	Legionella pneumophila	-	NO_SP	1.00005	3e-06	0	0	0	0	-	Protein does not contain a CCBD within the first 150 amino acids	0	false	-0.432533549	-0.242277844	-	PF01757	Acyltransferase family	7	0	0.126	0	0.159	0	no	-	0.159	Pred.
WP_059428243.1	Legionella pneumophila	-	NO_SP	1.00004	2e-06	0	0	0	0	-	Protein does not contain a CCBD within the first 150 amino acids	0	false	-0.536322606	-0.352790267	-	PF01757	Acyltransferase family	7	0	0.298	0	0.167	0	no	-	0.298	Pred.
WP_061721060.1	Legionella pneumophila	-	NO_SP	1.00004	2e-06	0	0	0	0	-	Protein does not contain a CCBD within the first 150 amino acids	0	false	-0.558545769	-0.391933096	-	PF01757	Acyltransferase family	7	0	0.34	0	0.182	0	no	-	0.34	Pred.
WP_040146671.1	Legionella pneumophila	-	NO_SP	1.00005	3e-06	0	0	0	0	-	Protein does not contain a CCBD within the first 150 amino acids	0	false	-0.558545769	-0.391933096	-	PF01757	Acyltransferase family	7	0	0.3	0	0.182	0	no	-	0.3	Pred.
WP_061515530.1	Legionella pneumophila	-	NO_SP	1.00005	3e-06	0	0	0	0	-	Protein does not contain a CCBD within the first 150 amino acids	0	false	-1.208848096	-0.896186979	-	PF01757	Acyltransferase family	7	0	0.312	0	0.182	0	no	-	0.312	Pred.
HAU1294559.1	Legionella pneumophila	-	NO_SP	1.00005	3e-06	0	0	0	0	-	Protein does not contain a CCBD within the first 150 amino acids	0	false	-0.558545769	-0.391933096	-	PF01757	Acyltransferase family	7	0	0.108	0	0.146	0	no	-	0.146	Pred.
WP_100917201.1	Legionella pneumophila	-	NO_SP	1.00005	3e-06	0	0	0	0	-	Protein does not contain a CCBD within the first 150 amino acids	0	false	-1.929039129	-1.691177649	-	PF01757	Acyltransferase family	7	0	0.35	0	0.182	0	no	-	0.35	Pred.
HAU0765278.1	Legionella pneumophila	-	NO_SP	1.00005	3e-06	0	0	0	0	-	Protein does not contain a CCBD within the first 150 amino acids	0	false	0.072825962	0.259614138	-	PF01757	Acyltransferase family	7	0	0.061	0	0.051	0	no	-	0.061	Pred.
HAT7970087.1	Legionella pneumophila	-	NO_SP	1.00004	2e-06	0	0	0	0	-	Protein does not contain a CCBD within the first 150 amino acids	0	false	-0.558545769	-0.391933096	-	PF01757	Acyltransferase family	7	0	0.32	0	0.146	0	no	-	0.32	Pred.
WP_014841195.1	Legionella pneumophila	-	NO_SP	1.00004	2e-06	0	0	0	0	-	Protein does not contain a CCBD within the first 150 amino acids	0	false	-0.085661523	-0.441658411	-	PF01757	Acyltransferase family	7	0	0.349	0	0.182	0	no	-	0.349	Pred.
HAT8906822.1	Legionella pneumophila subsp. pneumophila	-	NO_SP	1.00005	3e-06	0	0	0	0	-	Protein does not contain a CCBD within the first 150 amino acids	0	false	-0.558545769	-0.391933096	-	PF01757	Acyltransferase family	7	0	0.124	0	0.155	0	no	-	0.155	Pred.
WP_061398587.1	Legionella pneumophila	-	NO_SP	1.00005	3e-06	0	0	0	0	-	Protein does not contain a CCBD within the first 150 amino acids	0	false	-0.558545769	-0.391933096	-	PF01757	Acyltransferase family	7	0	0.286	0	0.19	0	no	-	0.286	Pred.
HAT7868592.1	Legionella pneumophila	-	NO_SP	1.00005	3e-06	0	0	0	0	-	Protein does not contain a CCBD within the first 150 amino acids	0	false	-0.558545769	-0.391933096	-	PF01757	Acyltransferase family	7	0	0.302	0	0.19	0	no	-	0.302	Pred.
WP_038837844.1	Legionella pneumophila	-	NO_SP	1.00005	3e-06	0	0	0	0	-	Protein does not contain a CCBD within the first 150 amino acids	0	false	-0.558545769	-0.391933096	-	PF01757	Acyltransferase family	7	0	0.275	0	0.19	0	no	-	0.275	Pred.
HAU2161037.1	Legionella pneumophila	-	NO_SP	1.00001	9e-06	0	0	0	0	-	Protein does not contain a CCBD within the first 150 amino acids	0	false	-0.558545769	-0.391933096	-	PF01757	Acyltransferase family	7	0	0.213	0	0.153	0	no	-	0.213	Pred.
HAU0166788.1	Legionella pneumophila	-	NO_SP	1.00005	3e-06	0	0	0	0	-	Protein does not contain a CCBD within the first 150 amino acids	0	false	-1.080569675	-1.066852547	-	PF01757	Acyltransferase family	7	0	0.275	0	0.146	0	no	-	0.275	Pred.
HBD7269574.1	Legionella pneumophila	-	NO_SP	1.00004	2e-06	0	0	0	0	-	Protein does not contain a CCBD within the first 150 amino acids	0	false	-0.536322606	-0.352790267	-	PF01757	Acyltransferase family	7	0	0.246	0	0.153	0	no	-	0.246	Pred.
WP_015444726.1	Legionella pneumophila	-	NO_SP	1.00005	3e-06	0	0	0	0	-	Protein does not contain a CCBD within the first 150 amino acids	0	false	-0.558545769	-0.391933096	-	PF01757	Acyltransferase family	7	0	0.298	0	0.182	0	no	-	0.298	Pred.
HAU0600158.1	Legionella pneumophila	-	NO_SP	1.00001	1e-06	0	0	0	0	-	Protein does not contain a CCBD within the first 150 amino acids	0	false	-0.204225229	-0.522145866	-	PF01757	Acyltransferase family	7	0	0.268	0	0.182	0	no	-	0.268	Pred.
HAU0352204.1	Legionella pneumophila	-	NO_SP	1.00005	3e-06	0	0	0	0	-	Protein does not contain a CCBD within the first 150 amino acids	0	false	-0.558545769	-0.391933096	-	PF01757	Acyltransferase family	7	0	0.204	0	0.153	0	no	-	0.204	Pred.
WP_011945911.1	Legionella pneumophila	-	NO_SP	1.00005	3e-06	0	0	0	0	-	Protein does not contain a CCBD within the first 150 amino acids	0	false	-0.514814376	-0.391260804	-	PF01757	Acyltransferase family	7	0	0.315	0	0.146	0	no	-	0.315	Pred.
HAT1893380.1	Legionella pneumophila	-	NO_SP	1.00003	2e-06	0	0	0	0	-	Protein does not contain a CCBD within the first 150 amino acids	0	false	-0.647471862	-0.271261376	-	PF01757	Acyltransferase family	7	0	0.227	0	0.182	0	no	-	0.227	Pred.
WP_027268050.1	Legionella pneumophila	-	NO_SP	1.00003	2e-06	0	0	0	0	-	Protein does not contain a CCBD within the first 150 amino acids	0	false	-0.944768311	-0.726252324	-	PF01757	Acyltransferase family	7	0	0.227	0	0.182	0	no	-	0.227	Pred.
HBD7485529.1	Legionella pneumophila	-	NO_SP	1.00005	3e-06	0	0	0	0	-	Protein does not contain a CCBD within the first 150 amino acids	0	false	-0.594824621	-0.362241423	-	PF01757	Acyltransferase family	7	0	0.061	0	0.055	0	no	-	0.061	Pred.
WP_061717088.1	Legionella pneumophila	-	NO_SP	1.00005	3e-06	0	0	0	0	-	Protein does not contain a CCBD within the first 150 amino acids	0	false	-0.486393171	-0.300779488	-	PF01757	Acyltransferase family	7	0	0.259	0	0.182	0	no	-	0.259	Pred.
HAT5923934.1	Legionella pneumophila	-	NO_SP	1.00005	3e-06	0	0	0	0	-	Protein does not contain a CCBD within the first 150 amino acids	0	false	-1.282239626	-1.339559598	-	PF01757	Acyltransferase family	7	0	0.236	0	0.182	0	no	-	0.236	Pred.
HAU1749722.1	Legionella pneumophila	-	NO_SP	1	1.2e-05	0	0	0	0	-	Protein does not contain a CCBD within the first 150 amino acids	0	false	-0.637632855	-0.424311142	-	PF01757	Acyltransferase family	7	0	0.061	0	0.039	0	no	-	0.061	Pred.
HBD7095416.1	Legionella pneumophila	-	NO_SP	1.00005	3e-06	0	0	0	0	-	Protein does not contain a CCBD within the first 150 amino acids	0	false	-0.637632855	-0.424311142	-	PF01757	Acyltransferase family	7	0	0.259	0	0.213	0	no	-	0.259	Pred.
WP_013101191.1	Legionella pneumophila	-	NO_SP	1.00005	3e-06	0	0	0	0	-	Protein does not contain a CCBD within the first 150 amino acids	0	false	-0.558545769	-0.391933096	-	PF01757	Acyltransferase family	7	0	0.275	0	0.213	0	no	-	0.275	Pred.
WP_040184994.1	Legionella pneumophila	-	NO_SP	1.00005	3e-06	0	0	0	0	-	Protein does not contain a CCBD within the first 150 amino acids	0	false	-0.42274093	-0.492403328	-	PF01757	Acyltransferase family	7	0	0.209	0	0.182	0	no	-	0.209	Pred.
WP_044543233.1	Legionella pneumophila	-	NO_SP	1.00005	3e-06	0	0	0	0	-	Protein does not contain a CCBD within the first 150 amino acids	2e-15	false	0.225691451	-0.302839052	-	PF01757	Acyltransferase family	7	0	0.061	0	0.06	0	no	-	0.061	Pred.
WP_133138333.1	Legionella tucsonensis	-	NO_SP	1.00003	6e-06	0	0	0	0	-	Protein does not contain a CCBD within the first 150 amino acids	0	false	-1.241882953	-1.565207852	-	PF01757	Acyltransferase family	7	0	0.111	0	0.12	0	no	-	0.12	Pred.
WP_129803953.1	Legionella pneumophila	-	NO_SP	1.00005	3e-06	0	0	0	0	-	Protein does not contain a CCBD within the first 150 amino acids	0	false	-1.521089248	-1.731048156	-	PF01757	Acyltransferase family	7	0	0.071	0	0.06	0	no	-	0.071	Pred.
HAU1410385.1	Legionella pneumophila	-	NO_SP	1.00005	3e-06	0	0	0	0	-	Protein does not contain a CCBD within the first 150 amino acids	0	false	-0.637632855	-0.424311142	-	PF01757	Acyltransferase family	7	0	0.064	0	0.049	0	no	-	0.064	Pred.
HAT9545673.1	Legionella pneumophila subsp. pneumophila	-	NO_SP	1.00005	3e-06	0	0	0	0	-	Protein does not contain a CCBD within the first 150 amino acids	0	false	0.225691451	-0.302839052	-	PF01757	Acyltransferase family	7	0	0.259	0	0.213	0	no	-	0.259	Pred.
KTD72256.1	Legionella tucsonensis	-	NO_SP	0.999991	7e-06	0	0	0	0	-	Protein does not contain a CCBD within the first 150 amino acids	0	false	-0.458111729	-1.388045291	-	PF01757	Acyltransferase family	7	0	0.111	0	0.12	0	no	-	0.12	Pred.
HAT8119116.1	Legionella pneumophila	-	NO_SP	1.00003	2e-06	0	0	0	0	-	Protein does not contain a CCBD within the first 150 amino acids	0	false	-0.608944533	-0.321995819	-	PF01757	Acyltransferase family	7	0	0.061	0	0.028	0	no	-	0.061	Pred.
HAU1184332.1	Legionella pneumophila	-	NO_SP	1.00004	1e-06	0	0	0	0	-	Protein does not contain a CCBD within the first 150 amino acids	0	false	-1.311915088	-1.411530411	-	PF01757	Acyltransferase family	7	0	0.191	0	0.182	0	no	-	0.191	Pred.
WP_003633151.1	Legionella longbeachae	-	NO_SP	1.00003	0	0	0	0	0	-	Protein does not contain a CCBD within the first 150 amino acids	0	false	-0.635209813	-0.394723722	-	PF01757	Acyltransferase family	7	0	0.194	0	0.129	0	no	-	0.194	Pred.
HAT2139340.1	Legionella pneumophila	-	NO_SP	1.00003	2e-06	0	0	0	0	-	Protein does not contain a CCBD within the first 150 amino acids	0	false	-1.074475173	-1.104871306	-	PF01757	Acyltransferase family	7	0	0.213	0	0.174	0	no	-	0.213	Pred.
HAT8174628.1	Legionella pneumophila	-	NO_SP	1.00003	2e-06	0	0	0	0	-	Protein does not contain a CCBD within the first 150 amino acids	0	false	-0.608944533	-0.321995819	-	PF01757	Acyltransferase family	7	0	0.061	0	0.039	0	no	-	0.061	Pred.
WP_061637710.1	Legionella pneumophila	-	NO_SP	1.00003	2e-06	0	0	0	0	-	Protein does not contain a CCBD within the first 150 amino acids	0	false	-0.204225229	-0.522145866	-	PF01757	Acyltransferase family	7	0	0.191	0	0.182	0	no	-	0.191	Pred.
HAT8218246.1	Legionella pneumophila	-	NO_SP	1.00003	2e-06	0	0	0	0	-	Protein does not contain a CCBD within the first 150 amino acids	0	false	-0.608944533	-0.321995819	-	PF01757	Acyltransferase family	7	0	0.197	0	0.155	0	no	-	0.197	Pred.
WP_071984282.1	Legionella pneumophila	-	NO_SP	1.00003	2e-06	0	0	0	0	-	Protein does not contain a CCBD within the first 150 amino acids	0	false	-0.608944533	-0.321995819	-	PF01757	Acyltransferase family	7	0	0.161	0	0.146	0	no	-	0.161	Pred.
HAU1874210.1	Legionella pneumophila	-	NO_SP	1.00003	2e-06	0	0	0	0	-	Protein does not contain a CCBD within the first 150 amino acids	0	false	-0.608944533	-0.321995819	-	PF01757	Acyltransferase family	7	0	0.141	0	0.174	0	no	-	0.174	Pred.
HAU1456703.1	Legionella pneumophila	-	NO_SP	1.00003	2e-06	0	0	0	0	-	Protein does not contain a CCBD within the first 150 amino acids	0	false	-0.520542243	-0.351139508	-	PF01757	Acyltransferase family	7	0	0.151	0	0.174	0	no	-	0.174	Pred.
HBB6898877.1	Legionella pneumophila	-	NO_SP	1.00003	2e-06	0	0	0	0	-	Protein does not contain a CCBD within the first 150 amino acids	0	false	-0.608944533	-0.321995819	-	PF01757	Acyltransferase family	7	0	0.243	0	0.174	0	no	-	0.243	Pred.
HAT8124593.1	Legionella pneumophila	-	NO_SP	1.00003	2e-06	0	0	0	0	-	Protein does not contain a CCBD within the first 150 amino acids	0	false	-1.433617871	-1.061675967	-	PF01757	Acyltransferase family	7	0	0.161	0	0.146	0	no	-	0.161	Pred.
WP_153187824.1	Legionella pneumophila	-	NO_SP	1.00002	1e-06	0	0	0	0	-	Protein does not contain a CCBD within the first 150 amino acids	0	false	-0.558545769	-0.391933096	-	PF01757	Acyltransferase family	7	0	0.051	0	0.006	0	no	-	0.051	Pred.
HAT8917720.1	Legionella pneumophila subsp. pneumophila	-	NO_SP	1.00005	3e-06	0	0	0	0	-	Protein does not contain a CCBD within the first 150 amino acids	0	false	-0.608944533	-0.321995819	-	PF01757	Acyltransferase family	7	0	0.209	0	0.182	0	no	-	0.209	Pred.
HAT9320003.1	Legionella pneumophila subsp. pneumophila	-	NO_SP	1.00003	2e-06	0	0	0	0	-	Protein does not contain a CCBD within the first 150 amino acids	0	false	-0.558545769	-0.391933096	-	PF01757	Acyltransferase family	7	0	0.184	0	0.206	0	no	-	0.206	Pred.
WP_061486248.1	Legionella pneumophila	-	NO_SP	1.00003	2e-06	0	0	0	0	-	Protein does not contain a CCBD within the first 150 amino acids	0	false	-0.157949829	-0.401902687	-	PF01757	Acyltransferase family	7	0	0.259	0	0.182	0	no	-	0.259	Pred.
HAT8157720.1	Legionella pneumophila	-	NO_SP	1.00003	2e-06	0	0	0	0	-	Protein does not contain a CCBD within the first 150 amino acids	0	false	-0.558545769	-0.391933096	-	PF01757	Acyltransferase family	7	0	0.272	0	0.155	0	no	-	0.272	Pred.
HAT4489340.1	Legionella pneumophila	-	NO_SP	1.00005	3e-06	0	0	0	0	-	Protein does not contain a CCBD within the first 150 amino acids	0	false	-0.558545769	-0.391933096	-	PF01757	Acyltransferase family	7	0	0.231	0	0.182	0	no	-	0.231	Pred.
HAU1274607.1	Legionella pneumophila	-	NO_SP	1.00005	3e-06	0	0	0	0	-	Protein does not contain a CCBD within the first 150 amino acids	0	false	-0.615867531	-0.425812219	-	PF01757	Acyltransferase family	7	0	0.326	0	0.182	0	no	-	0.326	Pred.
WP_061637132.1	Legionella pneumophila	-	NO_SP	1.00005	3e-06	0	0	0	0	-	Protein does not contain a CCBD within the first 150 amino acids	0	false	-1.304259485	-1.834414635	-	PF01757	Acyltransferase family	7	0	0.209	0	0.182	0	no	-	0.209	Pred.
EHL29334.1	Legionella drancourtii LLAP12	+	NO_SP	1.00004	0	0	0	0	0	-	Protein does not contain a CCBD within the first 150 amino acids	1	true	-0.14285754	-0.641134819	-	PF01757	Acyltransferase family	7	0	0.055	0	0.042	0	no	-	0.055	Pred.
WP_082651619.1	Legionella jamestowniensis	-	NO_SP	1.00003	7e-06	0	0	0	0	-	Protein does not contain a CCBD within the first 150 amino acids	0	false	-1.000885519	-1.59799812	-	PF01757	Acyltransferase family	7	0	0.14	0	0.135	0	no	-	0.14	Pred.
MBI2786334.1	Legionella longbeachae	-	NO_SP	1.00002	0	0	0	0	0	-	Protein does not contain a CCBD within the first 150 amino acids	0	false	-1.658263892	-1.493148906	-	PF01757	Acyltransferase family	7	0	0.219	0	0.153	0	no	-	0.219	Pred.
HAT5009124.1	Legionella pneumophila	-	NO_SP	1.00003	2e-06	0	0	0	0	-	Protein does not contain a CCBD within the first 150 amino acids	0	false	-0.661118955	-0.658296723	-	PF01757	Acyltransferase family	7	0	0.058	0	0.048	0	no	-	0.058	Pred.
WP_154699378.1	Legionella pneumophila	-	NO_SP	1.00003	2e-06	0	0	0	0	-	Protein does not contain a CCBD within the first 150 amino acids	0	false	-0.637632855	-0.424311142	-	PF01757	Acyltransferase family	7	0	0.078	0	0.05	0	no	-	0.078	Pred.
HAT9459918.1	Legionella pneumophila subsp. pneumophila	-	NO_SP	1.00005	3e-06	0	0	0	0	-	Protein does not contain a CCBD within the first 150 amino acids	0	false	-1.01456863	-0.478983377	-	PF01757	Acyltransferase family	7	0	0.275	0	0.167	0	no	-	0.275	Pred.
HAU1316195.1	Legionella pneumophila	-	NO_SP	1.00003	2e-06	0	0	0	0	-	Protein does not contain a CCBD within the first 150 amino acids	0	false	-1.489860648	-1.287741263	-	PF01757	Acyltransferase family	7	0	0.069	0	0.043	0	no	-	0.069	Pred.
HAU0968564.1	Legionella pneumophila	-	NO_SP	1.00003	2e-06	0	0	0	0	-	Protein does not contain a CCBD within the first 150 amino acids	0	false	-1.038510031	-0.681195805	-	PF01757	Acyltransferase family	7	0	0.069	0	0.043	0	no	-	0.069	Pred.
HBD7302883.1	Legionella pneumophila	-	NO_SP	1.00003	2e-06	0	0	0	0	-	Protein does not contain a CCBD within the first 150 amino acids	0	false	-0.448938713	-1.176554163	-	PF01757	Acyltransferase family	7	0	0.1	0	0.14	0	no	-	0.14	Pred.
HAU1196486.1	Legionella pneumophila	-	NO_SP	1.00003	2e-06	0	0	0	0	-	Protein does not contain a CCBD within the first 150 amino acids	0	false	-1.416357076	-1.314868554	-	PF01757	Acyltransferase family	7	0	0.069	0	0.033	0	no	-	0.069	Pred.
HAT8094959.1	Legionella pneumophila	-	NO_SP	1.00003	2e-06	0	0	0	0	-	Protein does not contain a CCBD within the first 150 amino acids	0	false	-0.770700669	-0.699211093	-	PF01757	Acyltransferase family	7	0	0.069	0	0.043	0	no	-	0.069	Pred.
HAT5041772.1	Legionella pneumophila	-	NO_SP	1.00003	2e-06	0	0	0	0	-	Protein does not contain a CCBD within the first 150 amino acids	0	false	-0.945189652	-0.788610338	-	PF01757	Acyltransferase family	7	0	0.069	0	0.043	0	no	-	0.069	Pred.
HAU0210572.1	Legionella pneumophila	-	NO_SP	1.00003	2e-06	0	0	0	0	-	Protein does not contain a CCBD within the first 150 amino acids	0	false	-0.292935018	-0.986403307	-	PF01757	Acyltransferase family	7	0	0.069	0	0.045	0	no	-	0.069	Pred.
HAU1416697.1	Legionella pneumophila	-	NO_SP	1.00003	2e-06	0	0	0	0	-	Protein does not contain a CCBD within the first 150 amino acids	0	false	-1.531885278	-1.266322623	-	PF01757	Acyltransferase family	7	0	0.079	0	0.048	0	no	-	0.079	Pred.
HAU0938557.1	Legionella pneumophila	-	NO_SP	1.00003	2e-06	0	0	0	0	-	Protein does not contain a CCBD within the first 150 amino acids	0	false	-1.063542786	-0.958186743	-	PF01757	Acyltransferase family	7	0	0.1	0	0.148	0	no	-	0.148	Pred.
HAT9032131.1	Legionella pneumophila subsp. pneumophila	-	NO_SP	1.00003	2e-06	0	0	0	0	-	Protein does not contain a CCBD within the first 150 amino acids	0	false	-1.658407751	-1.591853307	-	PF01757	Acyltransferase family	7	0	0.09	0	0.097	0	no	-	0.097	Pred.
WP_058509253.1	Legionella steelei	-	NO_SP	1.00002	0	0	0	0	0	-	Protein does not contain a CCBD within the first 150 amino acids	0	false	-1.457524221	-1.818590877	-	PF01757	Acyltransferase family	7	0	0.318	0	0.12	0	no	-	0.318	Pred.
HAU2294749.1	Legionella pneumophila	-	NO_SP	1.00003	2e-06	0	0	0	0	-	Protein does not contain a CCBD within the first 150 amino acids	0	false	-0.573281588	-0.80438213	-	PF01757	Acyltransferase family	7	0	0.081	0	0.054	0	no	-	0.081	Pred.
HAT9606824.1	Legionella pneumophila subsp. pneumophila	-	NO_SP	1.00003	2e-06	0	0	0	0	-	Protein does not contain a CCBD within the first 150 amino acids	0	false	-2.072885752	-1.900420584	-	PF01757	Acyltransferase family	7	0	0.09	0	0.056	0	no	-	0.09	Pred.
HBD7374380.1	Legionella pneumophila	-	NO_SP	1.00003	2e-06	0	0	0	0	-	Protein does not contain a CCBD within the first 150 amino acids	0	false	-0.883778098	-1.400546298	-	PF01757	Acyltransferase family	7	0	0.069	0	0.045	0	no	-	0.069	Pred.
WP_031563961.1	Legionella wadsworthii	-	NO_SP	1.00002	0	0	0	0	0	-	Protein does not contain a CCBD within the first 150 amino acids	0	false	-0.854722116	-0.805891947	-	PF01757	Acyltransferase family	7	0	0.23	0	0.177	0.015	no	-	0.23	Pred.
HAU2117325.1	Legionella pneumophila	-	NO_SP	1.00003	2e-06	0	0	0	0	-	Protein does not contain a CCBD within the first 150 amino acids	0	false	-0.608944533	-0.321995819	-	PF01757	Acyltransferase family	7	0	0.069	0	0.049	0	no	-	0.069	Pred.
WP_011214982.1	Legionella pneumophila	+	NO_SP	1.00003	2e-06	0	0	0	0	-	Protein does not contain a CCBD within the first 150 amino acids	1	true	-0.007471186	-0.1025802	-	PF01757	Acyltransferase family	7	0	0.207	0	0.174	0	no	-	0.207	Pred.
WP_052403091.1	Legionella massiliensis	-	NO_SP	1.00001	1.5e-05	0	0	0	0	-	Protein does not contain a CCBD within the first 150 amino acids	0	false	-1.945631302	-1.458584242	-	PF01757	Acyltransferase family	7	0	0.102	0	0.155	0	no	-	0.155	Pred.
WP_154699301.1	Legionella pneumophila	-	NO_SP	1.00003	2e-06	0	0	0	0	-	Protein does not contain a CCBD within the first 150 amino acids	0	false	-0.608944533	-0.321995819	-	PF01757	Acyltransferase family	7	0	0.069	0	0.043	0	no	-	0.069	Pred.
HAU0158841.1	Legionella pneumophila	-	NO_SP	1.00003	2e-06	0	0	0	0	-	Protein does not contain a CCBD within the first 150 amino acids	0	false	-1.459478448	-0.960523449	-	PF01757	Acyltransferase family	7	0	0.224	0	0.174	0	no	-	0.224	Pred.
WP_131778632.1	Legionella bozemanae	-	NO_SP	1.00003	0	0	0	0	0	-	Protein does not contain a CCBD within the first 150 amino acids	0	false	-0.557510524	-0.28043159	-	PF01757	Acyltransferase family	7	0	0.038	0	0.047	0	no	-	0.047	Pred.
HAT8306775.1	Legionella pneumophila	-	NO_SP	1.00003	2e-06	0	0	0	0	-	Protein does not contain a CCBD within the first 150 amino acids	0	false	-1.627443252	-1.98142947	-	PF01757	Acyltransferase family	7	0	0.247	0	0.174	0	no	-	0.247	Pred.
WP_028382728.1	Legionella moravica	-	NO_SP	1.00003	1e-06	0	0	0	0	-	Protein does not contain a CCBD within the first 150 amino acids	0	false	-0.655407027	-0.37039914	-	PF01757	Acyltransferase family	7	0	0.224	0	0.142	0	no	-	0.224	Pred.
HAT9776235.1	Legionella pneumophila subsp. pneumophila	-	NO_SP	1.00005	3e-06	0	0	0	0	-	Protein does not contain a CCBD within the first 150 amino acids	0	false	-0.637632855	-0.424311142	-	PF01757	Acyltransferase family	7	0	0.224	0	0.187	0	no	-	0.224	Pred.
HAU1782388.1	Legionella pneumophila	-	NO_SP	1.00005	3e-06	0	0	0	0	-	Protein does not contain a CCBD within the first 150 amino acids	0	false	-0.124427276	-0.770491235	-	PF01757	Acyltransferase family	7	0	0.215	0	0.182	0	no	-	0.215	Pred.
MBA2652135.1	Tatlockia sp.	-	NO_SP	1.00003	0	0	0	0	0	-	Protein does not contain a CCBD within the first 150 amino acids	0	false	-1.518312564	-0.940539522	-	PF01757	Acyltransferase family	7	0	0.088	0	0.152	0	no	-	0.152	Pred.
WP_058516982.1	Legionella parisiensis	-	NO_SP	1.00005	0	0	0	0	0	-	Protein does not contain a CCBD within the first 150 amino acids	0.000376714	false	-1.342441546	-1.093252386	-	PF01757	Acyltransferase family	7	0	0.038	0	0	0	no	-	0.038	Pred.
WP_058514197.1	Legionella santicrucis	-	NO_SP	1.00001	3e-06	0	0	0	2e-06	-	Protein does not contain a CCBD within the first 150 amino acids	0	false	-1.226244283	-1.240300075	-	PF01757	Acyltransferase family	7	0.007	0.001	0	0.032	0	no	-	0.032	Pred.
WP_058467220.1	Fluoribacter gormanii	-	NO_SP	1.00003	1e-06	0	0	0	0	-	Protein does not contain a CCBD within the first 150 amino acids	0	false	-1.247918567	-1.242826437	-	PF01757	Acyltransferase family	7	0	0.094	0	0.165	0	no	-	0.165	Pred.
WP_131795336.1	Fluoribacter gormanii	-	NO_SP	1.00003	1e-06	0	0	0	0	-	Protein does not contain a CCBD within the first 150 amino acids	0.004480249	false	-0.852336351	-0.827678482	-	PF01757	Acyltransferase family	7	0	0.111	0	0.136	0	no	-	0.136	Pred.
WP_058463279.1	Legionella cincinnatiensis	+	NO_SP	0.999993	1.8e-05	0	0	0	1e-06	-	Protein does not contain a CCBD within the first 150 amino acids	1	true	-0.14285754	-0.641134819	-	PF01757	Acyltransferase family	7	0.007	0.001	0	0.131	0	no	-	0.131	Pred.
WP_065620456.1	Legionella jamestowniensis	-	NO_SP	1.00002	7e-06	0	0	0	0	-	Protein does not contain a CCBD within the first 150 amino acids	4.51251E-07	false	-1.867793924	-1.907559092	-	PF01757	Acyltransferase family	7	0	0.12	0	0.123	0	no	-	0.123	Pred.
WP_003637130.1	Legionella longbeachae	-	NO_SP	1.00001	2e-06	0	0	0	0	-	Protein does not contain a CCBD within the first 150 amino acids	4.51251E-07	false	-1.989841755	-1.918282201	-	PF01757	Acyltransferase family	7	0.007	0.014	0	0.091	0	no	-	0.091	Pred.
WP_150866423.1	Legionella longbeachae	-	NO_SP	1.00001	2e-06	0	0	0	0	-	Protein does not contain a CCBD within the first 150 amino acids	4.51251E-07	false	-1.867793924	-1.907559092	-	PF01757	Acyltransferase family	7	0.007	0.014	0	0.088	0	no	-	0.088	Pred.
WP_085662399.1	Legionella longbeachae	-	NO_SP	1.00001	2e-06	0	0	0	0	-	Protein does not contain a CCBD within the first 150 amino acids	7.82511E-09	false	-0.248006865	-0.137485657	-	PF01757	Acyltransferase family	7	0.007	0.014	0	0.088	0	no	-	0.088	Pred.
WP_085662765.1	Legionella longbeachae	-	NO_SP	1.00001	9e-06	0	0	0	0	-	Protein does not contain a CCBD within the first 150 amino acids	0	false	-1.690150227	-2.069695123	-	PF01757	Acyltransferase family	7	0	0.121	0	0.14	0	no	-	0.14	Pred.
WP_127109817.1	Legionella sp. km535	-	NO_SP	1.00002	1e-06	0	0	0	0	-	Protein does not contain a CCBD within the first 150 amino acids	0	false	-1.703607745	-1.527381354	-	PF01757	Acyltransferase family	7	0	0.2	0	0.103	0	no	-	0.2	Pred.
HAU1975244.1	Legionella pneumophila	-	NO_SP	1.00002	3e-06	0	0	0	0	-	Protein does not contain a CCBD within the first 150 amino acids	0	false	-1.051271375	-1.878297	-	PF01757	Acyltransferase family	7	0	0.069	0	0.048	0	no	-	0.069	Pred.
MBN9230628.1	Legionella sp.	-	NO_SP	0.999995	0	0	0	0	0	-	Protein does not contain a CCBD within the first 150 amino acids	0	false	-1.279730089	-1.394062698	-	PF01757	Acyltransferase family	7	0	0.15	0	0.136	0	no	-	0.15	Pred.
WP_110141878.1	Legionella qingyii	-	NO_SP	0.999984	3.1e-05	0	0	0	0	-	Protein does not contain a CCBD within the first 150 amino acids	0	false	-1.051271375	-1.878297	-	PF01757	Acyltransferase family	7	0	0.139	0	0.112	0	no	-	0.139	Pred.
OJY24626.1	Legionella sp. 40-6	-	NO_SP	0.999995	0	0	0	0	0	-	Protein does not contain a CCBD within the first 150 amino acids	0	false	-0.652036819	-0.092034702	-	PF01757	Acyltransferase family	7	0	0.15	0	0.136	0	no	-	0.15	Pred.
HAU2061247.1	Legionella pneumophila	-	NO_SP	1.00002	1e-06	0	0	0	0	-	Protein does not contain a CCBD within the first 150 amino acids	0	false	-1.665607085	-1.433319756	-	PF01757	Acyltransferase family	7	0	0.051	0	0.018	0	no	-	0.051	Pred.
HAU1319277.1	Legionella pneumophila	-	NO_SP	1.00001	1e-06	0	0	0	0	-	Protein does not contain a CCBD within the first 150 amino acids	8.7051E-11	false	-0.766139706	-0.912394897	-	PF01757	Acyltransferase family	7	0	0.083	0	0.124	0	no	-	0.124	Pred.
WP_115331109.1	Legionella busanensis	+	NO_SP	1.00001	2.4e-05	0	0	0	0	-	CCBD (IAGLVDNVVN) found downstream of expected region	0	false	0.574121392	0.19658618	-	PF01757	Acyltransferase family	7	0	0.138	0	0.155	0	no	-	0.155	Pred.
WP_182392287.1	Legionella sp. PC997	-	NO_SP	1.00004	2e-06	0	0	0	0	-	Protein does not contain a CCBD within the first 150 amino acids	0	false	-0.729700801	-1.223474925	-	PF01757	Acyltransferase family	7	0	0.041	0	0.12	0	no	-	0.12	Pred.
WP_058467489.1	Fluoribacter gormanii	-	NO_SP	1.00003	2e-06	0	0	0	0	-	Protein does not contain a CCBD within the first 150 amino acids	2.71335E-09	false	-1.053066414	-0.804836868	-	PF01757	Acyltransferase family	7	0	0.067	0	0.03	0	no	-	0.067	Pred.
WP_083502719.1	Legionella cincinnatiensis	-	NO_SP	1.00001	1e-05	0	0	0	0	-	Protein does not contain a CCBD within the first 150 amino acids	0	false	-0.248006865	-0.137485657	-	PF01757	Acyltransferase family	7	0	0.13	0	0.124	0	no	-	0.13	Pred.
CBJ10554.1	Legionella longbeachae NSW150	-	NO_SP	1.00002	3e-06	0	0	0	0	-	Protein does not contain a CCBD within the first 150 amino acids	7.82511E-09	false	-0.248006865	-0.137485657	-	PF01757	Acyltransferase family	7	0	0.113	0	0.123	0	no	-	0.123	Pred.
WP_003633445.1	Legionella longbeachae	-	NO_SP	1.00001	9e-06	0	0	0	0	-	Protein does not contain a CCBD within the first 150 amino acids	0	false	-1.538113522	-1.760036146	-	PF01757	Acyltransferase family	7	0	0.124	0	0.123	0	no	-	0.124	Pred.
HAU0367554.1	Legionella pneumophila	-	NO_SP	1.00005	3e-06	0	0	0	0	-	Protein does not contain a CCBD within the first 150 amino acids	0	false	-1.27229687	-0.952653589	-	PF01757	Acyltransferase family	7	0	0.051	0	0.016	0	no	-	0.051	Pred.
HBD7498075.1	Legionella pneumophila	-	NO_SP	1.00003	2e-06	0	0	0	0	-	Protein does not contain a CCBD within the first 150 amino acids	0	false	-1.174604139	-0.93507174	-	PF01757	Acyltransferase family	7	0	0.058	0	0.03	0	no	-	0.058	Pred.
HAU1762329.1	Legionella pneumophila	-	NO_SP	1.00002	1e-06	0	0	0	0	-	Protein does not contain a CCBD within the first 150 amino acids	0	false	-1.678643471	-1.717555373	-	PF01757	Acyltransferase family	7	0	0.08	0.073	0.254	0	no	-	0.254	Pred.
WP_154699588.1	Legionella pneumophila	-	NO_SP	1.00002	1e-06	0	0	0	0	-	Protein does not contain a CCBD within the first 150 amino acids	3e-15	false	-1.458865614	-0.852402726	-	PF01757	Acyltransferase family	7	0	0.055	0.073	0.213	0	no	-	0.213	Pred.
WP_127908212.1	Legionella anisa	-	NO_SP	1.00001	0	0	0	0	0	-	Protein does not contain a CCBD within the first 150 amino acids	0	false	-1.458865614	-0.852402726	-	PF01757	Acyltransferase family	7	0	0.038	0	0	0	no	-	0.038	Pred.
WP_019234040.1	Legionella anisa	-	NO_SP	1.00002	0	0	0	0	0	-	Protein does not contain a CCBD within the first 150 amino acids	0	false	-0.806076172	-1.328002762	-	PF01757	Acyltransferase family	7	0	0.038	0	0	0	no	-	0.038	Pred.
MAZ77843.1	Legionellaceae bacterium	-	NO_SP	1.00003	0	0	0	0	0	-	Protein does not contain a CCBD within the first 150 amino acids	0	false	-0.99347373	-1.190104771	-	PF01757	Acyltransferase family	7	0	0.109	0	0.047	0	no	-	0.109	Pred.
HAT9038149.1	Legionella pneumophila subsp. pneumophila	-	NO_SP	1.00002	1e-06	0	0	0	0	-	Protein does not contain a CCBD within the first 150 amino acids	0.029843442	false	-1.825152253	-1.696866545	-	PF01757	Acyltransferase family	7	0	0.049	0.073	0.188	0	no	-	0.188	Pred.
WP_115704951.1	Legionella sainthelensi	-	NO_SP	0.999967	2.2e-05	1e-06	0	0	7e-06	-	Protein does not contain a CCBD within the first 150 amino acids	0	false	-1.109149234	-0.900996845	-	PF01757	Acyltransferase family	7	0	0	0	0.055	0	no	-	0.055	Pred.
HAT6824136.1	Legionella pneumophila	-	NO_SP	1.00003	2e-06	0	0	0	0	-	Protein does not contain a CCBD within the first 150 amino acids	0	false	-0.652036819	-0.092034702	-	PF01757	Acyltransferase family	7	0	0.08	0.073	0.224	0	no	-	0.224	Pred.
HAU0730124.1	Legionella pneumophila	-	NO_SP	1.00005	3e-06	0	0	0	0	-	Protein does not contain a CCBD within the first 150 amino acids	0.029843442	false	-0.264406369	0.147716677	-	PF01757	Acyltransferase family	7	0	0.051	0	0.016	0	no	-	0.051	Pred.
WP_027270025.1	Legionella sainthelensi	-	NO_SP	1.00002	1.4e-05	0	0	0	5e-06	-	Protein does not contain a CCBD within the first 150 amino acids	0	false	-0.476689848	-0.827978941	-	PF01757	Acyltransferase family	7	0	0.001	0	0.078	0	no	-	0.078	Pred.
WP_154699776.1	Legionella pneumophila	-	NO_SP	1.00003	2e-06	0	0	0	0	-	Protein does not contain a CCBD within the first 150 amino acids	0	false	-1.850956407	-1.793533465	-	PF01757	Acyltransferase family	7	0	0.049	0.073	0.234	0	no	-	0.234	Pred.
WP_133136209.1	Legionella rowbothamii	-	NO_SP	1.00001	0	0	0	0	0	-	Protein does not contain a CCBD within the first 150 amino acids	0	false	-0.834168385	-1.661542014	-	PF01757	Acyltransferase family	7	0	0.138	0	0.095	0	no	-	0.138	Pred.
WP_110141972.1	Legionella qingyii	-	NO_SP	1.00001	3e-06	0	0	0	0	-	Protein does not contain a CCBD within the first 150 amino acids	0	false	-1.150937489	-1.542073001	-	PF01757	Acyltransferase family	7	0	0.083	0	0.089	0	no	-	0.089	Pred.
WP_035886656.1	Legionella norrlandica	-	NO_SP	1.00001	0	0	0	0	0	-	Protein does not contain a CCBD within the first 150 amino acids	0	false	-0.50037406	-0.82572598	-	PF01757	Acyltransferase family	7	0	0.263	0	0.127	0	no	-	0.263	Pred.
HAU0117515.1	Legionella pneumophila	-	NO_SP	1.00005	3e-06	0	0	0	0	-	Protein does not contain a CCBD within the first 150 amino acids	0	false	-0.50037406	-0.82572598	-	PF01757	Acyltransferase family	7	0	0.049	0.073	0.225	0	no	-	0.225	Pred.
HAT8255554.1	Legionella pneumophila	-	NO_SP	1.00004	2e-06	0	0	0	0	-	Protein does not contain a CCBD within the first 150 amino acids	0	false	-1.016600875	-1.090928472	-	PF01757	Acyltransferase family	7	0	0.053	0.073	0.227	0	no	-	0.227	Pred.
WP_154699427.1	Legionella pneumophila	-	NO_SP	1.00003	2e-06	0	0	0	0	-	Protein does not contain a CCBD within the first 150 amino acids	0	false	-0.511481734	-1.458526075	-	PF01757	Acyltransferase family	7	0	0.049	0.073	0.24	0	no	-	0.24	Pred.
WP_043874444.1	Legionella massiliensis	-	NO_SP	1.00003	0	0	0	0	0	-	Protein does not contain a CCBD within the first 150 amino acids	0	false	-1.001108525	-1.119425238	-	PF01757	Acyltransferase family	7	0	0.207	0	0.186	0	no	-	0.207	Pred.
HAT9579782.1	Legionella pneumophila subsp. pneumophila	-	NO_SP	1.00005	3e-06	0	0	0	0	-	Protein does not contain a CCBD within the first 150 amino acids	0	false	-1.888881949	-1.507187175	-	PF01757	Acyltransferase family	7	0	0.06	0.073	0.19	0	no	-	0.19	Pred.
HAU0638243.1	Legionella pneumophila	-	NO_SP	1.00005	3e-06	0	0	0	0	-	Protein does not contain a CCBD within the first 150 amino acids	0	false	-0.494245387	-0.813512503	-	PF01757	Acyltransferase family	7	0	0.049	0.073	0.217	0	no	-	0.217	Pred.
HAT8152958.1	Legionella pneumophila	-	NO_SP	1.00003	2e-06	0	0	0	0	-	Protein does not contain a CCBD within the first 150 amino acids	0	false	-0.8946757	-0.810117365	-	PF01757	Acyltransferase family	7	0	0.055	0.073	0.235	0	no	-	0.235	Pred.
HBD9264546.1	Legionella pneumophila	-	NO_SP	1.00004	2e-06	0	0	0	0	-	Protein does not contain a CCBD within the first 150 amino acids	0	false	-1.891358294	-1.697259284	-	PF01757	Acyltransferase family	7	0	0.06	0.073	0.254	0	no	-	0.254	Pred.
HAZ8110076.1	Legionella pneumophila	-	NO_SP	1.00002	1e-06	0	0	0	0	-	Protein does not contain a CCBD within the first 150 amino acids	0	false	-0.706062551	-0.655748253	-	PF01757	Acyltransferase family	7	0	0.051	0	0.018	0	no	-	0.051	Pred.
HAU1965806.1	Legionella pneumophila	-	NO_SP	1.00003	2e-06	0	0	0	0	-	Protein does not contain a CCBD within the first 150 amino acids	0	false	-0.537617171	-0.932024413	-	PF01757	Acyltransferase family	7	0	0.038	0.073	0.081	0	no	-	0.081	Pred.
HAU0145210.1	Legionella pneumophila	-	NO_SP	1.00003	2e-06	0	0	0	0	-	Protein does not contain a CCBD within the first 150 amino acids	0	false	-0.494245387	-0.813512503	-	PF01757	Acyltransferase family	7	0	0.046	0.073	0.206	0	no	-	0.206	Pred.
HAT9133627.1	Legionella pneumophila subsp. pneumophila	-	NO_SP	1.00005	3e-06	0	0	0	0	-	Protein does not contain a CCBD within the first 150 amino acids	0.944944316	false	-0.67216971	-1.078247927	-	PF01757	Acyltransferase family	7	0	0.055	0.073	0.271	0	no	-	0.271	Pred.
WP_058453203.1	Legionella maceachernii	-	NO_SP	0.999241	0.000766	1e-06	0	0	0	-	Protein does not contain a CCBD within the first 150 amino acids	0	false	-1.363002	-1.34814332	-	PF01757	Acyltransferase family	7	0	0.088	0	0.054	0	no	-	0.088	Pred.
WP_028382640.1	Legionella cherrii	-	NO_SP	1.00004	0	0	0	0	0	-	Protein does not contain a CCBD within the first 150 amino acids	0	false	-0.159685192	-0.725608524	-	PF01757	Acyltransferase family	7	0	0.213	0	0.101	0	no	-	0.213	Pred.
HAU2359035.1	Legionella pneumophila	-	NO_SP	1.00002	1e-06	0	0	0	0	-	Protein does not contain a CCBD within the first 150 amino acids	0	false	-1.998220797	-2.383576776	-	PF01757	Acyltransferase family	7	0	0.051	0	0.025	0	no	-	0.051	Pred.
HAT7920639.1	Legionella pneumophila	-	NO_SP	1.00003	2e-06	0	0	0	0	-	Protein does not contain a CCBD within the first 150 amino acids	0	false	-1.327804788	-1.567997282	-	PF01757	Acyltransferase family	7	0	0.038	0	0.053	0	no	-	0.053	Pred.
HAT8972713.1	Legionella pneumophila subsp. pneumophila	-	NO_SP	1.00002	1e-06	0	0	0	0	-	Protein does not contain a CCBD within the first 150 amino acids	0	false	-1.879229814	-2.042669413	-	PF01757	Acyltransferase family	7	0	0.041	0	0.025	0	no	-	0.041	Pred.
HAU0441130.1	Legionella pneumophila	-	NO_SP	1.00005	3e-06	0	0	0	0	-	Protein does not contain a CCBD within the first 150 amino acids	0	false	-1.101679845	-1.213904484	-	PF01757	Acyltransferase family	7	0	0.038	0.073	0.09	0	no	-	0.09	Pred.
WP_058534738.1	Legionella saoudiensis	-	NO_SP	1	0	0	0	0	0	-	Protein does not contain a CCBD within the first 150 amino acids	0	false	-1.03717514	-0.938315738	-	PF01757	Acyltransferase family	7	0	0.338	0	0.214	0.015	no	-	0.338	Pred.
HAU1928071.1	Legionella pneumophila	-	NO_SP	1.00002	1e-06	0	0	0	0	-	Protein does not contain a CCBD within the first 150 amino acids	0	false	-1.040332954	-0.751657814	-	PF01757	Acyltransferase family	7	0	0.051	0	0.027	0	no	-	0.051	Pred.
HAU2451169.1	Legionella pneumophila	-	NO_SP	1.00002	1e-06	0	0	0	0	-	Protein does not contain a CCBD within the first 150 amino acids	0	false	-2.015911755	-2.29288836	-	PF01757	Acyltransferase family	7	0	0.051	0	0.025	0	no	-	0.051	Pred.
HAT9121151.1	Legionella pneumophila subsp. pneumophila	-	NO_SP	1.00005	3e-06	0	0	0	0	-	Protein does not contain a CCBD within the first 150 amino acids	0	false	-1.664140956	-0.966531581	-	PF01757	Acyltransferase family	7	0	0.038	0.073	0.032	0	no	-	0.073	Pred.
HAT8128467.1	Legionella pneumophila	-	NO_SP	1.00002	1e-06	0	0	0	0	-	Protein does not contain a CCBD within the first 150 amino acids	0	false	-1.294455714	-1.198770148	-	PF01757	Acyltransferase family	7	0	0.068	0	0.019	0	no	-	0.068	Pred.
HAT8432312.1	Legionella pneumophila	-	NO_SP	1.00002	1e-06	0	0	0	0	-	Protein does not contain a CCBD within the first 150 amino acids	0	false	-1.365604867	-1.364878164	-	PF01757	Acyltransferase family	7	0	0.051	0	0.017	0	no	-	0.051	Pred.
HAT9822481.1	Legionella pneumophila subsp. pneumophila	-	NO_SP	1.00002	1e-06	0	0	0	0	-	Protein does not contain a CCBD within the first 150 amino acids	0	false	-1.102963603	-0.871414983	-	PF01757	Acyltransferase family	7	0	0.051	0	0.025	0	no	-	0.051	Pred.
WP_129901002.1	Legionella pneumophila	-	NO_SP	1.00002	1e-06	0	0	0	0	-	Protein does not contain a CCBD within the first 150 amino acids	0	false	-0.835687894	-1.381516428	-	PF01757	Acyltransferase family	7	0	0.051	0	0.017	0	no	-	0.051	Pred.
HAU2079983.1	Legionella pneumophila	-	NO_SP	1.00002	1e-06	0	0	0	0	-	Protein does not contain a CCBD within the first 150 amino acids	0	false	-1.813136822	-1.681210785	-	PF01757	Acyltransferase family	7	0	0.051	0	0.017	0	no	-	0.051	Pred.
HAU2076593.1	Legionella pneumophila	-	NO_SP	1.00002	1e-06	0	0	0	0	-	Protein does not contain a CCBD within the first 150 amino acids	0	false	-1.161016697	-1.737811833	-	PF01757	Acyltransferase family	7	0	0.051	0	0.009	0	no	-	0.051	Pred.
WP_018578601.1	Legionella shakespearei	-	NO_SP	1.00001	0	0	0	0	0	-	Protein does not contain a CCBD within the first 150 amino acids	0.79540151	false	-1.639546778	-1.662388906	-	PF01757	Acyltransferase family	7	0	0.262	0	0.144	0	no	-	0.262	Pred.
WP_058499073.1	Legionella gratiana	-	NO_SP	0.999992	1.6e-05	0	0	0	2e-06	-	Protein does not contain a CCBD within the first 150 amino acids	1e-15	false	-0.117135405	0.085193532	-	PF01757	Acyltransferase family	7	0.007	0.001	0	0.044	0	no	-	0.044	Pred.
RUR22911.1	Legionella qingyii	-	NO_SP	1.00002	1e-06	0	0	0	0	-	Protein does not contain a CCBD within the first 150 amino acids	0.000179688	false	-1.683852114	-1.554716649	-	PF01757	Acyltransferase family	7	0	0.144	0	0.167	0	no	-	0.167	Pred.
WP_101900546.1	Legionella sainthelensi	-	NO_SP	1.00001	3e-06	0	0	0	1e-06	-	Protein does not contain a CCBD within the first 150 amino acids	0	false	-2.016731387	-1.592617839	-	PF01757	Acyltransferase family	7	0	0.014	0	0.055	0	no	-	0.055	Pred.
HBD9422996.1	Legionella pneumophila	-	NO_SP	1.00004	2e-06	0	0	0	0	-	Protein does not contain a CCBD within the first 150 amino acids	0	false	-1.852482475	-2.25252167	-	PF01757	Acyltransferase family	7	0	0.041	0	0.033	0	no	-	0.041	Pred.
HAZ7574085.1	Legionella pneumophila	-	NO_SP	1.00004	0	0	0	0	0	-	Protein does not contain a CCBD within the first 150 amino acids	0	false	-1.132349074	-0.949482999	-	PF01757	Acyltransferase family	7	0	0.218	0	0.141	0	no	-	0.218	Pred.
HBD9357821.1	Legionella pneumophila	-	NO_SP	1.00003	2e-06	0	0	0	0	-	Protein does not contain a CCBD within the first 150 amino acids	5e-15	false	-0.117135405	0.085193532	-	PF01757	Acyltransferase family	7	0	0.051	0	0.025	0	no	-	0.051	Pred.
WP_158618912.1	Legionella qingyii	-	NO_SP	1.00002	0	0	0	0	0	-	Protein does not contain a CCBD within the first 150 amino acids	0	false	-1.986970641	-1.780131358	-	PF01757	Acyltransferase family	7	0	0.187	0	0.213	0	no	-	0.213	Pred.

## Sheet: Lani_1193
			SignalP6.0								EffectiveDB									BastionX
ID	Organism	Mixed results	Prediction	OTHER	SP(Sec/SPI)	LIPO(Sec/SPII)	TAT(Tat/SPI)	TATLIPO(Sec/SPII)	PILIN(Sec/SPIII)	CS Position	EffectiveCCBD	EffectiveT3	EffectiveT3 prediction	T4SEpre_psAac	T4SEpre_bpbAac	T4SEpre prediction	EffectiveELD Pfam id	EffectiveELD Pfam name	EffectiveELD score	Type I	Type II	Type III	Type IV	Type VI	Substrate	Secretion System	Score	Type of prediction (Experimentally appr./Predition)
WP_019232847.1	Legionella	-	NO_SP	0.715303	0.279972	0.002073	0.00069	0.000485	0.00148	CS pos: 18-19. Pr: 0.3103	Protein does not contain a CCBD within the first 150 amino acids	1.55871E-09	false	-3.820215797	-0.739903648	-	-	-	-	0.162	0.025	0.096	0.475	0.023	no	-	0.475	Pred.
WP_058458920.1	Legionella bozemanae	-	NO_SP	0.790237	0.205872	0.001702	0.000562	0.000387	0.001255	-	Protein does not contain a CCBD within the first 150 amino acids	2.73943E-09	false	-3.85823063	-0.719322178	-	-	-	-	0.248	0.074	0.073	0.303	0.036	no	-	0.303	Pred.
WP_182351308.1	Legionella sp. PC1000	-	NO_SP	0.634825	0.359417	0.002567	0.000824	0.000578	0.001779	CS pos: 18-19. Pr: 0.3951	Protein does not contain a CCBD within the first 150 amino acids	7.38915E-08	false	-3.85823063	-0.719322178	-	-	-	-	0.26	0.034	0.073	0.317	0.033	no	-	0.317	Pred.
WP_131778195.1	Legionella bozemanae	-	NO_SP	0.842115	0.154756	0.001262	0.000502	0.000328	0.001047	-	Protein does not contain a CCBD within the first 150 amino acids	6.456E-12	false	-3.85605607	-0.72234052	-	-	-	-	0.39	0.111	0.07	0.305	0.018	no	-	0.39	Pred.
WP_069683576.1	Legionella parisiensis	-	NO_SP	0.918555	0.07866	0.00174	0.000311	0.000164	0.000564	-	Protein does not contain a CCBD within the first 150 amino acids	1.55871E-09	false	-4.220254145	-1.039739536	-	-	-	-	0.165	0.011	0.073	0.339	0.023	no	-	0.339	Pred.
WP_133136457.1	Legionella rowbothamii	+	SP	0.362155	0.632061	0.002591	0.000959	0.000715	0.001509	CS pos: 19-20. Pr: 0.6588	Protein does not contain a CCBD within the first 150 amino acids	6.71007E-05	false	-3.889725722	-0.877066525	-	-	-	-	0.194	0.055	0.014	0.26	0.05	no	-	0.26	Pred.
WP_065236219.1	Legionella tucsonensis	+	SP	0.319721	0.675521	0.002155	0.000805	0.000616	0.00118	CS pos: 19-20. Pr: 0.6974	Protein does not contain a CCBD within the first 150 amino acids	4.81869E-05	false	-3.880606844	-0.901055853	-	-	-	-	0.037	0.014	0	0.234	0.02	no	-	0.234	Pred.
WP_150865323.1	Legionella longbeachae	+	SP	0.493896	0.49812	0.003463	0.001372	0.000929	0.002222	CS pos: 19-20. Pr: 0.5312	Protein does not contain a CCBD within the first 150 amino acids	0.005623903	false	-3.915227848	-0.839528946	-	-	-	-	0.067	0.038	0.075	0.23	0.036	no	-	0.23	Pred.
WP_064108351.1	Legionella jordanis	+	NO_SP	1.00005	8e-06	0	0	0	0	-	Protein does not contain a CCBD within the first 150 amino acids	0.354898381	false	-3.652582372	-0.691350161	-	-	-	-	0.15	0.356	0.212	0.631	0.312	yes	IV	0.631	Pred.
WP_058469789.1	Legionella jordanis	+	SP	0.359066	0.632246	0.00394	0.001487	0.000983	0.002273	CS pos: 21-22. Pr: 0.6646	Protein does not contain a CCBD within the first 150 amino acids	0	false	-3.697581825	-0.885261985	-	-	-	-	0.041	0.257	0.07	0.456	0.046	no	-	0.456	Pred.
WP_058498224.1	Legionella gratiana	-	NO_SP	0.505486	0.488171	0.00271	0.001028	0.000774	0.001828	CS pos: 19-20. Pr: 0.5174	Protein does not contain a CCBD within the first 150 amino acids	1.53096E-06	false	-3.849007665	-0.784822	-	-	-	-	0.112	0.031	0.073	0.344	0.031	no	-	0.344	Pred.
WP_058534322.1	Legionella saoudiensis	+	SP	0.396785	0.596251	0.003066	0.001151	0.000821	0.001909	CS pos: 19-20. Pr: 0.6223	Protein does not contain a CCBD within the first 150 amino acids	4.47049E-08	false	-3.997152266	-0.870439651	-	-	-	-	0.601	0.638	0.113	0.701	0.203	yes	IV	0.701	Pred.
QLZ68521.1	Legionella sp. PC1000	+	SP	0.286861	0.702067	0.003476	0.003257	0.001543	0.002788	CS pos: 27-28. Pr: 0.7502	Protein does not contain a CCBD within the first 150 amino acids	1	true	-3.778669635	-0.920577772	-	-	-	-	0.094	0.001	0.08	0.166	0.032	no	-	0.166	Pred.
WP_220471063.1	Legionella sp. PC1000	-	NO_SP	1.00005	1e-06	0	0	0	0	-	Protein does not contain a CCBD within the first 150 amino acids	0.004098392	false	-4.340059125	-0.896138855	-	-	-	-	0.308	0.061	0.06	0.346	0.044	no	-	0.346	Pred.
WP_058461078.1	Legionella bozemanae	+	SP	0.26613	0.723783	0.003226	0.003149	0.001384	0.002313	CS pos: 27-28. Pr: 0.7760	Protein does not contain a CCBD within the first 150 amino acids	1	true	-3.690343659	-0.892612985	-	-	-	-	0.03	0.013	0.08	0.297	0.044	no	-	0.297	Pred.
MBI2784961.1	Legionella longbeachae	-	NO_SP	0.61732	0.377521	0.00154	0.00122	0.000677	0.001732	CS pos: 19-20. Pr: 0.4224	Protein does not contain a CCBD within the first 150 amino acids	0.012414157	false	-3.851378962	-0.827840614	-	-	-	-	0.074	0.013	0.073	0.172	0.025	no	-	0.172	Pred.
WP_202803988.1	Legionella anisa	-	NO_SP	1.00006	1e-06	0	0	0	0	-	Protein does not contain a CCBD within the first 150 amino acids	0.004098392	false	-4.436940617	-0.947262062	-	-	-	-	0.059	0.016	0.073	0.363	0.044	no	-	0.363	Pred.
AWN73844.1	Legionella anisa	+	SP	0.290591	0.70046	0.002842	0.002712	0.001186	0.002201	CS pos: 27-28. Pr: 0.7445	Protein does not contain a CCBD within the first 150 amino acids	1	true	-3.752176862	-0.900342503	-	-	-	-	0.058	0.013	0.002	0.196	0.032	no	-	0.196	Pred.
WP_058518793.1	Legionella parisiensis	+	SP	0.267959	0.722662	0.003087	0.002838	0.001198	0.002235	CS pos: 27-28. Pr: 0.7736	Protein does not contain a CCBD within the first 150 amino acids	1	true	-3.730134233	-0.89707493	-	-	-	-	0.138	0.044	0.027	0.237	0.048	no	-	0.237	Pred.
WP_131780241.1	Legionella bozemanae	+	SP	0.254927	0.734875	0.003447	0.003001	0.001339	0.002389	CS pos: 27-28. Pr: 0.7829	Protein does not contain a CCBD within the first 150 amino acids	1	true	-3.724353386	-0.944080699	-	-	-	-	0.03	0.027	0	0.164	0.044	no	-	0.164	Pred.
WP_131777716.1	Legionella fairfieldensis	+	NO_SP	0.999365	0.00062	2.5e-05	2e-06	2e-06	1.5e-05	-	CCBD (IIINITWISN) found within N-terminal region	1	true	-3.800074028	-0.890865477	-	-	-	-	0.134	0.427	0.291	0.792	0.171	yes	IV	0.792	Pred.
WP_058449052.1	Legionella jamestowniensis	+	NO_SP	1.00004	0	0	0	0	0	-	Protein does not contain a CCBD within the first 150 amino acids	2.5E-14	false	-3.482970409	-1.255164148	-	-	-	-	0.029	0.24	0.214	0.749	0.032	yes	IV	0.749	Pred.

## Sheet: Lani_1195
			SignalP6.0								EffectiveDB									BastionX
ID	Organism	Mixed results	Prediction	OTHER	SP(Sec/SPI)	LIPO(Sec/SPII)	TAT(Tat/SPI)	TATLIPO(Sec/SPII)	PILIN(Sec/SPIII)	CS Position	EffectiveCCBD	EffectiveT3	EffectiveT3 prediction	T4SEpre_psAac	T4SEpre_bpbAac	T4SEpre prediction	EffectiveELD Pfam id	EffectiveELD Pfam name	EffectiveELD score	Type I	Type II	Type III	Type IV	Type VI	Substrate	Secretion System	Score	Type of prediction (Experimentally appr./Predition)
WP_019232845.1	Legionella anisa	+	NO_SP	1.00001	0	0	0	0	0	-	Protein does not contain a CCBD within the first 150 amino acids	1.0496E-11	false	-0.240553161	0.220004683	-				0	0.74	0	0.833	0.264	yes	IV	0.833	Pred.
WP_131778196.1	Legionella bozemanae	+	NO_SP	1.00003	0	0	0	0	0	-	Protein does not contain a CCBD within the first 150 amino acids	3.3E-14	false	-0.589009108	0.365666658	-				0	0.786	0.002	0.863	0.288	yes	IV	0.863	Pred.
WP_058519398.1	Legionella tucsonensis	+	NO_SP	1.00003	0	0	0	0	0	-	Protein does not contain a CCBD within the first 150 amino acids	1.7772E-11	false	-0.486909707	-0.396504346	-				0	0.738	0	0.871	0.239	yes	IV	0.871	Pred.
WP_150865327.1	Legionella longbeachae	+	NO_SP	1.00001	0	0	0	0	0	-	Protein does not contain a CCBD within the first 150 amino acids	0	false	-0.57249865	-0.361549558	-	PF00884	Sulfatase	15	0	0.746	0.171	0.886	0.289	yes	IV	0.886	Pred.
WP_058498222.1	Legionella gratiana	+	NO_SP	1.00002	0	0	0	0	0	-	Protein does not contain a CCBD within the first 150 amino acids	7.454E-11	false	-0.339820972	-0.177634064	-				0	0.689	0	0.87	0.239	yes	IV	0.87	Pred.
WP_133136459.1	Legionella rowbothamii	+	NO_SP	1.00004	0	0	0	0	0	-	Protein does not contain a CCBD within the first 150 amino acids	2.2E-14	false	-0.439939914	-0.264882759	-	PF00884	Sulfatase	15	0	0.729	0.006	0.899	0.273	yes	IV	0.899	Pred.
WP_182351305.1	Legionella sp. PC1000	+	NO_SP	1.00002	0	0	0	0	0	-	Protein does not contain a CCBD within the first 150 amino acids	7.17E-13	false	-0.569242509	-1.075907428	-				0	0.774	0.241	0.996	0.294	yes	IV	0.996	Pred.
WP_058458917.1	Legionella bozemanae	+	NO_SP	1.00002	0	0	0	0	0	-	Protein does not contain a CCBD within the first 150 amino acids	0	false	-0.811286373	-1.428131153	-	PF00884	Sulfatase	15	0	0.771	0.157	0.901	0.251	yes	IV	0.901	Pred.
WP_058516545.1	Legionella parisiensis	+	NO_SP	1.00005	0	0	0	0	0	-	Protein does not contain a CCBD within the first 150 amino acids	0	false	-1.148391564	-1.525089962	-	PF00884	Sulfatase	15	0	0.721	0.16	0.901	0.226	yes	IV	0.901	Pred.
WP_058469786.1	Legionella jordanis	+	NO_SP	1.00002	0	0	0	0	0	-	Protein does not contain a CCBD within the first 150 amino acids	4.14E-13	false	-0.827074266	-0.709932562	-	PF00884	Sulfatase	15	0	0.711	0.283	0.994	0.352	yes	IV	0.994	Pred.
HAT8714122.1	Legionella jordanis	+	NO_SP	1.00001	0	0	0	0	0	-	Protein does not contain a CCBD within the first 150 amino acids	4.14E-13	false	-0.827074266	-0.709932562	-	PF00884	Sulfatase	15	0	0.684	0.288	0.994	0.352	yes	IV	0.994	Pred.
WP_058534320.1	Legionella saoudiensis	+	NO_SP	1.00003	0	0	0	0	0	-	Protein does not contain a CCBD within the first 150 amino acids	8.07462E-10	false	-0.822844283	-1.092953967	-	PF00884	Sulfatase	15	0	0.759	0.009	0.802	0.257	yes	IV	0.802	Pred.
WP_069683572.1	Legionella parisiensis	+	NO_SP	1.00006	0	0	0	0	0	-	Protein does not contain a CCBD within the first 150 amino acids	1	true	-1.148391564	-1.525089962	-	PF00884	Sulfatase	15	0	0.819	0.743	1	0.928	yes	IV	1	Pred.
OEH45626.1	Legionella parisiensis	+	NO_SP	1.00005	0	0	0	0	0	-	Protein does not contain a CCBD within the first 150 amino acids	0	false	-1.317789157	-1.199256401	-	PF00884	Sulfatase	15	0.034	0.204	0.134	0.709	0.043	yes	IV	0.709	Pred.

## Sheet: Lcin_0517
			SignalP6.0								EffectiveDB									BastionX
ID	Organism	Mixed results	Prediction	OTHER	SP(Sec/SPI)	LIPO(Sec/SPII)	TAT(Tat/SPI)	TATLIPO(Sec/SPII)	PILIN(Sec/SPIII)	CS Position	EffectiveCCBD	EffectiveT3	EffectiveT3 prediction	T4SEpre_psAac	T4SEpre_bpbAac	T4SEpre prediction	EffectiveELD Pfam id	EffectiveELD Pfam name	EffectiveELD score	Type I	Type II	Type III	Type IV	Type VI	Substrate	Secretion System	Score	Type of prediction (Experimentally appr./Predition)
WP_065240087.1	Legionella cincinnatiensis	-	NO_SP	0.999962	4.2e-05	0	0	0	0	-	Protein does not contain a CCBD within the first 150 amino acids	1.493E-12	false	-1.533529045	-2.436988803	-	PF01061	ABC-2 type transporter	5	0	0	0	0.002	0	no	-	0.002	Pred.
WP_027272636.1	Legionella sainthelensi	-	NO_SP	0.999954	4.3e-05	0	0	0	0	-	Protein does not contain a CCBD within the first 150 amino acids	1.493E-12	false	-1.741256481	-2.431339293	-	PF01061	ABC-2 type transporter	5	0	0	0	0	0	no	-	0	Pred.
WP_128130308.1	Legionella sainthelensi	-	NO_SP	0.99977	0.00025	0	0	0	0	-	Protein does not contain a CCBD within the first 150 amino acids	2.954E-12	false	-1.741256481	-2.431339293	-	PF01061	ABC-2 type transporter	5	0	0	0	0.001	0	no	-	0.001	Pred.
VEB38832.1	Legionella sainthelensi	-	NO_SP	0.999948	4.6e-05	0	0	0	0	-	Protein does not contain a CCBD within the first 150 amino acids	1.493E-12	false	-1.741256481	-2.431339293	-	PF01061	ABC-2 type transporter	5	0	0	0	0	0	no	-	0	Pred.
WP_058463775.1	Legionella cincinnatiensis	-	NO_SP	1.00001	7e-06	0	0	0	0	-	Protein does not contain a CCBD within the first 150 amino acids	0	false	-1.533529045	-2.436988803	-	PF01061	ABC-2 type transporter	5	0	0	0	0.022	0	no	-	0.022	Pred.
WP_051544817.1	Legionella sainthelensi	-	NO_SP	1.00002	7e-06	0	0	0	0	-	Protein does not contain a CCBD within the first 150 amino acids	0	false	-1.741256481	-2.431339293	-	PF01061	ABC-2 type transporter	5	0	0	0	0	0	no	-	0	Pred.
WP_058498697.1	Legionella gratiana	-	NO_SP	0.999982	4.6e-05	0	0	0	0	-	Protein does not contain a CCBD within the first 150 amino acids	4.92E-13	false	-1.558462444	-2.347975729	-	PF01061	ABC-2 type transporter	5	0	0	0	0	0	no	-	0	Pred.
WP_217356509.1	Legionella sainthelensi	-	NO_SP	0.999948	4.6e-05	0	0	0	0	-	Protein does not contain a CCBD within the first 150 amino acids	1.493E-12	false	-1.918329007	-2.586640413	-	PF01061	ABC-2 type transporter	5	0	0	0	0	0	no	-	0	Pred.
WP_058513536.1	Legionella santicrucis	-	NO_SP	0.999985	4.9e-05	0	0	0	0	-	Protein does not contain a CCBD within the first 150 amino acids	1.493E-12	false	-1.869576632	-2.332127782	-	PF01061	ABC-2 type transporter	5	0	0	0	0	0	no	-	0	Pred.
WP_202803987.1	Legionella anisa	-	NO_SP	0.999996	3.8e-05	0	0	0	0	-	Protein does not contain a CCBD within the first 150 amino acids	3.88637E-10	false	-1.617934464	-2.444345872	-	PF01061	ABC-2 type transporter	5	0	0	0	0.021	0	no	-	0.021	Pred.
KTC74042.1	Fluoribacter bozemanae	-	NO_SP	0.999991	3.9e-05	0	0	0	0	-	Protein does not contain a CCBD within the first 150 amino acids	3.88637E-10	false	-1.900460028	-2.524529741	-	PF01061	ABC-2 type transporter	5	0	0	0	0	0	no	-	0	Pred.
WP_082642433.1	Fluoribacter bozemanae	-	NO_SP	0.999748	0.000267	0	0	0	0	-	Protein does not contain a CCBD within the first 150 amino acids	1.85913E-08	false	-1.900460028	-2.524529741	-	PF01061	ABC-2 type transporter	5	0	0	0	0.007	0	no	-	0.007	Pred.
WP_131780153.1	Fluoribacter bozemanae	-	NO_SP	0.999748	0.000267	0	0	0	0	-	Protein does not contain a CCBD within the first 150 amino acids	1.85913E-08	false	-1.690524002	-2.363720781	-	PF01061	ABC-2 type transporter	5	0	0.001	0	0.006	0	no	-	0.006	Pred.
WP_082650439.1	Legionella parisiensis	-	NO_SP	0.998652	0.001335	2e-06	0	0	2e-06	-	Protein does not contain a CCBD within the first 150 amino acids	2.09E-13	false	-1.720572122	-2.356182775	-	PF01061	ABC-2 type transporter	5	0	0.001	0	0.006	0	no	-	0.006	Pred.
KTD41687.1	Legionella parisiensis	-	NO_SP	0.991266	0.007973	0.000601	2.9e-05	1.6e-05	0.000101	-	Protein does not contain a CCBD within the first 150 amino acids	0	false	-1.720572122	-2.356182775	-	PF01061	ABC-2 type transporter	5	0	0.001	0	0.006	0	no	-	0.006	Pred.
WP_115702730.1	Legionella sainthelensi	-	NO_SP	1.00003	7e-06	0	0	0	0	-	Protein does not contain a CCBD within the first 150 amino acids	0	false	-1.799449558	-2.615827572	-	PF01061	ABC-2 type transporter	5	0	0	0	0	0	no	-	0	Pred.
AUH73892.1	Legionella sainthelensi	-	NO_SP	1.00003	7e-06	0	0	0	0	-	Protein does not contain a CCBD within the first 150 amino acids	0	false	-1.918329007	-2.586640413	-	PF01061	ABC-2 type transporter	5	0	0	0	0	0	no	-	0	Pred.
QLZ68641.1	Legionella sp. PC1000	-	NO_SP	0.999981	3.6e-05	0	0	0	0	-	Protein does not contain a CCBD within the first 150 amino acids	5.30095E-09	false	-1.567855578	-2.166830006	-	PF01061	ABC-2 type transporter	5	0	0	0	0.002	0	no	-	0.002	Pred.
WP_182352345.1	Legionella sp. PC1000	-	NO_SP	0.999653	0.000349	0	0	0	0	-	Protein does not contain a CCBD within the first 150 amino acids	4.5038E-11	false	-1.567855578	-2.166830006	-	PF01061	ABC-2 type transporter	5	0	0.001	0	0.006	0	no	-	0.006	Pred.
WP_115708602.1	Legionella sainthelensi	-	NO_SP	1.00003	7e-06	0	0	0	0	-	Protein does not contain a CCBD within the first 150 amino acids	0	false	-1.946551343	-2.547089895	-	PF01061	ABC-2 type transporter	5	0	0	0	0	0	no	-	0	Pred.
AWN75765.1	Legionella anisa	-	NO_SP	1.00001	6e-06	0	0	0	0	-	Protein does not contain a CCBD within the first 150 amino acids	4e-15	false	-1.617934464	-2.444345872	-	PF01061	ABC-2 type transporter	5	0	0	0	0.021	0	no	-	0.021	Pred.
WP_084157919.1	Legionella wadsworthii	-	NO_SP	0.999992	2.8e-05	0	0	0	0	-	Protein does not contain a CCBD within the first 150 amino acids	8.75721E-07	false	-1.796685069	-2.443479281	-	PF01061	ABC-2 type transporter	5	0	0	0	0.022	0	no	-	0.022	Pred.
WP_045097193.1	Legionella fallonii	-	NO_SP	0.999992	3.6e-05	0	0	0	0	-	Protein does not contain a CCBD within the first 150 amino acids	2.78012E-08	false	-1.920152353	-2.512983374	-	PF01061	ABC-2 type transporter	5	0	0	0	0	0	no	-	0	Pred.
WP_061515672.1	Legionella pneumophila	+	NO_SP	0.999986	4e-05	0	0	0	0	-	Protein does not contain a CCBD within the first 150 amino acids	0.999997504	true	-1.18784959	-1.846412284	-	PF01061	ABC-2 type transporter	5	0	0	0	0.021	0	no	-	0.021	Pred.
WP_131782173.1	Legionella gresilensis	+	NO_SP	0.999504	0.000467	1.8e-05	4e-06	2e-06	6e-06	-	Protein does not contain a CCBD within the first 150 amino acids	1	true	-1.590603192	-2.014805371	-	PF01061	ABC-2 type transporter	5	0	0	0	0	0	no	-	0	Pred.
WP_043872814.1	Legionella massiliensis	-	NO_SP	0.999962	3.5e-05	0	0	0	0	-	Protein does not contain a CCBD within the first 150 amino acids	6.5039E-09	false	-0.97793293	-1.561787644	-	PF01061	ABC-2 type transporter	5	0	0	0	0.002	0	no	-	0.002	Pred.
WP_112218105.1	Legionella quinlivanii	-	NO_SP	1.00002	1.8e-05	0	0	0	0	-	Protein does not contain a CCBD within the first 150 amino acids	3.66769E-09	false	-0.789745507	-1.548268471	-	PF01061	ABC-2 type transporter	5	0	0.001	0	0	0	no	-	0.001	Pred.
WP_058508767.1	Legionella quinlivanii	-	NO_SP	1.00002	1.8e-05	0	0	0	0	-	Protein does not contain a CCBD within the first 150 amino acids	3.66769E-09	false	-1.053498089	-1.622717902	-	PF01061	ABC-2 type transporter	5	0	0.001	0	0	0	no	-	0.001	Pred.
MBA2749114.1	Tatlockia sp.	-	NO_SP	0.999837	0.000144	1e-06	0	0	7e-06	-	Protein does not contain a CCBD within the first 150 amino acids	2.1305E-11	false	-1.714493575	-1.590461439	-	PF01061	ABC-2 type transporter	5	0	0	0	0	0	no	-	0	Pred.
PJD93159.1	Legionella sp.	+	NO_SP	0.999902	8.4e-05	0	0	0	0	-	Protein does not contain a CCBD within the first 150 amino acids	0.999993688	true	-1.73635414	-2.022227558	-	PF01061	ABC-2 type transporter	5	0	0	0	0	0	no	-	0	Pred.
MBN9229685.1	Legionella sp.	-	NO_SP	0.999989	3e-05	0	0	0	0	-	Protein does not contain a CCBD within the first 150 amino acids	1e-15	false	-1.445509703	-2.062805486	-	PF01061	ABC-2 type transporter	5	0	0	0	0	0	no	-	0	Pred.
WP_006869084.1	Legionella drancourtii	+	NO_SP	0.999965	4e-05	0	0	0	0	-	CCBD (LCLPVTVVAN) found downstream of expected region	0	false	-1.600271584	-2.066958103	-	PF01061	ABC-2 type transporter	5	0	0	0	0	0	no	-	0	Pred.
MBA2710821.1	Tatlockia sp.	-	NO_SP	1.00001	2.5e-05	0	0	0	0	-	Protein does not contain a CCBD within the first 150 amino acids	2.17E-13	false	-1.075071037	-1.688926167	-	PF01061	ABC-2 type transporter	5	0	0.001	0	0	0	no	-	0.001	Pred.
WP_043872821.1	Legionella massiliensis	-	NO_SP	1.00003	1.1e-05	0	0	0	0	-	Protein does not contain a CCBD within the first 150 amino acids	7.17662E-08	false	-1.490701749	-1.770605517	-	PF01061	ABC-2 type transporter	5	0	0.009	0	0	0	no	-	0.009	Pred.
MBA2748449.1	Tatlockia sp.	+	NO_SP	0.999851	0.000133	0	0	0	0	-	Protein does not contain a CCBD within the first 150 amino acids	0.999905077	true	-1.263339003	-1.716993396	-	PF01061	ABC-2 type transporter	5	0	0.013	0	0.001	0	no	-	0.013	Pred.
MBA2656794.1	Tatlockia sp.	-	NO_SP	0.999978	3e-05	0	0	0	0	-	Protein does not contain a CCBD within the first 150 amino acids	3.9E-14	false	-1.063924795	-1.761743368	-	PF01061	ABC-2 type transporter	5	0	0.001	0	0	0	no	-	0.001	Pred.
WP_126337277.1	Legionella spiritensis	-	NO_SP	0.999661	0.000365	0	0	0	0	-	Protein does not contain a CCBD within the first 150 amino acids	9.76028E-09	false	-1.740842064	-1.696619328	-	PF01061	ABC-2 type transporter	5	0	0.01	0	0.002	0	no	-	0.01	Pred.
WP_058530750.1	Legionella rubrilucens	+	NO_SP	0.999783	0.000228	0	0	0	1e-06	-	Protein does not contain a CCBD within the first 150 amino acids	0.999999849	true	-1.702326868	-1.590297782	-	PF01061	ABC-2 type transporter	5	0	0.012	0	0.072	0	no	-	0.072	Pred.
WP_203456466.1	Legionella sp. MW5194	+	NO_SP	0.999777	0.000232	0	0	0	1e-06	-	Protein does not contain a CCBD within the first 150 amino acids	0.999999849	true	-1.715702764	-1.526636217	-	PF01061	ABC-2 type transporter	5	0	0.012	0	0.067	0	no	-	0.067	Pred.
WP_108293563.1	Legionella taurinensis	-	NO_SP	1.00003	3e-06	0	0	0	0	-	Protein does not contain a CCBD within the first 150 amino acids	4.0114E-11	false	-1.721021674	-1.487068591	-	PF01061	ABC-2 type transporter	5	0	0.001	0	0	0	no	-	0.001	Pred.
WP_131781572.1	Legionella gresilensis	-	NO_SP	1.00001	1.5e-05	0	0	0	0	-	Protein does not contain a CCBD within the first 150 amino acids	2e-15	false	-1.430172213	-2.146181176	-	PF01061	ABC-2 type transporter	5	0	0.001	0	0	0	no	-	0.001	Pred.
WP_165474716.1	Legionella nagasakiensis	-	NO_SP	0.999935	0.0001	0	0	0	0	-	Protein does not contain a CCBD within the first 150 amino acids	4.51645E-05	false	-1.950530361	-2.424871344	-	PF01061	ABC-2 type transporter	5	0	0	0	0	0	no	-	0	Pred.
WP_133126948.1	Legionella nagasakiensis	-	NO_SP	0.999755	0.000254	0	0	0	0	-	Protein does not contain a CCBD within the first 150 amino acids	0	false	-2.063244938	-1.914923585	-	PF01061	ABC-2 type transporter	5	0.004	0.012	0.005	0.02	0	no	-	0.02	Pred.
MBN9230795.1	Legionella sp.	-	NO_SP	1.00001	6e-06	0	0	0	0	-	Protein does not contain a CCBD within the first 150 amino acids	2.57519E-10	false	-0.457040012	-0.797949569	-	PF01061	ABC-2 type transporter	5	0	0	0	0.001	0	no	-	0.001	Pred.
RUQ81554.1	Legionella septentrionalis	-	NO_SP	1.00002	4e-06	0	0	0	0	-	Protein does not contain a CCBD within the first 150 amino acids	2.16E-13	false	-1.461244289	-1.104007848	-	PF01061	ABC-2 type transporter	5	0	0.001	0	0	0	no	-	0.001	Pred.
WP_131775905.1	Legionella impletisoli	-	NO_SP	1.00004	6e-06	0	0	0	0	-	Protein does not contain a CCBD within the first 150 amino acids	5.32029E-10	false	-0.992074074	-0.611489913	-	PF01061	ABC-2 type transporter	5	0	0.001	0	0	0	no	-	0.001	Pred.
WP_126953098.1	Legionella septentrionalis	-	NO_SP	1.00004	4e-06	0	0	0	0	-	Protein does not contain a CCBD within the first 150 amino acids	2.16E-13	false	-1.461244289	-1.104007848	-	PF01061	ABC-2 type transporter	5	0	0.001	0	0	0	no	-	0.001	Pred.
MBA3536835.1	Tatlockia sp.	-	NO_SP	1.00003	2.2e-05	0	0	0	0	-	Protein does not contain a CCBD within the first 150 amino acids	3e-15	false	-0.927336988	-1.471635263	-	PF01061	ABC-2 type transporter	5	0	0.001	0	0	0	no	-	0.001	Pred.
WP_199740792.1	Legionella septentrionalis	-	NO_SP	1.00002	1e-06	0	0	0	0	-	Protein does not contain a CCBD within the first 150 amino acids	6.41271E-09	false	-1.461244289	-1.104007848	-	PF01061	ABC-2 type transporter	5	0	0.001	0	0	0	no	-	0.001	Pred.
WP_199739149.1	Legionella septentrionalis	-	NO_SP	1.00002	1e-06	0	0	0	0	-	Protein does not contain a CCBD within the first 150 amino acids	8.90573E-09	false	-1.461244289	-1.104007848	-	PF01061	ABC-2 type transporter	5	0	0.001	0	0	0	no	-	0.001	Pred.
MBN9230794.1	Legionella sp.	-	NO_SP	1.00004	0	0	0	0	0	-	Protein does not contain a CCBD within the first 150 amino acids	7.6E-14	false	-2.009274949	-1.621648119	-	PF01061	ABC-2 type transporter	5	0.048	0.003	0.002	0.002	0	no	-	0.048	Pred.
WP_161516744.1	Legionella pneumophila	-	NO_SP	0.999954	5.8e-05	0	0	0	0	-	Protein does not contain a CCBD within the first 150 amino acids	2.6915E-11	false	-0.649764526	-0.648790662	-	PF01061	ABC-2 type transporter	5	0	0	0	0	0	no	-	0	Pred.
WP_058494179.1	Legionella worsleiensis	-	NO_SP	0.999985	3.7e-05	0	0	0	0	-	Protein does not contain a CCBD within the first 150 amino acids	1.67506E-09	false	-0.842278759	-1.079705779	-	PF01061	ABC-2 type transporter	5	0	0	0	0	0	no	-	0	Pred.
WP_062727148.1	Legionella pneumophila	-	NO_SP	0.999952	6.5e-05	0	0	0	0	-	Protein does not contain a CCBD within the first 150 amino acids	0.899177394	false	-1.131807019	-1.336920911	-	PF01061	ABC-2 type transporter	5	0	0	0	0.001	0	no	-	0.001	Pred.
KTD61995.1	Legionella spiritensis	-	NO_SP	1.00005	4e-06	0	0	0	0	-	Protein does not contain a CCBD within the first 150 amino acids	1e-15	false	-1.390982277	-1.193548434	-	PF01061	ABC-2 type transporter	5	0	0.001	0	0	0	no	-	0.001	Pred.
WP_010946509.1	Legionella pneumophila	-	NO_SP	0.999948	5.8e-05	0	0	0	0	-	Protein does not contain a CCBD within the first 150 amino acids	0.899177394	false	-1.031147336	-1.259567921	-	PF01061	ABC-2 type transporter	5	0	0	0	0.001	0	no	-	0.001	Pred.
HAU1250206.1	Legionella pneumophila	-	NO_SP	0.999964	5e-05	0	0	0	0	-	Protein does not contain a CCBD within the first 150 amino acids	5.2678E-11	false	-0.649764526	-0.648790662	-	PF01061	ABC-2 type transporter	5	0	0	0	0	0	no	-	0	Pred.
WP_027225260.1	Legionella pneumophila	-	NO_SP	0.999954	5.8e-05	0	0	0	0	-	Protein does not contain a CCBD within the first 150 amino acids	2.6915E-11	false	-0.649764526	-0.648790662	-	PF01061	ABC-2 type transporter	5	0	0	0	0	0	no	-	0	Pred.
WP_061489764.1	Legionella pneumophila	-	NO_SP	0.999932	7.6e-05	0	0	0	0	-	Protein does not contain a CCBD within the first 150 amino acids	0.970073809	false	-1.031147336	-1.259567921	-	PF01061	ABC-2 type transporter	5	0	0	0	0.001	0	no	-	0.001	Pred.
WP_050598028.1	Legionella pneumophila	-	NO_SP	0.999954	5.8e-05	0	0	0	0	-	Protein does not contain a CCBD within the first 150 amino acids	2.6915E-11	false	-0.598240765	-0.706372646	-	PF01061	ABC-2 type transporter	5	0	0	0	0	0	no	-	0	Pred.
WP_115267372.1	Legionella pneumophila	-	NO_SP	0.999942	6.3e-05	0	0	0	0	-	Protein does not contain a CCBD within the first 150 amino acids	1.0807E-11	false	-0.598240765	-0.706372646	-	PF01061	ABC-2 type transporter	5	0	0	0	0	0	no	-	0	Pred.
WP_061721590.1	Legionella pneumophila	-	NO_SP	0.999952	6.5e-05	0	0	0	0	-	Protein does not contain a CCBD within the first 150 amino acids	0.899177394	false	-1.031147336	-1.259567921	-	PF01061	ABC-2 type transporter	5	0	0	0	0.001	0	no	-	0.001	Pred.
WP_027229397.1	Legionella pneumophila	-	NO_SP	0.999954	5.8e-05	0	0	0	0	-	Protein does not contain a CCBD within the first 150 amino acids	2.6915E-11	false	-0.769823531	-0.827440803	-	PF01061	ABC-2 type transporter	5	0	0	0	0	0	no	-	0	Pred.
AGU99407.1	Legionella pneumophila	-	NO_SP	0.999968	4.3e-05	0	0	0	0	-	Protein does not contain a CCBD within the first 150 amino acids	2.23699E-08	false	-0.598240765	-0.706372646	-	PF01061	ABC-2 type transporter	5	0	0	0	0	0	no	-	0	Pred.
HAU1456711.1	Legionella pneumophila	-	NO_SP	0.999945	6.6e-05	0	0	0	0	-	Protein does not contain a CCBD within the first 150 amino acids	5.91266E-06	false	-1.031147336	-1.259567921	-	PF01061	ABC-2 type transporter	5	0	0	0	0.001	0	no	-	0.001	Pred.
HAT1856296.1	Legionella pneumophila	-	NO_SP	0.999954	5.8e-05	0	0	0	0	-	Protein does not contain a CCBD within the first 150 amino acids	2.6915E-11	false	-0.43288951	-0.659655132	-	PF01061	ABC-2 type transporter	5	0	0	0	0	0	no	-	0	Pred.
HAU1770958.1	Legionella pneumophila	-	NO_SP	0.999954	5.8e-05	0	0	0	0	-	Protein does not contain a CCBD within the first 150 amino acids	2.6915E-11	false	-0.580354632	-0.714080905	-	PF01061	ABC-2 type transporter	5	0	0	0	0	0	no	-	0	Pred.
HAU0874283.1	Legionella pneumophila	-	NO_SP	0.999948	5.8e-05	0	0	0	0	-	Protein does not contain a CCBD within the first 150 amino acids	0.899177394	false	-1.136308586	-1.331614144	-	PF01061	ABC-2 type transporter	5	0	0	0	0.001	0	no	-	0.001	Pred.
WP_061504461.1	Legionella pneumophila	-	NO_SP	0.999956	5.2e-05	0	0	0	0	-	Protein does not contain a CCBD within the first 150 amino acids	5.2678E-11	false	-1.05361785	-1.258630169	-	PF01061	ABC-2 type transporter	5	0	0	0	0	0	no	-	0	Pred.
WP_040184999.1	Legionella pneumophila	-	NO_SP	0.999948	5.8e-05	0	0	0	0	-	Protein does not contain a CCBD within the first 150 amino acids	0.899177394	false	-1.031147336	-1.259567921	-	PF01061	ABC-2 type transporter	5	0	0	0	0.001	0	no	-	0.001	Pred.
HAT6393364.1	Legionella pneumophila	-	NO_SP	0.999954	5.8e-05	0	0	0	0	-	Protein does not contain a CCBD within the first 150 amino acids	2.6915E-11	false	-0.652033539	-0.610089498	-	PF01061	ABC-2 type transporter	5	0	0	0	0	0	no	-	0	Pred.
WP_027220109.1	Legionella pneumophila	-	NO_SP	0.999956	5.2e-05	0	0	0	0	-	Protein does not contain a CCBD within the first 150 amino acids	5.2678E-11	false	-1.045965859	-1.476454643	-	PF01061	ABC-2 type transporter	5	0	0	0	0	0	no	-	0	Pred.
HAU0673879.1	Legionella pneumophila	-	NO_SP	0.999927	8.1e-05	0	0	0	0	-	Protein does not contain a CCBD within the first 150 amino acids	0.551228094	false	-0.95213999	-0.95287186	-	PF01061	ABC-2 type transporter	5	0	0	0	0.001	0	no	-	0.001	Pred.
AGH54531.1	Legionella pneumophila subsp. pneumophila LPE509	-	NO_SP	1.00002	2e-06	0	0	0	0	-	Protein does not contain a CCBD within the first 150 amino acids	0	false	-1.031147336	-1.259567921	-	PF01061	ABC-2 type transporter	5	0	0	0	0	0	no	-	0	Pred.
HAT1809778.1	Legionella pneumophila	-	NO_SP	0.999956	5.2e-05	0	0	0	0	-	Protein does not contain a CCBD within the first 150 amino acids	5.2678E-11	false	-1.214543379	-1.565743108	-	PF01061	ABC-2 type transporter	5	0	0	0	0	0	no	-	0	Pred.
WP_035888246.1	Legionella norrlandica	-	NO_SP	0.999968	4e-05	0	0	0	0	-	Protein does not contain a CCBD within the first 150 amino acids	2.97734E-05	false	-1.39254194	-1.611421308	-	PF01061	ABC-2 type transporter	5	0	0	0	0	0	no	-	0	Pred.
WP_207384500.1	Legionella impletisoli	-	NO_SP	1.00003	0	0	0	0	0	-	Protein does not contain a CCBD within the first 150 amino acids	0	false	-0.992074074	-0.611489913	-	PF01061	ABC-2 type transporter	5	0	0.001	0	0	0	no	-	0.001	Pred.
HAT8179973.1	Legionella pneumophila	-	NO_SP	0.999968	5e-05	0	0	0	0	-	Protein does not contain a CCBD within the first 150 amino acids	2.6915E-11	false	-1.012625653	-1.320875881	-	PF01061	ABC-2 type transporter	5	0	0	0	0	0	no	-	0	Pred.
WP_094091269.1	Legionella clemsonensis	-	NO_SP	0.99994	8e-05	0	0	0	0	-	Protein does not contain a CCBD within the first 150 amino acids	1.062E-12	false	-1.119390479	-1.366782613	-	PF01061	ABC-2 type transporter	5	0	0	0	0	0	no	-	0	Pred.
HAT8325409.1	Legionella pneumophila	-	NO_SP	0.999956	5.2e-05	0	0	0	0	-	Protein does not contain a CCBD within the first 150 amino acids	5.2678E-11	false	-1.00426049	-1.325260801	-	PF01061	ABC-2 type transporter	5	0	0	0	0.027	0	no	-	0.027	Pred.
WP_197697353.1	Legionella spiritensis	-	NO_SP	1.00003	1e-06	0	0	0	0	-	Protein does not contain a CCBD within the first 150 amino acids	5.66772E-09	false	-1.390982277	-1.193548434	-	PF01061	ABC-2 type transporter	5	0	0.001	0	0	0	no	-	0.001	Pred.
HAT1882438.1	Legionella pneumophila	-	NO_SP	0.999975	3.4e-05	0	0	0	0	-	Protein does not contain a CCBD within the first 150 amino acids	1.03496E-05	false	-1.049683245	-1.213660422	-	PF01061	ABC-2 type transporter	5	0	0	0	0	0	no	-	0	Pred.
WP_027220844.1	Legionella pneumophila	-	NO_SP	0.999965	5.7e-05	0	0	0	0	-	Protein does not contain a CCBD within the first 150 amino acids	5.2678E-11	false	-0.976196344	-1.322742437	-	PF01061	ABC-2 type transporter	5	0	0	0	0.027	0	no	-	0.027	Pred.
BCL64689.1	Legionella pneumophila serogroup 14	-	NO_SP	0.999942	6.6e-05	0	0	0	0	-	Protein does not contain a CCBD within the first 150 amino acids	2.6915E-11	false	-0.976196344	-1.322742437	-	PF01061	ABC-2 type transporter	5	0	0	0	0	0	no	-	0	Pred.
WP_027226299.1	Legionella pneumophila	-	NO_SP	0.999979	3.4e-05	0	0	0	0	-	Protein does not contain a CCBD within the first 150 amino acids	0.363031059	false	-1.049683245	-1.213660422	-	PF01061	ABC-2 type transporter	5	0	0	0	0	0	no	-	0	Pred.
BCL64550.1	Legionella pneumophila serogroup 13	-	NO_SP	0.999965	5.7e-05	0	0	0	0	-	Protein does not contain a CCBD within the first 150 amino acids	5.2678E-11	false	-1.14535468	-1.420831786	-	PF01061	ABC-2 type transporter	5	0	0	0	0	0	no	-	0	Pred.
KTC95679.1	Legionella erythra	-	NO_SP	1.00004	2e-06	0	0	0	0	-	Protein does not contain a CCBD within the first 150 amino acids	4.0114E-11	false	-1.49466322	-1.224533708	-	PF01061	ABC-2 type transporter	5	0	0	0	0	0	no	-	0	Pred.
WP_028379100.1	Legionella pneumophila	-	NO_SP	0.999965	5.7e-05	0	0	0	0	-	Protein does not contain a CCBD within the first 150 amino acids	5.2678E-11	false	-1.00426049	-1.325260801	-	PF01061	ABC-2 type transporter	5	0	0	0	0.027	0	no	-	0.027	Pred.
WP_106224915.1	Legionella pneumophila	-	NO_SP	0.999965	5.7e-05	0	0	0	0	-	Protein does not contain a CCBD within the first 150 amino acids	5.2678E-11	false	-1.00426049	-1.325260801	-	PF01061	ABC-2 type transporter	5	0	0	0	0.027	0	no	-	0.027	Pred.
WP_106143033.1	Legionella pneumophila	-	NO_SP	0.999972	3.6e-05	0	0	0	0	-	Protein does not contain a CCBD within the first 150 amino acids	1.03496E-05	false	-1.22119743	-1.358317688	-	PF01061	ABC-2 type transporter	5	0	0	0	0	0	no	-	0	Pred.
HAT1595501.1	Legionella pneumophila	-	NO_SP	0.999965	5.7e-05	0	0	0	0	-	Protein does not contain a CCBD within the first 150 amino acids	5.2678E-11	false	-1.00426049	-1.325260801	-	PF01061	ABC-2 type transporter	5	0	0	0	0.027	0	no	-	0.027	Pred.
WP_061513624.1	Legionella pneumophila	-	NO_SP	0.999979	3.4e-05	0	0	0	0	-	Protein does not contain a CCBD within the first 150 amino acids	0.363031059	false	-1.049683245	-1.213660422	-	PF01061	ABC-2 type transporter	5	0	0	0	0	0	no	-	0	Pred.
WP_133132054.1	Legionella sp. W10-070	-	NO_SP	0.999948	7.9e-05	0	0	0	0	-	Protein does not contain a CCBD within the first 150 amino acids	3.66307E-06	false	-0.831638937	-0.425477576	-	PF01061	ABC-2 type transporter	5	0	0	0	0	0	no	-	0	Pred.
WP_207384278.1	Legionella yabuuchiae	-	NO_SP	1.00005	0	0	0	0	0	-	Protein does not contain a CCBD within the first 150 amino acids	0	false	-1.393206386	-1.167929368	-	PF01061	ABC-2 type transporter	5	0	0	0	0	0	no	-	0	Pred.
HAU1151845.1	Legionella pneumophila	+	NO_SP	0.999975	3.4e-05	0	0	0	0	-	CCBD (LCASIYRILN) found downstream of expected region	1.03496E-05	false	-1.049683245	-1.213660422	-	PF01061	ABC-2 type transporter	5	0	0	0	0	0	no	-	0	Pred.
WP_202814036.1	Legionella erythra	-	NO_SP	1.00004	0	0	0	0	0	-	Protein does not contain a CCBD within the first 150 amino acids	1.16236E-10	false	-1.49466322	-1.224533708	-	PF01061	ABC-2 type transporter	5	0	0.001	0	0	0	no	-	0.001	Pred.
WP_058474150.1	Legionella quateirensis	-	NO_SP	0.999954	4.3e-05	0	0	0	0	-	Protein does not contain a CCBD within the first 150 amino acids	1.0828E-11	false	-0.850485457	-1.165768125	-	PF01061	ABC-2 type transporter	5	0	0	0	0	0	no	-	0	Pred.
WP_127106300.1	Legionella sp. km535	-	NO_SP	0.999979	4.1e-05	0	0	0	0	-	Protein does not contain a CCBD within the first 150 amino acids	8.55848E-10	false	-0.803278608	-1.070398455	-	PF01061	ABC-2 type transporter	5	0	0	0	0	0	no	-	0	Pred.
WP_016356751.1	Legionella pneumophila	-	NO_SP	0.999949	5.9e-05	0	0	0	0	-	Protein does not contain a CCBD within the first 150 amino acids	1.79642E-09	false	-1.037159385	-0.859745923	-	PF01061	ABC-2 type transporter	5	0	0	0	0.002	0	no	-	0.002	Pred.
WP_027264547.1	Legionella pneumophila	-	NO_SP	0.999946	7e-05	0	0	0	0	-	Protein does not contain a CCBD within the first 150 amino acids	1.79642E-09	false	-1.236146337	-1.08325233	-	PF01061	ABC-2 type transporter	5	0	0	0	0	0	no	-	0	Pred.
WP_028378229.1	Legionella pneumophila	-	NO_SP	0.999967	4.4e-05	0	0	0	0	-	Protein does not contain a CCBD within the first 150 amino acids	1.79642E-09	false	-1.037159385	-0.859745923	-	PF01061	ABC-2 type transporter	5	0	0	0	0	0	no	-	0	Pred.
AEW51037.1	Legionella pneumophila subsp. pneumophila ATCC 43290	-	NO_SP	0.999838	0.000166	0	0	0	0	-	Protein does not contain a CCBD within the first 150 amino acids	1.745E-12	false	-1.037159385	-0.859745923	-	PF01061	ABC-2 type transporter	5	0	0	0	0.002	0	no	-	0.002	Pred.
HAU1190083.1	Legionella pneumophila	-	NO_SP	0.999967	4.4e-05	0	0	0	0	-	Protein does not contain a CCBD within the first 150 amino acids	1.79642E-09	false	-1.090208637	-0.795540435	-	PF01061	ABC-2 type transporter	5	0	0	0	0	0	no	-	0	Pred.
WP_044499115.1	Legionella pneumophila	-	NO_SP	1	4.3e-05	0	0	0	0	-	Protein does not contain a CCBD within the first 150 amino acids	1.9006E-09	false	-1.109550747	-0.977987109	-	PF01061	ABC-2 type transporter	5	0	0	0	0	0	no	-	0	Pred.
WP_027223796.1	Legionella pneumophila	+	NO_SP	0.999972	3.6e-05	0	0	0	0	-	CCBD (LCASIYHILN) found downstream of expected region	1.03496E-05	false	-1.049683245	-1.213660422	-	PF01061	ABC-2 type transporter	5	0	0	0	0.002	0	no	-	0.002	Pred.
WP_058524298.1	Legionella birminghamensis	-	NO_SP	1.00002	1.3e-05	0	0	0	0	-	Protein does not contain a CCBD within the first 150 amino acids	0.0001183	false	-2.13029216	-2.188105424	-	PF01061	ABC-2 type transporter	5	0	0	0	0	0	no	-	0	Pred.
KTC68754.1	Legionella birminghamensis	-	NO_SP	1.00005	0	0	0	0	0	-	Protein does not contain a CCBD within the first 150 amino acids	4.31377E-10	false	-2.13029216	-2.188105424	-	PF01061	ABC-2 type transporter	5	0	0	0	0	0	no	-	0	Pred.
WP_058500548.1	Legionella israelensis	-	NO_SP	0.999827	0.000153	0	0	0	0	-	Protein does not contain a CCBD within the first 150 amino acids	3.8218E-08	false	-1.378849324	-1.275003541	-	PF01061	ABC-2 type transporter	5	0	0	0	0.13	0	no	-	0.13	Pred.
WP_135060729.1	Legionella israelensis	-	NO_SP	0.999827	0.000153	0	0	0	0	-	Protein does not contain a CCBD within the first 150 amino acids	3.8218E-08	false	-1.447389534	-1.274550961	-	PF01061	ABC-2 type transporter	5	0	0	0	0.13	0	no	-	0.13	Pred.
WP_058453620.1	Legionella maceachernii	-	NO_SP	0.99997	4.6e-05	0	0	0	0	-	Protein does not contain a CCBD within the first 150 amino acids	0	false	-1.565731501	-2.010427864	-	PF01061	ABC-2 type transporter	5	0	0	0	0	0	no	-	0	Pred.
WP_058497150.1	Legionella drozanskii	-	NO_SP	0.99998	3.9e-05	0	0	0	0	-	Protein does not contain a CCBD within the first 150 amino acids	5.94934E-08	false	-2.033020928	-1.502428893	-	PF01061	ABC-2 type transporter	5	0	0	0	0	0	no	-	0	Pred.
WP_045097978.1	Tatlockia micdadei	-	NO_SP	0.999988	2.6e-05	0	0	0	0	-	Protein does not contain a CCBD within the first 150 amino acids	5.2865E-05	false	-2.450320822	-2.032449853	-	PF01061	ABC-2 type transporter	5	0	0	0	0	0	no	-	0	Pred.
MBA2653384.1	Tatlockia sp.	-	NO_SP	1.00004	0	0	0	0	0	-	Protein does not contain a CCBD within the first 150 amino acids	1.35048E-06	false	-2.007018333	-1.829968606	-	PF01061	ABC-2 type transporter	5	0	0	0	0	0	no	-	0	Pred.
WP_143865466.1	Legionella israelensis	-	NO_SP	1.00002	1.3e-05	0	0	0	0	-	Protein does not contain a CCBD within the first 150 amino acids	0	false	-1.556666853	-1.939710347	-	PF01061	ABC-2 type transporter	5	0	0	0	0	0	no	-	0	Pred.
WP_135061216.1	Legionella israelensis	-	NO_SP	1.00002	1.3e-05	0	0	0	0	-	Protein does not contain a CCBD within the first 150 amino acids	0	false	-1.568219716	-1.930418727	-	PF01061	ABC-2 type transporter	5	0.052	0.038	0.002	0	0	no	-	0.052	Pred.
WP_058504466.1	Legionella nautarum	-	NO_SP	0.999974	3.9e-05	0	0	0	0	-	Protein does not contain a CCBD within the first 150 amino acids	1.41333E-08	false	-2.004800629	-1.741533084	-	PF01061	ABC-2 type transporter	5	0	0	0	0	0	no	-	0	Pred.
WP_083012795.1	Tatlockia micdadei	-	NO_SP	1.00003	3e-06	0	0	0	0	-	Protein does not contain a CCBD within the first 150 amino acids	0	false	-1.328949086	-1.912431332	-	PF01061	ABC-2 type transporter	5	0	0	0	0	0	no	-	0	Pred.
WP_045098415.1	Tatlockia micdadei	-	NO_SP	1.00003	3e-06	0	0	0	0	-	Protein does not contain a CCBD within the first 150 amino acids	0	false	-1.328949086	-1.912431332	-	PF01061	ABC-2 type transporter	5	0	0	0	0	0	no	-	0	Pred.
WP_058509755.1	Legionella steelei	-	NO_SP	1.00002	4e-06	0	0	0	0	-	Protein does not contain a CCBD within the first 150 amino acids	0	false	-1.433752501	-2.268811772	-	PF01061	ABC-2 type transporter	5	0	0	0.002	0	0	no	-	0.002	Pred.

## Sheet: Lcin_0518
			SignalP6.0								EffectiveDB										BastionX
ID	Organism	Mixed results	Prediction	OTHER	SP(Sec/SPI)	LIPO(Sec/SPII)	TAT(Tat/SPI)	TATLIPO(Sec/SPII)	PILIN(Sec/SPIII)	CS Position	EffectiveCCBD	EffectiveT3	EffectiveT3 prediction	T4SEpre_psAac	T4SEpre_bpbAac	T4SEpre prediction		EffectiveELD Pfam id	EffectiveELD Pfam name	EffectiveELD score	Type I	Type II	Type III	Type IV	Type VI	Substrate	Secretion System	Score	Type of prediction (Experimentally appr./Predition)
WP_058463748.1	Legionella cincinnatiensis	-	NO_SP	1.00005	0	0	0	0	0	-	Protein does not contain a CCBD within the first 150 amino acids	0.958503896	false	-0.545430637	-1.17625771	-					0	0.011	0	0.119	0.026	no	-	0.119	Pred.
WP_101898792.1	Legionella sainthelensi	-	NO_SP	1.00008	0	0	0	0	0	-	Protein does not contain a CCBD within the first 150 amino acids	0.194209757	false	-0.809702385	-1.213181254	-					0	0.004	0	0.098	0.026	no	-	0.098	Pred.
WP_058513537.1	Legionella santicrucis	-	NO_SP	1.00004	0	0	0	0	0	-	Protein does not contain a CCBD within the first 150 amino acids	0.782015	false	-0.991390964	-1.430518895	-					0	0.02	0	0.081	0.026	no	-	0.081	Pred.
WP_027272637.1	Legionella sainthelensi	-	NO_SP	1.00004	0	0	0	0	0	-	Protein does not contain a CCBD within the first 150 amino acids	0.992231961	false	-0.809702385	-1.213181254	-					0	0.004	0	0.152	0.026	no	-	0.152	Pred.
WP_128130307.1	Legionella sainthelensi	-	NO_SP	1.00004	0	0	0	0	0	-	Protein does not contain a CCBD within the first 150 amino acids	0.992231961	false	-0.809702385	-1.213181254	-					0	0.004	0	0.157	0.026	no	-	0.157	Pred.
WP_058498698.1	Legionella gratiana	-	NO_SP	1.00005	0	0	0	0	0	-	Protein does not contain a CCBD within the first 150 amino acids	0.203427203	false	-0.776733947	-1.293157961	-					0	0.012	0	0.224	0.026	no	-	0.224	Pred.
WP_131782174.1	Legionella gresilensis	-	NO_SP	1.00006	0	0	0	0	0	-	Protein does not contain a CCBD within the first 150 amino acids	0.999829544	false	-1.237726065	-1.768711347	-					0	0.007	0	0.215	0	no	-	0.215	Pred.
MBN9229686.1	Legionella sp.	-	NO_SP	1.00005	0	0	0	0	0	-	Protein does not contain a CCBD within the first 150 amino acids	2.135E-12	false	-1.953836432	-1.566183863	-					0	0.011	0	0.088	0	no	-	0.088	Pred.
OJY27613.1	Legionella sp. 40-6	-	NO_SP	1.00005	0	0	0	0	0	-	Protein does not contain a CCBD within the first 150 amino acids	2.135E-12	false	-1.953836432	-1.566183863	-					0	0.011	0	0.029	0	no	-	0.029	Pred.
WP_043872813.1	Legionella massiliensis	-	NO_SP	1.00007	0	0	0	0	0	-	Protein does not contain a CCBD within the first 150 amino acids	2.46129E-10	false	-1.154177383	-1.310549412	-					0	0.003	0	0.139	0	no	-	0.139	Pred.
WP_045097194.1	Legionella fallonii	-	NO_SP	1.00005	0	0	0	0	0	-	Protein does not contain a CCBD within the first 150 amino acids	7.24756E-05	false	0.657468237	0.117216482	-					0	0.03	0.002	0.139	0.017	no	-	0.139	Pred.
WP_115708287.1	Legionella sainthelensi	-	NO_SP	1.00007	0	0	0	0	0	-	Protein does not contain a CCBD within the first 150 amino acids	5.20682E-08	false	-0.520507718	-0.945908688	-					0	0.003	0	0.269	0	no	-	0.269	Pred.
WP_051635616.1	Legionella wadsworthii	+	NO_SP	1.00005	0	0	0	0	0	-	CCBD (LLQIICGILN) found within expected region	0.125750404	false	-1.203825926	-0.669938567	-					0	0.011	0	0.258	0	no	-	0.258	Pred.
MBA2747273.1	Tatlockia sp.	-	NO_SP	1.00005	0	0	0	0	0	-	Protein does not contain a CCBD within the first 150 amino acids	1.39601E-05	false	-1.340324285	-1.497409796	-					0	0.004	0	0.135	0	no	-	0.135	Pred.
WP_131780147.1	Fluoribacter bozemanae	-	NO_SP	1.00003	0	0	0	0	0	-	Protein does not contain a CCBD within the first 150 amino acids	0.000658944	false	-0.060299933	0.188111352	-					0	0.036	0	0.276	0.002	no	-	0.276	Pred.
WP_019233259.1	Legionella anisa	-	NO_SP	1.00004	0	0	0	0	0	-	Protein does not contain a CCBD within the first 150 amino acids	0.019545108	false	-0.165189791	0.229077613	-					0	0.043	0	0.492	0.041	no	-	0.492	Pred.
WP_205882594.1	Legionella anisa	-	NO_SP	1.00004	0	0	0	0	0	-	Protein does not contain a CCBD within the first 150 amino acids	0.019545108	false	-0.200475789	0.188476763	-					0	0.043	0	0.469	0.043	no	-	0.469	Pred.
WP_182352352.1	Legionella sp. PC1000	-	NO_SP	1.00005	0	0	0	0	0	-	Protein does not contain a CCBD within the first 150 amino acids	7.33684E-05	false	-0.931742133	-0.891086438	-					0	0.016	0	0.389	0.001	no	-	0.389	Pred.
WP_064115094.1	Fluoribacter bozemanae	-	NO_SP	1.00007	0	0	0	0	0	-	Protein does not contain a CCBD within the first 150 amino acids	0.000658944	false	0.016117697	0.04303675	-					0	0.025	0	0.421	0	no	-	0.421	Pred.
WP_065236081.1	Legionella parisiensis	-	NO_SP	1.00006	0	0	0	0	0	-	Protein does not contain a CCBD within the first 150 amino acids	0.000658944	false	-0.602957894	-0.560231606	-					0	0.044	0	0.291	0	no	-	0.291	Pred.
WP_115331084.1	Legionella busanensis	-	NO_SP	1.00006	0	0	0	0	0	-	Protein does not contain a CCBD within the first 150 amino acids	0.000328392	false	-0.61293647	-0.892318201	-					0	0.003	0	0.095	0.011	no	-	0.095	Pred.
WP_131781571.1	Legionella gresilensis	+	NO_SP	1.00008	0	0	0	0	0	-	CCBD (IDSMVEKILN) found downstream of expected region	1.74946E-07	false	-0.566456154	-0.914308799	-					0	0.003	0	0.235	0.026	no	-	0.235	Pred.
MBN9230793.1	Legionella sp.	-	NO_SP	1.00008	0	0	0	0	0	-	Protein does not contain a CCBD within the first 150 amino acids	0.000542712	false	-0.098212736	-0.784667758	-					0	0.016	0	0.418	0	no	-	0.418	Pred.
WP_006869083.1	Legionella drancourtii	-	NO_SP	1.00005	0	0	0	0	0	-	Protein does not contain a CCBD within the first 150 amino acids	1.70827E-09	false	-0.548210346	-1.013985995	-					0	0.023	0	0.069	0.003	no	-	0.069	Pred.
MBA2710822.1	Tatlockia sp.	-	NO_SP	1.00003	2.3e-05	1e-06	0	0	0	-	Protein does not contain a CCBD within the first 150 amino acids	2.02122E-06	false	-1.94789429	-1.930124035	-					0	0.003	0	0.058	0	no	-	0.058	Pred.
WP_112218104.1	Legionella quinlivanii	-	NO_SP	1.00005	0	0	0	0	0	-	Protein does not contain a CCBD within the first 150 amino acids	0.019838288	false	-1.550360651	-1.869670054	-					0	0.003	0.002	0.036	0	no	-	0.036	Pred.
WP_058508768.1	Legionella quinlivanii	+	NO_SP	1.00003	0	0	0	0	0	-	CCBD (MNEKVIQVQN) found within N-terminal region	0.001233609	false	-1.534562247	-1.696880395	-					0	0.003	0.002	0.038	0	no	-	0.038	Pred.
WP_043872820.1	Legionella massiliensis	-	NO_SP	1.00008	1e-06	0	0	0	0	-	Protein does not contain a CCBD within the first 150 amino acids	3.4352E-08	false	-1.553528831	-1.796533836	-					0	0.011	0.002	0.058	0.047	no	-	0.058	Pred.
MBA2656793.1	Tatlockia sp.	-	NO_SP	1.00004	6e-06	0	0	0	0	-	Protein does not contain a CCBD within the first 150 amino acids	5.8989E-11	false	-1.174605466	-1.74036754	-					0	0.011	0.003	0.088	0	no	-	0.088	Pred.
WP_061515671.1	Legionella pneumophila	-	NO_SP	1.00007	0	0	0	0	0	-	Protein does not contain a CCBD within the first 150 amino acids	2.59297E-06	false	-0.622778646	-1.138065797	-					0	0.011	0	0.343	0	no	-	0.343	Pred.
WP_203456467.1	Legionella sp. MW5194	-	NO_SP	1.00006	0	0	0	0	0	-	Protein does not contain a CCBD within the first 150 amino acids	0.171830031	false	-0.348122656	-0.535143024	-					0	0.06	0.016	0.214	0.065	no	-	0.214	Pred.
MBA2748450.1	Tatlockia sp.	+	NO_SP	1.00006	0	0	0	0	0	-	CCBD (MSDTVIRVEN) found within N-terminal region	1.3027E-07	false	-0.51697487	-0.653841947	-					0	0.003	0.08	0.146	0	no	-	0.146	Pred.
WP_058530749.1	Legionella rubrilucens	-	NO_SP	1.00008	0	0	0	0	0	-	Protein does not contain a CCBD within the first 150 amino acids	0.171830031	false	-0.385684265	-0.491497976	-					0	0.034	0.002	0.317	0.026	no	-	0.317	Pred.
WP_172597016.1	Legionella spiritensis	-	NO_SP	1.00005	0	0	0	0	0	-	Protein does not contain a CCBD within the first 150 amino acids	0.000102788	false	-0.995725616	-0.641421582	-					0	0.01	0.109	0.221	0.08	no	-	0.221	Pred.
HAU1322064.1	Legionella pneumophila	-	NO_SP	1.00006	0	0	0	0	0	-	Protein does not contain a CCBD within the first 150 amino acids	1.49998E-08	false	-0.019403535	0.014666981	-					0	0.003	0.168	0.145	0.141	no	-	0.168	Pred.
HAU0120059.1	Legionella pneumophila	+	NO_SP	1.00006	0	0	0	0	0	-	Protein does not contain a CCBD within the first 150 amino acids	1	true	0.093680665	-0.432878852	-					0	0.003	0.078	0.108	0	no	-	0.108	Pred.
HAU0160748.1	Legionella pneumophila	+	NO_SP	1.00004	0	0	0	0	0	-	Protein does not contain a CCBD within the first 150 amino acids	1	true	-0.961854668	-0.804515217	-					0	0.003	0.082	0.179	0.034	no	-	0.179	Pred.
HBD7068851.1	Legionella pneumophila	-	NO_SP	1.00007	0	0	0	0	0	-	Protein does not contain a CCBD within the first 150 amino acids	1.49998E-08	false	-0.306077222	-0.626759709	-					0	0.003	0.07	0.203	0.064	no	-	0.203	Pred.
HAU0151347.1	Legionella pneumophila	+	NO_SP	1.00004	0	0	0	0	0	-	Protein does not contain a CCBD within the first 150 amino acids	1	true	-0.840970844	-0.92322532	-					0	0.003	0.097	0.119	0	no	-	0.119	Pred.
HAT8227170.1	Legionella pneumophila	+	NO_SP	1.00004	0	0	0	0	0	-	Protein does not contain a CCBD within the first 150 amino acids	1	true	-0.827346765	-1.285414329	-					0	0.003	0.082	0.178	0.034	no	-	0.178	Pred.
WP_153187452.1	Legionella pneumophila	-	NO_SP	1.00007	0	0	0	0	0	-	Protein does not contain a CCBD within the first 150 amino acids	1.49998E-08	false	-0.181344429	-0.259823289	-					0	0.01	0.169	0.418	0.113	no	-	0.418	Pred.
WP_062721524.1	Legionella pneumophila	+	NO_SP	1.00004	0	0	0	0	0	-	Protein does not contain a CCBD within the first 150 amino acids	1	true	-0.458716323	-0.515946297	-					0	0.003	0.094	0.179	0.034	no	-	0.179	Pred.
HAT8211973.1	Legionella pneumophila	+	NO_SP	1.00004	0	0	0	0	0	-	Protein does not contain a CCBD within the first 150 amino acids	1	true	-0.780743602	-1.413414359	-					0	0.003	0.116	0.184	0.034	no	-	0.184	Pred.
HAT8179974.1	Legionella pneumophila	+	NO_SP	1.00005	0	0	0	0	0	-	Protein does not contain a CCBD within the first 150 amino acids	2.8181E-05	false	-0.681160423	-0.849366858	-					0	0.011	0.163	0.502	0.106	yes	IV	0.502	Pred.
HAU0197934.1	Legionella pneumophila	+	NO_SP	1.00004	0	0	0	0	0	-	Protein does not contain a CCBD within the first 150 amino acids	1	true	0.656985374	0.411495219	-					0	0.003	0.085	0.225	0.034	no	-	0.225	Pred.
HAU0355630.1	Legionella pneumophila	+	NO_SP	1.00004	0	0	0	0	0	-	Protein does not contain a CCBD within the first 150 amino acids	1	true	0.384516801	-0.19472018	-					0	0.003	0.109	0.184	0.034	no	-	0.184	Pred.
WP_062725887.1	Legionella pneumophila	+	NO_SP	1.00004	0	0	0	0	0	-	Protein does not contain a CCBD within the first 150 amino acids	1	true	-0.106980945	-0.068895253	-					0	0.003	0.078	0.234	0.034	no	-	0.234	Pred.
WP_061504460.1	Legionella pneumophila	-	NO_SP	1.00004	0	0	0	0	0	-	Protein does not contain a CCBD within the first 150 amino acids	2.8181E-05	false	-0.186111482	-0.450231575	-					0	0.018	0.134	0.417	0.109	no	-	0.417	Pred.
HAU1779572.1	Legionella pneumophila	-	NO_SP	1.00004	0	0	0	0	0	-	Protein does not contain a CCBD within the first 150 amino acids	0.061441266	false	0.573621304	-0.057192874	-					0	0.003	0.046	0.295	0.034	no	-	0.295	Pred.
HAU0148274.1	Legionella pneumophila	+	NO_SP	1.00004	0	0	0	0	0	-	Protein does not contain a CCBD within the first 150 amino acids	1	true	-0.479083214	-0.37748728	-					0	0.003	0.057	0.165	0.034	no	-	0.165	Pred.
HAZ7574460.1	Legionella pneumophila	-	NO_SP	1.00005	0	0	0	0	0	-	Protein does not contain a CCBD within the first 150 amino acids	2.8181E-05	false	-0.262198155	-0.561110679	-					0	0.018	0.134	0.443	0.136	no	-	0.443	Pred.
HAT9078497.1	Legionella pneumophila subsp. pneumophila	-	NO_SP	1.00006	0	0	0	0	0	-	Protein does not contain a CCBD within the first 150 amino acids	5.6009E-07	false	0.052701747	-0.48267326	-					0	0.004	0.003	0.383	0.049	no	-	0.383	Pred.
HAU2069852.1	Legionella pneumophila	+	NO_SP	1.00004	0	0	0	0	0	-	Protein does not contain a CCBD within the first 150 amino acids	1	true	0.08458157	-0.499068191	-					0	0.003	0.081	0.171	0.034	no	-	0.171	Pred.
WP_165474672.1	Legionella nagasakiensis	-	NO_SP	1.00007	0	0	0	0	0	-	Protein does not contain a CCBD within the first 150 amino acids	0.013484527	false	-0.059232213	-0.045546964	-					0.009	0.031	0.138	0.179	0.033	no	-	0.179	Pred.
WP_027220108.1	Legionella pneumophila	-	NO_SP	1.00005	0	0	0	0	0	-	Protein does not contain a CCBD within the first 150 amino acids	3.39498E-05	false	-0.48872726	-0.802939485	-					0	0.013	0.134	0.317	0.131	no	-	0.317	Pred.
HAT1809777.1	Legionella pneumophila	-	NO_SP	1.00005	0	0	0	0	0	-	Protein does not contain a CCBD within the first 150 amino acids	3.39498E-05	false	-0.48872726	-0.802939485	-					0	0.013	0.134	0.456	0.123	no	-	0.456	Pred.
HAT9629220.1	Legionella pneumophila subsp. pneumophila	-	NO_SP	1.00004	0	0	0	0	0	-	Protein does not contain a CCBD within the first 150 amino acids	0.061441266	false	0.021234027	-0.880330099	-					0	0.003	0.002	0.177	0.051	no	-	0.177	Pred.
HAU1853234.1	Legionella pneumophila	+	NO_SP	1.00006	0	0	0	0	0	-	Protein does not contain a CCBD within the first 150 amino acids	4.27573E-05	false	-0.772570657	-0.995090488	-					0	0.019	0.181	0.604	0.155	yes	IV	0.604	Pred.
HAT8325408.1	Legionella pneumophila	-	NO_SP	1.00007	0	0	0	0	0	-	Protein does not contain a CCBD within the first 150 amino acids	1.49998E-08	false	-0.167366374	-0.364362789	-					0	0.024	0.134	0.417	0.137	no	-	0.417	Pred.
WP_106142997.1	Legionella pneumophila	-	NO_SP	1.00006	0	0	0	0	0	-	Protein does not contain a CCBD within the first 150 amino acids	4.27573E-05	false	0.283060484	-0.263699775	-					0	0.019	0.181	0.415	0.11	no	-	0.415	Pred.
HAU0956487.1	Legionella pneumophila	+	NO_SP	1.00007	0	0	0	0	0	-	Protein does not contain a CCBD within the first 150 amino acids	1	true	-0.599946131	-0.835014987	-					0	0.003	0.052	0.219	0.033	no	-	0.219	Pred.
HAU1456710.1	Legionella pneumophila	+	NO_SP	1.00005	0	0	0	0	0	-	Protein does not contain a CCBD within the first 150 amino acids	1	true	-0.599946131	-0.835014987	-					0	0.003	0.036	0.162	0.033	no	-	0.162	Pred.
WP_032830834.1	Legionella pneumophila	-	NO_SP	1.00005	0	0	0	0	0	-	Protein does not contain a CCBD within the first 150 amino acids	4.27573E-05	false	0.060214142	-0.359574391	-					0	0.004	0.106	0.415	0.015	no	-	0.415	Pred.
HAT1721861.1	Legionella pneumophila	+	NO_SP	1.00005	0	0	0	0	0	-	Protein does not contain a CCBD within the first 150 amino acids	3.39498E-05	false	-0.48872726	-0.802939485	-					0	0.004	0.134	0.538	0.159	yes	IV	0.538	Pred.
HAT9657189.1	Legionella pneumophila subsp. pneumophila	-	NO_SP	1.00004	0	0	0	0	0	-	Protein does not contain a CCBD within the first 150 amino acids	0.061441266	false	-1.31950263	-1.806880159	-					0	0.004	0	0.147	0.034	no	-	0.147	Pred.
STX68091.1	Legionella pneumophila	+	NO_SP	1.00006	0	0	0	0	0	-	Protein does not contain a CCBD within the first 150 amino acids	1	true	0.61299607	-0.239697354	-					0	0.003	0.099	0.116	0	no	-	0.116	Pred.
HAT8967218.1	Legionella pneumophila subsp. pneumophila	-	NO_SP	1.00005	0	0	0	0	0	-	Protein does not contain a CCBD within the first 150 amino acids	0.061441266	false	-0.880646115	-1.107115634	-					0	0.004	0.11	0.156	0.045	no	-	0.156	Pred.
HAT1882437.1	Legionella pneumophila	+	NO_SP	1.00006	0	0	0	0	0	-	Protein does not contain a CCBD within the first 150 amino acids	4.27573E-05	false	0.209566892	-0.44096699	-					0	0.011	0.196	0.524	0.121	yes	IV	0.524	Pred.
HAU0267911.1	Legionella pneumophila	-	NO_SP	1.00004	0	0	0	0	0	-	Protein does not contain a CCBD within the first 150 amino acids	0.061441266	false	-1.09384554	-1.269829882	-					0	0.004	0.002	0.421	0.018	no	-	0.421	Pred.
WP_062729277.1	Legionella pneumophila	+	NO_SP	1.00004	0	0	0	0	0	-	Protein does not contain a CCBD within the first 150 amino acids	1	true	-0.295984878	-0.83324971	-					0	0.016	0.115	0.126	0.068	no	-	0.126	Pred.
HAU1492763.1	Legionella pneumophila	+	NO_SP	1.00004	0	0	0	0	0	-	Protein does not contain a CCBD within the first 150 amino acids	1	true	-0.564178723	-0.907702817	-					0	0.003	0.048	0.302	0.036	no	-	0.302	Pred.
WP_061489765.1	Legionella pneumophila	+	NO_SP	1.00004	0	0	0	0	0	-	Protein does not contain a CCBD within the first 150 amino acids	1	true	-0.576281236	-0.898958123	-					0	0.003	0.027	0.276	0.033	no	-	0.276	Pred.
HAU0874282.1	Legionella pneumophila	+	NO_SP	1.00005	0	0	0	0	0	-	Protein does not contain a CCBD within the first 150 amino acids	1	true	-0.572269106	-0.730764091	-					0	0.003	0.052	0.276	0.043	no	-	0.276	Pred.
WP_061637125.1	Legionella pneumophila	+	NO_SP	1.00008	0	0	0	0	0	-	Protein does not contain a CCBD within the first 150 amino acids	1	true	-0.572269106	-0.730764091	-					0	0.003	0.052	0.276	0.043	no	-	0.276	Pred.
WP_061819523.1	Legionella pneumophila	+	NO_SP	1.00004	0	0	0	0	0	-	Protein does not contain a CCBD within the first 150 amino acids	1	true	-0.655413029	-0.881759863	-					0	0.003	0.027	0.276	0.033	no	-	0.276	Pred.
HAU4171442.1	Legionella pneumophila	+	NO_SP	1.00004	0	0	0	0	0	-	Protein does not contain a CCBD within the first 150 amino acids	1	true	-0.655413029	-0.881759863	-					0	0.003	0.027	0.149	0.033	no	-	0.149	Pred.
HAU1190082.1	Legionella pneumophila	-	NO_SP	1.00004	0	0	0	0	0	-	Protein does not contain a CCBD within the first 150 amino acids	0.061441266	false	-1.11001847	-1.274963779	-					0	0.004	0.002	0.34	0.018	no	-	0.34	Pred.
HAT8258344.1	Legionella pneumophila	+	NO_SP	1.00004	0	0	0	0	0	-	Protein does not contain a CCBD within the first 150 amino acids	1	true	-0.572269106	-0.730764091	-					0	0.003	0.052	0.276	0.043	no	-	0.276	Pred.
HAT3860151.1	Legionella pneumophila	+	NO_SP	1.00004	0	0	0	0	0	-	Protein does not contain a CCBD within the first 150 amino acids	1	true	-0.720480791	-0.932173948	-					0	0.003	0.026	0.202	0.036	no	-	0.202	Pred.
WP_016356752.1	Legionella pneumophila	-	NO_SP	1.00004	0	0	0	0	0	-	Protein does not contain a CCBD within the first 150 amino acids	0.061441266	false	-1.09384554	-1.269829882	-					0	0.004	0.002	0.421	0.018	no	-	0.421	Pred.
WP_129807533.1	Legionella pneumophila	-	NO_SP	1.00006	0	0	0	0	0	-	Protein does not contain a CCBD within the first 150 amino acids	5.6009E-07	false	-1.103159245	-1.147787632	-					0	0.004	0.002	0.245	0.033	no	-	0.245	Pred.
WP_071984279.1	Legionella pneumophila	+	NO_SP	1.00005	0	0	0	0	0	-	Protein does not contain a CCBD within the first 150 amino acids	1	true	-0.732442032	-0.941417734	-					0	0.003	0.007	0.129	0.035	no	-	0.129	Pred.
WP_070071150.1	Legionella pneumophila	+	NO_SP	1.00006	0	0	0	0	0	-	Protein does not contain a CCBD within the first 150 amino acids	1	true	-0.655413029	-0.881759863	-					0	0.003	0.016	0.276	0.017	no	-	0.276	Pred.
WP_061466623.1	Legionella pneumophila	+	NO_SP	1.00004	0	0	0	0	0	-	Protein does not contain a CCBD within the first 150 amino acids	1	true	-0.671455622	-0.893629296	-					0	0.003	0.016	0.276	0.029	no	-	0.276	Pred.
WP_062730225.1	Legionella pneumophila	+	NO_SP	1.00004	0	0	0	0	0	-	Protein does not contain a CCBD within the first 150 amino acids	1	true	-0.732442032	-0.941417734	-					0	0.003	0.026	0.12	0.014	no	-	0.12	Pred.
WP_011214976.1	Legionella pneumophila	+	NO_SP	1.00004	0	0	0	0	0	-	Protein does not contain a CCBD within the first 150 amino acids	1	true	-0.594407945	-0.840579783	-					0	0.003	0.052	0.248	0.036	no	-	0.248	Pred.
WP_061717080.1	Legionella pneumophila	+	NO_SP	1.00004	0	0	0	0	0	-	Protein does not contain a CCBD within the first 150 amino acids	1	true	-0.73832555	-1.016674337	-					0	0.003	0.016	0.323	0.036	no	-	0.323	Pred.
HAT8149732.1	Legionella pneumophila	+	NO_SP	1.00004	0	0	0	0	0	-	Protein does not contain a CCBD within the first 150 amino acids	1	true	-0.686746329	-0.897109014	-					0	0.003	0.052	0.22	0.02	no	-	0.22	Pred.
HAT9320009.1	Legionella pneumophila subsp. pneumophila	+	NO_SP	1.00004	0	0	0	0	0	-	Protein does not contain a CCBD within the first 150 amino acids	1	true	-0.446565841	-0.811979486	-					0	0.003	0.052	0.148	0.02	no	-	0.148	Pred.
WP_136648535.1	Legionella pneumophila	+	NO_SP	1.00005	0	0	0	0	0	-	Protein does not contain a CCBD within the first 150 amino acids	1	true	-0.582457871	-0.831058754	-					0	0.003	0.026	0.177	0.021	no	-	0.177	Pred.
WP_010946510.1	Legionella pneumophila	+	NO_SP	1.00004	0	0	0	0	0	-	Protein does not contain a CCBD within the first 150 amino acids	1	true	-0.655413029	-0.881759863	-					0	0.003	0.052	0.276	0.036	no	-	0.276	Pred.
AEW51038.1	Legionella pneumophila subsp. pneumophila ATCC 43290	-	NO_SP	1.00007	0	0	0	0	0	-	Protein does not contain a CCBD within the first 150 amino acids	2.70501E-05	false	-1.09384554	-1.269829882	-					0	0.004	0.002	0.312	0.018	no	-	0.312	Pred.
WP_115232981.1	Legionella pneumophila	+	NO_SP	1.00008	0	0	0	0	0	-	Protein does not contain a CCBD within the first 150 amino acids	1	true	-0.594407945	-0.840579783	-					0	0.003	0.052	0.248	0.049	no	-	0.248	Pred.
HAU2506254.1	Legionella pneumophila	+	NO_SP	1.00006	0	0	0	0	0	-	Protein does not contain a CCBD within the first 150 amino acids	1	true	-0.655413029	-0.881759863	-					0	0.003	0.052	0.276	0.036	no	-	0.276	Pred.
WP_013101186.1	Legionella pneumophila	+	NO_SP	1.00006	0	0	0	0	0	-	Protein does not contain a CCBD within the first 150 amino acids	1	true	-0.564178723	-0.907702817	-					0	0.003	0.048	0.302	0.035	no	-	0.302	Pred.
WP_062727147.1	Legionella pneumophila	+	NO_SP	1.00006	0	0	0	0	0	-	Protein does not contain a CCBD within the first 150 amino acids	1	true	-1.471877612	-1.693927179	-					0	0.003	0.052	0.202	0.061	no	-	0.202	Pred.
HAT1903434.1	Legionella pneumophila	-	NO_SP	1.00007	0	0	0	0	0	-	Protein does not contain a CCBD within the first 150 amino acids	1.49998E-08	false	-0.139789642	-0.360307001	-					0	0.028	0.134	0.456	0.047	no	-	0.456	Pred.
HAT9088127.1	Legionella pneumophila subsp. pneumophila	-	NO_SP	1.00007	0	0	0	0	0	-	Protein does not contain a CCBD within the first 150 amino acids	1.49998E-08	false	-0.57439535	-0.845770893	-					0.005	0.035	0.141	0.315	0.116	no	-	0.315	Pred.
HAT1595502.1	Legionella pneumophila	-	NO_SP	1.00007	0	0	0	0	0	-	Protein does not contain a CCBD within the first 150 amino acids	1.49998E-08	false	-0.57439535	-0.845770893	-					0	0.04	0.155	0.415	0.116	no	-	0.415	Pred.
WP_061363767.1	Legionella pneumophila	+	NO_SP	1.00006	0	0	0	0	0	-	Protein does not contain a CCBD within the first 150 amino acids	1	true	-0.564178723	-0.907702817	-					0	0.003	0.016	0.276	0.02	no	-	0.276	Pred.
WP_040184996.1	Legionella pneumophila	+	NO_SP	1.00004	0	0	0	0	0	-	Protein does not contain a CCBD within the first 150 amino acids	1	true	-0.564178723	-0.907702817	-					0	0.003	0.048	0.276	0.036	no	-	0.276	Pred.
BCL64268.1	Legionella pneumophila serogroup 3	-	NO_SP	1.00004	0	0	0	0	0	-	Protein does not contain a CCBD within the first 150 amino acids	0.076796273	false	-1.09093718	-1.346114527	-					0	0.004	0.002	0.456	0.025	no	-	0.456	Pred.
HAT8820691.1	Legionella pneumophila subsp. pneumophila	+	NO_SP	1.00004	0	0	0	0	0	-	Protein does not contain a CCBD within the first 150 amino acids	1	true	-0.564178723	-0.907702817	-					0	0.003	0.048	0.276	0.036	no	-	0.276	Pred.
WP_040146675.1	Legionella pneumophila	+	NO_SP	1.00004	0	0	0	0	0	-	Protein does not contain a CCBD within the first 150 amino acids	1	true	-0.594407945	-0.840579783	-					0	0.003	0.052	0.202	0.036	no	-	0.202	Pred.
WP_044499117.1	Legionella pneumophila	-	NO_SP	1.00005	0	0	0	0	0	-	Protein does not contain a CCBD within the first 150 amino acids	0.076796273	false	-1.050689049	-1.267121782	-					0	0.004	0.033	0.449	0.025	no	-	0.449	Pred.
WP_011945908.1	Legionella pneumophila	+	NO_SP	1.00004	0	0	0	0	0	-	Protein does not contain a CCBD within the first 150 amino acids	1	true	-0.594407945	-0.840579783	-					0	0.003	0.052	0.126	0.017	no	-	0.126	Pred.
WP_050598577.1	Legionella pneumophila	+	NO_SP	1.00006	0	0	0	0	0	-	Protein does not contain a CCBD within the first 150 amino acids	4.27573E-05	false	0.283060484	-0.263699775	-					0	0.011	0.099	0.524	0.018	yes	IV	0.524	Pred.
HAT1822288.1	Legionella pneumophila	-	NO_SP	1.00005	0	0	0	0	0	-	Protein does not contain a CCBD within the first 150 amino acids	1.49998E-08	false	-0.57439535	-0.845770893	-					0.005	0.021	0.141	0.415	0.116	no	-	0.415	Pred.
HAU0295188.1	Legionella pneumophila	-	NO_SP	1.00006	0	0	0	0	0	-	Protein does not contain a CCBD within the first 150 amino acids	1.80704E-08	false	-0.963660357	-1.223840408	-					0	0.003	0.084	0.268	0.07	no	-	0.268	Pred.
HAT9002217.1	Legionella pneumophila subsp. pneumophila	-	NO_SP	1.00006	0	0	0	0	0	-	Protein does not contain a CCBD within the first 150 amino acids	5.6009E-07	false	0.138775445	-0.083146902	-					0	0.004	0.051	0.222	0.056	no	-	0.222	Pred.
WP_106224916.1	Legionella pneumophila	-	NO_SP	1.00007	0	0	0	0	0	-	Protein does not contain a CCBD within the first 150 amino acids	1.49998E-08	false	-0.139789642	-0.360307001	-					0	0.021	0.134	0.456	0.131	no	-	0.456	Pred.
WP_050598319.1	Legionella pneumophila	+	NO_SP	1.00006	0	0	0	0	0	-	Protein does not contain a CCBD within the first 150 amino acids	4.27573E-05	false	0.283060484	-0.263699775	-					0	0.018	0.15	0.576	0.018	yes	IV	0.576	Pred.
WP_035888244.1	Legionella norrlandica	+	NO_SP	1.00008	0	0	0	0	0	-	Protein does not contain a CCBD within the first 150 amino acids	5.07453E-05	false	-1.636088108	-1.256609998	-					0	0.02	0.138	0.538	0.027	yes	IV	0.538	Pred.
HAT1792573.1	Legionella pneumophila	-	NO_SP	1.00007	0	0	0	0	0	-	Protein does not contain a CCBD within the first 150 amino acids	1.49998E-08	false	-0.585847821	-0.848354476	-					0.005	0.028	0.141	0.315	0.116	no	-	0.315	Pred.
WP_106183427.1	Legionella pneumophila	-	NO_SP	1.00006	0	0	0	0	0	-	Protein does not contain a CCBD within the first 150 amino acids	1.49998E-08	false	-0.57439535	-0.845770893	-					0	0.021	0.141	0.415	0.116	no	-	0.415	Pred.
BCL64690.1	Legionella pneumophila serogroup 14	+	NO_SP	1.00008	0	0	0	0	0	-	Protein does not contain a CCBD within the first 150 amino acids	1.80704E-08	false	-0.581019225	-0.952082074	-					0.042	0.076	0.222	0.576	0.178	yes	IV	0.576	Pred.
HAU1151844.1	Legionella pneumophila	+	NO_SP	1.00008	0	0	0	0	0	-	Protein does not contain a CCBD within the first 150 amino acids	4.27573E-05	false	0.067672689	-0.60401868	-					0	0.018	0.201	0.576	0.031	yes	IV	0.576	Pred.
WP_161516218.1	Legionella pneumophila	-	NO_SP	1.00006	0	0	0	0	0	-	Protein does not contain a CCBD within the first 150 amino acids	1.80704E-08	false	-0.643421985	-0.998730862	-					0	0.029	0.134	0.456	0.116	no	-	0.456	Pred.
HAT2010648.1	Legionella pneumophila	+	NO_SP	1.00006	0	0	0	0	0	-	Protein does not contain a CCBD within the first 150 amino acids	1.80704E-08	false	-0.643421985	-0.998730862	-					0	0.019	0.134	0.604	0.139	yes	IV	0.604	Pred.
WP_028379101.1	Legionella pneumophila	-	NO_SP	1.00007	0	0	0	0	0	-	Protein does not contain a CCBD within the first 150 amino acids	1.49998E-08	false	-0.139789642	-0.360307001	-					0	0.02	0.153	0.415	0.033	no	-	0.415	Pred.
HAT6935999.1	Legionella pneumophila	-	NO_SP	1.00007	0	0	0	0	0	-	Protein does not contain a CCBD within the first 150 amino acids	1.49998E-08	false	-0.586773391	-0.834174846	-					0.005	0.028	0.141	0.315	0.108	no	-	0.315	Pred.
WP_027220845.1	Legionella pneumophila	+	NO_SP	1.00006	0	0	0	0	0	-	Protein does not contain a CCBD within the first 150 amino acids	1.80704E-08	false	-0.643421985	-0.998730862	-					0	0.012	0.136	0.604	0.132	yes	IV	0.604	Pred.
HAU2070066.1	Legionella pneumophila	-	NO_SP	1.00004	0	0	0	0	0	-	Protein does not contain a CCBD within the first 150 amino acids	0.061441266	false	-0.820955544	-1.060996242	-					0	0	0.062	0.194	0.047	no	-	0.194	Pred.
HAT1659151.1	Legionella pneumophila	-	NO_SP	1.00007	0	0	0	0	0	-	Protein does not contain a CCBD within the first 150 amino acids	1.49998E-08	false	-0.586773391	-0.834174846	-					0.005	0.021	0.145	0.315	0.116	no	-	0.315	Pred.
HAU1544585.1	Legionella pneumophila	+	NO_SP	1.00006	0	0	0	0	0	-	Protein does not contain a CCBD within the first 150 amino acids	1.80704E-08	false	-0.643421985	-0.998730862	-					0	0.024	0.193	0.604	0.148	yes	IV	0.604	Pred.
WP_061513623.1	Legionella pneumophila	+	NO_SP	1.00005	0	0	0	0	0	-	Protein does not contain a CCBD within the first 150 amino acids	4.27573E-05	false	0.069342436	-0.371804134	-					0	0.004	0.153	0.604	0.015	yes	IV	0.604	Pred.
HAU0673880.1	Legionella pneumophila	+	NO_SP	1.00003	0	0	0	0	0	-	Protein does not contain a CCBD within the first 150 amino acids	1	true	-0.792244402	-0.988836867	-					0	0.003	0.002	0.201	0.026	no	-	0.201	Pred.
WP_032833420.1	Legionella pneumophila	+	NO_SP	1.00008	0	0	0	0	0	-	Protein does not contain a CCBD within the first 150 amino acids	6.77323E-07	false	0.337902197	0.357225092	-					0	0.003	0.087	0.554	0.025	yes	IV	0.554	Pred.
HAT2068043.1	Legionella pneumophila	+	NO_SP	1.00008	0	0	0	0	0	-	Protein does not contain a CCBD within the first 150 amino acids	6.77323E-07	false	0.383790951	0.410011896	-					0	0.003	0.126	0.554	0.053	yes	IV	0.554	Pred.
HAT8997625.1	Legionella pneumophila subsp. pneumophila	-	NO_SP	1.00006	0	0	0	0	0	-	Protein does not contain a CCBD within the first 150 amino acids	5.6009E-07	false	-0.963223202	-1.33770923	-					0	0.004	0.072	0.387	0.063	no	-	0.387	Pred.
HAT1856295.1	Legionella pneumophila	+	NO_SP	1.00006	0	0	0	0	0	-	Protein does not contain a CCBD within the first 150 amino acids	5.6009E-07	false	0.440642117	0.567025321	YES					0	0.004	0.144	0.516	0.028	yes	IV	0.516	Pred.
WP_094091268.1	Legionella clemsonensis	-	NO_SP	1.00006	0	0	0	0	0	-	Protein does not contain a CCBD within the first 150 amino acids	5.17064E-05	false	-0.472812376	-0.225116946	-					0	0.009	0	0.385	0.043	no	-	0.385	Pred.
WP_050598176.1	Legionella pneumophila	+	NO_SP	1.00006	0	0	0	0	0	-	Protein does not contain a CCBD within the first 150 amino acids	5.6009E-07	false	0.101326163	0.281557373	-					0	0.004	0.082	0.516	0.028	yes	IV	0.516	Pred.
HAT1970557.1	Legionella pneumophila	+	NO_SP	1.00006	0	0	0	0	0	-	Protein does not contain a CCBD within the first 150 amino acids	5.6009E-07	false	0.325408554	0.423655001	-					0	0.003	0.102	0.554	0.042	yes	IV	0.554	Pred.
BCL64551.1	Legionella pneumophila serogroup 13	+	NO_SP	1.00007	0	0	0	0	0	-	Protein does not contain a CCBD within the first 150 amino acids	1.49998E-08	false	-0.559275511	-0.878005208	-					0	0.013	0.134	0.576	0.07	yes	IV	0.576	Pred.
HAU1684060.1	Legionella pneumophila	+	NO_SP	1.00004	0	0	0	0	0	-	Protein does not contain a CCBD within the first 150 amino acids	5.6009E-07	false	0.344590918	0.424574718	-					0	0.003	0.123	0.517	0.041	yes	IV	0.517	Pred.
WP_050598012.1	Legionella pneumophila	+	NO_SP	1.00006	0	0	0	0	0	-	Protein does not contain a CCBD within the first 150 amino acids	5.6009E-07	false	0.491102094	0.527420455	YES					0	0.003	0.102	0.517	0.048	yes	IV	0.517	Pred.
PJD93160.1	Legionella sp.	-	NO_SP	1.00007	0	0	0	0	0	-	Protein does not contain a CCBD within the first 150 amino acids	0.585833109	false	-1.326959204	-1.357279378	-					0	0.003	0.046	0.196	0.091	no	-	0.196	Pred.
CAB65192.1	Legionella pneumophila	+	NO_SP	1.00004	0	0	0	0	0	-	Protein does not contain a CCBD within the first 150 amino acids	1	true	-0.655413029	-0.881759863	-					0	0.003	0.052	0.303	0.036	no	-	0.303	Pred.
HAT1977333.1	Legionella pneumophila	-	NO_SP	1.00006	0	0	0	0	0	-	Protein does not contain a CCBD within the first 150 amino acids	0.061441266	false	-1.135260708	-1.321811106	-					0	0.004	0.032	0.178	0.01	no	-	0.178	Pred.
WP_032802586.1	Legionella pneumophila	-	NO_SP	1.00005	0	0	0	0	0	-	Protein does not contain a CCBD within the first 150 amino acids	0.061441266	false	-1.093329892	-1.29647164	-					0	0.004	0.032	0.165	0.029	no	-	0.165	Pred.
WP_059428234.1	Legionella pneumophila	+	NO_SP	1.00007	0	0	0	0	0	-	Protein does not contain a CCBD within the first 150 amino acids	1	true	-0.41688447	-0.591226448	-					0	0.003	0.054	0.266	0.015	no	-	0.266	Pred.
HAT1962814.1	Legionella pneumophila	+	NO_SP	1.00006	0	0	0	0	0	-	Protein does not contain a CCBD within the first 150 amino acids	5.6009E-07	false	0.376280764	0.447619125	-					0	0.003	0.081	0.517	0.066	yes	IV	0.517	Pred.
WP_133132053.1	Legionella sp. W10-070	-	NO_SP	1.00005	0	0	0	0	0	-	Protein does not contain a CCBD within the first 150 amino acids	1.77249E-10	false	-0.403614944	-1.241813357	-					0	0.003	0.005	0.287	0	no	-	0.287	Pred.
WP_161513995.1	Legionella pneumophila	+	NO_SP	1.00006	0	0	0	0	0	-	Protein does not contain a CCBD within the first 150 amino acids	5.6009E-07	false	0.235805809	0.356771179	-					0	0.003	0.125	0.576	0.044	yes	IV	0.576	Pred.
HAT1800140.1	Legionella pneumophila	-	NO_SP	1.00006	0	0	0	0	0	-	Protein does not contain a CCBD within the first 150 amino acids	5.6009E-07	false	0.257106655	0.452446845	-					0	0.003	0.123	0.474	0.063	no	-	0.474	Pred.
HAT1980090.1	Legionella pneumophila	+	NO_SP	1.00006	0	0	0	0	0	-	Protein does not contain a CCBD within the first 150 amino acids	5.6009E-07	false	0.139418492	0.342198526	-					0	0.004	0.073	0.506	0.045	yes	IV	0.506	Pred.
WP_115267371.1	Legionella pneumophila	-	NO_SP	1.00008	0	0	0	0	0	-	Protein does not contain a CCBD within the first 150 amino acids	5.6009E-07	false	0.110415689	0.356886308	-					0	0.003	0.111	0.474	0.045	no	-	0.474	Pred.
WP_161516745.1	Legionella pneumophila	+	NO_SP	1.00006	0	0	0	0	0	-	Protein does not contain a CCBD within the first 150 amino acids	5.6009E-07	false	0.235805809	0.356771179	-					0	0.003	0.093	0.517	0.044	yes	IV	0.517	Pred.
HAU1250207.1	Legionella pneumophila	+	NO_SP	1.00006	0	0	0	0	0	-	Protein does not contain a CCBD within the first 150 amino acids	5.6009E-07	false	0.235805809	0.356771179	-					0	0.003	0.123	0.517	0.044	yes	IV	0.517	Pred.
WP_027268355.1	Legionella pneumophila	+	NO_SP	1.00006	0	0	0	0	0	-	Protein does not contain a CCBD within the first 150 amino acids	1	true	-0.455081839	-0.731946567	-					0	0.003	0.082	0.238	0.034	no	-	0.238	Pred.
HBB6898899.1	Legionella pneumophila	+	NO_SP	1.00004	0	0	0	0	0	-	Protein does not contain a CCBD within the first 150 amino acids	1	true	-0.455081839	-0.731946567	-					0	0.003	0.089	0.125	0.017	no	-	0.125	Pred.
HAT1773649.1	Legionella pneumophila	+	NO_SP	1.00006	0	0	0	0	0	-	Protein does not contain a CCBD within the first 150 amino acids	1	true	-0.455081839	-0.731946567	-					0	0.003	0.082	0.243	0.034	no	-	0.243	Pred.
WP_131775906.1	Legionella impletisoli	+	NO_SP	1.00005	0	0	0	0	0	-	Protein does not contain a CCBD within the first 150 amino acids	0.031310794	false	-0.3361664	0.190719658	-					0	0.009	0.063	0.505	0.022	yes	IV	0.505	Pred.
WP_058494180.1	Legionella worsleiensis	-	NO_SP	1.00006	0	0	0	0	0	-	Protein does not contain a CCBD within the first 150 amino acids	4.83134E-09	false	-0.471742568	-0.576139096	-					0	0.004	0.04	0.446	0.089	no	-	0.446	Pred.
WP_127106298.1	Legionella sp. km535	-	NO_SP	1.00005	0	0	0	0	0	-	Protein does not contain a CCBD within the first 150 amino acids	4.432E-12	false	-0.157273024	-0.444679639	-					0	0.004	0.036	0.433	0.037	no	-	0.433	Pred.
WP_058474151.1	Legionella quateirensis	-	NO_SP	1.00005	0	0	0	0	0	-	Protein does not contain a CCBD within the first 150 amino acids	4.83134E-09	false	-0.252267867	-0.5773396	-					0	0.01	0	0.417	0.051	no	-	0.417	Pred.
KTD24070.1	Legionella maceachernii	+	NO_SP	1.00007	0	0	0	0	0	-	Protein does not contain a CCBD within the first 150 amino acids	1	true	-0.650136359	-1.180530559	-					0	0.011	0.049	0.115	0	no	-	0.115	Pred.
WP_133129600.1	Legionella yabuuchiae	-	NO_SP	1.00007	0	0	0	0	0	-	Protein does not contain a CCBD within the first 150 amino acids	0.000242166	false	0.174021299	0.468461234	-					0	0.003	0.033	0.216	0.018	no	-	0.216	Pred.
WP_127111501.1	Legionella septentrionalis	-	NO_SP	0.999936	9.6e-05	3e-06	0	0	1e-06	-	Protein does not contain a CCBD within the first 150 amino acids	0.001629848	false	-0.135321132	-0.045184272	-					0	0.003	0	0.229	0	no	-	0.229	Pred.
WP_126953097.1	Legionella septentrionalis	-	NO_SP	0.999932	9.8e-05	3e-06	0	0	1e-06	-	Protein does not contain a CCBD within the first 150 amino acids	2.84294E-07	false	-0.249686988	-0.125648703	-					0	0.003	0	0.255	0	no	-	0.255	Pred.
WP_202972400.1	Legionella maceachernii	-	NO_SP	1.00006	0	0	0	0	0	-	Protein does not contain a CCBD within the first 150 amino acids	3.9588E-11	false	-0.650136359	-1.180530559	-					0	0.011	0.095	0.106	0	no	-	0.106	Pred.
ARG98961.1	Tatlockia micdadei	+	NO_SP	1.00004	0	0	0	0	0	-	Protein does not contain a CCBD within the first 150 amino acids	1	true	-0.779094839	-1.093547151	-					0	0.003	0.049	0.114	0	no	-	0.114	Pred.
WP_045097979.1	Tatlockia micdadei	+	NO_SP	1.00005	0	0	0	0	0	-	Protein does not contain a CCBD within the first 150 amino acids	1	true	-0.779094839	-1.093547151	-					0	0.011	0.049	0.116	0	no	-	0.116	Pred.
MBA2653383.1	Tatlockia sp.	+	NO_SP	1.00005	0	0	0	0	0	-	Protein does not contain a CCBD within the first 150 amino acids	0.999996046	true	-1.302046526	-1.849685632	-					0	0.003	0.026	0.092	0	no	-	0.092	Pred.
WP_006872609.1	Legionella drancourtii	+	NO_SP	1.00007	0	0	0	0	0	-	Protein does not contain a CCBD within the first 150 amino acids	0.999999996	true	-1.255238686	-1.539959492	-					0	0.018	0.058	0.177	0	no	-	0.177	Pred.
WP_216637054.1	Tatlockia micdadei	-	NO_SP	1.00002	0	0	0	0	0	-	Protein does not contain a CCBD within the first 150 amino acids	1.7702E-10	false	-0.779094839	-1.093547151	-					0	0.003	0.095	0.148	0	no	-	0.148	Pred.
WP_197540471.1	Tatlockia micdadei	-	NO_SP	1.00006	0	0	0	0	0	-	Protein does not contain a CCBD within the first 150 amino acids	7.05978E-10	false	-0.779094839	-1.093547151	-					0	0.003	0.095	0.106	0	no	-	0.106	Pred.
WP_058483767.1	Legionella spiritensis	-	NO_SP	1.00001	3.2e-05	0	0	0	0	-	Protein does not contain a CCBD within the first 150 amino acids	6.9601E-11	false	-0.42752749	0.011751987	-					0	0.003	0.016	0.12	0.018	no	-	0.12	Pred.
KTD36478.1	Legionella nautarum	+	NO_SP	1.00006	0	0	0	0	0	-	Protein does not contain a CCBD within the first 150 amino acids	1	true	-0.765271616	-1.144137495	-					0	0.011	0.063	0.092	0	no	-	0.092	Pred.
WP_133127706.1	Legionella nagasakiensis	-	NO_SP	1.00008	0	0	0	0	0	-	Protein does not contain a CCBD within the first 150 amino acids	0.00178001	false	-1.36894152	-1.093411599	-					0	0.003	0	0.067	0.034	no	-	0.067	Pred.
KTC84729.1	Legionella drozanskii LLAP-1	+	NO_SP	1.00005	0	0	0	0	0	-	Protein does not contain a CCBD within the first 150 amino acids	1	true	-0.616405617	-1.111390612	-					0	0.011	0.026	0.092	0	no	-	0.092	Pred.
WP_108293565.1	Legionella taurinensis	-	NO_SP	1.00002	0	0	0	0	0	-	Protein does not contain a CCBD within the first 150 amino acids	0.999845027	false	-0.201516767	-0.105323413	-					0	0.003	0.126	0.215	0.192	no	-	0.215	Pred.
BCL64494.1	Legionella pneumophila serogroup 11	+	NO_SP	1.00007	1e-06	0	0	0	0	-	CCBD (FPEPILEVKN) found downstream of expected region	1.00342E-05	false	-0.754067982	-1.663027345	-					0	0.003	0.118	0.602	0	yes	IV	0.602	Pred.
PJE07483.1	Legionella sp.	+	NO_SP	1.00005	0	0	0	0	0	-	Protein does not contain a CCBD within the first 150 amino acids	1	true	-0.451125175	-1.128078437	-					0	0.003	0.063	0.116	0	no	-	0.116	Pred.
WP_202972577.1	Legionella nautarum	-	NO_SP	1.00006	0	0	0	0	0	-	Protein does not contain a CCBD within the first 150 amino acids	2.7E-14	false	-0.765271616	-1.144137495	-					0	0.011	0.089	0.106	0	no	-	0.106	Pred.
WP_058527118.1	Legionella erythra	-	NO_SP	1.00007	4e-06	0	0	0	0	-	Protein does not contain a CCBD within the first 150 amino acids	0.999820897	false	-0.09508643	-0.322478483	-					0	0.003	0.053	0.261	0.034	no	-	0.261	Pred.
MBN9231822.1	Legionella sp.	-	NO_SP	1.00002	1e-06	0	0	0	0	-	Protein does not contain a CCBD within the first 150 amino acids	0.714839839	false	0.07917737	-0.281452787	-					0.009	0.003	0.063	0.128	0	no	-	0.128	Pred.
WP_202972543.1	Legionella drozanskii	-	NO_SP	1.00006	0	0	0	0	0	-	Protein does not contain a CCBD within the first 150 amino acids	5.047E-12	false	-0.616405617	-1.111390612	-					0	0.003	0.076	0.106	0	no	-	0.106	Pred.
MBA4697085.1	Legionella sp.	+	NO_SP	1.00005	0	0	0	0	0	-	Protein does not contain a CCBD within the first 150 amino acids	0.999999826	true	-0.181415486	-0.595060141	-					0	0.003	0.063	0.127	0	no	-	0.127	Pred.
WP_050598123.1	Legionella pneumophila	+	NO_SP	1.00006	0	0	0	0	0	-	Protein does not contain a CCBD within the first 150 amino acids	1	true	-0.754067982	-1.663027345	-					0.014	0.181	0.703	0.861	0.015	yes	IV	0.861	Pred.
WP_035918195.1	Legionella fairfieldensis	-	NO_SP	1.00006	0	0	0	0	0	-	Protein does not contain a CCBD within the first 150 amino acids	1.62775E-05	false	-1.670360592	-1.214505307	-					0	0.003	0.068	0.118	0	no	-	0.118	Pred.
WP_058524297.1	Legionella birminghamensis	+	NO_SP	1.00008	0	0	0	0	0	-	Protein does not contain a CCBD within the first 150 amino acids	0.999999967	true	-1.279576619	-1.175525173	-					0.009	0.003	0.049	0.132	0	no	-	0.132	Pred.
WP_051190726.1	Legionella moravica	+	NO_SP	1.00005	0	0	0	0	0	-	Protein does not contain a CCBD within the first 150 amino acids	0.999997581	true	-1.317926431	-2.093705202	-					0.005	0.091	0.737	0.918	0.015	yes	IV	0.918	Pred.
WP_203109888.1	unclassified Legionella	+	NO_SP	1.00006	0	0	0	0	0	-	Protein does not contain a CCBD within the first 150 amino acids	1	true	-1.34019602	-2.085845034	-					0.014	0.036	0.622	0.901	0.015	yes	IV	0.901	Pred.
HAT8721276.1	Legionella pneumophila	+	NO_SP	1.00006	0	0	0	0	0	-	Protein does not contain a CCBD within the first 150 amino acids	1	true	-1.069633064	-2.044436374	-					0.014	0.151	0.66	0.918	0.015	yes	IV	0.918	Pred.
WP_161499059.1	Legionella pneumophila	+	NO_SP	1.00004	0	0	0	0	0	-	Protein does not contain a CCBD within the first 150 amino acids	1	true	-1.069633064	-2.044436374	-					0.014	0.151	0.66	0.918	0.023	yes	IV	0.918	Pred.
WP_058527117.1	Legionella erythra	-	NO_SP	1.00006	0	0	0	0	0	-	Protein does not contain a CCBD within the first 150 amino acids	0.000139197	false	-0.541115168	-0.744226889	-					0	0.125	0.003	0.071	0.085	no	-	0.125	Pred.
WP_065238408.1	Legionella spiritensis	-	NO_SP	1.00006	0	0	0	0	0	-	Protein does not contain a CCBD within the first 150 amino acids	1.1E-14	false	-0.456746009	-0.992792377	-					0	0.102	0.003	0.278	0.088	no	-	0.278	Pred.
WP_133136298.1	Legionella rowbothamii	+	NO_SP	1.00007	0	0	0	0	0	-	Protein does not contain a CCBD within the first 150 amino acids	1	true	-0.557216848	-0.885692478	-					0	0.005	0.198	0.276	0.019	no	-	0.276	Pred.
WP_112218804.1	Legionella quinlivanii	-	NO_SP	1.00006	0	0	0	0	0	-	Protein does not contain a CCBD within the first 150 amino acids	3.03665E-09	false	0.17322663	-0.461462403	-					0	0.003	0.026	0.132	0	no	-	0.132	Pred.
WP_108335301.1	Legionella taurinensis	-	NO_SP	1.00006	0	0	0	0	0	-	Protein does not contain a CCBD within the first 150 amino acids	0.000156789	false	-0.717337579	-0.781182916	-					0	0.183	0.003	0.14	0.118	no	-	0.183	Pred.
WP_108293567.1	Legionella taurinensis	-	NO_SP	1.00006	0	0	0	0	0	-	Protein does not contain a CCBD within the first 150 amino acids	0.000156789	false	-0.717337579	-0.781182916	-					0	0.183	0.003	0.176	0.118	no	-	0.183	Pred.
WP_058467473.1	Fluoribacter gormanii	-	NO_SP	1.00004	0	0	0	0	0	-	Protein does not contain a CCBD within the first 150 amino acids	6.56108E-10	false	-1.450291107	-1.726834776	-					0.009	0.003	0.027	0.091	0	no	-	0.091	Pred.
WP_133129599.1	Legionella yabuuchiae	-	NO_SP	1.00005	0	0	0	0	0	-	Protein does not contain a CCBD within the first 150 amino acids	3.67E-13	false	-1.207507582	-1.546908096	-					0	0.106	0.003	0.247	0.056	no	-	0.247	Pred.
WP_182392277.1	Legionella sp. PC997	-	NO_SP	1.00005	1e-06	0	0	0	0	-	Protein does not contain a CCBD within the first 150 amino acids	9.2027E-09	false	-1.450291107	-1.726834776	-					0.009	0.003	0.063	0.122	0	no	-	0.122	Pred.
WP_058506909.1	Legionella quinlivanii	-	NO_SP	1.00007	0	0	0	0	0	-	Protein does not contain a CCBD within the first 150 amino acids	0.000298763	false	-1.275680698	-1.435344282	-					0	0.003	0.026	0.124	0	no	-	0.124	Pred.
WP_133139467.1	Legionella genomosp. 1	-	NO_SP	1.00007	0	0	0	0	0	-	Protein does not contain a CCBD within the first 150 amino acids	0.000298763	false	-1.318114285	-1.556462803	-					0	0.003	0.049	0.123	0	no	-	0.123	Pred.
WP_110141988.1	Legionella qingyii	-	NO_SP	1.00006	0	0	0	0	0	-	Protein does not contain a CCBD within the first 150 amino acids	6.56108E-10	false	-1.450291107	-1.726834776	-					0.009	0.003	0.027	0.091	0	no	-	0.091	Pred.
WP_126953095.1	Legionella septentrionalis	-	NO_SP	1.00005	0	0	0	0	0	-	Protein does not contain a CCBD within the first 150 amino acids	1.96E-13	false	-0.513750948	-1.123418981	-					0	0.022	0.003	0.168	0.034	no	-	0.168	Pred.
MBP6917362.1	Legionellaceae bacterium	-	NO_SP	1.00004	0	0	0	0	0	-	Protein does not contain a CCBD within the first 150 amino acids	0.918975404	false	-1.012235568	-1.395716707	-					0	0.003	0.026	0.101	0	no	-	0.101	Pred.
WP_127111503.1	Legionella septentrionalis	-	NO_SP	1.00005	0	0	0	0	0	-	Protein does not contain a CCBD within the first 150 amino acids	1.96E-13	false	-0.417301393	-1.040945644	-					0	0.011	0.003	0.158	0.041	no	-	0.158	Pred.
WP_131775907.1	Legionella impletisoli	-	NO_SP	1.00007	0	0	0	0	0	-	Protein does not contain a CCBD within the first 150 amino acids	4.5522E-07	false	-1.365650826	-1.295684549	-					0.009	0.105	0.034	0.177	0.025	no	-	0.177	Pred.
WP_045095751.1	Legionella fallonii	+	NO_SP	1.00006	0	0	0	0	0	-	Protein does not contain a CCBD within the first 150 amino acids	1	true	-1.644871922	-1.460336149	-					0	0.003	0.136	0.202	0.165	no	-	0.202	Pred.
WP_135060728.1	Legionella israelensis	+	NO_SP	1.00006	0	0	0	0	0	-	Protein does not contain a CCBD within the first 150 amino acids	0.999999652	true	-0.803201952	-0.651247038	-					0	0.003	0.085	0.166	0	no	-	0.166	Pred.
WP_019232613.1	Legionella anisa	+	NO_SP	1.00006	0	0	0	0	0	-	Protein does not contain a CCBD within the first 150 amino acids	1	true	-1.53443111	-2.131165512	-					0.009	0.003	0.066	0.138	0	no	-	0.138	Pred.
WP_058500547.1	Legionella israelensis	+	NO_SP	1.00006	0	0	0	0	0	-	Protein does not contain a CCBD within the first 150 amino acids	0.999999652	true	-0.803201952	-0.651247038	-					0	0.003	0.082	0.161	0	no	-	0.161	Pred.
NCT56181.1	Legionella sp.	-	NO_SP	1.00005	0	0	0	0	0	-	Protein does not contain a CCBD within the first 150 amino acids	0.014649362	false	-1.351980621	-1.389431892	-					0	0.013	0.063	0.2	0	no	-	0.2	Pred.
MBA2648874.1	Legionella sp.	-	NO_SP	1.00006	0	0	0	0	0	-	Protein does not contain a CCBD within the first 150 amino acids	8.35042E-09	false	0.222848	-0.601575105	-					0.009	0.003	0.019	0.096	0	no	-	0.096	Pred.
WP_172460981.1	Legionella israelensis	-	NO_SP	1.00003	0	0	0	0	0	-	Protein does not contain a CCBD within the first 150 amino acids	8.4481E-11	false	-0.803201952	-0.651247038	-					0	0.003	0.145	0.238	0	no	-	0.238	Pred.
HBI22018.1	Legionella sp.	-	NO_SP	1.00006	0	0	0	0	0	-	Protein does not contain a CCBD within the first 150 amino acids	0.046891377	false	-1.493576197	-1.010267049	-					0	0.003	0.05	0.11	0	no	-	0.11	Pred.
MBA3537279.1	Tatlockia sp.	-	NO_SP	1.00005	2e-06	0	0	0	0	-	Protein does not contain a CCBD within the first 150 amino acids	5.05538E-07	false	-2.284185455	-2.433592038	-					0	0	0	0.021	0	no	-	0.021	Pred.
HBI22541.1	Legionella sp.	+	NO_SP	1.00005	0	0	0	0	0	-	Protein does not contain a CCBD within the first 150 amino acids	0.999999999	true	-0.214610635	-1.028111524	-					0.009	0.018	0.121	0.229	0.041	no	-	0.229	Pred.
WP_043874312.1	Legionella massiliensis	-	NO_SP	1.00006	0	0	0	0	0	-	Protein does not contain a CCBD within the first 150 amino acids	5.90056E-08	false	-0.76065947	-1.599449235	-					0	0.003	0.049	0.127	0.015	no	-	0.127	Pred.
WP_126953234.1	Legionella septentrionalis	-	NO_SP	0.999529	0.000468	2.1e-05	2e-06	1e-06	6e-06	-	Protein does not contain a CCBD within the first 150 amino acids	0.000121787	false	-0.471368075	-1.308893106	-					0	0.003	0.098	0.242	0.055	no	-	0.242	Pred.
WP_127032301.1	Legionella septentrionalis	-	NO_SP	0.999529	0.000468	2.1e-05	2e-06	1e-06	6e-06	-	Protein does not contain a CCBD within the first 150 amino acids	0.000121787	false	-0.628451338	-1.317957959	-					0	0.003	0.121	0.194	0.056	no	-	0.194	Pred.
WP_115331024.1	Legionella busanensis	-	NO_SP	1.00005	6e-06	0	0	0	0	-	Protein does not contain a CCBD within the first 150 amino acids	9.13248E-05	false	-0.804706377	-0.651971312	-					0	0.003	0.131	0.167	0.026	no	-	0.167	Pred.
HAT8174506.1	Legionella pneumophila	+	NO_SP	1.00004	0	0	0	0	0	-	Protein does not contain a CCBD within the first 150 amino acids	1	true	-0.517989515	-0.723624952	-					0	0.003	0.154	0.221	0.015	no	-	0.221	Pred.
WP_182391833.1	Legionella sp. PC997	+	NO_SP	1.00005	0	0	0	0	0	-	Protein does not contain a CCBD within the first 150 amino acids	2.69386E-05	false	1.038249521	0.745384313	YES					0	0.003	0.126	0.459	0.051	no	-	0.459	Pred.
WP_131775481.1	Legionella impletisoli	-	NO_SP	1.00006	0	0	0	0	0	-	Protein does not contain a CCBD within the first 150 amino acids	3.23736E-09	false	-0.558783528	-0.928201339	-					0	0.003	0.049	0.184	0.016	no	-	0.184	Pred.
WP_018578412.1	Legionella shakespearei	-	NO_SP	1.00002	1.5e-05	0	0	0	0	-	Protein does not contain a CCBD within the first 150 amino acids	2.38808E-09	false	-0.32114245	-0.124896809	-					0	0.003	0.063	0.228	0	no	-	0.228	Pred.
WP_025384629.1	Legionella oakridgensis	-	NO_SP	1.00004	1e-06	0	0	0	0	-	Protein does not contain a CCBD within the first 150 amino acids	9.91319E-06	false	-1.63863197	-1.739084541	-					0	0.003	0.058	0.123	0.061	no	-	0.123	Pred.
WP_012979496.1	Legionella longbeachae	-	NO_SP	1.00005	0	0	0	0	0	-	Protein does not contain a CCBD within the first 150 amino acids	0.849813922	false	-0.323882732	-1.265515098	-					0	0.003	0.049	0.129	0.026	no	-	0.129	Pred.
WP_081724902.1	Legionella oakridgensis	-	NO_SP	1.00007	3e-06	0	0	0	0	-	Protein does not contain a CCBD within the first 150 amino acids	0.000190379	false	-1.099247128	-1.419104373	-					0	0.003	0.204	0.201	0.143	no	-	0.204	Pred.
WP_059427793.1	Legionella pneumophila	-	NO_SP	1.00003	0	0	0	0	0	-	Protein does not contain a CCBD within the first 150 amino acids	3.1734E-05	false	-1.788293232	-1.579903101	-					0	0.003	0.049	0.123	0	no	-	0.123	Pred.
WP_003634483.1	Legionella longbeachae	-	NO_SP	1.00006	0	0	0	0	0	-	Protein does not contain a CCBD within the first 150 amino acids	0.609776844	false	-0.265815488	-1.21216024	-					0	0.003	0.076	0.151	0.026	no	-	0.151	Pred.
WP_064276613.1	Fluoribacter gormanii	-	NO_SP	1.00008	0	0	0	0	0	-	Protein does not contain a CCBD within the first 150 amino acids	0.000553688	false	0.589659374	0.45739455	-					0	0.003	0.144	0.259	0.034	no	-	0.259	Pred.
WP_058511474.1	Legionella steelei	-	NO_SP	1.00007	0	0	0	0	0	-	Protein does not contain a CCBD within the first 150 amino acids	3.01212E-06	false	-1.495209407	-2.094626696	-					0.009	0.046	0.103	0.253	0.026	no	-	0.253	Pred.
WP_035887371.1	Legionella norrlandica	-	NO_SP	1.00006	0	0	0	0	0	-	Protein does not contain a CCBD within the first 150 amino acids	1.37493E-08	false	-1.563945381	-1.481458003	-					0	0.003	0.049	0.123	0	no	-	0.123	Pred.
MBA3536834.1	Tatlockia sp.	-	NO_SP	1.00004	7e-06	0	0	0	0	-	Protein does not contain a CCBD within the first 150 amino acids	0.000796208	false	0.026387785	-0.436978914	-					0.001	0.014	0.068	0.175	0.164	no	-	0.175	Pred.
WP_115302627.1	Legionella beliardensis	-	NO_SP	1.00005	0	0	0	0	0	-	Protein does not contain a CCBD within the first 150 amino acids	0.000332922	false	-0.664373013	-1.314207116	-					0	0.003	0.068	0.162	0.026	no	-	0.162	Pred.
MBA4696396.1	Legionella sp.	-	NO_SP	0.999826	0.000169	2.6e-05	1e-06	0	2e-06	-	Protein does not contain a CCBD within the first 150 amino acids	2.66998E-07	false	-1.034299727	-1.201713912	-					0	0.018	0.053	0.107	0.013	no	-	0.107	Pred.
WP_110142871.1	Legionella qingyii	-	NO_SP	1.00005	0	0	0	0	0	-	Protein does not contain a CCBD within the first 150 amino acids	0.01251747	false	0.534903337	0.295700215	-					0	0.003	0.111	0.202	0.034	no	-	0.202	Pred.
WP_131781626.1	Legionella gresilensis	-	NO_SP	0.999605	0.000431	1.2e-05	2e-06	1e-06	4e-06	-	Protein does not contain a CCBD within the first 150 amino acids	0.996938725	false	-0.871668728	-1.492334726	-					0	0.025	0.087	0.148	0.028	no	-	0.148	Pred.
STX65051.1	Legionella pneumophila	-	NO_SP	1.00007	1e-06	0	0	0	0	-	Protein does not contain a CCBD within the first 150 amino acids	1.20072E-06	false	-1.536433302	-1.447647377	-					0	0.003	0.073	0.244	0	no	-	0.244	Pred.
MBA2749329.1	Tatlockia sp.	-	NO_SP	1.00003	0	0	0	0	0	-	Protein does not contain a CCBD within the first 150 amino acids	9.19739E-05	false	-0.996610965	-1.055429511	-					0	0.001	0.014	0.069	0	no	-	0.069	Pred.
WP_058522066.1	Legionella tucsonensis	+	NO_SP	1.00006	0	0	0	0	0	-	CCBD (ILNDVSLIVN) found within N-terminal region	0.999999977	true	-2.287902675	-2.275875223	-					0	0	0.026	0.096	0.016	no	-	0.096	Pred.
WP_045094502.1	Legionella fallonii	+	NO_SP	1.00005	0	0	0	0	0	-	CCBD (MSETIISIEN) found within N-terminal region	0.0001566	false	-1.176027784	-0.840229952	-					0	0	0.019	0.072	0	no	-	0.072	Pred.
WP_182352888.1	Legionella sp. PC1000	+	NO_SP	1.00004	0	0	0	0	0	-	Protein does not contain a CCBD within the first 150 amino acids	0.999998652	true	-2.013323439	-2.068460926	-					0	0	0.026	0.121	0	no	-	0.121	Pred.
KTC83750.1	Legionella cincinnatiensis	-	NO_SP	1.00005	1e-06	0	0	0	0	-	Protein does not contain a CCBD within the first 150 amino acids	0.999734455	false	-2.452803132	-2.466866054	-					0	0.001	0.05	0.231	0.01	no	-	0.231	Pred.
WP_058465222.1	Legionella cincinnatiensis	-	NO_SP	1.00006	0	0	0	0	0	-	Protein does not contain a CCBD within the first 150 amino acids	0.334577856	false	-2.452803132	-2.466866054	-					0	0.001	0.026	0.104	0	no	-	0.104	Pred.
WP_131778713.1	Fluoribacter bozemanae	+	NO_SP	1.00005	0	0	0	0	0	-	Protein does not contain a CCBD within the first 150 amino acids	0.999999983	true	-2.000468444	-2.139365123	-					0	0	0.026	0.095	0.016	no	-	0.095	Pred.
WP_133130673.1	Legionella yabuuchiae	+	NO_SP	1.00006	0	0	0	0	0	-	CCBD (MSETIISITN) found within N-terminal region	0.000109926	false	-1.315859909	-1.149059085	-					0	0	0.019	0.072	0	no	-	0.072	Pred.
WP_058459390.1	Fluoribacter bozemanae	+	NO_SP	1.00005	0	0	0	0	0	-	Protein does not contain a CCBD within the first 150 amino acids	0.999999983	true	-2.024325476	-2.18341216	-					0	0.006	0.026	0.112	0	no	-	0.112	Pred.
WP_058463023.1	Legionella adelaidensis	-	NO_SP	1.00007	0	0	0	0	0	-	Protein does not contain a CCBD within the first 150 amino acids	0.004610225	false	-0.758010504	-0.760232932	-					0	0	0.019	0.072	0	no	-	0.072	Pred.
WP_058519204.1	Legionella parisiensis	+	NO_SP	1.00008	0	0	0	0	0	-	Protein does not contain a CCBD within the first 150 amino acids	0.99999924	true	-1.866738222	-2.015191664	-					0	0.001	0.026	0.104	0	no	-	0.104	Pred.
WP_058533943.1	Legionella saoudiensis	-	NO_SP	1.00007	0	0	0	0	0	-	Protein does not contain a CCBD within the first 150 amino acids	0.996970785	false	-1.611933903	-1.863533495	-					0	0.001	0.026	0.094	0	no	-	0.094	Pred.
HAU3835086.1	Legionella pneumophila	+	NO_SP	1.00005	0	0	0	0	0	-	CCBD (MPETIINIEN) found within N-terminal region	0.999940408	true	-1.106534036	-0.808960903	-					0	0	0.019	0.065	0	no	-	0.065	Pred.
MBI2784866.1	Legionella longbeachae	+	NO_SP	1.00009	0	0	0	0	0	-	CCBD (MSETIIAIEN) found within N-terminal region	5.22206E-08	false	-1.302994754	-0.837608341	-					0	0	0.019	0.072	0	no	-	0.072	Pred.
WP_058499348.1	Legionella gratiana	-	NO_SP	1.00006	0	0	0	0	0	-	Protein does not contain a CCBD within the first 150 amino acids	0.99789452	false	-2.273759383	-2.44577128	-					0	0	0.026	0.104	0.001	no	-	0.104	Pred.
HAT8177941.1	Legionella pneumophila	+	NO_SP	1.00006	0	0	0	0	0	-	CCBD (MAETIINIEN) found within N-terminal region	0.999335578	false	-1.106534036	-0.808960903	-					0	0	0.019	0.065	0	no	-	0.065	Pred.
WP_058511276.1	Legionella steelei	-	NO_SP	1.00006	0	0	0	0	0	-	Protein does not contain a CCBD within the first 150 amino acids	3.378E-12	false	-1.215753127	-0.89004314	-					0	0	0.019	0.072	0	no	-	0.072	Pred.
WP_058478890.1	Legionella waltersii	-	NO_SP	1.00003	3e-06	0	0	0	0	-	Protein does not contain a CCBD within the first 150 amino acids	5.46003E-07	false	-1.461604298	-1.489183221	-					0	0	0.041	0.177	0	no	-	0.177	Pred.
HAU1902995.1	Legionella pneumophila	+	NO_SP	1.00005	0	0	0	0	0	-	CCBD (MPETIINIEN) found within N-terminal region	0.999940408	true	-1.106534036	-0.808960903	-					0	0	0.019	0.065	0	no	-	0.065	Pred.
WP_070322221.1	Legionella pneumophila	+	NO_SP	1.00005	0	0	0	0	0	-	CCBD (MPETIINIEN) found within N-terminal region	0.999940408	true	-1.020587536	-0.851756807	-					0	0	0.019	0.065	0	no	-	0.065	Pred.
WP_027266204.1	Legionella pneumophila	+	NO_SP	1.00005	0	0	0	0	0	-	CCBD (MPETIINIEN) found within N-terminal region	0.999940408	true	-1.006688756	-0.80449226	-					0	0	0.019	0.065	0	no	-	0.065	Pred.
ERH43607.1	Legionella pneumophila str. Leg01/53	+	NO_SP	1.00005	0	0	0	0	0	-	CCBD (MPETIINIEN) found within N-terminal region	0.999940408	true	-0.540590854	-0.038673155	-					0	0	0.019	0.098	0	no	-	0.098	Pred.
WP_010945883.1	Legionella pneumophila	+	NO_SP	1.00005	0	0	0	0	0	-	CCBD (MPETIINIEN) found within N-terminal region	0.999940408	true	-1.106534036	-0.808960903	-					0	0	0.019	0.065	0	no	-	0.065	Pred.
WP_031563988.1	Legionella wadsworthii	-	NO_SP	1.00007	0	0	0	0	0	-	Protein does not contain a CCBD within the first 150 amino acids	3.21471E-05	false	-2.279941362	-2.066662458	-					0	0.001	0.026	0.092	0	no	-	0.092	Pred.
MAZ78089.1	Legionellaceae bacterium	-	NO_SP	1.00004	0	0	0	0	0	-	Protein does not contain a CCBD within the first 150 amino acids	0.00119431	false	-1.445859074	-1.2655861	-					0	0	0.019	0.073	0	no	-	0.073	Pred.
WP_101901264.1	Legionella sainthelensi	+	NO_SP	1.00005	0	0	0	0	0	-	Protein does not contain a CCBD within the first 150 amino acids	0.999999996	true	-2.613246789	-2.52628674	-					0	0.001	0.026	0.13	0	no	-	0.13	Pred.
HAT1965192.1	Legionella pneumophila	+	NO_SP	1.00005	0	0	0	0	0	-	CCBD (MPETIINIEN) found within N-terminal region	0.999940408	true	-1.106534036	-0.808960903	-					0	0	0.019	0.065	0	no	-	0.065	Pred.
WP_058492408.1	Legionella worsleiensis	+	NO_SP	1.00008	0	0	0	0	0	-	CCBD (MSETIIAIEN) found within N-terminal region	6.93121E-06	false	-0.879274387	-0.673320669	-					0	0	0.019	0.072	0	no	-	0.072	Pred.
WP_027223229.1	Legionella pneumophila	+	NO_SP	1.00006	0	0	0	0	0	-	CCBD (MPETIINIEN) found within N-terminal region	0.999999999	true	-1.106534036	-0.808960903	-					0	0	0.019	0.065	0	no	-	0.065	Pred.
WP_058476411.1	Legionella steigerwaltii	-	NO_SP	1.00006	0	0	0	0	0	-	Protein does not contain a CCBD within the first 150 amino acids	1.632E-12	false	-1.27122876	-0.833224449	-					0	0	0.019	0.069	0	no	-	0.069	Pred.
WP_035890337.1	Legionella norrlandica	+	NO_SP	1.00008	0	0	0	0	0	-	CCBD (MKETIISIEN) found within N-terminal region	0.907153643	false	-1.132101774	-0.863449941	-					0	0	0.019	0.091	0	no	-	0.091	Pred.
MBN9230071.1	Legionella sp.	-	NO_SP	1.00006	0	0	0	0	0	-	Protein does not contain a CCBD within the first 150 amino acids	0.135693099	false	-0.638661293	-0.827896886	-					0	0.007	0.026	0.105	0	no	-	0.105	Pred.
WP_058458363.1	Fluoribacter bozemanae	-	NO_SP	1.00007	0	0	0	0	0	-	Protein does not contain a CCBD within the first 150 amino acids	9.54E-13	false	-1.23940696	-0.821394848	-					0	0	0.019	0.069	0	no	-	0.069	Pred.
NCT57700.1	Legionella sp.	-	NO_SP	1.00006	0	0	0	0	0	-	Protein does not contain a CCBD within the first 150 amino acids	6.17E-13	false	-0.545570625	-0.90610384	-					0	0	0.042	0.092	0	no	-	0.092	Pred.
WP_028381574.1	Legionella cherrii	-	NO_SP	1.00007	0	0	0	0	0	-	Protein does not contain a CCBD within the first 150 amino acids	3.378E-12	false	-1.206346334	-0.883839741	-					0	0	0.019	0.072	0	no	-	0.072	Pred.
WP_006870006.1	Legionella drancourtii	-	NO_SP	1.00007	0	0	0	0	0	-	Protein does not contain a CCBD within the first 150 amino acids	3.0027E-06	false	-0.918158242	-0.807141585	-					0	0	0.019	0.072	0	no	-	0.072	Pred.
TAL62726.1	Legionella sp.	-	NO_SP	1.00004	0	0	0	0	0	-	Protein does not contain a CCBD within the first 150 amino acids	1.01739E-06	false	-0.423214175	-0.549654948	-					0	0	0.04	0.069	0	no	-	0.069	Pred.
WP_003634189.1	Legionella longbeachae	+	NO_SP	1.00005	0	0	0	0	0	-	Protein does not contain a CCBD within the first 150 amino acids	0.999999437	true	-1.164720669	-0.73073328	-					0	0	0.019	0.095	0	no	-	0.095	Pred.
WP_058465740.1	Legionella cincinnatiensis	+	NO_SP	1.00005	0	0	0	0	0	-	Protein does not contain a CCBD within the first 150 amino acids	0.999999437	true	-1.174912452	-0.840314715	-					0	0	0.019	0.107	0	no	-	0.107	Pred.
HBI21782.1	Legionella sp.	-	NO_SP	1.00005	0	0	0	0	0	-	Protein does not contain a CCBD within the first 150 amino acids	1.6295E-11	false	-0.360641302	-0.124641363	-					0	0	0.019	0.061	0	no	-	0.061	Pred.
WP_058513846.1	Legionella santicrucis	+	NO_SP	1.00005	0	0	0	0	0	-	Protein does not contain a CCBD within the first 150 amino acids	0.999999437	true	-1.258860904	-0.837907565	-					0	0	0.019	0.095	0	no	-	0.095	Pred.
WP_058472937.1	Legionella	+	NO_SP	1.00005	0	0	0	0	0	-	CCBD (MSETIIAIEN) found within N-terminal region	6.93121E-06	false	-0.838293746	-0.743922956	-					0	0	0.019	0.072	0	no	-	0.072	Pred.
WP_058519673.1	Legionella tucsonensis	-	NO_SP	1.00006	0	0	0	0	0	-	Protein does not contain a CCBD within the first 150 amino acids	1.1549E-11	false	-1.323552596	-0.819904909	-					0	0	0.019	0.069	0	no	-	0.069	Pred.
WP_028372465.1	Legionella lansingensis	-	NO_SP	1.00008	0	0	0	0	0	-	Protein does not contain a CCBD within the first 150 amino acids	9.8E-14	false	-1.425729518	-1.367471239	-					0	0	0.098	0.12	0	no	-	0.12	Pred.
MBN9231188.1	Legionella sp.	+	NO_SP	1.00006	0	0	0	0	0	-	CCBD (MSETIIAIEN) found within N-terminal region	4.83249E-06	false	-1.107165251	-0.816980196	-					0	0	0.019	0.069	0	no	-	0.069	Pred.
WP_110142623.1	Legionella qingyii	-	NO_SP	1.00006	0	0	0	0	0	-	Protein does not contain a CCBD within the first 150 amino acids	1.632E-12	false	-1.206346334	-0.883839741	-					0	0	0.019	0.069	0	no	-	0.069	Pred.
WP_010654925.1	Fluoribacter dumoffii	-	NO_SP	1.00005	0	0	0	0	0	-	Protein does not contain a CCBD within the first 150 amino acids	0.991115604	false	-1.969910513	-2.094046933	-					0	0.001	0.026	0.067	0	no	-	0.067	Pred.
WP_031566560.1	Legionella wadsworthii	-	NO_SP	1.00004	0	0	0	0	0	-	Protein does not contain a CCBD within the first 150 amino acids	7.1E-14	false	-0.891098187	-0.683973485	-					0	0	0.019	0.069	0	no	-	0.069	Pred.
WP_058467310.1	Fluoribacter gormanii	-	NO_SP	1.00006	0	0	0	0	0	-	Protein does not contain a CCBD within the first 150 amino acids	1.632E-12	false	-0.891098187	-0.683973485	-					0	0	0.019	0.069	0	no	-	0.069	Pred.
WP_010655184.1	Fluoribacter dumoffii	-	NO_SP	1.00007	0	0	0	0	0	-	Protein does not contain a CCBD within the first 150 amino acids	1.1E-14	false	-0.965586716	-0.73833825	-					0	0	0.019	0.072	0	no	-	0.072	Pred.
WP_018577917.1	Legionella shakespearei	+	NO_SP	1.00005	0	0	0	0	0	-	CCBD (MSETIIAIEN) found within N-terminal region	5.09395E-09	false	-1.174230036	-0.844270113	-					0	0	0.019	0.072	0	no	-	0.072	Pred.
WP_100114883.1	Legionella endosymbiont of Polyplax serrata	-	NO_SP	1.00007	0	0	0	0	0	-	Protein does not contain a CCBD within the first 150 amino acids	0.000336516	false	-1.542839768	-1.520926028	-					0	0	0.05	0.165	0	no	-	0.165	Pred.
WP_028385454.1	Legionella	+	NO_SP	1.00005	0	0	0	0	0	-	CCBD (MSETIIAIEN) found within N-terminal region	6.93121E-06	false	-0.838293746	-0.743922956	-					0	0	0.019	0.072	0	no	-	0.072	Pred.
WP_115708087.1	Legionella sainthelensi	+	NO_SP	1.00005	0	0	0	0	0	-	Protein does not contain a CCBD within the first 150 amino acids	0.999999996	true	-2.613246789	-2.52628674	-					0	0	0.026	0.138	0	no	-	0.138	Pred.
WP_182391990.1	Legionella sp. PC997	-	NO_SP	1.00007	0	0	0	0	0	-	Protein does not contain a CCBD within the first 150 amino acids	3.378E-12	false	-1.163038959	-0.944456445	-					0	0	0.019	0.069	0	no	-	0.069	Pred.
HAU3692732.1	Legionella pneumophila	+	NO_SP	1.00004	0	0	0	0	0	-	Protein does not contain a CCBD within the first 150 amino acids	1	true	-1.704827643	-2.012912227	-					0	0.007	0.026	0.12	0	no	-	0.12	Pred.
WP_182351028.1	Legionella sp. PC1000	-	NO_SP	1.00008	0	0	0	0	0	-	Protein does not contain a CCBD within the first 150 amino acids	9.61E-13	false	-1.23940696	-0.821394848	-					0	0	0.019	0.069	0	no	-	0.069	Pred.
WP_019232534.1	Legionella anisa	-	NO_SP	1.00001	0	0	0	0	0	-	Protein does not contain a CCBD within the first 150 amino acids	1.1549E-11	false	-1.23940696	-0.821394848	-					0	0	0.019	0.069	0	no	-	0.069	Pred.
WP_094092025.1	Legionella clemsonensis	+	NO_SP	1.00007	0	0	0	0	0	-	CCBD (MSETIIAIEN) found within N-terminal region	3.44353E-08	false	-0.552266503	-0.763670538	-					0	0	0.019	0.065	0	no	-	0.065	Pred.
WP_173235759.1	Legionella sp. TUM19329	+	NO_SP	1.00005	0	0	0	0	0	-	CCBD (MTETIISIEN) found within N-terminal region	0.150754559	false	-0.894074082	-0.73625268	-					0	0	0.019	0.072	0	no	-	0.072	Pred.
WP_131778478.1	Fluoribacter bozemanae	-	NO_SP	1.00007	0	0	0	0	0	-	Protein does not contain a CCBD within the first 150 amino acids	9.54E-13	false	-1.23940696	-0.821394848	-					0	0	0.019	0.069	0	no	-	0.069	Pred.
WP_058498593.1	Legionella gratiana	+	NO_SP	1.00005	0	0	0	0	0	-	Protein does not contain a CCBD within the first 150 amino acids	0.999999437	true	-0.943638569	-0.644653975	-					0	0	0.019	0.072	0	no	-	0.072	Pred.
WP_058534388.1	Legionella saoudiensis	-	NO_SP	1.00005	0	0	0	0	0	-	Protein does not contain a CCBD within the first 150 amino acids	3.37948E-10	false	-1.139512971	-0.78651521	-					0	0	0.019	0.072	0	no	-	0.072	Pred.
WP_133133483.1	Legionella sp. W10-070	+	NO_SP	1.00005	0	0	0	0	0	-	CCBD (MSETIIDIEN) found within N-terminal region	3.05577E-07	false	-0.180319071	-0.547272109	-					0	0	0.019	0.101	0	no	-	0.101	Pred.
PJD94210.1	Legionella sp.	-	NO_SP	1.00008	0	0	0	0	0	-	Protein does not contain a CCBD within the first 150 amino acids	3.2969E-08	false	-0.788410044	-0.657978948	-					0	0	0.019	0.072	0	no	-	0.072	Pred.
WP_058388533.1	Legionella anisa	-	NO_SP	1.00005	0	0	0	0	0	-	Protein does not contain a CCBD within the first 150 amino acids	1.1549E-11	false	-1.23940696	-0.821394848	-					0	0	0.019	0.069	0	no	-	0.069	Pred.
WP_058484416.1	Legionella spiritensis	-	NO_SP	1.00008	0	0	0	0	0	-	Protein does not contain a CCBD within the first 150 amino acids	0.002319663	false	-0.503178577	-0.301661488	-					0	0.001	0	0.051	0.047	no	-	0.051	Pred.
WP_126339539.1	Legionella spiritensis	-	NO_SP	1.00007	0	0	0	0	0	-	Protein does not contain a CCBD within the first 150 amino acids	0.954137659	false	-0.503178577	-0.301661488	-					0	0.001	0	0.09	0.061	no	-	0.09	Pred.
WP_058516820.1	Legionella parisiensis	-	NO_SP	1.00007	0	0	0	0	0	-	Protein does not contain a CCBD within the first 150 amino acids	1.1549E-11	false	-1.23940696	-0.821394848	-					0	0	0.019	0.069	0	no	-	0.069	Pred.
WP_058482898.1	Legionella spiritensis	-	NO_SP	1.00006	0	0	0	0	0	-	Protein does not contain a CCBD within the first 150 amino acids	0.009490781	false	-1.309193695	-1.242086284	-					0	0	0.019	0.061	0	no	-	0.061	Pred.
WP_058480973.1	Legionella waltersii	+	NO_SP	1.00006	0	0	0	0	0	-	CCBD (MSETVINIEN) found within N-terminal region	0.972762855	false	-1.004299956	-0.661549151	-					0	0	0.019	0.091	0	no	-	0.091	Pred.
WP_045104938.1	Legionella hackeliae	+	NO_SP	1.00005	0	0	0	0	0	-	CCBD (MSETIIAIEN) found within N-terminal region	4.92949E-08	false	0.057402049	-0.300321016	-					0	0	0.019	0.093	0	no	-	0.093	Pred.
WP_101898945.1	Legionella sainthelensi	+	NO_SP	1.00005	0	0	0	0	0	-	Protein does not contain a CCBD within the first 150 amino acids	0.999999714	true	-1.258860904	-0.837907565	-					0	0	0.019	0.091	0	no	-	0.091	Pred.
WP_027270544.1	Legionella sainthelensi	+	NO_SP	1.00008	0	0	0	0	0	-	Protein does not contain a CCBD within the first 150 amino acids	0.999999714	true	-1.258860904	-0.837907565	-					0	0	0.019	0.105	0	no	-	0.105	Pred.
WP_058510985.1	Legionella steelei	-	NO_SP	1.00009	1e-06	0	0	0	0	-	Protein does not contain a CCBD within the first 150 amino acids	0.004580948	false	-0.540860571	-1.007686019	-					0	0.001	0	0.057	0.015	no	-	0.057	Pred.
WP_133136433.1	Legionella rowbothamii	-	NO_SP	1.00006	0	0	0	0	0	-	Protein does not contain a CCBD within the first 150 amino acids	3.37948E-10	false	-1.059307429	-0.790927231	-					0	0	0.019	0.072	0	no	-	0.072	Pred.
MBA2747383.1	Tatlockia sp.	-	NO_SP	1.00006	0	0	0	0	0	-	Protein does not contain a CCBD within the first 150 amino acids	0.005156977	false	-0.24466321	-1.086756409	-					0	0	0.04	0.061	0	no	-	0.061	Pred.
HAU1581726.1	Legionella pneumophila	+	NO_SP	1.00007	0	0	0	0	0	-	Protein does not contain a CCBD within the first 150 amino acids	1	true	-1.704827643	-2.012912227	-					0	0.007	0.026	0.11	0	no	-	0.11	Pred.
WP_011213497.1	Legionella pneumophila	+	NO_SP	1.00007	0	0	0	0	0	-	Protein does not contain a CCBD within the first 150 amino acids	1	true	-1.704827643	-2.012912227	-					0	0.007	0.026	0.104	0	no	-	0.104	Pred.
WP_061513543.1	Legionella pneumophila	+	NO_SP	1.00007	0	0	0	0	0	-	Protein does not contain a CCBD within the first 150 amino acids	1	true	-1.933235924	-2.057822521	-					0	0.007	0.026	0.11	0	no	-	0.11	Pred.
RYW79875.1	Legionella pneumophila	+	NO_SP	1.00005	0	0	0	0	0	-	Protein does not contain a CCBD within the first 150 amino acids	1	true	-1.704827643	-2.012912227	-					0	0.001	0.05	0.188	0	no	-	0.188	Pred.
WP_131776888.1	Legionella impletisoli	+	NO_SP	1.00009	0	0	0	0	0	-	CCBD (MSETIISITN) found within N-terminal region	1.01652E-10	false	-1.307015635	-1.036245315	-					0	0	0.019	0.072	0	no	-	0.072	Pred.
WP_061467975.1	Legionella pneumophila	+	NO_SP	1.00007	0	0	0	0	0	-	Protein does not contain a CCBD within the first 150 amino acids	1	true	-1.918898365	-2.072494911	-					0	0.007	0.026	0.111	0	no	-	0.111	Pred.
PJD92854.1	Legionella sp.	-	NO_SP	1.00006	0	0	0	0	0	-	Protein does not contain a CCBD within the first 150 amino acids	3.39302E-06	false	-1.194210972	-1.330641301	-					0	0	0.019	0.061	0	no	-	0.061	Pred.
HAT6819010.1	Legionella pneumophila	+	NO_SP	1.00007	0	0	0	0	0	-	Protein does not contain a CCBD within the first 150 amino acids	1	true	-1.938422441	-2.070338748	-					0	0.007	0.026	0.116	0	no	-	0.116	Pred.
HAU1183920.1	Legionella pneumophila	+	NO_SP	1.00005	0	0	0	0	0	-	Protein does not contain a CCBD within the first 150 amino acids	1	true	-1.704827643	-2.012912227	-					0	0.007	0.05	0.178	0	no	-	0.178	Pred.
HBD7143021.1	Legionella pneumophila	+	NO_SP	1.00007	0	0	0	0	0	-	Protein does not contain a CCBD within the first 150 amino acids	1	true	-1.704827643	-2.012912227	-					0	0.007	0.026	0.104	0	no	-	0.104	Pred.
HAU3940897.1	Legionella pneumophila	+	NO_SP	1.00007	0	0	0	0	0	-	Protein does not contain a CCBD within the first 150 amino acids	1	true	-1.704827643	-2.012912227	-					0	0.001	0.026	0.1	0	no	-	0.1	Pred.
WP_172838925.1	Tatlockia micdadei	-	NO_SP	1.00006	0	0	0	0	0	-	Protein does not contain a CCBD within the first 150 amino acids	8.39035E-09	false	-1.315276843	-1.079200258	-					0.007	0.089	0.1	0.12	0	no	-	0.12	Pred.
WP_143867587.1	Legionella israelensis	-	NO_SP	1.00004	0	0	0	0	0	-	Protein does not contain a CCBD within the first 150 amino acids	0.973690612	false	-1.350033184	-1.319768115	-					0	0	0.026	0.114	0	no	-	0.114	Pred.
MBA2649769.1	Legionella sp.	+	NO_SP	1.00006	0	0	0	0	0	-	CCBD (MSETIILVEN) found within N-terminal region	0.002189596	false	-1.054380452	-0.887362215	-					0	0	0.019	0.072	0	no	-	0.072	Pred.
WP_028385640.1	Legionella geestiana	+	NO_SP	1.00006	0	0	0	0	0	-	CCBD (MPETIIAIHN) found within N-terminal region	5.22446E-08	false	0.08776732	-0.161079901	-					0	0	0.019	0.08	0	no	-	0.08	Pred.
WP_035890689.1	Legionella norrlandica	+	NO_SP	0.999713	0.00032	7e-06	0	0	1e-06	-	Protein does not contain a CCBD within the first 150 amino acids	0.999999992	true	-0.743122795	-1.484174203	-					0	0	0.007	0.095	0.07	no	-	0.095	Pred.
WP_058500427.1	Legionella israelensis	-	NO_SP	1.00004	0	0	0	0	0	-	Protein does not contain a CCBD within the first 150 amino acids	0.973690612	false	-1.350033184	-1.319768115	-					0	0	0.026	0.149	0	no	-	0.149	Pred.
ARG96248.1	Tatlockia micdadei	-	NO_SP	1.00008	0	0	0	0	0	-	Protein does not contain a CCBD within the first 150 amino acids	2.27118E-08	false	-1.315276843	-1.079200258	-					0.007	0	0.1	0.12	0	no	-	0.12	Pred.
WP_058483996.1	Legionella spiritensis	-	NO_SP	1.00004	0	0	0	0	0	-	Protein does not contain a CCBD within the first 150 amino acids	4.07905E-10	false	0.892902808	0.380483693	-					0	0	0.019	0.069	0	no	-	0.069	Pred.
HAT8178933.1	Legionella pneumophila	+	NO_SP	1.00007	0	0	0	0	0	-	Protein does not contain a CCBD within the first 150 amino acids	1	true	-1.918898365	-2.072494911	-					0	0.007	0.026	0.11	0	no	-	0.11	Pred.
WP_043872838.1	Legionella massiliensis	+	NO_SP	1.00008	0	0	0	0	0	-	CCBD (MSETIIAIEN) found within N-terminal region	1.02702E-07	false	0.461821979	-0.101269066	-					0	0	0.019	0.069	0	no	-	0.069	Pred.
WP_045100313.1	Tatlockia micdadei	+	NO_SP	1.00009	0	0	0	0	0	-	CCBD (MSETIIAIEN) found within N-terminal region	3.34893E-06	false	0.521803885	0.073897574	-					0	0	0.019	0.072	0	no	-	0.072	Pred.
SPX60978.1	Legionella feeleii	-	NO_SP	1.00006	0	0	0	0	0	-	Protein does not contain a CCBD within the first 150 amino acids	1.04155E-09	false	-0.461949855	-0.970210689	-					0	0	0.076	0.099	0	no	-	0.099	Pred.
WP_027224157.1	Legionella pneumophila	+	NO_SP	1.00007	0	0	0	0	0	-	Protein does not contain a CCBD within the first 150 amino acids	1	true	-1.957524464	-2.086762921	-					0	0.007	0.026	0.11	0	no	-	0.11	Pred.
HAU2010101.1	Legionella pneumophila	+	NO_SP	1.00006	3e-06	0	0	0	0	-	Protein does not contain a CCBD within the first 150 amino acids	1	true	-0.092214744	-0.500282665	-					0	0	0	0.037	0.06	no	-	0.06	Pred.
MBJ15218.1	Legionellaceae bacterium	-	NO_SP	1.00002	0	0	0	0	0	-	Protein does not contain a CCBD within the first 150 amino acids	4.20212E-10	false	-1.700608043	-2.11435928	-					0	0	0.047	0.092	0	no	-	0.092	Pred.
WP_199484698.1	Legionella drancourtii	-	NO_SP	1.00005	0	0	0	0	0	-	Protein does not contain a CCBD within the first 150 amino acids	1.39211E-06	false	-2.040667912	-2.49294981	-					0	0	0	0.025	0.001	no	-	0.025	Pred.
HAT8859895.1	Legionella pneumophila subsp. pneumophila	+	NO_SP	1.00007	0	0	0	0	0	-	Protein does not contain a CCBD within the first 150 amino acids	1	true	-1.897136317	-1.979020093	-					0	0.007	0.026	0.212	0	no	-	0.212	Pred.
EHL29659.1	Legionella drancourtii LLAP12	+	NO_SP	1.00005	0	0	0	0	0	-	Protein does not contain a CCBD within the first 150 amino acids	0.999922651	true	-2.040667912	-2.49294981	-					0	0	0	0.016	0.001	no	-	0.016	Pred.
WP_027268340.1	Legionella pneumophila	+	NO_SP	1.00007	0	0	0	0	0	-	Protein does not contain a CCBD within the first 150 amino acids	1	true	-1.918898365	-2.072494911	-					0	0.007	0.026	0.116	0	no	-	0.116	Pred.
WP_058453781.1	Legionella maceachernii	+	NO_SP	1.00006	0	0	0	0	0	-	CCBD (MSETIIAIEN) found within N-terminal region	7.55336E-05	false	0.448716951	0.068685007	-					0	0	0.019	0.072	0	no	-	0.072	Pred.
WP_011946256.1	Legionella pneumophila	+	NO_SP	1.00007	0	0	0	0	0	-	Protein does not contain a CCBD within the first 150 amino acids	1	true	-1.918898365	-2.072494911	-					0	0.007	0.026	0.1	0	no	-	0.1	Pred.
MBP6917995.1	Legionellaceae bacterium	-	NO_SP	1.00005	0	0	0	0	0	-	Protein does not contain a CCBD within the first 150 amino acids	2.95004E-09	false	-0.003143085	0.023474379	-					0	0	0.019	0.061	0	no	-	0.061	Pred.
WP_027219560.1	Legionella pneumophila	+	NO_SP	1.00007	0	0	0	0	0	-	Protein does not contain a CCBD within the first 150 amino acids	1	true	-1.968781927	-2.174125711	-					0	0.007	0.026	0.1	0	no	-	0.1	Pred.
WP_061483175.1	Legionella pneumophila	+	NO_SP	1.00007	0	0	0	0	0	-	Protein does not contain a CCBD within the first 150 amino acids	1	true	-1.918898365	-2.072494911	-					0	0.007	0.026	0.104	0	no	-	0.104	Pred.
WP_040147453.1	Legionella pneumophila	+	NO_SP	1.00007	0	0	0	0	0	-	Protein does not contain a CCBD within the first 150 amino acids	1	true	-1.918898365	-2.072494911	-					0	0.007	0.026	0.121	0	no	-	0.121	Pred.
WP_027264522.1	Legionella pneumophila	+	NO_SP	1.00007	0	0	0	0	0	-	Protein does not contain a CCBD within the first 150 amino acids	1	true	-1.940898141	-2.050671164	-					0	0.007	0.026	0.1	0	no	-	0.1	Pred.
WP_058525990.1	Legionella erythra	-	NO_SP	1.00006	0	0	0	0	0	-	Protein does not contain a CCBD within the first 150 amino acids	2.8769E-11	false	-0.251635077	-0.557266539	-					0	0	0.019	0.061	0	no	-	0.061	Pred.
WP_058451372.1	Legionella maceachernii	-	NO_SP	1.00007	1e-06	0	0	0	0	-	Protein does not contain a CCBD within the first 150 amino acids	0.376518949	false	-0.978188873	-1.731605717	-					0	0	0.04	0.073	0	no	-	0.073	Pred.
WP_108291320.1	Legionella taurinensis	-	NO_SP	1.00004	0	0	0	0	0	-	Protein does not contain a CCBD within the first 150 amino acids	2.8769E-11	false	-0.254600923	-0.557233987	-					0	0	0.019	0.072	0	no	-	0.072	Pred.
WP_203455728.1	Legionella sp. MW5194	-	NO_SP	1.00004	0	0	0	0	0	-	Protein does not contain a CCBD within the first 150 amino acids	2.8769E-11	false	-0.254600923	-0.557233987	-					0	0	0.019	0.069	0	no	-	0.069	Pred.
HAT6333757.1	Legionella pneumophila	+	NO_SP	1.00007	0	0	0	0	0	-	Protein does not contain a CCBD within the first 150 amino acids	1	true	-1.736230166	-2.035066658	-					0	0.007	0.05	0.096	0	no	-	0.096	Pred.
HAT8370774.1	Legionella pneumophila	+	NO_SP	1.00005	0	0	0	0	0	-	Protein does not contain a CCBD within the first 150 amino acids	1	true	-1.704827643	-2.012912227	-					0	0.007	0.05	0.133	0	no	-	0.133	Pred.
AAU27227.1	Legionella pneumophila subsp. pneumophila str. Philadelphia 1	+	NO_SP	1.00005	0	0	0	0	0	-	Protein does not contain a CCBD within the first 150 amino acids	1	true	-1.918898365	-2.072494911	-					0	0.007	0.05	0.169	0	no	-	0.169	Pred.
HAT8711660.1	Legionella pneumophila	+	NO_SP	1.00007	0	0	0	0	0	-	Protein does not contain a CCBD within the first 150 amino acids	1	true	-1.704827643	-2.012912227	-					0	0.007	0.05	0.142	0	no	-	0.142	Pred.
WP_015444607.1	Legionella pneumophila	+	NO_SP	1.00007	0	0	0	0	0	-	Protein does not contain a CCBD within the first 150 amino acids	1	true	-1.918898365	-2.072494911	-					0	0.006	0.026	0.11	0	no	-	0.11	Pred.
WP_192877351.1	Legionella pneumophila	+	NO_SP	1.00007	0	0	0	0	0	-	Protein does not contain a CCBD within the first 150 amino acids	1	true	-1.953019912	-2.098743274	-					0	0.007	0.026	0.11	0	no	-	0.11	Pred.
WP_027225739.1	Legionella pneumophila	+	NO_SP	1.00007	0	0	0	0	0	-	Protein does not contain a CCBD within the first 150 amino acids	1	true	-1.918898365	-2.072494911	-					0	0.006	0.026	0.11	0	no	-	0.11	Pred.
HAT2009803.1	Legionella pneumophila	+	NO_SP	1.00007	0	0	0	0	0	-	Protein does not contain a CCBD within the first 150 amino acids	1	true	-1.918898365	-2.072494911	-					0	0.006	0.026	0.11	0	no	-	0.11	Pred.
RYX11468.1	Legionella pneumophila	+	NO_SP	1.00005	0	0	0	0	0	-	Protein does not contain a CCBD within the first 150 amino acids	1	true	-1.704827643	-2.012912227	-					0	0.007	0.05	0.176	0	no	-	0.176	Pred.
WP_059428306.1	Legionella pneumophila	+	NO_SP	1.00007	0	0	0	0	0	-	Protein does not contain a CCBD within the first 150 amino acids	1	true	-1.918898365	-2.072494911	-					0	0.006	0.026	0.11	0	no	-	0.11	Pred.
HAU0842796.1	Legionella pneumophila	+	NO_SP	1.00007	0	0	0	0	0	-	Protein does not contain a CCBD within the first 150 amino acids	1	true	-1.887326062	-2.027368234	-					0	0.006	0.026	0.104	0	no	-	0.104	Pred.
WP_061638342.1	Legionella pneumophila	+	NO_SP	1.00007	0	0	0	0	0	-	Protein does not contain a CCBD within the first 150 amino acids	1	true	-1.95446363	-2.118621083	-					0	0.006	0.026	0.121	0	no	-	0.121	Pred.
WP_161516080.1	Legionella pneumophila	+	NO_SP	1.00007	0	0	0	0	0	-	Protein does not contain a CCBD within the first 150 amino acids	1	true	-1.704827643	-2.012912227	-					0	0.007	0.026	0.104	0	no	-	0.104	Pred.
HAU1642882.1	Legionella pneumophila	+	NO_SP	1.00005	0	0	0	0	0	-	Protein does not contain a CCBD within the first 150 amino acids	1	true	-1.704827643	-2.012912227	-					0	0.007	0.05	0.158	0	no	-	0.158	Pred.
WP_027220594.1	Legionella pneumophila	+	NO_SP	1.00007	0	0	0	0	0	-	Protein does not contain a CCBD within the first 150 amino acids	1	true	-1.918898365	-2.072494911	-					0	0.006	0.026	0.121	0	no	-	0.121	Pred.
WP_027265774.1	Legionella pneumophila	+	NO_SP	1.00007	0	0	0	0	0	-	Protein does not contain a CCBD within the first 150 amino acids	1	true	-1.704827643	-2.012912227	-					0	0.007	0.026	0.119	0	no	-	0.119	Pred.
HAT9814037.1	Legionella pneumophila subsp. pneumophila	-	NO_SP	1.00004	0	0	0	0	0	-	Protein does not contain a CCBD within the first 150 amino acids	3.56176E-07	false	-0.04071475	-0.4887121	-					0	0	0.122	0.106	0.091	no	-	0.122	Pred.
WP_014841380.1	Legionella pneumophila	+	NO_SP	1.00007	0	0	0	0	0	-	Protein does not contain a CCBD within the first 150 amino acids	1	true	-1.736230166	-2.035066658	-					0	0.007	0.026	0.104	0	no	-	0.104	Pred.
WP_058505131.1	Legionella nautarum	+	NO_SP	1.00005	0	0	0	0	0	-	CCBD (MSETIIAIEN) found within N-terminal region	1.33386E-08	false	-0.420388884	-0.716188676	-					0	0	0.019	0.072	0	no	-	0.072	Pred.
WP_115220016.1	Legionella donaldsonii	-	NO_SP	1.00005	0	0	0	0	0	-	Protein does not contain a CCBD within the first 150 amino acids	0.003187666	false	-1.730280183	-1.502780057	-					0	0.089	0.115	0.12	0	no	-	0.12	Pred.
ADG24520.1	Legionella pneumophila 2300/99 Alcoy	+	NO_SP	1.00004	6e-06	0	0	0	0	-	Protein does not contain a CCBD within the first 150 amino acids	0.999999999	true	-1.918898365	-2.072494911	-					0	0.006	0.026	0.11	0	no	-	0.11	Pred.
HBB7078019.1	Legionella pneumophila	+	NO_SP	1.00007	0	0	0	0	0	-	Protein does not contain a CCBD within the first 150 amino acids	1	true	-1.95446363	-2.118621083	-					0	0.006	0.026	0.121	0	no	-	0.121	Pred.
TIG86361.1	Legionella pneumophila	+	NO_SP	1.00005	0	0	0	0	0	-	Protein does not contain a CCBD within the first 150 amino acids	1	true	-1.714159745	-2.002328356	-					0	0.007	0.05	0.176	0	no	-	0.176	Pred.
WP_061691954.1	Legionella pneumophila	+	NO_SP	1.00006	0	0	0	0	0	-	Protein does not contain a CCBD within the first 150 amino acids	1	true	-1.714159745	-2.002328356	-					0	0.006	0.026	0.135	0	no	-	0.135	Pred.
WP_126953153.1	Legionella septentrionalis	+	NO_SP	1.00007	0	0	0	0	0	-	CCBD (MPETIIAIEN) found within N-terminal region	1.264E-12	false	-1.119716968	-0.985321699	-					0	0	0.019	0.069	0	no	-	0.069	Pred.
TAL61981.1	Legionella sp.	-	NO_SP	1.00003	2e-06	0	0	0	0	-	Protein does not contain a CCBD within the first 150 amino acids	0.001729257	false	-0.17999307	-0.566372113	-					0	0.006	0.026	0.151	0	no	-	0.151	Pred.
WP_027223710.1	Legionella pneumophila	+	NO_SP	1.00004	1e-06	0	0	0	0	-	Protein does not contain a CCBD within the first 150 amino acids	0.99999966	true	-0.056538031	-0.55885346	-					0	0	0.003	0.049	0.07	no	-	0.07	Pred.
MAZ78269.1	Legionellaceae bacterium	-	NO_SP	1.00005	0	0	0	0	0	-	Protein does not contain a CCBD within the first 150 amino acids	2.89185E-05	false	-0.64313422	-1.525436898	-					0	0	0.026	0.147	0	no	-	0.147	Pred.
WP_019215549.1	Legionella tunisiensis	+	NO_SP	1.00004	0	0	0	0	0	-	Protein does not contain a CCBD within the first 150 amino acids	1.04155E-09	false	0.804131333	0.524853324	YES					0	0	0.019	0.072	0	no	-	0.072	Pred.
HAT9828154.1	Legionella pneumophila subsp. pneumophila	+	NO_SP	1.00007	0	0	0	0	0	-	Protein does not contain a CCBD within the first 150 amino acids	1	true	-1.918898365	-2.072494911	-					0	0.007	0.026	0.161	0	no	-	0.161	Pred.
WP_035891551.1	Legionella norrlandica	+	NO_SP	1.00006	0	0	0	0	0	-	Protein does not contain a CCBD within the first 150 amino acids	0.99999718	true	-1.596459112	-1.522578593	-					0	0	0.026	0.085	0	no	-	0.085	Pred.
WP_115222407.1	Legionella donaldsonii	+	NO_SP	1.00007	0	0	0	0	0	-	Protein does not contain a CCBD within the first 150 amino acids	1.04155E-09	false	0.774011603	0.616254675	YES					0	0	0.019	0.072	0	no	-	0.072	Pred.
WP_019215754.1	Legionella tunisiensis	-	NO_SP	1.00008	0	0	0	0	0	-	Protein does not contain a CCBD within the first 150 amino acids	7.22214E-07	false	-2.007047721	-1.800718422	-					0	0.09	0.114	0.12	0	no	-	0.12	Pred.
WP_058445800.1	Legionella feeleii	+	NO_SP	1.00006	0	0	0	0	0	-	Protein does not contain a CCBD within the first 150 amino acids	1.04155E-09	false	0.774011603	0.616254675	YES					0	0	0.019	0.072	0	no	-	0.072	Pred.
HBD9374711.1	Legionella pneumophila	+	NO_SP	1.00002	0	0	0	0	0	-	Protein does not contain a CCBD within the first 150 amino acids	0.999999838	true	-0.133874745	-0.654255587	-					0	0	0	0.105	0.047	no	-	0.105	Pred.
WP_127098341.1	Legionella sp. km772	-	NO_SP	1.00005	0	0	0	0	0	-	Protein does not contain a CCBD within the first 150 amino acids	0.069557225	false	-0.823790443	-0.90870434	-					0	0	0.019	0.072	0	no	-	0.072	Pred.
WP_032828814.1	Legionella pneumophila	+	NO_SP	1.00002	0	0	0	0	0	-	Protein does not contain a CCBD within the first 150 amino acids	1	true	-2.01590435	-2.116137656	-					0	0.007	0.026	0.1	0	no	-	0.1	Pred.
WP_106194372.1	Legionella pneumophila	+	NO_SP	1.00007	1e-06	0	0	0	0	-	Protein does not contain a CCBD within the first 150 amino acids	1	true	-0.098542718	-0.611935864	-					0	0	0	0.049	0.07	no	-	0.07	Pred.
HAT6978307.1	Legionella pneumophila	+	NO_SP	1.00002	0	0	0	0	0	-	Protein does not contain a CCBD within the first 150 amino acids	0.999999838	true	-0.098542718	-0.611935864	-					0	0	0	0.105	0.047	no	-	0.105	Pred.
HAT1822329.1	Legionella pneumophila	+	NO_SP	1.00006	0	0	0	0	0	-	Protein does not contain a CCBD within the first 150 amino acids	0.999999991	true	-0.098542718	-0.611935864	-					0	0	0	0.049	0.07	no	-	0.07	Pred.
WP_028378197.1	Legionella pneumophila	+	NO_SP	1.00005	0	0	0	0	0	-	Protein does not contain a CCBD within the first 150 amino acids	0.999999991	true	-0.098542718	-0.611935864	-					0	0	0	0.049	0.07	no	-	0.07	Pred.
HAT9045789.1	Legionella pneumophila subsp. pneumophila	+	NO_SP	1.00004	0	0	0	0	0	-	Protein does not contain a CCBD within the first 150 amino acids	0.999999991	true	-0.155602683	-0.56216177	-					0	0	0	0.037	0.047	no	-	0.047	Pred.
HAU1296525.1	Legionella pneumophila	+	NO_SP	1.00005	0	0	0	0	0	-	Protein does not contain a CCBD within the first 150 amino acids	1	true	-0.098542718	-0.611935864	-					0	0	0	0.088	0.07	no	-	0.088	Pred.
HAT1595407.1	Legionella pneumophila	+	NO_SP	1.00004	1e-06	0	0	0	0	-	Protein does not contain a CCBD within the first 150 amino acids	1	true	-0.098542718	-0.611935864	-					0	0.009	0	0.049	0.07	no	-	0.07	Pred.
HAT6363901.1	Legionella pneumophila	+	NO_SP	1.00005	0	0	0	0	0	-	Protein does not contain a CCBD within the first 150 amino acids	0.999999991	true	-0.098542718	-0.611935864	-					0	0	0	0.049	0.07	no	-	0.07	Pred.
WP_010654885.1	Fluoribacter dumoffii	+	NO_SP	1.00007	0	0	0	0	0	-	CCBD (FIADIFQIEN) found downstream of expected region	1.64616E-10	false	0.274231534	0.635663659	YES					0	0	0.051	0.163	0	no	-	0.163	Pred.
WP_027228644.1	Legionella pneumophila	+	NO_SP	1.00005	0	0	0	0	0	-	Protein does not contain a CCBD within the first 150 amino acids	1	true	-0.050478574	-0.616202519	-					0	0	0	0.037	0.07	no	-	0.07	Pred.
WP_058497004.1	Legionella drozanskii	+	NO_SP	1.00006	0	0	0	0	0	-	CCBD (MSETIIAIEN) found within N-terminal region	1.33386E-08	false	-0.36491643	-0.663168834	-					0	0	0.019	0.069	0	no	-	0.069	Pred.
HAT8857714.1	Legionella pneumophila subsp. pneumophila	+	NO_SP	1.00004	1e-06	0	0	0	0	-	Protein does not contain a CCBD within the first 150 amino acids	1	true	0.294032364	-0.235075862	-					0	0	0	0.037	0.07	no	-	0.07	Pred.
WP_061513923.1	Legionella pneumophila	+	NO_SP	1.00004	1e-06	0	0	0	0	-	Protein does not contain a CCBD within the first 150 amino acids	1	true	0.294032364	-0.235075862	-					0	0	0	0.037	0.047	no	-	0.047	Pred.
WP_058441536.1	Legionella brunensis	+	NO_SP	1.00008	0	0	0	0	0	-	Protein does not contain a CCBD within the first 150 amino acids	0.999999997	true	-0.565742094	-0.89703079	-					0	0.009	0.026	0.097	0.001	no	-	0.097	Pred.
WP_058440336.1	Legionella brunensis	+	NO_SP	1.00008	0	0	0	0	0	-	CCBD (MSETIIAIEN) found within N-terminal region	3.44353E-08	false	-0.521367418	-0.8686969	-					0	0	0.019	0.072	0	no	-	0.072	Pred.
WP_058531101.1	Legionella rubrilucens	-	NO_SP	1.00005	0	0	0	0	0	-	Protein does not contain a CCBD within the first 150 amino acids	8.914E-12	false	-1.030643812	-1.003402506	-					0	0	0.04	0.141	0	no	-	0.141	Pred.
WP_115301447.1	Legionella beliardensis	-	NO_SP	1.00004	0	0	0	0	0	-	Protein does not contain a CCBD within the first 150 amino acids	0.006983651	false	-1.081529186	-0.969181089	-					0	0	0.042	0.069	0	no	-	0.069	Pred.
WP_133129876.1	Legionella yabuuchiae	+	NO_SP	1.00005	3e-06	0	0	0	0	-	Protein does not contain a CCBD within the first 150 amino acids	0.999997018	true	-1.523895142	-1.839438394	-					0.009	0.061	0.156	0.137	0.043	no	-	0.156	Pred.
WP_058532766.1	Legionella rubrilucens	-	NO_SP	1.00009	0	0	0	0	0	-	Protein does not contain a CCBD within the first 150 amino acids	2.8769E-11	false	-0.273469533	-0.573234129	-					0	0	0.019	0.069	0	no	-	0.069	Pred.
WP_025384717.1	Legionella oakridgensis	-	NO_SP	1.00008	0	0	0	0	0	-	Protein does not contain a CCBD within the first 150 amino acids	6e-15	false	-1.13837563	-1.125308844	-					0	0	0.019	0.072	0	no	-	0.072	Pred.
WP_058517437.1	Legionella parisiensis	+	NO_SP	1.00005	0	0	0	0	0	-	CCBD (FTADIFQVKN) found downstream of expected region	7.8E-14	false	-0.2221087	0.061590035	-					0	0.007	0.026	0.163	0.071	no	-	0.163	Pred.
WP_115303254.1	Legionella beliardensis	+	NO_SP	1.00006	0	0	0	0	0	-	Protein does not contain a CCBD within the first 150 amino acids	0.999973964	true	-0.925172805	-1.021399472	-					0	0	0.04	0.182	0	no	-	0.182	Pred.
WP_136629070.1	Legionella pneumophila	+	NO_SP	1.00008	0	0	0	0	0	-	Protein does not contain a CCBD within the first 150 amino acids	0.999998521	true	-0.01230371	-0.583593486	-					0	0	0	0.075	0.047	no	-	0.075	Pred.
HBD7059505.1	Legionella pneumophila	+	NO_SP	1.00004	1e-06	0	0	0	0	-	Protein does not contain a CCBD within the first 150 amino acids	0.99999966	true	-0.04071475	-0.4887121	-					0	0	0	0.088	0.07	no	-	0.088	Pred.
HBD7504001.1	Legionella pneumophila	+	NO_SP	1.00005	2e-06	0	0	0	0	-	Protein does not contain a CCBD within the first 150 amino acids	1	true	-0.04071475	-0.4887121	-					0	0	0	0.037	0.07	no	-	0.07	Pred.
HAU1057764.1	Legionella pneumophila	+	NO_SP	1.00006	1e-06	0	0	0	0	-	Protein does not contain a CCBD within the first 150 amino acids	0.999999991	true	-0.04071475	-0.4887121	-					0	0	0	0.037	0.07	no	-	0.07	Pred.
WP_014843490.1	Legionella pneumophila	+	NO_SP	1.00005	0	0	0	0	0	-	Protein does not contain a CCBD within the first 150 amino acids	1	true	-0.04071475	-0.4887121	-					0	0	0	0.037	0.047	no	-	0.047	Pred.
WP_027226339.1	Legionella pneumophila	+	NO_SP	1.00005	2e-06	0	0	0	0	-	Protein does not contain a CCBD within the first 150 amino acids	1	true	-0.04071475	-0.4887121	-					0	0	0	0.037	0.047	no	-	0.047	Pred.
HAT8266157.1	Legionella pneumophila	+	NO_SP	1.00005	2e-06	0	0	0	0	-	Protein does not contain a CCBD within the first 150 amino acids	1	true	-0.04071475	-0.4887121	-					0	0	0	0.037	0.07	no	-	0.07	Pred.
WP_014841134.1	Legionella pneumophila	+	NO_SP	1.00005	2e-06	0	0	0	0	-	Protein does not contain a CCBD within the first 150 amino acids	1	true	-0.04071475	-0.4887121	-					0	0	0	0.037	0.047	no	-	0.047	Pred.
HAU1453212.1	Legionella pneumophila	+	NO_SP	1.00005	2e-06	0	0	0	0	-	Protein does not contain a CCBD within the first 150 amino acids	1	true	-0.04071475	-0.4887121	-					0	0	0	0.037	0.06	no	-	0.06	Pred.
HAU2251160.1	Legionella pneumophila	+	NO_SP	1.00005	2e-06	0	0	0	0	-	Protein does not contain a CCBD within the first 150 amino acids	1	true	-0.04071475	-0.4887121	-					0	0	0	0.037	0.047	no	-	0.047	Pred.
WP_027266724.1	Legionella pneumophila	+	NO_SP	1.00006	1e-06	0	0	0	0	-	Protein does not contain a CCBD within the first 150 amino acids	0.999999991	true	-0.04071475	-0.4887121	-					0	0	0	0.037	0.07	no	-	0.07	Pred.
WP_061640146.1	Legionella pneumophila	+	NO_SP	1.00004	1e-06	0	0	0	0	-	Protein does not contain a CCBD within the first 150 amino acids	1	true	-0.04071475	-0.4887121	-					0	0	0	0.037	0.047	no	-	0.047	Pred.
HAT5017012.1	Legionella pneumophila	+	NO_SP	1.00005	2e-06	0	0	0	0	-	Protein does not contain a CCBD within the first 150 amino acids	1	true	-0.04071475	-0.4887121	-					0	0	0	0.037	0.07	no	-	0.07	Pred.
HAU1000809.1	Legionella pneumophila	+	NO_SP	1.00005	2e-06	0	0	0	0	-	Protein does not contain a CCBD within the first 150 amino acids	1	true	-0.04071475	-0.4887121	-					0	0	0	0.075	0.07	no	-	0.075	Pred.
HBD9390174.1	Legionella pneumophila	+	NO_SP	1.00005	1e-06	0	0	0	0	-	Protein does not contain a CCBD within the first 150 amino acids	0.99999982	true	-0.04071475	-0.4887121	-					0	0	0	0.037	0.047	no	-	0.047	Pred.
HAT8841671.1	Legionella pneumophila subsp. pneumophila	+	NO_SP	1.00006	7e-06	0	0	0	0	-	Protein does not contain a CCBD within the first 150 amino acids	1	true	-0.04071475	-0.4887121	-					0	0	0	0.037	0.07	no	-	0.07	Pred.
WP_058529774.1	Legionella londiniensis	+	NO_SP	1.00006	0	0	0	0	0	-	CCBD (MPETIISIKN) found within N-terminal region	4.34188E-10	false	0.771253884	0.344291986	-					0	0	0.042	0.095	0	no	-	0.095	Pred.
HAT8179491.1	Legionella pneumophila	+	NO_SP	1.00005	0	0	0	0	0	-	Protein does not contain a CCBD within the first 150 amino acids	1	true	-0.04071475	-0.4887121	-					0	0.011	0	0.037	0.047	no	-	0.047	Pred.
HAT1804158.1	Legionella pneumophila	+	NO_SP	1.00004	1e-06	0	0	0	0	-	Protein does not contain a CCBD within the first 150 amino acids	1	true	-0.04071475	-0.4887121	-					0	0	0	0.037	0.07	no	-	0.07	Pred.
WP_011213246.1	Legionella pneumophila	+	NO_SP	1.00005	2e-06	0	0	0	0	-	Protein does not contain a CCBD within the first 150 amino acids	1	true	-0.04071475	-0.4887121	-					0	0	0	0.037	0.047	no	-	0.047	Pred.
HAT9718058.1	Legionella pneumophila subsp. pneumophila	+	NO_SP	1.00007	1e-06	0	0	0	0	-	Protein does not contain a CCBD within the first 150 amino acids	0.99999997	true	-0.04071475	-0.4887121	-					0	0	0	0.037	0.047	no	-	0.047	Pred.
HBD7141492.1	Legionella pneumophila	+	NO_SP	1.00005	2e-06	0	0	0	0	-	Protein does not contain a CCBD within the first 150 amino acids	1	true	-0.04071475	-0.4887121	-					0	0	0	0.075	0.07	no	-	0.075	Pred.
HAT2046338.1	Legionella pneumophila	+	NO_SP	1.00005	2e-06	0	0	0	0	-	Protein does not contain a CCBD within the first 150 amino acids	1	true	-0.04071475	-0.4887121	-					0	0	0	0.037	0.047	no	-	0.047	Pred.
HAT4454019.1	Legionella pneumophila	+	NO_SP	1.00005	2e-06	0	0	0	0	-	Protein does not contain a CCBD within the first 150 amino acids	1	true	-0.098542718	-0.611935864	-					0	0	0	0.037	0.047	no	-	0.047	Pred.
WP_027220290.1	Legionella pneumophila	+	NO_SP	1.00004	1e-06	0	0	0	0	-	Protein does not contain a CCBD within the first 150 amino acids	1	true	-0.04071475	-0.4887121	-					0	0	0	0.075	0.06	no	-	0.075	Pred.
HAT9881230.1	Legionella pneumophila subsp. pneumophila	+	NO_SP	1.00005	9e-06	0	0	0	0	-	Protein does not contain a CCBD within the first 150 amino acids	0.999961835	true	-0.04071475	-0.4887121	-					0	0	0	0.037	0.037	no	-	0.037	Pred.
WP_027264617.1	Legionella pneumophila	+	NO_SP	1.00004	1e-06	0	0	0	0	-	Protein does not contain a CCBD within the first 150 amino acids	1	true	-0.04071475	-0.4887121	-					0	0	0	0.037	0.07	no	-	0.07	Pred.
HAU3558562.1	Legionella pneumophila	+	NO_SP	1.00005	2e-06	0	0	0	0	-	Protein does not contain a CCBD within the first 150 amino acids	1	true	-0.04071475	-0.4887121	-					0	0	0	0.037	0.047	no	-	0.047	Pred.
WP_042647806.1	Legionella pneumophila	+	NO_SP	1.00007	1e-06	0	0	0	0	-	Protein does not contain a CCBD within the first 150 amino acids	0.99999997	true	-0.04071475	-0.4887121	-					0	0	0	0.037	0.047	no	-	0.047	Pred.
HAU1181475.1	Legionella pneumophila	+	NO_SP	1.00004	1e-06	0	0	0	0	-	Protein does not contain a CCBD within the first 150 amino acids	1	true	-0.04071475	-0.4887121	-					0	0	0	0.037	0.06	no	-	0.06	Pred.
HAT1925594.1	Legionella pneumophila	+	NO_SP	1.00005	2e-06	0	0	0	0	-	Protein does not contain a CCBD within the first 150 amino acids	1	true	-0.04071475	-0.4887121	-					0	0	0	0.037	0.07	no	-	0.07	Pred.
WP_010946396.1	Legionella pneumophila	+	NO_SP	1.00007	0	0	0	0	0	-	Protein does not contain a CCBD within the first 150 amino acids	0.999999991	true	-0.04071475	-0.4887121	-					0	0	0	0.075	0.047	no	-	0.075	Pred.
HAU0853162.1	Legionella pneumophila	+	NO_SP	1.00005	1e-06	0	0	0	0	-	Protein does not contain a CCBD within the first 150 amino acids	0.999999937	true	-0.04071475	-0.4887121	-					0	0	0	0.037	0.037	no	-	0.037	Pred.
WP_061724187.1	Legionella pneumophila	+	NO_SP	1.00007	1e-06	0	0	0	0	-	Protein does not contain a CCBD within the first 150 amino acids	0.99999997	true	-0.04071475	-0.4887121	-					0	0	0	0.037	0.047	no	-	0.047	Pred.
HAT3883630.1	Legionella pneumophila	+	NO_SP	1.00004	1e-06	0	0	0	0	-	Protein does not contain a CCBD within the first 150 amino acids	1	true	-0.04071475	-0.4887121	-					0	0	0	0.037	0.06	no	-	0.06	Pred.
WP_061784182.1	Legionella pneumophila	+	NO_SP	1.00006	3e-06	0	0	0	0	-	Protein does not contain a CCBD within the first 150 amino acids	1	true	-0.04071475	-0.4887121	-					0	0	0	0.037	0.06	no	-	0.06	Pred.
WP_038837685.1	Legionella pneumophila	+	NO_SP	1.00004	1e-06	0	0	0	0	-	Protein does not contain a CCBD within the first 150 amino acids	1	true	-0.04071475	-0.4887121	-					0	0	0	0.037	0.06	no	-	0.06	Pred.
WP_061692527.1	Legionella pneumophila	+	NO_SP	1.00006	0	0	0	0	0	-	Protein does not contain a CCBD within the first 150 amino acids	1	true	-0.04071475	-0.4887121	-					0	0	0	0.037	0.06	no	-	0.06	Pred.
WP_045096898.1	Legionella fallonii	+	NO_SP	1.00006	1e-06	0	0	0	0	-	Protein does not contain a CCBD within the first 150 amino acids	1	true	-1.507928735	-2.009826225	-					0	0	0	0.016	0.001	no	-	0.016	Pred.
HAU1151940.1	Legionella pneumophila	-	NO_SP	1.00003	0	0	0	0	0	-	Protein does not contain a CCBD within the first 150 amino acids	0.90863243	false	-0.04071475	-0.4887121	-					0	0	0	0.075	0.07	no	-	0.075	Pred.
WP_106183380.1	Legionella pneumophila	+	NO_SP	1.00006	9e-06	0	0	0	0	-	Protein does not contain a CCBD within the first 150 amino acids	1	true	-0.098542718	-0.611935864	-					0	0	0	0.088	0.07	no	-	0.088	Pred.
HAT1660271.1	Legionella pneumophila	+	NO_SP	1.00007	1e-06	0	0	0	0	-	Protein does not contain a CCBD within the first 150 amino acids	1	true	-0.098542718	-0.611935864	-					0	0	0	0.134	0.07	no	-	0.134	Pred.
HBI21302.1	Legionella sp.	-	NO_SP	1.00008	0	0	0	0	0	-	Protein does not contain a CCBD within the first 150 amino acids	0.000363695	false	-1.943886907	-1.745321969	-					0	0	0.026	0.093	0.008	no	-	0.093	Pred.
HAT1847243.1	Legionella pneumophila	+	NO_SP	1.00007	1e-06	0	0	0	0	-	Protein does not contain a CCBD within the first 150 amino acids	1	true	-0.098542718	-0.611935864	-					0	0	0	0.134	0.07	no	-	0.134	Pred.
WP_062727225.1	Legionella pneumophila	+	NO_SP	1.00008	1e-06	0	0	0	0	-	Protein does not contain a CCBD within the first 150 amino acids	1	true	-0.098542718	-0.611935864	-					0	0	0	0.134	0.07	no	-	0.134	Pred.
WP_106221220.1	Legionella pneumophila	+	NO_SP	1.00007	1e-06	0	0	0	0	-	Protein does not contain a CCBD within the first 150 amino acids	1	true	-0.098542718	-0.611935864	-					0	0	0	0.134	0.07	no	-	0.134	Pred.
WP_102046617.1	Legionella hackeliae	-	NO_SP	1.00008	0	0	0	0	0	-	Protein does not contain a CCBD within the first 150 amino acids	3.82251E-09	false	-0.862372754	-1.19404711	-					0	0.011	0.095	0.12	0	no	-	0.12	Pred.
PYB42437.1	Legionella pneumophila	+	NO_SP	1.00003	0	0	0	0	0	-	Protein does not contain a CCBD within the first 150 amino acids	1	true	-1.704827643	-2.012912227	-					0	0.007	0.05	0.167	0	no	-	0.167	Pred.
WP_040187231.1	Legionella pneumophila	-	NO_SP	1.00007	0	0	0	0	0	-	Protein does not contain a CCBD within the first 150 amino acids	5.61E-13	false	-0.04071475	-0.4887121	-					0	0	0	0.039	0.047	no	-	0.047	Pred.
WP_169040648.1	Legionella pneumophila	+	NO_SP	1.00008	0	0	0	0	0	-	Protein does not contain a CCBD within the first 150 amino acids	1	true	-1.704827643	-2.012912227	-					0	0.007	0.026	0.1	0	no	-	0.1	Pred.
WP_115174211.1	Legionella feeleii	-	NO_SP	1.00008	0	0	0	0	0	-	Protein does not contain a CCBD within the first 150 amino acids	7.22214E-07	false	-1.568227985	-1.322290302	-					0	0.089	0.112	0.12	0	no	-	0.12	Pred.
WP_058446378.1	Legionella feeleii	-	NO_SP	1.00008	0	0	0	0	0	-	Protein does not contain a CCBD within the first 150 amino acids	7.22214E-07	false	-1.779528704	-1.513057815	-					0	0.089	0.112	0.12	0	no	-	0.12	Pred.
MBA2747973.1	Tatlockia sp.	-	NO_SP	1.00006	0	0	0	0	0	-	Protein does not contain a CCBD within the first 150 amino acids	1.9967E-05	false	-0.719806744	-1.109750433	-					0	0	0.02	0.016	0.015	no	-	0.02	Pred.
WP_133128568.1	Legionella nagasakiensis	-	NO_SP	1.00005	0	0	0	0	0	-	Protein does not contain a CCBD within the first 150 amino acids	6e-15	false	-0.810635624	-0.898182311	-					0	0	0.019	0.067	0	no	-	0.067	Pred.
WP_044499073.1	Legionella pneumophila	+	NO_SP	1.00005	2e-06	0	0	0	0	-	Protein does not contain a CCBD within the first 150 amino acids	1	true	-0.04071475	-0.4887121	-					0	0	0	0.037	0.07	no	-	0.07	Pred.
WP_203455084.1	Legionella sp. MW5194	-	NO_SP	1.00005	0	0	0	0	0	-	Protein does not contain a CCBD within the first 150 amino acids	8.914E-12	false	-1.030989758	-1.057297023	-					0	0	0.04	0.109	0	no	-	0.109	Pred.
PJD92957.1	Legionella sp.	-	NO_SP	1.00005	0	0	0	0	0	-	Protein does not contain a CCBD within the first 150 amino acids	9.98726E-06	false	-0.283675512	-0.665019877	-					0	0	0.026	0.089	0.001	no	-	0.089	Pred.
WP_058450010.1	Legionella jamestowniensis	+	NO_SP	1.00008	0	0	0	0	0	-	CCBD (MSETIIAIEN) found within N-terminal region	4.92949E-08	false	-0.482143295	-0.802842403	-					0	0	0.019	0.064	0	no	-	0.064	Pred.
WP_058479804.1	Legionella waltersii	+	NO_SP	1.00003	0	0	0	0	0	-	Protein does not contain a CCBD within the first 150 amino acids	0.999992051	true	0.258093659	-0.32744069	-					0	0.009	0.007	0.037	0.07	no	-	0.07	Pred.
WP_028372327.1	Legionella lansingensis	-	NO_SP	1.00006	0	0	0	0	0	-	Protein does not contain a CCBD within the first 150 amino acids	2.53399E-08	false	-0.533654125	-1.060081616	-					0	0	0.019	0.074	0	no	-	0.074	Pred.
WP_061467560.1	Legionella pneumophila	+	NO_SP	1.00005	2e-06	0	0	0	0	-	Protein does not contain a CCBD within the first 150 amino acids	1	true	-0.01230371	-0.583593486	-					0	0.001	0	0.037	0.07	no	-	0.07	Pred.
HAT7042381.1	Legionella pneumophila	+	NO_SP	1.00005	2e-06	0	0	0	0	-	Protein does not contain a CCBD within the first 150 amino acids	1	true	-0.04071475	-0.4887121	-					0	0.001	0	0.037	0.047	no	-	0.047	Pred.
HAU2232537.1	Legionella pneumophila	+	NO_SP	1.00005	2e-06	0	0	0	0	-	Protein does not contain a CCBD within the first 150 amino acids	1	true	0.096041661	-0.405908089	-					0	0	0	0.037	0.047	no	-	0.047	Pred.
MBP6919232.1	Legionellaceae bacterium	-	NO_SP	1.00004	0	0	0	0	0	-	Protein does not contain a CCBD within the first 150 amino acids	7.20942E-09	false	0.011991178	-0.400539705	-					0	0	0.026	0.069	0.005	no	-	0.069	Pred.
WP_011945816.1	Legionella pneumophila	+	NO_SP	1.00005	2e-06	0	0	0	0	-	Protein does not contain a CCBD within the first 150 amino acids	1	true	-0.04071475	-0.4887121	-					0	0	0	0.037	0.07	no	-	0.07	Pred.
WP_019235161.1	Legionella anisa	+	NO_SP	1.00005	0	0	0	0	0	-	CCBD (FTADIFQVKN) found downstream of expected region	7.8E-14	false	-0.251551316	0.046346767	-					0	0	0.064	0.163	0.074	no	-	0.163	Pred.
WP_131782110.1	Legionella gresilensis	-	NO_SP	1.00007	0	0	0	0	0	-	Protein does not contain a CCBD within the first 150 amino acids	0.000696238	false	-0.153550695	0.050583226	-					0	0	0.019	0.069	0	no	-	0.069	Pred.
WP_115304286.1	Legionella beliardensis	-	NO_SP	1.00004	0	0	0	0	0	-	Protein does not contain a CCBD within the first 150 amino acids	2.6929E-11	false	-0.706303286	-0.943417689	-					0	0	0.026	0.087	0	no	-	0.087	Pred.
MAZ77212.1	Legionellaceae bacterium	-	NO_SP	1.00007	0	0	0	0	0	-	Protein does not contain a CCBD within the first 150 amino acids	9.43361E-09	false	-1.143878086	-1.845725959	-					0	0.001	0.039	0.173	0	no	-	0.173	Pred.
WP_115329643.1	Legionella busanensis	-	NO_SP	1.00006	0	0	0	0	0	-	Protein does not contain a CCBD within the first 150 amino acids	0.000696238	false	-0.220689282	-0.065216638	-					0	0	0.019	0.069	0	no	-	0.069	Pred.
AEW50938.1	Legionella pneumophila subsp. pneumophila ATCC 43290	-	NO_SP	0.999921	9.2e-05	7e-06	0	0	2e-06	-	Protein does not contain a CCBD within the first 150 amino acids	0.000683367	false	-0.04071475	-0.4887121	-					0	0.001	0	0.037	0.047	no	-	0.047	Pred.
WP_100917192.1	Legionella pneumophila	+	NO_SP	1.00005	0	0	0	0	0	-	Protein does not contain a CCBD within the first 150 amino acids	1	true	-0.04071475	-0.4887121	-					0	0	0	0.037	0.07	no	-	0.07	Pred.
WP_015444761.1	Legionella pneumophila	+	NO_SP	1.00005	2e-06	0	0	0	0	-	Protein does not contain a CCBD within the first 150 amino acids	1	true	-0.04071475	-0.4887121	-					0	0.001	0	0.037	0.07	no	-	0.07	Pred.
HAU1087535.1	Legionella pneumophila	+	NO_SP	1.00005	2e-06	0	0	0	0	-	Protein does not contain a CCBD within the first 150 amino acids	1	true	-0.04071475	-0.4887121	-					0	0.001	0	0.037	0.047	no	-	0.047	Pred.
HAT8061105.1	Legionella pneumophila	+	NO_SP	1.00004	1e-06	0	0	0	0	-	Protein does not contain a CCBD within the first 150 amino acids	1	true	-0.04071475	-0.4887121	-					0	0	0	0.037	0.07	no	-	0.07	Pred.
HAU1279454.1	Legionella pneumophila	+	NO_SP	1.00005	2e-06	0	0	0	0	-	Protein does not contain a CCBD within the first 150 amino acids	1	true	-0.04071475	-0.4887121	-					0	0.001	0	0.037	0.07	no	-	0.07	Pred.
WP_108290559.1	Legionella taurinensis	-	NO_SP	1.00005	0	0	0	0	0	-	Protein does not contain a CCBD within the first 150 amino acids	8.914E-12	false	-0.922191926	-0.910609474	-					0	0	0.04	0.148	0	no	-	0.148	Pred.
WP_061721927.1	Legionella pneumophila	+	NO_SP	1.00005	2e-06	0	0	0	0	-	Protein does not contain a CCBD within the first 150 amino acids	1	true	-0.04071475	-0.4887121	-					0	0.001	0	0.037	0.07	no	-	0.07	Pred.
WP_115331937.1	Legionella busanensis	-	NO_SP	0.993109	0.006776	0.000125	1.1e-05	6e-06	1.6e-05	-	Protein does not contain a CCBD within the first 150 amino acids	0.831476832	false	-0.771710348	-1.093253521	-					0	0	0.026	0.124	0	no	-	0.124	Pred.
WP_115302124.1	Legionella beliardensis	-	NO_SP	1.00007	1e-06	0	0	0	0	-	Protein does not contain a CCBD within the first 150 amino acids	0.001880889	false	-1.536611516	-1.666411325	-					0	0.001	0.049	0.077	0	no	-	0.077	Pred.
EHL30414.1	Legionella drancourtii LLAP12	-	NO_SP	0.999955	5.7e-05	1.1e-05	0	0	4e-06	-	Protein does not contain a CCBD within the first 150 amino acids	0.999693865	false	-1.559585974	-1.44309497	-					0	0.002	0	0.009	0.001	no	-	0.009	Pred.
WP_115330517.1	Legionella busanensis	-	NO_SP	1.00005	1e-06	0	0	0	0	-	Protein does not contain a CCBD within the first 150 amino acids	0.001880889	false	-1.441363018	-1.634070095	-					0	0.001	0.026	0.15	0	no	-	0.15	Pred.
WP_136669470.1	Legionella pneumophila	+	NO_SP	1.00005	0	0	0	0	0	-	Protein does not contain a CCBD within the first 150 amino acids	1	true	0.010639205	-0.395930695	-					0	0	0	0.037	0.047	no	-	0.047	Pred.
WP_135061215.1	Legionella israelensis	-	NO_SP	1.00005	0	0	0	0	0	-	Protein does not contain a CCBD within the first 150 amino acids	1e-15	false	0.099767826	-0.123626015	-					0	0	0.026	0.113	0	no	-	0.113	Pred.
WP_115302466.1	Legionella beliardensis	+	NO_SP	1.00006	0	0	0	0	0	-	Protein does not contain a CCBD within the first 150 amino acids	1	true	-0.398324024	-0.985129576	-					0	0.059	0.026	0.194	0.015	no	-	0.194	Pred.
WP_058502646.1	Legionella israelensis	-	NO_SP	1.00005	0	0	0	0	0	-	Protein does not contain a CCBD within the first 150 amino acids	1e-15	false	0.099767826	-0.123626015	-					0	0	0.026	0.102	0	no	-	0.102	Pred.
WP_070322126.1	Legionella pneumophila	+	NO_SP	1.00005	2e-06	0	0	0	0	-	Protein does not contain a CCBD within the first 150 amino acids	1	true	-0.04071475	-0.4887121	-					0	0	0	0.037	0.06	no	-	0.06	Pred.
WP_070065782.1	Legionella pneumophila	+	NO_SP	1.00007	0	0	0	0	0	-	Protein does not contain a CCBD within the first 150 amino acids	0.999999991	true	-0.04071475	-0.4887121	-					0	0	0	0.037	0.047	no	-	0.047	Pred.
WP_011214875.1	Legionella pneumophila	+	NO_SP	1.00004	1e-06	0	0	0	0	-	Protein does not contain a CCBD within the first 150 amino acids	1	true	-0.04071475	-0.4887121	-					0	0	0	0.037	0.06	no	-	0.06	Pred.
MBA2648027.1	Legionella sp.	-	NO_SP	1.00005	0	0	0	0	0	-	Protein does not contain a CCBD within the first 150 amino acids	0.137580982	false	-0.705960145	-1.34120515	-					0	0	0.047	0.066	0	no	-	0.066	Pred.
HAU2287012.1	Legionella pneumophila	+	NO_SP	1.00005	2e-06	0	0	0	0	-	Protein does not contain a CCBD within the first 150 amino acids	1	true	-0.04071475	-0.4887121	-					0	0.001	0	0.037	0.07	no	-	0.07	Pred.
HAT8714501.1	Legionella jordanis	+	NO_SP	1.00007	0	0	0	0	0	-	CCBD (MSETIIAIEN) found within N-terminal region	4.92949E-08	false	-1.336074927	-0.951432433	-					0	0	0.019	0.072	0	no	-	0.072	Pred.
MBA2711656.1	Tatlockia sp.	+	NO_SP	1.00005	0	0	0	0	0	-	Protein does not contain a CCBD within the first 150 amino acids	0	false	0.276073281	0.508263987	YES					0	0	0.026	0.113	0	no	-	0.113	Pred.
WP_058471456.1	Legionella jordanis	+	NO_SP	1.00007	0	0	0	0	0	-	CCBD (MSETIIAIEN) found within N-terminal region	4.92949E-08	false	-1.336074927	-0.951432433	-					0	0	0.019	0.072	0	no	-	0.072	Pred.
WP_112219437.1	Legionella quinlivanii	-	NO_SP	1.00007	0	0	0	0	0	-	Protein does not contain a CCBD within the first 150 amino acids	2.32346E-07	false	0.23335428	-0.410727407	-					0	0	0.019	0.074	0	no	-	0.074	Pred.
CEG59017.1	Legionella fallonii LLAP-10	-	NO_SP	1.00006	6e-06	0	0	0	0	-	Protein does not contain a CCBD within the first 150 amino acids	7.33249E-08	false	-1.571686888	-1.284051028	-					0	0.016	0.347	0.13	0.065	no	-	0.347	Pred.
WP_182350735.1	Legionella sp. PC1000	+	NO_SP	1.00008	0	0	0	0	0	-	CCBD (FTADIFQVKN) found downstream of expected region	5.98E-13	false	-0.191302169	0.166999495	-					0	0	0.028	0.155	0.038	no	-	0.155	Pred.
WP_133139950.1	Legionella genomosp. 1	-	NO_SP	1.00007	0	0	0	0	0	-	Protein does not contain a CCBD within the first 150 amino acids	2.32346E-07	false	0.046616718	-0.661065286	-					0	0	0.019	0.082	0	no	-	0.082	Pred.
WP_157010401.1	Legionella fallonii	-	NO_SP	1.00005	0	0	0	0	0	-	Protein does not contain a CCBD within the first 150 amino acids	4.9818E-11	false	-1.571686888	-1.284051028	-					0	0.016	0.444	0.114	0.082	no	-	0.444	Pred.
WP_131783297.1	Legionella gresilensis	-	NO_SP	1.00005	1e-06	0	0	0	0	-	Protein does not contain a CCBD within the first 150 amino acids	0.001880889	false	-1.324706659	-1.611881983	-					0	0.001	0.026	0.167	0.012	no	-	0.167	Pred.
WP_058507140.1	Legionella quinlivanii	-	NO_SP	1.00007	0	0	0	0	0	-	Protein does not contain a CCBD within the first 150 amino acids	2.32346E-07	false	0.035107863	-0.598296723	-					0	0	0.043	0.069	0	no	-	0.069	Pred.
WP_045105063.1	Legionella hackeliae	-	NO_SP	1.00008	0	0	0	0	0	-	Protein does not contain a CCBD within the first 150 amino acids	0	false	-0.047853755	-0.029271124	-					0	0	0.026	0.124	0	no	-	0.124	Pred.
WP_058500798.1	Legionella israelensis	+	NO_SP	1.00005	0	0	0	0	0	-	CCBD (MSEIIINIEN) found within N-terminal region	6.49424E-06	false	-0.111807877	-0.66021996	-					0	0	0.019	0.06	0	no	-	0.06	Pred.
WP_028382651.1	Legionella cherrii	+	NO_SP	1.00004	0	0	0	0	0	-	CCBD (FVADIFQIKN) found downstream of expected region	7.5243E-11	false	0.235109705	0.459795089	-					0	0	0.112	0.163	0.17	no	-	0.17	Pred.
MBA3537059.1	Tatlockia sp.	-	NO_SP	1.00007	0	0	0	0	0	-	Protein does not contain a CCBD within the first 150 amino acids	0	false	0.14328272	0.340261972	-					0	0	0.026	0.122	0	no	-	0.122	Pred.
WP_058523070.1	Legionella birminghamensis	-	NO_SP	1.00007	0	0	0	0	0	-	Protein does not contain a CCBD within the first 150 amino acids	2.32346E-07	false	0.385821162	-0.157166886	-					0	0	0.019	0.07	0	no	-	0.07	Pred.
WP_058458482.1	Fluoribacter bozemanae	+	NO_SP	1.00005	0	0	0	0	0	-	CCBD (FTADIFQVKN) found downstream of expected region	7.8E-14	false	-0.15925241	0.30697482	-					0	0	0.038	0.163	0.03	no	-	0.163	Pred.
WP_058516418.1	Legionella parisiensis	-	NO_SP	0.99996	7.5e-05	3e-06	0	0	0	-	Protein does not contain a CCBD within the first 150 amino acids	9.52923E-09	false	-0.795797765	-0.792803552	-					0	0	0.026	0.062	0	no	-	0.062	Pred.
MBJ16421.1	Legionellaceae bacterium	-	NO_SP	1.00005	0	0	0	0	0	-	Protein does not contain a CCBD within the first 150 amino acids	7.07819E-07	false	-1.389153317	-1.238271396	-					0	0.013	0.112	0.132	0	no	-	0.132	Pred.
WP_202961051.1	Legionella oakridgensis	-	NO_SP	1.00007	0	0	0	0	0	-	Protein does not contain a CCBD within the first 150 amino acids	1.69E-13	false	-0.748750459	-1.071556039	-					0	0	0.026	0.166	0.001	no	-	0.166	Pred.
MBA4697474.1	Legionella sp.	+	NO_SP	1.00005	0	0	0	0	0	-	CCBD (MKNEILTVKN) found within N-terminal region	4.34551E-08	false	-0.186264969	-0.107047499	-					0	0	0.026	0.08	0	no	-	0.08	Pred.
WP_031563951.1	Legionella wadsworthii	+	NO_SP	1.00007	0	0	0	0	0	-	CCBD (FTADIFQVNN) found downstream of expected region	2.9E-14	false	0.350166538	0.126637777	-					0	0	0.051	0.216	0.053	no	-	0.216	Pred.
ETO92601.1	Legionella oakridgensis RV-2-2007	-	NO_SP	1.00005	0	0	0	0	0	-	Protein does not contain a CCBD within the first 150 amino acids	0	false	-0.748750459	-1.071556039	-					0	0	0.026	0.224	0	no	-	0.224	Pred.
WP_058522099.1	Legionella tucsonensis	+	NO_SP	1.00006	0	0	0	0	0	-	CCBD (FTADIFQVKN) found downstream of expected region	1.72E-13	false	0.185461545	0.376350465	-					0	0	0.026	0.163	0.038	no	-	0.163	Pred.
PJD96637.1	Legionella sp.	-	NO_SP	1.00006	0	0	0	0	0	-	Protein does not contain a CCBD within the first 150 amino acids	4.3351E-07	false	-0.936339906	-0.830109661	-					0	0.09	0.18	0.124	0	no	-	0.18	Pred.
WP_133131294.1	Legionella yabuuchiae	-	NO_SP	1.00006	0	0	0	0	0	-	Protein does not contain a CCBD within the first 150 amino acids	3.39973E-06	false	-1.515526922	-1.422161124	-					0	0.001	0.026	0.159	0	no	-	0.159	Pred.
WP_058478780.1	Legionella steigerwaltii	+	NO_SP	1.00004	0	0	0	0	0	-	CCBD (FIADIFQVKN) found downstream of expected region	7e-15	false	0.735636093	0.983830156	YES					0	0.009	0.069	0.163	0.039	no	-	0.163	Pred.
WP_122256748.1	Legionella jordanis	-	NO_SP	1.00004	0	0	0	0	0	-	Protein does not contain a CCBD within the first 150 amino acids	0	false	0.105811275	0.139673231	-					0	0	0.026	0.078	0	no	-	0.078	Pred.
WP_131778751.1	Fluoribacter bozemanae	+	NO_SP	1.00005	0	0	0	0	0	-	CCBD (FTADIFQVKN) found downstream of expected region	7.8E-14	false	-0.097658665	0.346529206	-					0	0	0.064	0.163	0.103	no	-	0.163	Pred.
WP_131775664.1	Legionella impletisoli	-	NO_SP	1.00005	0	0	0	0	0	-	Protein does not contain a CCBD within the first 150 amino acids	5.44746E-07	false	-1.32342681	-1.461620154	-					0	0	0.026	0.152	0	no	-	0.152	Pred.
WP_011946691.1	Legionella pneumophila	+	NO_SP	1.00005	0	0	0	0	0	-	CCBD (INKRVTAVAN) found downstream of expected region	0.00013373	false	-0.680421896	-1.362881634	-					0	0	0.047	0.105	0	no	-	0.105	Pred.
WP_110539806.1	Legionella pneumophila	+	NO_SP	1.00005	0	0	0	0	0	-	CCBD (INKRVTAVAN) found downstream of expected region	0.00013373	false	-0.639349558	-1.433266123	-					0	0	0.047	0.085	0	no	-	0.085	Pred.
WP_058483671.1	Legionella spiritensis	-	NO_SP	1.00005	0	0	0	0	0	-	Protein does not contain a CCBD within the first 150 amino acids	0	false	-0.06499455	0.087540625	-					0	0	0.026	0.081	0	no	-	0.081	Pred.
WP_058464879.1	Legionella cincinnatiensis	+	NO_SP	1.00006	0	0	0	0	0	-	CCBD (FIADIFQIKN) found downstream of expected region	5.9E-14	false	-0.253984789	-0.025269394	-					0	0	0.051	0.163	0.03	no	-	0.163	Pred.
WP_058525226.1	Legionella erythra	-	NO_SP	1.00004	0	0	0	0	0	-	Protein does not contain a CCBD within the first 150 amino acids	9.656E-12	false	-0.876749438	-0.982840171	-					0	0	0.04	0.145	0	no	-	0.145	Pred.
WP_126339479.1	Legionella spiritensis	-	NO_SP	1.00007	0	0	0	0	0	-	Protein does not contain a CCBD within the first 150 amino acids	0	false	-0.06499455	0.087540625	-					0	0	0.026	0.087	0	no	-	0.087	Pred.
TAL63774.1	Legionella sp.	-	NO_SP	1.00006	0	0	0	0	0	-	Protein does not contain a CCBD within the first 150 amino acids	0.996277509	false	-1.155466019	-1.497327181	-					0	0	0.065	0.123	0	no	-	0.123	Pred.
WP_133140350.1	Legionella genomosp. 1	-	NO_SP	1.00005	0	0	0	0	0	-	Protein does not contain a CCBD within the first 150 amino acids	0	false	-0.809858902	-0.754788557	-					0	0	0.026	0.075	0	no	-	0.075	Pred.
WP_133136382.1	Legionella rowbothamii	+	NO_SP	1.00005	0	0	0	0	0	-	CCBD (FVADIFQVKN) found downstream of expected region	2.131E-12	false	0.274739759	0.448754367	-					0	0.003	0.051	0.177	0.099	no	-	0.177	Pred.
WP_182391604.1	Legionella sp. PC997	-	NO_SP	1.00002	0	0	0	0	0	-	Protein does not contain a CCBD within the first 150 amino acids	3e-15	false	-0.440068439	-0.069344494	-					0	0	0.026	0.111	0	no	-	0.111	Pred.
WP_058388031.1	Legionella cherrii	+	NO_SP	1.00004	0	0	0	0	0	-	CCBD (FVADIFQIKN) found downstream of expected region	7.5243E-11	false	0.235109705	0.459795089	-					0	0	0.114	0.163	0.166	no	-	0.166	Pred.
MBA2749062.1	Tatlockia sp.	+	NO_SP	1.00006	0	0	0	0	0	-	Protein does not contain a CCBD within the first 150 amino acids	0.999991147	true	-0.748981392	-1.453605517	-					0	0.006	0.023	0.148	0.016	no	-	0.148	Pred.
WP_202814055.1	Legionella oakridgensis	-	NO_SP	1.00007	0	0	0	0	0	-	Protein does not contain a CCBD within the first 150 amino acids	1.69E-13	false	-0.748750459	-1.071556039	-					0	0	0.034	0.243	0.041	no	-	0.243	Pred.
KTD38786.1	Legionella oakridgensis	-	NO_SP	1.00005	0	0	0	0	0	-	Protein does not contain a CCBD within the first 150 amino acids	0	false	-0.748750459	-1.071556039	-					0	0	0.026	0.243	0.001	no	-	0.243	Pred.
WP_058513038.1	Legionella santicrucis	-	NO_SP	1.00006	0	0	0	0	0	-	Protein does not contain a CCBD within the first 150 amino acids	5.9E-14	false	-0.257276854	-0.064178276	-					0	0	0.026	0.163	0.03	no	-	0.163	Pred.
HBD7071717.1	Legionella pneumophila	+	NO_SP	1.00008	0	0	0	0	0	-	CCBD (INKRVTAVAN) found downstream of expected region	0.00013373	false	-0.680421896	-1.362881634	-					0	0	0.047	0.105	0	no	-	0.105	Pred.
WP_028388936.1	Legionella fairfieldensis	+	NO_SP	1.00005	0	0	0	0	0	-	CCBD (MSETIITIEN) found within N-terminal region	0.999788329	false	-1.382890575	-1.39037184	-					0	0	0.019	0.074	0	no	-	0.074	Pred.
WP_133132960.1	Legionella sp. W10-070	-	NO_SP	1.00006	0	0	0	0	0	-	Protein does not contain a CCBD within the first 150 amino acids	0	false	0.286263544	0.34028025	-					0	0	0.026	0.098	0	no	-	0.098	Pred.
MBA2711177.1	Tatlockia sp.	+	NO_SP	1.00006	0	0	0	0	0	-	CCBD (MSETIIAIEN) found within N-terminal region	7.98932E-08	false	-0.248254951	-0.375959751	-					0	0	0.019	0.072	0	no	-	0.072	Pred.
WP_003633141.1	Legionella longbeachae	+	NO_SP	1.00006	0	0	0	0	0	-	CCBD (FIADIFQIKN) found downstream of expected region	5.9E-14	false	-0.456888323	-0.380210188	-					0	0	0.051	0.187	0.03	no	-	0.187	Pred.
WP_045098705.1	Tatlockia micdadei	-	NO_SP	1.00006	0	0	0	0	0	-	Protein does not contain a CCBD within the first 150 amino acids	8.37474E-09	false	-0.59795376	-0.371043855	-					0	0	0.04	0.209	0	no	-	0.209	Pred.
WP_108294479.1	Legionella taurinensis	-	NO_SP	1.00004	0	0	0	0	0	-	Protein does not contain a CCBD within the first 150 amino acids	0.026515903	false	-0.772493086	-0.485171442	-					0	0	0.019	0.062	0	no	-	0.062	Pred.
HBI21257.1	Legionella sp.	-	NO_SP	1.00008	0	0	0	0	0	-	Protein does not contain a CCBD within the first 150 amino acids	0	false	-0.155591658	-0.566889955	-					0	0	0.021	0.087	0	no	-	0.087	Pred.
WP_112220458.1	Legionella quinlivanii	-	NO_SP	1.00005	0	0	0	0	0	-	Protein does not contain a CCBD within the first 150 amino acids	0	false	-0.809858902	-0.754788557	-					0	0	0.026	0.062	0	no	-	0.062	Pred.
WP_131795823.1	Fluoribacter gormanii	-	NO_SP	1.00002	0	0	0	0	0	-	Protein does not contain a CCBD within the first 150 amino acids	0.000213119	false	-0.210242068	-0.680536764	-					0	0	0.14	0.267	0	no	-	0.267	Pred.
WP_058507989.1	Legionella quinlivanii	-	NO_SP	1.00005	0	0	0	0	0	-	Protein does not contain a CCBD within the first 150 amino acids	0	false	-0.742503092	-0.658998164	-					0	0	0.026	0.075	0	no	-	0.075	Pred.
STY27238.1	Legionella taurinensis	-	NO_SP	0.999983	5.6e-05	0	0	0	0	-	Protein does not contain a CCBD within the first 150 amino acids	7.2812E-08	false	-0.772493086	-0.485171442	-					0	0	0.026	0.075	0	no	-	0.075	Pred.
WP_100114889.1	Legionella endosymbiont of Polyplax serrata	+	NO_SP	1.00004	0	0	0	0	0	-	Protein does not contain a CCBD within the first 150 amino acids	0.999999704	true	-0.062515178	-0.041902405	-					0	0.11	0.058	0.125	0.025	no	-	0.125	Pred.
WP_115711378.1	Legionella sainthelensi	+	NO_SP	1.00006	0	0	0	0	0	-	CCBD (FIADIFQIKN) found downstream of expected region	8e-14	false	-0.050849413	0.164801348	-					0	0	0.041	0.148	0	no	-	0.148	Pred.
WP_058503535.1	Legionella nautarum	-	NO_SP	1.00005	0	0	0	0	0	-	Protein does not contain a CCBD within the first 150 amino acids	5.96665E-08	false	-0.964372194	-0.842202822	-					0	0	0.069	0.251	0	no	-	0.251	Pred.
MBI2786025.1	Legionella longbeachae	+	NO_SP	1.0001	0	0	0	0	0	-	CCBD (FIADIFQIKN) found downstream of expected region	4.68445E-09	false	0.285060317	0.137258082	-					0	0.001	0.064	0.163	0.199	no	-	0.199	Pred.
WP_058532416.1	Legionella rubrilucens	-	NO_SP	1.00008	0	0	0	0	0	-	Protein does not contain a CCBD within the first 150 amino acids	0.026515903	false	-0.546172242	-0.307941664	-					0	0	0.019	0.062	0	no	-	0.062	Pred.
WP_115703360.1	Legionella sainthelensi	+	NO_SP	1.00006	0	0	0	0	0	-	CCBD (FIADIFQIKN) found downstream of expected region	8e-14	false	-0.135374331	0.028724852	-					0	0	0.026	0.148	0	no	-	0.148	Pred.
WP_058451532.1	Legionella maceachernii	-	NO_SP	1.00004	0	0	0	0	0	-	Protein does not contain a CCBD within the first 150 amino acids	8.69846E-07	false	-0.809141095	-0.362569148	-					0	0	0.04	0.167	0	no	-	0.167	Pred.
WP_127098292.1	Legionella sp. km772	-	NO_SP	1.00007	0	0	0	0	0	-	Protein does not contain a CCBD within the first 150 amino acids	0.003458226	false	0.230407666	0.264790942	-					0	0	0.069	0.174	0.05	no	-	0.174	Pred.
WP_101899427.1	Legionella sainthelensi	+	NO_SP	1.00005	0	0	0	0	0	-	CCBD (FIADIFQIKN) found downstream of expected region	1.09E-13	false	-0.032947973	0.153667249	-					0	0	0.036	0.163	0	no	-	0.163	Pred.
WP_058469892.1	Legionella jordanis	-	NO_SP	1.00004	0	0	0	0	0	-	Protein does not contain a CCBD within the first 150 amino acids	0	false	0.199856242	0.183876033	-					0	0	0.026	0.122	0	no	-	0.122	Pred.
WP_058498098.1	Legionella gratiana	+	NO_SP	1.00006	0	0	0	0	0	-	CCBD (FVADIFQIKN) found downstream of expected region	1.67E-13	false	-0.159123994	0.048140535	-					0	0	0.051	0.187	0.135	no	-	0.187	Pred.
HAT8715135.1	Legionella jordanis	-	NO_SP	1.00004	0	0	0	0	0	-	Protein does not contain a CCBD within the first 150 amino acids	0	false	0.105811275	0.139673231	-					0	0	0.026	0.114	0	no	-	0.114	Pred.
WP_027272681.1	Legionella sainthelensi	+	NO_SP	1.00006	0	0	0	0	0	-	CCBD (FIADIFQIKN) found downstream of expected region	8.239E-12	false	0.019798194	0.190556745	-					0	0	0.026	0.163	0	no	-	0.163	Pred.
WP_058534338.1	Legionella saoudiensis	+	NO_SP	1.00004	0	0	0	0	0	-	CCBD (FVADIFQVKN) found downstream of expected region	4.399E-12	false	0.450748598	0.360484582	-					0	0.006	0.086	0.163	0.186	no	-	0.186	Pred.
MBA3536184.1	Tatlockia sp.	+	NO_SP	1.00009	0	0	0	0	0	-	CCBD (MSETIIAIEN) found within N-terminal region	7.98932E-08	false	0.850736086	0.388338032	-					0	0	0.019	0.072	0	no	-	0.072	Pred.
STX39904.1	Legionella feeleii	-	NO_SP	1.00006	0	0	0	0	0	-	Protein does not contain a CCBD within the first 150 amino acids	1.04155E-09	false	-1.817106475	-1.931929803	-					0	0.089	0.084	0.116	0	no	-	0.116	Pred.
WP_203455391.1	Legionella sp. MW5194	-	NO_SP	1.00006	0	0	0	0	0	-	Protein does not contain a CCBD within the first 150 amino acids	8.10252E-05	false	-0.546172242	-0.307941664	-					0	0	0.019	0.062	0	no	-	0.062	Pred.
WP_127109080.1	Legionella sp. km535	+	NO_SP	1.00008	0	0	0	0	0	-	CCBD (FIARVYGVSN) found downstream of expected region	0.046996353	false	-0.861748083	-0.79872961	-					0	0	0.026	0.077	0.015	no	-	0.077	Pred.
WP_028383712.1	Legionella moravica	+	NO_SP	1.00006	0	0	0	0	0	-	CCBD (FIARVYGVSN) found downstream of expected region	0.219140119	false	-0.763867149	-0.738200504	-					0	0.013	0.026	0.077	0.014	no	-	0.077	Pred.
WP_045095887.1	Legionella fallonii	-	NO_SP	1.00005	0	0	0	0	0	-	Protein does not contain a CCBD within the first 150 amino acids	0.000339719	false	-0.847419295	-1.387109664	-					0	0	0.04	0.138	0	no	-	0.138	Pred.
WP_197541199.1	Legionella fallonii	-	NO_SP	1.00004	1.7e-05	0	0	0	0	-	Protein does not contain a CCBD within the first 150 amino acids	1.05383E-10	false	-0.860407365	-0.817761437	-					0	0	0.026	0.072	0	no	-	0.072	Pred.
WP_058509264.1	Legionella steelei	+	NO_SP	1.00007	0	0	0	0	0	-	CCBD (FIADIFQIKN) found downstream of expected region	6.47E-13	false	0.277952679	0.429227633	-					0	0.009	0.041	0.163	0.036	no	-	0.163	Pred.
WP_058509691.1	Legionella steelei	-	NO_SP	0.988803	0.01107	0.000103	1.9e-05	1e-05	2.3e-05	-	Protein does not contain a CCBD within the first 150 amino acids	5.11406E-06	false	-0.686631983	-0.625416384	-					0	0	0.026	0.087	0	no	-	0.087	Pred.
PJD92675.1	Legionella sp.	-	NO_SP	1.00006	0	0	0	0	0	-	Protein does not contain a CCBD within the first 150 amino acids	0.000789512	false	-0.156738729	-0.597210555	-					0	0	0.069	0.106	0	no	-	0.106	Pred.
HAT6309690.1	Legionella pneumophila	+	NO_SP	1.00006	4e-06	0	0	0	0	-	Protein does not contain a CCBD within the first 150 amino acids	1	true	-1.358114804	-1.872258803	-					0	0	0	0.061	0.001	no	-	0.061	Pred.
SNV45773.1	Legionella lansingensis	-	NO_SP	1.00005	0	0	0	0	0	-	Protein does not contain a CCBD within the first 150 amino acids	8.81E-13	false	0.124712381	-0.117321334	-					0	0	0.026	0.062	0	no	-	0.062	Pred.
WP_083503217.1	Legionella birminghamensis	-	NO_SP	1.00006	0	0	0	0	0	-	Protein does not contain a CCBD within the first 150 amino acids	1e-15	false	-0.618679329	-0.587533764	-					0	0	0.026	0.078	0	no	-	0.078	Pred.
KTD22104.1	Legionella lansingensis	-	NO_SP	0.999978	8.5e-05	1e-06	0	0	0	-	Protein does not contain a CCBD within the first 150 amino acids	1e-15	false	0.124712381	-0.117321334	-					0	0	0.026	0.079	0	no	-	0.079	Pred.
WP_028373790.1	Legionella lansingensis	-	NO_SP	1.00008	0	0	0	0	0	-	Protein does not contain a CCBD within the first 150 amino acids	0	false	0.124712381	-0.117321334	-					0	0	0.026	0.062	0	no	-	0.062	Pred.
WP_058495502.1	Legionella drozanskii	-	NO_SP	1.00007	0	0	0	0	0	-	Protein does not contain a CCBD within the first 150 amino acids	3.76995E-05	false	-0.883120232	-0.596409619	-					0	0.007	0.069	0.215	0	no	-	0.215	Pred.
MBA4697635.1	Legionella sp.	-	NO_SP	1.00005	0	0	0	0	0	-	Protein does not contain a CCBD within the first 150 amino acids	8.1441E-11	false	-0.572864565	-0.34051509	-					0	0	0.019	0.087	0	no	-	0.087	Pred.
WP_028386274.1	Legionella geestiana	+	NO_SP	1.00008	0	0	0	0	0	-	CCBD (FVARIFGVDN) found downstream of expected region	2.718E-12	false	-1.639693918	-1.587921221	-					0.002	0	0.026	0.069	0.002	no	-	0.069	Pred.
WP_115331810.1	Legionella busanensis	-	NO_SP	1.00007	0	0	0	0	0	-	Protein does not contain a CCBD within the first 150 amino acids	0.001749957	false	-1.199720582	-1.363411428	-					0	0	0.026	0.239	0	no	-	0.239	Pred.
MBA2747974.1	Tatlockia sp.	+	NO_SP	1.00007	0	0	0	0	0	-	Protein does not contain a CCBD within the first 150 amino acids	1	true	-1.316757299	-1.369415686	-					0	0.001	0.049	0.097	0.01	no	-	0.097	Pred.
WP_126339742.1	Legionella spiritensis	-	NO_SP	1.00005	0	0	0	0	0	-	Protein does not contain a CCBD within the first 150 amino acids	1.326E-11	false	-1.17555208	-0.970982564	-					0	0	0.069	0.105	0	no	-	0.105	Pred.
WP_058484580.1	Legionella spiritensis	-	NO_SP	1.00005	0	0	0	0	0	-	Protein does not contain a CCBD within the first 150 amino acids	1.326E-11	false	-1.125122316	-0.937058395	-					0	0	0.04	0.121	0	no	-	0.121	Pred.
MBA2655678.1	Tatlockia sp.	-	NO_SP	1.00008	0	0	0	0	0	-	Protein does not contain a CCBD within the first 150 amino acids	0.999813006	false	-0.866008818	-0.779043659	-					0	0	0.04	0.126	0	no	-	0.126	Pred.
HAU0159873.1	Legionella pneumophila	+	NO_SP	1.00003	7e-06	0	0	0	0	-	Protein does not contain a CCBD within the first 150 amino acids	1	true	-1.421852736	-1.912430012	-					0	0	0	0.009	0.001	no	-	0.009	Pred.
WP_014845108.1	Legionellaceae	+	NO_SP	1.00003	7e-06	0	0	0	0	-	Protein does not contain a CCBD within the first 150 amino acids	1	true	-1.358114804	-1.872258803	-					0	0	0.001	0.009	0	no	-	0.009	Pred.
CZN17560.1	Legionella pneumophila	+	NO_SP	1.00003	7e-06	0	0	0	0	-	Protein does not contain a CCBD within the first 150 amino acids	1	true	-0.059156466	-0.909189011	-					0	0	0	0.078	0.018	no	-	0.078	Pred.
HAZ7571768.1	Legionella pneumophila	-	NO_SP	1.00003	0	0	0	0	0	-	Protein does not contain a CCBD within the first 150 amino acids	8.443E-12	false	-0.698506887	-0.93957226	-					0	0	0.04	0.145	0	no	-	0.145	Pred.
MBA2651526.1	Tatlockia sp.	+	NO_SP	1.00006	0	0	0	0	0	-	CCBD (MSETIIAIEN) found within N-terminal region	5.52785E-05	false	0.736504406	0.128654452	-					0	0	0.019	0.069	0	no	-	0.069	Pred.
HAU0908740.1	Legionella pneumophila	+	NO_SP	1.00004	3e-06	0	0	0	0	-	Protein does not contain a CCBD within the first 150 amino acids	1	true	-1.358114804	-1.872258803	-					0	0	0.001	0.009	0.001	no	-	0.009	Pred.
WP_061720283.1	Legionella pneumophila	+	NO_SP	1.00003	7e-06	0	0	0	0	-	Protein does not contain a CCBD within the first 150 amino acids	1	true	-1.388001178	-1.437483364	-					0	0	0.002	0.077	0.001	no	-	0.077	Pred.
WP_058478737.1	Legionella steigerwaltii	-	NO_SP	0.999953	9.6e-05	6e-06	0	0	0	-	Protein does not contain a CCBD within the first 150 amino acids	2.45213E-10	false	-0.638009694	-0.513148397	-					0	0	0.026	0.054	0	no	-	0.054	Pred.
WP_199484636.1	Legionella drancourtii	-	NO_SP	1.00002	4.7e-05	0	0	0	0	-	Protein does not contain a CCBD within the first 150 amino acids	0.952750541	false	-1.290167285	-1.575892763	-					0	0.016	0.173	0.138	0.011	no	-	0.173	Pred.
HAT3868997.1	Legionella pneumophila	+	NO_SP	1.00003	7e-06	0	0	0	0	-	Protein does not contain a CCBD within the first 150 amino acids	1	true	-1.358114804	-1.872258803	-					0	0	0.001	0.009	0.001	no	-	0.009	Pred.
WP_110141886.1	Legionella qingyii	-	NO_SP	1.00005	0	0	0	0	0	-	Protein does not contain a CCBD within the first 150 amino acids	2.22247E-10	false	-0.503865131	-0.248798972	-					0	0	0.026	0.157	0	no	-	0.157	Pred.
EHL32455.1	Legionella drancourtii LLAP12	-	NO_SP	1.00008	0	0	0	0	0	-	Protein does not contain a CCBD within the first 150 amino acids	0.955932336	false	-1.290167285	-1.575892763	-					0	0.003	0.343	0.12	0.011	no	-	0.343	Pred.
WP_108293645.1	Legionella taurinensis	-	NO_SP	1.00006	1e-06	0	0	0	0	-	Protein does not contain a CCBD within the first 150 amino acids	2.3203E-07	false	-2.011860702	-1.79569687	-					0	0.001	0.023	0.085	0	no	-	0.085	Pred.
MBA4696721.1	Legionella sp.	-	NO_SP	1.00005	0	0	0	0	0	-	Protein does not contain a CCBD within the first 150 amino acids	0	false	-0.803431571	-0.882682697	-					0	0	0.04	0.11	0	no	-	0.11	Pred.
WP_058387671.1	Legionella cherrii	-	NO_SP	1.00006	1e-06	0	0	0	0	-	Protein does not contain a CCBD within the first 150 amino acids	0.067044789	false	-2.560041495	-1.774669602	-					0	0	0.095	0.175	0	no	-	0.175	Pred.
HAT8179433.1	Legionella pneumophila	-	NO_SP	1.00005	0	0	0	0	0	-	Protein does not contain a CCBD within the first 150 amino acids	8.443E-12	false	-0.66085386	-0.869195892	-					0	0	0.04	0.12	0	no	-	0.12	Pred.
WP_028389592.1	Legionella fairfieldensis	-	NO_SP	1.00005	0	0	0	0	0	-	Protein does not contain a CCBD within the first 150 amino acids	1e-15	false	-0.189705365	0.060724165	-					0	0.023	0.125	0.235	0.038	no	-	0.235	Pred.
MBA2657477.1	Tatlockia sp.	-	NO_SP	1.00007	0	0	0	0	0	-	Protein does not contain a CCBD within the first 150 amino acids	1.69059E-06	false	0.278361524	0.109540797	-					0	0	0.019	0.069	0	no	-	0.069	Pred.
MBN9226202.1	Legionella steelei	-	NO_SP	0.999511	0.00051	1.2e-05	1e-06	0	1e-06	-	Protein does not contain a CCBD within the first 150 amino acids	5.83435E-07	false	-0.93816376	-0.80040507	-					0	0	0.026	0.066	0	no	-	0.066	Pred.
WP_061722771.1	Legionella pneumophila	+	NO_SP	1.00003	7e-06	0	0	0	0	-	Protein does not contain a CCBD within the first 150 amino acids	1	true	-0.529545237	-0.945906918	-					0	0	0	0.038	0	no	-	0.038	Pred.
WP_203456516.1	Legionella sp. MW5194	-	NO_SP	1.00006	1e-06	0	0	0	0	-	Protein does not contain a CCBD within the first 150 amino acids	2.3203E-07	false	-2.003523076	-1.885689849	-					0	0.001	0.026	0.085	0	no	-	0.085	Pred.
WP_154695317.1	Legionella pneumophila	+	NO_SP	1.00003	7e-06	0	0	0	0	-	Protein does not contain a CCBD within the first 150 amino acids	1	true	-0.496130094	-0.97180347	-					0	0	0.085	0.041	0	no	-	0.085	Pred.
WP_058532210.1	Legionella rubrilucens	-	NO_SP	1.00004	1e-06	0	0	0	0	-	Protein does not contain a CCBD within the first 150 amino acids	0.000236832	false	-1.885357543	-1.753427978	-					0	0	0.023	0.077	0	no	-	0.077	Pred.
WP_010653680.1	Fluoribacter dumoffii	-	NO_SP	1.00003	0	0	0	0	0	-	Protein does not contain a CCBD within the first 150 amino acids	0.000439271	false	-2.153955955	-1.445318132	-					0	0.003	0.095	0.254	0	no	-	0.254	Pred.
WP_131795330.1	Fluoribacter gormanii	+	NO_SP	1.00005	0	0	0	0	0	-	CCBD (FIADIFQIKN) found downstream of expected region	2.0314E-11	false	0.228054296	0.38998485	-					0	0	0.048	0.163	0	no	-	0.163	Pred.
MBA3535615.1	Tatlockia sp.	-	NO_SP	1.00005	0	0	0	0	0	-	Protein does not contain a CCBD within the first 150 amino acids	7.12404E-08	false	-1.017323206	-0.630706661	-					0	0	0.04	0.124	0	no	-	0.124	Pred.
WP_058525348.1	Legionella erythra	-	NO_SP	1.00008	0	0	0	0	0	-	Protein does not contain a CCBD within the first 150 amino acids	0	false	-0.825718243	-0.627317612	-					0	0	0.019	0.062	0	no	-	0.062	Pred.
WP_028378059.1	Legionella pneumophila	-	NO_SP	1.00007	0	0	0	0	0	-	Protein does not contain a CCBD within the first 150 amino acids	8.443E-12	false	-0.698506887	-0.93957226	-					0	0	0.026	0.123	0	no	-	0.123	Pred.
WP_058469837.1	Legionella jordanis	+	NO_SP	1.00007	0	0	0	0	0	-	Protein does not contain a CCBD within the first 150 amino acids	0.999990598	true	-1.172197202	-1.302914482	-					0	0	0.239	0.249	0.015	no	-	0.249	Pred.
WP_028380588.1	Legionella cherrii	-	NO_SP	1.00006	1e-06	0	0	0	0	-	Protein does not contain a CCBD within the first 150 amino acids	0.067044789	false	-2.490478817	-1.663597048	-					0	0	0.095	0.148	0	no	-	0.148	Pred.
WP_062727916.1	Legionella pneumophila	-	NO_SP	1.00003	0	0	0	0	0	-	Protein does not contain a CCBD within the first 150 amino acids	8.443E-12	false	-0.698506887	-0.93957226	-					0	0	0.047	0.122	0	no	-	0.122	Pred.
HAU2125147.1	Legionella pneumophila	+	NO_SP	1.00004	1e-06	0	0	0	0	-	Protein does not contain a CCBD within the first 150 amino acids	1	true	-1.371224214	-1.91842631	-					0	0	0.001	0.009	0.001	no	-	0.009	Pred.
WP_058492284.1	Legionella worsleiensis	-	NO_SP	1.00004	6e-06	0	0	0	0	-	Protein does not contain a CCBD within the first 150 amino acids	1.81552E-08	false	-0.357789664	-0.502950071	-					0	0	0.019	0.113	0	no	-	0.113	Pred.
MBA3536287.1	Tatlockia sp.	-	NO_SP	0.999819	0.000221	1.2e-05	0	0	0	-	Protein does not contain a CCBD within the first 150 amino acids	8.81197E-05	false	-0.38540561	-0.167961381	-					0	0	0.026	0.073	0	no	-	0.073	Pred.
WP_035888526.1	Legionella norrlandica	-	NO_SP	1.00006	0	0	0	0	0	-	Protein does not contain a CCBD within the first 150 amino acids	1.15997E-06	false	-0.602914873	-0.680309024	-					0	0	0.047	0.142	0	no	-	0.142	Pred.
WP_173237946.1	Legionella sp. TUM19329	+	NO_SP	1.00003	0	0	0	0	0	-	CCBD (FIARVYGVKN) found downstream of expected region	0.624985829	false	-0.526124013	-0.539062113	-					0	0	0.051	0.164	0.074	no	-	0.164	Pred.
HAT4455336.1	Legionella pneumophila	+	NO_SP	1.00004	1e-06	0	0	0	0	-	Protein does not contain a CCBD within the first 150 amino acids	1	true	-1.371224214	-1.91842631	-					0	0	0	0.009	0.001	no	-	0.009	Pred.
WP_018577509.1	Legionella shakespearei	-	NO_SP	1.00005	0	0	0	0	0	-	Protein does not contain a CCBD within the first 150 amino acids	0.148904764	false	-0.954917794	-1.079714964	-					0	0	0.062	0.122	0.011	no	-	0.122	Pred.
WP_135061108.1	Legionella israelensis	-	NO_SP	1.00006	0	0	0	0	0	-	Protein does not contain a CCBD within the first 150 amino acids	2.6841E-05	false	-0.708552236	-1.687060175	-					0	0	0.05	0.085	0	no	-	0.085	Pred.
WP_173237566.1	Legionella sp. TUM19329	-	NO_SP	1.00006	0	0	0	0	0	-	Protein does not contain a CCBD within the first 150 amino acids	1.62597E-05	false	-0.583011074	-0.830043903	-					0	0	0.04	0.131	0	no	-	0.131	Pred.
MBN9226324.1	Legionella steelei	-	NO_SP	1.00006	0	0	0	0	0	-	Protein does not contain a CCBD within the first 150 amino acids	2.01914E-08	false	-2.453975673	-2.301355401	-					0	0	0	0.074	0.001	no	-	0.074	Pred.
WP_058477671.1	Legionella steigerwaltii	-	NO_SP	1.00004	1e-06	0	0	0	0	-	Protein does not contain a CCBD within the first 150 amino acids	0.820895072	false	-2.075077148	-1.460487186	-					0	0	0.095	0.209	0	no	-	0.209	Pred.
WP_058510338.1	Legionella steelei	-	NO_SP	1.00006	0	0	0	0	0	-	Protein does not contain a CCBD within the first 150 amino acids	2.01914E-08	false	-2.453975673	-2.301355401	-					0	0	0	0.074	0.001	no	-	0.074	Pred.
HAT8714794.1	Legionella jordanis	-	NO_SP	1.00007	0	0	0	0	0	-	Protein does not contain a CCBD within the first 150 amino acids	0.999745564	false	-1.172197202	-1.302914482	-					0	0	0.239	0.232	0	no	-	0.239	Pred.
HAT6979187.1	Legionella pneumophila	-	NO_SP	1.00006	0	0	0	0	0	-	Protein does not contain a CCBD within the first 150 amino acids	1.23925E-08	false	-0.698506887	-0.93957226	-					0	0	0.047	0.145	0	no	-	0.145	Pred.
MBN9228419.1	Legionella steelei	-	NO_SP	1.00008	0	0	0	0	0	-	Protein does not contain a CCBD within the first 150 amino acids	8.41168E-08	false	-0.054791915	-0.386225217	-					0	0.028	0.041	0.125	0.033	no	-	0.125	Pred.
WP_058509888.1	Legionella steelei	-	NO_SP	1.00008	0	0	0	0	0	-	Protein does not contain a CCBD within the first 150 amino acids	8.41168E-08	false	-0.054791915	-0.386225217	-					0	0.027	0.036	0.139	0.016	no	-	0.139	Pred.
WP_058501557.1	Legionella israelensis	-	NO_SP	1.00006	0	0	0	0	0	-	Protein does not contain a CCBD within the first 150 amino acids	2.6841E-05	false	-0.708552236	-1.687060175	-					0	0	0.05	0.081	0	no	-	0.081	Pred.
RYW86133.1	Legionella pneumophila	-	NO_SP	1.00008	0	0	0	0	0	-	Protein does not contain a CCBD within the first 150 amino acids	2.437E-12	false	-0.698506887	-0.93957226	-					0	0	0.08	0.102	0	no	-	0.102	Pred.
HAT8716293.1	Legionella pneumophila	-	NO_SP	1.00008	0	0	0	0	0	-	Protein does not contain a CCBD within the first 150 amino acids	2.437E-12	false	-0.633804456	-0.767268152	-					0	0	0.08	0.102	0	no	-	0.102	Pred.
HAT8971260.1	Legionella pneumophila subsp. pneumophila	+	NO_SP	1.00007	1e-06	0	0	0	0	-	Protein does not contain a CCBD within the first 150 amino acids	0.99999997	true	0.442620302	0.014860924	-					0	0	0.026	0.083	0.047	no	-	0.083	Pred.
WP_011215803.1	Legionella pneumophila	-	NO_SP	1.00007	0	0	0	0	0	-	Protein does not contain a CCBD within the first 150 amino acids	8.443E-12	false	-0.698506887	-0.93957226	-					0	0	0.047	0.111	0	no	-	0.111	Pred.
WP_182391703.1	Legionella sp. PC997	+	NO_SP	1.00004	0	0	0	0	0	-	CCBD (FIADIFEIKN) found downstream of expected region	4.909E-12	false	-0.062620141	-0.144594287	-					0	0	0.051	0.163	0	no	-	0.163	Pred.
HAT8750404.1	Legionella pneumophila	-	NO_SP	1.00005	0	0	0	0	0	-	Protein does not contain a CCBD within the first 150 amino acids	2.437E-12	false	-0.698506887	-0.93957226	-					0	0	0.08	0.111	0	no	-	0.111	Pred.
WP_027226520.1	Legionella pneumophila	-	NO_SP	1.00007	0	0	0	0	0	-	Protein does not contain a CCBD within the first 150 amino acids	8.443E-12	false	-0.633804456	-0.767268152	-					0	0	0.047	0.105	0	no	-	0.105	Pred.
WP_143869403.1	Legionella israelensis	-	NO_SP	1.00006	0	0	0	0	0	-	Protein does not contain a CCBD within the first 150 amino acids	2.6841E-05	false	-0.708552236	-1.687060175	-					0	0	0.043	0.081	0	no	-	0.081	Pred.
WP_028373405.1	Legionella lansingensis	-	NO_SP	1.00008	0	0	0	0	0	-	Protein does not contain a CCBD within the first 150 amino acids	4.16794E-09	false	-0.949610202	-0.52436477	-					0	0	0.069	0.186	0	no	-	0.186	Pred.
WP_161516928.1	Legionella pneumophila	-	NO_SP	1.00005	0	0	0	0	0	-	Protein does not contain a CCBD within the first 150 amino acids	8.443E-12	false	-0.698506887	-0.93957226	-					0	0	0.047	0.111	0	no	-	0.111	Pred.
WP_043874012.1	Legionella massiliensis	+	NO_SP	1.00006	0	0	0	0	0	-	Protein does not contain a CCBD within the first 150 amino acids	0.999997501	true	-1.063113033	-0.794781453	-					0	0	0.04	0.135	0	no	-	0.135	Pred.
MBP6917842.1	Legionellaceae bacterium	-	NO_SP	1.00006	0	0	0	0	0	-	Protein does not contain a CCBD within the first 150 amino acids	3e-15	false	-1.054502221	-1.124571313	-					0	0	0.04	0.126	0	no	-	0.126	Pred.
WP_027222017.1	Legionella pneumophila	-	NO_SP	1.00006	0	0	0	0	0	-	Protein does not contain a CCBD within the first 150 amino acids	1.23925E-08	false	-0.698506887	-0.93957226	-					0	0	0.047	0.121	0	no	-	0.121	Pred.
HAU1150568.1	Legionella pneumophila	-	NO_SP	1.00007	0	0	0	0	0	-	Protein does not contain a CCBD within the first 150 amino acids	1.23925E-08	false	-0.654918182	-0.883946836	-					0	0	0.04	0.129	0	no	-	0.129	Pred.
HAT9088035.1	Legionella pneumophila subsp. pneumophila	-	NO_SP	1.00005	0	0	0	0	0	-	Protein does not contain a CCBD within the first 150 amino acids	2.437E-12	false	-0.698506887	-0.93957226	-					0	0	0.08	0.111	0	no	-	0.111	Pred.
RYX17067.1	Legionella pneumophila	-	NO_SP	1.00008	0	0	0	0	0	-	Protein does not contain a CCBD within the first 150 amino acids	2.437E-12	false	-0.698506887	-0.93957226	-					0	0	0.08	0.102	0	no	-	0.102	Pred.
AAU27912.1	Legionella pneumophila subsp. pneumophila str. Philadelphia 1	-	NO_SP	1.00005	0	0	0	0	0	-	Protein does not contain a CCBD within the first 150 amino acids	2.437E-12	false	-0.698506887	-0.93957226	-					0	0	0.08	0.102	0	no	-	0.102	Pred.
HAU0366008.1	Legionella pneumophila	-	NO_SP	1.00004	0	0	0	0	0	-	Protein does not contain a CCBD within the first 150 amino acids	8.47E-13	false	-0.698506887	-0.93957226	-					0	0	0.08	0.102	0	no	-	0.102	Pred.
WP_058503340.1	Legionella nautarum	-	NO_SP	1.00006	0	0	0	0	0	-	Protein does not contain a CCBD within the first 150 amino acids	0	false	-0.564891844	-0.579845076	-					0	0	0.026	0.1	0	no	-	0.1	Pred.
WP_025384925.1	Legionella oakridgensis	-	NO_SP	1.0001	0	0	0	0	0	-	Protein does not contain a CCBD within the first 150 amino acids	0	false	-0.409790173	-0.774333776	-					0	0	0.026	0.077	0	no	-	0.077	Pred.
WP_058467213.1	Fluoribacter gormanii	+	NO_SP	1.00006	0	0	0	0	0	-	CCBD (FIADIFQIKN) found downstream of expected region	2.59803E-10	false	0.228054296	0.38998485	-					0	0.011	0.048	0.163	0	no	-	0.163	Pred.
HAT8933862.1	Legionella pneumophila subsp. pneumophila	-	NO_SP	1.00008	0	0	0	0	0	-	Protein does not contain a CCBD within the first 150 amino acids	2.437E-12	false	-0.626565212	-0.910543604	-					0	0	0.08	0.102	0	no	-	0.102	Pred.
HAU1248848.1	Legionella pneumophila	-	NO_SP	1.00005	0	0	0	0	0	-	Protein does not contain a CCBD within the first 150 amino acids	2.437E-12	false	-0.688026967	-0.887615765	-					0	0	0.08	0.102	0	no	-	0.102	Pred.
WP_115266234.1	Fluoribacter gormanii	+	NO_SP	1.00002	0	0	0	0	0	-	Protein does not contain a CCBD within the first 150 amino acids	0.999999298	true	-1.506056134	-2.269735715	-					0	0	0	0.038	0.001	no	-	0.038	Pred.
WP_061512529.1	Legionella pneumophila	-	NO_SP	1.00005	0	0	0	0	0	-	Protein does not contain a CCBD within the first 150 amino acids	8.443E-12	false	-0.698506887	-0.93957226	-					0	0	0.04	0.105	0	no	-	0.105	Pred.
HAT7071931.1	Legionella pneumophila	-	NO_SP	1.00003	0	0	0	0	0	-	Protein does not contain a CCBD within the first 150 amino acids	3.1286E-11	false	-0.698506887	-0.93957226	-					0	0	0.08	0.111	0.019	no	-	0.111	Pred.
WP_042237113.1	Legionella pneumophila	-	NO_SP	1.00007	0	0	0	0	0	-	Protein does not contain a CCBD within the first 150 amino acids	8.443E-12	false	-0.698506887	-0.93957226	-					0	0	0.04	0.113	0	no	-	0.113	Pred.
HAT9214315.1	Legionella pneumophila subsp. pneumophila	-	NO_SP	1.00005	0	0	0	0	0	-	Protein does not contain a CCBD within the first 150 amino acids	2.437E-12	false	-0.698506887	-0.93957226	-					0	0	0.115	0.102	0	no	-	0.115	Pred.
PYB48736.1	Legionella pneumophila	-	NO_SP	1.00008	0	0	0	0	0	-	Protein does not contain a CCBD within the first 150 amino acids	4.0966E-11	false	-0.698506887	-0.93957226	-					0	0	0.08	0.102	0	no	-	0.102	Pred.
WP_015444409.1	Legionella pneumophila	-	NO_SP	1.00005	0	0	0	0	0	-	Protein does not contain a CCBD within the first 150 amino acids	8.443E-12	false	-0.698506887	-0.93957226	-					0	0	0.047	0.105	0	no	-	0.105	Pred.
HAT6334591.1	Legionella pneumophila	-	NO_SP	1.00005	0	0	0	0	0	-	Protein does not contain a CCBD within the first 150 amino acids	2.437E-12	false	-0.626565212	-0.910543604	-					0	0	0.08	0.102	0	no	-	0.102	Pred.
TAL65571.1	Legionella sp.	-	NO_SP	1.00005	0	0	0	0	0	-	Protein does not contain a CCBD within the first 150 amino acids	1e-15	false	-0.512128949	-0.700614443	-					0	0	0.04	0.148	0	no	-	0.148	Pred.
WP_014841905.1	Legionella pneumophila	-	NO_SP	1.00007	0	0	0	0	0	-	Protein does not contain a CCBD within the first 150 amino acids	8.443E-12	false	-0.626565212	-0.910543604	-					0	0	0.04	0.111	0	no	-	0.111	Pred.
AHE66030.1	Legionella oakridgensis ATCC 33761 = DSM 21215	-	NO_SP	1.00004	1e-06	0	0	0	0	-	Protein does not contain a CCBD within the first 150 amino acids	0.002800457	false	-0.409790173	-0.774333776	-					0	0	0.026	0.077	0	no	-	0.077	Pred.
HAU1247131.1	Legionella pneumophila	-	NO_SP	1.00008	0	0	0	0	0	-	Protein does not contain a CCBD within the first 150 amino acids	4.0966E-11	false	-0.698506887	-0.93957226	-					0	0	0.08	0.065	0.019	no	-	0.08	Pred.
WP_011946756.1	Legionella pneumophila	-	NO_SP	1.00007	0	0	0	0	0	-	Protein does not contain a CCBD within the first 150 amino acids	8.443E-12	false	-0.698506887	-0.93957226	-					0	0	0.04	0.105	0	no	-	0.105	Pred.
HAT8888744.1	Legionella pneumophila subsp. pneumophila	-	NO_SP	1.00003	0	0	0	0	0	-	Protein does not contain a CCBD within the first 150 amino acids	3.1286E-11	false	-0.626565212	-0.910543604	-					0	0	0.08	0.103	0	no	-	0.103	Pred.
HAT1594934.1	Legionella pneumophila	-	NO_SP	1.00003	0	0	0	0	0	-	Protein does not contain a CCBD within the first 150 amino acids	8.443E-12	false	-0.698506887	-0.93957226	-					0	0	0.047	0.122	0	no	-	0.122	Pred.
WP_058523184.1	Legionella birminghamensis	-	NO_SP	1.00005	0	0	0	0	0	-	Protein does not contain a CCBD within the first 150 amino acids	0.039314584	false	-1.852786106	-1.449894128	-					0	0	0.069	0.122	0	no	-	0.122	Pred.
KTD39186.1	Legionella nautarum	-	NO_SP	1.00005	0	0	0	0	0	-	Protein does not contain a CCBD within the first 150 amino acids	1.07592E-06	false	-0.564891844	-0.579845076	-					0	0	0.047	0.123	0	no	-	0.123	Pred.
WP_058466719.1	Fluoribacter gormanii	-	NO_SP	1.00003	0	0	0	0	0	-	Protein does not contain a CCBD within the first 150 amino acids	1.65999E-08	false	-0.556198937	-0.285248003	-					0	0	0.026	0.104	0	no	-	0.104	Pred.
WP_131795251.1	Fluoribacter gormanii	-	NO_SP	1.00003	0	0	0	0	0	-	Protein does not contain a CCBD within the first 150 amino acids	1.65999E-08	false	-0.553242697	-0.220589161	-					0	0	0.026	0.104	0	no	-	0.104	Pred.
WP_131775999.1	Legionella impletisoli	-	NO_SP	1.00008	0	0	0	0	0	-	Protein does not contain a CCBD within the first 150 amino acids	0.000900519	false	-1.356407118	-1.379931536	-					0	0	0.041	0.122	0	no	-	0.122	Pred.
WP_058450122.1	Legionella jamestowniensis	-	NO_SP	1.00006	0	0	0	0	0	-	Protein does not contain a CCBD within the first 150 amino acids	1e-15	false	0.170488294	0.114015963	-					0	0	0.026	0.087	0	no	-	0.087	Pred.
WP_094091913.1	Legionella clemsonensis	-	NO_SP	1.00005	0	0	0	0	0	-	Protein does not contain a CCBD within the first 150 amino acids	0	false	-0.221901056	0.005599682	-					0	0	0.026	0.097	0	no	-	0.097	Pred.
WP_115330044.1	Legionella busanensis	-	NO_SP	1.00006	0	0	0	0	0	-	Protein does not contain a CCBD within the first 150 amino acids	1.14E-13	false	-0.301771295	-0.082031247	-					0	0	0.026	0.169	0	no	-	0.169	Pred.
WP_028388575.1	Legionella fairfieldensis	-	NO_SP	1.00004	0	0	0	0	0	-	Protein does not contain a CCBD within the first 150 amino acids	2e-15	false	-0.190242369	-0.094140334	-					0	0	0.026	0.078	0	no	-	0.078	Pred.
WP_058442712.1	Legionella brunensis	-	NO_SP	1.00006	0	0	0	0	0	-	Protein does not contain a CCBD within the first 150 amino acids	0	false	-0.174617868	-0.082398373	-					0	0	0.026	0.096	0	no	-	0.096	Pred.
WP_058479852.1	Legionella waltersii	-	NO_SP	1.00006	0	0	0	0	0	-	Protein does not contain a CCBD within the first 150 amino acids	0.001343415	false	-0.994385375	-1.031671819	-					0	0	0.047	0.252	0	no	-	0.252	Pred.
WP_115300604.1	Legionella taurinensis	-	NO_SP	1.00006	1e-06	0	0	0	0	-	Protein does not contain a CCBD within the first 150 amino acids	2.3203E-07	false	-2.011860702	-1.79569687	-					0	0.001	0.026	0.085	0	no	-	0.085	Pred.
HAT9814254.1	Legionella pneumophila subsp. pneumophila	+	NO_SP	1.00005	0	0	0	0	0	-	Protein does not contain a CCBD within the first 150 amino acids	1	true	-0.967297795	-1.417172792	-					0	0.001	0.076	0.144	0	no	-	0.144	Pred.
WP_131795408.1	Fluoribacter gormanii	+	NO_SP	1.00002	0	0	0	0	0	-	Protein does not contain a CCBD within the first 150 amino acids	0.999999298	true	-1.506056134	-2.269735715	-					0	0	0	0.014	0.001	no	-	0.014	Pred.
PPK27331.1	Legionella pneumophila	-	NO_SP	1.00005	0	0	0	0	0	-	Protein does not contain a CCBD within the first 150 amino acids	2.437E-12	false	-0.698506887	-0.93957226	-					0	0	0.08	0.102	0	no	-	0.102	Pred.
PQM71735.1	Legionella pneumophila	-	NO_SP	1.00005	0	0	0	0	0	-	Protein does not contain a CCBD within the first 150 amino acids	2.437E-12	false	-0.698506887	-0.93957226	-					0	0	0.08	0.111	0	no	-	0.111	Pred.
WP_027220412.1	Legionella pneumophila	-	NO_SP	1.00007	0	0	0	0	0	-	Protein does not contain a CCBD within the first 150 amino acids	8.443E-12	false	-0.698506887	-0.93957226	-					0	0	0.047	0.113	0	no	-	0.113	Pred.
HAU1476284.1	Legionella pneumophila	-	NO_SP	1.00005	0	0	0	0	0	-	Protein does not contain a CCBD within the first 150 amino acids	2.437E-12	false	-0.688026967	-0.887615765	-					0	0	0.115	0.102	0	no	-	0.115	Pred.
WP_011214087.1	Legionella pneumophila	-	NO_SP	1.00007	0	0	0	0	0	-	Protein does not contain a CCBD within the first 150 amino acids	8.443E-12	false	-0.698506887	-0.93957226	-					0	0	0.076	0.105	0	no	-	0.105	Pred.
HAT1766162.1	Legionella pneumophila	-	NO_SP	1.00007	0	0	0	0	0	-	Protein does not contain a CCBD within the first 150 amino acids	8.443E-12	false	-0.633804456	-0.767268152	-					0	0	0.04	0.105	0	no	-	0.105	Pred.
WP_126954244.1	Legionella septentrionalis	-	NO_SP	1.00008	0	0	0	0	0	-	Protein does not contain a CCBD within the first 150 amino acids	5.9E-14	false	-0.679799317	-0.573198521	-					0	0	0.026	0.062	0	no	-	0.062	Pred.
WP_133138948.1	Legionella genomosp. 1	-	NO_SP	1.00007	0	0	0	0	0	-	Protein does not contain a CCBD within the first 150 amino acids	0.000289519	false	-1.452051151	-0.908123091	-					0	0	0.069	0.165	0	no	-	0.165	Pred.
WP_058521491.1	Legionella tucsonensis	-	NO_SP	1.00005	0	0	0	0	0	-	Protein does not contain a CCBD within the first 150 amino acids	1e-15	false	-0.671268351	-0.430610024	-					0	0	0.019	0.089	0	no	-	0.089	Pred.
WP_045100523.1	Tatlockia micdadei	-	NO_SP	1.00007	0	0	0	0	0	-	Protein does not contain a CCBD within the first 150 amino acids	0	false	-0.363292616	-0.261472846	-					0	0	0.026	0.099	0	no	-	0.099	Pred.
WP_127111296.1	Legionella septentrionalis	-	NO_SP	1.00008	0	0	0	0	0	-	Protein does not contain a CCBD within the first 150 amino acids	5.9E-14	false	-0.702406517	-0.64644927	-					0	0	0.026	0.062	0	no	-	0.062	Pred.
KTD30386.1	Tatlockia micdadei	-	NO_SP	1.00005	0	0	0	0	0	-	Protein does not contain a CCBD within the first 150 amino acids	1.80309E-10	false	-0.363292616	-0.261472846	-					0	0	0.026	0.068	0	no	-	0.068	Pred.
WP_115301608.1	Legionella beliardensis	-	NO_SP	1.00005	0	0	0	0	0	-	Protein does not contain a CCBD within the first 150 amino acids	0	false	-0.722912351	-0.639914996	-					0	0	0.026	0.087	0	no	-	0.087	Pred.
HAT1849744.1	Legionella pneumophila	-	NO_SP	1.00005	0	0	0	0	0	-	Protein does not contain a CCBD within the first 150 amino acids	8.443E-12	false	-0.688026967	-0.887615765	-					0	0	0.047	0.119	0	no	-	0.119	Pred.
HAT6396725.1	Legionella pneumophila	-	NO_SP	1.00008	0	0	0	0	0	-	Protein does not contain a CCBD within the first 150 amino acids	4.0966E-11	false	-0.698506887	-0.93957226	-					0	0	0.115	0.102	0	no	-	0.115	Pred.
OJY52382.1	Legionella sp. 40-6	-	NO_SP	1.00006	0	0	0	0	0	-	Protein does not contain a CCBD within the first 150 amino acids	1.60559E-05	false	-1.420550526	-1.624253736	-					0	0	0.023	0.069	0.005	no	-	0.069	Pred.
WP_029489146.1	Fluoribacter dumoffii	-	NO_SP	1.00007	0	0	0	0	0	-	Protein does not contain a CCBD within the first 150 amino acids	0.00036628	false	-2.191066998	-1.999145364	-					0	0	0.001	0.041	0.001	no	-	0.041	Pred.
HAU1182007.1	Legionella pneumophila	-	NO_SP	1.00005	0	0	0	0	0	-	Protein does not contain a CCBD within the first 150 amino acids	2.437E-12	false	-0.626565212	-0.910543604	-					0	0	0.08	0.102	0	no	-	0.102	Pred.
WP_058460175.1	Fluoribacter bozemanae	+	NO_SP	1.00006	0	0	0	0	0	-	Protein does not contain a CCBD within the first 150 amino acids	0.999990762	true	-1.960033595	-2.458691918	-					0	0	0	0.034	0.001	no	-	0.034	Pred.
MBA2748203.1	Tatlockia sp.	+	NO_SP	1.00006	0	0	0	0	0	-	Protein does not contain a CCBD within the first 150 amino acids	1	true	-1.610321382	-1.51748158	-					0	0	0.079	0.115	0.047	no	-	0.115	Pred.
HAT5934229.1	Legionella pneumophila	-	NO_SP	1.00007	0	0	0	0	0	-	Protein does not contain a CCBD within the first 150 amino acids	8.443E-12	false	-0.698506887	-0.93957226	-					0	0	0.04	0.111	0	no	-	0.111	Pred.
WP_182352847.1	Legionella sp. PC1000	-	NO_SP	1.00007	0	0	0	0	0	-	Protein does not contain a CCBD within the first 150 amino acids	4.9636E-06	false	-1.157854341	-1.40545049	-					0	0.007	0.134	0.215	0.013	no	-	0.215	Pred.
HBD7142464.1	Legionella pneumophila	-	NO_SP	1.00004	0	0	0	0	0	-	Protein does not contain a CCBD within the first 150 amino acids	8.443E-12	false	-0.626565212	-0.910543604	-					0	0	0.047	0.113	0	no	-	0.113	Pred.
MBA2652910.1	Tatlockia sp.	-	NO_SP	1.00008	0	0	0	0	0	-	Protein does not contain a CCBD within the first 150 amino acids	5.18616E-10	false	-1.118344356	-0.704367935	-					0	0	0.019	0.135	0	no	-	0.135	Pred.
WP_115220314.1	Legionella donaldsonii	-	NO_SP	1.00005	0	0	0	0	0	-	Protein does not contain a CCBD within the first 150 amino acids	0	false	-0.238934494	0.017276039	-					0	0	0.026	0.062	0	no	-	0.062	Pred.
WP_058462531.1	Legionella adelaidensis	-	NO_SP	1.00007	0	0	0	0	0	-	Protein does not contain a CCBD within the first 150 amino acids	1.4934E-11	false	0.007646839	-0.129050947	-					0	0	0.026	0.12	0	no	-	0.12	Pred.
WP_131783588.1	Legionella gresilensis	-	NO_SP	1.00004	0	0	0	0	0	-	Protein does not contain a CCBD within the first 150 amino acids	0	false	-0.374615497	-0.163133533	-					0	0	0.026	0.111	0	no	-	0.111	Pred.
WP_169045378.1	Legionella pneumophila	-	NO_SP	1.00005	0	0	0	0	0	-	Protein does not contain a CCBD within the first 150 amino acids	8.443E-12	false	-0.698506887	-0.93957226	-					0	0	0.047	0.113	0	no	-	0.113	Pred.
WP_133130083.1	Legionella yabuuchiae	+	NO_SP	1.00005	0	0	0	0	0	-	Protein does not contain a CCBD within the first 150 amino acids	0.999998523	true	-1.268616117	-1.462030667	-					0	0	0.047	0.087	0	no	-	0.087	Pred.
HAU4040480.1	Legionella pneumophila	-	NO_SP	1.00005	0	0	0	0	0	-	Protein does not contain a CCBD within the first 150 amino acids	2.437E-12	false	-0.698506887	-0.93957226	-					0	0	0.08	0.111	0	no	-	0.111	Pred.
WP_058535716.1	Legionella saoudiensis	-	NO_SP	1.00007	0	0	0	0	0	-	Protein does not contain a CCBD within the first 150 amino acids	0.999312656	false	-1.076269481	-1.464574339	-					0	0	0.079	0.161	0	no	-	0.161	Pred.
PYB61696.1	Legionella pneumophila	-	NO_SP	1.00005	0	0	0	0	0	-	Protein does not contain a CCBD within the first 150 amino acids	2.437E-12	false	-0.698506887	-0.93957226	-					0	0	0.08	0.102	0	no	-	0.102	Pred.
PJD92626.1	Legionella sp.	-	NO_SP	1.00004	0	0	0	0	0	-	Protein does not contain a CCBD within the first 150 amino acids	0.000453824	false	-0.496835887	-0.283427438	-					0	0	0.047	0.181	0	no	-	0.181	Pred.
WP_058452119.1	Legionella maceachernii	-	NO_SP	1.00008	0	0	0	0	0	-	Protein does not contain a CCBD within the first 150 amino acids	0	false	-0.155013543	0.013019672	-					0	0	0.026	0.075	0	no	-	0.075	Pred.
WP_043873053.1	Legionella massiliensis	-	NO_SP	1.00007	0	0	0	0	0	-	Protein does not contain a CCBD within the first 150 amino acids	6.73E-13	false	-1.493818736	-1.818434724	-					0	0	0.026	0.167	0	no	-	0.167	Pred.
WP_058507545.1	Legionella quinlivanii	-	NO_SP	1.00007	0	0	0	0	0	-	Protein does not contain a CCBD within the first 150 amino acids	0.000289519	false	-1.280940948	-0.681231939	-					0	0	0.019	0.122	0	no	-	0.122	Pred.
WP_133135868.1	Legionella rowbothamii	-	NO_SP	1.00006	0	0	0	0	0	-	Protein does not contain a CCBD within the first 150 amino acids	0.008353235	false	-0.957269859	-1.165555148	-					0	0.013	0.026	0.077	0	no	-	0.077	Pred.
WP_058529600.1	Legionella londiniensis	-	NO_SP	0.999863	0.000187	0	0	0	0	-	Protein does not contain a CCBD within the first 150 amino acids	0.000465237	false	-1.045673523	-1.203838527	-					0	0	0.047	0.092	0	no	-	0.092	Pred.
MBA4696761.1	Legionella sp.	-	NO_SP	1.00004	0	0	0	0	0	-	Protein does not contain a CCBD within the first 150 amino acids	3.78956E-07	false	-0.581165542	-0.796024086	-					0	0	0.026	0.203	0.002	no	-	0.203	Pred.
WP_045095762.1	Legionella fallonii	+	NO_SP	1.00006	0	0	0	0	0	-	CCBD (FVADIFEVPN) found downstream of expected region	2.2726E-06	false	-0.444912492	-0.708019062	-					0	0	0.019	0.113	0	no	-	0.113	Pred.
MBN9229882.1	Legionella sp.	-	NO_SP	1.00006	0	0	0	0	0	-	Protein does not contain a CCBD within the first 150 amino acids	1.60559E-05	false	-0.97285229	-1.227532221	-					0	0.003	0.026	0.069	0.006	no	-	0.069	Pred.
WP_115174437.1	Legionella feeleii	-	NO_SP	1.00005	0	0	0	0	0	-	Protein does not contain a CCBD within the first 150 amino acids	0	false	-0.182814594	-0.088663099	-					0	0	0.026	0.1	0	no	-	0.1	Pred.
WP_101900836.1	Legionella sainthelensi	-	NO_SP	1.00008	0	0	0	0	0	-	Protein does not contain a CCBD within the first 150 amino acids	2.07621E-08	false	-0.863240126	-1.443715951	-					0	0	0.026	0.091	0	no	-	0.091	Pred.
HAU1460277.1	Legionella pneumophila	-	NO_SP	1.00005	0	0	0	0	0	-	Protein does not contain a CCBD within the first 150 amino acids	2.437E-12	false	-0.698506887	-0.93957226	-					0	0	0.08	0.111	0	no	-	0.111	Pred.
HAT8712840.1	Legionella jordanis	-	NO_SP	1.00007	0	0	0	0	0	-	Protein does not contain a CCBD within the first 150 amino acids	5.8E-14	false	-0.780421051	-0.413242564	-					0	0	0.04	0.221	0	no	-	0.221	Pred.
WP_027271261.1	Legionella sainthelensi	-	NO_SP	1.00006	0	0	0	0	0	-	Protein does not contain a CCBD within the first 150 amino acids	2.07621E-08	false	-0.863240126	-1.443715951	-					0	0	0.026	0.091	0	no	-	0.091	Pred.
WP_058470515.1	Legionella jordanis	-	NO_SP	1.00005	0	0	0	0	0	-	Protein does not contain a CCBD within the first 150 amino acids	5.8E-14	false	-0.780421051	-0.413242564	-					0	0	0.069	0.169	0	no	-	0.169	Pred.
WP_126954514.1	Legionella septentrionalis	-	NO_SP	1.00008	0	0	0	0	0	-	Protein does not contain a CCBD within the first 150 amino acids	0.005536103	false	-2.282862743	-2.09651039	-					0	0.09	0.105	0.12	0.011	no	-	0.12	Pred.
WP_127098452.1	Legionella sp. km772	-	NO_SP	1.00005	0	0	0	0	0	-	Protein does not contain a CCBD within the first 150 amino acids	3.70214E-08	false	-0.30405989	-0.513484797	-					0	0	0.047	0.179	0	no	-	0.179	Pred.
WP_078061582.1	Legionella saoudiensis	-	NO_SP	1.00005	0	0	0	0	0	-	Protein does not contain a CCBD within the first 150 amino acids	0.29485095	false	-0.200709025	-0.63489885	-					0	0.013	0.026	0.093	0	no	-	0.093	Pred.
WP_133131039.1	Legionella yabuuchiae	-	NO_SP	1.00007	0	0	0	0	0	-	Protein does not contain a CCBD within the first 150 amino acids	1e-15	false	0.545025857	0.148417634	-					0	0	0.05	0.064	0	no	-	0.064	Pred.
WP_110141788.1	Legionella qingyii	-	NO_SP	1.00007	0	0	0	0	0	-	Protein does not contain a CCBD within the first 150 amino acids	0.00053145	false	-1.843108774	-2.506926676	-					0	0	0	0.013	0.001	no	-	0.013	Pred.
WP_006869108.1	Legionella drancourtii	+	NO_SP	1.00005	0	0	0	0	0	-	Protein does not contain a CCBD within the first 150 amino acids	0.999999987	true	-0.946924933	-1.17362092	-					0	0.013	0.026	0.145	0	no	-	0.145	Pred.
WP_058529637.1	Legionella londiniensis	+	NO_SP	1.00006	0	0	0	0	0	-	CCBD (FIASIYAVKN) found downstream of expected region	7.28428E-10	false	-0.437478739	-1.4970516	-					0	0	0.026	0.109	0	no	-	0.109	Pred.
WP_010654763.1	Fluoribacter dumoffii	-	NO_SP	1.00005	0	0	0	0	0	-	Protein does not contain a CCBD within the first 150 amino acids	1e-15	false	-0.139233225	0.069115568	-					0	0	0.026	0.124	0	no	-	0.124	Pred.
WP_110141690.1	Legionella qingyii	-	NO_SP	1.00008	0	0	0	0	0	-	Protein does not contain a CCBD within the first 150 amino acids	1.395E-12	false	-0.553242697	-0.220589161	-					0	0	0.026	0.104	0	no	-	0.104	Pred.
WP_058461321.1	Legionella adelaidensis	-	NO_SP	1.00004	0	0	0	0	0	-	Protein does not contain a CCBD within the first 150 amino acids	0.023601619	false	-0.758123555	-0.642401264	-					0	0	0.04	0.172	0	no	-	0.172	Pred.
WP_126952986.1	Legionella septentrionalis	-	NO_SP	1.00004	0	0	0	0	0	-	Protein does not contain a CCBD within the first 150 amino acids	6.0776E-11	false	-1.483518643	-1.133624863	-					0	0	0.04	0.116	0	no	-	0.116	Pred.
WP_058501155.1	Legionella israelensis	-	NO_SP	1.00006	0	0	0	0	0	-	Protein does not contain a CCBD within the first 150 amino acids	2.05103E-06	false	-0.930176011	-0.738357842	-					0	0	0.062	0.159	0	no	-	0.159	Pred.
WP_131779437.1	Fluoribacter bozemanae	-	NO_SP	1.00005	0	0	0	0	0	-	Protein does not contain a CCBD within the first 150 amino acids	9.44493E-07	false	-0.988223118	-1.114486437	-					0	0	0.107	0.128	0.011	no	-	0.128	Pred.
WP_025386215.1	Legionella oakridgensis	-	NO_SP	1.00006	0	0	0	0	0	-	Protein does not contain a CCBD within the first 150 amino acids	2.16753E-07	false	-0.273479266	-0.388505093	-					0	0	0.069	0.105	0	no	-	0.105	Pred.
TAL64104.1	Legionella sp.	-	NO_SP	1.00008	1e-06	0	0	0	0	-	Protein does not contain a CCBD within the first 150 amino acids	0.000328102	false	-1.26474238	-1.174688313	-					0	0	0.047	0.091	0	no	-	0.091	Pred.
WP_135060042.1	Legionella israelensis	-	NO_SP	1.00006	0	0	0	0	0	-	Protein does not contain a CCBD within the first 150 amino acids	2.05103E-06	false	-0.930176011	-0.738357842	-					0	0	0.04	0.164	0	no	-	0.164	Pred.
WP_058444267.1	Legionella feeleii	-	NO_SP	1.00005	0	0	0	0	0	-	Protein does not contain a CCBD within the first 150 amino acids	0	false	-0.182814594	-0.088663099	-					0	0	0.026	0.078	0	no	-	0.078	Pred.
MBI2785830.1	Legionella longbeachae	-	NO_SP	1.00007	5e-06	0	0	0	0	-	Protein does not contain a CCBD within the first 150 amino acids	3.9048E-11	false	-0.518536389	-0.162413988	-					0	0	0.026	0.111	0	no	-	0.111	Pred.
WP_058473626.1	Legionella quateirensis	-	NO_SP	1.00008	0	0	0	0	0	-	Protein does not contain a CCBD within the first 150 amino acids	0.004343166	false	-1.030179007	-1.254252747	-					0	0	0.04	0.115	0	no	-	0.115	Pred.
WP_035895271.1	Legionella oakridgensis	-	NO_SP	1.00006	0	0	0	0	0	-	Protein does not contain a CCBD within the first 150 amino acids	2.16753E-07	false	-0.273479266	-0.388505093	-					0	0	0.04	0.105	0	no	-	0.105	Pred.
WP_133130933.1	Legionella yabuuchiae	-	NO_SP	1.00007	0	0	0	0	0	-	Protein does not contain a CCBD within the first 150 amino acids	1.15986E-06	false	-0.049296496	-0.38675143	-					0	0	0.019	0.075	0	no	-	0.075	Pred.
WP_018577611.1	Legionella shakespearei	-	NO_SP	0.999996	4e-06	0	0	0	0	-	Protein does not contain a CCBD within the first 150 amino acids	4.783E-11	false	-0.540615975	-0.549560221	-					0	0	0.002	0.079	0	no	-	0.079	Pred.
WP_131779138.1	Fluoribacter bozemanae	+	NO_SP	1.00006	0	0	0	0	0	-	Protein does not contain a CCBD within the first 150 amino acids	0.999990762	true	-1.960033595	-2.458691918	-					0	0	0	0.034	0.001	no	-	0.034	Pred.
WP_127101550.1	Legionella sp. km772	-	NO_SP	1.00005	0	0	0	0	0	-	Protein does not contain a CCBD within the first 150 amino acids	0.049369627	false	0.033667602	-0.200200467	-					0	0	0.022	0.171	0	no	-	0.171	Pred.
HAU0262596.1	Legionella pneumophila	+	NO_SP	1.00004	5e-06	0	0	0	0	-	Protein does not contain a CCBD within the first 150 amino acids	0.999981476	true	-0.624048746	-1.498247724	-					0	0	0.002	0.093	0	no	-	0.093	Pred.
PJD95721.1	Legionella sp.	-	NO_SP	1.00008	0	0	0	0	0	-	Protein does not contain a CCBD within the first 150 amino acids	7.6924E-11	false	-0.37351544	-0.581776276	-					0	0	0.026	0.182	0	no	-	0.182	Pred.
WP_112219923.1	Legionella quinlivanii	+	NO_SP	1.00007	0	0	0	0	0	-	Protein does not contain a CCBD within the first 150 amino acids	0.999999996	true	-0.052548187	-0.531066969	-					0.036	0.076	0.283	0.236	0.067	no	-	0.283	Pred.
HBI22174.1	Legionella sp.	-	NO_SP	1.00005	0	0	0	0	0	-	Protein does not contain a CCBD within the first 150 amino acids	1.30759E-06	false	-0.557536808	-0.948661413	-					0	0	0.062	0.106	0	no	-	0.106	Pred.
WP_203108169.1	unclassified Legionella	-	NO_SP	1.00005	0	0	0	0	0	-	Protein does not contain a CCBD within the first 150 amino acids	0.004343166	false	-1.061453467	-1.223784093	-					0	0	0.062	0.131	0	no	-	0.131	Pred.
WP_058458149.1	Fluoribacter bozemanae	-	NO_SP	1.00003	0	0	0	0	0	-	Protein does not contain a CCBD within the first 150 amino acids	9.44493E-07	false	-0.959949585	-1.124736246	-					0	0	0.069	0.12	0.011	no	-	0.12	Pred.
WP_127108836.1	Legionella sp. km535	-	NO_SP	1.00006	8e-06	0	0	0	0	-	Protein does not contain a CCBD within the first 150 amino acids	3.1E-14	false	0.010899772	0.009157425	-					0	0	0.019	0.062	0	no	-	0.062	Pred.
WP_126337225.1	Legionella spiritensis	+	NO_SP	1.00004	0	0	0	0	0	-	Protein does not contain a CCBD within the first 150 amino acids	0.999999971	true	-1.725440613	-1.595379576	-					0	0	0.273	0.244	0	no	-	0.273	Pred.
WP_112218288.1	Legionella quinlivanii	-	NO_SP	1.00007	0	0	0	0	0	-	Protein does not contain a CCBD within the first 150 amino acids	0.000289519	false	-1.452051151	-0.908123091	-					0	0	0.04	0.122	0	no	-	0.122	Pred.
WP_133138556.1	Legionella genomosp. 1	+	NO_SP	1.00007	0	0	0	0	0	-	Protein does not contain a CCBD within the first 150 amino acids	0.999999996	true	0.018499984	-0.495793591	-					0.036	0.043	0.283	0.26	0.041	no	-	0.283	Pred.
WP_058514527.1	Legionella santicrucis	-	NO_SP	1.00005	0	0	0	0	0	-	Protein does not contain a CCBD within the first 150 amino acids	2.07621E-08	false	-0.863240126	-1.443715951	-					0	0	0.026	0.091	0	no	-	0.091	Pred.
WP_058450643.1	Legionella jamestowniensis	-	NO_SP	1.00005	0	0	0	0	0	-	Protein does not contain a CCBD within the first 150 amino acids	4.10458E-07	false	-1.076013199	-0.434373016	-					0	0	0.04	0.192	0	no	-	0.192	Pred.
PJE17924.1	Legionella sp.	-	NO_SP	1.00004	0	0	0	0	0	-	Protein does not contain a CCBD within the first 150 amino acids	0	false	-0.953649495	-0.754630675	-					0	0	0.026	0.1	0	no	-	0.1	Pred.
WP_058495242.1	Legionella drozanskii	-	NO_SP	1.00004	0	0	0	0	0	-	Protein does not contain a CCBD within the first 150 amino acids	0	false	-0.766167221	-0.668364152	-					0	0	0.026	0.1	0	no	-	0.1	Pred.
WP_028381315.1	Legionella cherrii	+	NO_SP	1.00006	0	0	0	0	0	-	Protein does not contain a CCBD within the first 150 amino acids	0.999955069	true	-0.242989436	-0.516285509	-					0	0	0.051	0.125	0.04	no	-	0.125	Pred.
WP_058466222.1	Legionella cincinnatiensis	-	NO_SP	1	0	0	0	0	0	-	Protein does not contain a CCBD within the first 150 amino acids	2.07621E-08	false	-0.863240126	-1.443715951	-					0	0	0.026	0.091	0	no	-	0.091	Pred.
WP_203107195.1	unclassified Legionella	+	NO_SP	1.00006	0	0	0	0	0	-	CCBD (FIARVYGIAN) found downstream of expected region	6.52464E-06	false	-0.87196538	-0.857132586	-					0	0.013	0.026	0.112	0	no	-	0.112	Pred.
HBI21474.1	Legionella sp.	-	NO_SP	1.00006	0	0	0	0	0	-	Protein does not contain a CCBD within the first 150 amino acids	4.8E-14	false	-1.656035878	-1.891205197	-					0	0	0.026	0.069	0	no	-	0.069	Pred.
WP_058483835.1	Legionella spiritensis	+	NO_SP	1.00004	0	0	0	0	0	-	Protein does not contain a CCBD within the first 150 amino acids	0.999999971	true	-1.712087076	-1.569823288	-					0	0	0.28	0.222	0	no	-	0.28	Pred.
WP_203111240.1	unclassified Legionella	-	NO_SP	1.00004	8e-06	0	0	0	0	-	Protein does not contain a CCBD within the first 150 amino acids	6.00761E-10	false	-0.198821088	-0.205983599	-					0	0	0.035	0.068	0	no	-	0.068	Pred.
WP_115174748.1	Legionella feeleii	-	NO_SP	1.00006	0	0	0	0	0	-	Protein does not contain a CCBD within the first 150 amino acids	3.13379E-07	false	-1.173547838	-0.660582548	-					0	0	0.062	0.187	0	no	-	0.187	Pred.
CEG58095.1	Legionella fallonii LLAP-10	-	NO_SP	1.00005	0	0	0	0	0	-	Protein does not contain a CCBD within the first 150 amino acids	2e-15	false	-0.113465499	-0.605962607	-					0	0	0.026	0.093	0	no	-	0.093	Pred.
WP_058444079.1	Legionella feeleii	-	NO_SP	1.00006	0	0	0	0	0	-	Protein does not contain a CCBD within the first 150 amino acids	3.13379E-07	false	-1.173547838	-0.660582548	-					0	0	0.09	0.21	0	no	-	0.21	Pred.
WP_133135799.1	Legionella rowbothamii	+	NO_SP	1.00005	0	0	0	0	0	-	Protein does not contain a CCBD within the first 150 amino acids	0.999999997	true	-0.472490817	-1.024707508	-					0	0	0.084	0.161	0	no	-	0.161	Pred.
WP_058481270.1	Legionella waltersii	-	NO_SP	1.00005	0	0	0	0	0	-	Protein does not contain a CCBD within the first 150 amino acids	1.3E-14	false	-0.509180675	-0.509919946	-					0	0	0.019	0.14	0	no	-	0.14	Pred.
WP_143868668.1	Legionella israelensis	-	NO_SP	1.00002	0	0	0	0	0	-	Protein does not contain a CCBD within the first 150 amino acids	3.83E-13	false	-1.183273827	-1.650182477	-					0	0	0.047	0.162	0	no	-	0.162	Pred.
WP_045096486.1	Legionella fallonii	-	NO_SP	1.00004	1e-06	0	0	0	0	-	Protein does not contain a CCBD within the first 150 amino acids	0	false	-0.113465499	-0.605962607	-					0	0	0.026	0.093	0	no	-	0.093	Pred.
WP_019233434.1	Legionella anisa	-	NO_SP	1.00004	0	0	0	0	0	-	Protein does not contain a CCBD within the first 150 amino acids	3e-15	false	-0.543482862	-0.301828787	-					0	0	0.026	0.113	0	no	-	0.113	Pred.
WP_058500929.1	Legionella israelensis	-	NO_SP	1.00008	0	0	0	0	0	-	Protein does not contain a CCBD within the first 150 amino acids	4.71E-13	false	-1.188264465	-1.645875632	-					0	0	0.047	0.128	0	no	-	0.128	Pred.
WP_131782294.1	Legionella gresilensis	-	NO_SP	1.00004	0	0	0	0	0	-	Protein does not contain a CCBD within the first 150 amino acids	1.1556E-08	false	-1.041399468	-0.850701305	-					0	0	0.069	0.194	0	no	-	0.194	Pred.
WP_028387251.1	Legionella geestiana	-	NO_SP	1.00008	0	0	0	0	0	-	Protein does not contain a CCBD within the first 150 amino acids	1.3058E-07	false	-0.913255788	-1.406726984	-					0	0	0.169	0.148	0	no	-	0.169	Pred.
WP_028387336.1	Legionella geestiana	-	NO_SP	1.00007	0	0	0	0	0	-	Protein does not contain a CCBD within the first 150 amino acids	2.12174E-05	false	-1.149254839	-0.899030479	-					0	0	0.076	0.113	0	no	-	0.113	Pred.
WP_133130294.1	Legionella yabuuchiae	-	NO_SP	1.00008	0	0	0	0	0	-	Protein does not contain a CCBD within the first 150 amino acids	1e-15	false	-1.316217629	-1.541484493	-					0	0	0.041	0.11	0	no	-	0.11	Pred.
KTD31929.1	Legionella israelensis	-	NO_SP	1.00007	0	0	0	0	0	-	Protein does not contain a CCBD within the first 150 amino acids	0	false	-1.188264465	-1.645875632	-					0	0	0.084	0.128	0	no	-	0.128	Pred.
WP_019235100.1	Legionella anisa	-	NO_SP	1.00006	0	0	0	0	0	-	Protein does not contain a CCBD within the first 150 amino acids	4.9636E-06	false	-1.288202495	-1.418146992	-					0	0	0.121	0.113	0.015	no	-	0.121	Pred.
WP_031563427.1	Legionella wadsworthii	-	NO_SP	1.00005	0	0	0	0	0	-	Protein does not contain a CCBD within the first 150 amino acids	6.49266E-10	false	-0.045675022	-0.546152401	-					0	0	0.026	0.094	0.001	no	-	0.094	Pred.
WP_126954367.1	Legionella septentrionalis	-	NO_SP	1.00006	0	0	0	0	0	-	Protein does not contain a CCBD within the first 150 amino acids	1.04796E-05	false	-0.807802984	-1.297743465	-					0	0	0.047	0.092	0	no	-	0.092	Pred.
NCT57741.1	Legionella sp.	-	NO_SP	1.00004	0	0	0	0	0	-	Protein does not contain a CCBD within the first 150 amino acids	1.39269E-06	false	-0.500166206	-0.921326073	-					0	0	0.019	0.091	0	no	-	0.091	Pred.
WP_010654753.1	Fluoribacter dumoffii	+	NO_SP	1.00007	0	0	0	0	0	-	CCBD (FFAEVYGVIN) found downstream of expected region	0.030697523	false	-0.131733869	-0.37298519	-					0	0	0.026	0.176	0	no	-	0.176	Pred.
WP_058517148.1	Legionella parisiensis	-	NO_SP	1.00005	0	0	0	0	0	-	Protein does not contain a CCBD within the first 150 amino acids	4.9E-14	false	-0.452273049	-0.107261397	-					0	0	0.026	0.144	0	no	-	0.144	Pred.
WP_058508649.1	Legionella quinlivanii	+	NO_SP	1.00005	0	0	0	0	0	-	Protein does not contain a CCBD within the first 150 amino acids	1	true	-0.17628586	-0.686022555	-					0	0.021	0.296	0.235	0.062	no	-	0.296	Pred.
WP_131776648.1	Legionella impletisoli	-	NO_SP	1.00004	0	0	0	0	0	-	Protein does not contain a CCBD within the first 150 amino acids	5.98281E-10	false	0.57739114	0.094901268	-					0	0	0.05	0.064	0	no	-	0.064	Pred.
WP_045106382.1	Legionella hackeliae	-	NO_SP	1.00005	0	0	0	0	0	-	Protein does not contain a CCBD within the first 150 amino acids	0.001813297	false	-1.515367563	-1.628935562	-					0	0	0.047	0.08	0	no	-	0.08	Pred.
WP_133128737.1	Legionella nagasakiensis	-	NO_SP	1.00003	0	0	0	0	0	-	Protein does not contain a CCBD within the first 150 amino acids	0.191174379	false	-0.477742382	-0.666804105	-					0	0	0.026	0.062	0	no	-	0.062	Pred.
WP_127111159.1	Legionella septentrionalis	-	NO_SP	1.00007	0	0	0	0	0	-	Protein does not contain a CCBD within the first 150 amino acids	6.0776E-11	false	-1.483518643	-1.133624863	-					0	0	0.04	0.135	0	no	-	0.135	Pred.
WP_018575908.1	Legionella shakespearei	-	NO_SP	1.00008	0	0	0	0	0	-	Protein does not contain a CCBD within the first 150 amino acids	1e-15	false	-0.735774556	-1.017540072	-					0	0	0.04	0.174	0	no	-	0.174	Pred.
WP_127032723.1	Legionella septentrionalis	-	NO_SP	1.00006	0	0	0	0	0	-	Protein does not contain a CCBD within the first 150 amino acids	1.04796E-05	false	-0.807802984	-1.297743465	-					0	0	0.047	0.08	0	no	-	0.08	Pred.
WP_058474249.1	Legionella quateirensis	-	NO_SP	1.0001	0	0	0	0	0	-	Protein does not contain a CCBD within the first 150 amino acids	2.35827E-06	false	-1.227364235	-1.27024444	-					0	0	0.049	0.146	0.011	no	-	0.146	Pred.
CDZ77966.1	Legionella massiliensis	-	NO_SP	0.98749	0.012347	6.8e-05	4.6e-05	2.2e-05	4.8e-05	-	Protein does not contain a CCBD within the first 150 amino acids	1.5447E-05	false	-0.375135506	-0.195707338	-					0	0	0.026	0.103	0	no	-	0.103	Pred.
WP_043874416.1	Legionella massiliensis	-	NO_SP	1.00006	0	0	0	0	0	-	Protein does not contain a CCBD within the first 150 amino acids	0	false	-0.375135506	-0.195707338	-					0	0	0.026	0.106	0	no	-	0.106	Pred.
WP_115220792.1	Legionella donaldsonii	-	NO_SP	1.00006	0	0	0	0	0	-	Protein does not contain a CCBD within the first 150 amino acids	3.23035E-06	false	-0.726364038	-1.157199116	-					0	0	0.098	0.166	0	no	-	0.166	Pred.
WP_028381324.1	Legionella cherrii	-	NO_SP	1.00008	0	0	0	0	0	-	Protein does not contain a CCBD within the first 150 amino acids	5.25E-13	false	-0.565620584	-0.390729483	-					0	0	0.026	0.093	0	no	-	0.093	Pred.
WP_058515707.1	Legionella santicrucis	-	NO_SP	1.00003	2e-06	0	0	0	0	-	Protein does not contain a CCBD within the first 150 amino acids	3.88684E-10	false	-0.176417488	0.073498755	-					0	0	0.026	0.1	0	no	-	0.1	Pred.
WP_028388479.1	Legionella fairfieldensis	-	NO_SP	1.00008	0	0	0	0	0	-	Protein does not contain a CCBD within the first 150 amino acids	7.62071E-07	false	-1.311569451	-1.338877437	-					0	0	0.047	0.092	0	no	-	0.092	Pred.
WP_058499204.1	Legionella gratiana	-	NO_SP	0.999672	0.000335	3e-06	1e-06	0	2e-06	-	Protein does not contain a CCBD within the first 150 amino acids	3.518E-07	false	-1.120944302	-1.700499542	-					0	0	0.002	0.193	0	no	-	0.193	Pred.
KTD22949.1	Legionella londiniensis	-	NO_SP	1.00006	4e-06	0	0	0	0	-	Protein does not contain a CCBD within the first 150 amino acids	0.998979542	false	-0.151022629	-0.453860245	-					0	0	0.115	0.102	0	no	-	0.115	Pred.
WP_131778825.1	Fluoribacter bozemanae	-	NO_SP	1.00006	0	0	0	0	0	-	Protein does not contain a CCBD within the first 150 amino acids	1e-15	false	-0.517647942	-0.241764757	-					0	0	0.026	0.143	0	no	-	0.143	Pred.
MBA2651049.1	Tatlockia sp.	-	NO_SP	1.00007	0	0	0	0	0	-	Protein does not contain a CCBD within the first 150 amino acids	0	false	-0.083632447	-0.037319384	-					0	0	0.026	0.103	0	no	-	0.103	Pred.
WP_058528358.1	Legionella londiniensis	-	NO_SP	1.00005	0	0	0	0	0	-	Protein does not contain a CCBD within the first 150 amino acids	1.86869E-05	false	-0.151022629	-0.453860245	-					0	0	0.04	0.122	0	no	-	0.122	Pred.
WP_058472341.1	Legionella quateirensis	-	NO_SP	1.00004	8e-06	0	0	0	0	-	Protein does not contain a CCBD within the first 150 amino acids	6.00761E-10	false	-0.335945553	-0.273258561	-					0	0	0.035	0.092	0	no	-	0.092	Pred.
WP_058458752.1	Fluoribacter bozemanae	-	NO_SP	1.00008	0	0	0	0	0	-	Protein does not contain a CCBD within the first 150 amino acids	1e-15	false	-0.501339801	-0.252260959	-					0	0	0.019	0.083	0	no	-	0.083	Pred.
WP_131776479.1	Legionella impletisoli	-	NO_SP	1.00006	0	0	0	0	0	-	Protein does not contain a CCBD within the first 150 amino acids	1.2369E-11	false	0.128737663	-0.333780235	-					0	0	0.019	0.149	0	no	-	0.149	Pred.
WP_101898556.1	Legionella sainthelensi	-	NO_SP	1.00007	0	0	0	0	0	-	Protein does not contain a CCBD within the first 150 amino acids	8.0146E-11	false	-0.119336723	0.160665601	-					0	0	0.019	0.071	0	no	-	0.071	Pred.
WP_058474420.1	Legionella quateirensis	+	NO_SP	1.00006	0	0	0	0	0	-	CCBD (FIARVYGISN) found downstream of expected region	0.001343438	false	-0.718027362	-0.731339296	-					0	0	0.026	0.137	0.001	no	-	0.137	Pred.
WP_058509754.1	Legionella steelei	-	NO_SP	1.00009	0	0	0	0	0	-	Protein does not contain a CCBD within the first 150 amino acids	1e-15	false	-0.509231677	-0.232041394	-					0	0	0.026	0.128	0	no	-	0.128	Pred.
WP_133136856.1	Legionella rowbothamii	-	NO_SP	1.00005	3e-06	0	0	0	0	-	Protein does not contain a CCBD within the first 150 amino acids	3.02E-13	false	-0.49810304	-0.220296872	-					0	0.007	0.026	0.082	0	no	-	0.082	Pred.
WP_027269803.1	Legionella sainthelensi	-	NO_SP	1.00002	1.4e-05	0	0	0	0	-	Protein does not contain a CCBD within the first 150 amino acids	0.000117455	false	-1.142094882	-1.705102818	-					0	0	0.002	0.195	0	no	-	0.195	Pred.
WP_040187356.1	Legionella pneumophila	+	NO_SP	1.00005	2e-06	0	0	0	0	-	Protein does not contain a CCBD within the first 150 amino acids	1	true	-1.339220355	-1.157641793	-					0	0	0.106	0.142	0.043	no	-	0.142	Pred.
MBA4695777.1	Legionella sp.	+	NO_SP	0.999997	1.6e-05	0	0	0	0	-	Protein does not contain a CCBD within the first 150 amino acids	0.999914073	true	-0.438765293	-0.351508464	-					0	0	0.002	0.08	0	no	-	0.08	Pred.
WP_031563400.1	Legionella wadsworthii	-	NO_SP	1.00004	0	0	0	0	0	-	Protein does not contain a CCBD within the first 150 amino acids	1.8E-14	false	-0.077743705	0.220983113	-					0	0	0.026	0.141	0	no	-	0.141	Pred.
WP_128129933.1	Legionella sainthelensi	-	NO_SP	1.00002	1.4e-05	0	0	0	0	-	Protein does not contain a CCBD within the first 150 amino acids	0.000117455	false	-1.142094882	-1.705102818	-					0	0	0.002	0.147	0	no	-	0.147	Pred.
WP_058499780.1	Legionella gratiana	-	NO_SP	1.00004	1e-06	0	0	0	0	-	Protein does not contain a CCBD within the first 150 amino acids	1.8E-14	false	-0.172481293	0.098761728	-					0	0	0.026	0.148	0	no	-	0.148	Pred.
WP_058470201.1	Legionella jordanis	-	NO_SP	1.00004	0	0	0	0	0	-	Protein does not contain a CCBD within the first 150 amino acids	0.561177975	false	-1.617493242	-1.665889014	-					0	0	0.047	0.087	0	no	-	0.087	Pred.
WP_058493403.1	Legionella worsleiensis	-	NO_SP	1.00007	0	0	0	0	0	-	Protein does not contain a CCBD within the first 150 amino acids	1.451E-12	false	-1.229299909	-1.082847543	-					0	0	0.026	0.058	0	no	-	0.058	Pred.
WP_101900662.1	Legionella sainthelensi	-	NO_SP	1.00002	1.4e-05	0	0	0	0	-	Protein does not contain a CCBD within the first 150 amino acids	0.000117455	false	-1.142094882	-1.705102818	-					0	0	0.002	0.17	0	no	-	0.17	Pred.
WP_115701443.1	Legionella sainthelensi	-	NO_SP	1.00002	1.4e-05	0	0	0	0	-	Protein does not contain a CCBD within the first 150 amino acids	0.000117455	false	-1.142094882	-1.705102818	-					0	0	0.002	0.17	0	no	-	0.17	Pred.
WP_058500224.1	Legionella gratiana	-	NO_SP	1.00007	0	0	0	0	0	-	Protein does not contain a CCBD within the first 150 amino acids	0.576910258	false	-0.859767843	-1.392324252	-					0	0	0.026	0.091	0	no	-	0.091	Pred.
WP_058461461.1	Legionella adelaidensis	-	NO_SP	1.00007	0	0	0	0	0	-	Protein does not contain a CCBD within the first 150 amino acids	6.54858E-06	false	-0.997766973	-1.198209904	-					0	0	0.047	0.066	0	no	-	0.066	Pred.
WP_010654124.1	Fluoribacter dumoffii	+	NO_SP	1.00005	1e-06	0	0	0	0	-	Protein does not contain a CCBD within the first 150 amino acids	0.999978494	true	-1.094823793	-1.51229441	-					0	0	0.026	0.087	0	no	-	0.087	Pred.
WP_058478181.1	Legionella steigerwaltii	-	NO_SP	1.00006	0	0	0	0	0	-	Protein does not contain a CCBD within the first 150 amino acids	1e-15	false	-0.597005096	-0.314746179	-					0	0	0.026	0.112	0	no	-	0.112	Pred.
WP_003636730.1	Legionella longbeachae	-	NO_SP	1.00007	0	0	0	0	0	-	Protein does not contain a CCBD within the first 150 amino acids	2.34784E-06	false	-0.764942819	-1.47116598	-					0	0	0.047	0.091	0	no	-	0.091	Pred.
WP_058517819.1	Legionella parisiensis	+	NO_SP	1.00005	2e-06	0	0	0	0	-	Protein does not contain a CCBD within the first 150 amino acids	1	true	-1.194792393	-1.616449987	-					0	0	0.026	0.091	0	no	-	0.091	Pred.
WP_058471183.1	Legionella jordanis	+	NO_SP	1.00004	8e-06	0	0	0	0	-	CCBD (MTDAVIDVKN) found within N-terminal region	0	false	-1.621106615	-1.37762984	-					0	0	0.026	0.113	0	no	-	0.113	Pred.
WP_058482184.1	Legionella spiritensis	+	NO_SP	1.00006	1e-06	0	0	0	0	-	Protein does not contain a CCBD within the first 150 amino acids	0.999994408	true	-1.064050101	-1.124347215	-					0	0	0.047	0.08	0	no	-	0.08	Pred.
WP_115707277.1	Legionella sainthelensi	-	NO_SP	1.00002	1.4e-05	0	0	0	0	-	Protein does not contain a CCBD within the first 150 amino acids	0.000117455	false	-1.157170219	-1.758681447	-					0	0	0.002	0.226	0	no	-	0.226	Pred.
WP_150866565.1	Legionella longbeachae	-	NO_SP	1.00007	0	0	0	0	0	-	Protein does not contain a CCBD within the first 150 amino acids	2.34784E-06	false	-0.863240126	-1.443715951	-					0	0	0.026	0.091	0	no	-	0.091	Pred.
WP_031567491.1	Legionella wadsworthii	-	NO_SP	1.00006	0	0	0	0	0	-	Protein does not contain a CCBD within the first 150 amino acids	8.84518E-06	false	-0.328268648	-0.377292871	-					0	0	0.04	0.133	0	no	-	0.133	Pred.
WP_058387871.1	Legionella cherrii	+	NO_SP	1.00002	1.2e-05	0	0	0	0	-	Protein does not contain a CCBD within the first 150 amino acids	0.99997322	true	-0.437144398	-1.241155211	-					0	0	0.002	0.022	0	no	-	0.022	Pred.
WP_122256417.1	Legionella jordanis	-	NO_SP	1.00006	0	0	0	0	0	-	Protein does not contain a CCBD within the first 150 amino acids	0.561177975	false	-1.617493242	-1.665889014	-					0	0	0.047	0.087	0	no	-	0.087	Pred.
WP_133126966.1	Legionella nagasakiensis	-	NO_SP	1.00005	0	0	0	0	0	-	Protein does not contain a CCBD within the first 150 amino acids	9.47746E-10	false	-0.658007425	-1.007546036	-					0	0	0.04	0.105	0	no	-	0.105	Pred.
WP_058458167.1	Fluoribacter bozemanae	+	NO_SP	1.00007	4e-06	0	0	0	0	-	Protein does not contain a CCBD within the first 150 amino acids	0.999978494	true	-1.194792393	-1.616449987	-					0	0	0.026	0.092	0	no	-	0.092	Pred.
WP_028385480.1	Legionella moravica	-	NO_SP	1.00006	5e-06	0	0	0	0	-	Protein does not contain a CCBD within the first 150 amino acids	3.1E-14	false	0.010899772	0.009157425	-					0	0	0.019	0.069	0	no	-	0.069	Pred.
WP_182391589.1	Legionella sp. PC997	+	NO_SP	1.00006	0	0	0	0	0	-	Protein does not contain a CCBD within the first 150 amino acids	0.999998287	true	-0.185831685	-0.347395009	-					0	0.019	0.026	0.125	0.029	no	-	0.125	Pred.
WP_058477117.1	Legionella steigerwaltii	-	NO_SP	1.00003	0	0	0	0	0	-	Protein does not contain a CCBD within the first 150 amino acids	8.42017E-06	false	-0.138698784	-0.467084556	-					0	0	0.026	0.127	0	no	-	0.127	Pred.
WP_126953923.1	Legionella septentrionalis	-	NO_SP	1.00005	0	0	0	0	0	-	Protein does not contain a CCBD within the first 150 amino acids	7.00044E-05	false	-0.818688778	-0.777471701	-					0	0	0.224	0.152	0	no	-	0.224	Pred.
WP_019349607.1	Fluoribacter dumoffii	+	NO_SP	1.00005	1e-06	0	0	0	0	-	Protein does not contain a CCBD within the first 150 amino acids	0.999910179	true	-1.094823793	-1.51229441	-					0	0	0.026	0.087	0	no	-	0.087	Pred.
WP_045106254.1	Legionella hackeliae	-	NO_SP	1.00008	0	0	0	0	0	-	Protein does not contain a CCBD within the first 150 amino acids	0.99957159	false	-0.710022256	-0.898791868	-					0	0	0.095	0.172	0.001	no	-	0.172	Pred.
MBA2657807.1	Tatlockia sp.	-	NO_SP	1.00005	0	0	0	0	0	-	Protein does not contain a CCBD within the first 150 amino acids	0	false	0.148141765	0.335662317	-					0	0	0.026	0.127	0	no	-	0.127	Pred.
WP_058492701.1	Legionella worsleiensis	-	NO_SP	1.00007	0	0	0	0	0	-	Protein does not contain a CCBD within the first 150 amino acids	1.80823E-08	false	-0.68549041	-0.989247965	-					0	0	0.047	0.137	0	no	-	0.137	Pred.
WP_058441506.1	Legionella brunensis	-	NO_SP	1.00005	0	0	0	0	0	-	Protein does not contain a CCBD within the first 150 amino acids	0.984761556	false	-1.547070212	-1.648638367	-					0	0	0.047	0.08	0	no	-	0.08	Pred.
KTD09700.1	Legionella hackeliae	+	NO_SP	1.00005	0	0	0	0	0	-	Protein does not contain a CCBD within the first 150 amino acids	1	true	-0.710022256	-0.898791868	-					0.009	0.089	0.134	0.188	0.011	no	-	0.188	Pred.
WP_058535631.1	Legionella saoudiensis	-	NO_SP	1.00005	0	0	0	0	0	-	Protein does not contain a CCBD within the first 150 amino acids	0.568057774	false	-0.821767402	-1.354794094	-					0	0	0.026	0.087	0	no	-	0.087	Pred.
WP_115710876.1	Legionella sainthelensi	-	NO_SP	1.00003	1e-06	0	0	0	0	-	Protein does not contain a CCBD within the first 150 amino acids	8.0146E-11	false	-0.202407891	0.111564508	-					0	0	0.019	0.102	0	no	-	0.102	Pred.
WP_058468324.1	Fluoribacter gormanii	+	NO_SP	1.00008	5e-06	0	0	0	0	-	Protein does not contain a CCBD within the first 150 amino acids	0.999978494	true	-1.008231637	-1.381175203	-					0	0	0.026	0.092	0	no	-	0.092	Pred.
MAZ78140.1	Legionellaceae bacterium	-	NO_SP	1.00006	0	0	0	0	0	-	Protein does not contain a CCBD within the first 150 amino acids	0.811658588	false	-1.347970553	-1.562382195	-					0	0	0.026	0.087	0	no	-	0.087	Pred.
WP_019217805.1	Legionella tunisiensis	-	NO_SP	1.00007	0	0	0	0	0	-	Protein does not contain a CCBD within the first 150 amino acids	0	false	0.182818661	0.265113146	-					0	0.007	0.026	0.092	0	no	-	0.092	Pred.
WP_006870266.1	Legionella drancourtii	-	NO_SP	1.00005	0	0	0	0	0	-	Protein does not contain a CCBD within the first 150 amino acids	5.5476E-05	false	-0.367625896	-0.177558661	-					0	0	0.04	0.124	0	no	-	0.124	Pred.
WP_027269559.1	Legionella sainthelensi	-	NO_SP	1.00007	0	0	0	0	0	-	Protein does not contain a CCBD within the first 150 amino acids	4.2E-14	false	-0.143080212	0.142867733	-					0	0	0.019	0.071	0	no	-	0.071	Pred.
WP_058465211.1	Legionella cincinnatiensis	-	NO_SP	1.00004	1e-06	0	0	0	0	-	Protein does not contain a CCBD within the first 150 amino acids	1.8E-14	false	-0.403016169	-0.178751329	-					0	0	0.047	0.099	0	no	-	0.099	Pred.
WP_058502791.1	Legionella israelensis	-	NO_SP	1.00007	0	0	0	0	0	-	Protein does not contain a CCBD within the first 150 amino acids	4.11126E-05	false	-0.636568705	-0.952906503	-					0	0	0.026	0.164	0	no	-	0.164	Pred.
WP_127107886.1	Legionella sp. km535	-	NO_SP	1.00004	0	0	0	0	0	-	Protein does not contain a CCBD within the first 150 amino acids	0.004343166	false	-0.590742914	-0.633607787	-					0	0	0.04	0.148	0	no	-	0.148	Pred.
WP_182350640.1	Legionella sp. PC1000	-	NO_SP	1.00009	0	0	0	0	0	-	Protein does not contain a CCBD within the first 150 amino acids	1e-15	false	-0.543602071	-0.346255165	-					0	0	0.026	0.092	0	no	-	0.092	Pred.
WP_019217621.1	Legionella tunisiensis	-	NO_SP	1.00005	0	0	0	0	0	-	Protein does not contain a CCBD within the first 150 amino acids	3.23035E-06	false	-0.606586204	-1.048674203	-					0	0	0.098	0.166	0	no	-	0.166	Pred.
ASQ45646.1	Legionella clemsonensis	-	NO_SP	1.00008	0	0	0	0	0	-	Protein does not contain a CCBD within the first 150 amino acids	0.974565721	false	-1.017238949	-0.996790143	-					0	0.089	0.107	0.191	0.009	no	-	0.191	Pred.
WP_028383079.1	Legionella moravica	-	NO_SP	1.00004	0	0	0	0	0	-	Protein does not contain a CCBD within the first 150 amino acids	0.004343166	false	-0.644173165	-0.841113901	-					0	0	0.04	0.121	0	no	-	0.121	Pred.
MBA3536359.1	Tatlockia sp.	+	NO_SP	1.00007	0	0	0	0	0	-	Protein does not contain a CCBD within the first 150 amino acids	0.999999994	true	-0.68529905	-1.18376026	-					0	0	0.047	0.087	0	no	-	0.087	Pred.
WP_044011810.1	Legionella massiliensis	-	NO_SP	1.00006	0	0	0	0	0	-	Protein does not contain a CCBD within the first 150 amino acids	0.984761556	false	-1.39795929	-1.282888175	-					0	0	0.047	0.08	0	no	-	0.08	Pred.
WP_115221828.1	Legionella donaldsonii	-	NO_SP	1.00005	0	0	0	0	0	-	Protein does not contain a CCBD within the first 150 amino acids	3.13379E-07	false	-1.140604354	-0.837421282	-					0	0	0.062	0.22	0	no	-	0.22	Pred.
WP_094090685.1	Legionella clemsonensis	-	NO_SP	1.00005	0	0	0	0	0	-	Protein does not contain a CCBD within the first 150 amino acids	0.981062982	false	-1.017238949	-0.996790143	-					0	0	0.107	0.173	0.001	no	-	0.173	Pred.
WP_058510894.1	Legionella steelei	+	NO_SP	1.00006	0	0	0	0	0	-	Protein does not contain a CCBD within the first 150 amino acids	0.999978494	true	-1.141183407	-1.588094483	-					0	0	0.026	0.091	0	no	-	0.091	Pred.
GGI82078.1	Legionella impletisoli	-	NO_SP	1.00003	1e-06	0	0	0	0	-	Protein does not contain a CCBD within the first 150 amino acids	3.27365E-06	false	0.150288769	0.238547146	-					0	0	0	0.016	0	no	-	0.016	Pred.
WP_019235080.1	Legionella anisa	+	NO_SP	1.00006	3e-06	0	0	0	0	-	Protein does not contain a CCBD within the first 150 amino acids	0.999978494	true	-1.194792393	-1.616449987	-					0	0	0.026	0.092	0	no	-	0.092	Pred.
WP_058467842.1	Fluoribacter gormanii	-	NO_SP	1.00005	0	0	0	0	0	-	Protein does not contain a CCBD within the first 150 amino acids	0.000200419	false	-0.691380812	-0.651594395	-					0	0	0.069	0.132	0	no	-	0.132	Pred.
WP_058519974.1	Legionella tucsonensis	+	NO_SP	1.00005	1e-06	0	0	0	0	-	Protein does not contain a CCBD within the first 150 amino acids	0.999978494	true	-1.194792393	-1.616449987	-					0	0	0.026	0.091	0	no	-	0.091	Pred.
WP_110141704.1	Legionella qingyii	+	NO_SP	1.00006	0	0	0	0	0	-	Protein does not contain a CCBD within the first 150 amino acids	0.999999713	true	-0.307094548	-0.513511055	-					0	0.028	0.026	0.125	0.031	no	-	0.125	Pred.
WP_110141463.1	Legionella qingyii	-	NO_SP	1.00007	0	0	0	0	0	-	Protein does not contain a CCBD within the first 150 amino acids	0.634540739	false	-0.57375344	-0.499895336	-					0	0	0.04	0.175	0	no	-	0.175	Pred.
KTC78407.1	Legionella brunensis	-	NO_SP	1.00005	0	0	0	0	0	-	Protein does not contain a CCBD within the first 150 amino acids	2.85034E-08	false	-0.656904545	-0.905850556	-					0	0.089	0.095	0.206	0	no	-	0.206	Pred.
WP_133128215.1	Legionella nagasakiensis	-	NO_SP	1.00005	0	0	0	0	0	-	Protein does not contain a CCBD within the first 150 amino acids	2.64168E-07	false	-1.230074023	-1.365153056	-					0	0	0.047	0.08	0	no	-	0.08	Pred.
WP_182391049.1	Legionella sp. PC997	+	NO_SP	1.00005	1e-06	0	0	0	0	-	Protein does not contain a CCBD within the first 150 amino acids	0.999978494	true	-0.84371493	-1.468498346	-					0	0	0.026	0.091	0	no	-	0.091	Pred.
WP_133135718.1	Legionella rowbothamii	-	NO_SP	1.00005	0	0	0	0	0	-	Protein does not contain a CCBD within the first 150 amino acids	0.568057774	false	-0.840942849	-1.39199175	-					0	0	0.026	0.091	0	no	-	0.091	Pred.
WP_058527410.1	Legionella erythra	-	NO_SP	1.00005	1e-06	0	0	0	0	-	Protein does not contain a CCBD within the first 150 amino acids	0.099010067	false	-1.040026418	-1.462482527	-					0	0	0.04	0.08	0	no	-	0.08	Pred.
WP_058442658.1	Legionella brunensis	-	NO_SP	1.00006	0	0	0	0	0	-	Protein does not contain a CCBD within the first 150 amino acids	2.78973E-09	false	-0.656904545	-0.905850556	-					0	0	0.095	0.173	0	no	-	0.173	Pred.
WP_131776229.1	Legionella impletisoli	+	NO_SP	0.999973	5.2e-05	0	0	0	3e-06	-	Protein does not contain a CCBD within the first 150 amino acids	0.99999985	true	0.150288769	0.238547146	-					0	0	0	0.009	0	no	-	0.009	Pred.
WP_058515298.1	Legionella santicrucis	-	NO_SP	0.999832	0.000177	1e-06	0	0	3e-06	-	Protein does not contain a CCBD within the first 150 amino acids	0.010089111	false	-1.142094882	-1.705102818	-					0	0	0.002	0.187	0	no	-	0.187	Pred.
MBA2709547.1	Tatlockia sp.	-	NO_SP	1.00006	0	0	0	0	0	-	Protein does not contain a CCBD within the first 150 amino acids	1.681E-12	false	-0.744210095	-0.582217041	-					0	0	0.04	0.129	0	no	-	0.129	Pred.
WP_094091887.1	Legionella clemsonensis	+	NO_SP	1.00003	1e-06	0	0	0	0	-	CCBD (MNRAVIDVKN) found within N-terminal region	9.78537E-10	false	-0.521147475	-0.628024364	-					0	0	0.026	0.161	0.015	no	-	0.161	Pred.
WP_043873096.1	Legionella massiliensis	+	NO_SP	1.00004	0	0	0	0	0	-	Protein does not contain a CCBD within the first 150 amino acids	1	true	-1.444905583	-1.400599725	-					0	0	0.084	0.12	0	no	-	0.12	Pred.
WP_182350091.1	Legionella sp. PC1000	+	NO_SP	1.00004	1e-06	0	0	0	0	-	Protein does not contain a CCBD within the first 150 amino acids	0.999978494	true	-1.194792393	-1.616449987	-					0	0	0.026	0.091	0	no	-	0.091	Pred.
WP_058494270.1	Legionella worsleiensis	-	NO_SP	1.00006	0	0	0	0	0	-	Protein does not contain a CCBD within the first 150 amino acids	2.6769E-07	false	-1.061274221	-1.629874716	-					0	0	0.026	0.092	0	no	-	0.092	Pred.
WP_133127415.1	Legionella nagasakiensis	-	NO_SP	1.00007	0	0	0	0	0	-	Protein does not contain a CCBD within the first 150 amino acids	0.989786	false	-1.496666722	-1.252873607	-					0	0.003	0.117	0.12	0.011	no	-	0.12	Pred.
WP_094091581.1	Legionella clemsonensis	-	NO_SP	1.00005	0	0	0	0	0	-	Protein does not contain a CCBD within the first 150 amino acids	4.10458E-07	false	-1.235931627	-0.627639986	-					0	0	0.04	0.142	0	no	-	0.142	Pred.
NCT57284.1	Legionella sp.	-	NO_SP	1.00005	0	0	0	0	0	-	Protein does not contain a CCBD within the first 150 amino acids	9.56E-12	false	-0.35139131	-0.393461093	-					0	0	0.026	0.062	0	no	-	0.062	Pred.
WP_058443365.1	Legionella feeleii	-	NO_SP	1.00004	0	0	0	0	0	-	Protein does not contain a CCBD within the first 150 amino acids	0.99968996	false	-1.324146816	-1.457544764	-					0	0	0.047	0.087	0	no	-	0.087	Pred.
MBN9231361.1	Legionella sp.	-	NO_SP	1.00008	0	0	0	0	0	-	Protein does not contain a CCBD within the first 150 amino acids	0.264549892	false	-1.995664856	-1.836392896	-					0	0	0.023	0.25	0	no	-	0.25	Pred.
WP_058533080.1	Legionella saoudiensis	-	NO_SP	1.00006	1e-06	0	0	0	0	-	Protein does not contain a CCBD within the first 150 amino acids	0	false	-0.694155976	-0.37647076	-					0	0	0.026	0.115	0	no	-	0.115	Pred.
MBN9231344.1	Legionella sp.	-	NO_SP	1.00004	0	0	0	0	0	-	Protein does not contain a CCBD within the first 150 amino acids	1.10938E-07	false	-1.27325082	-1.66210711	-					0	0	0.047	0.092	0	no	-	0.092	Pred.
HAT9188597.1	Legionella pneumophila subsp. pneumophila	-	NO_SP	1.00006	0	0	0	0	0	-	Protein does not contain a CCBD within the first 150 amino acids	5.1401E-11	false	-0.698506887	-0.93957226	-					0	0	0.047	0.102	0	no	-	0.102	Pred.
WP_018577170.1	Legionella shakespearei	-	NO_SP	1.00004	1e-06	0	0	0	0	-	Protein does not contain a CCBD within the first 150 amino acids	0	false	-0.713001122	-0.612581078	-					0	0	0.026	0.089	0	no	-	0.089	Pred.
WP_058463547.1	Legionella cincinnatiensis	-	NO_SP	0.999943	6.1e-05	0	0	0	0	-	Protein does not contain a CCBD within the first 150 amino acids	0.010089111	false	-1.126045379	-1.669101089	-					0	0	0.002	0.147	0	no	-	0.147	Pred.
WP_045095019.1	Legionella fallonii	-	NO_SP	1.00006	0	0	0	0	0	-	Protein does not contain a CCBD within the first 150 amino acids	0.864313409	false	-0.648981242	-1.111752073	-					0	0	0.026	0.087	0	no	-	0.087	Pred.
WP_003631686.1	Legionella longbeachae	-	NO_SP	1.00001	2.7e-05	0	0	0	0	-	Protein does not contain a CCBD within the first 150 amino acids	1.14529E-10	false	-1.080626473	-1.721098918	-					0	0	0.002	0.187	0	no	-	0.187	Pred.
WP_115221566.1	Legionella donaldsonii	-	NO_SP	1.00004	0	0	0	0	0	-	Protein does not contain a CCBD within the first 150 amino acids	0.99968996	false	-1.246342102	-1.390962049	-					0	0	0.047	0.087	0	no	-	0.087	Pred.
HAT8189419.1	Legionella pneumophila	-	NO_SP	1.00005	0	0	0	0	0	-	Protein does not contain a CCBD within the first 150 amino acids	0.036342187	false	0.064357498	-0.583475784	-					0	0.003	0.019	0.156	0	no	-	0.156	Pred.
WP_135061191.1	Legionella israelensis	-	NO_SP	1.00005	0	0	0	0	0	-	Protein does not contain a CCBD within the first 150 amino acids	0.216901128	false	-0.235644946	-0.747607203	-					0	0	0.098	0.298	0	no	-	0.298	Pred.
WP_150866343.1	Legionella longbeachae	-	NO_SP	1.00002	1.5e-05	0	0	0	0	-	Protein does not contain a CCBD within the first 150 amino acids	2.01101E-10	false	-1.080626473	-1.721098918	-					0	0	0.002	0.187	0	no	-	0.187	Pred.
WP_182350630.1	Legionella sp. PC1000	-	NO_SP	1.00005	0	0	0	0	0	-	Protein does not contain a CCBD within the first 150 amino acids	5.14843E-07	false	-0.028430578	-0.533227719	-					0	0	0.026	0.17	0.001	no	-	0.17	Pred.
WP_025385975.1	Legionella oakridgensis	-	NO_SP	1.00007	1e-06	0	0	0	0	-	Protein does not contain a CCBD within the first 150 amino acids	2.99395E-08	false	-1.361692116	-1.383531438	-					0	0	0.047	0.087	0	no	-	0.087	Pred.
WP_058502609.1	Legionella israelensis	-	NO_SP	1.00005	0	0	0	0	0	-	Protein does not contain a CCBD within the first 150 amino acids	0.216901128	false	-0.175116808	-0.648976378	-					0	0	0.114	0.251	0	no	-	0.251	Pred.
STO35094.1	Fluoribacter bozemanae	-	NO_SP	1.00007	0	0	0	0	0	-	Protein does not contain a CCBD within the first 150 amino acids	1.41278E-06	false	-0.674794975	-0.981748044	-					0	0	0.026	0.19	0	no	-	0.19	Pred.
MBA2750310.1	Tatlockia sp.	+	NO_SP	1.00006	0	0	0	0	0	-	Protein does not contain a CCBD within the first 150 amino acids	0.999964771	true	0.238921137	-0.455596303	-					0	0	0.019	0.061	0.047	no	-	0.061	Pred.
WP_058505330.1	Legionella nautarum	-	NO_SP	1.00005	0	0	0	0	0	-	Protein does not contain a CCBD within the first 150 amino acids	4.16967E-09	false	-0.56266681	-0.447592196	-					0	0	0	0.187	0	no	-	0.187	Pred.
HAU1573113.1	Legionella pneumophila	-	NO_SP	1.00002	7e-06	0	0	0	0	-	Protein does not contain a CCBD within the first 150 amino acids	0.999565985	false	0.064357498	-0.583475784	-					0	0	0.002	0.018	0	no	-	0.018	Pred.
WP_035890103.1	Legionella norrlandica	-	NO_SP	1.00002	3.6e-05	0	0	0	0	-	Protein does not contain a CCBD within the first 150 amino acids	0	false	-0.205993338	0.008057756	-					0	0	0.026	0.162	0	no	-	0.162	Pred.
WP_062780028.1	Legionella pneumophila	-	NO_SP	1.00002	7e-06	0	0	0	0	-	Protein does not contain a CCBD within the first 150 amino acids	0.999565985	false	0.064357498	-0.583475784	-					0	0	0.002	0.018	0	no	-	0.018	Pred.
WP_062738804.1	Legionella pneumophila	-	NO_SP	1.00002	7e-06	0	0	0	0	-	Protein does not contain a CCBD within the first 150 amino acids	0.999565985	false	0.064357498	-0.583475784	-					0	0	0.002	0.018	0	no	-	0.018	Pred.
WP_010947777.1	Legionella	-	NO_SP	1.00002	7e-06	0	0	0	0	-	Protein does not contain a CCBD within the first 150 amino acids	0.999565985	false	0.064357498	-0.583475784	-					0	0	0.002	0.018	0	no	-	0.018	Pred.
WP_045096111.1	Legionella fallonii	-	NO_SP	1.00002	7e-06	0	0	0	0	-	Protein does not contain a CCBD within the first 150 amino acids	0.999565985	false	0.064357498	-0.583475784	-					0	0	0.002	0.018	0	no	-	0.018	Pred.
WP_070071165.1	Legionella pneumophila	-	NO_SP	1.00002	7e-06	0	0	0	0	-	Protein does not contain a CCBD within the first 150 amino acids	0.999565985	false	0.064357498	-0.583475784	-					0	0	0.002	0.018	0	no	-	0.018	Pred.
WP_108290161.1	Legionella taurinensis	-	NO_SP	1.00005	1e-06	0	0	0	0	-	Protein does not contain a CCBD within the first 150 amino acids	0.000893668	false	-1.040026418	-1.462482527	-					0	0	0.04	0.08	0	no	-	0.08	Pred.
WP_136627901.1	Legionella pneumophila	-	NO_SP	1.00002	7e-06	0	0	0	0	-	Protein does not contain a CCBD within the first 150 amino acids	0.999565985	false	0.064357498	-0.583475784	-					0	0	0.002	0.022	0	no	-	0.022	Pred.
HAT1129124.1	Legionella pneumophila	-	NO_SP	1.00003	9e-06	0	0	0	0	-	Protein does not contain a CCBD within the first 150 amino acids	0.999843916	false	0.064357498	-0.583475784	-					0	0	0.002	0.018	0	no	-	0.018	Pred.
WP_131783450.1	Legionella gresilensis	-	NO_SP	1.00005	0	0	0	0	0	-	Protein does not contain a CCBD within the first 150 amino acids	3.22127E-10	false	-1.193036869	-1.320131991	-					0	0.013	0.026	0.181	0.005	no	-	0.181	Pred.
HAU1507992.1	Legionella pneumophila	+	NO_SP	1.00003	8e-06	0	0	0	0	-	Protein does not contain a CCBD within the first 150 amino acids	0.999994671	true	0.064357498	-0.583475784	-					0	0	0	0.018	0	no	-	0.018	Pred.
WP_003632252.1	Legionella longbeachae	-	NO_SP	1.00008	0	0	0	0	0	-	Protein does not contain a CCBD within the first 150 amino acids	4.87678E-05	false	-0.473439586	-0.612719332	-					0	0	0.04	0.129	0	no	-	0.129	Pred.
WP_131775090.1	Legionella anisa	-	NO_SP	1.00002	7e-06	0	0	0	0	-	Protein does not contain a CCBD within the first 150 amino acids	0.999565985	false	0.064357498	-0.583475784	-					0	0	0.002	0.025	0	no	-	0.025	Pred.
WP_010653321.1	Fluoribacter dumoffii	-	NO_SP	1.00008	0	0	0	0	0	-	Protein does not contain a CCBD within the first 150 amino acids	8.52517E-06	false	-0.586019563	-0.7268716	-					0	0	0.04	0.133	0	no	-	0.133	Pred.
WP_058452143.1	Legionella maceachernii	-	NO_SP	0.999984	6.4e-05	2e-06	0	0	0	-	Protein does not contain a CCBD within the first 150 amino acids	0.000650349	false	-0.613264108	-0.446516341	-					0	0	0.026	0.092	0	no	-	0.092	Pred.
WP_028385135.1	Legionella moravica	-	NO_SP	1.00006	3e-06	0	0	0	0	-	Protein does not contain a CCBD within the first 150 amino acids	0.017156695	false	-1.072605279	-1.575222031	-					0	0	0.026	0.092	0	no	-	0.092	Pred.
WP_131795237.1	Fluoribacter gormanii	+	NO_SP	1.00006	0	0	0	0	0	-	Protein does not contain a CCBD within the first 150 amino acids	0.999999713	true	-0.26870176	-0.696419396	-					0	0.054	0.026	0.125	0.027	no	-	0.125	Pred.
WP_027271372.1	Legionella sainthelensi	-	NO_SP	1.00008	0	0	0	0	0	-	Protein does not contain a CCBD within the first 150 amino acids	4.87678E-05	false	-0.49976508	-0.690519427	-					0	0	0.019	0.184	0	no	-	0.184	Pred.
WP_058517160.1	Legionella parisiensis	-	NO_SP	1.00007	0	0	0	0	0	-	Protein does not contain a CCBD within the first 150 amino acids	2.23776E-07	false	-0.201058487	-0.461833885	-					0	0	0.026	0.134	0.001	no	-	0.134	Pred.
WP_101899912.1	Legionella sainthelensi	-	NO_SP	1.00008	0	0	0	0	0	-	Protein does not contain a CCBD within the first 150 amino acids	4.87678E-05	false	-0.49976508	-0.690519427	-					0	0	0.04	0.16	0	no	-	0.16	Pred.
WP_019216326.1	Legionella tunisiensis	-	NO_SP	1.00003	0	0	0	0	0	-	Protein does not contain a CCBD within the first 150 amino acids	3.97E-13	false	-1.35957198	-1.02112009	-					0	0	0.069	0.172	0	no	-	0.172	Pred.
MBN9231106.1	Legionella sp.	-	NO_SP	1.00006	0	0	0	0	0	-	Protein does not contain a CCBD within the first 150 amino acids	3.79316E-06	false	-0.983684243	-1.214570661	-					0	0	0.04	0.177	0	no	-	0.177	Pred.
WP_131778833.1	Fluoribacter bozemanae	-	NO_SP	1.00007	0	0	0	0	0	-	Protein does not contain a CCBD within the first 150 amino acids	1.41278E-06	false	0.104063949	-0.465431309	-					0	0	0.026	0.174	0.001	no	-	0.174	Pred.
WP_058474234.1	Legionella quateirensis	-	NO_SP	1.00004	0	0	0	0	0	-	Protein does not contain a CCBD within the first 150 amino acids	0.015842912	false	-1.002818618	-1.566737927	-					0	0	0.026	0.092	0	no	-	0.092	Pred.
WP_045105319.1	Legionella hackeliae	-	NO_SP	1.00003	0	0	0	0	0	-	Protein does not contain a CCBD within the first 150 amino acids	0.003726188	false	-0.7691642	-0.414766369	-					0	0	0.062	0.192	0	no	-	0.192	Pred.
TAL64305.1	Legionella sp.	-	NO_SP	1.00005	0	0	0	0	0	-	Protein does not contain a CCBD within the first 150 amino acids	7.10341E-10	false	-0.347166934	-0.156448605	-					0	0	0.019	0.146	0	no	-	0.146	Pred.
PJD96253.1	Legionella sp.	-	NO_SP	1.00007	0	0	0	0	0	-	Protein does not contain a CCBD within the first 150 amino acids	0	false	-0.117773939	-0.329232885	-					0	0	0.019	0.062	0	no	-	0.062	Pred.
WP_058458740.1	Fluoribacter bozemanae	-	NO_SP	1.00007	0	0	0	0	0	-	Protein does not contain a CCBD within the first 150 amino acids	1.41278E-06	false	0.232868064	-0.291053766	-					0	0	0.026	0.094	0.001	no	-	0.094	Pred.
WP_018577688.1	Legionella shakespearei	-	NO_SP	1.00007	0	0	0	0	0	-	Protein does not contain a CCBD within the first 150 amino acids	5.1609E-08	false	-0.872123634	-1.03367778	-					0	0	0.026	0.068	0	no	-	0.068	Pred.
WP_058507019.1	Legionella quinlivanii	-	NO_SP	1.00006	0	0	0	0	0	-	Protein does not contain a CCBD within the first 150 amino acids	2.47486E-09	false	-0.063756027	-0.442700471	-					0	0.089	0.202	0.188	0	no	-	0.202	Pred.
WP_003632367.1	Legionella longbeachae	-	NO_SP	1.00005	0	0	0	0	0	-	Protein does not contain a CCBD within the first 150 amino acids	0.000200576	false	-1.164376234	-1.225114384	-					0	0.148	0.026	0.075	0.011	no	-	0.148	Pred.
WP_058530786.1	Legionella rubrilucens	-	NO_SP	1.00006	0	0	0	0	0	-	Protein does not contain a CCBD within the first 150 amino acids	1.36951E-06	false	-1.122047052	-1.229216233	-					0	0	0.098	0.12	0	no	-	0.12	Pred.
WP_012978948.1	Legionella longbeachae	-	NO_SP	1.00007	0	0	0	0	0	-	Protein does not contain a CCBD within the first 150 amino acids	1.3776E-06	false	-1.164376234	-1.225114384	-					0	0.133	0.026	0.075	0	no	-	0.133	Pred.
WP_127109910.1	Legionella sp. km535	-	NO_SP	1.00006	3e-06	0	0	0	0	-	Protein does not contain a CCBD within the first 150 amino acids	0.017156695	false	-1.130287199	-1.638606551	-					0	0	0.026	0.092	0	no	-	0.092	Pred.
WP_203109764.1	unclassified Legionella	-	NO_SP	1.00006	1e-06	0	0	0	0	-	Protein does not contain a CCBD within the first 150 amino acids	0.007679598	false	-1.002818618	-1.566737927	-					0	0	0.026	0.092	0	no	-	0.092	Pred.
WP_133131710.1	Legionella sp. W10-070	-	NO_SP	1.00005	0	0	0	0	0	-	Protein does not contain a CCBD within the first 150 amino acids	1.07329E-07	false	-0.974363012	-0.553090255	-					0	0	0.062	0.119	0	no	-	0.119	Pred.
MBN9227388.1	Legionella steelei	-	NO_SP	1.00007	0	0	0	0	0	-	Protein does not contain a CCBD within the first 150 amino acids	0.000256125	false	-0.540526438	-0.512720363	-					0	0	0.04	0.148	0	no	-	0.148	Pred.
WP_058512286.1	Legionella steelei	-	NO_SP	1.00007	0	0	0	0	0	-	Protein does not contain a CCBD within the first 150 amino acids	0.000256125	false	-0.540526438	-0.512720363	-					0	0	0.04	0.119	0	no	-	0.119	Pred.
WP_058518730.1	Legionella parisiensis	-	NO_SP	1.00006	0	0	0	0	0	-	Protein does not contain a CCBD within the first 150 amino acids	0.937542925	false	-0.496169292	-0.413014812	-					0	0	0.04	0.152	0	no	-	0.152	Pred.
MBA2749553.1	Tatlockia sp.	-	NO_SP	1.00006	0	0	0	0	0	-	Protein does not contain a CCBD within the first 150 amino acids	1.9556E-09	false	-1.692247231	-1.82967508	-					0	0	0.026	0.083	0	no	-	0.083	Pred.
WP_136693419.1	Legionella pneumophila	-	NO_SP	1.00007	0	0	0	0	0	-	Protein does not contain a CCBD within the first 150 amino acids	1.807E-12	false	0.332237349	0.380171916	-					0	0.006	0.085	0.098	0.003	no	-	0.098	Pred.
WP_058461547.1	Legionella adelaidensis	-	NO_SP	1.00009	0	0	0	0	0	-	Protein does not contain a CCBD within the first 150 amino acids	1.2973E-11	false	-0.217629873	-0.653630919	-					0.009	0.009	0.026	0.154	0.011	no	-	0.154	Pred.
WP_197933190.1	Legionella sp. TUM19329	+	NO_SP	1.00005	0	0	0	0	0	-	Protein does not contain a CCBD within the first 150 amino acids	0.999923861	true	-0.961486134	-3.744513293	-					0.483	0.209	0.268	0.356	0.153	no	-	0.483	Pred.
WP_058475692.1	Legionella steigerwaltii	-	NO_SP	1.00004	0	0	0	0	0	-	Protein does not contain a CCBD within the first 150 amino acids	7.04641E-06	false	-0.467552795	-0.394125308	-					0	0	0.04	0.145	0	no	-	0.145	Pred.
WP_131780171.1	Fluoribacter bozemanae	-	NO_SP	1.00006	0	0	0	0	0	-	Protein does not contain a CCBD within the first 150 amino acids	0.997601532	false	-0.369695994	-0.442277343	-					0	0	0.04	0.12	0	no	-	0.12	Pred.
WP_115302359.1	Legionella beliardensis	-	NO_SP	1.00007	0	0	0	0	0	-	Protein does not contain a CCBD within the first 150 amino acids	0.000580502	false	-1.199028239	-1.367748215	-					0	0	0.047	0.08	0	no	-	0.08	Pred.
WP_173236053.1	Legionella sp. TUM19329	-	NO_SP	1.00004	1e-06	0	0	0	0	-	Protein does not contain a CCBD within the first 150 amino acids	2.03E-13	false	-0.330393944	-0.1639993	-					0	0	0.019	0.113	0	no	-	0.113	Pred.
MBA2711345.1	Tatlockia sp.	+	NO_SP	1.00005	0	0	0	0	0	-	Protein does not contain a CCBD within the first 150 amino acids	0.999965243	true	-0.72885131	-0.993597055	-					0	0	0.047	0.087	0	no	-	0.087	Pred.
WP_058497724.1	Legionella gratiana	-	NO_SP	1.00007	0	0	0	0	0	-	Protein does not contain a CCBD within the first 150 amino acids	0.988514634	false	-1.449663293	-1.258291082	-					0	0	0.002	0.027	0	no	-	0.027	Pred.
WP_058459118.1	Fluoribacter bozemanae	-	NO_SP	1.00006	0	0	0	0	0	-	Protein does not contain a CCBD within the first 150 amino acids	0.997601532	false	-0.459935687	-0.38860668	-					0	0	0.04	0.117	0	no	-	0.117	Pred.
WP_058479162.1	Legionella waltersii	-	NO_SP	1.00005	0	0	0	0	0	-	Protein does not contain a CCBD within the first 150 amino acids	3.17907E-06	false	-0.795609669	-1.353040758	-					0	0	0.026	0.087	0	no	-	0.087	Pred.
WP_173236761.1	Legionella sp. TUM19329	-	NO_SP	1.00005	2e-06	0	0	0	0	-	Protein does not contain a CCBD within the first 150 amino acids	0.718570873	false	-0.68876043	-1.183298931	-					0	0	0.047	0.087	0	no	-	0.087	Pred.
WP_058520677.1	Legionella tucsonensis	-	NO_SP	1.00007	0	0	0	0	0	-	Protein does not contain a CCBD within the first 150 amino acids	0.125997435	false	-0.73909508	-1.01701646	-					0	0	0.04	0.128	0	no	-	0.128	Pred.
WP_058466701.1	Fluoribacter gormanii	-	NO_SP	1.00005	0	0	0	0	0	-	Protein does not contain a CCBD within the first 150 amino acids	0.002191868	false	-0.120107971	-0.505825935	-					0	0	0.026	0.167	0.001	no	-	0.167	Pred.
WP_115330088.1	Legionella busanensis	-	NO_SP	1.00005	0	0	0	0	0	-	Protein does not contain a CCBD within the first 150 amino acids	2.82254E-09	false	-1.020577731	-0.932463209	-					0	0	0.026	0.095	0.005	no	-	0.095	Pred.
CBJ12693.1	Legionella longbeachae NSW150	-	NO_SP	1.00008	0	0	0	0	0	-	Protein does not contain a CCBD within the first 150 amino acids	9.70632E-09	false	-0.151170065	-0.565843733	-					0	0	0.026	0.229	0.01	no	-	0.229	Pred.
WP_012978975.1	Legionella longbeachae	-	NO_SP	1.00008	0	0	0	0	0	-	Protein does not contain a CCBD within the first 150 amino acids	4.87678E-05	false	-0.473439586	-0.612719332	-					0	0	0.04	0.193	0	no	-	0.193	Pred.
WP_150866705.1	Legionella longbeachae	-	NO_SP	1.00004	0	0	0	0	0	-	Protein does not contain a CCBD within the first 150 amino acids	0.356947626	false	-0.18558445	-0.635973306	-					0	0	0.026	0.169	0.001	no	-	0.169	Pred.
WP_025385915.1	Legionella oakridgensis	-	NO_SP	1.00008	0	0	0	0	0	-	Protein does not contain a CCBD within the first 150 amino acids	0.913863146	false	-0.632777307	-1.316986333	-					0	0.003	0.15	0.211	0.011	no	-	0.211	Pred.
OYV56112.1	Legionella sp. 21-45-4	-	NO_SP	1.00006	0	0	0	0	0	-	Protein does not contain a CCBD within the first 150 amino acids	5.614E-12	false	-3.240909437	-2.371112102	-					0	0	0.084	0.124	0.003	no	-	0.124	Pred.
WP_203454891.1	Legionella sp. MW5194	-	NO_SP	1.00005	1e-06	0	0	0	0	-	Protein does not contain a CCBD within the first 150 amino acids	0.099010067	false	-0.97968534	-1.480380965	-					0	0	0.04	0.08	0	no	-	0.08	Pred.
WP_003636193.1	Legionella longbeachae	-	NO_SP	1.00005	0	0	0	0	0	-	Protein does not contain a CCBD within the first 150 amino acids	3.59696E-05	false	-0.151170065	-0.565843733	-					0	0	0.026	0.151	0.001	no	-	0.151	Pred.
WP_028382001.1	Legionella cherrii	-	NO_SP	1.00003	0	0	0	0	0	-	Protein does not contain a CCBD within the first 150 amino acids	3.92773E-05	false	-0.172055569	-0.242933389	-					0	0	0.04	0.133	0	no	-	0.133	Pred.
WP_058505017.1	Legionella nautarum	+	NO_SP	1.00003	1e-06	0	0	0	0	-	CCBD (LMARIYNISN) found downstream of expected region	0.999962457	true	-0.743831009	-0.858540736	-					0	0.001	0.026	0.185	0.005	no	-	0.185	Pred.
WP_058448386.1	Legionella jamestowniensis	-	NO_SP	1.00005	0	0	0	0	0	-	Protein does not contain a CCBD within the first 150 amino acids	0.312783421	false	-0.61129702	-1.230844025	-					0	0	0.08	0.139	0	no	-	0.139	Pred.
WP_182352306.1	Legionella sp. PC1000	-	NO_SP	1.00005	0	0	0	0	0	-	Protein does not contain a CCBD within the first 150 amino acids	0.997601532	false	-0.469604673	-0.482612251	-					0	0	0.04	0.133	0	no	-	0.133	Pred.
MBA2649076.1	Legionella sp.	-	NO_SP	1.00006	0	0	0	0	0	-	Protein does not contain a CCBD within the first 150 amino acids	2.07E-12	false	-0.528466593	-0.755559037	-					0	0	0.04	0.105	0	no	-	0.105	Pred.
WP_058531301.1	Legionella rubrilucens	-	NO_SP	1.00006	1e-06	0	0	0	0	-	Protein does not contain a CCBD within the first 150 amino acids	0.099010067	false	-0.899766183	-1.450588722	-					0	0	0.04	0.08	0	no	-	0.08	Pred.
WP_045105091.1	Legionella hackeliae	-	NO_SP	1.00006	0	0	0	0	0	-	Protein does not contain a CCBD within the first 150 amino acids	0	false	-0.708583278	-0.642417009	-					0	0	0.026	0.109	0.015	no	-	0.109	Pred.
WP_133137678.1	Legionella rowbothamii	-	NO_SP	1.00005	0	0	0	0	0	-	Protein does not contain a CCBD within the first 150 amino acids	1.5428E-06	false	-2.446590414	-2.451337432	-					0	0	0.095	0.22	0	no	-	0.22	Pred.
WP_058526687.1	Legionella erythra	-	NO_SP	1.00004	0	0	0	0	0	-	Protein does not contain a CCBD within the first 150 amino acids	3.72771E-07	false	-1.359504834	-1.351851994	-					0	0.014	0.026	0.089	0.054	no	-	0.089	Pred.
WP_115301638.1	Legionella beliardensis	-	NO_SP	1.00007	0	0	0	0	0	-	Protein does not contain a CCBD within the first 150 amino acids	5.41242E-05	false	-0.737912839	-0.85007158	-					0	0.023	0.026	0.105	0.021	no	-	0.105	Pred.
WP_006872305.1	Legionella drancourtii	-	NO_SP	1.00005	1e-05	0	0	0	0	-	Protein does not contain a CCBD within the first 150 amino acids	1.1E-14	false	-0.604570957	-0.432395647	-					0	0	0.026	0.082	0	no	-	0.082	Pred.
WP_058515024.1	Legionella santicrucis	-	NO_SP	1.00008	0	0	0	0	0	-	Protein does not contain a CCBD within the first 150 amino acids	4.87678E-05	false	-0.421006994	-0.614111919	-					0	0	0.04	0.187	0	no	-	0.187	Pred.
WP_133130699.1	Legionella yabuuchiae	-	NO_SP	1.00006	0	0	0	0	0	-	Protein does not contain a CCBD within the first 150 amino acids	6.99906E-08	false	-1.128906971	-1.171497037	-					0	0	0.026	0.083	0.047	no	-	0.083	Pred.
WP_108293455.1	Legionella taurinensis	-	NO_SP	1.00006	0	0	0	0	0	-	Protein does not contain a CCBD within the first 150 amino acids	0.910717003	false	-1.221344493	-1.43090725	-					0	0.089	0.17	0.148	0	no	-	0.17	Pred.
KTD12982.1	Legionella jamestowniensis	-	NO_SP	1.00004	0	0	0	0	0	-	Protein does not contain a CCBD within the first 150 amino acids	0.147349887	false	-0.61129702	-1.230844025	-					0	0	0.095	0.139	0	no	-	0.139	Pred.
WP_133137329.1	Legionella rowbothamii	-	NO_SP	1.00006	0	0	0	0	0	-	Protein does not contain a CCBD within the first 150 amino acids	0.000324052	false	-0.067001525	0.019754749	-					0	0	0.04	0.182	0	no	-	0.182	Pred.
WP_058524404.1	Legionella birminghamensis	-	NO_SP	1.00006	0	0	0	0	0	-	Protein does not contain a CCBD within the first 150 amino acids	1.50945E-09	false	-0.263333946	-0.820161006	-					0	0.089	0.235	0.137	0	no	-	0.235	Pred.
WP_058521480.1	Legionella tucsonensis	-	NO_SP	1.00004	0	0	0	0	0	-	Protein does not contain a CCBD within the first 150 amino acids	0.013556504	false	-0.020713148	-0.496267338	-					0	0	0.026	0.103	0.001	no	-	0.103	Pred.
WP_133132825.1	Legionella sp. W10-070	+	NO_SP	1.00007	0	0	0	0	0	-	Protein does not contain a CCBD within the first 150 amino acids	0.999994453	true	-1.055745052	-1.188304997	-					0	0	0.026	0.131	0	no	-	0.131	Pred.
WP_058387586.1	Legionella cherrii	-	NO_SP	1.00008	0	0	0	0	0	-	Protein does not contain a CCBD within the first 150 amino acids	3.92773E-05	false	-0.172055569	-0.242933389	-					0	0	0.04	0.129	0	no	-	0.129	Pred.
WP_135060827.1	Legionella israelensis	-	NO_SP	1.00006	0	0	0	0	0	-	Protein does not contain a CCBD within the first 150 amino acids	4.11126E-05	false	-0.606179939	-1.000149131	-					0	0	0.026	0.144	0	no	-	0.144	Pred.
MBA2747598.1	Tatlockia sp.	-	NO_SP	1	3.5e-05	0	0	0	0	-	Protein does not contain a CCBD within the first 150 amino acids	9.6282E-08	false	-1.801472934	-1.76054781	-					0	0.003	0.13	0.144	0	no	-	0.144	Pred.
WP_058527172.1	Legionella erythra	-	NO_SP	1.00004	0	0	0	0	0	-	Protein does not contain a CCBD within the first 150 amino acids	0.491662232	false	-1.33938449	-1.500637361	-					0	0	0.095	0.12	0	no	-	0.12	Pred.
WP_126953954.1	Legionella septentrionalis	-	NO_SP	1.00005	0	0	0	0	0	-	Protein does not contain a CCBD within the first 150 amino acids	0.000775404	false	-0.31995011	-1.24749263	-					0	0	0.026	0.08	0	no	-	0.08	Pred.
MBA2656369.1	Tatlockia sp.	-	NO_SP	1.00005	0	0	0	0	0	-	Protein does not contain a CCBD within the first 150 amino acids	0.999633884	false	-1.00806196	-1.317181962	-					0	0	0.047	0.091	0	no	-	0.091	Pred.
HAT8857692.1	Legionella pneumophila subsp. pneumophila	-	NO_SP	1.00007	0	0	0	0	0	-	Protein does not contain a CCBD within the first 150 amino acids	0.706146005	false	-0.650082004	-0.942808839	-					0	0	0.026	0.195	0.001	no	-	0.195	Pred.
WP_065620747.1	Legionella jamestowniensis	-	NO_SP	1.00005	0	0	0	0	0	-	Protein does not contain a CCBD within the first 150 amino acids	0.312783421	false	-0.524958795	-1.205256305	-					0	0	0.095	0.139	0	no	-	0.139	Pred.
AAW83801.1	Legionella pneumophila	+	NO_SP	1.00005	0	0	0	0	0	-	CCBD (MPETIINIEN) found within N-terminal region	0.999940408	true	-0.103009148	-0.241722185	-					0.048	0.249	0.168	0.357	0.009	no	-	0.357	Pred.
MBI2785926.1	Legionella longbeachae	-	NO_SP	1.00004	2e-06	0	0	0	0	-	Protein does not contain a CCBD within the first 150 amino acids	0.029566638	false	-0.76120909	-1.303514824	-					0	0	0.026	0.091	0	no	-	0.091	Pred.
WP_058534792.1	Legionella saoudiensis	-	NO_SP	1.00005	0	0	0	0	0	-	Protein does not contain a CCBD within the first 150 amino acids	0.000402324	false	-0.192976163	-0.151863663	-					0	0	0.04	0.104	0	no	-	0.104	Pred.
WP_035886095.1	Legionella norrlandica	-	NO_SP	1.00006	0	0	0	0	0	-	Protein does not contain a CCBD within the first 150 amino acids	0.000437705	false	-1.285263697	-0.828685163	-					0	0.001	0	0.05	0	no	-	0.05	Pred.
WP_058441166.1	Legionella brunensis	-	NO_SP	1.00009	0	0	0	0	0	-	Protein does not contain a CCBD within the first 150 amino acids	0.000590553	false	-1.426008032	-0.846954193	-					0	0	0.124	0.243	0	no	-	0.243	Pred.
WP_203456423.1	Legionella sp. MW5194	-	NO_SP	1.00007	0	0	0	0	0	-	Protein does not contain a CCBD within the first 150 amino acids	0.629998652	false	-1.121660867	-1.300172774	-					0	0	0.162	0.124	0.019	no	-	0.162	Pred.
MBI2785137.1	Legionella longbeachae	-	NO_SP	1.00003	0	0	0	0	0	-	Protein does not contain a CCBD within the first 150 amino acids	1.85867E-10	false	-1.083878142	-1.007123375	-					0	0	0.073	0.123	0.015	no	-	0.123	Pred.
WP_028387968.1	Legionella fairfieldensis	-	NO_SP	1.00005	0	0	0	0	0	-	Protein does not contain a CCBD within the first 150 amino acids	0.73561295	false	-0.998367242	-0.706468814	-					0	0	0.019	0.121	0	no	-	0.121	Pred.
WP_203455285.1	Legionella sp. MW5194	-	NO_SP	1.00008	0	0	0	0	0	-	Protein does not contain a CCBD within the first 150 amino acids	8.24372E-08	false	-1.480844658	-1.560450154	-					0	0	0.026	0.122	0.047	no	-	0.122	Pred.
WP_058464731.1	Legionella cincinnatiensis	-	NO_SP	1.00005	0	0	0	0	0	-	Protein does not contain a CCBD within the first 150 amino acids	1.27E-13	false	-0.421006994	-0.614111919	-					0	0	0.04	0.174	0	no	-	0.174	Pred.
TAL63571.1	Legionella sp.	-	NO_SP	1.00007	0	0	0	0	0	-	Protein does not contain a CCBD within the first 150 amino acids	1.04237E-05	false	-0.293782422	-0.776161598	-					0	0	0.026	0.075	0.001	no	-	0.075	Pred.
MBA2747269.1	Tatlockia sp.	+	NO_SP	1.00008	0	0	0	0	0	-	CCBD (MSKTVLDVRN) found within N-terminal region	1.15049E-06	false	-1.023444998	-1.034332487	-					0	0	0.019	0.093	0	no	-	0.093	Pred.
WP_182393223.1	Legionella sp. PC997	-	NO_SP	1.00005	0	0	0	0	0	-	Protein does not contain a CCBD within the first 150 amino acids	0.004192815	false	-0.797007899	-0.670319177	-					0	0	0.04	0.133	0	no	-	0.133	Pred.
WP_131781849.1	Legionella gresilensis	-	NO_SP	1.00004	0	0	0	0	0	-	Protein does not contain a CCBD within the first 150 amino acids	3.244E-11	false	-1.159892652	-1.241506699	-					0	0	0.026	0.083	0.019	no	-	0.083	Pred.
MBA2747520.1	Tatlockia sp.	-	NO_SP	1.00004	0	0	0	0	0	-	Protein does not contain a CCBD within the first 150 amino acids	0.767444526	false	-1.363899813	-1.487533503	-					0	0	0.159	0.165	0.011	no	-	0.165	Pred.
WP_108294271.1	Legionella taurinensis	-	NO_SP	1.00007	0	0	0	0	0	-	Protein does not contain a CCBD within the first 150 amino acids	3.54077E-05	false	-1.338808929	-1.441276965	-					0	0	0.026	0.128	0.047	no	-	0.128	Pred.
NCT57018.1	Legionella sp.	-	NO_SP	1.00002	4e-06	0	0	0	0	-	Protein does not contain a CCBD within the first 150 amino acids	0.097743105	false	-0.216728945	-0.773148371	-					0	0	0	0.095	0	no	-	0.095	Pred.
WP_058524258.1	Legionella birminghamensis	-	NO_SP	1.00005	0	0	0	0	0	-	Protein does not contain a CCBD within the first 150 amino acids	0.593281968	false	-0.285178863	-0.617742689	-					0	0.001	0	0.022	0	no	-	0.022	Pred.
TAL58392.1	Legionella sp.	-	NO_SP	1.00005	0	0	0	0	0	-	Protein does not contain a CCBD within the first 150 amino acids	4.13151E-08	false	-0.905127363	-0.766849908	-					0	0.09	0.106	0.427	0	no	-	0.427	Pred.
WP_154698838.1	Legionella pneumophila	+	NO_SP	1.00003	7e-06	0	0	0	0	-	Protein does not contain a CCBD within the first 150 amino acids	1	true	-0.523571087	-1.139627419	-					0	0	0.034	0.009	0	no	-	0.034	Pred.
OJY40340.1	Legionella sp. 40-6	-	NO_SP	1.00006	0	0	0	0	0	-	Protein does not contain a CCBD within the first 150 amino acids	4.31207E-10	false	-0.815599881	-0.731066144	-					0	0	0.019	0.11	0	no	-	0.11	Pred.
MBN9230673.1	Legionella sp.	-	NO_SP	1.00007	0	0	0	0	0	-	Protein does not contain a CCBD within the first 150 amino acids	4.31207E-10	false	-0.815599881	-0.731066144	-					0	0	0.026	0.095	0	no	-	0.095	Pred.
WP_006870509.1	Legionella drancourtii	-	NO_SP	1.00004	0	0	0	0	0	-	Protein does not contain a CCBD within the first 150 amino acids	0	false	-0.815047116	-1.089387129	-					0	0.003	0.109	0.12	0	no	-	0.12	Pred.
WP_058498811.1	Legionella gratiana	-	NO_SP	1.00007	0	0	0	0	0	-	Protein does not contain a CCBD within the first 150 amino acids	7.04641E-06	false	-0.459395405	-0.536881307	-					0	0	0.04	0.129	0	no	-	0.129	Pred.
AGN14983.1	Legionella pneumophila subsp. pneumophila str. Thunder Bay	-	NO_SP	0.999901	0.000109	1e-06	0	0	1e-06	-	Protein does not contain a CCBD within the first 150 amino acids	0	false	-1.728266645	-1.297169034	-					0	0.003	0.051	0.264	0	no	-	0.264	Pred.
WP_058514852.1	Legionella santicrucis	-	NO_SP	1.00008	0	0	0	0	0	-	Protein does not contain a CCBD within the first 150 amino acids	0.996777065	false	-1.594070759	-1.184277323	-					0	0	0	0.018	0	no	-	0.018	Pred.
WP_115222111.1	Legionella donaldsonii	-	NO_SP	1.00005	0	0	0	0	0	-	Protein does not contain a CCBD within the first 150 amino acids	0	false	-1.317063394	-1.25089715	-					0	0	0.026	0.116	0	no	-	0.116	Pred.
WP_131777023.1	Legionella impletisoli	+	NO_SP	1.00004	0	0	0	0	0	-	CCBD (FIASVYGIKN) found downstream of expected region	8.37687E-06	false	-1.475682479	-1.49557889	-					0	0	0.026	0.118	0	no	-	0.118	Pred.
HAU3545655.1	Legionella pneumophila	+	NO_SP	0.999953	5.8e-05	0	0	0	0	-	Protein does not contain a CCBD within the first 150 amino acids	1	true	-1.728266645	-1.297169034	-					0	0.016	0.042	0.245	0	no	-	0.245	Pred.
WP_115332516.1	Legionella busanensis	-	NO_SP	1.00007	0	0	0	0	0	-	Protein does not contain a CCBD within the first 150 amino acids	9.70768E-06	false	-1.163937188	-1.229355257	-					0	0	0.047	0.08	0	no	-	0.08	Pred.
KTD40705.1	Legionella parisiensis	-	NO_SP	0.666575	0.331932	0.000776	0.000208	0.000193	0.000309	-	Protein does not contain a CCBD within the first 150 amino acids	4.60342E-10	false	-0.938450638	-1.080920934	-					0	0	0.104	0.192	0.015	no	-	0.192	Pred.
WP_058517837.1	Legionella parisiensis	-	NO_SP	1.00007	0	0	0	0	0	-	Protein does not contain a CCBD within the first 150 amino acids	0.000149881	false	-0.938450638	-1.080920934	-					0	0	0.069	0.158	0.015	no	-	0.158	Pred.
HAU2502961.1	Legionella pneumophila	+	NO_SP	0.99992	9.1e-05	0	0	0	0	-	Protein does not contain a CCBD within the first 150 amino acids	1	true	-1.728266645	-1.297169034	-					0	0.025	0.019	0.236	0	no	-	0.236	Pred.
WP_129914698.1	Legionella pneumophila	+	NO_SP	0.999983	5.7e-05	0	0	0	0	-	Protein does not contain a CCBD within the first 150 amino acids	1	true	-1.728266645	-1.297169034	-					0	0.026	0.019	0.245	0	no	-	0.245	Pred.
WP_027271384.1	Legionella sainthelensi	-	NO_SP	1.00003	5e-06	0	0	0	0	-	Protein does not contain a CCBD within the first 150 amino acids	2.89029E-09	false	-2.115785065	-2.408475181	-					0	0	0.002	0.083	0	no	-	0.083	Pred.
WP_128129639.1	Legionella sainthelensi	-	NO_SP	1.00003	5e-06	0	0	0	0	-	Protein does not contain a CCBD within the first 150 amino acids	2.89029E-09	false	-1.5304415	-2.122014302	-					0	0	0.002	0.083	0	no	-	0.083	Pred.
MBA2747606.1	Tatlockia sp.	+	NO_SP	1.00005	6e-06	0	0	0	0	-	Protein does not contain a CCBD within the first 150 amino acids	0.999979928	true	-0.664471702	-1.328744478	-					0	0.09	0.118	0.225	0.091	no	-	0.225	Pred.
WP_143867159.1	Legionella israelensis	-	NO_SP	1.00007	0	0	0	0	0	-	Protein does not contain a CCBD within the first 150 amino acids	4.11126E-05	false	-0.606179939	-1.000149131	-					0	0	0.026	0.144	0	no	-	0.144	Pred.
WP_115704081.1	Legionella sainthelensi	-	NO_SP	1.00003	5e-06	0	0	0	0	-	Protein does not contain a CCBD within the first 150 amino acids	2.89029E-09	false	-1.5304415	-2.122014302	-					0	0	0.002	0.083	0	no	-	0.083	Pred.
WP_150866752.1	Legionella longbeachae	-	NO_SP	1.00004	2e-06	0	0	0	0	-	Protein does not contain a CCBD within the first 150 amino acids	0.009944922	false	-0.781048899	-1.666318983	-					0	0	0.047	0.087	0	no	-	0.087	Pred.
WP_101899922.1	Legionella sainthelensi	-	NO_SP	1.00003	5e-06	0	0	0	0	-	Protein does not contain a CCBD within the first 150 amino acids	2.89029E-09	false	-1.5304415	-2.122014302	-					0	0	0.002	0.083	0	no	-	0.083	Pred.
WP_112218702.1	Legionella	-	NO_SP	1.00004	0	0	0	0	0	-	Protein does not contain a CCBD within the first 150 amino acids	2.47486E-09	false	-0.103395368	-0.502518062	-					0	0.003	0.266	0.205	0	no	-	0.266	Pred.
MBA2649515.1	Legionella sp.	-	NO_SP	1.00007	0	0	0	0	0	-	Protein does not contain a CCBD within the first 150 amino acids	0	false	-0.631957016	-0.547291901	-					0	0	0.026	0.115	0	no	-	0.115	Pred.
HAT8127277.1	Legionella pneumophila	-	NO_SP	1.00004	1.2e-05	0	0	0	0	-	Protein does not contain a CCBD within the first 150 amino acids	9.25624E-09	false	-1.728266645	-1.297169034	-					0	0.035	0.002	0.174	0	no	-	0.174	Pred.
WP_058532368.1	Legionella rubrilucens	-	NO_SP	1.00004	0	0	0	0	0	-	Protein does not contain a CCBD within the first 150 amino acids	3.54077E-05	false	-1.353977578	-1.50733642	-					0	0	0.026	0.128	0.042	no	-	0.128	Pred.
STX51147.1	Legionella busanensis	-	NO_SP	1.00007	0	0	0	0	0	-	Protein does not contain a CCBD within the first 150 amino acids	2.26505E-08	false	-1.163937188	-1.229355257	-					0	0	0.026	0.081	0.019	no	-	0.081	Pred.
WP_094092250.1	Legionella clemsonensis	-	NO_SP	1.00008	0	0	0	0	0	-	Protein does not contain a CCBD within the first 150 amino acids	0.312783421	false	-0.665408014	-1.299263089	-					0	0	0.095	0.159	0	no	-	0.159	Pred.
KTC77637.1	Legionella anisa	+	NO_SP	0.999743	0.000234	1.2e-05	1e-06	1e-06	1e-06	-	CCBD (IILGIYLVFN) found downstream of expected region	6.47885E-05	false	-1.728266645	-1.297169034	-					0	0.013	0.052	0.14	0	no	-	0.14	Pred.
HAU0049698.1	Legionella pneumophila	+	NO_SP	1.00003	4e-06	0	0	0	0	-	CCBD (IILGIYLVFN) found within expected region	2.919E-12	false	-1.728266645	-1.297169034	-					0	0.001	0.084	0.169	0	no	-	0.169	Pred.
ASQ45108.1	Legionella clemsonensis	-	NO_SP	1.00007	0	0	0	0	0	-	Protein does not contain a CCBD within the first 150 amino acids	0.147349887	false	-0.665408014	-1.299263089	-					0	0	0.095	0.177	0	no	-	0.177	Pred.
WP_131775089.1	Legionella anisa	-	NO_SP	1.00002	1.2e-05	0	0	0	0	-	Protein does not contain a CCBD within the first 150 amino acids	9.25624E-09	false	-1.728266645	-1.297169034	-					0	0.035	0.002	0.174	0	no	-	0.174	Pred.
WP_010947776.1	Legionella	-	NO_SP	1	1.9e-05	0	0	0	0	-	Protein does not contain a CCBD within the first 150 amino acids	9.25624E-09	false	-1.728266645	-1.297169034	-					0	0	0.002	0.174	0	no	-	0.174	Pred.
WP_114674085.1	Legionella pneumophila	-	NO_SP	1	1.9e-05	0	0	0	0	-	Protein does not contain a CCBD within the first 150 amino acids	9.25624E-09	false	-1.728266645	-1.297169034	-					0	0.013	0.002	0.174	0	no	-	0.174	Pred.
HAU0799012.1	Legionella pneumophila	-	NO_SP	1.00005	0	0	0	0	0	-	Protein does not contain a CCBD within the first 150 amino acids	0	false	-1.728266645	-1.297169034	-					0	0.013	0	0.226	0	no	-	0.226	Pred.
HAU1853418.1	Legionella pneumophila	-	NO_SP	1.00002	1e-06	0	0	0	0	-	Protein does not contain a CCBD within the first 150 amino acids	0	false	-1.728266645	-1.297169034	-					0	0.013	0.002	0.174	0	no	-	0.174	Pred.
HAU0459306.1	Legionella pneumophila	-	NO_SP	1.00003	7e-06	0	0	0	0	-	Protein does not contain a CCBD within the first 150 amino acids	8.025E-12	false	-1.728266645	-1.297169034	-					0	0	0.002	0.174	0	no	-	0.174	Pred.
WP_133131696.1	Legionella sp. W10-070	-	NO_SP	1.00003	3e-06	0	0	0	0	-	Protein does not contain a CCBD within the first 150 amino acids	7e-15	false	-2.027018538	-1.884494256	-					0	0.001	0.002	0.083	0	no	-	0.083	Pred.
WP_058495267.1	Legionella drozanskii	+	NO_SP	1.00002	1e-06	0	0	0	0	-	CCBD (LMARIYNIDN) found downstream of expected region;CCBD (MSEYVIDVVN) found within N-terminal region	0.906346712	false	-0.816229184	-0.908670012	-					0	0.001	0.026	0.173	0	no	-	0.173	Pred.
HAU2069674.1	Legionella pneumophila	+	NO_SP	0.96845	0.024825	0.006468	6.8e-05	4.1e-05	0.000151	-	CCBD (IILGIYLVFN) found downstream of expected region	0	false	-1.728266645	-1.297169034	-					0	0.035	0.073	0.122	0	no	-	0.122	Pred.
ERB42613.1	Legionella pneumophila str. 121004	+	NO_SP	0.932819	0.054299	0.012569	7.9e-05	5.9e-05	0.000174	-	CCBD (IILGIYLVFN) found downstream of expected region	0	false	-1.728266645	-1.297169034	-					0	0.035	0.073	0.128	0	no	-	0.128	Pred.
WP_133132428.1	Legionella sp. W10-070	-	NO_SP	1.00006	0	0	0	0	0	-	Protein does not contain a CCBD within the first 150 amino acids	0.016898747	false	-0.409576292	-0.496974256	-					0	0	0	0.215	0	no	-	0.215	Pred.
WP_058446262.1	Legionella feeleii	-	NO_SP	1.00009	0	0	0	0	0	-	Protein does not contain a CCBD within the first 150 amino acids	3e-15	false	-1.282183523	-1.057845323	-					0	0	0.026	0.193	0	no	-	0.193	Pred.
EHL31477.1	Legionella drancourtii LLAP12	-	NO_SP	1.00007	2e-06	0	0	0	0	-	Protein does not contain a CCBD within the first 150 amino acids	3.38737E-05	false	0.42108888	0.302139599	-					0	0	0.104	0.145	0	no	-	0.145	Pred.
WP_062728968.1	Legionella pneumophila	-	NO_SP	1.00003	0	0	0	0	0	-	Protein does not contain a CCBD within the first 150 amino acids	0	false	-1.728266645	-1.297169034	-					0	0.013	0.073	0.224	0	no	-	0.224	Pred.
MBA2749480.1	Tatlockia sp.	+	NO_SP	1.00008	1e-06	0	0	0	0	-	CCBD (MVDPVIAIEN) found within N-terminal region	3.32961E-05	false	-1.202720238	-1.086694781	-					0.009	0.003	0.121	0.161	0	no	-	0.161	Pred.
WP_019235413.1	Legionella anisa	+	NO_SP	1.00007	0	0	0	0	0	-	Protein does not contain a CCBD within the first 150 amino acids	0.9999968	true	-0.655684653	-0.74553698	-					0	0	0.04	0.12	0	no	-	0.12	Pred.
WP_115174515.1	Legionella feeleii	-	NO_SP	1.00006	0	0	0	0	0	-	Protein does not contain a CCBD within the first 150 amino acids	3e-15	false	-1.378712421	-1.121221681	-					0	0	0.026	0.15	0	no	-	0.15	Pred.
WP_043874619.1	Legionella massiliensis	-	NO_SP	1.00007	0	0	0	0	0	-	Protein does not contain a CCBD within the first 150 amino acids	0.999101202	false	-0.313270296	-0.851729919	-					0	0	0.098	0.148	0	no	-	0.148	Pred.
MBA4696815.1	Legionella sp.	-	NO_SP	1.00005	0	0	0	0	0	-	Protein does not contain a CCBD within the first 150 amino acids	0.405187127	false	-2.262686473	-2.095882661	-					0	0	0.056	0.126	0	no	-	0.126	Pred.
CDZ77853.1	Legionella massiliensis	-	NO_SP	1.00006	0	0	0	0	0	-	Protein does not contain a CCBD within the first 150 amino acids	0.99763628	false	-0.313270296	-0.851729919	-					0	0	0.095	0.139	0	no	-	0.139	Pred.
WP_126954639.1	Legionella septentrionalis	-	NO_SP	1.00006	0	0	0	0	0	-	Protein does not contain a CCBD within the first 150 amino acids	0.024615989	false	-1.716991918	-2.151139052	-					0	0	0.084	0.126	0	no	-	0.126	Pred.
WP_061401226.1	Legionella pneumophila	+	NO_SP	1.00006	0	0	0	0	0	-	Protein does not contain a CCBD within the first 150 amino acids	0.999986152	true	-1.349811511	-1.172000848	-					0	0	0.047	0.131	0	no	-	0.131	Pred.
WP_058448592.1	Legionella jamestowniensis	-	NO_SP	1.00007	0	0	0	0	0	-	Protein does not contain a CCBD within the first 150 amino acids	4.23342E-07	false	-0.487280226	-0.922031969	-					0	0	0.095	0.216	0.001	no	-	0.216	Pred.
KTD11345.1	Legionella jamestowniensis	-	NO_SP	1.00007	0	0	0	0	0	-	Protein does not contain a CCBD within the first 150 amino acids	2.4841E-11	false	-0.487280226	-0.922031969	-					0	0.089	0.095	0.18	0.002	no	-	0.18	Pred.
WP_115707160.1	Legionella sainthelensi	-	NO_SP	1.00003	5e-06	0	0	0	0	-	Protein does not contain a CCBD within the first 150 amino acids	2.89029E-09	false	-2.115785065	-2.408475181	-					0	0	0.002	0.083	0	no	-	0.083	Pred.
WP_058464391.1	Legionella cincinnatiensis	-	NO_SP	0.999995	3.4e-05	0	0	0	0	-	Protein does not contain a CCBD within the first 150 amino acids	1.807E-12	false	0.023087045	-0.444940703	-					0	0	0.002	0.074	0	no	-	0.074	Pred.
NCT56446.1	Legionella sp.	+	NO_SP	1.00002	2e-06	0	0	0	0	-	Protein does not contain a CCBD within the first 150 amino acids	0.999999991	true	-0.418736052	-0.895558057	-					0	0.013	0.002	0.195	0	no	-	0.195	Pred.
WP_051399027.1	Legionella oakridgensis	-	NO_SP	1.00002	2e-06	0	0	0	0	-	Protein does not contain a CCBD within the first 150 amino acids	1.6838E-11	false	-0.791058055	-1.10356317	-					0	0.022	0	0	0	no	-	0.022	Pred.
WP_058442469.1	Legionella brunensis	+	NO_SP	1.00006	6e-06	0	0	0	0	-	CCBD (MSNAVIDVTN) found within N-terminal region	2.69825E-05	false	-0.956438691	-0.796117413	-					0	0.039	0.026	0.08	0.071	no	-	0.08	Pred.
WP_058524982.1	Legionella birminghamensis	-	NO_SP	1.00005	0	0	0	0	0	-	Protein does not contain a CCBD within the first 150 amino acids	0.992631673	false	1.199413225	0.298057155	-					0	0	0.119	0.246	0.001	no	-	0.246	Pred.
WP_028387011.1	Legionella geestiana	+	NO_SP	1.00008	0	0	0	0	0	-	Protein does not contain a CCBD within the first 150 amino acids	1	true	-0.627795394	-1.337140724	-					0	0	0.088	0.092	0.019	no	-	0.092	Pred.
KTC68276.1	Legionella birminghamensis	-	NO_SP	0.999892	0.00013	5e-06	0	0	0	-	Protein does not contain a CCBD within the first 150 amino acids	3.0992E-11	false	1.199413225	0.298057155	-					0	0	0.132	0.246	0	no	-	0.246	Pred.
WP_135842770.1	Legionella geestiana	+	NO_SP	1.00008	0	0	0	0	0	-	Protein does not contain a CCBD within the first 150 amino acids	1	true	-0.627795394	-1.337140724	-					0	0	0.076	0.092	0.019	no	-	0.092	Pred.
WP_003635068.1	Legionella longbeachae	-	NO_SP	1.00006	0	0	0	0	0	-	Protein does not contain a CCBD within the first 150 amino acids	1.498E-12	false	-0.15000705	0.126124759	-					0	0	0.04	0.071	0	no	-	0.071	Pred.
WP_058492586.1	Legionella worsleiensis	-	NO_SP	1.00006	1.1e-05	0	0	0	0	-	Protein does not contain a CCBD within the first 150 amino acids	9.25624E-09	false	-1.756213543	-1.323663955	-					0	0.014	0.002	0.181	0	no	-	0.181	Pred.
HAT8174669.1	Legionella pneumophila	-	NO_SP	1.00007	0	0	0	0	0	-	Protein does not contain a CCBD within the first 150 amino acids	0	false	-0.923149583	-0.997625135	-					0	0.067	0.158	0.13	0.146	no	-	0.158	Pred.
WP_058498823.1	Legionella gratiana	-	NO_SP	1.00003	5e-06	0	0	0	0	-	Protein does not contain a CCBD within the first 150 amino acids	2.89029E-09	false	-1.904856179	-2.134936294	-					0	0	0.002	0.087	0	no	-	0.087	Pred.
WP_127110330.1	Legionella sp. km535	-	NO_SP	1.00006	0	0	0	0	0	-	Protein does not contain a CCBD within the first 150 amino acids	0.999809543	false	-1.471825538	-1.029114065	-					0	0	0	0.028	0	no	-	0.028	Pred.
HAT8178309.1	Legionella pneumophila	+	NO_SP	1.00004	0	0	0	0	0	-	Protein does not contain a CCBD within the first 150 amino acids	0.999999871	true	-1.265747577	-1.087623824	-					0	0	0.047	0.122	0	no	-	0.122	Pred.
WP_081776793.1	Legionella geestiana	-	NO_SP	0.999996	1.6e-05	0	0	0	1e-06	-	Protein does not contain a CCBD within the first 150 amino acids	0	false	-1.416383691	-1.749251158	-					0	0	0	0.095	0	no	-	0.095	Pred.
WP_028384636.1	Legionella moravica	-	NO_SP	1.00006	0	0	0	0	0	-	Protein does not contain a CCBD within the first 150 amino acids	0.999809543	false	-1.471825538	-1.029114065	-					0	0	0	0.028	0	no	-	0.028	Pred.
KTD35645.1	Legionella moravica	+	NO_SP	1.00008	0	0	0	0	0	-	Protein does not contain a CCBD within the first 150 amino acids	0.999999995	true	-1.471825538	-1.029114065	-					0	0	0.002	0.028	0	no	-	0.028	Pred.
WP_025386462.1	Legionella oakridgensis	-	NO_SP	1.00002	2e-06	0	0	0	0	-	Protein does not contain a CCBD within the first 150 amino acids	1.6838E-11	false	-0.738913303	-1.041508675	-					0	0.022	0	0	0	no	-	0.022	Pred.
WP_115221465.1	Legionella donaldsonii	+	NO_SP	1.00005	0	0	0	0	0	-	Protein does not contain a CCBD within the first 150 amino acids	1	true	-0.984840845	-1.249576227	-					0	0	0.188	0.226	0	no	-	0.226	Pred.
TAL66423.1	Legionella sp.	-	NO_SP	1.00005	3e-06	0	0	0	0	-	Protein does not contain a CCBD within the first 150 amino acids	0	false	-1.937436255	-1.310595263	-					0	0	0.002	0.074	0	no	-	0.074	Pred.
WP_011946519.1	Legionella pneumophila	-	NO_SP	1.00005	0	0	0	0	0	-	Protein does not contain a CCBD within the first 150 amino acids	0.149342391	false	-0.231807934	-0.415348271	-					0	0.001	0	0.085	0	no	-	0.085	Pred.
WP_061515171.1	Legionella pneumophila	-	NO_SP	1.00005	0	0	0	0	0	-	Protein does not contain a CCBD within the first 150 amino acids	0.149342391	false	-0.231807934	-0.415348271	-					0	0.001	0	0.085	0	no	-	0.085	Pred.
WP_058450332.1	Legionella jamestowniensis	+	NO_SP	1.00005	1e-06	0	0	0	0	-	Protein does not contain a CCBD within the first 150 amino acids	0.999922741	true	-0.447110479	-0.637886054	-					0	0	0.026	0.101	0.001	no	-	0.101	Pred.
WP_108290509.1	Legionella taurinensis	-	NO_SP	1.00004	1e-06	0	0	0	0	-	Protein does not contain a CCBD within the first 150 amino acids	0.004663438	false	-1.558666265	-1.788330029	-					0	0	0	0.095	0	no	-	0.095	Pred.
STX42806.1	Legionella donaldsonii	-	NO_SP	1.00006	0	0	0	0	0	-	Protein does not contain a CCBD within the first 150 amino acids	2.86498E-05	false	-0.984840845	-1.249576227	-					0	0	0.154	0.158	0	no	-	0.158	Pred.
WP_058531126.1	Legionella rubrilucens	-	NO_SP	1.00004	1e-06	0	0	0	0	-	Protein does not contain a CCBD within the first 150 amino acids	0.007674698	false	-1.558666265	-1.788330029	-					0	0	0.067	0.095	0	no	-	0.095	Pred.
WP_061721810.1	Legionella pneumophila	-	NO_SP	1.00005	0	0	0	0	0	-	Protein does not contain a CCBD within the first 150 amino acids	0.149342391	false	-0.231807934	-0.415348271	-					0	0.001	0	0.095	0	no	-	0.095	Pred.
MBN9229758.1	Legionella sp.	-	NO_SP	1.00003	6e-06	0	0	0	0	-	Protein does not contain a CCBD within the first 150 amino acids	2e-15	false	-1.579259629	-1.636059889	-					0	0	0.002	0.083	0	no	-	0.083	Pred.
HAT8179417.1	Legionella pneumophila	-	NO_SP	1.00003	0	0	0	0	0	-	Protein does not contain a CCBD within the first 150 amino acids	0.704919907	false	-0.219831552	-0.392564647	-					0	0.001	0	0.066	0	no	-	0.066	Pred.
HBD9264110.1	Legionella pneumophila	-	NO_SP	1.00006	0	0	0	0	0	-	Protein does not contain a CCBD within the first 150 amino acids	0	false	-0.231807934	-0.415348271	-					0	0.001	0	0.066	0	no	-	0.066	Pred.
WP_061473841.1	Legionella pneumophila	+	NO_SP	1.00004	0	0	0	0	0	-	Protein does not contain a CCBD within the first 150 amino acids	0.999999871	true	-1.349811511	-1.172000848	-					0	0	0.047	0.121	0	no	-	0.121	Pred.
WP_058515036.1	Legionella santicrucis	-	NO_SP	1.00003	5e-06	0	0	0	0	-	Protein does not contain a CCBD within the first 150 amino acids	2.89029E-09	false	-1.79662286	-2.276145685	-					0	0	0.002	0.095	0	no	-	0.095	Pred.
MBA2653374.1	Tatlockia sp.	-	NO_SP	1.00006	0	0	0	0	0	-	Protein does not contain a CCBD within the first 150 amino acids	7.9439E-11	false	-0.463347885	-0.654585669	-					0	0.013	0	0.166	0	no	-	0.166	Pred.
WP_058534698.1	Legionella saoudiensis	-	NO_SP	1.00003	0	0	0	0	0	-	Protein does not contain a CCBD within the first 150 amino acids	3.64878E-05	false	-1.338289701	-1.726400513	-					0	0	0.076	0.168	0	no	-	0.168	Pred.
WP_203108830.1	unclassified Legionella	-	NO_SP	1.00004	0	0	0	0	0	-	Protein does not contain a CCBD within the first 150 amino acids	6.40366E-10	false	-0.982974984	-0.8175278	-					0	0	0.047	0.139	0	no	-	0.139	Pred.
WP_028374129.1	Legionella lansingensis	+	NO_SP	1.00004	1e-06	0	0	0	0	-	CCBD (MSHAVIDVHN) found within N-terminal region;CCBD (FIARVYNVDN) found downstream of expected region	1.14518E-06	false	-1.043737561	-1.118921971	-					0	0.001	0.026	0.077	0.001	no	-	0.077	Pred.
HBB6908886.1	Legionella pneumophila	-	NO_SP	1.00005	0	0	0	0	0	-	Protein does not contain a CCBD within the first 150 amino acids	0.149342391	false	-0.306044771	-0.481301563	-					0	0.001	0	0.113	0	no	-	0.113	Pred.
WP_014843166.1	Legionella pneumophila	+	NO_SP	1.00004	0	0	0	0	0	-	Protein does not contain a CCBD within the first 150 amino acids	0.999999871	true	-1.349811511	-1.172000848	-					0	0	0.047	0.178	0	no	-	0.178	Pred.
WP_058464719.1	Legionella cincinnatiensis	-	NO_SP	1.00001	7e-06	0	0	0	0	-	Protein does not contain a CCBD within the first 150 amino acids	1e-15	false	-2.326454599	-2.48176358	-					0	0	0.002	0.083	0	no	-	0.083	Pred.
WP_061784266.1	Legionella pneumophila	-	NO_SP	1.00005	0	0	0	0	0	-	Protein does not contain a CCBD within the first 150 amino acids	0.149342391	false	-0.231807934	-0.415348271	-					0	0.001	0	0.095	0	no	-	0.095	Pred.
HAT1977654.1	Legionella pneumophila	-	NO_SP	1.00005	0	0	0	0	0	-	Protein does not contain a CCBD within the first 150 amino acids	0.149342391	false	-0.231807934	-0.415348271	-					0	0.001	0	0.064	0	no	-	0.064	Pred.
WP_027226544.1	Legionella pneumophila	-	NO_SP	1.00005	0	0	0	0	0	-	Protein does not contain a CCBD within the first 150 amino acids	0.149342391	false	-0.231807934	-0.415348271	-					0	0.001	0	0.085	0	no	-	0.085	Pred.
HAU0700067.1	Legionella pneumophila	-	NO_SP	1.00005	0	0	0	0	0	-	Protein does not contain a CCBD within the first 150 amino acids	0.149342391	false	-0.231807934	-0.415348271	-					0	0.001	0	0.115	0	no	-	0.115	Pred.
HAU1615532.1	Legionella pneumophila	-	NO_SP	1.00005	0	0	0	0	0	-	Protein does not contain a CCBD within the first 150 amino acids	0.149342391	false	-0.231807934	-0.415348271	-					0	0.001	0	0.085	0	no	-	0.085	Pred.
WP_061723647.1	Legionella pneumophila	+	NO_SP	1.00004	0	0	0	0	0	-	Protein does not contain a CCBD within the first 150 amino acids	0.999999871	true	-1.349811511	-1.172000848	-					0	0.007	0.059	0.122	0	no	-	0.122	Pred.
HAZ7573050.1	Legionella pneumophila	+	NO_SP	1.00005	0	0	0	0	0	-	Protein does not contain a CCBD within the first 150 amino acids	1	true	-1.335906473	-1.22467349	-					0	0	0.076	0.121	0	no	-	0.121	Pred.
HAT9729246.1	Legionella pneumophila subsp. pneumophila	-	NO_SP	1.00005	0	0	0	0	0	-	Protein does not contain a CCBD within the first 150 amino acids	0.149342391	false	-0.231807934	-0.415348271	-					0	0.001	0	0.064	0	no	-	0.064	Pred.
HBD7467935.1	Legionella pneumophila	-	NO_SP	1.00005	0	0	0	0	0	-	Protein does not contain a CCBD within the first 150 amino acids	0.149342391	false	-0.219831552	-0.392564647	-					0	0.001	0	0.085	0	no	-	0.085	Pred.
WP_014840841.1	Legionella pneumophila	+	NO_SP	1.00004	0	0	0	0	0	-	Protein does not contain a CCBD within the first 150 amino acids	0.999999871	true	-1.305429105	-1.136325143	-					0	0	0.047	0.131	0	no	-	0.131	Pred.
WP_136690632.1	Legionella pneumophila	-	NO_SP	1.00005	0	0	0	0	0	-	Protein does not contain a CCBD within the first 150 amino acids	0.149342391	false	-0.231807934	-0.415348271	-					0	0.014	0	0.064	0	no	-	0.064	Pred.
WP_203455058.1	Legionella sp. MW5194	-	NO_SP	1.00004	1e-06	0	0	0	0	-	Protein does not contain a CCBD within the first 150 amino acids	0.004663438	false	-1.558666265	-1.788330029	-					0	0	0.067	0.095	0	no	-	0.095	Pred.
WP_133131430.1	Legionella yabuuchiae	-	NO_SP	1.00005	0	0	0	0	0	-	Protein does not contain a CCBD within the first 150 amino acids	0.011875099	false	-0.34088963	-1.000294398	-					0	0	0	0.227	0.015	no	-	0.227	Pred.
HBD7160071.1	Legionella pneumophila	-	NO_SP	1.00006	0	0	0	0	0	-	Protein does not contain a CCBD within the first 150 amino acids	0	false	-0.231807934	-0.415348271	-					0	0.001	0	0.066	0	no	-	0.066	Pred.
KTC78510.1	Legionella cherrii	-	NO_SP	1.00005	1e-06	0	0	0	0	-	Protein does not contain a CCBD within the first 150 amino acids	0.998853533	false	-0.565620584	-0.390729483	-					0	0	0.026	0.101	0	no	-	0.101	Pred.
WP_133137233.1	Legionella rowbothamii	-	NO_SP	1.00003	0	0	0	0	0	-	Protein does not contain a CCBD within the first 150 amino acids	0.000127464	false	-1.389396665	-1.855871437	-					0	0	0.049	0.107	0	no	-	0.107	Pred.
WP_058477436.1	Legionella steigerwaltii	-	NO_SP	1.00003	2e-06	0	0	0	0	-	Protein does not contain a CCBD within the first 150 amino acids	0.131114338	false	-0.521472239	-1.119520681	-					0	0.035	0.002	0.184	0	no	-	0.184	Pred.
CAD90951.1	Legionella pneumophila str. Corby	-	NO_SP	1.00005	0	0	0	0	0	-	Protein does not contain a CCBD within the first 150 amino acids	0.149342391	false	-0.108536959	-0.326422184	-					0	0.001	0	0.085	0	no	-	0.085	Pred.
WP_028386566.1	Legionella geestiana	-	NO_SP	1.00005	0	0	0	0	0	-	Protein does not contain a CCBD within the first 150 amino acids	6.3E-14	false	-1.150229075	-1.128792618	-					0	0	0.047	0.092	0	no	-	0.092	Pred.
WP_110141475.1	Legionella qingyii	-	NO_SP	1.00003	6e-06	0	0	0	0	-	Protein does not contain a CCBD within the first 150 amino acids	4e-15	false	-1.959451337	-2.364814773	-					0	0	0.002	0.087	0	no	-	0.087	Pred.
WP_129820621.1	Legionella pneumophila	-	NO_SP	1.00002	1e-06	0	0	0	0	-	Protein does not contain a CCBD within the first 150 amino acids	3.33607E-09	false	-0.231807934	-0.415348271	-					0	0.001	0	0.101	0	no	-	0.101	Pred.
WP_131776716.1	Legionella impletisoli	+	NO_SP	1.00004	1e-06	0	0	0	0	-	Protein does not contain a CCBD within the first 150 amino acids	0.999993861	true	0.248391265	-0.760691259	-					0	0	0	0.227	0	no	-	0.227	Pred.
WP_058518690.1	Legionella parisiensis	-	NO_SP	1.00003	6e-06	0	0	0	0	-	Protein does not contain a CCBD within the first 150 amino acids	4e-15	false	-1.697937347	-2.000448372	-					0	0	0.002	0.087	0	no	-	0.087	Pred.
HAT9722079.1	Legionella pneumophila subsp. pneumophila	-	NO_SP	0.999732	0.000206	6.1e-05	2e-06	1e-06	2.8e-05	-	Protein does not contain a CCBD within the first 150 amino acids	0	false	-0.231807934	-0.415348271	-					0	0.013	0.002	0.12	0	no	-	0.12	Pred.
HAU1344296.1	Legionella pneumophila	-	NO_SP	1.00005	0	0	0	0	0	-	Protein does not contain a CCBD within the first 150 amino acids	0	false	-0.231807934	-0.415348271	-					0	0.001	0	0.064	0	no	-	0.064	Pred.
WP_062729286.1	Legionella pneumophila	-	NO_SP	1.00006	0	0	0	0	0	-	Protein does not contain a CCBD within the first 150 amino acids	0.019293538	false	-0.231807934	-0.415348271	-					0	0.001	0	0.085	0	no	-	0.085	Pred.
EHL31651.1	Legionella drancourtii LLAP12	-	NO_SP	1.00005	5e-06	0	0	0	0	-	Protein does not contain a CCBD within the first 150 amino acids	0	false	-2.08705432	-2.356642754	-					0	0	0.002	0.083	0	no	-	0.083	Pred.
HAU0818058.1	Legionella pneumophila	-	NO_SP	1.00005	0	0	0	0	0	-	Protein does not contain a CCBD within the first 150 amino acids	0	false	-0.231807934	-0.415348271	-					0	0.001	0	0.064	0	no	-	0.064	Pred.
HAT6828641.1	Legionella pneumophila	-	NO_SP	1.00007	0	0	0	0	0	-	Protein does not contain a CCBD within the first 150 amino acids	5.48758E-08	false	-0.231807934	-0.415348271	-					0	0.001	0	0.085	0	no	-	0.085	Pred.
WP_059427968.1	Legionella pneumophila	-	NO_SP	1.00006	0	0	0	0	0	-	Protein does not contain a CCBD within the first 150 amino acids	0.23228937	false	-0.231807934	-0.415348271	-					0	0.001	0	0.113	0	no	-	0.113	Pred.
HAT9619764.1	Legionella pneumophila subsp. pneumophila	-	NO_SP	1.00005	0	0	0	0	0	-	Protein does not contain a CCBD within the first 150 amino acids	0.149342391	false	-0.231807934	-0.415348271	-					0	0.001	0	0.113	0	no	-	0.113	Pred.
WP_061827874.1	Legionella pneumophila	-	NO_SP	1.00005	0	0	0	0	0	-	Protein does not contain a CCBD within the first 150 amino acids	0.149342391	false	-0.231807934	-0.415348271	-					0	0.001	0	0.085	0	no	-	0.085	Pred.
WP_027225015.1	Legionella pneumophila	-	NO_SP	1.00005	0	0	0	0	0	-	Protein does not contain a CCBD within the first 150 amino acids	0.149342391	false	-0.231807934	-0.415348271	-					0	0.001	0	0.085	0	no	-	0.085	Pred.
WP_010945946.1	Legionella pneumophila	+	NO_SP	1.00005	0	0	0	0	0	-	Protein does not contain a CCBD within the first 150 amino acids	1	true	-1.448728069	-1.344938003	-					0	0	0.047	0.17	0	no	-	0.17	Pred.
WP_003632237.1	Legionella longbeachae	-	NO_SP	1.00003	5e-06	0	0	0	0	-	Protein does not contain a CCBD within the first 150 amino acids	2.89029E-09	false	-1.971098159	-2.13028555	-					0	0	0.002	0.083	0	no	-	0.083	Pred.
HAU0207330.1	Legionella pneumophila	-	NO_SP	1.00006	0	0	0	0	0	-	Protein does not contain a CCBD within the first 150 amino acids	1.5323E-11	false	-0.231807934	-0.415348271	-					0	0.001	0.002	0.064	0	no	-	0.064	Pred.
HAT9603415.1	Legionella pneumophila subsp. pneumophila	-	NO_SP	1.00007	0	0	0	0	0	-	Protein does not contain a CCBD within the first 150 amino acids	0	false	-0.231807934	-0.415348271	-					0	0.001	0	0.085	0	no	-	0.085	Pred.
HAT2065221.1	Legionella pneumophila	-	NO_SP	1.00004	0	0	0	0	0	-	Protein does not contain a CCBD within the first 150 amino acids	0.056017523	false	-0.231807934	-0.415348271	-					0	0.001	0	0.136	0	no	-	0.136	Pred.
WP_058525084.1	Legionella birminghamensis	-	NO_SP	1.00006	0	0	0	0	0	-	Protein does not contain a CCBD within the first 150 amino acids	0	false	-1.168228655	-1.135354014	-					0	0	0.026	0.101	0.04	no	-	0.101	Pred.
HAT6990792.1	Legionella pneumophila	-	NO_SP	1.00005	0	0	0	0	0	-	Protein does not contain a CCBD within the first 150 amino acids	2.04895E-10	false	-0.231807934	-0.415348271	-					0	0.001	0	0.095	0	no	-	0.095	Pred.
NCT56111.1	Legionella sp.	-	NO_SP	1.00007	0	0	0	0	0	-	Protein does not contain a CCBD within the first 150 amino acids	2e-15	false	-0.463940601	-1.04795876	-					0	0	0.026	0.089	0.001	no	-	0.089	Pred.
WP_040534692.1	Legionella drancourtii	-	NO_SP	1.00003	8e-06	0	0	0	0	-	Protein does not contain a CCBD within the first 150 amino acids	2e-15	false	-2.08705432	-2.356642754	-					0	0	0.084	0.083	0	no	-	0.084	Pred.
HAT9081331.1	Legionella pneumophila subsp. pneumophila	-	NO_SP	1.00008	0	0	0	0	0	-	Protein does not contain a CCBD within the first 150 amino acids	1.49919E-06	false	-0.231807934	-0.415348271	-					0	0.001	0	0.115	0	no	-	0.115	Pred.
WP_041932045.1	Legionella pneumophila	-	NO_SP	1.00005	0	0	0	0	0	-	Protein does not contain a CCBD within the first 150 amino acids	0.149342391	false	-0.231807934	-0.415348271	-					0	0.001	0	0.088	0	no	-	0.088	Pred.
WP_083028123.1	Legionella anisa	-	NO_SP	1.00003	4e-06	0	0	0	0	-	Protein does not contain a CCBD within the first 150 amino acids	3e-15	false	-0.823968193	-3.82669157	-					0.037	0	0.108	0.245	0	no	-	0.245	Pred.
WP_058448005.1	Legionella feeleii	+	NO_SP	1.00006	1e-06	0	0	0	0	-	Protein does not contain a CCBD within the first 150 amino acids	1	true	-0.946119806	-1.108737642	-					0	0	0.188	0.226	0	no	-	0.226	Pred.
WP_006869224.1	Legionella drancourtii	+	NO_SP	1.00005	0	0	0	0	0	-	Protein does not contain a CCBD within the first 150 amino acids	0.999974048	true	-1.770657553	-2.182946617	-					0	0	0.084	0.143	0	no	-	0.143	Pred.
WP_058507733.1	Legionella quinlivanii	-	NO_SP	1.00008	0	0	0	0	0	-	Protein does not contain a CCBD within the first 150 amino acids	0.813465482	false	-0.577953958	-1.000036318	-					0	0	0.052	0.066	0	no	-	0.066	Pred.
WP_058530189.1	Legionella rubrilucens	+	NO_SP	1.00005	0	0	0	0	0	-	Protein does not contain a CCBD within the first 150 amino acids	0.999999985	true	-1.301001388	-1.029453321	-					0	0	0	0.018	0	no	-	0.018	Pred.
STX49306.1	Legionella hackeliae	+	NO_SP	1.00002	2e-06	0	0	0	0	-	CCBD (MSETIIAIEN) found within N-terminal region	4.92949E-08	false	-0.952016595	-3.799502648	-					0.213	0.216	0.306	0.36	0.003	no	-	0.36	Pred.
WP_131794249.1	Fluoribacter gormanii	-	NO_SP	1.00004	0	0	0	0	0	-	Protein does not contain a CCBD within the first 150 amino acids	2.06961E-06	false	-1.491825988	-0.713923682	-					0	0	0	0.085	0.015	no	-	0.085	Pred.
WP_110141227.1	Legionella qingyii	-	NO_SP	1.00004	0	0	0	0	0	-	Protein does not contain a CCBD within the first 150 amino acids	2.06961E-06	false	-1.485727867	-0.69925261	-					0	0	0.052	0.094	0.001	no	-	0.094	Pred.
WP_133131370.1	Legionella yabuuchiae	-	NO_SP	1.00004	0	0	0	0	0	-	Protein does not contain a CCBD within the first 150 amino acids	4.7117E-11	false	-0.533248652	-0.465759994	-					0	0	0	0.181	0	no	-	0.181	Pred.
HAT9590706.1	Legionella pneumophila subsp. pneumophila	-	NO_SP	1.00006	0	0	0	0	0	-	Protein does not contain a CCBD within the first 150 amino acids	0.149342391	false	-0.269526925	-0.505069219	-					0	0.001	0	0.085	0	no	-	0.085	Pred.
WP_058468421.1	Fluoribacter gormanii	-	NO_SP	1.00004	0	0	0	0	0	-	Protein does not contain a CCBD within the first 150 amino acids	2.06961E-06	false	-1.491825988	-0.713923682	-					0	0	0	0.082	0.015	no	-	0.082	Pred.
MBA2749547.1	Tatlockia sp.	-	NO_SP	1.00006	0	0	0	0	0	-	Protein does not contain a CCBD within the first 150 amino acids	5.89521E-07	false	-0.582254472	-1.192588667	-					0	0	0.047	0.099	0	no	-	0.099	Pred.
HAT2071732.1	Legionella pneumophila	-	NO_SP	1.00005	0	0	0	0	0	-	Protein does not contain a CCBD within the first 150 amino acids	0.149342391	false	-0.269526925	-0.505069219	-					0	0.001	0	0.064	0	no	-	0.064	Pred.
ADG24846.1	Legionella pneumophila 2300/99 Alcoy	-	NO_SP	1.00008	0	0	0	0	0	-	Protein does not contain a CCBD within the first 150 amino acids	1.37401E-10	false	-0.231807934	-0.415348271	-					0	0	0	0.093	0	no	-	0.093	Pred.
WP_027219454.1	Legionella pneumophila	-	NO_SP	1.00005	0	0	0	0	0	-	Protein does not contain a CCBD within the first 150 amino acids	0.149342391	false	-0.269526925	-0.505069219	-					0	0.001	0	0.064	0	no	-	0.064	Pred.
HAU1501198.1	Legionella pneumophila	-	NO_SP	1.00005	0	0	0	0	0	-	Protein does not contain a CCBD within the first 150 amino acids	0.149342391	false	-0.269526925	-0.505069219	-					0	0.001	0	0.066	0	no	-	0.066	Pred.
OOK43570.1	Legionella pneumophila subsp. pneumophila str. Mississauga	+	NO_SP	1	1.5e-05	2e-06	0	0	0	-	Protein does not contain a CCBD within the first 150 amino acids	1	true	-0.269526925	-0.505069219	-					0	0.001	0	0.12	0	no	-	0.12	Pred.
HAU1174790.1	Legionella pneumophila	-	NO_SP	1.00005	0	0	0	0	0	-	Protein does not contain a CCBD within the first 150 amino acids	0.149342391	false	-0.269526925	-0.505069219	-					0	0.001	0	0.064	0	no	-	0.064	Pred.
WP_058526275.1	Legionella erythra	+	NO_SP	1.00006	0	0	0	0	0	-	Protein does not contain a CCBD within the first 150 amino acids	0.999920186	true	-1.543629992	-1.388453973	-					0	0	0	0.025	0	no	-	0.025	Pred.
HAT9013697.1	Legionella pneumophila subsp. pneumophila	-	NO_SP	1.00004	0	0	0	0	0	-	Protein does not contain a CCBD within the first 150 amino acids	0	false	-0.269526925	-0.505069219	-					0	0.001	0	0.066	0	no	-	0.066	Pred.
WP_019233245.1	Legionella anisa	-	NO_SP	1.00004	6e-06	0	0	0	0	-	Protein does not contain a CCBD within the first 150 amino acids	1e-15	false	-1.577441928	-2.150811687	-					0	0	0.002	0.087	0	no	-	0.087	Pred.
HAT1596469.1	Legionella pneumophila	-	NO_SP	1.00003	0	0	0	0	0	-	Protein does not contain a CCBD within the first 150 amino acids	0.949728124	false	-0.231807934	-0.415348271	-					0	0.001	0	0.066	0	no	-	0.066	Pred.
HAU1896253.1	Legionella pneumophila	-	NO_SP	1.00005	0	0	0	0	0	-	Protein does not contain a CCBD within the first 150 amino acids	2.41058E-07	false	-0.231807934	-0.415348271	-					0	0.09	0.111	0.442	0	no	-	0.442	Pred.
WP_131794409.1	Fluoribacter gormanii	-	NO_SP	1.00003	6e-06	0	0	0	0	-	Protein does not contain a CCBD within the first 150 amino acids	4e-15	false	-2.09117462	-2.34078813	-					0	0	0.002	0.083	0	no	-	0.083	Pred.
WP_062738815.1	Legionella pneumophila	+	NO_SP	1.00005	0	0	0	0	0	-	Protein does not contain a CCBD within the first 150 amino acids	1	true	-1.448728069	-1.344938003	-					0	0	0.047	0.125	0	no	-	0.125	Pred.
WP_058467855.1	Fluoribacter gormanii	-	NO_SP	1.00003	6e-06	0	0	0	0	-	Protein does not contain a CCBD within the first 150 amino acids	4e-15	false	-2.175012004	-2.435168792	-					0	0	0.002	0.083	0	no	-	0.083	Pred.
HAT9241176.1	Legionella pneumophila subsp. pneumophila	-	NO_SP	1.00005	0	0	0	0	0	-	Protein does not contain a CCBD within the first 150 amino acids	0.149342391	false	-0.298081483	-0.449179535	-					0	0.001	0	0.113	0	no	-	0.113	Pred.
WP_112219039.1	Legionella quinlivanii	+	NO_SP	1.00005	0	0	0	0	0	-	Protein does not contain a CCBD within the first 150 amino acids	0.999905209	true	1.024582382	0.487081945	-					0	0	0.03	0.305	0	no	-	0.305	Pred.
HAT8317182.1	Legionella pneumophila	-	NO_SP	1.00005	0	0	0	0	0	-	Protein does not contain a CCBD within the first 150 amino acids	0.149342391	false	-0.231807934	-0.415348271	-					0	0.001	0	0.088	0	no	-	0.088	Pred.
WP_131781400.1	Legionella gresilensis	+	NO_SP	1.00006	2e-06	0	0	0	0	-	Protein does not contain a CCBD within the first 150 amino acids	8.2E-14	false	0.784256245	0.537657688	YES					0	0	0.067	0.251	0.011	no	-	0.251	Pred.
WP_058498779.1	Legionella gratiana	-	NO_SP	1.00006	0	0	0	0	0	-	Protein does not contain a CCBD within the first 150 amino acids	2.22799E-05	false	-0.701797882	-0.325078586	-					0	0	0	0.025	0	no	-	0.025	Pred.
MAZ78096.1	Legionellaceae bacterium	-	NO_SP	1.00006	0	0	0	0	0	-	Protein does not contain a CCBD within the first 150 amino acids	1.84291E-05	false	-0.703091025	-0.945927331	-					0	0.089	0.098	0.159	0.001	no	-	0.159	Pred.
HBD7210133.1	Legionella pneumophila	-	NO_SP	1.00005	0	0	0	0	0	-	Protein does not contain a CCBD within the first 150 amino acids	0.149342391	false	-0.231807934	-0.415348271	-					0	0.001	0	0.085	0	no	-	0.085	Pred.
WP_027221703.1	Legionella pneumophila	-	NO_SP	1.00005	0	0	0	0	0	-	Protein does not contain a CCBD within the first 150 amino acids	0.949728124	false	-0.333227052	-0.50249569	-					0	0.001	0	0.028	0	no	-	0.028	Pred.
WP_133138426.1	Legionella genomosp. 1	+	NO_SP	1.00006	0	0	0	0	0	-	Protein does not contain a CCBD within the first 150 amino acids	0.999905209	true	0.986825817	0.286031545	-					0	0	0.099	0.292	0	no	-	0.292	Pred.
WP_182393668.1	Legionella sp. PC997	-	NO_SP	1.00004	3e-06	0	0	0	0	-	Protein does not contain a CCBD within the first 150 amino acids	0.575633817	false	-0.914593472	-1.4575491	-					0	0.035	0.002	0.197	0	no	-	0.197	Pred.
WP_058481714.1	Legionella waltersii	-	NO_SP	1.00004	0	0	0	0	0	-	Protein does not contain a CCBD within the first 150 amino acids	0.000144336	false	-0.189815154	-0.45061468	-					0	0.001	0	0.068	0	no	-	0.068	Pred.
PJD95582.1	Legionella sp.	-	NO_SP	1.00004	3e-06	0	0	0	0	-	Protein does not contain a CCBD within the first 150 amino acids	0.001453319	false	0.631435515	0.490734347	-					0	0.043	0.132	0.235	0.169	no	-	0.235	Pred.
WP_035888607.1	Legionella norrlandica	-	NO_SP	1.00001	4e-06	0	0	0	0	-	Protein does not contain a CCBD within the first 150 amino acids	0.000501861	false	-2.092040815	-2.047441141	-					0	0	0.084	0.087	0	no	-	0.087	Pred.
MBP6917856.1	Legionellaceae bacterium	-	NO_SP	1.00005	0	0	0	0	0	-	Protein does not contain a CCBD within the first 150 amino acids	0.99658453	false	-0.289088052	-0.314974835	-					0	0.001	0	0.131	0.004	no	-	0.131	Pred.
WP_106183234.1	Legionella pneumophila	+	NO_SP	1.00005	0	0	0	0	0	-	Protein does not contain a CCBD within the first 150 amino acids	1	true	-1.417454686	-1.281136115	-					0	0	0.047	0.178	0	no	-	0.178	Pred.
PJD92685.1	Legionella sp.	-	NO_SP	0.976674	0.023099	0.000116	5.9e-05	2.9e-05	6.8e-05	-	Protein does not contain a CCBD within the first 150 amino acids	2.28211E-06	false	-1.659711178	-1.579277952	-					0	0	0.001	0.162	0	no	-	0.162	Pred.
HAU1386078.1	Legionella pneumophila	-	NO_SP	1.00005	0	0	0	0	0	-	Protein does not contain a CCBD within the first 150 amino acids	0.149342391	false	-0.31815945	-0.489055984	-					0	0.001	0	0.085	0	no	-	0.085	Pred.
HAT9142361.1	Legionella pneumophila subsp. pneumophila	-	NO_SP	1.00005	0	0	0	0	0	-	Protein does not contain a CCBD within the first 150 amino acids	0.149342391	false	-0.16045391	-0.344785005	-					0	0.001	0	0.113	0	no	-	0.113	Pred.
WP_058508871.1	Legionella quinlivanii	+	NO_SP	1.00006	0	0	0	0	0	-	Protein does not contain a CCBD within the first 150 amino acids	0.999905209	true	0.844035744	0.285846316	-					0	0	0.056	0.286	0.015	no	-	0.286	Pred.
MBA2651352.1	Tatlockia sp.	-	NO_SP	1.00006	0	0	0	0	0	-	Protein does not contain a CCBD within the first 150 amino acids	4.39914E-05	false	-1.387684975	-0.858472555	-					0	0	0.019	0.116	0.016	no	-	0.116	Pred.
WP_058492716.1	Legionella worsleiensis	-	NO_SP	1.00005	3e-06	0	0	0	0	-	Protein does not contain a CCBD within the first 150 amino acids	0.016719549	false	-1.815943343	-2.138379591	-					0	0	0.002	0.083	0	no	-	0.083	Pred.
WP_115302327.1	Legionella beliardensis	-	NO_SP	1.00007	0	0	0	0	0	-	Protein does not contain a CCBD within the first 150 amino acids	2.31272E-06	false	-1.259237076	-1.364568209	-					0	0.001	0	0.098	0	no	-	0.098	Pred.
WP_045105340.1	Legionella hackeliae	-	NO_SP	1.00003	6e-06	0	0	0	0	-	Protein does not contain a CCBD within the first 150 amino acids	0	false	-2.220195753	-2.577383355	-					0	0.001	0.084	0.083	0	no	-	0.084	Pred.
HAU1824905.1	Legionella pneumophila	+	NO_SP	1.00004	2e-06	0	0	0	0	-	Protein does not contain a CCBD within the first 150 amino acids	0.999999997	true	0.339098559	-0.432269005	-					0	0.025	0.088	0.182	0	no	-	0.182	Pred.
MBA2652460.1	Tatlockia sp.	-	NO_SP	1	7e-06	0	0	0	0	-	Protein does not contain a CCBD within the first 150 amino acids	1.66813E-06	false	0.409543724	0.081237816	-					0	0.025	0	0.175	0	no	-	0.175	Pred.
WP_011215555.1	Legionella pneumophila	-	NO_SP	1.00006	0	0	0	0	0	-	Protein does not contain a CCBD within the first 150 amino acids	0.993558035	false	-0.330555517	-0.559248394	-					0	0.001	0	0.113	0	no	-	0.113	Pred.
WP_027227017.1	Legionella pneumophila	-	NO_SP	1.00003	0	0	0	0	0	-	Protein does not contain a CCBD within the first 150 amino acids	0.949728124	false	-0.245769431	-0.473963707	-					0	0.001	0	0.066	0	no	-	0.066	Pred.
VEB30276.1	Legionella pneumophila	+	NO_SP	1.00009	0	0	0	0	0	-	Protein does not contain a CCBD within the first 150 amino acids	1	true	-0.231807934	-0.415348271	-					0	0.001	0	0.135	0	no	-	0.135	Pred.
MBN9228597.1	Legionella steelei	-	NO_SP	1.00002	2e-06	0	0	0	0	-	Protein does not contain a CCBD within the first 150 amino acids	0.895235626	false	-0.427563775	-0.896810151	-					0	0.013	0.002	0.186	0	no	-	0.186	Pred.
WP_106225286.1	Legionella pneumophila	-	NO_SP	1.00003	0	0	0	0	0	-	Protein does not contain a CCBD within the first 150 amino acids	0.949728124	false	-0.245769431	-0.473963707	-					0	0.001	0	0.066	0	no	-	0.066	Pred.
CZH42021.1	Legionella pneumophila	+	NO_SP	1.00009	0	0	0	0	0	-	Protein does not contain a CCBD within the first 150 amino acids	1	true	-0.231807934	-0.415348271	-					0	0.001	0.002	0.16	0	no	-	0.16	Pred.
WP_062724706.1	Legionella pneumophila	-	NO_SP	1.00005	0	0	0	0	0	-	Protein does not contain a CCBD within the first 150 amino acids	0.149342391	false	-0.231807934	-0.415348271	-					0	0.001	0	0.136	0	no	-	0.136	Pred.
HAT7061671.1	Legionella pneumophila	-	NO_SP	1.00006	0	0	0	0	0	-	Protein does not contain a CCBD within the first 150 amino acids	0.019293538	false	-0.231807934	-0.415348271	-					0	0.001	0	0.113	0	no	-	0.113	Pred.
WP_161505038.1	Legionella pneumophila	-	NO_SP	1.00005	0	0	0	0	0	-	Protein does not contain a CCBD within the first 150 amino acids	0.149342391	false	-0.231807934	-0.415348271	-					0	0.001	0	0.136	0	no	-	0.136	Pred.
MBA2749741.1	Tatlockia sp.	-	NO_SP	1.00008	1e-06	0	0	0	0	-	Protein does not contain a CCBD within the first 150 amino acids	0.007467719	false	-0.838773772	-0.880305617	-					0	0	0.047	0.099	0.004	no	-	0.099	Pred.
MBA3536847.1	Tatlockia sp.	-	NO_SP	1.00006	0	0	0	0	0	-	Protein does not contain a CCBD within the first 150 amino acids	1.08904E-08	false	-0.762559121	-0.523158927	-					0	0	0.002	0.166	0	no	-	0.166	Pred.
WP_061692596.1	Legionella pneumophila	-	NO_SP	1.00005	0	0	0	0	0	-	Protein does not contain a CCBD within the first 150 amino acids	0.149342391	false	-0.231807934	-0.415348271	-					0	0.001	0.002	0.085	0	no	-	0.085	Pred.
HAU4150240.1	Legionella pneumophila	-	NO_SP	1.00005	0	0	0	0	0	-	Protein does not contain a CCBD within the first 150 amino acids	0.149342391	false	-0.231807934	-0.415348271	-					0	0.001	0	0.113	0	no	-	0.113	Pred.
HAU0672193.1	Legionella pneumophila	+	NO_SP	1.00004	0	0	0	0	0	-	Protein does not contain a CCBD within the first 150 amino acids	0.999999871	true	-1.349811511	-1.172000848	-					0	0	0.076	0.131	0	no	-	0.131	Pred.
HAU1725351.1	Legionella pneumophila	-	NO_SP	1.00005	0	0	0	0	0	-	Protein does not contain a CCBD within the first 150 amino acids	0.149342391	false	-0.231807934	-0.415348271	-					0	0.001	0	0.113	0	no	-	0.113	Pred.
HAT9630859.1	Legionella pneumophila subsp. pneumophila	-	NO_SP	1.00007	0	0	0	0	0	-	Protein does not contain a CCBD within the first 150 amino acids	5.48758E-08	false	-0.231807934	-0.415348271	-					0	0.001	0	0.113	0	no	-	0.113	Pred.
WP_061724495.1	Legionella pneumophila	-	NO_SP	1.00005	0	0	0	0	0	-	Protein does not contain a CCBD within the first 150 amino acids	0.149342391	false	-0.231807934	-0.415348271	-					0	0.001	0	0.085	0	no	-	0.085	Pred.
WP_061467420.1	Legionella pneumophila	-	NO_SP	1.00005	0	0	0	0	0	-	Protein does not contain a CCBD within the first 150 amino acids	0.149342391	false	-0.231807934	-0.415348271	-					0	0.001	0	0.085	0	no	-	0.085	Pred.
WP_016356916.1	Legionella pneumophila	-	NO_SP	1.00005	0	0	0	0	0	-	Protein does not contain a CCBD within the first 150 amino acids	0.149342391	false	-0.231807934	-0.415348271	-					0	0.001	0	0.113	0	no	-	0.113	Pred.
WP_011213798.1	Legionella pneumophila	-	NO_SP	1.00005	0	0	0	0	0	-	Protein does not contain a CCBD within the first 150 amino acids	0.149342391	false	-0.231807934	-0.415348271	-					0	0.001	0	0.085	0	no	-	0.085	Pred.
CZG63409.1	Legionella pneumophila	+	NO_SP	1.00009	0	0	0	0	0	-	Protein does not contain a CCBD within the first 150 amino acids	1	true	-0.231807934	-0.415348271	-					0	0.001	0	0.135	0	no	-	0.135	Pred.
WP_027265607.1	Legionella pneumophila	-	NO_SP	1.00005	0	0	0	0	0	-	Protein does not contain a CCBD within the first 150 amino acids	0.149342391	false	-0.231807934	-0.415348271	-					0	0.001	0	0.085	0	no	-	0.085	Pred.
HAT2140182.1	Legionella pneumophila	-	NO_SP	1.00005	0	0	0	0	0	-	Protein does not contain a CCBD within the first 150 amino acids	0.149342391	false	-0.231807934	-0.415348271	-					0	0.001	0	0.085	0	no	-	0.085	Pred.
HAT7036931.1	Legionella pneumophila	-	NO_SP	1.00006	0	0	0	0	0	-	Protein does not contain a CCBD within the first 150 amino acids	4.39488E-09	false	-0.245769431	-0.473963707	-					0	0.001	0	0.066	0	no	-	0.066	Pred.
WP_129904383.1	Legionella pneumophila	-	NO_SP	1.00006	0	0	0	0	0	-	Protein does not contain a CCBD within the first 150 amino acids	1.55846E-10	false	-0.231807934	-0.415348271	-					0	0.001	0	0.085	0	no	-	0.085	Pred.
HBC0467056.1	Legionella pneumophila	+	NO_SP	1.00005	0	0	0	0	0	-	Protein does not contain a CCBD within the first 150 amino acids	1	true	-1.179928394	-1.132768359	-					0	0	0.076	0.197	0	no	-	0.197	Pred.
WP_029345867.1	Legionella pneumophila	-	NO_SP	1.0001	0	0	0	0	0	-	Protein does not contain a CCBD within the first 150 amino acids	2.43794E-08	false	0.196274346	-0.773866731	-					0	0.003	0.05	0.127	0	no	-	0.127	Pred.
HAT9744013.1	Legionella pneumophila subsp. pneumophila	-	NO_SP	1.00005	0	0	0	0	0	-	Protein does not contain a CCBD within the first 150 amino acids	0.149342391	false	-0.231807934	-0.415348271	-					0	0.001	0	0.088	0	no	-	0.088	Pred.
HAT2101147.1	Legionella pneumophila	-	NO_SP	1.00005	0	0	0	0	0	-	Protein does not contain a CCBD within the first 150 amino acids	0.149342391	false	-0.231807934	-0.415348271	-					0	0.001	0	0.113	0	no	-	0.113	Pred.
WP_206662146.1	Legionella pneumophila	-	NO_SP	1.00004	0	0	0	0	0	-	Protein does not contain a CCBD within the first 150 amino acids	1.55846E-10	false	-0.231807934	-0.415348271	-					0	0.001	0	0.088	0	no	-	0.088	Pred.
WP_027267101.1	Legionella pneumophila	-	NO_SP	1.00005	0	0	0	0	0	-	Protein does not contain a CCBD within the first 150 amino acids	0.149342391	false	-0.231807934	-0.415348271	-					0	0.001	0	0.113	0	no	-	0.113	Pred.
HAU1161654.1	Legionella pneumophila	-	NO_SP	1.00005	0	0	0	0	0	-	Protein does not contain a CCBD within the first 150 amino acids	0.149342391	false	-0.231807934	-0.415348271	-					0	0.001	0	0.119	0	no	-	0.119	Pred.
HAU0343371.1	Legionella pneumophila	-	NO_SP	1.00006	0	0	0	0	0	-	Protein does not contain a CCBD within the first 150 amino acids	1e-14	false	-0.231807934	-0.415348271	-					0	0.001	0	0.085	0	no	-	0.085	Pred.
WP_129900902.1	Legionella pneumophila	-	NO_SP	1.00008	0	0	0	0	0	-	Protein does not contain a CCBD within the first 150 amino acids	2.03E-13	false	-0.231807934	-0.415348271	-					0	0.001	0	0.085	0	no	-	0.085	Pred.
PJD94863.1	Legionella sp.	-	NO_SP	1.00006	0	0	0	0	0	-	Protein does not contain a CCBD within the first 150 amino acids	2.43794E-08	false	-0.806815505	-0.446816027	-					0	0	0.019	0.121	0.001	no	-	0.121	Pred.
AEW51718.1	Legionella pneumophila subsp. pneumophila ATCC 43290	+	NO_SP	1.00003	2e-06	0	0	0	0	-	Protein does not contain a CCBD within the first 150 amino acids	1	true	-0.231807934	-0.415348271	-					0	0.001	0	0.16	0	no	-	0.16	Pred.
HAU0263538.1	Legionella pneumophila	-	NO_SP	1.00006	0	0	0	0	0	-	Protein does not contain a CCBD within the first 150 amino acids	0.993558035	false	-0.231807934	-0.415348271	-					0	0.001	0	0.064	0	no	-	0.064	Pred.
HAU1067397.1	Legionella pneumophila	-	NO_SP	1.00005	0	0	0	0	0	-	Protein does not contain a CCBD within the first 150 amino acids	0.149342391	false	-0.231807934	-0.415348271	-					0	0.014	0.002	0.113	0	no	-	0.113	Pred.
HAT9567610.1	Legionella pneumophila subsp. pneumophila	-	NO_SP	1.00004	0	0	0	0	0	-	Protein does not contain a CCBD within the first 150 amino acids	0	false	-0.231807934	-0.415348271	-					0	0.001	0	0.085	0	no	-	0.085	Pred.
HAU0355559.1	Legionella pneumophila	-	NO_SP	1.00007	0	0	0	0	0	-	Protein does not contain a CCBD within the first 150 amino acids	4e-15	false	-0.231807934	-0.415348271	-					0	0.001	0	0.113	0	no	-	0.113	Pred.
WP_161517033.1	Legionella pneumophila	-	NO_SP	1.00005	0	0	0	0	0	-	Protein does not contain a CCBD within the first 150 amino acids	0.149342391	false	-0.231807934	-0.415348271	-					0	0.001	0	0.113	0	no	-	0.113	Pred.
WP_027223821.1	Legionella pneumophila	-	NO_SP	1.00005	0	0	0	0	0	-	Protein does not contain a CCBD within the first 150 amino acids	0.149342391	false	-0.231807934	-0.415348271	-					0	0.001	0	0.113	0	no	-	0.113	Pred.
HAU1605247.1	Legionella pneumophila	+	NO_SP	1.00005	0	0	0	0	0	-	Protein does not contain a CCBD within the first 150 amino acids	1	true	-1.36135807	-1.246731863	-					0	0	0.047	0.178	0	no	-	0.178	Pred.
HAU1125561.1	Legionella pneumophila	-	NO_SP	1.00005	0	0	0	0	0	-	Protein does not contain a CCBD within the first 150 amino acids	0	false	-0.231807934	-0.415348271	-					0	0.001	0.002	0.066	0	no	-	0.066	Pred.
HAU0638494.1	Legionella pneumophila	-	NO_SP	1.00006	0	0	0	0	0	-	Protein does not contain a CCBD within the first 150 amino acids	0	false	-0.231807934	-0.415348271	-					0	0.001	0.002	0.064	0	no	-	0.064	Pred.
CAD90959.1	Legionella pneumophila	-	NO_SP	1.00007	0	0	0	0	0	-	Protein does not contain a CCBD within the first 150 amino acids	0.149342391	false	-0.231807934	-0.415348271	-					0	0.001	0	0.113	0	no	-	0.113	Pred.
HAU0947340.1	Legionella pneumophila	-	NO_SP	1.00005	0	0	0	0	0	-	Protein does not contain a CCBD within the first 150 amino acids	0	false	-0.231807934	-0.415348271	-					0	0.001	0	0.064	0	no	-	0.064	Pred.
WP_182392911.1	Legionella sp. PC997	-	NO_SP	1.00004	0	0	0	0	0	-	Protein does not contain a CCBD within the first 150 amino acids	2.06961E-06	false	-1.732255791	-1.013835014	-					0	0	0	0.112	0.05	no	-	0.112	Pred.
WP_038838431.1	Legionella pneumophila	-	NO_SP	1.00005	0	0	0	0	0	-	Protein does not contain a CCBD within the first 150 amino acids	0.149342391	false	-0.231807934	-0.415348271	-					0	0.001	0	0.085	0	no	-	0.085	Pred.
RYW51927.1	Legionella pneumophila	-	NO_SP	1.00004	0	0	0	0	0	-	Protein does not contain a CCBD within the first 150 amino acids	0	false	-0.231807934	-0.415348271	-					0	0.001	0	0.066	0	no	-	0.066	Pred.
CZR28984.1	Legionella pneumophila	-	NO_SP	0.959614	0.039912	0.000229	6.8e-05	5.8e-05	0.000139	-	Protein does not contain a CCBD within the first 150 amino acids	0	false	-0.231807934	-0.415348271	-					0	0.013	0.067	0.144	0	no	-	0.144	Pred.
HAU2360084.1	Legionella pneumophila	-	NO_SP	1.00007	0	0	0	0	0	-	Protein does not contain a CCBD within the first 150 amino acids	1.49919E-06	false	-0.231807934	-0.415348271	-					0	0.001	0.002	0.066	0	no	-	0.066	Pred.
HAT6978562.1	Legionella pneumophila	+	NO_SP	1.00005	0	0	0	0	0	-	Protein does not contain a CCBD within the first 150 amino acids	1	true	-1.315465113	-1.185273839	-					0	0	0.047	0.212	0	no	-	0.212	Pred.
HAU0508985.1	Legionella pneumophila	-	NO_SP	1.00007	0	0	0	0	0	-	Protein does not contain a CCBD within the first 150 amino acids	3.40911E-07	false	-0.231807934	-0.415348271	-					0	0.001	0	0.111	0	no	-	0.111	Pred.
AGH53778.1	Legionella pneumophila subsp. pneumophila LPE509	-	NO_SP	1.00006	0	0	0	0	0	-	Protein does not contain a CCBD within the first 150 amino acids	9.26064E-10	false	-0.231807934	-0.415348271	-					0	0	0	0.116	0	no	-	0.116	Pred.
WP_133137316.1	Legionella rowbothamii	-	NO_SP	1.00001	9e-06	0	0	0	0	-	Protein does not contain a CCBD within the first 150 amino acids	1.5673E-11	false	-2.046424033	-2.158091325	-					0	0	0.084	0.083	0	no	-	0.084	Pred.
HAU1216203.1	Legionella pneumophila	-	NO_SP	1.00006	0	0	0	0	0	-	Protein does not contain a CCBD within the first 150 amino acids	0	false	-0.231807934	-0.415348271	-					0	0.001	0	0.066	0	no	-	0.066	Pred.
NCT56272.1	Legionella sp.	-	NO_SP	1.00008	0	0	0	0	0	-	Protein does not contain a CCBD within the first 150 amino acids	0.997600764	false	-1.173498733	-0.692019735	-					0	0	0.04	0.137	0	no	-	0.137	Pred.
WP_106221026.1	Legionella pneumophila	+	NO_SP	1.00005	0	0	0	0	0	-	Protein does not contain a CCBD within the first 150 amino acids	1	true	-1.315465113	-1.185273839	-					0	0	0.076	0.131	0	no	-	0.131	Pred.
WP_058525247.1	Legionella erythra	-	NO_SP	1.00006	1e-06	0	0	0	0	-	Protein does not contain a CCBD within the first 150 amino acids	0.108628423	false	-1.293582535	-1.716903206	-					0	0.001	0.067	0.095	0	no	-	0.095	Pred.
WP_027227976.1	Legionella pneumophila	+	NO_SP	1.00005	0	0	0	0	0	-	Protein does not contain a CCBD within the first 150 amino acids	1	true	-1.690315688	-1.572184171	-					0	0	0.047	0.131	0	no	-	0.131	Pred.
HAT1923053.1	Legionella pneumophila	+	NO_SP	1.00005	0	0	0	0	0	-	Protein does not contain a CCBD within the first 150 amino acids	1	true	-1.339614137	-1.134225556	-					0	0	0.076	0.178	0	no	-	0.178	Pred.
WP_115303032.1	Legionella beliardensis	-	NO_SP	1.00007	1.2e-05	0	0	0	0	-	Protein does not contain a CCBD within the first 150 amino acids	6.27941E-06	false	0.064871067	-0.233627283	-					0	0	0.088	0.286	0.011	no	-	0.286	Pred.
WP_014841645.1	Legionella pneumophila	-	NO_SP	1.00005	0	0	0	0	0	-	Protein does not contain a CCBD within the first 150 amino acids	0.149342391	false	-0.231807934	-0.415348271	-					0	0.001	0	0.085	0	no	-	0.085	Pred.
WP_154699672.1	Legionella pneumophila	-	NO_SP	1.00005	0	0	0	0	0	-	Protein does not contain a CCBD within the first 150 amino acids	2.43794E-08	false	-1.068538986	-4.200712365	-					0.322	0.218	0.047	0.239	0.016	no	-	0.322	Pred.
WP_112219557.1	Legionella quinlivanii	-	NO_SP	1.00005	1e-06	0	0	0	0	-	Protein does not contain a CCBD within the first 150 amino acids	9.6E-14	false	-1.967031442	-2.00360795	-					0	0	0	0.209	0	no	-	0.209	Pred.
WP_203108989.1	unclassified Legionella	-	NO_SP	1.00006	0	0	0	0	0	-	Protein does not contain a CCBD within the first 150 amino acids	1.76472E-08	false	-0.287393971	-0.330556758	-					0	0	0.097	0.233	0.011	no	-	0.233	Pred.
WP_058508687.1	Legionella quinlivanii	-	NO_SP	1.00007	0	0	0	0	0	-	Protein does not contain a CCBD within the first 150 amino acids	1.29349E-07	false	-1.075034328	-0.568249981	-					0	0	0.019	0.103	0.063	no	-	0.103	Pred.
WP_045098441.1	Tatlockia micdadei	+	NO_SP	0.999897	0.000145	8e-06	0	0	2e-06	-	CCBD (LISRIYGIDN) found downstream of expected region	1	true	-0.79243652	-0.750417361	-					0	0	0.026	0.114	0	no	-	0.114	Pred.
HAT5044515.1	Legionella pneumophila	-	NO_SP	0.999379	0.000577	8e-06	1e-06	1e-06	1.6e-05	-	Protein does not contain a CCBD within the first 150 amino acids	0.019384731	false	-0.231807934	-0.415348271	-					0	0.003	0.039	0.136	0	no	-	0.136	Pred.
WP_161516371.1	Legionella pneumophila	-	NO_SP	1.00005	0	0	0	0	0	-	Protein does not contain a CCBD within the first 150 amino acids	0.149342391	false	-0.231807934	-0.415348271	-					0	0.001	0	0.085	0	no	-	0.085	Pred.
WP_028379239.1	Legionella pneumophila	+	NO_SP	1.00005	0	0	0	0	0	-	Protein does not contain a CCBD within the first 150 amino acids	1	true	-1.315465113	-1.185273839	-					0	0	0.047	0.121	0	no	-	0.121	Pred.
WP_058507775.1	Legionella quinlivanii	-	NO_SP	1.00007	0	0	0	0	0	-	Protein does not contain a CCBD within the first 150 amino acids	0.970990968	false	-0.721793897	-1.308890652	-					0	0	0.18	0.176	0	no	-	0.18	Pred.
HAT1820409.1	Legionella pneumophila	+	NO_SP	1.00005	0	0	0	0	0	-	Protein does not contain a CCBD within the first 150 amino acids	1	true	-1.311782859	-1.185373478	-					0	0	0.047	0.131	0	no	-	0.131	Pred.
HAU1184013.1	Legionella pneumophila	-	NO_SP	1.00005	0	0	0	0	0	-	Protein does not contain a CCBD within the first 150 amino acids	0.149342391	false	-0.231807934	-0.415348271	-					0	0.001	0	0.064	0	no	-	0.064	Pred.
HAU0151248.1	Legionella pneumophila	-	NO_SP	1.00006	0	0	0	0	0	-	Protein does not contain a CCBD within the first 150 amino acids	1.49919E-06	false	-0.231807934	-0.415348271	-					0	0.001	0.002	0.081	0	no	-	0.081	Pred.
WP_083012783.1	Tatlockia micdadei	+	NO_SP	0.999897	0.000145	8e-06	0	0	2e-06	-	CCBD (LISRIYGIDN) found downstream of expected region	1	true	-0.947073895	-0.853286199	-					0	0	0.026	0.105	0	no	-	0.105	Pred.
WP_061639754.1	Legionella pneumophila	+	NO_SP	1.00004	0	0	0	0	0	-	Protein does not contain a CCBD within the first 150 amino acids	0.999999871	true	-1.350919054	-1.128890634	-					0	0	0.047	0.094	0	no	-	0.094	Pred.
WP_133139307.1	Legionella genomosp. 1	-	NO_SP	1.00006	0	0	0	0	0	-	Protein does not contain a CCBD within the first 150 amino acids	0.165302143	false	-0.721793897	-1.308890652	-					0	0	0.09	0.184	0	no	-	0.184	Pred.
HBB7075909.1	Legionella pneumophila	-	NO_SP	1.00005	0	0	0	0	0	-	Protein does not contain a CCBD within the first 150 amino acids	0.149342391	false	-0.231807934	-0.415348271	-					0	0.001	0	0.102	0	no	-	0.102	Pred.
HAU0229060.1	Legionella pneumophila	-	NO_SP	1.00007	0	0	0	0	0	-	Protein does not contain a CCBD within the first 150 amino acids	0	false	-0.231807934	-0.415348271	-					0	0.001	0.002	0.085	0	no	-	0.085	Pred.
HAT6977972.1	Legionella pneumophila	-	NO_SP	1.00006	0	0	0	0	0	-	Protein does not contain a CCBD within the first 150 amino acids	0.949728124	false	-0.37047356	-0.59691509	-					0	0.001	0	0.028	0	no	-	0.028	Pred.
WP_058528345.1	Legionella londiniensis	-	NO_SP	1.00004	4e-06	0	0	0	0	-	Protein does not contain a CCBD within the first 150 amino acids	2.7822E-09	false	-0.058126477	-0.761005304	-					0	0	0	0.083	0	no	-	0.083	Pred.
WP_006871744.1	Legionella drancourtii	-	NO_SP	1.00007	0	0	0	0	0	-	Protein does not contain a CCBD within the first 150 amino acids	0	false	-0.718126975	-0.524883751	-					0	0	0.019	0.267	0	no	-	0.267	Pred.
MBP6917445.1	Legionellaceae bacterium	-	NO_SP	1.00005	0	0	0	0	0	-	Protein does not contain a CCBD within the first 150 amino acids	0.024961889	false	-2.117562401	-2.151010036	-					0	0	0.053	0.14	0	no	-	0.14	Pred.
MBA2657916.1	Tatlockia sp.	-	NO_SP	1.00002	0	0	0	0	0	-	Protein does not contain a CCBD within the first 150 amino acids	6.44428E-05	false	-1.137676311	-0.683856945	-					0	0	0	0.116	0.001	no	-	0.116	Pred.
WP_133132777.1	Legionella sp. W10-070	-	NO_SP	1.00007	0	0	0	0	0	-	Protein does not contain a CCBD within the first 150 amino acids	0.000100473	false	-1.232873398	-0.480206604	-					0	0	0.019	0.094	0.001	no	-	0.094	Pred.
HAZ7574695.1	Legionella pneumophila	-	NO_SP	1.00005	0	0	0	0	0	-	Protein does not contain a CCBD within the first 150 amino acids	1.75939E-05	false	-0.384935327	-0.654228763	-					0	0.001	0	0.118	0	no	-	0.118	Pred.
WP_010653333.1	Fluoribacter dumoffii	-	NO_SP	1.00003	6e-06	0	0	0	0	-	Protein does not contain a CCBD within the first 150 amino acids	1.1866E-11	false	-1.716155555	-2.24284721	-					0	0	0.002	0.087	0	no	-	0.087	Pred.
HBA1634018.1	Legionella pneumophila	-	NO_SP	1.00006	0	0	0	0	0	-	Protein does not contain a CCBD within the first 150 amino acids	0.976600421	false	-0.384935327	-0.654228763	-					0	0.001	0	0.105	0	no	-	0.105	Pred.
WP_058479178.1	Legionella waltersii	-	NO_SP	1.00003	0	0	0	0	0	-	Protein does not contain a CCBD within the first 150 amino acids	2.48451E-05	false	-1.017727471	-0.990307181	-					0	0	0.073	0.268	0	no	-	0.268	Pred.
HAV0058110.1	Legionella pneumophila	-	NO_SP	1.00004	0	0	0	0	0	-	Protein does not contain a CCBD within the first 150 amino acids	0.000106849	false	-1.085962258	-3.78615841	-					0.057	0.202	0.083	0.268	0.005	no	-	0.268	Pred.
WP_044496931.1	Legionella pneumophila	-	NO_SP	1.00005	0	0	0	0	0	-	Protein does not contain a CCBD within the first 150 amino acids	0.149342391	false	-0.273622963	-0.502473669	-					0	0.001	0	0.085	0	no	-	0.085	Pred.
WP_112220019.1	Legionella quinlivanii	-	NO_SP	1.00007	0	0	0	0	0	-	Protein does not contain a CCBD within the first 150 amino acids	0.980772504	false	-0.721793897	-1.308890652	-					0	0	0.09	0.172	0	no	-	0.172	Pred.
HAT9286921.1	Legionella pneumophila subsp. pneumophila	-	NO_SP	1.00004	0	0	0	0	0	-	Protein does not contain a CCBD within the first 150 amino acids	0.000106849	false	-0.977677722	-1.334339928	-					0	0	0.026	0.14	0	no	-	0.14	Pred.
HBD7142123.1	Legionella pneumophila	-	NO_SP	1.00005	0	0	0	0	0	-	Protein does not contain a CCBD within the first 150 amino acids	0.149342391	false	-0.231807934	-0.415348271	-					0	0.001	0	0.118	0	no	-	0.118	Pred.
HAT8863401.1	Legionella pneumophila subsp. pneumophila	-	NO_SP	1.00004	0	0	0	0	0	-	Protein does not contain a CCBD within the first 150 amino acids	0.000106849	false	-0.955603676	-3.729046989	-					0.048	0.104	0.058	0.268	0.003	no	-	0.268	Pred.
WP_058461200.1	Legionella adelaidensis	+	NO_SP	1.00003	2e-06	0	0	0	0	-	Protein does not contain a CCBD within the first 150 amino acids	1	true	0.075567621	-0.202500515	-					0	0	0	0.284	0	no	-	0.284	Pred.
WP_042236320.1	Legionella pneumophila	+	NO_SP	1.00004	2e-06	0	0	0	0	-	Protein does not contain a CCBD within the first 150 amino acids	0.999999997	true	0.5052236	-0.303255843	-					0	0.025	0.258	0.216	0	no	-	0.258	Pred.
WP_061723257.1	Legionella pneumophila	-	NO_SP	1.00005	0	0	0	0	0	-	Protein does not contain a CCBD within the first 150 amino acids	0.000106849	false	-0.537582314	-1.204522904	-					0	0	0.019	0.464	0	no	-	0.464	Pred.
WP_058475708.1	Legionella steigerwaltii	-	NO_SP	1.00002	6e-06	0	0	0	0	-	Protein does not contain a CCBD within the first 150 amino acids	1.60499E-09	false	-1.333002204	-1.957240581	-					0	0	0.002	0.087	0	no	-	0.087	Pred.
WP_136690884.1	Legionella pneumophila	+	NO_SP	1.00004	2e-06	0	0	0	0	-	Protein does not contain a CCBD within the first 150 amino acids	0.999999997	true	-0.288784621	-0.501406822	-					0	0	0.317	0.25	0	no	-	0.317	Pred.
HAU1043308.1	Legionella pneumophila	+	NO_SP	1.00004	2e-06	0	0	0	0	-	Protein does not contain a CCBD within the first 150 amino acids	0.999999997	true	0.466046868	-0.268284809	-					0	0	0.088	0.194	0	no	-	0.194	Pred.
WP_028373437.1	Legionella lansingensis	-	NO_SP	1.00005	0	0	0	0	0	-	Protein does not contain a CCBD within the first 150 amino acids	1.09594E-06	false	-1.466019228	-0.783769418	-					0	0	0	0.074	0.014	no	-	0.074	Pred.
WP_058534804.1	Legionella saoudiensis	-	NO_SP	1.00004	8e-06	0	0	0	0	-	Protein does not contain a CCBD within the first 150 amino acids	1.5673E-11	false	-1.900022128	-1.979018661	-					0	0	0.002	0.083	0	no	-	0.083	Pred.
MBJ15423.1	Legionellaceae bacterium	-	NO_SP	1.00006	1e-06	0	0	0	0	-	Protein does not contain a CCBD within the first 150 amino acids	0.000270841	false	-1.44955522	-0.985056894	-					0	0.001	0.019	0.117	0.043	no	-	0.117	Pred.
WP_058494007.1	Legionella worsleiensis	-	NO_SP	1.00006	0	0	0	0	0	-	Protein does not contain a CCBD within the first 150 amino acids	2.46677E-06	false	-1.191169542	-1.87310584	-					0	0.001	0.019	0.289	0	no	-	0.289	Pred.
HAV2319878.1	Legionella pneumophila	-	NO_SP	1.00004	0	0	0	0	0	-	Protein does not contain a CCBD within the first 150 amino acids	0.000106849	false	-1.113481933	-3.643730373	-					0.048	0.156	0.138	0.268	0.116	no	-	0.268	Pred.
HAV1114298.1	Legionella pneumophila	-	NO_SP	1.00004	0	0	0	0	0	-	Protein does not contain a CCBD within the first 150 amino acids	0.000106849	false	-1.136748407	-3.5647707	-					0.057	0.242	0.108	0.268	0.109	no	-	0.268	Pred.
KTC88331.1	Legionella cincinnatiensis	-	NO_SP	1.00006	0	0	0	0	0	-	Protein does not contain a CCBD within the first 150 amino acids	4.71641E-07	false	-1.186502971	-3.584659917	-					0	0.057	0.074	0.242	0.019	no	-	0.242	Pred.
VEB33074.1	Legionella pneumophila	+	NO_SP	1.00006	1e-06	0	0	0	0	-	Protein does not contain a CCBD within the first 150 amino acids	1	true	-0.654744484	-1.154011928	-					0	0.013	0.246	0.167	0	no	-	0.246	Pred.
MBA4696799.1	Legionella sp.	-	NO_SP	1.00005	0	0	0	0	0	-	Protein does not contain a CCBD within the first 150 amino acids	4.54772E-07	false	-0.971509356	-0.977610502	-					0	0	0.082	0.207	0	no	-	0.207	Pred.
WP_031567408.1	Legionella wadsworthii	-	NO_SP	1.00002	5e-06	0	0	0	0	-	Protein does not contain a CCBD within the first 150 amino acids	1.1746E-11	false	-1.552590451	-1.792026401	-					0	0	0.084	0.083	0	no	-	0.084	Pred.
WP_043874863.1	Legionella massiliensis	-	NO_SP	1.00005	1e-06	0	0	0	0	-	Protein does not contain a CCBD within the first 150 amino acids	0	false	-0.547045075	-0.384436976	-					0	0	0	0.175	0	no	-	0.175	Pred.
WP_011213122.1	Legionella pneumophila	+	NO_SP	1.00004	2e-06	0	0	0	0	-	Protein does not contain a CCBD within the first 150 amino acids	0.999999997	true	0.339098559	-0.432269005	-					0	0	0.139	0.182	0	no	-	0.182	Pred.
HAU2279933.1	Legionella pneumophila	+	NO_SP	1.00004	2e-06	0	0	0	0	-	Protein does not contain a CCBD within the first 150 amino acids	0.999999997	true	0.391359607	-0.381678525	-					0	0	0.139	0.176	0	no	-	0.176	Pred.
WP_058528499.1	Legionella londiniensis	-	NO_SP	1.00005	0	0	0	0	0	-	Protein does not contain a CCBD within the first 150 amino acids	6e-15	false	-0.958279033	-1.200765637	-					0	0.001	0.002	0.016	0	no	-	0.016	Pred.
HAT8179080.1	Legionella pneumophila	+	NO_SP	1.00006	0	0	0	0	0	-	Protein does not contain a CCBD within the first 150 amino acids	1	true	0.46523367	-0.411452394	-					0	0	0.147	0.213	0	no	-	0.213	Pred.
WP_028379926.1	Legionella cherrii	-	NO_SP	1.00006	0	0	0	0	0	-	Protein does not contain a CCBD within the first 150 amino acids	0.00124238	false	-0.149933262	0.215670349	-					0	0.006	0.019	0.195	0.047	no	-	0.195	Pred.
WP_083011952.1	Tatlockia micdadei	-	NO_SP	1.00005	0	0	0	0	0	-	Protein does not contain a CCBD within the first 150 amino acids	1.29774E-06	false	-0.89600387	-0.405959667	-					0	0	0.019	0.078	0.009	no	-	0.078	Pred.
WP_115303221.1	Legionella beliardensis	-	NO_SP	1.00007	0	0	0	0	0	-	Protein does not contain a CCBD within the first 150 amino acids	6.35953E-08	false	-1.323922927	-0.580455113	-					0	0	0	0.079	0	no	-	0.079	Pred.
WP_058492591.1	Legionella worsleiensis	-	NO_SP	1.00004	0	0	0	0	0	-	Protein does not contain a CCBD within the first 150 amino acids	5.95673E-07	false	-1.052718107	-0.534776809	-					0	0	0.019	0.471	0	no	-	0.471	Pred.
WP_045099909.1	Tatlockia micdadei	-	NO_SP	1.00005	0	0	0	0	0	-	Protein does not contain a CCBD within the first 150 amino acids	1.29774E-06	false	-1.082964566	-0.439994153	-					0	0	0.019	0.098	0.009	no	-	0.098	Pred.
WP_083012147.1	Tatlockia micdadei	-	NO_SP	1.00008	0	0	0	0	0	-	Protein does not contain a CCBD within the first 150 amino acids	0.004298881	false	-1.027276322	-1.54976363	-					0	0	0.019	0.223	0	no	-	0.223	Pred.
WP_045099076.1	Tatlockia micdadei	-	NO_SP	1.00008	0	0	0	0	0	-	Protein does not contain a CCBD within the first 150 amino acids	0.004298881	false	-1.200540522	-1.686328182	-					0	0	0.019	0.273	0	no	-	0.273	Pred.
WP_133137049.1	Legionella rowbothamii	+	NO_SP	1.00001	3.4e-05	0	0	0	0	-	Protein does not contain a CCBD within the first 150 amino acids	0.999999986	true	-0.102414509	0.013430093	-					0	0.067	0.002	0.329	0	no	-	0.329	Pred.
WP_026253944.1	Legionella shakespearei	-	NO_SP	1.00002	1e-06	0	0	0	0	-	Protein does not contain a CCBD within the first 150 amino acids	1.74932E-08	false	-1.98089	-2.284383718	-					0	0.013	0	0.015	0	no	-	0.015	Pred.
HAV1011028.1	Legionella pneumophila	-	NO_SP	1.00004	0	0	0	0	0	-	Protein does not contain a CCBD within the first 150 amino acids	0.000106849	false	-1.234002731	-3.343528048	-					0	0.036	0.068	0.228	0.003	no	-	0.228	Pred.
HBD7396053.1	Legionella pneumophila	-	NO_SP	1.00004	0	0	0	0	0	-	Protein does not contain a CCBD within the first 150 amino acids	0.000106849	false	-0.629958366	-0.930404181	-					0	0.006	0.193	0.21	0	no	-	0.21	Pred.
HAT4473286.1	Legionella pneumophila	-	NO_SP	1.00004	0	0	0	0	0	-	Protein does not contain a CCBD within the first 150 amino acids	0.000106849	false	-1.246366245	-3.366909637	-					0	0.043	0.081	0.203	0.011	no	-	0.203	Pred.
WP_004450513.1	Legionella longbeachae	-	NO_SP	1.00004	1.7e-05	0	0	0	0	-	Protein does not contain a CCBD within the first 150 amino acids	4.048E-12	false	-0.838581734	-0.906796282	-					0	0	0.026	0.207	0	no	-	0.207	Pred.
WP_085662671.1	Legionella longbeachae	-	NO_SP	1.00004	1.7e-05	0	0	0	0	-	Protein does not contain a CCBD within the first 150 amino acids	4.048E-12	false	-0.838581734	-0.906796282	-					0	0	0.026	0.219	0	no	-	0.219	Pred.
NCT56791.1	Legionella sp.	-	NO_SP	1.00006	0	0	0	0	0	-	Protein does not contain a CCBD within the first 150 amino acids	9.0032E-11	false	-2.016620388	-1.981754588	-					0	0	0.075	0.089	0.018	no	-	0.089	Pred.
WP_058500616.1	Legionella israelensis	-	NO_SP	1.00006	0	0	0	0	0	-	Protein does not contain a CCBD within the first 150 amino acids	4.69376E-06	false	-1.145055873	-1.594851904	-					0	0	0.073	0.189	0	no	-	0.189	Pred.
WP_173891963.1	Tatlockia micdadei	-	NO_SP	1.00008	0	0	0	0	0	-	Protein does not contain a CCBD within the first 150 amino acids	0.004298881	false	-1.200540522	-1.686328182	-					0	0	0.019	0.341	0	no	-	0.341	Pred.
WP_127107916.1	Legionella sp. km535	-	NO_SP	1.00005	2e-06	0	0	0	0	-	Protein does not contain a CCBD within the first 150 amino acids	1.70943E-09	false	-1.719195107	-1.879369549	-					0	0.001	0	0.083	0	no	-	0.083	Pred.
WP_203108143.1	unclassified Legionella	-	NO_SP	1.00004	2e-06	0	0	0	0	-	Protein does not contain a CCBD within the first 150 amino acids	0.016719549	false	-1.9722008	-2.144511713	-					0	0	0	0.083	0	no	-	0.083	Pred.
WP_028383064.1	Legionella moravica	-	NO_SP	1.00005	2e-06	0	0	0	0	-	Protein does not contain a CCBD within the first 150 amino acids	1.70943E-09	false	-1.673859573	-1.878485609	-					0	0.001	0	0.083	0	no	-	0.083	Pred.
WP_043874161.1	Legionella massiliensis	-	NO_SP	1.00004	1e-06	0	0	0	0	-	Protein does not contain a CCBD within the first 150 amino acids	0.969479565	false	0.458437718	-0.12914307	-					0	0.001	0.079	0.144	0.023	no	-	0.144	Pred.
HAT8858681.1	Legionella pneumophila subsp. pneumophila	+	NO_SP	1.00008	0	0	0	0	0	-	Protein does not contain a CCBD within the first 150 amino acids	0.999932986	true	-0.307266526	-0.437324168	-					0	0.001	0	0.106	0	no	-	0.106	Pred.
WP_045105355.1	Legionella hackeliae	-	NO_SP	1.00006	0	0	0	0	0	-	Protein does not contain a CCBD within the first 150 amino acids	0.000100473	false	-1.551162568	-0.937797474	-					0	0	0.019	0.087	0.014	no	-	0.087	Pred.
HAU0262595.1	Legionella pneumophila	-	NO_SP	1.00003	1.8e-05	0	0	0	0	-	Protein does not contain a CCBD within the first 150 amino acids	9.25624E-09	false	-1.772195173	-1.378130413	-					0	0.013	0.002	0.161	0	no	-	0.161	Pred.
WP_018577723.1	Legionella shakespearei	-	NO_SP	1.00007	0	0	0	0	0	-	Protein does not contain a CCBD within the first 150 amino acids	2.43794E-08	false	-1.365649229	-1.064062979	-					0	0	0.019	0.116	0	no	-	0.116	Pred.
WP_061514112.1	Legionella pneumophila	+	NO_SP	1.00008	0	0	0	0	0	-	Protein does not contain a CCBD within the first 150 amino acids	0.999932986	true	-0.307266526	-0.437324168	-					0	0.001	0	0.127	0	no	-	0.127	Pred.
WP_112220654.1	Legionella	-	NO_SP	1.00008	0	0	0	0	0	-	Protein does not contain a CCBD within the first 150 amino acids	0.001025546	false	-0.577953958	-1.000036318	-					0	0	0.052	0.066	0	no	-	0.066	Pred.
WP_133138591.1	Legionella genomosp. 1	-	NO_SP	1.00007	0	0	0	0	0	-	Protein does not contain a CCBD within the first 150 amino acids	1.29349E-07	false	-1.075034328	-0.568249981	-					0	0	0.019	0.085	0.063	no	-	0.085	Pred.
PJD94111.1	Legionella sp.	-	NO_SP	1.00005	0	0	0	0	0	-	Protein does not contain a CCBD within the first 150 amino acids	0.297496199	false	-0.68739283	-1.00750131	-					0	0.068	0.113	0.348	0.047	no	-	0.348	Pred.
WP_131782260.1	Legionella gresilensis	-	NO_SP	1.00004	0	0	0	0	0	-	Protein does not contain a CCBD within the first 150 amino acids	6.35953E-08	false	-1.561309995	-0.854273694	-					0	0	0.019	0.103	0.017	no	-	0.103	Pred.
WP_061485329.1	Legionella pneumophila	+	NO_SP	1.00005	2e-06	0	0	0	0	-	Protein does not contain a CCBD within the first 150 amino acids	1	true	0.519884191	-0.17213281	-					0	0	0.084	0.193	0	no	-	0.193	Pred.
MBA2657103.1	Tatlockia sp.	+	NO_SP	1.00004	0	0	0	0	0	-	Protein does not contain a CCBD within the first 150 amino acids	0.999999559	true	-1.023554758	-1.298827254	-					0	0	0.052	0.065	0	no	-	0.065	Pred.
[truncated: 2,914 more rows]
[truncated: 1 more columns]

## Sheet: Lcin_0520
			SignalP6.0								EffectiveDB										BastionX
[truncated: 186 more rows]

## Sheet: NodL
			SignalP6.0								EffectiveDB									BastionX
[truncated: 52 more rows]

## Sheet: NoeB
			SignalP6.0								EffectiveDB									BastionX
[truncated: 40 more rows]
