# Supplementary material for: Pan-kinome of Legionella expanded by a bioinformatics survey
Source: Sci Rep. 2022 Dec 16;12:21782. doi: 10.1038/s41598-022-26109-x (PMC9758233; doi:10.1038/s41598-022-26109-x)
Supplement: Supplementary file 9 — Supplementary Information 9. [file 41598_2022_26109_MOESM9_ESM.zip]

Archive with 61 entries (55 files):
- S15 - Data - 3D structure models of novel kinases/
- S15 - Data - 3D structure models of novel kinases/pdb - whole proteins - AlphaFold2/
- S15 - Data - 3D structure models of novel kinases/pdb - whole proteins - AlphaFold2/lpg1925.pdb
- S15 - Data - 3D structure models of novel kinases/pdb - whole proteins - AlphaFold2/Lani_1194.pdb
- S15 - Data - 3D structure models of novel kinases/pdb - whole proteins - AlphaFold2/Lani_2844.pdb
- S15 - Data - 3D structure models of novel kinases/pdb - whole proteins - AlphaFold2/Lcin_0519.pdb
- S15 - Data - 3D structure models of novel kinases/pdb - whole proteins - AlphaFold2/Lfee_0407.pdb
- S15 - Data - 3D structure models of novel kinases/pdb - whole proteins - AlphaFold2/Llan_0165.pdb
- S15 - Data - 3D structure models of novel kinases/pdb - whole proteins - AlphaFold2/LLO_1015.pdb
- S15 - Data - 3D structure models of novel kinases/pdb - whole proteins - AlphaFold2/LLO_2159.pdb
- S15 - Data - 3D structure models of novel kinases/pdb - whole proteins - AlphaFold2/Lmor_1975.pdb
- S15 - Data - 3D structure models of novel kinases/pdb - whole proteins - AlphaFold2/lpg1316.pdb
- S15 - Data - 3D structure models of novel kinases/pdb - whole proteins - AlphaFold2/Lqui_0983.pdb
- S15 - Data - 3D structure models of novel kinases/pdb - whole proteins - AlphaFold2/Lsai_0337.pdb
- S15 - Data - 3D structure models of novel kinases/pdb - whole proteins - AlphaFold2/Lspi_2187.pdb
- S15 - Data - 3D structure models of novel kinases/pdb - protein kinase domains - AlphaFold2/
- S15 - Data - 3D structure models of novel kinases/pdb - protein kinase domains - AlphaFold2/Lani_1194_15-192.pdb
- S15 - Data - 3D structure models of novel kinases/pdb - protein kinase domains - AlphaFold2/Lani_2844_20-248.pdb
- S15 - Data - 3D structure models of novel kinases/pdb - protein kinase domains - AlphaFold2/Lcin_0519_304-543.pdb
- S15 - Data - 3D structure models of novel kinases/pdb - protein kinase domains - AlphaFold2/Lfee_0407_4-205.pdb
- S15 - Data - 3D structure models of novel kinases/pdb - protein kinase domains - AlphaFold2/Llan_0165_13-254.pdb
- S15 - Data - 3D structure models of novel kinases/pdb - protein kinase domains - AlphaFold2/LLO_1015_1-303.pdb
- S15 - Data - 3D structure models of novel kinases/pdb - protein kinase domains - AlphaFold2/LLO_2159_194-434.pdb
- S15 - Data - 3D structure models of novel kinases/pdb - protein kinase domains - AlphaFold2/Lmor_1975_1-420.pdb
- S15 - Data - 3D structure models of novel kinases/pdb - protein kinase domains - AlphaFold2/lpg1316_69-311.pdb
- S15 - Data - 3D structure models of novel kinases/pdb - protein kinase domains - AlphaFold2/lpg1925_198-525.pdb
- S15 - Data - 3D structure models of novel kinases/pdb - protein kinase domains - AlphaFold2/Lqui_0983_1-248.pdb
- S15 - Data - 3D structure models of novel kinases/pdb - protein kinase domains - AlphaFold2/Lsai_0337_1-231.pdb
- S15 - Data - 3D structure models of novel kinases/pdb - protein kinase domains - AlphaFold2/Lspi_2187_115-352.pdb
- S15 - Data - 3D structure models of novel kinases/pdb - protein kinase domains - RoseTTAFold/
- S15 - Data - 3D structure models of novel kinases/pdb - protein kinase domains - RoseTTAFold/Lani_1194_15-192.pdb
- S15 - Data - 3D structure models of novel kinases/pdb - protein kinase domains - RoseTTAFold/Lani_2844_20-248.pdb
- S15 - Data - 3D structure models of novel kinases/pdb - protein kinase domains - RoseTTAFold/Lcin_0519_304-543.pdb
- S15 - Data - 3D structure models of novel kinases/pdb - protein kinase domains - RoseTTAFold/Lfee_0407_4-205.pdb
- S15 - Data - 3D structure models of novel kinases/pdb - protein kinase domains - RoseTTAFold/Llan_0165_13-254.pdb
- S15 - Data - 3D structure models of novel kinases/pdb - protein kinase domains - RoseTTAFold/LLO_1015_1-303.pdb
- S15 - Data - 3D structure models of novel kinases/pdb - protein kinase domains - RoseTTAFold/LLO_2159_194-434.pdb
- S15 - Data - 3D structure models of novel kinases/pdb - protein kinase domains - RoseTTAFold/Lmor_1975_1-420.pdb
- S15 - Data - 3D structure models of novel kinases/pdb - protein kinase domains - RoseTTAFold/lpg1316_69-311.pdb
- S15 - Data - 3D structure models of novel kinases/pdb - protein kinase domains - RoseTTAFold/lpg1925_198-525.pdb
- S15 - Data - 3D structure models of novel kinases/pdb - protein kinase domains - RoseTTAFold/Lqui_0983_1-248.pdb
- S15 - Data - 3D structure models of novel kinases/pdb - protein kinase domains - RoseTTAFold/Lsai_0337_1-231.pdb
- S15 - Data - 3D structure models of novel kinases/pdb - protein kinase domains - RoseTTAFold/Lspi_2187_115-352.pdb
- S15 - Data - 3D structure models of novel kinases/pdb - whole proteins - RoseTTAFold/
- S15 - Data - 3D structure models of novel kinases/pdb - whole proteins - RoseTTAFold/Lcin_0519.pdb
- S15 - Data - 3D structure models of novel kinases/pdb - whole proteins - RoseTTAFold/Lani_1194.pdb
- S15 - Data - 3D structure models of novel kinases/pdb - whole proteins - RoseTTAFold/Lfee_0407.pdb
- S15 - Data - 3D structure models of novel kinases/pdb - whole proteins - RoseTTAFold/Lani_2844.pdb
- S15 - Data - 3D structure models of novel kinases/pdb - whole proteins - RoseTTAFold/Lmor_1975.pdb
- S15 - Data - 3D structure models of novel kinases/pdb - whole proteins - RoseTTAFold/LLO_2159.pdb
- S15 - Data - 3D structure models of novel kinases/pdb - whole proteins - RoseTTAFold/Llan_0165.pdb
- S15 - Data - 3D structure models of novel kinases/pdb - whole proteins - RoseTTAFold/lpg1316.pdb
- S15 - Data - 3D structure models of novel kinases/pdb - whole proteins - RoseTTAFold/LLO_1015.pdb
- S15 - Data - 3D structure models of novel kinases/pdb - whole proteins - RoseTTAFold/Lspi_2187.pdb
- S15 - Data - 3D structure models of novel kinases/pdb - whole proteins - RoseTTAFold/lpg1925.pdb
- S15 - Data - 3D structure models of novel kinases/pdb - whole proteins - RoseTTAFold/Lqui_0983.pdb
- S15 - Data - 3D structure models of novel kinases/pdb - whole proteins - RoseTTAFold/Lsai_0337.pdb
- S15 - Data - 3D structure models of novel kinases/pdb - Lani_1194 - Lcin_0519 - Lmor_1975 - whole proteins - AlphaFold2/
- S15 - Data - 3D structure models of novel kinases/pdb - Lani_1194 - Lcin_0519 - Lmor_1975 - whole proteins - AlphaFold2/lani_1194.pdb
- S15 - Data - 3D structure models of novel kinases/pdb - Lani_1194 - Lcin_0519 - Lmor_1975 - whole proteins - AlphaFold2/lcin_0519.pdb
- S15 - Data - 3D structure models of novel kinases/pdb - Lani_1194 - Lcin_0519 - Lmor_1975 - whole proteins - AlphaFold2/Lmor_1975.pdb
