# Supplementary material for: Pan-kinome of Legionella expanded by a bioinformatics survey
Source: Sci Rep. 2022 Dec 16;12:21782. doi: 10.1038/s41598-022-26109-x (PMC9758233; doi:10.1038/s41598-022-26109-x)
Supplement: Supplementary file 9 — Supplementary Information 9. [file 41598_2022_26109_MOESM9_ESM.zip › S15 - Data - 3D structure models of novel kinases/pdb - whole proteins - AlphaFold2/lpg1925.pdb]

MODEL     1                                                                     
ATOM      1  N   MET A   1     -23.730  36.113   1.202  1.00 87.91           N  
ATOM      2  CA  MET A   1     -24.866  36.574   1.994  1.00 87.91           C  
ATOM      3  C   MET A   1     -25.411  37.890   1.449  1.00 87.91           C  
ATOM      4  CB  MET A   1     -24.467  36.741   3.461  1.00 87.91           C  
ATOM      5  O   MET A   1     -24.642  38.773   1.064  1.00 87.91           O  
ATOM      6  CG  MET A   1     -24.200  35.427   4.177  1.00 87.91           C  
ATOM      7  SD  MET A   1     -23.845  35.658   5.962  1.00 87.91           S  
ATOM      8  CE  MET A   1     -22.095  36.131   5.882  1.00 87.91           C  
ATOM      9  N   ASP A   2     -26.695  37.985   1.301  1.00 89.13           N  
ATOM     10  CA  ASP A   2     -27.233  39.278   0.891  1.00 89.13           C  
ATOM     11  C   ASP A   2     -27.346  40.229   2.080  1.00 89.13           C  
ATOM     12  CB  ASP A   2     -28.599  39.104   0.225  1.00 89.13           C  
ATOM     13  O   ASP A   2     -27.244  39.804   3.233  1.00 89.13           O  
ATOM     14  CG  ASP A   2     -29.659  38.577   1.176  1.00 89.13           C  
ATOM     15  OD1 ASP A   2     -29.960  39.248   2.187  1.00 89.13           O  
ATOM     16  OD2 ASP A   2     -30.196  37.478   0.914  1.00 89.13           O  
ATOM     17  N   VAL A   3     -27.462  41.471   1.813  1.00 90.08           N  
ATOM     18  CA  VAL A   3     -27.415  42.542   2.803  1.00 90.08           C  
ATOM     19  C   VAL A   3     -28.488  42.311   3.865  1.00 90.08           C  
ATOM     20  CB  VAL A   3     -27.602  43.929   2.148  1.00 90.08           C  
ATOM     21  O   VAL A   3     -28.231  42.471   5.061  1.00 90.08           O  
ATOM     22  CG1 VAL A   3     -27.731  45.016   3.214  1.00 90.08           C  
ATOM     23  CG2 VAL A   3     -26.440  44.235   1.206  1.00 90.08           C  
ATOM     24  N   GLY A   4     -29.668  41.872   3.409  1.00 91.80           N  
ATOM     25  CA  GLY A   4     -30.767  41.609   4.323  1.00 91.80           C  
ATOM     26  C   GLY A   4     -30.452  40.527   5.339  1.00 91.80           C  
ATOM     27  O   GLY A   4     -30.733  40.685   6.529  1.00 91.80           O  
ATOM     28  N   GLN A   5     -29.847  39.483   4.906  1.00 93.89           N  
ATOM     29  CA  GLN A   5     -29.481  38.374   5.781  1.00 93.89           C  
ATOM     30  C   GLN A   5     -28.412  38.796   6.785  1.00 93.89           C  
ATOM     31  CB  GLN A   5     -28.988  37.182   4.959  1.00 93.89           C  
ATOM     32  O   GLN A   5     -28.493  38.454   7.966  1.00 93.89           O  
ATOM     33  CG  GLN A   5     -28.784  35.914   5.777  1.00 93.89           C  
ATOM     34  CD  GLN A   5     -28.393  34.722   4.924  1.00 93.89           C  
ATOM     35  NE2 GLN A   5     -28.844  33.536   5.320  1.00 93.89           N  
ATOM     36  OE1 GLN A   5     -27.692  34.865   3.917  1.00 93.89           O  
ATOM     37  N   LYS A   6     -27.485  39.609   6.410  1.00 94.45           N  
ATOM     38  CA  LYS A   6     -26.423  40.077   7.297  1.00 94.45           C  
ATOM     39  C   LYS A   6     -26.992  40.902   8.448  1.00 94.45           C  
ATOM     40  CB  LYS A   6     -25.398  40.902   6.517  1.00 94.45           C  
ATOM     41  O   LYS A   6     -26.597  40.722   9.602  1.00 94.45           O  
ATOM     42  CG  LYS A   6     -24.433  40.067   5.689  1.00 94.45           C  
ATOM     43  CD  LYS A   6     -23.293  40.913   5.137  1.00 94.45           C  
ATOM     44  CE  LYS A   6     -23.787  41.901   4.088  1.00 94.45           C  
ATOM     45  NZ  LYS A   6     -22.668  42.715   3.524  1.00 94.45           N  
ATOM     46  N   ILE A   7     -27.928  41.720   8.022  1.00 93.95           N  
ATOM     47  CA  ILE A   7     -28.547  42.587   9.018  1.00 93.95           C  
ATOM     48  C   ILE A   7     -29.275  41.740  10.059  1.00 93.95           C  
ATOM     49  CB  ILE A   7     -29.524  43.591   8.365  1.00 93.95           C  
ATOM     50  O   ILE A   7     -29.129  41.963  11.263  1.00 93.95           O  
ATOM     51  CG1 ILE A   7     -28.749  44.662   7.589  1.00 93.95           C  
ATOM     52  CG2 ILE A   7     -30.431  44.228   9.422  1.00 93.95           C  
ATOM     53  CD1 ILE A   7     -29.633  45.590   6.766  1.00 93.95           C  
ATOM     54  N   ARG A   8     -29.959  40.738   9.588  1.00 94.08           N  
ATOM     55  CA  ARG A   8     -30.683  39.853  10.495  1.00 94.08           C  
ATOM     56  C   ARG A   8     -29.721  39.094  11.402  1.00 94.08           C  
ATOM     57  CB  ARG A   8     -31.549  38.868   9.708  1.00 94.08           C  
ATOM     58  O   ARG A   8     -29.970  38.954  12.602  1.00 94.08           O  
ATOM     59  CG  ARG A   8     -32.749  39.509   9.029  1.00 94.08           C  
ATOM     60  CD  ARG A   8     -33.767  38.468   8.583  1.00 94.08           C  
ATOM     61  NE  ARG A   8     -33.194  37.531   7.621  1.00 94.08           N  
ATOM     62  NH1 ARG A   8     -33.595  38.860   5.774  1.00 94.08           N  
ATOM     63  NH2 ARG A   8     -32.582  36.818   5.525  1.00 94.08           N  
ATOM     64  CZ  ARG A   8     -33.125  37.739   6.309  1.00 94.08           C  
ATOM     65  N   ILE A   9     -28.624  38.618  10.875  1.00 95.30           N  
ATOM     66  CA  ILE A   9     -27.632  37.862  11.632  1.00 95.30           C  
ATOM     67  C   ILE A   9     -26.993  38.761  12.688  1.00 95.30           C  
ATOM     68  CB  ILE A   9     -26.548  37.267  10.706  1.00 95.30           C  
ATOM     69  O   ILE A   9     -26.852  38.364  13.847  1.00 95.30           O  
ATOM     70  CG1 ILE A   9     -27.114  36.085   9.911  1.00 95.30           C  
ATOM     71  CG2 ILE A   9     -25.319  36.844  11.517  1.00 95.30           C  
ATOM     72  CD1 ILE A   9     -26.166  35.543   8.850  1.00 95.30           C  
ATOM     73  N   LEU A  10     -26.637  39.972  12.301  1.00 95.28           N  
ATOM     74  CA  LEU A  10     -25.995  40.893  13.233  1.00 95.28           C  
ATOM     75  C   LEU A  10     -26.920  41.215  14.402  1.00 95.28           C  
ATOM     76  CB  LEU A  10     -25.590  42.184  12.517  1.00 95.28           C  
ATOM     77  O   LEU A  10     -26.494  41.193  15.560  1.00 95.28           O  
ATOM     78  CG  LEU A  10     -24.313  42.122  11.678  1.00 95.28           C  
ATOM     79  CD1 LEU A  10     -24.163  43.392  10.846  1.00 95.28           C  
ATOM     80  CD2 LEU A  10     -23.095  41.917  12.573  1.00 95.28           C  
ATOM     81  N   LYS A  11     -28.183  41.480  14.071  1.00 94.76           N  
ATOM     82  CA  LYS A  11     -29.139  41.817  15.122  1.00 94.76           C  
ATOM     83  C   LYS A  11     -29.318  40.656  16.096  1.00 94.76           C  
ATOM     84  CB  LYS A  11     -30.488  42.205  14.515  1.00 94.76           C  
ATOM     85  O   LYS A  11     -29.290  40.850  17.313  1.00 94.76           O  
ATOM     86  CG  LYS A  11     -30.499  43.577  13.856  1.00 94.76           C  
ATOM     87  CD  LYS A  11     -31.877  43.921  13.304  1.00 94.76           C  
ATOM     88  CE  LYS A  11     -31.911  45.326  12.719  1.00 94.76           C  
ATOM     89  NZ  LYS A  11     -33.247  45.651  12.135  1.00 94.76           N  
ATOM     90  N   ARG A  12     -29.490  39.486  15.527  1.00 94.28           N  
ATOM     91  CA  ARG A  12     -29.662  38.314  16.379  1.00 94.28           C  
ATOM     92  C   ARG A  12     -28.421  38.070  17.232  1.00 94.28           C  
ATOM     93  CB  ARG A  12     -29.970  37.076  15.535  1.00 94.28           C  
ATOM     94  O   ARG A  12     -28.525  37.848  18.440  1.00 94.28           O  
ATOM     95  CG  ARG A  12     -30.130  35.800  16.348  1.00 94.28           C  
ATOM     96  CD  ARG A  12     -30.505  34.615  15.470  1.00 94.28           C  
ATOM     97  NE  ARG A  12     -30.527  33.368  16.228  1.00 94.28           N  
ATOM     98  NH1 ARG A  12     -30.918  32.018  14.394  1.00 94.28           N  
ATOM     99  NH2 ARG A  12     -30.723  31.094  16.483  1.00 94.28           N  
ATOM    100  CZ  ARG A  12     -30.723  32.163  15.700  1.00 94.28           C  
ATOM    101  N   TYR A  13     -27.280  38.080  16.561  1.00 95.49           N  
ATOM    102  CA  TYR A  13     -26.020  37.798  17.239  1.00 95.49           C  
ATOM    103  C   TYR A  13     -25.790  38.772  18.388  1.00 95.49           C  
ATOM    104  CB  TYR A  13     -24.850  37.869  16.252  1.00 95.49           C  
ATOM    105  O   TYR A  13     -25.486  38.359  19.510  1.00 95.49           O  
ATOM    106  CG  TYR A  13     -23.496  37.741  16.906  1.00 95.49           C  
ATOM    107  CD1 TYR A  13     -22.602  38.810  16.917  1.00 95.49           C  
ATOM    108  CD2 TYR A  13     -23.107  36.552  17.514  1.00 95.49           C  
ATOM    109  CE1 TYR A  13     -21.352  38.697  17.517  1.00 95.49           C  
ATOM    110  CE2 TYR A  13     -21.859  36.427  18.116  1.00 95.49           C  
ATOM    111  OH  TYR A  13     -19.754  37.385  18.708  1.00 95.49           O  
ATOM    112  CZ  TYR A  13     -20.990  37.503  18.113  1.00 95.49           C  
ATOM    113  N   LEU A  14     -25.989  40.060  18.242  1.00 95.78           N  
ATOM    114  CA  LEU A  14     -25.745  41.090  19.246  1.00 95.78           C  
ATOM    115  C   LEU A  14     -26.757  40.993  20.382  1.00 95.78           C  
ATOM    116  CB  LEU A  14     -25.805  42.482  18.611  1.00 95.78           C  
ATOM    117  O   LEU A  14     -26.412  41.204  21.547  1.00 95.78           O  
ATOM    118  CG  LEU A  14     -24.655  42.849  17.671  1.00 95.78           C  
ATOM    119  CD1 LEU A  14     -24.993  44.114  16.889  1.00 95.78           C  
ATOM    120  CD2 LEU A  14     -23.360  43.029  18.456  1.00 95.78           C  
ATOM    121  N   LYS A  15     -27.992  40.735  19.966  1.00 94.74           N  
ATOM    122  CA  LYS A  15     -29.017  40.539  20.987  1.00 94.74           C  
ATOM    123  C   LYS A  15     -28.659  39.378  21.910  1.00 94.74           C  
ATOM    124  CB  LYS A  15     -30.380  40.292  20.339  1.00 94.74           C  
ATOM    125  O   LYS A  15     -28.723  39.508  23.134  1.00 94.74           O  
ATOM    126  CG  LYS A  15     -31.533  40.220  21.329  1.00 94.74           C  
ATOM    127  CD  LYS A  15     -32.875  40.108  20.618  1.00 94.74           C  
ATOM    128  CE  LYS A  15     -34.030  40.045  21.608  1.00 94.74           C  
ATOM    129  NZ  LYS A  15     -35.350  39.953  20.915  1.00 94.74           N  
ATOM    130  N   GLU A  16     -28.212  38.294  21.379  1.00 93.30           N  
ATOM    131  CA  GLU A  16     -27.903  37.089  22.143  1.00 93.30           C  
ATOM    132  C   GLU A  16     -26.638  37.273  22.976  1.00 93.30           C  
ATOM    133  CB  GLU A  16     -27.749  35.885  21.210  1.00 93.30           C  
ATOM    134  O   GLU A  16     -26.494  36.665  24.039  1.00 93.30           O  
ATOM    135  CG  GLU A  16     -29.062  35.392  20.620  1.00 93.30           C  
ATOM    136  CD  GLU A  16     -28.901  34.159  19.746  1.00 93.30           C  
ATOM    137  OE1 GLU A  16     -29.910  33.681  19.179  1.00 93.30           O  
ATOM    138  OE2 GLU A  16     -27.758  33.666  19.627  1.00 93.30           O  
ATOM    139  N   LYS A  17     -25.795  38.061  22.564  1.00 91.93           N  
ATOM    140  CA  LYS A  17     -24.535  38.275  23.269  1.00 91.93           C  
ATOM    141  C   LYS A  17     -24.703  39.286  24.400  1.00 91.93           C  
ATOM    142  CB  LYS A  17     -23.450  38.748  22.300  1.00 91.93           C  
ATOM    143  O   LYS A  17     -23.875  39.349  25.312  1.00 91.93           O  
ATOM    144  CG  LYS A  17     -22.041  38.691  22.872  1.00 91.93           C  
ATOM    145  CD  LYS A  17     -20.992  38.972  21.804  1.00 91.93           C  
ATOM    146  CE  LYS A  17     -19.582  38.918  22.376  1.00 91.93           C  
ATOM    147  NZ  LYS A  17     -19.087  37.514  22.496  1.00 91.93           N  
ATOM    148  N   SER A  18     -25.710  40.035  24.424  1.00 94.02           N  
ATOM    149  CA  SER A  18     -25.943  41.113  25.379  1.00 94.02           C  
ATOM    150  C   SER A  18     -26.212  40.564  26.777  1.00 94.02           C  
ATOM    151  CB  SER A  18     -27.118  41.983  24.930  1.00 94.02           C  
ATOM    152  O   SER A  18     -26.753  39.465  26.924  1.00 94.02           O  
ATOM    153  OG  SER A  18     -26.816  42.646  23.714  1.00 94.02           O  
ATOM    154  N   ILE A  19     -25.812  41.265  27.765  1.00 92.33           N  
ATOM    155  CA  ILE A  19     -26.031  40.930  29.168  1.00 92.33           C  
ATOM    156  C   ILE A  19     -27.529  40.836  29.448  1.00 92.33           C  
ATOM    157  CB  ILE A  19     -25.374  41.967  30.106  1.00 92.33           C  
ATOM    158  O   ILE A  19     -27.987  39.894  30.099  1.00 92.33           O  
ATOM    159  CG1 ILE A  19     -23.851  41.954  29.934  1.00 92.33           C  
ATOM    160  CG2 ILE A  19     -25.763  41.700  31.564  1.00 92.33           C  
ATOM    161  CD1 ILE A  19     -23.136  43.085  30.660  1.00 92.33           C  
ATOM    162  N   THR A  20     -28.267  41.863  28.871  1.00 92.29           N  
ATOM    163  CA  THR A  20     -29.720  41.880  28.996  1.00 92.29           C  
ATOM    164  C   THR A  20     -30.381  41.905  27.620  1.00 92.29           C  
ATOM    165  CB  THR A  20     -30.195  43.092  29.819  1.00 92.29           C  
ATOM    166  O   THR A  20     -30.672  42.977  27.085  1.00 92.29           O  
ATOM    167  CG2 THR A  20     -29.987  42.859  31.311  1.00 92.29           C  
ATOM    168  OG1 THR A  20     -29.456  44.253  29.420  1.00 92.29           O  
ATOM    169  N   PRO A  21     -30.545  40.692  26.986  1.00 91.38           N  
ATOM    170  CA  PRO A  21     -31.027  40.566  25.608  1.00 91.38           C  
ATOM    171  C   PRO A  21     -32.384  41.232  25.394  1.00 91.38           C  
ATOM    172  CB  PRO A  21     -31.124  39.051  25.406  1.00 91.38           C  
ATOM    173  O   PRO A  21     -32.643  41.782  24.321  1.00 91.38           O  
ATOM    174  CG  PRO A  21     -30.130  38.474  26.362  1.00 91.38           C  
ATOM    175  CD  PRO A  21     -30.056  39.364  27.569  1.00 91.38           C  
ATOM    176  N   GLU A  22     -33.227  41.325  26.448  1.00 89.72           N  
ATOM    177  CA  GLU A  22     -34.583  41.854  26.337  1.00 89.72           C  
ATOM    178  C   GLU A  22     -34.569  43.363  26.106  1.00 89.72           C  
ATOM    179  CB  GLU A  22     -35.395  41.522  27.591  1.00 89.72           C  
ATOM    180  O   GLU A  22     -35.527  43.923  25.569  1.00 89.72           O  
ATOM    181  CG  GLU A  22     -35.488  40.032  27.886  1.00 89.72           C  
ATOM    182  CD  GLU A  22     -34.431  39.547  28.865  1.00 89.72           C  
ATOM    183  OE1 GLU A  22     -34.368  38.326  29.134  1.00 89.72           O  
ATOM    184  OE2 GLU A  22     -33.660  40.395  29.367  1.00 89.72           O  
ATOM    185  N   ASP A  23     -33.437  44.014  26.462  1.00 87.01           N  
ATOM    186  CA  ASP A  23     -33.335  45.470  26.416  1.00 87.01           C  
ATOM    187  C   ASP A  23     -32.726  45.937  25.096  1.00 87.01           C  
ATOM    188  CB  ASP A  23     -32.503  45.987  27.591  1.00 87.01           C  
ATOM    189  O   ASP A  23     -32.600  47.139  24.855  1.00 87.01           O  
ATOM    190  CG  ASP A  23     -33.186  45.793  28.933  1.00 87.01           C  
ATOM    191  OD1 ASP A  23     -34.419  45.586  28.965  1.00 87.01           O  
ATOM    192  OD2 ASP A  23     -32.487  45.851  29.968  1.00 87.01           O  
ATOM    193  N   VAL A  24     -32.442  45.004  24.266  1.00 88.99           N  
ATOM    194  CA  VAL A  24     -31.745  45.348  23.031  1.00 88.99           C  
ATOM    195  C   VAL A  24     -32.747  45.451  21.883  1.00 88.99           C  
ATOM    196  CB  VAL A  24     -30.649  44.314  22.690  1.00 88.99           C  
ATOM    197  O   VAL A  24     -33.452  44.487  21.578  1.00 88.99           O  
ATOM    198  CG1 VAL A  24     -29.992  44.645  21.351  1.00 88.99           C  
ATOM    199  CG2 VAL A  24     -29.604  44.258  23.803  1.00 88.99           C  
ATOM    200  N   ASN A  25     -33.044  46.674  21.380  1.00 88.29           N  
ATOM    201  CA  ASN A  25     -33.815  46.945  20.171  1.00 88.29           C  
ATOM    202  C   ASN A  25     -32.992  47.714  19.142  1.00 88.29           C  
ATOM    203  CB  ASN A  25     -35.093  47.713  20.511  1.00 88.29           C  
ATOM    204  O   ASN A  25     -32.863  48.936  19.232  1.00 88.29           O  
ATOM    205  CG  ASN A  25     -36.090  47.723  19.369  1.00 88.29           C  
ATOM    206  ND2 ASN A  25     -37.113  48.562  19.481  1.00 88.29           N  
ATOM    207  OD1 ASN A  25     -35.943  46.981  18.394  1.00 88.29           O  
ATOM    208  N   LEU A  26     -32.285  46.997  18.189  1.00 89.40           N  
ATOM    209  CA  LEU A  26     -31.349  47.578  17.233  1.00 89.40           C  
ATOM    210  C   LEU A  26     -32.045  47.892  15.913  1.00 89.40           C  
ATOM    211  CB  LEU A  26     -30.173  46.628  16.990  1.00 89.40           C  
ATOM    212  O   LEU A  26     -32.784  47.060  15.382  1.00 89.40           O  
ATOM    213  CG  LEU A  26     -29.276  46.337  18.194  1.00 89.40           C  
ATOM    214  CD1 LEU A  26     -28.357  45.156  17.898  1.00 89.40           C  
ATOM    215  CD2 LEU A  26     -28.464  47.572  18.567  1.00 89.40           C  
ATOM    216  N   ASN A  27     -32.005  49.198  15.381  1.00 90.57           N  
ATOM    217  CA  ASN A  27     -32.383  49.523  14.009  1.00 90.57           C  
ATOM    218  C   ASN A  27     -31.178  49.485  13.073  1.00 90.57           C  
ATOM    219  CB  ASN A  27     -33.060  50.893  13.949  1.00 90.57           C  
ATOM    220  O   ASN A  27     -30.045  49.302  13.520  1.00 90.57           O  
ATOM    221  CG  ASN A  27     -32.152  52.014  14.417  1.00 90.57           C  
ATOM    222  ND2 ASN A  27     -32.730  53.002  15.091  1.00 90.57           N  
ATOM    223  OD1 ASN A  27     -30.943  51.993  14.175  1.00 90.57           O  
ATOM    224  N   ASP A  28     -31.401  49.551  11.782  1.00 87.04           N  
ATOM    225  CA  ASP A  28     -30.343  49.416  10.785  1.00 87.04           C  
ATOM    226  C   ASP A  28     -29.248  50.459  11.001  1.00 87.04           C  
ATOM    227  CB  ASP A  28     -30.917  49.541   9.372  1.00 87.04           C  
ATOM    228  O   ASP A  28     -28.063  50.169  10.824  1.00 87.04           O  
ATOM    229  CG  ASP A  28     -31.794  48.365   8.983  1.00 87.04           C  
ATOM    230  OD1 ASP A  28     -31.891  47.392   9.761  1.00 87.04           O  
ATOM    231  OD2 ASP A  28     -32.392  48.410   7.886  1.00 87.04           O  
ATOM    232  N   GLN A  29     -29.571  51.712  11.510  1.00 88.24           N  
ATOM    233  CA  GLN A  29     -28.601  52.782  11.717  1.00 88.24           C  
ATOM    234  C   GLN A  29     -27.659  52.456  12.872  1.00 88.24           C  
ATOM    235  CB  GLN A  29     -29.314  54.110  11.979  1.00 88.24           C  
ATOM    236  O   GLN A  29     -26.482  52.820  12.842  1.00 88.24           O  
ATOM    237  CG  GLN A  29     -29.924  54.737  10.733  1.00 88.24           C  
ATOM    238  CD  GLN A  29     -30.652  56.036  11.026  1.00 88.24           C  
ATOM    239  NE2 GLN A  29     -31.071  56.731   9.974  1.00 88.24           N  
ATOM    240  OE1 GLN A  29     -30.836  56.411  12.188  1.00 88.24           O  
ATOM    241  N   ASP A  30     -28.224  51.622  13.835  1.00 89.24           N  
ATOM    242  CA  ASP A  30     -27.440  51.258  15.012  1.00 89.24           C  
ATOM    243  C   ASP A  30     -26.288  50.328  14.637  1.00 89.24           C  
ATOM    244  CB  ASP A  30     -28.330  50.594  16.065  1.00 89.24           C  
ATOM    245  O   ASP A  30     -25.282  50.261  15.347  1.00 89.24           O  
ATOM    246  CG  ASP A  30     -29.392  51.529  16.617  1.00 89.24           C  
ATOM    247  OD1 ASP A  30     -29.117  52.737  16.780  1.00 89.24           O  
ATOM    248  OD2 ASP A  30     -30.513  51.052  16.896  1.00 89.24           O  
ATOM    249  N   LEU A  31     -26.373  49.657  13.488  1.00 92.36           N  
ATOM    250  CA  LEU A  31     -25.415  48.629  13.094  1.00 92.36           C  
ATOM    251  C   LEU A  31     -24.173  49.255  12.469  1.00 92.36           C  
ATOM    252  CB  LEU A  31     -26.057  47.647  12.110  1.00 92.36           C  
ATOM    253  O   LEU A  31     -23.151  48.585  12.304  1.00 92.36           O  
ATOM    254  CG  LEU A  31     -27.208  46.799  12.652  1.00 92.36           C  
ATOM    255  CD1 LEU A  31     -27.751  45.883  11.561  1.00 92.36           C  
ATOM    256  CD2 LEU A  31     -26.752  45.988  13.860  1.00 92.36           C  
ATOM    257  N   THR A  32     -24.243  50.639  12.258  1.00 89.99           N  
ATOM    258  CA  THR A  32     -23.102  51.325  11.663  1.00 89.99           C  
ATOM    259  C   THR A  32     -21.873  51.208  12.560  1.00 89.99           C  
ATOM    260  CB  THR A  32     -23.414  52.811  11.408  1.00 89.99           C  
ATOM    261  O   THR A  32     -20.749  51.083  12.069  1.00 89.99           O  
ATOM    262  CG2 THR A  32     -22.310  53.473  10.589  1.00 89.99           C  
ATOM    263  OG1 THR A  32     -24.652  52.917  10.693  1.00 89.99           O  
ATOM    264  N   ALA A  33     -22.131  51.112  13.913  1.00 91.39           N  
ATOM    265  CA  ALA A  33     -21.047  51.001  14.886  1.00 91.39           C  
ATOM    266  C   ALA A  33     -20.413  49.614  14.846  1.00 91.39           C  
ATOM    267  CB  ALA A  33     -21.560  51.309  16.291  1.00 91.39           C  
ATOM    268  O   ALA A  33     -19.368  49.384  15.459  1.00 91.39           O  
ATOM    269  N   TYR A  34     -20.975  48.691  14.039  1.00 95.07           N  
ATOM    270  CA  TYR A  34     -20.485  47.319  13.988  1.00 95.07           C  
ATOM    271  C   TYR A  34     -20.001  46.964  12.587  1.00 95.07           C  
ATOM    272  CB  TYR A  34     -21.578  46.340  14.426  1.00 95.07           C  
ATOM    273  O   TYR A  34     -20.106  45.812  12.160  1.00 95.07           O  
ATOM    274  CG  TYR A  34     -22.012  46.518  15.861  1.00 95.07           C  
ATOM    275  CD1 TYR A  34     -21.357  45.852  16.895  1.00 95.07           C  
ATOM    276  CD2 TYR A  34     -23.078  47.349  16.186  1.00 95.07           C  
ATOM    277  CE1 TYR A  34     -21.754  46.011  18.218  1.00 95.07           C  
ATOM    278  CE2 TYR A  34     -23.484  47.516  17.506  1.00 95.07           C  
ATOM    279  OH  TYR A  34     -23.215  47.005  19.822  1.00 95.07           O  
ATOM    280  CZ  TYR A  34     -22.817  46.844  18.513  1.00 95.07           C  
ATOM    281  N   ALA A  35     -19.542  47.966  11.820  1.00 92.63           N  
ATOM    282  CA  ALA A  35     -19.067  47.769  10.453  1.00 92.63           C  
ATOM    283  C   ALA A  35     -17.999  46.680  10.395  1.00 92.63           C  
ATOM    284  CB  ALA A  35     -18.520  49.076   9.885  1.00 92.63           C  
ATOM    285  O   ALA A  35     -17.945  45.905   9.437  1.00 92.63           O  
ATOM    286  N   GLY A  36     -17.134  46.658  11.498  1.00 93.55           N  
ATOM    287  CA  GLY A  36     -16.134  45.606  11.578  1.00 93.55           C  
ATOM    288  C   GLY A  36     -16.730  44.211  11.555  1.00 93.55           C  
ATOM    289  O   GLY A  36     -16.207  43.317  10.887  1.00 93.55           O  
ATOM    290  N   LEU A  37     -17.813  43.987  12.208  1.00 95.38           N  
ATOM    291  CA  LEU A  37     -18.500  42.701  12.229  1.00 95.38           C  
ATOM    292  C   LEU A  37     -19.088  42.376  10.860  1.00 95.38           C  
ATOM    293  CB  LEU A  37     -19.607  42.702  13.286  1.00 95.38           C  
ATOM    294  O   LEU A  37     -19.060  41.222  10.425  1.00 95.38           O  
ATOM    295  CG  LEU A  37     -19.167  42.453  14.730  1.00 95.38           C  
ATOM    296  CD1 LEU A  37     -20.336  42.669  15.685  1.00 95.38           C  
ATOM    297  CD2 LEU A  37     -18.599  41.046  14.881  1.00 95.38           C  
ATOM    298  N   ASP A  38     -19.611  43.402  10.252  1.00 94.27           N  
ATOM    299  CA  ASP A  38     -20.135  43.222   8.902  1.00 94.27           C  
ATOM    300  C   ASP A  38     -19.056  42.693   7.960  1.00 94.27           C  
ATOM    301  CB  ASP A  38     -20.702  44.538   8.366  1.00 94.27           C  
ATOM    302  O   ASP A  38     -19.291  41.744   7.209  1.00 94.27           O  
ATOM    303  CG  ASP A  38     -21.367  44.389   7.009  1.00 94.27           C  
ATOM    304  OD1 ASP A  38     -22.355  43.632   6.894  1.00 94.27           O  
ATOM    305  OD2 ASP A  38     -20.896  45.031   6.046  1.00 94.27           O  
ATOM    306  N   MET A  39     -17.848  43.260   8.004  1.00 94.73           N  
ATOM    307  CA  MET A  39     -16.727  42.808   7.185  1.00 94.73           C  
ATOM    308  C   MET A  39     -16.345  41.372   7.531  1.00 94.73           C  
ATOM    309  CB  MET A  39     -15.520  43.729   7.369  1.00 94.73           C  
ATOM    310  O   MET A  39     -16.022  40.581   6.643  1.00 94.73           O  
ATOM    311  CG  MET A  39     -15.679  45.087   6.704  1.00 94.73           C  
ATOM    312  SD  MET A  39     -14.134  46.076   6.749  1.00 94.73           S  
ATOM    313  CE  MET A  39     -13.981  46.350   8.536  1.00 94.73           C  
ATOM    314  N   LEU A  40     -16.364  41.151   8.804  1.00 96.26           N  
ATOM    315  CA  LEU A  40     -16.058  39.799   9.259  1.00 96.26           C  
ATOM    316  C   LEU A  40     -17.059  38.796   8.696  1.00 96.26           C  
ATOM    317  CB  LEU A  40     -16.058  39.735  10.788  1.00 96.26           C  
ATOM    318  O   LEU A  40     -16.680  37.695   8.289  1.00 96.26           O  
ATOM    319  CG  LEU A  40     -15.529  38.443  11.413  1.00 96.26           C  
ATOM    320  CD1 LEU A  40     -14.091  38.191  10.972  1.00 96.26           C  
ATOM    321  CD2 LEU A  40     -15.625  38.505  12.933  1.00 96.26           C  
ATOM    322  N   LEU A  41     -18.372  39.095   8.739  1.00 97.10           N  
ATOM    323  CA  LEU A  41     -19.386  38.225   8.153  1.00 97.10           C  
ATOM    324  C   LEU A  41     -19.095  37.969   6.677  1.00 97.10           C  
ATOM    325  CB  LEU A  41     -20.778  38.841   8.311  1.00 97.10           C  
ATOM    326  O   LEU A  41     -19.237  36.842   6.199  1.00 97.10           O  
ATOM    327  CG  LEU A  41     -21.321  38.932   9.738  1.00 97.10           C  
ATOM    328  CD1 LEU A  41     -22.768  39.413   9.726  1.00 97.10           C  
ATOM    329  CD2 LEU A  41     -21.205  37.585  10.442  1.00 97.10           C  
ATOM    330  N   ASP A  42     -18.595  39.041   5.936  1.00 95.60           N  
ATOM    331  CA  ASP A  42     -18.237  38.855   4.533  1.00 95.60           C  
ATOM    332  C   ASP A  42     -17.084  37.865   4.387  1.00 95.60           C  
ATOM    333  CB  ASP A  42     -17.866  40.194   3.892  1.00 95.60           C  
ATOM    334  O   ASP A  42     -17.113  36.995   3.514  1.00 95.60           O  
ATOM    335  CG  ASP A  42     -19.070  41.081   3.632  1.00 95.60           C  
ATOM    336  OD1 ASP A  42     -20.202  40.560   3.530  1.00 95.60           O  
ATOM    337  OD2 ASP A  42     -18.886  42.313   3.525  1.00 95.60           O  
ATOM    338  N   TYR A  43     -16.170  38.107   5.298  1.00 96.54           N  
ATOM    339  CA  TYR A  43     -15.023  37.206   5.269  1.00 96.54           C  
ATOM    340  C   TYR A  43     -15.459  35.761   5.474  1.00 96.54           C  
ATOM    341  CB  TYR A  43     -14.002  37.601   6.340  1.00 96.54           C  
ATOM    342  O   TYR A  43     -15.055  34.871   4.722  1.00 96.54           O  
ATOM    343  CG  TYR A  43     -12.732  36.787   6.298  1.00 96.54           C  
ATOM    344  CD1 TYR A  43     -12.623  35.593   7.007  1.00 96.54           C  
ATOM    345  CD2 TYR A  43     -11.638  37.210   5.550  1.00 96.54           C  
ATOM    346  CE1 TYR A  43     -11.454  34.840   6.973  1.00 96.54           C  
ATOM    347  CE2 TYR A  43     -10.464  36.465   5.509  1.00 96.54           C  
ATOM    348  OH  TYR A  43      -9.222  34.542   6.184  1.00 96.54           O  
ATOM    349  CZ  TYR A  43     -10.382  35.283   6.222  1.00 96.54           C  
ATOM    350  N   ILE A  44     -16.233  35.458   6.405  1.00 96.99           N  
ATOM    351  CA  ILE A  44     -16.710  34.115   6.717  1.00 96.99           C  
ATOM    352  C   ILE A  44     -17.525  33.571   5.546  1.00 96.99           C  
ATOM    353  CB  ILE A  44     -17.555  34.102   8.011  1.00 96.99           C  
ATOM    354  O   ILE A  44     -17.363  32.414   5.152  1.00 96.99           O  
ATOM    355  CG1 ILE A  44     -16.679  34.433   9.224  1.00 96.99           C  
ATOM    356  CG2 ILE A  44     -18.248  32.748   8.189  1.00 96.99           C  
ATOM    357  CD1 ILE A  44     -17.462  34.655  10.511  1.00 96.99           C  
ATOM    358  N   SER A  45     -18.354  34.379   4.987  1.00 94.89           N  
ATOM    359  CA  SER A  45     -19.194  33.971   3.866  1.00 94.89           C  
ATOM    360  C   SER A  45     -18.352  33.484   2.692  1.00 94.89           C  
ATOM    361  CB  SER A  45     -20.089  35.127   3.418  1.00 94.89           C  
ATOM    362  O   SER A  45     -18.679  32.476   2.062  1.00 94.89           O  
ATOM    363  OG  SER A  45     -20.934  34.726   2.353  1.00 94.89           O  
ATOM    364  N   ILE A  46     -17.166  34.114   2.484  1.00 94.99           N  
ATOM    365  CA  ILE A  46     -16.320  33.829   1.329  1.00 94.99           C  
ATOM    366  C   ILE A  46     -15.480  32.583   1.601  1.00 94.99           C  
ATOM    367  CB  ILE A  46     -15.407  35.027   0.988  1.00 94.99           C  
ATOM    368  O   ILE A  46     -15.277  31.757   0.708  1.00 94.99           O  
ATOM    369  CG1 ILE A  46     -16.240  36.199   0.455  1.00 94.99           C  
ATOM    370  CG2 ILE A  46     -14.332  34.616  -0.023  1.00 94.99           C  
ATOM    371  CD1 ILE A  46     -15.471  37.509   0.354  1.00 94.99           C  
ATOM    372  N   HIS A  47     -15.144  32.372   2.910  1.00 95.25           N  
ATOM    373  CA  HIS A  47     -14.125  31.363   3.175  1.00 95.25           C  
ATOM    374  C   HIS A  47     -14.706  30.183   3.948  1.00 95.25           C  
ATOM    375  CB  HIS A  47     -12.956  31.972   3.950  1.00 95.25           C  
ATOM    376  O   HIS A  47     -13.962  29.354   4.475  1.00 95.25           O  
ATOM    377  CG  HIS A  47     -12.210  33.020   3.185  1.00 95.25           C  
ATOM    378  CD2 HIS A  47     -12.250  34.371   3.259  1.00 95.25           C  
ATOM    379  ND1 HIS A  47     -11.294  32.713   2.203  1.00 95.25           N  
ATOM    380  CE1 HIS A  47     -10.800  33.834   1.704  1.00 95.25           C  
ATOM    381  NE2 HIS A  47     -11.364  34.855   2.328  1.00 95.25           N  
ATOM    382  N   HIS A  48     -15.966  29.986   4.026  1.00 94.18           N  
ATOM    383  CA  HIS A  48     -16.572  28.989   4.901  1.00 94.18           C  
ATOM    384  C   HIS A  48     -16.437  27.587   4.316  1.00 94.18           C  
ATOM    385  CB  HIS A  48     -18.046  29.316   5.147  1.00 94.18           C  
ATOM    386  O   HIS A  48     -16.525  26.595   5.043  1.00 94.18           O  
ATOM    387  CG  HIS A  48     -18.911  29.128   3.942  1.00 94.18           C  
ATOM    388  CD2 HIS A  48     -19.262  29.988   2.957  1.00 94.18           C  
ATOM    389  ND1 HIS A  48     -19.530  27.932   3.649  1.00 94.18           N  
ATOM    390  CE1 HIS A  48     -20.225  28.065   2.532  1.00 94.18           C  
ATOM    391  NE2 HIS A  48     -20.079  29.303   2.092  1.00 94.18           N  
ATOM    392  N   ASN A  49     -16.162  27.454   2.930  1.00 91.43           N  
ATOM    393  CA  ASN A  49     -15.892  26.210   2.217  1.00 91.43           C  
ATOM    394  C   ASN A  49     -16.949  25.151   2.515  1.00 91.43           C  
ATOM    395  CB  ASN A  49     -14.499  25.682   2.567  1.00 91.43           C  
ATOM    396  O   ASN A  49     -16.617  24.002   2.809  1.00 91.43           O  
ATOM    397  CG  ASN A  49     -13.388  26.558   2.020  1.00 91.43           C  
ATOM    398  ND2 ASN A  49     -12.295  26.664   2.766  1.00 91.43           N  
ATOM    399  OD1 ASN A  49     -13.512  27.135   0.937  1.00 91.43           O  
ATOM    400  N   GLY A  50     -18.224  25.549   2.460  1.00 91.45           N  
ATOM    401  CA  GLY A  50     -19.317  24.596   2.572  1.00 91.45           C  
ATOM    402  C   GLY A  50     -19.682  24.272   4.008  1.00 91.45           C  
ATOM    403  O   GLY A  50     -20.510  23.394   4.261  1.00 91.45           O  
ATOM    404  N   LEU A  51     -19.068  24.915   4.932  1.00 92.97           N  
ATOM    405  CA  LEU A  51     -19.336  24.674   6.346  1.00 92.97           C  
ATOM    406  C   LEU A  51     -20.759  25.085   6.708  1.00 92.97           C  
ATOM    407  CB  LEU A  51     -18.334  25.436   7.218  1.00 92.97           C  
ATOM    408  O   LEU A  51     -21.433  24.395   7.476  1.00 92.97           O  
ATOM    409  CG  LEU A  51     -18.396  25.159   8.721  1.00 92.97           C  
ATOM    410  CD1 LEU A  51     -18.110  23.687   9.001  1.00 92.97           C  
ATOM    411  CD2 LEU A  51     -17.414  26.052   9.471  1.00 92.97           C  
ATOM    412  N   PHE A  52     -21.252  26.137   6.086  1.00 95.48           N  
ATOM    413  CA  PHE A  52     -22.575  26.647   6.430  1.00 95.48           C  
ATOM    414  C   PHE A  52     -23.476  26.685   5.201  1.00 95.48           C  
ATOM    415  CB  PHE A  52     -22.470  28.045   7.047  1.00 95.48           C  
ATOM    416  O   PHE A  52     -23.010  26.949   4.091  1.00 95.48           O  
ATOM    417  CG  PHE A  52     -21.600  28.103   8.274  1.00 95.48           C  
ATOM    418  CD1 PHE A  52     -21.965  27.431   9.434  1.00 95.48           C  
ATOM    419  CD2 PHE A  52     -20.417  28.830   8.266  1.00 95.48           C  
ATOM    420  CE1 PHE A  52     -21.162  27.483  10.571  1.00 95.48           C  
ATOM    421  CE2 PHE A  52     -19.609  28.886   9.399  1.00 95.48           C  
ATOM    422  CZ  PHE A  52     -19.984  28.213  10.550  1.00 95.48           C  
ATOM    423  N   ASP A  53     -24.672  26.198   5.417  1.00 95.35           N  
ATOM    424  CA  ASP A  53     -25.756  26.538   4.501  1.00 95.35           C  
ATOM    425  C   ASP A  53     -26.459  27.823   4.933  1.00 95.35           C  
ATOM    426  CB  ASP A  53     -26.765  25.390   4.414  1.00 95.35           C  
ATOM    427  O   ASP A  53     -27.246  27.817   5.882  1.00 95.35           O  
ATOM    428  CG  ASP A  53     -27.840  25.624   3.367  1.00 95.35           C  
ATOM    429  OD1 ASP A  53     -27.908  26.736   2.800  1.00 95.35           O  
ATOM    430  OD2 ASP A  53     -28.627  24.687   3.107  1.00 95.35           O  
ATOM    431  N   PHE A  54     -26.174  28.887   4.155  1.00 94.26           N  
ATOM    432  CA  PHE A  54     -26.618  30.195   4.621  1.00 94.26           C  
ATOM    433  C   PHE A  54     -28.130  30.333   4.488  1.00 94.26           C  
ATOM    434  CB  PHE A  54     -25.918  31.311   3.838  1.00 94.26           C  
ATOM    435  O   PHE A  54     -28.746  31.157   5.166  1.00 94.26           O  
ATOM    436  CG  PHE A  54     -24.476  31.508   4.220  1.00 94.26           C  
ATOM    437  CD1 PHE A  54     -24.128  31.877   5.513  1.00 94.26           C  
ATOM    438  CD2 PHE A  54     -23.467  31.322   3.283  1.00 94.26           C  
ATOM    439  CE1 PHE A  54     -22.794  32.060   5.869  1.00 94.26           C  
ATOM    440  CE2 PHE A  54     -22.131  31.503   3.631  1.00 94.26           C  
ATOM    441  CZ  PHE A  54     -21.797  31.872   4.924  1.00 94.26           C  
ATOM    442  N   ALA A  55     -28.714  29.439   3.765  1.00 93.34           N  
ATOM    443  CA  ALA A  55     -30.170  29.448   3.646  1.00 93.34           C  
ATOM    444  C   ALA A  55     -30.828  28.969   4.937  1.00 93.34           C  
ATOM    445  CB  ALA A  55     -30.613  28.578   2.472  1.00 93.34           C  
ATOM    446  O   ALA A  55     -31.904  29.447   5.307  1.00 93.34           O  
ATOM    447  N   THR A  56     -30.193  28.099   5.654  1.00 95.01           N  
ATOM    448  CA  THR A  56     -30.785  27.499   6.845  1.00 95.01           C  
ATOM    449  C   THR A  56     -30.007  27.899   8.095  1.00 95.01           C  
ATOM    450  CB  THR A  56     -30.830  25.964   6.734  1.00 95.01           C  
ATOM    451  O   THR A  56     -30.310  27.435   9.196  1.00 95.01           O  
ATOM    452  CG2 THR A  56     -31.704  25.523   5.565  1.00 95.01           C  
ATOM    453  OG1 THR A  56     -29.501  25.466   6.536  1.00 95.01           O  
ATOM    454  N   LEU A  57     -28.961  28.751   7.968  1.00 95.22           N  
ATOM    455  CA  LEU A  57     -28.023  29.080   9.036  1.00 95.22           C  
ATOM    456  C   LEU A  57     -28.762  29.577  10.274  1.00 95.22           C  
ATOM    457  CB  LEU A  57     -27.024  30.140   8.564  1.00 95.22           C  
ATOM    458  O   LEU A  57     -28.489  29.125  11.388  1.00 95.22           O  
ATOM    459  CG  LEU A  57     -26.043  30.662   9.615  1.00 95.22           C  
ATOM    460  CD1 LEU A  57     -25.078  29.558  10.034  1.00 95.22           C  
ATOM    461  CD2 LEU A  57     -25.281  31.871   9.082  1.00 95.22           C  
ATOM    462  N   GLU A  58     -29.798  30.431  10.112  1.00 93.32           N  
ATOM    463  CA  GLU A  58     -30.491  31.095  11.213  1.00 93.32           C  
ATOM    464  C   GLU A  58     -31.485  30.154  11.887  1.00 93.32           C  
ATOM    465  CB  GLU A  58     -31.209  32.352  10.716  1.00 93.32           C  
ATOM    466  O   GLU A  58     -31.737  30.266  13.089  1.00 93.32           O  
ATOM    467  CG  GLU A  58     -30.271  33.435  10.204  1.00 93.32           C  
ATOM    468  CD  GLU A  58     -30.995  34.576   9.506  1.00 93.32           C  
ATOM    469  OE1 GLU A  58     -30.937  34.657   8.258  1.00 93.32           O  
ATOM    470  OE2 GLU A  58     -31.624  35.395  10.213  1.00 93.32           O  
ATOM    471  N   SER A  59     -31.956  29.145  11.152  1.00 93.23           N  
ATOM    472  CA  SER A  59     -32.973  28.265  11.718  1.00 93.23           C  
ATOM    473  C   SER A  59     -32.356  26.974  12.245  1.00 93.23           C  
ATOM    474  CB  SER A  59     -34.042  27.939  10.673  1.00 93.23           C  
ATOM    475  O   SER A  59     -32.947  26.297  13.089  1.00 93.23           O  
ATOM    476  OG  SER A  59     -33.457  27.361   9.519  1.00 93.23           O  
ATOM    477  N   ASP A  60     -31.199  26.609  11.734  1.00 95.43           N  
ATOM    478  CA  ASP A  60     -30.491  25.422  12.203  1.00 95.43           C  
ATOM    479  C   ASP A  60     -29.606  25.748  13.403  1.00 95.43           C  
ATOM    480  CB  ASP A  60     -29.649  24.819  11.076  1.00 95.43           C  
ATOM    481  O   ASP A  60     -28.573  26.405  13.259  1.00 95.43           O  
ATOM    482  CG  ASP A  60     -28.994  23.505  11.463  1.00 95.43           C  
ATOM    483  OD1 ASP A  60     -28.683  23.307  12.657  1.00 95.43           O  
ATOM    484  OD2 ASP A  60     -28.785  22.661  10.565  1.00 95.43           O  
ATOM    485  N   GLU A  61     -29.952  25.241  14.632  1.00 94.79           N  
ATOM    486  CA  GLU A  61     -29.308  25.611  15.889  1.00 94.79           C  
ATOM    487  C   GLU A  61     -27.846  25.175  15.910  1.00 94.79           C  
ATOM    488  CB  GLU A  61     -30.057  25.002  17.077  1.00 94.79           C  
ATOM    489  O   GLU A  61     -26.990  25.881  16.446  1.00 94.79           O  
ATOM    490  CG  GLU A  61     -31.330  25.748  17.450  1.00 94.79           C  
ATOM    491  CD  GLU A  61     -31.072  27.155  17.965  1.00 94.79           C  
ATOM    492  OE1 GLU A  61     -31.978  28.013  17.867  1.00 94.79           O  
ATOM    493  OE2 GLU A  61     -29.954  27.402  18.469  1.00 94.79           O  
ATOM    494  N   LYS A  62     -27.593  24.037  15.342  1.00 92.75           N  
ATOM    495  CA  LYS A  62     -26.219  23.543  15.322  1.00 92.75           C  
ATOM    496  C   LYS A  62     -25.321  24.448  14.482  1.00 92.75           C  
ATOM    497  CB  LYS A  62     -26.171  22.112  14.783  1.00 92.75           C  
ATOM    498  O   LYS A  62     -24.246  24.851  14.929  1.00 92.75           O  
ATOM    499  CG  LYS A  62     -24.811  21.444  14.921  1.00 92.75           C  
ATOM    500  CD  LYS A  62     -24.835  20.013  14.399  1.00 92.75           C  
ATOM    501  CE  LYS A  62     -23.455  19.373  14.456  1.00 92.75           C  
ATOM    502  NZ  LYS A  62     -23.469  17.978  13.922  1.00 92.75           N  
ATOM    503  N   GLN A  63     -25.849  24.816  13.306  1.00 95.21           N  
ATOM    504  CA  GLN A  63     -25.074  25.691  12.433  1.00 95.21           C  
ATOM    505  C   GLN A  63     -24.875  27.064  13.067  1.00 95.21           C  
ATOM    506  CB  GLN A  63     -25.757  25.834  11.072  1.00 95.21           C  
ATOM    507  O   GLN A  63     -23.784  27.634  12.997  1.00 95.21           O  
ATOM    508  CG  GLN A  63     -25.722  24.566  10.229  1.00 95.21           C  
ATOM    509  CD  GLN A  63     -26.177  24.798   8.801  1.00 95.21           C  
ATOM    510  NE2 GLN A  63     -27.249  24.122   8.403  1.00 95.21           N  
ATOM    511  OE1 GLN A  63     -25.570  25.579   8.061  1.00 95.21           O  
ATOM    512  N   TRP A  64     -25.937  27.494  13.695  1.00 97.01           N  
ATOM    513  CA  TRP A  64     -25.899  28.812  14.320  1.00 97.01           C  
ATOM    514  C   TRP A  64     -24.869  28.853  15.444  1.00 97.01           C  
ATOM    515  CB  TRP A  64     -27.280  29.191  14.862  1.00 97.01           C  
ATOM    516  O   TRP A  64     -24.082  29.797  15.539  1.00 97.01           O  
ATOM    517  CG  TRP A  64     -27.323  30.527  15.541  1.00 97.01           C  
ATOM    518  CD1 TRP A  64     -27.514  30.768  16.873  1.00 97.01           C  
ATOM    519  CD2 TRP A  64     -27.175  31.807  14.919  1.00 97.01           C  
ATOM    520  CE2 TRP A  64     -27.287  32.781  15.935  1.00 97.01           C  
ATOM    521  CE3 TRP A  64     -26.958  32.224  13.599  1.00 97.01           C  
ATOM    522  NE1 TRP A  64     -27.493  32.122  17.117  1.00 97.01           N  
ATOM    523  CH2 TRP A  64     -26.977  34.531  14.371  1.00 97.01           C  
ATOM    524  CZ2 TRP A  64     -27.189  34.150  15.671  1.00 97.01           C  
ATOM    525  CZ3 TRP A  64     -26.861  33.586  13.338  1.00 97.01           C  
ATOM    526  N   LYS A  65     -24.850  27.822  16.202  1.00 95.49           N  
ATOM    527  CA  LYS A  65     -23.900  27.743  17.308  1.00 95.49           C  
ATOM    528  C   LYS A  65     -22.461  27.778  16.800  1.00 95.49           C  
ATOM    529  CB  LYS A  65     -24.135  26.474  18.129  1.00 95.49           C  
ATOM    530  O   LYS A  65     -21.620  28.490  17.351  1.00 95.49           O  
ATOM    531  CG  LYS A  65     -23.284  26.383  19.386  1.00 95.49           C  
ATOM    532  CD  LYS A  65     -23.604  25.128  20.189  1.00 95.49           C  
ATOM    533  CE  LYS A  65     -22.711  25.006  21.416  1.00 95.49           C  
ATOM    534  NZ  LYS A  65     -23.084  23.829  22.257  1.00 95.49           N  
ATOM    535  N   GLN A  66     -22.194  27.024  15.805  1.00 95.06           N  
ATOM    536  CA  GLN A  66     -20.852  27.006  15.232  1.00 95.06           C  
ATOM    537  C   GLN A  66     -20.471  28.378  14.682  1.00 95.06           C  
ATOM    538  CB  GLN A  66     -20.754  25.952  14.128  1.00 95.06           C  
ATOM    539  O   GLN A  66     -19.352  28.848  14.894  1.00 95.06           O  
ATOM    540  CG  GLN A  66     -20.850  24.519  14.636  1.00 95.06           C  
ATOM    541  CD  GLN A  66     -20.936  23.503  13.512  1.00 95.06           C  
ATOM    542  NE2 GLN A  66     -21.035  22.228  13.873  1.00 95.06           N  
ATOM    543  OE1 GLN A  66     -20.914  23.861  12.330  1.00 95.06           O  
ATOM    544  N   TYR A  67     -21.470  28.910  14.028  1.00 96.60           N  
ATOM    545  CA  TYR A  67     -21.268  30.235  13.452  1.00 96.60           C  
ATOM    546  C   TYR A  67     -20.945  31.257  14.534  1.00 96.60           C  
ATOM    547  CB  TYR A  67     -22.510  30.676  12.671  1.00 96.60           C  
ATOM    548  O   TYR A  67     -19.971  32.006  14.419  1.00 96.60           O  
ATOM    549  CG  TYR A  67     -22.286  31.901  11.817  1.00 96.60           C  
ATOM    550  CD1 TYR A  67     -22.661  33.165  12.267  1.00 96.60           C  
ATOM    551  CD2 TYR A  67     -21.701  31.796  10.560  1.00 96.60           C  
ATOM    552  CE1 TYR A  67     -22.459  34.296  11.483  1.00 96.60           C  
ATOM    553  CE2 TYR A  67     -21.495  32.921   9.768  1.00 96.60           C  
ATOM    554  OH  TYR A  67     -21.673  35.281   9.457  1.00 96.60           O  
ATOM    555  CZ  TYR A  67     -21.876  34.164  10.237  1.00 96.60           C  
ATOM    556  N   VAL A  68     -21.662  31.257  15.597  1.00 96.50           N  
ATOM    557  CA  VAL A  68     -21.491  32.179  16.716  1.00 96.50           C  
ATOM    558  C   VAL A  68     -20.145  31.927  17.392  1.00 96.50           C  
ATOM    559  CB  VAL A  68     -22.638  32.044  17.742  1.00 96.50           C  
ATOM    560  O   VAL A  68     -19.457  32.870  17.789  1.00 96.50           O  
ATOM    561  CG1 VAL A  68     -22.278  32.750  19.049  1.00 96.50           C  
ATOM    562  CG2 VAL A  68     -23.937  32.606  17.168  1.00 96.50           C  
ATOM    563  N   ASP A  69     -19.754  30.665  17.512  1.00 95.83           N  
ATOM    564  CA  ASP A  69     -18.459  30.334  18.098  1.00 95.83           C  
ATOM    565  C   ASP A  69     -17.323  31.022  17.344  1.00 95.83           C  
ATOM    566  CB  ASP A  69     -18.244  28.819  18.103  1.00 95.83           C  
ATOM    567  O   ASP A  69     -16.401  31.562  17.959  1.00 95.83           O  
ATOM    568  CG  ASP A  69     -19.047  28.110  19.179  1.00 95.83           C  
ATOM    569  OD1 ASP A  69     -19.644  28.789  20.042  1.00 95.83           O  
ATOM    570  OD2 ASP A  69     -19.081  26.860  19.166  1.00 95.83           O  
ATOM    571  N   ILE A  70     -17.457  31.052  16.045  1.00 96.97           N  
ATOM    572  CA  ILE A  70     -16.426  31.670  15.219  1.00 96.97           C  
ATOM    573  C   ILE A  70     -16.421  33.181  15.444  1.00 96.97           C  
ATOM    574  CB  ILE A  70     -16.635  31.353  13.721  1.00 96.97           C  
ATOM    575  O   ILE A  70     -15.360  33.785  15.617  1.00 96.97           O  
ATOM    576  CG1 ILE A  70     -16.442  29.854  13.461  1.00 96.97           C  
ATOM    577  CG2 ILE A  70     -15.686  32.186  12.855  1.00 96.97           C  
ATOM    578  CD1 ILE A  70     -16.892  29.403  12.078  1.00 96.97           C  
ATOM    579  N   LEU A  71     -17.603  33.698  15.568  1.00 96.80           N  
ATOM    580  CA  LEU A  71     -17.704  35.140  15.768  1.00 96.80           C  
ATOM    581  C   LEU A  71     -17.145  35.540  17.129  1.00 96.80           C  
ATOM    582  CB  LEU A  71     -19.160  35.597  15.646  1.00 96.80           C  
ATOM    583  O   LEU A  71     -16.386  36.506  17.233  1.00 96.80           O  
ATOM    584  CG  LEU A  71     -19.765  35.567  14.242  1.00 96.80           C  
ATOM    585  CD1 LEU A  71     -21.244  35.936  14.294  1.00 96.80           C  
ATOM    586  CD2 LEU A  71     -19.006  36.508  13.312  1.00 96.80           C  
ATOM    587  N   ASN A  72     -17.501  34.743  18.097  1.00 95.45           N  
ATOM    588  CA  ASN A  72     -17.027  35.038  19.446  1.00 95.45           C  
ATOM    589  C   ASN A  72     -15.505  34.979  19.531  1.00 95.45           C  
ATOM    590  CB  ASN A  72     -17.654  34.075  20.457  1.00 95.45           C  
ATOM    591  O   ASN A  72     -14.887  35.777  20.237  1.00 95.45           O  
ATOM    592  CG  ASN A  72     -19.092  34.426  20.783  1.00 95.45           C  
ATOM    593  ND2 ASN A  72     -19.846  33.446  21.268  1.00 95.45           N  
ATOM    594  OD1 ASN A  72     -19.522  35.567  20.601  1.00 95.45           O  
ATOM    595  N   TYR A  73     -14.979  34.068  18.787  1.00 95.67           N  
ATOM    596  CA  TYR A  73     -13.531  33.891  18.800  1.00 95.67           C  
ATOM    597  C   TYR A  73     -12.839  35.002  18.019  1.00 95.67           C  
ATOM    598  CB  TYR A  73     -13.151  32.527  18.215  1.00 95.67           C  
ATOM    599  O   TYR A  73     -11.725  35.408  18.360  1.00 95.67           O  
ATOM    600  CG  TYR A  73     -11.675  32.221  18.298  1.00 95.67           C  
ATOM    601  CD1 TYR A  73     -10.890  32.166  17.149  1.00 95.67           C  
ATOM    602  CD2 TYR A  73     -11.064  31.985  19.525  1.00 95.67           C  
ATOM    603  CE1 TYR A  73      -9.530  31.883  17.221  1.00 95.67           C  
ATOM    604  CE2 TYR A  73      -9.705  31.701  19.608  1.00 95.67           C  
ATOM    605  OH  TYR A  73      -7.601  31.371  18.529  1.00 95.67           O  
ATOM    606  CZ  TYR A  73      -8.947  31.652  18.453  1.00 95.67           C  
ATOM    607  N   SER A  74     -13.559  35.604  17.097  1.00 96.92           N  
ATOM    608  CA  SER A  74     -12.936  36.502  16.129  1.00 96.92           C  
ATOM    609  C   SER A  74     -13.211  37.962  16.473  1.00 96.92           C  
ATOM    610  CB  SER A  74     -13.437  36.199  14.716  1.00 96.92           C  
ATOM    611  O   SER A  74     -12.570  38.864  15.930  1.00 96.92           O  
ATOM    612  OG  SER A  74     -13.192  34.845  14.376  1.00 96.92           O  
ATOM    613  N   ALA A  75     -14.148  38.162  17.452  1.00 96.22           N  
ATOM    614  CA  ALA A  75     -14.487  39.533  17.822  1.00 96.22           C  
ATOM    615  C   ALA A  75     -14.358  39.742  19.329  1.00 96.22           C  
ATOM    616  CB  ALA A  75     -15.901  39.875  17.360  1.00 96.22           C  
ATOM    617  O   ALA A  75     -14.637  38.833  20.114  1.00 96.22           O  
ATOM    618  N   THR A  76     -13.823  40.923  19.675  1.00 94.63           N  
ATOM    619  CA  THR A  76     -13.717  41.309  21.078  1.00 94.63           C  
ATOM    620  C   THR A  76     -14.705  42.425  21.408  1.00 94.63           C  
ATOM    621  CB  THR A  76     -12.289  41.765  21.426  1.00 94.63           C  
ATOM    622  O   THR A  76     -14.850  43.379  20.641  1.00 94.63           O  
ATOM    623  CG2 THR A  76     -12.120  41.946  22.931  1.00 94.63           C  
ATOM    624  OG1 THR A  76     -11.354  40.781  20.967  1.00 94.63           O  
ATOM    625  N   TYR A  77     -15.327  42.174  22.645  1.00 93.82           N  
ATOM    626  CA  TYR A  77     -16.369  43.116  23.040  1.00 93.82           C  
ATOM    627  C   TYR A  77     -16.120  43.645  24.447  1.00 93.82           C  
ATOM    628  CB  TYR A  77     -17.748  42.454  22.967  1.00 93.82           C  
ATOM    629  O   TYR A  77     -15.512  42.963  25.275  1.00 93.82           O  
ATOM    630  CG  TYR A  77     -18.124  41.984  21.583  1.00 93.82           C  
ATOM    631  CD1 TYR A  77     -18.862  42.799  20.727  1.00 93.82           C  
ATOM    632  CD2 TYR A  77     -17.744  40.726  21.129  1.00 93.82           C  
ATOM    633  CE1 TYR A  77     -19.212  42.369  19.451  1.00 93.82           C  
ATOM    634  CE2 TYR A  77     -18.089  40.286  19.855  1.00 93.82           C  
ATOM    635  OH  TYR A  77     -19.166  40.684  17.763  1.00 93.82           O  
ATOM    636  CZ  TYR A  77     -18.821  41.114  19.025  1.00 93.82           C  
ATOM    637  N   SER A  78     -16.575  44.851  24.663  1.00 93.21           N  
ATOM    638  CA  SER A  78     -16.824  45.272  26.038  1.00 93.21           C  
ATOM    639  C   SER A  78     -18.235  44.903  26.483  1.00 93.21           C  
ATOM    640  CB  SER A  78     -16.613  46.780  26.184  1.00 93.21           C  
ATOM    641  O   SER A  78     -19.179  44.976  25.694  1.00 93.21           O  
ATOM    642  OG  SER A  78     -17.493  47.495  25.334  1.00 93.21           O  
ATOM    643  N   PRO A  79     -18.278  44.436  27.774  1.00 90.14           N  
ATOM    644  CA  PRO A  79     -19.598  44.007  28.244  1.00 90.14           C  
ATOM    645  C   PRO A  79     -20.639  45.123  28.178  1.00 90.14           C  
ATOM    646  CB  PRO A  79     -19.337  43.589  29.694  1.00 90.14           C  
ATOM    647  O   PRO A  79     -20.310  46.292  28.393  1.00 90.14           O  
ATOM    648  CG  PRO A  79     -17.863  43.352  29.763  1.00 90.14           C  
ATOM    649  CD  PRO A  79     -17.193  44.202  28.723  1.00 90.14           C  
ATOM    650  N   GLY A  80     -21.854  44.898  27.704  1.00 91.74           N  
ATOM    651  CA  GLY A  80     -22.979  45.817  27.635  1.00 91.74           C  
ATOM    652  C   GLY A  80     -24.154  45.265  26.852  1.00 91.74           C  
ATOM    653  O   GLY A  80     -24.120  44.120  26.396  1.00 91.74           O  
ATOM    654  N   SER A  81     -25.381  45.965  26.782  1.00 92.65           N  
ATOM    655  CA  SER A  81     -26.595  45.626  26.046  1.00 92.65           C  
ATOM    656  C   SER A  81     -27.042  46.779  25.155  1.00 92.65           C  
ATOM    657  CB  SER A  81     -27.720  45.251  27.012  1.00 92.65           C  
ATOM    658  O   SER A  81     -27.716  47.702  25.617  1.00 92.65           O  
ATOM    659  OG  SER A  81     -27.346  44.145  27.815  1.00 92.65           O  
ATOM    660  N   PRO A  82     -26.562  46.919  23.684  1.00 91.00           N  
ATOM    661  CA  PRO A  82     -25.728  45.835  23.159  1.00 91.00           C  
ATOM    662  C   PRO A  82     -24.242  46.042  23.445  1.00 91.00           C  
ATOM    663  CB  PRO A  82     -26.005  45.875  21.654  1.00 91.00           C  
ATOM    664  O   PRO A  82     -23.827  47.147  23.803  1.00 91.00           O  
ATOM    665  CG  PRO A  82     -26.291  47.311  21.356  1.00 91.00           C  
ATOM    666  CD  PRO A  82     -26.936  47.930  22.563  1.00 91.00           C  
ATOM    667  N   PRO A  83     -23.477  44.944  23.474  1.00 93.45           N  
ATOM    668  CA  PRO A  83     -22.029  45.044  23.676  1.00 93.45           C  
ATOM    669  C   PRO A  83     -21.353  45.958  22.657  1.00 93.45           C  
ATOM    670  CB  PRO A  83     -21.550  43.599  23.518  1.00 93.45           C  
ATOM    671  O   PRO A  83     -21.792  46.037  21.507  1.00 93.45           O  
ATOM    672  CG  PRO A  83     -22.601  42.937  22.687  1.00 93.45           C  
ATOM    673  CD  PRO A  83     -23.913  43.620  22.945  1.00 93.45           C  
ATOM    674  N   ALA A  84     -20.315  46.702  23.192  1.00 93.30           N  
ATOM    675  CA  ALA A  84     -19.554  47.579  22.307  1.00 93.30           C  
ATOM    676  C   ALA A  84     -18.398  46.829  21.652  1.00 93.30           C  
ATOM    677  CB  ALA A  84     -19.030  48.788  23.078  1.00 93.30           C  
ATOM    678  O   ALA A  84     -17.594  46.193  22.338  1.00 93.30           O  
ATOM    679  N   LEU A  85     -18.401  46.883  20.228  1.00 95.67           N  
ATOM    680  CA  LEU A  85     -17.347  46.199  19.485  1.00 95.67           C  
ATOM    681  C   LEU A  85     -16.009  46.909  19.662  1.00 95.67           C  
ATOM    682  CB  LEU A  85     -17.704  46.120  17.999  1.00 95.67           C  
ATOM    683  O   LEU A  85     -15.906  48.115  19.426  1.00 95.67           O  
ATOM    684  CG  LEU A  85     -16.680  45.436  17.091  1.00 95.67           C  
ATOM    685  CD1 LEU A  85     -16.591  43.949  17.419  1.00 95.67           C  
ATOM    686  CD2 LEU A  85     -17.041  45.645  15.625  1.00 95.67           C  
ATOM    687  N   ILE A  86     -14.945  46.156  20.152  1.00 94.93           N  
ATOM    688  CA  ILE A  86     -13.604  46.694  20.353  1.00 94.93           C  
ATOM    689  C   ILE A  86     -12.745  46.412  19.122  1.00 94.93           C  
ATOM    690  CB  ILE A  86     -12.940  46.100  21.616  1.00 94.93           C  
ATOM    691  O   ILE A  86     -12.136  47.326  18.560  1.00 94.93           O  
ATOM    692  CG1 ILE A  86     -13.749  46.466  22.866  1.00 94.93           C  
ATOM    693  CG2 ILE A  86     -11.492  46.581  21.741  1.00 94.93           C  
ATOM    694  CD1 ILE A  86     -13.271  45.776  24.136  1.00 94.93           C  
ATOM    695  N   ASP A  87     -12.715  45.148  18.665  1.00 95.51           N  
ATOM    696  CA  ASP A  87     -11.878  44.740  17.542  1.00 95.51           C  
ATOM    697  C   ASP A  87     -12.412  43.465  16.893  1.00 95.51           C  
ATOM    698  CB  ASP A  87     -10.432  44.531  17.998  1.00 95.51           C  
ATOM    699  O   ASP A  87     -13.169  42.716  17.514  1.00 95.51           O  
ATOM    700  CG  ASP A  87      -9.444  44.505  16.846  1.00 95.51           C  
ATOM    701  OD1 ASP A  87      -9.783  44.983  15.741  1.00 95.51           O  
ATOM    702  OD2 ASP A  87      -8.317  44.001  17.043  1.00 95.51           O  
ATOM    703  N   THR A  88     -11.995  43.304  15.613  1.00 96.49           N  
ATOM    704  CA  THR A  88     -12.229  42.059  14.889  1.00 96.49           C  
ATOM    705  C   THR A  88     -10.934  41.542  14.269  1.00 96.49           C  
ATOM    706  CB  THR A  88     -13.290  42.243  13.789  1.00 96.49           C  
ATOM    707  O   THR A  88     -10.007  42.316  14.021  1.00 96.49           O  
ATOM    708  CG2 THR A  88     -14.614  42.720  14.376  1.00 96.49           C  
ATOM    709  OG1 THR A  88     -12.824  43.210  12.840  1.00 96.49           O  
ATOM    710  N   SER A  89     -10.867  40.174  14.065  1.00 97.11           N  
ATOM    711  CA  SER A  89      -9.683  39.553  13.479  1.00 97.11           C  
ATOM    712  C   SER A  89     -10.065  38.525  12.419  1.00 97.11           C  
ATOM    713  CB  SER A  89      -8.833  38.889  14.562  1.00 97.11           C  
ATOM    714  O   SER A  89     -10.675  37.501  12.733  1.00 97.11           O  
ATOM    715  OG  SER A  89      -7.797  38.114  13.984  1.00 97.11           O  
ATOM    716  N   GLU A  90      -9.610  38.770  11.120  1.00 96.54           N  
ATOM    717  CA  GLU A  90      -9.834  37.806  10.046  1.00 96.54           C  
ATOM    718  C   GLU A  90      -9.011  36.539  10.262  1.00 96.54           C  
ATOM    719  CB  GLU A  90      -9.498  38.427   8.688  1.00 96.54           C  
ATOM    720  O   GLU A  90      -9.469  35.436   9.956  1.00 96.54           O  
ATOM    721  CG  GLU A  90     -10.483  39.497   8.240  1.00 96.54           C  
ATOM    722  CD  GLU A  90     -10.128  40.114   6.896  1.00 96.54           C  
ATOM    723  OE1 GLU A  90     -10.881  40.990   6.413  1.00 96.54           O  
ATOM    724  OE2 GLU A  90      -9.090  39.717   6.321  1.00 96.54           O  
ATOM    725  N   ARG A  91      -7.806  36.725  10.748  1.00 95.10           N  
ATOM    726  CA  ARG A  91      -6.945  35.583  11.040  1.00 95.10           C  
ATOM    727  C   ARG A  91      -7.617  34.628  12.020  1.00 95.10           C  
ATOM    728  CB  ARG A  91      -5.602  36.053  11.603  1.00 95.10           C  
ATOM    729  O   ARG A  91      -7.608  33.412  11.815  1.00 95.10           O  
ATOM    730  CG  ARG A  91      -4.585  34.937  11.781  1.00 95.10           C  
ATOM    731  CD  ARG A  91      -3.266  35.458  12.334  1.00 95.10           C  
ATOM    732  NE  ARG A  91      -2.312  34.377  12.563  1.00 95.10           N  
ATOM    733  NH1 ARG A  91      -0.635  35.748  13.365  1.00 95.10           N  
ATOM    734  NH2 ARG A  91      -0.299  33.485  13.216  1.00 95.10           N  
ATOM    735  CZ  ARG A  91      -1.084  34.539  13.047  1.00 95.10           C  
ATOM    736  N   LYS A  92      -8.197  35.190  13.099  1.00 96.34           N  
ATOM    737  CA  LYS A  92      -8.894  34.364  14.080  1.00 96.34           C  
ATOM    738  C   LYS A  92     -10.125  33.703  13.466  1.00 96.34           C  
ATOM    739  CB  LYS A  92      -9.300  35.200  15.295  1.00 96.34           C  
ATOM    740  O   LYS A  92     -10.437  32.551  13.776  1.00 96.34           O  
ATOM    741  CG  LYS A  92      -8.134  35.604  16.185  1.00 96.34           C  
ATOM    742  CD  LYS A  92      -8.615  36.254  17.476  1.00 96.34           C  
ATOM    743  CE  LYS A  92      -7.455  36.576  18.407  1.00 96.34           C  
ATOM    744  NZ  LYS A  92      -7.924  37.194  19.684  1.00 96.34           N  
ATOM    745  N   ALA A  93     -10.803  34.430  12.622  1.00 96.53           N  
ATOM    746  CA  ALA A  93     -11.947  33.847  11.926  1.00 96.53           C  
ATOM    747  C   ALA A  93     -11.519  32.663  11.064  1.00 96.53           C  
ATOM    748  CB  ALA A  93     -12.644  34.901  11.069  1.00 96.53           C  
ATOM    749  O   ALA A  93     -12.184  31.625  11.049  1.00 96.53           O  
ATOM    750  N   GLN A  94     -10.411  32.899  10.308  1.00 95.28           N  
ATOM    751  CA  GLN A  94      -9.895  31.807   9.489  1.00 95.28           C  
ATOM    752  C   GLN A  94      -9.568  30.586  10.343  1.00 95.28           C  
ATOM    753  CB  GLN A  94      -8.653  32.255   8.716  1.00 95.28           C  
ATOM    754  O   GLN A  94      -9.889  29.456   9.969  1.00 95.28           O  
ATOM    755  CG  GLN A  94      -8.087  31.188   7.790  1.00 95.28           C  
ATOM    756  CD  GLN A  94      -9.052  30.795   6.687  1.00 95.28           C  
ATOM    757  NE2 GLN A  94      -8.999  29.533   6.274  1.00 95.28           N  
ATOM    758  OE1 GLN A  94      -9.839  31.619   6.211  1.00 95.28           O  
ATOM    759  N   PHE A  95      -8.970  30.833  11.466  1.00 92.99           N  
ATOM    760  CA  PHE A  95      -8.672  29.741  12.385  1.00 92.99           C  
ATOM    761  C   PHE A  95      -9.950  29.030  12.814  1.00 92.99           C  
ATOM    762  CB  PHE A  95      -7.922  30.261  13.615  1.00 92.99           C  
ATOM    763  O   PHE A  95     -10.012  27.799  12.817  1.00 92.99           O  
ATOM    764  CG  PHE A  95      -7.559  29.186  14.604  1.00 92.99           C  
ATOM    765  CD1 PHE A  95      -8.407  28.878  15.661  1.00 92.99           C  
ATOM    766  CD2 PHE A  95      -6.368  28.483  14.476  1.00 92.99           C  
ATOM    767  CE1 PHE A  95      -8.073  27.884  16.577  1.00 92.99           C  
ATOM    768  CE2 PHE A  95      -6.027  27.488  15.388  1.00 92.99           C  
ATOM    769  CZ  PHE A  95      -6.881  27.191  16.439  1.00 92.99           C  
ATOM    770  N   GLY A  96     -10.962  29.806  13.284  1.00 94.05           N  
ATOM    771  CA  GLY A  96     -12.234  29.231  13.693  1.00 94.05           C  
ATOM    772  C   GLY A  96     -12.899  28.417  12.599  1.00 94.05           C  
ATOM    773  O   GLY A  96     -13.407  27.323  12.855  1.00 94.05           O  
ATOM    774  N   LEU A  97     -12.853  28.931  11.328  1.00 96.00           N  
ATOM    775  CA  LEU A  97     -13.422  28.199  10.201  1.00 96.00           C  
ATOM    776  C   LEU A  97     -12.711  26.865  10.005  1.00 96.00           C  
ATOM    777  CB  LEU A  97     -13.331  29.033   8.920  1.00 96.00           C  
ATOM    778  O   LEU A  97     -13.360  25.824   9.875  1.00 96.00           O  
ATOM    779  CG  LEU A  97     -14.286  30.223   8.816  1.00 96.00           C  
ATOM    780  CD1 LEU A  97     -13.860  31.147   7.680  1.00 96.00           C  
ATOM    781  CD2 LEU A  97     -15.719  29.744   8.614  1.00 96.00           C  
ATOM    782  N   GLN A  98     -11.419  26.929  10.081  1.00 93.13           N  
ATOM    783  CA  GLN A  98     -10.639  25.709   9.895  1.00 93.13           C  
ATOM    784  C   GLN A  98     -10.903  24.712  11.019  1.00 93.13           C  
ATOM    785  CB  GLN A  98      -9.146  26.032   9.818  1.00 93.13           C  
ATOM    786  O   GLN A  98     -10.983  23.505  10.779  1.00 93.13           O  
ATOM    787  CG  GLN A  98      -8.282  24.851   9.398  1.00 93.13           C  
ATOM    788  CD  GLN A  98      -8.636  24.326   8.019  1.00 93.13           C  
ATOM    789  NE2 GLN A  98      -8.838  23.017   7.916  1.00 93.13           N  
ATOM    790  OE1 GLN A  98      -8.727  25.092   7.054  1.00 93.13           O  
ATOM    791  N   TYR A  99     -11.025  25.175  12.204  1.00 95.02           N  
ATOM    792  CA  TYR A  99     -11.320  24.321  13.348  1.00 95.02           C  
ATOM    793  C   TYR A  99     -12.589  23.510  13.111  1.00 95.02           C  
ATOM    794  CB  TYR A  99     -11.468  25.160  14.622  1.00 95.02           C  
ATOM    795  O   TYR A  99     -12.590  22.287  13.272  1.00 95.02           O  
ATOM    796  CG  TYR A  99     -11.856  24.354  15.838  1.00 95.02           C  
ATOM    797  CD1 TYR A  99     -13.194  24.194  16.192  1.00 95.02           C  
ATOM    798  CD2 TYR A  99     -10.888  23.754  16.634  1.00 95.02           C  
ATOM    799  CE1 TYR A  99     -13.557  23.454  17.313  1.00 95.02           C  
ATOM    800  CE2 TYR A  99     -11.239  23.012  17.757  1.00 95.02           C  
ATOM    801  OH  TYR A  99     -12.927  22.134  19.198  1.00 95.02           O  
ATOM    802  CZ  TYR A  99     -12.574  22.867  18.088  1.00 95.02           C  
ATOM    803  N   TRP A 100     -13.627  24.180  12.700  1.00 95.00           N  
ATOM    804  CA  TRP A 100     -14.903  23.489  12.545  1.00 95.00           C  
ATOM    805  C   TRP A 100     -14.902  22.618  11.294  1.00 95.00           C  
ATOM    806  CB  TRP A 100     -16.055  24.495  12.482  1.00 95.00           C  
ATOM    807  O   TRP A 100     -15.548  21.568  11.260  1.00 95.00           O  
ATOM    808  CG  TRP A 100     -16.440  25.066  13.814  1.00 95.00           C  
ATOM    809  CD1 TRP A 100     -16.252  26.350  14.245  1.00 95.00           C  
ATOM    810  CD2 TRP A 100     -17.074  24.369  14.890  1.00 95.00           C  
ATOM    811  CE2 TRP A 100     -17.242  25.293  15.945  1.00 95.00           C  
ATOM    812  CE3 TRP A 100     -17.517  23.051  15.066  1.00 95.00           C  
ATOM    813  NE1 TRP A 100     -16.733  26.493  15.526  1.00 95.00           N  
ATOM    814  CH2 TRP A 100     -18.261  23.645  17.305  1.00 95.00           C  
ATOM    815  CZ2 TRP A 100     -17.836  24.940  17.159  1.00 95.00           C  
ATOM    816  CZ3 TRP A 100     -18.108  22.702  16.275  1.00 95.00           C  
ATOM    817  N   LEU A 101     -14.153  23.075  10.247  1.00 94.41           N  
ATOM    818  CA  LEU A 101     -13.987  22.189   9.100  1.00 94.41           C  
ATOM    819  C   LEU A 101     -13.296  20.893   9.511  1.00 94.41           C  
ATOM    820  CB  LEU A 101     -13.183  22.883   7.998  1.00 94.41           C  
ATOM    821  O   LEU A 101     -13.713  19.806   9.106  1.00 94.41           O  
ATOM    822  CG  LEU A 101     -13.928  23.933   7.174  1.00 94.41           C  
ATOM    823  CD1 LEU A 101     -12.942  24.776   6.372  1.00 94.41           C  
ATOM    824  CD2 LEU A 101     -14.944  23.268   6.252  1.00 94.41           C  
ATOM    825  N   ASN A 102     -12.274  21.018  10.274  1.00 95.56           N  
ATOM    826  CA  ASN A 102     -11.582  19.837  10.780  1.00 95.56           C  
ATOM    827  C   ASN A 102     -12.508  18.962  11.620  1.00 95.56           C  
ATOM    828  CB  ASN A 102     -10.352  20.244  11.594  1.00 95.56           C  
ATOM    829  O   ASN A 102     -12.472  17.734  11.515  1.00 95.56           O  
ATOM    830  CG  ASN A 102      -9.254  20.840  10.735  1.00 95.56           C  
ATOM    831  ND2 ASN A 102      -8.252  21.428  11.378  1.00 95.56           N  
ATOM    832  OD1 ASN A 102      -9.307  20.774   9.505  1.00 95.56           O  
ATOM    833  N   THR A 103     -13.318  19.612  12.458  1.00 94.03           N  
ATOM    834  CA  THR A 103     -14.249  18.882  13.311  1.00 94.03           C  
ATOM    835  C   THR A 103     -15.195  18.028  12.472  1.00 94.03           C  
ATOM    836  CB  THR A 103     -15.067  19.841  14.195  1.00 94.03           C  
ATOM    837  O   THR A 103     -15.476  16.879  12.821  1.00 94.03           O  
ATOM    838  CG2 THR A 103     -16.088  19.081  15.034  1.00 94.03           C  
ATOM    839  OG1 THR A 103     -14.180  20.550  15.069  1.00 94.03           O  
ATOM    840  N   ARG A 104     -15.698  18.622  11.392  1.00 93.00           N  
ATOM    841  CA  ARG A 104     -16.576  17.877  10.496  1.00 93.00           C  
ATOM    842  C   ARG A 104     -15.877  16.637   9.949  1.00 93.00           C  
ATOM    843  CB  ARG A 104     -17.046  18.766   9.341  1.00 93.00           C  
ATOM    844  O   ARG A 104     -16.460  15.552   9.918  1.00 93.00           O  
ATOM    845  CG  ARG A 104     -18.066  18.103   8.429  1.00 93.00           C  
ATOM    846  CD  ARG A 104     -18.489  19.024   7.294  1.00 93.00           C  
ATOM    847  NE  ARG A 104     -19.334  18.332   6.325  1.00 93.00           N  
ATOM    848  NH1 ARG A 104     -19.738  20.202   5.030  1.00 93.00           N  
ATOM    849  NH2 ARG A 104     -20.657  18.183   4.453  1.00 93.00           N  
ATOM    850  CZ  ARG A 104     -19.908  18.907   5.272  1.00 93.00           C  
ATOM    851  N   THR A 105     -14.610  16.808   9.529  1.00 94.65           N  
ATOM    852  CA  THR A 105     -13.825  15.693   9.009  1.00 94.65           C  
ATOM    853  C   THR A 105     -13.577  14.653  10.097  1.00 94.65           C  
ATOM    854  CB  THR A 105     -12.479  16.176   8.439  1.00 94.65           C  
ATOM    855  O   THR A 105     -13.711  13.451   9.857  1.00 94.65           O  
ATOM    856  CG2 THR A 105     -11.674  15.012   7.869  1.00 94.65           C  
ATOM    857  OG1 THR A 105     -12.721  17.130   7.398  1.00 94.65           O  
ATOM    858  N   ILE A 106     -13.266  15.054  11.263  1.00 96.48           N  
ATOM    859  CA  ILE A 106     -12.981  14.178  12.394  1.00 96.48           C  
ATOM    860  C   ILE A 106     -14.239  13.399  12.773  1.00 96.48           C  
ATOM    861  CB  ILE A 106     -12.459  14.977  13.610  1.00 96.48           C  
ATOM    862  O   ILE A 106     -14.178  12.192  13.019  1.00 96.48           O  
ATOM    863  CG1 ILE A 106     -11.055  15.523  13.327  1.00 96.48           C  
ATOM    864  CG2 ILE A 106     -12.464  14.107  14.870  1.00 96.48           C  
ATOM    865  CD1 ILE A 106     -10.597  16.592  14.310  1.00 96.48           C  
ATOM    866  N   GLU A 107     -15.373  14.030  12.730  1.00 92.17           N  
ATOM    867  CA  GLU A 107     -16.630  13.395  13.115  1.00 92.17           C  
ATOM    868  C   GLU A 107     -17.044  12.331  12.102  1.00 92.17           C  
ATOM    869  CB  GLU A 107     -17.738  14.440  13.264  1.00 92.17           C  
ATOM    870  O   GLU A 107     -17.844  11.447  12.414  1.00 92.17           O  
ATOM    871  CG  GLU A 107     -17.608  15.302  14.511  1.00 92.17           C  
ATOM    872  CD  GLU A 107     -18.677  16.378  14.612  1.00 92.17           C  
ATOM    873  OE1 GLU A 107     -18.801  17.012  15.684  1.00 92.17           O  
ATOM    874  OE2 GLU A 107     -19.398  16.587  13.610  1.00 92.17           O  
ATOM    875  N   ALA A 108     -16.542  12.427  10.926  1.00 93.39           N  
ATOM    876  CA  ALA A 108     -16.860  11.454   9.884  1.00 93.39           C  
ATOM    877  C   ALA A 108     -16.018  10.190  10.038  1.00 93.39           C  
ATOM    878  CB  ALA A 108     -16.648  12.066   8.502  1.00 93.39           C  
ATOM    879  O   ALA A 108     -16.326   9.155   9.443  1.00 93.39           O  
ATOM    880  N   LEU A 109     -14.966  10.283  10.820  1.00 96.09           N  
ATOM    881  CA  LEU A 109     -14.122   9.119  11.064  1.00 96.09           C  
ATOM    882  C   LEU A 109     -14.836   8.105  11.951  1.00 96.09           C  
ATOM    883  CB  LEU A 109     -12.801   9.541  11.714  1.00 96.09           C  
ATOM    884  O   LEU A 109     -15.744   8.463  12.704  1.00 96.09           O  
ATOM    885  CG  LEU A 109     -11.883  10.426  10.870  1.00 96.09           C  
ATOM    886  CD1 LEU A 109     -10.747  10.979  11.724  1.00 96.09           C  
ATOM    887  CD2 LEU A 109     -11.333   9.646   9.680  1.00 96.09           C  
ATOM    888  N   PRO A 110     -14.377   6.839  11.806  1.00 95.07           N  
ATOM    889  CA  PRO A 110     -14.893   5.907  12.811  1.00 95.07           C  
ATOM    890  C   PRO A 110     -14.678   6.401  14.240  1.00 95.07           C  
ATOM    891  CB  PRO A 110     -14.093   4.628  12.549  1.00 95.07           C  
ATOM    892  O   PRO A 110     -13.628   6.971  14.548  1.00 95.07           O  
ATOM    893  CG  PRO A 110     -13.736   4.691  11.099  1.00 95.07           C  
ATOM    894  CD  PRO A 110     -13.458   6.122  10.738  1.00 95.07           C  
ATOM    895  N   ARG A 111     -15.743   6.205  15.106  1.00 92.34           N  
ATOM    896  CA  ARG A 111     -15.762   6.787  16.445  1.00 92.34           C  
ATOM    897  C   ARG A 111     -14.836   6.026  17.386  1.00 92.34           C  
ATOM    898  CB  ARG A 111     -17.186   6.798  17.006  1.00 92.34           C  
ATOM    899  O   ARG A 111     -14.667   4.812  17.253  1.00 92.34           O  
ATOM    900  CG  ARG A 111     -18.158   7.646  16.203  1.00 92.34           C  
ATOM    901  CD  ARG A 111     -19.549   7.648  16.821  1.00 92.34           C  
ATOM    902  NE  ARG A 111     -20.512   8.356  15.982  1.00 92.34           N  
ATOM    903  NH1 ARG A 111     -22.340   7.867  17.306  1.00 92.34           N  
ATOM    904  NH2 ARG A 111     -22.601   9.114  15.400  1.00 92.34           N  
ATOM    905  CZ  ARG A 111     -21.815   8.444  16.231  1.00 92.34           C  
ATOM    906  N   ASP A 112     -14.196   6.741  18.352  1.00 89.87           N  
ATOM    907  CA  ASP A 112     -13.263   6.157  19.311  1.00 89.87           C  
ATOM    908  C   ASP A 112     -13.890   6.062  20.700  1.00 89.87           C  
ATOM    909  CB  ASP A 112     -11.972   6.976  19.371  1.00 89.87           C  
ATOM    910  O   ASP A 112     -13.203   6.231  21.710  1.00 89.87           O  
ATOM    911  CG  ASP A 112     -11.232   7.015  18.046  1.00 89.87           C  
ATOM    912  OD1 ASP A 112     -10.665   5.980  17.634  1.00 89.87           O  
ATOM    913  OD2 ASP A 112     -11.213   8.090  17.410  1.00 89.87           O  
ATOM    914  N   ASN A 113     -15.113   5.726  20.821  1.00 87.76           N  
ATOM    915  CA  ASN A 113     -15.801   5.529  22.092  1.00 87.76           C  
ATOM    916  C   ASN A 113     -16.112   4.055  22.339  1.00 87.76           C  
ATOM    917  CB  ASN A 113     -17.086   6.358  22.141  1.00 87.76           C  
ATOM    918  O   ASN A 113     -17.151   3.555  21.906  1.00 87.76           O  
ATOM    919  CG  ASN A 113     -18.109   5.910  21.116  1.00 87.76           C  
ATOM    920  ND2 ASN A 113     -19.226   6.624  21.042  1.00 87.76           N  
ATOM    921  OD1 ASN A 113     -17.898   4.930  20.397  1.00 87.76           O  
ATOM    922  N   TYR A 114     -15.300   3.369  23.132  1.00 94.17           N  
ATOM    923  CA  TYR A 114     -15.271   1.917  23.270  1.00 94.17           C  
ATOM    924  C   TYR A 114     -16.486   1.419  24.045  1.00 94.17           C  
ATOM    925  CB  TYR A 114     -13.985   1.469  23.972  1.00 94.17           C  
ATOM    926  O   TYR A 114     -17.097   0.414  23.674  1.00 94.17           O  
ATOM    927  CG  TYR A 114     -12.728   1.815  23.212  1.00 94.17           C  
ATOM    928  CD1 TYR A 114     -12.228   0.963  22.229  1.00 94.17           C  
ATOM    929  CD2 TYR A 114     -12.036   2.992  23.476  1.00 94.17           C  
ATOM    930  CE1 TYR A 114     -11.069   1.276  21.528  1.00 94.17           C  
ATOM    931  CE2 TYR A 114     -10.875   3.315  22.781  1.00 94.17           C  
ATOM    932  OH  TYR A 114      -9.252   2.768  21.119  1.00 94.17           O  
ATOM    933  CZ  TYR A 114     -10.400   2.453  21.810  1.00 94.17           C  
ATOM    934  N   TYR A 115     -16.902   2.156  25.036  1.00 93.38           N  
ATOM    935  CA  TYR A 115     -17.827   1.603  26.019  1.00 93.38           C  
ATOM    936  C   TYR A 115     -19.265   1.984  25.690  1.00 93.38           C  
ATOM    937  CB  TYR A 115     -17.468   2.088  27.427  1.00 93.38           C  
ATOM    938  O   TYR A 115     -20.198   1.570  26.383  1.00 93.38           O  
ATOM    939  CG  TYR A 115     -16.151   1.552  27.936  1.00 93.38           C  
ATOM    940  CD1 TYR A 115     -16.052   0.258  28.441  1.00 93.38           C  
ATOM    941  CD2 TYR A 115     -15.005   2.339  27.913  1.00 93.38           C  
ATOM    942  CE1 TYR A 115     -14.842  -0.240  28.913  1.00 93.38           C  
ATOM    943  CE2 TYR A 115     -13.789   1.852  28.382  1.00 93.38           C  
ATOM    944  OH  TYR A 115     -12.517   0.076  29.345  1.00 93.38           O  
ATOM    945  CZ  TYR A 115     -13.718   0.564  28.879  1.00 93.38           C  
ATOM    946  N   THR A 116     -19.439   2.707  24.601  1.00 90.67           N  
ATOM    947  CA  THR A 116     -20.798   2.997  24.157  1.00 90.67           C  
ATOM    948  C   THR A 116     -21.304   1.906  23.217  1.00 90.67           C  
ATOM    949  CB  THR A 116     -20.876   4.363  23.451  1.00 90.67           C  
ATOM    950  O   THR A 116     -22.505   1.813  22.956  1.00 90.67           O  
ATOM    951  CG2 THR A 116     -20.504   5.496  24.403  1.00 90.67           C  
ATOM    952  OG1 THR A 116     -19.972   4.372  22.339  1.00 90.67           O  
ATOM    953  N   ARG A 117     -20.365   1.057  22.793  1.00 92.78           N  
ATOM    954  CA  ARG A 117     -20.671  -0.047  21.888  1.00 92.78           C  
ATOM    955  C   ARG A 117     -20.158  -1.371  22.446  1.00 92.78           C  
ATOM    956  CB  ARG A 117     -20.068   0.207  20.505  1.00 92.78           C  
ATOM    957  O   ARG A 117     -18.976  -1.693  22.307  1.00 92.78           O  
ATOM    958  CG  ARG A 117     -20.693   1.380  19.767  1.00 92.78           C  
ATOM    959  CD  ARG A 117     -19.998   1.645  18.439  1.00 92.78           C  
ATOM    960  NE  ARG A 117     -18.660   2.196  18.630  1.00 92.78           N  
ATOM    961  NH1 ARG A 117     -19.335   4.404  18.577  1.00 92.78           N  
ATOM    962  NH2 ARG A 117     -17.122   3.885  18.869  1.00 92.78           N  
ATOM    963  CZ  ARG A 117     -18.375   3.494  18.692  1.00 92.78           C  
ATOM    964  N   THR A 118     -21.047  -2.138  23.068  1.00 94.44           N  
ATOM    965  CA  THR A 118     -20.653  -3.384  23.717  1.00 94.44           C  
ATOM    966  C   THR A 118     -21.053  -4.587  22.867  1.00 94.44           C  
ATOM    967  CB  THR A 118     -21.284  -3.509  25.116  1.00 94.44           C  
ATOM    968  O   THR A 118     -22.210  -4.708  22.459  1.00 94.44           O  
ATOM    969  CG2 THR A 118     -20.823  -4.784  25.815  1.00 94.44           C  
ATOM    970  OG1 THR A 118     -20.901  -2.378  25.909  1.00 94.44           O  
ATOM    971  N   VAL A 119     -20.050  -5.397  22.616  1.00 95.72           N  
ATOM    972  CA  VAL A 119     -20.325  -6.662  21.944  1.00 95.72           C  
ATOM    973  C   VAL A 119     -21.062  -7.603  22.895  1.00 95.72           C  
ATOM    974  CB  VAL A 119     -19.028  -7.328  21.434  1.00 95.72           C  
ATOM    975  O   VAL A 119     -20.656  -7.774  24.047  1.00 95.72           O  
ATOM    976  CG1 VAL A 119     -19.330  -8.683  20.797  1.00 95.72           C  
ATOM    977  CG2 VAL A 119     -18.315  -6.414  20.439  1.00 95.72           C  
ATOM    978  N   THR A 120     -22.167  -8.122  22.423  1.00 94.55           N  
ATOM    979  CA  THR A 120     -22.962  -8.999  23.275  1.00 94.55           C  
ATOM    980  C   THR A 120     -23.189 -10.348  22.601  1.00 94.55           C  
ATOM    981  CB  THR A 120     -24.320  -8.360  23.622  1.00 94.55           C  
ATOM    982  O   THR A 120     -23.237 -10.434  21.372  1.00 94.55           O  
ATOM    983  CG2 THR A 120     -24.136  -7.096  24.456  1.00 94.55           C  
ATOM    984  OG1 THR A 120     -25.006  -8.024  22.410  1.00 94.55           O  
ATOM    985  N   LEU A 121     -23.323 -11.339  23.488  1.00 92.64           N  
ATOM    986  CA  LEU A 121     -23.804 -12.625  22.994  1.00 92.64           C  
ATOM    987  C   LEU A 121     -25.301 -12.572  22.708  1.00 92.64           C  
ATOM    988  CB  LEU A 121     -23.505 -13.733  24.007  1.00 92.64           C  
ATOM    989  O   LEU A 121     -26.070 -12.025  23.502  1.00 92.64           O  
ATOM    990  CG  LEU A 121     -22.036 -14.127  24.168  1.00 92.64           C  
ATOM    991  CD1 LEU A 121     -21.832 -14.897  25.468  1.00 92.64           C  
ATOM    992  CD2 LEU A 121     -21.569 -14.951  22.973  1.00 92.64           C  
ATOM    993  N   SER A 122     -25.641 -13.078  21.504  1.00 89.87           N  
ATOM    994  CA  SER A 122     -27.053 -13.015  21.139  1.00 89.87           C  
ATOM    995  C   SER A 122     -27.878 -14.009  21.949  1.00 89.87           C  
ATOM    996  CB  SER A 122     -27.233 -13.288  19.645  1.00 89.87           C  
ATOM    997  O   SER A 122     -27.526 -15.187  22.042  1.00 89.87           O  
ATOM    998  OG  SER A 122     -28.591 -13.143  19.268  1.00 89.87           O  
ATOM    999  N   ASP A 123     -28.958 -13.507  22.725  1.00 81.32           N  
ATOM   1000  CA  ASP A 123     -29.848 -14.379  23.486  1.00 81.32           C  
ATOM   1001  C   ASP A 123     -31.117 -14.692  22.698  1.00 81.32           C  
ATOM   1002  CB  ASP A 123     -30.207 -13.738  24.829  1.00 81.32           C  
ATOM   1003  O   ASP A 123     -31.915 -15.538  23.107  1.00 81.32           O  
ATOM   1004  CG  ASP A 123     -28.997 -13.502  25.716  1.00 81.32           C  
ATOM   1005  OD1 ASP A 123     -28.004 -14.252  25.605  1.00 81.32           O  
ATOM   1006  OD2 ASP A 123     -29.039 -12.558  26.534  1.00 81.32           O  
ATOM   1007  N   GLU A 124     -31.175 -14.117  21.536  1.00 84.76           N  
ATOM   1008  CA  GLU A 124     -32.361 -14.356  20.719  1.00 84.76           C  
ATOM   1009  C   GLU A 124     -32.349 -15.762  20.126  1.00 84.76           C  
ATOM   1010  CB  GLU A 124     -32.464 -13.315  19.602  1.00 84.76           C  
ATOM   1011  O   GLU A 124     -31.333 -16.204  19.583  1.00 84.76           O  
ATOM   1012  CG  GLU A 124     -33.325 -12.112  19.959  1.00 84.76           C  
ATOM   1013  CD  GLU A 124     -33.405 -11.079  18.847  1.00 84.76           C  
ATOM   1014  OE1 GLU A 124     -34.092 -10.048  19.024  1.00 84.76           O  
ATOM   1015  OE2 GLU A 124     -32.777 -11.304  17.788  1.00 84.76           O  
ATOM   1016  N   ALA A 125     -33.480 -16.470  20.446  1.00 85.36           N  
ATOM   1017  CA  ALA A 125     -33.601 -17.816  19.893  1.00 85.36           C  
ATOM   1018  C   ALA A 125     -33.609 -17.785  18.368  1.00 85.36           C  
ATOM   1019  CB  ALA A 125     -34.867 -18.494  20.414  1.00 85.36           C  
ATOM   1020  O   ALA A 125     -34.242 -16.917  17.762  1.00 85.36           O  
ATOM   1021  N   ASP A 126     -32.756 -18.501  17.723  1.00 92.53           N  
ATOM   1022  CA  ASP A 126     -32.715 -18.702  16.278  1.00 92.53           C  
ATOM   1023  C   ASP A 126     -32.879 -20.178  15.924  1.00 92.53           C  
ATOM   1024  CB  ASP A 126     -31.406 -18.164  15.697  1.00 92.53           C  
ATOM   1025  O   ASP A 126     -31.899 -20.925  15.885  1.00 92.53           O  
ATOM   1026  CG  ASP A 126     -31.424 -18.068  14.182  1.00 92.53           C  
ATOM   1027  OD1 ASP A 126     -32.150 -18.849  13.530  1.00 92.53           O  
ATOM   1028  OD2 ASP A 126     -30.703 -17.205  13.635  1.00 92.53           O  
ATOM   1029  N   GLU A 127     -34.165 -20.570  15.756  1.00 93.52           N  
ATOM   1030  CA  GLU A 127     -34.531 -21.970  15.560  1.00 93.52           C  
ATOM   1031  C   GLU A 127     -33.829 -22.558  14.339  1.00 93.52           C  
ATOM   1032  CB  GLU A 127     -36.048 -22.115  15.415  1.00 93.52           C  
ATOM   1033  O   GLU A 127     -33.357 -23.697  14.376  1.00 93.52           O  
ATOM   1034  CG  GLU A 127     -36.801 -22.048  16.735  1.00 93.52           C  
ATOM   1035  CD  GLU A 127     -38.300 -22.247  16.582  1.00 93.52           C  
ATOM   1036  OE1 GLU A 127     -39.033 -22.146  17.592  1.00 93.52           O  
ATOM   1037  OE2 GLU A 127     -38.746 -22.507  15.442  1.00 93.52           O  
ATOM   1038  N   GLU A 128     -33.797 -21.765  13.284  1.00 95.88           N  
ATOM   1039  CA  GLU A 128     -33.139 -22.236  12.069  1.00 95.88           C  
ATOM   1040  C   GLU A 128     -31.663 -22.531  12.320  1.00 95.88           C  
ATOM   1041  CB  GLU A 128     -33.286 -21.207  10.945  1.00 95.88           C  
ATOM   1042  O   GLU A 128     -31.156 -23.579  11.914  1.00 95.88           O  
ATOM   1043  CG  GLU A 128     -32.658 -21.641   9.629  1.00 95.88           C  
ATOM   1044  CD  GLU A 128     -32.646 -20.542   8.578  1.00 95.88           C  
ATOM   1045  OE1 GLU A 128     -32.302 -20.824   7.408  1.00 95.88           O  
ATOM   1046  OE2 GLU A 128     -32.982 -19.389   8.929  1.00 95.88           O  
ATOM   1047  N   PHE A 129     -30.962 -21.650  12.887  1.00 95.84           N  
ATOM   1048  CA  PHE A 129     -29.544 -21.793  13.195  1.00 95.84           C  
ATOM   1049  C   PHE A 129     -29.293 -23.052  14.017  1.00 95.84           C  
ATOM   1050  CB  PHE A 129     -29.030 -20.562  13.949  1.00 95.84           C  
ATOM   1051  O   PHE A 129     -28.443 -23.871  13.663  1.00 95.84           O  
ATOM   1052  CG  PHE A 129     -27.580 -20.655  14.344  1.00 95.84           C  
ATOM   1053  CD1 PHE A 129     -27.220 -20.937  15.656  1.00 95.84           C  
ATOM   1054  CD2 PHE A 129     -26.578 -20.460  13.402  1.00 95.84           C  
ATOM   1055  CE1 PHE A 129     -25.879 -21.023  16.024  1.00 95.84           C  
ATOM   1056  CE2 PHE A 129     -25.236 -20.545  13.763  1.00 95.84           C  
ATOM   1057  CZ  PHE A 129     -24.889 -20.825  15.074  1.00 95.84           C  
ATOM   1058  N   ASP A 130     -30.112 -23.247  15.051  1.00 94.83           N  
ATOM   1059  CA  ASP A 130     -29.958 -24.398  15.936  1.00 94.83           C  
ATOM   1060  C   ASP A 130     -30.203 -25.705  15.184  1.00 94.83           C  
ATOM   1061  CB  ASP A 130     -30.911 -24.291  17.127  1.00 94.83           C  
ATOM   1062  O   ASP A 130     -29.466 -26.677  15.361  1.00 94.83           O  
ATOM   1063  CG  ASP A 130     -30.557 -23.154  18.069  1.00 94.83           C  
ATOM   1064  OD1 ASP A 130     -29.372 -22.760  18.132  1.00 94.83           O  
ATOM   1065  OD2 ASP A 130     -31.470 -22.648  18.758  1.00 94.83           O  
ATOM   1066  N   GLN A 131     -31.205 -25.674  14.344  1.00 96.60           N  
ATOM   1067  CA  GLN A 131     -31.516 -26.854  13.544  1.00 96.60           C  
ATOM   1068  C   GLN A 131     -30.388 -27.167  12.565  1.00 96.60           C  
ATOM   1069  CB  GLN A 131     -32.830 -26.659  12.786  1.00 96.60           C  
ATOM   1070  O   GLN A 131     -29.986 -28.324  12.422  1.00 96.60           O  
ATOM   1071  CG  GLN A 131     -33.374 -27.935  12.158  1.00 96.60           C  
ATOM   1072  CD  GLN A 131     -34.781 -27.770  11.617  1.00 96.60           C  
ATOM   1073  NE2 GLN A 131     -35.393 -28.876  11.208  1.00 96.60           N  
ATOM   1074  OE1 GLN A 131     -35.315 -26.657  11.568  1.00 96.60           O  
ATOM   1075  N   LEU A 132     -29.871 -26.159  11.909  1.00 97.73           N  
ATOM   1076  CA  LEU A 132     -28.790 -26.342  10.947  1.00 97.73           C  
ATOM   1077  C   LEU A 132     -27.546 -26.904  11.627  1.00 97.73           C  
ATOM   1078  CB  LEU A 132     -28.454 -25.016  10.259  1.00 97.73           C  
ATOM   1079  O   LEU A 132     -26.863 -27.764  11.067  1.00 97.73           O  
ATOM   1080  CG  LEU A 132     -29.459 -24.518   9.219  1.00 97.73           C  
ATOM   1081  CD1 LEU A 132     -29.129 -23.088   8.805  1.00 97.73           C  
ATOM   1082  CD2 LEU A 132     -29.474 -25.441   8.005  1.00 97.73           C  
ATOM   1083  N   ILE A 133     -27.259 -26.503  12.808  1.00 96.82           N  
ATOM   1084  CA  ILE A 133     -26.111 -27.009  13.553  1.00 96.82           C  
ATOM   1085  C   ILE A 133     -26.290 -28.500  13.827  1.00 96.82           C  
ATOM   1086  CB  ILE A 133     -25.915 -26.241  14.880  1.00 96.82           C  
ATOM   1087  O   ILE A 133     -25.386 -29.298  13.567  1.00 96.82           O  
ATOM   1088  CG1 ILE A 133     -25.387 -24.828  14.606  1.00 96.82           C  
ATOM   1089  CG2 ILE A 133     -24.973 -27.006  15.813  1.00 96.82           C  
ATOM   1090  CD1 ILE A 133     -23.878 -24.691  14.759  1.00 96.82           C  
ATOM   1091  N   THR A 134     -27.486 -28.865  14.332  1.00 96.55           N  
ATOM   1092  CA  THR A 134     -27.764 -30.252  14.690  1.00 96.55           C  
ATOM   1093  C   THR A 134     -27.676 -31.155  13.464  1.00 96.55           C  
ATOM   1094  CB  THR A 134     -29.153 -30.394  15.338  1.00 96.55           C  
ATOM   1095  O   THR A 134     -27.006 -32.190  13.495  1.00 96.55           O  
ATOM   1096  CG2 THR A 134     -29.440 -31.845  15.712  1.00 96.55           C  
ATOM   1097  OG1 THR A 134     -29.208 -29.587  16.521  1.00 96.55           O  
ATOM   1098  N   GLU A 135     -28.237 -30.747  12.369  1.00 96.38           N  
ATOM   1099  CA  GLU A 135     -28.280 -31.560  11.157  1.00 96.38           C  
ATOM   1100  C   GLU A 135     -26.902 -31.661  10.511  1.00 96.38           C  
ATOM   1101  CB  GLU A 135     -29.289 -30.985  10.159  1.00 96.38           C  
ATOM   1102  O   GLU A 135     -26.507 -32.731  10.042  1.00 96.38           O  
ATOM   1103  CG  GLU A 135     -30.740 -31.147  10.588  1.00 96.38           C  
ATOM   1104  CD  GLU A 135     -31.728 -30.542   9.604  1.00 96.38           C  
ATOM   1105  OE1 GLU A 135     -32.928 -30.430   9.940  1.00 96.38           O  
ATOM   1106  OE2 GLU A 135     -31.298 -30.177   8.487  1.00 96.38           O  
ATOM   1107  N   SER A 136     -26.250 -30.530  10.412  1.00 97.01           N  
ATOM   1108  CA  SER A 136     -24.906 -30.540   9.844  1.00 97.01           C  
ATOM   1109  C   SER A 136     -23.964 -31.411  10.669  1.00 97.01           C  
ATOM   1110  CB  SER A 136     -24.351 -29.118   9.755  1.00 97.01           C  
ATOM   1111  O   SER A 136     -23.162 -32.166  10.114  1.00 97.01           O  
ATOM   1112  OG  SER A 136     -25.123 -28.332   8.864  1.00 97.01           O  
ATOM   1113  N   ARG A 137     -24.096 -31.390  11.961  1.00 96.79           N  
ATOM   1114  CA  ARG A 137     -23.319 -32.241  12.856  1.00 96.79           C  
ATOM   1115  C   ARG A 137     -23.569 -33.717  12.562  1.00 96.79           C  
ATOM   1116  CB  ARG A 137     -23.656 -31.934  14.317  1.00 96.79           C  
ATOM   1117  O   ARG A 137     -22.625 -34.505  12.468  1.00 96.79           O  
ATOM   1118  CG  ARG A 137     -22.833 -32.728  15.319  1.00 96.79           C  
ATOM   1119  CD  ARG A 137     -23.209 -32.387  16.754  1.00 96.79           C  
ATOM   1120  NE  ARG A 137     -23.530 -30.971  16.905  1.00 96.79           N  
ATOM   1121  NH1 ARG A 137     -24.958 -31.273  18.696  1.00 96.79           N  
ATOM   1122  NH2 ARG A 137     -24.575 -29.169  17.872  1.00 96.79           N  
ATOM   1123  CZ  ARG A 137     -24.354 -30.474  17.824  1.00 96.79           C  
ATOM   1124  N   ALA A 138     -24.753 -34.034  12.405  1.00 94.98           N  
ATOM   1125  CA  ALA A 138     -25.122 -35.419  12.123  1.00 94.98           C  
ATOM   1126  C   ALA A 138     -24.510 -35.893  10.808  1.00 94.98           C  
ATOM   1127  CB  ALA A 138     -26.641 -35.567  12.083  1.00 94.98           C  
ATOM   1128  O   ALA A 138     -24.004 -37.014  10.721  1.00 94.98           O  
ATOM   1129  N   LYS A 139     -24.454 -34.991   9.829  1.00 95.44           N  
ATOM   1130  CA  LYS A 139     -23.897 -35.336   8.524  1.00 95.44           C  
ATOM   1131  C   LYS A 139     -22.396 -35.595   8.620  1.00 95.44           C  
ATOM   1132  CB  LYS A 139     -24.173 -34.224   7.511  1.00 95.44           C  
ATOM   1133  O   LYS A 139     -21.895 -36.581   8.075  1.00 95.44           O  
ATOM   1134  CG  LYS A 139     -25.582 -34.246   6.937  1.00 95.44           C  
ATOM   1135  CD  LYS A 139     -25.780 -35.422   5.989  1.00 95.44           C  
ATOM   1136  CE  LYS A 139     -27.158 -35.393   5.341  1.00 95.44           C  
ATOM   1137  NZ  LYS A 139     -27.429 -36.635   4.558  1.00 95.44           N  
ATOM   1138  N   LEU A 140     -21.766 -34.714   9.273  1.00 96.35           N  
ATOM   1139  CA  LEU A 140     -20.320 -34.862   9.397  1.00 96.35           C  
ATOM   1140  C   LEU A 140     -19.969 -36.075  10.251  1.00 96.35           C  
ATOM   1141  CB  LEU A 140     -19.702 -33.600  10.004  1.00 96.35           C  
ATOM   1142  O   LEU A 140     -18.986 -36.768   9.979  1.00 96.35           O  
ATOM   1143  CG  LEU A 140     -19.756 -32.337   9.144  1.00 96.35           C  
ATOM   1144  CD1 LEU A 140     -19.114 -31.165   9.880  1.00 96.35           C  
ATOM   1145  CD2 LEU A 140     -19.069 -32.573   7.803  1.00 96.35           C  
ATOM   1146  N   TYR A 141     -20.759 -36.298  11.235  1.00 95.77           N  
ATOM   1147  CA  TYR A 141     -20.558 -37.470  12.079  1.00 95.77           C  
ATOM   1148  C   TYR A 141     -20.716 -38.755  11.275  1.00 95.77           C  
ATOM   1149  CB  TYR A 141     -21.544 -37.463  13.252  1.00 95.77           C  
ATOM   1150  O   TYR A 141     -19.939 -39.698  11.442  1.00 95.77           O  
ATOM   1151  CG  TYR A 141     -21.390 -38.643  14.180  1.00 95.77           C  
ATOM   1152  CD1 TYR A 141     -22.440 -39.537  14.381  1.00 95.77           C  
ATOM   1153  CD2 TYR A 141     -20.197 -38.866  14.859  1.00 95.77           C  
ATOM   1154  CE1 TYR A 141     -22.304 -40.625  15.238  1.00 95.77           C  
ATOM   1155  CE2 TYR A 141     -20.050 -39.951  15.718  1.00 95.77           C  
ATOM   1156  OH  TYR A 141     -20.967 -41.899  16.749  1.00 95.77           O  
ATOM   1157  CZ  TYR A 141     -21.107 -40.823  15.900  1.00 95.77           C  
ATOM   1158  N   GLU A 142     -21.663 -38.834  10.413  1.00 94.19           N  
ATOM   1159  CA  GLU A 142     -21.870 -39.999   9.558  1.00 94.19           C  
ATOM   1160  C   GLU A 142     -20.636 -40.286   8.707  1.00 94.19           C  
ATOM   1161  CB  GLU A 142     -23.093 -39.797   8.660  1.00 94.19           C  
ATOM   1162  O   GLU A 142     -20.229 -41.441   8.563  1.00 94.19           O  
ATOM   1163  CG  GLU A 142     -23.988 -41.023   8.555  1.00 94.19           C  
ATOM   1164  CD  GLU A 142     -25.234 -40.786   7.716  1.00 94.19           C  
ATOM   1165  OE1 GLU A 142     -25.999 -41.748   7.480  1.00 94.19           O  
ATOM   1166  OE2 GLU A 142     -25.446 -39.628   7.291  1.00 94.19           O  
ATOM   1167  N   ILE A 143     -20.017 -39.177   8.198  1.00 95.47           N  
ATOM   1168  CA  ILE A 143     -18.800 -39.338   7.409  1.00 95.47           C  
ATOM   1169  C   ILE A 143     -17.676 -39.870   8.296  1.00 95.47           C  
ATOM   1170  CB  ILE A 143     -18.376 -38.008   6.747  1.00 95.47           C  
ATOM   1171  O   ILE A 143     -16.976 -40.813   7.923  1.00 95.47           O  
ATOM   1172  CG1 ILE A 143     -19.471 -37.511   5.796  1.00 95.47           C  
ATOM   1173  CG2 ILE A 143     -17.044 -38.172   6.010  1.00 95.47           C  
ATOM   1174  CD1 ILE A 143     -19.217 -36.120   5.232  1.00 95.47           C  
ATOM   1175  N   ALA A 144     -17.596 -39.285   9.475  1.00 94.77           N  
ATOM   1176  CA  ALA A 144     -16.511 -39.635  10.388  1.00 94.77           C  
ATOM   1177  C   ALA A 144     -16.599 -41.098  10.810  1.00 94.77           C  
ATOM   1178  CB  ALA A 144     -16.535 -38.728  11.616  1.00 94.77           C  
ATOM   1179  O   ALA A 144     -15.576 -41.762  10.990  1.00 94.77           O  
ATOM   1180  N   GLN A 145     -17.780 -41.692  10.875  1.00 92.96           N  
ATOM   1181  CA  GLN A 145     -17.977 -43.062  11.337  1.00 92.96           C  
ATOM   1182  C   GLN A 145     -17.569 -44.068  10.265  1.00 92.96           C  
ATOM   1183  CB  GLN A 145     -19.435 -43.288  11.741  1.00 92.96           C  
ATOM   1184  O   GLN A 145     -17.462 -45.266  10.538  1.00 92.96           O  
ATOM   1185  CG  GLN A 145     -19.827 -42.594  13.039  1.00 92.96           C  
ATOM   1186  CD  GLN A 145     -19.032 -43.088  14.233  1.00 92.96           C  
ATOM   1187  NE2 GLN A 145     -18.660 -42.170  15.118  1.00 92.96           N  
ATOM   1188  OE1 GLN A 145     -18.755 -44.285  14.358  1.00 92.96           O  
ATOM   1189  N   THR A 146     -17.242 -43.572   9.102  1.00 91.53           N  
ATOM   1190  CA  THR A 146     -16.755 -44.468   8.059  1.00 91.53           C  
ATOM   1191  C   THR A 146     -15.244 -44.652   8.164  1.00 91.53           C  
ATOM   1192  CB  THR A 146     -17.115 -43.940   6.657  1.00 91.53           C  
ATOM   1193  O   THR A 146     -14.670 -45.513   7.494  1.00 91.53           O  
ATOM   1194  CG2 THR A 146     -18.618 -43.726   6.519  1.00 91.53           C  
ATOM   1195  OG1 THR A 146     -16.444 -42.693   6.437  1.00 91.53           O  
ATOM   1196  N   PHE A 147     -14.678 -43.885   9.118  1.00 91.92           N  
ATOM   1197  CA  PHE A 147     -13.238 -43.996   9.319  1.00 91.92           C  
ATOM   1198  C   PHE A 147     -12.894 -45.280  10.066  1.00 91.92           C  
ATOM   1199  CB  PHE A 147     -12.706 -42.783  10.088  1.00 91.92           C  
ATOM   1200  O   PHE A 147     -13.375 -45.505  11.178  1.00 91.92           O  
ATOM   1201  CG  PHE A 147     -13.078 -41.462   9.470  1.00 91.92           C  
ATOM   1202  CD1 PHE A 147     -13.666 -41.408   8.212  1.00 91.92           C  
ATOM   1203  CD2 PHE A 147     -12.838 -40.273  10.147  1.00 91.92           C  
ATOM   1204  CE1 PHE A 147     -14.011 -40.187   7.638  1.00 91.92           C  
ATOM   1205  CE2 PHE A 147     -13.180 -39.049   9.579  1.00 91.92           C  
ATOM   1206  CZ  PHE A 147     -13.765 -39.008   8.324  1.00 91.92           C  
ATOM   1207  N   PRO A 148     -12.126 -46.146   9.536  1.00 85.02           N  
ATOM   1208  CA  PRO A 148     -11.847 -47.433  10.177  1.00 85.02           C  
ATOM   1209  C   PRO A 148     -11.204 -47.278  11.554  1.00 85.02           C  
ATOM   1210  CB  PRO A 148     -10.886 -48.114   9.199  1.00 85.02           C  
ATOM   1211  O   PRO A 148     -11.471 -48.075  12.457  1.00 85.02           O  
ATOM   1212  CG  PRO A 148     -10.742 -47.146   8.069  1.00 85.02           C  
ATOM   1213  CD  PRO A 148     -11.509 -45.900   8.408  1.00 85.02           C  
ATOM   1214  N   GLU A 149     -10.560 -46.202  11.867  1.00 80.98           N  
ATOM   1215  CA  GLU A 149      -9.741 -46.052  13.066  1.00 80.98           C  
ATOM   1216  C   GLU A 149     -10.493 -45.297  14.158  1.00 80.98           C  
ATOM   1217  CB  GLU A 149      -8.431 -45.331  12.736  1.00 80.98           C  
ATOM   1218  O   GLU A 149      -9.997 -45.155  15.277  1.00 80.98           O  
ATOM   1219  CG  GLU A 149      -8.520 -44.420  11.520  1.00 80.98           C  
ATOM   1220  CD  GLU A 149      -7.920 -45.034  10.265  1.00 80.98           C  
ATOM   1221  OE1 GLU A 149      -7.726 -44.306   9.266  1.00 80.98           O  
ATOM   1222  OE2 GLU A 149      -7.643 -46.254  10.281  1.00 80.98           O  
ATOM   1223  N   ILE A 150     -11.696 -44.821  13.867  1.00 82.46           N  
ATOM   1224  CA  ILE A 150     -12.329 -43.941  14.843  1.00 82.46           C  
ATOM   1225  C   ILE A 150     -13.441 -44.693  15.571  1.00 82.46           C  
ATOM   1226  CB  ILE A 150     -12.893 -42.667  14.173  1.00 82.46           C  
ATOM   1227  O   ILE A 150     -14.246 -45.384  14.943  1.00 82.46           O  
ATOM   1228  CG1 ILE A 150     -11.790 -41.614  14.016  1.00 82.46           C  
ATOM   1229  CG2 ILE A 150     -14.071 -42.110  14.978  1.00 82.46           C  
ATOM   1230  CD1 ILE A 150     -12.245 -40.342  13.313  1.00 82.46           C  
ATOM   1231  N   SER A 151     -13.328 -44.740  16.901  1.00 83.90           N  
ATOM   1232  CA  SER A 151     -14.401 -45.291  17.723  1.00 83.90           C  
ATOM   1233  C   SER A 151     -15.559 -44.308  17.852  1.00 83.90           C  
ATOM   1234  CB  SER A 151     -13.877 -45.659  19.112  1.00 83.90           C  
ATOM   1235  O   SER A 151     -15.399 -43.113  17.592  1.00 83.90           O  
ATOM   1236  OG  SER A 151     -12.983 -44.668  19.591  1.00 83.90           O  
ATOM   1237  N   SER A 152     -16.720 -44.882  18.055  1.00 89.84           N  
ATOM   1238  CA  SER A 152     -17.913 -44.066  18.258  1.00 89.84           C  
ATOM   1239  C   SER A 152     -17.686 -43.014  19.338  1.00 89.84           C  
ATOM   1240  CB  SER A 152     -19.106 -44.946  18.633  1.00 89.84           C  
ATOM   1241  O   SER A 152     -16.977 -43.263  20.315  1.00 89.84           O  
ATOM   1242  OG  SER A 152     -18.797 -45.764  19.748  1.00 89.84           O  
ATOM   1243  N   PHE A 153     -18.040 -41.813  19.091  1.00 94.15           N  
ATOM   1244  CA  PHE A 153     -17.955 -40.705  20.035  1.00 94.15           C  
ATOM   1245  C   PHE A 153     -19.170 -39.794  19.912  1.00 94.15           C  
ATOM   1246  CB  PHE A 153     -16.670 -39.902  19.809  1.00 94.15           C  
ATOM   1247  O   PHE A 153     -19.975 -39.946  18.991  1.00 94.15           O  
ATOM   1248  CG  PHE A 153     -16.595 -39.246  18.456  1.00 94.15           C  
ATOM   1249  CD1 PHE A 153     -16.169 -39.961  17.344  1.00 94.15           C  
ATOM   1250  CD2 PHE A 153     -16.952 -37.913  18.297  1.00 94.15           C  
ATOM   1251  CE1 PHE A 153     -16.098 -39.357  16.091  1.00 94.15           C  
ATOM   1252  CE2 PHE A 153     -16.884 -37.302  17.049  1.00 94.15           C  
ATOM   1253  CZ  PHE A 153     -16.456 -38.025  15.947  1.00 94.15           C  
ATOM   1254  N   ASN A 154     -19.334 -38.990  20.916  1.00 94.55           N  
ATOM   1255  CA  ASN A 154     -20.393 -37.987  20.870  1.00 94.55           C  
ATOM   1256  C   ASN A 154     -19.969 -36.761  20.066  1.00 94.55           C  
ATOM   1257  CB  ASN A 154     -20.805 -37.577  22.285  1.00 94.55           C  
ATOM   1258  O   ASN A 154     -19.123 -35.983  20.512  1.00 94.55           O  
ATOM   1259  CG  ASN A 154     -21.943 -36.575  22.295  1.00 94.55           C  
ATOM   1260  ND2 ASN A 154     -22.374 -36.178  23.487  1.00 94.55           N  
ATOM   1261  OD1 ASN A 154     -22.431 -36.161  21.240  1.00 94.55           O  
ATOM   1262  N   PRO A 155     -20.650 -36.610  18.814  1.00 94.89           N  
ATOM   1263  CA  PRO A 155     -20.217 -35.520  17.936  1.00 94.89           C  
ATOM   1264  C   PRO A 155     -20.513 -34.140  18.518  1.00 94.89           C  
ATOM   1265  CB  PRO A 155     -21.022 -35.757  16.656  1.00 94.89           C  
ATOM   1266  O   PRO A 155     -19.943 -33.142  18.071  1.00 94.89           O  
ATOM   1267  CG  PRO A 155     -22.234 -36.509  17.101  1.00 94.89           C  
ATOM   1268  CD  PRO A 155     -21.848 -37.402  18.246  1.00 94.89           C  
ATOM   1269  N   ALA A 156     -21.309 -34.017  19.622  1.00 94.71           N  
ATOM   1270  CA  ALA A 156     -21.639 -32.738  20.246  1.00 94.71           C  
ATOM   1271  C   ALA A 156     -20.647 -32.396  21.354  1.00 94.71           C  
ATOM   1272  CB  ALA A 156     -23.061 -32.768  20.801  1.00 94.71           C  
ATOM   1273  O   ALA A 156     -20.572 -31.247  21.795  1.00 94.71           O  
ATOM   1274  N   ASN A 157     -19.880 -33.395  21.777  1.00 95.54           N  
ATOM   1275  CA  ASN A 157     -18.904 -33.199  22.844  1.00 95.54           C  
ATOM   1276  C   ASN A 157     -17.563 -32.721  22.296  1.00 95.54           C  
ATOM   1277  CB  ASN A 157     -18.720 -34.489  23.647  1.00 95.54           C  
ATOM   1278  O   ASN A 157     -16.845 -33.484  21.647  1.00 95.54           O  
ATOM   1279  CG  ASN A 157     -17.868 -34.289  24.885  1.00 95.54           C  
ATOM   1280  ND2 ASN A 157     -18.313 -34.842  26.007  1.00 95.54           N  
ATOM   1281  OD1 ASN A 157     -16.818 -33.643  24.834  1.00 95.54           O  
ATOM   1282  N   ILE A 158     -17.164 -31.496  22.603  1.00 92.83           N  
ATOM   1283  CA  ILE A 158     -15.998 -30.816  22.050  1.00 92.83           C  
ATOM   1284  C   ILE A 158     -14.727 -31.566  22.444  1.00 92.83           C  
ATOM   1285  CB  ILE A 158     -15.922 -29.348  22.524  1.00 92.83           C  
ATOM   1286  O   ILE A 158     -13.819 -31.734  21.627  1.00 92.83           O  
ATOM   1287  CG1 ILE A 158     -17.084 -28.537  21.938  1.00 92.83           C  
ATOM   1288  CG2 ILE A 158     -14.575 -28.726  22.144  1.00 92.83           C  
ATOM   1289  CD1 ILE A 158     -17.229 -27.144  22.534  1.00 92.83           C  
ATOM   1290  N   ILE A 159     -14.669 -32.097  23.664  1.00 94.34           N  
ATOM   1291  CA  ILE A 159     -13.483 -32.774  24.176  1.00 94.34           C  
ATOM   1292  C   ILE A 159     -13.255 -34.072  23.405  1.00 94.34           C  
ATOM   1293  CB  ILE A 159     -13.607 -33.064  25.689  1.00 94.34           C  
ATOM   1294  O   ILE A 159     -12.134 -34.360  22.978  1.00 94.34           O  
ATOM   1295  CG1 ILE A 159     -13.662 -31.753  26.481  1.00 94.34           C  
ATOM   1296  CG2 ILE A 159     -12.448 -33.945  26.166  1.00 94.34           C  
ATOM   1297  CD1 ILE A 159     -13.845 -31.944  27.981  1.00 94.34           C  
ATOM   1298  N   GLN A 160     -14.305 -34.797  23.182  1.00 96.20           N  
ATOM   1299  CA  GLN A 160     -14.176 -36.062  22.466  1.00 96.20           C  
ATOM   1300  C   GLN A 160     -13.769 -35.833  21.014  1.00 96.20           C  
ATOM   1301  CB  GLN A 160     -15.485 -36.851  22.527  1.00 96.20           C  
ATOM   1302  O   GLN A 160     -12.948 -36.574  20.469  1.00 96.20           O  
ATOM   1303  CG  GLN A 160     -15.798 -37.417  23.906  1.00 96.20           C  
ATOM   1304  CD  GLN A 160     -16.977 -38.372  23.894  1.00 96.20           C  
ATOM   1305  NE2 GLN A 160     -17.531 -38.645  25.070  1.00 96.20           N  
ATOM   1306  OE1 GLN A 160     -17.387 -38.859  22.836  1.00 96.20           O  
ATOM   1307  N   VAL A 161     -14.341 -34.782  20.317  1.00 94.68           N  
ATOM   1308  CA  VAL A 161     -13.995 -34.451  18.939  1.00 94.68           C  
ATOM   1309  C   VAL A 161     -12.529 -34.030  18.862  1.00 94.68           C  
ATOM   1310  CB  VAL A 161     -14.901 -33.331  18.379  1.00 94.68           C  
ATOM   1311  O   VAL A 161     -11.795 -34.472  17.974  1.00 94.68           O  
ATOM   1312  CG1 VAL A 161     -14.470 -32.945  16.966  1.00 94.68           C  
ATOM   1313  CG2 VAL A 161     -16.363 -33.772  18.394  1.00 94.68           C  
ATOM   1314  N   THR A 162     -12.053 -33.211  19.770  1.00 93.66           N  
ATOM   1315  CA  THR A 162     -10.672 -32.743  19.807  1.00 93.66           C  
ATOM   1316  C   THR A 162      -9.711 -33.909  20.018  1.00 93.66           C  
ATOM   1317  CB  THR A 162     -10.467 -31.697  20.919  1.00 93.66           C  
ATOM   1318  O   THR A 162      -8.607 -33.917  19.469  1.00 93.66           O  
ATOM   1319  CG2 THR A 162      -9.250 -30.823  20.633  1.00 93.66           C  
ATOM   1320  OG1 THR A 162     -11.630 -30.865  21.005  1.00 93.66           O  
ATOM   1321  N   ASN A 163     -10.099 -34.827  20.843  1.00 94.18           N  
ATOM   1322  CA  ASN A 163      -9.271 -36.012  21.041  1.00 94.18           C  
ATOM   1323  C   ASN A 163      -9.068 -36.778  19.738  1.00 94.18           C  
ATOM   1324  CB  ASN A 163      -9.887 -36.925  22.103  1.00 94.18           C  
ATOM   1325  O   ASN A 163      -7.964 -37.246  19.453  1.00 94.18           O  
ATOM   1326  CG  ASN A 163      -9.711 -36.387  23.510  1.00 94.18           C  
ATOM   1327  ND2 ASN A 163     -10.480 -36.923  24.450  1.00 94.18           N  
ATOM   1328  OD1 ASN A 163      -8.892 -35.496  23.749  1.00 94.18           O  
ATOM   1329  N   GLN A 164     -10.151 -36.859  18.953  1.00 94.93           N  
ATOM   1330  CA  GLN A 164     -10.034 -37.520  17.657  1.00 94.93           C  
ATOM   1331  C   GLN A 164      -9.104 -36.747  16.727  1.00 94.93           C  
ATOM   1332  CB  GLN A 164     -11.410 -37.681  17.010  1.00 94.93           C  
ATOM   1333  O   GLN A 164      -8.302 -37.344  16.005  1.00 94.93           O  
ATOM   1334  CG  GLN A 164     -12.349 -38.599  17.779  1.00 94.93           C  
ATOM   1335  CD  GLN A 164     -11.780 -39.993  17.971  1.00 94.93           C  
ATOM   1336  NE2 GLN A 164     -12.195 -40.661  19.042  1.00 94.93           N  
ATOM   1337  OE1 GLN A 164     -10.975 -40.466  17.162  1.00 94.93           O  
ATOM   1338  N   ILE A 165      -9.269 -35.404  16.735  1.00 94.16           N  
ATOM   1339  CA  ILE A 165      -8.413 -34.536  15.934  1.00 94.16           C  
ATOM   1340  C   ILE A 165      -6.951 -34.758  16.315  1.00 94.16           C  
ATOM   1341  CB  ILE A 165      -8.793 -33.048  16.112  1.00 94.16           C  
ATOM   1342  O   ILE A 165      -6.100 -34.958  15.445  1.00 94.16           O  
ATOM   1343  CG1 ILE A 165     -10.160 -32.767  15.479  1.00 94.16           C  
ATOM   1344  CG2 ILE A 165      -7.714 -32.140  15.514  1.00 94.16           C  
ATOM   1345  CD1 ILE A 165     -10.702 -31.374  15.770  1.00 94.16           C  
ATOM   1346  N   SER A 166      -6.644 -34.797  17.579  1.00 93.89           N  
ATOM   1347  CA  SER A 166      -5.283 -34.984  18.071  1.00 93.89           C  
ATOM   1348  C   SER A 166      -4.724 -36.339  17.650  1.00 93.89           C  
ATOM   1349  CB  SER A 166      -5.242 -34.856  19.594  1.00 93.89           C  
ATOM   1350  O   SER A 166      -3.555 -36.444  17.273  1.00 93.89           O  
ATOM   1351  OG  SER A 166      -5.545 -33.531  19.997  1.00 93.89           O  
ATOM   1352  N   SER A 167      -5.535 -37.330  17.724  1.00 93.03           N  
ATOM   1353  CA  SER A 167      -5.109 -38.673  17.345  1.00 93.03           C  
ATOM   1354  C   SER A 167      -4.673 -38.723  15.885  1.00 93.03           C  
ATOM   1355  CB  SER A 167      -6.235 -39.681  17.584  1.00 93.03           C  
ATOM   1356  O   SER A 167      -3.627 -39.290  15.563  1.00 93.03           O  
ATOM   1357  OG  SER A 167      -5.842 -40.980  17.177  1.00 93.03           O  
ATOM   1358  N   ILE A 168      -5.455 -38.109  15.010  1.00 92.02           N  
ATOM   1359  CA  ILE A 168      -5.133 -38.094  13.587  1.00 92.02           C  
ATOM   1360  C   ILE A 168      -3.881 -37.253  13.350  1.00 92.02           C  
ATOM   1361  CB  ILE A 168      -6.311 -37.551  12.747  1.00 92.02           C  
ATOM   1362  O   ILE A 168      -3.021 -37.621  12.546  1.00 92.02           O  
ATOM   1363  CG1 ILE A 168      -7.495 -38.523  12.797  1.00 92.02           C  
ATOM   1364  CG2 ILE A 168      -5.871 -37.297  11.302  1.00 92.02           C  
ATOM   1365  CD1 ILE A 168      -8.562 -38.253  11.745  1.00 92.02           C  
ATOM   1366  N   LYS A 169      -3.739 -36.073  14.039  1.00 92.45           N  
ATOM   1367  CA  LYS A 169      -2.561 -35.220  13.910  1.00 92.45           C  
ATOM   1368  C   LYS A 169      -1.295 -35.965  14.323  1.00 92.45           C  
ATOM   1369  CB  LYS A 169      -2.721 -33.952  14.750  1.00 92.45           C  
ATOM   1370  O   LYS A 169      -0.246 -35.816  13.693  1.00 92.45           O  
ATOM   1371  CG  LYS A 169      -3.596 -32.888  14.105  1.00 92.45           C  
ATOM   1372  CD  LYS A 169      -3.653 -31.623  14.950  1.00 92.45           C  
ATOM   1373  CE  LYS A 169      -4.411 -30.509  14.241  1.00 92.45           C  
ATOM   1374  NZ  LYS A 169      -4.523 -29.286  15.091  1.00 92.45           N  
ATOM   1375  N   GLU A 170      -1.366 -36.733  15.350  1.00 91.95           N  
ATOM   1376  CA  GLU A 170      -0.234 -37.532  15.810  1.00 91.95           C  
ATOM   1377  C   GLU A 170       0.204 -38.533  14.744  1.00 91.95           C  
ATOM   1378  CB  GLU A 170      -0.585 -38.265  17.107  1.00 91.95           C  
ATOM   1379  O   GLU A 170       1.401 -38.715  14.511  1.00 91.95           O  
ATOM   1380  CG  GLU A 170       0.272 -37.857  18.296  1.00 91.95           C  
ATOM   1381  CD  GLU A 170      -0.112 -38.566  19.585  1.00 91.95           C  
ATOM   1382  OE1 GLU A 170       0.528 -38.314  20.630  1.00 91.95           O  
ATOM   1383  OE2 GLU A 170      -1.061 -39.380  19.548  1.00 91.95           O  
ATOM   1384  N   LYS A 171      -0.739 -39.135  14.093  1.00 89.40           N  
ATOM   1385  CA  LYS A 171      -0.414 -40.069  13.019  1.00 89.40           C  
ATOM   1386  C   LYS A 171       0.249 -39.350  11.847  1.00 89.40           C  
ATOM   1387  CB  LYS A 171      -1.671 -40.798  12.543  1.00 89.40           C  
ATOM   1388  O   LYS A 171       1.189 -39.871  11.244  1.00 89.40           O  
ATOM   1389  CG  LYS A 171      -2.141 -41.899  13.482  1.00 89.40           C  
ATOM   1390  CD  LYS A 171      -3.398 -42.582  12.958  1.00 89.40           C  
ATOM   1391  CE  LYS A 171      -3.953 -43.582  13.964  1.00 89.40           C  
ATOM   1392  NZ  LYS A 171      -5.213 -44.217  13.476  1.00 89.40           N  
ATOM   1393  N   LEU A 172      -0.242 -38.164  11.536  1.00 89.20           N  
ATOM   1394  CA  LEU A 172       0.312 -37.352  10.458  1.00 89.20           C  
ATOM   1395  C   LEU A 172       1.767 -36.994  10.738  1.00 89.20           C  
ATOM   1396  CB  LEU A 172      -0.513 -36.076  10.270  1.00 89.20           C  
ATOM   1397  O   LEU A 172       2.596 -36.987   9.826  1.00 89.20           O  
ATOM   1398  CG  LEU A 172      -1.299 -35.962   8.963  1.00 89.20           C  
ATOM   1399  CD1 LEU A 172      -2.709 -35.450   9.236  1.00 89.20           C  
ATOM   1400  CD2 LEU A 172      -0.574 -35.049   7.980  1.00 89.20           C  
ATOM   1401  N   ASP A 173       2.068 -36.786  12.006  1.00 85.69           N  
ATOM   1402  CA  ASP A 173       3.410 -36.366  12.397  1.00 85.69           C  
ATOM   1403  C   ASP A 173       4.415 -37.502  12.217  1.00 85.69           C  
ATOM   1404  CB  ASP A 173       3.420 -35.880  13.847  1.00 85.69           C  
ATOM   1405  O   ASP A 173       5.612 -37.259  12.051  1.00 85.69           O  
ATOM   1406  CG  ASP A 173       2.907 -34.459  13.999  1.00 85.69           C  
ATOM   1407  OD1 ASP A 173       2.783 -33.743  12.982  1.00 85.69           O  
ATOM   1408  OD2 ASP A 173       2.627 -34.050  15.147  1.00 85.69           O  
ATOM   1409  N   THR A 174       3.983 -38.714  12.144  1.00 86.02           N  
ATOM   1410  CA  THR A 174       4.874 -39.864  12.038  1.00 86.02           C  
ATOM   1411  C   THR A 174       5.140 -40.209  10.576  1.00 86.02           C  
ATOM   1412  CB  THR A 174       4.289 -41.092  12.760  1.00 86.02           C  
ATOM   1413  O   THR A 174       6.095 -40.924  10.265  1.00 86.02           O  
ATOM   1414  CG2 THR A 174       4.138 -40.830  14.255  1.00 86.02           C  
ATOM   1415  OG1 THR A 174       3.003 -41.396  12.207  1.00 86.02           O  
ATOM   1416  N   LEU A 175       4.433 -39.597   9.684  1.00 84.50           N  
ATOM   1417  CA  LEU A 175       4.561 -39.916   8.266  1.00 84.50           C  
ATOM   1418  C   LEU A 175       5.428 -38.883   7.553  1.00 84.50           C  
ATOM   1419  CB  LEU A 175       3.181 -39.985   7.606  1.00 84.50           C  
ATOM   1420  O   LEU A 175       5.416 -37.703   7.910  1.00 84.50           O  
ATOM   1421  CG  LEU A 175       2.278 -41.139   8.042  1.00 84.50           C  
ATOM   1422  CD1 LEU A 175       0.838 -40.875   7.616  1.00 84.50           C  
ATOM   1423  CD2 LEU A 175       2.779 -42.458   7.464  1.00 84.50           C  
ATOM   1424  N   THR A 176       6.529 -39.301   6.731  1.00 78.63           N  
ATOM   1425  CA  THR A 176       7.392 -38.425   5.947  1.00 78.63           C  
ATOM   1426  C   THR A 176       7.254 -38.724   4.457  1.00 78.63           C  
ATOM   1427  CB  THR A 176       8.866 -38.570   6.368  1.00 78.63           C  
ATOM   1428  O   THR A 176       6.994 -39.864   4.068  1.00 78.63           O  
ATOM   1429  CG2 THR A 176       9.139 -37.838   7.678  1.00 78.63           C  
ATOM   1430  OG1 THR A 176       9.175 -39.959   6.536  1.00 78.63           O  
ATOM   1431  N   GLY A 177       7.064 -37.731   3.581  1.00 70.23           N  
ATOM   1432  CA  GLY A 177       7.020 -37.842   2.132  1.00 70.23           C  
ATOM   1433  C   GLY A 177       5.613 -37.767   1.570  1.00 70.23           C  
ATOM   1434  O   GLY A 177       4.649 -37.588   2.318  1.00 70.23           O  
ATOM   1435  N   ASN A 178       5.403 -37.544   0.227  1.00 63.60           N  
ATOM   1436  CA  ASN A 178       4.136 -37.435  -0.489  1.00 63.60           C  
ATOM   1437  C   ASN A 178       3.472 -38.798  -0.664  1.00 63.60           C  
ATOM   1438  CB  ASN A 178       4.345 -36.768  -1.850  1.00 63.60           C  
ATOM   1439  O   ASN A 178       3.929 -39.618  -1.462  1.00 63.60           O  
ATOM   1440  CG  ASN A 178       3.713 -35.393  -1.929  1.00 63.60           C  
ATOM   1441  ND2 ASN A 178       3.970 -34.683  -3.022  1.00 63.60           N  
ATOM   1442  OD1 ASN A 178       2.999 -34.970  -1.016  1.00 63.60           O  
ATOM   1443  N   ASN A 179       2.813 -39.313   0.445  1.00 72.28           N  
ATOM   1444  CA  ASN A 179       2.140 -40.607   0.465  1.00 72.28           C  
ATOM   1445  C   ASN A 179       0.622 -40.451   0.441  1.00 72.28           C  
ATOM   1446  CB  ASN A 179       2.571 -41.417   1.689  1.00 72.28           C  
ATOM   1447  O   ASN A 179       0.092 -39.431   0.885  1.00 72.28           O  
ATOM   1448  CG  ASN A 179       2.117 -42.862   1.623  1.00 72.28           C  
ATOM   1449  ND2 ASN A 179       2.699 -43.706   2.466  1.00 72.28           N  
ATOM   1450  OD1 ASN A 179       1.249 -43.217   0.820  1.00 72.28           O  
ATOM   1451  N   SER A 180      -0.113 -41.104  -0.454  1.00 83.97           N  
ATOM   1452  CA  SER A 180      -1.566 -41.208  -0.549  1.00 83.97           C  
ATOM   1453  C   SER A 180      -2.207 -41.278   0.833  1.00 83.97           C  
ATOM   1454  CB  SER A 180      -1.963 -42.437  -1.367  1.00 83.97           C  
ATOM   1455  O   SER A 180      -3.307 -40.763   1.039  1.00 83.97           O  
ATOM   1456  OG  SER A 180      -1.395 -43.613  -0.817  1.00 83.97           O  
ATOM   1457  N   GLN A 181      -1.483 -41.730   1.858  1.00 87.74           N  
ATOM   1458  CA  GLN A 181      -1.991 -41.820   3.223  1.00 87.74           C  
ATOM   1459  C   GLN A 181      -2.108 -40.438   3.859  1.00 87.74           C  
ATOM   1460  CB  GLN A 181      -1.089 -42.715   4.074  1.00 87.74           C  
ATOM   1461  O   GLN A 181      -3.054 -40.168   4.601  1.00 87.74           O  
ATOM   1462  CG  GLN A 181      -1.848 -43.594   5.059  1.00 87.74           C  
ATOM   1463  CD  GLN A 181      -1.018 -44.759   5.565  1.00 87.74           C  
ATOM   1464  NE2 GLN A 181      -1.558 -45.496   6.531  1.00 87.74           N  
ATOM   1465  OE1 GLN A 181       0.097 -44.997   5.092  1.00 87.74           O  
ATOM   1466  N   ILE A 182      -1.124 -39.568   3.551  1.00 88.72           N  
ATOM   1467  CA  ILE A 182      -1.128 -38.213   4.092  1.00 88.72           C  
ATOM   1468  C   ILE A 182      -2.366 -37.465   3.601  1.00 88.72           C  
ATOM   1469  CB  ILE A 182       0.154 -37.444   3.701  1.00 88.72           C  
ATOM   1470  O   ILE A 182      -3.041 -36.790   4.382  1.00 88.72           O  
ATOM   1471  CG1 ILE A 182       1.365 -38.006   4.453  1.00 88.72           C  
ATOM   1472  CG2 ILE A 182      -0.012 -35.946   3.972  1.00 88.72           C  
ATOM   1473  CD1 ILE A 182       2.684 -37.338   4.091  1.00 88.72           C  
ATOM   1474  N   THR A 183      -2.639 -37.670   2.308  1.00 89.51           N  
ATOM   1475  CA  THR A 183      -3.797 -37.015   1.710  1.00 89.51           C  
ATOM   1476  C   THR A 183      -5.089 -37.495   2.366  1.00 89.51           C  
ATOM   1477  CB  THR A 183      -3.863 -37.270   0.193  1.00 89.51           C  
ATOM   1478  O   THR A 183      -5.970 -36.691   2.676  1.00 89.51           O  
ATOM   1479  CG2 THR A 183      -4.976 -36.453  -0.455  1.00 89.51           C  
ATOM   1480  OG1 THR A 183      -2.611 -36.905  -0.401  1.00 89.51           O  
ATOM   1481  N   LEU A 184      -5.197 -38.788   2.554  1.00 91.99           N  
ATOM   1482  CA  LEU A 184      -6.385 -39.367   3.171  1.00 91.99           C  
ATOM   1483  C   LEU A 184      -6.555 -38.862   4.600  1.00 91.99           C  
ATOM   1484  CB  LEU A 184      -6.303 -40.895   3.163  1.00 91.99           C  
ATOM   1485  O   LEU A 184      -7.658 -38.481   5.001  1.00 91.99           O  
ATOM   1486  CG  LEU A 184      -7.503 -41.642   3.749  1.00 91.99           C  
ATOM   1487  CD1 LEU A 184      -8.735 -41.434   2.875  1.00 91.99           C  
ATOM   1488  CD2 LEU A 184      -7.189 -43.127   3.897  1.00 91.99           C  
ATOM   1489  N   LEU A 185      -5.495 -38.846   5.427  1.00 92.29           N  
ATOM   1490  CA  LEU A 185      -5.550 -38.377   6.807  1.00 92.29           C  
ATOM   1491  C   LEU A 185      -5.916 -36.897   6.864  1.00 92.29           C  
ATOM   1492  CB  LEU A 185      -4.207 -38.609   7.507  1.00 92.29           C  
ATOM   1493  O   LEU A 185      -6.643 -36.468   7.762  1.00 92.29           O  
ATOM   1494  CG  LEU A 185      -3.922 -40.039   7.969  1.00 92.29           C  
ATOM   1495  CD1 LEU A 185      -2.456 -40.186   8.362  1.00 92.29           C  
ATOM   1496  CD2 LEU A 185      -4.834 -40.417   9.131  1.00 92.29           C  
ATOM   1497  N   GLN A 186      -5.439 -36.130   5.887  1.00 93.08           N  
ATOM   1498  CA  GLN A 186      -5.775 -34.712   5.827  1.00 93.08           C  
ATOM   1499  C   GLN A 186      -7.266 -34.509   5.573  1.00 93.08           C  
ATOM   1500  CB  GLN A 186      -4.957 -34.011   4.741  1.00 93.08           C  
ATOM   1501  O   GLN A 186      -7.890 -33.631   6.173  1.00 93.08           O  
ATOM   1502  CG  GLN A 186      -3.592 -33.530   5.214  1.00 93.08           C  
ATOM   1503  CD  GLN A 186      -2.668 -33.168   4.066  1.00 93.08           C  
ATOM   1504  NE2 GLN A 186      -1.573 -32.483   4.379  1.00 93.08           N  
ATOM   1505  OE1 GLN A 186      -2.935 -33.502   2.907  1.00 93.08           O  
ATOM   1506  N   LYS A 187      -7.771 -35.348   4.670  1.00 95.12           N  
ATOM   1507  CA  LYS A 187      -9.201 -35.267   4.392  1.00 95.12           C  
ATOM   1508  C   LYS A 187     -10.023 -35.574   5.641  1.00 95.12           C  
ATOM   1509  CB  LYS A 187      -9.584 -36.228   3.264  1.00 95.12           C  
ATOM   1510  O   LYS A 187     -10.997 -34.879   5.935  1.00 95.12           O  
ATOM   1511  CG  LYS A 187      -9.074 -35.807   1.894  1.00 95.12           C  
ATOM   1512  CD  LYS A 187      -9.478 -36.806   0.817  1.00 95.12           C  
ATOM   1513  CE  LYS A 187      -8.962 -36.391  -0.554  1.00 95.12           C  
ATOM   1514  NZ  LYS A 187      -9.371 -37.358  -1.617  1.00 95.12           N  
ATOM   1515  N   LYS A 188      -9.596 -36.611   6.355  1.00 95.54           N  
ATOM   1516  CA  LYS A 188     -10.275 -36.987   7.592  1.00 95.54           C  
ATOM   1517  C   LYS A 188     -10.186 -35.871   8.629  1.00 95.54           C  
ATOM   1518  CB  LYS A 188      -9.684 -38.278   8.159  1.00 95.54           C  
ATOM   1519  O   LYS A 188     -11.176 -35.553   9.292  1.00 95.54           O  
ATOM   1520  CG  LYS A 188      -9.930 -39.505   7.292  1.00 95.54           C  
ATOM   1521  CD  LYS A 188      -9.245 -40.739   7.863  1.00 95.54           C  
ATOM   1522  CE  LYS A 188      -9.433 -41.952   6.961  1.00 95.54           C  
ATOM   1523  NZ  LYS A 188      -8.752 -43.162   7.511  1.00 95.54           N  
ATOM   1524  N   LEU A 189      -9.033 -35.322   8.724  1.00 95.09           N  
ATOM   1525  CA  LEU A 189      -8.805 -34.227   9.660  1.00 95.09           C  
ATOM   1526  C   LEU A 189      -9.710 -33.042   9.340  1.00 95.09           C  
ATOM   1527  CB  LEU A 189      -7.339 -33.788   9.625  1.00 95.09           C  
ATOM   1528  O   LEU A 189     -10.265 -32.417  10.247  1.00 95.09           O  
ATOM   1529  CG  LEU A 189      -6.926 -32.719  10.638  1.00 95.09           C  
ATOM   1530  CD1 LEU A 189      -7.162 -33.217  12.060  1.00 95.09           C  
ATOM   1531  CD2 LEU A 189      -5.466 -32.327  10.438  1.00 95.09           C  
ATOM   1532  N   ASN A 190      -9.898 -32.789   8.097  1.00 95.61           N  
ATOM   1533  CA  ASN A 190     -10.739 -31.675   7.674  1.00 95.61           C  
ATOM   1534  C   ASN A 190     -12.176 -31.840   8.160  1.00 95.61           C  
ATOM   1535  CB  ASN A 190     -10.707 -31.526   6.151  1.00 95.61           C  
ATOM   1536  O   ASN A 190     -12.788 -30.884   8.638  1.00 95.61           O  
ATOM   1537  CG  ASN A 190      -9.405 -30.933   5.649  1.00 95.61           C  
ATOM   1538  ND2 ASN A 190      -9.126 -31.117   4.364  1.00 95.61           N  
ATOM   1539  OD1 ASN A 190      -8.655 -30.316   6.411  1.00 95.61           O  
ATOM   1540  N   VAL A 191     -12.692 -33.050   8.061  1.00 96.54           N  
ATOM   1541  CA  VAL A 191     -14.060 -33.325   8.486  1.00 96.54           C  
ATOM   1542  C   VAL A 191     -14.197 -33.070   9.985  1.00 96.54           C  
ATOM   1543  CB  VAL A 191     -14.478 -34.775   8.152  1.00 96.54           C  
ATOM   1544  O   VAL A 191     -15.109 -32.363  10.421  1.00 96.54           O  
ATOM   1545  CG1 VAL A 191     -15.812 -35.118   8.813  1.00 96.54           C  
ATOM   1546  CG2 VAL A 191     -14.562 -34.970   6.639  1.00 96.54           C  
ATOM   1547  N   LEU A 192     -13.272 -33.626  10.804  1.00 95.47           N  
ATOM   1548  CA  LEU A 192     -13.332 -33.508  12.256  1.00 95.47           C  
ATOM   1549  C   LEU A 192     -13.125 -32.061  12.693  1.00 95.47           C  
ATOM   1550  CB  LEU A 192     -12.280 -34.406  12.912  1.00 95.47           C  
ATOM   1551  O   LEU A 192     -13.786 -31.587  13.620  1.00 95.47           O  
ATOM   1552  CG  LEU A 192     -12.499 -35.914  12.780  1.00 95.47           C  
ATOM   1553  CD1 LEU A 192     -11.265 -36.672  13.258  1.00 95.47           C  
ATOM   1554  CD2 LEU A 192     -13.735 -36.345  13.562  1.00 95.47           C  
ATOM   1555  N   THR A 193     -12.241 -31.380  12.001  1.00 94.63           N  
ATOM   1556  CA  THR A 193     -12.000 -29.976  12.315  1.00 94.63           C  
ATOM   1557  C   THR A 193     -13.244 -29.137  12.034  1.00 94.63           C  
ATOM   1558  CB  THR A 193     -10.810 -29.419  11.512  1.00 94.63           C  
ATOM   1559  O   THR A 193     -13.604 -28.266  12.828  1.00 94.63           O  
ATOM   1560  CG2 THR A 193     -10.376 -28.057  12.044  1.00 94.63           C  
ATOM   1561  OG1 THR A 193      -9.708 -30.331  11.608  1.00 94.63           O  
ATOM   1562  N   ASP A 194     -13.870 -29.378  10.903  1.00 95.76           N  
ATOM   1563  CA  ASP A 194     -15.091 -28.652  10.568  1.00 95.76           C  
ATOM   1564  C   ASP A 194     -16.196 -28.939  11.582  1.00 95.76           C  
ATOM   1565  CB  ASP A 194     -15.563 -29.016   9.159  1.00 95.76           C  
ATOM   1566  O   ASP A 194     -16.960 -28.042  11.946  1.00 95.76           O  
ATOM   1567  CG  ASP A 194     -14.698 -28.408   8.068  1.00 95.76           C  
ATOM   1568  OD1 ASP A 194     -13.875 -27.516   8.368  1.00 95.76           O  
ATOM   1569  OD2 ASP A 194     -14.843 -28.822   6.898  1.00 95.76           O  
ATOM   1570  N   LEU A 195     -16.281 -30.259  11.953  1.00 96.28           N  
ATOM   1571  CA  LEU A 195     -17.227 -30.626  13.001  1.00 96.28           C  
ATOM   1572  C   LEU A 195     -16.963 -29.831  14.275  1.00 96.28           C  
ATOM   1573  CB  LEU A 195     -17.146 -32.126  13.294  1.00 96.28           C  
ATOM   1574  O   LEU A 195     -17.894 -29.300  14.885  1.00 96.28           O  
ATOM   1575  CG  LEU A 195     -18.033 -32.644  14.428  1.00 96.28           C  
ATOM   1576  CD1 LEU A 195     -19.498 -32.331  14.140  1.00 96.28           C  
ATOM   1577  CD2 LEU A 195     -17.829 -34.142  14.625  1.00 96.28           C  
ATOM   1578  N   ASN A 196     -15.731 -29.741  14.669  1.00 95.29           N  
ATOM   1579  CA  ASN A 196     -15.356 -28.983  15.858  1.00 95.29           C  
ATOM   1580  C   ASN A 196     -15.756 -27.515  15.736  1.00 95.29           C  
ATOM   1581  CB  ASN A 196     -13.854 -29.104  16.121  1.00 95.29           C  
ATOM   1582  O   ASN A 196     -16.275 -26.928  16.687  1.00 95.29           O  
ATOM   1583  CG  ASN A 196     -13.452 -28.555  17.475  1.00 95.29           C  
ATOM   1584  ND2 ASN A 196     -12.428 -27.710  17.493  1.00 95.29           N  
ATOM   1585  OD1 ASN A 196     -14.055 -28.889  18.498  1.00 95.29           O  
ATOM   1586  N   LYS A 197     -15.575 -26.934  14.614  1.00 95.16           N  
ATOM   1587  CA  LYS A 197     -15.925 -25.535  14.385  1.00 95.16           C  
ATOM   1588  C   LYS A 197     -17.426 -25.311  14.541  1.00 95.16           C  
ATOM   1589  CB  LYS A 197     -15.470 -25.090  12.994  1.00 95.16           C  
ATOM   1590  O   LYS A 197     -17.852 -24.340  15.169  1.00 95.16           O  
ATOM   1591  CG  LYS A 197     -13.967 -24.888  12.869  1.00 95.16           C  
ATOM   1592  CD  LYS A 197     -13.576 -24.459  11.461  1.00 95.16           C  
ATOM   1593  CE  LYS A 197     -12.068 -24.293  11.325  1.00 95.16           C  
ATOM   1594  NZ  LYS A 197     -11.670 -23.987   9.918  1.00 95.16           N  
ATOM   1595  N   ILE A 198     -18.181 -26.234  13.986  1.00 96.35           N  
ATOM   1596  CA  ILE A 198     -19.634 -26.120  14.056  1.00 96.35           C  
ATOM   1597  C   ILE A 198     -20.088 -26.189  15.512  1.00 96.35           C  
ATOM   1598  CB  ILE A 198     -20.328 -27.222  13.225  1.00 96.35           C  
ATOM   1599  O   ILE A 198     -20.952 -25.419  15.937  1.00 96.35           O  
ATOM   1600  CG1 ILE A 198     -20.112 -26.976  11.727  1.00 96.35           C  
ATOM   1601  CG2 ILE A 198     -21.821 -27.290  13.559  1.00 96.35           C  
ATOM   1602  CD1 ILE A 198     -20.609 -28.107  10.837  1.00 96.35           C  
ATOM   1603  N   ASN A 199     -19.421 -27.008  16.372  1.00 94.14           N  
ATOM   1604  CA  ASN A 199     -19.802 -27.209  17.766  1.00 94.14           C  
ATOM   1605  C   ASN A 199     -19.536 -25.963  18.605  1.00 94.14           C  
ATOM   1606  CB  ASN A 199     -19.066 -28.414  18.355  1.00 94.14           C  
ATOM   1607  O   ASN A 199     -20.155 -25.773  19.654  1.00 94.14           O  
ATOM   1608  CG  ASN A 199     -19.643 -29.736  17.890  1.00 94.14           C  
ATOM   1609  ND2 ASN A 199     -18.873 -30.807  18.043  1.00 94.14           N  
ATOM   1610  OD1 ASN A 199     -20.773 -29.795  17.396  1.00 94.14           O  
ATOM   1611  N   GLN A 200     -18.712 -25.167  18.122  1.00 94.06           N  
ATOM   1612  CA  GLN A 200     -18.257 -24.077  18.979  1.00 94.06           C  
ATOM   1613  C   GLN A 200     -18.804 -22.736  18.501  1.00 94.06           C  
ATOM   1614  CB  GLN A 200     -16.729 -24.034  19.029  1.00 94.06           C  
ATOM   1615  O   GLN A 200     -18.407 -21.682  19.003  1.00 94.06           O  
ATOM   1616  CG  GLN A 200     -16.100 -25.255  19.687  1.00 94.06           C  
ATOM   1617  CD  GLN A 200     -14.599 -25.120  19.861  1.00 94.06           C  
ATOM   1618  NE2 GLN A 200     -13.845 -25.989  19.196  1.00 94.06           N  
ATOM   1619  OE1 GLN A 200     -14.121 -24.241  20.585  1.00 94.06           O  
ATOM   1620  N   LEU A 201     -19.639 -22.703  17.480  1.00 95.20           N  
ATOM   1621  CA  LEU A 201     -20.205 -21.457  16.973  1.00 95.20           C  
ATOM   1622  C   LEU A 201     -21.024 -20.754  18.050  1.00 95.20           C  
ATOM   1623  CB  LEU A 201     -21.078 -21.726  15.744  1.00 95.20           C  
ATOM   1624  O   LEU A 201     -21.824 -21.389  18.741  1.00 95.20           O  
ATOM   1625  CG  LEU A 201     -20.342 -22.108  14.459  1.00 95.20           C  
ATOM   1626  CD1 LEU A 201     -21.329 -22.625  13.417  1.00 95.20           C  
ATOM   1627  CD2 LEU A 201     -19.558 -20.918  13.918  1.00 95.20           C  
ATOM   1628  N   GLU A 202     -20.683 -19.495  18.282  1.00 93.98           N  
ATOM   1629  CA  GLU A 202     -21.453 -18.611  19.152  1.00 93.98           C  
ATOM   1630  C   GLU A 202     -21.856 -17.333  18.424  1.00 93.98           C  
ATOM   1631  CB  GLU A 202     -20.654 -18.268  20.413  1.00 93.98           C  
ATOM   1632  O   GLU A 202     -21.029 -16.700  17.764  1.00 93.98           O  
ATOM   1633  CG  GLU A 202     -20.437 -19.452  21.344  1.00 93.98           C  
ATOM   1634  CD  GLU A 202     -19.630 -19.100  22.584  1.00 93.98           C  
ATOM   1635  OE1 GLU A 202     -19.480 -19.965  23.476  1.00 93.98           O  
ATOM   1636  OE2 GLU A 202     -19.145 -17.950  22.664  1.00 93.98           O  
ATOM   1637  N   ARG A 203     -23.124 -16.960  18.633  1.00 95.94           N  
ATOM   1638  CA  ARG A 203     -23.610 -15.769  17.944  1.00 95.94           C  
ATOM   1639  C   ARG A 203     -23.274 -14.506  18.729  1.00 95.94           C  
ATOM   1640  CB  ARG A 203     -25.121 -15.858  17.717  1.00 95.94           C  
ATOM   1641  O   ARG A 203     -23.459 -14.458  19.947  1.00 95.94           O  
ATOM   1642  CG  ARG A 203     -25.532 -16.928  16.717  1.00 95.94           C  
ATOM   1643  CD  ARG A 203     -27.026 -16.888  16.431  1.00 95.94           C  
ATOM   1644  NE  ARG A 203     -27.812 -17.200  17.621  1.00 95.94           N  
ATOM   1645  NH1 ARG A 203     -29.702 -16.071  16.922  1.00 95.94           N  
ATOM   1646  NH2 ARG A 203     -29.686 -17.145  18.947  1.00 95.94           N  
ATOM   1647  CZ  ARG A 203     -29.065 -16.805  17.827  1.00 95.94           C  
ATOM   1648  N   LEU A 204     -22.804 -13.541  17.920  1.00 95.64           N  
ATOM   1649  CA  LEU A 204     -22.461 -12.242  18.488  1.00 95.64           C  
ATOM   1650  C   LEU A 204     -23.228 -11.124  17.790  1.00 95.64           C  
ATOM   1651  CB  LEU A 204     -20.955 -11.989  18.378  1.00 95.64           C  
ATOM   1652  O   LEU A 204     -23.468 -11.190  16.582  1.00 95.64           O  
ATOM   1653  CG  LEU A 204     -20.048 -12.952  19.146  1.00 95.64           C  
ATOM   1654  CD1 LEU A 204     -18.588 -12.714  18.775  1.00 95.64           C  
ATOM   1655  CD2 LEU A 204     -20.255 -12.798  20.649  1.00 95.64           C  
ATOM   1656  N   ASN A 205     -23.599 -10.082  18.586  1.00 95.82           N  
ATOM   1657  CA  ASN A 205     -24.041  -8.803  18.040  1.00 95.82           C  
ATOM   1658  C   ASN A 205     -22.974  -7.724  18.204  1.00 95.82           C  
ATOM   1659  CB  ASN A 205     -25.349  -8.361  18.699  1.00 95.82           C  
ATOM   1660  O   ASN A 205     -22.532  -7.448  19.320  1.00 95.82           O  
ATOM   1661  CG  ASN A 205     -26.509  -9.280  18.370  1.00 95.82           C  
ATOM   1662  ND2 ASN A 205     -27.380  -9.508  19.346  1.00 95.82           N  
ATOM   1663  OD1 ASN A 205     -26.620  -9.783  17.249  1.00 95.82           O  
ATOM   1664  N   ILE A 206     -22.593  -7.219  17.062  1.00 96.30           N  
ATOM   1665  CA  ILE A 206     -21.551  -6.199  17.093  1.00 96.30           C  
ATOM   1666  C   ILE A 206     -22.135  -4.851  16.677  1.00 96.30           C  
ATOM   1667  CB  ILE A 206     -20.364  -6.576  16.178  1.00 96.30           C  
ATOM   1668  O   ILE A 206     -22.451  -4.641  15.503  1.00 96.30           O  
ATOM   1669  CG1 ILE A 206     -19.802  -7.947  16.569  1.00 96.30           C  
ATOM   1670  CG2 ILE A 206     -19.276  -5.500  16.235  1.00 96.30           C  
ATOM   1671  CD1 ILE A 206     -18.675  -8.433  15.668  1.00 96.30           C  
ATOM   1672  N   PRO A 207     -22.230  -3.911  17.639  1.00 94.96           N  
ATOM   1673  CA  PRO A 207     -22.770  -2.585  17.328  1.00 94.96           C  
ATOM   1674  C   PRO A 207     -21.846  -1.767  16.430  1.00 94.96           C  
ATOM   1675  CB  PRO A 207     -22.914  -1.931  18.705  1.00 94.96           C  
ATOM   1676  O   PRO A 207     -20.623  -1.812  16.592  1.00 94.96           O  
ATOM   1677  CG  PRO A 207     -22.627  -3.027  19.680  1.00 94.96           C  
ATOM   1678  CD  PRO A 207     -21.970  -4.160  18.944  1.00 94.96           C  
ATOM   1679  N   GLN A 208     -22.455  -1.005  15.433  1.00 92.62           N  
ATOM   1680  CA  GLN A 208     -21.703  -0.142  14.528  1.00 92.62           C  
ATOM   1681  C   GLN A 208     -21.859   1.327  14.913  1.00 92.62           C  
ATOM   1682  CB  GLN A 208     -22.154  -0.356  13.082  1.00 92.62           C  
ATOM   1683  O   GLN A 208     -22.615   1.657  15.829  1.00 92.62           O  
ATOM   1684  CG  GLN A 208     -22.036  -1.799  12.609  1.00 92.62           C  
ATOM   1685  CD  GLN A 208     -20.595  -2.253  12.464  1.00 92.62           C  
ATOM   1686  NE2 GLN A 208     -20.238  -3.325  13.162  1.00 92.62           N  
ATOM   1687  OE1 GLN A 208     -19.810  -1.645  11.729  1.00 92.62           O  
ATOM   1688  N   ASP A 209     -21.150   2.193  14.196  1.00 87.98           N  
ATOM   1689  CA  ASP A 209     -21.139   3.623  14.487  1.00 87.98           C  
ATOM   1690  C   ASP A 209     -22.515   4.243  14.250  1.00 87.98           C  
ATOM   1691  CB  ASP A 209     -20.087   4.336  13.635  1.00 87.98           C  
ATOM   1692  O   ASP A 209     -22.929   5.144  14.981  1.00 87.98           O  
ATOM   1693  CG  ASP A 209     -18.666   4.067  14.099  1.00 87.98           C  
ATOM   1694  OD1 ASP A 209     -18.471   3.669  15.268  1.00 87.98           O  
ATOM   1695  OD2 ASP A 209     -17.733   4.257  13.289  1.00 87.98           O  
ATOM   1696  N   ASN A 210     -23.291   3.670  13.363  1.00 83.90           N  
ATOM   1697  CA  ASN A 210     -24.567   4.264  12.981  1.00 83.90           C  
ATOM   1698  C   ASN A 210     -25.713   3.726  13.833  1.00 83.90           C  
ATOM   1699  CB  ASN A 210     -24.850   4.022  11.497  1.00 83.90           C  
ATOM   1700  O   ASN A 210     -26.875   4.069  13.607  1.00 83.90           O  
ATOM   1701  CG  ASN A 210     -24.948   2.548  11.154  1.00 83.90           C  
ATOM   1702  ND2 ASN A 210     -25.187   2.250   9.883  1.00 83.90           N  
ATOM   1703  OD1 ASN A 210     -24.810   1.685  12.025  1.00 83.90           O  
ATOM   1704  N   GLY A 211     -25.351   2.838  14.711  1.00 79.05           N  
ATOM   1705  CA  GLY A 211     -26.350   2.289  15.615  1.00 79.05           C  
ATOM   1706  C   GLY A 211     -26.850   0.922  15.191  1.00 79.05           C  
ATOM   1707  O   GLY A 211     -27.431   0.191  15.997  1.00 79.05           O  
ATOM   1708  N   SER A 212     -26.590   0.503  13.983  1.00 89.69           N  
ATOM   1709  CA  SER A 212     -26.994  -0.823  13.525  1.00 89.69           C  
ATOM   1710  C   SER A 212     -26.053  -1.900  14.053  1.00 89.69           C  
ATOM   1711  CB  SER A 212     -27.034  -0.873  11.998  1.00 89.69           C  
ATOM   1712  O   SER A 212     -24.907  -1.613  14.407  1.00 89.69           O  
ATOM   1713  OG  SER A 212     -25.742  -0.664  11.453  1.00 89.69           O  
ATOM   1714  N   ASN A 213     -26.627  -3.137  14.258  1.00 92.24           N  
ATOM   1715  CA  ASN A 213     -25.824  -4.267  14.712  1.00 92.24           C  
ATOM   1716  C   ASN A 213     -25.504  -5.224  13.566  1.00 92.24           C  
ATOM   1717  CB  ASN A 213     -26.537  -5.012  15.842  1.00 92.24           C  
ATOM   1718  O   ASN A 213     -26.342  -5.454  12.692  1.00 92.24           O  
ATOM   1719  CG  ASN A 213     -26.560  -4.225  17.137  1.00 92.24           C  
ATOM   1720  ND2 ASN A 213     -27.422  -4.630  18.062  1.00 92.24           N  
ATOM   1721  OD1 ASN A 213     -25.811  -3.259  17.304  1.00 92.24           O  
ATOM   1722  N   LEU A 214     -24.233  -5.668  13.606  1.00 95.27           N  
ATOM   1723  CA  LEU A 214     -23.855  -6.763  12.718  1.00 95.27           C  
ATOM   1724  C   LEU A 214     -23.911  -8.100  13.449  1.00 95.27           C  
ATOM   1725  CB  LEU A 214     -22.450  -6.535  12.155  1.00 95.27           C  
ATOM   1726  O   LEU A 214     -23.579  -8.179  14.634  1.00 95.27           O  
ATOM   1727  CG  LEU A 214     -22.260  -5.288  11.289  1.00 95.27           C  
ATOM   1728  CD1 LEU A 214     -20.793  -5.127  10.906  1.00 95.27           C  
ATOM   1729  CD2 LEU A 214     -23.138  -5.362  10.045  1.00 95.27           C  
ATOM   1730  N   SER A 215     -24.380  -9.053  12.765  1.00 95.51           N  
ATOM   1731  CA  SER A 215     -24.501 -10.390  13.336  1.00 95.51           C  
ATOM   1732  C   SER A 215     -23.387 -11.306  12.841  1.00 95.51           C  
ATOM   1733  CB  SER A 215     -25.862 -10.998  12.993  1.00 95.51           C  
ATOM   1734  O   SER A 215     -23.272 -11.560  11.640  1.00 95.51           O  
ATOM   1735  OG  SER A 215     -26.913 -10.214  13.532  1.00 95.51           O  
ATOM   1736  N   TYR A 216     -22.587 -11.776  13.811  1.00 97.23           N  
ATOM   1737  CA  TYR A 216     -21.471 -12.678  13.546  1.00 97.23           C  
ATOM   1738  C   TYR A 216     -21.535 -13.904  14.450  1.00 97.23           C  
ATOM   1739  CB  TYR A 216     -20.136 -11.954  13.742  1.00 97.23           C  
ATOM   1740  O   TYR A 216     -22.317 -13.940  15.403  1.00 97.23           O  
ATOM   1741  CG  TYR A 216     -19.672 -11.196  12.522  1.00 97.23           C  
ATOM   1742  CD1 TYR A 216     -18.632 -11.681  11.731  1.00 97.23           C  
ATOM   1743  CD2 TYR A 216     -20.270  -9.995  12.158  1.00 97.23           C  
ATOM   1744  CE1 TYR A 216     -18.200 -10.985  10.607  1.00 97.23           C  
ATOM   1745  CE2 TYR A 216     -19.846  -9.291  11.036  1.00 97.23           C  
ATOM   1746  OH  TYR A 216     -18.388  -9.100   9.156  1.00 97.23           O  
ATOM   1747  CZ  TYR A 216     -18.812  -9.793  10.268  1.00 97.23           C  
ATOM   1748  N   CYS A 217     -20.730 -14.866  14.055  1.00 96.52           N  
ATOM   1749  CA  CYS A 217     -20.451 -16.017  14.906  1.00 96.52           C  
ATOM   1750  C   CYS A 217     -18.956 -16.144  15.178  1.00 96.52           C  
ATOM   1751  CB  CYS A 217     -20.972 -17.300  14.261  1.00 96.52           C  
ATOM   1752  O   CYS A 217     -18.135 -15.777  14.336  1.00 96.52           O  
ATOM   1753  SG  CYS A 217     -22.750 -17.287  13.946  1.00 96.52           S  
ATOM   1754  N   THR A 218     -18.673 -16.639  16.404  1.00 95.20           N  
ATOM   1755  CA  THR A 218     -17.279 -16.967  16.680  1.00 95.20           C  
ATOM   1756  C   THR A 218     -16.864 -18.232  15.935  1.00 95.20           C  
ATOM   1757  CB  THR A 218     -17.037 -17.153  18.189  1.00 95.20           C  
ATOM   1758  O   THR A 218     -17.676 -19.139  15.740  1.00 95.20           O  
ATOM   1759  CG2 THR A 218     -17.400 -15.890  18.964  1.00 95.20           C  
ATOM   1760  OG1 THR A 218     -17.840 -18.240  18.665  1.00 95.20           O  
ATOM   1761  N   LEU A 219     -15.593 -18.197  15.494  1.00 92.64           N  
ATOM   1762  CA  LEU A 219     -15.017 -19.347  14.804  1.00 92.64           C  
ATOM   1763  C   LEU A 219     -13.825 -19.903  15.576  1.00 92.64           C  
ATOM   1764  CB  LEU A 219     -14.587 -18.961  13.387  1.00 92.64           C  
ATOM   1765  O   LEU A 219     -12.919 -19.155  15.949  1.00 92.64           O  
ATOM   1766  CG  LEU A 219     -14.691 -20.056  12.324  1.00 92.64           C  
ATOM   1767  CD1 LEU A 219     -15.944 -19.856  11.478  1.00 92.64           C  
ATOM   1768  CD2 LEU A 219     -13.444 -20.072  11.447  1.00 92.64           C  
ATOM   1769  N   ALA A 220     -13.828 -21.205  15.883  1.00 87.19           N  
ATOM   1770  CA  ALA A 220     -12.730 -21.857  16.591  1.00 87.19           C  
ATOM   1771  C   ALA A 220     -11.539 -22.087  15.665  1.00 87.19           C  
ATOM   1772  CB  ALA A 220     -13.196 -23.180  17.193  1.00 87.19           C  
ATOM   1773  O   ALA A 220     -11.338 -23.197  15.167  1.00 87.19           O  
ATOM   1774  N   GLU A 221     -10.876 -21.017  15.252  1.00 81.17           N  
ATOM   1775  CA  GLU A 221      -9.697 -21.003  14.391  1.00 81.17           C  
ATOM   1776  C   GLU A 221      -8.610 -20.095  14.960  1.00 81.17           C  
ATOM   1777  CB  GLU A 221     -10.069 -20.554  12.976  1.00 81.17           C  
ATOM   1778  O   GLU A 221      -8.909 -19.101  15.625  1.00 81.17           O  
ATOM   1779  CG  GLU A 221      -9.055 -20.957  11.916  1.00 81.17           C  
ATOM   1780  CD  GLU A 221      -9.590 -20.840  10.498  1.00 81.17           C  
ATOM   1781  OE1 GLU A 221      -8.812 -21.038   9.537  1.00 81.17           O  
ATOM   1782  OE2 GLU A 221     -10.797 -20.547  10.346  1.00 81.17           O  
ATOM   1783  N   THR A 222      -7.378 -20.568  14.786  1.00 71.25           N  
ATOM   1784  CA  THR A 222      -6.270 -19.740  15.250  1.00 71.25           C  
ATOM   1785  C   THR A 222      -5.829 -18.767  14.160  1.00 71.25           C  
ATOM   1786  CB  THR A 222      -5.072 -20.603  15.687  1.00 71.25           C  
ATOM   1787  O   THR A 222      -5.813 -19.117  12.978  1.00 71.25           O  
ATOM   1788  CG2 THR A 222      -4.791 -20.440  17.177  1.00 71.25           C  
ATOM   1789  OG1 THR A 222      -5.358 -21.980  15.414  1.00 71.25           O  
ATOM   1790  N   ILE A 223      -5.687 -17.498  14.539  1.00 65.49           N  
ATOM   1791  CA  ILE A 223      -5.140 -16.484  13.645  1.00 65.49           C  
ATOM   1792  C   ILE A 223      -3.692 -16.184  14.028  1.00 65.49           C  
ATOM   1793  CB  ILE A 223      -5.982 -15.188  13.677  1.00 65.49           C  
ATOM   1794  O   ILE A 223      -3.368 -16.075  15.213  1.00 65.49           O  
ATOM   1795  CG1 ILE A 223      -7.441 -15.491  13.318  1.00 65.49           C  
ATOM   1796  CG2 ILE A 223      -5.392 -14.137  12.732  1.00 65.49           C  
ATOM   1797  CD1 ILE A 223      -8.384 -14.313  13.516  1.00 65.49           C  
ATOM   1798  N   GLU A 224      -2.801 -16.268  13.024  1.00 60.63           N  
ATOM   1799  CA  GLU A 224      -1.388 -15.971  13.240  1.00 60.63           C  
ATOM   1800  C   GLU A 224      -1.202 -14.573  13.823  1.00 60.63           C  
ATOM   1801  CB  GLU A 224      -0.604 -16.104  11.932  1.00 60.63           C  
ATOM   1802  O   GLU A 224      -2.077 -13.716  13.688  1.00 60.63           O  
ATOM   1803  CG  GLU A 224      -0.358 -17.544  11.507  1.00 60.63           C  
ATOM   1804  CD  GLU A 224       0.504 -17.663  10.260  1.00 60.63           C  
ATOM   1805  OE1 GLU A 224       0.793 -18.802   9.828  1.00 60.63           O  
ATOM   1806  OE2 GLU A 224       0.896 -16.608   9.712  1.00 60.63           O  
ATOM   1807  N   GLY A 225      -0.181 -14.330  14.791  1.00 59.69           N  
ATOM   1808  CA  GLY A 225       0.136 -13.044  15.392  1.00 59.69           C  
ATOM   1809  C   GLY A 225       0.107 -13.071  16.908  1.00 59.69           C  
ATOM   1810  O   GLY A 225      -0.355 -14.043  17.509  1.00 59.69           O  
ATOM   1811  N   VAL A 226       0.838 -12.160  17.592  1.00 57.77           N  
ATOM   1812  CA  VAL A 226       1.060 -12.144  19.034  1.00 57.77           C  
ATOM   1813  C   VAL A 226      -0.160 -11.557  19.739  1.00 57.77           C  
ATOM   1814  CB  VAL A 226       2.327 -11.340  19.404  1.00 57.77           C  
ATOM   1815  O   VAL A 226      -0.418 -11.862  20.906  1.00 57.77           O  
ATOM   1816  CG1 VAL A 226       3.380 -12.251  20.033  1.00 57.77           C  
ATOM   1817  CG2 VAL A 226       2.892 -10.637  18.170  1.00 57.77           C  
ATOM   1818  N   THR A 227      -0.971 -10.869  18.971  1.00 59.71           N  
ATOM   1819  CA  THR A 227      -2.129 -10.225  19.581  1.00 59.71           C  
ATOM   1820  C   THR A 227      -3.289 -11.207  19.708  1.00 59.71           C  
ATOM   1821  CB  THR A 227      -2.578  -8.997  18.768  1.00 59.71           C  
ATOM   1822  O   THR A 227      -3.524 -12.018  18.810  1.00 59.71           O  
ATOM   1823  CG2 THR A 227      -3.638  -8.197  19.520  1.00 59.71           C  
ATOM   1824  OG1 THR A 227      -1.446  -8.154  18.521  1.00 59.71           O  
ATOM   1825  N   GLU A 228      -3.941 -11.165  20.880  1.00 77.99           N  
ATOM   1826  CA  GLU A 228      -5.120 -12.002  21.079  1.00 77.99           C  
ATOM   1827  C   GLU A 228      -6.259 -11.578  20.156  1.00 77.99           C  
ATOM   1828  CB  GLU A 228      -5.578 -11.947  22.539  1.00 77.99           C  
ATOM   1829  O   GLU A 228      -6.593 -10.394  20.076  1.00 77.99           O  
ATOM   1830  CG  GLU A 228      -4.609 -12.603  23.512  1.00 77.99           C  
ATOM   1831  CD  GLU A 228      -5.128 -12.640  24.941  1.00 77.99           C  
ATOM   1832  OE1 GLU A 228      -4.411 -13.148  25.834  1.00 77.99           O  
ATOM   1833  OE2 GLU A 228      -6.260 -12.159  25.170  1.00 77.99           O  
ATOM   1834  N   LYS A 229      -6.833 -12.647  19.397  1.00 88.63           N  
ATOM   1835  CA  LYS A 229      -7.883 -12.360  18.425  1.00 88.63           C  
ATOM   1836  C   LYS A 229      -8.988 -13.411  18.482  1.00 88.63           C  
ATOM   1837  CB  LYS A 229      -7.303 -12.286  17.012  1.00 88.63           C  
ATOM   1838  O   LYS A 229      -8.728 -14.575  18.797  1.00 88.63           O  
ATOM   1839  CG  LYS A 229      -6.159 -11.293  16.864  1.00 88.63           C  
ATOM   1840  CD  LYS A 229      -5.477 -11.424  15.508  1.00 88.63           C  
ATOM   1841  CE  LYS A 229      -4.257 -10.518  15.405  1.00 88.63           C  
ATOM   1842  NZ  LYS A 229      -3.536 -10.705  14.111  1.00 88.63           N  
ATOM   1843  N   ILE A 230     -10.207 -12.833  18.237  1.00 92.02           N  
ATOM   1844  CA  ILE A 230     -11.337 -13.743  18.079  1.00 92.02           C  
ATOM   1845  C   ILE A 230     -11.768 -13.781  16.615  1.00 92.02           C  
ATOM   1846  CB  ILE A 230     -12.525 -13.330  18.977  1.00 92.02           C  
ATOM   1847  O   ILE A 230     -12.285 -12.793  16.088  1.00 92.02           O  
ATOM   1848  CG1 ILE A 230     -12.091 -13.279  20.447  1.00 92.02           C  
ATOM   1849  CG2 ILE A 230     -13.704 -14.290  18.788  1.00 92.02           C  
ATOM   1850  CD1 ILE A 230     -13.173 -12.782  21.395  1.00 92.02           C  
ATOM   1851  N   PRO A 231     -11.611 -14.902  15.988  1.00 94.25           N  
ATOM   1852  CA  PRO A 231     -12.035 -15.024  14.591  1.00 94.25           C  
ATOM   1853  C   PRO A 231     -13.553 -15.063  14.437  1.00 94.25           C  
ATOM   1854  CB  PRO A 231     -11.407 -16.348  14.147  1.00 94.25           C  
ATOM   1855  O   PRO A 231     -14.242 -15.714  15.226  1.00 94.25           O  
ATOM   1856  CG  PRO A 231     -10.537 -16.761  15.290  1.00 94.25           C  
ATOM   1857  CD  PRO A 231     -11.007 -16.052  16.528  1.00 94.25           C  
ATOM   1858  N   LEU A 232     -14.001 -14.352  13.383  1.00 96.31           N  
ATOM   1859  CA  LEU A 232     -15.442 -14.200  13.210  1.00 96.31           C  
ATOM   1860  C   LEU A 232     -15.861 -14.575  11.792  1.00 96.31           C  
ATOM   1861  CB  LEU A 232     -15.870 -12.762  13.518  1.00 96.31           C  
ATOM   1862  O   LEU A 232     -15.066 -14.469  10.856  1.00 96.31           O  
ATOM   1863  CG  LEU A 232     -15.503 -12.228  14.903  1.00 96.31           C  
ATOM   1864  CD1 LEU A 232     -15.752 -10.725  14.974  1.00 96.31           C  
ATOM   1865  CD2 LEU A 232     -16.292 -12.958  15.985  1.00 96.31           C  
ATOM   1866  N   ILE A 233     -17.117 -15.030  11.636  1.00 96.16           N  
ATOM   1867  CA  ILE A 233     -17.791 -15.271  10.364  1.00 96.16           C  
ATOM   1868  C   ILE A 233     -19.217 -14.730  10.426  1.00 96.16           C  
ATOM   1869  CB  ILE A 233     -17.802 -16.774  10.006  1.00 96.16           C  
ATOM   1870  O   ILE A 233     -19.862 -14.779  11.477  1.00 96.16           O  
ATOM   1871  CG1 ILE A 233     -18.423 -16.988   8.621  1.00 96.16           C  
ATOM   1872  CG2 ILE A 233     -18.553 -17.577  11.073  1.00 96.16           C  
ATOM   1873  CD1 ILE A 233     -18.237 -18.395   8.070  1.00 96.16           C  
ATOM   1874  N   THR A 234     -19.642 -14.203   9.323  1.00 96.45           N  
ATOM   1875  CA  THR A 234     -20.988 -13.640   9.332  1.00 96.45           C  
ATOM   1876  C   THR A 234     -22.031 -14.735   9.535  1.00 96.45           C  
ATOM   1877  CB  THR A 234     -21.284 -12.881   8.025  1.00 96.45           C  
ATOM   1878  O   THR A 234     -21.866 -15.855   9.047  1.00 96.45           O  
ATOM   1879  CG2 THR A 234     -20.286 -11.749   7.808  1.00 96.45           C  
ATOM   1880  OG1 THR A 234     -21.204 -13.792   6.922  1.00 96.45           O  
ATOM   1881  N   LEU A 235     -23.100 -14.377  10.289  1.00 96.45           N  
ATOM   1882  CA  LEU A 235     -24.185 -15.321  10.530  1.00 96.45           C  
ATOM   1883  C   LEU A 235     -24.806 -15.784   9.216  1.00 96.45           C  
ATOM   1884  CB  LEU A 235     -25.258 -14.689  11.421  1.00 96.45           C  
ATOM   1885  O   LEU A 235     -25.100 -16.969   9.046  1.00 96.45           O  
ATOM   1886  CG  LEU A 235     -26.472 -15.562  11.743  1.00 96.45           C  
ATOM   1887  CD1 LEU A 235     -26.033 -16.845  12.439  1.00 96.45           C  
ATOM   1888  CD2 LEU A 235     -27.469 -14.794  12.605  1.00 96.45           C  
ATOM   1889  N   ALA A 236     -24.936 -14.919   8.254  1.00 95.92           N  
ATOM   1890  CA  ALA A 236     -25.513 -15.248   6.953  1.00 95.92           C  
ATOM   1891  C   ALA A 236     -24.696 -16.327   6.248  1.00 95.92           C  
ATOM   1892  CB  ALA A 236     -25.604 -13.998   6.080  1.00 95.92           C  
ATOM   1893  O   ALA A 236     -25.254 -17.294   5.724  1.00 95.92           O  
ATOM   1894  N   LYS A 237     -23.428 -16.188   6.251  1.00 96.13           N  
ATOM   1895  CA  LYS A 237     -22.558 -17.158   5.593  1.00 96.13           C  
ATOM   1896  C   LYS A 237     -22.586 -18.501   6.317  1.00 96.13           C  
ATOM   1897  CB  LYS A 237     -21.124 -16.631   5.521  1.00 96.13           C  
ATOM   1898  O   LYS A 237     -22.557 -19.556   5.680  1.00 96.13           O  
ATOM   1899  CG  LYS A 237     -20.207 -17.452   4.626  1.00 96.13           C  
ATOM   1900  CD  LYS A 237     -20.608 -17.338   3.161  1.00 96.13           C  
ATOM   1901  CE  LYS A 237     -19.607 -18.035   2.250  1.00 96.13           C  
ATOM   1902  NZ  LYS A 237     -20.028 -17.981   0.818  1.00 96.13           N  
ATOM   1903  N   VAL A 238     -22.579 -18.489   7.608  1.00 97.21           N  
ATOM   1904  CA  VAL A 238     -22.684 -19.724   8.378  1.00 97.21           C  
ATOM   1905  C   VAL A 238     -23.943 -20.485   7.965  1.00 97.21           C  
ATOM   1906  CB  VAL A 238     -22.704 -19.446   9.897  1.00 97.21           C  
ATOM   1907  O   VAL A 238     -23.880 -21.674   7.646  1.00 97.21           O  
ATOM   1908  CG1 VAL A 238     -23.088 -20.705  10.672  1.00 97.21           C  
ATOM   1909  CG2 VAL A 238     -21.346 -18.922  10.361  1.00 97.21           C  
ATOM   1910  N   LYS A 239     -25.047 -19.781   7.944  1.00 97.61           N  
ATOM   1911  CA  LYS A 239     -26.311 -20.426   7.604  1.00 97.61           C  
ATOM   1912  C   LYS A 239     -26.285 -20.970   6.178  1.00 97.61           C  
ATOM   1913  CB  LYS A 239     -27.475 -19.447   7.769  1.00 97.61           C  
ATOM   1914  O   LYS A 239     -26.752 -22.082   5.924  1.00 97.61           O  
ATOM   1915  CG  LYS A 239     -27.820 -19.135   9.218  1.00 97.61           C  
ATOM   1916  CD  LYS A 239     -29.044 -18.234   9.319  1.00 97.61           C  
ATOM   1917  CE  LYS A 239     -29.513 -18.087  10.760  1.00 97.61           C  
ATOM   1918  NZ  LYS A 239     -30.704 -17.191  10.867  1.00 97.61           N  
ATOM   1919  N   GLU A 240     -25.757 -20.178   5.297  1.00 97.28           N  
ATOM   1920  CA  GLU A 240     -25.644 -20.590   3.902  1.00 97.28           C  
ATOM   1921  C   GLU A 240     -24.846 -21.885   3.772  1.00 97.28           C  
ATOM   1922  CB  GLU A 240     -24.993 -19.486   3.065  1.00 97.28           C  
ATOM   1923  O   GLU A 240     -25.291 -22.832   3.121  1.00 97.28           O  
ATOM   1924  CG  GLU A 240     -24.835 -19.841   1.594  1.00 97.28           C  
ATOM   1925  CD  GLU A 240     -24.005 -18.830   0.818  1.00 97.28           C  
ATOM   1926  OE1 GLU A 240     -23.816 -19.012  -0.406  1.00 97.28           O  
ATOM   1927  OE2 GLU A 240     -23.539 -17.850   1.440  1.00 97.28           O  
ATOM   1928  N   GLN A 241     -23.721 -21.982   4.374  1.00 96.94           N  
ATOM   1929  CA  GLN A 241     -22.846 -23.141   4.240  1.00 96.94           C  
ATOM   1930  C   GLN A 241     -23.443 -24.364   4.930  1.00 96.94           C  
ATOM   1931  CB  GLN A 241     -21.461 -22.838   4.814  1.00 96.94           C  
ATOM   1932  O   GLN A 241     -23.367 -25.478   4.406  1.00 96.94           O  
ATOM   1933  CG  GLN A 241     -20.645 -21.867   3.971  1.00 96.94           C  
ATOM   1934  CD  GLN A 241     -19.211 -21.736   4.450  1.00 96.94           C  
ATOM   1935  NE2 GLN A 241     -18.328 -21.292   3.562  1.00 96.94           N  
ATOM   1936  OE1 GLN A 241     -18.900 -22.029   5.609  1.00 96.94           O  
ATOM   1937  N   LEU A 242     -24.004 -24.153   6.055  1.00 97.70           N  
ATOM   1938  CA  LEU A 242     -24.646 -25.263   6.751  1.00 97.70           C  
ATOM   1939  C   LEU A 242     -25.834 -25.790   5.954  1.00 97.70           C  
ATOM   1940  CB  LEU A 242     -25.103 -24.829   8.146  1.00 97.70           C  
ATOM   1941  O   LEU A 242     -26.061 -27.001   5.897  1.00 97.70           O  
ATOM   1942  CG  LEU A 242     -24.000 -24.432   9.128  1.00 97.70           C  
ATOM   1943  CD1 LEU A 242     -24.599 -24.090  10.488  1.00 97.70           C  
ATOM   1944  CD2 LEU A 242     -22.971 -25.549   9.257  1.00 97.70           C  
ATOM   1945  N   ARG A 243     -26.605 -24.924   5.317  1.00 97.34           N  
ATOM   1946  CA  ARG A 243     -27.704 -25.344   4.454  1.00 97.34           C  
ATOM   1947  C   ARG A 243     -27.201 -26.221   3.313  1.00 97.34           C  
ATOM   1948  CB  ARG A 243     -28.444 -24.127   3.894  1.00 97.34           C  
ATOM   1949  O   ARG A 243     -27.820 -27.234   2.981  1.00 97.34           O  
ATOM   1950  CG  ARG A 243     -29.529 -23.589   4.812  1.00 97.34           C  
ATOM   1951  CD  ARG A 243     -30.268 -22.415   4.184  1.00 97.34           C  
ATOM   1952  NE  ARG A 243     -31.024 -21.660   5.179  1.00 97.34           N  
ATOM   1953  NH1 ARG A 243     -30.195 -19.598   4.547  1.00 97.34           N  
ATOM   1954  NH2 ARG A 243     -31.702 -19.754   6.267  1.00 97.34           N  
ATOM   1955  CZ  ARG A 243     -30.972 -20.339   5.329  1.00 97.34           C  
ATOM   1956  N   HIS A 244     -26.123 -25.762   2.783  1.00 96.37           N  
ATOM   1957  CA  HIS A 244     -25.540 -26.543   1.697  1.00 96.37           C  
ATOM   1958  C   HIS A 244     -25.169 -27.946   2.164  1.00 96.37           C  
ATOM   1959  CB  HIS A 244     -24.309 -25.835   1.129  1.00 96.37           C  
ATOM   1960  O   HIS A 244     -25.423 -28.926   1.461  1.00 96.37           O  
ATOM   1961  CG  HIS A 244     -24.636 -24.757   0.146  1.00 96.37           C  
ATOM   1962  CD2 HIS A 244     -24.294 -23.447   0.115  1.00 96.37           C  
ATOM   1963  ND1 HIS A 244     -25.412 -24.979  -0.972  1.00 96.37           N  
ATOM   1964  CE1 HIS A 244     -25.532 -23.850  -1.649  1.00 96.37           C  
ATOM   1965  NE2 HIS A 244     -24.863 -22.905  -1.011  1.00 96.37           N  
ATOM   1966  N   LEU A 245     -24.601 -27.994   3.330  1.00 96.03           N  
ATOM   1967  CA  LEU A 245     -24.204 -29.289   3.874  1.00 96.03           C  
ATOM   1968  C   LEU A 245     -25.425 -30.163   4.141  1.00 96.03           C  
ATOM   1969  CB  LEU A 245     -23.401 -29.106   5.164  1.00 96.03           C  
ATOM   1970  O   LEU A 245     -25.445 -31.339   3.770  1.00 96.03           O  
ATOM   1971  CG  LEU A 245     -22.757 -30.365   5.746  1.00 96.03           C  
ATOM   1972  CD1 LEU A 245     -21.728 -30.933   4.774  1.00 96.03           C  
ATOM   1973  CD2 LEU A 245     -22.116 -30.063   7.096  1.00 96.03           C  
ATOM   1974  N   CYS A 246     -26.482 -29.621   4.689  1.00 94.83           N  
ATOM   1975  CA  CYS A 246     -27.686 -30.357   5.057  1.00 94.83           C  
ATOM   1976  C   CYS A 246     -28.447 -30.813   3.817  1.00 94.83           C  
ATOM   1977  CB  CYS A 246     -28.594 -29.496   5.935  1.00 94.83           C  
ATOM   1978  O   CYS A 246     -29.172 -31.809   3.860  1.00 94.83           O  
ATOM   1979  SG  CYS A 246     -27.908 -29.147   7.569  1.00 94.83           S  
ATOM   1980  N   ALA A 247     -28.331 -30.146   2.767  1.00 93.49           N  
ATOM   1981  CA  ALA A 247     -29.092 -30.430   1.554  1.00 93.49           C  
ATOM   1982  C   ALA A 247     -28.531 -31.649   0.827  1.00 93.49           C  
ATOM   1983  CB  ALA A 247     -29.091 -29.215   0.629  1.00 93.49           C  
ATOM   1984  O   ALA A 247     -29.210 -32.245  -0.013  1.00 93.49           O  
ATOM   1985  N   GLN A 248     -27.369 -32.099   1.272  1.00 91.62           N  
ATOM   1986  CA  GLN A 248     -26.764 -33.243   0.597  1.00 91.62           C  
ATOM   1987  C   GLN A 248     -27.289 -34.558   1.166  1.00 91.62           C  
ATOM   1988  CB  GLN A 248     -25.240 -33.192   0.716  1.00 91.62           C  
ATOM   1989  O   GLN A 248     -27.227 -34.787   2.376  1.00 91.62           O  
ATOM   1990  CG  GLN A 248     -24.610 -31.986   0.031  1.00 91.62           C  
ATOM   1991  CD  GLN A 248     -24.889 -31.945  -1.459  1.00 91.62           C  
ATOM   1992  NE2 GLN A 248     -25.197 -30.758  -1.973  1.00 91.62           N  
ATOM   1993  OE1 GLN A 248     -24.828 -32.970  -2.144  1.00 91.62           O  
ATOM   1994  N   ASN A 249     -27.922 -35.412   0.322  1.00 82.76           N  
ATOM   1995  CA  ASN A 249     -28.515 -36.663   0.783  1.00 82.76           C  
ATOM   1996  C   ASN A 249     -27.446 -37.689   1.148  1.00 82.76           C  
ATOM   1997  CB  ASN A 249     -29.457 -37.234  -0.279  1.00 82.76           C  
ATOM   1998  O   ASN A 249     -27.506 -38.302   2.216  1.00 82.76           O  
ATOM   1999  CG  ASN A 249     -30.780 -36.495  -0.344  1.00 82.76           C  
ATOM   2000  ND2 ASN A 249     -31.456 -36.589  -1.483  1.00 82.76           N  
ATOM   2001  OD1 ASN A 249     -31.189 -35.845   0.621  1.00 82.76           O  
ATOM   2002  N   GLU A 250     -26.434 -37.931   0.242  1.00 82.80           N  
ATOM   2003  CA  GLU A 250     -25.343 -38.871   0.478  1.00 82.80           C  
ATOM   2004  C   GLU A 250     -23.986 -38.201   0.283  1.00 82.80           C  
ATOM   2005  CB  GLU A 250     -25.468 -40.084  -0.447  1.00 82.80           C  
ATOM   2006  O   GLU A 250     -23.671 -37.730  -0.812  1.00 82.80           O  
ATOM   2007  CG  GLU A 250     -26.406 -41.162   0.077  1.00 82.80           C  
ATOM   2008  CD  GLU A 250     -26.479 -42.384  -0.825  1.00 82.80           C  
ATOM   2009  OE1 GLU A 250     -27.196 -43.351  -0.481  1.00 82.80           O  
ATOM   2010  OE2 GLU A 250     -25.813 -42.374  -1.885  1.00 82.80           O  
ATOM   2011  N   LEU A 251     -23.292 -37.945   1.401  1.00 89.90           N  
ATOM   2012  CA  LEU A 251     -22.004 -37.262   1.363  1.00 89.90           C  
ATOM   2013  C   LEU A 251     -20.893 -38.167   1.885  1.00 89.90           C  
ATOM   2014  CB  LEU A 251     -22.057 -35.972   2.187  1.00 89.90           C  
ATOM   2015  O   LEU A 251     -20.917 -38.580   3.047  1.00 89.90           O  
ATOM   2016  CG  LEU A 251     -21.074 -34.871   1.786  1.00 89.90           C  
ATOM   2017  CD1 LEU A 251     -21.558 -34.161   0.526  1.00 89.90           C  
ATOM   2018  CD2 LEU A 251     -20.889 -33.877   2.928  1.00 89.90           C  
ATOM   2019  N   ASP A 252     -20.031 -38.722   0.995  1.00 93.54           N  
ATOM   2020  CA  ASP A 252     -18.888 -39.508   1.447  1.00 93.54           C  
ATOM   2021  C   ASP A 252     -17.639 -38.639   1.575  1.00 93.54           C  
ATOM   2022  CB  ASP A 252     -18.623 -40.671   0.488  1.00 93.54           C  
ATOM   2023  O   ASP A 252     -17.680 -37.439   1.296  1.00 93.54           O  
ATOM   2024  CG  ASP A 252     -18.257 -40.213  -0.913  1.00 93.54           C  
ATOM   2025  OD1 ASP A 252     -17.714 -39.098  -1.067  1.00 93.54           O  
ATOM   2026  OD2 ASP A 252     -18.518 -40.973  -1.871  1.00 93.54           O  
ATOM   2027  N   LEU A 253     -16.499 -39.145   2.030  1.00 94.99           N  
ATOM   2028  CA  LEU A 253     -15.289 -38.403   2.367  1.00 94.99           C  
ATOM   2029  C   LEU A 253     -14.724 -37.697   1.138  1.00 94.99           C  
ATOM   2030  CB  LEU A 253     -14.234 -39.340   2.961  1.00 94.99           C  
ATOM   2031  O   LEU A 253     -14.388 -36.513   1.197  1.00 94.99           O  
ATOM   2032  CG  LEU A 253     -12.907 -38.697   3.367  1.00 94.99           C  
ATOM   2033  CD1 LEU A 253     -13.138 -37.636   4.438  1.00 94.99           C  
ATOM   2034  CD2 LEU A 253     -11.927 -39.756   3.859  1.00 94.99           C  
ATOM   2035  N   ASP A 254     -14.732 -38.396   0.059  1.00 94.45           N  
ATOM   2036  CA  ASP A 254     -14.131 -37.831  -1.146  1.00 94.45           C  
ATOM   2037  C   ASP A 254     -14.992 -36.704  -1.712  1.00 94.45           C  
ATOM   2038  CB  ASP A 254     -13.926 -38.918  -2.203  1.00 94.45           C  
ATOM   2039  O   ASP A 254     -14.475 -35.648  -2.084  1.00 94.45           O  
ATOM   2040  CG  ASP A 254     -12.800 -39.876  -1.858  1.00 94.45           C  
ATOM   2041  OD1 ASP A 254     -11.829 -39.461  -1.189  1.00 94.45           O  
ATOM   2042  OD2 ASP A 254     -12.883 -41.057  -2.260  1.00 94.45           O  
ATOM   2043  N   SER A 255     -16.255 -37.005  -1.728  1.00 93.05           N  
ATOM   2044  CA  SER A 255     -17.153 -35.974  -2.238  1.00 93.05           C  
ATOM   2045  C   SER A 255     -17.134 -34.735  -1.349  1.00 93.05           C  
ATOM   2046  CB  SER A 255     -18.581 -36.513  -2.345  1.00 93.05           C  
ATOM   2047  O   SER A 255     -17.159 -33.607  -1.846  1.00 93.05           O  
ATOM   2048  OG  SER A 255     -18.615 -37.694  -3.126  1.00 93.05           O  
ATOM   2049  N   TYR A 256     -17.005 -34.940  -0.085  1.00 96.28           N  
ATOM   2050  CA  TYR A 256     -16.893 -33.823   0.846  1.00 96.28           C  
ATOM   2051  C   TYR A 256     -15.623 -33.022   0.587  1.00 96.28           C  
ATOM   2052  CB  TYR A 256     -16.908 -34.326   2.293  1.00 96.28           C  
ATOM   2053  O   TYR A 256     -15.666 -31.795   0.479  1.00 96.28           O  
ATOM   2054  CG  TYR A 256     -16.694 -33.237   3.316  1.00 96.28           C  
ATOM   2055  CD1 TYR A 256     -15.422 -32.960   3.812  1.00 96.28           C  
ATOM   2056  CD2 TYR A 256     -17.763 -32.483   3.789  1.00 96.28           C  
ATOM   2057  CE1 TYR A 256     -15.220 -31.959   4.756  1.00 96.28           C  
ATOM   2058  CE2 TYR A 256     -17.572 -31.479   4.733  1.00 96.28           C  
ATOM   2059  OH  TYR A 256     -16.105 -30.232   6.144  1.00 96.28           O  
ATOM   2060  CZ  TYR A 256     -16.300 -31.225   5.210  1.00 96.28           C  
ATOM   2061  N   SER A 257     -14.553 -33.705   0.447  1.00 94.98           N  
ATOM   2062  CA  SER A 257     -13.251 -33.071   0.270  1.00 94.98           C  
ATOM   2063  C   SER A 257     -13.197 -32.271  -1.027  1.00 94.98           C  
ATOM   2064  CB  SER A 257     -12.138 -34.120   0.279  1.00 94.98           C  
ATOM   2065  O   SER A 257     -12.647 -31.168  -1.060  1.00 94.98           O  
ATOM   2066  OG  SER A 257     -11.541 -34.209   1.561  1.00 94.98           O  
ATOM   2067  N   GLU A 258     -13.829 -32.749  -2.075  1.00 94.14           N  
ATOM   2068  CA  GLU A 258     -13.804 -32.107  -3.385  1.00 94.14           C  
ATOM   2069  C   GLU A 258     -14.576 -30.790  -3.370  1.00 94.14           C  
ATOM   2070  CB  GLU A 258     -14.380 -33.041  -4.453  1.00 94.14           C  
ATOM   2071  O   GLU A 258     -14.202 -29.837  -4.056  1.00 94.14           O  
ATOM   2072  CG  GLU A 258     -13.369 -34.033  -5.011  1.00 94.14           C  
ATOM   2073  CD  GLU A 258     -13.980 -35.026  -5.987  1.00 94.14           C  
ATOM   2074  OE1 GLU A 258     -13.267 -35.951  -6.438  1.00 94.14           O  
ATOM   2075  OE2 GLU A 258     -15.181 -34.878  -6.304  1.00 94.14           O  
ATOM   2076  N   SER A 259     -15.571 -30.699  -2.502  1.00 93.81           N  
ATOM   2077  CA  SER A 259     -16.448 -29.533  -2.530  1.00 93.81           C  
ATOM   2078  C   SER A 259     -16.253 -28.664  -1.292  1.00 93.81           C  
ATOM   2079  CB  SER A 259     -17.912 -29.965  -2.633  1.00 93.81           C  
ATOM   2080  O   SER A 259     -16.909 -27.631  -1.142  1.00 93.81           O  
ATOM   2081  OG  SER A 259     -18.139 -30.689  -3.831  1.00 93.81           O  
ATOM   2082  N   ARG A 260     -15.369 -29.091  -0.461  1.00 95.27           N  
ATOM   2083  CA  ARG A 260     -15.209 -28.497   0.863  1.00 95.27           C  
ATOM   2084  C   ARG A 260     -14.948 -26.998   0.762  1.00 95.27           C  
ATOM   2085  CB  ARG A 260     -14.069 -29.178   1.624  1.00 95.27           C  
ATOM   2086  O   ARG A 260     -15.610 -26.201   1.429  1.00 95.27           O  
ATOM   2087  CG  ARG A 260     -13.809 -28.588   3.000  1.00 95.27           C  
ATOM   2088  CD  ARG A 260     -12.694 -29.326   3.729  1.00 95.27           C  
ATOM   2089  NE  ARG A 260     -12.416 -28.730   5.033  1.00 95.27           N  
ATOM   2090  NH1 ARG A 260     -11.042 -27.066   4.210  1.00 95.27           N  
ATOM   2091  NH2 ARG A 260     -11.453 -27.211   6.461  1.00 95.27           N  
ATOM   2092  CZ  ARG A 260     -11.637 -27.671   5.231  1.00 95.27           C  
ATOM   2093  N   GLU A 261     -14.059 -26.546  -0.042  1.00 91.71           N  
ATOM   2094  CA  GLU A 261     -13.611 -25.157  -0.093  1.00 91.71           C  
ATOM   2095  C   GLU A 261     -14.729 -24.234  -0.571  1.00 91.71           C  
ATOM   2096  CB  GLU A 261     -12.389 -25.019  -1.004  1.00 91.71           C  
ATOM   2097  O   GLU A 261     -14.933 -23.156  -0.010  1.00 91.71           O  
ATOM   2098  CG  GLU A 261     -11.101 -25.545  -0.388  1.00 91.71           C  
ATOM   2099  CD  GLU A 261     -10.743 -24.868   0.925  1.00 91.71           C  
ATOM   2100  OE1 GLU A 261     -10.145 -25.527   1.805  1.00 91.71           O  
ATOM   2101  OE2 GLU A 261     -11.064 -23.668   1.076  1.00 91.71           O  
ATOM   2102  N   GLN A 262     -15.511 -24.779  -1.457  1.00 90.56           N  
ATOM   2103  CA  GLN A 262     -16.518 -23.951  -2.112  1.00 90.56           C  
ATOM   2104  C   GLN A 262     -17.817 -23.926  -1.310  1.00 90.56           C  
ATOM   2105  CB  GLN A 262     -16.787 -24.453  -3.531  1.00 90.56           C  
ATOM   2106  O   GLN A 262     -18.441 -22.874  -1.163  1.00 90.56           O  
ATOM   2107  CG  GLN A 262     -17.595 -23.485  -4.384  1.00 90.56           C  
ATOM   2108  CD  GLN A 262     -17.631 -23.881  -5.848  1.00 90.56           C  
ATOM   2109  NE2 GLN A 262     -18.301 -23.075  -6.665  1.00 90.56           N  
ATOM   2110  OE1 GLN A 262     -17.060 -24.903  -6.243  1.00 90.56           O  
ATOM   2111  N   TYR A 263     -18.138 -25.022  -0.629  1.00 93.74           N  
ATOM   2112  CA  TYR A 263     -19.521 -25.065  -0.169  1.00 93.74           C  
ATOM   2113  C   TYR A 263     -19.589 -25.306   1.334  1.00 93.74           C  
ATOM   2114  CB  TYR A 263     -20.300 -26.158  -0.908  1.00 93.74           C  
ATOM   2115  O   TYR A 263     -20.571 -24.939   1.984  1.00 93.74           O  
ATOM   2116  CG  TYR A 263     -20.449 -25.901  -2.388  1.00 93.74           C  
ATOM   2117  CD1 TYR A 263     -21.136 -24.782  -2.855  1.00 93.74           C  
ATOM   2118  CD2 TYR A 263     -19.905 -26.776  -3.322  1.00 93.74           C  
ATOM   2119  CE1 TYR A 263     -21.277 -24.543  -4.218  1.00 93.74           C  
ATOM   2120  CE2 TYR A 263     -20.040 -26.546  -4.687  1.00 93.74           C  
ATOM   2121  OH  TYR A 263     -20.864 -25.196  -6.475  1.00 93.74           O  
ATOM   2122  CZ  TYR A 263     -20.727 -25.428  -5.125  1.00 93.74           C  
ATOM   2123  N   TYR A 264     -18.589 -25.937   1.914  1.00 94.50           N  
ATOM   2124  CA  TYR A 264     -18.821 -26.430   3.267  1.00 94.50           C  
ATOM   2125  C   TYR A 264     -17.934 -25.705   4.272  1.00 94.50           C  
ATOM   2126  CB  TYR A 264     -18.566 -27.939   3.340  1.00 94.50           C  
ATOM   2127  O   TYR A 264     -18.297 -25.564   5.442  1.00 94.50           O  
ATOM   2128  CG  TYR A 264     -19.315 -28.732   2.297  1.00 94.50           C  
ATOM   2129  CD1 TYR A 264     -20.618 -28.394   1.939  1.00 94.50           C  
ATOM   2130  CD2 TYR A 264     -18.721 -29.821   1.667  1.00 94.50           C  
ATOM   2131  CE1 TYR A 264     -21.312 -29.123   0.979  1.00 94.50           C  
ATOM   2132  CE2 TYR A 264     -19.406 -30.557   0.706  1.00 94.50           C  
ATOM   2133  OH  TYR A 264     -21.382 -30.926  -0.582  1.00 94.50           O  
ATOM   2134  CZ  TYR A 264     -20.699 -30.201   0.369  1.00 94.50           C  
ATOM   2135  N   LYS A 265     -16.819 -25.250   3.868  1.00 94.03           N  
ATOM   2136  CA  LYS A 265     -15.818 -24.714   4.785  1.00 94.03           C  
ATOM   2137  C   LYS A 265     -16.263 -23.373   5.363  1.00 94.03           C  
ATOM   2138  CB  LYS A 265     -14.471 -24.558   4.078  1.00 94.03           C  
ATOM   2139  O   LYS A 265     -16.737 -22.502   4.631  1.00 94.03           O  
ATOM   2140  CG  LYS A 265     -13.351 -24.062   4.981  1.00 94.03           C  
ATOM   2141  CD  LYS A 265     -12.045 -23.899   4.215  1.00 94.03           C  
ATOM   2142  CE  LYS A 265     -10.936 -23.358   5.106  1.00 94.03           C  
ATOM   2143  NZ  LYS A 265      -9.665 -23.153   4.348  1.00 94.03           N  
ATOM   2144  N   LEU A 266     -16.226 -23.339   6.752  1.00 95.07           N  
ATOM   2145  CA  LEU A 266     -16.416 -22.065   7.437  1.00 95.07           C  
ATOM   2146  C   LEU A 266     -15.108 -21.285   7.507  1.00 95.07           C  
ATOM   2147  CB  LEU A 266     -16.965 -22.292   8.848  1.00 95.07           C  
ATOM   2148  O   LEU A 266     -14.138 -21.744   8.114  1.00 95.07           O  
ATOM   2149  CG  LEU A 266     -18.261 -23.098   8.950  1.00 95.07           C  
ATOM   2150  CD1 LEU A 266     -18.638 -23.313  10.412  1.00 95.07           C  
ATOM   2151  CD2 LEU A 266     -19.388 -22.396   8.200  1.00 95.07           C  
ATOM   2152  N   GLY A 267     -15.166 -20.076   6.840  1.00 91.23           N  
ATOM   2153  CA  GLY A 267     -13.958 -19.268   6.776  1.00 91.23           C  
ATOM   2154  C   GLY A 267     -14.083 -17.948   7.513  1.00 91.23           C  
ATOM   2155  O   GLY A 267     -15.180 -17.397   7.628  1.00 91.23           O  
ATOM   2156  N   ILE A 268     -12.978 -17.461   8.001  1.00 91.63           N  
ATOM   2157  CA  ILE A 268     -12.928 -16.220   8.767  1.00 91.63           C  
ATOM   2158  C   ILE A 268     -13.327 -15.047   7.875  1.00 91.63           C  
ATOM   2159  CB  ILE A 268     -11.525 -15.983   9.369  1.00 91.63           C  
ATOM   2160  O   ILE A 268     -12.845 -14.924   6.747  1.00 91.63           O  
ATOM   2161  CG1 ILE A 268     -11.092 -17.191  10.207  1.00 91.63           C  
ATOM   2162  CG2 ILE A 268     -11.505 -14.700  10.205  1.00 91.63           C  
ATOM   2163  CD1 ILE A 268      -9.635 -17.151  10.646  1.00 91.63           C  
ATOM   2164  N   GLU A 269     -14.213 -14.156   8.357  1.00 93.91           N  
ATOM   2165  CA  GLU A 269     -14.656 -12.987   7.603  1.00 93.91           C  
ATOM   2166  C   GLU A 269     -14.488 -11.708   8.418  1.00 93.91           C  
ATOM   2167  CB  GLU A 269     -16.116 -13.148   7.171  1.00 93.91           C  
ATOM   2168  O   GLU A 269     -14.917 -10.634   7.993  1.00 93.91           O  
ATOM   2169  CG  GLU A 269     -16.324 -14.193   6.085  1.00 93.91           C  
ATOM   2170  CD  GLU A 269     -17.719 -14.161   5.480  1.00 93.91           C  
ATOM   2171  OE1 GLU A 269     -17.914 -14.715   4.375  1.00 93.91           O  
ATOM   2172  OE2 GLU A 269     -18.623 -13.574   6.116  1.00 93.91           O  
ATOM   2173  N   GLY A 270     -13.923 -11.834   9.623  1.00 94.63           N  
ATOM   2174  CA  GLY A 270     -13.648 -10.723  10.520  1.00 94.63           C  
ATOM   2175  C   GLY A 270     -12.916 -11.141  11.781  1.00 94.63           C  
ATOM   2176  O   GLY A 270     -12.794 -12.334  12.068  1.00 94.63           O  
ATOM   2177  N   ILE A 271     -12.460 -10.076  12.476  1.00 94.80           N  
ATOM   2178  CA  ILE A 271     -11.763 -10.378  13.722  1.00 94.80           C  
ATOM   2179  C   ILE A 271     -12.109  -9.327  14.775  1.00 94.80           C  
ATOM   2180  CB  ILE A 271     -10.234 -10.443  13.513  1.00 94.80           C  
ATOM   2181  O   ILE A 271     -12.391  -8.174  14.440  1.00 94.80           O  
ATOM   2182  CG1 ILE A 271      -9.710  -9.104  12.981  1.00 94.80           C  
ATOM   2183  CG2 ILE A 271      -9.866 -11.589  12.566  1.00 94.80           C  
ATOM   2184  CD1 ILE A 271      -8.192  -8.986  12.987  1.00 94.80           C  
ATOM   2185  N   LEU A 272     -12.142  -9.833  15.968  1.00 94.52           N  
ATOM   2186  CA  LEU A 272     -12.100  -8.957  17.134  1.00 94.52           C  
ATOM   2187  C   LEU A 272     -10.706  -8.940  17.751  1.00 94.52           C  
ATOM   2188  CB  LEU A 272     -13.127  -9.404  18.178  1.00 94.52           C  
ATOM   2189  O   LEU A 272     -10.254  -9.946  18.303  1.00 94.52           O  
ATOM   2190  CG  LEU A 272     -13.682  -8.312  19.094  1.00 94.52           C  
ATOM   2191  CD1 LEU A 272     -15.140  -8.023  18.752  1.00 94.52           C  
ATOM   2192  CD2 LEU A 272     -13.541  -8.719  20.557  1.00 94.52           C  
ATOM   2193  N   LYS A 273     -10.115  -7.754  17.654  1.00 93.39           N  
ATOM   2194  CA  LYS A 273      -8.779  -7.613  18.226  1.00 93.39           C  
ATOM   2195  C   LYS A 273      -8.850  -7.196  19.693  1.00 93.39           C  
ATOM   2196  CB  LYS A 273      -7.959  -6.595  17.431  1.00 93.39           C  
ATOM   2197  O   LYS A 273      -9.454  -6.174  20.024  1.00 93.39           O  
ATOM   2198  CG  LYS A 273      -7.568  -7.067  16.039  1.00 93.39           C  
ATOM   2199  CD  LYS A 273      -6.553  -6.131  15.396  1.00 93.39           C  
ATOM   2200  CE  LYS A 273      -6.061  -6.671  14.060  1.00 93.39           C  
ATOM   2201  NZ  LYS A 273      -5.031  -5.780  13.447  1.00 93.39           N  
ATOM   2202  N   LEU A 274      -8.188  -8.040  20.499  1.00 92.00           N  
ATOM   2203  CA  LEU A 274      -8.201  -7.801  21.938  1.00 92.00           C  
ATOM   2204  C   LEU A 274      -6.855  -7.264  22.412  1.00 92.00           C  
ATOM   2205  CB  LEU A 274      -8.544  -9.089  22.692  1.00 92.00           C  
ATOM   2206  O   LEU A 274      -5.858  -7.351  21.692  1.00 92.00           O  
ATOM   2207  CG  LEU A 274      -9.825  -9.805  22.262  1.00 92.00           C  
ATOM   2208  CD1 LEU A 274      -9.944 -11.150  22.971  1.00 92.00           C  
ATOM   2209  CD2 LEU A 274     -11.045  -8.935  22.546  1.00 92.00           C  
ATOM   2210  N   PRO A 275      -6.895  -6.614  23.635  1.00 86.75           N  
ATOM   2211  CA  PRO A 275      -5.622  -6.120  24.165  1.00 86.75           C  
ATOM   2212  C   PRO A 275      -4.583  -7.226  24.330  1.00 86.75           C  
ATOM   2213  CB  PRO A 275      -6.010  -5.528  25.522  1.00 86.75           C  
ATOM   2214  O   PRO A 275      -4.905  -8.313  24.817  1.00 86.75           O  
ATOM   2215  CG  PRO A 275      -7.490  -5.331  25.443  1.00 86.75           C  
ATOM   2216  CD  PRO A 275      -8.051  -6.316  24.459  1.00 86.75           C  
ATOM   2217  N   LYS A 276      -3.393  -6.946  23.788  1.00 78.94           N  
ATOM   2218  CA  LYS A 276      -2.275  -7.877  23.913  1.00 78.94           C  
ATOM   2219  C   LYS A 276      -1.797  -7.972  25.359  1.00 78.94           C  
ATOM   2220  CB  LYS A 276      -1.119  -7.453  23.006  1.00 78.94           C  
ATOM   2221  O   LYS A 276      -1.354  -6.978  25.939  1.00 78.94           O  
ATOM   2222  CG  LYS A 276       0.002  -8.478  22.911  1.00 78.94           C  
ATOM   2223  CD  LYS A 276       1.116  -8.004  21.987  1.00 78.94           C  
ATOM   2224  CE  LYS A 276       2.261  -9.006  21.930  1.00 78.94           C  
ATOM   2225  NZ  LYS A 276       3.359  -8.543  21.029  1.00 78.94           N  
ATOM   2226  N   HIS A 277      -1.921  -9.086  25.973  1.00 80.11           N  
ATOM   2227  CA  HIS A 277      -1.519  -9.324  27.355  1.00 80.11           C  
ATOM   2228  C   HIS A 277      -2.170  -8.319  28.300  1.00 80.11           C  
ATOM   2229  CB  HIS A 277       0.004  -9.260  27.488  1.00 80.11           C  
ATOM   2230  O   HIS A 277      -1.516  -7.803  29.209  1.00 80.11           O  
ATOM   2231  CG  HIS A 277       0.725 -10.210  26.586  1.00 80.11           C  
ATOM   2232  CD2 HIS A 277       1.617  -9.988  25.591  1.00 80.11           C  
ATOM   2233  ND1 HIS A 277       0.556 -11.576  26.655  1.00 80.11           N  
ATOM   2234  CE1 HIS A 277       1.316 -12.154  25.739  1.00 80.11           C  
ATOM   2235  NE2 HIS A 277       1.970 -11.213  25.081  1.00 80.11           N  
ATOM   2236  N   GLY A 278      -3.368  -7.808  27.902  1.00 79.51           N  
ATOM   2237  CA  GLY A 278      -4.145  -6.920  28.752  1.00 79.51           C  
ATOM   2238  C   GLY A 278      -3.807  -5.455  28.551  1.00 79.51           C  
ATOM   2239  O   GLY A 278      -4.371  -4.585  29.218  1.00 79.51           O  
ATOM   2240  N   ASP A 279      -2.904  -5.195  27.618  1.00 88.00           N  
ATOM   2241  CA  ASP A 279      -2.538  -3.805  27.364  1.00 88.00           C  
ATOM   2242  C   ASP A 279      -3.547  -3.132  26.436  1.00 88.00           C  
ATOM   2243  CB  ASP A 279      -1.133  -3.720  26.764  1.00 88.00           C  
ATOM   2244  O   ASP A 279      -3.476  -3.288  25.216  1.00 88.00           O  
ATOM   2245  CG  ASP A 279      -0.613  -2.296  26.671  1.00 88.00           C  
ATOM   2246  OD1 ASP A 279      -1.372  -1.349  26.970  1.00 88.00           O  
ATOM   2247  OD2 ASP A 279       0.565  -2.119  26.292  1.00 88.00           O  
ATOM   2248  N   ILE A 280      -4.338  -2.321  26.942  1.00 93.20           N  
ATOM   2249  CA  ILE A 280      -5.466  -1.726  26.233  1.00 93.20           C  
ATOM   2250  C   ILE A 280      -4.972  -0.593  25.336  1.00 93.20           C  
ATOM   2251  CB  ILE A 280      -6.539  -1.204  27.215  1.00 93.20           C  
ATOM   2252  O   ILE A 280      -5.670  -0.179  24.407  1.00 93.20           O  
ATOM   2253  CG1 ILE A 280      -5.925  -0.188  28.185  1.00 93.20           C  
ATOM   2254  CG2 ILE A 280      -7.186  -2.365  27.975  1.00 93.20           C  
ATOM   2255  CD1 ILE A 280      -6.946   0.530  29.058  1.00 93.20           C  
ATOM   2256  N   LYS A 281      -3.790  -0.073  25.541  1.00 95.14           N  
ATOM   2257  CA  LYS A 281      -3.251   1.032  24.754  1.00 95.14           C  
ATOM   2258  C   LYS A 281      -3.047   0.623  23.298  1.00 95.14           C  
ATOM   2259  CB  LYS A 281      -1.930   1.521  25.351  1.00 95.14           C  
ATOM   2260  O   LYS A 281      -3.251   1.429  22.388  1.00 95.14           O  
ATOM   2261  CG  LYS A 281      -2.071   2.168  26.721  1.00 95.14           C  
ATOM   2262  CD  LYS A 281      -0.737   2.698  27.229  1.00 95.14           C  
ATOM   2263  CE  LYS A 281       0.093   1.597  27.876  1.00 95.14           C  
ATOM   2264  NZ  LYS A 281       1.355   2.131  28.471  1.00 95.14           N  
ATOM   2265  N   GLU A 282      -2.642  -0.579  23.104  1.00 91.65           N  
ATOM   2266  CA  GLU A 282      -2.357  -1.045  21.750  1.00 91.65           C  
ATOM   2267  C   GLU A 282      -3.596  -0.957  20.864  1.00 91.65           C  
ATOM   2268  CB  GLU A 282      -1.828  -2.481  21.775  1.00 91.65           C  
ATOM   2269  O   GLU A 282      -3.501  -0.594  19.690  1.00 91.65           O  
ATOM   2270  CG  GLU A 282      -1.337  -2.980  20.424  1.00 91.65           C  
ATOM   2271  CD  GLU A 282      -0.675  -4.347  20.493  1.00 91.65           C  
ATOM   2272  OE1 GLU A 282      -0.355  -4.920  19.427  1.00 91.65           O  
ATOM   2273  OE2 GLU A 282      -0.477  -4.849  21.622  1.00 91.65           O  
ATOM   2274  N   VAL A 283      -4.782  -1.271  21.398  1.00 94.16           N  
ATOM   2275  CA  VAL A 283      -6.024  -1.200  20.635  1.00 94.16           C  
ATOM   2276  C   VAL A 283      -6.284   0.242  20.205  1.00 94.16           C  
ATOM   2277  CB  VAL A 283      -7.221  -1.738  21.449  1.00 94.16           C  
ATOM   2278  O   VAL A 283      -6.633   0.498  19.050  1.00 94.16           O  
ATOM   2279  CG1 VAL A 283      -8.534  -1.489  20.708  1.00 94.16           C  
ATOM   2280  CG2 VAL A 283      -7.043  -3.227  21.739  1.00 94.16           C  
ATOM   2281  N   GLN A 284      -6.102   1.213  21.140  1.00 95.96           N  
ATOM   2282  CA  GLN A 284      -6.304   2.625  20.834  1.00 95.96           C  
ATOM   2283  C   GLN A 284      -5.295   3.114  19.798  1.00 95.96           C  
ATOM   2284  CB  GLN A 284      -6.204   3.471  22.104  1.00 95.96           C  
ATOM   2285  O   GLN A 284      -5.660   3.807  18.847  1.00 95.96           O  
ATOM   2286  CG  GLN A 284      -6.375   4.965  21.864  1.00 95.96           C  
ATOM   2287  CD  GLN A 284      -6.460   5.761  23.152  1.00 95.96           C  
ATOM   2288  NE2 GLN A 284      -5.351   6.379  23.542  1.00 95.96           N  
ATOM   2289  OE1 GLN A 284      -7.515   5.820  23.792  1.00 95.96           O  
ATOM   2290  N   ARG A 285      -4.121   2.706  19.989  1.00 96.05           N  
ATOM   2291  CA  ARG A 285      -3.071   3.173  19.090  1.00 96.05           C  
ATOM   2292  C   ARG A 285      -3.293   2.656  17.672  1.00 96.05           C  
ATOM   2293  CB  ARG A 285      -1.695   2.737  19.597  1.00 96.05           C  
ATOM   2294  O   ARG A 285      -3.008   3.356  16.698  1.00 96.05           O  
ATOM   2295  CG  ARG A 285      -1.266   3.423  20.884  1.00 96.05           C  
ATOM   2296  CD  ARG A 285       0.072   2.897  21.385  1.00 96.05           C  
ATOM   2297  NE  ARG A 285       0.409   3.444  22.696  1.00 96.05           N  
ATOM   2298  NH1 ARG A 285       2.444   2.363  22.854  1.00 96.05           N  
ATOM   2299  NH2 ARG A 285       1.733   3.731  24.551  1.00 96.05           N  
ATOM   2300  CZ  ARG A 285       1.528   3.178  23.364  1.00 96.05           C  
ATOM   2301  N   GLU A 286      -3.751   1.440  17.524  1.00 94.94           N  
ATOM   2302  CA  GLU A 286      -4.117   0.920  16.210  1.00 94.94           C  
ATOM   2303  C   GLU A 286      -5.295   1.691  15.620  1.00 94.94           C  
ATOM   2304  CB  GLU A 286      -4.455  -0.571  16.297  1.00 94.94           C  
ATOM   2305  O   GLU A 286      -5.286   2.037  14.437  1.00 94.94           O  
ATOM   2306  CG  GLU A 286      -4.723  -1.221  14.947  1.00 94.94           C  
ATOM   2307  CD  GLU A 286      -4.755  -2.739  15.008  1.00 94.94           C  
ATOM   2308  OE1 GLU A 286      -5.057  -3.382  13.977  1.00 94.94           O  
ATOM   2309  OE2 GLU A 286      -4.478  -3.291  16.096  1.00 94.94           O  
ATOM   2310  N   ALA A 287      -6.321   1.941  16.394  1.00 96.38           N  
ATOM   2311  CA  ALA A 287      -7.466   2.714  15.920  1.00 96.38           C  
ATOM   2312  C   ALA A 287      -7.035   4.100  15.450  1.00 96.38           C  
ATOM   2313  CB  ALA A 287      -8.520   2.832  17.018  1.00 96.38           C  
ATOM   2314  O   ALA A 287      -7.480   4.574  14.402  1.00 96.38           O  
ATOM   2315  N   ILE A 288      -6.142   4.725  16.203  1.00 97.73           N  
ATOM   2316  CA  ILE A 288      -5.642   6.048  15.843  1.00 97.73           C  
ATOM   2317  C   ILE A 288      -4.887   5.971  14.518  1.00 97.73           C  
ATOM   2318  CB  ILE A 288      -4.729   6.626  16.948  1.00 97.73           C  
ATOM   2319  O   ILE A 288      -5.108   6.790  13.623  1.00 97.73           O  
ATOM   2320  CG1 ILE A 288      -5.550   6.957  18.200  1.00 97.73           C  
ATOM   2321  CG2 ILE A 288      -3.984   7.864  16.439  1.00 97.73           C  
ATOM   2322  CD1 ILE A 288      -4.708   7.351  19.406  1.00 97.73           C  
ATOM   2323  N   ALA A 289      -4.037   4.963  14.365  1.00 97.60           N  
ATOM   2324  CA  ALA A 289      -3.253   4.800  13.144  1.00 97.60           C  
ATOM   2325  C   ALA A 289      -4.160   4.608  11.931  1.00 97.60           C  
ATOM   2326  CB  ALA A 289      -2.294   3.620  13.280  1.00 97.60           C  
ATOM   2327  O   ALA A 289      -3.938   5.213  10.880  1.00 97.60           O  
ATOM   2328  N   LEU A 290      -5.193   3.825  12.062  1.00 97.39           N  
ATOM   2329  CA  LEU A 290      -6.107   3.561  10.957  1.00 97.39           C  
ATOM   2330  C   LEU A 290      -6.884   4.818  10.580  1.00 97.39           C  
ATOM   2331  CB  LEU A 290      -7.080   2.436  11.323  1.00 97.39           C  
ATOM   2332  O   LEU A 290      -7.101   5.088   9.397  1.00 97.39           O  
ATOM   2333  CG  LEU A 290      -6.470   1.045  11.503  1.00 97.39           C  
ATOM   2334  CD1 LEU A 290      -7.541   0.050  11.937  1.00 97.39           C  
ATOM   2335  CD2 LEU A 290      -5.797   0.585  10.215  1.00 97.39           C  
ATOM   2336  N   ASN A 291      -7.290   5.571  11.544  1.00 97.93           N  
ATOM   2337  CA  ASN A 291      -8.012   6.802  11.241  1.00 97.93           C  
ATOM   2338  C   ASN A 291      -7.100   7.843  10.599  1.00 97.93           C  
ATOM   2339  CB  ASN A 291      -8.659   7.370  12.506  1.00 97.93           C  
ATOM   2340  O   ASN A 291      -7.519   8.571   9.697  1.00 97.93           O  
ATOM   2341  CG  ASN A 291      -9.944   6.656  12.875  1.00 97.93           C  
ATOM   2342  ND2 ASN A 291     -10.382   6.827  14.117  1.00 97.93           N  
ATOM   2343  OD1 ASN A 291     -10.539   5.956  12.052  1.00 97.93           O  
ATOM   2344  N   ILE A 292      -5.860   7.889  11.074  1.00 98.29           N  
ATOM   2345  CA  ILE A 292      -4.922   8.798  10.424  1.00 98.29           C  
ATOM   2346  C   ILE A 292      -4.685   8.351   8.983  1.00 98.29           C  
ATOM   2347  CB  ILE A 292      -3.582   8.871  11.189  1.00 98.29           C  
ATOM   2348  O   ILE A 292      -4.594   9.182   8.076  1.00 98.29           O  
ATOM   2349  CG1 ILE A 292      -3.764   9.623  12.513  1.00 98.29           C  
ATOM   2350  CG2 ILE A 292      -2.503   9.534  10.328  1.00 98.29           C  
ATOM   2351  CD1 ILE A 292      -2.525   9.627  13.398  1.00 98.29           C  
ATOM   2352  N   SER A 293      -4.568   7.084   8.794  1.00 98.04           N  
ATOM   2353  CA  SER A 293      -4.442   6.568   7.434  1.00 98.04           C  
ATOM   2354  C   SER A 293      -5.605   7.026   6.560  1.00 98.04           C  
ATOM   2355  CB  SER A 293      -4.373   5.040   7.445  1.00 98.04           C  
ATOM   2356  O   SER A 293      -5.406   7.412   5.406  1.00 98.04           O  
ATOM   2357  OG  SER A 293      -4.404   4.526   6.125  1.00 98.04           O  
ATOM   2358  N   ARG A 294      -6.874   7.085   7.052  1.00 97.90           N  
ATOM   2359  CA  ARG A 294      -8.044   7.570   6.326  1.00 97.90           C  
ATOM   2360  C   ARG A 294      -7.915   9.056   6.010  1.00 97.90           C  
ATOM   2361  CB  ARG A 294      -9.320   7.313   7.129  1.00 97.90           C  
ATOM   2362  O   ARG A 294      -8.235   9.491   4.902  1.00 97.90           O  
ATOM   2363  CG  ARG A 294      -9.673   5.842   7.273  1.00 97.90           C  
ATOM   2364  CD  ARG A 294     -10.941   5.642   8.091  1.00 97.90           C  
ATOM   2365  NE  ARG A 294     -11.329   4.236   8.151  1.00 97.90           N  
ATOM   2366  NH1 ARG A 294      -9.865   3.690   9.853  1.00 97.90           N  
ATOM   2367  NH2 ARG A 294     -11.235   2.087   8.955  1.00 97.90           N  
ATOM   2368  CZ  ARG A 294     -10.809   3.341   8.986  1.00 97.90           C  
ATOM   2369  N   LEU A 295      -7.406   9.738   6.956  1.00 97.77           N  
ATOM   2370  CA  LEU A 295      -7.216  11.170   6.749  1.00 97.77           C  
ATOM   2371  C   LEU A 295      -6.198  11.429   5.643  1.00 97.77           C  
ATOM   2372  CB  LEU A 295      -6.760  11.843   8.046  1.00 97.77           C  
ATOM   2373  O   LEU A 295      -6.334  12.389   4.881  1.00 97.77           O  
ATOM   2374  CG  LEU A 295      -7.793  11.914   9.172  1.00 97.77           C  
ATOM   2375  CD1 LEU A 295      -7.161  12.488  10.436  1.00 97.77           C  
ATOM   2376  CD2 LEU A 295      -8.996  12.749   8.743  1.00 97.77           C  
ATOM   2377  N   MET A 296      -5.296  10.528   5.541  1.00 97.33           N  
ATOM   2378  CA  MET A 296      -4.247  10.679   4.537  1.00 97.33           C  
ATOM   2379  C   MET A 296      -4.736  10.224   3.166  1.00 97.33           C  
ATOM   2380  CB  MET A 296      -3.001   9.888   4.937  1.00 97.33           C  
ATOM   2381  O   MET A 296      -4.015  10.341   2.174  1.00 97.33           O  
ATOM   2382  CG  MET A 296      -2.307  10.424   6.178  1.00 97.33           C  
ATOM   2383  SD  MET A 296      -0.757   9.520   6.563  1.00 97.33           S  
ATOM   2384  CE  MET A 296       0.296  10.096   5.201  1.00 97.33           C  
ATOM   2385  N   GLY A 297      -5.916   9.635   3.091  1.00 96.22           N  
ATOM   2386  CA  GLY A 297      -6.522   9.204   1.841  1.00 96.22           C  
ATOM   2387  C   GLY A 297      -6.024   7.849   1.373  1.00 96.22           C  
ATOM   2388  O   GLY A 297      -6.015   7.566   0.173  1.00 96.22           O  
ATOM   2389  N   LEU A 298      -5.471   7.071   2.310  1.00 96.97           N  
ATOM   2390  CA  LEU A 298      -5.009   5.732   1.959  1.00 96.97           C  
ATOM   2391  C   LEU A 298      -6.163   4.735   1.986  1.00 96.97           C  
ATOM   2392  CB  LEU A 298      -3.904   5.278   2.917  1.00 96.97           C  
ATOM   2393  O   LEU A 298      -7.179   4.972   2.643  1.00 96.97           O  
ATOM   2394  CG  LEU A 298      -2.671   6.178   3.003  1.00 96.97           C  
ATOM   2395  CD1 LEU A 298      -1.715   5.665   4.075  1.00 96.97           C  
ATOM   2396  CD2 LEU A 298      -1.971   6.259   1.651  1.00 96.97           C  
ATOM   2397  N   ASP A 299      -6.020   3.681   1.120  1.00 95.55           N  
ATOM   2398  CA  ASP A 299      -6.990   2.590   1.127  1.00 95.55           C  
ATOM   2399  C   ASP A 299      -6.909   1.792   2.426  1.00 95.55           C  
ATOM   2400  CB  ASP A 299      -6.767   1.666  -0.072  1.00 95.55           C  
ATOM   2401  O   ASP A 299      -6.047   0.923   2.575  1.00 95.55           O  
ATOM   2402  CG  ASP A 299      -7.917   0.700  -0.298  1.00 95.55           C  
ATOM   2403  OD1 ASP A 299      -8.949   0.807   0.398  1.00 95.55           O  
ATOM   2404  OD2 ASP A 299      -7.788  -0.178  -1.178  1.00 95.55           O  
ATOM   2405  N   THR A 300      -7.861   1.998   3.386  1.00 96.20           N  
ATOM   2406  CA  THR A 300      -7.760   1.531   4.764  1.00 96.20           C  
ATOM   2407  C   THR A 300      -8.967   0.673   5.134  1.00 96.20           C  
ATOM   2408  CB  THR A 300      -7.645   2.710   5.747  1.00 96.20           C  
ATOM   2409  O   THR A 300     -10.081   0.927   4.671  1.00 96.20           O  
ATOM   2410  CG2 THR A 300      -7.490   2.218   7.182  1.00 96.20           C  
ATOM   2411  OG1 THR A 300      -6.503   3.503   5.400  1.00 96.20           O  
ATOM   2412  N   THR A 301      -8.772  -0.312   5.952  1.00 94.92           N  
ATOM   2413  CA  THR A 301      -9.806  -1.237   6.402  1.00 94.92           C  
ATOM   2414  C   THR A 301     -10.878  -0.503   7.202  1.00 94.92           C  
ATOM   2415  CB  THR A 301      -9.208  -2.369   7.258  1.00 94.92           C  
ATOM   2416  O   THR A 301     -10.582   0.464   7.906  1.00 94.92           O  
ATOM   2417  CG2 THR A 301      -8.714  -1.841   8.601  1.00 94.92           C  
ATOM   2418  OG1 THR A 301     -10.211  -3.366   7.489  1.00 94.92           O  
ATOM   2419  N   SER A 302     -12.078  -1.095   7.062  1.00 93.91           N  
ATOM   2420  CA  SER A 302     -13.108  -0.655   7.998  1.00 93.91           C  
ATOM   2421  C   SER A 302     -12.825  -1.157   9.409  1.00 93.91           C  
ATOM   2422  CB  SER A 302     -14.487  -1.136   7.544  1.00 93.91           C  
ATOM   2423  O   SER A 302     -12.275  -2.247   9.587  1.00 93.91           O  
ATOM   2424  OG  SER A 302     -14.801  -0.624   6.260  1.00 93.91           O  
ATOM   2425  N   SER A 303     -13.175  -0.251  10.349  1.00 95.13           N  
ATOM   2426  CA  SER A 303     -12.973  -0.651  11.737  1.00 95.13           C  
ATOM   2427  C   SER A 303     -13.962   0.047  12.664  1.00 95.13           C  
ATOM   2428  CB  SER A 303     -11.542  -0.344  12.181  1.00 95.13           C  
ATOM   2429  O   SER A 303     -14.442   1.141  12.358  1.00 95.13           O  
ATOM   2430  OG  SER A 303     -11.299   1.052  12.165  1.00 95.13           O  
ATOM   2431  N   THR A 304     -14.236  -0.743  13.788  1.00 95.67           N  
ATOM   2432  CA  THR A 304     -15.119  -0.193  14.810  1.00 95.67           C  
ATOM   2433  C   THR A 304     -14.557  -0.450  16.205  1.00 95.67           C  
ATOM   2434  CB  THR A 304     -16.535  -0.789  14.705  1.00 95.67           C  
ATOM   2435  O   THR A 304     -14.176  -1.577  16.528  1.00 95.67           O  
ATOM   2436  CG2 THR A 304     -17.489  -0.116  15.687  1.00 95.67           C  
ATOM   2437  OG1 THR A 304     -17.028  -0.603  13.373  1.00 95.67           O  
ATOM   2438  N   THR A 305     -14.435   0.649  16.897  1.00 96.28           N  
ATOM   2439  CA  THR A 305     -14.032   0.467  18.287  1.00 96.28           C  
ATOM   2440  C   THR A 305     -15.209  -0.007  19.134  1.00 96.28           C  
ATOM   2441  CB  THR A 305     -13.463   1.770  18.878  1.00 96.28           C  
ATOM   2442  O   THR A 305     -16.297   0.569  19.072  1.00 96.28           O  
ATOM   2443  CG2 THR A 305     -12.176   2.180  18.169  1.00 96.28           C  
ATOM   2444  OG1 THR A 305     -14.430   2.817  18.732  1.00 96.28           O  
ATOM   2445  N   VAL A 306     -15.050  -1.110  19.930  1.00 96.55           N  
ATOM   2446  CA  VAL A 306     -16.090  -1.734  20.740  1.00 96.55           C  
ATOM   2447  C   VAL A 306     -15.511  -2.158  22.088  1.00 96.55           C  
ATOM   2448  CB  VAL A 306     -16.716  -2.951  20.022  1.00 96.55           C  
ATOM   2449  O   VAL A 306     -14.314  -1.995  22.335  1.00 96.55           O  
ATOM   2450  CG1 VAL A 306     -17.398  -2.520  18.725  1.00 96.55           C  
ATOM   2451  CG2 VAL A 306     -15.651  -4.010  19.743  1.00 96.55           C  
ATOM   2452  N   SER A 307     -16.414  -2.564  22.984  1.00 95.48           N  
ATOM   2453  CA  SER A 307     -15.989  -3.247  24.201  1.00 95.48           C  
ATOM   2454  C   SER A 307     -16.409  -4.713  24.187  1.00 95.48           C  
ATOM   2455  CB  SER A 307     -16.566  -2.554  25.435  1.00 95.48           C  
ATOM   2456  O   SER A 307     -17.477  -5.053  23.674  1.00 95.48           O  
ATOM   2457  OG  SER A 307     -17.966  -2.758  25.518  1.00 95.48           O  
ATOM   2458  N   TYR A 308     -15.491  -5.520  24.574  1.00 93.88           N  
ATOM   2459  CA  TYR A 308     -15.725  -6.954  24.703  1.00 93.88           C  
ATOM   2460  C   TYR A 308     -15.293  -7.456  26.075  1.00 93.88           C  
ATOM   2461  CB  TYR A 308     -14.979  -7.721  23.607  1.00 93.88           C  
ATOM   2462  O   TYR A 308     -14.144  -7.264  26.480  1.00 93.88           O  
ATOM   2463  CG  TYR A 308     -15.241  -9.208  23.622  1.00 93.88           C  
ATOM   2464  CD1 TYR A 308     -14.296 -10.096  24.130  1.00 93.88           C  
ATOM   2465  CD2 TYR A 308     -16.432  -9.726  23.126  1.00 93.88           C  
ATOM   2466  CE1 TYR A 308     -14.532 -11.467  24.144  1.00 93.88           C  
ATOM   2467  CE2 TYR A 308     -16.679 -11.095  23.135  1.00 93.88           C  
ATOM   2468  OH  TYR A 308     -15.964 -13.312  23.656  1.00 93.88           O  
ATOM   2469  CZ  TYR A 308     -15.725 -11.956  23.645  1.00 93.88           C  
ATOM   2470  N   ASN A 309     -16.287  -7.943  26.813  1.00 90.01           N  
ATOM   2471  CA  ASN A 309     -16.086  -8.396  28.186  1.00 90.01           C  
ATOM   2472  C   ASN A 309     -15.534  -7.281  29.069  1.00 90.01           C  
ATOM   2473  CB  ASN A 309     -15.156  -9.610  28.220  1.00 90.01           C  
ATOM   2474  O   ASN A 309     -14.596  -7.499  29.838  1.00 90.01           O  
ATOM   2475  CG  ASN A 309     -15.824 -10.872  27.711  1.00 90.01           C  
ATOM   2476  ND2 ASN A 309     -15.026 -11.898  27.441  1.00 90.01           N  
ATOM   2477  OD1 ASN A 309     -17.048 -10.925  27.562  1.00 90.01           O  
ATOM   2478  N   GLY A 310     -15.982  -6.110  28.794  1.00 90.87           N  
ATOM   2479  CA  GLY A 310     -15.705  -4.965  29.648  1.00 90.87           C  
ATOM   2480  C   GLY A 310     -14.393  -4.278  29.317  1.00 90.87           C  
ATOM   2481  O   GLY A 310     -13.951  -3.390  30.048  1.00 90.87           O  
ATOM   2482  N   HIS A 311     -13.727  -4.686  28.241  1.00 93.07           N  
ATOM   2483  CA  HIS A 311     -12.456  -4.076  27.866  1.00 93.07           C  
ATOM   2484  C   HIS A 311     -12.482  -3.593  26.420  1.00 93.07           C  
ATOM   2485  CB  HIS A 311     -11.307  -5.066  28.069  1.00 93.07           C  
ATOM   2486  O   HIS A 311     -13.218  -4.137  25.593  1.00 93.07           O  
ATOM   2487  CG  HIS A 311     -11.142  -5.512  29.487  1.00 93.07           C  
ATOM   2488  CD2 HIS A 311     -11.412  -6.696  30.083  1.00 93.07           C  
ATOM   2489  ND1 HIS A 311     -10.644  -4.687  30.473  1.00 93.07           N  
ATOM   2490  CE1 HIS A 311     -10.614  -5.349  31.618  1.00 93.07           C  
ATOM   2491  NE2 HIS A 311     -11.075  -6.570  31.409  1.00 93.07           N  
ATOM   2492  N   PRO A 312     -11.639  -2.602  26.146  1.00 95.73           N  
ATOM   2493  CA  PRO A 312     -11.554  -2.075  24.782  1.00 95.73           C  
ATOM   2494  C   PRO A 312     -11.111  -3.129  23.769  1.00 95.73           C  
ATOM   2495  CB  PRO A 312     -10.513  -0.959  24.899  1.00 95.73           C  
ATOM   2496  O   PRO A 312     -10.257  -3.965  24.076  1.00 95.73           O  
ATOM   2497  CG  PRO A 312     -10.554  -0.548  26.336  1.00 95.73           C  
ATOM   2498  CD  PRO A 312     -10.834  -1.764  27.172  1.00 95.73           C  
ATOM   2499  N   ALA A 313     -11.722  -3.107  22.655  1.00 95.67           N  
ATOM   2500  CA  ALA A 313     -11.416  -3.992  21.535  1.00 95.67           C  
ATOM   2501  C   ALA A 313     -11.659  -3.292  20.201  1.00 95.67           C  
ATOM   2502  CB  ALA A 313     -12.249  -5.268  21.622  1.00 95.67           C  
ATOM   2503  O   ALA A 313     -12.162  -2.167  20.166  1.00 95.67           O  
ATOM   2504  N   LEU A 314     -11.157  -3.978  19.158  1.00 95.61           N  
ATOM   2505  CA  LEU A 314     -11.316  -3.444  17.810  1.00 95.61           C  
ATOM   2506  C   LEU A 314     -11.896  -4.499  16.873  1.00 95.61           C  
ATOM   2507  CB  LEU A 314      -9.974  -2.946  17.268  1.00 95.61           C  
ATOM   2508  O   LEU A 314     -11.331  -5.586  16.730  1.00 95.61           O  
ATOM   2509  CG  LEU A 314     -10.017  -2.194  15.937  1.00 95.61           C  
ATOM   2510  CD1 LEU A 314     -10.802  -0.895  16.087  1.00 95.61           C  
ATOM   2511  CD2 LEU A 314      -8.605  -1.915  15.434  1.00 95.61           C  
ATOM   2512  N   PHE A 315     -13.008  -4.098  16.345  1.00 95.56           N  
ATOM   2513  CA  PHE A 315     -13.619  -4.992  15.368  1.00 95.56           C  
ATOM   2514  C   PHE A 315     -13.186  -4.626  13.954  1.00 95.56           C  
ATOM   2515  CB  PHE A 315     -15.147  -4.947  15.477  1.00 95.56           C  
ATOM   2516  O   PHE A 315     -13.301  -3.469  13.543  1.00 95.56           O  
ATOM   2517  CG  PHE A 315     -15.857  -5.669  14.364  1.00 95.56           C  
ATOM   2518  CD1 PHE A 315     -16.725  -4.989  13.519  1.00 95.56           C  
ATOM   2519  CD2 PHE A 315     -15.655  -7.028  14.163  1.00 95.56           C  
ATOM   2520  CE1 PHE A 315     -17.384  -5.655  12.487  1.00 95.56           C  
ATOM   2521  CE2 PHE A 315     -16.310  -7.700  13.135  1.00 95.56           C  
ATOM   2522  CZ  PHE A 315     -17.174  -7.012  12.299  1.00 95.56           C  
ATOM   2523  N   ILE A 316     -12.750  -5.699  13.208  1.00 94.72           N  
ATOM   2524  CA  ILE A 316     -12.302  -5.505  11.833  1.00 94.72           C  
ATOM   2525  C   ILE A 316     -12.941  -6.556  10.929  1.00 94.72           C  
ATOM   2526  CB  ILE A 316     -10.762  -5.570  11.726  1.00 94.72           C  
ATOM   2527  O   ILE A 316     -12.567  -7.730  10.972  1.00 94.72           O  
ATOM   2528  CG1 ILE A 316     -10.117  -4.539  12.660  1.00 94.72           C  
ATOM   2529  CG2 ILE A 316     -10.311  -5.355  10.278  1.00 94.72           C  
ATOM   2530  CD1 ILE A 316      -8.595  -4.586  12.678  1.00 94.72           C  
ATOM   2531  N   PRO A 317     -13.893  -6.068  10.098  1.00 93.90           N  
ATOM   2532  CA  PRO A 317     -14.369  -6.991   9.065  1.00 93.90           C  
ATOM   2533  C   PRO A 317     -13.372  -7.161   7.920  1.00 93.90           C  
ATOM   2534  CB  PRO A 317     -15.659  -6.333   8.571  1.00 93.90           C  
ATOM   2535  O   PRO A 317     -12.694  -6.203   7.540  1.00 93.90           O  
ATOM   2536  CG  PRO A 317     -15.455  -4.870   8.802  1.00 93.90           C  
ATOM   2537  CD  PRO A 317     -14.619  -4.695  10.037  1.00 93.90           C  
ATOM   2538  N   PHE A 318     -13.213  -8.405   7.495  1.00 90.91           N  
ATOM   2539  CA  PHE A 318     -12.237  -8.635   6.436  1.00 90.91           C  
ATOM   2540  C   PHE A 318     -12.772  -8.155   5.093  1.00 90.91           C  
ATOM   2541  CB  PHE A 318     -11.871 -10.121   6.355  1.00 90.91           C  
ATOM   2542  O   PHE A 318     -13.931  -8.404   4.755  1.00 90.91           O  
ATOM   2543  CG  PHE A 318     -10.949 -10.580   7.452  1.00 90.91           C  
ATOM   2544  CD1 PHE A 318     -10.431  -9.673   8.369  1.00 90.91           C  
ATOM   2545  CD2 PHE A 318     -10.601 -11.919   7.568  1.00 90.91           C  
ATOM   2546  CE1 PHE A 318      -9.578 -10.095   9.386  1.00 90.91           C  
ATOM   2547  CE2 PHE A 318      -9.749 -12.349   8.581  1.00 90.91           C  
ATOM   2548  CZ  PHE A 318      -9.238 -11.435   9.488  1.00 90.91           C  
ATOM   2549  N   ASP A 319     -11.956  -7.491   4.419  1.00 91.06           N  
ATOM   2550  CA  ASP A 319     -12.185  -7.116   3.027  1.00 91.06           C  
ATOM   2551  C   ASP A 319     -11.576  -8.141   2.074  1.00 91.06           C  
ATOM   2552  CB  ASP A 319     -11.609  -5.727   2.744  1.00 91.06           C  
ATOM   2553  O   ASP A 319     -10.835  -9.029   2.501  1.00 91.06           O  
ATOM   2554  CG  ASP A 319     -12.353  -4.617   3.466  1.00 91.06           C  
ATOM   2555  OD1 ASP A 319     -13.592  -4.527   3.332  1.00 91.06           O  
ATOM   2556  OD2 ASP A 319     -11.693  -3.824   4.171  1.00 91.06           O  
ATOM   2557  N   ASN A 320     -12.038  -8.079   0.853  1.00 89.31           N  
ATOM   2558  CA  ASN A 320     -11.408  -8.903  -0.174  1.00 89.31           C  
ATOM   2559  C   ASN A 320     -10.012  -8.395  -0.521  1.00 89.31           C  
ATOM   2560  CB  ASN A 320     -12.281  -8.956  -1.429  1.00 89.31           C  
ATOM   2561  O   ASN A 320      -9.863  -7.478  -1.331  1.00 89.31           O  
ATOM   2562  CG  ASN A 320     -11.819 -10.008  -2.418  1.00 89.31           C  
ATOM   2563  ND2 ASN A 320     -12.381  -9.980  -3.620  1.00 89.31           N  
ATOM   2564  OD1 ASN A 320     -10.964 -10.840  -2.103  1.00 89.31           O  
ATOM   2565  N   ILE A 321      -9.057  -9.018   0.165  1.00 91.84           N  
ATOM   2566  CA  ILE A 321      -7.681  -8.553   0.031  1.00 91.84           C  
ATOM   2567  C   ILE A 321      -6.754  -9.745  -0.197  1.00 91.84           C  
ATOM   2568  CB  ILE A 321      -7.231  -7.754   1.275  1.00 91.84           C  
ATOM   2569  O   ILE A 321      -7.137 -10.892   0.042  1.00 91.84           O  
ATOM   2570  CG1 ILE A 321      -7.308  -8.631   2.530  1.00 91.84           C  
ATOM   2571  CG2 ILE A 321      -8.076  -6.488   1.438  1.00 91.84           C  
ATOM   2572  CD1 ILE A 321      -6.668  -8.006   3.762  1.00 91.84           C  
ATOM   2573  N   ASN A 322      -5.586  -9.476  -0.714  1.00 92.38           N  
ATOM   2574  CA  ASN A 322      -4.524 -10.460  -0.900  1.00 92.38           C  
ATOM   2575  C   ASN A 322      -3.221 -10.009  -0.247  1.00 92.38           C  
ATOM   2576  CB  ASN A 322      -4.304 -10.738  -2.388  1.00 92.38           C  
ATOM   2577  O   ASN A 322      -2.728  -8.914  -0.526  1.00 92.38           O  
ATOM   2578  CG  ASN A 322      -5.555 -11.247  -3.078  1.00 92.38           C  
ATOM   2579  ND2 ASN A 322      -5.658 -12.563  -3.223  1.00 92.38           N  
ATOM   2580  OD1 ASN A 322      -6.420 -10.464  -3.479  1.00 92.38           O  
ATOM   2581  N   LEU A 323      -2.701 -10.889   0.551  1.00 90.65           N  
ATOM   2582  CA  LEU A 323      -1.551 -10.531   1.374  1.00 90.65           C  
ATOM   2583  C   LEU A 323      -0.327 -10.257   0.508  1.00 90.65           C  
ATOM   2584  CB  LEU A 323      -1.243 -11.646   2.377  1.00 90.65           C  
ATOM   2585  O   LEU A 323      -0.157 -10.872  -0.547  1.00 90.65           O  
ATOM   2586  CG  LEU A 323      -2.325 -11.942   3.416  1.00 90.65           C  
ATOM   2587  CD1 LEU A 323      -1.895 -13.096   4.315  1.00 90.65           C  
ATOM   2588  CD2 LEU A 323      -2.627 -10.697   4.244  1.00 90.65           C  
ATOM   2589  N   LEU A 324       0.520  -9.415   1.001  1.00 91.25           N  
ATOM   2590  CA  LEU A 324       1.684  -8.932   0.265  1.00 91.25           C  
ATOM   2591  C   LEU A 324       2.675 -10.063   0.012  1.00 91.25           C  
ATOM   2592  CB  LEU A 324       2.370  -7.798   1.031  1.00 91.25           C  
ATOM   2593  O   LEU A 324       3.438 -10.021  -0.956  1.00 91.25           O  
ATOM   2594  CG  LEU A 324       3.271  -6.874   0.211  1.00 91.25           C  
ATOM   2595  CD1 LEU A 324       2.452  -6.129  -0.837  1.00 91.25           C  
ATOM   2596  CD2 LEU A 324       4.003  -5.894   1.122  1.00 91.25           C  
ATOM   2597  N   ASN A 325       2.737 -11.048   0.907  1.00 89.25           N  
ATOM   2598  CA  ASN A 325       3.710 -12.121   0.735  1.00 89.25           C  
ATOM   2599  C   ASN A 325       3.478 -12.884  -0.566  1.00 89.25           C  
ATOM   2600  CB  ASN A 325       3.670 -13.079   1.927  1.00 89.25           C  
ATOM   2601  O   ASN A 325       4.371 -13.585  -1.047  1.00 89.25           O  
ATOM   2602  CG  ASN A 325       2.329 -13.771   2.075  1.00 89.25           C  
ATOM   2603  ND2 ASN A 325       2.286 -14.810   2.901  1.00 89.25           N  
ATOM   2604  OD1 ASN A 325       1.340 -13.375   1.453  1.00 89.25           O  
ATOM   2605  N   GLU A 326       2.292 -12.687  -1.121  1.00 91.41           N  
ATOM   2606  CA  GLU A 326       1.976 -13.322  -2.397  1.00 91.41           C  
ATOM   2607  C   GLU A 326       2.592 -12.553  -3.563  1.00 91.41           C  
ATOM   2608  CB  GLU A 326       0.461 -13.434  -2.582  1.00 91.41           C  
ATOM   2609  O   GLU A 326       2.697 -13.079  -4.673  1.00 91.41           O  
ATOM   2610  CG  GLU A 326      -0.217 -14.341  -1.565  1.00 91.41           C  
ATOM   2611  CD  GLU A 326      -1.724 -14.429  -1.750  1.00 91.41           C  
ATOM   2612  OE1 GLU A 326      -2.425 -14.876  -0.815  1.00 91.41           O  
ATOM   2613  OE2 GLU A 326      -2.207 -14.048  -2.840  1.00 91.41           O  
ATOM   2614  N   PHE A 327       3.013 -11.355  -3.308  1.00 93.90           N  
ATOM   2615  CA  PHE A 327       3.408 -10.486  -4.410  1.00 93.90           C  
ATOM   2616  C   PHE A 327       4.844 -10.008  -4.234  1.00 93.90           C  
ATOM   2617  CB  PHE A 327       2.464  -9.285  -4.514  1.00 93.90           C  
ATOM   2618  O   PHE A 327       5.385  -9.319  -5.102  1.00 93.90           O  
ATOM   2619  CG  PHE A 327       1.009  -9.661  -4.591  1.00 93.90           C  
ATOM   2620  CD1 PHE A 327       0.400  -9.891  -5.818  1.00 93.90           C  
ATOM   2621  CD2 PHE A 327       0.250  -9.785  -3.435  1.00 93.90           C  
ATOM   2622  CE1 PHE A 327      -0.947 -10.240  -5.893  1.00 93.90           C  
ATOM   2623  CE2 PHE A 327      -1.097 -10.134  -3.501  1.00 93.90           C  
ATOM   2624  CZ  PHE A 327      -1.693 -10.359  -4.730  1.00 93.90           C  
ATOM   2625  N   SER A 328       5.375 -10.352  -3.077  1.00 93.42           N  
ATOM   2626  CA  SER A 328       6.704  -9.822  -2.790  1.00 93.42           C  
ATOM   2627  C   SER A 328       7.680 -10.938  -2.434  1.00 93.42           C  
ATOM   2628  CB  SER A 328       6.641  -8.806  -1.649  1.00 93.42           C  
ATOM   2629  O   SER A 328       7.266 -12.020  -2.011  1.00 93.42           O  
ATOM   2630  OG  SER A 328       6.165  -9.413  -0.460  1.00 93.42           O  
ATOM   2631  N   SER A 329       8.948 -10.598  -2.731  1.00 90.23           N  
ATOM   2632  CA  SER A 329      10.028 -11.501  -2.348  1.00 90.23           C  
ATOM   2633  C   SER A 329      11.262 -10.727  -1.896  1.00 90.23           C  
ATOM   2634  CB  SER A 329      10.393 -12.425  -3.510  1.00 90.23           C  
ATOM   2635  O   SER A 329      11.456  -9.575  -2.289  1.00 90.23           O  
ATOM   2636  OG  SER A 329      10.931 -11.684  -4.592  1.00 90.23           O  
ATOM   2637  N   GLY A 330      11.972 -11.352  -0.967  1.00 89.12           N  
ATOM   2638  CA  GLY A 330      13.177 -10.714  -0.459  1.00 89.12           C  
ATOM   2639  C   GLY A 330      14.274 -11.703  -0.112  1.00 89.12           C  
ATOM   2640  O   GLY A 330      14.207 -12.873  -0.495  1.00 89.12           O  
ATOM   2641  N   LYS A 331      15.312 -11.140   0.472  1.00 85.80           N  
ATOM   2642  CA  LYS A 331      16.413 -11.972   0.947  1.00 85.80           C  
ATOM   2643  C   LYS A 331      16.066 -12.637   2.276  1.00 85.80           C  
ATOM   2644  CB  LYS A 331      17.689 -11.141   1.094  1.00 85.80           C  
ATOM   2645  O   LYS A 331      15.519 -11.993   3.174  1.00 85.80           O  
ATOM   2646  CG  LYS A 331      18.952 -11.971   1.273  1.00 85.80           C  
ATOM   2647  CD  LYS A 331      20.201 -11.100   1.253  1.00 85.80           C  
ATOM   2648  CE  LYS A 331      21.463 -11.926   1.460  1.00 85.80           C  
ATOM   2649  NZ  LYS A 331      22.693 -11.080   1.407  1.00 85.80           N  
ATOM   2650  N   ILE A 332      16.335 -13.952   2.331  1.00 82.68           N  
ATOM   2651  CA  ILE A 332      16.024 -14.700   3.545  1.00 82.68           C  
ATOM   2652  C   ILE A 332      17.214 -14.650   4.500  1.00 82.68           C  
ATOM   2653  CB  ILE A 332      15.653 -16.166   3.226  1.00 82.68           C  
ATOM   2654  O   ILE A 332      18.349 -14.923   4.103  1.00 82.68           O  
ATOM   2655  CG1 ILE A 332      14.411 -16.219   2.328  1.00 82.68           C  
ATOM   2656  CG2 ILE A 332      15.429 -16.959   4.517  1.00 82.68           C  
ATOM   2657  CD1 ILE A 332      14.050 -17.620   1.854  1.00 82.68           C  
ATOM   2658  N   PHE A 333      16.911 -14.184   5.693  1.00 77.58           N  
ATOM   2659  CA  PHE A 333      17.921 -14.131   6.743  1.00 77.58           C  
ATOM   2660  C   PHE A 333      17.601 -15.126   7.853  1.00 77.58           C  
ATOM   2661  CB  PHE A 333      18.024 -12.716   7.321  1.00 77.58           C  
ATOM   2662  O   PHE A 333      16.436 -15.313   8.209  1.00 77.58           O  
ATOM   2663  CG  PHE A 333      18.583 -11.706   6.355  1.00 77.58           C  
ATOM   2664  CD1 PHE A 333      19.928 -11.360   6.392  1.00 77.58           C  
ATOM   2665  CD2 PHE A 333      17.762 -11.102   5.412  1.00 77.58           C  
ATOM   2666  CE1 PHE A 333      20.448 -10.425   5.499  1.00 77.58           C  
ATOM   2667  CE2 PHE A 333      18.275 -10.167   4.517  1.00 77.58           C  
ATOM   2668  CZ  PHE A 333      19.618  -9.829   4.563  1.00 77.58           C  
ATOM   2669  N   LYS A 334      18.597 -15.846   8.286  1.00 72.74           N  
ATOM   2670  CA  LYS A 334      18.430 -16.768   9.405  1.00 72.74           C  
ATOM   2671  C   LYS A 334      18.841 -16.115  10.722  1.00 72.74           C  
ATOM   2672  CB  LYS A 334      19.244 -18.043   9.177  1.00 72.74           C  
ATOM   2673  O   LYS A 334      19.842 -15.397  10.779  1.00 72.74           O  
ATOM   2674  CG  LYS A 334      18.722 -18.916   8.045  1.00 72.74           C  
ATOM   2675  CD  LYS A 334      19.473 -20.239   7.968  1.00 72.74           C  
ATOM   2676  CE  LYS A 334      18.984 -21.093   6.806  1.00 72.74           C  
ATOM   2677  NZ  LYS A 334      19.735 -22.380   6.710  1.00 72.74           N  
ATOM   2678  N   VAL A 335      17.805 -16.166  11.711  1.00 62.94           N  
ATOM   2679  CA  VAL A 335      18.052 -15.623  13.043  1.00 62.94           C  
ATOM   2680  C   VAL A 335      18.786 -16.657  13.894  1.00 62.94           C  
ATOM   2681  CB  VAL A 335      16.737 -15.199  13.735  1.00 62.94           C  
ATOM   2682  O   VAL A 335      18.430 -17.837  13.892  1.00 62.94           O  
ATOM   2683  CG1 VAL A 335      17.029 -14.432  15.024  1.00 62.94           C  
ATOM   2684  CG2 VAL A 335      15.885 -14.355  12.790  1.00 62.94           C  
ATOM   2685  N   GLY A 336      20.086 -16.323  14.388  1.00 53.84           N  
ATOM   2686  CA  GLY A 336      20.837 -17.126  15.340  1.00 53.84           C  
ATOM   2687  C   GLY A 336      21.924 -17.961  14.689  1.00 53.84           C  
ATOM   2688  O   GLY A 336      21.941 -18.124  13.468  1.00 53.84           O  
ATOM   2689  N   MET A 337      23.217 -17.898  15.226  1.00 44.03           N  
ATOM   2690  CA  MET A 337      24.452 -18.554  14.808  1.00 44.03           C  
ATOM   2691  C   MET A 337      24.219 -20.037  14.543  1.00 44.03           C  
ATOM   2692  CB  MET A 337      25.541 -18.377  15.868  1.00 44.03           C  
ATOM   2693  O   MET A 337      23.925 -20.798  15.467  1.00 44.03           O  
ATOM   2694  CG  MET A 337      26.580 -17.326  15.510  1.00 44.03           C  
ATOM   2695  SD  MET A 337      28.107 -17.477  16.516  1.00 44.03           S  
ATOM   2696  CE  MET A 337      28.116 -15.856  17.331  1.00 44.03           C  
ATOM   2697  N   GLY A 338      23.426 -20.550  13.484  1.00 38.42           N  
ATOM   2698  CA  GLY A 338      23.719 -21.756  12.726  1.00 38.42           C  
ATOM   2699  C   GLY A 338      23.217 -23.020  13.399  1.00 38.42           C  
ATOM   2700  O   GLY A 338      23.168 -24.083  12.776  1.00 38.42           O  
ATOM   2701  N   LEU A 339      21.813 -23.189  13.851  1.00 41.68           N  
ATOM   2702  CA  LEU A 339      21.445 -24.601  13.871  1.00 41.68           C  
ATOM   2703  C   LEU A 339      19.995 -24.778  14.311  1.00 41.68           C  
ATOM   2704  CB  LEU A 339      22.373 -25.384  14.803  1.00 41.68           C  
ATOM   2705  O   LEU A 339      19.338 -25.746  13.921  1.00 41.68           O  
ATOM   2706  CG  LEU A 339      23.753 -25.736  14.246  1.00 41.68           C  
ATOM   2707  CD1 LEU A 339      24.769 -25.848  15.379  1.00 41.68           C  
ATOM   2708  CD2 LEU A 339      23.692 -27.033  13.446  1.00 41.68           C  
ATOM   2709  N   SER A 340      19.054 -23.651  14.196  1.00 53.04           N  
ATOM   2710  CA  SER A 340      17.615 -23.750  14.419  1.00 53.04           C  
ATOM   2711  C   SER A 340      16.968 -22.370  14.474  1.00 53.04           C  
ATOM   2712  CB  SER A 340      17.325 -24.510  15.714  1.00 53.04           C  
ATOM   2713  O   SER A 340      15.835 -22.228  14.939  1.00 53.04           O  
ATOM   2714  OG  SER A 340      17.860 -23.822  16.832  1.00 53.04           O  
ATOM   2715  N   GLY A 341      17.487 -21.410  13.654  1.00 52.63           N  
ATOM   2716  CA  GLY A 341      16.948 -20.082  13.898  1.00 52.63           C  
ATOM   2717  C   GLY A 341      15.891 -19.672  12.889  1.00 52.63           C  
ATOM   2718  O   GLY A 341      15.794 -20.261  11.810  1.00 52.63           O  
ATOM   2719  N   GLN A 342      14.758 -19.246  13.366  1.00 65.74           N  
ATOM   2720  CA  GLN A 342      13.649 -18.621  12.651  1.00 65.74           C  
ATOM   2721  C   GLN A 342      14.157 -17.648  11.591  1.00 65.74           C  
ATOM   2722  CB  GLN A 342      12.721 -17.896  13.628  1.00 65.74           C  
ATOM   2723  O   GLN A 342      15.241 -17.080  11.730  1.00 65.74           O  
ATOM   2724  CG  GLN A 342      11.916 -18.831  14.520  1.00 65.74           C  
ATOM   2725  CD  GLN A 342      10.649 -18.188  15.052  1.00 65.74           C  
ATOM   2726  NE2 GLN A 342       9.819 -18.980  15.723  1.00 65.74           N  
ATOM   2727  OE1 GLN A 342      10.419 -16.989  14.863  1.00 65.74           O  
ATOM   2728  N   SER A 343      13.737 -17.861  10.301  1.00 75.53           N  
ATOM   2729  CA  SER A 343      14.124 -17.007   9.183  1.00 75.53           C  
ATOM   2730  C   SER A 343      13.095 -15.906   8.946  1.00 75.53           C  
ATOM   2731  CB  SER A 343      14.299 -17.836   7.910  1.00 75.53           C  
ATOM   2732  O   SER A 343      11.978 -15.972   9.463  1.00 75.53           O  
ATOM   2733  OG  SER A 343      13.072 -18.430   7.524  1.00 75.53           O  
ATOM   2734  N   TYR A 344      13.664 -14.878   8.380  1.00 76.38           N  
ATOM   2735  CA  TYR A 344      12.768 -13.823   7.919  1.00 76.38           C  
ATOM   2736  C   TYR A 344      13.246 -13.241   6.594  1.00 76.38           C  
ATOM   2737  CB  TYR A 344      12.660 -12.713   8.969  1.00 76.38           C  
ATOM   2738  O   TYR A 344      14.383 -13.477   6.180  1.00 76.38           O  
ATOM   2739  CG  TYR A 344      13.947 -11.954   9.183  1.00 76.38           C  
ATOM   2740  CD1 TYR A 344      14.927 -12.436  10.048  1.00 76.38           C  
ATOM   2741  CD2 TYR A 344      14.185 -10.753   8.523  1.00 76.38           C  
ATOM   2742  CE1 TYR A 344      16.114 -11.739  10.251  1.00 76.38           C  
ATOM   2743  CE2 TYR A 344      15.368 -10.048   8.718  1.00 76.38           C  
ATOM   2744  OH  TYR A 344      17.498  -9.854   9.778  1.00 76.38           O  
ATOM   2745  CZ  TYR A 344      16.325 -10.548   9.582  1.00 76.38           C  
ATOM   2746  N   THR A 345      12.293 -12.569   5.914  1.00 80.97           N  
ATOM   2747  CA  THR A 345      12.612 -11.930   4.642  1.00 80.97           C  
ATOM   2748  C   THR A 345      12.845 -10.434   4.832  1.00 80.97           C  
ATOM   2749  CB  THR A 345      11.490 -12.149   3.609  1.00 80.97           C  
ATOM   2750  O   THR A 345      12.115  -9.776   5.576  1.00 80.97           O  
ATOM   2751  CG2 THR A 345      11.895 -11.620   2.237  1.00 80.97           C  
ATOM   2752  OG1 THR A 345      11.213 -13.551   3.506  1.00 80.97           O  
ATOM   2753  N   HIS A 346      13.962  -9.975   4.136  1.00 83.16           N  
ATOM   2754  CA  HIS A 346      14.299  -8.557   4.179  1.00 83.16           C  
ATOM   2755  C   HIS A 346      14.735  -8.052   2.808  1.00 83.16           C  
ATOM   2756  CB  HIS A 346      15.400  -8.298   5.209  1.00 83.16           C  
ATOM   2757  O   HIS A 346      15.023  -8.848   1.911  1.00 83.16           O  
ATOM   2758  CG  HIS A 346      15.415  -6.897   5.732  1.00 83.16           C  
ATOM   2759  CD2 HIS A 346      16.445  -6.081   6.058  1.00 83.16           C  
ATOM   2760  ND1 HIS A 346      14.263  -6.183   5.979  1.00 83.16           N  
ATOM   2761  CE1 HIS A 346      14.585  -4.984   6.435  1.00 83.16           C  
ATOM   2762  NE2 HIS A 346      15.903  -4.897   6.492  1.00 83.16           N  
ATOM   2763  N   TYR A 347      14.690  -6.723   2.626  1.00 85.59           N  
ATOM   2764  CA  TYR A 347      15.047  -6.074   1.370  1.00 85.59           C  
ATOM   2765  C   TYR A 347      14.192  -6.600   0.223  1.00 85.59           C  
ATOM   2766  CB  TYR A 347      16.531  -6.288   1.057  1.00 85.59           C  
ATOM   2767  O   TYR A 347      14.714  -6.948  -0.839  1.00 85.59           O  
ATOM   2768  CG  TYR A 347      17.461  -5.649   2.059  1.00 85.59           C  
ATOM   2769  CD1 TYR A 347      17.580  -4.264   2.144  1.00 85.59           C  
ATOM   2770  CD2 TYR A 347      18.223  -6.429   2.922  1.00 85.59           C  
ATOM   2771  CE1 TYR A 347      18.438  -3.671   3.065  1.00 85.59           C  
ATOM   2772  CE2 TYR A 347      19.084  -5.847   3.847  1.00 85.59           C  
ATOM   2773  OH  TYR A 347      20.034  -3.888   4.824  1.00 85.59           O  
ATOM   2774  CZ  TYR A 347      19.184  -4.469   3.911  1.00 85.59           C  
ATOM   2775  N   SER A 348      12.898  -6.609   0.517  1.00 91.41           N  
ATOM   2776  CA  SER A 348      11.932  -7.184  -0.412  1.00 91.41           C  
ATOM   2777  C   SER A 348      11.594  -6.207  -1.534  1.00 91.41           C  
ATOM   2778  CB  SER A 348      10.654  -7.588   0.324  1.00 91.41           C  
ATOM   2779  O   SER A 348      11.665  -4.991  -1.347  1.00 91.41           O  
ATOM   2780  OG  SER A 348      10.927  -8.582   1.297  1.00 91.41           O  
ATOM   2781  N   THR A 349      11.331  -6.740  -2.696  1.00 93.60           N  
ATOM   2782  CA  THR A 349      10.751  -6.055  -3.847  1.00 93.60           C  
ATOM   2783  C   THR A 349       9.517  -6.796  -4.351  1.00 93.60           C  
ATOM   2784  CB  THR A 349      11.775  -5.919  -4.989  1.00 93.60           C  
ATOM   2785  O   THR A 349       9.249  -7.925  -3.933  1.00 93.60           O  
ATOM   2786  CG2 THR A 349      13.059  -5.257  -4.502  1.00 93.60           C  
ATOM   2787  OG1 THR A 349      12.086  -7.221  -5.501  1.00 93.60           O  
ATOM   2788  N   ILE A 350       8.779  -6.104  -5.230  1.00 95.10           N  
ATOM   2789  CA  ILE A 350       7.646  -6.754  -5.879  1.00 95.10           C  
ATOM   2790  C   ILE A 350       8.150  -7.782  -6.889  1.00 95.10           C  
ATOM   2791  CB  ILE A 350       6.726  -5.725  -6.574  1.00 95.10           C  
ATOM   2792  O   ILE A 350       9.099  -7.518  -7.632  1.00 95.10           O  
ATOM   2793  CG1 ILE A 350       6.190  -4.713  -5.555  1.00 95.10           C  
ATOM   2794  CG2 ILE A 350       5.578  -6.431  -7.301  1.00 95.10           C  
ATOM   2795  CD1 ILE A 350       5.291  -5.324  -4.490  1.00 95.10           C  
ATOM   2796  N   LYS A 351       7.528  -8.954  -6.855  1.00 95.22           N  
ATOM   2797  CA  LYS A 351       7.910  -9.997  -7.802  1.00 95.22           C  
ATOM   2798  C   LYS A 351       7.636  -9.562  -9.239  1.00 95.22           C  
ATOM   2799  CB  LYS A 351       7.164 -11.298  -7.498  1.00 95.22           C  
ATOM   2800  O   LYS A 351       6.608  -8.943  -9.521  1.00 95.22           O  
ATOM   2801  CG  LYS A 351       7.543 -11.931  -6.167  1.00 95.22           C  
ATOM   2802  CD  LYS A 351       6.734 -13.194  -5.898  1.00 95.22           C  
ATOM   2803  CE  LYS A 351       7.078 -13.802  -4.546  1.00 95.22           C  
ATOM   2804  NZ  LYS A 351       6.214 -14.980  -4.232  1.00 95.22           N  
ATOM   2805  N   PRO A 352       8.571  -9.849 -10.073  1.00 95.36           N  
ATOM   2806  CA  PRO A 352       8.310  -9.542 -11.482  1.00 95.36           C  
ATOM   2807  C   PRO A 352       7.275 -10.474 -12.107  1.00 95.36           C  
ATOM   2808  CB  PRO A 352       9.679  -9.725 -12.142  1.00 95.36           C  
ATOM   2809  O   PRO A 352       7.000 -11.548 -11.567  1.00 95.36           O  
ATOM   2810  CG  PRO A 352      10.372 -10.752 -11.306  1.00 95.36           C  
ATOM   2811  CD  PRO A 352       9.934 -10.581  -9.880  1.00 95.36           C  
ATOM   2812  N   LEU A 353       6.616 -10.082 -13.240  1.00 95.29           N  
ATOM   2813  CA  LEU A 353       5.612 -10.878 -13.937  1.00 95.29           C  
ATOM   2814  C   LEU A 353       6.256 -12.063 -14.649  1.00 95.29           C  
ATOM   2815  CB  LEU A 353       4.849 -10.014 -14.945  1.00 95.29           C  
ATOM   2816  O   LEU A 353       5.668 -13.144 -14.720  1.00 95.29           O  
ATOM   2817  CG  LEU A 353       4.053  -8.843 -14.368  1.00 95.29           C  
ATOM   2818  CD1 LEU A 353       3.522  -7.959 -15.491  1.00 95.29           C  
ATOM   2819  CD2 LEU A 353       2.910  -9.351 -13.495  1.00 95.29           C  
ATOM   2820  N   GLY A 354       7.478 -11.866 -15.156  1.00 93.59           N  
ATOM   2821  CA  GLY A 354       8.166 -12.854 -15.973  1.00 93.59           C  
ATOM   2822  C   GLY A 354       9.623 -13.033 -15.592  1.00 93.59           C  
ATOM   2823  O   GLY A 354       9.937 -13.313 -14.433  1.00 93.59           O  
ATOM   2824  N   GLU A 355      10.491 -12.819 -16.463  1.00 91.61           N  
ATOM   2825  CA  GLU A 355      11.895 -13.196 -16.327  1.00 91.61           C  
ATOM   2826  C   GLU A 355      12.608 -12.308 -15.312  1.00 91.61           C  
ATOM   2827  CB  GLU A 355      12.605 -13.122 -17.682  1.00 91.61           C  
ATOM   2828  O   GLU A 355      13.741 -12.594 -14.917  1.00 91.61           O  
ATOM   2829  CG  GLU A 355      12.174 -14.205 -18.661  1.00 91.61           C  
ATOM   2830  CD  GLU A 355      12.926 -14.152 -19.982  1.00 91.61           C  
ATOM   2831  OE1 GLU A 355      12.656 -14.994 -20.868  1.00 91.61           O  
ATOM   2832  OE2 GLU A 355      13.792 -13.262 -20.131  1.00 91.61           O  
ATOM   2833  N   GLY A 356      12.005 -11.242 -14.991  1.00 95.41           N  
ATOM   2834  CA  GLY A 356      12.603 -10.351 -14.009  1.00 95.41           C  
ATOM   2835  C   GLY A 356      13.479  -9.280 -14.630  1.00 95.41           C  
ATOM   2836  O   GLY A 356      14.409  -8.784 -13.991  1.00 95.41           O  
ATOM   2837  N   ILE A 357      13.255  -8.993 -15.933  1.00 95.84           N  
ATOM   2838  CA  ILE A 357      13.982  -7.942 -16.636  1.00 95.84           C  
ATOM   2839  C   ILE A 357      13.363  -6.583 -16.316  1.00 95.84           C  
ATOM   2840  CB  ILE A 357      13.987  -8.182 -18.162  1.00 95.84           C  
ATOM   2841  O   ILE A 357      14.079  -5.597 -16.128  1.00 95.84           O  
ATOM   2842  CG1 ILE A 357      14.798  -9.438 -18.502  1.00 95.84           C  
ATOM   2843  CG2 ILE A 357      14.538  -6.958 -18.900  1.00 95.84           C  
ATOM   2844  CD1 ILE A 357      16.251  -9.378 -18.052  1.00 95.84           C  
ATOM   2845  N   GLN A 358      12.043  -6.545 -16.214  1.00 94.58           N  
ATOM   2846  CA  GLN A 358      11.278  -5.336 -15.926  1.00 94.58           C  
ATOM   2847  C   GLN A 358      10.562  -5.445 -14.583  1.00 94.58           C  
ATOM   2848  CB  GLN A 358      10.266  -5.062 -17.040  1.00 94.58           C  
ATOM   2849  O   GLN A 358      10.023  -6.501 -14.245  1.00 94.58           O  
ATOM   2850  CG  GLN A 358       9.586  -3.704 -16.932  1.00 94.58           C  
ATOM   2851  CD  GLN A 358      10.525  -2.551 -17.231  1.00 94.58           C  
ATOM   2852  NE2 GLN A 358      10.248  -1.392 -16.644  1.00 94.58           N  
ATOM   2853  OE1 GLN A 358      11.493  -2.701 -17.984  1.00 94.58           O  
ATOM   2854  N   ALA A 359      10.665  -4.315 -13.847  1.00 94.58           N  
ATOM   2855  CA  ALA A 359       9.859  -4.283 -12.629  1.00 94.58           C  
ATOM   2856  C   ALA A 359       8.369  -4.302 -12.957  1.00 94.58           C  
ATOM   2857  CB  ALA A 359      10.202  -3.049 -11.797  1.00 94.58           C  
ATOM   2858  O   ALA A 359       7.959  -3.865 -14.035  1.00 94.58           O  
ATOM   2859  N   ASP A 360       7.595  -4.800 -11.995  1.00 95.23           N  
ATOM   2860  CA  ASP A 360       6.148  -4.820 -12.184  1.00 95.23           C  
ATOM   2861  C   ASP A 360       5.604  -3.411 -12.410  1.00 95.23           C  
ATOM   2862  CB  ASP A 360       5.458  -5.462 -10.978  1.00 95.23           C  
ATOM   2863  O   ASP A 360       6.035  -2.461 -11.754  1.00 95.23           O  
ATOM   2864  CG  ASP A 360       3.978  -5.135 -10.899  1.00 95.23           C  
ATOM   2865  OD1 ASP A 360       3.587  -4.272 -10.084  1.00 95.23           O  
ATOM   2866  OD2 ASP A 360       3.194  -5.749 -11.655  1.00 95.23           O  
ATOM   2867  N   LEU A 361       4.595  -3.324 -13.310  1.00 94.35           N  
ATOM   2868  CA  LEU A 361       4.002  -2.022 -13.596  1.00 94.35           C  
ATOM   2869  C   LEU A 361       2.513  -2.018 -13.264  1.00 94.35           C  
ATOM   2870  CB  LEU A 361       4.210  -1.649 -15.066  1.00 94.35           C  
ATOM   2871  O   LEU A 361       1.822  -1.026 -13.505  1.00 94.35           O  
ATOM   2872  CG  LEU A 361       5.660  -1.471 -15.521  1.00 94.35           C  
ATOM   2873  CD1 LEU A 361       5.715  -1.203 -17.022  1.00 94.35           C  
ATOM   2874  CD2 LEU A 361       6.329  -0.341 -14.746  1.00 94.35           C  
ATOM   2875  N   TYR A 362       1.967  -3.169 -12.721  1.00 96.35           N  
ATOM   2876  CA  TYR A 362       0.525  -3.286 -12.534  1.00 96.35           C  
ATOM   2877  C   TYR A 362       0.150  -3.120 -11.067  1.00 96.35           C  
ATOM   2878  CB  TYR A 362       0.024  -4.637 -13.052  1.00 96.35           C  
ATOM   2879  O   TYR A 362      -1.032  -3.025 -10.729  1.00 96.35           O  
ATOM   2880  CG  TYR A 362       0.127  -4.790 -14.550  1.00 96.35           C  
ATOM   2881  CD1 TYR A 362      -0.934  -4.436 -15.381  1.00 96.35           C  
ATOM   2882  CD2 TYR A 362       1.285  -5.288 -15.138  1.00 96.35           C  
ATOM   2883  CE1 TYR A 362      -0.844  -4.577 -16.762  1.00 96.35           C  
ATOM   2884  CE2 TYR A 362       1.386  -5.433 -16.518  1.00 96.35           C  
ATOM   2885  OH  TYR A 362       0.413  -5.216 -18.687  1.00 96.35           O  
ATOM   2886  CZ  TYR A 362       0.318  -5.075 -17.320  1.00 96.35           C  
ATOM   2887  N   ILE A 363       1.161  -3.121 -10.212  1.00 96.76           N  
ATOM   2888  CA  ILE A 363       0.953  -2.734  -8.820  1.00 96.76           C  
ATOM   2889  C   ILE A 363       1.335  -1.267  -8.630  1.00 96.76           C  
ATOM   2890  CB  ILE A 363       1.766  -3.628  -7.858  1.00 96.76           C  
ATOM   2891  O   ILE A 363       2.423  -0.846  -9.030  1.00 96.76           O  
ATOM   2892  CG1 ILE A 363       1.270  -5.077  -7.929  1.00 96.76           C  
ATOM   2893  CG2 ILE A 363       1.686  -3.092  -6.425  1.00 96.76           C  
ATOM   2894  CD1 ILE A 363       2.096  -6.055  -7.104  1.00 96.76           C  
ATOM   2895  N   LYS A 364       0.423  -0.532  -8.035  1.00 96.01           N  
ATOM   2896  CA  LYS A 364       0.626   0.904  -7.871  1.00 96.01           C  
ATOM   2897  C   LYS A 364       1.759   1.191  -6.889  1.00 96.01           C  
ATOM   2898  CB  LYS A 364      -0.662   1.578  -7.396  1.00 96.01           C  
ATOM   2899  O   LYS A 364       2.070   0.362  -6.033  1.00 96.01           O  
ATOM   2900  CG  LYS A 364      -1.774   1.589  -8.434  1.00 96.01           C  
ATOM   2901  CD  LYS A 364      -2.957   2.433  -7.978  1.00 96.01           C  
ATOM   2902  CE  LYS A 364      -4.054   2.477  -9.033  1.00 96.01           C  
ATOM   2903  NZ  LYS A 364      -5.235   3.267  -8.573  1.00 96.01           N  
ATOM   2904  N   ASP A 365       2.262   2.352  -7.064  1.00 95.27           N  
ATOM   2905  CA  ASP A 365       3.356   2.836  -6.228  1.00 95.27           C  
ATOM   2906  C   ASP A 365       2.923   2.952  -4.769  1.00 95.27           C  
ATOM   2907  CB  ASP A 365       3.863   4.187  -6.736  1.00 95.27           C  
ATOM   2908  O   ASP A 365       1.844   3.472  -4.476  1.00 95.27           O  
ATOM   2909  CG  ASP A 365       5.197   4.586  -6.132  1.00 95.27           C  
ATOM   2910  OD1 ASP A 365       5.667   3.910  -5.191  1.00 95.27           O  
ATOM   2911  OD2 ASP A 365       5.783   5.587  -6.598  1.00 95.27           O  
ATOM   2912  N   PHE A 366       3.846   2.519  -3.851  1.00 95.94           N  
ATOM   2913  CA  PHE A 366       3.483   2.486  -2.439  1.00 95.94           C  
ATOM   2914  C   PHE A 366       3.948   3.752  -1.730  1.00 95.94           C  
ATOM   2915  CB  PHE A 366       4.083   1.252  -1.757  1.00 95.94           C  
ATOM   2916  O   PHE A 366       3.771   3.893  -0.518  1.00 95.94           O  
ATOM   2917  CG  PHE A 366       3.480  -0.048  -2.216  1.00 95.94           C  
ATOM   2918  CD1 PHE A 366       2.295  -0.064  -2.941  1.00 95.94           C  
ATOM   2919  CD2 PHE A 366       4.100  -1.256  -1.922  1.00 95.94           C  
ATOM   2920  CE1 PHE A 366       1.735  -1.266  -3.367  1.00 95.94           C  
ATOM   2921  CE2 PHE A 366       3.546  -2.461  -2.345  1.00 95.94           C  
ATOM   2922  CZ  PHE A 366       2.363  -2.464  -3.066  1.00 95.94           C  
ATOM   2923  N   GLY A 367       4.568   4.702  -2.388  1.00 96.07           N  
ATOM   2924  CA  GLY A 367       5.191   5.879  -1.803  1.00 96.07           C  
ATOM   2925  C   GLY A 367       4.237   6.699  -0.955  1.00 96.07           C  
ATOM   2926  O   GLY A 367       4.642   7.294   0.046  1.00 96.07           O  
ATOM   2927  N   HIS A 368       2.934   6.652  -1.215  1.00 96.44           N  
ATOM   2928  CA  HIS A 368       1.965   7.474  -0.498  1.00 96.44           C  
ATOM   2929  C   HIS A 368       1.747   6.959   0.920  1.00 96.44           C  
ATOM   2930  CB  HIS A 368       0.634   7.513  -1.252  1.00 96.44           C  
ATOM   2931  O   HIS A 368       1.194   7.667   1.765  1.00 96.44           O  
ATOM   2932  CG  HIS A 368       0.689   8.297  -2.525  1.00 96.44           C  
ATOM   2933  CD2 HIS A 368       0.545   7.911  -3.814  1.00 96.44           C  
ATOM   2934  ND1 HIS A 368       0.919   9.656  -2.552  1.00 96.44           N  
ATOM   2935  CE1 HIS A 368       0.913  10.072  -3.807  1.00 96.44           C  
ATOM   2936  NE2 HIS A 368       0.689   9.033  -4.593  1.00 96.44           N  
ATOM   2937  N   ALA A 369       2.263   5.756   1.164  1.00 96.25           N  
ATOM   2938  CA  ALA A 369       2.084   5.179   2.494  1.00 96.25           C  
ATOM   2939  C   ALA A 369       3.283   5.481   3.389  1.00 96.25           C  
ATOM   2940  CB  ALA A 369       1.864   3.672   2.395  1.00 96.25           C  
ATOM   2941  O   ALA A 369       3.251   5.212   4.592  1.00 96.25           O  
ATOM   2942  N   LEU A 370       4.361   6.052   2.908  1.00 96.44           N  
ATOM   2943  CA  LEU A 370       5.613   6.251   3.630  1.00 96.44           C  
ATOM   2944  C   LEU A 370       5.395   7.110   4.871  1.00 96.44           C  
ATOM   2945  CB  LEU A 370       6.657   6.904   2.720  1.00 96.44           C  
ATOM   2946  O   LEU A 370       5.877   6.775   5.955  1.00 96.44           O  
ATOM   2947  CG  LEU A 370       7.997   7.256   3.369  1.00 96.44           C  
ATOM   2948  CD1 LEU A 370       8.827   5.996   3.588  1.00 96.44           C  
ATOM   2949  CD2 LEU A 370       8.758   8.262   2.513  1.00 96.44           C  
ATOM   2950  N   ALA A 371       4.670   8.171   4.745  1.00 96.64           N  
ATOM   2951  CA  ALA A 371       4.492   9.106   5.853  1.00 96.64           C  
ATOM   2952  C   ALA A 371       3.781   8.437   7.026  1.00 96.64           C  
ATOM   2953  CB  ALA A 371       3.711  10.335   5.393  1.00 96.64           C  
ATOM   2954  O   ALA A 371       4.125   8.675   8.186  1.00 96.64           O  
ATOM   2955  N   LEU A 372       2.791   7.575   6.649  1.00 97.28           N  
ATOM   2956  CA  LEU A 372       2.093   6.853   7.706  1.00 97.28           C  
ATOM   2957  C   LEU A 372       3.050   5.936   8.462  1.00 97.28           C  
ATOM   2958  CB  LEU A 372       0.937   6.035   7.125  1.00 97.28           C  
ATOM   2959  O   LEU A 372       3.065   5.928   9.695  1.00 97.28           O  
ATOM   2960  CG  LEU A 372       0.152   5.171   8.113  1.00 97.28           C  
ATOM   2961  CD1 LEU A 372      -0.631   6.052   9.081  1.00 97.28           C  
ATOM   2962  CD2 LEU A 372      -0.781   4.222   7.370  1.00 97.28           C  
ATOM   2963  N   LEU A 373       3.883   5.194   7.736  1.00 94.64           N  
ATOM   2964  CA  LEU A 373       4.833   4.281   8.362  1.00 94.64           C  
ATOM   2965  C   LEU A 373       5.836   5.044   9.219  1.00 94.64           C  
ATOM   2966  CB  LEU A 373       5.571   3.463   7.298  1.00 94.64           C  
ATOM   2967  O   LEU A 373       6.174   4.610  10.323  1.00 94.64           O  
ATOM   2968  CG  LEU A 373       4.896   2.165   6.853  1.00 94.64           C  
ATOM   2969  CD1 LEU A 373       3.525   2.459   6.253  1.00 94.64           C  
ATOM   2970  CD2 LEU A 373       5.774   1.421   5.852  1.00 94.64           C  
ATOM   2971  N   TYR A 374       6.248   6.174   8.712  1.00 95.17           N  
ATOM   2972  CA  TYR A 374       7.166   7.021   9.465  1.00 95.17           C  
ATOM   2973  C   TYR A 374       6.524   7.506  10.759  1.00 95.17           C  
ATOM   2974  CB  TYR A 374       7.608   8.220   8.620  1.00 95.17           C  
ATOM   2975  O   TYR A 374       7.125   7.413  11.831  1.00 95.17           O  
ATOM   2976  CG  TYR A 374       8.307   9.297   9.413  1.00 95.17           C  
ATOM   2977  CD1 TYR A 374       7.710  10.539   9.615  1.00 95.17           C  
ATOM   2978  CD2 TYR A 374       9.566   9.075   9.961  1.00 95.17           C  
ATOM   2979  CE1 TYR A 374       8.352  11.535  10.343  1.00 95.17           C  
ATOM   2980  CE2 TYR A 374      10.217  10.064  10.691  1.00 95.17           C  
ATOM   2981  OH  TYR A 374      10.243  12.271  11.599  1.00 95.17           O  
ATOM   2982  CZ  TYR A 374       9.603  11.289  10.877  1.00 95.17           C  
ATOM   2983  N   LEU A 375       5.297   7.975  10.628  1.00 96.27           N  
ATOM   2984  CA  LEU A 375       4.578   8.519  11.775  1.00 96.27           C  
ATOM   2985  C   LEU A 375       4.359   7.446  12.837  1.00 96.27           C  
ATOM   2986  CB  LEU A 375       3.232   9.102  11.337  1.00 96.27           C  
ATOM   2987  O   LEU A 375       4.544   7.700  14.029  1.00 96.27           O  
ATOM   2988  CG  LEU A 375       2.452   9.879  12.398  1.00 96.27           C  
ATOM   2989  CD1 LEU A 375       3.133  11.214  12.685  1.00 96.27           C  
ATOM   2990  CD2 LEU A 375       1.010  10.094  11.952  1.00 96.27           C  
ATOM   2991  N   CYS A 376       4.066   6.210  12.402  1.00 95.20           N  
ATOM   2992  CA  CYS A 376       3.711   5.128  13.313  1.00 95.20           C  
ATOM   2993  C   CYS A 376       4.955   4.529  13.959  1.00 95.20           C  
ATOM   2994  CB  CYS A 376       2.934   4.038  12.575  1.00 95.20           C  
ATOM   2995  O   CYS A 376       4.880   3.961  15.051  1.00 95.20           O  
ATOM   2996  SG  CYS A 376       1.270   4.537  12.082  1.00 95.20           S  
ATOM   2997  N   CYS A 377       6.058   4.639  13.281  1.00 91.88           N  
ATOM   2998  CA  CYS A 377       7.328   4.097  13.749  1.00 91.88           C  
ATOM   2999  C   CYS A 377       7.166   2.658  14.223  1.00 91.88           C  
ATOM   3000  CB  CYS A 377       7.893   4.955  14.881  1.00 91.88           C  
ATOM   3001  O   CYS A 377       7.683   2.284  15.277  1.00 91.88           O  
ATOM   3002  SG  CYS A 377       8.941   6.312  14.313  1.00 91.88           S  
ATOM   3003  N   ASP A 378       6.345   1.927  13.481  1.00 88.33           N  
ATOM   3004  CA  ASP A 378       6.100   0.508  13.720  1.00 88.33           C  
ATOM   3005  C   ASP A 378       7.047  -0.360  12.895  1.00 88.33           C  
ATOM   3006  CB  ASP A 378       4.646   0.153  13.398  1.00 88.33           C  
ATOM   3007  O   ASP A 378       6.865  -0.510  11.685  1.00 88.33           O  
ATOM   3008  CG  ASP A 378       4.315  -1.301  13.682  1.00 88.33           C  
ATOM   3009  OD1 ASP A 378       5.164  -2.021  14.250  1.00 88.33           O  
ATOM   3010  OD2 ASP A 378       3.194  -1.732  13.332  1.00 88.33           O  
ATOM   3011  N   THR A 379       8.014  -1.004  13.540  1.00 81.81           N  
ATOM   3012  CA  THR A 379       9.035  -1.772  12.835  1.00 81.81           C  
ATOM   3013  C   THR A 379       8.444  -3.055  12.258  1.00 81.81           C  
ATOM   3014  CB  THR A 379      10.213  -2.119  13.764  1.00 81.81           C  
ATOM   3015  O   THR A 379       9.056  -3.695  11.400  1.00 81.81           O  
ATOM   3016  CG2 THR A 379      10.937  -0.859  14.228  1.00 81.81           C  
ATOM   3017  OG1 THR A 379       9.719  -2.823  14.910  1.00 81.81           O  
ATOM   3018  N   ASP A 380       7.261  -3.342  12.636  1.00 81.14           N  
ATOM   3019  CA  ASP A 380       6.602  -4.561  12.177  1.00 81.14           C  
ATOM   3020  C   ASP A 380       5.481  -4.241  11.190  1.00 81.14           C  
ATOM   3021  CB  ASP A 380       6.049  -5.352  13.364  1.00 81.14           C  
ATOM   3022  O   ASP A 380       4.574  -5.051  10.990  1.00 81.14           O  
ATOM   3023  CG  ASP A 380       7.115  -6.150  14.093  1.00 81.14           C  
ATOM   3024  OD1 ASP A 380       8.190  -6.409  13.509  1.00 81.14           O  
ATOM   3025  OD2 ASP A 380       6.877  -6.527  15.261  1.00 81.14           O  
ATOM   3026  N   ALA A 381       5.589  -3.075  10.701  1.00 86.03           N  
ATOM   3027  CA  ALA A 381       4.502  -2.659   9.818  1.00 86.03           C  
ATOM   3028  C   ALA A 381       4.343  -3.628   8.650  1.00 86.03           C  
ATOM   3029  CB  ALA A 381       4.749  -1.244   9.302  1.00 86.03           C  
ATOM   3030  O   ALA A 381       3.222  -3.992   8.286  1.00 86.03           O  
ATOM   3031  N   ILE A 382       5.505  -4.006   8.002  1.00 84.69           N  
ATOM   3032  CA  ILE A 382       5.538  -5.112   7.051  1.00 84.69           C  
ATOM   3033  C   ILE A 382       6.270  -6.301   7.668  1.00 84.69           C  
ATOM   3034  CB  ILE A 382       6.213  -4.696   5.725  1.00 84.69           C  
ATOM   3035  O   ILE A 382       7.486  -6.254   7.867  1.00 84.69           O  
ATOM   3036  CG1 ILE A 382       5.505  -3.475   5.125  1.00 84.69           C  
ATOM   3037  CG2 ILE A 382       6.224  -5.864   4.735  1.00 84.69           C  
ATOM   3038  CD1 ILE A 382       6.173  -2.926   3.872  1.00 84.69           C  
ATOM   3039  N   GLY A 383       5.486  -7.209   8.182  1.00 76.23           N  
ATOM   3040  CA  GLY A 383       5.988  -8.327   8.966  1.00 76.23           C  
ATOM   3041  C   GLY A 383       7.146  -9.048   8.303  1.00 76.23           C  
ATOM   3042  O   GLY A 383       7.549  -8.697   7.192  1.00 76.23           O  
ATOM   3043  N   GLY A 384       7.866  -9.981   8.947  1.00 73.66           N  
ATOM   3044  CA  GLY A 384       9.074 -10.694   8.563  1.00 73.66           C  
ATOM   3045  C   GLY A 384       8.916 -11.485   7.279  1.00 73.66           C  
ATOM   3046  O   GLY A 384       9.887 -11.694   6.549  1.00 73.66           O  
ATOM   3047  N   TYR A 385       7.810 -11.763   6.839  1.00 79.66           N  
ATOM   3048  CA  TYR A 385       7.538 -12.525   5.625  1.00 79.66           C  
ATOM   3049  C   TYR A 385       6.608 -11.755   4.695  1.00 79.66           C  
ATOM   3050  CB  TYR A 385       6.923 -13.885   5.969  1.00 79.66           C  
ATOM   3051  O   TYR A 385       5.754 -12.347   4.032  1.00 79.66           O  
ATOM   3052  CG  TYR A 385       7.801 -14.742   6.849  1.00 79.66           C  
ATOM   3053  CD1 TYR A 385       8.859 -15.471   6.311  1.00 79.66           C  
ATOM   3054  CD2 TYR A 385       7.572 -14.826   8.218  1.00 79.66           C  
ATOM   3055  CE1 TYR A 385       9.669 -16.264   7.117  1.00 79.66           C  
ATOM   3056  CE2 TYR A 385       8.376 -15.616   9.034  1.00 79.66           C  
ATOM   3057  OH  TYR A 385      10.219 -17.114   9.278  1.00 79.66           O  
ATOM   3058  CZ  TYR A 385       9.420 -16.330   8.475  1.00 79.66           C  
ATOM   3059  N   CYS A 386       6.782 -10.392   4.866  1.00 81.41           N  
ATOM   3060  CA  CYS A 386       6.003  -9.445   4.076  1.00 81.41           C  
ATOM   3061  C   CYS A 386       4.513  -9.594   4.358  1.00 81.41           C  
ATOM   3062  CB  CYS A 386       6.272  -9.642   2.584  1.00 81.41           C  
ATOM   3063  O   CYS A 386       3.695  -9.547   3.437  1.00 81.41           O  
ATOM   3064  SG  CYS A 386       8.003  -9.417   2.120  1.00 81.41           S  
ATOM   3065  N   LYS A 387       4.279  -9.913   5.622  1.00 76.53           N  
ATOM   3066  CA  LYS A 387       2.896 -10.058   6.066  1.00 76.53           C  
ATOM   3067  C   LYS A 387       2.376  -8.760   6.677  1.00 76.53           C  
ATOM   3068  CB  LYS A 387       2.773 -11.199   7.077  1.00 76.53           C  
ATOM   3069  O   LYS A 387       3.015  -7.712   6.558  1.00 76.53           O  
ATOM   3070  CG  LYS A 387       3.168 -12.560   6.524  1.00 76.53           C  
ATOM   3071  CD  LYS A 387       3.028 -13.653   7.577  1.00 76.53           C  
ATOM   3072  CE  LYS A 387       3.451 -15.011   7.035  1.00 76.53           C  
ATOM   3073  NZ  LYS A 387       3.351 -16.079   8.074  1.00 76.53           N  
ATOM   3074  N   ASN A 388       1.122  -8.571   6.898  1.00 80.52           N  
ATOM   3075  CA  ASN A 388       0.430  -7.556   7.685  1.00 80.52           C  
ATOM   3076  C   ASN A 388      -0.028  -6.388   6.816  1.00 80.52           C  
ATOM   3077  CB  ASN A 388       1.325  -7.054   8.820  1.00 80.52           C  
ATOM   3078  O   ASN A 388      -0.553  -5.397   7.326  1.00 80.52           O  
ATOM   3079  CG  ASN A 388       1.566  -8.107   9.883  1.00 80.52           C  
ATOM   3080  ND2 ASN A 388       2.677  -7.984  10.599  1.00 80.52           N  
ATOM   3081  OD1 ASN A 388       0.760  -9.025  10.059  1.00 80.52           O  
ATOM   3082  N   LYS A 389       0.347  -6.476   5.595  1.00 88.40           N  
ATOM   3083  CA  LYS A 389      -0.248  -5.617   4.576  1.00 88.40           C  
ATOM   3084  C   LYS A 389      -0.724  -6.433   3.378  1.00 88.40           C  
ATOM   3085  CB  LYS A 389       0.753  -4.553   4.120  1.00 88.40           C  
ATOM   3086  O   LYS A 389      -0.318  -7.584   3.203  1.00 88.40           O  
ATOM   3087  CG  LYS A 389       1.208  -3.616   5.229  1.00 88.40           C  
ATOM   3088  CD  LYS A 389       0.066  -2.736   5.722  1.00 88.40           C  
ATOM   3089  CE  LYS A 389       0.551  -1.703   6.730  1.00 88.40           C  
ATOM   3090  NZ  LYS A 389       0.638  -2.272   8.108  1.00 88.40           N  
ATOM   3091  N   ALA A 390      -1.605  -5.810   2.616  1.00 92.90           N  
ATOM   3092  CA  ALA A 390      -2.199  -6.559   1.512  1.00 92.90           C  
ATOM   3093  C   ALA A 390      -2.462  -5.652   0.313  1.00 92.90           C  
ATOM   3094  CB  ALA A 390      -3.495  -7.230   1.961  1.00 92.90           C  
ATOM   3095  O   ALA A 390      -2.195  -4.449   0.366  1.00 92.90           O  
ATOM   3096  N   LEU A 391      -2.780  -6.337  -0.717  1.00 95.16           N  
ATOM   3097  CA  LEU A 391      -3.263  -5.629  -1.898  1.00 95.16           C  
ATOM   3098  C   LEU A 391      -4.769  -5.804  -2.059  1.00 95.16           C  
ATOM   3099  CB  LEU A 391      -2.543  -6.127  -3.154  1.00 95.16           C  
ATOM   3100  O   LEU A 391      -5.311  -6.869  -1.753  1.00 95.16           O  
ATOM   3101  CG  LEU A 391      -1.031  -5.901  -3.202  1.00 95.16           C  
ATOM   3102  CD1 LEU A 391      -0.465  -6.386  -4.533  1.00 95.16           C  
ATOM   3103  CD2 LEU A 391      -0.702  -4.429  -2.980  1.00 95.16           C  
ATOM   3104  N   ARG A 392      -5.400  -4.707  -2.484  1.00 93.84           N  
ATOM   3105  CA  ARG A 392      -6.781  -4.781  -2.947  1.00 93.84           C  
ATOM   3106  C   ARG A 392      -6.848  -4.791  -4.470  1.00 93.84           C  
ATOM   3107  CB  ARG A 392      -7.598  -3.611  -2.394  1.00 93.84           C  
ATOM   3108  O   ARG A 392      -6.174  -3.999  -5.132  1.00 93.84           O  
ATOM   3109  CG  ARG A 392      -9.090  -3.720  -2.662  1.00 93.84           C  
ATOM   3110  CD  ARG A 392      -9.862  -2.570  -2.030  1.00 93.84           C  
ATOM   3111  NE  ARG A 392      -9.906  -2.686  -0.575  1.00 93.84           N  
ATOM   3112  NH1 ARG A 392     -12.119  -2.049  -0.385  1.00 93.84           N  
ATOM   3113  NH2 ARG A 392     -10.907  -2.573   1.489  1.00 93.84           N  
ATOM   3114  CZ  ARG A 392     -10.977  -2.436   0.173  1.00 93.84           C  
ATOM   3115  N   ASN A 393      -7.621  -5.798  -4.930  1.00 93.96           N  
ATOM   3116  CA  ASN A 393      -7.802  -5.934  -6.372  1.00 93.96           C  
ATOM   3117  C   ASN A 393      -6.478  -6.213  -7.079  1.00 93.96           C  
ATOM   3118  CB  ASN A 393      -8.460  -4.681  -6.951  1.00 93.96           C  
ATOM   3119  O   ASN A 393      -6.269  -5.772  -8.210  1.00 93.96           O  
ATOM   3120  CG  ASN A 393      -9.853  -4.446  -6.402  1.00 93.96           C  
ATOM   3121  ND2 ASN A 393     -10.222  -3.180  -6.243  1.00 93.96           N  
ATOM   3122  OD1 ASN A 393     -10.592  -5.394  -6.122  1.00 93.96           O  
ATOM   3123  N   TYR A 394      -5.531  -6.687  -6.302  1.00 95.38           N  
ATOM   3124  CA  TYR A 394      -4.236  -7.114  -6.819  1.00 95.38           C  
ATOM   3125  C   TYR A 394      -3.422  -5.921  -7.305  1.00 95.38           C  
ATOM   3126  CB  TYR A 394      -4.417  -8.121  -7.959  1.00 95.38           C  
ATOM   3127  O   TYR A 394      -2.622  -6.044  -8.236  1.00 95.38           O  
ATOM   3128  CG  TYR A 394      -5.252  -9.321  -7.581  1.00 95.38           C  
ATOM   3129  CD1 TYR A 394      -4.767 -10.281  -6.696  1.00 95.38           C  
ATOM   3130  CD2 TYR A 394      -6.526  -9.497  -8.109  1.00 95.38           C  
ATOM   3131  CE1 TYR A 394      -5.532 -11.389  -6.347  1.00 95.38           C  
ATOM   3132  CE2 TYR A 394      -7.300 -10.601  -7.767  1.00 95.38           C  
ATOM   3133  OH  TYR A 394      -7.557 -12.635  -6.544  1.00 95.38           O  
ATOM   3134  CZ  TYR A 394      -6.795 -11.540  -6.886  1.00 95.38           C  
ATOM   3135  N   SER A 395      -3.724  -4.660  -6.820  1.00 95.62           N  
ATOM   3136  CA  SER A 395      -3.050  -3.494  -7.381  1.00 95.62           C  
ATOM   3137  C   SER A 395      -2.685  -2.490  -6.293  1.00 95.62           C  
ATOM   3138  CB  SER A 395      -3.932  -2.819  -8.433  1.00 95.62           C  
ATOM   3139  O   SER A 395      -1.575  -1.953  -6.284  1.00 95.62           O  
ATOM   3140  OG  SER A 395      -3.305  -1.655  -8.943  1.00 95.62           O  
ATOM   3141  N   ASN A 396      -3.531  -2.226  -5.430  1.00 95.08           N  
ATOM   3142  CA  ASN A 396      -3.384  -1.106  -4.506  1.00 95.08           C  
ATOM   3143  C   ASN A 396      -3.048  -1.584  -3.095  1.00 95.08           C  
ATOM   3144  CB  ASN A 396      -4.655  -0.254  -4.489  1.00 95.08           C  
ATOM   3145  O   ASN A 396      -3.635  -2.551  -2.607  1.00 95.08           O  
ATOM   3146  CG  ASN A 396      -4.966   0.357  -5.841  1.00 95.08           C  
ATOM   3147  ND2 ASN A 396      -6.112  -0.006  -6.406  1.00 95.08           N  
ATOM   3148  OD1 ASN A 396      -4.183   1.146  -6.375  1.00 95.08           O  
ATOM   3149  N   LEU A 397      -2.092  -0.871  -2.505  1.00 95.87           N  
ATOM   3150  CA  LEU A 397      -1.737  -1.175  -1.123  1.00 95.87           C  
ATOM   3151  C   LEU A 397      -2.922  -0.943  -0.193  1.00 95.87           C  
ATOM   3152  CB  LEU A 397      -0.547  -0.323  -0.676  1.00 95.87           C  
ATOM   3153  O   LEU A 397      -3.604   0.080  -0.293  1.00 95.87           O  
ATOM   3154  CG  LEU A 397      -0.022  -0.580   0.737  1.00 95.87           C  
ATOM   3155  CD1 LEU A 397       0.583  -1.977   0.832  1.00 95.87           C  
ATOM   3156  CD2 LEU A 397       1.003   0.480   1.129  1.00 95.87           C  
ATOM   3157  N   TYR A 398      -3.185  -1.899   0.616  1.00 95.45           N  
ATOM   3158  CA  TYR A 398      -4.297  -1.878   1.560  1.00 95.45           C  
ATOM   3159  C   TYR A 398      -3.791  -1.877   2.998  1.00 95.45           C  
ATOM   3160  CB  TYR A 398      -5.218  -3.080   1.331  1.00 95.45           C  
ATOM   3161  O   TYR A 398      -3.015  -2.752   3.390  1.00 95.45           O  
ATOM   3162  CG  TYR A 398      -6.493  -3.029   2.139  1.00 95.45           C  
ATOM   3163  CD1 TYR A 398      -6.669  -3.851   3.250  1.00 95.45           C  
ATOM   3164  CD2 TYR A 398      -7.523  -2.162   1.792  1.00 95.45           C  
ATOM   3165  CE1 TYR A 398      -7.843  -3.809   3.996  1.00 95.45           C  
ATOM   3166  CE2 TYR A 398      -8.700  -2.112   2.530  1.00 95.45           C  
ATOM   3167  OH  TYR A 398     -10.014  -2.892   4.364  1.00 95.45           O  
ATOM   3168  CZ  TYR A 398      -8.851  -2.938   3.629  1.00 95.45           C  
ATOM   3169  N   ILE A 399      -4.270  -0.848   3.847  1.00 94.56           N  
ATOM   3170  CA  ILE A 399      -3.807  -0.684   5.220  1.00 94.56           C  
ATOM   3171  C   ILE A 399      -4.802  -1.331   6.181  1.00 94.56           C  
ATOM   3172  CB  ILE A 399      -3.610   0.807   5.576  1.00 94.56           C  
ATOM   3173  O   ILE A 399      -5.954  -0.901   6.273  1.00 94.56           O  
ATOM   3174  CG1 ILE A 399      -2.751   1.500   4.512  1.00 94.56           C  
ATOM   3175  CG2 ILE A 399      -2.983   0.952   6.966  1.00 94.56           C  
ATOM   3176  CD1 ILE A 399      -1.349   0.924   4.376  1.00 94.56           C  
ATOM   3177  N   PHE A 400      -4.480  -2.432   6.943  1.00 90.69           N  
ATOM   3178  CA  PHE A 400      -5.444  -3.043   7.850  1.00 90.69           C  
ATOM   3179  C   PHE A 400      -4.793  -3.381   9.186  1.00 90.69           C  
ATOM   3180  CB  PHE A 400      -6.046  -4.306   7.226  1.00 90.69           C  
ATOM   3181  O   PHE A 400      -5.484  -3.685  10.160  1.00 90.69           O  
ATOM   3182  CG  PHE A 400      -5.040  -5.396   6.970  1.00 90.69           C  
ATOM   3183  CD1 PHE A 400      -4.345  -5.451   5.769  1.00 90.69           C  
ATOM   3184  CD2 PHE A 400      -4.790  -6.365   7.932  1.00 90.69           C  
ATOM   3185  CE1 PHE A 400      -3.413  -6.458   5.529  1.00 90.69           C  
ATOM   3186  CE2 PHE A 400      -3.860  -7.375   7.701  1.00 90.69           C  
ATOM   3187  CZ  PHE A 400      -3.174  -7.420   6.498  1.00 90.69           C  
ATOM   3188  N   ASP A 401      -3.526  -3.310   9.343  1.00 86.69           N  
ATOM   3189  CA  ASP A 401      -2.793  -3.610  10.569  1.00 86.69           C  
ATOM   3190  C   ASP A 401      -1.624  -2.646  10.759  1.00 86.69           C  
ATOM   3191  CB  ASP A 401      -2.286  -5.054  10.552  1.00 86.69           C  
ATOM   3192  O   ASP A 401      -0.535  -2.869  10.226  1.00 86.69           O  
ATOM   3193  CG  ASP A 401      -1.779  -5.520  11.905  1.00 86.69           C  
ATOM   3194  OD1 ASP A 401      -1.890  -4.762  12.893  1.00 86.69           O  
ATOM   3195  OD2 ASP A 401      -1.262  -6.656  11.984  1.00 86.69           O  
ATOM   3196  N   GLN A 402      -1.986  -1.508  11.461  1.00 92.41           N  
ATOM   3197  CA  GLN A 402      -1.014  -0.453  11.726  1.00 92.41           C  
ATOM   3198  C   GLN A 402      -1.183   0.110  13.134  1.00 92.41           C  
ATOM   3199  CB  GLN A 402      -1.142   0.667  10.693  1.00 92.41           C  
ATOM   3200  O   GLN A 402      -2.306   0.363  13.576  1.00 92.41           O  
ATOM   3201  CG  GLN A 402      -0.038   1.712  10.778  1.00 92.41           C  
ATOM   3202  CD  GLN A 402       1.330   1.149  10.439  1.00 92.41           C  
ATOM   3203  NE2 GLN A 402       2.302   1.385  11.314  1.00 92.41           N  
ATOM   3204  OE1 GLN A 402       1.511   0.506   9.400  1.00 92.41           O  
ATOM   3205  N   VAL A 403       0.037   0.310  13.738  1.00 93.10           N  
ATOM   3206  CA  VAL A 403      -0.024   0.798  15.112  1.00 93.10           C  
ATOM   3207  C   VAL A 403       0.971   1.941  15.299  1.00 93.10           C  
ATOM   3208  CB  VAL A 403       0.261  -0.329  16.129  1.00 93.10           C  
ATOM   3209  O   VAL A 403       2.089   1.890  14.781  1.00 93.10           O  
ATOM   3210  CG1 VAL A 403       0.253   0.215  17.556  1.00 93.10           C  
ATOM   3211  CG2 VAL A 403      -0.761  -1.455  15.977  1.00 93.10           C  
ATOM   3212  N   ILE A 404       0.580   2.955  16.034  1.00 95.18           N  
ATOM   3213  CA  ILE A 404       1.495   4.029  16.408  1.00 95.18           C  
ATOM   3214  C   ILE A 404       2.226   3.659  17.697  1.00 95.18           C  
ATOM   3215  CB  ILE A 404       0.750   5.371  16.581  1.00 95.18           C  
ATOM   3216  O   ILE A 404       1.598   3.278  18.687  1.00 95.18           O  
ATOM   3217  CG1 ILE A 404       0.141   5.820  15.248  1.00 95.18           C  
ATOM   3218  CG2 ILE A 404       1.689   6.442  17.143  1.00 95.18           C  
ATOM   3219  CD1 ILE A 404      -0.712   7.077  15.349  1.00 95.18           C  
ATOM   3220  N   THR A 405       3.529   3.815  17.603  1.00 91.63           N  
ATOM   3221  CA  THR A 405       4.315   3.478  18.785  1.00 91.63           C  
ATOM   3222  C   THR A 405       4.677   4.735  19.571  1.00 91.63           C  
ATOM   3223  CB  THR A 405       5.601   2.721  18.402  1.00 91.63           C  
ATOM   3224  O   THR A 405       4.679   5.838  19.021  1.00 91.63           O  
ATOM   3225  CG2 THR A 405       5.290   1.522  17.512  1.00 91.63           C  
ATOM   3226  OG1 THR A 405       6.480   3.608  17.700  1.00 91.63           O  
ATOM   3227  N   ASP A 406       4.956   4.574  20.830  1.00 90.32           N  
ATOM   3228  CA  ASP A 406       5.274   5.719  21.677  1.00 90.32           C  
ATOM   3229  C   ASP A 406       6.776   5.996  21.685  1.00 90.32           C  
ATOM   3230  CB  ASP A 406       4.775   5.487  23.104  1.00 90.32           C  
ATOM   3231  O   ASP A 406       7.232   6.958  22.306  1.00 90.32           O  
ATOM   3232  CG  ASP A 406       5.350   4.232  23.737  1.00 90.32           C  
ATOM   3233  OD1 ASP A 406       5.983   3.425  23.024  1.00 90.32           O  
ATOM   3234  OD2 ASP A 406       5.165   4.048  24.960  1.00 90.32           O  
ATOM   3235  N   THR A 407       7.547   5.154  21.023  1.00 87.57           N  
ATOM   3236  CA  THR A 407       8.991   5.333  20.930  1.00 87.57           C  
ATOM   3237  C   THR A 407       9.415   5.574  19.484  1.00 87.57           C  
ATOM   3238  CB  THR A 407       9.743   4.112  21.492  1.00 87.57           C  
ATOM   3239  O   THR A 407       8.778   5.075  18.554  1.00 87.57           O  
ATOM   3240  CG2 THR A 407       9.453   3.923  22.977  1.00 87.57           C  
ATOM   3241  OG1 THR A 407       9.332   2.937  20.782  1.00 87.57           O  
ATOM   3242  N   ASP A 408      10.501   6.312  19.339  1.00 86.45           N  
ATOM   3243  CA  ASP A 408      11.048   6.580  18.013  1.00 86.45           C  
ATOM   3244  C   ASP A 408      11.995   5.466  17.573  1.00 86.45           C  
ATOM   3245  CB  ASP A 408      11.775   7.927  17.994  1.00 86.45           C  
ATOM   3246  O   ASP A 408      13.096   5.331  18.112  1.00 86.45           O  
ATOM   3247  CG  ASP A 408      10.838   9.109  18.172  1.00 86.45           C  
ATOM   3248  OD1 ASP A 408       9.668   9.031  17.738  1.00 86.45           O  
ATOM   3249  OD2 ASP A 408      11.275  10.129  18.747  1.00 86.45           O  
ATOM   3250  N   LYS A 409      11.535   4.809  16.624  1.00 84.56           N  
ATOM   3251  CA  LYS A 409      12.355   3.712  16.118  1.00 84.56           C  
ATOM   3252  C   LYS A 409      12.943   4.050  14.751  1.00 84.56           C  
ATOM   3253  CB  LYS A 409      11.534   2.424  16.031  1.00 84.56           C  
ATOM   3254  O   LYS A 409      13.971   3.495  14.357  1.00 84.56           O  
ATOM   3255  CG  LYS A 409      11.030   1.919  17.375  1.00 84.56           C  
ATOM   3256  CD  LYS A 409      10.218   0.639  17.222  1.00 84.56           C  
ATOM   3257  CE  LYS A 409       9.677   0.156  18.561  1.00 84.56           C  
ATOM   3258  NZ  LYS A 409       8.816  -1.054  18.407  1.00 84.56           N  
ATOM   3259  N   PHE A 410      12.225   4.901  14.058  1.00 86.85           N  
ATOM   3260  CA  PHE A 410      12.682   5.272  12.724  1.00 86.85           C  
ATOM   3261  C   PHE A 410      12.912   6.775  12.629  1.00 86.85           C  
ATOM   3262  CB  PHE A 410      11.668   4.828  11.665  1.00 86.85           C  
ATOM   3263  O   PHE A 410      12.227   7.557  13.292  1.00 86.85           O  
ATOM   3264  CG  PHE A 410      11.547   3.334  11.530  1.00 86.85           C  
ATOM   3265  CD1 PHE A 410      12.661   2.555  11.246  1.00 86.85           C  
ATOM   3266  CD2 PHE A 410      10.317   2.708  11.687  1.00 86.85           C  
ATOM   3267  CE1 PHE A 410      12.552   1.172  11.120  1.00 86.85           C  
ATOM   3268  CE2 PHE A 410      10.199   1.327  11.563  1.00 86.85           C  
ATOM   3269  CZ  PHE A 410      11.318   0.561  11.278  1.00 86.85           C  
ATOM   3270  N   ILE A 411      13.969   7.098  11.801  1.00 88.43           N  
ATOM   3271  CA  ILE A 411      14.139   8.462  11.313  1.00 88.43           C  
ATOM   3272  C   ILE A 411      14.138   8.466   9.786  1.00 88.43           C  
ATOM   3273  CB  ILE A 411      15.441   9.097  11.850  1.00 88.43           C  
ATOM   3274  O   ILE A 411      14.117   7.406   9.155  1.00 88.43           O  
ATOM   3275  CG1 ILE A 411      16.659   8.294  11.381  1.00 88.43           C  
ATOM   3276  CG2 ILE A 411      15.404   9.194  13.378  1.00 88.43           C  
ATOM   3277  CD1 ILE A 411      17.994   8.968  11.671  1.00 88.43           C  
ATOM   3278  N   LEU A 412      14.051   9.750   9.258  1.00 91.90           N  
ATOM   3279  CA  LEU A 412      14.136   9.921   7.812  1.00 91.90           C  
ATOM   3280  C   LEU A 412      15.547  10.322   7.394  1.00 91.90           C  
ATOM   3281  CB  LEU A 412      13.132  10.974   7.336  1.00 91.90           C  
ATOM   3282  O   LEU A 412      16.192  11.129   8.067  1.00 91.90           O  
ATOM   3283  CG  LEU A 412      11.654  10.593   7.432  1.00 91.90           C  
ATOM   3284  CD1 LEU A 412      10.776  11.832   7.287  1.00 91.90           C  
ATOM   3285  CD2 LEU A 412      11.299   9.553   6.375  1.00 91.90           C  
ATOM   3286  N   ASP A 413      16.009   9.705   6.329  1.00 90.43           N  
ATOM   3287  CA  ASP A 413      17.265  10.194   5.770  1.00 90.43           C  
ATOM   3288  C   ASP A 413      17.017  11.051   4.530  1.00 90.43           C  
ATOM   3289  CB  ASP A 413      18.191   9.026   5.425  1.00 90.43           C  
ATOM   3290  O   ASP A 413      15.876  11.416   4.240  1.00 90.43           O  
ATOM   3291  CG  ASP A 413      17.725   8.238   4.213  1.00 90.43           C  
ATOM   3292  OD1 ASP A 413      16.759   8.663   3.543  1.00 90.43           O  
ATOM   3293  OD2 ASP A 413      18.327   7.180   3.928  1.00 90.43           O  
ATOM   3294  N   SER A 414      18.072  11.519   3.825  1.00 87.37           N  
ATOM   3295  CA  SER A 414      17.978  12.503   2.751  1.00 87.37           C  
ATOM   3296  C   SER A 414      17.333  11.904   1.506  1.00 87.37           C  
ATOM   3297  CB  SER A 414      19.363  13.052   2.404  1.00 87.37           C  
ATOM   3298  O   SER A 414      16.929  12.632   0.598  1.00 87.37           O  
ATOM   3299  OG  SER A 414      20.205  12.020   1.919  1.00 87.37           O  
ATOM   3300  N   ARG A 415      17.137  10.585   1.448  1.00 91.40           N  
ATOM   3301  CA  ARG A 415      16.434   9.903   0.367  1.00 91.40           C  
ATOM   3302  C   ARG A 415      14.935   9.836   0.644  1.00 91.40           C  
ATOM   3303  CB  ARG A 415      16.993   8.493   0.166  1.00 91.40           C  
ATOM   3304  O   ARG A 415      14.181   9.245  -0.131  1.00 91.40           O  
ATOM   3305  CG  ARG A 415      18.473   8.461  -0.183  1.00 91.40           C  
ATOM   3306  CD  ARG A 415      19.019   7.041  -0.193  1.00 91.40           C  
ATOM   3307  NE  ARG A 415      18.830   6.382   1.097  1.00 91.40           N  
ATOM   3308  NH1 ARG A 415      19.116   4.241   0.277  1.00 91.40           N  
ATOM   3309  NH2 ARG A 415      18.694   4.573   2.506  1.00 91.40           N  
ATOM   3310  CZ  ARG A 415      18.881   5.067   1.290  1.00 91.40           C  
ATOM   3311  N   ILE A 416      14.588  10.365   1.769  1.00 94.08           N  
ATOM   3312  CA  ILE A 416      13.228  10.258   2.288  1.00 94.08           C  
ATOM   3313  C   ILE A 416      12.869   8.789   2.496  1.00 94.08           C  
ATOM   3314  CB  ILE A 416      12.208  10.930   1.342  1.00 94.08           C  
ATOM   3315  O   ILE A 416      11.822   8.328   2.036  1.00 94.08           O  
ATOM   3316  CG1 ILE A 416      12.569  12.405   1.128  1.00 94.08           C  
ATOM   3317  CG2 ILE A 416      10.786  10.788   1.893  1.00 94.08           C  
ATOM   3318  CD1 ILE A 416      11.641  13.136   0.168  1.00 94.08           C  
ATOM   3319  N   SER A 417      13.747   8.093   3.056  1.00 91.89           N  
ATOM   3320  CA  SER A 417      13.590   6.690   3.425  1.00 91.89           C  
ATOM   3321  C   SER A 417      13.715   6.498   4.933  1.00 91.89           C  
ATOM   3322  CB  SER A 417      14.627   5.827   2.706  1.00 91.89           C  
ATOM   3323  O   SER A 417      14.317   7.324   5.622  1.00 91.89           O  
ATOM   3324  OG  SER A 417      14.430   5.868   1.303  1.00 91.89           O  
ATOM   3325  N   LEU A 418      13.081   5.423   5.398  1.00 90.25           N  
ATOM   3326  CA  LEU A 418      13.097   5.122   6.826  1.00 90.25           C  
ATOM   3327  C   LEU A 418      14.425   4.491   7.233  1.00 90.25           C  
ATOM   3328  CB  LEU A 418      11.941   4.186   7.189  1.00 90.25           C  
ATOM   3329  O   LEU A 418      14.937   3.610   6.539  1.00 90.25           O  
ATOM   3330  CG  LEU A 418      10.534   4.690   6.867  1.00 90.25           C  
ATOM   3331  CD1 LEU A 418       9.504   3.600   7.142  1.00 90.25           C  
ATOM   3332  CD2 LEU A 418      10.218   5.946   7.672  1.00 90.25           C  
ATOM   3333  N   GLN A 419      14.920   5.063   8.406  1.00 83.35           N  
ATOM   3334  CA  GLN A 419      16.157   4.576   9.009  1.00 83.35           C  
ATOM   3335  C   GLN A 419      15.964   4.274  10.492  1.00 83.35           C  
ATOM   3336  CB  GLN A 419      17.283   5.594   8.822  1.00 83.35           C  
ATOM   3337  O   GLN A 419      15.316   5.041  11.208  1.00 83.35           O  
ATOM   3338  CG  GLN A 419      18.585   5.203   9.507  1.00 83.35           C  
ATOM   3339  CD  GLN A 419      19.628   6.303   9.457  1.00 83.35           C  
ATOM   3340  NE2 GLN A 419      20.773   6.064  10.088  1.00 83.35           N  
ATOM   3341  OE1 GLN A 419      19.408   7.359   8.856  1.00 83.35           O  
ATOM   3342  N   PRO A 420      16.567   3.145  10.753  1.00 79.95           N  
ATOM   3343  CA  PRO A 420      16.492   2.906  12.196  1.00 79.95           C  
ATOM   3344  C   PRO A 420      17.213   3.978  13.010  1.00 79.95           C  
ATOM   3345  CB  PRO A 420      17.172   1.545  12.363  1.00 79.95           C  
ATOM   3346  O   PRO A 420      18.287   4.441  12.615  1.00 79.95           O  
ATOM   3347  CG  PRO A 420      17.162   0.942  10.996  1.00 79.95           C  
ATOM   3348  CD  PRO A 420      17.101   2.052   9.986  1.00 79.95           C  
ATOM   3349  N   ASP A 421      16.659   4.532  14.103  1.00 73.80           N  
ATOM   3350  CA  ASP A 421      17.183   5.636  14.901  1.00 73.80           C  
ATOM   3351  C   ASP A 421      18.090   5.125  16.018  1.00 73.80           C  
ATOM   3352  CB  ASP A 421      16.038   6.463  15.491  1.00 73.80           C  
ATOM   3353  O   ASP A 421      19.111   5.741  16.327  1.00 73.80           O  
ATOM   3354  CG  ASP A 421      16.503   7.778  16.090  1.00 73.80           C  
ATOM   3355  OD1 ASP A 421      17.623   8.232  15.770  1.00 73.80           O  
ATOM   3356  OD2 ASP A 421      15.744   8.365  16.892  1.00 73.80           O  
ATOM   3357  N   GLN A 422      17.823   3.769  16.501  1.00 67.04           N  
ATOM   3358  CA  GLN A 422      18.504   3.295  17.701  1.00 67.04           C  
ATOM   3359  C   GLN A 422      19.662   2.366  17.346  1.00 67.04           C  
ATOM   3360  CB  GLN A 422      17.521   2.577  18.628  1.00 67.04           C  
ATOM   3361  O   GLN A 422      19.534   1.516  16.463  1.00 67.04           O  
ATOM   3362  CG  GLN A 422      16.422   3.478  19.175  1.00 67.04           C  
ATOM   3363  CD  GLN A 422      15.495   2.756  20.135  1.00 67.04           C  
ATOM   3364  NE2 GLN A 422      14.676   3.516  20.853  1.00 67.04           N  
ATOM   3365  OE1 GLN A 422      15.513   1.524  20.228  1.00 67.04           O  
ATOM   3366  N   PHE A 423      20.919   2.649  17.890  1.00 58.93           N  
ATOM   3367  CA  PHE A 423      22.159   1.933  17.617  1.00 58.93           C  
ATOM   3368  C   PHE A 423      21.959   0.429  17.758  1.00 58.93           C  
ATOM   3369  CB  PHE A 423      23.272   2.405  18.558  1.00 58.93           C  
ATOM   3370  O   PHE A 423      22.332  -0.338  16.868  1.00 58.93           O  
ATOM   3371  CG  PHE A 423      24.623   1.824  18.240  1.00 58.93           C  
ATOM   3372  CD1 PHE A 423      25.136   0.771  18.987  1.00 58.93           C  
ATOM   3373  CD2 PHE A 423      25.381   2.332  17.193  1.00 58.93           C  
ATOM   3374  CE1 PHE A 423      26.386   0.231  18.695  1.00 58.93           C  
ATOM   3375  CE2 PHE A 423      26.632   1.798  16.895  1.00 58.93           C  
ATOM   3376  CZ  PHE A 423      27.133   0.748  17.648  1.00 58.93           C  
ATOM   3377  N   ILE A 424      21.307  -0.006  18.898  1.00 59.04           N  
ATOM   3378  CA  ILE A 424      21.158  -1.436  19.144  1.00 59.04           C  
ATOM   3379  C   ILE A 424      20.095  -2.012  18.211  1.00 59.04           C  
ATOM   3380  CB  ILE A 424      20.790  -1.721  20.617  1.00 59.04           C  
ATOM   3381  O   ILE A 424      20.204  -3.158  17.769  1.00 59.04           O  
ATOM   3382  CG1 ILE A 424      21.907  -1.237  21.550  1.00 59.04           C  
ATOM   3383  CG2 ILE A 424      20.511  -3.212  20.825  1.00 59.04           C  
ATOM   3384  CD1 ILE A 424      21.561  -1.329  23.029  1.00 59.04           C  
ATOM   3385  N   MET A 425      19.062  -1.186  17.920  1.00 60.40           N  
ATOM   3386  CA  MET A 425      17.977  -1.616  17.043  1.00 60.40           C  
ATOM   3387  C   MET A 425      18.489  -1.872  15.630  1.00 60.40           C  
ATOM   3388  CB  MET A 425      16.862  -0.570  17.014  1.00 60.40           C  
ATOM   3389  O   MET A 425      17.906  -2.665  14.888  1.00 60.40           O  
ATOM   3390  CG  MET A 425      15.503  -1.111  17.428  1.00 60.40           C  
ATOM   3391  SD  MET A 425      14.252   0.215  17.640  1.00 60.40           S  
ATOM   3392  CE  MET A 425      14.080   0.769  15.921  1.00 60.40           C  
ATOM   3393  N   LYS A 426      19.605  -1.314  15.319  1.00 55.33           N  
ATOM   3394  CA  LYS A 426      20.170  -1.502  13.986  1.00 55.33           C  
ATOM   3395  C   LYS A 426      20.597  -2.951  13.768  1.00 55.33           C  
ATOM   3396  CB  LYS A 426      21.362  -0.568  13.771  1.00 55.33           C  
ATOM   3397  O   LYS A 426      20.718  -3.403  12.628  1.00 55.33           O  
ATOM   3398  CG  LYS A 426      20.978   0.893  13.585  1.00 55.33           C  
ATOM   3399  CD  LYS A 426      22.200   1.763  13.320  1.00 55.33           C  
ATOM   3400  CE  LYS A 426      21.824   3.233  13.195  1.00 55.33           C  
ATOM   3401  NZ  LYS A 426      23.018   4.089  12.928  1.00 55.33           N  
ATOM   3402  N   HIS A 427      20.725  -3.566  14.923  1.00 55.71           N  
ATOM   3403  CA  HIS A 427      21.279  -4.909  14.794  1.00 55.71           C  
ATOM   3404  C   HIS A 427      20.241  -5.969  15.146  1.00 55.71           C  
ATOM   3405  CB  HIS A 427      22.514  -5.067  15.682  1.00 55.71           C  
ATOM   3406  O   HIS A 427      20.577  -7.146  15.298  1.00 55.71           O  
ATOM   3407  CG  HIS A 427      23.602  -4.087  15.377  1.00 55.71           C  
ATOM   3408  CD2 HIS A 427      24.119  -3.075  16.113  1.00 55.71           C  
ATOM   3409  ND1 HIS A 427      24.289  -4.087  14.183  1.00 55.71           N  
ATOM   3410  CE1 HIS A 427      25.184  -3.113  14.197  1.00 55.71           C  
ATOM   3411  NE2 HIS A 427      25.101  -2.485  15.357  1.00 55.71           N  
ATOM   3412  N   THR A 428      19.056  -5.389  15.518  1.00 57.47           N  
ATOM   3413  CA  THR A 428      17.991  -6.347  15.790  1.00 57.47           C  
ATOM   3414  C   THR A 428      17.107  -6.537  14.560  1.00 57.47           C  
ATOM   3415  CB  THR A 428      17.126  -5.898  16.982  1.00 57.47           C  
ATOM   3416  O   THR A 428      17.092  -5.691  13.664  1.00 57.47           O  
ATOM   3417  CG2 THR A 428      17.989  -5.586  18.201  1.00 57.47           C  
ATOM   3418  OG1 THR A 428      16.392  -4.723  16.617  1.00 57.47           O  
ATOM   3419  N   ARG A 429      16.540  -7.794  14.478  1.00 59.84           N  
ATOM   3420  CA  ARG A 429      15.654  -8.110  13.362  1.00 59.84           C  
ATOM   3421  C   ARG A 429      14.556  -7.061  13.222  1.00 59.84           C  
ATOM   3422  CB  ARG A 429      15.034  -9.497  13.543  1.00 59.84           C  
ATOM   3423  O   ARG A 429      14.161  -6.713  12.107  1.00 59.84           O  
ATOM   3424  CG  ARG A 429      14.077  -9.595  14.721  1.00 59.84           C  
ATOM   3425  CD  ARG A 429      13.457 -10.981  14.830  1.00 59.84           C  
ATOM   3426  NE  ARG A 429      12.557 -11.080  15.975  1.00 59.84           N  
ATOM   3427  NH1 ARG A 429      12.016 -13.298  15.620  1.00 59.84           N  
ATOM   3428  NH2 ARG A 429      11.099 -12.158  17.385  1.00 59.84           N  
ATOM   3429  CZ  ARG A 429      11.893 -12.179  16.324  1.00 59.84           C  
ATOM   3430  N   HIS A 430      14.101  -6.460  14.284  1.00 58.84           N  
ATOM   3431  CA  HIS A 430      13.041  -5.458  14.322  1.00 58.84           C  
ATOM   3432  C   HIS A 430      13.577  -4.075  13.966  1.00 58.84           C  
ATOM   3433  CB  HIS A 430      12.384  -5.427  15.703  1.00 58.84           C  
ATOM   3434  O   HIS A 430      12.876  -3.274  13.345  1.00 58.84           O  
ATOM   3435  CG  HIS A 430      11.628  -6.674  16.036  1.00 58.84           C  
ATOM   3436  CD2 HIS A 430      11.820  -7.597  17.007  1.00 58.84           C  
ATOM   3437  ND1 HIS A 430      10.525  -7.089  15.322  1.00 58.84           N  
ATOM   3438  CE1 HIS A 430      10.070  -8.217  15.841  1.00 58.84           C  
ATOM   3439  NE2 HIS A 430      10.839  -8.547  16.865  1.00 58.84           N  
ATOM   3440  N   GLY A 431      14.873  -3.830  14.301  1.00 51.98           N  
ATOM   3441  CA  GLY A 431      15.506  -2.537  14.096  1.00 51.98           C  
ATOM   3442  C   GLY A 431      15.992  -2.329  12.674  1.00 51.98           C  
ATOM   3443  O   GLY A 431      16.067  -1.195  12.197  1.00 51.98           O  
ATOM   3444  N   GLN A 432      16.223  -3.484  11.943  1.00 55.99           N  
ATOM   3445  CA  GLN A 432      16.572  -3.321  10.536  1.00 55.99           C  
ATOM   3446  C   GLN A 432      15.332  -3.045   9.690  1.00 55.99           C  
ATOM   3447  CB  GLN A 432      17.296  -4.563  10.015  1.00 55.99           C  
ATOM   3448  O   GLN A 432      15.441  -2.729   8.504  1.00 55.99           O  
ATOM   3449  CG  GLN A 432      18.696  -4.744  10.587  1.00 55.99           C  
ATOM   3450  CD  GLN A 432      19.498  -5.801   9.853  1.00 55.99           C  
ATOM   3451  NE2 GLN A 432      20.821  -5.689   9.911  1.00 55.99           N  
ATOM   3452  OE1 GLN A 432      18.934  -6.713   9.240  1.00 55.99           O  
ATOM   3453  N   GLY A 433      14.158  -2.887  10.410  1.00 54.91           N  
ATOM   3454  CA  GLY A 433      12.931  -2.558   9.702  1.00 54.91           C  
ATOM   3455  C   GLY A 433      12.554  -3.588   8.653  1.00 54.91           C  
ATOM   3456  O   GLY A 433      13.246  -3.736   7.644  1.00 54.91           O  
ATOM   3457  N   ARG A 434      11.709  -4.621   9.014  1.00 66.64           N  
ATOM   3458  CA  ARG A 434      11.328  -5.714   8.126  1.00 66.64           C  
ATOM   3459  C   ARG A 434      10.655  -5.185   6.863  1.00 66.64           C  
ATOM   3460  CB  ARG A 434      10.395  -6.691   8.846  1.00 66.64           C  
ATOM   3461  O   ARG A 434       9.705  -4.404   6.940  1.00 66.64           O  
ATOM   3462  CG  ARG A 434      11.068  -7.476   9.961  1.00 66.64           C  
ATOM   3463  CD  ARG A 434      10.104  -8.450  10.625  1.00 66.64           C  
ATOM   3464  NE  ARG A 434      10.773  -9.266  11.634  1.00 66.64           N  
ATOM   3465  NH1 ARG A 434       8.828 -10.169  12.492  1.00 66.64           N  
ATOM   3466  NH2 ARG A 434      10.859 -10.762  13.374  1.00 66.64           N  
ATOM   3467  CZ  ARG A 434      10.152 -10.064  12.498  1.00 66.64           C  
ATOM   3468  N   ASN A 435      11.273  -5.318   5.747  1.00 75.70           N  
ATOM   3469  CA  ASN A 435      10.758  -5.211   4.386  1.00 75.70           C  
ATOM   3470  C   ASN A 435      10.292  -3.792   4.073  1.00 75.70           C  
ATOM   3471  CB  ASN A 435       9.617  -6.205   4.164  1.00 75.70           C  
ATOM   3472  O   ASN A 435       9.300  -3.601   3.368  1.00 75.70           O  
ATOM   3473  CG  ASN A 435      10.076  -7.648   4.242  1.00 75.70           C  
ATOM   3474  ND2 ASN A 435       9.336  -8.467   4.980  1.00 75.70           N  
ATOM   3475  OD1 ASN A 435      11.088  -8.023   3.644  1.00 75.70           O  
ATOM   3476  N   ARG A 436      10.877  -2.773   4.643  1.00 84.76           N  
ATOM   3477  CA  ARG A 436      10.577  -1.374   4.355  1.00 84.76           C  
ATOM   3478  C   ARG A 436      10.839  -1.049   2.888  1.00 84.76           C  
ATOM   3479  CB  ARG A 436      11.405  -0.451   5.251  1.00 84.76           C  
ATOM   3480  O   ARG A 436      10.282  -0.089   2.351  1.00 84.76           O  
ATOM   3481  CG  ARG A 436      12.901  -0.712   5.190  1.00 84.76           C  
ATOM   3482  CD  ARG A 436      13.670   0.184   6.152  1.00 84.76           C  
ATOM   3483  NE  ARG A 436      15.111  -0.028   6.051  1.00 84.76           N  
ATOM   3484  NH1 ARG A 436      15.440  -0.298   8.321  1.00 84.76           N  
ATOM   3485  NH2 ARG A 436      17.215  -0.431   6.878  1.00 84.76           N  
ATOM   3486  CZ  ARG A 436      15.919  -0.252   7.083  1.00 84.76           C  
ATOM   3487  N   THR A 437      11.764  -1.820   2.439  1.00 88.88           N  
ATOM   3488  CA  THR A 437      12.174  -1.563   1.063  1.00 88.88           C  
ATOM   3489  C   THR A 437      10.974  -1.615   0.122  1.00 88.88           C  
ATOM   3490  CB  THR A 437      13.238  -2.574   0.599  1.00 88.88           C  
ATOM   3491  O   THR A 437      10.985  -0.993  -0.942  1.00 88.88           O  
ATOM   3492  CG2 THR A 437      14.581  -2.307   1.271  1.00 88.88           C  
ATOM   3493  OG1 THR A 437      12.806  -3.900   0.931  1.00 88.88           O  
ATOM   3494  N   LEU A 438       9.933  -2.340   0.496  1.00 92.17           N  
ATOM   3495  CA  LEU A 438       8.743  -2.408  -0.346  1.00 92.17           C  
ATOM   3496  C   LEU A 438       8.104  -1.032  -0.496  1.00 92.17           C  
ATOM   3497  CB  LEU A 438       7.729  -3.395   0.239  1.00 92.17           C  
ATOM   3498  O   LEU A 438       7.596  -0.692  -1.567  1.00 92.17           O  
ATOM   3499  CG  LEU A 438       8.007  -4.878  -0.006  1.00 92.17           C  
ATOM   3500  CD1 LEU A 438       7.083  -5.739   0.849  1.00 92.17           C  
ATOM   3501  CD2 LEU A 438       7.844  -5.216  -1.484  1.00 92.17           C  
ATOM   3502  N   ILE A 439       8.177  -0.307   0.622  1.00 93.44           N  
ATOM   3503  CA  ILE A 439       7.622   1.042   0.607  1.00 93.44           C  
ATOM   3504  C   ILE A 439       8.662   2.022   0.068  1.00 93.44           C  
ATOM   3505  CB  ILE A 439       7.154   1.477   2.014  1.00 93.44           C  
ATOM   3506  O   ILE A 439       8.351   2.863  -0.779  1.00 93.44           O  
ATOM   3507  CG1 ILE A 439       6.175   0.449   2.593  1.00 93.44           C  
ATOM   3508  CG2 ILE A 439       6.521   2.870   1.966  1.00 93.44           C  
ATOM   3509  CD1 ILE A 439       4.897   0.287   1.781  1.00 93.44           C  
ATOM   3510  N   GLU A 440       9.922   1.796   0.415  1.00 92.18           N  
ATOM   3511  CA  GLU A 440      10.997   2.721   0.067  1.00 92.18           C  
ATOM   3512  C   GLU A 440      11.354   2.618  -1.413  1.00 92.18           C  
ATOM   3513  CB  GLU A 440      12.235   2.455   0.927  1.00 92.18           C  
ATOM   3514  O   GLU A 440      11.930   3.547  -1.984  1.00 92.18           O  
ATOM   3515  CG  GLU A 440      12.025   2.733   2.408  1.00 92.18           C  
ATOM   3516  CD  GLU A 440      13.199   2.298   3.272  1.00 92.18           C  
ATOM   3517  OE1 GLU A 440      13.209   2.611   4.484  1.00 92.18           O  
ATOM   3518  OE2 GLU A 440      14.115   1.639   2.732  1.00 92.18           O  
ATOM   3519  N   ASP A 441      11.118   1.449  -1.937  1.00 93.80           N  
ATOM   3520  CA  ASP A 441      11.290   1.263  -3.375  1.00 93.80           C  
ATOM   3521  C   ASP A 441      10.186   1.972  -4.156  1.00 93.80           C  
ATOM   3522  CB  ASP A 441      11.310  -0.226  -3.725  1.00 93.80           C  
ATOM   3523  O   ASP A 441       9.434   1.334  -4.895  1.00 93.80           O  
ATOM   3524  CG  ASP A 441      11.589  -0.486  -5.195  1.00 93.80           C  
ATOM   3525  OD1 ASP A 441      12.050   0.437  -5.901  1.00 93.80           O  
ATOM   3526  OD2 ASP A 441      11.343  -1.623  -5.652  1.00 93.80           O  
ATOM   3527  N   SER A 442       9.862   3.198  -3.832  1.00 95.66           N  
ATOM   3528  CA  SER A 442       8.875   4.081  -4.446  1.00 95.66           C  
ATOM   3529  C   SER A 442       9.534   5.330  -5.020  1.00 95.66           C  
ATOM   3530  CB  SER A 442       7.806   4.480  -3.428  1.00 95.66           C  
ATOM   3531  O   SER A 442      10.700   5.611  -4.735  1.00 95.66           O  
ATOM   3532  OG  SER A 442       7.071   3.346  -3.000  1.00 95.66           O  
ATOM   3533  N   SER A 443       8.790   5.983  -5.819  1.00 95.51           N  
ATOM   3534  CA  SER A 443       9.324   7.201  -6.421  1.00 95.51           C  
ATOM   3535  C   SER A 443       9.513   8.297  -5.377  1.00 95.51           C  
ATOM   3536  CB  SER A 443       8.400   7.699  -7.533  1.00 95.51           C  
ATOM   3537  O   SER A 443       8.737   8.395  -4.425  1.00 95.51           O  
ATOM   3538  OG  SER A 443       7.244   8.312  -6.989  1.00 95.51           O  
ATOM   3539  N   LEU A 444      10.533   9.110  -5.569  1.00 95.68           N  
ATOM   3540  CA  LEU A 444      10.776  10.256  -4.700  1.00 95.68           C  
ATOM   3541  C   LEU A 444       9.585  11.209  -4.711  1.00 95.68           C  
ATOM   3542  CB  LEU A 444      12.043  10.999  -5.133  1.00 95.68           C  
ATOM   3543  O   LEU A 444       9.246  11.797  -3.681  1.00 95.68           O  
ATOM   3544  CG  LEU A 444      12.560  12.072  -4.174  1.00 95.68           C  
ATOM   3545  CD1 LEU A 444      13.224  11.426  -2.962  1.00 95.68           C  
ATOM   3546  CD2 LEU A 444      13.533  13.004  -4.889  1.00 95.68           C  
ATOM   3547  N   VAL A 445       8.954  11.273  -5.790  1.00 96.40           N  
ATOM   3548  CA  VAL A 445       7.814  12.168  -5.958  1.00 96.40           C  
ATOM   3549  C   VAL A 445       6.691  11.759  -5.007  1.00 96.40           C  
ATOM   3550  CB  VAL A 445       7.303  12.169  -7.416  1.00 96.40           C  
ATOM   3551  O   VAL A 445       6.171  12.588  -4.257  1.00 96.40           O  
ATOM   3552  CG1 VAL A 445       5.981  12.927  -7.525  1.00 96.40           C  
ATOM   3553  CG2 VAL A 445       8.350  12.779  -8.347  1.00 96.40           C  
ATOM   3554  N   THR A 446       6.330  10.527  -5.036  1.00 97.19           N  
ATOM   3555  CA  THR A 446       5.216  10.081  -4.206  1.00 97.19           C  
ATOM   3556  C   THR A 446       5.611  10.069  -2.732  1.00 97.19           C  
ATOM   3557  CB  THR A 446       4.735   8.679  -4.623  1.00 97.19           C  
ATOM   3558  O   THR A 446       4.799  10.397  -1.864  1.00 97.19           O  
ATOM   3559  CG2 THR A 446       4.160   8.692  -6.035  1.00 97.19           C  
ATOM   3560  OG1 THR A 446       5.841   7.768  -4.578  1.00 97.19           O  
ATOM   3561  N   LYS A 447       6.878   9.670  -2.468  1.00 97.44           N  
ATOM   3562  CA  LYS A 447       7.328   9.697  -1.080  1.00 97.44           C  
ATOM   3563  C   LYS A 447       7.294  11.116  -0.518  1.00 97.44           C  
ATOM   3564  CB  LYS A 447       8.739   9.120  -0.961  1.00 97.44           C  
ATOM   3565  O   LYS A 447       6.806  11.338   0.592  1.00 97.44           O  
ATOM   3566  CG  LYS A 447       8.816   7.619  -1.194  1.00 97.44           C  
ATOM   3567  CD  LYS A 447      10.186   7.065  -0.825  1.00 97.44           C  
ATOM   3568  CE  LYS A 447      11.269   7.577  -1.765  1.00 97.44           C  
ATOM   3569  NZ  LYS A 447      12.633   7.164  -1.316  1.00 97.44           N  
ATOM   3570  N   TYR A 448       7.811  12.072  -1.298  1.00 97.36           N  
ATOM   3571  CA  TYR A 448       7.834  13.473  -0.894  1.00 97.36           C  
ATOM   3572  C   TYR A 448       6.420  14.006  -0.694  1.00 97.36           C  
ATOM   3573  CB  TYR A 448       8.569  14.322  -1.936  1.00 97.36           C  
ATOM   3574  O   TYR A 448       6.132  14.657   0.314  1.00 97.36           O  
ATOM   3575  CG  TYR A 448       8.744  15.765  -1.529  1.00 97.36           C  
ATOM   3576  CD1 TYR A 448       7.853  16.744  -1.961  1.00 97.36           C  
ATOM   3577  CD2 TYR A 448       9.801  16.152  -0.712  1.00 97.36           C  
ATOM   3578  CE1 TYR A 448       8.012  18.076  -1.591  1.00 97.36           C  
ATOM   3579  CE2 TYR A 448       9.970  17.480  -0.335  1.00 97.36           C  
ATOM   3580  OH  TYR A 448       9.233  19.750  -0.408  1.00 97.36           O  
ATOM   3581  CZ  TYR A 448       9.071  18.433  -0.778  1.00 97.36           C  
ATOM   3582  N   ALA A 449       5.554  13.704  -1.615  1.00 97.26           N  
ATOM   3583  CA  ALA A 449       4.162  14.137  -1.528  1.00 97.26           C  
ATOM   3584  C   ALA A 449       3.498  13.601  -0.263  1.00 97.26           C  
ATOM   3585  CB  ALA A 449       3.387  13.686  -2.764  1.00 97.26           C  
ATOM   3586  O   ALA A 449       2.722  14.307   0.385  1.00 97.26           O  
ATOM   3587  N   SER A 450       3.798  12.380   0.046  1.00 98.15           N  
ATOM   3588  CA  SER A 450       3.227  11.754   1.234  1.00 98.15           C  
ATOM   3589  C   SER A 450       3.625  12.505   2.500  1.00 98.15           C  
ATOM   3590  CB  SER A 450       3.670  10.294   1.337  1.00 98.15           C  
ATOM   3591  O   SER A 450       2.782  12.781   3.356  1.00 98.15           O  
ATOM   3592  OG  SER A 450       3.159   9.695   2.515  1.00 98.15           O  
ATOM   3593  N   LEU A 451       4.870  12.893   2.651  1.00 97.74           N  
ATOM   3594  CA  LEU A 451       5.358  13.622   3.816  1.00 97.74           C  
ATOM   3595  C   LEU A 451       4.744  15.016   3.882  1.00 97.74           C  
ATOM   3596  CB  LEU A 451       6.885  13.725   3.783  1.00 97.74           C  
ATOM   3597  O   LEU A 451       4.371  15.485   4.960  1.00 97.74           O  
ATOM   3598  CG  LEU A 451       7.658  12.423   4.004  1.00 97.74           C  
ATOM   3599  CD1 LEU A 451       9.155  12.660   3.836  1.00 97.74           C  
ATOM   3600  CD2 LEU A 451       7.354  11.849   5.384  1.00 97.74           C  
ATOM   3601  N   MET A 452       4.644  15.675   2.705  1.00 97.03           N  
ATOM   3602  CA  MET A 452       4.051  17.009   2.679  1.00 97.03           C  
ATOM   3603  C   MET A 452       2.576  16.956   3.065  1.00 97.03           C  
ATOM   3604  CB  MET A 452       4.206  17.640   1.295  1.00 97.03           C  
ATOM   3605  O   MET A 452       2.074  17.857   3.740  1.00 97.03           O  
ATOM   3606  CG  MET A 452       5.647  17.950   0.921  1.00 97.03           C  
ATOM   3607  SD  MET A 452       6.473  19.037   2.147  1.00 97.03           S  
ATOM   3608  CE  MET A 452       7.445  17.807   3.062  1.00 97.03           C  
ATOM   3609  N   ARG A 453       1.976  15.901   2.555  1.00 97.24           N  
ATOM   3610  CA  ARG A 453       0.584  15.718   2.954  1.00 97.24           C  
ATOM   3611  C   ARG A 453       0.463  15.576   4.467  1.00 97.24           C  
ATOM   3612  CB  ARG A 453      -0.017  14.492   2.263  1.00 97.24           C  
ATOM   3613  O   ARG A 453      -0.417  16.180   5.084  1.00 97.24           O  
ATOM   3614  CG  ARG A 453      -1.457  14.206   2.659  1.00 97.24           C  
ATOM   3615  CD  ARG A 453      -2.399  15.307   2.193  1.00 97.24           C  
ATOM   3616  NE  ARG A 453      -3.793  14.979   2.478  1.00 97.24           N  
ATOM   3617  NH1 ARG A 453      -4.534  17.166   2.424  1.00 97.24           N  
ATOM   3618  NH2 ARG A 453      -6.008  15.462   2.843  1.00 97.24           N  
ATOM   3619  CZ  ARG A 453      -4.775  15.870   2.581  1.00 97.24           C  
ATOM   3620  N   LEU A 454       1.267  14.780   5.034  1.00 97.89           N  
ATOM   3621  CA  LEU A 454       1.258  14.613   6.483  1.00 97.89           C  
ATOM   3622  C   LEU A 454       1.450  15.953   7.186  1.00 97.89           C  
ATOM   3623  CB  LEU A 454       2.352  13.634   6.917  1.00 97.89           C  
ATOM   3624  O   LEU A 454       0.737  16.266   8.142  1.00 97.89           O  
ATOM   3625  CG  LEU A 454       2.431  13.325   8.413  1.00 97.89           C  
ATOM   3626  CD1 LEU A 454       1.116  12.727   8.901  1.00 97.89           C  
ATOM   3627  CD2 LEU A 454       3.594  12.383   8.704  1.00 97.89           C  
ATOM   3628  N   LYS A 455       2.338  16.786   6.710  1.00 96.97           N  
ATOM   3629  CA  LYS A 455       2.560  18.108   7.290  1.00 96.97           C  
ATOM   3630  C   LYS A 455       1.304  18.970   7.190  1.00 96.97           C  
ATOM   3631  CB  LYS A 455       3.731  18.807   6.599  1.00 96.97           C  
ATOM   3632  O   LYS A 455       0.951  19.673   8.139  1.00 96.97           O  
ATOM   3633  CG  LYS A 455       5.094  18.237   6.962  1.00 96.97           C  
ATOM   3634  CD  LYS A 455       6.215  18.950   6.217  1.00 96.97           C  
ATOM   3635  CE  LYS A 455       6.416  20.369   6.732  1.00 96.97           C  
ATOM   3636  NZ  LYS A 455       7.475  21.092   5.966  1.00 96.97           N  
ATOM   3637  N   GLU A 456       0.693  18.817   6.104  1.00 95.57           N  
ATOM   3638  CA  GLU A 456      -0.510  19.612   5.877  1.00 95.57           C  
ATOM   3639  C   GLU A 456      -1.632  19.200   6.826  1.00 95.57           C  
ATOM   3640  CB  GLU A 456      -0.976  19.479   4.424  1.00 95.57           C  
ATOM   3641  O   GLU A 456      -2.482  20.019   7.183  1.00 95.57           O  
ATOM   3642  CG  GLU A 456      -0.092  20.214   3.426  1.00 95.57           C  
ATOM   3643  CD  GLU A 456      -0.425  19.889   1.978  1.00 95.57           C  
ATOM   3644  OE1 GLU A 456       0.275  20.388   1.068  1.00 95.57           O  
ATOM   3645  OE2 GLU A 456      -1.394  19.130   1.752  1.00 95.57           O  
ATOM   3646  N   LEU A 457      -1.601  17.911   7.176  1.00 96.67           N  
ATOM   3647  CA  LEU A 457      -2.674  17.368   8.001  1.00 96.67           C  
ATOM   3648  C   LEU A 457      -2.346  17.512   9.483  1.00 96.67           C  
ATOM   3649  CB  LEU A 457      -2.919  15.896   7.662  1.00 96.67           C  
ATOM   3650  O   LEU A 457      -3.088  17.023  10.338  1.00 96.67           O  
ATOM   3651  CG  LEU A 457      -3.584  15.612   6.314  1.00 96.67           C  
ATOM   3652  CD1 LEU A 457      -3.620  14.111   6.046  1.00 96.67           C  
ATOM   3653  CD2 LEU A 457      -4.990  16.201   6.276  1.00 96.67           C  
ATOM   3654  N   LYS A 458      -1.248  18.186   9.801  1.00 97.09           N  
ATOM   3655  CA  LYS A 458      -0.758  18.301  11.172  1.00 97.09           C  
ATOM   3656  C   LYS A 458      -1.852  18.809  12.107  1.00 97.09           C  
ATOM   3657  CB  LYS A 458       0.456  19.229  11.233  1.00 97.09           C  
ATOM   3658  O   LYS A 458      -2.113  18.207  13.151  1.00 97.09           O  
ATOM   3659  CG  LYS A 458       0.984  19.467  12.640  1.00 97.09           C  
ATOM   3660  CD  LYS A 458       2.133  20.467  12.644  1.00 97.09           C  
ATOM   3661  CE  LYS A 458       2.529  20.858  14.061  1.00 97.09           C  
ATOM   3662  NZ  LYS A 458       3.643  21.854  14.070  1.00 97.09           N  
ATOM   3663  N   ARG A 459      -2.518  19.863  11.704  1.00 94.66           N  
ATOM   3664  CA  ARG A 459      -3.512  20.489  12.569  1.00 94.66           C  
ATOM   3665  C   ARG A 459      -4.709  19.569  12.784  1.00 94.66           C  
ATOM   3666  CB  ARG A 459      -3.975  21.823  11.978  1.00 94.66           C  
ATOM   3667  O   ARG A 459      -5.192  19.424  13.909  1.00 94.66           O  
ATOM   3668  CG  ARG A 459      -4.824  22.655  12.927  1.00 94.66           C  
ATOM   3669  CD  ARG A 459      -5.162  24.016  12.334  1.00 94.66           C  
ATOM   3670  NE  ARG A 459      -6.168  24.714  13.129  1.00 94.66           N  
ATOM   3671  NH1 ARG A 459      -5.756  26.791  12.203  1.00 94.66           N  
ATOM   3672  NH2 ARG A 459      -7.365  26.550  13.819  1.00 94.66           N  
ATOM   3673  CZ  ARG A 459      -6.427  26.017  13.049  1.00 94.66           C  
ATOM   3674  N   ILE A 460      -5.194  18.932  11.713  1.00 97.11           N  
ATOM   3675  CA  ILE A 460      -6.357  18.058  11.825  1.00 97.11           C  
ATOM   3676  C   ILE A 460      -6.006  16.839  12.674  1.00 97.11           C  
ATOM   3677  CB  ILE A 460      -6.867  17.615  10.435  1.00 97.11           C  
ATOM   3678  O   ILE A 460      -6.799  16.411  13.516  1.00 97.11           O  
ATOM   3679  CG1 ILE A 460      -8.250  16.966  10.556  1.00 97.11           C  
ATOM   3680  CG2 ILE A 460      -5.869  16.659   9.774  1.00 97.11           C  
ATOM   3681  CD1 ILE A 460      -9.004  16.865   9.237  1.00 97.11           C  
ATOM   3682  N   ILE A 461      -4.847  16.273  12.515  1.00 97.87           N  
ATOM   3683  CA  ILE A 461      -4.426  15.091  13.259  1.00 97.87           C  
ATOM   3684  C   ILE A 461      -4.303  15.431  14.743  1.00 97.87           C  
ATOM   3685  CB  ILE A 461      -3.088  14.533  12.725  1.00 97.87           C  
ATOM   3686  O   ILE A 461      -4.758  14.670  15.600  1.00 97.87           O  
ATOM   3687  CG1 ILE A 461      -3.291  13.883  11.351  1.00 97.87           C  
ATOM   3688  CG2 ILE A 461      -2.482  13.537  13.718  1.00 97.87           C  
ATOM   3689  CD1 ILE A 461      -1.994  13.519  10.641  1.00 97.87           C  
ATOM   3690  N   THR A 462      -3.752  16.589  15.041  1.00 96.90           N  
ATOM   3691  CA  THR A 462      -3.625  17.020  16.428  1.00 96.90           C  
ATOM   3692  C   THR A 462      -5.000  17.216  17.061  1.00 96.90           C  
ATOM   3693  CB  THR A 462      -2.817  18.327  16.535  1.00 96.90           C  
ATOM   3694  O   THR A 462      -5.238  16.779  18.189  1.00 96.90           O  
ATOM   3695  CG2 THR A 462      -2.635  18.744  17.991  1.00 96.90           C  
ATOM   3696  OG1 THR A 462      -1.528  18.134  15.940  1.00 96.90           O  
ATOM   3697  N   GLN A 463      -5.805  17.890  16.295  1.00 97.04           N  
ATOM   3698  CA  GLN A 463      -7.162  18.089  16.791  1.00 97.04           C  
ATOM   3699  C   GLN A 463      -7.865  16.755  17.022  1.00 97.04           C  
ATOM   3700  CB  GLN A 463      -7.970  18.946  15.814  1.00 97.04           C  
ATOM   3701  O   GLN A 463      -8.618  16.602  17.986  1.00 97.04           O  
ATOM   3702  CG  GLN A 463      -9.343  19.346  16.338  1.00 97.04           C  
ATOM   3703  CD  GLN A 463     -10.052  20.334  15.431  1.00 97.04           C  
ATOM   3704  NE2 GLN A 463     -11.358  20.486  15.626  1.00 97.04           N  
ATOM   3705  OE1 GLN A 463      -9.432  20.955  14.562  1.00 97.04           O  
ATOM   3706  N   TYR A 464      -7.663  15.812  16.134  1.00 98.15           N  
ATOM   3707  CA  TYR A 464      -8.232  14.477  16.287  1.00 98.15           C  
ATOM   3708  C   TYR A 464      -7.772  13.834  17.590  1.00 98.15           C  
ATOM   3709  CB  TYR A 464      -7.845  13.588  15.101  1.00 98.15           C  
ATOM   3710  O   TYR A 464      -8.586  13.295  18.343  1.00 98.15           O  
ATOM   3711  CG  TYR A 464      -8.149  12.126  15.314  1.00 98.15           C  
ATOM   3712  CD1 TYR A 464      -7.133  11.173  15.295  1.00 98.15           C  
ATOM   3713  CD2 TYR A 464      -9.453  11.693  15.533  1.00 98.15           C  
ATOM   3714  CE1 TYR A 464      -7.409   9.823  15.489  1.00 98.15           C  
ATOM   3715  CE2 TYR A 464      -9.740  10.346  15.728  1.00 98.15           C  
ATOM   3716  OH  TYR A 464      -8.993   8.086  15.897  1.00 98.15           O  
ATOM   3717  CZ  TYR A 464      -8.714   9.420  15.705  1.00 98.15           C  
ATOM   3718  N   CYS A 465      -6.537  13.904  17.893  1.00 97.65           N  
ATOM   3719  CA  CYS A 465      -6.018  13.323  19.126  1.00 97.65           C  
ATOM   3720  C   CYS A 465      -6.607  14.018  20.347  1.00 97.65           C  
ATOM   3721  CB  CYS A 465      -4.493  13.415  19.162  1.00 97.65           C  
ATOM   3722  O   CYS A 465      -6.937  13.366  21.340  1.00 97.65           O  
ATOM   3723  SG  CYS A 465      -3.671  12.364  17.944  1.00 97.65           S  
ATOM   3724  N   ASP A 466      -6.780  15.357  20.256  1.00 96.85           N  
ATOM   3725  CA  ASP A 466      -7.419  16.101  21.337  1.00 96.85           C  
ATOM   3726  C   ASP A 466      -8.858  15.638  21.548  1.00 96.85           C  
ATOM   3727  CB  ASP A 466      -7.387  17.603  21.047  1.00 96.85           C  
ATOM   3728  O   ASP A 466      -9.316  15.514  22.686  1.00 96.85           O  
ATOM   3729  CG  ASP A 466      -6.000  18.205  21.189  1.00 96.85           C  
ATOM   3730  OD1 ASP A 466      -5.154  17.626  21.903  1.00 96.85           O  
ATOM   3731  OD2 ASP A 466      -5.753  19.271  20.583  1.00 96.85           O  
ATOM   3732  N   HIS A 467      -9.431  15.426  20.395  1.00 96.36           N  
ATOM   3733  CA  HIS A 467     -10.812  14.960  20.448  1.00 96.36           C  
ATOM   3734  C   HIS A 467     -10.915  13.627  21.183  1.00 96.36           C  
ATOM   3735  CB  HIS A 467     -11.387  14.827  19.037  1.00 96.36           C  
ATOM   3736  O   HIS A 467     -11.797  13.445  22.026  1.00 96.36           O  
ATOM   3737  CG  HIS A 467     -12.747  14.206  18.999  1.00 96.36           C  
ATOM   3738  CD2 HIS A 467     -13.158  12.992  18.563  1.00 96.36           C  
ATOM   3739  ND1 HIS A 467     -13.875  14.858  19.447  1.00 96.36           N  
ATOM   3740  CE1 HIS A 467     -14.925  14.069  19.289  1.00 96.36           C  
ATOM   3741  NE2 HIS A 467     -14.517  12.931  18.754  1.00 96.36           N  
ATOM   3742  N   ILE A 468     -10.063  12.753  20.951  1.00 96.91           N  
ATOM   3743  CA  ILE A 468     -10.061  11.454  21.614  1.00 96.91           C  
ATOM   3744  C   ILE A 468      -9.865  11.642  23.117  1.00 96.91           C  
ATOM   3745  CB  ILE A 468      -8.964  10.529  21.042  1.00 96.91           C  
ATOM   3746  O   ILE A 468     -10.584  11.046  23.922  1.00 96.91           O  
ATOM   3747  CG1 ILE A 468      -9.267  10.180  19.581  1.00 96.91           C  
ATOM   3748  CG2 ILE A 468      -8.829   9.261  21.891  1.00 96.91           C  
ATOM   3749  CD1 ILE A 468      -8.155   9.409  18.884  1.00 96.91           C  
ATOM   3750  N   SER A 469      -8.853  12.405  23.456  1.00 96.58           N  
ATOM   3751  CA  SER A 469      -8.595  12.697  24.862  1.00 96.58           C  
ATOM   3752  C   SER A 469      -9.830  13.281  25.541  1.00 96.58           C  
ATOM   3753  CB  SER A 469      -7.421  13.666  25.003  1.00 96.58           C  
ATOM   3754  O   SER A 469     -10.175  12.890  26.658  1.00 96.58           O  
ATOM   3755  OG  SER A 469      -6.216  13.062  24.565  1.00 96.58           O  
ATOM   3756  N   TRP A 470     -10.430  14.193  24.867  1.00 95.68           N  
ATOM   3757  CA  TRP A 470     -11.630  14.842  25.384  1.00 95.68           C  
ATOM   3758  C   TRP A 470     -12.748  13.827  25.600  1.00 95.68           C  
ATOM   3759  CB  TRP A 470     -12.101  15.942  24.429  1.00 95.68           C  
ATOM   3760  O   TRP A 470     -13.422  13.847  26.632  1.00 95.68           O  
ATOM   3761  CG  TRP A 470     -13.413  16.560  24.811  1.00 95.68           C  
ATOM   3762  CD1 TRP A 470     -13.623  17.536  25.746  1.00 95.68           C  
ATOM   3763  CD2 TRP A 470     -14.698  16.240  24.269  1.00 95.68           C  
ATOM   3764  CE2 TRP A 470     -15.643  17.061  24.922  1.00 95.68           C  
ATOM   3765  CE3 TRP A 470     -15.142  15.338  23.293  1.00 95.68           C  
ATOM   3766  NE1 TRP A 470     -14.962  17.842  25.817  1.00 95.68           N  
ATOM   3767  CH2 TRP A 470     -17.416  16.115  23.671  1.00 95.68           C  
ATOM   3768  CZ2 TRP A 470     -17.008  17.007  24.630  1.00 95.68           C  
ATOM   3769  CZ3 TRP A 470     -16.500  15.285  23.004  1.00 95.68           C  
ATOM   3770  N   LEU A 471     -12.970  12.941  24.695  1.00 95.17           N  
ATOM   3771  CA  LEU A 471     -13.990  11.906  24.821  1.00 95.17           C  
ATOM   3772  C   LEU A 471     -13.752  11.056  26.064  1.00 95.17           C  
ATOM   3773  CB  LEU A 471     -14.007  11.016  23.575  1.00 95.17           C  
ATOM   3774  O   LEU A 471     -14.684  10.787  26.826  1.00 95.17           O  
ATOM   3775  CG  LEU A 471     -14.624  11.624  22.315  1.00 95.17           C  
ATOM   3776  CD1 LEU A 471     -14.418  10.696  21.123  1.00 95.17           C  
ATOM   3777  CD2 LEU A 471     -16.107  11.907  22.529  1.00 95.17           C  
ATOM   3778  N   HIS A 472     -12.558  10.658  26.245  1.00 96.82           N  
ATOM   3779  CA  HIS A 472     -12.233   9.855  27.418  1.00 96.82           C  
ATOM   3780  C   HIS A 472     -12.428  10.653  28.703  1.00 96.82           C  
ATOM   3781  CB  HIS A 472     -10.794   9.341  27.334  1.00 96.82           C  
ATOM   3782  O   HIS A 472     -12.960  10.134  29.687  1.00 96.82           O  
ATOM   3783  CG  HIS A 472     -10.568   8.373  26.216  1.00 96.82           C  
ATOM   3784  CD2 HIS A 472      -9.611   8.326  25.260  1.00 96.82           C  
ATOM   3785  ND1 HIS A 472     -11.393   7.292  25.990  1.00 96.82           N  
ATOM   3786  CE1 HIS A 472     -10.950   6.620  24.940  1.00 96.82           C  
ATOM   3787  NE2 HIS A 472      -9.869   7.227  24.479  1.00 96.82           N  
ATOM   3788  N   HIS A 473     -12.034  11.871  28.669  1.00 96.40           N  
ATOM   3789  CA  HIS A 473     -12.205  12.735  29.831  1.00 96.40           C  
ATOM   3790  C   HIS A 473     -13.674  12.849  30.221  1.00 96.40           C  
ATOM   3791  CB  HIS A 473     -11.625  14.124  29.556  1.00 96.40           C  
ATOM   3792  O   HIS A 473     -14.020  12.724  31.398  1.00 96.40           O  
ATOM   3793  CG  HIS A 473     -11.841  15.096  30.672  1.00 96.40           C  
ATOM   3794  CD2 HIS A 473     -12.667  16.163  30.774  1.00 96.40           C  
ATOM   3795  ND1 HIS A 473     -11.152  15.025  31.864  1.00 96.40           N  
ATOM   3796  CE1 HIS A 473     -11.548  16.010  32.653  1.00 96.40           C  
ATOM   3797  NE2 HIS A 473     -12.467  16.715  32.015  1.00 96.40           N  
ATOM   3798  N   ASN A 474     -14.477  13.086  29.264  1.00 96.09           N  
ATOM   3799  CA  ASN A 474     -15.907  13.209  29.524  1.00 96.09           C  
ATOM   3800  C   ASN A 474     -16.484  11.922  30.105  1.00 96.09           C  
ATOM   3801  CB  ASN A 474     -16.653  13.596  28.245  1.00 96.09           C  
ATOM   3802  O   ASN A 474     -17.316  11.965  31.014  1.00 96.09           O  
ATOM   3803  CG  ASN A 474     -16.451  15.050  27.868  1.00 96.09           C  
ATOM   3804  ND2 ASN A 474     -16.745  15.385  26.617  1.00 96.09           N  
ATOM   3805  OD1 ASN A 474     -16.033  15.866  28.694  1.00 96.09           O  
ATOM   3806  N   ARG A 475     -16.063  10.823  29.633  1.00 95.63           N  
ATOM   3807  CA  ARG A 475     -16.526   9.540  30.153  1.00 95.63           C  
ATOM   3808  C   ARG A 475     -16.046   9.324  31.584  1.00 95.63           C  
ATOM   3809  CB  ARG A 475     -16.047   8.393  29.261  1.00 95.63           C  
ATOM   3810  O   ARG A 475     -16.795   8.824  32.427  1.00 95.63           O  
ATOM   3811  CG  ARG A 475     -16.522   7.021  29.712  1.00 95.63           C  
ATOM   3812  CD  ARG A 475     -18.041   6.924  29.718  1.00 95.63           C  
ATOM   3813  NE  ARG A 475     -18.494   5.583  30.077  1.00 95.63           N  
ATOM   3814  NH1 ARG A 475     -20.721   6.165  30.277  1.00 95.63           N  
ATOM   3815  NH2 ARG A 475     -20.058   4.003  30.652  1.00 95.63           N  
ATOM   3816  CZ  ARG A 475     -19.756   5.253  30.334  1.00 95.63           C  
ATOM   3817  N   THR A 476     -14.880   9.730  31.819  1.00 96.66           N  
ATOM   3818  CA  THR A 476     -14.357   9.670  33.179  1.00 96.66           C  
ATOM   3819  C   THR A 476     -15.260  10.437  34.141  1.00 96.66           C  
ATOM   3820  CB  THR A 476     -12.926  10.235  33.252  1.00 96.66           C  
ATOM   3821  O   THR A 476     -15.642   9.917  35.191  1.00 96.66           O  
ATOM   3822  CG2 THR A 476     -12.429  10.287  34.693  1.00 96.66           C  
ATOM   3823  OG1 THR A 476     -12.049   9.400  32.486  1.00 96.66           O  
ATOM   3824  N   GLN A 477     -15.571  11.629  33.739  1.00 97.21           N  
ATOM   3825  CA  GLN A 477     -16.409  12.466  34.590  1.00 97.21           C  
ATOM   3826  C   GLN A 477     -17.783  11.835  34.800  1.00 97.21           C  
ATOM   3827  CB  GLN A 477     -16.560  13.864  33.988  1.00 97.21           C  
ATOM   3828  O   GLN A 477     -18.313  11.845  35.913  1.00 97.21           O  
ATOM   3829  CG  GLN A 477     -15.263  14.661  33.952  1.00 97.21           C  
ATOM   3830  CD  GLN A 477     -14.607  14.776  35.315  1.00 97.21           C  
ATOM   3831  NE2 GLN A 477     -13.299  14.545  35.365  1.00 97.21           N  
ATOM   3832  OE1 GLN A 477     -15.269  15.072  36.315  1.00 97.21           O  
ATOM   3833  N   ALA A 478     -18.270  11.282  33.780  1.00 96.27           N  
ATOM   3834  CA  ALA A 478     -19.578  10.638  33.860  1.00 96.27           C  
ATOM   3835  C   ALA A 478     -19.547   9.451  34.820  1.00 96.27           C  
ATOM   3836  CB  ALA A 478     -20.034  10.185  32.475  1.00 96.27           C  
ATOM   3837  O   ALA A 478     -20.449   9.289  35.645  1.00 96.27           O  
ATOM   3838  N   ILE A 479     -18.540   8.597  34.723  1.00 96.89           N  
ATOM   3839  CA  ILE A 479     -18.427   7.406  35.558  1.00 96.89           C  
ATOM   3840  C   ILE A 479     -18.238   7.815  37.017  1.00 96.89           C  
ATOM   3841  CB  ILE A 479     -17.260   6.503  35.099  1.00 96.89           C  
ATOM   3842  O   ILE A 479     -18.832   7.218  37.918  1.00 96.89           O  
ATOM   3843  CG1 ILE A 479     -17.555   5.911  33.717  1.00 96.89           C  
ATOM   3844  CG2 ILE A 479     -16.999   5.396  36.125  1.00 96.89           C  
ATOM   3845  CD1 ILE A 479     -16.388   5.146  33.108  1.00 96.89           C  
ATOM   3846  N   LYS A 480     -17.401   8.882  37.261  1.00 97.54           N  
ATOM   3847  CA  LYS A 480     -17.173   9.368  38.619  1.00 97.54           C  
ATOM   3848  C   LYS A 480     -18.477   9.828  39.265  1.00 97.54           C  
ATOM   3849  CB  LYS A 480     -16.158  10.513  38.616  1.00 97.54           C  
ATOM   3850  O   LYS A 480     -18.716   9.568  40.446  1.00 97.54           O  
ATOM   3851  CG  LYS A 480     -14.719  10.063  38.411  1.00 97.54           C  
ATOM   3852  CD  LYS A 480     -13.754  11.241  38.454  1.00 97.54           C  
ATOM   3853  CE  LYS A 480     -12.305  10.781  38.366  1.00 97.54           C  
ATOM   3854  NZ  LYS A 480     -11.359  11.936  38.318  1.00 97.54           N  
ATOM   3855  N   LYS A 481     -19.274  10.453  38.457  1.00 97.02           N  
ATOM   3856  CA  LYS A 481     -20.582  10.875  38.950  1.00 97.02           C  
ATOM   3857  C   LYS A 481     -21.455   9.671  39.294  1.00 97.02           C  
ATOM   3858  CB  LYS A 481     -21.286  11.755  37.916  1.00 97.02           C  
ATOM   3859  O   LYS A 481     -22.115   9.654  40.334  1.00 97.02           O  
ATOM   3860  CG  LYS A 481     -22.585  12.374  38.412  1.00 97.02           C  
ATOM   3861  CD  LYS A 481     -23.223  13.260  37.351  1.00 97.02           C  
ATOM   3862  CE  LYS A 481     -24.564  13.813  37.815  1.00 97.02           C  
ATOM   3863  NZ  LYS A 481     -25.205  14.664  36.768  1.00 97.02           N  
ATOM   3864  N   GLN A 482     -21.442   8.622  38.459  1.00 96.81           N  
ATOM   3865  CA  GLN A 482     -22.226   7.412  38.685  1.00 96.81           C  
ATOM   3866  C   GLN A 482     -21.760   6.681  39.940  1.00 96.81           C  
ATOM   3867  CB  GLN A 482     -22.140   6.483  37.473  1.00 96.81           C  
ATOM   3868  O   GLN A 482     -22.574   6.128  40.682  1.00 96.81           O  
ATOM   3869  CG  GLN A 482     -22.873   7.005  36.244  1.00 96.81           C  
ATOM   3870  CD  GLN A 482     -22.660   6.134  35.020  1.00 96.81           C  
ATOM   3871  NE2 GLN A 482     -23.244   6.537  33.897  1.00 96.81           N  
ATOM   3872  OE1 GLN A 482     -21.975   5.108  35.083  1.00 96.81           O  
ATOM   3873  N   LEU A 483     -20.521   6.705  40.175  1.00 96.67           N  
ATOM   3874  CA  LEU A 483     -19.932   5.981  41.296  1.00 96.67           C  
ATOM   3875  C   LEU A 483     -20.314   6.629  42.623  1.00 96.67           C  
ATOM   3876  CB  LEU A 483     -18.408   5.930  41.160  1.00 96.67           C  
ATOM   3877  O   LEU A 483     -20.218   5.997  43.677  1.00 96.67           O  
ATOM   3878  CG  LEU A 483     -17.849   4.907  40.170  1.00 96.67           C  
ATOM   3879  CD1 LEU A 483     -16.361   5.150  39.939  1.00 96.67           C  
ATOM   3880  CD2 LEU A 483     -18.093   3.488  40.672  1.00 96.67           C  
ATOM   3881  N   LYS A 484     -20.795   7.829  42.650  1.00 95.26           N  
ATOM   3882  CA  LYS A 484     -21.239   8.512  43.861  1.00 95.26           C  
ATOM   3883  C   LYS A 484     -22.639   8.058  44.265  1.00 95.26           C  
ATOM   3884  CB  LYS A 484     -21.216  10.028  43.663  1.00 95.26           C  
ATOM   3885  O   LYS A 484     -23.054   8.253  45.410  1.00 95.26           O  
ATOM   3886  CG  LYS A 484     -19.817  10.618  43.563  1.00 95.26           C  
ATOM   3887  CD  LYS A 484     -19.860  12.128  43.368  1.00 95.26           C  
ATOM   3888  CE  LYS A 484     -18.462  12.711  43.207  1.00 95.26           C  
ATOM   3889  NZ  LYS A 484     -18.502  14.183  42.953  1.00 95.26           N  
ATOM   3890  N   GLU A 485     -23.279   7.371  43.379  1.00 93.80           N  
ATOM   3891  CA  GLU A 485     -24.622   6.869  43.650  1.00 93.80           C  
ATOM   3892  C   GLU A 485     -24.575   5.498  44.318  1.00 93.80           C  
ATOM   3893  CB  GLU A 485     -25.440   6.796  42.358  1.00 93.80           C  
ATOM   3894  O   GLU A 485     -23.520   4.862  44.369  1.00 93.80           O  
ATOM   3895  CG  GLU A 485     -25.612   8.139  41.662  1.00 93.80           C  
ATOM   3896  CD  GLU A 485     -26.321   8.034  40.321  1.00 93.80           C  
ATOM   3897  OE1 GLU A 485     -26.516   9.075  39.654  1.00 93.80           O  
ATOM   3898  OE2 GLU A 485     -26.685   6.900  39.935  1.00 93.80           O  
ATOM   3899  N   GLU A 486     -25.712   5.097  45.026  1.00 93.58           N  
ATOM   3900  CA  GLU A 486     -25.818   3.746  45.571  1.00 93.58           C  
ATOM   3901  C   GLU A 486     -25.938   2.710  44.457  1.00 93.58           C  
ATOM   3902  CB  GLU A 486     -27.015   3.641  46.519  1.00 93.58           C  
ATOM   3903  O   GLU A 486     -26.909   2.718  43.697  1.00 93.58           O  
ATOM   3904  CG  GLU A 486     -26.794   2.687  47.684  1.00 93.58           C  
ATOM   3905  CD  GLU A 486     -27.881   2.772  48.744  1.00 93.58           C  
ATOM   3906  OE1 GLU A 486     -27.839   1.991  49.721  1.00 93.58           O  
ATOM   3907  OE2 GLU A 486     -28.783   3.626  48.595  1.00 93.58           O  
ATOM   3908  N   LEU A 487     -24.901   1.787  44.272  1.00 94.54           N  
ATOM   3909  CA  LEU A 487     -24.848   0.810  43.189  1.00 94.54           C  
ATOM   3910  C   LEU A 487     -24.707  -0.605  43.740  1.00 94.54           C  
ATOM   3911  CB  LEU A 487     -23.685   1.121  42.244  1.00 94.54           C  
ATOM   3912  O   LEU A 487     -24.175  -0.799  44.835  1.00 94.54           O  
ATOM   3913  CG  LEU A 487     -23.729   2.477  41.537  1.00 94.54           C  
ATOM   3914  CD1 LEU A 487     -22.339   2.863  41.044  1.00 94.54           C  
ATOM   3915  CD2 LEU A 487     -24.723   2.445  40.381  1.00 94.54           C  
ATOM   3916  N   ALA A 488     -25.244  -1.580  43.030  1.00 95.60           N  
ATOM   3917  CA  ALA A 488     -24.943  -2.980  43.317  1.00 95.60           C  
ATOM   3918  C   ALA A 488     -23.443  -3.248  43.225  1.00 95.60           C  
ATOM   3919  CB  ALA A 488     -25.704  -3.895  42.361  1.00 95.60           C  
ATOM   3920  O   ALA A 488     -22.725  -2.552  42.504  1.00 95.60           O  
ATOM   3921  N   LYS A 489     -22.923  -4.219  43.987  1.00 94.28           N  
ATOM   3922  CA  LYS A 489     -21.501  -4.538  44.068  1.00 94.28           C  
ATOM   3923  C   LYS A 489     -20.917  -4.804  42.684  1.00 94.28           C  
ATOM   3924  CB  LYS A 489     -21.273  -5.749  44.974  1.00 94.28           C  
ATOM   3925  O   LYS A 489     -19.854  -4.282  42.342  1.00 94.28           O  
ATOM   3926  CG  LYS A 489     -19.808  -6.033  45.271  1.00 94.28           C  
ATOM   3927  CD  LYS A 489     -19.648  -7.230  46.200  1.00 94.28           C  
ATOM   3928  CE  LYS A 489     -18.181  -7.573  46.423  1.00 94.28           C  
ATOM   3929  NZ  LYS A 489     -18.020  -8.751  47.327  1.00 94.28           N  
ATOM   3930  N   ASP A 490     -21.624  -5.529  41.856  1.00 94.59           N  
ATOM   3931  CA  ASP A 490     -21.125  -5.911  40.539  1.00 94.59           C  
ATOM   3932  C   ASP A 490     -21.011  -4.697  39.620  1.00 94.59           C  
ATOM   3933  CB  ASP A 490     -22.034  -6.967  39.906  1.00 94.59           C  
ATOM   3934  O   ASP A 490     -20.056  -4.581  38.851  1.00 94.59           O  
ATOM   3935  CG  ASP A 490     -21.918  -8.326  40.573  1.00 94.59           C  
ATOM   3936  OD1 ASP A 490     -20.914  -8.578  41.273  1.00 94.59           O  
ATOM   3937  OD2 ASP A 490     -22.837  -9.154  40.393  1.00 94.59           O  
ATOM   3938  N   GLU A 491     -21.964  -3.853  39.706  1.00 94.81           N  
ATOM   3939  CA  GLU A 491     -21.955  -2.643  38.890  1.00 94.81           C  
ATOM   3940  C   GLU A 491     -20.819  -1.709  39.299  1.00 94.81           C  
ATOM   3941  CB  GLU A 491     -23.298  -1.914  38.993  1.00 94.81           C  
ATOM   3942  O   GLU A 491     -20.163  -1.110  38.445  1.00 94.81           O  
ATOM   3943  CG  GLU A 491     -23.408  -0.697  38.087  1.00 94.81           C  
ATOM   3944  CD  GLU A 491     -23.301  -1.037  36.609  1.00 94.81           C  
ATOM   3945  OE1 GLU A 491     -23.272  -0.107  35.772  1.00 94.81           O  
ATOM   3946  OE2 GLU A 491     -23.247  -2.245  36.285  1.00 94.81           O  
ATOM   3947  N   ARG A 492     -20.643  -1.610  40.588  1.00 96.16           N  
ATOM   3948  CA  ARG A 492     -19.555  -0.771  41.080  1.00 96.16           C  
ATOM   3949  C   ARG A 492     -18.205  -1.279  40.586  1.00 96.16           C  
ATOM   3950  CB  ARG A 492     -19.567  -0.718  42.610  1.00 96.16           C  
ATOM   3951  O   ARG A 492     -17.364  -0.492  40.144  1.00 96.16           O  
ATOM   3952  CG  ARG A 492     -18.553   0.249  43.201  1.00 96.16           C  
ATOM   3953  CD  ARG A 492     -18.661   0.322  44.717  1.00 96.16           C  
ATOM   3954  NE  ARG A 492     -19.822   1.102  45.137  1.00 96.16           N  
ATOM   3955  NH1 ARG A 492     -18.719   3.132  45.133  1.00 96.16           N  
ATOM   3956  NH2 ARG A 492     -20.936   3.028  45.708  1.00 96.16           N  
ATOM   3957  CZ  ARG A 492     -19.823   2.419  45.325  1.00 96.16           C  
ATOM   3958  N   VAL A 493     -17.964  -2.581  40.627  1.00 95.64           N  
ATOM   3959  CA  VAL A 493     -16.722  -3.196  40.170  1.00 95.64           C  
ATOM   3960  C   VAL A 493     -16.532  -2.930  38.678  1.00 95.64           C  
ATOM   3961  CB  VAL A 493     -16.706  -4.716  40.446  1.00 95.64           C  
ATOM   3962  O   VAL A 493     -15.441  -2.558  38.242  1.00 95.64           O  
ATOM   3963  CG1 VAL A 493     -15.530  -5.382  39.734  1.00 95.64           C  
ATOM   3964  CG2 VAL A 493     -16.645  -4.984  41.949  1.00 95.64           C  
ATOM   3965  N   ARG A 494     -17.563  -3.108  37.912  1.00 94.67           N  
ATOM   3966  CA  ARG A 494     -17.518  -2.886  36.471  1.00 94.67           C  
ATOM   3967  C   ARG A 494     -17.130  -1.446  36.150  1.00 94.67           C  
ATOM   3968  CB  ARG A 494     -18.868  -3.220  35.833  1.00 94.67           C  
ATOM   3969  O   ARG A 494     -16.250  -1.205  35.321  1.00 94.67           O  
ATOM   3970  CG  ARG A 494     -18.873  -3.123  34.315  1.00 94.67           C  
ATOM   3971  CD  ARG A 494     -20.282  -3.221  33.748  1.00 94.67           C  
ATOM   3972  NE  ARG A 494     -21.082  -2.047  34.086  1.00 94.67           N  
ATOM   3973  NH1 ARG A 494     -23.114  -3.041  33.619  1.00 94.67           N  
ATOM   3974  NH2 ARG A 494     -23.036  -0.869  34.348  1.00 94.67           N  
ATOM   3975  CZ  ARG A 494     -22.409  -1.989  34.017  1.00 94.67           C  
ATOM   3976  N   LEU A 495     -17.786  -0.492  36.805  1.00 96.12           N  
ATOM   3977  CA  LEU A 495     -17.540   0.922  36.546  1.00 96.12           C  
ATOM   3978  C   LEU A 495     -16.128   1.314  36.966  1.00 96.12           C  
ATOM   3979  CB  LEU A 495     -18.564   1.789  37.285  1.00 96.12           C  
ATOM   3980  O   LEU A 495     -15.477   2.119  36.296  1.00 96.12           O  
ATOM   3981  CG  LEU A 495     -19.969   1.841  36.683  1.00 96.12           C  
ATOM   3982  CD1 LEU A 495     -20.917   2.589  37.614  1.00 96.12           C  
ATOM   3983  CD2 LEU A 495     -19.937   2.495  35.306  1.00 96.12           C  
ATOM   3984  N   THR A 496     -15.686   0.740  38.061  1.00 96.62           N  
ATOM   3985  CA  THR A 496     -14.335   1.020  38.534  1.00 96.62           C  
ATOM   3986  C   THR A 496     -13.297   0.515  37.535  1.00 96.62           C  
ATOM   3987  CB  THR A 496     -14.081   0.381  39.911  1.00 96.62           C  
ATOM   3988  O   THR A 496     -12.317   1.205  37.248  1.00 96.62           O  
ATOM   3989  CG2 THR A 496     -12.672   0.689  40.409  1.00 96.62           C  
ATOM   3990  OG1 THR A 496     -15.031   0.893  40.852  1.00 96.62           O  
ATOM   3991  N   GLU A 497     -13.516  -0.632  37.060  1.00 95.21           N  
ATOM   3992  CA  GLU A 497     -12.607  -1.182  36.059  1.00 95.21           C  
ATOM   3993  C   GLU A 497     -12.603  -0.334  34.791  1.00 95.21           C  
ATOM   3994  CB  GLU A 497     -12.986  -2.627  35.725  1.00 95.21           C  
ATOM   3995  O   GLU A 497     -11.543  -0.054  34.228  1.00 95.21           O  
ATOM   3996  CG  GLU A 497     -12.597  -3.630  36.802  1.00 95.21           C  
ATOM   3997  CD  GLU A 497     -13.030  -5.052  36.482  1.00 95.21           C  
ATOM   3998  OE1 GLU A 497     -12.656  -5.983  37.231  1.00 95.21           O  
ATOM   3999  OE2 GLU A 497     -13.749  -5.236  35.474  1.00 95.21           O  
ATOM   4000  N   GLU A 498     -13.814   0.030  34.357  1.00 95.62           N  
ATOM   4001  CA  GLU A 498     -13.924   0.913  33.200  1.00 95.62           C  
ATOM   4002  C   GLU A 498     -13.214   2.241  33.450  1.00 95.62           C  
ATOM   4003  CB  GLU A 498     -15.394   1.161  32.850  1.00 95.62           C  
ATOM   4004  O   GLU A 498     -12.532   2.762  32.565  1.00 95.62           O  
ATOM   4005  CG  GLU A 498     -15.595   2.047  31.630  1.00 95.62           C  
ATOM   4006  CD  GLU A 498     -17.054   2.193  31.228  1.00 95.62           C  
ATOM   4007  OE1 GLU A 498     -17.413   3.221  30.610  1.00 95.62           O  
ATOM   4008  OE2 GLU A 498     -17.845   1.273  31.536  1.00 95.62           O  
ATOM   4009  N   LEU A 499     -13.410   2.789  34.618  1.00 97.04           N  
ATOM   4010  CA  LEU A 499     -12.765   4.052  34.963  1.00 97.04           C  
ATOM   4011  C   LEU A 499     -11.251   3.944  34.824  1.00 97.04           C  
ATOM   4012  CB  LEU A 499     -13.131   4.468  36.390  1.00 97.04           C  
ATOM   4013  O   LEU A 499     -10.612   4.825  34.244  1.00 97.04           O  
ATOM   4014  CG  LEU A 499     -12.515   5.774  36.894  1.00 97.04           C  
ATOM   4015  CD1 LEU A 499     -12.919   6.934  35.991  1.00 97.04           C  
ATOM   4016  CD2 LEU A 499     -12.933   6.041  38.336  1.00 97.04           C  
ATOM   4017  N   ASN A 500     -10.673   2.832  35.300  1.00 96.16           N  
ATOM   4018  CA  ASN A 500      -9.233   2.623  35.192  1.00 96.16           C  
ATOM   4019  C   ASN A 500      -8.781   2.578  33.735  1.00 96.16           C  
ATOM   4020  CB  ASN A 500      -8.821   1.339  35.916  1.00 96.16           C  
ATOM   4021  O   ASN A 500      -7.792   3.215  33.368  1.00 96.16           O  
ATOM   4022  CG  ASN A 500      -8.482   1.575  37.375  1.00 96.16           C  
ATOM   4023  ND2 ASN A 500      -8.396   0.497  38.145  1.00 96.16           N  
ATOM   4024  OD1 ASN A 500      -8.300   2.716  37.806  1.00 96.16           O  
ATOM   4025  N   ASP A 501      -9.520   1.919  32.948  1.00 95.83           N  
ATOM   4026  CA  ASP A 501      -9.181   1.808  31.532  1.00 95.83           C  
ATOM   4027  C   ASP A 501      -9.220   3.173  30.849  1.00 95.83           C  
ATOM   4028  CB  ASP A 501     -10.132   0.839  30.827  1.00 95.83           C  
ATOM   4029  O   ASP A 501      -8.281   3.547  30.144  1.00 95.83           O  
ATOM   4030  CG  ASP A 501      -9.869  -0.614  31.182  1.00 95.83           C  
ATOM   4031  OD1 ASP A 501      -8.838  -0.908  31.825  1.00 95.83           O  
ATOM   4032  OD2 ASP A 501     -10.698  -1.473  30.811  1.00 95.83           O  
ATOM   4033  N   VAL A 502     -10.321   3.900  31.075  1.00 96.44           N  
ATOM   4034  CA  VAL A 502     -10.547   5.151  30.360  1.00 96.44           C  
ATOM   4035  C   VAL A 502      -9.508   6.186  30.788  1.00 96.44           C  
ATOM   4036  CB  VAL A 502     -11.972   5.695  30.603  1.00 96.44           C  
ATOM   4037  O   VAL A 502      -9.047   6.987  29.971  1.00 96.44           O  
ATOM   4038  CG1 VAL A 502     -12.149   7.061  29.943  1.00 96.44           C  
ATOM   4039  CG2 VAL A 502     -13.015   4.708  30.083  1.00 96.44           C  
ATOM   4040  N   GLU A 503      -9.086   6.183  32.013  1.00 97.13           N  
ATOM   4041  CA  GLU A 503      -8.043   7.093  32.476  1.00 97.13           C  
ATOM   4042  C   GLU A 503      -6.710   6.798  31.796  1.00 97.13           C  
ATOM   4043  CB  GLU A 503      -7.889   7.005  33.997  1.00 97.13           C  
ATOM   4044  O   GLU A 503      -5.986   7.718  31.411  1.00 97.13           O  
ATOM   4045  CG  GLU A 503      -8.989   7.719  34.769  1.00 97.13           C  
ATOM   4046  CD  GLU A 503      -8.830   7.612  36.277  1.00 97.13           C  
ATOM   4047  OE1 GLU A 503      -9.448   8.416  37.011  1.00 97.13           O  
ATOM   4048  OE2 GLU A 503      -8.080   6.718  36.728  1.00 97.13           O  
ATOM   4049  N   ILE A 504      -6.393   5.496  31.689  1.00 96.86           N  
ATOM   4050  CA  ILE A 504      -5.177   5.078  31.000  1.00 96.86           C  
ATOM   4051  C   ILE A 504      -5.233   5.521  29.540  1.00 96.86           C  
ATOM   4052  CB  ILE A 504      -4.974   3.549  31.089  1.00 96.86           C  
ATOM   4053  O   ILE A 504      -4.259   6.061  29.010  1.00 96.86           O  
ATOM   4054  CG1 ILE A 504      -4.584   3.144  32.515  1.00 96.86           C  
ATOM   4055  CG2 ILE A 504      -3.920   3.084  30.080  1.00 96.86           C  
ATOM   4056  CD1 ILE A 504      -4.612   1.641  32.761  1.00 96.86           C  
ATOM   4057  N   LEU A 505      -6.322   5.356  28.908  1.00 97.13           N  
ATOM   4058  CA  LEU A 505      -6.488   5.683  27.496  1.00 97.13           C  
ATOM   4059  C   LEU A 505      -6.412   7.189  27.274  1.00 97.13           C  
ATOM   4060  CB  LEU A 505      -7.823   5.145  26.975  1.00 97.13           C  
ATOM   4061  O   LEU A 505      -5.886   7.646  26.257  1.00 97.13           O  
ATOM   4062  CG  LEU A 505      -7.963   3.623  26.910  1.00 97.13           C  
ATOM   4063  CD1 LEU A 505      -9.365   3.238  26.451  1.00 97.13           C  
ATOM   4064  CD2 LEU A 505      -6.908   3.028  25.983  1.00 97.13           C  
ATOM   4065  N   GLU A 506      -7.004   7.949  28.189  1.00 97.18           N  
ATOM   4066  CA  GLU A 506      -6.910   9.402  28.095  1.00 97.18           C  
ATOM   4067  C   GLU A 506      -5.455   9.862  28.091  1.00 97.18           C  
ATOM   4068  CB  GLU A 506      -7.669  10.066  29.247  1.00 97.18           C  
ATOM   4069  O   GLU A 506      -5.049  10.646  27.231  1.00 97.18           O  
ATOM   4070  CG  GLU A 506      -7.601  11.587  29.233  1.00 97.18           C  
ATOM   4071  CD  GLU A 506      -8.270  12.228  30.438  1.00 97.18           C  
ATOM   4072  OE1 GLU A 506      -8.152  13.463  30.612  1.00 97.18           O  
ATOM   4073  OE2 GLU A 506      -8.918  11.491  31.214  1.00 97.18           O  
ATOM   4074  N   LYS A 507      -4.637   9.375  29.008  1.00 97.42           N  
ATOM   4075  CA  LYS A 507      -3.224   9.731  29.096  1.00 97.42           C  
ATOM   4076  C   LYS A 507      -2.463   9.268  27.857  1.00 97.42           C  
ATOM   4077  CB  LYS A 507      -2.595   9.127  30.353  1.00 97.42           C  
ATOM   4078  O   LYS A 507      -1.593   9.982  27.353  1.00 97.42           O  
ATOM   4079  CG  LYS A 507      -3.049   9.783  31.648  1.00 97.42           C  
ATOM   4080  CD  LYS A 507      -2.366   9.161  32.859  1.00 97.42           C  
ATOM   4081  CE  LYS A 507      -2.873   9.767  34.161  1.00 97.42           C  
ATOM   4082  NZ  LYS A 507      -2.269   9.102  35.354  1.00 97.42           N  
ATOM   4083  N   ASP A 508      -2.817   8.113  27.437  1.00 97.31           N  
ATOM   4084  CA  ASP A 508      -2.173   7.569  26.246  1.00 97.31           C  
ATOM   4085  C   ASP A 508      -2.426   8.457  25.030  1.00 97.31           C  
ATOM   4086  CB  ASP A 508      -2.667   6.147  25.970  1.00 97.31           C  
ATOM   4087  O   ASP A 508      -1.514   8.713  24.241  1.00 97.31           O  
ATOM   4088  CG  ASP A 508      -1.954   5.488  24.802  1.00 97.31           C  
ATOM   4089  OD1 ASP A 508      -0.729   5.256  24.888  1.00 97.31           O  
ATOM   4090  OD2 ASP A 508      -2.624   5.199  23.787  1.00 97.31           O  
ATOM   4091  N   ALA A 509      -3.630   8.932  24.814  1.00 97.34           N  
ATOM   4092  CA  ALA A 509      -3.965   9.809  23.695  1.00 97.34           C  
ATOM   4093  C   ALA A 509      -3.106  11.070  23.710  1.00 97.34           C  
ATOM   4094  CB  ALA A 509      -5.446  10.177  23.733  1.00 97.34           C  
ATOM   4095  O   ALA A 509      -2.623  11.512  22.665  1.00 97.34           O  
ATOM   4096  N   GLU A 510      -2.858  11.628  24.873  1.00 96.97           N  
ATOM   4097  CA  GLU A 510      -2.029  12.823  25.003  1.00 96.97           C  
ATOM   4098  C   GLU A 510      -0.569  12.520  24.677  1.00 96.97           C  
ATOM   4099  CB  GLU A 510      -2.143  13.406  26.414  1.00 96.97           C  
ATOM   4100  O   GLU A 510       0.094  13.300  23.991  1.00 96.97           O  
ATOM   4101  CG  GLU A 510      -3.484  14.066  26.700  1.00 96.97           C  
ATOM   4102  CD  GLU A 510      -3.620  14.550  28.135  1.00 96.97           C  
ATOM   4103  OE1 GLU A 510      -4.711  15.035  28.511  1.00 96.97           O  
ATOM   4104  OE2 GLU A 510      -2.627  14.446  28.888  1.00 96.97           O  
ATOM   4105  N   GLN A 511      -0.141  11.376  25.198  1.00 97.13           N  
ATOM   4106  CA  GLN A 511       1.231  10.959  24.929  1.00 97.13           C  
ATOM   4107  C   GLN A 511       1.458  10.740  23.436  1.00 97.13           C  
ATOM   4108  CB  GLN A 511       1.567   9.684  25.704  1.00 97.13           C  
ATOM   4109  O   GLN A 511       2.463  11.192  22.883  1.00 97.13           O  
ATOM   4110  CG  GLN A 511       3.009   9.225  25.537  1.00 97.13           C  
ATOM   4111  CD  GLN A 511       3.331   7.991  26.359  1.00 97.13           C  
ATOM   4112  NE2 GLN A 511       4.397   7.291  25.985  1.00 97.13           N  
ATOM   4113  OE1 GLN A 511       2.629   7.671  27.323  1.00 97.13           O  
ATOM   4114  N   ILE A 512       0.607  10.048  22.782  1.00 97.41           N  
ATOM   4115  CA  ILE A 512       0.722   9.752  21.359  1.00 97.41           C  
ATOM   4116  C   ILE A 512       0.652  11.048  20.554  1.00 97.41           C  
ATOM   4117  CB  ILE A 512      -0.378   8.772  20.894  1.00 97.41           C  
ATOM   4118  O   ILE A 512       1.382  11.219  19.575  1.00 97.41           O  
ATOM   4119  CG1 ILE A 512      -0.132   7.376  21.477  1.00 97.41           C  
ATOM   4120  CG2 ILE A 512      -0.447   8.723  19.365  1.00 97.41           C  
ATOM   4121  CD1 ILE A 512       1.218   6.779  21.105  1.00 97.41           C  
ATOM   4122  N   LYS A 513      -0.191  11.915  20.958  1.00 97.60           N  
ATOM   4123  CA  LYS A 513      -0.262  13.221  20.309  1.00 97.60           C  
ATOM   4124  C   LYS A 513       1.103  13.902  20.293  1.00 97.60           C  
ATOM   4125  CB  LYS A 513      -1.286  14.114  21.010  1.00 97.60           C  
ATOM   4126  O   LYS A 513       1.546  14.393  19.252  1.00 97.60           O  
ATOM   4127  CG  LYS A 513      -1.373  15.522  20.439  1.00 97.60           C  
ATOM   4128  CD  LYS A 513      -2.262  16.418  21.293  1.00 97.60           C  
ATOM   4129  CE  LYS A 513      -1.943  17.891  21.079  1.00 97.60           C  
ATOM   4130  NZ  LYS A 513      -2.821  18.774  21.905  1.00 97.60           N  
ATOM   4131  N   ASN A 514       1.710  13.975  21.462  1.00 97.30           N  
ATOM   4132  CA  ASN A 514       3.014  14.619  21.571  1.00 97.30           C  
ATOM   4133  C   ASN A 514       4.045  13.958  20.660  1.00 97.30           C  
ATOM   4134  CB  ASN A 514       3.501  14.605  23.022  1.00 97.30           C  
ATOM   4135  O   ASN A 514       4.814  14.644  19.985  1.00 97.30           O  
ATOM   4136  CG  ASN A 514       2.725  15.559  23.907  1.00 97.30           C  
ATOM   4137  ND2 ASN A 514       2.693  15.272  25.203  1.00 97.30           N  
ATOM   4138  OD1 ASN A 514       2.158  16.546  23.431  1.00 97.30           O  
ATOM   4139  N   GLN A 515       3.972  12.661  20.629  1.00 96.09           N  
ATOM   4140  CA  GLN A 515       4.923  11.941  19.789  1.00 96.09           C  
ATOM   4141  C   GLN A 515       4.683  12.232  18.311  1.00 96.09           C  
ATOM   4142  CB  GLN A 515       4.837  10.436  20.048  1.00 96.09           C  
ATOM   4143  O   GLN A 515       5.633  12.395  17.542  1.00 96.09           O  
ATOM   4144  CG  GLN A 515       5.433  10.006  21.382  1.00 96.09           C  
ATOM   4145  CD  GLN A 515       6.857  10.493  21.574  1.00 96.09           C  
ATOM   4146  NE2 GLN A 515       7.142  11.045  22.749  1.00 96.09           N  
ATOM   4147  OE1 GLN A 515       7.694  10.375  20.673  1.00 96.09           O  
ATOM   4148  N   ILE A 516       3.487  12.232  17.953  1.00 97.15           N  
ATOM   4149  CA  ILE A 516       3.123  12.543  16.575  1.00 97.15           C  
ATOM   4150  C   ILE A 516       3.653  13.926  16.201  1.00 97.15           C  
ATOM   4151  CB  ILE A 516       1.593  12.481  16.367  1.00 97.15           C  
ATOM   4152  O   ILE A 516       4.265  14.098  15.144  1.00 97.15           O  
ATOM   4153  CG1 ILE A 516       1.118  11.024  16.329  1.00 97.15           C  
ATOM   4154  CG2 ILE A 516       1.192  13.221  15.088  1.00 97.15           C  
ATOM   4155  CD1 ILE A 516      -0.395  10.865  16.374  1.00 97.15           C  
ATOM   4156  N   LEU A 517       3.453  14.896  17.033  1.00 97.02           N  
ATOM   4157  CA  LEU A 517       3.892  16.260  16.762  1.00 97.02           C  
ATOM   4158  C   LEU A 517       5.409  16.326  16.623  1.00 97.02           C  
ATOM   4159  CB  LEU A 517       3.428  17.204  17.875  1.00 97.02           C  
ATOM   4160  O   LEU A 517       5.926  16.980  15.714  1.00 97.02           O  
ATOM   4161  CG  LEU A 517       1.968  17.656  17.816  1.00 97.02           C  
ATOM   4162  CD1 LEU A 517       1.581  18.367  19.108  1.00 97.02           C  
ATOM   4163  CD2 LEU A 517       1.736  18.561  16.611  1.00 97.02           C  
ATOM   4164  N   ILE A 518       6.035  15.660  17.549  1.00 95.55           N  
ATOM   4165  CA  ILE A 518       7.492  15.628  17.494  1.00 95.55           C  
ATOM   4166  C   ILE A 518       7.946  15.077  16.144  1.00 95.55           C  
ATOM   4167  CB  ILE A 518       8.083  14.782  18.644  1.00 95.55           C  
ATOM   4168  O   ILE A 518       8.802  15.667  15.481  1.00 95.55           O  
ATOM   4169  CG1 ILE A 518       7.925  15.515  19.981  1.00 95.55           C  
ATOM   4170  CG2 ILE A 518       9.553  14.451  18.371  1.00 95.55           C  
ATOM   4171  CD1 ILE A 518       8.194  14.643  21.200  1.00 95.55           C  
ATOM   4172  N   ARG A 519       7.390  14.017  15.710  1.00 95.64           N  
ATOM   4173  CA  ARG A 519       7.801  13.354  14.477  1.00 95.64           C  
ATOM   4174  C   ARG A 519       7.498  14.222  13.261  1.00 95.64           C  
ATOM   4175  CB  ARG A 519       7.105  11.998  14.339  1.00 95.64           C  
ATOM   4176  O   ARG A 519       8.327  14.344  12.357  1.00 95.64           O  
ATOM   4177  CG  ARG A 519       7.602  10.947  15.319  1.00 95.64           C  
ATOM   4178  CD  ARG A 519       6.699   9.722  15.339  1.00 95.64           C  
ATOM   4179  NE  ARG A 519       7.093   8.778  16.381  1.00 95.64           N  
ATOM   4180  NH1 ARG A 519       5.174   7.501  16.239  1.00 95.64           N  
ATOM   4181  NH2 ARG A 519       6.815   6.949  17.741  1.00 95.64           N  
ATOM   4182  CZ  ARG A 519       6.360   7.745  16.785  1.00 95.64           C  
ATOM   4183  N   ILE A 520       6.308  14.831  13.221  1.00 97.03           N  
ATOM   4184  CA  ILE A 520       5.949  15.689  12.097  1.00 97.03           C  
ATOM   4185  C   ILE A 520       6.908  16.875  12.026  1.00 97.03           C  
ATOM   4186  CB  ILE A 520       4.490  16.186  12.210  1.00 97.03           C  
ATOM   4187  O   ILE A 520       7.376  17.239  10.945  1.00 97.03           O  
ATOM   4188  CG1 ILE A 520       3.512  15.025  11.994  1.00 97.03           C  
ATOM   4189  CG2 ILE A 520       4.226  17.317  11.212  1.00 97.03           C  
ATOM   4190  CD1 ILE A 520       2.052  15.396  12.215  1.00 97.03           C  
ATOM   4191  N   ASN A 521       7.310  17.433  13.159  1.00 94.89           N  
ATOM   4192  CA  ASN A 521       8.201  18.587  13.195  1.00 94.89           C  
ATOM   4193  C   ASN A 521       9.613  18.220  12.747  1.00 94.89           C  
ATOM   4194  CB  ASN A 521       8.232  19.198  14.598  1.00 94.89           C  
ATOM   4195  O   ASN A 521      10.331  19.056  12.195  1.00 94.89           O  
ATOM   4196  CG  ASN A 521       6.958  19.948  14.936  1.00 94.89           C  
ATOM   4197  ND2 ASN A 521       6.670  20.075  16.226  1.00 94.89           N  
ATOM   4198  OD1 ASN A 521       6.239  20.407  14.045  1.00 94.89           O  
ATOM   4199  N   LYS A 522      10.016  16.984  12.850  1.00 94.68           N  
ATOM   4200  CA  LYS A 522      11.360  16.530  12.506  1.00 94.68           C  
ATOM   4201  C   LYS A 522      11.503  16.329  11.000  1.00 94.68           C  
ATOM   4202  CB  LYS A 522      11.693  15.231  13.241  1.00 94.68           C  
ATOM   4203  O   LYS A 522      12.615  16.167  10.493  1.00 94.68           O  
ATOM   4204  CG  LYS A 522      12.108  15.429  14.692  1.00 94.68           C  
ATOM   4205  CD  LYS A 522      12.522  14.115  15.340  1.00 94.68           C  
ATOM   4206  CE  LYS A 522      13.040  14.327  16.756  1.00 94.68           C  
ATOM   4207  NZ  LYS A 522      13.419  13.037  17.407  1.00 94.68           N  
ATOM   4208  N   ILE A 523      10.383  16.302  10.325  1.00 95.39           N  
ATOM   4209  CA  ILE A 523      10.439  16.136   8.877  1.00 95.39           C  
ATOM   4210  C   ILE A 523      11.258  17.268   8.260  1.00 95.39           C  
ATOM   4211  CB  ILE A 523       9.025  16.099   8.257  1.00 95.39           C  
ATOM   4212  O   ILE A 523      12.086  17.033   7.376  1.00 95.39           O  
ATOM   4213  CG1 ILE A 523       8.293  14.817   8.672  1.00 95.39           C  
ATOM   4214  CG2 ILE A 523       9.100  16.217   6.732  1.00 95.39           C  
ATOM   4215  CD1 ILE A 523       6.818  14.797   8.298  1.00 95.39           C  
ATOM   4216  N   ALA A 524      11.161  18.504   8.776  1.00 92.80           N  
ATOM   4217  CA  ALA A 524      11.846  19.674   8.234  1.00 92.80           C  
ATOM   4218  C   ALA A 524      13.358  19.548   8.395  1.00 92.80           C  
ATOM   4219  CB  ALA A 524      11.345  20.946   8.913  1.00 92.80           C  
ATOM   4220  O   ALA A 524      14.122  20.146   7.634  1.00 92.80           O  
ATOM   4221  N   GLU A 525      13.771  18.698   9.296  1.00 90.93           N  
ATOM   4222  CA  GLU A 525      15.193  18.570   9.601  1.00 90.93           C  
ATOM   4223  C   GLU A 525      15.928  17.814   8.498  1.00 90.93           C  
ATOM   4224  CB  GLU A 525      15.393  17.865  10.945  1.00 90.93           C  
ATOM   4225  O   GLU A 525      17.146  17.943   8.355  1.00 90.93           O  
ATOM   4226  CG  GLU A 525      14.895  18.666  12.140  1.00 90.93           C  
ATOM   4227  CD  GLU A 525      15.064  17.938  13.463  1.00 90.93           C  
ATOM   4228  OE1 GLU A 525      14.570  18.438  14.499  1.00 90.93           O  
ATOM   4229  OE2 GLU A 525      15.697  16.858  13.465  1.00 90.93           O  
ATOM   4230  N   VAL A 526      15.192  17.008   7.764  1.00 91.05           N  
ATOM   4231  CA  VAL A 526      15.861  16.200   6.749  1.00 91.05           C  
ATOM   4232  C   VAL A 526      15.816  16.920   5.403  1.00 91.05           C  
ATOM   4233  CB  VAL A 526      15.220  14.799   6.627  1.00 91.05           C  
ATOM   4234  O   VAL A 526      16.519  16.538   4.465  1.00 91.05           O  
ATOM   4235  CG1 VAL A 526      15.444  13.989   7.902  1.00 91.05           C  
ATOM   4236  CG2 VAL A 526      13.728  14.920   6.321  1.00 91.05           C  
ATOM   4237  N   LEU A 527      15.002  18.031   5.281  1.00 94.60           N  
ATOM   4238  CA  LEU A 527      14.904  18.798   4.044  1.00 94.60           C  
ATOM   4239  C   LEU A 527      15.957  19.900   4.003  1.00 94.60           C  
ATOM   4240  CB  LEU A 527      13.507  19.406   3.899  1.00 94.60           C  
ATOM   4241  O   LEU A 527      16.381  20.399   5.048  1.00 94.60           O  
ATOM   4242  CG  LEU A 527      12.335  18.423   3.910  1.00 94.60           C  
ATOM   4243  CD1 LEU A 527      11.011  19.175   3.819  1.00 94.60           C  
ATOM   4244  CD2 LEU A 527      12.467  17.421   2.768  1.00 94.60           C  
ATOM   4245  N   PRO A 528      16.366  20.232   2.771  1.00 95.56           N  
ATOM   4246  CA  PRO A 528      17.370  21.291   2.649  1.00 95.56           C  
ATOM   4247  C   PRO A 528      16.851  22.652   3.108  1.00 95.56           C  
ATOM   4248  CB  PRO A 528      17.688  21.305   1.152  1.00 95.56           C  
ATOM   4249  O   PRO A 528      15.655  22.930   2.997  1.00 95.56           O  
ATOM   4250  CG  PRO A 528      17.180  19.995   0.641  1.00 95.56           C  
ATOM   4251  CD  PRO A 528      16.061  19.538   1.532  1.00 95.56           C  
ATOM   4252  N   GLN A 529      17.827  23.458   3.648  1.00 96.42           N  
ATOM   4253  CA  GLN A 529      17.507  24.842   3.981  1.00 96.42           C  
ATOM   4254  C   GLN A 529      17.347  25.689   2.721  1.00 96.42           C  
ATOM   4255  CB  GLN A 529      18.589  25.441   4.882  1.00 96.42           C  
ATOM   4256  O   GLN A 529      18.068  25.494   1.740  1.00 96.42           O  
ATOM   4257  CG  GLN A 529      18.707  24.759   6.238  1.00 96.42           C  
ATOM   4258  CD  GLN A 529      19.841  25.315   7.078  1.00 96.42           C  
ATOM   4259  NE2 GLN A 529      19.885  24.926   8.348  1.00 96.42           N  
ATOM   4260  OE1 GLN A 529      20.673  26.087   6.589  1.00 96.42           O  
ATOM   4261  N   THR A 530      16.321  26.615   2.817  1.00 96.43           N  
ATOM   4262  CA  THR A 530      16.061  27.396   1.613  1.00 96.43           C  
ATOM   4263  C   THR A 530      16.205  28.889   1.895  1.00 96.43           C  
ATOM   4264  CB  THR A 530      14.654  27.110   1.055  1.00 96.43           C  
ATOM   4265  O   THR A 530      15.924  29.346   3.005  1.00 96.43           O  
ATOM   4266  CG2 THR A 530      14.462  25.621   0.784  1.00 96.43           C  
ATOM   4267  OG1 THR A 530      13.672  27.542   2.005  1.00 96.43           O  
ATOM   4268  N   THR A 531      16.829  29.626   0.990  1.00 93.10           N  
ATOM   4269  CA  THR A 531      16.845  31.084   0.959  1.00 93.10           C  
ATOM   4270  C   THR A 531      16.207  31.605  -0.326  1.00 93.10           C  
ATOM   4271  CB  THR A 531      18.280  31.629   1.080  1.00 93.10           C  
ATOM   4272  O   THR A 531      16.532  31.138  -1.420  1.00 93.10           O  
ATOM   4273  CG2 THR A 531      18.868  31.329   2.455  1.00 93.10           C  
ATOM   4274  OG1 THR A 531      19.103  31.020   0.077  1.00 93.10           O  
ATOM   4275  N   GLY A 532      15.207  32.591  -0.111  1.00 88.96           N  
ATOM   4276  CA  GLY A 532      14.434  33.085  -1.240  1.00 88.96           C  
ATOM   4277  C   GLY A 532      13.113  32.362  -1.421  1.00 88.96           C  
ATOM   4278  O   GLY A 532      12.728  31.543  -0.584  1.00 88.96           O  
ATOM   4279  N   PRO A 533      12.352  32.697  -2.489  1.00 88.60           N  
ATOM   4280  CA  PRO A 533      11.053  32.061  -2.720  1.00 88.60           C  
ATOM   4281  C   PRO A 533      11.180  30.654  -3.299  1.00 88.60           C  
ATOM   4282  CB  PRO A 533      10.372  33.002  -3.717  1.00 88.60           C  
ATOM   4283  O   PRO A 533      11.024  30.463  -4.508  1.00 88.60           O  
ATOM   4284  CG  PRO A 533      11.495  33.623  -4.484  1.00 88.60           C  
ATOM   4285  CD  PRO A 533      12.705  33.681  -3.596  1.00 88.60           C  
ATOM   4286  N   VAL A 534      11.576  29.698  -2.506  1.00 93.98           N  
ATOM   4287  CA  VAL A 534      11.720  28.315  -2.948  1.00 93.98           C  
ATOM   4288  C   VAL A 534      10.495  27.508  -2.526  1.00 93.98           C  
ATOM   4289  CB  VAL A 534      13.005  27.669  -2.383  1.00 93.98           C  
ATOM   4290  O   VAL A 534      10.214  27.371  -1.332  1.00 93.98           O  
ATOM   4291  CG1 VAL A 534      13.098  26.201  -2.797  1.00 93.98           C  
ATOM   4292  CG2 VAL A 534      14.238  28.438  -2.852  1.00 93.98           C  
ATOM   4293  N   GLY A 535       9.767  27.009  -3.563  1.00 92.61           N  
ATOM   4294  CA  GLY A 535       8.581  26.211  -3.294  1.00 92.61           C  
ATOM   4295  C   GLY A 535       8.883  24.735  -3.117  1.00 92.61           C  
ATOM   4296  O   GLY A 535      10.029  24.308  -3.268  1.00 92.61           O  
ATOM   4297  N   SER A 536       7.868  23.933  -2.739  1.00 93.47           N  
ATOM   4298  CA  SER A 536       7.944  22.502  -2.462  1.00 93.47           C  
ATOM   4299  C   SER A 536       8.429  21.728  -3.683  1.00 93.47           C  
ATOM   4300  CB  SER A 536       6.581  21.969  -2.019  1.00 93.47           C  
ATOM   4301  O   SER A 536       9.235  20.803  -3.558  1.00 93.47           O  
ATOM   4302  OG  SER A 536       6.656  20.587  -1.715  1.00 93.47           O  
ATOM   4303  N   ASP A 537       8.059  22.166  -4.855  1.00 95.22           N  
ATOM   4304  CA  ASP A 537       8.423  21.459  -6.078  1.00 95.22           C  
ATOM   4305  C   ASP A 537       9.921  21.574  -6.354  1.00 95.22           C  
ATOM   4306  CB  ASP A 537       7.626  21.999  -7.268  1.00 95.22           C  
ATOM   4307  O   ASP A 537      10.553  20.608  -6.787  1.00 95.22           O  
ATOM   4308  CG  ASP A 537       6.168  21.575  -7.246  1.00 95.22           C  
ATOM   4309  OD1 ASP A 537       5.822  20.617  -6.522  1.00 95.22           O  
ATOM   4310  OD2 ASP A 537       5.358  22.203  -7.962  1.00 95.22           O  
ATOM   4311  N   VAL A 538      10.456  22.750  -6.090  1.00 96.97           N  
ATOM   4312  CA  VAL A 538      11.881  22.974  -6.306  1.00 96.97           C  
ATOM   4313  C   VAL A 538      12.692  22.116  -5.337  1.00 96.97           C  
ATOM   4314  CB  VAL A 538      12.253  24.464  -6.137  1.00 96.97           C  
ATOM   4315  O   VAL A 538      13.683  21.494  -5.729  1.00 96.97           O  
ATOM   4316  CG1 VAL A 538      13.768  24.653  -6.204  1.00 96.97           C  
ATOM   4317  CG2 VAL A 538      11.559  25.310  -7.202  1.00 96.97           C  
ATOM   4318  N   ILE A 539      12.258  22.043  -4.112  1.00 97.23           N  
ATOM   4319  CA  ILE A 539      12.929  21.205  -3.124  1.00 97.23           C  
ATOM   4320  C   ILE A 539      12.933  19.753  -3.596  1.00 97.23           C  
ATOM   4321  CB  ILE A 539      12.254  21.316  -1.738  1.00 97.23           C  
ATOM   4322  O   ILE A 539      13.974  19.093  -3.583  1.00 97.23           O  
ATOM   4323  CG1 ILE A 539      12.418  22.733  -1.176  1.00 97.23           C  
ATOM   4324  CG2 ILE A 539      12.828  20.274  -0.773  1.00 97.23           C  
ATOM   4325  CD1 ILE A 539      11.628  22.987   0.100  1.00 97.23           C  
ATOM   4326  N   ARG A 540      11.791  19.277  -3.997  1.00 97.28           N  
ATOM   4327  CA  ARG A 540      11.666  17.907  -4.482  1.00 97.28           C  
ATOM   4328  C   ARG A 540      12.625  17.646  -5.639  1.00 97.28           C  
ATOM   4329  CB  ARG A 540      10.228  17.620  -4.919  1.00 97.28           C  
ATOM   4330  O   ARG A 540      13.326  16.633  -5.655  1.00 97.28           O  
ATOM   4331  CG  ARG A 540      10.010  16.203  -5.427  1.00 97.28           C  
ATOM   4332  CD  ARG A 540       8.635  16.037  -6.060  1.00 97.28           C  
ATOM   4333  NE  ARG A 540       8.464  16.912  -7.216  1.00 97.28           N  
ATOM   4334  NH1 ARG A 540       6.214  16.461  -7.485  1.00 97.28           N  
ATOM   4335  NH2 ARG A 540       7.275  17.914  -8.906  1.00 97.28           N  
ATOM   4336  CZ  ARG A 540       7.318  17.094  -7.866  1.00 97.28           C  
ATOM   4337  N   GLN A 541      12.695  18.583  -6.584  1.00 97.63           N  
ATOM   4338  CA  GLN A 541      13.559  18.413  -7.747  1.00 97.63           C  
ATOM   4339  C   GLN A 541      15.031  18.401  -7.343  1.00 97.63           C  
ATOM   4340  CB  GLN A 541      13.306  19.520  -8.772  1.00 97.63           C  
ATOM   4341  O   GLN A 541      15.835  17.673  -7.927  1.00 97.63           O  
ATOM   4342  CG  GLN A 541      11.972  19.394  -9.496  1.00 97.63           C  
ATOM   4343  CD  GLN A 541      11.820  18.070 -10.221  1.00 97.63           C  
ATOM   4344  NE2 GLN A 541      10.637  17.829 -10.776  1.00 97.63           N  
ATOM   4345  OE1 GLN A 541      12.760  17.270 -10.283  1.00 97.63           O  
ATOM   4346  N   CYS A 542      15.369  19.186  -6.391  1.00 97.62           N  
ATOM   4347  CA  CYS A 542      16.740  19.183  -5.892  1.00 97.62           C  
ATOM   4348  C   CYS A 542      17.087  17.841  -5.260  1.00 97.62           C  
ATOM   4349  CB  CYS A 542      16.942  20.305  -4.874  1.00 97.62           C  
ATOM   4350  O   CYS A 542      18.213  17.359  -5.394  1.00 97.62           O  
ATOM   4351  SG  CYS A 542      16.917  21.959  -5.598  1.00 97.62           S  
ATOM   4352  N   LEU A 543      16.147  17.248  -4.575  1.00 96.96           N  
ATOM   4353  CA  LEU A 543      16.377  15.925  -4.005  1.00 96.96           C  
ATOM   4354  C   LEU A 543      16.522  14.877  -5.103  1.00 96.96           C  
ATOM   4355  CB  LEU A 543      15.232  15.541  -3.064  1.00 96.96           C  
ATOM   4356  O   LEU A 543      17.282  13.918  -4.955  1.00 96.96           O  
ATOM   4357  CG  LEU A 543      15.084  16.384  -1.796  1.00 96.96           C  
ATOM   4358  CD1 LEU A 543      13.849  15.952  -1.014  1.00 96.96           C  
ATOM   4359  CD2 LEU A 543      16.336  16.275  -0.932  1.00 96.96           C  
ATOM   4360  N   ILE A 544      15.795  15.032  -6.187  1.00 97.32           N  
ATOM   4361  CA  ILE A 544      15.957  14.151  -7.339  1.00 97.32           C  
ATOM   4362  C   ILE A 544      17.358  14.319  -7.924  1.00 97.32           C  
ATOM   4363  CB  ILE A 544      14.888  14.431  -8.419  1.00 97.32           C  
ATOM   4364  O   ILE A 544      18.015  13.335  -8.269  1.00 97.32           O  
ATOM   4365  CG1 ILE A 544      13.510  13.958  -7.942  1.00 97.32           C  
ATOM   4366  CG2 ILE A 544      15.269  13.760  -9.742  1.00 97.32           C  
ATOM   4367  CD1 ILE A 544      12.369  14.334  -8.877  1.00 97.32           C  
ATOM   4368  N   LEU A 545      17.780  15.570  -8.001  1.00 97.82           N  
ATOM   4369  CA  LEU A 545      19.140  15.814  -8.469  1.00 97.82           C  
ATOM   4370  C   LEU A 545      20.157  15.114  -7.574  1.00 97.82           C  
ATOM   4371  CB  LEU A 545      19.430  17.316  -8.514  1.00 97.82           C  
ATOM   4372  O   LEU A 545      21.105  14.498  -8.067  1.00 97.82           O  
ATOM   4373  CG  LEU A 545      20.847  17.721  -8.926  1.00 97.82           C  
ATOM   4374  CD1 LEU A 545      21.182  17.152 -10.301  1.00 97.82           C  
ATOM   4375  CD2 LEU A 545      20.992  19.239  -8.921  1.00 97.82           C  
ATOM   4376  N   GLU A 546      19.906  15.253  -6.268  1.00 97.01           N  
ATOM   4377  CA  GLU A 546      20.772  14.550  -5.326  1.00 97.01           C  
ATOM   4378  C   GLU A 546      20.819  13.055  -5.630  1.00 97.01           C  
ATOM   4379  CB  GLU A 546      20.300  14.780  -3.888  1.00 97.01           C  
ATOM   4380  O   GLU A 546      21.897  12.458  -5.665  1.00 97.01           O  
ATOM   4381  CG  GLU A 546      21.131  14.047  -2.844  1.00 97.01           C  
ATOM   4382  CD  GLU A 546      20.637  14.266  -1.423  1.00 97.01           C  
ATOM   4383  OE1 GLU A 546      20.558  13.285  -0.650  1.00 97.01           O  
ATOM   4384  OE2 GLU A 546      20.326  15.429  -1.080  1.00 97.01           O  
ATOM   4385  N   LYS A 547      19.685  12.505  -5.819  1.00 96.08           N  
ATOM   4386  CA  LYS A 547      19.587  11.086  -6.147  1.00 96.08           C  
ATOM   4387  C   LYS A 547      20.370  10.759  -7.416  1.00 96.08           C  
ATOM   4388  CB  LYS A 547      18.124  10.674  -6.314  1.00 96.08           C  
ATOM   4389  O   LYS A 547      21.124   9.785  -7.452  1.00 96.08           O  
ATOM   4390  CG  LYS A 547      17.926   9.191  -6.592  1.00 96.08           C  
ATOM   4391  CD  LYS A 547      16.450   8.816  -6.604  1.00 96.08           C  
ATOM   4392  CE  LYS A 547      16.252   7.327  -6.856  1.00 96.08           C  
ATOM   4393  NZ  LYS A 547      14.814   6.935  -6.758  1.00 96.08           N  
ATOM   4394  N   LEU A 548      20.280  11.495  -8.429  1.00 96.95           N  
ATOM   4395  CA  LEU A 548      20.929  11.261  -9.714  1.00 96.95           C  
ATOM   4396  C   LEU A 548      22.446  11.333  -9.578  1.00 96.95           C  
ATOM   4397  CB  LEU A 548      20.450  12.281 -10.751  1.00 96.95           C  
ATOM   4398  O   LEU A 548      23.169  10.571 -10.225  1.00 96.95           O  
ATOM   4399  CG  LEU A 548      18.978  12.195 -11.156  1.00 96.95           C  
ATOM   4400  CD1 LEU A 548      18.612  13.357 -12.074  1.00 96.95           C  
ATOM   4401  CD2 LEU A 548      18.686  10.860 -11.833  1.00 96.95           C  
ATOM   4402  N   LEU A 549      22.888  12.184  -8.734  1.00 96.29           N  
ATOM   4403  CA  LEU A 549      24.323  12.356  -8.532  1.00 96.29           C  
ATOM   4404  C   LEU A 549      24.923  11.142  -7.830  1.00 96.29           C  
ATOM   4405  CB  LEU A 549      24.602  13.621  -7.716  1.00 96.29           C  
ATOM   4406  O   LEU A 549      26.140  10.946  -7.853  1.00 96.29           O  
ATOM   4407  CG  LEU A 549      24.421  14.953  -8.447  1.00 96.29           C  
ATOM   4408  CD1 LEU A 549      24.550  16.116  -7.469  1.00 96.29           C  
ATOM   4409  CD2 LEU A 549      25.435  15.084  -9.578  1.00 96.29           C  
ATOM   4410  N   HIS A 550      24.000  10.286  -7.320  1.00 94.50           N  
ATOM   4411  CA  HIS A 550      24.490   9.123  -6.590  1.00 94.50           C  
ATOM   4412  C   HIS A 550      24.269   7.840  -7.384  1.00 94.50           C  
ATOM   4413  CB  HIS A 550      23.805   9.020  -5.226  1.00 94.50           C  
ATOM   4414  O   HIS A 550      24.118   6.763  -6.803  1.00 94.50           O  
ATOM   4415  CG  HIS A 550      24.218  10.089  -4.265  1.00 94.50           C  
ATOM   4416  CD2 HIS A 550      25.314  10.203  -3.478  1.00 94.50           C  
ATOM   4417  ND1 HIS A 550      23.455  11.212  -4.029  1.00 94.50           N  
ATOM   4418  CE1 HIS A 550      24.067  11.973  -3.137  1.00 94.50           C  
ATOM   4419  NE2 HIS A 550      25.197  11.383  -2.786  1.00 94.50           N  
ATOM   4420  N   ASN A 551      24.270   7.928  -8.540  1.00 93.50           N  
ATOM   4421  CA  ASN A 551      24.316   6.845  -9.517  1.00 93.50           C  
ATOM   4422  C   ASN A 551      23.332   5.733  -9.168  1.00 93.50           C  
ATOM   4423  CB  ASN A 551      25.735   6.284  -9.628  1.00 93.50           C  
ATOM   4424  O   ASN A 551      23.740   4.637  -8.778  1.00 93.50           O  
ATOM   4425  CG  ASN A 551      25.942   5.464 -10.887  1.00 93.50           C  
ATOM   4426  ND2 ASN A 551      27.120   4.867 -11.019  1.00 93.50           N  
ATOM   4427  OD1 ASN A 551      25.049   5.368 -11.733  1.00 93.50           O  
ATOM   4428  N   PRO A 552      22.039   5.968  -9.269  1.00 95.71           N  
ATOM   4429  CA  PRO A 552      20.995   4.998  -8.927  1.00 95.71           C  
ATOM   4430  C   PRO A 552      21.129   3.690  -9.703  1.00 95.71           C  
ATOM   4431  CB  PRO A 552      19.702   5.726  -9.303  1.00 95.71           C  
ATOM   4432  O   PRO A 552      21.560   3.694 -10.859  1.00 95.71           O  
ATOM   4433  CG  PRO A 552      20.119   6.755 -10.303  1.00 95.71           C  
ATOM   4434  CD  PRO A 552      21.546   7.135 -10.030  1.00 95.71           C  
ATOM   4435  N   VAL A 553      20.718   2.526  -8.988  1.00 95.87           N  
ATOM   4436  CA  VAL A 553      20.779   1.198  -9.590  1.00 95.87           C  
ATOM   4437  C   VAL A 553      19.368   0.705  -9.900  1.00 95.87           C  
ATOM   4438  CB  VAL A 553      21.505   0.191  -8.669  1.00 95.87           C  
ATOM   4439  O   VAL A 553      18.393   1.188  -9.318  1.00 95.87           O  
ATOM   4440  CG1 VAL A 553      22.941   0.639  -8.404  1.00 95.87           C  
ATOM   4441  CG2 VAL A 553      20.742   0.025  -7.356  1.00 95.87           C  
ATOM   4442  N   LEU A 554      19.211  -0.320 -10.771  1.00 96.86           N  
ATOM   4443  CA  LEU A 554      17.914  -0.857 -11.170  1.00 96.86           C  
ATOM   4444  C   LEU A 554      17.688  -2.238 -10.564  1.00 96.86           C  
ATOM   4445  CB  LEU A 554      17.812  -0.934 -12.695  1.00 96.86           C  
ATOM   4446  O   LEU A 554      16.559  -2.732 -10.538  1.00 96.86           O  
ATOM   4447  CG  LEU A 554      17.862   0.398 -13.446  1.00 96.86           C  
ATOM   4448  CD1 LEU A 554      17.578   0.182 -14.929  1.00 96.86           C  
ATOM   4449  CD2 LEU A 554      16.870   1.389 -12.845  1.00 96.86           C  
ATOM   4450  N   TYR A 555      18.788  -2.866 -10.131  1.00 96.80           N  
ATOM   4451  CA  TYR A 555      18.662  -4.234  -9.642  1.00 96.80           C  
ATOM   4452  C   TYR A 555      19.401  -4.411  -8.320  1.00 96.80           C  
ATOM   4453  CB  TYR A 555      19.200  -5.228 -10.676  1.00 96.80           C  
ATOM   4454  O   TYR A 555      20.409  -3.745  -8.072  1.00 96.80           O  
ATOM   4455  CG  TYR A 555      18.422  -5.237 -11.970  1.00 96.80           C  
ATOM   4456  CD1 TYR A 555      17.338  -6.095 -12.147  1.00 96.80           C  
ATOM   4457  CD2 TYR A 555      18.769  -4.391 -13.017  1.00 96.80           C  
ATOM   4458  CE1 TYR A 555      16.619  -6.109 -13.338  1.00 96.80           C  
ATOM   4459  CE2 TYR A 555      18.057  -4.396 -14.212  1.00 96.80           C  
ATOM   4460  OH  TYR A 555      16.277  -5.266 -15.544  1.00 96.80           O  
ATOM   4461  CZ  TYR A 555      16.985  -5.257 -14.363  1.00 96.80           C  
ATOM   4462  N   SER A 556      18.791  -5.305  -7.555  1.00 94.65           N  
ATOM   4463  CA  SER A 556      19.461  -5.713  -6.325  1.00 94.65           C  
ATOM   4464  C   SER A 556      20.638  -6.637  -6.616  1.00 94.65           C  
ATOM   4465  CB  SER A 556      18.477  -6.408  -5.384  1.00 94.65           C  
ATOM   4466  O   SER A 556      20.843  -7.049  -7.760  1.00 94.65           O  
ATOM   4467  OG  SER A 556      18.115  -7.683  -5.887  1.00 94.65           O  
ATOM   4468  N   ASP A 557      21.414  -6.900  -5.565  1.00 92.90           N  
ATOM   4469  CA  ASP A 557      22.602  -7.730  -5.743  1.00 92.90           C  
ATOM   4470  C   ASP A 557      22.222  -9.154  -6.143  1.00 92.90           C  
ATOM   4471  CB  ASP A 557      23.440  -7.748  -4.464  1.00 92.90           C  
ATOM   4472  O   ASP A 557      23.021  -9.867  -6.752  1.00 92.90           O  
ATOM   4473  CG  ASP A 557      22.667  -8.248  -3.256  1.00 92.90           C  
ATOM   4474  OD1 ASP A 557      21.446  -8.488  -3.369  1.00 92.90           O  
ATOM   4475  OD2 ASP A 557      23.285  -8.401  -2.179  1.00 92.90           O  
ATOM   4476  N   ASP A 558      21.003  -9.581  -5.824  1.00 93.03           N  
ATOM   4477  CA  ASP A 558      20.601 -10.935  -6.194  1.00 93.03           C  
ATOM   4478  C   ASP A 558      19.733 -10.926  -7.451  1.00 93.03           C  
ATOM   4479  CB  ASP A 558      19.850 -11.606  -5.042  1.00 93.03           C  
ATOM   4480  O   ASP A 558      19.087 -11.925  -7.772  1.00 93.03           O  
ATOM   4481  CG  ASP A 558      18.582 -10.867  -4.650  1.00 93.03           C  
ATOM   4482  OD1 ASP A 558      18.306  -9.788  -5.216  1.00 93.03           O  
ATOM   4483  OD2 ASP A 558      17.855 -11.368  -3.765  1.00 93.03           O  
ATOM   4484  N   GLY A 559      19.553  -9.808  -8.115  1.00 95.19           N  
ATOM   4485  CA  GLY A 559      18.988  -9.768  -9.454  1.00 95.19           C  
ATOM   4486  C   GLY A 559      17.526  -9.363  -9.474  1.00 95.19           C  
ATOM   4487  O   GLY A 559      16.889  -9.366 -10.529  1.00 95.19           O  
ATOM   4488  N   ARG A 560      16.938  -9.007  -8.392  1.00 95.38           N  
ATOM   4489  CA  ARG A 560      15.555  -8.544  -8.349  1.00 95.38           C  
ATOM   4490  C   ARG A 560      15.449  -7.094  -8.809  1.00 95.38           C  
ATOM   4491  CB  ARG A 560      14.983  -8.689  -6.937  1.00 95.38           C  
ATOM   4492  O   ARG A 560      16.275  -6.258  -8.439  1.00 95.38           O  
ATOM   4493  CG  ARG A 560      14.867 -10.130  -6.465  1.00 95.38           C  
ATOM   4494  CD  ARG A 560      14.497 -10.211  -4.990  1.00 95.38           C  
ATOM   4495  NE  ARG A 560      15.550  -9.664  -4.139  1.00 95.38           N  
ATOM   4496  NH1 ARG A 560      14.160  -9.226  -2.347  1.00 95.38           N  
ATOM   4497  NH2 ARG A 560      16.394  -8.731  -2.218  1.00 95.38           N  
ATOM   4498  CZ  ARG A 560      15.366  -9.208  -2.903  1.00 95.38           C  
ATOM   4499  N   PRO A 561      14.464  -6.827  -9.631  1.00 96.50           N  
ATOM   4500  CA  PRO A 561      14.312  -5.450 -10.107  1.00 96.50           C  
ATOM   4501  C   PRO A 561      13.667  -4.535  -9.069  1.00 96.50           C  
ATOM   4502  CB  PRO A 561      13.414  -5.599 -11.338  1.00 96.50           C  
ATOM   4503  O   PRO A 561      12.719  -4.938  -8.390  1.00 96.50           O  
ATOM   4504  CG  PRO A 561      12.585  -6.812 -11.060  1.00 96.50           C  
ATOM   4505  CD  PRO A 561      13.416  -7.790 -10.280  1.00 96.50           C  
ATOM   4506  N   TYR A 562      14.260  -3.373  -8.949  1.00 96.23           N  
ATOM   4507  CA  TYR A 562      13.578  -2.312  -8.216  1.00 96.23           C  
ATOM   4508  C   TYR A 562      12.498  -1.664  -9.074  1.00 96.23           C  
ATOM   4509  CB  TYR A 562      14.579  -1.252  -7.748  1.00 96.23           C  
ATOM   4510  O   TYR A 562      12.671  -1.503 -10.285  1.00 96.23           O  
ATOM   4511  CG  TYR A 562      15.531  -1.743  -6.685  1.00 96.23           C  
ATOM   4512  CD1 TYR A 562      15.072  -2.075  -5.412  1.00 96.23           C  
ATOM   4513  CD2 TYR A 562      16.890  -1.874  -6.949  1.00 96.23           C  
ATOM   4514  CE1 TYR A 562      15.946  -2.527  -4.428  1.00 96.23           C  
ATOM   4515  CE2 TYR A 562      17.772  -2.324  -5.973  1.00 96.23           C  
ATOM   4516  OH  TYR A 562      18.161  -3.094  -3.747  1.00 96.23           O  
ATOM   4517  CZ  TYR A 562      17.292  -2.648  -4.718  1.00 96.23           C  
ATOM   4518  N   LYS A 563      11.418  -1.258  -8.405  1.00 95.11           N  
ATOM   4519  CA  LYS A 563      10.348  -0.576  -9.126  1.00 95.11           C  
ATOM   4520  C   LYS A 563      10.809   0.788  -9.633  1.00 95.11           C  
ATOM   4521  CB  LYS A 563       9.117  -0.415  -8.233  1.00 95.11           C  
ATOM   4522  O   LYS A 563      10.440   1.204 -10.733  1.00 95.11           O  
ATOM   4523  CG  LYS A 563       7.904   0.161  -8.949  1.00 95.11           C  
ATOM   4524  CD  LYS A 563       6.632  -0.023  -8.131  1.00 95.11           C  
ATOM   4525  CE  LYS A 563       5.406   0.482  -8.881  1.00 95.11           C  
ATOM   4526  NZ  LYS A 563       4.266  -0.478  -8.787  1.00 95.11           N  
ATOM   4527  N   HIS A 564      11.559   1.460  -8.735  1.00 95.20           N  
ATOM   4528  CA  HIS A 564      12.154   2.749  -9.067  1.00 95.20           C  
ATOM   4529  C   HIS A 564      13.670   2.715  -8.902  1.00 95.20           C  
ATOM   4530  CB  HIS A 564      11.556   3.856  -8.196  1.00 95.20           C  
ATOM   4531  O   HIS A 564      14.194   1.934  -8.105  1.00 95.20           O  
ATOM   4532  CG  HIS A 564      10.080   4.025  -8.370  1.00 95.20           C  
ATOM   4533  CD2 HIS A 564       9.038   3.508  -7.677  1.00 95.20           C  
ATOM   4534  ND1 HIS A 564       9.533   4.807  -9.364  1.00 95.20           N  
ATOM   4535  CE1 HIS A 564       8.214   4.764  -9.273  1.00 95.20           C  
ATOM   4536  NE2 HIS A 564       7.888   3.983  -8.258  1.00 95.20           N  
ATOM   4537  N   PRO A 565      14.392   3.544  -9.766  1.00 95.06           N  
ATOM   4538  CA  PRO A 565      15.843   3.582  -9.566  1.00 95.06           C  
ATOM   4539  C   PRO A 565      16.232   3.779  -8.103  1.00 95.06           C  
ATOM   4540  CB  PRO A 565      16.284   4.778 -10.414  1.00 95.06           C  
ATOM   4541  O   PRO A 565      15.726   4.691  -7.443  1.00 95.06           O  
ATOM   4542  CG  PRO A 565      15.272   4.863 -11.511  1.00 95.06           C  
ATOM   4543  CD  PRO A 565      13.925   4.517 -10.945  1.00 95.06           C  
ATOM   4544  N   TRP A 566      17.091   2.891  -7.664  1.00 94.39           N  
ATOM   4545  CA  TRP A 566      17.403   2.786  -6.242  1.00 94.39           C  
ATOM   4546  C   TRP A 566      18.793   3.339  -5.947  1.00 94.39           C  
ATOM   4547  CB  TRP A 566      17.310   1.330  -5.777  1.00 94.39           C  
ATOM   4548  O   TRP A 566      19.715   3.179  -6.750  1.00 94.39           O  
ATOM   4549  CG  TRP A 566      17.619   1.134  -4.323  1.00 94.39           C  
ATOM   4550  CD1 TRP A 566      18.815   0.760  -3.777  1.00 94.39           C  
ATOM   4551  CD2 TRP A 566      16.712   1.299  -3.228  1.00 94.39           C  
ATOM   4552  CE2 TRP A 566      17.428   1.009  -2.045  1.00 94.39           C  
ATOM   4553  CE3 TRP A 566      15.363   1.666  -3.132  1.00 94.39           C  
ATOM   4554  NE1 TRP A 566      18.707   0.683  -2.408  1.00 94.39           N  
ATOM   4555  CH2 TRP A 566      15.518   1.434  -0.715  1.00 94.39           C  
ATOM   4556  CZ2 TRP A 566      16.839   1.073  -0.781  1.00 94.39           C  
ATOM   4557  CZ3 TRP A 566      14.778   1.729  -1.872  1.00 94.39           C  
ATOM   4558  N   THR A 567      18.886   4.037  -4.770  1.00 91.78           N  
ATOM   4559  CA  THR A 567      20.187   4.436  -4.245  1.00 91.78           C  
ATOM   4560  C   THR A 567      20.354   3.970  -2.802  1.00 91.78           C  
ATOM   4561  CB  THR A 567      20.375   5.963  -4.320  1.00 91.78           C  
ATOM   4562  O   THR A 567      19.373   3.844  -2.067  1.00 91.78           O  
ATOM   4563  CG2 THR A 567      20.378   6.447  -5.766  1.00 91.78           C  
ATOM   4564  OG1 THR A 567      19.305   6.605  -3.615  1.00 91.78           O  
ATOM   4565  N   THR A 568      21.580   3.665  -2.513  1.00 85.71           N  
ATOM   4566  CA  THR A 568      21.883   3.407  -1.110  1.00 85.71           C  
ATOM   4567  C   THR A 568      22.052   4.716  -0.343  1.00 85.71           C  
ATOM   4568  CB  THR A 568      23.156   2.554  -0.961  1.00 85.71           C  
ATOM   4569  O   THR A 568      21.996   5.797  -0.932  1.00 85.71           O  
ATOM   4570  CG2 THR A 568      22.998   1.204  -1.653  1.00 85.71           C  
ATOM   4571  OG1 THR A 568      24.263   3.251  -1.547  1.00 85.71           O  
ATOM   4572  N   ARG A 569      22.129   4.591   0.895  1.00 82.75           N  
ATOM   4573  CA  ARG A 569      22.332   5.781   1.715  1.00 82.75           C  
ATOM   4574  C   ARG A 569      23.538   6.580   1.233  1.00 82.75           C  
ATOM   4575  CB  ARG A 569      22.512   5.396   3.185  1.00 82.75           C  
ATOM   4576  O   ARG A 569      24.584   6.007   0.921  1.00 82.75           O  
ATOM   4577  CG  ARG A 569      22.440   6.574   4.143  1.00 82.75           C  
ATOM   4578  CD  ARG A 569      22.597   6.134   5.592  1.00 82.75           C  
ATOM   4579  NE  ARG A 569      21.506   6.628   6.427  1.00 82.75           N  
ATOM   4580  NH1 ARG A 569      22.620   6.319   8.427  1.00 82.75           N  
ATOM   4581  NH2 ARG A 569      20.492   7.170   8.415  1.00 82.75           N  
ATOM   4582  CZ  ARG A 569      21.542   6.704   7.755  1.00 82.75           C  
ATOM   4583  N   GLN A 570      23.163   7.972   1.218  1.00 81.87           N  
ATOM   4584  CA  GLN A 570      24.189   8.809   0.606  1.00 81.87           C  
ATOM   4585  C   GLN A 570      24.813   9.752   1.632  1.00 81.87           C  
ATOM   4586  CB  GLN A 570      23.605   9.612  -0.557  1.00 81.87           C  
ATOM   4587  O   GLN A 570      24.126  10.243   2.530  1.00 81.87           O  
ATOM   4588  CG  GLN A 570      22.612   8.831  -1.406  1.00 81.87           C  
ATOM   4589  CD  GLN A 570      21.729   9.729  -2.253  1.00 81.87           C  
ATOM   4590  NE2 GLN A 570      20.804   9.125  -2.991  1.00 81.87           N  
ATOM   4591  OE1 GLN A 570      21.878  10.955  -2.244  1.00 81.87           O  
ATOM   4592  N   ALA A 571      26.148  10.004   1.427  1.00 85.81           N  
ATOM   4593  CA  ALA A 571      26.844  10.912   2.336  1.00 85.81           C  
ATOM   4594  C   ALA A 571      26.792  12.348   1.823  1.00 85.81           C  
ATOM   4595  CB  ALA A 571      28.293  10.469   2.524  1.00 85.81           C  
ATOM   4596  O   ALA A 571      26.811  13.296   2.610  1.00 85.81           O  
ATOM   4597  N   ASN A 572      26.715  12.501   0.539  1.00 94.61           N  
ATOM   4598  CA  ASN A 572      26.718  13.825  -0.074  1.00 94.61           C  
ATOM   4599  C   ASN A 572      25.300  14.341  -0.302  1.00 94.61           C  
ATOM   4600  CB  ASN A 572      27.494  13.805  -1.392  1.00 94.61           C  
ATOM   4601  O   ASN A 572      24.722  14.129  -1.370  1.00 94.61           O  
ATOM   4602  CG  ASN A 572      27.795  15.196  -1.914  1.00 94.61           C  
ATOM   4603  ND2 ASN A 572      28.122  15.290  -3.198  1.00 94.61           N  
ATOM   4604  OD1 ASN A 572      27.736  16.178  -1.170  1.00 94.61           O  
ATOM   4605  N   THR A 573      24.694  15.054   0.624  1.00 95.49           N  
ATOM   4606  CA  THR A 573      23.306  15.504   0.618  1.00 95.49           C  
ATOM   4607  C   THR A 573      23.219  16.982   0.249  1.00 95.49           C  
ATOM   4608  CB  THR A 573      22.638  15.274   1.986  1.00 95.49           C  
ATOM   4609  O   THR A 573      24.173  17.736   0.452  1.00 95.49           O  
ATOM   4610  CG2 THR A 573      22.674  13.799   2.374  1.00 95.49           C  
ATOM   4611  OG1 THR A 573      23.329  16.036   2.983  1.00 95.49           O  
ATOM   4612  N   VAL A 574      22.107  17.365  -0.266  1.00 97.15           N  
ATOM   4613  CA  VAL A 574      21.815  18.775  -0.501  1.00 97.15           C  
ATOM   4614  C   VAL A 574      21.649  19.498   0.834  1.00 97.15           C  
ATOM   4615  CB  VAL A 574      20.549  18.957  -1.367  1.00 97.15           C  
ATOM   4616  O   VAL A 574      20.813  19.112   1.655  1.00 97.15           O  
ATOM   4617  CG1 VAL A 574      20.247  20.439  -1.579  1.00 97.15           C  
ATOM   4618  CG2 VAL A 574      20.714  18.245  -2.709  1.00 97.15           C  
ATOM   4619  N   GLN A 575      22.404  20.608   0.998  1.00 96.67           N  
ATOM   4620  CA  GLN A 575      22.357  21.333   2.263  1.00 96.67           C  
ATOM   4621  C   GLN A 575      21.493  22.586   2.147  1.00 96.67           C  
ATOM   4622  CB  GLN A 575      23.767  21.708   2.720  1.00 96.67           C  
ATOM   4623  O   GLN A 575      20.588  22.799   2.956  1.00 96.67           O  
ATOM   4624  CG  GLN A 575      24.647  20.509   3.048  1.00 96.67           C  
ATOM   4625  CD  GLN A 575      24.137  19.715   4.236  1.00 96.67           C  
ATOM   4626  NE2 GLN A 575      24.039  18.400   4.073  1.00 96.67           N  
ATOM   4627  OE1 GLN A 575      23.835  20.279   5.293  1.00 96.67           O  
ATOM   4628  N   THR A 576      21.768  23.371   1.080  1.00 97.74           N  
ATOM   4629  CA  THR A 576      21.024  24.615   0.914  1.00 97.74           C  
ATOM   4630  C   THR A 576      20.571  24.785  -0.533  1.00 97.74           C  
ATOM   4631  CB  THR A 576      21.867  25.831   1.337  1.00 97.74           C  
ATOM   4632  O   THR A 576      21.243  24.323  -1.458  1.00 97.74           O  
ATOM   4633  CG2 THR A 576      22.311  25.714   2.792  1.00 97.74           C  
ATOM   4634  OG1 THR A 576      23.028  25.916   0.501  1.00 97.74           O  
ATOM   4635  N   ILE A 577      19.377  25.466  -0.670  1.00 98.38           N  
ATOM   4636  CA  ILE A 577      18.827  25.863  -1.961  1.00 98.38           C  
ATOM   4637  C   ILE A 577      18.599  27.372  -1.984  1.00 98.38           C  
ATOM   4638  CB  ILE A 577      17.509  25.117  -2.268  1.00 98.38           C  
ATOM   4639  O   ILE A 577      17.826  27.901  -1.181  1.00 98.38           O  
ATOM   4640  CG1 ILE A 577      17.716  23.601  -2.159  1.00 98.38           C  
ATOM   4641  CG2 ILE A 577      16.982  25.499  -3.654  1.00 98.38           C  
ATOM   4642  CD1 ILE A 577      16.421  22.802  -2.121  1.00 98.38           C  
ATOM   4643  N   ASN A 578      19.332  27.979  -2.915  1.00 97.74           N  
ATOM   4644  CA  ASN A 578      19.225  29.429  -3.036  1.00 97.74           C  
ATOM   4645  C   ASN A 578      18.660  29.838  -4.394  1.00 97.74           C  
ATOM   4646  CB  ASN A 578      20.586  30.089  -2.806  1.00 97.74           C  
ATOM   4647  O   ASN A 578      19.207  29.470  -5.435  1.00 97.74           O  
ATOM   4648  CG  ASN A 578      20.490  31.597  -2.684  1.00 97.74           C  
ATOM   4649  ND2 ASN A 578      21.635  32.269  -2.727  1.00 97.74           N  
ATOM   4650  OD1 ASN A 578      19.397  32.153  -2.551  1.00 97.74           O  
ATOM   4651  N   ASP A 579      17.476  30.494  -4.327  1.00 96.39           N  
ATOM   4652  CA  ASP A 579      16.941  31.095  -5.544  1.00 96.39           C  
ATOM   4653  C   ASP A 579      17.656  32.406  -5.869  1.00 96.39           C  
ATOM   4654  CB  ASP A 579      15.437  31.336  -5.407  1.00 96.39           C  
ATOM   4655  O   ASP A 579      17.554  33.377  -5.116  1.00 96.39           O  
ATOM   4656  CG  ASP A 579      14.774  31.711  -6.721  1.00 96.39           C  
ATOM   4657  OD1 ASP A 579      15.434  32.333  -7.581  1.00 96.39           O  
ATOM   4658  OD2 ASP A 579      13.581  31.385  -6.897  1.00 96.39           O  
ATOM   4659  N   LEU A 580      18.333  32.447  -7.007  1.00 94.70           N  
ATOM   4660  CA  LEU A 580      19.142  33.604  -7.375  1.00 94.70           C  
ATOM   4661  C   LEU A 580      18.276  34.699  -7.989  1.00 94.70           C  
ATOM   4662  CB  LEU A 580      20.244  33.198  -8.357  1.00 94.70           C  
ATOM   4663  O   LEU A 580      18.775  35.776  -8.324  1.00 94.70           O  
ATOM   4664  CG  LEU A 580      21.256  32.168  -7.853  1.00 94.70           C  
ATOM   4665  CD1 LEU A 580      22.282  31.858  -8.938  1.00 94.70           C  
ATOM   4666  CD2 LEU A 580      21.944  32.669  -6.587  1.00 94.70           C  
ATOM   4667  N   GLN A 581      16.970  34.556  -8.147  1.00 90.90           N  
ATOM   4668  CA  GLN A 581      15.960  35.470  -8.668  1.00 90.90           C  
ATOM   4669  C   GLN A 581      16.259  35.856 -10.114  1.00 90.90           C  
ATOM   4670  CB  GLN A 581      15.871  36.725  -7.798  1.00 90.90           C  
ATOM   4671  O   GLN A 581      15.904  36.950 -10.556  1.00 90.90           O  
ATOM   4672  CG  GLN A 581      15.406  36.454  -6.373  1.00 90.90           C  
ATOM   4673  CD  GLN A 581      15.155  37.726  -5.586  1.00 90.90           C  
ATOM   4674  NE2 GLN A 581      14.540  37.588  -4.416  1.00 90.90           N  
ATOM   4675  OE1 GLN A 581      15.512  38.824  -6.024  1.00 90.90           O  
ATOM   4676  N   ASN A 582      17.020  35.174 -10.796  1.00 92.05           N  
ATOM   4677  CA  ASN A 582      17.297  35.381 -12.213  1.00 92.05           C  
ATOM   4678  C   ASN A 582      16.960  34.142 -13.037  1.00 92.05           C  
ATOM   4679  CB  ASN A 582      18.761  35.775 -12.423  1.00 92.05           C  
ATOM   4680  O   ASN A 582      17.522  33.934 -14.114  1.00 92.05           O  
ATOM   4681  CG  ASN A 582      19.727  34.705 -11.954  1.00 92.05           C  
ATOM   4682  ND2 ASN A 582      21.020  34.972 -12.092  1.00 92.05           N  
ATOM   4683  OD1 ASN A 582      19.314  33.646 -11.474  1.00 92.05           O  
ATOM   4684  N   GLY A 583      16.072  33.323 -12.485  1.00 93.94           N  
ATOM   4685  CA  GLY A 583      15.660  32.101 -13.156  1.00 93.94           C  
ATOM   4686  C   GLY A 583      16.597  30.935 -12.900  1.00 93.94           C  
ATOM   4687  O   GLY A 583      16.475  29.884 -13.532  1.00 93.94           O  
ATOM   4688  N   LYS A 584      17.586  31.064 -12.031  1.00 96.64           N  
ATOM   4689  CA  LYS A 584      18.558  30.025 -11.703  1.00 96.64           C  
ATOM   4690  C   LYS A 584      18.522  29.689 -10.215  1.00 96.64           C  
ATOM   4691  CB  LYS A 584      19.967  30.461 -12.107  1.00 96.64           C  
ATOM   4692  O   LYS A 584      18.142  30.526  -9.393  1.00 96.64           O  
ATOM   4693  CG  LYS A 584      20.157  30.626 -13.608  1.00 96.64           C  
ATOM   4694  CD  LYS A 584      21.598  30.977 -13.954  1.00 96.64           C  
ATOM   4695  CE  LYS A 584      21.790  31.139 -15.456  1.00 96.64           C  
ATOM   4696  NZ  LYS A 584      23.199  31.496 -15.799  1.00 96.64           N  
ATOM   4697  N   ILE A 585      18.932  28.492  -9.994  1.00 97.74           N  
ATOM   4698  CA  ILE A 585      18.999  27.989  -8.626  1.00 97.74           C  
ATOM   4699  C   ILE A 585      20.428  27.557  -8.304  1.00 97.74           C  
ATOM   4700  CB  ILE A 585      18.021  26.813  -8.407  1.00 97.74           C  
ATOM   4701  O   ILE A 585      21.120  26.995  -9.157  1.00 97.74           O  
ATOM   4702  CG1 ILE A 585      16.583  27.250  -8.709  1.00 97.74           C  
ATOM   4703  CG2 ILE A 585      18.141  26.270  -6.980  1.00 97.74           C  
ATOM   4704  CD1 ILE A 585      15.997  28.203  -7.676  1.00 97.74           C  
ATOM   4705  N   GLN A 586      20.871  27.945  -7.067  1.00 98.17           N  
ATOM   4706  CA  GLN A 586      22.153  27.465  -6.563  1.00 98.17           C  
ATOM   4707  C   GLN A 586      21.958  26.426  -5.463  1.00 98.17           C  
ATOM   4708  CB  GLN A 586      22.996  28.630  -6.042  1.00 98.17           C  
ATOM   4709  O   GLN A 586      21.275  26.687  -4.470  1.00 98.17           O  
ATOM   4710  CG  GLN A 586      24.444  28.260  -5.751  1.00 98.17           C  
ATOM   4711  CD  GLN A 586      25.264  29.438  -5.259  1.00 98.17           C  
ATOM   4712  NE2 GLN A 586      26.199  29.895  -6.085  1.00 98.17           N  
ATOM   4713  OE1 GLN A 586      25.058  29.933  -4.147  1.00 98.17           O  
ATOM   4714  N   ILE A 587      22.541  25.251  -5.689  1.00 98.55           N  
ATOM   4715  CA  ILE A 587      22.385  24.138  -4.759  1.00 98.55           C  
ATOM   4716  C   ILE A 587      23.737  23.791  -4.139  1.00 98.55           C  
ATOM   4717  CB  ILE A 587      21.782  22.898  -5.457  1.00 98.55           C  
ATOM   4718  O   ILE A 587      24.699  23.502  -4.854  1.00 98.55           O  
ATOM   4719  CG1 ILE A 587      20.518  23.285  -6.233  1.00 98.55           C  
ATOM   4720  CG2 ILE A 587      21.483  21.796  -4.437  1.00 98.55           C  
ATOM   4721  CD1 ILE A 587      20.093  22.260  -7.276  1.00 98.55           C  
ATOM   4722  N   THR A 588      23.818  23.803  -2.832  1.00 98.36           N  
ATOM   4723  CA  THR A 588      25.046  23.466  -2.121  1.00 98.36           C  
ATOM   4724  C   THR A 588      24.956  22.066  -1.520  1.00 98.36           C  
ATOM   4725  CB  THR A 588      25.345  24.486  -1.007  1.00 98.36           C  
ATOM   4726  O   THR A 588      24.002  21.751  -0.805  1.00 98.36           O  
ATOM   4727  CG2 THR A 588      26.644  24.147  -0.284  1.00 98.36           C  
ATOM   4728  OG1 THR A 588      25.458  25.794  -1.583  1.00 98.36           O  
ATOM   4729  N   PHE A 589      26.020  21.224  -1.799  1.00 98.18           N  
ATOM   4730  CA  PHE A 589      26.074  19.860  -1.288  1.00 98.18           C  
ATOM   4731  C   PHE A 589      27.051  19.756  -0.123  1.00 98.18           C  
ATOM   4732  CB  PHE A 589      26.475  18.883  -2.398  1.00 98.18           C  
ATOM   4733  O   PHE A 589      27.909  20.623   0.053  1.00 98.18           O  
ATOM   4734  CG  PHE A 589      25.406  18.673  -3.436  1.00 98.18           C  
ATOM   4735  CD1 PHE A 589      24.599  17.542  -3.404  1.00 98.18           C  
ATOM   4736  CD2 PHE A 589      25.208  19.607  -4.445  1.00 98.18           C  
ATOM   4737  CE1 PHE A 589      23.609  17.345  -4.364  1.00 98.18           C  
ATOM   4738  CE2 PHE A 589      24.221  19.416  -5.408  1.00 98.18           C  
ATOM   4739  CZ  PHE A 589      23.424  18.284  -5.366  1.00 98.18           C  
ATOM   4740  N   LYS A 590      26.906  18.683   0.595  1.00 96.84           N  
ATOM   4741  CA  LYS A 590      27.772  18.452   1.747  1.00 96.84           C  
ATOM   4742  C   LYS A 590      29.211  18.194   1.311  1.00 96.84           C  
ATOM   4743  CB  LYS A 590      27.258  17.275   2.578  1.00 96.84           C  
ATOM   4744  O   LYS A 590      30.151  18.722   1.909  1.00 96.84           O  
ATOM   4745  CG  LYS A 590      28.022  17.053   3.875  1.00 96.84           C  
ATOM   4746  CD  LYS A 590      27.369  15.974   4.730  1.00 96.84           C  
ATOM   4747  CE  LYS A 590      28.120  15.765   6.038  1.00 96.84           C  
ATOM   4748  NZ  LYS A 590      27.471  14.725   6.890  1.00 96.84           N  
ATOM   4749  N   PHE A 591      29.390  17.373   0.296  1.00 96.76           N  
ATOM   4750  CA  PHE A 591      30.714  17.039  -0.217  1.00 96.76           C  
ATOM   4751  C   PHE A 591      30.838  17.422  -1.687  1.00 96.76           C  
ATOM   4752  CB  PHE A 591      31.000  15.544  -0.038  1.00 96.76           C  
ATOM   4753  O   PHE A 591      29.883  17.922  -2.286  1.00 96.76           O  
ATOM   4754  CG  PHE A 591      31.007  15.095   1.398  1.00 96.76           C  
ATOM   4755  CD1 PHE A 591      32.048  15.452   2.247  1.00 96.76           C  
ATOM   4756  CD2 PHE A 591      29.973  14.316   1.900  1.00 96.76           C  
ATOM   4757  CE1 PHE A 591      32.057  15.038   3.577  1.00 96.76           C  
ATOM   4758  CE2 PHE A 591      29.975  13.898   3.228  1.00 96.76           C  
ATOM   4759  CZ  PHE A 591      31.019  14.260   4.064  1.00 96.76           C  
ATOM   4760  N   ASN A 592      32.050  17.170  -2.184  1.00 97.21           N  
ATOM   4761  CA  ASN A 592      32.342  17.510  -3.573  1.00 97.21           C  
ATOM   4762  C   ASN A 592      31.415  16.776  -4.537  1.00 97.21           C  
ATOM   4763  CB  ASN A 592      33.804  17.204  -3.905  1.00 97.21           C  
ATOM   4764  O   ASN A 592      31.119  15.596  -4.343  1.00 97.21           O  
ATOM   4765  CG  ASN A 592      34.770  18.142  -3.209  1.00 97.21           C  
ATOM   4766  ND2 ASN A 592      36.063  17.890  -3.373  1.00 97.21           N  
ATOM   4767  OD1 ASN A 592      34.357  19.085  -2.528  1.00 97.21           O  
ATOM   4768  N   ILE A 593      31.056  17.542  -5.587  1.00 97.55           N  
ATOM   4769  CA  ILE A 593      30.180  17.032  -6.636  1.00 97.55           C  
ATOM   4770  C   ILE A 593      30.997  16.232  -7.647  1.00 97.55           C  
ATOM   4771  CB  ILE A 593      29.421  18.176  -7.344  1.00 97.55           C  
ATOM   4772  O   ILE A 593      32.025  16.706  -8.137  1.00 97.55           O  
ATOM   4773  CG1 ILE A 593      28.590  18.973  -6.332  1.00 97.55           C  
ATOM   4774  CG2 ILE A 593      28.535  17.624  -8.465  1.00 97.55           C  
ATOM   4775  CD1 ILE A 593      28.209  20.369  -6.806  1.00 97.55           C  
ATOM   4776  N   PRO A 594      30.545  14.997  -7.915  1.00 94.55           N  
ATOM   4777  CA  PRO A 594      31.256  14.202  -8.919  1.00 94.55           C  
ATOM   4778  C   PRO A 594      31.040  14.718 -10.340  1.00 94.55           C  
ATOM   4779  CB  PRO A 594      30.657  12.803  -8.749  1.00 94.55           C  
ATOM   4780  O   PRO A 594      29.942  14.590 -10.887  1.00 94.55           O  
ATOM   4781  CG  PRO A 594      29.708  12.930  -7.602  1.00 94.55           C  
ATOM   4782  CD  PRO A 594      29.503  14.390  -7.312  1.00 94.55           C  
ATOM   4783  N   GLU A 595      32.120  15.193 -10.976  1.00 95.69           N  
ATOM   4784  CA  GLU A 595      32.053  15.803 -12.301  1.00 95.69           C  
ATOM   4785  C   GLU A 595      31.524  14.815 -13.337  1.00 95.69           C  
ATOM   4786  CB  GLU A 595      33.428  16.324 -12.725  1.00 95.69           C  
ATOM   4787  O   GLU A 595      30.763  15.191 -14.230  1.00 95.69           O  
ATOM   4788  CG  GLU A 595      33.875  17.567 -11.969  1.00 95.69           C  
ATOM   4789  CD  GLU A 595      35.229  18.089 -12.420  1.00 95.69           C  
ATOM   4790  OE1 GLU A 595      35.770  19.014 -11.771  1.00 95.69           O  
ATOM   4791  OE2 GLU A 595      35.754  17.570 -13.430  1.00 95.69           O  
ATOM   4792  N   GLU A 596      31.908  13.565 -13.215  1.00 95.04           N  
ATOM   4793  CA  GLU A 596      31.484  12.550 -14.174  1.00 95.04           C  
ATOM   4794  C   GLU A 596      29.969  12.366 -14.150  1.00 95.04           C  
ATOM   4795  CB  GLU A 596      32.180  11.217 -13.890  1.00 95.04           C  
ATOM   4796  O   GLU A 596      29.353  12.107 -15.187  1.00 95.04           O  
ATOM   4797  CG  GLU A 596      31.935  10.683 -12.486  1.00 95.04           C  
ATOM   4798  CD  GLU A 596      32.851   9.527 -12.116  1.00 95.04           C  
ATOM   4799  OE1 GLU A 596      32.619   8.880 -11.069  1.00 95.04           O  
ATOM   4800  OE2 GLU A 596      33.809   9.268 -12.878  1.00 95.04           O  
ATOM   4801  N   MET A 597      29.372  12.464 -13.010  1.00 96.39           N  
ATOM   4802  CA  MET A 597      27.925  12.311 -12.891  1.00 96.39           C  
ATOM   4803  C   MET A 597      27.200  13.513 -13.486  1.00 96.39           C  
ATOM   4804  CB  MET A 597      27.522  12.130 -11.426  1.00 96.39           C  
ATOM   4805  O   MET A 597      26.133  13.366 -14.085  1.00 96.39           O  
ATOM   4806  CG  MET A 597      27.880  10.768 -10.855  1.00 96.39           C  
ATOM   4807  SD  MET A 597      27.266   9.386 -11.895  1.00 96.39           S  
ATOM   4808  CE  MET A 597      25.477   9.659 -11.765  1.00 96.39           C  
ATOM   4809  N   VAL A 598      27.745  14.693 -13.311  1.00 97.24           N  
ATOM   4810  CA  VAL A 598      27.151  15.882 -13.915  1.00 97.24           C  
ATOM   4811  C   VAL A 598      27.134  15.736 -15.435  1.00 97.24           C  
ATOM   4812  CB  VAL A 598      27.913  17.164 -13.511  1.00 97.24           C  
ATOM   4813  O   VAL A 598      26.114  15.993 -16.078  1.00 97.24           O  
ATOM   4814  CG1 VAL A 598      27.414  18.364 -14.314  1.00 97.24           C  
ATOM   4815  CG2 VAL A 598      27.768  17.421 -12.013  1.00 97.24           C  
ATOM   4816  N   ASP A 599      28.245  15.268 -15.998  1.00 95.38           N  
ATOM   4817  CA  ASP A 599      28.321  15.043 -17.438  1.00 95.38           C  
ATOM   4818  C   ASP A 599      27.315  13.984 -17.883  1.00 95.38           C  
ATOM   4819  CB  ASP A 599      29.737  14.626 -17.842  1.00 95.38           C  
ATOM   4820  O   ASP A 599      26.684  14.122 -18.933  1.00 95.38           O  
ATOM   4821  CG  ASP A 599      30.742  15.759 -17.738  1.00 95.38           C  
ATOM   4822  OD1 ASP A 599      30.330  16.939 -17.710  1.00 95.38           O  
ATOM   4823  OD2 ASP A 599      31.957  15.470 -17.687  1.00 95.38           O  
ATOM   4824  N   PHE A 600      27.214  12.920 -17.051  1.00 96.57           N  
ATOM   4825  CA  PHE A 600      26.255  11.853 -17.309  1.00 96.57           C  
ATOM   4826  C   PHE A 600      24.833  12.401 -17.351  1.00 96.57           C  
ATOM   4827  CB  PHE A 600      26.365  10.760 -16.241  1.00 96.57           C  
ATOM   4828  O   PHE A 600      24.075  12.106 -18.277  1.00 96.57           O  
ATOM   4829  CG  PHE A 600      25.581   9.516 -16.564  1.00 96.57           C  
ATOM   4830  CD1 PHE A 600      25.310   8.574 -15.579  1.00 96.57           C  
ATOM   4831  CD2 PHE A 600      25.116   9.289 -17.852  1.00 96.57           C  
ATOM   4832  CE1 PHE A 600      24.585   7.422 -15.874  1.00 96.57           C  
ATOM   4833  CE2 PHE A 600      24.391   8.139 -18.155  1.00 96.57           C  
ATOM   4834  CZ  PHE A 600      24.128   7.207 -17.165  1.00 96.57           C  
ATOM   4835  N   ILE A 601      24.468  13.258 -16.490  1.00 97.67           N  
ATOM   4836  CA  ILE A 601      23.141  13.859 -16.416  1.00 97.67           C  
ATOM   4837  C   ILE A 601      22.910  14.751 -17.634  1.00 97.67           C  
ATOM   4838  CB  ILE A 601      22.960  14.672 -15.114  1.00 97.67           C  
ATOM   4839  O   ILE A 601      21.849  14.696 -18.260  1.00 97.67           O  
ATOM   4840  CG1 ILE A 601      23.016  13.745 -13.894  1.00 97.67           C  
ATOM   4841  CG2 ILE A 601      21.645  15.457 -15.146  1.00 97.67           C  
ATOM   4842  CD1 ILE A 601      23.134  14.479 -12.565  1.00 97.67           C  
ATOM   4843  N   LYS A 602      23.854  15.555 -18.014  1.00 96.27           N  
ATOM   4844  CA  LYS A 602      23.734  16.444 -19.166  1.00 96.27           C  
ATOM   4845  C   LYS A 602      23.494  15.654 -20.449  1.00 96.27           C  
ATOM   4846  CB  LYS A 602      24.988  17.309 -19.309  1.00 96.27           C  
ATOM   4847  O   LYS A 602      22.649  16.027 -21.265  1.00 96.27           O  
ATOM   4848  CG  LYS A 602      25.105  18.408 -18.264  1.00 96.27           C  
ATOM   4849  CD  LYS A 602      26.362  19.243 -18.470  1.00 96.27           C  
ATOM   4850  CE  LYS A 602      26.394  20.447 -17.537  1.00 96.27           C  
ATOM   4851  NZ  LYS A 602      27.609  21.287 -17.758  1.00 96.27           N  
ATOM   4852  N   ARG A 603      24.149  14.526 -20.609  1.00 92.90           N  
ATOM   4853  CA  ARG A 603      24.044  13.716 -21.819  1.00 92.90           C  
ATOM   4854  C   ARG A 603      22.641  13.137 -21.970  1.00 92.90           C  
ATOM   4855  CB  ARG A 603      25.078  12.588 -21.803  1.00 92.90           C  
ATOM   4856  O   ARG A 603      22.212  12.817 -23.080  1.00 92.90           O  
ATOM   4857  CG  ARG A 603      26.492  13.044 -22.125  1.00 92.90           C  
ATOM   4858  CD  ARG A 603      27.405  11.868 -22.440  1.00 92.90           C  
ATOM   4859  NE  ARG A 603      27.484  10.932 -21.323  1.00 92.90           N  
ATOM   4860  NH1 ARG A 603      29.166  12.069 -20.220  1.00 92.90           N  
ATOM   4861  NH2 ARG A 603      28.306  10.139 -19.330  1.00 92.90           N  
ATOM   4862  CZ  ARG A 603      28.319  11.049 -20.293  1.00 92.90           C  
ATOM   4863  N   HIS A 604      21.935  13.061 -20.789  1.00 93.34           N  
ATOM   4864  CA  HIS A 604      20.656  12.363 -20.844  1.00 93.34           C  
ATOM   4865  C   HIS A 604      19.496  13.314 -20.569  1.00 93.34           C  
ATOM   4866  CB  HIS A 604      20.634  11.205 -19.845  1.00 93.34           C  
ATOM   4867  O   HIS A 604      18.465  12.903 -20.033  1.00 93.34           O  
ATOM   4868  CG  HIS A 604      21.437  10.021 -20.281  1.00 93.34           C  
ATOM   4869  CD2 HIS A 604      22.664   9.590 -19.903  1.00 93.34           C  
ATOM   4870  ND1 HIS A 604      20.985   9.122 -21.223  1.00 93.34           N  
ATOM   4871  CE1 HIS A 604      21.903   8.187 -21.406  1.00 93.34           C  
ATOM   4872  NE2 HIS A 604      22.931   8.448 -20.617  1.00 93.34           N  
ATOM   4873  N   GLY A 605      19.727  14.595 -20.848  1.00 90.30           N  
ATOM   4874  CA  GLY A 605      18.586  15.495 -20.895  1.00 90.30           C  
ATOM   4875  C   GLY A 605      18.525  16.445 -19.715  1.00 90.30           C  
ATOM   4876  O   GLY A 605      17.487  17.057 -19.456  1.00 90.30           O  
ATOM   4877  N   GLY A 606      19.557  16.487 -18.877  1.00 93.50           N  
ATOM   4878  CA  GLY A 606      19.598  17.356 -17.712  1.00 93.50           C  
ATOM   4879  C   GLY A 606      19.849  18.811 -18.060  1.00 93.50           C  
ATOM   4880  O   GLY A 606      19.691  19.694 -17.214  1.00 93.50           O  
ATOM   4881  N   GLY A 607      20.082  19.153 -19.301  1.00 93.94           N  
ATOM   4882  CA  GLY A 607      20.260  20.504 -19.809  1.00 93.94           C  
ATOM   4883  C   GLY A 607      21.677  21.020 -19.648  1.00 93.94           C  
ATOM   4884  O   GLY A 607      22.375  20.648 -18.702  1.00 93.94           O  
ATOM   4885  N   ASP A 608      22.037  21.984 -20.407  1.00 94.80           N  
ATOM   4886  CA  ASP A 608      23.397  22.512 -20.453  1.00 94.80           C  
ATOM   4887  C   ASP A 608      23.610  23.575 -19.377  1.00 94.80           C  
ATOM   4888  CB  ASP A 608      23.701  23.094 -21.835  1.00 94.80           C  
ATOM   4889  O   ASP A 608      24.744  23.978 -19.111  1.00 94.80           O  
ATOM   4890  CG  ASP A 608      23.784  22.034 -22.919  1.00 94.80           C  
ATOM   4891  OD1 ASP A 608      24.120  20.870 -22.610  1.00 94.80           O  
ATOM   4892  OD2 ASP A 608      23.514  22.366 -24.094  1.00 94.80           O  
ATOM   4893  N   SER A 609      22.544  23.973 -18.740  1.00 96.97           N  
ATOM   4894  CA  SER A 609      22.679  25.004 -17.717  1.00 96.97           C  
ATOM   4895  C   SER A 609      23.256  24.431 -16.426  1.00 96.97           C  
ATOM   4896  CB  SER A 609      21.326  25.659 -17.433  1.00 96.97           C  
ATOM   4897  O   SER A 609      23.660  25.180 -15.535  1.00 96.97           O  
ATOM   4898  OG  SER A 609      20.469  24.765 -16.745  1.00 96.97           O  
ATOM   4899  N   LEU A 610      23.242  23.109 -16.240  1.00 97.70           N  
ATOM   4900  CA  LEU A 610      23.764  22.445 -15.051  1.00 97.70           C  
ATOM   4901  C   LEU A 610      25.283  22.566 -14.983  1.00 97.70           C  
ATOM   4902  CB  LEU A 610      23.357  20.969 -15.038  1.00 97.70           C  
ATOM   4903  O   LEU A 610      25.996  21.924 -15.757  1.00 97.70           O  
ATOM   4904  CG  LEU A 610      23.808  20.152 -13.827  1.00 97.70           C  
ATOM   4905  CD1 LEU A 610      23.142  20.674 -12.558  1.00 97.70           C  
ATOM   4906  CD2 LEU A 610      23.495  18.674 -14.032  1.00 97.70           C  
ATOM   4907  N   THR A 611      25.807  23.467 -14.081  1.00 97.27           N  
ATOM   4908  CA  THR A 611      27.240  23.720 -13.978  1.00 97.27           C  
ATOM   4909  C   THR A 611      27.703  23.624 -12.527  1.00 97.27           C  
ATOM   4910  CB  THR A 611      27.604  25.105 -14.544  1.00 97.27           C  
ATOM   4911  O   THR A 611      26.946  23.939 -11.606  1.00 97.27           O  
ATOM   4912  CG2 THR A 611      27.259  25.201 -16.027  1.00 97.27           C  
ATOM   4913  OG1 THR A 611      26.879  26.113 -13.830  1.00 97.27           O  
ATOM   4914  N   ILE A 612      28.931  23.076 -12.374  1.00 98.06           N  
ATOM   4915  CA  ILE A 612      29.580  23.099 -11.067  1.00 98.06           C  
ATOM   4916  C   ILE A 612      30.253  24.453 -10.849  1.00 98.06           C  
ATOM   4917  CB  ILE A 612      30.612  21.959 -10.928  1.00 98.06           C  
ATOM   4918  O   ILE A 612      31.310  24.727 -11.423  1.00 98.06           O  
ATOM   4919  CG1 ILE A 612      29.938  20.599 -11.146  1.00 98.06           C  
ATOM   4920  CG2 ILE A 612      31.299  22.016  -9.560  1.00 98.06           C  
ATOM   4921  CD1 ILE A 612      30.909  19.427 -11.188  1.00 98.06           C  
ATOM   4922  N   SER A 613      29.653  25.362 -10.146  1.00 95.66           N  
ATOM   4923  CA  SER A 613      30.155  26.715  -9.929  1.00 95.66           C  
ATOM   4924  C   SER A 613      31.292  26.727  -8.914  1.00 95.66           C  
ATOM   4925  CB  SER A 613      29.029  27.636  -9.457  1.00 95.66           C  
ATOM   4926  O   SER A 613      32.132  27.629  -8.925  1.00 95.66           O  
ATOM   4927  OG  SER A 613      27.936  27.597 -10.358  1.00 95.66           O  
ATOM   4928  N   SER A 614      31.335  25.761  -7.999  1.00 96.90           N  
ATOM   4929  CA  SER A 614      32.387  25.427  -7.044  1.00 96.90           C  
ATOM   4930  C   SER A 614      32.349  23.947  -6.675  1.00 96.90           C  
ATOM   4931  CB  SER A 614      32.256  26.279  -5.781  1.00 96.90           C  
ATOM   4932  O   SER A 614      31.421  23.231  -7.057  1.00 96.90           O  
ATOM   4933  OG  SER A 614      31.153  25.854  -5.000  1.00 96.90           O  
ATOM   4934  N   PRO A 615      33.468  23.463  -6.057  1.00 97.39           N  
ATOM   4935  CA  PRO A 615      33.549  22.021  -5.812  1.00 97.39           C  
ATOM   4936  C   PRO A 615      32.280  21.457  -5.178  1.00 97.39           C  
ATOM   4937  CB  PRO A 615      34.739  21.893  -4.857  1.00 97.39           C
[truncated: 171,883 more chars]
