# Supplementary material for: Pan-kinome of Legionella expanded by a bioinformatics survey
Source: Sci Rep. 2022 Dec 16;12:21782. doi: 10.1038/s41598-022-26109-x (PMC9758233; doi:10.1038/s41598-022-26109-x)
Supplement: Supplementary file 9 — Supplementary Information 9. [file 41598_2022_26109_MOESM9_ESM.zip › S15 - Data - 3D structure models of novel kinases/pdb - whole proteins - AlphaFold2/Lani_1194.pdb]

MODEL     1                                                                     
ATOM      1  N   MET A   1      -5.475 -26.944 -47.449  1.00 39.29           N  
ATOM      2  CA  MET A   1      -5.954 -26.976 -46.070  1.00 39.29           C  
ATOM      3  C   MET A   1      -5.543 -25.713 -45.321  1.00 39.29           C  
ATOM      4  CB  MET A   1      -5.421 -28.212 -45.344  1.00 39.29           C  
ATOM      5  O   MET A   1      -4.352 -25.423 -45.193  1.00 39.29           O  
ATOM      6  CG  MET A   1      -6.272 -28.641 -44.159  1.00 39.29           C  
ATOM      7  SD  MET A   1      -5.715 -30.232 -43.434  1.00 39.29           S  
ATOM      8  CE  MET A   1      -6.077 -29.929 -41.682  1.00 39.29           C  
ATOM      9  N   HIS A   2      -6.079 -24.582 -45.722  1.00 35.76           N  
ATOM     10  CA  HIS A   2      -6.115 -23.265 -45.096  1.00 35.76           C  
ATOM     11  C   HIS A   2      -6.195 -23.379 -43.577  1.00 35.76           C  
ATOM     12  CB  HIS A   2      -7.299 -22.453 -45.624  1.00 35.76           C  
ATOM     13  O   HIS A   2      -7.110 -24.012 -43.045  1.00 35.76           O  
ATOM     14  CG  HIS A   2      -6.960 -21.595 -46.801  1.00 35.76           C  
ATOM     15  CD2 HIS A   2      -7.674 -21.279 -47.907  1.00 35.76           C  
ATOM     16  ND1 HIS A   2      -5.749 -20.949 -46.927  1.00 35.76           N  
ATOM     17  CE1 HIS A   2      -5.734 -20.271 -48.062  1.00 35.76           C  
ATOM     18  NE2 HIS A   2      -6.891 -20.455 -48.676  1.00 35.76           N  
ATOM     19  N   MET A   3      -5.093 -23.707 -42.891  1.00 36.87           N  
ATOM     20  CA  MET A   3      -4.802 -23.676 -41.461  1.00 36.87           C  
ATOM     21  C   MET A   3      -5.288 -22.373 -40.835  1.00 36.87           C  
ATOM     22  CB  MET A   3      -3.302 -23.848 -41.214  1.00 36.87           C  
ATOM     23  O   MET A   3      -4.894 -21.288 -41.265  1.00 36.87           O  
ATOM     24  CG  MET A   3      -2.925 -25.211 -40.658  1.00 36.87           C  
ATOM     25  SD  MET A   3      -1.151 -25.316 -40.197  1.00 36.87           S  
ATOM     26  CE  MET A   3      -1.116 -26.961 -39.433  1.00 36.87           C  
ATOM     27  N   MET A   4      -6.576 -22.171 -40.727  1.00 33.33           N  
ATOM     28  CA  MET A   4      -7.272 -21.388 -39.710  1.00 33.33           C  
ATOM     29  C   MET A   4      -6.423 -21.255 -38.450  1.00 33.33           C  
ATOM     30  CB  MET A   4      -8.620 -22.025 -39.368  1.00 33.33           C  
ATOM     31  O   MET A   4      -6.108 -22.253 -37.801  1.00 33.33           O  
ATOM     32  CG  MET A   4      -9.761 -21.561 -40.258  1.00 33.33           C  
ATOM     33  SD  MET A   4     -11.399 -21.731 -39.447  1.00 33.33           S  
ATOM     34  CE  MET A   4     -12.475 -21.788 -40.907  1.00 33.33           C  
ATOM     35  N   VAL A   5      -5.283 -20.553 -38.453  1.00 37.60           N  
ATOM     36  CA  VAL A   5      -4.599 -19.999 -37.289  1.00 37.60           C  
ATOM     37  C   VAL A   5      -5.626 -19.491 -36.279  1.00 37.60           C  
ATOM     38  CB  VAL A   5      -3.635 -18.859 -37.687  1.00 37.60           C  
ATOM     39  O   VAL A   5      -6.509 -18.703 -36.626  1.00 37.60           O  
ATOM     40  CG1 VAL A   5      -2.877 -18.341 -36.466  1.00 37.60           C  
ATOM     41  CG2 VAL A   5      -2.660 -19.337 -38.762  1.00 37.60           C  
ATOM     42  N   ASN A   6      -6.359 -20.391 -35.625  1.00 35.38           N  
ATOM     43  CA  ASN A   6      -6.955 -20.382 -34.294  1.00 35.38           C  
ATOM     44  C   ASN A   6      -6.843 -19.008 -33.639  1.00 35.38           C  
ATOM     45  CB  ASN A   6      -6.307 -21.448 -33.408  1.00 35.38           C  
ATOM     46  O   ASN A   6      -5.738 -18.533 -33.369  1.00 35.38           O  
ATOM     47  CG  ASN A   6      -7.150 -22.702 -33.290  1.00 35.38           C  
ATOM     48  ND2 ASN A   6      -6.587 -23.741 -32.684  1.00 35.38           N  
ATOM     49  OD1 ASN A   6      -8.298 -22.738 -33.742  1.00 35.38           O  
ATOM     50  N   ASN A   7      -7.446 -17.966 -34.080  1.00 33.62           N  
ATOM     51  CA  ASN A   7      -7.825 -16.735 -33.395  1.00 33.62           C  
ATOM     52  C   ASN A   7      -8.268 -17.005 -31.960  1.00 33.62           C  
ATOM     53  CB  ASN A   7      -8.931 -16.010 -34.165  1.00 33.62           C  
ATOM     54  O   ASN A   7      -8.631 -16.078 -31.233  1.00 33.62           O  
ATOM     55  CG  ASN A   7      -8.387 -15.031 -35.187  1.00 33.62           C  
ATOM     56  ND2 ASN A   7      -9.257 -14.542 -36.062  1.00 33.62           N  
ATOM     57  OD1 ASN A   7      -7.193 -14.718 -35.190  1.00 33.62           O  
ATOM     58  N   CYS A   8      -8.099 -18.283 -31.440  1.00 30.46           N  
ATOM     59  CA  CYS A   8      -8.452 -18.614 -30.064  1.00 30.46           C  
ATOM     60  C   CYS A   8      -7.259 -18.424 -29.134  1.00 30.46           C  
ATOM     61  CB  CYS A   8      -8.956 -20.054 -29.972  1.00 30.46           C  
ATOM     62  O   CYS A   8      -7.430 -18.103 -27.956  1.00 30.46           O  
ATOM     63  SG  CYS A   8     -10.237 -20.298 -28.722  1.00 30.46           S  
ATOM     64  N   SER A   9      -6.002 -18.076 -29.692  1.00 44.43           N  
ATOM     65  CA  SER A   9      -4.792 -17.916 -28.892  1.00 44.43           C  
ATOM     66  C   SER A   9      -4.545 -16.451 -28.549  1.00 44.43           C  
ATOM     67  CB  SER A   9      -3.581 -18.486 -29.632  1.00 44.43           C  
ATOM     68  O   SER A   9      -4.060 -16.136 -27.460  1.00 44.43           O  
ATOM     69  OG  SER A   9      -3.307 -17.734 -30.802  1.00 44.43           O  
ATOM     70  N   GLU A  10      -5.123 -15.533 -29.312  1.00 39.32           N  
ATOM     71  CA  GLU A  10      -4.891 -14.116 -29.045  1.00 39.32           C  
ATOM     72  C   GLU A  10      -5.836 -13.595 -27.966  1.00 39.32           C  
ATOM     73  CB  GLU A  10      -5.052 -13.295 -30.327  1.00 39.32           C  
ATOM     74  O   GLU A  10      -5.438 -12.791 -27.121  1.00 39.32           O  
ATOM     75  CG  GLU A  10      -3.759 -13.118 -31.111  1.00 39.32           C  
ATOM     76  CD  GLU A  10      -3.933 -12.296 -32.378  1.00 39.32           C  
ATOM     77  OE1 GLU A  10      -2.960 -12.163 -33.154  1.00 39.32           O  
ATOM     78  OE2 GLU A  10      -5.052 -11.781 -32.596  1.00 39.32           O  
ATOM     79  N   GLN A  11      -7.113 -14.156 -27.894  1.00 37.84           N  
ATOM     80  CA  GLN A  11      -8.125 -13.752 -26.924  1.00 37.84           C  
ATOM     81  C   GLN A  11      -7.833 -14.341 -25.547  1.00 37.84           C  
ATOM     82  CB  GLN A  11      -9.518 -14.176 -27.392  1.00 37.84           C  
ATOM     83  O   GLN A  11      -8.049 -13.685 -24.526  1.00 37.84           O  
ATOM     84  CG  GLN A  11     -10.344 -13.038 -27.975  1.00 37.84           C  
ATOM     85  CD  GLN A  11     -11.721 -13.484 -28.428  1.00 37.84           C  
ATOM     86  NE2 GLN A  11     -12.511 -12.546 -28.939  1.00 37.84           N  
ATOM     87  OE1 GLN A  11     -12.073 -14.663 -28.320  1.00 37.84           O  
ATOM     88  N   VAL A  12      -7.246 -15.571 -25.451  1.00 45.46           N  
ATOM     89  CA  VAL A  12      -6.843 -16.252 -24.225  1.00 45.46           C  
ATOM     90  C   VAL A  12      -5.601 -15.579 -23.645  1.00 45.46           C  
ATOM     91  CB  VAL A  12      -6.570 -17.752 -24.473  1.00 45.46           C  
ATOM     92  O   VAL A  12      -5.483 -15.422 -22.428  1.00 45.46           O  
ATOM     93  CG1 VAL A  12      -6.060 -18.426 -23.200  1.00 45.46           C  
ATOM     94  CG2 VAL A  12      -7.832 -18.447 -24.980  1.00 45.46           C  
ATOM     95  N   CYS A  13      -4.786 -14.889 -24.520  1.00 57.75           N  
ATOM     96  CA  CYS A  13      -3.524 -14.252 -24.160  1.00 57.75           C  
ATOM     97  C   CYS A  13      -3.762 -12.877 -23.548  1.00 57.75           C  
ATOM     98  CB  CYS A  13      -2.618 -14.126 -25.384  1.00 57.75           C  
ATOM     99  O   CYS A  13      -3.127 -12.516 -22.555  1.00 57.75           O  
ATOM    100  SG  CYS A  13      -1.656 -15.614 -25.735  1.00 57.75           S  
ATOM    101  N   LYS A  14      -4.825 -12.144 -24.011  1.00 60.36           N  
ATOM    102  CA  LYS A  14      -5.154 -10.819 -23.493  1.00 60.36           C  
ATOM    103  C   LYS A  14      -5.877 -10.916 -22.153  1.00 60.36           C  
ATOM    104  CB  LYS A  14      -6.014 -10.049 -24.497  1.00 60.36           C  
ATOM    105  O   LYS A  14      -5.714 -10.051 -21.290  1.00 60.36           O  
ATOM    106  CG  LYS A  14      -5.219  -9.386 -25.612  1.00 60.36           C  
ATOM    107  CD  LYS A  14      -6.103  -8.494 -26.474  1.00 60.36           C  
ATOM    108  CE  LYS A  14      -5.325  -7.890 -27.637  1.00 60.36           C  
ATOM    109  NZ  LYS A  14      -6.186  -7.009 -28.481  1.00 60.36           N  
ATOM    110  N   LYS A  15      -6.541 -12.054 -21.953  1.00 66.61           N  
ATOM    111  CA  LYS A  15      -7.319 -12.224 -20.729  1.00 66.61           C  
ATOM    112  C   LYS A  15      -6.408 -12.452 -19.526  1.00 66.61           C  
ATOM    113  CB  LYS A  15      -8.298 -13.390 -20.874  1.00 66.61           C  
ATOM    114  O   LYS A  15      -6.736 -12.050 -18.408  1.00 66.61           O  
ATOM    115  CG  LYS A  15      -9.555 -13.049 -21.661  1.00 66.61           C  
ATOM    116  CD  LYS A  15     -10.570 -14.184 -21.612  1.00 66.61           C  
ATOM    117  CE  LYS A  15     -11.796 -13.876 -22.461  1.00 66.61           C  
ATOM    118  NZ  LYS A  15     -12.803 -14.977 -22.400  1.00 66.61           N  
ATOM    119  N   ASN A  16      -5.190 -12.797 -19.839  1.00 82.63           N  
ATOM    120  CA  ASN A  16      -4.328 -13.132 -18.710  1.00 82.63           C  
ATOM    121  C   ASN A  16      -3.396 -11.978 -18.354  1.00 82.63           C  
ATOM    122  CB  ASN A  16      -3.519 -14.396 -19.009  1.00 82.63           C  
ATOM    123  O   ASN A  16      -2.769 -11.986 -17.293  1.00 82.63           O  
ATOM    124  CG  ASN A  16      -4.374 -15.647 -19.024  1.00 82.63           C  
ATOM    125  ND2 ASN A  16      -3.955 -16.643 -19.796  1.00 82.63           N  
ATOM    126  OD1 ASN A  16      -5.404 -15.719 -18.349  1.00 82.63           O  
ATOM    127  N   ALA A  17      -3.294 -10.992 -19.333  1.00 88.61           N  
ATOM    128  CA  ALA A  17      -2.424  -9.855 -19.042  1.00 88.61           C  
ATOM    129  C   ALA A  17      -2.936  -9.065 -17.842  1.00 88.61           C  
ATOM    130  CB  ALA A  17      -2.309  -8.947 -20.264  1.00 88.61           C  
ATOM    131  O   ALA A  17      -4.144  -8.871 -17.688  1.00 88.61           O  
ATOM    132  N   HIS A  18      -1.977  -8.773 -17.010  1.00 91.67           N  
ATOM    133  CA  HIS A  18      -2.356  -7.896 -15.908  1.00 91.67           C  
ATOM    134  C   HIS A  18      -2.795  -6.528 -16.419  1.00 91.67           C  
ATOM    135  CB  HIS A  18      -1.195  -7.741 -14.923  1.00 91.67           C  
ATOM    136  O   HIS A  18      -2.137  -5.942 -17.282  1.00 91.67           O  
ATOM    137  CG  HIS A  18      -1.604  -7.180 -13.599  1.00 91.67           C  
ATOM    138  CD2 HIS A  18      -1.757  -7.773 -12.391  1.00 91.67           C  
ATOM    139  ND1 HIS A  18      -1.913  -5.849 -13.417  1.00 91.67           N  
ATOM    140  CE1 HIS A  18      -2.238  -5.647 -12.151  1.00 91.67           C  
ATOM    141  NE2 HIS A  18      -2.151  -6.798 -11.507  1.00 91.67           N  
ATOM    142  N   LYS A  19      -3.836  -5.999 -15.873  1.00 91.77           N  
ATOM    143  CA  LYS A  19      -4.510  -4.808 -16.384  1.00 91.77           C  
ATOM    144  C   LYS A  19      -3.632  -3.569 -16.225  1.00 91.77           C  
ATOM    145  CB  LYS A  19      -5.845  -4.599 -15.669  1.00 91.77           C  
ATOM    146  O   LYS A  19      -3.826  -2.571 -16.922  1.00 91.77           O  
ATOM    147  CG  LYS A  19      -6.863  -5.702 -15.923  1.00 91.77           C  
ATOM    148  CD  LYS A  19      -8.175  -5.429 -15.199  1.00 91.77           C  
ATOM    149  CE  LYS A  19      -9.205  -6.515 -15.479  1.00 91.77           C  
ATOM    150  NZ  LYS A  19     -10.464  -6.297 -14.707  1.00 91.77           N  
ATOM    151  N   SER A  20      -2.657  -3.608 -15.332  1.00 92.50           N  
ATOM    152  CA  SER A  20      -1.788  -2.461 -15.087  1.00 92.50           C  
ATOM    153  C   SER A  20      -0.514  -2.545 -15.921  1.00 92.50           C  
ATOM    154  CB  SER A  20      -1.431  -2.366 -13.603  1.00 92.50           C  
ATOM    155  O   SER A  20       0.273  -1.596 -15.959  1.00 92.50           O  
ATOM    156  OG  SER A  20      -2.596  -2.185 -12.816  1.00 92.50           O  
ATOM    157  N   SER A  21      -0.308  -3.640 -16.603  1.00 92.75           N  
ATOM    158  CA  SER A  21       0.946  -3.866 -17.314  1.00 92.75           C  
ATOM    159  C   SER A  21       0.817  -3.510 -18.791  1.00 92.75           C  
ATOM    160  CB  SER A  21       1.390  -5.323 -17.169  1.00 92.75           C  
ATOM    161  O   SER A  21       0.837  -4.393 -19.652  1.00 92.75           O  
ATOM    162  OG  SER A  21       2.688  -5.509 -17.705  1.00 92.75           O  
ATOM    163  N   PHE A  22       0.596  -2.205 -19.144  1.00 91.88           N  
ATOM    164  CA  PHE A  22       0.377  -1.826 -20.535  1.00 91.88           C  
ATOM    165  C   PHE A  22       1.302  -0.683 -20.937  1.00 91.88           C  
ATOM    166  CB  PHE A  22      -1.084  -1.423 -20.760  1.00 91.88           C  
ATOM    167  O   PHE A  22       1.360  -0.307 -22.110  1.00 91.88           O  
ATOM    168  CG  PHE A  22      -1.519  -0.236 -19.944  1.00 91.88           C  
ATOM    169  CD1 PHE A  22      -2.079  -0.409 -18.684  1.00 91.88           C  
ATOM    170  CD2 PHE A  22      -1.368   1.053 -20.437  1.00 91.88           C  
ATOM    171  CE1 PHE A  22      -2.483   0.687 -17.926  1.00 91.88           C  
ATOM    172  CE2 PHE A  22      -1.769   2.154 -19.685  1.00 91.88           C  
ATOM    173  CZ  PHE A  22      -2.327   1.969 -18.430  1.00 91.88           C  
ATOM    174  N   ARG A  23       2.018  -0.112 -19.993  1.00 91.24           N  
ATOM    175  CA  ARG A  23       2.775   1.109 -20.249  1.00 91.24           C  
ATOM    176  C   ARG A  23       4.145   0.790 -20.837  1.00 91.24           C  
ATOM    177  CB  ARG A  23       2.933   1.924 -18.964  1.00 91.24           C  
ATOM    178  O   ARG A  23       4.648   1.525 -21.690  1.00 91.24           O  
ATOM    179  CG  ARG A  23       1.624   2.473 -18.418  1.00 91.24           C  
ATOM    180  CD  ARG A  23       1.852   3.396 -17.229  1.00 91.24           C  
ATOM    181  NE  ARG A  23       0.592   3.801 -16.612  1.00 91.24           N  
ATOM    182  NH1 ARG A  23       0.094   5.408 -18.194  1.00 91.24           N  
ATOM    183  NH2 ARG A  23      -1.336   5.036 -16.442  1.00 91.24           N  
ATOM    184  CZ  ARG A  23      -0.214   4.747 -17.084  1.00 91.24           C  
ATOM    185  N   ASP A  24       4.774  -0.338 -20.475  1.00 92.42           N  
ATOM    186  CA  ASP A  24       6.124  -0.699 -20.895  1.00 92.42           C  
ATOM    187  C   ASP A  24       6.095  -1.798 -21.955  1.00 92.42           C  
ATOM    188  CB  ASP A  24       6.958  -1.149 -19.694  1.00 92.42           C  
ATOM    189  O   ASP A  24       5.821  -2.959 -21.645  1.00 92.42           O  
ATOM    190  CG  ASP A  24       8.397  -1.470 -20.057  1.00 92.42           C  
ATOM    191  OD1 ASP A  24       8.786  -1.282 -21.230  1.00 92.42           O  
ATOM    192  OD2 ASP A  24       9.148  -1.917 -19.163  1.00 92.42           O  
ATOM    193  N   PRO A  25       6.466  -1.445 -23.180  1.00 92.11           N  
ATOM    194  CA  PRO A  25       6.449  -2.452 -24.243  1.00 92.11           C  
ATOM    195  C   PRO A  25       7.518  -3.526 -24.056  1.00 92.11           C  
ATOM    196  CB  PRO A  25       6.714  -1.633 -25.509  1.00 92.11           C  
ATOM    197  O   PRO A  25       7.417  -4.611 -24.635  1.00 92.11           O  
ATOM    198  CG  PRO A  25       7.375  -0.383 -25.024  1.00 92.11           C  
ATOM    199  CD  PRO A  25       6.869  -0.081 -23.643  1.00 92.11           C  
ATOM    200  N   GLY A  26       8.499  -3.274 -23.243  1.00 94.38           N  
ATOM    201  CA  GLY A  26       9.624  -4.178 -23.064  1.00 94.38           C  
ATOM    202  C   GLY A  26       9.367  -5.252 -22.024  1.00 94.38           C  
ATOM    203  O   GLY A  26      10.094  -6.244 -21.956  1.00 94.38           O  
ATOM    204  N   SER A  27       8.359  -5.006 -21.253  1.00 94.63           N  
ATOM    205  CA  SER A  27       8.064  -5.930 -20.162  1.00 94.63           C  
ATOM    206  C   SER A  27       6.572  -5.954 -19.847  1.00 94.63           C  
ATOM    207  CB  SER A  27       8.852  -5.549 -18.908  1.00 94.63           C  
ATOM    208  O   SER A  27       5.930  -4.904 -19.774  1.00 94.63           O  
ATOM    209  OG  SER A  27       8.519  -6.402 -17.826  1.00 94.63           O  
ATOM    210  N   GLN A  28       6.080  -7.203 -19.614  1.00 95.15           N  
ATOM    211  CA  GLN A  28       4.656  -7.353 -19.336  1.00 95.15           C  
ATOM    212  C   GLN A  28       4.418  -8.351 -18.207  1.00 95.15           C  
ATOM    213  CB  GLN A  28       3.907  -7.794 -20.594  1.00 95.15           C  
ATOM    214  O   GLN A  28       5.023  -9.424 -18.182  1.00 95.15           O  
ATOM    215  CG  GLN A  28       3.806  -6.713 -21.662  1.00 95.15           C  
ATOM    216  CD  GLN A  28       3.045  -7.171 -22.891  1.00 95.15           C  
ATOM    217  NE2 GLN A  28       3.164  -6.416 -23.978  1.00 95.15           N  
ATOM    218  OE1 GLN A  28       2.356  -8.196 -22.865  1.00 95.15           O  
ATOM    219  N   VAL A  29       3.432  -8.011 -17.330  1.00 96.16           N  
ATOM    220  CA  VAL A  29       3.056  -8.873 -16.214  1.00 96.16           C  
ATOM    221  C   VAL A  29       1.705  -9.524 -16.497  1.00 96.16           C  
ATOM    222  CB  VAL A  29       3.002  -8.088 -14.884  1.00 96.16           C  
ATOM    223  O   VAL A  29       0.791  -8.875 -17.010  1.00 96.16           O  
ATOM    224  CG1 VAL A  29       2.545  -8.993 -13.741  1.00 96.16           C  
ATOM    225  CG2 VAL A  29       4.365  -7.473 -14.572  1.00 96.16           C  
ATOM    226  N   TYR A  30       1.610 -10.816 -16.091  1.00 95.32           N  
ATOM    227  CA  TYR A  30       0.369 -11.548 -16.319  1.00 95.32           C  
ATOM    228  C   TYR A  30       0.218 -12.690 -15.321  1.00 95.32           C  
ATOM    229  CB  TYR A  30       0.323 -12.095 -17.749  1.00 95.32           C  
ATOM    230  O   TYR A  30       1.150 -12.996 -14.573  1.00 95.32           O  
ATOM    231  CG  TYR A  30       1.502 -12.969 -18.103  1.00 95.32           C  
ATOM    232  CD1 TYR A  30       2.720 -12.408 -18.480  1.00 95.32           C  
ATOM    233  CD2 TYR A  30       1.400 -14.355 -18.064  1.00 95.32           C  
ATOM    234  CE1 TYR A  30       3.809 -13.209 -18.809  1.00 95.32           C  
ATOM    235  CE2 TYR A  30       2.482 -15.166 -18.391  1.00 95.32           C  
ATOM    236  OH  TYR A  30       4.755 -15.382 -19.086  1.00 95.32           O  
ATOM    237  CZ  TYR A  30       3.680 -14.585 -18.761  1.00 95.32           C  
ATOM    238  N   LYS A  31      -1.009 -13.221 -15.244  1.00 92.48           N  
ATOM    239  CA  LYS A  31      -1.319 -14.266 -14.273  1.00 92.48           C  
ATOM    240  C   LYS A  31      -1.787 -15.542 -14.968  1.00 92.48           C  
ATOM    241  CB  LYS A  31      -2.386 -13.785 -13.288  1.00 92.48           C  
ATOM    242  O   LYS A  31      -2.608 -15.489 -15.887  1.00 92.48           O  
ATOM    243  CG  LYS A  31      -2.592 -14.710 -12.098  1.00 92.48           C  
ATOM    244  CD  LYS A  31      -3.607 -14.139 -11.116  1.00 92.48           C  
ATOM    245  CE  LYS A  31      -3.866 -15.095  -9.959  1.00 92.48           C  
ATOM    246  NZ  LYS A  31      -4.849 -14.533  -8.985  1.00 92.48           N  
ATOM    247  N   ILE A  32      -1.189 -16.734 -14.560  1.00 90.46           N  
ATOM    248  CA  ILE A  32      -1.667 -18.061 -14.932  1.00 90.46           C  
ATOM    249  C   ILE A  32      -1.995 -18.863 -13.675  1.00 90.46           C  
ATOM    250  CB  ILE A  32      -0.629 -18.814 -15.794  1.00 90.46           C  
ATOM    251  O   ILE A  32      -1.128 -19.076 -12.824  1.00 90.46           O  
ATOM    252  CG1 ILE A  32      -0.292 -18.007 -17.052  1.00 90.46           C  
ATOM    253  CG2 ILE A  32      -1.143 -20.210 -16.160  1.00 90.46           C  
ATOM    254  CD1 ILE A  32       0.866 -18.575 -17.861  1.00 90.46           C  
ATOM    255  N   ASN A  33      -3.202 -19.402 -13.534  1.00 87.71           N  
ATOM    256  CA  ASN A  33      -3.568 -20.253 -12.406  1.00 87.71           C  
ATOM    257  C   ASN A  33      -3.150 -19.631 -11.076  1.00 87.71           C  
ATOM    258  CB  ASN A  33      -2.947 -21.643 -12.560  1.00 87.71           C  
ATOM    259  O   ASN A  33      -2.537 -20.297 -10.240  1.00 87.71           O  
ATOM    260  CG  ASN A  33      -3.444 -22.371 -13.794  1.00 87.71           C  
ATOM    261  ND2 ASN A  33      -2.566 -23.148 -14.418  1.00 87.71           N  
ATOM    262  OD1 ASN A  33      -4.606 -22.234 -14.185  1.00 87.71           O  
ATOM    263  N   HIS A  34      -3.256 -18.272 -10.877  1.00 86.46           N  
ATOM    264  CA  HIS A  34      -3.026 -17.527  -9.645  1.00 86.46           C  
ATOM    265  C   HIS A  34      -1.537 -17.286  -9.417  1.00 86.46           C  
ATOM    266  CB  HIS A  34      -3.627 -18.268  -8.450  1.00 86.46           C  
ATOM    267  O   HIS A  34      -1.125 -16.928  -8.311  1.00 86.46           O  
ATOM    268  CG  HIS A  34      -5.115 -18.404  -8.515  1.00 86.46           C  
ATOM    269  CD2 HIS A  34      -6.102 -17.528  -8.209  1.00 86.46           C  
ATOM    270  ND1 HIS A  34      -5.740 -19.558  -8.934  1.00 86.46           N  
ATOM    271  CE1 HIS A  34      -7.050 -19.385  -8.885  1.00 86.46           C  
ATOM    272  NE2 HIS A  34      -7.296 -18.162  -8.448  1.00 86.46           N  
ATOM    273  N   GLU A  35      -0.703 -17.690 -10.402  1.00 92.94           N  
ATOM    274  CA  GLU A  35       0.720 -17.369 -10.346  1.00 92.94           C  
ATOM    275  C   GLU A  35       1.048 -16.160 -11.218  1.00 92.94           C  
ATOM    276  CB  GLU A  35       1.561 -18.573 -10.779  1.00 92.94           C  
ATOM    277  O   GLU A  35       0.378 -15.912 -12.222  1.00 92.94           O  
ATOM    278  CG  GLU A  35       1.393 -19.793  -9.886  1.00 92.94           C  
ATOM    279  CD  GLU A  35       2.000 -19.613  -8.504  1.00 92.94           C  
ATOM    280  OE1 GLU A  35       1.531 -20.267  -7.545  1.00 92.94           O  
ATOM    281  OE2 GLU A  35       2.953 -18.812  -8.379  1.00 92.94           O  
ATOM    282  N   ILE A  36       2.105 -15.471 -10.767  1.00 94.91           N  
ATOM    283  CA  ILE A  36       2.465 -14.241 -11.463  1.00 94.91           C  
ATOM    284  C   ILE A  36       3.718 -14.472 -12.304  1.00 94.91           C  
ATOM    285  CB  ILE A  36       2.691 -13.076 -10.473  1.00 94.91           C  
ATOM    286  O   ILE A  36       4.679 -15.092 -11.841  1.00 94.91           O  
ATOM    287  CG1 ILE A  36       1.420 -12.815  -9.657  1.00 94.91           C  
ATOM    288  CG2 ILE A  36       3.133 -11.813 -11.218  1.00 94.91           C  
ATOM    289  CD1 ILE A  36       0.246 -12.309 -10.484  1.00 94.91           C  
ATOM    290  N   TYR A  37       3.608 -13.975 -13.523  1.00 97.03           N  
ATOM    291  CA  TYR A  37       4.730 -14.056 -14.451  1.00 97.03           C  
ATOM    292  C   TYR A  37       5.032 -12.693 -15.062  1.00 97.03           C  
ATOM    293  CB  TYR A  37       4.438 -15.072 -15.560  1.00 97.03           C  
ATOM    294  O   TYR A  37       4.173 -11.809 -15.077  1.00 97.03           O  
ATOM    295  CG  TYR A  37       4.208 -16.475 -15.052  1.00 97.03           C  
ATOM    296  CD1 TYR A  37       5.260 -17.383 -14.954  1.00 97.03           C  
ATOM    297  CD2 TYR A  37       2.938 -16.896 -14.671  1.00 97.03           C  
ATOM    298  CE1 TYR A  37       5.052 -18.677 -14.488  1.00 97.03           C  
ATOM    299  CE2 TYR A  37       2.719 -18.188 -14.204  1.00 97.03           C  
ATOM    300  OH  TYR A  37       3.568 -20.350 -13.655  1.00 97.03           O  
ATOM    301  CZ  TYR A  37       3.780 -19.070 -14.116  1.00 97.03           C  
ATOM    302  N   ARG A  38       6.260 -12.612 -15.457  1.00 97.41           N  
ATOM    303  CA  ARG A  38       6.699 -11.465 -16.245  1.00 97.41           C  
ATOM    304  C   ARG A  38       7.443 -11.915 -17.499  1.00 97.41           C  
ATOM    305  CB  ARG A  38       7.592 -10.547 -15.407  1.00 97.41           C  
ATOM    306  O   ARG A  38       8.355 -12.741 -17.423  1.00 97.41           O  
ATOM    307  CG  ARG A  38       8.123  -9.343 -16.168  1.00 97.41           C  
ATOM    308  CD  ARG A  38       9.044  -8.492 -15.304  1.00 97.41           C  
ATOM    309  NE  ARG A  38       8.329  -7.898 -14.178  1.00 97.41           N  
ATOM    310  NH1 ARG A  38       7.594  -6.049 -15.352  1.00 97.41           N  
ATOM    311  NH2 ARG A  38       7.042  -6.302 -13.142  1.00 97.41           N  
ATOM    312  CZ  ARG A  38       7.657  -6.751 -14.227  1.00 97.41           C  
ATOM    313  N   GLN A  39       7.013 -11.383 -18.561  1.00 96.51           N  
ATOM    314  CA  GLN A  39       7.778 -11.691 -19.765  1.00 96.51           C  
ATOM    315  C   GLN A  39       8.581 -10.480 -20.231  1.00 96.51           C  
ATOM    316  CB  GLN A  39       6.851 -12.169 -20.883  1.00 96.51           C  
ATOM    317  O   GLN A  39       8.130  -9.341 -20.098  1.00 96.51           O  
ATOM    318  CG  GLN A  39       5.994 -11.063 -21.485  1.00 96.51           C  
ATOM    319  CD  GLN A  39       5.183 -11.533 -22.678  1.00 96.51           C  
ATOM    320  NE2 GLN A  39       4.769 -10.594 -23.521  1.00 96.51           N  
ATOM    321  OE1 GLN A  39       4.931 -12.732 -22.841  1.00 96.51           O  
ATOM    322  N   ILE A  40       9.765 -10.712 -20.698  1.00 97.77           N  
ATOM    323  CA  ILE A  40      10.646  -9.721 -21.305  1.00 97.77           C  
ATOM    324  C   ILE A  40      10.622  -9.870 -22.825  1.00 97.77           C  
ATOM    325  CB  ILE A  40      12.093  -9.852 -20.777  1.00 97.77           C  
ATOM    326  O   ILE A  40      10.978 -10.924 -23.357  1.00 97.77           O  
ATOM    327  CG1 ILE A  40      12.103  -9.862 -19.244  1.00 97.77           C  
ATOM    328  CG2 ILE A  40      12.972  -8.724 -21.324  1.00 97.77           C  
ATOM    329  CD1 ILE A  40      11.529  -8.600 -18.614  1.00 97.77           C  
ATOM    330  N   ASN A  41      10.206  -8.744 -23.477  1.00 96.27           N  
ATOM    331  CA  ASN A  41      10.087  -8.768 -24.931  1.00 96.27           C  
ATOM    332  C   ASN A  41      11.393  -8.358 -25.606  1.00 96.27           C  
ATOM    333  CB  ASN A  41       8.943  -7.863 -25.392  1.00 96.27           C  
ATOM    334  O   ASN A  41      12.378  -8.055 -24.931  1.00 96.27           O  
ATOM    335  CG  ASN A  41       7.594  -8.313 -24.868  1.00 96.27           C  
ATOM    336  ND2 ASN A  41       6.639  -7.392 -24.820  1.00 96.27           N  
ATOM    337  OD1 ASN A  41       7.412  -9.479 -24.508  1.00 96.27           O  
ATOM    338  N   GLN A  42      11.331  -8.381 -26.918  1.00 95.07           N  
ATOM    339  CA  GLN A  42      12.506  -8.056 -27.720  1.00 95.07           C  
ATOM    340  C   GLN A  42      13.058  -6.682 -27.354  1.00 95.07           C  
ATOM    341  CB  GLN A  42      12.170  -8.107 -29.211  1.00 95.07           C  
ATOM    342  O   GLN A  42      14.268  -6.519 -27.181  1.00 95.07           O  
ATOM    343  CG  GLN A  42      13.364  -7.848 -30.119  1.00 95.07           C  
ATOM    344  CD  GLN A  42      14.390  -8.965 -30.074  1.00 95.07           C  
ATOM    345  NE2 GLN A  42      15.662  -8.608 -30.214  1.00 95.07           N  
ATOM    346  OE1 GLN A  42      14.042 -10.139 -29.914  1.00 95.07           O  
ATOM    347  N   SER A  43      12.240  -5.689 -27.161  1.00 94.59           N  
ATOM    348  CA  SER A  43      12.656  -4.317 -26.891  1.00 94.59           C  
ATOM    349  C   SER A  43      13.312  -4.197 -25.520  1.00 94.59           C  
ATOM    350  CB  SER A  43      11.460  -3.367 -26.978  1.00 94.59           C  
ATOM    351  O   SER A  43      14.097  -3.277 -25.280  1.00 94.59           O  
ATOM    352  OG  SER A  43      10.465  -3.724 -26.034  1.00 94.59           O  
ATOM    353  N   GLY A  44      13.047  -5.057 -24.525  1.00 95.83           N  
ATOM    354  CA  GLY A  44      13.603  -5.000 -23.182  1.00 95.83           C  
ATOM    355  C   GLY A  44      14.694  -6.027 -22.944  1.00 95.83           C  
ATOM    356  O   GLY A  44      15.294  -6.064 -21.868  1.00 95.83           O  
ATOM    357  N   TYR A  45      14.994  -6.841 -23.941  1.00 96.97           N  
ATOM    358  CA  TYR A  45      15.873  -7.994 -23.781  1.00 96.97           C  
ATOM    359  C   TYR A  45      17.306  -7.553 -23.506  1.00 96.97           C  
ATOM    360  CB  TYR A  45      15.830  -8.880 -25.030  1.00 96.97           C  
ATOM    361  O   TYR A  45      17.961  -8.079 -22.602  1.00 96.97           O  
ATOM    362  CG  TYR A  45      16.669 -10.129 -24.917  1.00 96.97           C  
ATOM    363  CD1 TYR A  45      17.752 -10.345 -25.767  1.00 96.97           C  
ATOM    364  CD2 TYR A  45      16.381 -11.098 -23.961  1.00 96.97           C  
ATOM    365  CE1 TYR A  45      18.526 -11.495 -25.667  1.00 96.97           C  
ATOM    366  CE2 TYR A  45      17.149 -12.252 -23.853  1.00 96.97           C  
ATOM    367  OH  TYR A  45      18.981 -13.583 -24.606  1.00 96.97           O  
ATOM    368  CZ  TYR A  45      18.218 -12.442 -24.709  1.00 96.97           C  
ATOM    369  N   SER A  46      17.804  -6.604 -24.311  1.00 97.24           N  
ATOM    370  CA  SER A  46      19.176  -6.146 -24.117  1.00 97.24           C  
ATOM    371  C   SER A  46      19.375  -5.575 -22.716  1.00 97.24           C  
ATOM    372  CB  SER A  46      19.543  -5.092 -25.162  1.00 97.24           C  
ATOM    373  O   SER A  46      20.408  -5.808 -22.086  1.00 97.24           O  
ATOM    374  OG  SER A  46      18.731  -3.939 -25.021  1.00 97.24           O  
ATOM    375  N   ASP A  47      18.416  -4.847 -22.251  1.00 97.91           N  
ATOM    376  CA  ASP A  47      18.452  -4.291 -20.901  1.00 97.91           C  
ATOM    377  C   ASP A  47      18.481  -5.399 -19.851  1.00 97.91           C  
ATOM    378  CB  ASP A  47      17.250  -3.374 -20.666  1.00 97.91           C  
ATOM    379  O   ASP A  47      19.258  -5.337 -18.896  1.00 97.91           O  
ATOM    380  CG  ASP A  47      17.321  -2.085 -21.465  1.00 97.91           C  
ATOM    381  OD1 ASP A  47      18.424  -1.707 -21.915  1.00 97.91           O  
ATOM    382  OD2 ASP A  47      16.265  -1.440 -21.645  1.00 97.91           O  
ATOM    383  N   TYR A  48      17.639  -6.327 -20.046  1.00 98.14           N  
ATOM    384  CA  TYR A  48      17.585  -7.442 -19.107  1.00 98.14           C  
ATOM    385  C   TYR A  48      18.908  -8.199 -19.082  1.00 98.14           C  
ATOM    386  CB  TYR A  48      16.444  -8.397 -19.470  1.00 98.14           C  
ATOM    387  O   TYR A  48      19.416  -8.537 -18.011  1.00 98.14           O  
ATOM    388  CG  TYR A  48      16.392  -9.636 -18.609  1.00 98.14           C  
ATOM    389  CD1 TYR A  48      16.844 -10.862 -19.092  1.00 98.14           C  
ATOM    390  CD2 TYR A  48      15.891  -9.583 -17.313  1.00 98.14           C  
ATOM    391  CE1 TYR A  48      16.796 -12.007 -18.303  1.00 98.14           C  
ATOM    392  CE2 TYR A  48      15.838 -10.722 -16.516  1.00 98.14           C  
ATOM    393  OH  TYR A  48      16.243 -13.057 -16.234  1.00 98.14           O  
ATOM    394  CZ  TYR A  48      16.293 -11.927 -17.019  1.00 98.14           C  
ATOM    395  N   GLN A  49      19.467  -8.495 -20.229  1.00 97.87           N  
ATOM    396  CA  GLN A  49      20.748  -9.190 -20.295  1.00 97.87           C  
ATOM    397  C   GLN A  49      21.830  -8.423 -19.540  1.00 97.87           C  
ATOM    398  CB  GLN A  49      21.172  -9.400 -21.749  1.00 97.87           C  
ATOM    399  O   GLN A  49      22.596  -9.012 -18.774  1.00 97.87           O  
ATOM    400  CG  GLN A  49      20.385 -10.487 -22.469  1.00 97.87           C  
ATOM    401  CD  GLN A  49      20.900 -10.755 -23.871  1.00 97.87           C  
ATOM    402  NE2 GLN A  49      21.358 -11.979 -24.110  1.00 97.87           N  
ATOM    403  OE1 GLN A  49      20.887  -9.869 -24.731  1.00 97.87           O  
ATOM    404  N   GLN A  50      21.809  -7.145 -19.795  1.00 98.10           N  
ATOM    405  CA  GLN A  50      22.786  -6.299 -19.118  1.00 98.10           C  
ATOM    406  C   GLN A  50      22.582  -6.325 -17.606  1.00 98.10           C  
ATOM    407  CB  GLN A  50      22.701  -4.861 -19.634  1.00 98.10           C  
ATOM    408  O   GLN A  50      23.551  -6.312 -16.843  1.00 98.10           O  
ATOM    409  CG  GLN A  50      23.720  -3.921 -19.004  1.00 98.10           C  
ATOM    410  CD  GLN A  50      25.152  -4.321 -19.305  1.00 98.10           C  
ATOM    411  NE2 GLN A  50      26.020  -4.213 -18.305  1.00 98.10           N  
ATOM    412  OE1 GLN A  50      25.475  -4.724 -20.427  1.00 98.10           O  
ATOM    413  N   LEU A  51      21.335  -6.289 -17.144  1.00 98.47           N  
ATOM    414  CA  LEU A  51      21.024  -6.382 -15.722  1.00 98.47           C  
ATOM    415  C   LEU A  51      21.648  -7.631 -15.109  1.00 98.47           C  
ATOM    416  CB  LEU A  51      19.509  -6.394 -15.504  1.00 98.47           C  
ATOM    417  O   LEU A  51      22.292  -7.557 -14.060  1.00 98.47           O  
ATOM    418  CG  LEU A  51      19.031  -6.700 -14.083  1.00 98.47           C  
ATOM    419  CD1 LEU A  51      19.509  -5.619 -13.120  1.00 98.47           C  
ATOM    420  CD2 LEU A  51      17.512  -6.824 -14.045  1.00 98.47           C  
ATOM    421  N   MET A  52      21.521  -8.737 -15.786  1.00 98.12           N  
ATOM    422  CA  MET A  52      22.016 -10.013 -15.278  1.00 98.12           C  
ATOM    423  C   MET A  52      23.536 -10.085 -15.377  1.00 98.12           C  
ATOM    424  CB  MET A  52      21.387 -11.178 -16.043  1.00 98.12           C  
ATOM    425  O   MET A  52      24.205 -10.507 -14.433  1.00 98.12           O  
ATOM    426  CG  MET A  52      19.874 -11.254 -15.908  1.00 98.12           C  
ATOM    427  SD  MET A  52      19.324 -11.252 -14.157  1.00 98.12           S  
ATOM    428  CE  MET A  52      19.942 -12.872 -13.625  1.00 98.12           C  
ATOM    429  N   GLN A  53      24.159  -9.624 -16.492  1.00 97.85           N  
ATOM    430  CA  GLN A  53      25.583  -9.765 -16.780  1.00 97.85           C  
ATOM    431  C   GLN A  53      26.413  -8.798 -15.941  1.00 97.85           C  
ATOM    432  CB  GLN A  53      25.856  -9.537 -18.267  1.00 97.85           C  
ATOM    433  O   GLN A  53      27.557  -9.095 -15.592  1.00 97.85           O  
ATOM    434  CG  GLN A  53      25.351 -10.659 -19.165  1.00 97.85           C  
ATOM    435  CD  GLN A  53      25.484 -10.335 -20.641  1.00 97.85           C  
ATOM    436  NE2 GLN A  53      24.998 -11.233 -21.491  1.00 97.85           N  
ATOM    437  OE1 GLN A  53      26.019  -9.286 -21.014  1.00 97.85           O  
ATOM    438  N   SER A  54      25.889  -7.646 -15.665  1.00 97.91           N  
ATOM    439  CA  SER A  54      26.619  -6.601 -14.954  1.00 97.91           C  
ATOM    440  C   SER A  54      26.805  -6.960 -13.483  1.00 97.91           C  
ATOM    441  CB  SER A  54      25.889  -5.262 -15.072  1.00 97.91           C  
ATOM    442  O   SER A  54      27.635  -6.364 -12.794  1.00 97.91           O  
ATOM    443  OG  SER A  54      24.684  -5.278 -14.326  1.00 97.91           O  
ATOM    444  N   GLY A  55      26.084  -7.908 -12.917  1.00 98.19           N  
ATOM    445  CA  GLY A  55      26.122  -8.259 -11.507  1.00 98.19           C  
ATOM    446  C   GLY A  55      25.155  -7.449 -10.664  1.00 98.19           C  
ATOM    447  O   GLY A  55      25.094  -7.618  -9.445  1.00 98.19           O  
ATOM    448  N   LEU A  56      24.437  -6.458 -11.289  1.00 98.68           N  
ATOM    449  CA  LEU A  56      23.500  -5.584 -10.592  1.00 98.68           C  
ATOM    450  C   LEU A  56      22.383  -6.393  -9.942  1.00 98.68           C  
ATOM    451  CB  LEU A  56      22.906  -4.555 -11.558  1.00 98.68           C  
ATOM    452  O   LEU A  56      22.034  -6.158  -8.783  1.00 98.68           O  
ATOM    453  CG  LEU A  56      21.823  -3.637 -10.989  1.00 98.68           C  
ATOM    454  CD1 LEU A  56      22.345  -2.901  -9.760  1.00 98.68           C  
ATOM    455  CD2 LEU A  56      21.349  -2.649 -12.049  1.00 98.68           C  
ATOM    456  N   TYR A  57      21.818  -7.352 -10.688  1.00 98.65           N  
ATOM    457  CA  TYR A  57      20.756  -8.184 -10.136  1.00 98.65           C  
ATOM    458  C   TYR A  57      21.206  -8.861  -8.846  1.00 98.65           C  
ATOM    459  CB  TYR A  57      20.316  -9.241 -11.154  1.00 98.65           C  
ATOM    460  O   TYR A  57      20.510  -8.800  -7.830  1.00 98.65           O  
ATOM    461  CG  TYR A  57      19.306 -10.223 -10.612  1.00 98.65           C  
ATOM    462  CD1 TYR A  57      19.704 -11.472 -10.139  1.00 98.65           C  
ATOM    463  CD2 TYR A  57      17.953  -9.905 -10.571  1.00 98.65           C  
ATOM    464  CE1 TYR A  57      18.776 -12.381  -9.641  1.00 98.65           C  
ATOM    465  CE2 TYR A  57      17.017 -10.806 -10.075  1.00 98.65           C  
ATOM    466  OH  TYR A  57      16.515 -12.935  -9.120  1.00 98.65           O  
ATOM    467  CZ  TYR A  57      17.437 -12.039  -9.612  1.00 98.65           C  
ATOM    468  N   ASP A  58      22.373  -9.481  -8.862  1.00 98.39           N  
ATOM    469  CA  ASP A  58      22.904 -10.191  -7.702  1.00 98.39           C  
ATOM    470  C   ASP A  58      23.108  -9.241  -6.524  1.00 98.39           C  
ATOM    471  CB  ASP A  58      24.222 -10.884  -8.054  1.00 98.39           C  
ATOM    472  O   ASP A  58      22.804  -9.588  -5.381  1.00 98.39           O  
ATOM    473  CG  ASP A  58      24.039 -12.066  -8.989  1.00 98.39           C  
ATOM    474  OD1 ASP A  58      22.938 -12.659  -9.015  1.00 98.39           O  
ATOM    475  OD2 ASP A  58      25.004 -12.410  -9.705  1.00 98.39           O  
ATOM    476  N   LYS A  59      23.670  -8.084  -6.854  1.00 98.72           N  
ATOM    477  CA  LYS A  59      23.882  -7.094  -5.803  1.00 98.72           C  
ATOM    478  C   LYS A  59      22.562  -6.692  -5.152  1.00 98.72           C  
ATOM    479  CB  LYS A  59      24.588  -5.858  -6.363  1.00 98.72           C  
ATOM    480  O   LYS A  59      22.445  -6.688  -3.925  1.00 98.72           O  
ATOM    481  CG  LYS A  59      24.778  -4.740  -5.348  1.00 98.72           C  
ATOM    482  CD  LYS A  59      25.673  -5.179  -4.196  1.00 98.72           C  
ATOM    483  CE  LYS A  59      25.924  -4.039  -3.218  1.00 98.72           C  
ATOM    484  NZ  LYS A  59      26.793  -4.467  -2.081  1.00 98.72           N  
ATOM    485  N   LEU A  60      21.501  -6.362  -5.920  1.00 98.72           N  
ATOM    486  CA  LEU A  60      20.203  -5.936  -5.407  1.00 98.72           C  
ATOM    487  C   LEU A  60      19.533  -7.060  -4.624  1.00 98.72           C  
ATOM    488  CB  LEU A  60      19.295  -5.486  -6.555  1.00 98.72           C  
ATOM    489  O   LEU A  60      18.920  -6.816  -3.582  1.00 98.72           O  
ATOM    490  CG  LEU A  60      19.736  -4.235  -7.317  1.00 98.72           C  
ATOM    491  CD1 LEU A  60      18.763  -3.936  -8.453  1.00 98.72           C  
ATOM    492  CD2 LEU A  60      19.846  -3.043  -6.372  1.00 98.72           C  
ATOM    493  N   GLN A  61      19.728  -8.256  -5.075  1.00 97.89           N  
ATOM    494  CA  GLN A  61      19.173  -9.405  -4.367  1.00 97.89           C  
ATOM    495  C   GLN A  61      19.847  -9.595  -3.012  1.00 97.89           C  
ATOM    496  CB  GLN A  61      19.317 -10.675  -5.208  1.00 97.89           C  
ATOM    497  O   GLN A  61      19.182  -9.901  -2.019  1.00 97.89           O  
ATOM    498  CG  GLN A  61      18.283 -10.797  -6.320  1.00 97.89           C  
ATOM    499  CD  GLN A  61      17.908 -12.237  -6.617  1.00 97.89           C  
ATOM    500  NE2 GLN A  61      16.789 -12.428  -7.306  1.00 97.89           N  
ATOM    501  OE1 GLN A  61      18.620 -13.170  -6.231  1.00 97.89           O  
ATOM    502  N   SER A  62      21.136  -9.441  -2.997  1.00 98.09           N  
ATOM    503  CA  SER A  62      21.878  -9.616  -1.753  1.00 98.09           C  
ATOM    504  C   SER A  62      21.424  -8.617  -0.693  1.00 98.09           C  
ATOM    505  CB  SER A  62      23.379  -9.464  -1.998  1.00 98.09           C  
ATOM    506  O   SER A  62      21.538  -8.881   0.506  1.00 98.09           O  
ATOM    507  OG  SER A  62      23.730  -8.098  -2.139  1.00 98.09           O  
ATOM    508  N   LEU A  63      20.822  -7.535  -1.112  1.00 97.96           N  
ATOM    509  CA  LEU A  63      20.358  -6.487  -0.208  1.00 97.96           C  
ATOM    510  C   LEU A  63      18.853  -6.590   0.015  1.00 97.96           C  
ATOM    511  CB  LEU A  63      20.709  -5.105  -0.765  1.00 97.96           C  
ATOM    512  O   LEU A  63      18.266  -5.761   0.714  1.00 97.96           O  
ATOM    513  CG  LEU A  63      22.199  -4.786  -0.895  1.00 97.96           C  
ATOM    514  CD1 LEU A  63      22.399  -3.506  -1.700  1.00 97.96           C  
ATOM    515  CD2 LEU A  63      22.843  -4.662   0.482  1.00 97.96           C  
ATOM    516  N   ASN A  64      18.232  -7.503  -0.688  1.00 96.97           N  
ATOM    517  CA  ASN A  64      16.780  -7.647  -0.651  1.00 96.97           C  
ATOM    518  C   ASN A  64      16.079  -6.398  -1.176  1.00 96.97           C  
ATOM    519  CB  ASN A  64      16.309  -7.963   0.770  1.00 96.97           C  
ATOM    520  O   ASN A  64      15.066  -5.969  -0.621  1.00 96.97           O  
ATOM    521  CG  ASN A  64      16.785  -9.317   1.257  1.00 96.97           C  
ATOM    522  ND2 ASN A  64      17.293  -9.362   2.483  1.00 96.97           N  
ATOM    523  OD1 ASN A  64      16.699 -10.315   0.536  1.00 96.97           O  
ATOM    524  N   TYR A  65      16.649  -5.718  -2.200  1.00 98.61           N  
ATOM    525  CA  TYR A  65      16.119  -4.491  -2.785  1.00 98.61           C  
ATOM    526  C   TYR A  65      15.219  -4.800  -3.976  1.00 98.61           C  
ATOM    527  CB  TYR A  65      17.260  -3.566  -3.219  1.00 98.61           C  
ATOM    528  O   TYR A  65      14.382  -3.979  -4.359  1.00 98.61           O  
ATOM    529  CG  TYR A  65      17.866  -2.777  -2.084  1.00 98.61           C  
ATOM    530  CD1 TYR A  65      17.503  -3.029  -0.763  1.00 98.61           C  
ATOM    531  CD2 TYR A  65      18.803  -1.779  -2.330  1.00 98.61           C  
ATOM    532  CE1 TYR A  65      18.058  -2.304   0.286  1.00 98.61           C  
ATOM    533  CE2 TYR A  65      19.365  -1.048  -1.289  1.00 98.61           C  
ATOM    534  OH  TYR A  65      19.540  -0.596   1.049  1.00 98.61           O  
ATOM    535  CZ  TYR A  65      18.987  -1.317   0.014  1.00 98.61           C  
ATOM    536  N   LEU A  66      15.377  -5.947  -4.604  1.00 98.58           N  
ATOM    537  CA  LEU A  66      14.605  -6.375  -5.765  1.00 98.58           C  
ATOM    538  C   LEU A  66      13.970  -7.740  -5.522  1.00 98.58           C  
ATOM    539  CB  LEU A  66      15.494  -6.427  -7.010  1.00 98.58           C  
ATOM    540  O   LEU A  66      14.631  -8.659  -5.034  1.00 98.58           O  
ATOM    541  CG  LEU A  66      14.813  -6.851  -8.313  1.00 98.58           C  
ATOM    542  CD1 LEU A  66      13.720  -5.856  -8.687  1.00 98.58           C  
ATOM    543  CD2 LEU A  66      15.837  -6.976  -9.436  1.00 98.58           C  
ATOM    544  N   ILE A  67      12.697  -7.859  -5.852  1.00 97.94           N  
ATOM    545  CA  ILE A  67      11.991  -9.121  -5.660  1.00 97.94           C  
ATOM    546  C   ILE A  67      12.686 -10.228  -6.449  1.00 97.94           C  
ATOM    547  CB  ILE A  67      10.509  -9.010  -6.084  1.00 97.94           C  
ATOM    548  O   ILE A  67      12.956 -10.072  -7.642  1.00 97.94           O  
ATOM    549  CG1 ILE A  67       9.755 -10.297  -5.731  1.00 97.94           C  
ATOM    550  CG2 ILE A  67      10.397  -8.702  -7.580  1.00 97.94           C  
ATOM    551  CD1 ILE A  67       9.464 -10.456  -4.245  1.00 97.94           C  
ATOM    552  N   PRO A  68      13.015 -11.321  -5.717  1.00 97.71           N  
ATOM    553  CA  PRO A  68      13.645 -12.432  -6.435  1.00 97.71           C  
ATOM    554  C   PRO A  68      12.746 -13.017  -7.522  1.00 97.71           C  
ATOM    555  CB  PRO A  68      13.910 -13.460  -5.332  1.00 97.71           C  
ATOM    556  O   PRO A  68      11.523 -13.047  -7.366  1.00 97.71           O  
ATOM    557  CG  PRO A  68      13.901 -12.669  -4.064  1.00 97.71           C  
ATOM    558  CD  PRO A  68      12.955 -11.515  -4.227  1.00 97.71           C  
ATOM    559  N   HIS A  69      13.422 -13.383  -8.532  1.00 97.94           N  
ATOM    560  CA  HIS A  69      12.705 -14.075  -9.596  1.00 97.94           C  
ATOM    561  C   HIS A  69      13.590 -15.119 -10.269  1.00 97.94           C  
ATOM    562  CB  HIS A  69      12.191 -13.075 -10.634  1.00 97.94           C  
ATOM    563  O   HIS A  69      14.817 -15.055 -10.170  1.00 97.94           O  
ATOM    564  CG  HIS A  69      13.267 -12.225 -11.232  1.00 97.94           C  
ATOM    565  CD2 HIS A  69      14.061 -12.423 -12.310  1.00 97.94           C  
ATOM    566  ND1 HIS A  69      13.629 -11.004 -10.705  1.00 97.94           N  
ATOM    567  CE1 HIS A  69      14.601 -10.486 -11.436  1.00 97.94           C  
ATOM    568  NE2 HIS A  69      14.882 -11.327 -12.417  1.00 97.94           N  
ATOM    569  N   ARG A  70      12.896 -16.145 -10.834  1.00 97.28           N  
ATOM    570  CA  ARG A  70      13.603 -17.176 -11.587  1.00 97.28           C  
ATOM    571  C   ARG A  70      13.157 -17.191 -13.045  1.00 97.28           C  
ATOM    572  CB  ARG A  70      13.378 -18.552 -10.956  1.00 97.28           C  
ATOM    573  O   ARG A  70      12.006 -16.873 -13.351  1.00 97.28           O  
ATOM    574  CG  ARG A  70      11.920 -18.980 -10.915  1.00 97.28           C  
ATOM    575  CD  ARG A  70      11.744 -20.318 -10.209  1.00 97.28           C  
ATOM    576  NE  ARG A  70      10.344 -20.730 -10.177  1.00 97.28           N  
ATOM    577  NH1 ARG A  70      10.685 -22.502  -8.734  1.00 97.28           N  
ATOM    578  NH2 ARG A  70       8.580 -22.046  -9.519  1.00 97.28           N  
ATOM    579  CZ  ARG A  70       9.873 -21.758  -9.476  1.00 97.28           C  
ATOM    580  N   GLU A  71      14.129 -17.486 -13.899  1.00 97.89           N  
ATOM    581  CA  GLU A  71      13.768 -17.720 -15.294  1.00 97.89           C  
ATOM    582  C   GLU A  71      13.078 -19.070 -15.467  1.00 97.89           C  
ATOM    583  CB  GLU A  71      15.006 -17.642 -16.191  1.00 97.89           C  
ATOM    584  O   GLU A  71      13.544 -20.083 -14.941  1.00 97.89           O  
ATOM    585  CG  GLU A  71      15.597 -16.245 -16.304  1.00 97.89           C  
ATOM    586  CD  GLU A  71      16.736 -16.154 -17.307  1.00 97.89           C  
ATOM    587  OE1 GLU A  71      17.410 -15.101 -17.367  1.00 97.89           O  
ATOM    588  OE2 GLU A  71      16.955 -17.144 -18.041  1.00 97.89           O  
ATOM    589  N   VAL A  72      11.947 -19.061 -16.092  1.00 97.42           N  
ATOM    590  CA  VAL A  72      11.221 -20.298 -16.360  1.00 97.42           C  
ATOM    591  C   VAL A  72      11.069 -20.492 -17.867  1.00 97.42           C  
ATOM    592  CB  VAL A  72       9.834 -20.303 -15.680  1.00 97.42           C  
ATOM    593  O   VAL A  72      11.474 -19.632 -18.654  1.00 97.42           O  
ATOM    594  CG1 VAL A  72       9.978 -20.232 -14.160  1.00 97.42           C  
ATOM    595  CG2 VAL A  72       8.985 -19.142 -16.194  1.00 97.42           C  
ATOM    596  N   SER A  73      10.528 -21.600 -18.250  1.00 95.62           N  
ATOM    597  CA  SER A  73      10.384 -21.973 -19.653  1.00 95.62           C  
ATOM    598  C   SER A  73       9.549 -20.949 -20.415  1.00 95.62           C  
ATOM    599  CB  SER A  73       9.746 -23.357 -19.777  1.00 95.62           C  
ATOM    600  O   SER A  73       8.558 -20.436 -19.891  1.00 95.62           O  
ATOM    601  OG  SER A  73       9.400 -23.633 -21.124  1.00 95.62           O  
ATOM    602  N   VAL A  74       9.852 -20.656 -21.636  1.00 92.61           N  
ATOM    603  CA  VAL A  74       9.149 -19.717 -22.504  1.00 92.61           C  
ATOM    604  C   VAL A  74       7.752 -20.248 -22.816  1.00 92.61           C  
ATOM    605  CB  VAL A  74       9.928 -19.463 -23.814  1.00 92.61           C  
ATOM    606  O   VAL A  74       6.897 -19.509 -23.311  1.00 92.61           O  
ATOM    607  CG1 VAL A  74      11.192 -18.649 -23.541  1.00 92.61           C  
ATOM    608  CG2 VAL A  74      10.277 -20.787 -24.492  1.00 92.61           C  
ATOM    609  N   ASP A  75       7.550 -21.489 -22.506  1.00 91.81           N  
ATOM    610  CA  ASP A  75       6.226 -22.080 -22.676  1.00 91.81           C  
ATOM    611  C   ASP A  75       5.186 -21.351 -21.829  1.00 91.81           C  
ATOM    612  CB  ASP A  75       6.252 -23.566 -22.314  1.00 91.81           C  
ATOM    613  O   ASP A  75       3.987 -21.429 -22.106  1.00 91.81           O  
ATOM    614  CG  ASP A  75       7.026 -24.407 -23.314  1.00 91.81           C  
ATOM    615  OD1 ASP A  75       7.244 -23.949 -24.457  1.00 91.81           O  
ATOM    616  OD2 ASP A  75       7.419 -25.539 -22.958  1.00 91.81           O  
ATOM    617  N   PHE A  76       5.693 -20.686 -20.868  1.00 92.54           N  
ATOM    618  CA  PHE A  76       4.799 -19.941 -19.988  1.00 92.54           C  
ATOM    619  C   PHE A  76       4.597 -18.520 -20.500  1.00 92.54           C  
ATOM    620  CB  PHE A  76       5.351 -19.912 -18.560  1.00 92.54           C  
ATOM    621  O   PHE A  76       3.992 -17.690 -19.819  1.00 92.54           O  
ATOM    622  CG  PHE A  76       5.292 -21.242 -17.858  1.00 92.54           C  
ATOM    623  CD1 PHE A  76       4.110 -21.683 -17.275  1.00 92.54           C  
ATOM    624  CD2 PHE A  76       6.418 -22.051 -17.782  1.00 92.54           C  
ATOM    625  CE1 PHE A  76       4.052 -22.913 -16.625  1.00 92.54           C  
ATOM    626  CE2 PHE A  76       6.367 -23.282 -17.134  1.00 92.54           C  
ATOM    627  CZ  PHE A  76       5.183 -23.711 -16.555  1.00 92.54           C  
ATOM    628  N   ALA A  77       5.066 -18.232 -21.626  1.00 93.60           N  
ATOM    629  CA  ALA A  77       4.985 -16.879 -22.171  1.00 93.60           C  
ATOM    630  C   ALA A  77       3.543 -16.509 -22.508  1.00 93.60           C  
ATOM    631  CB  ALA A  77       5.867 -16.751 -23.411  1.00 93.60           C  
ATOM    632  O   ALA A  77       2.754 -17.366 -22.913  1.00 93.60           O  
ATOM    633  N   LEU A  78       3.232 -15.255 -22.269  1.00 91.24           N  
ATOM    634  CA  LEU A  78       1.919 -14.703 -22.585  1.00 91.24           C  
ATOM    635  C   LEU A  78       1.682 -14.693 -24.092  1.00 91.24           C  
ATOM    636  CB  LEU A  78       1.786 -13.284 -22.026  1.00 91.24           C  
ATOM    637  O   LEU A  78       0.583 -15.007 -24.554  1.00 91.24           O  
ATOM    638  CG  LEU A  78       0.450 -12.581 -22.272  1.00 91.24           C  
ATOM    639  CD1 LEU A  78      -0.674 -13.307 -21.540  1.00 91.24           C  
ATOM    640  CD2 LEU A  78       0.524 -11.122 -21.836  1.00 91.24           C  
ATOM    641  N   ASN A  79       2.697 -14.364 -24.871  1.00 90.96           N  
ATOM    642  CA  ASN A  79       2.637 -14.321 -26.329  1.00 90.96           C  
ATOM    643  C   ASN A  79       4.002 -14.595 -26.954  1.00 90.96           C  
ATOM    644  CB  ASN A  79       2.096 -12.971 -26.804  1.00 90.96           C  
ATOM    645  O   ASN A  79       4.963 -14.900 -26.247  1.00 90.96           O  
ATOM    646  CG  ASN A  79       2.926 -11.802 -26.310  1.00 90.96           C  
ATOM    647  ND2 ASN A  79       2.271 -10.831 -25.687  1.00 90.96           N  
ATOM    648  OD1 ASN A  79       4.147 -11.773 -26.489  1.00 90.96           O  
ATOM    649  N   ASP A  80       4.136 -14.509 -28.340  1.00 91.34           N  
ATOM    650  CA  ASP A  80       5.313 -14.952 -29.080  1.00 91.34           C  
ATOM    651  C   ASP A  80       6.411 -13.892 -29.052  1.00 91.34           C  
ATOM    652  CB  ASP A  80       4.943 -15.288 -30.526  1.00 91.34           C  
ATOM    653  O   ASP A  80       7.517 -14.122 -29.547  1.00 91.34           O  
ATOM    654  CG  ASP A  80       3.798 -16.280 -30.630  1.00 91.34           C  
ATOM    655  OD1 ASP A  80       3.353 -16.810 -29.588  1.00 91.34           O  
ATOM    656  OD2 ASP A  80       3.337 -16.537 -31.763  1.00 91.34           O  
ATOM    657  N   GLN A  81       6.161 -12.815 -28.375  1.00 91.63           N  
ATOM    658  CA  GLN A  81       7.157 -11.752 -28.293  1.00 91.63           C  
ATOM    659  C   GLN A  81       8.135 -12.001 -27.150  1.00 91.63           C  
ATOM    660  CB  GLN A  81       6.478 -10.393 -28.117  1.00 91.63           C  
ATOM    661  O   GLN A  81       9.178 -11.348 -27.064  1.00 91.63           O  
ATOM    662  CG  GLN A  81       5.624  -9.973 -29.306  1.00 91.63           C  
ATOM    663  CD  GLN A  81       5.012  -8.595 -29.132  1.00 91.63           C  
ATOM    664  NE2 GLN A  81       4.898  -7.855 -30.229  1.00 91.63           N  
ATOM    665  OE1 GLN A  81       4.645  -8.201 -28.021  1.00 91.63           O  
ATOM    666  N   ALA A  82       7.823 -12.915 -26.319  1.00 94.03           N  
ATOM    667  CA  ALA A  82       8.610 -13.168 -25.115  1.00 94.03           C  
ATOM    668  C   ALA A  82       9.939 -13.835 -25.458  1.00 94.03           C  
ATOM    669  CB  ALA A  82       7.820 -14.035 -24.136  1.00 94.03           C  
ATOM    670  O   ALA A  82       9.969 -14.850 -26.159  1.00 94.03           O  
ATOM    671  N   LEU A  83      11.022 -13.277 -24.984  1.00 96.53           N  
ATOM    672  CA  LEU A  83      12.337 -13.895 -25.107  1.00 96.53           C  
ATOM    673  C   LEU A  83      12.767 -14.526 -23.787  1.00 96.53           C  
ATOM    674  CB  LEU A  83      13.375 -12.862 -25.555  1.00 96.53           C  
ATOM    675  O   LEU A  83      13.556 -15.474 -23.775  1.00 96.53           O  
ATOM    676  CG  LEU A  83      13.227 -12.325 -26.979  1.00 96.53           C  
ATOM    677  CD1 LEU A  83      14.367 -11.366 -27.306  1.00 96.53           C  
ATOM    678  CD2 LEU A  83      13.182 -13.472 -27.982  1.00 96.53           C  
ATOM    679  N   VAL A  84      12.285 -13.948 -22.705  1.00 97.49           N  
ATOM    680  CA  VAL A  84      12.533 -14.438 -21.353  1.00 97.49           C  
ATOM    681  C   VAL A  84      11.239 -14.394 -20.543  1.00 97.49           C  
ATOM    682  CB  VAL A  84      13.634 -13.617 -20.645  1.00 97.49           C  
ATOM    683  O   VAL A  84      10.459 -13.445 -20.658  1.00 97.49           O  
ATOM    684  CG1 VAL A  84      13.831 -14.103 -19.210  1.00 97.49           C  
ATOM    685  CG2 VAL A  84      14.945 -13.699 -21.425  1.00 97.49           C  
ATOM    686  N   VAL A  85      11.051 -15.432 -19.749  1.00 98.01           N  
ATOM    687  CA  VAL A  85       9.919 -15.446 -18.827  1.00 98.01           C  
ATOM    688  C   VAL A  85      10.423 -15.577 -17.392  1.00 98.01           C  
ATOM    689  CB  VAL A  85       8.935 -16.591 -19.153  1.00 98.01           C  
ATOM    690  O   VAL A  85      11.214 -16.473 -17.084  1.00 98.01           O  
ATOM    691  CG1 VAL A  85       7.760 -16.588 -18.177  1.00 98.01           C  
ATOM    692  CG2 VAL A  85       8.438 -16.473 -20.593  1.00 98.01           C  
ATOM    693  N   LEU A  86       9.877 -14.637 -16.553  1.00 98.15           N  
ATOM    694  CA  LEU A  86      10.286 -14.611 -15.152  1.00 98.15           C  
ATOM    695  C   LEU A  86       9.119 -14.973 -14.239  1.00 98.15           C  
ATOM    696  CB  LEU A  86      10.832 -13.231 -14.779  1.00 98.15           C  
ATOM    697  O   LEU A  86       7.979 -14.580 -14.496  1.00 98.15           O  
ATOM    698  CG  LEU A  86      11.904 -12.653 -15.705  1.00 98.15           C  
ATOM    699  CD1 LEU A  86      12.259 -11.231 -15.282  1.00 98.15           C  
ATOM    700  CD2 LEU A  86      13.143 -13.541 -15.708  1.00 98.15           C  
ATOM    701  N   LYS A  87       9.498 -15.745 -13.248  1.00 97.74           N  
ATOM    702  CA  LYS A  87       8.565 -16.015 -12.158  1.00 97.74           C  
ATOM    703  C   LYS A  87       9.065 -15.419 -10.845  1.00 97.74           C  
ATOM    704  CB  LYS A  87       8.345 -17.520 -12.000  1.00 97.74           C  
ATOM    705  O   LYS A  87       9.948 -15.985 -10.197  1.00 97.74           O  
ATOM    706  CG  LYS A  87       7.247 -17.885 -11.012  1.00 97.74           C  
ATOM    707  CD  LYS A  87       7.080 -19.395 -10.893  1.00 97.74           C  
ATOM    708  CE  LYS A  87       5.960 -19.761  -9.930  1.00 97.74           C  
ATOM    709  NZ  LYS A  87       5.808 -21.240  -9.792  1.00 97.74           N  
ATOM    710  N   PRO A  88       8.384 -14.284 -10.483  1.00 97.65           N  
ATOM    711  CA  PRO A  88       8.816 -13.644  -9.239  1.00 97.65           C  
ATOM    712  C   PRO A  88       8.223 -14.307  -7.998  1.00 97.65           C  
ATOM    713  CB  PRO A  88       8.307 -12.208  -9.386  1.00 97.65           C  
ATOM    714  O   PRO A  88       7.180 -14.961  -8.081  1.00 97.65           O  
ATOM    715  CG  PRO A  88       7.099 -12.318 -10.259  1.00 97.65           C  
ATOM    716  CD  PRO A  88       7.322 -13.431 -11.243  1.00 97.65           C  
ATOM    717  N   GLU A  89       8.968 -14.155  -6.950  1.00 96.48           N  
ATOM    718  CA  GLU A  89       8.368 -14.527  -5.672  1.00 96.48           C  
ATOM    719  C   GLU A  89       7.078 -13.753  -5.422  1.00 96.48           C  
ATOM    720  CB  GLU A  89       9.355 -14.291  -4.526  1.00 96.48           C  
ATOM    721  O   GLU A  89       7.014 -12.546  -5.666  1.00 96.48           O  
ATOM    722  CG  GLU A  89       8.843 -14.752  -3.169  1.00 96.48           C  
ATOM    723  CD  GLU A  89       9.880 -14.633  -2.064  1.00 96.48           C  
ATOM    724  OE1 GLU A  89       9.494 -14.520  -0.878  1.00 96.48           O  
ATOM    725  OE2 GLU A  89      11.089 -14.651  -2.387  1.00 96.48           O  
ATOM    726  N   LYS A  90       6.112 -14.436  -4.904  1.00 93.87           N  
ATOM    727  CA  LYS A  90       4.792 -13.847  -4.705  1.00 93.87           C  
ATOM    728  C   LYS A  90       4.758 -12.988  -3.444  1.00 93.87           C  
ATOM    729  CB  LYS A  90       3.723 -14.938  -4.624  1.00 93.87           C  
ATOM    730  O   LYS A  90       5.284 -13.385  -2.402  1.00 93.87           O  
ATOM    731  CG  LYS A  90       2.296 -14.411  -4.655  1.00 93.87           C  
ATOM    732  CD  LYS A  90       1.281 -15.547  -4.664  1.00 93.87           C  
ATOM    733  CE  LYS A  90      -0.148 -15.020  -4.678  1.00 93.87           C  
ATOM    734  NZ  LYS A  90      -1.147 -16.130  -4.716  1.00 93.87           N  
ATOM    735  N   ILE A  91       4.174 -11.821  -3.615  1.00 94.93           N  
ATOM    736  CA  ILE A  91       3.896 -10.936  -2.489  1.00 94.93           C  
ATOM    737  C   ILE A  91       2.477 -11.178  -1.981  1.00 94.93           C  
ATOM    738  CB  ILE A  91       4.080  -9.452  -2.879  1.00 94.93           C  
ATOM    739  O   ILE A  91       1.546 -11.344  -2.773  1.00 94.93           O  
ATOM    740  CG1 ILE A  91       5.535  -9.181  -3.277  1.00 94.93           C  
ATOM    741  CG2 ILE A  91       3.645  -8.535  -1.732  1.00 94.93           C  
ATOM    742  CD1 ILE A  91       5.772  -7.789  -3.847  1.00 94.93           C  
ATOM    743  N   ALA A  92       2.382 -11.236  -0.637  1.00 93.22           N  
ATOM    744  CA  ALA A  92       1.141 -11.660   0.007  1.00 93.22           C  
ATOM    745  C   ALA A  92      -0.013 -10.733  -0.365  1.00 93.22           C  
ATOM    746  CB  ALA A  92       1.316 -11.705   1.523  1.00 93.22           C  
ATOM    747  O   ALA A  92      -1.136 -11.190  -0.590  1.00 93.22           O  
ATOM    748  N   PHE A  93       0.342  -9.430  -0.483  1.00 96.33           N  
ATOM    749  CA  PHE A  93      -0.700  -8.439  -0.728  1.00 96.33           C  
ATOM    750  C   PHE A  93      -0.131  -7.225  -1.452  1.00 96.33           C  
ATOM    751  CB  PHE A  93      -1.353  -8.007   0.588  1.00 96.33           C  
ATOM    752  O   PHE A  93       0.901  -6.683  -1.051  1.00 96.33           O  
ATOM    753  CG  PHE A  93      -2.558  -7.124   0.406  1.00 96.33           C  
ATOM    754  CD1 PHE A  93      -2.443  -5.742   0.489  1.00 96.33           C  
ATOM    755  CD2 PHE A  93      -3.807  -7.676   0.152  1.00 96.33           C  
ATOM    756  CE1 PHE A  93      -3.556  -4.921   0.321  1.00 96.33           C  
ATOM    757  CE2 PHE A  93      -4.924  -6.863  -0.016  1.00 96.33           C  
ATOM    758  CZ  PHE A  93      -4.796  -5.486   0.069  1.00 96.33           C  
ATOM    759  N   VAL A  94      -0.793  -6.830  -2.566  1.00 95.96           N  
ATOM    760  CA  VAL A  94      -0.394  -5.645  -3.318  1.00 95.96           C  
ATOM    761  C   VAL A  94      -1.081  -4.411  -2.739  1.00 95.96           C  
ATOM    762  CB  VAL A  94      -0.729  -5.787  -4.820  1.00 95.96           C  
ATOM    763  O   VAL A  94      -2.311  -4.317  -2.745  1.00 95.96           O  
ATOM    764  CG1 VAL A  94      -0.406  -4.496  -5.569  1.00 95.96           C  
ATOM    765  CG2 VAL A  94       0.031  -6.965  -5.427  1.00 95.96           C  
ATOM    766  N   SER A  95      -0.251  -3.459  -2.141  1.00 97.49           N  
ATOM    767  CA  SER A  95      -0.767  -2.198  -1.619  1.00 97.49           C  
ATOM    768  C   SER A  95      -0.425  -1.035  -2.545  1.00 97.49           C  
ATOM    769  CB  SER A  95      -0.211  -1.927  -0.221  1.00 97.49           C  
ATOM    770  O   SER A  95       0.426  -1.167  -3.428  1.00 97.49           O  
ATOM    771  OG  SER A  95       1.198  -1.780  -0.260  1.00 97.49           O  
ATOM    772  N   TYR A  96      -1.210  -0.025  -2.413  1.00 97.83           N  
ATOM    773  CA  TYR A  96      -0.978   1.155  -3.239  1.00 97.83           C  
ATOM    774  C   TYR A  96      -0.459   2.315  -2.398  1.00 97.83           C  
ATOM    775  CB  TYR A  96      -2.264   1.568  -3.961  1.00 97.83           C  
ATOM    776  O   TYR A  96      -0.689   2.364  -1.187  1.00 97.83           O  
ATOM    777  CG  TYR A  96      -2.830   0.492  -4.856  1.00 97.83           C  
ATOM    778  CD1 TYR A  96      -2.004  -0.238  -5.708  1.00 97.83           C  
ATOM    779  CD2 TYR A  96      -4.190   0.203  -4.850  1.00 97.83           C  
ATOM    780  CE1 TYR A  96      -2.522  -1.229  -6.536  1.00 97.83           C  
ATOM    781  CE2 TYR A  96      -4.718  -0.786  -5.673  1.00 97.83           C  
ATOM    782  OH  TYR A  96      -4.395  -2.477  -7.328  1.00 97.83           O  
ATOM    783  CZ  TYR A  96      -3.878  -1.496  -6.511  1.00 97.83           C  
ATOM    784  N   CYS A  97       0.278   3.213  -3.054  1.00 97.75           N  
ATOM    785  CA  CYS A  97       1.018   4.271  -2.376  1.00 97.75           C  
ATOM    786  C   CYS A  97       0.088   5.129  -1.527  1.00 97.75           C  
ATOM    787  CB  CYS A  97       1.751   5.148  -3.390  1.00 97.75           C  
ATOM    788  O   CYS A  97       0.499   5.664  -0.495  1.00 97.75           O  
ATOM    789  SG  CYS A  97       0.676   5.839  -4.666  1.00 97.75           S  
ATOM    790  N   TYR A  98      -1.178   5.322  -1.881  1.00 97.61           N  
ATOM    791  CA  TYR A  98      -2.088   6.155  -1.102  1.00 97.61           C  
ATOM    792  C   TYR A  98      -2.630   5.393   0.101  1.00 97.61           C  
ATOM    793  CB  TYR A  98      -3.247   6.647  -1.974  1.00 97.61           C  
ATOM    794  O   TYR A  98      -3.464   5.912   0.848  1.00 97.61           O  
ATOM    795  CG  TYR A  98      -3.845   5.573  -2.851  1.00 97.61           C  
ATOM    796  CD1 TYR A  98      -3.495   5.469  -4.195  1.00 97.61           C  
ATOM    797  CD2 TYR A  98      -4.761   4.662  -2.336  1.00 97.61           C  
ATOM    798  CE1 TYR A  98      -4.045   4.482  -5.007  1.00 97.61           C  
ATOM    799  CE2 TYR A  98      -5.317   3.671  -3.139  1.00 97.61           C  
ATOM    800  OH  TYR A  98      -5.502   2.610  -5.269  1.00 97.61           O  
ATOM    801  CZ  TYR A  98      -4.954   3.589  -4.470  1.00 97.61           C  
ATOM    802  N   GLU A  99      -2.169   4.163   0.267  1.00 98.38           N  
ATOM    803  CA  GLU A  99      -2.523   3.342   1.422  1.00 98.38           C  
ATOM    804  C   GLU A  99      -1.378   3.288   2.430  1.00 98.38           C  
ATOM    805  CB  GLU A  99      -2.903   1.927   0.980  1.00 98.38           C  
ATOM    806  O   GLU A  99      -1.538   2.753   3.529  1.00 98.38           O  
ATOM    807  CG  GLU A  99      -4.132   1.871   0.085  1.00 98.38           C  
ATOM    808  CD  GLU A  99      -4.316   0.525  -0.598  1.00 98.38           C  
ATOM    809  OE1 GLU A  99      -5.388   0.293  -1.202  1.00 98.38           O  
ATOM    810  OE2 GLU A  99      -3.383  -0.305  -0.526  1.00 98.38           O  
ATOM    811  N   TRP A 100      -0.265   3.801   2.076  1.00 98.51           N  
ATOM    812  CA  TRP A 100       0.941   3.702   2.892  1.00 98.51           C  
ATOM    813  C   TRP A 100       0.955   4.776   3.975  1.00 98.51           C  
ATOM    814  CB  TRP A 100       2.193   3.821   2.020  1.00 98.51           C  
ATOM    815  O   TRP A 100       0.397   5.860   3.790  1.00 98.51           O  
ATOM    816  CG  TRP A 100       2.301   2.765   0.961  1.00 98.51           C  
ATOM    817  CD1 TRP A 100       1.665   1.556   0.936  1.00 98.51           C  
ATOM    818  CD2 TRP A 100       3.099   2.824  -0.225  1.00 98.51           C  
ATOM    819  CE2 TRP A 100       2.897   1.614  -0.925  1.00 98.51           C  
ATOM    820  CE3 TRP A 100       3.965   3.784  -0.766  1.00 98.51           C  
ATOM    821  NE1 TRP A 100       2.018   0.858  -0.196  1.00 98.51           N  
ATOM    822  CH2 TRP A 100       4.373   2.294  -2.646  1.00 98.51           C  
ATOM    823  CZ2 TRP A 100       3.530   1.338  -2.139  1.00 98.51           C  
ATOM    824  CZ3 TRP A 100       4.595   3.508  -1.974  1.00 98.51           C  
ATOM    825  N   SER A 101       1.569   4.473   5.115  1.00 97.24           N  
ATOM    826  CA  SER A 101       1.894   5.487   6.113  1.00 97.24           C  
ATOM    827  C   SER A 101       2.994   6.419   5.617  1.00 97.24           C  
ATOM    828  CB  SER A 101       2.325   4.829   7.425  1.00 97.24           C  
ATOM    829  O   SER A 101       3.590   6.179   4.564  1.00 97.24           O  
ATOM    830  OG  SER A 101       3.599   4.223   7.288  1.00 97.24           O  
ATOM    831  N   PHE A 102       3.206   7.491   6.378  1.00 98.02           N  
ATOM    832  CA  PHE A 102       4.269   8.431   6.042  1.00 98.02           C  
ATOM    833  C   PHE A 102       5.610   7.716   5.934  1.00 98.02           C  
ATOM    834  CB  PHE A 102       4.352   9.547   7.089  1.00 98.02           C  
ATOM    835  O   PHE A 102       6.320   7.863   4.937  1.00 98.02           O  
ATOM    836  CG  PHE A 102       5.520  10.476   6.894  1.00 98.02           C  
ATOM    837  CD1 PHE A 102       6.683  10.319   7.637  1.00 98.02           C  
ATOM    838  CD2 PHE A 102       5.454  11.508   5.966  1.00 98.02           C  
ATOM    839  CE1 PHE A 102       7.765  11.178   7.459  1.00 98.02           C  
ATOM    840  CE2 PHE A 102       6.531  12.370   5.783  1.00 98.02           C  
ATOM    841  CZ  PHE A 102       7.685  12.204   6.531  1.00 98.02           C  
ATOM    842  N   SER A 103       5.982   6.926   6.874  1.00 97.67           N  
ATOM    843  CA  SER A 103       7.284   6.269   6.930  1.00 97.67           C  
ATOM    844  C   SER A 103       7.412   5.203   5.847  1.00 97.67           C  
ATOM    845  CB  SER A 103       7.509   5.641   8.305  1.00 97.67           C  
ATOM    846  O   SER A 103       8.506   4.965   5.329  1.00 97.67           O  
ATOM    847  OG  SER A 103       7.675   6.642   9.295  1.00 97.67           O  
ATOM    848  N   GLN A 104       6.324   4.515   5.556  1.00 98.37           N  
ATOM    849  CA  GLN A 104       6.363   3.580   4.437  1.00 98.37           C  
ATOM    850  C   GLN A 104       6.692   4.299   3.131  1.00 98.37           C  
ATOM    851  CB  GLN A 104       5.031   2.840   4.308  1.00 98.37           C  
ATOM    852  O   GLN A 104       7.524   3.831   2.351  1.00 98.37           O  
ATOM    853  CG  GLN A 104       4.797   1.802   5.397  1.00 98.37           C  
ATOM    854  CD  GLN A 104       3.438   1.135   5.290  1.00 98.37           C  
ATOM    855  NE2 GLN A 104       3.436  -0.182   5.116  1.00 98.37           N  
ATOM    856  OE1 GLN A 104       2.399   1.799   5.364  1.00 98.37           O  
ATOM    857  N   PHE A 105       5.935   5.335   2.912  1.00 98.55           N  
ATOM    858  CA  PHE A 105       6.150   6.148   1.721  1.00 98.55           C  
ATOM    859  C   PHE A 105       7.595   6.628   1.646  1.00 98.55           C  
ATOM    860  CB  PHE A 105       5.197   7.348   1.708  1.00 98.55           C  
ATOM    861  O   PHE A 105       8.226   6.552   0.590  1.00 98.55           O  
ATOM    862  CG  PHE A 105       4.702   7.715   0.335  1.00 98.55           C  
ATOM    863  CD1 PHE A 105       5.578   8.202  -0.627  1.00 98.55           C  
ATOM    864  CD2 PHE A 105       3.360   7.573   0.007  1.00 98.55           C  
ATOM    865  CE1 PHE A 105       5.122   8.543  -1.899  1.00 98.55           C  
ATOM    866  CE2 PHE A 105       2.898   7.912  -1.261  1.00 98.55           C  
ATOM    867  CZ  PHE A 105       3.780   8.397  -2.213  1.00 98.55           C  
ATOM    868  N   LYS A 106       8.101   7.121   2.764  1.00 98.67           N  
ATOM    869  CA  LYS A 106       9.483   7.577   2.884  1.00 98.67           C  
ATOM    870  C   LYS A 106      10.463   6.445   2.587  1.00 98.67           C  
ATOM    871  CB  LYS A 106       9.742   8.141   4.281  1.00 98.67           C  
ATOM    872  O   LYS A 106      11.394   6.615   1.798  1.00 98.67           O  
ATOM    873  CG  LYS A 106      11.160   8.651   4.489  1.00 98.67           C  
ATOM    874  CD  LYS A 106      11.328   9.293   5.861  1.00 98.67           C  
ATOM    875  CE  LYS A 106      12.757   9.770   6.085  1.00 98.67           C  
ATOM    876  NZ  LYS A 106      12.904  10.488   7.386  1.00 98.67           N  
ATOM    877  N   ASP A 107      10.309   5.295   3.177  1.00 98.55           N  
ATOM    878  CA  ASP A 107      11.185   4.147   2.962  1.00 98.55           C  
ATOM    879  C   ASP A 107      11.150   3.694   1.504  1.00 98.55           C  
ATOM    880  CB  ASP A 107      10.790   2.990   3.882  1.00 98.55           C  
ATOM    881  O   ASP A 107      12.174   3.292   0.949  1.00 98.55           O  
ATOM    882  CG  ASP A 107      11.233   3.198   5.320  1.00 98.55           C  
ATOM    883  OD1 ASP A 107      12.006   4.142   5.590  1.00 98.55           O  
ATOM    884  OD2 ASP A 107      10.806   2.409   6.191  1.00 98.55           O  
ATOM    885  N   ALA A 108       9.981   3.726   0.925  1.00 98.81           N  
ATOM    886  CA  ALA A 108       9.843   3.384  -0.488  1.00 98.81           C  
ATOM    887  C   ALA A 108      10.654   4.333  -1.365  1.00 98.81           C  
ATOM    888  CB  ALA A 108       8.373   3.410  -0.900  1.00 98.81           C  
ATOM    889  O   ALA A 108      11.336   3.898  -2.295  1.00 98.81           O  
ATOM    890  N   ALA A 109      10.580   5.605  -1.080  1.00 98.86           N  
ATOM    891  CA  ALA A 109      11.341   6.616  -1.809  1.00 98.86           C  
ATOM    892  C   ALA A 109      12.842   6.389  -1.657  1.00 98.86           C  
ATOM    893  CB  ALA A 109      10.966   8.016  -1.327  1.00 98.86           C  
ATOM    894  O   ALA A 109      13.583   6.407  -2.643  1.00 98.86           O  
ATOM    895  N   LEU A 110      13.265   6.179  -0.469  1.00 98.85           N  
ATOM    896  CA  LEU A 110      14.681   5.979  -0.183  1.00 98.85           C  
ATOM    897  C   LEU A 110      15.199   4.713  -0.857  1.00 98.85           C  
ATOM    898  CB  LEU A 110      14.916   5.899   1.328  1.00 98.85           C  
ATOM    899  O   LEU A 110      16.329   4.686  -1.350  1.00 98.85           O  
ATOM    900  CG  LEU A 110      14.709   7.194   2.116  1.00 98.85           C  
ATOM    901  CD1 LEU A 110      14.828   6.928   3.613  1.00 98.85           C  
ATOM    902  CD2 LEU A 110      15.712   8.255   1.674  1.00 98.85           C  
ATOM    903  N   LEU A 111      14.404   3.665  -0.857  1.00 98.85           N  
ATOM    904  CA  LEU A 111      14.794   2.443  -1.552  1.00 98.85           C  
ATOM    905  C   LEU A 111      14.979   2.701  -3.043  1.00 98.85           C  
ATOM    906  CB  LEU A 111      13.747   1.347  -1.337  1.00 98.85           C  
ATOM    907  O   LEU A 111      15.959   2.248  -3.639  1.00 98.85           O  
ATOM    908  CG  LEU A 111      13.956   0.048  -2.116  1.00 98.85           C  
ATOM    909  CD1 LEU A 111      15.268  -0.612  -1.704  1.00 98.85           C  
ATOM    910  CD2 LEU A 111      12.783  -0.902  -1.898  1.00 98.85           C  
ATOM    911  N   THR A 112      14.048   3.421  -3.632  1.00 98.88           N  
ATOM    912  CA  THR A 112      14.125   3.739  -5.054  1.00 98.88           C  
ATOM    913  C   THR A 112      15.416   4.487  -5.372  1.00 98.88           C  
ATOM    914  CB  THR A 112      12.916   4.580  -5.505  1.00 98.88           C  
ATOM    915  O   THR A 112      16.109   4.158  -6.337  1.00 98.88           O  
ATOM    916  CG2 THR A 112      13.010   4.928  -6.987  1.00 98.88           C  
ATOM    917  OG1 THR A 112      11.712   3.837  -5.275  1.00 98.88           O  
ATOM    918  N   LEU A 113      15.790   5.470  -4.561  1.00 98.87           N  
ATOM    919  CA  LEU A 113      17.009   6.249  -4.752  1.00 98.87           C  
ATOM    920  C   LEU A 113      18.246   5.380  -4.548  1.00 98.87           C  
ATOM    921  CB  LEU A 113      17.042   7.438  -3.788  1.00 98.87           C  
ATOM    922  O   LEU A 113      19.228   5.508  -5.284  1.00 98.87           O  
ATOM    923  CG  LEU A 113      16.009   8.539  -4.034  1.00 98.87           C  
ATOM    924  CD1 LEU A 113      16.081   9.589  -2.931  1.00 98.87           C  
ATOM    925  CD2 LEU A 113      16.223   9.177  -5.402  1.00 98.87           C  
ATOM    926  N   ALA A 114      18.201   4.521  -3.543  1.00 98.80           N  
ATOM    927  CA  ALA A 114      19.315   3.609  -3.299  1.00 98.80           C  
ATOM    928  C   ALA A 114      19.552   2.699  -4.501  1.00 98.80           C  
ATOM    929  CB  ALA A 114      19.054   2.775  -2.047  1.00 98.80           C  
ATOM    930  O   ALA A 114      20.694   2.504  -4.924  1.00 98.80           O  
ATOM    931  N   ILE A 115      18.503   2.173  -5.057  1.00 98.85           N  
ATOM    932  CA  ILE A 115      18.584   1.296  -6.220  1.00 98.85           C  
ATOM    933  C   ILE A 115      19.144   2.070  -7.412  1.00 98.85           C  
ATOM    934  CB  ILE A 115      17.205   0.695  -6.572  1.00 98.85           C  
ATOM    935  O   ILE A 115      20.011   1.569  -8.133  1.00 98.85           O  
ATOM    936  CG1 ILE A 115      16.809  -0.371  -5.543  1.00 98.85           C  
ATOM    937  CG2 ILE A 115      17.215   0.112  -7.988  1.00 98.85           C  
ATOM    938  CD1 ILE A 115      15.370  -0.851  -5.672  1.00 98.85           C  
ATOM    939  N   ALA A 116      18.625   3.257  -7.579  1.00 98.70           N  
ATOM    940  CA  ALA A 116      19.101   4.092  -8.679  1.00 98.70           C  
ATOM    941  C   ALA A 116      20.603   4.338  -8.572  1.00 98.70           C  
ATOM    942  CB  ALA A 116      18.348   5.420  -8.703  1.00 98.70           C  
ATOM    943  O   ALA A 116      21.327   4.243  -9.566  1.00 98.70           O  
ATOM    944  N   LYS A 117      21.084   4.614  -7.423  1.00 98.39           N  
ATOM    945  CA  LYS A 117      22.500   4.872  -7.182  1.00 98.39           C  
ATOM    946  C   LYS A 117      23.341   3.629  -7.461  1.00 98.39           C  
ATOM    947  CB  LYS A 117      22.723   5.344  -5.745  1.00 98.39           C  
ATOM    948  O   LYS A 117      24.364   3.706  -8.144  1.00 98.39           O  
ATOM    949  CG  LYS A 117      24.121   5.885  -5.480  1.00 98.39           C  
ATOM    950  CD  LYS A 117      24.241   6.459  -4.075  1.00 98.39           C  
ATOM    951  CE  LYS A 117      25.668   6.894  -3.768  1.00 98.39           C  
ATOM    952  NZ  LYS A 117      25.794   7.448  -2.387  1.00 98.39           N  
ATOM    953  N   ILE A 118      22.933   2.538  -6.956  1.00 98.62           N  
ATOM    954  CA  ILE A 118      23.641   1.278  -7.151  1.00 98.62           C  
ATOM    955  C   ILE A 118      23.648   0.914  -8.634  1.00 98.62           C  
ATOM    956  CB  ILE A 118      23.006   0.139  -6.322  1.00 98.62           C  
ATOM    957  O   ILE A 118      24.675   0.495  -9.172  1.00 98.62           O  
ATOM    958  CG1 ILE A 118      23.244   0.371  -4.825  1.00 98.62           C  
ATOM    959  CG2 ILE A 118      23.558  -1.221  -6.760  1.00 98.62           C  
ATOM    960  CD1 ILE A 118      22.452  -0.564  -3.921  1.00 98.62           C  
ATOM    961  N   ALA A 119      22.513   1.072  -9.271  1.00 98.59           N  
ATOM    962  CA  ALA A 119      22.387   0.730 -10.686  1.00 98.59           C  
ATOM    963  C   ALA A 119      23.407   1.493 -11.527  1.00 98.59           C  
ATOM    964  CB  ALA A 119      20.972   1.020 -11.179  1.00 98.59           C  
ATOM    965  O   ALA A 119      24.035   0.922 -12.421  1.00 98.59           O  
ATOM    966  N   ILE A 120      23.612   2.760 -11.264  1.00 98.12           N  
ATOM    967  CA  ILE A 120      24.541   3.597 -12.015  1.00 98.12           C  
ATOM    968  C   ILE A 120      25.960   3.049 -11.873  1.00 98.12           C  
ATOM    969  CB  ILE A 120      24.484   5.067 -11.544  1.00 98.12           C  
ATOM    970  O   ILE A 120      26.713   2.998 -12.848  1.00 98.12           O  
ATOM    971  CG1 ILE A 120      23.153   5.708 -11.953  1.00 98.12           C  
ATOM    972  CG2 ILE A 120      25.669   5.860 -12.105  1.00 98.12           C  
ATOM    973  CD1 ILE A 120      22.884   7.052 -11.290  1.00 98.12           C  
ATOM    974  N   GLN A 121      26.319   2.523 -10.713  1.00 97.20           N  
ATOM    975  CA  GLN A 121      27.643   1.970 -10.447  1.00 97.20           C  
ATOM    976  C   GLN A 121      27.876   0.692 -11.248  1.00 97.20           C  
ATOM    977  CB  GLN A 121      27.820   1.694  -8.953  1.00 97.20           C  
ATOM    978  O   GLN A 121      29.021   0.309 -11.495  1.00 97.20           O  
ATOM    979  CG  GLN A 121      27.841   2.950  -8.093  1.00 97.20           C  
ATOM    980  CD  GLN A 121      27.960   2.646  -6.612  1.00 97.20           C  
ATOM    981  NE2 GLN A 121      28.266   3.668  -5.819  1.00 97.20           N  
ATOM    982  OE1 GLN A 121      27.778   1.502  -6.183  1.00 97.20           O  
ATOM    983  N   TYR A 122      26.808   0.141 -11.652  1.00 98.13           N  
ATOM    984  CA  TYR A 122      26.902  -1.109 -12.399  1.00 98.13           C  
ATOM    985  C   TYR A 122      26.585  -0.888 -13.873  1.00 98.13           C  
ATOM    986  CB  TYR A 122      25.954  -2.159 -11.812  1.00 98.13           C  
ATOM    987  O   TYR A 122      26.215  -1.827 -14.582  1.00 98.13           O  
ATOM    988  CG  TYR A 122      26.483  -2.825 -10.565  1.00 98.13           C  
ATOM    989  CD1 TYR A 122      27.033  -4.104 -10.615  1.00 98.13           C  
ATOM    990  CD2 TYR A 122      26.432  -2.178  -9.335  1.00 98.13           C  
ATOM    991  CE1 TYR A 122      27.519  -4.723  -9.468  1.00 98.13           C  
ATOM    992  CE2 TYR A 122      26.916  -2.787  -8.182  1.00 98.13           C  
ATOM    993  OH  TYR A 122      27.938  -4.665  -7.120  1.00 98.13           O  
ATOM    994  CZ  TYR A 122      27.457  -4.058  -8.258  1.00 98.13           C  
ATOM    995  N   GLY A 123      26.640   0.368 -14.338  1.00 97.64           N  
ATOM    996  CA  GLY A 123      26.469   0.700 -15.743  1.00 97.64           C  
ATOM    997  C   GLY A 123      25.018   0.688 -16.187  1.00 97.64           C  
ATOM    998  O   GLY A 123      24.726   0.484 -17.367  1.00 97.64           O  
ATOM    999  N   MET A 124      24.139   0.679 -15.216  1.00 98.24           N  
ATOM   1000  CA  MET A 124      22.712   0.705 -15.527  1.00 98.24           C  
ATOM   1001  C   MET A 124      22.034   1.903 -14.871  1.00 98.24           C  
ATOM   1002  CB  MET A 124      22.039  -0.591 -15.073  1.00 98.24           C  
ATOM   1003  O   MET A 124      22.681   2.678 -14.165  1.00 98.24           O  
ATOM   1004  CG  MET A 124      22.622  -1.841 -15.711  1.00 98.24           C  
ATOM   1005  SD  MET A 124      21.485  -3.278 -15.612  1.00 98.24           S  
ATOM   1006  CE  MET A 124      20.324  -2.859 -16.943  1.00 98.24           C  
ATOM   1007  N   ILE A 125      20.689   2.108 -15.161  1.00 98.37           N  
ATOM   1008  CA  ILE A 125      19.918   3.209 -14.593  1.00 98.37           C  
ATOM   1009  C   ILE A 125      18.434   2.851 -14.588  1.00 98.37           C  
ATOM   1010  CB  ILE A 125      20.151   4.522 -15.372  1.00 98.37           C  
ATOM   1011  O   ILE A 125      17.987   2.019 -15.381  1.00 98.37           O  
ATOM   1012  CG1 ILE A 125      19.574   5.713 -14.597  1.00 98.37           C  
ATOM   1013  CG2 ILE A 125      19.540   4.434 -16.774  1.00 98.37           C  
ATOM   1014  CD1 ILE A 125      20.028   7.069 -15.118  1.00 98.37           C  
ATOM   1015  N   LEU A 126      17.679   3.461 -13.682  1.00 98.46           N  
ATOM   1016  CA  LEU A 126      16.230   3.291 -13.690  1.00 98.46           C  
ATOM   1017  C   LEU A 126      15.582   4.200 -14.729  1.00 98.46           C  
ATOM   1018  CB  LEU A 126      15.648   3.583 -12.305  1.00 98.46           C  
ATOM   1019  O   LEU A 126      15.788   5.416 -14.710  1.00 98.46           O  
ATOM   1020  CG  LEU A 126      16.013   2.596 -11.195  1.00 98.46           C  
ATOM   1021  CD1 LEU A 126      15.455   3.072  -9.858  1.00 98.46           C  
ATOM   1022  CD2 LEU A 126      15.498   1.200 -11.528  1.00 98.46           C  
ATOM   1023  N   LYS A 127      14.787   3.663 -15.645  1.00 97.09           N  
ATOM   1024  CA  LYS A 127      14.135   4.474 -16.669  1.00 97.09           C  
ATOM   1025  C   LYS A 127      12.814   5.044 -16.161  1.00 97.09           C  
ATOM   1026  CB  LYS A 127      13.898   3.650 -17.936  1.00 97.09           C  
ATOM   1027  O   LYS A 127      12.254   5.961 -16.766  1.00 97.09           O  
ATOM   1028  CG  LYS A 127      12.958   2.470 -17.740  1.00 97.09           C  
ATOM   1029  CD  LYS A 127      12.767   1.687 -19.033  1.00 97.09           C  
ATOM   1030  CE  LYS A 127      11.844   0.493 -18.833  1.00 97.09           C  
ATOM   1031  NZ  LYS A 127      11.749  -0.347 -20.064  1.00 97.09           N  
ATOM   1032  N   ASP A 128      12.259   4.511 -15.030  1.00 97.08           N  
ATOM   1033  CA  ASP A 128      11.062   5.041 -14.384  1.00 97.08           C  
ATOM   1034  C   ASP A 128      11.181   4.966 -12.863  1.00 97.08           C  
ATOM   1035  CB  ASP A 128       9.819   4.282 -14.852  1.00 97.08           C  
ATOM   1036  O   ASP A 128      12.014   4.225 -12.336  1.00 97.08           O  
ATOM   1037  CG  ASP A 128       9.867   2.801 -14.520  1.00 97.08           C  
ATOM   1038  OD1 ASP A 128       9.624   2.429 -13.352  1.00 97.08           O  
ATOM   1039  OD2 ASP A 128      10.155   1.999 -15.434  1.00 97.08           O  
ATOM   1040  N   ALA A 129      10.479   5.809 -12.165  1.00 97.92           N  
ATOM   1041  CA  ALA A 129      10.495   5.884 -10.707  1.00 97.92           C  
ATOM   1042  C   ALA A 129       9.080   5.982 -10.146  1.00 97.92           C  
ATOM   1043  CB  ALA A 129      11.332   7.075 -10.244  1.00 97.92           C  
ATOM   1044  O   ALA A 129       8.814   6.789  -9.252  1.00 97.92           O  
ATOM   1045  N   SER A 130       8.177   5.100 -10.639  1.00 97.65           N  
ATOM   1046  CA  SER A 130       6.800   5.074 -10.159  1.00 97.65           C  
ATOM   1047  C   SER A 130       6.713   4.469  -8.762  1.00 97.65           C  
ATOM   1048  CB  SER A 130       5.911   4.285 -11.121  1.00 97.65           C  
ATOM   1049  O   SER A 130       7.360   3.460  -8.475  1.00 97.65           O  
ATOM   1050  OG  SER A 130       4.609   4.123 -10.584  1.00 97.65           O  
ATOM   1051  N   ALA A 131       5.923   5.125  -7.859  1.00 98.17           N  
ATOM   1052  CA  ALA A 131       5.708   4.566  -6.527  1.00 98.17           C  
ATOM   1053  C   ALA A 131       5.073   3.180  -6.609  1.00 98.17           C  
ATOM   1054  CB  ALA A 131       4.833   5.499  -5.693  1.00 98.17           C  
ATOM   1055  O   ALA A 131       5.189   2.381  -5.677  1.00 98.17           O  
ATOM   1056  N   TYR A 132       4.478   2.810  -7.754  1.00 97.18           N  
ATOM   1057  CA  TYR A 132       3.801   1.532  -7.944  1.00 97.18           C  
ATOM   1058  C   TYR A 132       4.804   0.419  -8.220  1.00 97.18           C  
ATOM   1059  CB  TYR A 132       2.793   1.623  -9.094  1.00 97.18           C  
ATOM   1060  O   TYR A 132       4.432  -0.754  -8.305  1.00 97.18           O  
ATOM   1061  CG  TYR A 132       1.605   2.503  -8.790  1.00 97.18           C  
ATOM   1062  CD1 TYR A 132       0.574   2.055  -7.967  1.00 97.18           C  
ATOM   1063  CD2 TYR A 132       1.509   3.782  -9.327  1.00 97.18           C  
ATOM   1064  CE1 TYR A 132      -0.524   2.862  -7.686  1.00 97.18           C  
ATOM   1065  CE2 TYR A 132       0.415   4.597  -9.053  1.00 97.18           C  
ATOM   1066  OH  TYR A 132      -1.679   4.932  -7.958  1.00 97.18           O  
ATOM   1067  CZ  TYR A 132      -0.594   4.129  -8.233  1.00 97.18           C  
ATOM   1068  N   ASN A 133       6.041   0.807  -8.329  1.00 97.92           N  
ATOM   1069  CA  ASN A 133       7.104  -0.177  -8.504  1.00 97.92           C  
ATOM   1070  C   ASN A 133       7.598  -0.714  -7.164  1.00 97.92           C  
ATOM   1071  CB  ASN A 133       8.266   0.423  -9.297  1.00 97.92           C  
ATOM   1072  O   ASN A 133       8.561  -1.481  -7.114  1.00 97.92           O  
ATOM   1073  CG  ASN A 133       7.921   0.655 -10.755  1.00 97.92           C  
ATOM   1074  ND2 ASN A 133       8.635   1.573 -11.395  1.00 97.92           N  
ATOM   1075  OD1 ASN A 133       7.020   0.013 -11.302  1.00 97.92           O  
ATOM   1076  N   ILE A 134       6.980  -0.204  -6.088  1.00 98.69           N  
ATOM   1077  CA  ILE A 134       7.384  -0.621  -4.749  1.00 98.69           C  
ATOM   1078  C   ILE A 134       6.235  -1.364  -4.072  1.00 98.69           C  
ATOM   1079  CB  ILE A 134       7.824   0.585  -3.889  1.00 98.69           C  
ATOM   1080  O   ILE A 134       5.076  -0.956  -4.177  1.00 98.69           O  
ATOM   1081  CG1 ILE A 134       8.980   1.330  -4.566  1.00 98.69           C  
ATOM   1082  CG2 ILE A 134       8.216   0.129  -2.481  1.00 98.69           C  
ATOM   1083  CD1 ILE A 134      10.264   0.519  -4.668  1.00 98.69           C  
ATOM   1084  N   GLN A 135       6.596  -2.435  -3.430  1.00 98.25           N  
ATOM   1085  CA  GLN A 135       5.711  -3.166  -2.529  1.00 98.25           C  
ATOM   1086  C   GLN A 135       6.395  -3.448  -1.194  1.00 98.25           C  
ATOM   1087  CB  GLN A 135       5.254  -4.476  -3.172  1.00 98.25           C  
ATOM   1088  O   GLN A 135       7.538  -3.040  -0.979  1.00 98.25           O  
ATOM   1089  CG  GLN A 135       4.425  -4.285  -4.435  1.00 98.25           C  
ATOM   1090  CD  GLN A 135       3.143  -3.513  -4.185  1.00 98.25           C  
ATOM   1091  NE2 GLN A 135       2.899  -2.490  -4.996  1.00 98.25           N  
ATOM   1092  OE1 GLN A 135       2.378  -3.834  -3.270  1.00 98.25           O  
ATOM   1093  N   PHE A 136       5.680  -4.004  -0.309  1.00 97.71           N  
ATOM   1094  CA  PHE A 136       6.221  -4.368   0.995  1.00 97.71           C  
ATOM   1095  C   PHE A 136       6.176  -5.878   1.196  1.00 97.71           C  
ATOM   1096  CB  PHE A 136       5.447  -3.666   2.115  1.00 97.71           C  
ATOM   1097  O   PHE A 136       5.126  -6.501   1.028  1.00 97.71           O  
ATOM   1098  CG  PHE A 136       5.715  -2.188   2.203  1.00 97.71           C  
ATOM   1099  CD1 PHE A 136       6.595  -1.681   3.151  1.00 97.71           C  
ATOM   1100  CD2 PHE A 136       5.085  -1.304   1.336  1.00 97.71           C  
ATOM   1101  CE1 PHE A 136       6.844  -0.313   3.235  1.00 97.71           C  
ATOM   1102  CE2 PHE A 136       5.329   0.064   1.413  1.00 97.71           C  
ATOM   1103  CZ  PHE A 136       6.208   0.558   2.364  1.00 97.71           C  
ATOM   1104  N   HIS A 137       7.367  -6.373   1.473  1.00 95.67           N  
ATOM   1105  CA  HIS A 137       7.595  -7.802   1.656  1.00 95.67           C  
ATOM   1106  C   HIS A 137       8.350  -8.079   2.952  1.00 95.67           C  
ATOM   1107  CB  HIS A 137       8.365  -8.379   0.467  1.00 95.67           C  
ATOM   1108  O   HIS A 137       9.474  -7.605   3.133  1.00 95.67           O  
ATOM   1109  CG  HIS A 137       8.485  -9.869   0.495  1.00 95.67           C  
ATOM   1110  CD2 HIS A 137       9.572 -10.672   0.579  1.00 95.67           C  
ATOM   1111  ND1 HIS A 137       7.391 -10.705   0.430  1.00 95.67           N  
ATOM   1112  CE1 HIS A 137       7.802 -11.962   0.473  1.00 95.67           C  
ATOM   1113  NE2 HIS A 137       9.121 -11.969   0.564  1.00 95.67           N  
ATOM   1114  N   GLN A 138       7.635  -8.804   3.854  1.00 92.42           N  
ATOM   1115  CA  GLN A 138       8.193  -9.129   5.162  1.00 92.42           C  
ATOM   1116  C   GLN A 138       8.556  -7.865   5.936  1.00 92.42           C  
ATOM   1117  CB  GLN A 138       9.423 -10.025   5.014  1.00 92.42           C  
ATOM   1118  O   GLN A 138       9.650  -7.766   6.496  1.00 92.42           O  
ATOM   1119  CG  GLN A 138       9.132 -11.364   4.350  1.00 92.42           C  
ATOM   1120  CD  GLN A 138      10.359 -12.252   4.255  1.00 92.42           C  
ATOM   1121  NE2 GLN A 138      10.141 -13.544   4.035  1.00 92.42           N  
ATOM   1122  OE1 GLN A 138      11.494 -11.779   4.377  1.00 92.42           O  
ATOM   1123  N   GLY A 139       7.753  -6.887   5.809  1.00 93.45           N  
ATOM   1124  CA  GLY A 139       7.843  -5.681   6.616  1.00 93.45           C  
ATOM   1125  C   GLY A 139       8.784  -4.642   6.036  1.00 93.45           C  
ATOM   1126  O   GLY A 139       9.055  -3.620   6.668  1.00 93.45           O  
ATOM   1127  N   LYS A 140       9.289  -4.922   4.840  1.00 96.35           N  
ATOM   1128  CA  LYS A 140      10.240  -3.998   4.229  1.00 96.35           C  
ATOM   1129  C   LYS A 140       9.827  -3.648   2.802  1.00 96.35           C  
ATOM   1130  CB  LYS A 140      11.648  -4.594   4.236  1.00 96.35           C  
ATOM   1131  O   LYS A 140       9.252  -4.478   2.095  1.00 96.35           O  
ATOM   1132  CG  LYS A 140      12.191  -4.884   5.627  1.00 96.35           C  
ATOM   1133  CD  LYS A 140      13.582  -5.502   5.567  1.00 96.35           C  
ATOM   1134  CE  LYS A 140      14.117  -5.814   6.958  1.00 96.35           C  
ATOM   1135  NZ  LYS A 140      15.472  -6.440   6.903  1.00 96.35           N  
ATOM   1136  N   PRO A 141      10.180  -2.396   2.409  1.00 98.05           N  
ATOM   1137  CA  PRO A 141       9.921  -2.073   1.004  1.00 98.05           C  
ATOM   1138  C   PRO A 141      10.787  -2.884   0.043  1.00 98.05           C  
ATOM   1139  CB  PRO A 141      10.257  -0.582   0.917  1.00 98.05           C  
ATOM   1140  O   PRO A 141      11.946  -3.175   0.347  1.00 98.05           O  
ATOM   1141  CG  PRO A 141      11.267  -0.355   1.995  1.00 98.05           C  
ATOM   1142  CD  PRO A 141      10.928  -1.241   3.160  1.00 98.05           C  
ATOM   1143  N   ILE A 142      10.195  -3.252  -1.098  1.00 98.40           N  
ATOM   1144  CA  ILE A 142      10.916  -4.036  -2.095  1.00 98.40           C  
ATOM   1145  C   ILE A 142      10.518  -3.578  -3.497  1.00 98.40           C  
ATOM   1146  CB  ILE A 142      10.647  -5.548  -1.929  1.00 98.40           C  
ATOM   1147  O   ILE A 142       9.351  -3.269  -3.748  1.00 98.40           O  
ATOM   1148  CG1 ILE A 142      11.626  -6.362  -2.783  1.00 98.40           C  
ATOM   1149  CG2 ILE A 142       9.197  -5.882  -2.290  1.00 98.40           C  
ATOM   1150  CD1 ILE A 142      11.690  -7.838  -2.415  1.00 98.40           C  
ATOM   1151  N   PHE A 143      11.495  -3.512  -4.372  1.00 98.74           N  
ATOM   1152  CA  PHE A 143      11.275  -3.157  -5.769  1.00 98.74           C  
ATOM   1153  C   PHE A 143      10.768  -4.357  -6.559  1.00 98.74           C  
ATOM   1154  CB  PHE A 143      12.565  -2.621  -6.398  1.00 98.74           C  
ATOM   1155  O   PHE A 143      11.345  -5.445  -6.485  1.00 98.74           O  
ATOM   1156  CG  PHE A 143      12.341  -1.817  -7.650  1.00 98.74           C  
ATOM   1157  CD1 PHE A 143      12.529  -2.388  -8.903  1.00 98.74           C  
ATOM   1158  CD2 PHE A 143      11.943  -0.489  -7.574  1.00 98.74           C  
ATOM   1159  CE1 PHE A 143      12.322  -1.646 -10.063  1.00 98.74           C  
ATOM   1160  CE2 PHE A 143      11.735   0.259  -8.730  1.00 98.74           C  
ATOM   1161  CZ  PHE A 143      11.926  -0.321  -9.973  1.00 98.74           C  
ATOM   1162  N   ILE A 144       9.689  -4.189  -7.412  1.00 98.00           N  
ATOM   1163  CA  ILE A 144       9.069  -5.374  -7.996  1.00 98.00           C  
ATOM   1164  C   ILE A 144       9.149  -5.301  -9.519  1.00 98.00           C  
ATOM   1165  CB  ILE A 144       7.600  -5.525  -7.543  1.00 98.00           C  
ATOM   1166  O   ILE A 144       8.711  -6.221 -10.214  1.00 98.00           O  
ATOM   1167  CG1 ILE A 144       6.791  -4.282  -7.931  1.00 98.00           C  
ATOM   1168  CG2 ILE A 144       7.523  -5.779  -6.034  1.00 98.00           C  
ATOM   1169  CD1 ILE A 144       5.285  -4.454  -7.790  1.00 98.00           C  
ATOM   1170  N   ASP A 145       9.696  -4.189 -10.038  1.00 97.13           N  
ATOM   1171  CA  ASP A 145       9.689  -4.013 -11.487  1.00 97.13           C  
ATOM   1172  C   ASP A 145      11.073  -4.267 -12.079  1.00 97.13           C  
ATOM   1173  CB  ASP A 145       9.210  -2.607 -11.855  1.00 97.13           C  
ATOM   1174  O   ASP A 145      11.857  -3.333 -12.262  1.00 97.13           O  
ATOM   1175  CG  ASP A 145       8.918  -2.449 -13.337  1.00 97.13           C  
ATOM   1176  OD1 ASP A 145       9.146  -3.405 -14.109  1.00 97.13           O  
ATOM   1177  OD2 ASP A 145       8.459  -1.357 -13.736  1.00 97.13           O  
ATOM   1178  N   THR A 146      11.349  -5.448 -12.468  1.00 97.43           N  
ATOM   1179  CA  THR A 146      12.617  -5.844 -13.068  1.00 97.43           C  
ATOM   1180  C   THR A 146      12.809  -5.169 -14.423  1.00 97.43           C  
ATOM   1181  CB  THR A 146      12.702  -7.373 -13.238  1.00 97.43           C  
ATOM   1182  O   THR A 146      13.938  -4.883 -14.826  1.00 97.43           O  
ATOM   1183  CG2 THR A 146      14.003  -7.779 -13.923  1.00 97.43           C  
ATOM   1184  OG1 THR A 146      12.640  -7.994 -11.948  1.00 97.43           O  
ATOM   1185  N   GLY A 147      11.785  -4.826 -15.099  1.00 96.33           N  
ATOM   1186  CA  GLY A 147      11.820  -4.231 -16.426  1.00 96.33           C  
ATOM   1187  C   GLY A 147      12.163  -2.753 -16.408  1.00 96.33           C  
ATOM   1188  O   GLY A 147      12.251  -2.118 -17.460  1.00 96.33           O  
ATOM   1189  N   SER A 148      12.453  -2.209 -15.288  1.00 97.45           N  
ATOM   1190  CA  SER A 148      12.665  -0.772 -15.150  1.00 97.45           C  
ATOM   1191  C   SER A 148      14.126  -0.403 -15.385  1.00 97.45           C  
ATOM   1192  CB  SER A 148      12.228  -0.296 -13.763  1.00 97.45           C  
ATOM   1193  O   SER A 148      14.465   0.778 -15.486  1.00 97.45           O  
ATOM   1194  OG  SER A 148      10.816  -0.328 -13.643  1.00 97.45           O  
ATOM   1195  N   PHE A 149      15.025  -1.334 -15.472  1.00 98.28           N  
ATOM   1196  CA  PHE A 149      16.454  -1.079 -15.613  1.00 98.28           C  
ATOM   1197  C   PHE A 149      16.841  -0.965 -17.083  1.00 98.28           C  
ATOM   1198  CB  PHE A 149      17.268  -2.189 -14.941  1.00 98.28           C  
ATOM   1199  O   PHE A 149      16.425  -1.783 -17.905  1.00 98.28           O  
ATOM   1200  CG  PHE A 149      17.047  -2.290 -13.456  1.00 98.28           C  
ATOM   1201  CD1 PHE A 149      17.810  -1.536 -12.573  1.00 98.28           C  
ATOM   1202  CD2 PHE A 149      16.076  -3.139 -12.943  1.00 98.28           C  
ATOM   1203  CE1 PHE A 149      17.608  -1.627 -11.198  1.00 98.28           C  
ATOM   1204  CE2 PHE A 149      15.867  -3.235 -11.570  1.00 98.28           C  
ATOM   1205  CZ  PHE A 149      16.635  -2.479 -10.699  1.00 98.28           C  
ATOM   1206  N   THR A 150      17.649   0.050 -17.395  1.00 97.49           N  
ATOM   1207  CA  THR A 150      18.161   0.242 -18.747  1.00 97.49           C  
ATOM   1208  C   THR A 150      19.631   0.651 -18.716  1.00 97.49           C  
ATOM   1209  CB  THR A 150      17.346   1.304 -19.508  1.00 97.49           C  
ATOM   1210  O   THR A 150      20.176   0.945 -17.650  1.00 97.49           O  
ATOM   1211  CG2 THR A 150      17.585   2.696 -18.933  1.00 97.49           C  
ATOM   1212  OG1 THR A 150      17.732   1.296 -20.888  1.00 97.49           O  
ATOM   1213  N   LEU A 151      20.211   0.720 -19.871  1.00 97.03           N  
ATOM   1214  CA  LEU A 151      21.630   1.046 -19.959  1.00 97.03           C  
ATOM   1215  C   LEU A 151      21.877   2.504 -19.587  1.00 97.03           C  
ATOM   1216  CB  LEU A 151      22.156   0.771 -21.370  1.00 97.03           C  
ATOM   1217  O   LEU A 151      21.150   3.395 -20.033  1.00 97.03           O  
ATOM   1218  CG  LEU A 151      23.664   0.921 -21.573  1.00 97.03           C  
ATOM   1219  CD1 LEU A 151      24.407  -0.223 -20.890  1.00 97.03           C  
ATOM   1220  CD2 LEU A 151      24.003   0.974 -23.059  1.00 97.03           C  
ATOM   1221  N   TYR A 152      22.803   2.662 -18.709  1.00 96.87           N  
ATOM   1222  CA  TYR A 152      23.247   4.009 -18.370  1.00 96.87           C  
ATOM   1223  C   TYR A 152      24.151   4.576 -19.458  1.00 96.87           C  
ATOM   1224  CB  TYR A 152      23.984   4.010 -17.027  1.00 96.87           C  
ATOM   1225  O   TYR A 152      25.129   3.939 -19.855  1.00 96.87           O  
ATOM   1226  CG  TYR A 152      24.684   5.312 -16.719  1.00 96.87           C  
ATOM   1227  CD1 TYR A 152      26.062   5.354 -16.522  1.00 96.87           C  
ATOM   1228  CD2 TYR A 152      23.969   6.501 -16.625  1.00 96.87           C  
ATOM   1229  CE1 TYR A 152      26.711   6.551 -16.236  1.00 96.87           C  
ATOM   1230  CE2 TYR A 152      24.607   7.703 -16.340  1.00 96.87           C  
ATOM   1231  OH  TYR A 152      26.614   8.906 -15.866  1.00 96.87           O  
ATOM   1232  CZ  TYR A 152      25.977   7.718 -16.148  1.00 96.87           C  
ATOM   1233  N   GLU A 153      23.823   5.749 -19.975  1.00 95.07           N  
ATOM   1234  CA  GLU A 153      24.637   6.497 -20.929  1.00 95.07           C  
ATOM   1235  C   GLU A 153      25.200   7.767 -20.298  1.00 95.07           C  
ATOM   1236  CB  GLU A 153      23.820   6.846 -22.175  1.00 95.07           C  
ATOM   1237  O   GLU A 153      24.445   8.660 -19.908  1.00 95.07           O  
ATOM   1238  CG  GLU A 153      23.328   5.632 -22.949  1.00 95.07           C  
ATOM   1239  CD  GLU A 153      22.482   5.993 -24.160  1.00 95.07           C  
ATOM   1240  OE1 GLU A 153      21.936   5.076 -24.814  1.00 95.07           O  
ATOM   1241  OE2 GLU A 153      22.365   7.203 -24.456  1.00 95.07           O  
ATOM   1242  N   GLU A 154      26.530   7.827 -20.224  1.00 94.00           N  
ATOM   1243  CA  GLU A 154      27.178   8.986 -19.618  1.00 94.00           C  
ATOM   1244  C   GLU A 154      26.762  10.279 -20.315  1.00 94.00           C  
ATOM   1245  CB  GLU A 154      28.700   8.833 -19.658  1.00 94.00           C  
ATOM   1246  O   GLU A 154      26.724  10.342 -21.545  1.00 94.00           O  
ATOM   1247  CG  GLU A 154      29.450   9.959 -18.960  1.00 94.00           C  
ATOM   1248  CD  GLU A 154      29.388   9.871 -17.443  1.00 94.00           C  
ATOM   1249  OE1 GLU A 154      29.666  10.885 -16.765  1.00 94.00           O  
ATOM   1250  OE2 GLU A 154      29.060   8.778 -16.930  1.00 94.00           O  
ATOM   1251  N   GLY A 155      26.477  11.289 -19.477  1.00 93.49           N  
ATOM   1252  CA  GLY A 155      26.137  12.597 -20.012  1.00 93.49           C  
ATOM   1253  C   GLY A 155      24.642  12.818 -20.145  1.00 93.49           C  
ATOM   1254  O   GLY A 155      24.200  13.910 -20.507  1.00 93.49           O  
ATOM   1255  N   THR A 156      23.880  11.745 -19.821  1.00 93.07           N  
ATOM   1256  CA  THR A 156      22.431  11.875 -19.930  1.00 93.07           C  
ATOM   1257  C   THR A 156      21.803  12.094 -18.557  1.00 93.07           C  
ATOM   1258  CB  THR A 156      21.807  10.631 -20.590  1.00 93.07           C  
ATOM   1259  O   THR A 156      22.290  11.568 -17.554  1.00 93.07           O  
ATOM   1260  CG2 THR A 156      22.340  10.434 -22.005  1.00 93.07           C  
ATOM   1261  OG1 THR A 156      22.121   9.473 -19.807  1.00 93.07           O  
ATOM   1262  N   PRO A 157      20.753  12.949 -18.514  1.00 93.54           N  
ATOM   1263  CA  PRO A 157      20.044  13.122 -17.244  1.00 93.54           C  
ATOM   1264  C   PRO A 157      19.233  11.890 -16.848  1.00 93.54           C  
ATOM   1265  CB  PRO A 157      19.125  14.317 -17.513  1.00 93.54           C  
ATOM   1266  O   PRO A 157      19.054  10.978 -17.658  1.00 93.54           O  
ATOM   1267  CG  PRO A 157      18.819  14.242 -18.974  1.00 93.54           C  
ATOM   1268  CD  PRO A 157      20.031  13.716 -19.689  1.00 93.54           C  
ATOM   1269  N   TRP A 158      18.848  11.845 -15.562  1.00 96.92           N  
ATOM   1270  CA  TRP A 158      17.971  10.779 -15.090  1.00 96.92           C  
ATOM   1271  C   TRP A 158      16.560  10.949 -15.642  1.00 96.92           C  
ATOM   1272  CB  TRP A 158      17.934  10.751 -13.559  1.00 96.92           C  
ATOM   1273  O   TRP A 158      15.818  11.833 -15.205  1.00 96.92           O  
ATOM   1274  CG  TRP A 158      17.144   9.612 -12.989  1.00 96.92           C  
ATOM   1275  CD1 TRP A 158      16.915   8.396 -13.571  1.00 96.92           C  
ATOM   1276  CD2 TRP A 158      16.473   9.585 -11.726  1.00 96.92           C  
ATOM   1277  CE2 TRP A 158      15.858   8.319 -11.606  1.00 96.92           C  
ATOM   1278  CE3 TRP A 158      16.333  10.509 -10.682  1.00 96.92           C  
ATOM   1279  NE1 TRP A 158      16.143   7.614 -12.744  1.00 96.92           N  
ATOM   1280  CH2 TRP A 158      14.992   8.877  -9.475  1.00 96.92           C  
ATOM   1281  CZ2 TRP A 158      15.113   7.954 -10.482  1.00 96.92           C  
ATOM   1282  CZ3 TRP A 158      15.591  10.144  -9.564  1.00 96.92           C  
ATOM   1283  N   SER A 159      16.145  10.121 -16.567  1.00 94.46           N  
ATOM   1284  CA  SER A 159      14.880  10.241 -17.284  1.00 94.46           C  
ATOM   1285  C   SER A 159      13.693  10.132 -16.333  1.00 94.46           C  
ATOM   1286  CB  SER A 159      14.775   9.169 -18.370  1.00 94.46           C  
ATOM   1287  O   SER A 159      12.594  10.593 -16.649  1.00 94.46           O  
ATOM   1288  OG  SER A 159      14.877   7.872 -17.807  1.00 94.46           O  
ATOM   1289  N   ALA A 160      13.887   9.543 -15.142  1.00 97.30           N  
ATOM   1290  CA  ALA A 160      12.803   9.279 -14.200  1.00 97.30           C  
ATOM   1291  C   ALA A 160      12.735  10.360 -13.125  1.00 97.30           C  
ATOM   1292  CB  ALA A 160      12.981   7.905 -13.557  1.00 97.30           C  
ATOM   1293  O   ALA A 160      12.002  10.222 -12.143  1.00 97.30           O  
ATOM   1294  N   TYR A 161      13.555  11.398 -13.251  1.00 98.12           N  
ATOM   1295  CA  TYR A 161      13.674  12.446 -12.244  1.00 98.12           C  
ATOM   1296  C   TYR A 161      12.328  13.111 -11.986  1.00 98.12           C  
ATOM   1297  CB  TYR A 161      14.701  13.496 -12.679  1.00 98.12           C  
ATOM   1298  O   TYR A 161      11.883  13.205 -10.840  1.00 98.12           O  
ATOM   1299  CG  TYR A 161      14.774  14.691 -11.760  1.00 98.12           C  
ATOM   1300  CD1 TYR A 161      14.561  15.980 -12.244  1.00 98.12           C  
ATOM   1301  CD2 TYR A 161      15.057  14.534 -10.408  1.00 98.12           C  
ATOM   1302  CE1 TYR A 161      14.629  17.085 -11.401  1.00 98.12           C  
ATOM   1303  CE2 TYR A 161      15.127  15.632  -9.556  1.00 98.12           C  
ATOM   1304  OH  TYR A 161      14.980  17.991  -9.222  1.00 98.12           O  
ATOM   1305  CZ  TYR A 161      14.912  16.901 -10.061  1.00 98.12           C  
ATOM   1306  N   ASN A 162      11.699  13.579 -13.026  1.00 97.57           N  
ATOM   1307  CA  ASN A 162      10.395  14.218 -12.894  1.00 97.57           C  
ATOM   1308  C   ASN A 162       9.375  13.282 -12.250  1.00 97.57           C  
ATOM   1309  CB  ASN A 162       9.890  14.696 -14.257  1.00 97.57           C  
ATOM   1310  O   ASN A 162       8.641  13.685 -11.346  1.00 97.57           O  
ATOM   1311  CG  ASN A 162       8.602  15.490 -14.157  1.00 97.57           C  
ATOM   1312  ND2 ASN A 162       7.610  15.113 -14.954  1.00 97.57           N  
ATOM   1313  OD1 ASN A 162       8.501  16.436 -13.371  1.00 97.57           O  
ATOM   1314  N   GLN A 163       9.333  12.049 -12.759  1.00 98.19           N  
ATOM   1315  CA  GLN A 163       8.413  11.064 -12.201  1.00 98.19           C  
ATOM   1316  C   GLN A 163       8.683  10.840 -10.715  1.00 98.19           C  
ATOM   1317  CB  GLN A 163       8.519   9.739 -12.959  1.00 98.19           C  
ATOM   1318  O   GLN A 163       7.749  10.755  -9.915  1.00 98.19           O  
ATOM   1319  CG  GLN A 163       7.460   8.719 -12.565  1.00 98.19           C  
ATOM   1320  CD  GLN A 163       7.549   7.439 -13.375  1.00 98.19           C  
ATOM   1321  NE2 GLN A 163       6.439   7.050 -13.993  1.00 98.19           N  
ATOM   1322  OE1 GLN A 163       8.607   6.805 -13.445  1.00 98.19           O  
ATOM   1323  N   PHE A 164       9.942  10.790 -10.308  1.00 98.80           N  
ATOM   1324  CA  PHE A 164      10.289  10.600  -8.905  1.00 98.80           C  
ATOM   1325  C   PHE A 164       9.750  11.743  -8.054  1.00 98.80           C  
ATOM   1326  CB  PHE A 164      11.808  10.491  -8.736  1.00 98.80           C  
ATOM   1327  O   PHE A 164       9.159  11.512  -6.997  1.00 98.80           O  
ATOM   1328  CG  PHE A 164      12.247  10.277  -7.313  1.00 98.80           C  
ATOM   1329  CD1 PHE A 164      12.523  11.359  -6.486  1.00 98.80           C  
ATOM   1330  CD2 PHE A 164      12.382   8.993  -6.801  1.00 98.80           C  
ATOM   1331  CE1 PHE A 164      12.929  11.163  -5.168  1.00 98.80           C  
ATOM   1332  CE2 PHE A 164      12.788   8.790  -5.485  1.00 98.80           C  
ATOM   1333  CZ  PHE A 164      13.062   9.876  -4.671  1.00 98.80           C  
ATOM   1334  N   CYS A 165       9.968  12.946  -8.526  1.00 98.73           N  
ATOM   1335  CA  CYS A 165       9.513  14.115  -7.782  1.00 98.73           C  
ATOM   1336  C   CYS A 165       7.998  14.105  -7.622  1.00 98.73           C  
ATOM   1337  CB  CYS A 165       9.952  15.401  -8.482  1.00 98.73           C  
ATOM   1338  O   CYS A 165       7.480  14.410  -6.546  1.00 98.73           O  
ATOM   1339  SG  CYS A 165      11.733  15.695  -8.415  1.00 98.73           S  
ATOM   1340  N   LYS A 166       7.267  13.685  -8.613  1.00 98.60           N  
ATOM   1341  CA  LYS A 166       5.807  13.663  -8.594  1.00 98.60           C  
ATOM   1342  C   LYS A 166       5.286  12.527  -7.718  1.00 98.60           C  
ATOM   1343  CB  LYS A 166       5.253  13.526 -10.013  1.00 98.60           C  
ATOM   1344  O   LYS A 166       4.291  12.690  -7.008  1.00 98.60           O  
ATOM   1345  CG  LYS A 166       5.464  14.758 -10.881  1.00 98.60           C  
ATOM   1346  CD  LYS A 166       4.886  14.563 -12.277  1.00 98.60           C  
ATOM   1347  CE  LYS A 166       4.940  15.850 -13.090  1.00 98.60           C  
ATOM   1348  NZ  LYS A 166       4.405  15.656 -14.471  1.00 98.60           N  
ATOM   1349  N   HIS A 167       5.956  11.438  -7.747  1.00 98.71           N  
ATOM   1350  CA  HIS A 167       5.420  10.230  -7.130  1.00 98.71           C  
ATOM   1351  C   HIS A 167       5.888  10.096  -5.685  1.00 98.71           C  
ATOM   1352  CB  HIS A 167       5.829   8.993  -7.931  1.00 98.71           C  
ATOM   1353  O   HIS A 167       5.195   9.501  -4.856  1.00 98.71           O  
ATOM   1354  CG  HIS A 167       4.966   8.739  -9.126  1.00 98.71           C  
ATOM   1355  CD2 HIS A 167       4.670   9.522 -10.191  1.00 98.71           C  
ATOM   1356  ND1 HIS A 167       4.288   7.555  -9.316  1.00 98.71           N  
ATOM   1357  CE1 HIS A 167       3.610   7.620 -10.451  1.00 98.71           C  
ATOM   1358  NE2 HIS A 167       3.825   8.803 -11.000  1.00 98.71           N  
ATOM   1359  N   PHE A 168       7.016  10.632  -5.363  1.00 98.81           N  
ATOM   1360  CA  PHE A 168       7.560  10.406  -4.029  1.00 98.81           C  
ATOM   1361  C   PHE A 168       7.763  11.726  -3.296  1.00 98.81           C  
ATOM   1362  CB  PHE A 168       8.884   9.640  -4.110  1.00 98.81           C  
ATOM   1363  O   PHE A 168       7.139  11.970  -2.261  1.00 98.81           O  
ATOM   1364  CG  PHE A 168       8.724   8.185  -4.458  1.00 98.81           C  
ATOM   1365  CD1 PHE A 168       8.187   7.291  -3.539  1.00 98.81           C  
ATOM   1366  CD2 PHE A 168       9.111   7.711  -5.705  1.00 98.81           C  
ATOM   1367  CE1 PHE A 168       8.038   5.944  -3.859  1.00 98.81           C  
ATOM   1368  CE2 PHE A 168       8.964   6.366  -6.031  1.00 98.81           C  
ATOM   1369  CZ  PHE A 168       8.429   5.484  -5.107  1.00 98.81           C  
ATOM   1370  N   LEU A 169       8.590  12.627  -3.905  1.00 98.73           N  
ATOM   1371  CA  LEU A 169       9.021  13.828  -3.197  1.00 98.73           C  
ATOM   1372  C   LEU A 169       7.835  14.737  -2.896  1.00 98.73           C  
ATOM   1373  CB  LEU A 169      10.066  14.589  -4.019  1.00 98.73           C  
ATOM   1374  O   LEU A 169       7.645  15.159  -1.753  1.00 98.73           O  
ATOM   1375  CG  LEU A 169      10.643  15.852  -3.379  1.00 98.73           C  
ATOM   1376  CD1 LEU A 169      11.245  15.529  -2.016  1.00 98.73           C  
ATOM   1377  CD2 LEU A 169      11.686  16.486  -4.293  1.00 98.73           C  
ATOM   1378  N   ALA A 170       6.994  15.083  -3.854  1.00 98.67           N  
ATOM   1379  CA  ALA A 170       5.875  16.005  -3.676  1.00 98.67           C  
ATOM   1380  C   ALA A 170       4.907  15.494  -2.613  1.00 98.67           C  
ATOM   1381  CB  ALA A 170       5.144  16.218  -4.999  1.00 98.67           C  
ATOM   1382  O   ALA A 170       4.582  16.211  -1.664  1.00 98.67           O  
ATOM   1383  N   PRO A 171       4.447  14.276  -2.747  1.00 98.46           N  
ATOM   1384  CA  PRO A 171       3.528  13.788  -1.717  1.00 98.46           C  
ATOM   1385  C   PRO A 171       4.154  13.776  -0.324  1.00 98.46           C  
ATOM   1386  CB  PRO A 171       3.201  12.366  -2.180  1.00 98.46           C  
ATOM   1387  O   PRO A 171       3.492  14.122   0.658  1.00 98.46           O  
ATOM   1388  CG  PRO A 171       3.441  12.381  -3.655  1.00 98.46           C  
ATOM   1389  CD  PRO A 171       4.517  13.385  -3.954  1.00 98.46           C  
ATOM   1390  N   LEU A 172       5.405  13.387  -0.196  1.00 98.60           N  
ATOM   1391  CA  LEU A 172       6.077  13.367   1.099  1.00 98.60           C  
ATOM   1392  C   LEU A 172       6.155  14.770   1.692  1.00 98.60           C  
ATOM   1393  CB  LEU A 172       7.484  12.778   0.964  1.00 98.60           C  
ATOM   1394  O   LEU A 172       5.903  14.959   2.884  1.00 98.60           O  
ATOM   1395  CG  LEU A 172       7.580  11.252   0.942  1.00 98.60           C  
ATOM   1396  CD1 LEU A 172       8.969  10.815   0.488  1.00 98.60           C  
ATOM   1397  CD2 LEU A 172       7.256  10.676   2.316  1.00 98.60           C  
ATOM   1398  N   LEU A 173       6.487  15.714   0.876  1.00 98.44           N  
ATOM   1399  CA  LEU A 173       6.579  17.092   1.347  1.00 98.44           C  
ATOM   1400  C   LEU A 173       5.216  17.604   1.798  1.00 98.44           C  
ATOM   1401  CB  LEU A 173       7.141  17.998   0.249  1.00 98.44           C  
ATOM   1402  O   LEU A 173       5.107  18.264   2.834  1.00 98.44           O  
ATOM   1403  CG  LEU A 173       8.648  17.912   0.002  1.00 98.44           C  
ATOM   1404  CD1 LEU A 173       9.015  18.629  -1.292  1.00 98.44           C  
ATOM   1405  CD2 LEU A 173       9.417  18.498   1.182  1.00 98.44           C  
ATOM   1406  N   LEU A 174       4.194  17.318   1.001  1.00 98.05           N  
ATOM   1407  CA  LEU A 174       2.850  17.754   1.364  1.00 98.05           C  
ATOM   1408  C   LEU A 174       2.411  17.124   2.682  1.00 98.05           C  
ATOM   1409  CB  LEU A 174       1.853  17.398   0.258  1.00 98.05           C  
ATOM   1410  O   LEU A 174       1.816  17.795   3.528  1.00 98.05           O  
ATOM   1411  CG  LEU A 174       2.006  18.154  -1.063  1.00 98.05           C  
ATOM   1412  CD1 LEU A 174       1.022  17.620  -2.097  1.00 98.05           C  
ATOM   1413  CD2 LEU A 174       1.805  19.651  -0.848  1.00 98.05           C  
ATOM   1414  N   MET A 175       2.730  15.848   2.825  1.00 97.66           N  
ATOM   1415  CA  MET A 175       2.398  15.175   4.078  1.00 97.66           C  
ATOM   1416  C   MET A 175       3.176  15.779   5.242  1.00 97.66           C  
ATOM   1417  CB  MET A 175       2.687  13.676   3.977  1.00 97.66           C  
ATOM   1418  O   MET A 175       2.610  16.031   6.308  1.00 97.66           O  
ATOM   1419  CG  MET A 175       1.723  12.926   3.072  1.00 97.66           C  
ATOM   1420  SD  MET A 175       2.007  11.113   3.092  1.00 97.66           S  
ATOM   1421  CE  MET A 175       3.523  11.016   2.101  1.00 97.66           C  
ATOM   1422  N   ALA A 176       4.373  16.036   5.072  1.00 96.82           N  
ATOM   1423  CA  ALA A 176       5.277  16.443   6.144  1.00 96.82           C  
ATOM   1424  C   ALA A 176       5.083  17.915   6.496  1.00 96.82           C  
ATOM   1425  CB  ALA A 176       6.727  16.180   5.747  1.00 96.82           C  
ATOM   1426  O   ALA A 176       5.155  18.295   7.667  1.00 96.82           O  
ATOM   1427  N   LYS A 177       4.809  18.736   5.534  1.00 96.00           N  
ATOM   1428  CA  LYS A 177       4.877  20.175   5.769  1.00 96.00           C  
ATOM   1429  C   LYS A 177       3.485  20.799   5.770  1.00 96.00           C  
ATOM   1430  CB  LYS A 177       5.753  20.850   4.712  1.00 96.00           C  
ATOM   1431  O   LYS A 177       3.311  21.942   6.198  1.00 96.00           O  
ATOM   1432  CG  LYS A 177       7.181  20.325   4.664  1.00 96.00           C  
ATOM   1433  CD  LYS A 177       8.010  20.854   5.827  1.00 96.00           C  
ATOM   1434  CE  LYS A 177       9.480  20.484   5.681  1.00 96.00           C  
ATOM   1435  NZ  LYS A 177      10.267  20.851   6.896  1.00 96.00           N  
ATOM   1436  N   VAL A 178       2.489  20.096   5.290  1.00 95.83           N  
ATOM   1437  CA  VAL A 178       1.151  20.671   5.204  1.00 95.83           C  
ATOM   1438  C   VAL A 178       0.180  19.846   6.046  1.00 95.83           C  
ATOM   1439  CB  VAL A 178       0.658  20.746   3.742  1.00 95.83           C  
ATOM   1440  O   VAL A 178      -0.353  20.333   7.046  1.00 95.83           O  
ATOM   1441  CG1 VAL A 178      -0.727  21.387   3.671  1.00 95.83           C  
ATOM   1442  CG2 VAL A 178       1.654  21.522   2.883  1.00 95.83           C  
ATOM   1443  N   ASP A 179      -0.103  18.574   5.634  1.00 95.31           N  
ATOM   1444  CA  ASP A 179      -1.042  17.700   6.329  1.00 95.31           C  
ATOM   1445  C   ASP A 179      -0.865  16.247   5.894  1.00 95.31           C  
ATOM   1446  CB  ASP A 179      -2.482  18.152   6.079  1.00 95.31           C  
ATOM   1447  O   ASP A 179      -0.812  15.954   4.698  1.00 95.31           O  
ATOM   1448  CG  ASP A 179      -3.481  17.497   7.017  1.00 95.31           C  
ATOM   1449  OD1 ASP A 179      -3.625  16.255   6.984  1.00 95.31           O  
ATOM   1450  OD2 ASP A 179      -4.132  18.228   7.793  1.00 95.31           O  
ATOM   1451  N   ILE A 180      -0.921  15.312   6.908  1.00 95.97           N  
ATOM   1452  CA  ILE A 180      -0.662  13.897   6.664  1.00 95.97           C  
ATOM   1453  C   ILE A 180      -1.708  13.339   5.702  1.00 95.97           C  
ATOM   1454  CB  ILE A 180      -0.659  13.088   7.981  1.00 95.97           C  
ATOM   1455  O   ILE A 180      -1.431  12.403   4.949  1.00 95.97           O  
ATOM   1456  CG1 ILE A 180      -0.244  11.637   7.715  1.00 95.97           C  
ATOM   1457  CG2 ILE A 180      -2.032  13.151   8.656  1.00 95.97           C  
ATOM   1458  CD1 ILE A 180       1.151  11.490   7.123  1.00 95.97           C  
ATOM   1459  N   ARG A 181      -2.905  13.890   5.634  1.00 94.95           N  
ATOM   1460  CA  ARG A 181      -4.020  13.386   4.839  1.00 94.95           C  
ATOM   1461  C   ARG A 181      -3.796  13.649   3.354  1.00 94.95           C  
ATOM   1462  CB  ARG A 181      -5.335  14.025   5.291  1.00 94.95           C  
ATOM   1463  O   ARG A 181      -4.491  13.085   2.506  1.00 94.95           O  
ATOM   1464  CG  ARG A 181      -5.774  13.610   6.687  1.00 94.95           C  
ATOM   1465  CD  ARG A 181      -6.928  14.463   7.192  1.00 94.95           C  
ATOM   1466  NE  ARG A 181      -6.523  15.851   7.396  1.00 94.95           N  
ATOM   1467  NH1 ARG A 181      -8.534  16.519   8.318  1.00 94.95           N  
ATOM   1468  NH2 ARG A 181      -6.826  18.027   8.066  1.00 94.95           N  
ATOM   1469  CZ  ARG A 181      -7.295  16.796   7.926  1.00 94.95           C  
ATOM   1470  N   LEU A 182      -2.869  14.467   3.023  1.00 96.48           N  
ATOM   1471  CA  LEU A 182      -2.641  14.819   1.625  1.00 96.48           C  
ATOM   1472  C   LEU A 182      -1.999  13.660   0.870  1.00 96.48           C  
ATOM   1473  CB  LEU A 182      -1.756  16.063   1.523  1.00 96.48           C  
ATOM   1474  O   LEU A 182      -1.923  13.681  -0.360  1.00 96.48           O  
ATOM   1475  CG  LEU A 182      -2.421  17.399   1.859  1.00 96.48           C  
ATOM   1476  CD1 LEU A 182      -1.398  18.528   1.812  1.00 96.48           C  
ATOM   1477  CD2 LEU A 182      -3.576  17.677   0.903  1.00 96.48           C  
ATOM   1478  N   GLY A 183      -1.538  12.644   1.614  1.00 95.89           N  
ATOM   1479  CA  GLY A 183      -1.084  11.424   0.966  1.00 95.89           C  
ATOM   1480  C   GLY A 183      -2.164  10.748   0.142  1.00 95.89           C  
ATOM   1481  O   GLY A 183      -1.876  10.148  -0.896  1.00 95.89           O  
ATOM   1482  N   ILE A 184      -3.411  10.923   0.489  1.00 95.69           N  
ATOM   1483  CA  ILE A 184      -4.568  10.302  -0.146  1.00 95.69           C  
ATOM   1484  C   ILE A 184      -4.764  10.884  -1.544  1.00 95.69           C  
ATOM   1485  CB  ILE A 184      -5.848  10.493   0.699  1.00 95.69           C  
ATOM   1486  O   ILE A 184      -5.401  10.264  -2.398  1.00 95.69           O  
ATOM   1487  CG1 ILE A 184      -5.775   9.648   1.976  1.00 95.69           C  
ATOM   1488  CG2 ILE A 184      -7.093  10.142  -0.120  1.00 95.69           C  
ATOM   1489  CD1 ILE A 184      -6.821  10.014   3.021  1.00 95.69           C  
ATOM   1490  N   SER A 185      -4.232  12.063  -1.813  1.00 95.62           N  
ATOM   1491  CA  SER A 185      -4.375  12.715  -3.111  1.00 95.62           C  
ATOM   1492  C   SER A 185      -3.792  11.856  -4.228  1.00 95.62           C  
ATOM   1493  CB  SER A 185      -3.694  14.084  -3.102  1.00 95.62           C  
ATOM   1494  O   SER A 185      -4.131  12.038  -5.400  1.00 95.62           O  
ATOM   1495  OG  SER A 185      -2.296  13.949  -2.916  1.00 95.62           O  
ATOM   1496  N   MET A 186      -2.940  10.944  -3.877  1.00 96.87           N  
ATOM   1497  CA  MET A 186      -2.367  10.050  -4.879  1.00 96.87           C  
ATOM   1498  C   MET A 186      -3.452   9.206  -5.540  1.00 96.87           C  
ATOM   1499  CB  MET A 186      -1.309   9.142  -4.249  1.00 96.87           C  
ATOM   1500  O   MET A 186      -3.256   8.686  -6.640  1.00 96.87           O  
ATOM   1501  CG  MET A 186      -0.009   9.856  -3.915  1.00 96.87           C  
ATOM   1502  SD  MET A 186       0.765  10.631  -5.387  1.00 96.87           S  
ATOM   1503  CE  MET A 186       1.172   9.149  -6.352  1.00 96.87           C  
ATOM   1504  N   LYS A 187      -4.641   9.100  -4.900  1.00 94.75           N  
ATOM   1505  CA  LYS A 187      -5.788   8.432  -5.509  1.00 94.75           C  
ATOM   1506  C   LYS A 187      -6.218   9.137  -6.792  1.00 94.75           C  
ATOM   1507  CB  LYS A 187      -6.959   8.374  -4.526  1.00 94.75           C  
ATOM   1508  O   LYS A 187      -6.634   8.487  -7.754  1.00 94.75           O  
ATOM   1509  CG  LYS A 187      -6.753   7.400  -3.375  1.00 94.75           C  
ATOM   1510  CD  LYS A 187      -7.955   7.378  -2.440  1.00 94.75           C  
ATOM   1511  CE  LYS A 187      -7.698   6.506  -1.218  1.00 94.75           C  
ATOM   1512  NZ  LYS A 187      -8.849   6.533  -0.266  1.00 94.75           N  
ATOM   1513  N   GLN A 188      -6.084  10.474  -6.808  1.00 94.81           N  
ATOM   1514  CA  GLN A 188      -6.550  11.296  -7.920  1.00 94.81           C  
ATOM   1515  C   GLN A 188      -5.447  11.496  -8.956  1.00 94.81           C  
ATOM   1516  CB  GLN A 188      -7.048  12.651  -7.415  1.00 94.81           C  
ATOM   1517  O   GLN A 188      -5.728  11.711 -10.137  1.00 94.81           O  
ATOM   1518  CG  GLN A 188      -8.283  12.561  -6.530  1.00 94.81           C  
ATOM   1519  CD  GLN A 188      -9.438  11.843  -7.204  1.00 94.81           C  
ATOM   1520  NE2 GLN A 188     -10.655  12.124  -6.752  1.00 94.81           N  
ATOM   1521  OE1 GLN A 188      -9.237  11.044  -8.124  1.00 94.81           O  
ATOM   1522  N   TYR A 189      -4.244  11.438  -8.471  1.00 96.19           N  
ATOM   1523  CA  TYR A 189      -3.103  11.668  -9.350  1.00 96.19           C  
ATOM   1524  C   TYR A 189      -2.259  10.407  -9.489  1.00 96.19           C  
ATOM   1525  CB  TYR A 189      -2.240  12.818  -8.822  1.00 96.19           C  
ATOM   1526  O   TYR A 189      -1.156  10.327  -8.943  1.00 96.19           O  
ATOM   1527  CG  TYR A 189      -2.974  14.134  -8.729  1.00 96.19           C  
ATOM   1528  CD1 TYR A 189      -3.229  14.894  -9.868  1.00 96.19           C  
ATOM   1529  CD2 TYR A 189      -3.412  14.621  -7.502  1.00 96.19           C  
ATOM   1530  CE1 TYR A 189      -3.902  16.108  -9.787  1.00 96.19           C  
ATOM   1531  CE2 TYR A 189      -4.087  15.834  -7.409  1.00 96.19           C  
ATOM   1532  OH  TYR A 189      -4.995  17.770  -8.469  1.00 96.19           O  
ATOM   1533  CZ  TYR A 189      -4.327  16.569  -8.555  1.00 96.19           C  
ATOM   1534  N   ILE A 190      -2.805   9.483 -10.342  1.00 94.62           N  
ATOM   1535  CA  ILE A 190      -2.210   8.158 -10.481  1.00 94.62           C  
ATOM   1536  C   ILE A 190      -0.796   8.283 -11.042  1.00 94.62           C  
ATOM   1537  CB  ILE A 190      -3.068   7.246 -11.387  1.00 94.62           C  
ATOM   1538  O   ILE A 190       0.070   7.455 -10.750  1.00 94.62           O  
ATOM   1539  CG1 ILE A 190      -2.608   5.788 -11.265  1.00 94.62           C  
ATOM   1540  CG2 ILE A 190      -3.006   7.719 -12.842  1.00 94.62           C  
ATOM   1541  CD1 ILE A 190      -3.549   4.786 -11.919  1.00 94.62           C  
ATOM   1542  N   ASP A 191      -0.556   9.312 -11.804  1.00 95.20           N  
ATOM   1543  CA  ASP A 191       0.767   9.521 -12.385  1.00 95.20           C  
ATOM   1544  C   ASP A 191       1.582  10.508 -11.553  1.00 95.20           C  
ATOM   1545  CB  ASP A 191       0.647  10.022 -13.826  1.00 95.20           C  
ATOM   1546  O   ASP A 191       2.542  11.102 -12.048  1.00 95.20           O  
ATOM   1547  CG  ASP A 191       0.153   8.954 -14.786  1.00 95.20           C  
ATOM   1548  OD1 ASP A 191       0.567   7.781 -14.659  1.00 95.20           O  
ATOM   1549  OD2 ASP A 191      -0.656   9.288 -15.678  1.00 95.20           O  
ATOM   1550  N   GLY A 192       1.249  10.767 -10.395  1.00 97.62           N  
ATOM   1551  CA  GLY A 192       1.986  11.630  -9.486  1.00 97.62           C  
ATOM   1552  C   GLY A 192       1.373  13.010  -9.344  1.00 97.62           C  
ATOM   1553  O   GLY A 192       0.686  13.486 -10.251  1.00 97.62           O  
ATOM   1554  N   ILE A 193       1.605  13.653  -8.206  1.00 98.11           N  
ATOM   1555  CA  ILE A 193       1.134  15.010  -7.948  1.00 98.11           C  
ATOM   1556  C   ILE A 193       1.905  15.999  -8.819  1.00 98.11           C  
ATOM   1557  CB  ILE A 193       1.280  15.383  -6.455  1.00 98.11           C  
ATOM   1558  O   ILE A 193       3.135  16.064  -8.755  1.00 98.11           O  
ATOM   1559  CG1 ILE A 193       0.450  14.433  -5.584  1.00 98.11           C  
ATOM   1560  CG2 ILE A 193       0.870  16.840  -6.221  1.00 98.11           C  
ATOM   1561  CD1 ILE A 193       0.644  14.639  -4.087  1.00 98.11           C  
ATOM   1562  N   PRO A 194       1.145  16.729  -9.665  1.00 97.78           N  
ATOM   1563  CA  PRO A 194       1.832  17.745 -10.465  1.00 97.78           C  
ATOM   1564  C   PRO A 194       2.652  18.712  -9.614  1.00 97.78           C  
ATOM   1565  CB  PRO A 194       0.684  18.476 -11.167  1.00 97.78           C  
ATOM   1566  O   PRO A 194       2.183  19.172  -8.570  1.00 97.78           O  
ATOM   1567  CG  PRO A 194      -0.434  17.484 -11.204  1.00 97.78           C  
ATOM   1568  CD  PRO A 194      -0.387  16.665  -9.946  1.00 97.78           C  
ATOM   1569  N   LEU A 195       3.839  19.023 -10.095  1.00 98.02           N  
ATOM   1570  CA  LEU A 195       4.783  19.797  -9.297  1.00 98.02           C  
ATOM   1571  C   LEU A 195       4.302  21.234  -9.128  1.00 98.02           C  
ATOM   1572  CB  LEU A 195       6.170  19.784  -9.944  1.00 98.02           C  
ATOM   1573  O   LEU A 195       4.543  21.857  -8.091  1.00 98.02           O  
ATOM   1574  CG  LEU A 195       6.871  18.426 -10.016  1.00 98.02           C  
ATOM   1575  CD1 LEU A 195       8.306  18.596 -10.506  1.00 98.02           C  
ATOM   1576  CD2 LEU A 195       6.843  17.737  -8.656  1.00 98.02           C  
ATOM   1577  N   ASP A 196       3.650  21.814 -10.136  1.00 96.84           N  
ATOM   1578  CA  ASP A 196       3.113  23.163  -9.983  1.00 96.84           C  
ATOM   1579  C   ASP A 196       2.054  23.211  -8.884  1.00 96.84           C  
ATOM   1580  CB  ASP A 196       2.522  23.659 -11.304  1.00 96.84           C  
ATOM   1581  O   ASP A 196       1.983  24.179  -8.124  1.00 96.84           O  
ATOM   1582  CG  ASP A 196       1.395  22.780 -11.817  1.00 96.84           C  
ATOM   1583  OD1 ASP A 196       1.601  21.558 -11.983  1.00 96.84           O  
ATOM   1584  OD2 ASP A 196       0.292  23.314 -12.061  1.00 96.84           O  
ATOM   1585  N   PHE A 197       1.276  22.228  -8.925  1.00 97.40           N  
ATOM   1586  CA  PHE A 197       0.259  22.111  -7.887  1.00 97.40           C  
ATOM   1587  C   PHE A 197       0.901  21.951  -6.515  1.00 97.40           C  
ATOM   1588  CB  PHE A 197      -0.669  20.926  -8.174  1.00 97.40           C  
ATOM   1589  O   PHE A 197       0.538  22.652  -5.568  1.00 97.40           O  
ATOM   1590  CG  PHE A 197      -1.788  20.776  -7.178  1.00 97.40           C  
ATOM   1591  CD1 PHE A 197      -1.851  19.667  -6.344  1.00 97.40           C  
ATOM   1592  CD2 PHE A 197      -2.777  21.746  -7.077  1.00 97.40           C  
ATOM   1593  CE1 PHE A 197      -2.886  19.526  -5.422  1.00 97.40           C  
ATOM   1594  CE2 PHE A 197      -3.813  21.612  -6.157  1.00 97.40           C  
ATOM   1595  CZ  PHE A 197      -3.866  20.501  -5.332  1.00 97.40           C  
ATOM   1596  N   ALA A 198       1.822  21.022  -6.375  1.00 98.11           N  
ATOM   1597  CA  ALA A 198       2.543  20.825  -5.119  1.00 98.11           C  
ATOM   1598  C   ALA A 198       3.223  22.114  -4.670  1.00 98.11           C  
ATOM   1599  CB  ALA A 198       3.572  19.707  -5.266  1.00 98.11           C  
ATOM   1600  O   ALA A 198       3.172  22.472  -3.491  1.00 98.11           O  
ATOM   1601  N   SER A 199       3.890  22.810  -5.556  1.00 98.14           N  
ATOM   1602  CA  SER A 199       4.582  24.062  -5.266  1.00 98.14           C  
ATOM   1603  C   SER A 199       3.633  25.090  -4.659  1.00 98.14           C  
ATOM   1604  CB  SER A 199       5.217  24.629  -6.536  1.00 98.14           C  
ATOM   1605  O   SER A 199       3.985  25.774  -3.696  1.00 98.14           O  
ATOM   1606  OG  SER A 199       5.864  25.861  -6.267  1.00 98.14           O  
ATOM   1607  N   GLN A 200       2.460  25.175  -5.154  1.00 97.45           N  
ATOM   1608  CA  GLN A 200       1.465  26.141  -4.701  1.00 97.45           C  
ATOM   1609  C   GLN A 200       0.930  25.774  -3.320  1.00 97.45           C  
ATOM   1610  CB  GLN A 200       0.312  26.234  -5.702  1.00 97.45           C  
ATOM   1611  O   GLN A 200       0.579  26.653  -2.530  1.00 97.45           O  
ATOM   1612  CG  GLN A 200       0.668  26.978  -6.982  1.00 97.45           C  
ATOM   1613  CD  GLN A 200      -0.481  27.027  -7.971  1.00 97.45           C  
ATOM   1614  NE2 GLN A 200      -0.335  27.843  -9.010  1.00 97.45           N  
ATOM   1615  OE1 GLN A 200      -1.492  26.337  -7.804  1.00 97.45           O  
ATOM   1616  N   MET A 201       0.894  24.544  -3.057  1.00 97.80           N  
ATOM   1617  CA  MET A 201       0.314  24.068  -1.805  1.00 97.80           C  
ATOM   1618  C   MET A 201       1.317  24.180  -0.662  1.00 97.80           C  
ATOM   1619  CB  MET A 201      -0.159  22.620  -1.947  1.00 97.80           C  
ATOM   1620  O   MET A 201       0.931  24.349   0.495  1.00 97.80           O  
ATOM   1621  CG  MET A 201      -1.396  22.462  -2.815  1.00 97.80           C  
ATOM   1622  SD  MET A 201      -2.040  20.743  -2.814  1.00 97.80           S  
ATOM   1623  CE  MET A 201      -2.722  20.659  -1.135  1.00 97.80           C  
ATOM   1624  N   LEU A 202       2.526  24.050  -0.980  1.00 98.33           N  
ATOM   1625  CA  LEU A 202       3.557  24.082   0.052  1.00 98.33           C  
ATOM   1626  C   LEU A 202       3.632  25.460   0.702  1.00 98.33           C  
ATOM   1627  CB  LEU A 202       4.919  23.709  -0.538  1.00 98.33           C  
ATOM   1628  O   LEU A 202       3.378  26.474   0.049  1.00 98.33           O  
ATOM   1629  CG  LEU A 202       5.134  22.231  -0.866  1.00 98.33           C  
ATOM   1630  CD1 LEU A 202       6.370  22.056  -1.741  1.00 98.33           C  
ATOM   1631  CD2 LEU A 202       5.258  21.411   0.414  1.00 98.33           C  
ATOM   1632  N   PRO A 203       3.952  25.473   2.038  1.00 97.19           N  
ATOM   1633  CA  PRO A 203       4.114  26.756   2.726  1.00 97.19           C  
ATOM   1634  C   PRO A 203       5.229  27.610   2.128  1.00 97.19           C  
ATOM   1635  CB  PRO A 203       4.451  26.345   4.162  1.00 97.19           C  
ATOM   1636  O   PRO A 203       6.212  27.073   1.609  1.00 97.19           O  
ATOM   1637  CG  PRO A 203       4.054  24.907   4.252  1.00 97.19           C  
ATOM   1638  CD  PRO A 203       3.946  24.354   2.859  1.00 97.19           C  
ATOM   1639  N   PHE A 204       5.033  28.882   2.186  1.00 96.07           N  
ATOM   1640  CA  PHE A 204       5.953  29.841   1.586  1.00 96.07           C  
ATOM   1641  C   PHE A 204       7.375  29.612   2.086  1.00 96.07           C  
ATOM   1642  CB  PHE A 204       5.513  31.276   1.894  1.00 96.07           C  
ATOM   1643  O   PHE A 204       8.336  29.768   1.331  1.00 96.07           O  
ATOM   1644  CG  PHE A 204       6.448  32.326   1.357  1.00 96.07           C  
ATOM   1645  CD1 PHE A 204       7.317  33.001   2.205  1.00 96.07           C  
ATOM   1646  CD2 PHE A 204       6.458  32.637   0.004  1.00 96.07           C  
ATOM   1647  CE1 PHE A 204       8.184  33.973   1.712  1.00 96.07           C  
ATOM   1648  CE2 PHE A 204       7.321  33.608  -0.497  1.00 96.07           C  
ATOM   1649  CZ  PHE A 204       8.183  34.275   0.359  1.00 96.07           C  
ATOM   1650  N   LYS A 205       7.580  29.158   3.323  1.00 96.33           N  
ATOM   1651  CA  LYS A 205       8.894  28.956   3.927  1.00 96.33           C  
ATOM   1652  C   LYS A 205       9.664  27.851   3.210  1.00 96.33           C  
ATOM   1653  CB  LYS A 205       8.756  28.619   5.412  1.00 96.33           C  
ATOM   1654  O   LYS A 205      10.884  27.745   3.351  1.00 96.33           O  
ATOM   1655  CG  LYS A 205       7.978  27.341   5.688  1.00 96.33           C  
ATOM   1656  CD  LYS A 205       7.840  27.082   7.183  1.00 96.33           C  
ATOM   1657  CE  LYS A 205       7.074  25.795   7.460  1.00 96.33           C  
ATOM   1658  NZ  LYS A 205       6.942  25.534   8.924  1.00 96.33           N  
ATOM   1659  N   SER A 206       8.915  26.928   2.471  1.00 96.87           N  
ATOM   1660  CA  SER A 206       9.577  25.845   1.752  1.00 96.87           C  
ATOM   1661  C   SER A 206      10.465  26.384   0.636  1.00 96.87           C  
ATOM   1662  CB  SER A 206       8.545  24.877   1.171  1.00 96.87           C  
ATOM   1663  O   SER A 206      11.374  25.695   0.171  1.00 96.87           O  
ATOM   1664  OG  SER A 206       7.770  25.511   0.167  1.00 96.87           O  
ATOM   1665  N   LYS A 207      10.287  27.585   0.223  1.00 96.54           N  
ATOM   1666  CA  LYS A 207      11.072  28.215  -0.834  1.00 96.54           C  
ATOM   1667  C   LYS A 207      12.474  28.566  -0.343  1.00 96.54           C  
ATOM   1668  CB  LYS A 207      10.368  29.471  -1.350  1.00 96.54           C  
ATOM   1669  O   LYS A 207      13.376  28.812  -1.146  1.00 96.54           O  
ATOM   1670  CG  LYS A 207       9.066  29.192  -2.086  1.00 96.54           C  
ATOM   1671  CD  LYS A 207       8.458  30.469  -2.650  1.00 96.54           C  
ATOM   1672  CE  LYS A 207       7.211  30.179  -3.476  1.00 96.54           C  
ATOM   1673  NZ  LYS A 207       6.696  31.408  -4.150  1.00 96.54           N  
ATOM   1674  N   PHE A 208      12.655  28.589   0.973  1.00 96.92           N  
ATOM   1675  CA  PHE A 208      13.946  28.963   1.538  1.00 96.92           C  
ATOM   1676  C   PHE A 208      14.828  27.736   1.734  1.00 96.92           C  
ATOM   1677  CB  PHE A 208      13.758  29.693   2.872  1.00 96.92           C  
ATOM   1678  O   PHE A 208      16.003  27.859   2.083  1.00 96.92           O  
ATOM   1679  CG  PHE A 208      13.014  30.995   2.752  1.00 96.92           C  
ATOM   1680  CD1 PHE A 208      13.586  32.082   2.102  1.00 96.92           C  
ATOM   1681  CD2 PHE A 208      11.740  31.133   3.289  1.00 96.92           C  
ATOM   1682  CE1 PHE A 208      12.899  33.289   1.990  1.00 96.92           C  
ATOM   1683  CE2 PHE A 208      11.047  32.335   3.181  1.00 96.92           C  
ATOM   1684  CZ  PHE A 208      11.629  33.412   2.532  1.00 96.92           C  
ATOM   1685  N   SER A 209      14.251  26.579   1.536  1.00 97.29           N  
ATOM   1686  CA  SER A 209      15.037  25.350   1.487  1.00 97.29           C  
ATOM   1687  C   SER A 209      15.623  25.124   0.098  1.00 97.29           C  
ATOM   1688  CB  SER A 209      14.181  24.149   1.890  1.00 97.29           C  
ATOM   1689  O   SER A 209      14.887  24.884  -0.861  1.00 97.29           O  
ATOM   1690  OG  SER A 209      14.863  22.935   1.627  1.00 97.29           O  
ATOM   1691  N   PRO A 210      16.990  25.178  -0.009  1.00 97.45           N  
ATOM   1692  CA  PRO A 210      17.626  25.044  -1.322  1.00 97.45           C  
ATOM   1693  C   PRO A 210      17.212  23.767  -2.050  1.00 97.45           C  
ATOM   1694  CB  PRO A 210      19.120  25.024  -0.991  1.00 97.45           C  
ATOM   1695  O   PRO A 210      16.937  23.798  -3.252  1.00 97.45           O  
ATOM   1696  CG  PRO A 210      19.240  25.804   0.278  1.00 97.45           C  
ATOM   1697  CD  PRO A 210      18.023  25.540   1.118  1.00 97.45           C  
ATOM   1698  N   SER A 211      17.133  22.675  -1.319  1.00 97.83           N  
ATOM   1699  CA  SER A 211      16.783  21.398  -1.933  1.00 97.83           C  
ATOM   1700  C   SER A 211      15.330  21.388  -2.397  1.00 97.83           C  
ATOM   1701  CB  SER A 211      17.021  20.248  -0.953  1.00 97.83           C  
ATOM   1702  O   SER A 211      15.038  21.000  -3.530  1.00 97.83           O  
ATOM   1703  OG  SER A 211      18.397  20.141  -0.629  1.00 97.83           O  
ATOM   1704  N   ILE A 212      14.420  21.871  -1.548  1.00 98.23           N  
ATOM   1705  CA  ILE A 212      13.009  21.914  -1.918  1.00 98.23           C  
ATOM   1706  C   ILE A 212      12.808  22.897  -3.069  1.00 98.23           C  
ATOM   1707  CB  ILE A 212      12.122  22.307  -0.716  1.00 98.23           C  
ATOM   1708  O   ILE A 212      12.104  22.595  -4.036  1.00 98.23           O  
ATOM   1709  CG1 ILE A 212      12.206  21.240   0.381  1.00 98.23           C  
ATOM   1710  CG2 ILE A 212      10.672  22.521  -1.162  1.00 98.23           C  
ATOM   1711  CD1 ILE A 212      11.458  21.604   1.657  1.00 98.23           C  
ATOM   1712  N   PHE A 213      13.430  23.968  -2.954  1.00 98.26           N  
ATOM   1713  CA  PHE A 213      13.314  24.971  -4.006  1.00 98.26           C  
ATOM   1714  C   PHE A 213      13.720  24.390  -5.355  1.00 98.26           C  
ATOM   1715  CB  PHE A 213      14.176  26.195  -3.681  1.00 98.26           C  
ATOM   1716  O   PHE A 213      12.995  24.533  -6.342  1.00 98.26           O  
ATOM   1717  CG  PHE A 213      14.124  27.271  -4.732  1.00 98.26           C  
ATOM   1718  CD1 PHE A 213      15.135  27.387  -5.678  1.00 98.26           C  
ATOM   1719  CD2 PHE A 213      13.064  28.166  -4.774  1.00 98.26           C  
ATOM   1720  CE1 PHE A 213      15.090  28.382  -6.652  1.00 98.26           C  
ATOM   1721  CE2 PHE A 213      13.011  29.163  -5.744  1.00 98.26           C  
ATOM   1722  CZ  PHE A 213      14.025  29.269  -6.682  1.00 98.26           C  
ATOM   1723  N   ALA A 214      14.885  23.732  -5.395  1.00 97.64           N  
ATOM   1724  CA  ALA A 214      15.441  23.191  -6.633  1.00 97.64           C  
ATOM   1725  C   ALA A 214      14.523  22.126  -7.226  1.00 97.64           C  
ATOM   1726  CB  ALA A 214      16.831  22.613  -6.385  1.00 97.64           C  
ATOM   1727  O   ALA A 214      14.233  22.145  -8.425  1.00 97.64           O  
ATOM   1728  N   HIS A 215      14.023  21.172  -6.403  1.00 98.21           N  
ATOM   1729  CA  HIS A 215      13.380  19.960  -6.900  1.00 98.21           C  
ATOM   1730  C   HIS A 215      11.880  20.168  -7.081  1.00 98.21           C  
ATOM   1731  CB  HIS A 215      13.637  18.790  -5.949  1.00 98.21           C  
ATOM   1732  O   HIS A 215      11.225  19.404  -7.794  1.00 98.21           O  
ATOM   1733  CG  HIS A 215      15.081  18.418  -5.832  1.00 98.21           C  
ATOM   1734  CD2 HIS A 215      15.885  18.308  -4.749  1.00 98.21           C  
ATOM   1735  ND1 HIS A 215      15.860  18.109  -6.926  1.00 98.21           N  
ATOM   1736  CE1 HIS A 215      17.086  17.824  -6.518  1.00 98.21           C  
ATOM   1737  NE2 HIS A 215      17.128  17.938  -5.202  1.00 98.21           N  
ATOM   1738  N   ILE A 216      11.307  21.235  -6.455  1.00 98.35           N  
ATOM   1739  CA  ILE A 216       9.860  21.404  -6.535  1.00 98.35           C  
ATOM   1740  C   ILE A 216       9.532  22.740  -7.199  1.00 98.35           C  
ATOM   1741  CB  ILE A 216       9.203  21.324  -5.139  1.00 98.35           C  
ATOM   1742  O   ILE A 216       9.000  22.773  -8.311  1.00 98.35           O  
ATOM   1743  CG1 ILE A 216       9.407  19.931  -4.532  1.00 98.35           C  
ATOM   1744  CG2 ILE A 216       7.714  21.672  -5.221  1.00 98.35           C  
ATOM   1745  CD1 ILE A 216       8.727  18.812  -5.308  1.00 98.35           C  
ATOM   1746  N   HIS A 217       9.912  23.806  -6.624  1.00 98.22           N  
ATOM   1747  CA  HIS A 217       9.496  25.120  -7.101  1.00 98.22           C  
ATOM   1748  C   HIS A 217      10.150  25.453  -8.438  1.00 98.22           C  
ATOM   1749  CB  HIS A 217       9.834  26.197  -6.068  1.00 98.22           C  
ATOM   1750  O   HIS A 217       9.459  25.764  -9.411  1.00 98.22           O  
ATOM   1751  CG  HIS A 217       9.178  25.984  -4.742  1.00 98.22           C  
ATOM   1752  CD2 HIS A 217       9.704  25.757  -3.515  1.00 98.22           C  
ATOM   1753  ND1 HIS A 217       7.809  25.988  -4.580  1.00 98.22           N  
ATOM   1754  CE1 HIS A 217       7.522  25.774  -3.307  1.00 98.22           C  
ATOM   1755  NE2 HIS A 217       8.654  25.629  -2.640  1.00 98.22           N  
ATOM   1756  N   ALA A 218      11.519  25.424  -8.509  1.00 96.85           N  
ATOM   1757  CA  ALA A 218      12.224  25.740  -9.748  1.00 96.85           C  
ATOM   1758  C   ALA A 218      11.868  24.748 -10.851  1.00 96.85           C  
ATOM   1759  CB  ALA A 218      13.732  25.752  -9.514  1.00 96.85           C  
ATOM   1760  O   ALA A 218      11.649  25.138 -12.000  1.00 96.85           O  
ATOM   1761  N   HIS A 219      11.792  23.485 -10.429  1.00 95.24           N  
ATOM   1762  CA  HIS A 219      11.442  22.433 -11.378  1.00 95.24           C  
ATOM   1763  C   HIS A 219      10.046  22.652 -11.952  1.00 95.24           C  
ATOM   1764  CB  HIS A 219      11.526  21.060 -10.710  1.00 95.24           C  
ATOM   1765  O   HIS A 219       9.837  22.508 -13.159  1.00 95.24           O  
ATOM   1766  CG  HIS A 219      11.515  19.920 -11.679  1.00 95.24           C  
ATOM   1767  CD2 HIS A 219      11.460  19.904 -13.032  1.00 95.24           C  
ATOM   1768  ND1 HIS A 219      11.561  18.602 -11.278  1.00 95.24           N  
ATOM   1769  CE1 HIS A 219      11.535  17.823 -12.346  1.00 95.24           C  
ATOM   1770  NE2 HIS A 219      11.474  18.588 -13.423  1.00 95.24           N  
ATOM   1771  N   ALA A 220       9.120  23.010 -11.173  1.00 95.91           N  
ATOM   1772  CA  ALA A 220       7.755  23.308 -11.597  1.00 95.91           C  
ATOM   1773  C   ALA A 220       7.727  24.479 -12.575  1.00 95.91           C  
ATOM   1774  CB  ALA A 220       6.875  23.609 -10.386  1.00 95.91           C  
ATOM   1775  O   ALA A 220       7.026  24.433 -13.589  1.00 95.91           O  
ATOM   1776  N   LYS A 221       8.418  25.487 -12.290  1.00 94.64           N  
ATOM   1777  CA  LYS A 221       8.467  26.674 -13.138  1.00 94.64           C  
ATOM   1778  C   LYS A 221       9.061  26.349 -14.506  1.00 94.64           C  
ATOM   1779  CB  LYS A 221       9.278  27.782 -12.465  1.00 94.64           C  
ATOM   1780  O   LYS A 221       8.562  26.815 -15.532  1.00 94.64           O  
ATOM   1781  CG  LYS A 221       9.170  29.135 -13.153  1.00 94.64           C  
ATOM   1782  CD  LYS A 221       9.862  30.228 -12.350  1.00 94.64           C  
ATOM   1783  CE  LYS A 221       9.763  31.580 -13.043  1.00 94.64           C  
ATOM   1784  NZ  LYS A 221      10.398  32.664 -12.235  1.00 94.64           N  
ATOM   1785  N   LEU A 222      10.124  25.566 -14.525  1.00 90.96           N  
ATOM   1786  CA  LEU A 222      10.764  25.169 -15.775  1.00 90.96           C  
ATOM   1787  C   LEU A 222       9.815  24.336 -16.631  1.00 90.96           C  
ATOM   1788  CB  LEU A 222      12.044  24.379 -15.495  1.00 90.96           C  
ATOM   1789  O   LEU A 222       9.774  24.494 -17.853  1.00 90.96           O  
ATOM   1790  CG  LEU A 222      13.250  25.189 -15.015  1.00 90.96           C  
ATOM   1791  CD1 LEU A 222      14.365  24.256 -14.554  1.00 90.96           C  
ATOM   1792  CD2 LEU A 222      13.744  26.117 -16.119  1.00 90.96           C  
ATOM   1793  N   GLN A 223       9.013  23.438 -16.005  1.00 89.21           N  
ATOM   1794  CA  GLN A 223       8.047  22.615 -16.724  1.00 89.21           C  
ATOM   1795  C   GLN A 223       6.970  23.476 -17.378  1.00 89.21           C  
ATOM   1796  CB  GLN A 223       7.404  21.595 -15.784  1.00 89.21           C  
ATOM   1797  O   GLN A 223       6.540  23.196 -18.499  1.00 89.21           O  
ATOM   1798  CG  GLN A 223       8.315  20.429 -15.426  1.00 89.21           C  
ATOM   1799  CD  GLN A 223       7.605  19.353 -14.626  1.00 89.21           C  
ATOM   1800  NE2 GLN A 223       8.156  18.144 -14.637  1.00 89.21           N  
ATOM   1801  OE1 GLN A 223       6.570  19.606 -14.001  1.00 89.21           O  
ATOM   1802  N   GLN A 224       6.581  24.469 -16.729  1.00 87.82           N  
ATOM   1803  CA  GLN A 224       5.561  25.381 -17.237  1.00 87.82           C  
ATOM   1804  C   GLN A 224       6.096  26.212 -18.400  1.00 87.82           C  
ATOM   1805  CB  GLN A 224       5.059  26.300 -16.122  1.00 87.82           C  
ATOM   1806  O   GLN A 224       5.386  26.445 -19.381  1.00 87.82           O  
ATOM   1807  CG  GLN A 224       4.115  25.618 -15.141  1.00 87.82           C  
ATOM   1808  CD  GLN A 224       3.722  26.518 -13.984  1.00 87.82           C  
ATOM   1809  NE2 GLN A 224       3.050  25.946 -12.990  1.00 87.82           N  
ATOM   1810  OE1 GLN A 224       4.019  27.716 -13.983  1.00 87.82           O  
ATOM   1811  N   LYS A 225       7.351  26.618 -18.264  1.00 84.43           N  
ATOM   1812  CA  LYS A 225       7.987  27.448 -19.283  1.00 84.43           C  
ATOM   1813  C   LYS A 225       8.179  26.673 -20.583  1.00 84.43           C  
ATOM   1814  CB  LYS A 225       9.333  27.975 -18.783  1.00 84.43           C  
ATOM   1815  O   LYS A 225       7.958  27.210 -21.670  1.00 84.43           O  
ATOM   1816  CG  LYS A 225      10.010  28.947 -19.737  1.00 84.43           C  
ATOM   1817  CD  LYS A 225      11.315  29.480 -19.159  1.00 84.43           C  
ATOM   1818  CE  LYS A 225      12.040  30.380 -20.150  1.00 84.43           C  
ATOM   1819  NZ  LYS A 225      13.331  30.888 -19.596  1.00 84.43           N  
ATOM   1820  N   TYR A 226       8.475  25.374 -20.506  1.00 80.14           N  
ATOM   1821  CA  TYR A 226       8.817  24.595 -21.691  1.00 80.14           C  
ATOM   1822  C   TYR A 226       7.652  23.709 -22.116  1.00 80.14           C  
ATOM   1823  CB  TYR A 226      10.058  23.735 -21.430  1.00 80.14           C  
ATOM   1824  O   TYR A 226       7.772  22.925 -23.061  1.00 80.14           O  
ATOM   1825  CG  TYR A 226      11.331  24.534 -21.290  1.00 80.14           C  
ATOM   1826  CD1 TYR A 226      11.978  25.051 -22.411  1.00 80.14           C  
ATOM   1827  CD2 TYR A 226      11.890  24.772 -20.040  1.00 80.14           C  
ATOM   1828  CE1 TYR A 226      13.152  25.786 -22.288  1.00 80.14           C  
ATOM   1829  CE2 TYR A 226      13.064  25.505 -19.905  1.00 80.14           C  
ATOM   1830  OH  TYR A 226      14.849  26.735 -20.905  1.00 80.14           O  
ATOM   1831  CZ  TYR A 226      13.687  26.008 -21.033  1.00 80.14           C  
ATOM   1832  N   GLY A 227       6.540  23.644 -21.358  1.00 75.00           N  
ATOM   1833  CA  GLY A 227       5.389  22.804 -21.647  1.00 75.00           C  
ATOM   1834  C   GLY A 227       4.674  23.191 -22.928  1.00 75.00           C  
ATOM   1835  O   GLY A 227       4.106  22.336 -23.610  1.00 75.00           O  
ATOM   1836  N   ASP A 228       4.818  24.494 -23.455  1.00 69.95           N  
ATOM   1837  CA  ASP A 228       4.093  25.003 -24.614  1.00 69.95           C  
ATOM   1838  C   ASP A 228       5.005  25.098 -25.835  1.00 69.95           C  
ATOM   1839  CB  ASP A 228       3.482  26.372 -24.307  1.00 69.95           C  
ATOM   1840  O   ASP A 228       4.534  25.311 -26.954  1.00 69.95           O  
ATOM   1841  CG  ASP A 228       2.336  26.301 -23.314  1.00 69.95           C  
ATOM   1842  OD1 ASP A 228       1.722  25.221 -23.167  1.00 69.95           O  
ATOM   1843  OD2 ASP A 228       2.041  27.334 -22.674  1.00 69.95           O  
ATOM   1844  N   ILE A 229       6.263  24.757 -25.633  1.00 64.80           N  
ATOM   1845  CA  ILE A 229       7.186  24.993 -26.738  1.00 64.80           C  
ATOM   1846  C   ILE A 229       7.440  23.687 -27.487  1.00 64.80           C  
ATOM   1847  CB  ILE A 229       8.520  25.594 -26.242  1.00 64.80           C  
ATOM   1848  O   ILE A 229       7.809  22.678 -26.880  1.00 64.80           O  
ATOM   1849  CG1 ILE A 229       8.270  26.915 -25.505  1.00 64.80           C  
ATOM   1850  CG2 ILE A 229       9.490  25.794 -27.410  1.00 64.80           C  
ATOM   1851  CD1 ILE A 229       9.483  27.445 -24.754  1.00 64.80           C  
ATOM   1852  N   ASN A 230       6.811  23.364 -28.687  1.00 59.75           N  
ATOM   1853  CA  ASN A 230       6.904  22.220 -29.586  1.00 59.75           C  
ATOM   1854  C   ASN A 230       8.306  22.080 -30.173  1.00 59.75           C  
ATOM   1855  CB  ASN A 230       5.869  22.332 -30.708  1.00 59.75           C  
ATOM   1856  O   ASN A 230       8.755  20.969 -30.463  1.00 59.75           O  
ATOM   1857  CG  ASN A 230       4.466  21.994 -30.243  1.00 59.75           C  
ATOM   1858  ND2 ASN A 230       3.468  22.460 -30.983  1.00 59.75           N  
ATOM   1859  OD1 ASN A 230       4.281  21.320 -29.226  1.00 59.75           O  
ATOM   1860  N   THR A 231       9.245  23.119 -29.901  1.00 52.16           N  
ATOM   1861  CA  THR A 231      10.468  23.097 -30.696  1.00 52.16           C  
ATOM   1862  C   THR A 231      11.671  23.504 -29.851  1.00 52.16           C  
ATOM   1863  CB  THR A 231      10.356  24.029 -31.917  1.00 52.16           C  
ATOM   1864  O   THR A 231      11.820  24.676 -29.498  1.00 52.16           O  
ATOM   1865  CG2 THR A 231       9.713  23.312 -33.100  1.00 52.16           C  
ATOM   1866  OG1 THR A 231       9.557  25.167 -31.571  1.00 52.16           O  
ATOM   1867  N   VAL A 232      11.911  23.004 -28.633  1.00 52.42           N  
ATOM   1868  CA  VAL A 232      13.141  23.415 -27.965  1.00 52.42           C  
ATOM   1869  C   VAL A 232      14.294  22.516 -28.407  1.00 52.42           C  
ATOM   1870  CB  VAL A 232      12.993  23.374 -26.427  1.00 52.42           C  
ATOM   1871  O   VAL A 232      14.131  21.300 -28.526  1.00 52.42           O  
ATOM   1872  CG1 VAL A 232      14.279  23.841 -25.748  1.00 52.42           C  
ATOM   1873  CG2 VAL A 232      11.809  24.232 -25.983  1.00 52.42           C  
ATOM   1874  N   LYS A 233      15.267  23.055 -29.212  1.00 51.78           N  
ATOM   1875  CA  LYS A 233      16.679  22.699 -29.317  1.00 51.78           C  
ATOM   1876  C   LYS A 233      17.211  22.164 -27.990  1.00 51.78           C  
ATOM   1877  CB  LYS A 233      17.505  23.906 -29.764  1.00 51.78           C  
ATOM   1878  O   LYS A 233      17.126  22.841 -26.963  1.00 51.78           O  
ATOM   1879  CG  LYS A 233      17.477  24.152 -31.266  1.00 51.78           C  
ATOM   1880  CD  LYS A 233      18.443  25.259 -31.668  1.00 51.78           C  
ATOM   1881  CE  LYS A 233      18.355  25.565 -33.157  1.00 51.78           C  
ATOM   1882  NZ  LYS A 233      19.290  26.660 -33.554  1.00 51.78           N  
ATOM   1883  N   ILE A 234      16.795  20.973 -27.468  1.00 55.52           N  
ATOM   1884  CA  ILE A 234      17.240  20.342 -26.231  1.00 55.52           C  
ATOM   1885  C   ILE A 234      18.699  20.705 -25.962  1.00 55.52           C  
ATOM   1886  CB  ILE A 234      17.072  18.807 -26.287  1.00 55.52           C  
ATOM   1887  O   ILE A 234      19.575  20.435 -26.787  1.00 55.52           O  
ATOM   1888  CG1 ILE A 234      15.606  18.440 -26.544  1.00 55.52           C  
ATOM   1889  CG2 ILE A 234      17.580  18.161 -24.995  1.00 55.52           C  
ATOM   1890  CD1 ILE A 234      15.377  16.959 -26.814  1.00 55.52           C  
ATOM   1891  N   ASN A 235      19.093  21.912 -25.717  1.00 53.92           N  
ATOM   1892  CA  ASN A 235      20.457  22.018 -25.212  1.00 53.92           C  
ATOM   1893  C   ASN A 235      20.786  20.888 -24.241  1.00 53.92           C  
ATOM   1894  CB  ASN A 235      20.678  23.376 -24.541  1.00 53.92           C  
ATOM   1895  O   ASN A 235      20.147  20.758 -23.195  1.00 53.92           O  
ATOM   1896  CG  ASN A 235      21.516  24.315 -25.385  1.00 53.92           C  
ATOM   1897  ND2 ASN A 235      21.536  25.589 -25.012  1.00 53.92           N  
ATOM   1898  OD1 ASN A 235      22.141  23.899 -26.365  1.00 53.92           O  
ATOM   1899  N   LYS A 236      21.032  19.686 -24.714  1.00 60.40           N  
ATOM   1900  CA  LYS A 236      21.369  18.504 -23.925  1.00 60.40           C  
ATOM   1901  C   LYS A 236      22.414  18.832 -22.862  1.00 60.40           C  
ATOM   1902  CB  LYS A 236      21.877  17.381 -24.830  1.00 60.40           C  
ATOM   1903  O   LYS A 236      23.598  18.978 -23.172  1.00 60.40           O  
ATOM   1904  CG  LYS A 236      20.786  16.703 -25.646  1.00 60.40           C  
ATOM   1905  CD  LYS A 236      21.330  15.514 -26.428  1.00 60.40           C  
ATOM   1906  CE  LYS A 236      20.262  14.892 -27.317  1.00 60.40           C  
ATOM   1907  NZ  LYS A 236      20.792  13.729 -28.089  1.00 60.40           N  
ATOM   1908  N   ARG A 237      22.138  19.839 -22.077  1.00 70.10           N  
ATOM   1909  CA  ARG A 237      23.145  19.940 -21.026  1.00 70.10           C  
ATOM   1910  C   ARG A 237      23.548  18.559 -20.519  1.00 70.10           C  
ATOM   1911  CB  ARG A 237      22.628  20.794 -19.866  1.00 70.10           C  
ATOM   1912  O   ARG A 237      22.690  17.710 -20.268  1.00 70.10           O  
ATOM   1913  CG  ARG A 237      22.688  22.290 -20.127  1.00 70.10           C  
ATOM   1914  CD  ARG A 237      22.318  23.094 -18.889  1.00 70.10           C  
ATOM   1915  NE  ARG A 237      22.258  24.525 -19.174  1.00 70.10           N  
ATOM   1916  NH1 ARG A 237      21.516  25.123 -17.069  1.00 70.10           N  
ATOM   1917  NH2 ARG A 237      21.861  26.730 -18.668  1.00 70.10           N  
ATOM   1918  CZ  ARG A 237      21.879  25.456 -18.303  1.00 70.10           C  
ATOM   1919  N   LYS A 238      24.820  18.267 -20.685  1.00 87.81           N  
ATOM   1920  CA  LYS A 238      25.427  17.008 -20.262  1.00 87.81           C  
ATOM   1921  C   LYS A 238      25.508  16.920 -18.741  1.00 87.81           C  
ATOM   1922  CB  LYS A 238      26.821  16.853 -20.872  1.00 87.81           C  
ATOM   1923  O   LYS A 238      25.830  17.905 -18.073  1.00 87.81           O  
ATOM   1924  CG  LYS A 238      26.816  16.590 -22.371  1.00 87.81           C  
ATOM   1925  CD  LYS A 238      28.206  16.232 -22.880  1.00 87.81           C  
ATOM   1926  CE  LYS A 238      28.200  15.961 -24.379  1.00 87.81           C  
ATOM   1927  NZ  LYS A 238      29.560  15.603 -24.882  1.00 87.81           N  
ATOM   1928  N   VAL A 239      24.805  15.915 -18.138  1.00 91.50           N  
ATOM   1929  CA  VAL A 239      24.930  15.620 -16.714  1.00 91.50           C  
ATOM   1930  C   VAL A 239      25.975  14.527 -16.502  1.00 91.50           C  
ATOM   1931  CB  VAL A 239      23.578  15.191 -16.103  1.00 91.50           C  
ATOM   1932  O   VAL A 239      25.811  13.402 -16.980  1.00 91.50           O  
ATOM   1933  CG1 VAL A 239      23.724  14.916 -14.607  1.00 91.50           C  
ATOM   1934  CG2 VAL A 239      22.516  16.261 -16.351  1.00 91.50           C  
ATOM   1935  N   THR A 240      27.036  14.944 -15.878  1.00 95.56           N  
ATOM   1936  CA  THR A 240      28.079  13.967 -15.586  1.00 95.56           C  
ATOM   1937  C   THR A 240      27.572  12.910 -14.610  1.00 95.56           C  
ATOM   1938  CB  THR A 240      29.333  14.646 -15.006  1.00 95.56           C  
ATOM   1939  O   THR A 240      26.576  13.125 -13.915  1.00 95.56           O  
ATOM   1940  CG2 THR A 240      29.833  15.756 -15.925  1.00 95.56           C  
ATOM   1941  OG1 THR A 240      29.017  15.207 -13.726  1.00 95.56           O  
ATOM   1942  N   LYS A 241      28.202  11.787 -14.654  1.00 96.50           N  
ATOM   1943  CA  LYS A 241      27.907  10.735 -13.685  1.00 96.50           C  
ATOM   1944  C   LYS A 241      27.973  11.270 -12.257  1.00 96.50           C  
ATOM   1945  CB  LYS A 241      28.876   9.564 -13.852  1.00 96.50           C  
ATOM   1946  O   LYS A 241      27.090  10.993 -11.443  1.00 96.50           O  
ATOM   1947  CG  LYS A 241      28.605   8.398 -12.913  1.00 96.50           C  
ATOM   1948  CD  LYS A 241      29.563   7.241 -13.167  1.00 96.50           C  
ATOM   1949  CE  LYS A 241      29.344   6.105 -12.177  1.00 96.50           C  
ATOM   1950  NZ  LYS A 241      30.267   4.960 -12.436  1.00 96.50           N  
ATOM   1951  N   LEU A 242      29.005  11.999 -11.924  1.00 96.83           N  
ATOM   1952  CA  LEU A 242      29.151  12.617 -10.611  1.00 96.83           C  
ATOM   1953  C   LEU A 242      27.974  13.538 -10.309  1.00 96.83           C  
ATOM   1954  CB  LEU A 242      30.462  13.403 -10.530  1.00 96.83           C  
ATOM   1955  O   LEU A 242      27.470  13.561  -9.184  1.00 96.83           O  
ATOM   1956  CG  LEU A 242      30.803  14.016  -9.171  1.00 96.83           C  
ATOM   1957  CD1 LEU A 242      30.990  12.921  -8.127  1.00 96.83           C  
ATOM   1958  CD2 LEU A 242      32.052  14.884  -9.274  1.00 96.83           C  
ATOM   1959  N   GLY A 243      27.592  14.309 -11.292  1.00 96.40           N  
ATOM   1960  CA  GLY A 243      26.433  15.174 -11.141  1.00 96.40           C  
ATOM   1961  C   GLY A 243      25.155  14.413 -10.844  1.00 96.40           C  
ATOM   1962  O   GLY A 243      24.371  14.817  -9.982  1.00 96.40           O  
ATOM   1963  N   LEU A 244      24.975  13.337 -11.540  1.00 96.80           N  
ATOM   1964  CA  LEU A 244      23.798  12.501 -11.335  1.00 96.80           C  
ATOM   1965  C   LEU A 244      23.789  11.910  -9.929  1.00 96.80           C  
ATOM   1966  CB  LEU A 244      23.751  11.377 -12.374  1.00 96.80           C  
ATOM   1967  O   LEU A 244      22.759  11.927  -9.251  1.00 96.80           O  
ATOM   1968  CG  LEU A 244      22.500  10.498 -12.366  1.00 96.80           C  
ATOM   1969  CD1 LEU A 244      21.250  11.354 -12.541  1.00 96.80           C  
ATOM   1970  CD2 LEU A 244      22.584   9.437 -13.458  1.00 96.80           C  
ATOM   1971  N   LEU A 245      24.910  11.384  -9.486  1.00 98.03           N  
ATOM   1972  CA  LEU A 245      25.017  10.837  -8.138  1.00 98.03           C  
ATOM   1973  C   LEU A 245      24.784  11.922  -7.091  1.00 98.03           C  
ATOM   1974  CB  LEU A 245      26.391  10.195  -7.926  1.00 98.03           C  
ATOM   1975  O   LEU A 245      24.168  11.667  -6.054  1.00 98.03           O  
ATOM   1976  CG  LEU A 245      26.657   8.897  -8.689  1.00 98.03           C  
ATOM   1977  CD1 LEU A 245      28.104   8.456  -8.497  1.00 98.03           C  
ATOM   1978  CD2 LEU A 245      25.695   7.804  -8.237  1.00 98.03           C  
ATOM   1979  N   GLY A 246      25.318  13.121  -7.388  1.00 98.08           N  
ATOM   1980  CA  GLY A 246      25.058  14.253  -6.513  1.00 98.08           C  
ATOM   1981  C   GLY A 246      23.584  14.594  -6.401  1.00 98.08           C  
ATOM   1982  O   GLY A 246      23.089  14.885  -5.310  1.00 98.08           O  
ATOM   1983  N   LEU A 247      22.896  14.574  -7.525  1.00 97.85           N  
ATOM   1984  CA  LEU A 247      21.456  14.803  -7.546  1.00 97.85           C  
ATOM   1985  C   LEU A 247      20.730  13.780  -6.678  1.00 97.85           C  
ATOM   1986  CB  LEU A 247      20.924  14.740  -8.980  1.00 97.85           C  
ATOM   1987  O   LEU A 247      19.909  14.148  -5.834  1.00 97.85           O  
ATOM   1988  CG  LEU A 247      19.410  14.874  -9.149  1.00 97.85           C  
ATOM   1989  CD1 LEU A 247      19.040  16.312  -9.494  1.00 97.85           C  
ATOM   1990  CD2 LEU A 247      18.904  13.914 -10.220  1.00 97.85           C  
ATOM   1991  N   LEU A 248      21.051  12.512  -6.842  1.00 98.58           N  
ATOM   1992  CA  LEU A 248      20.434  11.439  -6.070  1.00 98.58           C  
ATOM   1993  C   LEU A 248      20.735  11.596  -4.583  1.00 98.58           C  
ATOM   1994  CB  LEU A 248      20.925  10.075  -6.561  1.00 98.58           C  
ATOM   1995  O   LEU A 248      19.849  11.416  -3.744  1.00 98.58           O  
ATOM   1996  CG  LEU A 248      20.528   9.683  -7.985  1.00 98.58           C  
ATOM   1997  CD1 LEU A 248      21.216   8.384  -8.389  1.00 98.58           C  
ATOM   1998  CD2 LEU A 248      19.013   9.551  -8.101  1.00 98.58           C  
ATOM   1999  N   ASP A 249      21.937  11.988  -4.236  1.00 98.56           N  
ATOM   2000  CA  ASP A 249      22.333  12.190  -2.846  1.00 98.56           C  
ATOM   2001  C   ASP A 249      21.556  13.343  -2.216  1.00 98.56           C  
ATOM   2002  CB  ASP A 249      23.837  12.455  -2.750  1.00 98.56           C  
ATOM   2003  O   ASP A 249      21.143  13.260  -1.057  1.00 98.56           O  
ATOM   2004  CG  ASP A 249      24.672  11.196  -2.906  1.00 98.56           C  
ATOM   2005  OD1 ASP A 249      24.155  10.086  -2.656  1.00 98.56           O  
ATOM   2006  OD2 ASP A 249      25.860  11.316  -3.278  1.00 98.56           O  
ATOM   2007  N   ASN A 250      21.448  14.385  -3.023  1.00 98.61           N  
ATOM   2008  CA  ASN A 250      20.687  15.526  -2.527  1.00 98.61           C  
ATOM   2009  C   ASN A 250      19.240  15.147  -2.225  1.00 98.61           C  
ATOM   2010  CB  ASN A 250      20.735  16.681  -3.530  1.00 98.61           C  
ATOM   2011  O   ASN A 250      18.701  15.517  -1.180  1.00 98.61           O  
ATOM   2012  CG  ASN A 250      19.998  17.911  -3.040  1.00 98.61           C  
ATOM   2013  ND2 ASN A 250      20.687  18.751  -2.276  1.00 98.61           N  
ATOM   2014  OD1 ASN A 250      18.818  18.106  -3.344  1.00 98.61           O  
ATOM   2015  N   LEU A 251      18.548  14.411  -3.135  1.00 98.75           N  
ATOM   2016  CA  LEU A 251      17.191  13.925  -2.910  1.00 98.75           C  
ATOM   2017  C   LEU A 251      17.131  13.033  -1.675  1.00 98.75           C  
ATOM   2018  CB  LEU A 251      16.687  13.156  -4.134  1.00 98.75           C  
ATOM   2019  O   LEU A 251      16.237  13.181  -0.840  1.00 98.75           O  
ATOM   2020  CG  LEU A 251      16.322  13.996  -5.359  1.00 98.75           C  
ATOM   2021  CD1 LEU A 251      16.194  13.108  -6.592  1.00 98.75           C  
ATOM   2022  CD2 LEU A 251      15.029  14.767  -5.113  1.00 98.75           C  
ATOM   2023  N   ASN A 252      18.087  12.115  -1.651  1.00 98.74           N  
ATOM   2024  CA  ASN A 252      18.159  11.190  -0.525  1.00 98.74           C  
ATOM   2025  C   ASN A 252      18.265  11.933   0.804  1.00 98.74           C  
ATOM   2026  CB  ASN A 252      19.338  10.230  -0.693  1.00 98.74           C  
ATOM   2027  O   ASN A 252      17.521  11.643   1.743  1.00 98.74           O  
ATOM   2028  CG  ASN A 252      19.369   9.151   0.372  1.00 98.74           C  
ATOM   2029  ND2 ASN A 252      20.217   9.333   1.377  1.00 98.74           N  
ATOM   2030  OD1 ASN A 252      18.637   8.161   0.291  1.00 98.74           O  
ATOM   2031  N   SER A 253      19.142  12.902   0.927  1.00 98.52           N  
ATOM   2032  CA  SER A 253      19.351  13.671   2.149  1.00 98.52           C  
ATOM   2033  C   SER A 253      18.100  14.454   2.530  1.00 98.52           C  
ATOM   2034  CB  SER A 253      20.531  14.630   1.983  1.00 98.52           C  
ATOM   2035  O   SER A 253      17.736  14.519   3.707  1.00 98.52           O  
ATOM   2036  OG  SER A 253      21.743  13.913   1.820  1.00 98.52           O  
ATOM   2037  N   LEU A 254      17.508  15.077   1.500  1.00 98.62           N  
ATOM   2038  CA  LEU A 254      16.274  15.819   1.736  1.00 98.62           C  
ATOM   2039  C   LEU A 254      15.199  14.913   2.327  1.00 98.62           C  
ATOM   2040  CB  LEU A 254      15.769  16.448   0.434  1.00 98.62           C  
ATOM   2041  O   LEU A 254      14.593  15.246   3.347  1.00 98.62           O  
ATOM   2042  CG  LEU A 254      14.384  17.094   0.486  1.00 98.62           C  
ATOM   2043  CD1 LEU A 254      14.339  18.164   1.572  1.00 98.62           C  
ATOM   2044  CD2 LEU A 254      14.018  17.686  -0.871  1.00 98.62           C  
ATOM   2045  N   ILE A 255      14.941  13.749   1.749  1.00 98.71           N  
ATOM   2046  CA  ILE A 255      13.872  12.841   2.150  1.00 98.71           C  
ATOM   2047  C   ILE A 255      14.174  12.267   3.533  1.00 98.71           C  
ATOM   2048  CB  ILE A 255      13.685  11.699   1.126  1.00 98.71           C  
ATOM   2049  O   ILE A 255      13.273  12.126   4.364  1.00 98.71           O  
ATOM   2050  CG1 ILE A 255      13.069  12.240  -0.170  1.00 98.71           C  
ATOM   2051  CG2 ILE A 255      12.824  10.579   1.716  1.00 98.71           C  
ATOM   2052  CD1 ILE A 255      13.042  11.231  -1.310  1.00 98.71           C  
ATOM   2053  N   LYS A 256      15.417  11.986   3.828  1.00 98.30           N  
ATOM   2054  CA  LYS A 256      15.810  11.450   5.128  1.00 98.30           C  
ATOM   2055  C   LYS A 256      15.452  12.417   6.252  1.00 98.30           C  
ATOM   2056  CB  LYS A 256      17.310  11.150   5.153  1.00 98.30           C  
ATOM   2057  O   LYS A 256      15.121  11.992   7.361  1.00 98.30           O  
ATOM   2058  CG  LYS A 256      17.688   9.829   4.498  1.00 98.30           C  
ATOM   2059  CD  LYS A 256      19.173   9.531   4.658  1.00 98.30           C  
ATOM   2060  CE  LYS A 256      19.521   8.135   4.160  1.00 98.30           C  
ATOM   2061  NZ  LYS A 256      20.986   7.862   4.256  1.00 98.30           N  
ATOM   2062  N   ARG A 257      15.442  13.666   5.960  1.00 97.20           N  
ATOM   2063  CA  ARG A 257      15.229  14.690   6.978  1.00 97.20           C  
ATOM   2064  C   ARG A 257      13.741  14.921   7.219  1.00 97.20           C  
ATOM   2065  CB  ARG A 257      15.903  16.002   6.571  1.00 97.20           C  
ATOM   2066  O   ARG A 257      13.357  15.545   8.211  1.00 97.20           O  
ATOM   2067  CG  ARG A 257      17.421  15.966   6.654  1.00 97.20           C  
ATOM   2068  CD  ARG A 257      18.024  17.360   6.556  1.00 97.20           C  
ATOM   2069  NE  ARG A 257      17.719  17.991   5.276  1.00 97.20           N  
ATOM   2070  NH1 ARG A 257      19.508  17.055   4.153  1.00 97.20           N  
ATOM   2071  NH2 ARG A 257      18.063  18.454   3.052  1.00 97.20           N  
ATOM   2072  CZ  ARG A 257      18.431  17.832   4.163  1.00 97.20           C  
ATOM   2073  N   LEU A 258      12.969  14.478   6.276  1.00 97.39           N  
ATOM   2074  CA  LEU A 258      11.534  14.691   6.435  1.00 97.39           C  
ATOM   2075  C   LEU A 258      10.993  13.884   7.611  1.00 97.39           C  
ATOM   2076  CB  LEU A 258      10.790  14.309   5.153  1.00 97.39           C  
ATOM   2077  O   LEU A 258      11.296  12.697   7.747  1.00 97.39           O  
ATOM   2078  CG  LEU A 258      11.099  15.150   3.914  1.00 97.39           C  
ATOM   2079  CD1 LEU A 258      10.337  14.614   2.706  1.00 97.39           C  
ATOM   2080  CD2 LEU A 258      10.755  16.615   4.162  1.00 97.39           C  
ATOM   2081  N   GLU A 259      10.304  14.547   8.465  1.00 94.43           N  
ATOM   2082  CA  GLU A 259       9.673  13.911   9.618  1.00 94.43           C  
ATOM   2083  C   GLU A 259       8.208  14.321   9.741  1.00 94.43           C  
ATOM   2084  CB  GLU A 259      10.427  14.260  10.904  1.00 94.43           C  
ATOM   2085  O   GLU A 259       7.822  15.404   9.297  1.00 94.43           O  
ATOM   2086  CG  GLU A 259      11.854  13.732  10.942  1.00 94.43           C  
ATOM   2087  CD  GLU A 259      12.578  14.055  12.239  1.00 94.43           C  
ATOM   2088  OE1 GLU A 259      13.723  13.584  12.429  1.00 94.43           O  
ATOM   2089  OE2 GLU A 259      11.996  14.785  13.073  1.00 94.43           O  
ATOM   2090  N   TRP A 260       7.487  13.392  10.086  1.00 92.81           N  
ATOM   2091  CA  TRP A 260       6.109  13.680  10.469  1.00 92.81           C  
ATOM   2092  C   TRP A 260       5.872  13.353  11.939  1.00 92.81           C  
ATOM   2093  CB  TRP A 260       5.131  12.891   9.594  1.00 92.81           C  
ATOM   2094  O   TRP A 260       6.088  12.218  12.372  1.00 92.81           O  
ATOM   2095  CG  TRP A 260       3.691  13.080   9.966  1.00 92.81           C  
ATOM   2096  CD1 TRP A 260       2.976  14.244   9.928  1.00 92.81           C  
ATOM   2097  CD2 TRP A 260       2.792  12.072  10.439  1.00 92.81           C  
ATOM   2098  CE2 TRP A 260       1.546  12.697  10.668  1.00 92.81           C  
ATOM   2099  CE3 TRP A 260       2.920  10.699  10.692  1.00 92.81           C  
ATOM   2100  NE1 TRP A 260       1.685  14.020  10.348  1.00 92.81           N  
ATOM   2101  CH2 TRP A 260       0.585  10.653  11.376  1.00 92.81           C  
ATOM   2102  CZ2 TRP A 260       0.434  11.994  11.137  1.00 92.81           C  
ATOM   2103  CZ3 TRP A 260       1.811  10.002  11.159  1.00 92.81           C  
ATOM   2104  N   SER A 261       5.661  14.415  12.780  1.00 76.74           N  
ATOM   2105  CA  SER A 261       5.319  14.183  14.180  1.00 76.74           C  
ATOM   2106  C   SER A 261       3.808  14.162  14.384  1.00 76.74           C  
ATOM   2107  CB  SER A 261       5.947  15.256  15.070  1.00 76.74           C  
ATOM   2108  O   SER A 261       3.116  15.122  14.039  1.00 76.74           O  
ATOM   2109  OG  SER A 261       7.359  15.253  14.942  1.00 76.74           O  
ATOM   2110  N   PRO A 262       3.244  13.046  14.679  1.00 67.86           N  
ATOM   2111  CA  PRO A 262       1.793  12.955  14.859  1.00 67.86           C  
ATOM   2112  C   PRO A 262       1.259  13.972  15.866  1.00 67.86           C  
ATOM   2113  CB  PRO A 262       1.589  11.526  15.367  1.00 67.86           C  
ATOM   2114  O   PRO A 262       1.917  14.255  16.871  1.00 67.86           O  
ATOM   2115  CG  PRO A 262       2.969  11.013  15.627  1.00 67.86           C  
ATOM   2116  CD  PRO A 262       3.957  12.038  15.151  1.00 67.86           C  
ATOM   2117  N   ILE A 263       0.578  15.037  15.455  1.00 58.06           N  
ATOM   2118  CA  ILE A 263      -0.193  15.833  16.404  1.00 58.06           C  
ATOM   2119  C   ILE A 263      -1.066  14.915  17.258  1.00 58.06           C  
ATOM   2120  CB  ILE A 263      -1.066  16.883  15.681  1.00 58.06           C  
ATOM   2121  O   ILE A 263      -1.623  13.936  16.757  1.00 58.06           O  
ATOM   2122  CG1 ILE A 263      -0.190  17.820  14.841  1.00 58.06           C  
ATOM   2123  CG2 ILE A 263      -1.904  17.675  16.690  1.00 58.06           C  
ATOM   2124  CD1 ILE A 263      -0.970  18.680  13.857  1.00 58.06           C  
ATOM   2125  N   LYS A 264      -0.685  14.632  18.507  1.00 48.85           N  
ATOM   2126  CA  LYS A 264      -1.533  13.959  19.486  1.00 48.85           C  
ATOM   2127  C   LYS A 264      -2.997  13.988  19.057  1.00 48.85           C  
ATOM   2128  CB  LYS A 264      -1.378  14.603  20.864  1.00 48.85           C  
ATOM   2129  O   LYS A 264      -3.563  15.060  18.832  1.00 48.85           O  
ATOM   2130  CG  LYS A 264      -0.110  14.195  21.599  1.00 48.85           C  
ATOM   2131  CD  LYS A 264      -0.096  14.725  23.027  1.00 48.85           C  
ATOM   2132  CE  LYS A 264       1.207  14.384  23.739  1.00 48.85           C  
ATOM   2133  NZ  LYS A 264       1.206  14.861  25.154  1.00 48.85           N  
ATOM   2134  N   THR A 265      -3.400  13.520  17.826  1.00 47.35           N  
ATOM   2135  CA  THR A 265      -4.805  13.535  17.432  1.00 47.35           C  
ATOM   2136  C   THR A 265      -5.697  13.107  18.594  1.00 47.35           C  
ATOM   2137  CB  THR A 265      -5.055  12.614  16.223  1.00 47.35           C  
ATOM   2138  O   THR A 265      -5.229  12.473  19.542  1.00 47.35           O  
ATOM   2139  CG2 THR A 265      -4.233  13.055  15.017  1.00 47.35           C  
ATOM   2140  OG1 THR A 265      -4.693  11.272  16.569  1.00 47.35           O  
ATOM   2141  N   GLU A 266      -6.777  13.793  18.970  1.00 41.88           N  
ATOM   2142  CA  GLU A 266      -8.001  13.427  19.676  1.00 41.88           C  
ATOM   2143  C   GLU A 266      -8.321  11.946  19.494  1.00 41.88           C  
ATOM   2144  CB  GLU A 266      -9.176  14.282  19.194  1.00 41.88           C  
ATOM   2145  O   GLU A 266      -8.752  11.279  20.437  1.00 41.88           O  
ATOM   2146  CG  GLU A 266      -9.474  15.477  20.088  1.00 41.88           C  
ATOM   2147  CD  GLU A 266     -10.784  16.169  19.746  1.00 41.88           C  
ATOM   2148  OE1 GLU A 266     -11.209  17.072  20.503  1.00 41.88           O  
ATOM   2149  OE2 GLU A 266     -11.391  15.806  18.714  1.00 41.88           O  
ATOM   2150  N   TRP A 267      -7.802  11.264  18.355  1.00 46.42           N  
ATOM   2151  CA  TRP A 267      -8.081   9.859  18.077  1.00 46.42           C  
ATOM   2152  C   TRP A 267      -6.959   8.968  18.597  1.00 46.42           C  
ATOM   2153  CB  TRP A 267      -8.272   9.636  16.574  1.00 46.42           C  
ATOM   2154  O   TRP A 267      -7.197   7.823  18.988  1.00 46.42           O  
ATOM   2155  CG  TRP A 267      -9.516  10.263  16.019  1.00 46.42           C  
ATOM   2156  CD1 TRP A 267      -9.638  11.513  15.478  1.00 46.42           C  
ATOM   2157  CD2 TRP A 267     -10.816   9.670  15.955  1.00 46.42           C  
ATOM   2158  CE2 TRP A 267     -11.680  10.617  15.362  1.00 46.42           C  
ATOM   2159  CE3 TRP A 267     -11.336   8.427  16.342  1.00 46.42           C  
ATOM   2160  NE1 TRP A 267     -10.937  11.732  15.080  1.00 46.42           N  
ATOM   2161  CH2 TRP A 267     -13.518   9.136  15.534  1.00 46.42           C  
ATOM   2162  CZ2 TRP A 267     -13.036  10.360  15.146  1.00 46.42           C  
ATOM   2163  CZ3 TRP A 267     -12.685   8.173  16.127  1.00 46.42           C  
ATOM   2164  N   GLY A 268      -5.586   9.478  18.537  1.00 48.78           N  
ATOM   2165  CA  GLY A 268      -4.493   8.731  19.138  1.00 48.78           C  
ATOM   2166  C   GLY A 268      -4.727   8.406  20.602  1.00 48.78           C  
ATOM   2167  O   GLY A 268      -4.509   7.272  21.034  1.00 48.78           O  
ATOM   2168  N   ASP A 269      -5.317   9.412  21.363  1.00 45.49           N  
ATOM   2169  CA  ASP A 269      -5.704   9.276  22.764  1.00 45.49           C  
ATOM   2170  C   ASP A 269      -7.026   8.523  22.897  1.00 45.49           C  
ATOM   2171  CB  ASP A 269      -5.813  10.651  23.427  1.00 45.49           C  
ATOM   2172  O   ASP A 269      -7.243   7.808  23.878  1.00 45.49           O  
ATOM   2173  CG  ASP A 269      -4.462  11.295  23.682  1.00 45.49           C  
ATOM   2174  OD1 ASP A 269      -3.451  10.568  23.796  1.00 45.49           O  
ATOM   2175  OD2 ASP A 269      -4.407  12.540  23.772  1.00 45.49           O  
ATOM   2176  N   TYR A 270      -7.925   8.718  21.824  1.00 46.84           N  
ATOM   2177  CA  TYR A 270      -9.219   8.051  21.728  1.00 46.84           C  
ATOM   2178  C   TYR A 270      -9.052   6.536  21.718  1.00 46.84           C  
ATOM   2179  CB  TYR A 270      -9.964   8.502  20.468  1.00 46.84           C  
ATOM   2180  O   TYR A 270      -9.794   5.820  22.394  1.00 46.84           O  
ATOM   2181  CG  TYR A 270     -11.409   8.069  20.429  1.00 46.84           C  
ATOM   2182  CD1 TYR A 270     -11.800   6.941  19.711  1.00 46.84           C  
ATOM   2183  CD2 TYR A 270     -12.387   8.787  21.109  1.00 46.84           C  
ATOM   2184  CE1 TYR A 270     -13.131   6.539  19.671  1.00 46.84           C  
ATOM   2185  CE2 TYR A 270     -13.721   8.394  21.076  1.00 46.84           C  
ATOM   2186  OH  TYR A 270     -15.402   6.878  20.320  1.00 46.84           O  
ATOM   2187  CZ  TYR A 270     -14.083   7.271  20.356  1.00 46.84           C  
ATOM   2188  N   TYR A 271      -7.919   5.946  21.189  1.00 46.27           N  
ATOM   2189  CA  TYR A 271      -7.666   4.517  21.044  1.00 46.27           C  
ATOM   2190  C   TYR A 271      -6.869   3.981  22.227  1.00 46.27           C  
ATOM   2191  CB  TYR A 271      -6.917   4.233  19.739  1.00 46.27           C  
ATOM   2192  O   TYR A 271      -7.018   2.817  22.608  1.00 46.27           O  
ATOM   2193  CG  TYR A 271      -7.806   4.216  18.519  1.00 46.27           C  
ATOM   2194  CD1 TYR A 271      -8.621   3.121  18.242  1.00 46.27           C  
ATOM   2195  CD2 TYR A 271      -7.833   5.295  17.642  1.00 46.27           C  
ATOM   2196  CE1 TYR A 271      -9.441   3.101  17.119  1.00 46.27           C  
ATOM   2197  CE2 TYR A 271      -8.649   5.285  16.515  1.00 46.27           C  
ATOM   2198  OH  TYR A 271     -10.258   4.171  15.149  1.00 46.27           O  
ATOM   2199  CZ  TYR A 271      -9.449   4.186  16.263  1.00 46.27           C  
ATOM   2200  N   ASN A 272      -6.112   4.862  22.932  1.00 47.84           N  
ATOM   2201  CA  ASN A 272      -5.380   4.400  24.107  1.00 47.84           C  
ATOM   2202  C   ASN A 272      -6.290   4.291  25.327  1.00 47.84           C  
ATOM   2203  CB  ASN A 272      -4.202   5.330  24.405  1.00 47.84           C  
ATOM   2204  O   ASN A 272      -5.942   3.633  26.309  1.00 47.84           O  
ATOM   2205  CG  ASN A 272      -3.014   5.076  23.497  1.00 47.84           C  
ATOM   2206  ND2 ASN A 272      -2.119   6.052  23.406  1.00 47.84           N  
ATOM   2207  OD1 ASN A 272      -2.903   4.012  22.883  1.00 47.84           O  
ATOM   2208  N   GLN A 273      -7.487   4.941  25.269  1.00 49.39           N  
ATOM   2209  CA  GLN A 273      -8.424   4.797  26.379  1.00 49.39           C  
ATOM   2210  C   GLN A 273      -9.181   3.475  26.292  1.00 49.39           C  
ATOM   2211  CB  GLN A 273      -9.409   5.966  26.405  1.00 49.39           C  
ATOM   2212  O   GLN A 273     -10.087   3.326  25.469  1.00 49.39           O  
ATOM   2213  CG  GLN A 273      -8.824   7.251  26.974  1.00 49.39           C  
ATOM   2214  CD  GLN A 273      -9.843   8.371  27.063  1.00 49.39           C  
ATOM   2215  NE2 GLN A 273      -9.440   9.496  27.645  1.00 49.39           N  
ATOM   2216  OE1 GLN A 273     -10.984   8.228  26.612  1.00 49.39           O  
ATOM   2217  N   THR A 274      -8.464   2.339  26.024  1.00 57.48           N  
ATOM   2218  CA  THR A 274      -9.071   1.016  25.929  1.00 57.48           C  
ATOM   2219  C   THR A 274      -9.811   0.667  27.217  1.00 57.48           C  
ATOM   2220  CB  THR A 274      -8.014  -0.064  25.633  1.00 57.48           C  
ATOM   2221  O   THR A 274      -9.392   1.063  28.307  1.00 57.48           O  
ATOM   2222  CG2 THR A 274      -7.305   0.208  24.310  1.00 57.48           C  
ATOM   2223  OG1 THR A 274      -7.045  -0.078  26.688  1.00 57.48           O  
ATOM   2224  N   ASN A 275     -11.196   0.739  27.203  1.00 65.33           N  
ATOM   2225  CA  ASN A 275     -12.103   0.274  28.247  1.00 65.33           C  
ATOM   2226  C   ASN A 275     -11.714  -1.113  28.750  1.00 65.33           C  
ATOM   2227  CB  ASN A 275     -13.547   0.270  27.741  1.00 65.33           C  
ATOM   2228  O   ASN A 275     -12.482  -1.754  29.470  1.00 65.33           O  
ATOM   2229  CG  ASN A 275     -14.142   1.662  27.662  1.00 65.33           C  
ATOM   2230  ND2 ASN A 275     -15.154   1.827  26.819  1.00 65.33           N  
ATOM   2231  OD1 ASN A 275     -13.694   2.582  28.352  1.00 65.33           O  
ATOM   2232  N   TYR A 276     -10.535  -1.566  28.263  1.00 78.91           N  
ATOM   2233  CA  TYR A 276     -10.270  -2.902  28.785  1.00 78.91           C  
ATOM   2234  C   TYR A 276      -9.363  -2.839  30.008  1.00 78.91           C  
ATOM   2235  CB  TYR A 276      -9.632  -3.784  27.708  1.00 78.91           C  
ATOM   2236  O   TYR A 276      -8.407  -2.060  30.041  1.00 78.91           O  
ATOM   2237  CG  TYR A 276     -10.584  -4.177  26.604  1.00 78.91           C  
ATOM   2238  CD1 TYR A 276     -11.536  -5.175  26.800  1.00 78.91           C  
ATOM   2239  CD2 TYR A 276     -10.532  -3.552  25.362  1.00 78.91           C  
ATOM   2240  CE1 TYR A 276     -12.414  -5.541  25.785  1.00 78.91           C  
ATOM   2241  CE2 TYR A 276     -11.405  -3.911  24.340  1.00 78.91           C  
ATOM   2242  OH  TYR A 276     -13.207  -5.263  23.553  1.00 78.91           O  
ATOM   2243  CZ  TYR A 276     -12.341  -4.905  24.561  1.00 78.91           C  
ATOM   2244  N   SER A 277      -9.798  -3.526  31.076  1.00 86.65           N  
ATOM   2245  CA  SER A 277      -8.819  -3.830  32.114  1.00 86.65           C  
ATOM   2246  C   SER A 277      -7.692  -4.703  31.573  1.00 86.65           C  
ATOM   2247  CB  SER A 277      -9.492  -4.528  33.297  1.00 86.65           C  
ATOM   2248  O   SER A 277      -7.802  -5.259  30.478  1.00 86.65           O  
ATOM   2249  OG  SER A 277      -9.897  -5.840  32.943  1.00 86.65           O  
ATOM   2250  N   ASP A 278      -6.574  -4.715  32.255  1.00 87.99           N  
ATOM   2251  CA  ASP A 278      -5.471  -5.592  31.874  1.00 87.99           C  
ATOM   2252  C   ASP A 278      -5.943  -7.038  31.736  1.00 87.99           C  
ATOM   2253  CB  ASP A 278      -4.337  -5.504  32.897  1.00 87.99           C  
ATOM   2254  O   ASP A 278      -5.553  -7.737  30.798  1.00 87.99           O  
ATOM   2255  CG  ASP A 278      -3.577  -4.192  32.829  1.00 87.99           C  
ATOM   2256  OD1 ASP A 278      -3.682  -3.478  31.808  1.00 87.99           O  
ATOM   2257  OD2 ASP A 278      -2.863  -3.869  33.803  1.00 87.99           O  
ATOM   2258  N   ALA A 279      -6.820  -7.464  32.666  1.00 92.19           N  
ATOM   2259  CA  ALA A 279      -7.354  -8.823  32.629  1.00 92.19           C  
ATOM   2260  C   ALA A 279      -8.209  -9.043  31.384  1.00 92.19           C  
ATOM   2261  CB  ALA A 279      -8.170  -9.109  33.888  1.00 92.19           C  
ATOM   2262  O   ALA A 279      -8.135 -10.099  30.751  1.00 92.19           O  
ATOM   2263  N   ALA A 280      -9.047  -8.060  31.016  1.00 93.20           N  
ATOM   2264  CA  ALA A 280      -9.893  -8.146  29.828  1.00 93.20           C  
ATOM   2265  C   ALA A 280      -9.050  -8.204  28.558  1.00 93.20           C  
ATOM   2266  CB  ALA A 280     -10.853  -6.961  29.772  1.00 93.20           C  
ATOM   2267  O   ALA A 280      -9.343  -8.981  27.645  1.00 93.20           O  
ATOM   2268  N   THR A 281      -8.020  -7.395  28.534  1.00 92.86           N  
ATOM   2269  CA  THR A 281      -7.122  -7.380  27.385  1.00 92.86           C  
ATOM   2270  C   THR A 281      -6.451  -8.738  27.205  1.00 92.86           C  
ATOM   2271  CB  THR A 281      -6.046  -6.287  27.531  1.00 92.86           C  
ATOM   2272  O   THR A 281      -6.372  -9.255  26.089  1.00 92.86           O  
ATOM   2273  CG2 THR A 281      -5.094  -6.290  26.340  1.00 92.86           C  
ATOM   2274  OG1 THR A 281      -6.683  -5.006  27.617  1.00 92.86           O  
ATOM   2275  N   LYS A 282      -5.996  -9.312  28.280  1.00 95.18           N  
ATOM   2276  CA  LYS A 282      -5.339 -10.616  28.239  1.00 95.18           C  
ATOM   2277  C   LYS A 282      -6.310 -11.707  27.797  1.00 95.18           C  
ATOM   2278  CB  LYS A 282      -4.749 -10.962  29.607  1.00 95.18           C  
ATOM   2279  O   LYS A 282      -5.967 -12.552  26.968  1.00 95.18           O  
ATOM   2280  CG  LYS A 282      -3.905 -12.229  29.613  1.00 95.18           C  
ATOM   2281  CD  LYS A 282      -3.322 -12.505  30.993  1.00 95.18           C  
ATOM   2282  CE  LYS A 282      -2.541 -13.812  31.020  1.00 95.18           C  
ATOM   2283  NZ  LYS A 282      -1.979 -14.094  32.375  1.00 95.18           N  
ATOM   2284  N   HIS A 283      -7.519 -11.723  28.373  1.00 97.40           N  
ATOM   2285  CA  HIS A 283      -8.527 -12.714  28.014  1.00 97.40           C  
ATOM   2286  C   HIS A 283      -8.899 -12.613  26.539  1.00 97.40           C  
ATOM   2287  CB  HIS A 283      -9.775 -12.548  28.883  1.00 97.40           C  
ATOM   2288  O   HIS A 283      -8.987 -13.628  25.845  1.00 97.40           O  
ATOM   2289  CG  HIS A 283     -10.810 -13.603  28.653  1.00 97.40           C  
ATOM   2290  CD2 HIS A 283     -10.691 -14.934  28.439  1.00 97.40           C  
ATOM   2291  ND1 HIS A 283     -12.160 -13.326  28.623  1.00 97.40           N  
ATOM   2292  CE1 HIS A 283     -12.828 -14.446  28.401  1.00 97.40           C  
ATOM   2293  NE2 HIS A 283     -11.960 -15.436  28.286  1.00 97.40           N  
ATOM   2294  N   LYS A 284      -9.068 -11.374  26.110  1.00 96.99           N  
ATOM   2295  CA  LYS A 284      -9.371 -11.158  24.698  1.00 96.99           C  
ATOM   2296  C   LYS A 284      -8.259 -11.705  23.808  1.00 96.99           C  
ATOM   2297  CB  LYS A 284      -9.585  -9.671  24.416  1.00 96.99           C  
ATOM   2298  O   LYS A 284      -8.529 -12.380  22.812  1.00 96.99           O  
ATOM   2299  CG  LYS A 284      -9.946  -9.361  22.970  1.00 96.99           C  
ATOM   2300  CD  LYS A 284     -10.249  -7.881  22.775  1.00 96.99           C  
ATOM   2301  CE  LYS A 284     -10.570  -7.562  21.321  1.00 96.99           C  
ATOM   2302  NZ  LYS A 284     -10.914  -6.121  21.132  1.00 96.99           N  
ATOM   2303  N   ALA A 285      -7.060 -11.418  24.098  1.00 97.02           N  
ATOM   2304  CA  ALA A 285      -5.914 -11.905  23.334  1.00 97.02           C  
ATOM   2305  C   ALA A 285      -5.896 -13.430  23.286  1.00 97.02           C  
ATOM   2306  CB  ALA A 285      -4.612 -11.378  23.932  1.00 97.02           C  
ATOM   2307  O   ALA A 285      -5.580 -14.021  22.250  1.00 97.02           O  
ATOM   2308  N   GLU A 286      -6.259 -14.101  24.407  1.00 98.03           N  
ATOM   2309  CA  GLU A 286      -6.312 -15.558  24.468  1.00 98.03           C  
ATOM   2310  C   GLU A 286      -7.386 -16.111  23.536  1.00 98.03           C  
ATOM   2311  CB  GLU A 286      -6.567 -16.027  25.903  1.00 98.03           C  
ATOM   2312  O   GLU A 286      -7.162 -17.105  22.843  1.00 98.03           O  
ATOM   2313  CG  GLU A 286      -5.386 -15.817  26.838  1.00 98.03           C  
ATOM   2314  CD  GLU A 286      -5.728 -16.057  28.300  1.00 98.03           C  
ATOM   2315  OE1 GLU A 286      -4.825 -15.948  29.161  1.00 98.03           O  
ATOM   2316  OE2 GLU A 286      -6.908 -16.357  28.587  1.00 98.03           O  
ATOM   2317  N   ILE A 287      -8.529 -15.448  23.562  1.00 98.43           N  
ATOM   2318  CA  ILE A 287      -9.627 -15.861  22.695  1.00 98.43           C  
ATOM   2319  C   ILE A 287      -9.198 -15.756  21.234  1.00 98.43           C  
ATOM   2320  CB  ILE A 287     -10.894 -15.013  22.945  1.00 98.43           C  
ATOM   2321  O   ILE A 287      -9.361 -16.705  20.463  1.00 98.43           O  
ATOM   2322  CG1 ILE A 287     -11.439 -15.268  24.355  1.00 98.43           C  
ATOM   2323  CG2 ILE A 287     -11.959 -15.308  21.884  1.00 98.43           C  
ATOM   2324  CD1 ILE A 287     -12.542 -14.308  24.775  1.00 98.43           C  
ATOM   2325  N   ILE A 288      -8.639 -14.621  20.889  1.00 98.17           N  
ATOM   2326  CA  ILE A 288      -8.246 -14.342  19.512  1.00 98.17           C  
ATOM   2327  C   ILE A 288      -7.183 -15.344  19.067  1.00 98.17           C  
ATOM   2328  CB  ILE A 288      -7.720 -12.898  19.356  1.00 98.17           C  
ATOM   2329  O   ILE A 288      -7.260 -15.891  17.964  1.00 98.17           O  
ATOM   2330  CG1 ILE A 288      -8.856 -11.890  19.564  1.00 98.17           C  
ATOM   2331  CG2 ILE A 288      -7.062 -12.707  17.986  1.00 98.17           C  
ATOM   2332  CD1 ILE A 288      -8.388 -10.448  19.699  1.00 98.17           C  
ATOM   2333  N   GLU A 289      -6.188 -15.569  19.875  1.00 98.13           N  
ATOM   2334  CA  GLU A 289      -5.137 -16.532  19.563  1.00 98.13           C  
ATOM   2335  C   GLU A 289      -5.718 -17.920  19.309  1.00 98.13           C  
ATOM   2336  CB  GLU A 289      -4.109 -16.592  20.696  1.00 98.13           C  
ATOM   2337  O   GLU A 289      -5.349 -18.585  18.338  1.00 98.13           O  
ATOM   2338  CG  GLU A 289      -2.921 -17.497  20.402  1.00 98.13           C  
ATOM   2339  CD  GLU A 289      -1.852 -17.454  21.482  1.00 98.13           C  
ATOM   2340  OE1 GLU A 289      -0.753 -18.015  21.271  1.00 98.13           O  
ATOM   2341  OE2 GLU A 289      -2.116 -16.855  22.549  1.00 98.13           O  
ATOM   2342  N   ARG A 290      -6.593 -18.338  20.164  1.00 98.15           N  
ATOM   2343  CA  ARG A 290      -7.243 -19.638  20.032  1.00 98.15           C  
ATOM   2344  C   ARG A 290      -8.049 -19.718  18.740  1.00 98.15           C  
ATOM   2345  CB  ARG A 290      -8.149 -19.911  21.234  1.00 98.15           C  
ATOM   2346  O   ARG A 290      -7.966 -20.708  18.010  1.00 98.15           O  
ATOM   2347  CG  ARG A 290      -8.841 -21.264  21.188  1.00 98.15           C  
ATOM   2348  CD  ARG A 290      -9.847 -21.422  22.321  1.00 98.15           C  
ATOM   2349  NE  ARG A 290     -10.900 -20.413  22.250  1.00 98.15           N  
ATOM   2350  NH1 ARG A 290     -11.859 -20.975  24.275  1.00 98.15           N  
ATOM   2351  NH2 ARG A 290     -12.744 -19.277  23.015  1.00 98.15           N  
ATOM   2352  CZ  ARG A 290     -11.832 -20.224  23.180  1.00 98.15           C  
ATOM   2353  N   PHE A 291      -8.838 -18.699  18.448  1.00 98.56           N  
ATOM   2354  CA  PHE A 291      -9.668 -18.677  17.249  1.00 98.56           C  
ATOM   2355  C   PHE A 291      -8.806 -18.706  15.993  1.00 98.56           C  
ATOM   2356  CB  PHE A 291     -10.568 -17.437  17.240  1.00 98.56           C  
ATOM   2357  O   PHE A 291      -9.117 -19.418  15.036  1.00 98.56           O  
ATOM   2358  CG  PHE A 291     -11.766 -17.549  18.144  1.00 98.56           C  
ATOM   2359  CD1 PHE A 291     -11.953 -18.676  18.936  1.00 98.56           C  
ATOM   2360  CD2 PHE A 291     -12.705 -16.528  18.201  1.00 98.56           C  
ATOM   2361  CE1 PHE A 291     -13.061 -18.783  19.773  1.00 98.56           C  
ATOM   2362  CE2 PHE A 291     -13.815 -16.628  19.036  1.00 98.56           C  
ATOM   2363  CZ  PHE A 291     -13.992 -17.756  19.820  1.00 98.56           C  
ATOM   2364  N   ILE A 292      -7.711 -17.899  15.979  1.00 98.05           N  
ATOM   2365  CA  ILE A 292      -6.822 -17.862  14.823  1.00 98.05           C  
ATOM   2366  C   ILE A 292      -6.222 -19.247  14.590  1.00 98.05           C  
ATOM   2367  CB  ILE A 292      -5.700 -16.815  15.005  1.00 98.05           C  
ATOM   2368  O   ILE A 292      -6.187 -19.733  13.457  1.00 98.05           O  
ATOM   2369  CG1 ILE A 292      -6.288 -15.400  15.020  1.00 98.05           C  
ATOM   2370  CG2 ILE A 292      -4.644 -16.958  13.906  1.00 98.05           C  
ATOM   2371  CD1 ILE A 292      -5.318 -14.332  15.506  1.00 98.05           C  
ATOM   2372  N   ALA A 293      -5.742 -19.904  15.646  1.00 97.07           N  
ATOM   2373  CA  ALA A 293      -5.112 -21.219  15.555  1.00 97.07           C  
ATOM   2374  C   ALA A 293      -6.078 -22.252  14.982  1.00 97.07           C  
ATOM   2375  CB  ALA A 293      -4.613 -21.665  16.927  1.00 97.07           C  
ATOM   2376  O   ALA A 293      -5.672 -23.142  14.231  1.00 97.07           O  
ATOM   2377  N   ARG A 294      -7.316 -22.143  15.198  1.00 97.59           N  
ATOM   2378  CA  ARG A 294      -8.345 -23.078  14.756  1.00 97.59           C  
ATOM   2379  C   ARG A 294      -8.578 -22.966  13.253  1.00 97.59           C  
ATOM   2380  CB  ARG A 294      -9.654 -22.832  15.509  1.00 97.59           C  
ATOM   2381  O   ARG A 294      -8.983 -23.935  12.608  1.00 97.59           O  
ATOM   2382  CG  ARG A 294     -10.684 -23.937  15.331  1.00 97.59           C  
ATOM   2383  CD  ARG A 294     -11.871 -23.758  16.267  1.00 97.59           C  
ATOM   2384  NE  ARG A 294     -12.973 -24.649  15.916  1.00 97.59           N  
ATOM   2385  NH1 ARG A 294     -14.411 -23.845  17.536  1.00 97.59           N  
ATOM   2386  NH2 ARG A 294     -15.087 -25.522  16.127  1.00 97.59           N  
ATOM   2387  CZ  ARG A 294     -14.155 -24.670  16.527  1.00 97.59           C  
ATOM   2388  N   THR A 295      -8.308 -21.829  12.667  1.00 97.45           N  
ATOM   2389  CA  THR A 295      -8.607 -21.608  11.256  1.00 97.45           C  
ATOM   2390  C   THR A 295      -7.427 -22.023  10.382  1.00 97.45           C  
ATOM   2391  CB  THR A 295      -8.958 -20.134  10.984  1.00 97.45           C  
ATOM   2392  O   THR A 295      -7.582 -22.223   9.175  1.00 97.45           O  
ATOM   2393  CG2 THR A 295     -10.064 -19.651  11.917  1.00 97.45           C  
ATOM   2394  OG1 THR A 295      -7.792 -19.326  11.184  1.00 97.45           O  
ATOM   2395  N   GLN A 296      -6.189 -22.135  10.976  1.00 94.56           N  
ATOM   2396  CA  GLN A 296      -4.943 -22.381  10.259  1.00 94.56           C  
ATOM   2397  C   GLN A 296      -4.729 -21.347   9.157  1.00 94.56           C  
ATOM   2398  CB  GLN A 296      -4.934 -23.790   9.664  1.00 94.56           C  
ATOM   2399  O   GLN A 296      -4.288 -21.686   8.057  1.00 94.56           O  
ATOM   2400  CG  GLN A 296      -5.080 -24.896  10.701  1.00 94.56           C  
ATOM   2401  CD  GLN A 296      -3.901 -24.968  11.653  1.00 94.56           C  
ATOM   2402  NE2 GLN A 296      -4.189 -25.050  12.948  1.00 94.56           N  
ATOM   2403  OE1 GLN A 296      -2.742 -24.950  11.229  1.00 94.56           O  
ATOM   2404  N   ALA A 297      -5.211 -20.144   9.314  1.00 97.74           N  
ATOM   2405  CA  ALA A 297      -5.140 -19.064   8.332  1.00 97.74           C  
ATOM   2406  C   ALA A 297      -3.692 -18.680   8.044  1.00 97.74           C  
ATOM   2407  CB  ALA A 297      -5.923 -17.848   8.820  1.00 97.74           C  
ATOM   2408  O   ALA A 297      -2.875 -18.578   8.962  1.00 97.74           O  
ATOM   2409  N   LYS A 298      -3.377 -18.534   6.756  1.00 97.05           N  
ATOM   2410  CA  LYS A 298      -2.046 -18.096   6.345  1.00 97.05           C  
ATOM   2411  C   LYS A 298      -2.018 -16.592   6.087  1.00 97.05           C  
ATOM   2412  CB  LYS A 298      -1.596 -18.851   5.093  1.00 97.05           C  
ATOM   2413  O   LYS A 298      -0.974 -15.952   6.231  1.00 97.05           O  
ATOM   2414  CG  LYS A 298      -1.406 -20.345   5.306  1.00 97.05           C  
ATOM   2415  CD  LYS A 298      -0.923 -21.034   4.037  1.00 97.05           C  
ATOM   2416  CE  LYS A 298      -0.762 -22.535   4.240  1.00 97.05           C  
ATOM   2417  NZ  LYS A 298      -0.360 -23.225   2.978  1.00 97.05           N  
ATOM   2418  N   LEU A 299      -3.160 -16.062   5.647  1.00 97.90           N  
ATOM   2419  CA  LEU A 299      -3.323 -14.635   5.390  1.00 97.90           C  
ATOM   2420  C   LEU A 299      -4.533 -14.083   6.136  1.00 97.90           C  
ATOM   2421  CB  LEU A 299      -3.470 -14.374   3.889  1.00 97.90           C  
ATOM   2422  O   LEU A 299      -5.664 -14.511   5.895  1.00 97.90           O  
ATOM   2423  CG  LEU A 299      -3.574 -12.909   3.463  1.00 97.90           C  
ATOM   2424  CD1 LEU A 299      -2.282 -12.169   3.791  1.00 97.90           C  
ATOM   2425  CD2 LEU A 299      -3.892 -12.806   1.975  1.00 97.90           C  
ATOM   2426  N   VAL A 300      -4.249 -13.082   7.014  1.00 98.63           N  
ATOM   2427  CA  VAL A 300      -5.290 -12.514   7.863  1.00 98.63           C  
ATOM   2428  C   VAL A 300      -5.425 -11.018   7.585  1.00 98.63           C  
ATOM   2429  CB  VAL A 300      -4.994 -12.752   9.361  1.00 98.63           C  
ATOM   2430  O   VAL A 300      -4.432 -10.286   7.596  1.00 98.63           O  
ATOM   2431  CG1 VAL A 300      -6.085 -12.133  10.232  1.00 98.63           C  
ATOM   2432  CG2 VAL A 300      -4.862 -14.247   9.646  1.00 98.63           C  
ATOM   2433  N   TRP A 301      -6.686 -10.648   7.210  1.00 98.59           N  
ATOM   2434  CA  TRP A 301      -6.998  -9.223   7.175  1.00 98.59           C  
ATOM   2435  C   TRP A 301      -7.516  -8.746   8.528  1.00 98.59           C  
ATOM   2436  CB  TRP A 301      -8.031  -8.925   6.085  1.00 98.59           C  
ATOM   2437  O   TRP A 301      -8.529  -9.246   9.023  1.00 98.59           O  
ATOM   2438  CG  TRP A 301      -7.476  -8.963   4.693  1.00 98.59           C  
ATOM   2439  CD1 TRP A 301      -6.327  -9.579   4.281  1.00 98.59           C  
ATOM   2440  CD2 TRP A 301      -8.044  -8.354   3.530  1.00 98.59           C  
ATOM   2441  CE2 TRP A 301      -7.186  -8.642   2.445  1.00 98.59           C  
ATOM   2442  CE3 TRP A 301      -9.198  -7.592   3.299  1.00 98.59           C  
ATOM   2443  NE1 TRP A 301      -6.147  -9.390   2.930  1.00 98.59           N  
ATOM   2444  CH2 TRP A 301      -8.581  -7.452   0.949  1.00 98.59           C  
ATOM   2445  CZ2 TRP A 301      -7.447  -8.195   1.148  1.00 98.59           C  
ATOM   2446  CZ3 TRP A 301      -9.455  -7.148   2.007  1.00 98.59           C  
ATOM   2447  N   ASP A 302      -6.818  -7.858   9.147  1.00 98.51           N  
ATOM   2448  CA  ASP A 302      -7.234  -7.208  10.386  1.00 98.51           C  
ATOM   2449  C   ASP A 302      -7.834  -5.831  10.109  1.00 98.51           C  
ATOM   2450  CB  ASP A 302      -6.053  -7.083  11.349  1.00 98.51           C  
ATOM   2451  O   ASP A 302      -7.103  -4.856   9.920  1.00 98.51           O  
ATOM   2452  CG  ASP A 302      -6.461  -6.597  12.729  1.00 98.51           C  
ATOM   2453  OD1 ASP A 302      -7.670  -6.393  12.970  1.00 98.51           O  
ATOM   2454  OD2 ASP A 302      -5.565  -6.413  13.581  1.00 98.51           O  
ATOM   2455  N   MET A 303      -9.193  -5.767  10.094  1.00 98.21           N  
ATOM   2456  CA  MET A 303      -9.919  -4.540   9.781  1.00 98.21           C  
ATOM   2457  C   MET A 303     -10.076  -3.669  11.022  1.00 98.21           C  
ATOM   2458  CB  MET A 303     -11.294  -4.864   9.192  1.00 98.21           C  
ATOM   2459  O   MET A 303     -10.658  -4.100  12.019  1.00 98.21           O  
ATOM   2460  CG  MET A 303     -11.241  -5.778   7.979  1.00 98.21           C  
ATOM   2461  SD  MET A 303     -10.538  -4.947   6.502  1.00 98.21           S  
ATOM   2462  CE  MET A 303     -10.842  -6.219   5.244  1.00 98.21           C  
ATOM   2463  N   GLY A 304      -9.521  -2.467  10.905  1.00 96.46           N  
ATOM   2464  CA  GLY A 304      -9.510  -1.627  12.092  1.00 96.46           C  
ATOM   2465  C   GLY A 304      -8.531  -2.100  13.149  1.00 96.46           C  
ATOM   2466  O   GLY A 304      -8.856  -2.126  14.337  1.00 96.46           O  
ATOM   2467  N   GLY A 305      -7.389  -2.449  12.743  1.00 95.92           N  
ATOM   2468  CA  GLY A 305      -6.407  -3.120  13.579  1.00 95.92           C  
ATOM   2469  C   GLY A 305      -5.646  -2.170  14.485  1.00 95.92           C  
ATOM   2470  O   GLY A 305      -4.798  -2.598  15.270  1.00 95.92           O  
ATOM   2471  N   ASN A 306      -5.859  -0.831  14.309  1.00 93.88           N  
ATOM   2472  CA  ASN A 306      -5.208   0.189  15.124  1.00 93.88           C  
ATOM   2473  C   ASN A 306      -3.688   0.085  15.045  1.00 93.88           C  
ATOM   2474  CB  ASN A 306      -5.672   0.089  16.579  1.00 93.88           C  
ATOM   2475  O   ASN A 306      -3.118   0.073  13.952  1.00 93.88           O  
ATOM   2476  CG  ASN A 306      -5.388   1.350  17.370  1.00 93.88           C  
ATOM   2477  ND2 ASN A 306      -6.407   1.871  18.043  1.00 93.88           N  
ATOM   2478  OD1 ASN A 306      -4.261   1.854  17.377  1.00 93.88           O  
ATOM   2479  N   ASN A 307      -3.016  -0.109  16.249  1.00 91.90           N  
ATOM   2480  CA  ASN A 307      -1.557  -0.108  16.242  1.00 91.90           C  
ATOM   2481  C   ASN A 307      -0.997  -1.508  16.005  1.00 91.90           C  
ATOM   2482  CB  ASN A 307      -1.014   0.466  17.552  1.00 91.90           C  
ATOM   2483  O   ASN A 307       0.202  -1.738  16.170  1.00 91.90           O  
ATOM   2484  CG  ASN A 307      -1.356  -0.394  18.753  1.00 91.90           C  
ATOM   2485  ND2 ASN A 307      -0.877   0.006  19.925  1.00 91.90           N  
ATOM   2486  OD1 ASN A 307      -2.046  -1.409  18.628  1.00 91.90           O  
ATOM   2487  N   GLY A 308      -1.841  -2.448  15.723  1.00 94.80           N  
ATOM   2488  CA  GLY A 308      -1.401  -3.765  15.289  1.00 94.80           C  
ATOM   2489  C   GLY A 308      -1.195  -4.733  16.438  1.00 94.80           C  
ATOM   2490  O   GLY A 308      -0.490  -5.734  16.294  1.00 94.80           O  
ATOM   2491  N   TYR A 309      -1.753  -4.444  17.637  1.00 94.53           N  
ATOM   2492  CA  TYR A 309      -1.576  -5.308  18.799  1.00 94.53           C  
ATOM   2493  C   TYR A 309      -2.002  -6.737  18.486  1.00 94.53           C  
ATOM   2494  CB  TYR A 309      -2.375  -4.775  19.992  1.00 94.53           C  
ATOM   2495  O   TYR A 309      -1.251  -7.684  18.730  1.00 94.53           O  
ATOM   2496  CG  TYR A 309      -2.263  -5.632  21.229  1.00 94.53           C  
ATOM   2497  CD1 TYR A 309      -3.218  -6.606  21.514  1.00 94.53           C  
ATOM   2498  CD2 TYR A 309      -1.205  -5.470  22.116  1.00 94.53           C  
ATOM   2499  CE1 TYR A 309      -3.121  -7.397  22.653  1.00 94.53           C  
ATOM   2500  CE2 TYR A 309      -1.097  -6.256  23.259  1.00 94.53           C  
ATOM   2501  OH  TYR A 309      -1.957  -7.997  24.648  1.00 94.53           O  
ATOM   2502  CZ  TYR A 309      -2.058  -7.216  23.518  1.00 94.53           C  
ATOM   2503  N   TYR A 310      -3.180  -6.948  17.887  1.00 96.26           N  
ATOM   2504  CA  TYR A 310      -3.678  -8.292  17.616  1.00 96.26           C  
ATOM   2505  C   TYR A 310      -3.092  -8.840  16.320  1.00 96.26           C  
ATOM   2506  CB  TYR A 310      -5.208  -8.293  17.538  1.00 96.26           C  
ATOM   2507  O   TYR A 310      -3.026 -10.056  16.127  1.00 96.26           O  
ATOM   2508  CG  TYR A 310      -5.882  -7.930  18.839  1.00 96.26           C  
ATOM   2509  CD1 TYR A 310      -5.812  -8.778  19.942  1.00 96.26           C  
ATOM   2510  CD2 TYR A 310      -6.592  -6.741  18.967  1.00 96.26           C  
ATOM   2511  CE1 TYR A 310      -6.434  -8.449  21.142  1.00 96.26           C  
ATOM   2512  CE2 TYR A 310      -7.217  -6.402  20.162  1.00 96.26           C  
ATOM   2513  OH  TYR A 310      -7.750  -6.930  22.428  1.00 96.26           O  
ATOM   2514  CZ  TYR A 310      -7.132  -7.261  21.242  1.00 96.26           C  
ATOM   2515  N   SER A 311      -2.703  -7.915  15.404  1.00 97.15           N  
ATOM   2516  CA  SER A 311      -1.977  -8.340  14.212  1.00 97.15           C  
ATOM   2517  C   SER A 311      -0.668  -9.032  14.578  1.00 97.15           C  
ATOM   2518  CB  SER A 311      -1.692  -7.144  13.302  1.00 97.15           C  
ATOM   2519  O   SER A 311      -0.233  -9.955  13.886  1.00 97.15           O  
ATOM   2520  OG  SER A 311      -2.900  -6.570  12.833  1.00 97.15           O  
ATOM   2521  N   ARG A 312      -0.106  -8.728  15.591  1.00 96.01           N  
ATOM   2522  CA  ARG A 312       1.144  -9.330  16.043  1.00 96.01           C  
ATOM   2523  C   ARG A 312       0.918 -10.756  16.536  1.00 96.01           C  
ATOM   2524  CB  ARG A 312       1.779  -8.486  17.150  1.00 96.01           C  
ATOM   2525  O   ARG A 312       1.801 -11.607  16.414  1.00 96.01           O  
ATOM   2526  CG  ARG A 312       2.474  -7.232  16.647  1.00 96.01           C  
ATOM   2527  CD  ARG A 312       1.775  -5.968  17.129  1.00 96.01           C  
ATOM   2528  NE  ARG A 312       2.312  -4.775  16.481  1.00 96.01           N  
ATOM   2529  NH1 ARG A 312       3.473  -4.037  18.337  1.00 96.01           N  
ATOM   2530  NH2 ARG A 312       3.538  -2.834  16.387  1.00 96.01           N  
ATOM   2531  CZ  ARG A 312       3.106  -3.885  17.070  1.00 96.01           C  
ATOM   2532  N   ILE A 313      -0.229 -10.957  17.183  1.00 96.29           N  
ATOM   2533  CA  ILE A 313      -0.574 -12.330  17.534  1.00 96.29           C  
ATOM   2534  C   ILE A 313      -0.617 -13.190  16.273  1.00 96.29           C  
ATOM   2535  CB  ILE A 313      -1.927 -12.401  18.276  1.00 96.29           C  
ATOM   2536  O   ILE A 313      -0.084 -14.302  16.254  1.00 96.29           O  
ATOM   2537  CG1 ILE A 313      -1.841 -11.657  19.615  1.00 96.29           C  
ATOM   2538  CG2 ILE A 313      -2.354 -13.857  18.485  1.00 96.29           C  
ATOM   2539  CD1 ILE A 313      -3.174 -11.534  20.341  1.00 96.29           C  
ATOM   2540  N   VAL A 314      -1.179 -12.628  15.234  1.00 97.24           N  
ATOM   2541  CA  VAL A 314      -1.254 -13.307  13.945  1.00 97.24           C  
ATOM   2542  C   VAL A 314       0.153 -13.617  13.440  1.00 97.24           C  
ATOM   2543  CB  VAL A 314      -2.021 -12.463  12.903  1.00 97.24           C  
ATOM   2544  O   VAL A 314       0.451 -14.755  13.072  1.00 97.24           O  
ATOM   2545  CG1 VAL A 314      -1.955 -13.117  11.524  1.00 97.24           C  
ATOM   2546  CG2 VAL A 314      -3.472 -12.268  13.337  1.00 97.24           C  
ATOM   2547  N   SER A 315       0.946 -12.600  13.404  1.00 96.12           N  
ATOM   2548  CA  SER A 315       2.321 -12.740  12.938  1.00 96.12           C  
ATOM   2549  C   SER A 315       3.083 -13.769  13.768  1.00 96.12           C  
ATOM   2550  CB  SER A 315       3.045 -11.395  12.990  1.00 96.12           C  
ATOM   2551  O   SER A 315       3.815 -14.596  13.220  1.00 96.12           O  
ATOM   2552  OG  SER A 315       4.390 -11.530  12.564  1.00 96.12           O  
ATOM   2553  N   ASN A 316       2.951 -13.840  15.096  1.00 94.90           N  
ATOM   2554  CA  ASN A 316       3.615 -14.776  15.998  1.00 94.90           C  
ATOM   2555  C   ASN A 316       3.210 -16.218  15.708  1.00 94.90           C  
ATOM   2556  CB  ASN A 316       3.313 -14.422  17.456  1.00 94.90           C  
ATOM   2557  O   ASN A 316       3.970 -17.148  15.982  1.00 94.90           O  
ATOM   2558  CG  ASN A 316       4.014 -13.155  17.906  1.00 94.90           C  
ATOM   2559  ND2 ASN A 316       3.530 -12.565  18.993  1.00 94.90           N  
ATOM   2560  OD1 ASN A 316       4.980 -12.710  17.282  1.00 94.90           O  
ATOM   2561  N   LEU A 317       2.065 -16.358  15.157  1.00 95.81           N  
ATOM   2562  CA  LEU A 317       1.587 -17.689  14.800  1.00 95.81           C  
ATOM   2563  C   LEU A 317       2.052 -18.077  13.401  1.00 95.81           C  
ATOM   2564  CB  LEU A 317       0.059 -17.748  14.877  1.00 95.81           C  
ATOM   2565  O   LEU A 317       1.670 -19.129  12.884  1.00 95.81           O  
ATOM   2566  CG  LEU A 317      -0.551 -17.721  16.280  1.00 95.81           C  
ATOM   2567  CD1 LEU A 317      -2.060 -17.518  16.198  1.00 95.81           C  
ATOM   2568  CD2 LEU A 317      -0.219 -19.005  17.032  1.00 95.81           C  
ATOM   2569  N   GLY A 318       2.786 -17.207  12.736  1.00 95.12           N  
ATOM   2570  CA  GLY A 318       3.401 -17.512  11.454  1.00 95.12           C  
ATOM   2571  C   GLY A 318       2.540 -17.116  10.270  1.00 95.12           C  
ATOM   2572  O   GLY A 318       2.799 -17.534   9.140  1.00 95.12           O  
ATOM   2573  N   ALA A 319       1.469 -16.358  10.505  1.00 96.72           N  
ATOM   2574  CA  ALA A 319       0.588 -15.915   9.428  1.00 96.72           C  
ATOM   2575  C   ALA A 319       0.874 -14.465   9.046  1.00 96.72           C  
ATOM   2576  CB  ALA A 319      -0.874 -16.076   9.837  1.00 96.72           C  
ATOM   2577  O   ALA A 319       1.372 -13.688   9.864  1.00 96.72           O  
ATOM   2578  N   HIS A 320       0.552 -14.115   7.752  1.00 97.56           N  
ATOM   2579  CA  HIS A 320       0.650 -12.735   7.290  1.00 97.56           C  
ATOM   2580  C   HIS A 320      -0.554 -11.915   7.742  1.00 97.56           C  
ATOM   2581  CB  HIS A 320       0.775 -12.687   5.766  1.00 97.56           C  
ATOM   2582  O   HIS A 320      -1.699 -12.349   7.588  1.00 97.56           O  
ATOM   2583  CG  HIS A 320       2.112 -13.125   5.259  1.00 97.56           C  
ATOM   2584  CD2 HIS A 320       2.606 -14.360   5.007  1.00 97.56           C  
ATOM   2585  ND1 HIS A 320       3.120 -12.236   4.956  1.00 97.56           N  
ATOM   2586  CE1 HIS A 320       4.179 -12.908   4.536  1.00 97.56           C  
ATOM   2587  NE2 HIS A 320       3.894 -14.198   4.558  1.00 97.56           N  
ATOM   2588  N   ALA A 321      -0.253 -10.792   8.331  1.00 98.04           N  
ATOM   2589  CA  ALA A 321      -1.326  -9.896   8.752  1.00 98.04           C  
ATOM   2590  C   ALA A 321      -1.321  -8.610   7.930  1.00 98.04           C  
ATOM   2591  CB  ALA A 321      -1.198  -9.574  10.239  1.00 98.04           C  
ATOM   2592  O   ALA A 321      -0.332  -7.874   7.923  1.00 98.04           O  
ATOM   2593  N   ILE A 322      -2.437  -8.469   7.148  1.00 98.38           N  
ATOM   2594  CA  ILE A 322      -2.694  -7.165   6.547  1.00 98.38           C  
ATOM   2595  C   ILE A 322      -3.577  -6.334   7.475  1.00 98.38           C  
ATOM   2596  CB  ILE A 322      -3.357  -7.304   5.158  1.00 98.38           C  
ATOM   2597  O   ILE A 322      -4.765  -6.625   7.637  1.00 98.38           O  
ATOM   2598  CG1 ILE A 322      -2.635  -8.370   4.326  1.00 98.38           C  
ATOM   2599  CG2 ILE A 322      -3.372  -5.957   4.429  1.00 98.38           C  
ATOM   2600  CD1 ILE A 322      -1.140  -8.125   4.169  1.00 98.38           C  
ATOM   2601  N   CYS A 323      -2.930  -5.317   8.093  1.00 98.22           N  
ATOM   2602  CA  CYS A 323      -3.618  -4.532   9.113  1.00 98.22           C  
ATOM   2603  C   CYS A 323      -4.086  -3.196   8.549  1.00 98.22           C  
ATOM   2604  CB  CYS A 323      -2.704  -4.297  10.315  1.00 98.22           C  
ATOM   2605  O   CYS A 323      -3.268  -2.334   8.223  1.00 98.22           O  
ATOM   2606  SG  CYS A 323      -3.514  -3.453  11.691  1.00 98.22           S  
ATOM   2607  N   PHE A 324      -5.432  -3.011   8.506  1.00 98.50           N  
ATOM   2608  CA  PHE A 324      -6.035  -1.792   7.982  1.00 98.50           C  
ATOM   2609  C   PHE A 324      -6.534  -0.904   9.116  1.00 98.50           C  
ATOM   2610  CB  PHE A 324      -7.189  -2.127   7.031  1.00 98.50           C  
ATOM   2611  O   PHE A 324      -7.108  -1.396  10.090  1.00 98.50           O  
ATOM   2612  CG  PHE A 324      -6.785  -2.994   5.869  1.00 98.50           C  
ATOM   2613  CD1 PHE A 324      -6.148  -2.445   4.763  1.00 98.50           C  
ATOM   2614  CD2 PHE A 324      -7.044  -4.358   5.883  1.00 98.50           C  
ATOM   2615  CE1 PHE A 324      -5.773  -3.245   3.686  1.00 98.50           C  
ATOM   2616  CE2 PHE A 324      -6.673  -5.164   4.811  1.00 98.50           C  
ATOM   2617  CZ  PHE A 324      -6.038  -4.605   3.713  1.00 98.50           C  
ATOM   2618  N   ASP A 325      -6.305   0.373   8.988  1.00 97.71           N  
ATOM   2619  CA  ASP A 325      -6.903   1.346   9.897  1.00 97.71           C  
ATOM   2620  C   ASP A 325      -7.104   2.693   9.207  1.00 97.71           C  
ATOM   2621  CB  ASP A 325      -6.034   1.519  11.145  1.00 97.71           C  
ATOM   2622  O   ASP A 325      -6.324   3.068   8.329  1.00 97.71           O  
ATOM   2623  CG  ASP A 325      -6.815   2.024  12.346  1.00 97.71           C  
ATOM   2624  OD1 ASP A 325      -7.113   3.236  12.413  1.00 97.71           O  
ATOM   2625  OD2 ASP A 325      -7.132   1.203  13.234  1.00 97.71           O  
ATOM   2626  N   ILE A 326      -8.085   3.426   9.663  1.00 96.17           N  
ATOM   2627  CA  ILE A 326      -8.419   4.697   9.029  1.00 96.17           C  
ATOM   2628  C   ILE A 326      -7.521   5.802   9.581  1.00 96.17           C  
ATOM   2629  CB  ILE A 326      -9.906   5.060   9.240  1.00 96.17           C  
ATOM   2630  O   ILE A 326      -7.344   6.843   8.944  1.00 96.17           O  
ATOM   2631  CG1 ILE A 326     -10.282   6.284   8.397  1.00 96.17           C  
ATOM   2632  CG2 ILE A 326     -10.197   5.306  10.723  1.00 96.17           C  
ATOM   2633  CD1 ILE A 326     -11.777   6.567   8.349  1.00 96.17           C  
ATOM   2634  N   ASP A 327      -6.964   5.561  10.782  1.00 94.38           N  
ATOM   2635  CA  ASP A 327      -6.163   6.563  11.479  1.00 94.38           C  
ATOM   2636  C   ASP A 327      -4.700   6.491  11.050  1.00 94.38           C  
ATOM   2637  CB  ASP A 327      -6.277   6.382  12.994  1.00 94.38           C  
ATOM   2638  O   ASP A 327      -4.005   5.519  11.354  1.00 94.38           O  
ATOM   2639  CG  ASP A 327      -5.517   7.439  13.776  1.00 94.38           C  
ATOM   2640  OD1 ASP A 327      -4.989   8.391  13.161  1.00 94.38           O  
ATOM   2641  OD2 ASP A 327      -5.443   7.318  15.018  1.00 94.38           O  
ATOM   2642  N   PRO A 328      -4.160   7.590  10.448  1.00 95.59           N  
ATOM   2643  CA  PRO A 328      -2.767   7.598   9.995  1.00 95.59           C  
ATOM   2644  C   PRO A 328      -1.773   7.414  11.139  1.00 95.59           C  
ATOM   2645  CB  PRO A 328      -2.613   8.980   9.355  1.00 95.59           C  
ATOM   2646  O   PRO A 328      -0.721   6.797  10.954  1.00 95.59           O  
ATOM   2647  CG  PRO A 328      -4.004   9.391   8.994  1.00 95.59           C  
ATOM   2648  CD  PRO A 328      -4.957   8.749   9.960  1.00 95.59           C  
ATOM   2649  N   VAL A 329      -2.112   7.849  12.323  1.00 94.06           N  
ATOM   2650  CA  VAL A 329      -1.229   7.719  13.477  1.00 94.06           C  
ATOM   2651  C   VAL A 329      -1.105   6.248  13.870  1.00 94.06           C  
ATOM   2652  CB  VAL A 329      -1.736   8.550  14.677  1.00 94.06           C  
ATOM   2653  O   VAL A 329      -0.005   5.764  14.147  1.00 94.06           O  
ATOM   2654  CG1 VAL A 329      -0.900   8.265  15.923  1.00 94.06           C  
ATOM   2655  CG2 VAL A 329      -1.711  10.040  14.341  1.00 94.06           C  
ATOM   2656  N   ALA A 330      -2.195   5.547  13.895  1.00 93.85           N  
ATOM   2657  CA  ALA A 330      -2.196   4.124  14.225  1.00 93.85           C  
ATOM   2658  C   ALA A 330      -1.362   3.329  13.224  1.00 93.85           C  
ATOM   2659  CB  ALA A 330      -3.625   3.588  14.267  1.00 93.85           C  
ATOM   2660  O   ALA A 330      -0.549   2.487  13.614  1.00 93.85           O  
ATOM   2661  N   VAL A 331      -1.582   3.639  11.939  1.00 96.37           N  
ATOM   2662  CA  VAL A 331      -0.884   2.930  10.872  1.00 96.37           C  
ATOM   2663  C   VAL A 331       0.614   3.215  10.956  1.00 96.37           C  
ATOM   2664  CB  VAL A 331      -1.425   3.326   9.480  1.00 96.37           C  
ATOM   2665  O   VAL A 331       1.434   2.302  10.831  1.00 96.37           O  
ATOM   2666  CG1 VAL A 331      -0.660   2.597   8.376  1.00 96.37           C  
ATOM   2667  CG2 VAL A 331      -2.920   3.028   9.384  1.00 96.37           C  
ATOM   2668  N   GLU A 332       0.967   4.470  11.180  1.00 95.89           N  
ATOM   2669  CA  GLU A 332       2.357   4.891  11.327  1.00 95.89           C  
ATOM   2670  C   GLU A 332       3.015   4.215  12.526  1.00 95.89           C  
ATOM   2671  CB  GLU A 332       2.445   6.413  11.468  1.00 95.89           C  
ATOM   2672  O   GLU A 332       4.124   3.689  12.417  1.00 95.89           O  
ATOM   2673  CG  GLU A 332       3.856   6.927  11.714  1.00 95.89           C  
ATOM   2674  CD  GLU A 332       4.799   6.675  10.548  1.00 95.89           C  
ATOM   2675  OE1 GLU A 332       6.032   6.791  10.729  1.00 95.89           O  
ATOM   2676  OE2 GLU A 332       4.299   6.361   9.444  1.00 95.89           O  
ATOM   2677  N   THR A 333       2.337   4.226  13.632  1.00 94.36           N  
ATOM   2678  CA  THR A 333       2.840   3.599  14.849  1.00 94.36           C  
ATOM   2679  C   THR A 333       3.080   2.108  14.630  1.00 94.36           C  
ATOM   2680  CB  THR A 333       1.866   3.797  16.025  1.00 94.36           C  
ATOM   2681  O   THR A 333       4.110   1.571  15.046  1.00 94.36           O  
ATOM   2682  CG2 THR A 333       2.380   3.114  17.288  1.00 94.36           C  
ATOM   2683  OG1 THR A 333       1.715   5.199  16.281  1.00 94.36           O  
ATOM   2684  N   ASN A 334       2.136   1.507  13.995  1.00 96.02           N  
ATOM   2685  CA  ASN A 334       2.263   0.084  13.696  1.00 96.02           C  
ATOM   2686  C   ASN A 334       3.469  -0.196  12.805  1.00 96.02           C  
ATOM   2687  CB  ASN A 334       0.984  -0.442  13.040  1.00 96.02           C  
ATOM   2688  O   ASN A 334       4.262  -1.096  13.090  1.00 96.02           O  
ATOM   2689  CG  ASN A 334       0.951  -1.955  12.957  1.00 96.02           C  
ATOM   2690  ND2 ASN A 334      -0.099  -2.493  12.347  1.00 96.02           N  
ATOM   2691  OD1 ASN A 334       1.860  -2.636  13.438  1.00 96.02           O  
ATOM   2692  N   TYR A 335       3.606   0.571  11.735  1.00 97.23           N  
ATOM   2693  CA  TYR A 335       4.721   0.369  10.818  1.00 97.23           C  
ATOM   2694  C   TYR A 335       6.054   0.607  11.518  1.00 97.23           C  
ATOM   2695  CB  TYR A 335       4.596   1.297   9.606  1.00 97.23           C  
ATOM   2696  O   TYR A 335       7.016  -0.134  11.304  1.00 97.23           O  
ATOM   2697  CG  TYR A 335       5.751   1.193   8.639  1.00 97.23           C  
ATOM   2698  CD1 TYR A 335       6.627   2.259   8.454  1.00 97.23           C  
ATOM   2699  CD2 TYR A 335       5.967   0.029   7.910  1.00 97.23           C  
ATOM   2700  CE1 TYR A 335       7.692   2.169   7.563  1.00 97.23           C  
ATOM   2701  CE2 TYR A 335       7.028  -0.073   7.016  1.00 97.23           C  
ATOM   2702  OH  TYR A 335       8.936   0.906   5.967  1.00 97.23           O  
ATOM   2703  CZ  TYR A 335       7.884   1.001   6.850  1.00 97.23           C  
ATOM   2704  N   GLN A 336       6.181   1.617  12.317  1.00 95.24           N  
ATOM   2705  CA  GLN A 336       7.417   1.896  13.041  1.00 95.24           C  
ATOM   2706  C   GLN A 336       7.803   0.727  13.942  1.00 95.24           C  
ATOM   2707  CB  GLN A 336       7.279   3.174  13.869  1.00 95.24           C  
ATOM   2708  O   GLN A 336       8.982   0.385  14.054  1.00 95.24           O  
ATOM   2709  CG  GLN A 336       7.164   4.441  13.031  1.00 95.24           C  
ATOM   2710  CD  GLN A 336       8.429   4.746  12.252  1.00 95.24           C  
ATOM   2711  NE2 GLN A 336       8.291   5.504  11.169  1.00 95.24           N  
ATOM   2712  OE1 GLN A 336       9.522   4.304  12.620  1.00 95.24           O  
ATOM   2713  N   LYS A 337       6.833   0.159  14.546  1.00 94.98           N  
ATOM   2714  CA  LYS A 337       7.089  -1.011  15.381  1.00 94.98           C  
ATOM   2715  C   LYS A 337       7.578  -2.189  14.542  1.00 94.98           C  
ATOM   2716  CB  LYS A 337       5.830  -1.406  16.154  1.00 94.98           C  
ATOM   2717  O   LYS A 337       8.487  -2.913  14.951  1.00 94.98           O  
ATOM   2718  CG  LYS A 337       6.049  -2.520  17.167  1.00 94.98           C  
ATOM   2719  CD  LYS A 337       4.870  -2.646  18.123  1.00 94.98           C  
ATOM   2720  CE  LYS A 337       5.108  -3.730  19.165  1.00 94.98           C  
ATOM   2721  NZ  LYS A 337       4.155  -3.617  20.310  1.00 94.98           N  
ATOM   2722  N   VAL A 338       6.921  -2.424  13.395  1.00 96.45           N  
ATOM   2723  CA  VAL A 338       7.363  -3.474  12.483  1.00 96.45           C  
ATOM   2724  C   VAL A 338       8.826  -3.250  12.107  1.00 96.45           C  
ATOM   2725  CB  VAL A 338       6.487  -3.527  11.211  1.00 96.45           C  
ATOM   2726  O   VAL A 338       9.625  -4.189  12.113  1.00 96.45           O  
ATOM   2727  CG1 VAL A 338       7.112  -4.447  10.163  1.00 96.45           C  
ATOM   2728  CG2 VAL A 338       5.072  -3.988  11.556  1.00 96.45           C  
ATOM   2729  N   LYS A 339       9.134  -2.063  11.821  1.00 94.76           N  
ATOM   2730  CA  LYS A 339      10.500  -1.698  11.457  1.00 94.76           C  
ATOM   2731  C   LYS A 339      11.463  -1.950  12.613  1.00 94.76           C  
ATOM   2732  CB  LYS A 339      10.568  -0.231  11.029  1.00 94.76           C  
ATOM   2733  O   LYS A 339      12.546  -2.506  12.416  1.00 94.76           O  
ATOM   2734  CG  LYS A 339      11.882   0.161  10.369  1.00 94.76           C  
ATOM   2735  CD  LYS A 339      11.839   1.590   9.843  1.00 94.76           C  
ATOM   2736  CE  LYS A 339      13.207   2.049   9.357  1.00 94.76           C  
ATOM   2737  NZ  LYS A 339      13.166   3.444   8.825  1.00 94.76           N  
ATOM   2738  N   LYS A 340      11.112  -1.530  13.798  1.00 94.56           N  
ATOM   2739  CA  LYS A 340      11.929  -1.724  14.993  1.00 94.56           C  
ATOM   2740  C   LYS A 340      12.174  -3.207  15.257  1.00 94.56           C  
ATOM   2741  CB  LYS A 340      11.262  -1.079  16.209  1.00 94.56           C  
ATOM   2742  O   LYS A 340      13.268  -3.597  15.668  1.00 94.56           O  
ATOM   2743  CG  LYS A 340      12.101  -1.136  17.477  1.00 94.56           C  
ATOM   2744  CD  LYS A 340      11.387  -0.476  18.650  1.00 94.56           C  
ATOM   2745  CE  LYS A 340      12.181  -0.619  19.942  1.00 94.56           C  
ATOM   2746  NZ  LYS A 340      11.481   0.020  21.096  1.00 94.56           N  
ATOM   2747  N   ASP A 341      11.254  -3.996  14.944  1.00 91.86           N  
ATOM   2748  CA  ASP A 341      11.365  -5.437  15.146  1.00 91.86           C  
ATOM   2749  C   ASP A 341      12.085  -6.102  13.974  1.00 91.86           C  
ATOM   2750  CB  ASP A 341       9.980  -6.061  15.334  1.00 91.86           C  
ATOM   2751  O   ASP A 341      12.134  -7.330  13.885  1.00 91.86           O  
ATOM   2752  CG  ASP A 341       9.324  -5.664  16.644  1.00 91.86           C  
ATOM   2753  OD1 ASP A 341      10.025  -5.166  17.551  1.00 91.86           O  
ATOM   2754  OD2 ASP A 341       8.095  -5.853  16.772  1.00 91.86           O  
ATOM   2755  N   LYS A 342      12.685  -5.210  13.056  1.00 87.34           N  
ATOM   2756  CA  LYS A 342      13.473  -5.615  11.895  1.00 87.34           C  
ATOM   2757  C   LYS A 342      12.636  -6.444  10.925  1.00 87.34           C  
ATOM   2758  CB  LYS A 342      14.706  -6.406  12.332  1.00 87.34           C  
ATOM   2759  O   LYS A 342      13.132  -7.407  10.336  1.00 87.34           O  
ATOM   2760  CG  LYS A 342      15.688  -5.606  13.175  1.00 87.34           C  
ATOM   2761  CD  LYS A 342      16.940  -6.414  13.493  1.00 87.34           C  
ATOM   2762  CE  LYS A 342      17.921  -5.617  14.342  1.00 87.34           C  
ATOM   2763  NZ  LYS A 342      19.146  -6.408  14.662  1.00 87.34           N  
ATOM   2764  N   GLY A 343      11.356  -6.111  10.789  1.00 80.38           N  
ATOM   2765  CA  GLY A 343      10.449  -6.737   9.840  1.00 80.38           C  
ATOM   2766  C   GLY A 343       9.416  -7.630  10.503  1.00 80.38           C  
ATOM   2767  O   GLY A 343       9.009  -7.379  11.639  1.00 80.38           O  
ATOM   2768  N   GLY A 344       8.774  -8.433   9.663  1.00 86.49           N  
ATOM   2769  CA  GLY A 344       7.716  -9.303  10.153  1.00 86.49           C  
ATOM   2770  C   GLY A 344       6.608  -9.522   9.141  1.00 86.49           C  
ATOM   2771  O   GLY A 344       6.704  -9.068   7.999  1.00 86.49           O  
ATOM   2772  N   LEU A 345       5.707 -10.341   9.469  1.00 96.02           N  
ATOM   2773  CA  LEU A 345       4.618 -10.740   8.584  1.00 96.02           C  
ATOM   2774  C   LEU A 345       3.411  -9.825   8.762  1.00 96.02           C  
ATOM   2775  CB  LEU A 345       4.216 -12.193   8.851  1.00 96.02           C  
ATOM   2776  O   LEU A 345       2.267 -10.276   8.673  1.00 96.02           O  
ATOM   2777  CG  LEU A 345       5.294 -13.250   8.609  1.00 96.02           C  
ATOM   2778  CD1 LEU A 345       4.781 -14.631   9.006  1.00 96.02           C  
ATOM   2779  CD2 LEU A 345       5.736 -13.238   7.150  1.00 96.02           C  
ATOM   2780  N   ILE A 346       3.737  -8.495   9.058  1.00 97.58           N  
ATOM   2781  CA  ILE A 346       2.662  -7.524   9.234  1.00 97.58           C  
ATOM   2782  C   ILE A 346       2.807  -6.402   8.208  1.00 97.58           C  
ATOM   2783  CB  ILE A 346       2.652  -6.944  10.666  1.00 97.58           C  
ATOM   2784  O   ILE A 346       3.892  -5.840   8.044  1.00 97.58           O  
ATOM   2785  CG1 ILE A 346       2.506  -8.069  11.697  1.00 97.58           C  
ATOM   2786  CG2 ILE A 346       1.534  -5.909  10.822  1.00 97.58           C  
ATOM   2787  CD1 ILE A 346       2.686  -7.614  13.139  1.00 97.58           C  
ATOM   2788  N   LEU A 347       1.716  -6.051   7.566  1.00 98.07           N  
ATOM   2789  CA  LEU A 347       1.622  -4.921   6.648  1.00 98.07           C  
ATOM   2790  C   LEU A 347       0.510  -3.967   7.071  1.00 98.07           C  
ATOM   2791  CB  LEU A 347       1.373  -5.410   5.219  1.00 98.07           C  
ATOM   2792  O   LEU A 347      -0.670  -4.243   6.845  1.00 98.07           O  
ATOM   2793  CG  LEU A 347       1.172  -4.328   4.157  1.00 98.07           C  
ATOM   2794  CD1 LEU A 347       2.416  -3.452   4.050  1.00 98.07           C  
ATOM   2795  CD2 LEU A 347       0.838  -4.957   2.808  1.00 98.07           C  
ATOM   2796  N   PRO A 348       0.964  -2.850   7.727  1.00 98.29           N  
ATOM   2797  CA  PRO A 348      -0.027  -1.835   8.091  1.00 98.29           C  
ATOM   2798  C   PRO A 348      -0.425  -0.949   6.913  1.00 98.29           C  
ATOM   2799  CB  PRO A 348       0.686  -1.018   9.172  1.00 98.29           C  
ATOM   2800  O   PRO A 348       0.442  -0.458   6.184  1.00 98.29           O  
ATOM   2801  CG  PRO A 348       1.876  -1.840   9.549  1.00 98.29           C  
ATOM   2802  CD  PRO A 348       2.275  -2.674   8.365  1.00 98.29           C  
ATOM   2803  N   LEU A 349      -1.731  -0.715   6.750  1.00 98.57           N  
ATOM   2804  CA  LEU A 349      -2.203   0.094   5.631  1.00 98.57           C  
ATOM   2805  C   LEU A 349      -3.303   1.051   6.079  1.00 98.57           C  
ATOM   2806  CB  LEU A 349      -2.718  -0.801   4.501  1.00 98.57           C  
ATOM   2807  O   LEU A 349      -4.141   0.695   6.910  1.00 98.57           O  
ATOM   2808  CG  LEU A 349      -1.693  -1.734   3.855  1.00 98.57           C  
ATOM   2809  CD1 LEU A 349      -2.382  -2.691   2.888  1.00 98.57           C  
ATOM   2810  CD2 LEU A 349      -0.612  -0.930   3.141  1.00 98.57           C  
ATOM   2811  N   LEU A 350      -3.240   2.259   5.579  1.00 98.15           N  
ATOM   2812  CA  LEU A 350      -4.304   3.242   5.757  1.00 98.15           C  
ATOM   2813  C   LEU A 350      -5.507   2.905   4.883  1.00 98.15           C  
ATOM   2814  CB  LEU A 350      -3.795   4.648   5.426  1.00 98.15           C  
ATOM   2815  O   LEU A 350      -5.400   2.881   3.654  1.00 98.15           O  
ATOM   2816  CG  LEU A 350      -4.771   5.798   5.678  1.00 98.15           C  
ATOM   2817  CD1 LEU A 350      -4.997   5.984   7.174  1.00 98.15           C  
ATOM   2818  CD2 LEU A 350      -4.254   7.086   5.046  1.00 98.15           C  
ATOM   2819  N   GLN A 351      -6.615   2.696   5.543  1.00 97.79           N  
ATOM   2820  CA  GLN A 351      -7.820   2.340   4.800  1.00 97.79           C  
ATOM   2821  C   GLN A 351      -9.075   2.817   5.525  1.00 97.79           C  
ATOM   2822  CB  GLN A 351      -7.885   0.828   4.576  1.00 97.79           C  
ATOM   2823  O   GLN A 351      -9.243   2.561   6.719  1.00 97.79           O  
ATOM   2824  CG  GLN A 351      -9.000   0.394   3.634  1.00 97.79           C  
ATOM   2825  CD  GLN A 351      -8.908   1.057   2.272  1.00 97.79           C  
ATOM   2826  NE2 GLN A 351      -8.552   0.278   1.256  1.00 97.79           N  
ATOM   2827  OE1 GLN A 351      -9.156   2.259   2.134  1.00 97.79           O  
ATOM   2828  N   ASP A 352      -9.921   3.508   4.756  1.00 96.77           N  
ATOM   2829  CA  ASP A 352     -11.272   3.856   5.185  1.00 96.77           C  
ATOM   2830  C   ASP A 352     -12.294   2.858   4.646  1.00 96.77           C  
ATOM   2831  CB  ASP A 352     -11.632   5.273   4.731  1.00 96.77           C  
ATOM   2832  O   ASP A 352     -12.614   2.871   3.456  1.00 96.77           O  
ATOM   2833  CG  ASP A 352     -12.987   5.733   5.239  1.00 96.77           C  
ATOM   2834  OD1 ASP A 352     -13.748   4.903   5.782  1.00 96.77           O  
ATOM   2835  OD2 ASP A 352     -13.297   6.934   5.092  1.00 96.77           O  
ATOM   2836  N   LEU A 353     -12.852   2.044   5.541  1.00 96.59           N  
ATOM   2837  CA  LEU A 353     -13.731   0.960   5.115  1.00 96.59           C  
ATOM   2838  C   LEU A 353     -15.050   1.509   4.581  1.00 96.59           C  
ATOM   2839  CB  LEU A 353     -13.997  -0.003   6.275  1.00 96.59           C  
ATOM   2840  O   LEU A 353     -15.800   0.794   3.913  1.00 96.59           O  
ATOM   2841  CG  LEU A 353     -12.788  -0.776   6.804  1.00 96.59           C  
ATOM   2842  CD1 LEU A 353     -13.203  -1.682   7.959  1.00 96.59           C  
ATOM   2843  CD2 LEU A 353     -12.142  -1.589   5.687  1.00 96.59           C  
ATOM   2844  N   THR A 354     -15.366   2.784   4.851  1.00 96.45           N  
ATOM   2845  CA  THR A 354     -16.582   3.395   4.325  1.00 96.45           C  
ATOM   2846  C   THR A 354     -16.289   4.161   3.038  1.00 96.45           C  
ATOM   2847  CB  THR A 354     -17.221   4.345   5.356  1.00 96.45           C  
ATOM   2848  O   THR A 354     -17.190   4.760   2.447  1.00 96.45           O  
ATOM   2849  CG2 THR A 354     -17.433   3.642   6.693  1.00 96.45           C  
ATOM   2850  OG1 THR A 354     -16.362   5.474   5.553  1.00 96.45           O  
ATOM   2851  N   ASN A 355     -15.093   4.190   2.709  1.00 95.91           N  
ATOM   2852  CA  ASN A 355     -14.561   4.737   1.465  1.00 95.91           C  
ATOM   2853  C   ASN A 355     -13.267   4.040   1.055  1.00 95.91           C  
ATOM   2854  CB  ASN A 355     -14.334   6.244   1.595  1.00 95.91           C  
ATOM   2855  O   ASN A 355     -12.204   4.663   1.023  1.00 95.91           O  
ATOM   2856  CG  ASN A 355     -14.053   6.909   0.262  1.00 95.91           C  
ATOM   2857  ND2 ASN A 355     -13.343   8.031   0.297  1.00 95.91           N  
ATOM   2858  OD1 ASN A 355     -14.471   6.420  -0.791  1.00 95.91           O  
ATOM   2859  N   PRO A 356     -13.382   2.777   0.800  1.00 96.75           N  
ATOM   2860  CA  PRO A 356     -12.181   1.986   0.525  1.00 96.75           C  
ATOM   2861  C   PRO A 356     -11.504   2.377  -0.787  1.00 96.75           C  
ATOM   2862  CB  PRO A 356     -12.711   0.551   0.458  1.00 96.75           C  
ATOM   2863  O   PRO A 356     -12.100   3.079  -1.608  1.00 96.75           O  
ATOM   2864  CG  PRO A 356     -14.121   0.687  -0.018  1.00 96.75           C  
ATOM   2865  CD  PRO A 356     -14.703   1.942   0.565  1.00 96.75           C  
ATOM   2866  N   SER A 357     -10.259   1.977  -0.922  1.00 97.20           N  
ATOM   2867  CA  SER A 357      -9.557   2.182  -2.185  1.00 97.20           C  
ATOM   2868  C   SER A 357     -10.376   1.666  -3.363  1.00 97.20           C  
ATOM   2869  CB  SER A 357      -8.194   1.489  -2.159  1.00 97.20           C  
ATOM   2870  O   SER A 357     -10.788   0.504  -3.378  1.00 97.20           O  
ATOM   2871  OG  SER A 357      -7.360   2.056  -1.163  1.00 97.20           O  
ATOM   2872  N   PRO A 358     -10.600   2.624  -4.309  1.00 96.37           N  
ATOM   2873  CA  PRO A 358     -11.422   2.260  -5.465  1.00 96.37           C  
ATOM   2874  C   PRO A 358     -10.604   1.654  -6.604  1.00 96.37           C  
ATOM   2875  CB  PRO A 358     -12.044   3.593  -5.889  1.00 96.37           C  
ATOM   2876  O   PRO A 358      -9.373   1.631  -6.540  1.00 96.37           O  
ATOM   2877  CG  PRO A 358     -10.979   4.610  -5.631  1.00 96.37           C  
ATOM   2878  CD  PRO A 358     -10.217   4.202  -4.404  1.00 96.37           C  
ATOM   2879  N   ALA A 359     -11.315   1.067  -7.562  1.00 96.48           N  
ATOM   2880  CA  ALA A 359     -10.672   0.810  -8.848  1.00 96.48           C  
ATOM   2881  C   ALA A 359     -10.409   2.112  -9.599  1.00 96.48           C  
ATOM   2882  CB  ALA A 359     -11.531  -0.125  -9.695  1.00 96.48           C  
ATOM   2883  O   ALA A 359     -11.302   2.953  -9.729  1.00 96.48           O  
ATOM   2884  N   LEU A 360      -9.149   2.317 -10.050  1.00 95.15           N  
ATOM   2885  CA  LEU A 360      -8.814   3.576 -10.708  1.00 95.15           C  
ATOM   2886  C   LEU A 360      -7.872   3.341 -11.884  1.00 95.15           C  
ATOM   2887  CB  LEU A 360      -8.174   4.547  -9.713  1.00 95.15           C  
ATOM   2888  O   LEU A 360      -7.418   2.216 -12.106  1.00 95.15           O  
ATOM   2889  CG  LEU A 360      -6.969   4.022  -8.932  1.00 95.15           C  
ATOM   2890  CD1 LEU A 360      -5.690   4.212  -9.740  1.00 95.15           C  
ATOM   2891  CD2 LEU A 360      -6.862   4.719  -7.580  1.00 95.15           C  
ATOM   2892  N   GLY A 361      -7.632   4.447 -12.689  1.00 95.22           N  
ATOM   2893  CA  GLY A 361      -6.724   4.408 -13.825  1.00 95.22           C  
ATOM   2894  C   GLY A 361      -7.403   3.995 -15.117  1.00 95.22           C  
ATOM   2895  O   GLY A 361      -8.626   4.086 -15.238  1.00 95.22           O  
ATOM   2896  N   TRP A 362      -6.606   3.678 -16.096  1.00 95.00           N  
ATOM   2897  CA  TRP A 362      -7.082   3.327 -17.430  1.00 95.00           C  
ATOM   2898  C   TRP A 362      -8.127   2.218 -17.362  1.00 95.00           C  
ATOM   2899  CB  TRP A 362      -5.914   2.891 -18.320  1.00 95.00           C  
ATOM   2900  O   TRP A 362      -7.896   1.177 -16.743  1.00 95.00           O  
ATOM   2901  CG  TRP A 362      -6.329   2.422 -19.682  1.00 95.00           C  
ATOM   2902  CD1 TRP A 362      -6.298   1.141 -20.157  1.00 95.00           C  
ATOM   2903  CD2 TRP A 362      -6.834   3.233 -20.748  1.00 95.00           C  
ATOM   2904  CE2 TRP A 362      -7.089   2.376 -21.841  1.00 95.00           C  
ATOM   2905  CE3 TRP A 362      -7.096   4.603 -20.884  1.00 95.00           C  
ATOM   2906  NE1 TRP A 362      -6.754   1.106 -21.455  1.00 95.00           N  
ATOM   2907  CH2 TRP A 362      -7.842   4.189 -23.163  1.00 95.00           C  
ATOM   2908  CZ2 TRP A 362      -7.594   2.845 -23.056  1.00 95.00           C  
ATOM   2909  CZ3 TRP A 362      -7.599   5.068 -22.094  1.00 95.00           C  
ATOM   2910  N   GLU A 363      -9.366   2.472 -17.849  1.00 94.16           N  
ATOM   2911  CA  GLU A 363     -10.505   1.564 -17.932  1.00 94.16           C  
ATOM   2912  C   GLU A 363     -11.042   1.222 -16.545  1.00 94.16           C  
ATOM   2913  CB  GLU A 363     -10.118   0.283 -18.676  1.00 94.16           C  
ATOM   2914  O   GLU A 363     -11.604   0.145 -16.339  1.00 94.16           O  
ATOM   2915  CG  GLU A 363      -9.838   0.493 -20.157  1.00 94.16           C  
ATOM   2916  CD  GLU A 363      -9.731  -0.808 -20.938  1.00 94.16           C  
ATOM   2917  OE1 GLU A 363      -9.669  -0.762 -22.187  1.00 94.16           O  
ATOM   2918  OE2 GLU A 363      -9.711  -1.881 -20.295  1.00 94.16           O  
ATOM   2919  N   GLN A 364     -10.675   2.003 -15.593  1.00 93.09           N  
ATOM   2920  CA  GLN A 364     -11.127   1.779 -14.224  1.00 93.09           C  
ATOM   2921  C   GLN A 364     -10.673   0.415 -13.711  1.00 93.09           C  
ATOM   2922  CB  GLN A 364     -12.649   1.893 -14.135  1.00 93.09           C  
ATOM   2923  O   GLN A 364     -11.403  -0.251 -12.974  1.00 93.09           O  
ATOM   2924  CG  GLN A 364     -13.186   3.266 -14.517  1.00 93.09           C  
ATOM   2925  CD  GLN A 364     -14.702   3.330 -14.494  1.00 93.09           C  
ATOM   2926  NE2 GLN A 364     -15.314   3.325 -15.674  1.00 93.09           N  
ATOM   2927  OE1 GLN A 364     -15.318   3.384 -13.425  1.00 93.09           O  
ATOM   2928  N   ASN A 365      -9.529   0.031 -14.250  1.00 92.65           N  
ATOM   2929  CA  ASN A 365      -9.083  -1.311 -13.891  1.00 92.65           C  
ATOM   2930  C   ASN A 365      -7.561  -1.395 -13.816  1.00 92.65           C  
ATOM   2931  CB  ASN A 365      -9.623  -2.341 -14.885  1.00 92.65           C  
ATOM   2932  O   ASN A 365      -6.997  -2.489 -13.758  1.00 92.65           O  
ATOM   2933  CG  ASN A 365      -9.617  -3.750 -14.328  1.00 92.65           C  
ATOM   2934  ND2 ASN A 365      -9.781  -4.735 -15.203  1.00 92.65           N  
ATOM   2935  OD1 ASN A 365      -9.467  -3.953 -13.120  1.00 92.65           O  
ATOM   2936  N   GLU A 366      -6.917  -0.227 -13.980  1.00 95.15           N  
ATOM   2937  CA  GLU A 366      -5.462  -0.224 -13.872  1.00 95.15           C  
ATOM   2938  C   GLU A 366      -5.012  -0.587 -12.460  1.00 95.15           C  
ATOM   2939  CB  GLU A 366      -4.896   1.142 -14.270  1.00 95.15           C  
ATOM   2940  O   GLU A 366      -4.076  -1.369 -12.283  1.00 95.15           O  
ATOM   2941  CG  GLU A 366      -3.377   1.219 -14.210  1.00 95.15           C  
ATOM   2942  CD  GLU A 366      -2.816   2.492 -14.824  1.00 95.15           C  
ATOM   2943  OE1 GLU A 366      -1.619   2.791 -14.614  1.00 95.15           O  
ATOM   2944  OE2 GLU A 366      -3.581   3.197 -15.520  1.00 95.15           O  
ATOM   2945  N   ARG A 367      -5.729  -0.101 -11.472  1.00 95.48           N  
ATOM   2946  CA  ARG A 367      -5.567  -0.472 -10.070  1.00 95.48           C  
ATOM   2947  C   ARG A 367      -6.868  -1.021  -9.495  1.00 95.48           C  
ATOM   2948  CB  ARG A 367      -5.095   0.728  -9.247  1.00 95.48           C  
ATOM   2949  O   ARG A 367      -7.897  -0.342  -9.515  1.00 95.48           O  
ATOM   2950  CG  ARG A 367      -3.852   1.406  -9.802  1.00 95.48           C  
ATOM   2951  CD  ARG A 367      -2.653   0.468  -9.809  1.00 95.48           C  
ATOM   2952  NE  ARG A 367      -1.481   1.097 -10.410  1.00 95.48           N  
ATOM   2953  NH1 ARG A 367      -0.306  -0.875 -10.681  1.00 95.48           N  
ATOM   2954  NH2 ARG A 367       0.617   1.116 -11.344  1.00 95.48           N  
ATOM   2955  CZ  ARG A 367      -0.393   0.444 -10.810  1.00 95.48           C  
ATOM   2956  N   CYS A 368      -6.810  -2.177  -8.868  1.00 94.97           N  
ATOM   2957  CA  CYS A 368      -7.999  -2.856  -8.364  1.00 94.97           C  
ATOM   2958  C   CYS A 368      -8.470  -2.233  -7.056  1.00 94.97           C  
ATOM   2959  CB  CYS A 368      -7.720  -4.345  -8.160  1.00 94.97           C  
ATOM   2960  O   CYS A 368      -7.660  -1.718  -6.282  1.00 94.97           O  
ATOM   2961  SG  CYS A 368      -7.348  -5.232  -9.689  1.00 94.97           S  
ATOM   2962  N   GLY A 369      -9.781  -2.193  -6.903  1.00 96.31           N  
ATOM   2963  CA  GLY A 369     -10.333  -1.816  -5.611  1.00 96.31           C  
ATOM   2964  C   GLY A 369      -9.972  -2.787  -4.502  1.00 96.31           C  
ATOM   2965  O   GLY A 369      -9.479  -3.885  -4.767  1.00 96.31           O  
ATOM   2966  N   LEU A 370     -10.152  -2.355  -3.218  1.00 97.37           N  
ATOM   2967  CA  LEU A 370      -9.765  -3.143  -2.053  1.00 97.37           C  
ATOM   2968  C   LEU A 370     -10.447  -4.507  -2.069  1.00 97.37           C  
ATOM   2969  CB  LEU A 370     -10.116  -2.399  -0.762  1.00 97.37           C  
ATOM   2970  O   LEU A 370      -9.794  -5.535  -1.873  1.00 97.37           O  
ATOM   2971  CG  LEU A 370      -9.703  -3.079   0.545  1.00 97.37           C  
ATOM   2972  CD1 LEU A 370      -8.189  -3.250   0.598  1.00 97.37           C  
ATOM   2973  CD2 LEU A 370     -10.198  -2.277   1.744  1.00 97.37           C  
ATOM   2974  N   GLN A 371     -11.752  -4.583  -2.273  1.00 96.35           N  
ATOM   2975  CA  GLN A 371     -12.478  -5.849  -2.263  1.00 96.35           C  
ATOM   2976  C   GLN A 371     -11.965  -6.785  -3.354  1.00 96.35           C  
ATOM   2977  CB  GLN A 371     -13.978  -5.610  -2.439  1.00 96.35           C  
ATOM   2978  O   GLN A 371     -11.860  -7.995  -3.142  1.00 96.35           O  
ATOM   2979  CG  GLN A 371     -14.815  -6.880  -2.372  1.00 96.35           C  
ATOM   2980  CD  GLN A 371     -16.305  -6.606  -2.460  1.00 96.35           C  
ATOM   2981  NE2 GLN A 371     -17.000  -7.371  -3.295  1.00 96.35           N  
ATOM   2982  OE1 GLN A 371     -16.827  -5.715  -1.783  1.00 96.35           O  
ATOM   2983  N   GLU A 372     -11.597  -6.228  -4.555  1.00 95.00           N  
ATOM   2984  CA  GLU A 372     -11.102  -7.031  -5.669  1.00 95.00           C  
ATOM   2985  C   GLU A 372      -9.749  -7.655  -5.342  1.00 95.00           C  
ATOM   2986  CB  GLU A 372     -10.997  -6.181  -6.939  1.00 95.00           C  
ATOM   2987  O   GLU A 372      -9.353  -8.649  -5.955  1.00 95.00           O  
ATOM   2988  CG  GLU A 372     -12.342  -5.746  -7.501  1.00 95.00           C  
ATOM   2989  CD  GLU A 372     -12.220  -4.775  -8.665  1.00 95.00           C  
ATOM   2990  OE1 GLU A 372     -13.128  -4.743  -9.526  1.00 95.00           O  
ATOM   2991  OE2 GLU A 372     -11.208  -4.041  -8.716  1.00 95.00           O  
ATOM   2992  N   ARG A 373      -9.104  -7.051  -4.391  1.00 95.08           N  
ATOM   2993  CA  ARG A 373      -7.788  -7.548  -4.003  1.00 95.08           C  
ATOM   2994  C   ARG A 373      -7.896  -8.549  -2.858  1.00 95.08           C  
ATOM   2995  CB  ARG A 373      -6.872  -6.389  -3.602  1.00 95.08           C  
ATOM   2996  O   ARG A 373      -6.882  -9.045  -2.362  1.00 95.08           O  
ATOM   2997  CG  ARG A 373      -6.544  -5.440  -4.743  1.00 95.08           C  
ATOM   2998  CD  ARG A 373      -5.390  -4.512  -4.392  1.00 95.08           C  
ATOM   2999  NE  ARG A 373      -5.713  -3.657  -3.253  1.00 95.08           N  
ATOM   3000  NH1 ARG A 373      -4.451  -1.863  -3.979  1.00 95.08           N  
ATOM   3001  NH2 ARG A 373      -5.617  -1.728  -2.010  1.00 95.08           N  
ATOM   3002  CZ  ARG A 373      -5.260  -2.418  -3.083  1.00 95.08           C  
ATOM   3003  N   ALA A 374      -9.155  -8.825  -2.442  1.00 93.90           N  
ATOM   3004  CA  ALA A 374      -9.383  -9.679  -1.280  1.00 93.90           C  
ATOM   3005  C   ALA A 374      -8.923 -11.109  -1.551  1.00 93.90           C  
ATOM   3006  CB  ALA A 374     -10.858  -9.663  -0.889  1.00 93.90           C  
ATOM   3007  O   ALA A 374      -9.279 -11.698  -2.575  1.00 93.90           O  
ATOM   3008  N   ASN A 375      -8.156 -11.711  -0.633  1.00 93.54           N  
ATOM   3009  CA  ASN A 375      -7.660 -13.081  -0.705  1.00 93.54           C  
ATOM   3010  C   ASN A 375      -7.423 -13.666   0.684  1.00 93.54           C  
ATOM   3011  CB  ASN A 375      -6.375 -13.144  -1.533  1.00 93.54           C  
ATOM   3012  O   ASN A 375      -6.580 -14.548   0.856  1.00 93.54           O  
ATOM   3013  CG  ASN A 375      -5.243 -12.346  -0.916  1.00 93.54           C  
ATOM   3014  ND2 ASN A 375      -4.024 -12.582  -1.388  1.00 93.54           N  
ATOM   3015  OD1 ASN A 375      -5.462 -11.524  -0.023  1.00 93.54           O  
ATOM   3016  N   ALA A 376      -8.188 -13.132   1.702  1.00 97.54           N  
ATOM   3017  CA  ALA A 376      -7.942 -13.478   3.099  1.00 97.54           C  
ATOM   3018  C   ALA A 376      -8.512 -14.854   3.432  1.00 97.54           C  
ATOM   3019  CB  ALA A 376      -8.541 -12.420   4.023  1.00 97.54           C  
ATOM   3020  O   ALA A 376      -9.599 -15.210   2.971  1.00 97.54           O  
ATOM   3021  N   ASP A 377      -7.733 -15.668   4.154  1.00 98.21           N  
ATOM   3022  CA  ASP A 377      -8.254 -16.874   4.790  1.00 98.21           C  
ATOM   3023  C   ASP A 377      -9.152 -16.527   5.975  1.00 98.21           C  
ATOM   3024  CB  ASP A 377      -7.108 -17.779   5.245  1.00 98.21           C  
ATOM   3025  O   ASP A 377     -10.140 -17.217   6.236  1.00 98.21           O  
ATOM   3026  CG  ASP A 377      -6.168 -18.161   4.115  1.00 98.21           C  
ATOM   3027  OD1 ASP A 377      -6.647 -18.520   3.018  1.00 98.21           O  
ATOM   3028  OD2 ASP A 377      -4.937 -18.104   4.325  1.00 98.21           O  
ATOM   3029  N   LEU A 378      -8.740 -15.471   6.683  1.00 98.73           N  
ATOM   3030  CA  LEU A 378      -9.418 -15.010   7.889  1.00 98.73           C  
ATOM   3031  C   LEU A 378      -9.479 -13.487   7.931  1.00 98.73           C  
ATOM   3032  CB  LEU A 378      -8.707 -15.538   9.138  1.00 98.73           C  
ATOM   3033  O   LEU A 378      -8.482 -12.814   7.659  1.00 98.73           O  
ATOM   3034  CG  LEU A 378      -9.175 -14.967  10.478  1.00 98.73           C  
ATOM   3035  CD1 LEU A 378     -10.625 -15.361  10.744  1.00 98.73           C  
ATOM   3036  CD2 LEU A 378      -8.270 -15.444  11.608  1.00 98.73           C  
ATOM   3037  N   VAL A 379     -10.697 -13.005   8.215  1.00 98.76           N  
ATOM   3038  CA  VAL A 379     -10.905 -11.583   8.467  1.00 98.76           C  
ATOM   3039  C   VAL A 379     -11.161 -11.354   9.955  1.00 98.76           C  
ATOM   3040  CB  VAL A 379     -12.079 -11.024   7.632  1.00 98.76           C  
ATOM   3041  O   VAL A 379     -11.923 -12.093  10.581  1.00 98.76           O  
ATOM   3042  CG1 VAL A 379     -12.292  -9.540   7.926  1.00 98.76           C  
ATOM   3043  CG2 VAL A 379     -11.826 -11.245   6.142  1.00 98.76           C  
ATOM   3044  N   MET A 380     -10.479 -10.339  10.488  1.00 98.75           N  
ATOM   3045  CA  MET A 380     -10.731  -9.912  11.861  1.00 98.75           C  
ATOM   3046  C   MET A 380     -11.335  -8.512  11.894  1.00 98.75           C  
ATOM   3047  CB  MET A 380      -9.439  -9.943  12.680  1.00 98.75           C  
ATOM   3048  O   MET A 380     -10.839  -7.602  11.227  1.00 98.75           O  
ATOM   3049  CG  MET A 380      -8.874 -11.340  12.881  1.00 98.75           C  
ATOM   3050  SD  MET A 380      -7.512 -11.377  14.110  1.00 98.75           S  
ATOM   3051  CE  MET A 380      -6.380 -10.167  13.371  1.00 98.75           C  
ATOM   3052  N   ALA A 381     -12.357  -8.362  12.647  1.00 98.34           N  
ATOM   3053  CA  ALA A 381     -12.991  -7.083  12.958  1.00 98.34           C  
ATOM   3054  C   ALA A 381     -13.289  -6.967  14.450  1.00 98.34           C  
ATOM   3055  CB  ALA A 381     -14.275  -6.915  12.148  1.00 98.34           C  
ATOM   3056  O   ALA A 381     -14.351  -7.390  14.913  1.00 98.34           O  
ATOM   3057  N   LEU A 382     -12.308  -6.430  15.174  1.00 97.20           N  
ATOM   3058  CA  LEU A 382     -12.343  -6.399  16.632  1.00 97.20           C  
ATOM   3059  C   LEU A 382     -12.699  -5.005  17.137  1.00 97.20           C  
ATOM   3060  CB  LEU A 382     -10.994  -6.835  17.210  1.00 97.20           C  
ATOM   3061  O   LEU A 382     -11.925  -4.061  16.966  1.00 97.20           O  
ATOM   3062  CG  LEU A 382     -10.437  -8.166  16.702  1.00 97.20           C  
ATOM   3063  CD1 LEU A 382      -9.025  -8.387  17.235  1.00 97.20           C  
ATOM   3064  CD2 LEU A 382     -11.352  -9.317  17.105  1.00 97.20           C  
ATOM   3065  N   ALA A 383     -13.918  -4.884  17.726  1.00 93.98           N  
ATOM   3066  CA  ALA A 383     -14.464  -3.625  18.225  1.00 93.98           C  
ATOM   3067  C   ALA A 383     -14.530  -2.578  17.117  1.00 93.98           C  
ATOM   3068  CB  ALA A 383     -13.627  -3.107  19.393  1.00 93.98           C  
ATOM   3069  O   ALA A 383     -14.124  -1.430  17.314  1.00 93.98           O  
ATOM   3070  N   LEU A 384     -15.023  -2.948  15.965  1.00 95.59           N  
ATOM   3071  CA  LEU A 384     -15.098  -2.118  14.767  1.00 95.59           C  
ATOM   3072  C   LEU A 384     -16.547  -1.898  14.348  1.00 95.59           C  
ATOM   3073  CB  LEU A 384     -14.314  -2.760  13.620  1.00 95.59           C  
ATOM   3074  O   LEU A 384     -16.892  -0.835  13.825  1.00 95.59           O  
ATOM   3075  CG  LEU A 384     -14.366  -2.036  12.274  1.00 95.59           C  
ATOM   3076  CD1 LEU A 384     -13.684  -0.676  12.377  1.00 95.59           C  
ATOM   3077  CD2 LEU A 384     -13.718  -2.884  11.185  1.00 95.59           C  
ATOM   3078  N   ILE A 385     -17.359  -2.800  14.660  1.00 96.11           N  
ATOM   3079  CA  ILE A 385     -18.688  -2.900  14.067  1.00 96.11           C  
ATOM   3080  C   ILE A 385     -19.523  -1.686  14.466  1.00 96.11           C  
ATOM   3081  CB  ILE A 385     -19.400  -4.204  14.492  1.00 96.11           C  
ATOM   3082  O   ILE A 385     -20.280  -1.151  13.652  1.00 96.11           O  
ATOM   3083  CG1 ILE A 385     -20.619  -4.463  13.599  1.00 96.11           C  
ATOM   3084  CG2 ILE A 385     -19.806  -4.140  15.968  1.00 96.11           C  
ATOM   3085  CD1 ILE A 385     -21.170  -5.878  13.699  1.00 96.11           C  
ATOM   3086  N   HIS A 386     -19.474  -1.179  15.721  1.00 94.67           N  
ATOM   3087  CA  HIS A 386     -20.281  -0.047  16.161  1.00 94.67           C  
ATOM   3088  C   HIS A 386     -19.859   1.238  15.456  1.00 94.67           C  
ATOM   3089  CB  HIS A 386     -20.178   0.128  17.677  1.00 94.67           C  
ATOM   3090  O   HIS A 386     -20.668   2.154  15.288  1.00 94.67           O  
ATOM   3091  CG  HIS A 386     -18.778   0.333  18.163  1.00 94.67           C  
ATOM   3092  CD2 HIS A 386     -18.128   1.455  18.553  1.00 94.67           C  
ATOM   3093  ND1 HIS A 386     -17.875  -0.700  18.286  1.00 94.67           N  
ATOM   3094  CE1 HIS A 386     -16.726  -0.221  18.734  1.00 94.67           C  
ATOM   3095  NE2 HIS A 386     -16.853   1.084  18.904  1.00 94.67           N  
ATOM   3096  N   HIS A 387     -18.571   1.323  14.980  1.00 94.65           N  
ATOM   3097  CA  HIS A 387     -18.140   2.469  14.189  1.00 94.65           C  
ATOM   3098  C   HIS A 387     -18.772   2.450  12.801  1.00 94.65           C  
ATOM   3099  CB  HIS A 387     -16.615   2.496  14.071  1.00 94.65           C  
ATOM   3100  O   HIS A 387     -19.182   3.493  12.287  1.00 94.65           O  
ATOM   3101  CG  HIS A 387     -15.917   2.759  15.367  1.00 94.65           C  
ATOM   3102  CD2 HIS A 387     -15.147   1.959  16.141  1.00 94.65           C  
ATOM   3103  ND1 HIS A 387     -15.976   3.977  16.009  1.00 94.65           N  
ATOM   3104  CE1 HIS A 387     -15.270   3.914  17.126  1.00 94.65           C  
ATOM   3105  NE2 HIS A 387     -14.756   2.700  17.229  1.00 94.65           N  
ATOM   3106  N   LEU A 388     -18.886   1.305  12.253  1.00 96.34           N  
ATOM   3107  CA  LEU A 388     -19.495   1.179  10.934  1.00 96.34           C  
ATOM   3108  C   LEU A 388     -21.009   1.344  11.016  1.00 96.34           C  
ATOM   3109  CB  LEU A 388     -19.151  -0.176  10.311  1.00 96.34           C  
ATOM   3110  O   LEU A 388     -21.597   2.110  10.249  1.00 96.34           O  
ATOM   3111  CG  LEU A 388     -17.671  -0.433  10.023  1.00 96.34           C  
ATOM   3112  CD1 LEU A 388     -17.475  -1.841   9.470  1.00 96.34           C  
ATOM   3113  CD2 LEU A 388     -17.126   0.608   9.051  1.00 96.34           C  
ATOM   3114  N   ALA A 389     -21.597   0.678  11.908  1.00 96.45           N  
ATOM   3115  CA  ALA A 389     -23.054   0.613  11.991  1.00 96.45           C  
ATOM   3116  C   ALA A 389     -23.631   1.916  12.535  1.00 96.45           C  
ATOM   3117  CB  ALA A 389     -23.484  -0.562  12.866  1.00 96.45           C  
ATOM   3118  O   ALA A 389     -24.562   2.480  11.955  1.00 96.45           O  
ATOM   3119  N   ILE A 390     -23.015   2.429  13.589  1.00 94.62           N  
ATOM   3120  CA  ILE A 390     -23.632   3.540  14.305  1.00 94.62           C  
ATOM   3121  C   ILE A 390     -23.061   4.862  13.795  1.00 94.62           C  
ATOM   3122  CB  ILE A 390     -23.419   3.417  15.830  1.00 94.62           C  
ATOM   3123  O   ILE A 390     -23.811   5.763  13.413  1.00 94.62           O  
ATOM   3124  CG1 ILE A 390     -24.142   2.178  16.371  1.00 94.62           C  
ATOM   3125  CG2 ILE A 390     -23.896   4.685  16.546  1.00 94.62           C  
ATOM   3126  CD1 ILE A 390     -23.871   1.898  17.843  1.00 94.62           C  
ATOM   3127  N   SER A 391     -21.754   4.968  13.683  1.00 93.01           N  
ATOM   3128  CA  SER A 391     -21.119   6.213  13.264  1.00 93.01           C  
ATOM   3129  C   SER A 391     -21.333   6.471  11.777  1.00 93.01           C  
ATOM   3130  CB  SER A 391     -19.622   6.182  13.574  1.00 93.01           C  
ATOM   3131  O   SER A 391     -21.549   7.612  11.364  1.00 93.01           O  
ATOM   3132  OG  SER A 391     -19.398   6.102  14.971  1.00 93.01           O  
ATOM   3133  N   ASN A 392     -21.442   5.419  11.017  1.00 94.65           N  
ATOM   3134  CA  ASN A 392     -21.469   5.600   9.569  1.00 94.65           C  
ATOM   3135  C   ASN A 392     -22.772   5.084   8.964  1.00 94.65           C  
ATOM   3136  CB  ASN A 392     -20.270   4.907   8.918  1.00 94.65           C  
ATOM   3137  O   ASN A 392     -22.906   5.007   7.742  1.00 94.65           O  
ATOM   3138  CG  ASN A 392     -18.981   5.686   9.092  1.00 94.65           C  
ATOM   3139  ND2 ASN A 392     -18.146   5.249  10.028  1.00 94.65           N  
ATOM   3140  OD1 ASN A 392     -18.737   6.672   8.392  1.00 94.65           O  
ATOM   3141  N   ASN A 393     -23.643   4.587   9.775  1.00 95.49           N  
ATOM   3142  CA  ASN A 393     -24.998   4.211   9.387  1.00 95.49           C  
ATOM   3143  C   ASN A 393     -24.994   3.076   8.367  1.00 95.49           C  
ATOM   3144  CB  ASN A 393     -25.753   5.421   8.832  1.00 95.49           C  
ATOM   3145  O   ASN A 393     -25.761   3.099   7.403  1.00 95.49           O  
ATOM   3146  CG  ASN A 393     -26.008   6.483   9.884  1.00 95.49           C  
ATOM   3147  ND2 ASN A 393     -25.905   7.746   9.488  1.00 95.49           N  
ATOM   3148  OD1 ASN A 393     -26.295   6.170  11.042  1.00 95.49           O  
ATOM   3149  N   VAL A 394     -24.039   2.185   8.554  1.00 96.65           N  
ATOM   3150  CA  VAL A 394     -24.045   1.006   7.694  1.00 96.65           C  
ATOM   3151  C   VAL A 394     -24.858  -0.108   8.350  1.00 96.65           C  
ATOM   3152  CB  VAL A 394     -22.611   0.514   7.396  1.00 96.65           C  
ATOM   3153  O   VAL A 394     -24.534  -0.556   9.452  1.00 96.65           O  
ATOM   3154  CG1 VAL A 394     -22.634  -0.645   6.402  1.00 96.65           C  
ATOM   3155  CG2 VAL A 394     -21.754   1.661   6.864  1.00 96.65           C  
ATOM   3156  N   PRO A 395     -25.897  -0.574   7.666  1.00 96.61           N  
ATOM   3157  CA  PRO A 395     -26.711  -1.646   8.245  1.00 96.61           C  
ATOM   3158  C   PRO A 395     -25.910  -2.919   8.505  1.00 96.61           C  
ATOM   3159  CB  PRO A 395     -27.786  -1.884   7.182  1.00 96.61           C  
ATOM   3160  O   PRO A 395     -25.040  -3.280   7.708  1.00 96.61           O  
ATOM   3161  CG  PRO A 395     -27.879  -0.593   6.436  1.00 96.61           C  
ATOM   3162  CD  PRO A 395     -26.507   0.011   6.354  1.00 96.61           C  
ATOM   3163  N   LEU A 396     -26.236  -3.632   9.603  1.00 97.42           N  
ATOM   3164  CA  LEU A 396     -25.536  -4.858   9.971  1.00 97.42           C  
ATOM   3165  C   LEU A 396     -25.559  -5.862   8.824  1.00 97.42           C  
ATOM   3166  CB  LEU A 396     -26.164  -5.479  11.221  1.00 97.42           C  
ATOM   3167  O   LEU A 396     -24.575  -6.568   8.592  1.00 97.42           O  
ATOM   3168  CG  LEU A 396     -25.890  -4.763  12.545  1.00 97.42           C  
ATOM   3169  CD1 LEU A 396     -26.598  -5.479  13.691  1.00 97.42           C  
ATOM   3170  CD2 LEU A 396     -24.390  -4.678  12.806  1.00 97.42           C  
ATOM   3171  N   GLU A 397     -26.686  -5.878   8.160  1.00 97.00           N  
ATOM   3172  CA  GLU A 397     -26.849  -6.801   7.041  1.00 97.00           C  
ATOM   3173  C   GLU A 397     -25.807  -6.542   5.956  1.00 97.00           C  
ATOM   3174  CB  GLU A 397     -28.258  -6.691   6.454  1.00 97.00           C  
ATOM   3175  O   GLU A 397     -25.226  -7.482   5.410  1.00 97.00           O  
ATOM   3176  CG  GLU A 397     -28.524  -7.655   5.307  1.00 97.00           C  
ATOM   3177  CD  GLU A 397     -29.943  -7.570   4.768  1.00 97.00           C  
ATOM   3178  OE1 GLU A 397     -30.337  -8.438   3.956  1.00 97.00           O  
ATOM   3179  OE2 GLU A 397     -30.667  -6.628   5.161  1.00 97.00           O  
ATOM   3180  N   ARG A 398     -25.582  -5.349   5.621  1.00 97.56           N  
ATOM   3181  CA  ARG A 398     -24.620  -4.979   4.588  1.00 97.56           C  
ATOM   3182  C   ARG A 398     -23.190  -5.226   5.057  1.00 97.56           C  
ATOM   3183  CB  ARG A 398     -24.795  -3.512   4.189  1.00 97.56           C  
ATOM   3184  O   ARG A 398     -22.333  -5.628   4.269  1.00 97.56           O  
ATOM   3185  CG  ARG A 398     -26.109  -3.219   3.482  1.00 97.56           C  
ATOM   3186  CD  ARG A 398     -26.002  -1.998   2.579  1.00 97.56           C  
ATOM   3187  NE  ARG A 398     -27.011  -2.018   1.524  1.00 97.56           N  
ATOM   3188  NH1 ARG A 398     -26.478   0.069   0.689  1.00 97.56           N  
ATOM   3189  NH2 ARG A 398     -28.160  -1.159  -0.270  1.00 97.56           N  
ATOM   3190  CZ  ARG A 398     -27.214  -1.036   0.650  1.00 97.56           C  
ATOM   3191  N   ILE A 399     -22.954  -5.000   6.318  1.00 98.07           N  
ATOM   3192  CA  ILE A 399     -21.646  -5.287   6.896  1.00 98.07           C  
ATOM   3193  C   ILE A 399     -21.355  -6.783   6.799  1.00 98.07           C  
ATOM   3194  CB  ILE A 399     -21.563  -4.819   8.366  1.00 98.07           C  
ATOM   3195  O   ILE A 399     -20.269  -7.184   6.373  1.00 98.07           O  
ATOM   3196  CG1 ILE A 399     -21.665  -3.292   8.448  1.00 98.07           C  
ATOM   3197  CG2 ILE A 399     -20.270  -5.317   9.020  1.00 98.07           C  
ATOM   3198  CD1 ILE A 399     -21.825  -2.756   9.864  1.00 98.07           C  
ATOM   3199  N   ALA A 400     -22.327  -7.585   7.166  1.00 98.20           N  
ATOM   3200  CA  ALA A 400     -22.188  -9.037   7.093  1.00 98.20           C  
ATOM   3201  C   ALA A 400     -21.867  -9.487   5.671  1.00 98.20           C  
ATOM   3202  CB  ALA A 400     -23.461  -9.719   7.589  1.00 98.20           C  
ATOM   3203  O   ALA A 400     -20.970 -10.306   5.460  1.00 98.20           O  
ATOM   3204  N   GLU A 401     -22.605  -8.986   4.728  1.00 97.92           N  
ATOM   3205  CA  GLU A 401     -22.380  -9.326   3.326  1.00 97.92           C  
ATOM   3206  C   GLU A 401     -20.973  -8.935   2.883  1.00 97.92           C  
ATOM   3207  CB  GLU A 401     -23.420  -8.644   2.434  1.00 97.92           C  
ATOM   3208  O   GLU A 401     -20.277  -9.725   2.241  1.00 97.92           O  
ATOM   3209  CG  GLU A 401     -23.292  -8.998   0.959  1.00 97.92           C  
ATOM   3210  CD  GLU A 401     -24.337  -8.320   0.087  1.00 97.92           C  
ATOM   3211  OE1 GLU A 401     -24.456  -8.679  -1.107  1.00 97.92           O  
ATOM   3212  OE2 GLU A 401     -25.041  -7.422   0.600  1.00 97.92           O  
ATOM   3213  N   TYR A 402     -20.602  -7.714   3.204  1.00 97.82           N  
ATOM   3214  CA  TYR A 402     -19.287  -7.227   2.805  1.00 97.82           C  
ATOM   3215  C   TYR A 402     -18.183  -8.126   3.349  1.00 97.82           C  
ATOM   3216  CB  TYR A 402     -19.076  -5.790   3.290  1.00 97.82           C  
ATOM   3217  O   TYR A 402     -17.297  -8.552   2.605  1.00 97.82           O  
ATOM   3218  CG  TYR A 402     -17.697  -5.247   3.001  1.00 97.82           C  
ATOM   3219  CD1 TYR A 402     -16.824  -4.922   4.037  1.00 97.82           C  
ATOM   3220  CD2 TYR A 402     -17.265  -5.059   1.693  1.00 97.82           C  
ATOM   3221  CE1 TYR A 402     -15.553  -4.420   3.775  1.00 97.82           C  
ATOM   3222  CE2 TYR A 402     -15.997  -4.558   1.419  1.00 97.82           C  
ATOM   3223  OH  TYR A 402     -13.892  -3.746   2.201  1.00 97.82           O  
ATOM   3224  CZ  TYR A 402     -15.149  -4.242   2.465  1.00 97.82           C  
ATOM   3225  N   PHE A 403     -18.168  -8.409   4.635  1.00 98.06           N  
ATOM   3226  CA  PHE A 403     -17.130  -9.235   5.240  1.00 98.06           C  
ATOM   3227  C   PHE A 403     -17.111 -10.625   4.615  1.00 98.06           C  
ATOM   3228  CB  PHE A 403     -17.339  -9.342   6.753  1.00 98.06           C  
ATOM   3229  O   PHE A 403     -16.048 -11.232   4.470  1.00 98.06           O  
ATOM   3230  CG  PHE A 403     -16.932  -8.107   7.511  1.00 98.06           C  
ATOM   3231  CD1 PHE A 403     -15.981  -7.237   6.991  1.00 98.06           C  
ATOM   3232  CD2 PHE A 403     -17.500  -7.816   8.745  1.00 98.06           C  
ATOM   3233  CE1 PHE A 403     -15.603  -6.094   7.691  1.00 98.06           C  
ATOM   3234  CE2 PHE A 403     -17.127  -6.676   9.450  1.00 98.06           C  
ATOM   3235  CZ  PHE A 403     -16.177  -5.816   8.921  1.00 98.06           C  
ATOM   3236  N   SER A 404     -18.287 -11.133   4.213  1.00 97.57           N  
ATOM   3237  CA  SER A 404     -18.358 -12.461   3.612  1.00 97.57           C  
ATOM   3238  C   SER A 404     -17.649 -12.496   2.263  1.00 97.57           C  
ATOM   3239  CB  SER A 404     -19.814 -12.897   3.444  1.00 97.57           C  
ATOM   3240  O   SER A 404     -17.226 -13.560   1.806  1.00 97.57           O  
ATOM   3241  OG  SER A 404     -20.426 -12.202   2.370  1.00 97.57           O  
ATOM   3242  N   ASN A 405     -17.501 -11.340   1.645  1.00 96.94           N  
ATOM   3243  CA  ASN A 405     -16.862 -11.258   0.336  1.00 96.94           C  
ATOM   3244  C   ASN A 405     -15.347 -11.117   0.459  1.00 96.94           C  
ATOM   3245  CB  ASN A 405     -17.439 -10.094  -0.472  1.00 96.94           C  
ATOM   3246  O   ASN A 405     -14.636 -11.112  -0.547  1.00 96.94           O  
ATOM   3247  CG  ASN A 405     -18.880 -10.327  -0.884  1.00 96.94           C  
ATOM   3248  ND2 ASN A 405     -19.653  -9.251  -0.970  1.00 96.94           N  
ATOM   3249  OD1 ASN A 405     -19.295 -11.464  -1.121  1.00 96.94           O  
ATOM   3250  N   LEU A 406     -14.810 -11.054   1.633  1.00 97.38           N  
ATOM   3251  CA  LEU A 406     -13.393 -10.760   1.814  1.00 97.38           C  
ATOM   3252  C   LEU A 406     -12.613 -12.028   2.148  1.00 97.38           C  
ATOM   3253  CB  LEU A 406     -13.198  -9.721   2.922  1.00 97.38           C  
ATOM   3254  O   LEU A 406     -11.443 -12.156   1.781  1.00 97.38           O  
ATOM   3255  CG  LEU A 406     -13.834  -8.350   2.684  1.00 97.38           C  
ATOM   3256  CD1 LEU A 406     -13.544  -7.421   3.858  1.00 97.38           C  
ATOM   3257  CD2 LEU A 406     -13.327  -7.745   1.379  1.00 97.38           C  
ATOM   3258  N   GLY A 407     -13.230 -12.947   2.966  1.00 96.03           N  
ATOM   3259  CA  GLY A 407     -12.505 -14.134   3.391  1.00 96.03           C  
ATOM   3260  C   GLY A 407     -13.416 -15.279   3.790  1.00 96.03           C  
ATOM   3261  O   GLY A 407     -14.636 -15.113   3.861  1.00 96.03           O  
ATOM   3262  N   GLU A 408     -12.777 -16.379   4.088  1.00 97.44           N  
ATOM   3263  CA  GLU A 408     -13.481 -17.617   4.408  1.00 97.44           C  
ATOM   3264  C   GLU A 408     -13.952 -17.625   5.859  1.00 97.44           C  
ATOM   3265  CB  GLU A 408     -12.585 -18.829   4.139  1.00 97.44           C  
ATOM   3266  O   GLU A 408     -15.074 -18.043   6.151  1.00 97.44           O  
ATOM   3267  CG  GLU A 408     -13.261 -20.165   4.409  1.00 97.44           C  
ATOM   3268  CD  GLU A 408     -14.398 -20.469   3.446  1.00 97.44           C  
ATOM   3269  OE1 GLU A 408     -15.100 -21.488   3.637  1.00 97.44           O  
ATOM   3270  OE2 GLU A 408     -14.588 -19.681   2.492  1.00 97.44           O  
ATOM   3271  N   TYR A 409     -13.108 -17.212   6.774  1.00 98.67           N  
ATOM   3272  CA  TYR A 409     -13.407 -17.142   8.200  1.00 98.67           C  
ATOM   3273  C   TYR A 409     -13.500 -15.694   8.667  1.00 98.67           C  
ATOM   3274  CB  TYR A 409     -12.341 -17.884   9.010  1.00 98.67           C  
ATOM   3275  O   TYR A 409     -12.910 -14.799   8.057  1.00 98.67           O  
ATOM   3276  CG  TYR A 409     -12.355 -19.380   8.806  1.00 98.67           C  
ATOM   3277  CD1 TYR A 409     -13.212 -20.195   9.542  1.00 98.67           C  
ATOM   3278  CD2 TYR A 409     -11.512 -19.981   7.877  1.00 98.67           C  
ATOM   3279  CE1 TYR A 409     -13.228 -21.574   9.358  1.00 98.67           C  
ATOM   3280  CE2 TYR A 409     -11.519 -21.358   7.685  1.00 98.67           C  
ATOM   3281  OH  TYR A 409     -12.390 -23.510   8.243  1.00 98.67           O  
ATOM   3282  CZ  TYR A 409     -12.379 -22.145   8.429  1.00 98.67           C  
ATOM   3283  N   LEU A 410     -14.269 -15.518   9.748  1.00 98.76           N  
ATOM   3284  CA  LEU A 410     -14.432 -14.197  10.346  1.00 98.76           C  
ATOM   3285  C   LEU A 410     -14.382 -14.279  11.868  1.00 98.76           C  
ATOM   3286  CB  LEU A 410     -15.753 -13.565   9.900  1.00 98.76           C  
ATOM   3287  O   LEU A 410     -15.072 -15.104  12.472  1.00 98.76           O  
ATOM   3288  CG  LEU A 410     -16.120 -12.231  10.550  1.00 98.76           C  
ATOM   3289  CD1 LEU A 410     -15.113 -11.155  10.157  1.00 98.76           C  
ATOM   3290  CD2 LEU A 410     -17.534 -11.815  10.158  1.00 98.76           C  
ATOM   3291  N   ILE A 411     -13.474 -13.530  12.435  1.00 98.80           N  
ATOM   3292  CA  ILE A 411     -13.500 -13.229  13.862  1.00 98.80           C  
ATOM   3293  C   ILE A 411     -14.035 -11.815  14.080  1.00 98.80           C  
ATOM   3294  CB  ILE A 411     -12.099 -13.376  14.497  1.00 98.80           C  
ATOM   3295  O   ILE A 411     -13.442 -10.841  13.612  1.00 98.80           O  
ATOM   3296  CG1 ILE A 411     -11.583 -14.809  14.324  1.00 98.80           C  
ATOM   3297  CG2 ILE A 411     -12.133 -12.980  15.976  1.00 98.80           C  
ATOM   3298  CD1 ILE A 411     -10.154 -15.015  14.808  1.00 98.80           C  
ATOM   3299  N   ILE A 412     -15.061 -11.780  14.770  1.00 98.65           N  
ATOM   3300  CA  ILE A 412     -15.692 -10.469  14.881  1.00 98.65           C  
ATOM   3301  C   ILE A 412     -16.156 -10.239  16.318  1.00 98.65           C  
ATOM   3302  CB  ILE A 412     -16.882 -10.331  13.905  1.00 98.65           C  
ATOM   3303  O   ILE A 412     -16.635 -11.165  16.977  1.00 98.65           O  
ATOM   3304  CG1 ILE A 412     -17.409  -8.891  13.907  1.00 98.65           C  
ATOM   3305  CG2 ILE A 412     -17.993 -11.322  14.263  1.00 98.65           C  
ATOM   3306  CD1 ILE A 412     -18.304  -8.558  12.721  1.00 98.65           C  
ATOM   3307  N   GLU A 413     -15.937  -9.027  16.812  1.00 98.27           N  
ATOM   3308  CA  GLU A 413     -16.318  -8.605  18.157  1.00 98.27           C  
ATOM   3309  C   GLU A 413     -17.565  -7.726  18.127  1.00 98.27           C  
ATOM   3310  CB  GLU A 413     -15.165  -7.860  18.834  1.00 98.27           C  
ATOM   3311  O   GLU A 413     -17.580  -6.684  17.468  1.00 98.27           O  
ATOM   3312  CG  GLU A 413     -15.473  -7.413  20.255  1.00 98.27           C  
ATOM   3313  CD  GLU A 413     -14.347  -6.610  20.889  1.00 98.27           C  
ATOM   3314  OE1 GLU A 413     -14.417  -6.322  22.105  1.00 98.27           O  
ATOM   3315  OE2 GLU A 413     -13.388  -6.265  20.162  1.00 98.27           O  
ATOM   3316  N   PHE A 414     -18.568  -8.169  18.794  1.00 98.09           N  
ATOM   3317  CA  PHE A 414     -19.781  -7.368  18.911  1.00 98.09           C  
ATOM   3318  C   PHE A 414     -19.739  -6.502  20.164  1.00 98.09           C  
ATOM   3319  CB  PHE A 414     -21.021  -8.267  18.936  1.00 98.09           C  
ATOM   3320  O   PHE A 414     -19.502  -7.004  21.265  1.00 98.09           O  
ATOM   3321  CG  PHE A 414     -22.318  -7.511  19.029  1.00 98.09           C  
ATOM   3322  CD1 PHE A 414     -23.028  -7.465  20.223  1.00 98.09           C  
ATOM   3323  CD2 PHE A 414     -22.828  -6.844  17.923  1.00 98.09           C  
ATOM   3324  CE1 PHE A 414     -24.230  -6.766  20.312  1.00 98.09           C  
ATOM   3325  CE2 PHE A 414     -24.028  -6.143  18.004  1.00 98.09           C  
ATOM   3326  CZ  PHE A 414     -24.727  -6.106  19.200  1.00 98.09           C  
ATOM   3327  N   VAL A 415     -19.971  -5.211  19.988  1.00 96.48           N  
ATOM   3328  CA  VAL A 415     -20.022  -4.237  21.073  1.00 96.48           C  
ATOM   3329  C   VAL A 415     -21.458  -3.757  21.270  1.00 96.48           C  
ATOM   3330  CB  VAL A 415     -19.090  -3.035  20.802  1.00 96.48           C  
ATOM   3331  O   VAL A 415     -21.985  -3.003  20.449  1.00 96.48           O  
ATOM   3332  CG1 VAL A 415     -19.031  -2.112  22.017  1.00 96.48           C  
ATOM   3333  CG2 VAL A 415     -17.691  -3.519  20.425  1.00 96.48           C  
ATOM   3334  N   PRO A 416     -22.042  -4.204  22.406  1.00 96.20           N  
ATOM   3335  CA  PRO A 416     -23.450  -3.868  22.631  1.00 96.20           C  
ATOM   3336  C   PRO A 416     -23.654  -2.402  23.005  1.00 96.20           C  
ATOM   3337  CB  PRO A 416     -23.851  -4.788  23.787  1.00 96.20           C  
ATOM   3338  O   PRO A 416     -22.702  -1.722  23.394  1.00 96.20           O  
ATOM   3339  CG  PRO A 416     -22.585  -5.021  24.547  1.00 96.20           C  
ATOM   3340  CD  PRO A 416     -21.444  -5.059  23.572  1.00 96.20           C  
ATOM   3341  N   LYS A 417     -24.860  -1.908  22.987  1.00 94.95           N  
ATOM   3342  CA  LYS A 417     -25.214  -0.516  23.249  1.00 94.95           C  
ATOM   3343  C   LYS A 417     -24.940  -0.143  24.703  1.00 94.95           C  
ATOM   3344  CB  LYS A 417     -26.684  -0.262  22.911  1.00 94.95           C  
ATOM   3345  O   LYS A 417     -24.802   1.037  25.031  1.00 94.95           O  
ATOM   3346  CG  LYS A 417     -26.972  -0.190  21.418  1.00 94.95           C  
ATOM   3347  CD  LYS A 417     -28.420   0.198  21.147  1.00 94.95           C  
ATOM   3348  CE  LYS A 417     -28.687   0.357  19.656  1.00 94.95           C  
ATOM   3349  NZ  LYS A 417     -30.105   0.737  19.385  1.00 94.95           N  
ATOM   3350  N   GLU A 418     -24.910  -1.166  25.562  1.00 94.10           N  
ATOM   3351  CA  GLU A 418     -24.631  -0.939  26.977  1.00 94.10           C  
ATOM   3352  C   GLU A 418     -23.167  -0.569  27.198  1.00 94.10           C  
ATOM   3353  CB  GLU A 418     -24.992  -2.177  27.802  1.00 94.10           C  
ATOM   3354  O   GLU A 418     -22.805  -0.057  28.259  1.00 94.10           O  
ATOM   3355  CG  GLU A 418     -26.476  -2.511  27.793  1.00 94.10           C  
ATOM   3356  CD  GLU A 418     -26.921  -3.237  26.533  1.00 94.10           C  
ATOM   3357  OE1 GLU A 418     -28.143  -3.307  26.271  1.00 94.10           O  
ATOM   3358  OE2 GLU A 418     -26.039  -3.742  25.803  1.00 94.10           O  
ATOM   3359  N   ASP A 419     -22.373  -0.808  26.187  1.00 93.83           N  
ATOM   3360  CA  ASP A 419     -20.945  -0.517  26.268  1.00 93.83           C  
ATOM   3361  C   ASP A 419     -20.690   0.989  26.275  1.00 93.83           C  
ATOM   3362  CB  ASP A 419     -20.197  -1.172  25.104  1.00 93.83           C  
ATOM   3363  O   ASP A 419     -21.386   1.744  25.594  1.00 93.83           O  
ATOM   3364  CG  ASP A 419     -18.688  -1.116  25.263  1.00 93.83           C  
ATOM   3365  OD1 ASP A 419     -18.073  -0.092  24.896  1.00 93.83           O  
ATOM   3366  OD2 ASP A 419     -18.108  -2.107  25.756  1.00 93.83           O  
ATOM   3367  N   SER A 420     -19.713   1.405  27.051  1.00 90.79           N  
ATOM   3368  CA  SER A 420     -19.405   2.817  27.250  1.00 90.79           C  
ATOM   3369  C   SER A 420     -19.052   3.497  25.931  1.00 90.79           C  
ATOM   3370  CB  SER A 420     -18.253   2.980  28.242  1.00 90.79           C  
ATOM   3371  O   SER A 420     -19.386   4.665  25.720  1.00 90.79           O  
ATOM   3372  OG  SER A 420     -17.086   2.330  27.768  1.00 90.79           O  
ATOM   3373  N   GLN A 421     -18.404   2.799  25.003  1.00 89.82           N  
ATOM   3374  CA  GLN A 421     -18.009   3.366  23.718  1.00 89.82           C  
ATOM   3375  C   GLN A 421     -19.228   3.663  22.850  1.00 89.82           C  
ATOM   3376  CB  GLN A 421     -17.058   2.420  22.982  1.00 89.82           C  
ATOM   3377  O   GLN A 421     -19.261   4.670  22.139  1.00 89.82           O  
ATOM   3378  CG  GLN A 421     -15.679   2.317  23.619  1.00 89.82           C  
ATOM   3379  CD  GLN A 421     -14.902   3.618  23.551  1.00 89.82           C  
ATOM   3380  NE2 GLN A 421     -14.190   3.827  22.448  1.00 89.82           N  
ATOM   3381  OE1 GLN A 421     -14.941   4.429  24.481  1.00 89.82           O  
ATOM   3382  N   VAL A 422     -20.144   2.818  22.907  1.00 92.12           N  
ATOM   3383  CA  VAL A 422     -21.369   3.055  22.150  1.00 92.12           C  
ATOM   3384  C   VAL A 422     -22.145   4.214  22.771  1.00 92.12           C  
ATOM   3385  CB  VAL A 422     -22.255   1.790  22.094  1.00 92.12           C  
ATOM   3386  O   VAL A 422     -22.693   5.056  22.056  1.00 92.12           O  
ATOM   3387  CG1 VAL A 422     -23.563   2.079  21.361  1.00 92.12           C  
ATOM   3388  CG2 VAL A 422     -21.503   0.643  21.421  1.00 92.12           C  
ATOM   3389  N   HIS A 423     -22.206   4.285  24.128  1.00 92.27           N  
ATOM   3390  CA  HIS A 423     -22.835   5.420  24.794  1.00 92.27           C  
ATOM   3391  C   HIS A 423     -22.231   6.739  24.322  1.00 92.27           C  
ATOM   3392  CB  HIS A 423     -22.698   5.294  26.312  1.00 92.27           C  
ATOM   3393  O   HIS A 423     -22.957   7.701  24.061  1.00 92.27           O  
ATOM   3394  CG  HIS A 423     -23.618   4.280  26.915  1.00 92.27           C  
ATOM   3395  CD2 HIS A 423     -23.373   3.245  27.752  1.00 92.27           C  
ATOM   3396  ND1 HIS A 423     -24.973   4.266  26.669  1.00 92.27           N  
ATOM   3397  CE1 HIS A 423     -25.524   3.263  27.331  1.00 92.27           C  
ATOM   3398  NE2 HIS A 423     -24.575   2.627  27.996  1.00 92.27           N  
ATOM   3399  N   ARG A 424     -21.016   6.697  24.244  1.00 89.02           N  
ATOM   3400  CA  ARG A 424     -20.310   7.900  23.813  1.00 89.02           C  
ATOM   3401  C   ARG A 424     -20.711   8.291  22.394  1.00 89.02           C  
ATOM   3402  CB  ARG A 424     -18.796   7.692  23.891  1.00 89.02           C  
ATOM   3403  O   ARG A 424     -20.924   9.470  22.107  1.00 89.02           O  
ATOM   3404  CG  ARG A 424     -17.989   8.968  23.716  1.00 89.02           C  
ATOM   3405  CD  ARG A 424     -16.493   8.709  23.819  1.00 89.02           C  
ATOM   3406  NE  ARG A 424     -15.883   9.492  24.890  1.00 89.02           N  
ATOM   3407  NH1 ARG A 424     -13.823   8.453  24.757  1.00 89.02           N  
ATOM   3408  NH2 ARG A 424     -14.176  10.118  26.293  1.00 89.02           N  
ATOM   3409  CZ  ARG A 424     -14.629   9.353  25.311  1.00 89.02           C  
ATOM   3410  N   LEU A 425     -20.691   7.317  21.481  1.00 89.74           N  
ATOM   3411  CA  LEU A 425     -21.059   7.576  20.093  1.00 89.74           C  
ATOM   3412  C   LEU A 425     -22.480   8.121  20.001  1.00 89.74           C  
ATOM   3413  CB  LEU A 425     -20.934   6.300  19.257  1.00 89.74           C  
ATOM   3414  O   LEU A 425     -22.762   8.997  19.180  1.00 89.74           O  
ATOM   3415  CG  LEU A 425     -19.513   5.805  18.984  1.00 89.74           C  
ATOM   3416  CD1 LEU A 425     -19.549   4.491  18.210  1.00 89.74           C  
ATOM   3417  CD2 LEU A 425     -18.716   6.859  18.223  1.00 89.74           C  
ATOM   3418  N   LEU A 426     -23.339   7.723  20.919  1.00 92.43           N  
ATOM   3419  CA  LEU A 426     -24.756   8.066  20.861  1.00 92.43           C  
ATOM   3420  C   LEU A 426     -25.042   9.333  21.661  1.00 92.43           C  
ATOM   3421  CB  LEU A 426     -25.609   6.911  21.391  1.00 92.43           C  
ATOM   3422  O   LEU A 426     -26.156   9.859  21.622  1.00 92.43           O  
ATOM   3423  CG  LEU A 426     -25.711   5.676  20.494  1.00 92.43           C  
ATOM   3424  CD1 LEU A 426     -26.404   4.538  21.236  1.00 92.43           C  
ATOM   3425  CD2 LEU A 426     -26.452   6.011  19.205  1.00 92.43           C  
ATOM   3426  N   ALA A 427     -23.998   9.816  22.358  1.00 91.02           N  
ATOM   3427  CA  ALA A 427     -24.172  10.987  23.214  1.00 91.02           C  
ATOM   3428  C   ALA A 427     -24.554  12.215  22.392  1.00 91.02           C  
ATOM   3429  CB  ALA A 427     -22.898  11.258  24.010  1.00 91.02           C  
ATOM   3430  O   ALA A 427     -25.304  13.074  22.860  1.00 91.02           O  
ATOM   3431  N   SER A 428     -24.086  12.250  21.183  1.00 87.67           N  
ATOM   3432  CA  SER A 428     -24.285  13.467  20.403  1.00 87.67           C  
ATOM   3433  C   SER A 428     -25.227  13.224  19.228  1.00 87.67           C  
ATOM   3434  CB  SER A 428     -22.947  14.002  19.892  1.00 87.67           C  
ATOM   3435  O   SER A 428     -25.325  14.054  18.322  1.00 87.67           O  
ATOM   3436  OG  SER A 428     -22.305  13.045  19.068  1.00 87.67           O  
ATOM   3437  N   ARG A 429     -25.851  12.036  19.253  1.00 90.43           N  
ATOM   3438  CA  ARG A 429     -26.731  11.786  18.116  1.00 90.43           C  
ATOM   3439  C   ARG A 429     -27.947  10.966  18.534  1.00 90.43           C  
ATOM   3440  CB  ARG A 429     -25.974  11.067  16.997  1.00 90.43           C  
ATOM   3441  O   ARG A 429     -27.930  10.308  19.576  1.00 90.43           O  
ATOM   3442  CG  ARG A 429     -25.518   9.664  17.366  1.00 90.43           C  
ATOM   3443  CD  ARG A 429     -24.815   8.976  16.203  1.00 90.43           C  
ATOM   3444  NE  ARG A 429     -25.721   8.756  15.080  1.00 90.43           N  
ATOM   3445  NH1 ARG A 429     -24.101   7.902  13.672  1.00 90.43           N  
ATOM   3446  NH2 ARG A 429     -26.268   8.094  12.950  1.00 90.43           N  
ATOM   3447  CZ  ARG A 429     -25.361   8.251  13.903  1.00 90.43           C  
ATOM   3448  N   GLU A 430     -29.070  11.156  17.752  1.00 90.17           N  
ATOM   3449  CA  GLU A 430     -30.283  10.375  17.974  1.00 90.17           C  
ATOM   3450  C   GLU A 430     -30.061   8.904  17.635  1.00 90.17           C  
ATOM   3451  CB  GLU A 430     -31.443  10.936  17.148  1.00 90.17           C  
ATOM   3452  O   GLU A 430     -29.475   8.581  16.599  1.00 90.17           O  
ATOM   3453  CG  GLU A 430     -32.782  10.273  17.438  1.00 90.17           C  
ATOM   3454  CD  GLU A 430     -33.916  10.814  16.582  1.00 90.17           C  
ATOM   3455  OE1 GLU A 430     -35.067  10.342  16.730  1.00 90.17           O  
ATOM   3456  OE2 GLU A 430     -33.653  11.715  15.755  1.00 90.17           O  
ATOM   3457  N   ASP A 431     -30.481   8.058  18.615  1.00 91.93           N  
ATOM   3458  CA  ASP A 431     -30.393   6.619  18.389  1.00 91.93           C  
ATOM   3459  C   ASP A 431     -31.477   6.147  17.423  1.00 91.93           C  
ATOM   3460  CB  ASP A 431     -30.502   5.860  19.713  1.00 91.93           C  
ATOM   3461  O   ASP A 431     -32.635   5.982  17.813  1.00 91.93           O  
ATOM   3462  CG  ASP A 431     -30.301   4.363  19.557  1.00 91.93           C  
ATOM   3463  OD1 ASP A 431     -30.069   3.894  18.421  1.00 91.93           O  
ATOM   3464  OD2 ASP A 431     -30.377   3.645  20.577  1.00 91.93           O  
ATOM   3465  N   ILE A 432     -31.063   5.904  16.182  1.00 92.18           N  
ATOM   3466  CA  ILE A 432     -31.989   5.446  15.152  1.00 92.18           C  
ATOM   3467  C   ILE A 432     -31.647   4.013  14.751  1.00 92.18           C  
ATOM   3468  CB  ILE A 432     -31.959   6.371  13.914  1.00 92.18           C  
ATOM   3469  O   ILE A 432     -31.959   3.582  13.639  1.00 92.18           O  
ATOM   3470  CG1 ILE A 432     -30.540   6.451  13.341  1.00 92.18           C  
ATOM   3471  CG2 ILE A 432     -32.486   7.764  14.268  1.00 92.18           C  
ATOM   3472  CD1 ILE A 432     -30.462   7.104  11.968  1.00 92.18           C  
ATOM   3473  N   PHE A 433     -30.989   3.231  15.619  1.00 92.41           N  
ATOM   3474  CA  PHE A 433     -30.461   1.920  15.262  1.00 92.41           C  
ATOM   3475  C   PHE A 433     -31.108   0.828  16.106  1.00 92.41           C  
ATOM   3476  CB  PHE A 433     -28.939   1.886  15.438  1.00 92.41           C  
ATOM   3477  O   PHE A 433     -30.437   0.178  16.910  1.00 92.41           O  
ATOM   3478  CG  PHE A 433     -28.233   3.075  14.843  1.00 92.41           C  
ATOM   3479  CD1 PHE A 433     -28.037   3.169  13.470  1.00 92.41           C  
ATOM   3480  CD2 PHE A 433     -27.766   4.098  15.656  1.00 92.41           C  
ATOM   3481  CE1 PHE A 433     -27.384   4.267  12.917  1.00 92.41           C  
ATOM   3482  CE2 PHE A 433     -27.112   5.200  15.110  1.00 92.41           C  
ATOM   3483  CZ  PHE A 433     -26.921   5.282  13.741  1.00 92.41           C  
ATOM   3484  N   PRO A 434     -32.392   0.595  15.972  1.00 91.83           N  
ATOM   3485  CA  PRO A 434     -33.105  -0.376  16.806  1.00 91.83           C  
ATOM   3486  C   PRO A 434     -32.639  -1.811  16.571  1.00 91.83           C  
ATOM   3487  CB  PRO A 434     -34.565  -0.199  16.382  1.00 91.83           C  
ATOM   3488  O   PRO A 434     -32.749  -2.654  17.465  1.00 91.83           O  
ATOM   3489  CG  PRO A 434     -34.496   0.387  15.009  1.00 91.83           C  
ATOM   3490  CD  PRO A 434     -33.291   1.279  14.931  1.00 91.83           C  
ATOM   3491  N   GLN A 435     -32.034  -1.993  15.344  1.00 93.17           N  
ATOM   3492  CA  GLN A 435     -31.652  -3.353  14.979  1.00 93.17           C  
ATOM   3493  C   GLN A 435     -30.218  -3.656  15.405  1.00 93.17           C  
ATOM   3494  CB  GLN A 435     -31.809  -3.570  13.473  1.00 93.17           C  
ATOM   3495  O   GLN A 435     -29.708  -4.750  15.155  1.00 93.17           O  
ATOM   3496  CG  GLN A 435     -33.247  -3.460  12.983  1.00 93.17           C  
ATOM   3497  CD  GLN A 435     -34.145  -4.543  13.551  1.00 93.17           C  
ATOM   3498  NE2 GLN A 435     -35.454  -4.351  13.431  1.00 93.17           N  
ATOM   3499  OE1 GLN A 435     -33.666  -5.544  14.093  1.00 93.17           O  
ATOM   3500  N   TYR A 436     -29.599  -2.611  15.960  1.00 96.47           N  
ATOM   3501  CA  TYR A 436     -28.260  -2.875  16.475  1.00 96.47           C  
ATOM   3502  C   TYR A 436     -28.324  -3.543  17.843  1.00 96.47           C  
ATOM   3503  CB  TYR A 436     -27.453  -1.576  16.565  1.00 96.47           C  
ATOM   3504  O   TYR A 436     -28.316  -2.865  18.873  1.00 96.47           O  
ATOM   3505  CG  TYR A 436     -25.990  -1.791  16.868  1.00 96.47           C  
ATOM   3506  CD1 TYR A 436     -25.518  -1.761  18.179  1.00 96.47           C  
ATOM   3507  CD2 TYR A 436     -25.076  -2.023  15.846  1.00 96.47           C  
ATOM   3508  CE1 TYR A 436     -24.171  -1.956  18.463  1.00 96.47           C  
ATOM   3509  CE2 TYR A 436     -23.727  -2.220  16.118  1.00 96.47           C  
ATOM   3510  OH  TYR A 436     -21.949  -2.379  17.703  1.00 96.47           O  
ATOM   3511  CZ  TYR A 436     -23.284  -2.185  17.428  1.00 96.47           C  
ATOM   3512  N   GLU A 437     -28.583  -4.828  17.907  1.00 96.41           N  
ATOM   3513  CA  GLU A 437     -28.615  -5.724  19.059  1.00 96.41           C  
ATOM   3514  C   GLU A 437     -28.119  -7.119  18.687  1.00 96.41           C  
ATOM   3515  CB  GLU A 437     -30.031  -5.806  19.636  1.00 96.41           C  
ATOM   3516  O   GLU A 437     -28.047  -7.463  17.505  1.00 96.41           O  
ATOM   3517  CG  GLU A 437     -31.078  -6.271  18.635  1.00 96.41           C  
ATOM   3518  CD  GLU A 437     -31.119  -7.782  18.468  1.00 96.41           C  
ATOM   3519  OE1 GLU A 437     -31.621  -8.264  17.427  1.00 96.41           O  
ATOM   3520  OE2 GLU A 437     -30.647  -8.489  19.385  1.00 96.41           O  
ATOM   3521  N   ILE A 438     -27.702  -7.875  19.659  1.00 97.49           N  
ATOM   3522  CA  ILE A 438     -26.935  -9.101  19.467  1.00 97.49           C  
ATOM   3523  C   ILE A 438     -27.761 -10.106  18.668  1.00 97.49           C  
ATOM   3524  CB  ILE A 438     -26.503  -9.714  20.818  1.00 97.49           C  
ATOM   3525  O   ILE A 438     -27.226 -10.827  17.823  1.00 97.49           O  
ATOM   3526  CG1 ILE A 438     -25.484 -10.838  20.592  1.00 97.49           C  
ATOM   3527  CG2 ILE A 438     -27.721 -10.227  21.592  1.00 97.49           C  
ATOM   3528  CD1 ILE A 438     -24.652 -11.174  21.822  1.00 97.49           C  
ATOM   3529  N   ASN A 439     -29.087 -10.196  18.898  1.00 97.67           N  
ATOM   3530  CA  ASN A 439     -29.924 -11.147  18.173  1.00 97.67           C  
ATOM   3531  C   ASN A 439     -30.014 -10.797  16.690  1.00 97.67           C  
ATOM   3532  CB  ASN A 439     -31.323 -11.210  18.789  1.00 97.67           C  
ATOM   3533  O   ASN A 439     -29.943 -11.681  15.834  1.00 97.67           O  
ATOM   3534  CG  ASN A 439     -31.334 -11.891  20.144  1.00 97.67           C  
ATOM   3535  ND2 ASN A 439     -32.258 -11.481  21.005  1.00 97.67           N  
ATOM   3536  OD1 ASN A 439     -30.519 -12.776  20.414  1.00 97.67           O  
ATOM   3537  N   SER A 440     -30.223  -9.498  16.402  1.00 97.63           N  
ATOM   3538  CA  SER A 440     -30.223  -9.056  15.011  1.00 97.63           C  
ATOM   3539  C   SER A 440     -28.866  -9.293  14.356  1.00 97.63           C  
ATOM   3540  CB  SER A 440     -30.592  -7.575  14.918  1.00 97.63           C  
ATOM   3541  O   SER A 440     -28.795  -9.713  13.199  1.00 97.63           O  
ATOM   3542  OG  SER A 440     -31.916  -7.357  15.375  1.00 97.63           O  
ATOM   3543  N   PHE A 441     -27.823  -9.029  15.163  1.00 98.41           N  
ATOM   3544  CA  PHE A 441     -26.466  -9.293  14.701  1.00 98.41           C  
ATOM   3545  C   PHE A 441     -26.312 -10.749  14.276  1.00 98.41           C  
ATOM   3546  CB  PHE A 441     -25.449  -8.956  15.796  1.00 98.41           C  
ATOM   3547  O   PHE A 441     -25.859 -11.032  13.165  1.00 98.41           O  
ATOM   3548  CG  PHE A 441     -24.054  -9.437  15.497  1.00 98.41           C  
ATOM   3549  CD1 PHE A 441     -23.614 -10.669  15.964  1.00 98.41           C  
ATOM   3550  CD2 PHE A 441     -23.183  -8.655  14.750  1.00 98.41           C  
ATOM   3551  CE1 PHE A 441     -22.324 -11.117  15.689  1.00 98.41           C  
ATOM   3552  CE2 PHE A 441     -21.892  -9.096  14.472  1.00 98.41           C  
ATOM   3553  CZ  PHE A 441     -21.464 -10.326  14.943  1.00 98.41           C  
ATOM   3554  N   LYS A 442     -26.688 -11.670  15.113  1.00 98.51           N  
ATOM   3555  CA  LYS A 442     -26.578 -13.097  14.825  1.00 98.51           C  
ATOM   3556  C   LYS A 442     -27.436 -13.484  13.624  1.00 98.51           C  
ATOM   3557  CB  LYS A 442     -26.983 -13.925  16.046  1.00 98.51           C  
ATOM   3558  O   LYS A 442     -27.009 -14.273  12.778  1.00 98.51           O  
ATOM   3559  CG  LYS A 442     -25.990 -13.857  17.197  1.00 98.51           C  
ATOM   3560  CD  LYS A 442     -26.440 -14.712  18.375  1.00 98.51           C  
ATOM   3561  CE  LYS A 442     -25.408 -14.711  19.494  1.00 98.51           C  
ATOM   3562  NZ  LYS A 442     -25.840 -15.557  20.646  1.00 98.51           N  
ATOM   3563  N   LYS A 443     -28.600 -12.950  13.636  1.00 98.17           N  
ATOM   3564  CA  LYS A 443     -29.534 -13.246  12.553  1.00 98.17           C  
ATOM   3565  C   LYS A 443     -28.945 -12.862  11.199  1.00 98.17           C  
ATOM   3566  CB  LYS A 443     -30.860 -12.518  12.774  1.00 98.17           C  
ATOM   3567  O   LYS A 443     -28.919 -13.677  10.274  1.00 98.17           O  
ATOM   3568  CG  LYS A 443     -31.878 -12.735  11.664  1.00 98.17           C  
ATOM   3569  CD  LYS A 443     -33.148 -11.928  11.904  1.00 98.17           C  
ATOM   3570  CE  LYS A 443     -34.115 -12.046  10.734  1.00 98.17           C  
ATOM   3571  NZ  LYS A 443     -35.351 -11.236  10.954  1.00 98.17           N  
ATOM   3572  N   TYR A 444     -28.473 -11.664  11.021  1.00 98.14           N  
ATOM   3573  CA  TYR A 444     -27.981 -11.156   9.745  1.00 98.14           C  
ATOM   3574  C   TYR A 444     -26.683 -11.848   9.346  1.00 98.14           C  
ATOM   3575  CB  TYR A 444     -27.763  -9.642   9.817  1.00 98.14           C  
ATOM   3576  O   TYR A 444     -26.485 -12.182   8.175  1.00 98.14           O  
ATOM   3577  CG  TYR A 444     -29.040  -8.852   9.972  1.00 98.14           C  
ATOM   3578  CD1 TYR A 444     -30.126  -9.072   9.127  1.00 98.14           C  
ATOM   3579  CD2 TYR A 444     -29.164  -7.883  10.963  1.00 98.14           C  
ATOM   3580  CE1 TYR A 444     -31.304  -8.346   9.265  1.00 98.14           C  
ATOM   3581  CE2 TYR A 444     -30.337  -7.150  11.110  1.00 98.14           C  
ATOM   3582  OH  TYR A 444     -32.564  -6.666  10.399  1.00 98.14           O  
ATOM   3583  CZ  TYR A 444     -31.400  -7.389  10.258  1.00 98.14           C  
ATOM   3584  N   PHE A 445     -25.811 -12.098  10.295  1.00 98.45           N  
ATOM   3585  CA  PHE A 445     -24.537 -12.738   9.988  1.00 98.45           C  
ATOM   3586  C   PHE A 445     -24.737 -14.215   9.669  1.00 98.45           C  
ATOM   3587  CB  PHE A 445     -23.560 -12.582  11.157  1.00 98.45           C  
ATOM   3588  O   PHE A 445     -23.973 -14.798   8.896  1.00 98.45           O  
ATOM   3589  CG  PHE A 445     -22.731 -11.327  11.092  1.00 98.45           C  
ATOM   3590  CD1 PHE A 445     -21.423 -11.364  10.626  1.00 98.45           C  
ATOM   3591  CD2 PHE A 445     -23.262 -10.109  11.496  1.00 98.45           C  
ATOM   3592  CE1 PHE A 445     -20.654 -10.204  10.565  1.00 98.45           C  
ATOM   3593  CE2 PHE A 445     -22.500  -8.946  11.438  1.00 98.45           C  
ATOM   3594  CZ  PHE A 445     -21.196  -8.996  10.973  1.00 98.45           C  
ATOM   3595  N   SER A 446     -25.704 -14.844  10.181  1.00 98.35           N  
ATOM   3596  CA  SER A 446     -25.988 -16.254   9.934  1.00 98.35           C  
ATOM   3597  C   SER A 446     -26.488 -16.476   8.511  1.00 98.35           C  
ATOM   3598  CB  SER A 446     -27.022 -16.775  10.934  1.00 98.35           C  
ATOM   3599  O   SER A 446     -26.526 -17.611   8.031  1.00 98.35           O  
ATOM   3600  OG  SER A 446     -26.468 -16.853  12.236  1.00 98.35           O  
ATOM   3601  N   ARG A 447     -26.851 -15.449   7.813  1.00 98.02           N  
ATOM   3602  CA  ARG A 447     -27.203 -15.566   6.401  1.00 98.02           C  
ATOM   3603  C   ARG A 447     -25.975 -15.883   5.555  1.00 98.02           C  
ATOM   3604  CB  ARG A 447     -27.865 -14.279   5.903  1.00 98.02           C  
ATOM   3605  O   ARG A 447     -26.094 -16.456   4.470  1.00 98.02           O  
ATOM   3606  CG  ARG A 447     -29.247 -14.032   6.485  1.00 98.02           C  
ATOM   3607  CD  ARG A 447     -29.878 -12.765   5.923  1.00 98.02           C  
ATOM   3608  NE  ARG A 447     -31.160 -12.473   6.559  1.00 98.02           N  
ATOM   3609  NH1 ARG A 447     -31.488 -10.473   5.452  1.00 98.02           N  
ATOM   3610  NH2 ARG A 447     -33.046 -11.225   6.955  1.00 98.02           N  
ATOM   3611  CZ  ARG A 447     -31.895 -11.391   6.321  1.00 98.02           C  
ATOM   3612  N   HIS A 448     -24.827 -15.499   6.000  1.00 98.33           N  
ATOM   3613  CA  HIS A 448     -23.607 -15.647   5.214  1.00 98.33           C  
ATOM   3614  C   HIS A 448     -22.604 -16.554   5.919  1.00 98.33           C  
ATOM   3615  CB  HIS A 448     -22.977 -14.280   4.941  1.00 98.33           C  
ATOM   3616  O   HIS A 448     -21.708 -17.111   5.280  1.00 98.33           O  
ATOM   3617  CG  HIS A 448     -23.885 -13.334   4.221  1.00 98.33           C  
ATOM   3618  CD2 HIS A 448     -24.593 -12.270   4.666  1.00 98.33           C  
ATOM   3619  ND1 HIS A 448     -24.149 -13.437   2.872  1.00 98.33           N  
ATOM   3620  CE1 HIS A 448     -24.981 -12.472   2.518  1.00 98.33           C  
ATOM   3621  NE2 HIS A 448     -25.266 -11.750   3.588  1.00 98.33           N  
ATOM   3622  N   TYR A 449     -22.762 -16.695   7.234  1.00 98.54           N  
ATOM   3623  CA  TYR A 449     -21.766 -17.413   8.021  1.00 98.54           C  
ATOM   3624  C   TYR A 449     -22.426 -18.458   8.913  1.00 98.54           C  
ATOM   3625  CB  TYR A 449     -20.950 -16.438   8.875  1.00 98.54           C  
ATOM   3626  O   TYR A 449     -23.569 -18.285   9.341  1.00 98.54           O  
ATOM   3627  CG  TYR A 449     -20.059 -15.524   8.069  1.00 98.54           C  
ATOM   3628  CD1 TYR A 449     -18.806 -15.949   7.633  1.00 98.54           C  
ATOM   3629  CD2 TYR A 449     -20.467 -14.235   7.744  1.00 98.54           C  
ATOM   3630  CE1 TYR A 449     -17.980 -15.110   6.892  1.00 98.54           C  
ATOM   3631  CE2 TYR A 449     -19.650 -13.388   7.003  1.00 98.54           C  
ATOM   3632  OH  TYR A 449     -17.597 -12.998   5.849  1.00 98.54           O  
ATOM   3633  CZ  TYR A 449     -18.410 -13.833   6.582  1.00 98.54           C  
ATOM   3634  N   LEU A 450     -21.688 -19.536   9.141  1.00 98.41           N  
ATOM   3635  CA  LEU A 450     -21.946 -20.440  10.256  1.00 98.41           C  
ATOM   3636  C   LEU A 450     -21.202 -19.986  11.508  1.00 98.41           C  
ATOM   3637  CB  LEU A 450     -21.535 -21.869   9.893  1.00 98.41           C  
ATOM   3638  O   LEU A 450     -19.979 -19.835  11.487  1.00 98.41           O  
ATOM   3639  CG  LEU A 450     -21.713 -22.924  10.987  1.00 98.41           C  
ATOM   3640  CD1 LEU A 450     -23.195 -23.147  11.272  1.00 98.41           C  
ATOM   3641  CD2 LEU A 450     -21.039 -24.231  10.584  1.00 98.41           C  
ATOM   3642  N   ILE A 451     -21.931 -19.763  12.622  1.00 98.43           N  
ATOM   3643  CA  ILE A 451     -21.293 -19.365  13.872  1.00 98.43           C  
ATOM   3644  C   ILE A 451     -20.667 -20.586  14.544  1.00 98.43           C  
ATOM   3645  CB  ILE A 451     -22.298 -18.684  14.828  1.00 98.43           C  
ATOM   3646  O   ILE A 451     -21.378 -21.458  15.048  1.00 98.43           O  
ATOM   3647  CG1 ILE A 451     -22.871 -17.416  14.186  1.00 98.43           C  
ATOM   3648  CG2 ILE A 451     -21.635 -18.367  16.172  1.00 98.43           C  
ATOM   3649  CD1 ILE A 451     -23.971 -16.751  15.002  1.00 98.43           C  
ATOM   3650  N   LEU A 452     -19.415 -20.652  14.611  1.00 98.41           N  
ATOM   3651  CA  LEU A 452     -18.693 -21.803  15.141  1.00 98.41           C  
ATOM   3652  C   LEU A 452     -18.524 -21.690  16.652  1.00 98.41           C  
ATOM   3653  CB  LEU A 452     -17.322 -21.931  14.471  1.00 98.41           C  
ATOM   3654  O   LEU A 452     -18.585 -22.695  17.365  1.00 98.41           O  
ATOM   3655  CG  LEU A 452     -17.325 -22.130  12.954  1.00 98.41           C  
ATOM   3656  CD1 LEU A 452     -15.896 -22.195  12.426  1.00 98.41           C  
ATOM   3657  CD2 LEU A 452     -18.097 -23.391  12.582  1.00 98.41           C  
ATOM   3658  N   GLU A 453     -18.256 -20.441  17.107  1.00 98.30           N  
ATOM   3659  CA  GLU A 453     -18.043 -20.210  18.533  1.00 98.30           C  
ATOM   3660  C   GLU A 453     -18.462 -18.798  18.932  1.00 98.30           C  
ATOM   3661  CB  GLU A 453     -16.576 -20.448  18.903  1.00 98.30           C  
ATOM   3662  O   GLU A 453     -18.366 -17.866  18.131  1.00 98.30           O  
ATOM   3663  CG  GLU A 453     -16.336 -20.597  20.398  1.00 98.30           C  
ATOM   3664  CD  GLU A 453     -14.923 -21.045  20.736  1.00 98.30           C  
ATOM   3665  OE1 GLU A 453     -14.581 -21.118  21.938  1.00 98.30           O  
ATOM   3666  OE2 GLU A 453     -14.151 -21.324  19.792  1.00 98.30           O  
ATOM   3667  N   GLU A 454     -18.899 -18.686  20.078  1.00 98.24           N  
ATOM   3668  CA  GLU A 454     -19.281 -17.447  20.749  1.00 98.24           C  
ATOM   3669  C   GLU A 454     -18.673 -17.365  22.146  1.00 98.24           C  
ATOM   3670  CB  GLU A 454     -20.805 -17.327  20.831  1.00 98.24           C  
ATOM   3671  O   GLU A 454     -18.932 -18.223  22.993  1.00 98.24           O  
ATOM   3672  CG  GLU A 454     -21.287 -16.059  21.521  1.00 98.24           C  
ATOM   3673  CD  GLU A 454     -22.800 -15.919  21.531  1.00 98.24           C  
ATOM   3674  OE1 GLU A 454     -23.332 -15.128  22.343  1.00 98.24           O  
ATOM   3675  OE2 GLU A 454     -23.461 -16.605  20.719  1.00 98.24           O  
ATOM   3676  N   CYS A 455     -17.875 -16.284  22.297  1.00 98.29           N  
ATOM   3677  CA  CYS A 455     -17.165 -16.193  23.568  1.00 98.29           C  
ATOM   3678  C   CYS A 455     -17.286 -14.795  24.162  1.00 98.29           C  
ATOM   3679  CB  CYS A 455     -15.691 -16.554  23.385  1.00 98.29           C  
ATOM   3680  O   CYS A 455     -16.775 -13.828  23.593  1.00 98.29           O  
ATOM   3681  SG  CYS A 455     -14.805 -16.803  24.939  1.00 98.29           S  
ATOM   3682  N   PRO A 456     -17.865 -14.695  25.358  1.00 97.69           N  
ATOM   3683  CA  PRO A 456     -17.856 -13.397  26.036  1.00 97.69           C  
ATOM   3684  C   PRO A 456     -16.473 -13.011  26.553  1.00 97.69           C  
ATOM   3685  CB  PRO A 456     -18.836 -13.599  27.195  1.00 97.69           C  
ATOM   3686  O   PRO A 456     -15.695 -13.879  26.957  1.00 97.69           O  
ATOM   3687  CG  PRO A 456     -19.594 -14.838  26.843  1.00 97.69           C  
ATOM   3688  CD  PRO A 456     -18.735 -15.685  25.948  1.00 97.69           C  
ATOM   3689  N   VAL A 457     -16.182 -11.695  26.478  1.00 96.38           N  
ATOM   3690  CA  VAL A 457     -14.914 -11.197  26.999  1.00 96.38           C  
ATOM   3691  C   VAL A 457     -15.062 -10.853  28.479  1.00 96.38           C  
ATOM   3692  CB  VAL A 457     -14.423  -9.961  26.212  1.00 96.38           C  
ATOM   3693  O   VAL A 457     -15.990 -10.140  28.868  1.00 96.38           O  
ATOM   3694  CG1 VAL A 457     -13.069  -9.488  26.738  1.00 96.38           C  
ATOM   3695  CG2 VAL A 457     -14.339 -10.278  24.720  1.00 96.38           C  
ATOM   3696  N   LEU A 458     -14.174 -11.313  29.282  1.00 94.36           N  
ATOM   3697  CA  LEU A 458     -14.237 -11.112  30.726  1.00 94.36           C  
ATOM   3698  C   LEU A 458     -14.300  -9.627  31.065  1.00 94.36           C  
ATOM   3699  CB  LEU A 458     -13.026 -11.752  31.410  1.00 94.36           C  
ATOM   3700  O   LEU A 458     -13.638  -8.809  30.421  1.00 94.36           O  
ATOM   3701  CG  LEU A 458     -12.989 -11.674  32.937  1.00 94.36           C  
ATOM   3702  CD1 LEU A 458     -13.848 -12.777  33.545  1.00 94.36           C  
ATOM   3703  CD2 LEU A 458     -11.554 -11.766  33.443  1.00 94.36           C  
ATOM   3704  N   GLU A 459     -15.122  -9.208  32.033  1.00 93.82           N  
ATOM   3705  CA  GLU A 459     -15.220  -7.890  32.653  1.00 93.82           C  
ATOM   3706  C   GLU A 459     -15.759  -6.856  31.670  1.00 93.82           C  
ATOM   3707  CB  GLU A 459     -13.857  -7.446  33.190  1.00 93.82           C  
ATOM   3708  O   GLU A 459     -15.492  -5.661  31.809  1.00 93.82           O  
ATOM   3709  CG  GLU A 459     -13.336  -8.304  34.334  1.00 93.82           C  
ATOM   3710  CD  GLU A 459     -12.069  -7.753  34.968  1.00 93.82           C  
ATOM   3711  OE1 GLU A 459     -11.570  -8.353  35.947  1.00 93.82           O  
ATOM   3712  OE2 GLU A 459     -11.572  -6.712  34.484  1.00 93.82           O  
ATOM   3713  N   THR A 460     -16.276  -7.440  30.499  1.00 93.88           N  
ATOM   3714  CA  THR A 460     -16.921  -6.567  29.524  1.00 93.88           C  
ATOM   3715  C   THR A 460     -18.280  -7.127  29.114  1.00 93.88           C  
ATOM   3716  CB  THR A 460     -16.042  -6.380  28.274  1.00 93.88           C  
ATOM   3717  O   THR A 460     -18.652  -8.230  29.519  1.00 93.88           O  
ATOM   3718  CG2 THR A 460     -14.585  -6.143  28.658  1.00 93.88           C  
ATOM   3719  OG1 THR A 460     -16.124  -7.555  27.459  1.00 93.88           O  
ATOM   3720  N   CYS A 461     -19.067  -6.335  28.401  1.00 93.97           N  
ATOM   3721  CA  CYS A 461     -20.314  -6.810  27.813  1.00 93.97           C  
ATOM   3722  C   CYS A 461     -20.115  -7.202  26.354  1.00 93.97           C  
ATOM   3723  CB  CYS A 461     -21.399  -5.740  27.920  1.00 93.97           C  
ATOM   3724  O   CYS A 461     -21.086  -7.381  25.617  1.00 93.97           O  
ATOM   3725  SG  CYS A 461     -20.948  -4.167  27.156  1.00 93.97           S  
ATOM   3726  N   ARG A 462     -18.916  -7.320  25.958  1.00 96.95           N  
ATOM   3727  CA  ARG A 462     -18.567  -7.610  24.571  1.00 96.95           C  
ATOM   3728  C   ARG A 462     -18.474  -9.113  24.332  1.00 96.95           C  
ATOM   3729  CB  ARG A 462     -17.244  -6.938  24.198  1.00 96.95           C  
ATOM   3730  O   ARG A 462     -18.145  -9.873  25.245  1.00 96.95           O  
ATOM   3731  CG  ARG A 462     -17.240  -5.431  24.400  1.00 96.95           C  
ATOM   3732  CD  ARG A 462     -15.923  -4.806  23.961  1.00 96.95           C  
ATOM   3733  NE  ARG A 462     -15.880  -3.377  24.255  1.00 96.95           N  
ATOM   3734  NH1 ARG A 462     -13.882  -3.001  23.157  1.00 96.95           N  
ATOM   3735  NH2 ARG A 462     -14.972  -1.268  24.189  1.00 96.95           N  
ATOM   3736  CZ  ARG A 462     -14.911  -2.552  23.867  1.00 96.95           C  
ATOM   3737  N   THR A 463     -18.761  -9.501  23.124  1.00 98.17           N  
ATOM   3738  CA  THR A 463     -18.714 -10.904  22.725  1.00 98.17           C  
ATOM   3739  C   THR A 463     -17.948 -11.067  21.415  1.00 98.17           C  
ATOM   3740  CB  THR A 463     -20.131 -11.488  22.571  1.00 98.17           C  
ATOM   3741  O   THR A 463     -18.137 -10.290  20.478  1.00 98.17           O  
ATOM   3742  CG2 THR A 463     -20.080 -12.986  22.289  1.00 98.17           C  
ATOM   3743  OG1 THR A 463     -20.868 -11.265  23.779  1.00 98.17           O  
ATOM   3744  N   ILE A 464     -17.070 -12.101  21.369  1.00 98.56           N  
ATOM   3745  CA  ILE A 464     -16.304 -12.390  20.161  1.00 98.56           C  
ATOM   3746  C   ILE A 464     -16.826 -13.671  19.514  1.00 98.56           C  
ATOM   3747  CB  ILE A 464     -14.795 -12.521  20.466  1.00 98.56           C  
ATOM   3748  O   ILE A 464     -17.082 -14.662  20.201  1.00 98.56           O  
ATOM   3749  CG1 ILE A 464     -14.267 -11.232  21.106  1.00 98.56           C  
ATOM   3750  CG2 ILE A 464     -14.015 -12.859  19.192  1.00 98.56           C  
ATOM   3751  CD1 ILE A 464     -12.817 -11.317  21.563  1.00 98.56           C  
ATOM   3752  N   PHE A 465     -16.966 -13.615  18.228  1.00 98.77           N  
ATOM   3753  CA  PHE A 465     -17.495 -14.737  17.461  1.00 98.77           C  
ATOM   3754  C   PHE A 465     -16.463 -15.242  16.460  1.00 98.77           C  
ATOM   3755  CB  PHE A 465     -18.780 -14.333  16.731  1.00 98.77           C  
ATOM   3756  O   PHE A 465     -15.741 -14.450  15.851  1.00 98.77           O  
ATOM   3757  CG  PHE A 465     -19.893 -13.909  17.651  1.00 98.77           C  
ATOM   3758  CD1 PHE A 465     -20.896 -14.802  18.008  1.00 98.77           C  
ATOM   3759  CD2 PHE A 465     -19.935 -12.617  18.159  1.00 98.77           C  
ATOM   3760  CE1 PHE A 465     -21.928 -14.412  18.859  1.00 98.77           C  
ATOM   3761  CE2 PHE A 465     -20.963 -12.221  19.010  1.00 98.77           C  
ATOM   3762  CZ  PHE A 465     -21.958 -13.119  19.358  1.00 98.77           C  
ATOM   3763  N   LEU A 466     -16.365 -16.514  16.377  1.00 98.79           N  
ATOM   3764  CA  LEU A 466     -15.717 -17.176  15.251  1.00 98.79           C  
ATOM   3765  C   LEU A 466     -16.752 -17.733  14.279  1.00 98.79           C  
ATOM   3766  CB  LEU A 466     -14.804 -18.303  15.744  1.00 98.79           C  
ATOM   3767  O   LEU A 466     -17.631 -18.501  14.675  1.00 98.79           O  
ATOM   3768  CG  LEU A 466     -14.120 -19.142  14.664  1.00 98.79           C  
ATOM   3769  CD1 LEU A 466     -13.171 -18.277  13.841  1.00 98.79           C  
ATOM   3770  CD2 LEU A 466     -13.374 -20.315  15.291  1.00 98.79           C  
ATOM   3771  N   MET A 467     -16.584 -17.359  12.992  1.00 98.67           N  
ATOM   3772  CA  MET A 467     -17.578 -17.743  11.994  1.00 98.67           C  
ATOM   3773  C   MET A 467     -16.905 -18.270  10.731  1.00 98.67           C  
ATOM   3774  CB  MET A 467     -18.482 -16.558  11.649  1.00 98.67           C  
ATOM   3775  O   MET A 467     -15.775 -17.888  10.419  1.00 98.67           O  
ATOM   3776  CG  MET A 467     -19.171 -15.942  12.856  1.00 98.67           C  
ATOM   3777  SD  MET A 467     -20.196 -14.486  12.413  1.00 98.67           S  
ATOM   3778  CE  MET A 467     -20.918 -14.098  14.031  1.00 98.67           C  
ATOM   3779  N   LYS A 468     -17.639 -19.139  10.036  1.00 98.52           N  
ATOM   3780  CA  LYS A 468     -17.193 -19.680   8.755  1.00 98.52           C  
ATOM   3781  C   LYS A 468     -18.213 -19.401   7.655  1.00 98.52           C  
ATOM   3782  CB  LYS A 468     -16.940 -21.185   8.867  1.00 98.52           C  
ATOM   3783  O   LYS A 468     -19.412 -19.615   7.845  1.00 98.52           O  
ATOM   3784  CG  LYS A 468     -16.355 -21.809   7.608  1.00 98.52           C  
ATOM   3785  CD  LYS A 468     -16.101 -23.299   7.790  1.00 98.52           C  
ATOM   3786  CE  LYS A 468     -15.483 -23.918   6.543  1.00 98.52           C  
ATOM   3787  NZ  LYS A 468     -15.222 -25.378   6.720  1.00 98.52           N  
ATOM   3788  N   LYS A 469     -17.750 -18.868   6.544  1.00 97.98           N  
ATOM   3789  CA  LYS A 469     -18.606 -18.533   5.409  1.00 97.98           C  
ATOM   3790  C   LYS A 469     -19.388 -19.752   4.930  1.00 97.98           C  
ATOM   3791  CB  LYS A 469     -17.774 -17.959   4.261  1.00 97.98           C  
ATOM   3792  O   LYS A 469     -18.836 -20.851   4.834  1.00 97.98           O  
ATOM   3793  CG  LYS A 469     -18.603 -17.442   3.094  1.00 97.98           C  
ATOM   3794  CD  LYS A 469     -17.721 -16.872   1.991  1.00 97.98           C  
ATOM   3795  CE  LYS A 469     -18.550 -16.351   0.824  1.00 97.98           C  
ATOM   3796  NZ  LYS A 469     -17.690 -15.785  -0.257  1.00 97.98           N  
ATOM   3797  N   ILE A 470     -20.743 -19.605   4.610  1.00 96.65           N  
ATOM   3798  CA  ILE A 470     -21.623 -20.649   4.094  1.00 96.65           C  
ATOM   3799  C   ILE A 470     -21.411 -20.805   2.590  1.00 96.65           C  
ATOM   3800  CB  ILE A 470     -23.106 -20.339   4.398  1.00 96.65           C  
ATOM   3801  O   ILE A 470     -21.439 -19.820   1.847  1.00 96.65           O  
ATOM   3802  CG1 ILE A 470     -23.329 -20.229   5.910  1.00 96.65           C  
ATOM   3803  CG2 ILE A 470     -24.017 -21.407   3.786  1.00 96.65           C  
ATOM   3804  CD1 ILE A 470     -24.676 -19.631   6.295  1.00 96.65           C  
ATOM   3805  N   LYS A 471     -20.922 -21.863   2.105  1.00 84.21           N  
ATOM   3806  CA  LYS A 471     -20.751 -22.097   0.674  1.00 84.21           C  
ATOM   3807  C   LYS A 471     -22.100 -22.169  -0.036  1.00 84.21           C  
ATOM   3808  CB  LYS A 471     -19.961 -23.384   0.431  1.00 84.21           C  
ATOM   3809  O   LYS A 471     -23.072 -22.686   0.518  1.00 84.21           O  
ATOM   3810  CG  LYS A 471     -18.498 -23.299   0.840  1.00 84.21           C  
ATOM   3811  CD  LYS A 471     -17.736 -24.560   0.453  1.00 84.21           C  
ATOM   3812  CE  LYS A 471     -16.278 -24.488   0.888  1.00 84.21           C  
ATOM   3813  NZ  LYS A 471     -15.529 -25.726   0.521  1.00 84.21           N  
TER    3814      LYS A 471                                                      
ENDMDL                                                                          
END                                                                             
