# Supplementary material for: Pan-kinome of Legionella expanded by a bioinformatics survey
Source: Sci Rep. 2022 Dec 16;12:21782. doi: 10.1038/s41598-022-26109-x (PMC9758233; doi:10.1038/s41598-022-26109-x)
Supplement: Supplementary file 9 — Supplementary Information 9. [file 41598_2022_26109_MOESM9_ESM.zip › S15 - Data - 3D structure models of novel kinases/pdb - whole proteins - AlphaFold2/Lani_2844.pdb]

MODEL     1                                                                     
ATOM      1  N   MET A   1      20.295 -12.628  16.161  1.00 45.76           N  
ATOM      2  CA  MET A   1      19.933 -12.882  14.769  1.00 45.76           C  
ATOM      3  C   MET A   1      19.267 -11.659  14.148  1.00 45.76           C  
ATOM      4  CB  MET A   1      19.003 -14.092  14.668  1.00 45.76           C  
ATOM      5  O   MET A   1      19.457 -11.378  12.964  1.00 45.76           O  
ATOM      6  CG  MET A   1      19.470 -15.144  13.676  1.00 45.76           C  
ATOM      7  SD  MET A   1      18.194 -16.421  13.350  1.00 45.76           S  
ATOM      8  CE  MET A   1      18.905 -17.823  14.256  1.00 45.76           C  
ATOM      9  N   ALA A   2      18.765 -10.614  14.997  1.00 40.82           N  
ATOM     10  CA  ALA A   2      18.087  -9.386  14.591  1.00 40.82           C  
ATOM     11  C   ALA A   2      19.088  -8.257  14.363  1.00 40.82           C  
ATOM     12  CB  ALA A   2      17.056  -8.975  15.639  1.00 40.82           C  
ATOM     13  O   ALA A   2      18.935  -7.462  13.433  1.00 40.82           O  
ATOM     14  N   LEU A   3      20.271  -8.374  15.044  1.00 30.93           N  
ATOM     15  CA  LEU A   3      21.294  -7.344  14.901  1.00 30.93           C  
ATOM     16  C   LEU A   3      22.109  -7.559  13.630  1.00 30.93           C  
ATOM     17  CB  LEU A   3      22.221  -7.335  16.120  1.00 30.93           C  
ATOM     18  O   LEU A   3      22.497  -6.596  12.966  1.00 30.93           O  
ATOM     19  CG  LEU A   3      21.971  -6.235  17.153  1.00 30.93           C  
ATOM     20  CD1 LEU A   3      21.907  -6.830  18.556  1.00 30.93           C  
ATOM     21  CD2 LEU A   3      23.056  -5.166  17.070  1.00 30.93           C  
ATOM     22  N   SER A   4      22.197  -8.861  13.210  1.00 37.06           N  
ATOM     23  CA  SER A   4      22.896  -9.176  11.968  1.00 37.06           C  
ATOM     24  C   SER A   4      22.067  -8.780  10.751  1.00 37.06           C  
ATOM     25  CB  SER A   4      23.231 -10.667  11.904  1.00 37.06           C  
ATOM     26  O   SER A   4      22.614  -8.353   9.732  1.00 37.06           O  
ATOM     27  OG  SER A   4      22.097 -11.421  11.512  1.00 37.06           O  
ATOM     28  N   LYS A   5      20.717  -8.692  10.871  1.00 39.74           N  
ATOM     29  CA  LYS A   5      19.839  -8.298   9.773  1.00 39.74           C  
ATOM     30  C   LYS A   5      19.760  -6.779   9.650  1.00 39.74           C  
ATOM     31  CB  LYS A   5      18.439  -8.881   9.970  1.00 39.74           C  
ATOM     32  O   LYS A   5      19.729  -6.242   8.541  1.00 39.74           O  
ATOM     33  CG  LYS A   5      17.672  -9.101   8.674  1.00 39.74           C  
ATOM     34  CD  LYS A   5      16.448  -9.981   8.892  1.00 39.74           C  
ATOM     35  CE  LYS A   5      15.722 -10.263   7.583  1.00 39.74           C  
ATOM     36  NZ  LYS A   5      14.509 -11.109   7.794  1.00 39.74           N  
ATOM     37  N   LEU A   6      19.937  -6.084  10.827  1.00 32.61           N  
ATOM     38  CA  LEU A   6      19.912  -4.627  10.772  1.00 32.61           C  
ATOM     39  C   LEU A   6      21.211  -4.082  10.190  1.00 32.61           C  
ATOM     40  CB  LEU A   6      19.680  -4.042  12.168  1.00 32.61           C  
ATOM     41  O   LEU A   6      21.196  -3.116   9.422  1.00 32.61           O  
ATOM     42  CG  LEU A   6      18.870  -2.746  12.234  1.00 32.61           C  
ATOM     43  CD1 LEU A   6      17.462  -3.025  12.748  1.00 32.61           C  
ATOM     44  CD2 LEU A   6      19.574  -1.720  13.117  1.00 32.61           C  
ATOM     45  N   GLU A   7      22.407  -4.807  10.529  1.00 33.96           N  
ATOM     46  CA  GLU A   7      23.697  -4.424   9.963  1.00 33.96           C  
ATOM     47  C   GLU A   7      23.746  -4.702   8.463  1.00 33.96           C  
ATOM     48  CB  GLU A   7      24.836  -5.161  10.672  1.00 33.96           C  
ATOM     49  O   GLU A   7      24.364  -3.949   7.707  1.00 33.96           O  
ATOM     50  CG  GLU A   7      25.175  -4.595  12.044  1.00 33.96           C  
ATOM     51  CD  GLU A   7      26.307  -5.336  12.736  1.00 33.96           C  
ATOM     52  OE1 GLU A   7      26.751  -4.892  13.819  1.00 33.96           O  
ATOM     53  OE2 GLU A   7      26.755  -6.370  12.190  1.00 33.96           O  
ATOM     54  N   SER A   8      22.934  -5.695   8.014  1.00 47.50           N  
ATOM     55  CA  SER A   8      22.856  -6.024   6.594  1.00 47.50           C  
ATOM     56  C   SER A   8      22.004  -5.011   5.838  1.00 47.50           C  
ATOM     57  CB  SER A   8      22.285  -7.429   6.400  1.00 47.50           C  
ATOM     58  O   SER A   8      22.250  -4.741   4.660  1.00 47.50           O  
ATOM     59  OG  SER A   8      20.868  -7.400   6.396  1.00 47.50           O  
ATOM     60  N   LEU A   9      21.160  -4.221   6.636  1.00 44.25           N  
ATOM     61  CA  LEU A   9      20.249  -3.290   5.979  1.00 44.25           C  
ATOM     62  C   LEU A   9      20.950  -1.972   5.666  1.00 44.25           C  
ATOM     63  CB  LEU A   9      19.021  -3.032   6.856  1.00 44.25           C  
ATOM     64  O   LEU A   9      20.661  -1.336   4.650  1.00 44.25           O  
ATOM     65  CG  LEU A   9      17.985  -4.155   6.920  1.00 44.25           C  
ATOM     66  CD1 LEU A   9      17.036  -3.935   8.093  1.00 44.25           C  
ATOM     67  CD2 LEU A   9      17.211  -4.244   5.609  1.00 44.25           C  
ATOM     68  N   ASN A  10      22.030  -1.614   6.476  1.00 51.79           N  
ATOM     69  CA  ASN A  10      22.837  -0.430   6.202  1.00 51.79           C  
ATOM     70  C   ASN A  10      23.882  -0.701   5.123  1.00 51.79           C  
ATOM     71  CB  ASN A  10      23.513   0.067   7.482  1.00 51.79           C  
ATOM     72  O   ASN A  10      24.382   0.231   4.490  1.00 51.79           O  
ATOM     73  CG  ASN A  10      22.680   1.098   8.219  1.00 51.79           C  
ATOM     74  ND2 ASN A  10      23.151   1.513   9.389  1.00 51.79           N  
ATOM     75  OD1 ASN A  10      21.623   1.517   7.741  1.00 51.79           O  
ATOM     76  N   ASP A  11      23.850  -1.981   4.630  1.00 60.24           N  
ATOM     77  CA  ASP A  11      24.873  -2.303   3.639  1.00 60.24           C  
ATOM     78  C   ASP A  11      24.260  -2.466   2.250  1.00 60.24           C  
ATOM     79  CB  ASP A  11      25.622  -3.577   4.037  1.00 60.24           C  
ATOM     80  O   ASP A  11      24.853  -3.102   1.376  1.00 60.24           O  
ATOM     81  CG  ASP A  11      26.584  -3.363   5.192  1.00 60.24           C  
ATOM     82  OD1 ASP A  11      27.007  -2.210   5.428  1.00 60.24           O  
ATOM     83  OD2 ASP A  11      26.924  -4.356   5.871  1.00 60.24           O  
ATOM     84  N   MET A  12      22.976  -1.938   2.100  1.00 71.10           N  
ATOM     85  CA  MET A  12      22.465  -2.100   0.742  1.00 71.10           C  
ATOM     86  C   MET A  12      23.297  -1.295  -0.252  1.00 71.10           C  
ATOM     87  CB  MET A  12      20.999  -1.673   0.663  1.00 71.10           C  
ATOM     88  O   MET A  12      23.689  -0.163   0.034  1.00 71.10           O  
ATOM     89  CG  MET A  12      20.025  -2.836   0.568  1.00 71.10           C  
ATOM     90  SD  MET A  12      18.296  -2.286   0.295  1.00 71.10           S  
ATOM     91  CE  MET A  12      17.845  -1.798   1.983  1.00 71.10           C  
ATOM     92  N   GLU A  13      23.813  -1.968  -1.265  1.00 84.02           N  
ATOM     93  CA  GLU A  13      24.623  -1.341  -2.305  1.00 84.02           C  
ATOM     94  C   GLU A  13      23.813  -0.313  -3.090  1.00 84.02           C  
ATOM     95  CB  GLU A  13      25.192  -2.398  -3.254  1.00 84.02           C  
ATOM     96  O   GLU A  13      22.648  -0.551  -3.416  1.00 84.02           O  
ATOM     97  CG  GLU A  13      26.277  -3.263  -2.631  1.00 84.02           C  
ATOM     98  CD  GLU A  13      26.956  -4.187  -3.630  1.00 84.02           C  
ATOM     99  OE1 GLU A  13      27.938  -4.868  -3.257  1.00 84.02           O  
ATOM    100  OE2 GLU A  13      26.503  -4.229  -4.795  1.00 84.02           O  
ATOM    101  N   LEU A  14      24.428   0.864  -3.115  1.00 86.85           N  
ATOM    102  CA  LEU A  14      23.824   1.920  -3.920  1.00 86.85           C  
ATOM    103  C   LEU A  14      24.175   1.748  -5.394  1.00 86.85           C  
ATOM    104  CB  LEU A  14      24.284   3.296  -3.431  1.00 86.85           C  
ATOM    105  O   LEU A  14      25.350   1.623  -5.747  1.00 86.85           O  
ATOM    106  CG  LEU A  14      23.751   3.745  -2.070  1.00 86.85           C  
ATOM    107  CD1 LEU A  14      24.475   5.005  -1.606  1.00 86.85           C  
ATOM    108  CD2 LEU A  14      22.246   3.980  -2.136  1.00 86.85           C  
ATOM    109  N   GLU A  15      23.187   1.729  -6.205  1.00 91.78           N  
ATOM    110  CA  GLU A  15      23.411   1.676  -7.646  1.00 91.78           C  
ATOM    111  C   GLU A  15      23.537   3.077  -8.237  1.00 91.78           C  
ATOM    112  CB  GLU A  15      22.281   0.911  -8.339  1.00 91.78           C  
ATOM    113  O   GLU A  15      22.822   3.995  -7.828  1.00 91.78           O  
ATOM    114  CG  GLU A  15      22.205  -0.559  -7.953  1.00 91.78           C  
ATOM    115  CD  GLU A  15      21.351  -1.385  -8.901  1.00 91.78           C  
ATOM    116  OE1 GLU A  15      21.007  -2.539  -8.559  1.00 91.78           O  
ATOM    117  OE2 GLU A  15      21.023  -0.874  -9.996  1.00 91.78           O  
ATOM    118  N   ASN A  16      24.489   3.187  -9.138  1.00 92.04           N  
ATOM    119  CA  ASN A  16      24.723   4.480  -9.772  1.00 92.04           C  
ATOM    120  C   ASN A  16      23.894   4.639 -11.043  1.00 92.04           C  
ATOM    121  CB  ASN A  16      26.210   4.665 -10.081  1.00 92.04           C  
ATOM    122  O   ASN A  16      24.018   3.841 -11.974  1.00 92.04           O  
ATOM    123  CG  ASN A  16      26.549   6.084 -10.492  1.00 92.04           C  
ATOM    124  ND2 ASN A  16      27.832   6.348 -10.710  1.00 92.04           N  
ATOM    125  OD1 ASN A  16      25.666   6.937 -10.612  1.00 92.04           O  
ATOM    126  N   TRP A  17      23.066   5.706 -11.038  1.00 95.33           N  
ATOM    127  CA  TRP A  17      22.180   5.981 -12.164  1.00 95.33           C  
ATOM    128  C   TRP A  17      22.250   7.450 -12.567  1.00 95.33           C  
ATOM    129  CB  TRP A  17      20.737   5.602 -11.819  1.00 95.33           C  
ATOM    130  O   TRP A  17      21.256   8.026 -13.014  1.00 95.33           O  
ATOM    131  CG  TRP A  17      20.471   4.127 -11.849  1.00 95.33           C  
ATOM    132  CD1 TRP A  17      21.027   3.173 -11.043  1.00 95.33           C  
ATOM    133  CD2 TRP A  17      19.583   3.437 -12.735  1.00 95.33           C  
ATOM    134  CE2 TRP A  17      19.651   2.065 -12.408  1.00 95.33           C  
ATOM    135  CE3 TRP A  17      18.736   3.847 -13.773  1.00 95.33           C  
ATOM    136  NE1 TRP A  17      20.538   1.930 -11.374  1.00 95.33           N  
ATOM    137  CH2 TRP A  17      18.081   1.527 -14.096  1.00 95.33           C  
ATOM    138  CZ2 TRP A  17      18.902   1.099 -13.085  1.00 95.33           C  
ATOM    139  CZ3 TRP A  17      17.992   2.884 -14.445  1.00 95.33           C  
ATOM    140  N   GLU A  18      23.336   8.081 -12.407  1.00 91.48           N  
ATOM    141  CA  GLU A  18      23.505   9.516 -12.617  1.00 91.48           C  
ATOM    142  C   GLU A  18      23.410   9.872 -14.098  1.00 91.48           C  
ATOM    143  CB  GLU A  18      24.845   9.989 -12.047  1.00 91.48           C  
ATOM    144  O   GLU A  18      23.039  10.994 -14.449  1.00 91.48           O  
ATOM    145  CG  GLU A  18      24.859  10.112 -10.530  1.00 91.48           C  
ATOM    146  CD  GLU A  18      26.196  10.581  -9.979  1.00 91.48           C  
ATOM    147  OE1 GLU A  18      26.240  11.068  -8.827  1.00 91.48           O  
ATOM    148  OE2 GLU A  18      27.208  10.461 -10.706  1.00 91.48           O  
ATOM    149  N   ASP A  19      23.661   8.889 -15.015  1.00 90.56           N  
ATOM    150  CA  ASP A  19      23.735   9.186 -16.443  1.00 90.56           C  
ATOM    151  C   ASP A  19      22.427   8.830 -17.146  1.00 90.56           C  
ATOM    152  CB  ASP A  19      24.900   8.434 -17.088  1.00 90.56           C  
ATOM    153  O   ASP A  19      22.388   8.708 -18.372  1.00 90.56           O  
ATOM    154  CG  ASP A  19      26.256   8.887 -16.574  1.00 90.56           C  
ATOM    155  OD1 ASP A  19      26.430  10.093 -16.294  1.00 90.56           O  
ATOM    156  OD2 ASP A  19      27.158   8.031 -16.449  1.00 90.56           O  
ATOM    157  N   ILE A  20      21.409   8.694 -16.399  1.00 92.23           N  
ATOM    158  CA  ILE A  20      20.091   8.397 -16.949  1.00 92.23           C  
ATOM    159  C   ILE A  20      19.250   9.671 -16.991  1.00 92.23           C  
ATOM    160  CB  ILE A  20      19.369   7.305 -16.128  1.00 92.23           C  
ATOM    161  O   ILE A  20      19.313  10.494 -16.075  1.00 92.23           O  
ATOM    162  CG1 ILE A  20      20.244   6.051 -16.021  1.00 92.23           C  
ATOM    163  CG2 ILE A  20      18.009   6.973 -16.750  1.00 92.23           C  
ATOM    164  CD1 ILE A  20      20.501   5.360 -17.353  1.00 92.23           C  
ATOM    165  N   GLU A  21      18.513   9.770 -18.107  1.00 95.11           N  
ATOM    166  CA  GLU A  21      17.555  10.869 -18.185  1.00 95.11           C  
ATOM    167  C   GLU A  21      16.314  10.580 -17.346  1.00 95.11           C  
ATOM    168  CB  GLU A  21      17.156  11.132 -19.640  1.00 95.11           C  
ATOM    169  O   GLU A  21      15.758   9.481 -17.407  1.00 95.11           O  
ATOM    170  CG  GLU A  21      16.313  12.385 -19.829  1.00 95.11           C  
ATOM    171  CD  GLU A  21      15.841  12.579 -21.261  1.00 95.11           C  
ATOM    172  OE1 GLU A  21      15.026  13.496 -21.513  1.00 95.11           O  
ATOM    173  OE2 GLU A  21      16.290  11.809 -22.139  1.00 95.11           O  
ATOM    174  N   TRP A  22      15.892  11.609 -16.521  1.00 96.62           N  
ATOM    175  CA  TRP A  22      14.724  11.468 -15.659  1.00 96.62           C  
ATOM    176  C   TRP A  22      13.700  12.561 -15.947  1.00 96.62           C  
ATOM    177  CB  TRP A  22      15.135  11.512 -14.185  1.00 96.62           C  
ATOM    178  O   TRP A  22      14.065  13.705 -16.225  1.00 96.62           O  
ATOM    179  CG  TRP A  22      16.050  10.397 -13.774  1.00 96.62           C  
ATOM    180  CD1 TRP A  22      17.416  10.430 -13.722  1.00 96.62           C  
ATOM    181  CD2 TRP A  22      15.664   9.082 -13.364  1.00 96.62           C  
ATOM    182  CE2 TRP A  22      16.849   8.369 -13.076  1.00 96.62           C  
ATOM    183  CE3 TRP A  22      14.429   8.437 -13.210  1.00 96.62           C  
ATOM    184  NE1 TRP A  22      17.902   9.213 -13.302  1.00 96.62           N  
ATOM    185  CH2 TRP A  22      15.614   6.434 -12.500  1.00 96.62           C  
ATOM    186  CZ2 TRP A  22      16.835   7.041 -12.642  1.00 96.62           C  
ATOM    187  CZ3 TRP A  22      14.418   7.115 -12.779  1.00 96.62           C  
ATOM    188  N   THR A  23      12.494  12.173 -16.015  1.00 96.78           N  
ATOM    189  CA  THR A  23      11.389  13.116 -16.146  1.00 96.78           C  
ATOM    190  C   THR A  23      10.531  13.123 -14.884  1.00 96.78           C  
ATOM    191  CB  THR A  23      10.510  12.781 -17.365  1.00 96.78           C  
ATOM    192  O   THR A  23      10.081  12.071 -14.427  1.00 96.78           O  
ATOM    193  CG2 THR A  23       9.404  13.815 -17.547  1.00 96.78           C  
ATOM    194  OG1 THR A  23      11.326  12.758 -18.543  1.00 96.78           O  
ATOM    195  N   LYS A  24      10.250  14.250 -14.365  1.00 95.37           N  
ATOM    196  CA  LYS A  24       9.456  14.347 -13.144  1.00 95.37           C  
ATOM    197  C   LYS A  24       8.001  13.966 -13.402  1.00 95.37           C  
ATOM    198  CB  LYS A  24       9.532  15.760 -12.563  1.00 95.37           C  
ATOM    199  O   LYS A  24       7.375  14.480 -14.331  1.00 95.37           O  
ATOM    200  CG  LYS A  24       8.961  15.884 -11.159  1.00 95.37           C  
ATOM    201  CD  LYS A  24       9.255  17.251 -10.554  1.00 95.37           C  
ATOM    202  CE  LYS A  24       8.803  17.330  -9.102  1.00 95.37           C  
ATOM    203  NZ  LYS A  24       9.040  18.686  -8.522  1.00 95.37           N  
ATOM    204  N   LEU A  25       7.573  13.021 -12.643  1.00 91.47           N  
ATOM    205  CA  LEU A  25       6.188  12.581 -12.762  1.00 91.47           C  
ATOM    206  C   LEU A  25       5.284  13.370 -11.819  1.00 91.47           C  
ATOM    207  CB  LEU A  25       6.073  11.084 -12.464  1.00 91.47           C  
ATOM    208  O   LEU A  25       4.141  13.679 -12.162  1.00 91.47           O  
ATOM    209  CG  LEU A  25       6.695  10.138 -13.493  1.00 91.47           C  
ATOM    210  CD1 LEU A  25       6.527   8.689 -13.050  1.00 91.47           C  
ATOM    211  CD2 LEU A  25       6.073  10.359 -14.867  1.00 91.47           C  
ATOM    212  N   GLY A  26       5.786  13.748 -10.674  1.00 88.22           N  
ATOM    213  CA  GLY A  26       5.018  14.438  -9.650  1.00 88.22           C  
ATOM    214  C   GLY A  26       5.744  14.531  -8.321  1.00 88.22           C  
ATOM    215  O   GLY A  26       6.880  14.069  -8.195  1.00 88.22           O  
ATOM    216  N   GLY A  27       5.133  15.309  -7.468  1.00 83.47           N  
ATOM    217  CA  GLY A  27       5.634  15.470  -6.112  1.00 83.47           C  
ATOM    218  C   GLY A  27       4.542  15.413  -5.062  1.00 83.47           C  
ATOM    219  O   GLY A  27       3.423  15.876  -5.296  1.00 83.47           O  
ATOM    220  N   GLY A  28       4.893  14.555  -4.032  1.00 76.83           N  
ATOM    221  CA  GLY A  28       3.987  14.507  -2.895  1.00 76.83           C  
ATOM    222  C   GLY A  28       4.531  15.216  -1.669  1.00 76.83           C  
ATOM    223  O   GLY A  28       5.404  16.079  -1.781  1.00 76.83           O  
ATOM    224  N   ALA A  29       3.805  14.880  -0.606  1.00 76.28           N  
ATOM    225  CA  ALA A  29       4.162  15.488   0.673  1.00 76.28           C  
ATOM    226  C   ALA A  29       5.566  15.073   1.105  1.00 76.28           C  
ATOM    227  CB  ALA A  29       3.145  15.106   1.746  1.00 76.28           C  
ATOM    228  O   ALA A  29       6.272  15.840   1.763  1.00 76.28           O  
ATOM    229  N   TYR A  30       6.005  13.915   0.535  1.00 80.64           N  
ATOM    230  CA  TYR A  30       7.225  13.384   1.133  1.00 80.64           C  
ATOM    231  C   TYR A  30       8.287  13.129   0.070  1.00 80.64           C  
ATOM    232  CB  TYR A  30       6.930  12.089   1.897  1.00 80.64           C  
ATOM    233  O   TYR A  30       9.485  13.151   0.362  1.00 80.64           O  
ATOM    234  CG  TYR A  30       5.871  12.241   2.962  1.00 80.64           C  
ATOM    235  CD1 TYR A  30       6.184  12.771   4.212  1.00 80.64           C  
ATOM    236  CD2 TYR A  30       4.557  11.855   2.722  1.00 80.64           C  
ATOM    237  CE1 TYR A  30       5.212  12.911   5.197  1.00 80.64           C  
ATOM    238  CE2 TYR A  30       3.577  11.990   3.700  1.00 80.64           C  
ATOM    239  OH  TYR A  30       2.948  12.655   5.904  1.00 80.64           O  
ATOM    240  CZ  TYR A  30       3.914  12.519   4.932  1.00 80.64           C  
ATOM    241  N   ASN A  31       7.885  12.889  -1.119  1.00 86.39           N  
ATOM    242  CA  ASN A  31       8.834  12.476  -2.147  1.00 86.39           C  
ATOM    243  C   ASN A  31       8.535  13.144  -3.486  1.00 86.39           C  
ATOM    244  CB  ASN A  31       8.829  10.953  -2.301  1.00 86.39           C  
ATOM    245  O   ASN A  31       7.396  13.532  -3.751  1.00 86.39           O  
ATOM    246  CG  ASN A  31       9.175  10.235  -1.012  1.00 86.39           C  
ATOM    247  ND2 ASN A  31       8.221   9.481  -0.479  1.00 86.39           N  
ATOM    248  OD1 ASN A  31      10.290  10.357  -0.499  1.00 86.39           O  
ATOM    249  N   ASP A  32       9.673  13.282  -4.144  1.00 91.37           N  
ATOM    250  CA  ASP A  32       9.537  13.513  -5.579  1.00 91.37           C  
ATOM    251  C   ASP A  32       9.712  12.214  -6.363  1.00 91.37           C  
ATOM    252  CB  ASP A  32      10.551  14.555  -6.054  1.00 91.37           C  
ATOM    253  O   ASP A  32      10.517  11.360  -5.987  1.00 91.37           O  
ATOM    254  CG  ASP A  32      10.243  15.955  -5.552  1.00 91.37           C  
ATOM    255  OD1 ASP A  32       9.051  16.308  -5.424  1.00 91.37           O  
ATOM    256  OD2 ASP A  32      11.201  16.712  -5.284  1.00 91.37           O  
ATOM    257  N   VAL A  33       8.926  12.129  -7.478  1.00 94.12           N  
ATOM    258  CA  VAL A  33       8.943  10.903  -8.267  1.00 94.12           C  
ATOM    259  C   VAL A  33       9.325  11.222  -9.711  1.00 94.12           C  
ATOM    260  CB  VAL A  33       7.578  10.181  -8.224  1.00 94.12           C  
ATOM    261  O   VAL A  33       8.789  12.158 -10.309  1.00 94.12           O  
ATOM    262  CG1 VAL A  33       7.654   8.837  -8.946  1.00 94.12           C  
ATOM    263  CG2 VAL A  33       7.121   9.989  -6.779  1.00 94.12           C  
ATOM    264  N   TYR A  34      10.260  10.394 -10.209  1.00 96.57           N  
ATOM    265  CA  TYR A  34      10.752  10.572 -11.571  1.00 96.57           C  
ATOM    266  C   TYR A  34      10.604   9.286 -12.376  1.00 96.57           C  
ATOM    267  CB  TYR A  34      12.218  11.015 -11.560  1.00 96.57           C  
ATOM    268  O   TYR A  34      10.695   8.187 -11.824  1.00 96.57           O  
ATOM    269  CG  TYR A  34      12.456  12.308 -10.818  1.00 96.57           C  
ATOM    270  CD1 TYR A  34      12.572  13.515 -11.504  1.00 96.57           C  
ATOM    271  CD2 TYR A  34      12.566  12.325  -9.432  1.00 96.57           C  
ATOM    272  CE1 TYR A  34      12.792  14.709 -10.825  1.00 96.57           C  
ATOM    273  CE2 TYR A  34      12.787  13.513  -8.743  1.00 96.57           C  
ATOM    274  OH  TYR A  34      13.116  15.877  -8.770  1.00 96.57           O  
ATOM    275  CZ  TYR A  34      12.898  14.698  -9.447  1.00 96.57           C  
ATOM    276  N   ARG A  35      10.464   9.546 -13.648  1.00 97.30           N  
ATOM    277  CA  ARG A  35      10.447   8.431 -14.589  1.00 97.30           C  
ATOM    278  C   ARG A  35      11.696   8.433 -15.464  1.00 97.30           C  
ATOM    279  CB  ARG A  35       9.194   8.486 -15.465  1.00 97.30           C  
ATOM    280  O   ARG A  35      12.131   9.488 -15.931  1.00 97.30           O  
ATOM    281  CG  ARG A  35       9.021   7.276 -16.369  1.00 97.30           C  
ATOM    282  CD  ARG A  35       7.778   7.395 -17.240  1.00 97.30           C  
ATOM    283  NE  ARG A  35       7.993   8.301 -18.365  1.00 97.30           N  
ATOM    284  NH1 ARG A  35       5.842   8.121 -19.189  1.00 97.30           N  
ATOM    285  NH2 ARG A  35       7.372   9.459 -20.249  1.00 97.30           N  
ATOM    286  CZ  ARG A  35       7.069   8.625 -19.265  1.00 97.30           C  
ATOM    287  N   SER A  36      12.254   7.205 -15.658  1.00 97.26           N  
ATOM    288  CA  SER A  36      13.464   7.110 -16.468  1.00 97.26           C  
ATOM    289  C   SER A  36      13.165   7.377 -17.940  1.00 97.26           C  
ATOM    290  CB  SER A  36      14.107   5.732 -16.312  1.00 97.26           C  
ATOM    291  O   SER A  36      12.028   7.217 -18.387  1.00 97.26           O  
ATOM    292  OG  SER A  36      13.260   4.720 -16.829  1.00 97.26           O  
ATOM    293  N   GLY A  37      14.154   7.765 -18.685  1.00 94.68           N  
ATOM    294  CA  GLY A  37      14.034   8.077 -20.100  1.00 94.68           C  
ATOM    295  C   GLY A  37      13.521   6.914 -20.927  1.00 94.68           C  
ATOM    296  O   GLY A  37      12.803   7.113 -21.910  1.00 94.68           O  
ATOM    297  N   ASP A  38      13.860   5.734 -20.508  1.00 94.24           N  
ATOM    298  CA  ASP A  38      13.400   4.572 -21.263  1.00 94.24           C  
ATOM    299  C   ASP A  38      11.998   4.153 -20.825  1.00 94.24           C  
ATOM    300  CB  ASP A  38      14.374   3.404 -21.098  1.00 94.24           C  
ATOM    301  O   ASP A  38      11.431   3.202 -21.368  1.00 94.24           O  
ATOM    302  CG  ASP A  38      14.511   2.946 -19.656  1.00 94.24           C  
ATOM    303  OD1 ASP A  38      13.799   3.477 -18.777  1.00 94.24           O  
ATOM    304  OD2 ASP A  38      15.341   2.047 -19.397  1.00 94.24           O  
ATOM    305  N   GLY A  39      11.490   4.808 -19.789  1.00 94.88           N  
ATOM    306  CA  GLY A  39      10.121   4.571 -19.358  1.00 94.88           C  
ATOM    307  C   GLY A  39       9.962   3.295 -18.554  1.00 94.88           C  
ATOM    308  O   GLY A  39       8.841   2.837 -18.322  1.00 94.88           O  
ATOM    309  N   LYS A  40      11.021   2.755 -18.055  1.00 96.35           N  
ATOM    310  CA  LYS A  40      10.954   1.427 -17.450  1.00 96.35           C  
ATOM    311  C   LYS A  40      11.084   1.508 -15.932  1.00 96.35           C  
ATOM    312  CB  LYS A  40      12.046   0.521 -18.021  1.00 96.35           C  
ATOM    313  O   LYS A  40      10.753   0.555 -15.223  1.00 96.35           O  
ATOM    314  CG  LYS A  40      11.843   0.155 -19.485  1.00 96.35           C  
ATOM    315  CD  LYS A  40      12.914  -0.813 -19.972  1.00 96.35           C  
ATOM    316  CE  LYS A  40      12.700  -1.196 -21.430  1.00 96.35           C  
ATOM    317  NZ  LYS A  40      13.768  -2.117 -21.923  1.00 96.35           N  
ATOM    318  N   HIS A  41      11.501   2.676 -15.505  1.00 97.58           N  
ATOM    319  CA  HIS A  41      11.777   2.746 -14.074  1.00 97.58           C  
ATOM    320  C   HIS A  41      11.219   4.030 -13.468  1.00 97.58           C  
ATOM    321  CB  HIS A  41      13.282   2.654 -13.813  1.00 97.58           C  
ATOM    322  O   HIS A  41      10.955   4.997 -14.186  1.00 97.58           O  
ATOM    323  CG  HIS A  41      13.892   1.367 -14.269  1.00 97.58           C  
ATOM    324  CD2 HIS A  41      14.139   0.215 -13.602  1.00 97.58           C  
ATOM    325  ND1 HIS A  41      14.329   1.167 -15.561  1.00 97.58           N  
ATOM    326  CE1 HIS A  41      14.819  -0.057 -15.669  1.00 97.58           C  
ATOM    327  NE2 HIS A  41      14.716  -0.655 -14.494  1.00 97.58           N  
ATOM    328  N   VAL A  42      11.037   3.900 -12.150  1.00 97.03           N  
ATOM    329  CA  VAL A  42      10.646   5.050 -11.342  1.00 97.03           C  
ATOM    330  C   VAL A  42      11.700   5.308 -10.267  1.00 97.03           C  
ATOM    331  CB  VAL A  42       9.261   4.841 -10.690  1.00 97.03           C  
ATOM    332  O   VAL A  42      12.234   4.368  -9.673  1.00 97.03           O  
ATOM    333  CG1 VAL A  42       8.964   5.951  -9.684  1.00 97.03           C  
ATOM    334  CG2 VAL A  42       8.172   4.780 -11.760  1.00 97.03           C  
ATOM    335  N   PHE A  43      12.046   6.590 -10.190  1.00 96.21           N  
ATOM    336  CA  PHE A  43      12.962   7.015  -9.138  1.00 96.21           C  
ATOM    337  C   PHE A  43      12.246   7.894  -8.119  1.00 96.21           C  
ATOM    338  CB  PHE A  43      14.156   7.766  -9.734  1.00 96.21           C  
ATOM    339  O   PHE A  43      11.633   8.900  -8.482  1.00 96.21           O  
ATOM    340  CG  PHE A  43      15.063   8.380  -8.702  1.00 96.21           C  
ATOM    341  CD1 PHE A  43      15.258   9.755  -8.657  1.00 96.21           C  
ATOM    342  CD2 PHE A  43      15.722   7.581  -7.776  1.00 96.21           C  
ATOM    343  CE1 PHE A  43      16.097  10.326  -7.702  1.00 96.21           C  
ATOM    344  CE2 PHE A  43      16.562   8.145  -6.820  1.00 96.21           C  
ATOM    345  CZ  PHE A  43      16.749   9.517  -6.785  1.00 96.21           C  
ATOM    346  N   LYS A  44      12.337   7.450  -6.849  1.00 94.58           N  
ATOM    347  CA  LYS A  44      11.731   8.218  -5.765  1.00 94.58           C  
ATOM    348  C   LYS A  44      12.795   8.773  -4.823  1.00 94.58           C  
ATOM    349  CB  LYS A  44      10.738   7.356  -4.985  1.00 94.58           C  
ATOM    350  O   LYS A  44      13.679   8.038  -4.376  1.00 94.58           O  
ATOM    351  CG  LYS A  44       9.537   6.902  -5.803  1.00 94.58           C  
ATOM    352  CD  LYS A  44       8.465   6.275  -4.920  1.00 94.58           C  
ATOM    353  CE  LYS A  44       7.276   5.794  -5.740  1.00 94.58           C  
ATOM    354  NZ  LYS A  44       6.155   5.329  -4.870  1.00 94.58           N  
ATOM    355  N   ILE A  45      12.635  10.047  -4.603  1.00 91.25           N  
ATOM    356  CA  ILE A  45      13.613  10.708  -3.746  1.00 91.25           C  
ATOM    357  C   ILE A  45      12.893  11.531  -2.681  1.00 91.25           C  
ATOM    358  CB  ILE A  45      14.566  11.608  -4.565  1.00 91.25           C  
ATOM    359  O   ILE A  45      11.919  12.227  -2.978  1.00 91.25           O  
ATOM    360  CG1 ILE A  45      15.629  12.230  -3.652  1.00 91.25           C  
ATOM    361  CG2 ILE A  45      13.779  12.692  -5.308  1.00 91.25           C  
ATOM    362  CD1 ILE A  45      16.770  12.904  -4.401  1.00 91.25           C  
ATOM    363  N   GLN A  46      13.385  11.402  -1.493  1.00 86.47           N  
ATOM    364  CA  GLN A  46      12.804  12.124  -0.366  1.00 86.47           C  
ATOM    365  C   GLN A  46      13.181  13.602  -0.405  1.00 86.47           C  
ATOM    366  CB  GLN A  46      13.251  11.502   0.958  1.00 86.47           C  
ATOM    367  O   GLN A  46      14.286  13.955  -0.823  1.00 86.47           O  
ATOM    368  CG  GLN A  46      12.566  12.099   2.180  1.00 86.47           C  
ATOM    369  CD  GLN A  46      12.946  11.394   3.469  1.00 86.47           C  
ATOM    370  NE2 GLN A  46      11.950  11.091   4.295  1.00 86.47           N  
ATOM    371  OE1 GLN A  46      14.125  11.123   3.720  1.00 86.47           O  
ATOM    372  N   HIS A  47      12.226  14.447  -0.052  1.00 84.03           N  
ATOM    373  CA  HIS A  47      12.522  15.872   0.047  1.00 84.03           C  
ATOM    374  C   HIS A  47      13.649  16.132   1.041  1.00 84.03           C  
ATOM    375  CB  HIS A  47      11.271  16.652   0.455  1.00 84.03           C  
ATOM    376  O   HIS A  47      13.652  15.576   2.142  1.00 84.03           O  
ATOM    377  CG  HIS A  47      10.188  16.631  -0.576  1.00 84.03           C  
ATOM    378  CD2 HIS A  47      10.208  16.265  -1.879  1.00 84.03           C  
ATOM    379  ND1 HIS A  47       8.896  17.026  -0.306  1.00 84.03           N  
ATOM    380  CE1 HIS A  47       8.166  16.901  -1.402  1.00 84.03           C  
ATOM    381  NE2 HIS A  47       8.939  16.442  -2.371  1.00 84.03           N  
ATOM    382  N   ALA A  48      14.691  16.888   0.608  1.00 73.82           N  
ATOM    383  CA  ALA A  48      15.911  17.171   1.359  1.00 73.82           C  
ATOM    384  C   ALA A  48      15.587  17.731   2.742  1.00 73.82           C  
ATOM    385  CB  ALA A  48      16.796  18.147   0.588  1.00 73.82           C  
ATOM    386  O   ALA A  48      16.297  17.456   3.712  1.00 73.82           O  
ATOM    387  N   GLU A  49      14.476  18.482   2.800  1.00 68.33           N  
ATOM    388  CA  GLU A  49      14.125  19.162   4.043  1.00 68.33           C  
ATOM    389  C   GLU A  49      13.716  18.164   5.122  1.00 68.33           C  
ATOM    390  CB  GLU A  49      12.999  20.171   3.805  1.00 68.33           C  
ATOM    391  O   GLU A  49      13.715  18.492   6.311  1.00 68.33           O  
ATOM    392  CG  GLU A  49      13.090  20.891   2.468  1.00 68.33           C  
ATOM    393  CD  GLU A  49      12.319  22.201   2.437  1.00 68.33           C  
ATOM    394  OE1 GLU A  49      12.132  22.770   1.338  1.00 68.33           O  
ATOM    395  OE2 GLU A  49      11.899  22.662   3.522  1.00 68.33           O  
ATOM    396  N   LEU A  50      13.490  16.963   4.620  1.00 64.58           N  
ATOM    397  CA  LEU A  50      12.992  15.958   5.552  1.00 64.58           C  
ATOM    398  C   LEU A  50      14.118  15.041   6.016  1.00 64.58           C  
ATOM    399  CB  LEU A  50      11.879  15.130   4.903  1.00 64.58           C  
ATOM    400  O   LEU A  50      13.901  14.153   6.844  1.00 64.58           O  
ATOM    401  CG  LEU A  50      10.592  15.879   4.554  1.00 64.58           C  
ATOM    402  CD1 LEU A  50       9.645  14.972   3.777  1.00 64.58           C  
ATOM    403  CD2 LEU A  50       9.921  16.406   5.817  1.00 64.58           C  
ATOM    404  N   ASP A  51      15.374  15.320   5.406  1.00 58.97           N  
ATOM    405  CA  ASP A  51      16.553  14.489   5.630  1.00 58.97           C  
ATOM    406  C   ASP A  51      16.969  14.510   7.100  1.00 58.97           C  
ATOM    407  CB  ASP A  51      17.714  14.956   4.749  1.00 58.97           C  
ATOM    408  O   ASP A  51      17.430  13.500   7.635  1.00 58.97           O  
ATOM    409  CG  ASP A  51      17.939  14.061   3.543  1.00 58.97           C  
ATOM    410  OD1 ASP A  51      17.217  13.053   3.388  1.00 58.97           O  
ATOM    411  OD2 ASP A  51      18.849  14.366   2.742  1.00 58.97           O  
ATOM    412  N   ASP A  52      16.697  15.701   7.821  1.00 53.49           N  
ATOM    413  CA  ASP A  52      17.129  15.867   9.205  1.00 53.49           C  
ATOM    414  C   ASP A  52      16.106  15.278  10.174  1.00 53.49           C  
ATOM    415  CB  ASP A  52      17.361  17.347   9.521  1.00 53.49           C  
ATOM    416  O   ASP A  52      16.436  14.966  11.320  1.00 53.49           O  
ATOM    417  CG  ASP A  52      18.741  17.831   9.112  1.00 53.49           C  
ATOM    418  OD1 ASP A  52      19.638  16.992   8.881  1.00 53.49           O  
ATOM    419  OD2 ASP A  52      18.934  19.063   9.024  1.00 53.49           O  
ATOM    420  N   LEU A  53      15.043  14.731   9.527  1.00 51.79           N  
ATOM    421  CA  LEU A  53      14.092  14.156  10.473  1.00 51.79           C  
ATOM    422  C   LEU A  53      14.107  12.633  10.400  1.00 51.79           C  
ATOM    423  CB  LEU A  53      12.680  14.678  10.198  1.00 51.79           C  
ATOM    424  O   LEU A  53      13.600  12.048   9.440  1.00 51.79           O  
ATOM    425  CG  LEU A  53      12.452  16.172  10.430  1.00 51.79           C  
ATOM    426  CD1 LEU A  53      11.131  16.610   9.807  1.00 51.79           C  
ATOM    427  CD2 LEU A  53      12.479  16.493  11.921  1.00 51.79           C  
ATOM    428  N   ALA A  54      15.410  12.016  10.298  1.00 46.80           N  
ATOM    429  CA  ALA A  54      15.594  10.576  10.462  1.00 46.80           C  
ATOM    430  C   ALA A  54      14.305   9.910  10.935  1.00 46.80           C  
ATOM    431  CB  ALA A  54      16.727  10.292  11.445  1.00 46.80           C  
ATOM    432  O   ALA A  54      14.137   8.696  10.791  1.00 46.80           O  
ATOM    433  N   ARG A  55      13.110  10.575  10.872  1.00 53.75           N  
ATOM    434  CA  ARG A  55      11.919  10.126  11.587  1.00 53.75           C  
ATOM    435  C   ARG A  55      10.740   9.958  10.635  1.00 53.75           C  
ATOM    436  CB  ARG A  55      11.557  11.111  12.701  1.00 53.75           C  
ATOM    437  O   ARG A  55       9.648   9.570  11.055  1.00 53.75           O  
ATOM    438  CG  ARG A  55      12.539  11.117  13.862  1.00 53.75           C  
ATOM    439  CD  ARG A  55      12.164  12.152  14.913  1.00 53.75           C  
ATOM    440  NE  ARG A  55      12.616  13.489  14.538  1.00 53.75           N  
ATOM    441  NH1 ARG A  55      12.403  14.380  16.659  1.00 53.75           N  
ATOM    442  NH2 ARG A  55      13.142  15.690  14.929  1.00 53.75           N  
ATOM    443  CZ  ARG A  55      12.719  14.517  15.376  1.00 53.75           C  
ATOM    444  N   TYR A  56      11.012   9.636   9.304  1.00 65.09           N  
ATOM    445  CA  TYR A  56       9.867   9.648   8.401  1.00 65.09           C  
ATOM    446  C   TYR A  56       9.739   8.320   7.664  1.00 65.09           C  
ATOM    447  CB  TYR A  56       9.990  10.794   7.392  1.00 65.09           C  
ATOM    448  O   TYR A  56      10.735   7.625   7.447  1.00 65.09           O  
ATOM    449  CG  TYR A  56       9.649  12.148   7.967  1.00 65.09           C  
ATOM    450  CD1 TYR A  56       8.323  12.548   8.117  1.00 65.09           C  
ATOM    451  CD2 TYR A  56      10.650  13.029   8.360  1.00 65.09           C  
ATOM    452  CE1 TYR A  56       8.004  13.795   8.644  1.00 65.09           C  
ATOM    453  CE2 TYR A  56      10.343  14.278   8.888  1.00 65.09           C  
ATOM    454  OH  TYR A  56       8.708  15.887   9.549  1.00 65.09           O  
ATOM    455  CZ  TYR A  56       9.019  14.651   9.026  1.00 65.09           C  
ATOM    456  N   PRO A  57       8.464   7.867   7.383  1.00 68.61           N  
ATOM    457  CA  PRO A  57       8.173   6.519   6.888  1.00 68.61           C  
ATOM    458  C   PRO A  57       8.827   6.232   5.539  1.00 68.61           C  
ATOM    459  CB  PRO A  57       6.647   6.510   6.768  1.00 68.61           C  
ATOM    460  O   PRO A  57       8.995   5.068   5.165  1.00 68.61           O  
ATOM    461  CG  PRO A  57       6.260   7.953   6.711  1.00 68.61           C  
ATOM    462  CD  PRO A  57       7.323   8.759   7.400  1.00 68.61           C  
ATOM    463  N   ASP A  58       9.476   7.321   4.887  1.00 75.09           N  
ATOM    464  CA  ASP A  58       9.842   7.059   3.498  1.00 75.09           C  
ATOM    465  C   ASP A  58      11.357   7.091   3.313  1.00 75.09           C  
ATOM    466  CB  ASP A  58       9.177   8.075   2.567  1.00 75.09           C  
ATOM    467  O   ASP A  58      11.849   7.384   2.222  1.00 75.09           O  
ATOM    468  CG  ASP A  58       7.739   7.721   2.233  1.00 75.09           C  
ATOM    469  OD1 ASP A  58       7.308   6.583   2.520  1.00 75.09           O  
ATOM    470  OD2 ASP A  58       7.030   8.586   1.674  1.00 75.09           O  
ATOM    471  N   VAL A  59      12.090   6.840   4.356  1.00 81.43           N  
ATOM    472  CA  VAL A  59      13.522   6.666   4.141  1.00 81.43           C  
ATOM    473  C   VAL A  59      13.759   5.586   3.087  1.00 81.43           C  
ATOM    474  CB  VAL A  59      14.253   6.301   5.452  1.00 81.43           C  
ATOM    475  O   VAL A  59      13.092   4.549   3.092  1.00 81.43           O  
ATOM    476  CG1 VAL A  59      15.757   6.177   5.216  1.00 81.43           C  
ATOM    477  CG2 VAL A  59      13.962   7.341   6.532  1.00 81.43           C  
ATOM    478  N   PRO A  60      14.697   5.840   2.137  1.00 88.30           N  
ATOM    479  CA  PRO A  60      14.857   4.965   0.974  1.00 88.30           C  
ATOM    480  C   PRO A  60      15.103   3.508   1.361  1.00 88.30           C  
ATOM    481  CB  PRO A  60      16.074   5.552   0.255  1.00 88.30           C  
ATOM    482  O   PRO A  60      14.544   2.598   0.743  1.00 88.30           O  
ATOM    483  CG  PRO A  60      16.053   7.007   0.594  1.00 88.30           C  
ATOM    484  CD  PRO A  60      15.516   7.165   1.988  1.00 88.30           C  
ATOM    485  N   GLU A  61      15.848   3.270   2.371  1.00 87.71           N  
ATOM    486  CA  GLU A  61      16.140   1.899   2.779  1.00 87.71           C  
ATOM    487  C   GLU A  61      14.872   1.170   3.213  1.00 87.71           C  
ATOM    488  CB  GLU A  61      17.169   1.883   3.912  1.00 87.71           C  
ATOM    489  O   GLU A  61      14.648   0.021   2.828  1.00 87.71           O  
ATOM    490  CG  GLU A  61      18.557   2.343   3.489  1.00 87.71           C  
ATOM    491  CD  GLU A  61      18.702   3.856   3.449  1.00 87.71           C  
ATOM    492  OE1 GLU A  61      19.796   4.352   3.097  1.00 87.71           O  
ATOM    493  OE2 GLU A  61      17.713   4.551   3.774  1.00 87.71           O  
ATOM    494  N   ARG A  62      14.135   1.899   4.027  1.00 86.73           N  
ATOM    495  CA  ARG A  62      12.868   1.316   4.455  1.00 86.73           C  
ATOM    496  C   ARG A  62      11.943   1.084   3.264  1.00 86.73           C  
ATOM    497  CB  ARG A  62      12.181   2.217   5.484  1.00 86.73           C  
ATOM    498  O   ARG A  62      11.311   0.031   3.158  1.00 86.73           O  
ATOM    499  CG  ARG A  62      10.833   1.696   5.956  1.00 86.73           C  
ATOM    500  CD  ARG A  62      10.209   2.612   7.000  1.00 86.73           C  
ATOM    501  NE  ARG A  62       8.926   2.098   7.471  1.00 86.73           N  
ATOM    502  NH1 ARG A  62       7.744   2.742   5.594  1.00 86.73           N  
ATOM    503  NH2 ARG A  62       6.675   1.670   7.315  1.00 86.73           N  
ATOM    504  CZ  ARG A  62       7.785   2.171   6.792  1.00 86.73           C  
ATOM    505  N   SER A  63      11.908   1.989   2.419  1.00 91.46           N  
ATOM    506  CA  SER A  63      11.035   1.898   1.253  1.00 91.46           C  
ATOM    507  C   SER A  63      11.401   0.703   0.380  1.00 91.46           C  
ATOM    508  CB  SER A  63      11.106   3.184   0.428  1.00 91.46           C  
ATOM    509  O   SER A  63      10.522  -0.034  -0.073  1.00 91.46           O  
ATOM    510  OG  SER A  63      10.590   4.281   1.160  1.00 91.46           O  
ATOM    511  N   VAL A  64      12.632   0.539   0.142  1.00 93.10           N  
ATOM    512  CA  VAL A  64      13.086  -0.588  -0.665  1.00 93.10           C  
ATOM    513  C   VAL A  64      12.681  -1.900   0.004  1.00 93.10           C  
ATOM    514  CB  VAL A  64      14.615  -0.551  -0.882  1.00 93.10           C  
ATOM    515  O   VAL A  64      12.165  -2.806  -0.654  1.00 93.10           O  
ATOM    516  CG1 VAL A  64      15.111  -1.876  -1.461  1.00 93.10           C  
ATOM    517  CG2 VAL A  64      14.995   0.611  -1.798  1.00 93.10           C  
ATOM    518  N   ARG A  65      12.887  -1.972   1.266  1.00 92.05           N  
ATOM    519  CA  ARG A  65      12.502  -3.170   2.003  1.00 92.05           C  
ATOM    520  C   ARG A  65      11.007  -3.440   1.868  1.00 92.05           C  
ATOM    521  CB  ARG A  65      12.879  -3.038   3.480  1.00 92.05           C  
ATOM    522  O   ARG A  65      10.599  -4.551   1.524  1.00 92.05           O  
ATOM    523  CG  ARG A  65      12.564  -4.273   4.309  1.00 92.05           C  
ATOM    524  CD  ARG A  65      12.993  -4.102   5.760  1.00 92.05           C  
ATOM    525  NE  ARG A  65      12.405  -2.908   6.360  1.00 92.05           N  
ATOM    526  NH1 ARG A  65      14.288  -2.335   7.569  1.00 92.05           N  
ATOM    527  NH2 ARG A  65      12.403  -1.037   7.691  1.00 92.05           N  
ATOM    528  CZ  ARG A  65      13.033  -2.096   7.205  1.00 92.05           C  
ATOM    529  N   LEU A  66      10.218  -2.418   2.116  1.00 92.45           N  
ATOM    530  CA  LEU A  66       8.769  -2.575   2.052  1.00 92.45           C  
ATOM    531  C   LEU A  66       8.322  -2.928   0.638  1.00 92.45           C  
ATOM    532  CB  LEU A  66       8.070  -1.295   2.518  1.00 92.45           C  
ATOM    533  O   LEU A  66       7.497  -3.824   0.448  1.00 92.45           O  
ATOM    534  CG  LEU A  66       8.196  -0.956   4.004  1.00 92.45           C  
ATOM    535  CD1 LEU A  66       7.433   0.326   4.321  1.00 92.45           C  
ATOM    536  CD2 LEU A  66       7.690  -2.111   4.861  1.00 92.45           C  
ATOM    537  N   TRP A  67       8.856  -2.250  -0.287  1.00 95.50           N  
ATOM    538  CA  TRP A  67       8.494  -2.519  -1.675  1.00 95.50           C  
ATOM    539  C   TRP A  67       8.740  -3.982  -2.027  1.00 95.50           C  
ATOM    540  CB  TRP A  67       9.283  -1.613  -2.623  1.00 95.50           C  
ATOM    541  O   TRP A  67       7.867  -4.647  -2.591  1.00 95.50           O  
ATOM    542  CG  TRP A  67       9.010  -1.866  -4.075  1.00 95.50           C  
ATOM    543  CD1 TRP A  67       9.602  -2.805  -4.874  1.00 95.50           C  
ATOM    544  CD2 TRP A  67       8.078  -1.165  -4.904  1.00 95.50           C  
ATOM    545  CE2 TRP A  67       8.156  -1.733  -6.195  1.00 95.50           C  
ATOM    546  CE3 TRP A  67       7.182  -0.111  -4.680  1.00 95.50           C  
ATOM    547  NE1 TRP A  67       9.092  -2.730  -6.149  1.00 95.50           N  
ATOM    548  CH2 TRP A  67       6.503  -0.249  -7.012  1.00 95.50           C  
ATOM    549  CZ2 TRP A  67       7.371  -1.281  -7.258  1.00 95.50           C  
ATOM    550  CZ3 TRP A  67       6.402   0.337  -5.740  1.00 95.50           C  
ATOM    551  N   ASN A  68       9.875  -4.437  -1.690  1.00 95.41           N  
ATOM    552  CA  ASN A  68      10.267  -5.791  -2.067  1.00 95.41           C  
ATOM    553  C   ASN A  68       9.459  -6.840  -1.309  1.00 95.41           C  
ATOM    554  CB  ASN A  68      11.764  -6.002  -1.832  1.00 95.41           C  
ATOM    555  O   ASN A  68       9.278  -7.959  -1.792  1.00 95.41           O  
ATOM    556  CG  ASN A  68      12.622  -5.303  -2.869  1.00 95.41           C  
ATOM    557  ND2 ASN A  68      13.894  -5.100  -2.546  1.00 95.41           N  
ATOM    558  OD1 ASN A  68      12.145  -4.948  -3.950  1.00 95.41           O  
ATOM    559  N   GLU A  69       8.997  -6.490  -0.115  1.00 93.66           N  
ATOM    560  CA  GLU A  69       8.096  -7.370   0.624  1.00 93.66           C  
ATOM    561  C   GLU A  69       6.715  -7.415  -0.023  1.00 93.66           C  
ATOM    562  CB  GLU A  69       7.980  -6.920   2.082  1.00 93.66           C  
ATOM    563  O   GLU A  69       6.118  -8.486  -0.151  1.00 93.66           O  
ATOM    564  CG  GLU A  69       9.217  -7.215   2.917  1.00 93.66           C  
ATOM    565  CD  GLU A  69       9.098  -6.736   4.356  1.00 93.66           C  
ATOM    566  OE1 GLU A  69      10.109  -6.773   5.093  1.00 93.66           O  
ATOM    567  OE2 GLU A  69       7.985  -6.322   4.749  1.00 93.66           O  
ATOM    568  N   ILE A  70       6.274  -6.281  -0.459  1.00 95.84           N  
ATOM    569  CA  ILE A  70       4.918  -6.126  -0.974  1.00 95.84           C  
ATOM    570  C   ILE A  70       4.872  -6.548  -2.441  1.00 95.84           C  
ATOM    571  CB  ILE A  70       4.417  -4.673  -0.817  1.00 95.84           C  
ATOM    572  O   ILE A  70       3.905  -7.172  -2.883  1.00 95.84           O  
ATOM    573  CG1 ILE A  70       4.166  -4.351   0.660  1.00 95.84           C  
ATOM    574  CG2 ILE A  70       3.152  -4.446  -1.650  1.00 95.84           C  
ATOM    575  CD1 ILE A  70       3.908  -2.876   0.937  1.00 95.84           C  
ATOM    576  N   ASN A  71       5.925  -6.325  -3.148  1.00 96.43           N  
ATOM    577  CA  ASN A  71       6.018  -6.627  -4.572  1.00 96.43           C  
ATOM    578  C   ASN A  71       7.266  -7.444  -4.892  1.00 96.43           C  
ATOM    579  CB  ASN A  71       6.001  -5.338  -5.397  1.00 96.43           C  
ATOM    580  O   ASN A  71       8.128  -6.998  -5.651  1.00 96.43           O  
ATOM    581  CG  ASN A  71       4.792  -4.472  -5.103  1.00 96.43           C  
ATOM    582  ND2 ASN A  71       5.036  -3.230  -4.702  1.00 96.43           N  
ATOM    583  OD1 ASN A  71       3.648  -4.916  -5.234  1.00 96.43           O  
ATOM    584  N   PRO A  72       7.299  -8.641  -4.486  1.00 95.08           N  
ATOM    585  CA  PRO A  72       8.546  -9.404  -4.591  1.00 95.08           C  
ATOM    586  C   PRO A  72       8.949  -9.677  -6.038  1.00 95.08           C  
ATOM    587  CB  PRO A  72       8.224 -10.708  -3.858  1.00 95.08           C  
ATOM    588  O   PRO A  72      10.127  -9.915  -6.320  1.00 95.08           O  
ATOM    589  CG  PRO A  72       6.733 -10.808  -3.891  1.00 95.08           C  
ATOM    590  CD  PRO A  72       6.161  -9.422  -3.800  1.00 95.08           C  
ATOM    591  N   ASP A  73       8.034  -9.606  -6.934  1.00 95.02           N  
ATOM    592  CA  ASP A  73       8.327  -9.918  -8.330  1.00 95.02           C  
ATOM    593  C   ASP A  73       8.739  -8.664  -9.098  1.00 95.02           C  
ATOM    594  CB  ASP A  73       7.116 -10.570  -9.000  1.00 95.02           C  
ATOM    595  O   ASP A  73       9.054  -8.733 -10.287  1.00 95.02           O  
ATOM    596  CG  ASP A  73       5.850  -9.740  -8.876  1.00 95.02           C  
ATOM    597  OD1 ASP A  73       5.593  -9.179  -7.789  1.00 95.02           O  
ATOM    598  OD2 ASP A  73       5.102  -9.649  -9.873  1.00 95.02           O  
ATOM    599  N   LEU A  74       8.700  -7.484  -8.446  1.00 95.93           N  
ATOM    600  CA  LEU A  74       9.112  -6.191  -8.980  1.00 95.93           C  
ATOM    601  C   LEU A  74      10.156  -5.539  -8.079  1.00 95.93           C  
ATOM    602  CB  LEU A  74       7.904  -5.264  -9.134  1.00 95.93           C  
ATOM    603  O   LEU A  74       9.858  -4.570  -7.377  1.00 95.93           O  
ATOM    604  CG  LEU A  74       6.755  -5.787  -9.998  1.00 95.93           C  
ATOM    605  CD1 LEU A  74       5.530  -4.890  -9.850  1.00 95.93           C  
ATOM    606  CD2 LEU A  74       7.182  -5.880 -11.458  1.00 95.93           C  
ATOM    607  N   PRO A  75      11.373  -5.984  -8.153  1.00 95.20           N  
ATOM    608  CA  PRO A  75      12.368  -5.603  -7.148  1.00 95.20           C  
ATOM    609  C   PRO A  75      12.793  -4.141  -7.262  1.00 95.20           C  
ATOM    610  CB  PRO A  75      13.544  -6.538  -7.444  1.00 95.20           C  
ATOM    611  O   PRO A  75      12.913  -3.614  -8.371  1.00 95.20           O  
ATOM    612  CG  PRO A  75      13.383  -6.909  -8.883  1.00 95.20           C  
ATOM    613  CD  PRO A  75      11.919  -6.912  -9.215  1.00 95.20           C  
ATOM    614  N   ALA A  76      12.873  -3.567  -6.085  1.00 96.70           N  
ATOM    615  CA  ALA A  76      13.395  -2.210  -5.941  1.00 96.70           C  
ATOM    616  C   ALA A  76      14.802  -2.224  -5.351  1.00 96.70           C  
ATOM    617  CB  ALA A  76      12.463  -1.372  -5.069  1.00 96.70           C  
ATOM    618  O   ALA A  76      15.223  -3.218  -4.756  1.00 96.70           O  
ATOM    619  N   PHE A  77      15.572  -1.127  -5.607  1.00 96.09           N  
ATOM    620  CA  PHE A  77      16.912  -1.019  -5.043  1.00 96.09           C  
ATOM    621  C   PHE A  77      17.261   0.436  -4.752  1.00 96.09           C  
ATOM    622  CB  PHE A  77      17.948  -1.628  -5.993  1.00 96.09           C  
ATOM    623  O   PHE A  77      16.611   1.350  -5.263  1.00 96.09           O  
ATOM    624  CG  PHE A  77      17.829  -1.142  -7.412  1.00 96.09           C  
ATOM    625  CD1 PHE A  77      17.019  -1.807  -8.324  1.00 96.09           C  
ATOM    626  CD2 PHE A  77      18.528  -0.018  -7.834  1.00 96.09           C  
ATOM    627  CE1 PHE A  77      16.908  -1.359  -9.639  1.00 96.09           C  
ATOM    628  CE2 PHE A  77      18.421   0.436  -9.146  1.00 96.09           C  
ATOM    629  CZ  PHE A  77      17.611  -0.237 -10.047  1.00 96.09           C  
ATOM    630  N   LEU A  78      18.235   0.564  -3.843  1.00 95.61           N  
ATOM    631  CA  LEU A  78      18.753   1.895  -3.544  1.00 95.61           C  
ATOM    632  C   LEU A  78      19.576   2.433  -4.710  1.00 95.61           C  
ATOM    633  CB  LEU A  78      19.605   1.866  -2.273  1.00 95.61           C  
ATOM    634  O   LEU A  78      20.278   1.674  -5.382  1.00 95.61           O  
ATOM    635  CG  LEU A  78      18.860   1.607  -0.963  1.00 95.61           C  
ATOM    636  CD1 LEU A  78      19.848   1.467   0.190  1.00 95.61           C  
ATOM    637  CD2 LEU A  78      17.861   2.725  -0.685  1.00 95.61           C  
ATOM    638  N   ALA A  79      19.462   3.706  -4.947  1.00 94.96           N  
ATOM    639  CA  ALA A  79      20.165   4.303  -6.079  1.00 94.96           C  
ATOM    640  C   ALA A  79      20.562   5.745  -5.780  1.00 94.96           C  
ATOM    641  CB  ALA A  79      19.300   4.242  -7.335  1.00 94.96           C  
ATOM    642  O   ALA A  79      19.999   6.378  -4.883  1.00 94.96           O  
ATOM    643  N   VAL A  80      21.600   6.125  -6.486  1.00 94.08           N  
ATOM    644  CA  VAL A  80      21.997   7.529  -6.503  1.00 94.08           C  
ATOM    645  C   VAL A  80      21.869   8.085  -7.919  1.00 94.08           C  
ATOM    646  CB  VAL A  80      23.441   7.717  -5.986  1.00 94.08           C  
ATOM    647  O   VAL A  80      22.284   7.442  -8.886  1.00 94.08           O  
ATOM    648  CG1 VAL A  80      23.852   9.187  -6.053  1.00 94.08           C  
ATOM    649  CG2 VAL A  80      23.569   7.188  -4.558  1.00 94.08           C  
ATOM    650  N   THR A  81      21.179   9.208  -8.044  1.00 93.66           N  
ATOM    651  CA  THR A  81      21.037   9.929  -9.304  1.00 93.66           C  
ATOM    652  C   THR A  81      21.603  11.341  -9.186  1.00 93.66           C  
ATOM    653  CB  THR A  81      19.563   9.999  -9.744  1.00 93.66           C  
ATOM    654  O   THR A  81      22.242  11.678  -8.187  1.00 93.66           O  
ATOM    655  CG2 THR A  81      18.881   8.642  -9.601  1.00 93.66           C  
ATOM    656  OG1 THR A  81      18.872  10.956  -8.932  1.00 93.66           O  
ATOM    657  N   GLN A  82      21.362  12.145 -10.308  1.00 91.82           N  
ATOM    658  CA  GLN A  82      21.803  13.535 -10.269  1.00 91.82           C  
ATOM    659  C   GLN A  82      20.999  14.338  -9.251  1.00 91.82           C  
ATOM    660  CB  GLN A  82      21.687  14.175 -11.653  1.00 91.82           C  
ATOM    661  O   GLN A  82      21.405  15.433  -8.855  1.00 91.82           O  
ATOM    662  CG  GLN A  82      20.259  14.250 -12.178  1.00 91.82           C  
ATOM    663  CD  GLN A  82      20.196  14.399 -13.686  1.00 91.82           C  
ATOM    664  NE2 GLN A  82      19.077  14.915 -14.185  1.00 91.82           N  
ATOM    665  OE1 GLN A  82      21.144  14.055 -14.398  1.00 91.82           O  
ATOM    666  N   TYR A  83      19.950  13.712  -8.772  1.00 91.25           N  
ATOM    667  CA  TYR A  83      19.078  14.410  -7.834  1.00 91.25           C  
ATOM    668  C   TYR A  83      19.397  14.017  -6.396  1.00 91.25           C  
ATOM    669  CB  TYR A  83      17.608  14.112  -8.142  1.00 91.25           C  
ATOM    670  O   TYR A  83      18.937  14.664  -5.452  1.00 91.25           O  
ATOM    671  CG  TYR A  83      17.183  14.527  -9.530  1.00 91.25           C  
ATOM    672  CD1 TYR A  83      17.068  15.873  -9.871  1.00 91.25           C  
ATOM    673  CD2 TYR A  83      16.894  13.575 -10.502  1.00 91.25           C  
ATOM    674  CE1 TYR A  83      16.674  16.260 -11.148  1.00 91.25           C  
ATOM    675  CE2 TYR A  83      16.500  13.951 -11.782  1.00 91.25           C  
ATOM    676  OH  TYR A  83      16.004  15.671 -13.361  1.00 91.25           O  
ATOM    677  CZ  TYR A  83      16.394  15.293 -12.095  1.00 91.25           C  
ATOM    678  N   GLY A  84      20.152  12.987  -6.212  1.00 91.53           N  
ATOM    679  CA  GLY A  84      20.543  12.531  -4.888  1.00 91.53           C  
ATOM    680  C   GLY A  84      20.204  11.074  -4.634  1.00 91.53           C  
ATOM    681  O   GLY A  84      19.878  10.336  -5.565  1.00 91.53           O  
ATOM    682  N   LYS A  85      20.342  10.713  -3.285  1.00 91.31           N  
ATOM    683  CA  LYS A  85      20.078   9.341  -2.861  1.00 91.31           C  
ATOM    684  C   LYS A  85      18.578   9.076  -2.761  1.00 91.31           C  
ATOM    685  CB  LYS A  85      20.752   9.054  -1.519  1.00 91.31           C  
ATOM    686  O   LYS A  85      17.842   9.866  -2.166  1.00 91.31           O  
ATOM    687  CG  LYS A  85      20.534   7.638  -1.007  1.00 91.31           C  
ATOM    688  CD  LYS A  85      21.163   7.437   0.366  1.00 91.31           C  
ATOM    689  CE  LYS A  85      20.840   6.061   0.934  1.00 91.31           C  
ATOM    690  NZ  LYS A  85      21.414   5.877   2.300  1.00 91.31           N  
ATOM    691  N   GLY A  86      18.122   8.006  -3.333  1.00 93.39           N  
ATOM    692  CA  GLY A  86      16.748   7.530  -3.302  1.00 93.39           C  
ATOM    693  C   GLY A  86      16.621   6.053  -3.623  1.00 93.39           C  
ATOM    694  O   GLY A  86      17.473   5.252  -3.235  1.00 93.39           O  
ATOM    695  N   TRP A  87      15.492   5.701  -4.231  1.00 95.42           N  
ATOM    696  CA  TRP A  87      15.348   4.299  -4.612  1.00 95.42           C  
ATOM    697  C   TRP A  87      14.607   4.169  -5.938  1.00 95.42           C  
ATOM    698  CB  TRP A  87      14.610   3.519  -3.520  1.00 95.42           C  
ATOM    699  O   TRP A  87      13.877   5.078  -6.340  1.00 95.42           O  
ATOM    700  CG  TRP A  87      13.225   4.021  -3.243  1.00 95.42           C  
ATOM    701  CD1 TRP A  87      12.881   5.152  -2.556  1.00 95.42           C  
ATOM    702  CD2 TRP A  87      11.997   3.405  -3.643  1.00 95.42           C  
ATOM    703  CE2 TRP A  87      10.947   4.219  -3.165  1.00 95.42           C  
ATOM    704  CE3 TRP A  87      11.683   2.244  -4.362  1.00 95.42           C  
ATOM    705  NE1 TRP A  87      11.512   5.276  -2.505  1.00 95.42           N  
ATOM    706  CH2 TRP A  87       9.323   2.765  -4.088  1.00 95.42           C  
ATOM    707  CZ2 TRP A  87       9.602   3.907  -3.382  1.00 95.42           C  
ATOM    708  CZ3 TRP A  87      10.345   1.935  -4.578  1.00 95.42           C  
ATOM    709  N   ILE A  88      14.923   3.081  -6.658  1.00 96.99           N  
ATOM    710  CA  ILE A  88      14.393   2.834  -7.995  1.00 96.99           C  
ATOM    711  C   ILE A  88      13.618   1.519  -8.008  1.00 96.99           C  
ATOM    712  CB  ILE A  88      15.519   2.804  -9.052  1.00 96.99           C  
ATOM    713  O   ILE A  88      14.030   0.542  -7.378  1.00 96.99           O  
ATOM    714  CG1 ILE A  88      16.113   4.204  -9.241  1.00 96.99           C  
ATOM    715  CG2 ILE A  88      14.997   2.247 -10.380  1.00 96.99           C  
ATOM    716  CD1 ILE A  88      17.280   4.255 -10.218  1.00 96.99           C  
ATOM    717  N   CYS A  89      12.475   1.528  -8.674  1.00 97.23           N  
ATOM    718  CA  CYS A  89      11.660   0.347  -8.938  1.00 97.23           C  
ATOM    719  C   CYS A  89      11.112   0.369 -10.360  1.00 97.23           C  
ATOM    720  CB  CYS A  89      10.507   0.258  -7.938  1.00 97.23           C  
ATOM    721  O   CYS A  89      11.201   1.387 -11.048  1.00 97.23           O  
ATOM    722  SG  CYS A  89       9.301   1.593  -8.096  1.00 97.23           S  
ATOM    723  N   PRO A  90      10.622  -0.816 -10.780  1.00 97.52           N  
ATOM    724  CA  PRO A  90      10.010  -0.821 -12.110  1.00 97.52           C  
ATOM    725  C   PRO A  90       8.811   0.120 -12.212  1.00 97.52           C  
ATOM    726  CB  PRO A  90       9.579  -2.278 -12.295  1.00 97.52           C  
ATOM    727  O   PRO A  90       8.054   0.267 -11.249  1.00 97.52           O  
ATOM    728  CG  PRO A  90      10.517  -3.066 -11.440  1.00 97.52           C  
ATOM    729  CD  PRO A  90      10.799  -2.279 -10.192  1.00 97.52           C  
ATOM    730  N   PHE A  91       8.759   0.737 -13.333  1.00 96.62           N  
ATOM    731  CA  PHE A  91       7.563   1.514 -13.635  1.00 96.62           C  
ATOM    732  C   PHE A  91       6.382   0.597 -13.932  1.00 96.62           C  
ATOM    733  CB  PHE A  91       7.813   2.448 -14.823  1.00 96.62           C  
ATOM    734  O   PHE A  91       6.474  -0.286 -14.788  1.00 96.62           O  
ATOM    735  CG  PHE A  91       6.656   3.357 -15.135  1.00 96.62           C  
ATOM    736  CD1 PHE A  91       5.785   3.065 -16.178  1.00 96.62           C  
ATOM    737  CD2 PHE A  91       6.438   4.506 -14.385  1.00 96.62           C  
ATOM    738  CE1 PHE A  91       4.713   3.905 -16.469  1.00 96.62           C  
ATOM    739  CE2 PHE A  91       5.368   5.350 -14.669  1.00 96.62           C  
ATOM    740  CZ  PHE A  91       4.508   5.049 -15.712  1.00 96.62           C  
ATOM    741  N   VAL A  92       5.287   0.756 -13.195  1.00 96.44           N  
ATOM    742  CA  VAL A  92       4.114  -0.097 -13.358  1.00 96.44           C  
ATOM    743  C   VAL A  92       3.055   0.632 -14.183  1.00 96.44           C  
ATOM    744  CB  VAL A  92       3.527  -0.522 -11.993  1.00 96.44           C  
ATOM    745  O   VAL A  92       2.519   1.655 -13.751  1.00 96.44           O  
ATOM    746  CG1 VAL A  92       2.301  -1.413 -12.186  1.00 96.44           C  
ATOM    747  CG2 VAL A  92       4.586  -1.239 -11.158  1.00 96.44           C  
ATOM    748  N   TYR A  93       2.808   0.018 -15.408  1.00 94.43           N  
ATOM    749  CA  TYR A  93       1.768   0.547 -16.283  1.00 94.43           C  
ATOM    750  C   TYR A  93       0.410  -0.052 -15.940  1.00 94.43           C  
ATOM    751  CB  TYR A  93       2.107   0.269 -17.750  1.00 94.43           C  
ATOM    752  O   TYR A  93       0.310  -1.241 -15.629  1.00 94.43           O  
ATOM    753  CG  TYR A  93       3.363   0.958 -18.225  1.00 94.43           C  
ATOM    754  CD1 TYR A  93       3.322   2.259 -18.722  1.00 94.43           C  
ATOM    755  CD2 TYR A  93       4.593   0.311 -18.178  1.00 94.43           C  
ATOM    756  CE1 TYR A  93       4.476   2.898 -19.162  1.00 94.43           C  
ATOM    757  CE2 TYR A  93       5.754   0.940 -18.616  1.00 94.43           C  
ATOM    758  OH  TYR A  93       6.832   2.859 -19.539  1.00 94.43           O  
ATOM    759  CZ  TYR A  93       5.686   2.231 -19.105  1.00 94.43           C  
ATOM    760  N   GLY A  94      -0.630   0.866 -15.943  1.00 95.26           N  
ATOM    761  CA  GLY A  94      -1.969   0.341 -15.723  1.00 95.26           C  
ATOM    762  C   GLY A  94      -2.990   1.421 -15.419  1.00 95.26           C  
ATOM    763  O   GLY A  94      -2.745   2.603 -15.670  1.00 95.26           O  
ATOM    764  N   VAL A  95      -4.171   0.958 -15.142  1.00 95.56           N  
ATOM    765  CA  VAL A  95      -5.259   1.869 -14.801  1.00 95.56           C  
ATOM    766  C   VAL A  95      -5.585   1.750 -13.314  1.00 95.56           C  
ATOM    767  CB  VAL A  95      -6.520   1.590 -15.648  1.00 95.56           C  
ATOM    768  O   VAL A  95      -5.088   0.850 -12.633  1.00 95.56           O  
ATOM    769  CG1 VAL A  95      -6.221   1.764 -17.135  1.00 95.56           C  
ATOM    770  CG2 VAL A  95      -7.051   0.185 -15.366  1.00 95.56           C  
ATOM    771  N   GLU A  96      -6.314   2.685 -12.823  1.00 94.97           N  
ATOM    772  CA  GLU A  96      -6.778   2.623 -11.441  1.00 94.97           C  
ATOM    773  C   GLU A  96      -7.723   1.444 -11.228  1.00 94.97           C  
ATOM    774  CB  GLU A  96      -7.471   3.930 -11.047  1.00 94.97           C  
ATOM    775  O   GLU A  96      -8.664   1.248 -12.001  1.00 94.97           O  
ATOM    776  CG  GLU A  96      -7.831   4.014  -9.570  1.00 94.97           C  
ATOM    777  CD  GLU A  96      -8.194   5.420  -9.121  1.00 94.97           C  
ATOM    778  OE1 GLU A  96      -8.394   5.636  -7.904  1.00 94.97           O  
ATOM    779  OE2 GLU A  96      -8.280   6.314  -9.993  1.00 94.97           O  
ATOM    780  N   PRO A  97      -7.433   0.577 -10.264  1.00 97.05           N  
ATOM    781  CA  PRO A  97      -8.344  -0.538  -9.996  1.00 97.05           C  
ATOM    782  C   PRO A  97      -9.678  -0.082  -9.408  1.00 97.05           C  
ATOM    783  CB  PRO A  97      -7.569  -1.393  -8.990  1.00 97.05           C  
ATOM    784  O   PRO A  97      -9.785   1.041  -8.909  1.00 97.05           O  
ATOM    785  CG  PRO A  97      -6.690  -0.426  -8.265  1.00 97.05           C  
ATOM    786  CD  PRO A  97      -6.296   0.668  -9.215  1.00 97.05           C  
ATOM    787  N   SER A  98     -10.696  -0.980  -9.542  1.00 96.76           N  
ATOM    788  CA  SER A  98     -11.962  -0.714  -8.866  1.00 96.76           C  
ATOM    789  C   SER A  98     -11.793  -0.729  -7.351  1.00 96.76           C  
ATOM    790  CB  SER A  98     -13.017  -1.740  -9.281  1.00 96.76           C  
ATOM    791  O   SER A  98     -10.789  -1.227  -6.837  1.00 96.76           O  
ATOM    792  OG  SER A  98     -12.740  -3.006  -8.705  1.00 96.76           O  
ATOM    793  N   ASP A  99     -12.750  -0.205  -6.635  1.00 97.24           N  
ATOM    794  CA  ASP A  99     -12.729  -0.217  -5.175  1.00 97.24           C  
ATOM    795  C   ASP A  99     -12.673  -1.645  -4.638  1.00 97.24           C  
ATOM    796  CB  ASP A  99     -13.955   0.507  -4.615  1.00 97.24           C  
ATOM    797  O   ASP A  99     -11.937  -1.929  -3.690  1.00 97.24           O  
ATOM    798  CG  ASP A  99     -13.827   0.835  -3.138  1.00 97.24           C  
ATOM    799  OD1 ASP A  99     -12.700   0.792  -2.599  1.00 97.24           O  
ATOM    800  OD2 ASP A  99     -14.863   1.137  -2.506  1.00 97.24           O  
ATOM    801  N   GLU A 100     -13.309  -2.589  -5.204  1.00 97.22           N  
ATOM    802  CA  GLU A 100     -13.307  -3.992  -4.802  1.00 97.22           C  
ATOM    803  C   GLU A 100     -11.936  -4.626  -5.017  1.00 97.22           C  
ATOM    804  CB  GLU A 100     -14.375  -4.774  -5.571  1.00 97.22           C  
ATOM    805  O   GLU A 100     -11.453  -5.378  -4.168  1.00 97.22           O  
ATOM    806  CG  GLU A 100     -15.799  -4.459  -5.137  1.00 97.22           C  
ATOM    807  CD  GLU A 100     -16.352  -3.192  -5.769  1.00 97.22           C  
ATOM    808  OE1 GLU A 100     -17.479  -2.778  -5.414  1.00 97.22           O  
ATOM    809  OE2 GLU A 100     -15.654  -2.608  -6.628  1.00 97.22           O  
ATOM    810  N   GLU A 101     -11.417  -4.310  -6.178  1.00 97.36           N  
ATOM    811  CA  GLU A 101     -10.086  -4.823  -6.491  1.00 97.36           C  
ATOM    812  C   GLU A 101      -9.043  -4.281  -5.518  1.00 97.36           C  
ATOM    813  CB  GLU A 101      -9.698  -4.471  -7.929  1.00 97.36           C  
ATOM    814  O   GLU A 101      -8.173  -5.022  -5.056  1.00 97.36           O  
ATOM    815  CG  GLU A 101     -10.461  -5.260  -8.983  1.00 97.36           C  
ATOM    816  CD  GLU A 101     -10.261  -4.727 -10.393  1.00 97.36           C  
ATOM    817  OE1 GLU A 101     -10.272  -5.531 -11.353  1.00 97.36           O  
ATOM    818  OE2 GLU A 101     -10.090  -3.496 -10.539  1.00 97.36           O  
ATOM    819  N   MET A 102      -9.177  -3.054  -5.178  1.00 97.68           N  
ATOM    820  CA  MET A 102      -8.263  -2.435  -4.222  1.00 97.68           C  
ATOM    821  C   MET A 102      -8.385  -3.091  -2.850  1.00 97.68           C  
ATOM    822  CB  MET A 102      -8.535  -0.934  -4.110  1.00 97.68           C  
ATOM    823  O   MET A 102      -7.376  -3.378  -2.203  1.00 97.68           O  
ATOM    824  CG  MET A 102      -7.496  -0.182  -3.295  1.00 97.68           C  
ATOM    825  SD  MET A 102      -7.838   1.619  -3.211  1.00 97.68           S  
ATOM    826  CE  MET A 102      -7.629   2.066  -4.957  1.00 97.68           C  
ATOM    827  N   SER A 103      -9.586  -3.257  -2.433  1.00 97.62           N  
ATOM    828  CA  SER A 103      -9.834  -3.910  -1.152  1.00 97.62           C  
ATOM    829  C   SER A 103      -9.201  -5.296  -1.106  1.00 97.62           C  
ATOM    830  CB  SER A 103     -11.337  -4.018  -0.888  1.00 97.62           C  
ATOM    831  O   SER A 103      -8.550  -5.654  -0.122  1.00 97.62           O  
ATOM    832  OG  SER A 103     -11.587  -4.737   0.308  1.00 97.62           O  
ATOM    833  N   ARG A 104      -9.328  -6.028  -2.162  1.00 97.79           N  
ATOM    834  CA  ARG A 104      -8.727  -7.356  -2.230  1.00 97.79           C  
ATOM    835  C   ARG A 104      -7.206  -7.274  -2.145  1.00 97.79           C  
ATOM    836  CB  ARG A 104      -9.142  -8.070  -3.518  1.00 97.79           C  
ATOM    837  O   ARG A 104      -6.570  -8.100  -1.488  1.00 97.79           O  
ATOM    838  CG  ARG A 104     -10.576  -8.575  -3.508  1.00 97.79           C  
ATOM    839  CD  ARG A 104     -10.902  -9.372  -4.763  1.00 97.79           C  
ATOM    840  NE  ARG A 104     -12.342  -9.465  -4.984  1.00 97.79           N  
ATOM    841  NH1 ARG A 104     -12.290  -8.505  -7.085  1.00 97.79           N  
ATOM    842  NH2 ARG A 104     -14.284  -9.183  -6.178  1.00 97.79           N  
ATOM    843  CZ  ARG A 104     -12.969  -9.051  -6.082  1.00 97.79           C  
ATOM    844  N   ALA A 105      -6.694  -6.328  -2.825  1.00 97.41           N  
ATOM    845  CA  ALA A 105      -5.248  -6.131  -2.791  1.00 97.41           C  
ATOM    846  C   ALA A 105      -4.773  -5.796  -1.380  1.00 97.41           C  
ATOM    847  CB  ALA A 105      -4.839  -5.027  -3.763  1.00 97.41           C  
ATOM    848  O   ALA A 105      -3.751  -6.314  -0.922  1.00 97.41           O  
ATOM    849  N   VAL A 106      -5.500  -4.965  -0.667  1.00 97.94           N  
ATOM    850  CA  VAL A 106      -5.168  -4.580   0.701  1.00 97.94           C  
ATOM    851  C   VAL A 106      -5.199  -5.809   1.606  1.00 97.94           C  
ATOM    852  CB  VAL A 106      -6.134  -3.499   1.236  1.00 97.94           C  
ATOM    853  O   VAL A 106      -4.318  -5.989   2.450  1.00 97.94           O  
ATOM    854  CG1 VAL A 106      -6.007  -3.365   2.752  1.00 97.94           C  
ATOM    855  CG2 VAL A 106      -5.866  -2.159   0.553  1.00 97.94           C  
ATOM    856  N   ILE A 107      -6.144  -6.677   1.417  1.00 97.82           N  
ATOM    857  CA  ILE A 107      -6.263  -7.916   2.178  1.00 97.82           C  
ATOM    858  C   ILE A 107      -5.057  -8.810   1.899  1.00 97.82           C  
ATOM    859  CB  ILE A 107      -7.573  -8.663   1.840  1.00 97.82           C  
ATOM    860  O   ILE A 107      -4.439  -9.337   2.827  1.00 97.82           O  
ATOM    861  CG1 ILE A 107      -8.782  -7.896   2.388  1.00 97.82           C  
ATOM    862  CG2 ILE A 107      -7.536 -10.092   2.390  1.00 97.82           C  
ATOM    863  CD1 ILE A 107     -10.117  -8.360   1.824  1.00 97.82           C  
ATOM    864  N   ASP A 108      -4.742  -8.929   0.614  1.00 96.88           N  
ATOM    865  CA  ASP A 108      -3.610  -9.764   0.223  1.00 96.88           C  
ATOM    866  C   ASP A 108      -2.314  -9.264   0.857  1.00 96.88           C  
ATOM    867  CB  ASP A 108      -3.471  -9.800  -1.300  1.00 96.88           C  
ATOM    868  O   ASP A 108      -1.534 -10.054   1.392  1.00 96.88           O  
ATOM    869  CG  ASP A 108      -4.533 -10.653  -1.972  1.00 96.88           C  
ATOM    870  OD1 ASP A 108      -5.263 -11.384  -1.269  1.00 96.88           O  
ATOM    871  OD2 ASP A 108      -4.638 -10.596  -3.216  1.00 96.88           O  
ATOM    872  N   ILE A 109      -2.135  -7.995   0.828  1.00 96.54           N  
ATOM    873  CA  ILE A 109      -0.931  -7.394   1.391  1.00 96.54           C  
ATOM    874  C   ILE A 109      -0.901  -7.617   2.901  1.00 96.54           C  
ATOM    875  CB  ILE A 109      -0.851  -5.884   1.071  1.00 96.54           C  
ATOM    876  O   ILE A 109       0.139  -7.969   3.462  1.00 96.54           O  
ATOM    877  CG1 ILE A 109      -0.519  -5.670  -0.411  1.00 96.54           C  
ATOM    878  CG2 ILE A 109       0.182  -5.196   1.968  1.00 96.54           C  
ATOM    879  CD1 ILE A 109      -0.748  -4.246  -0.897  1.00 96.54           C  
ATOM    880  N   PHE A 110      -2.015  -7.414   3.558  1.00 95.75           N  
ATOM    881  CA  PHE A 110      -2.086  -7.666   4.992  1.00 95.75           C  
ATOM    882  C   PHE A 110      -1.722  -9.112   5.306  1.00 95.75           C  
ATOM    883  CB  PHE A 110      -3.486  -7.350   5.526  1.00 95.75           C  
ATOM    884  O   PHE A 110      -0.905  -9.374   6.192  1.00 95.75           O  
ATOM    885  CG  PHE A 110      -3.659  -7.646   6.992  1.00 95.75           C  
ATOM    886  CD1 PHE A 110      -4.204  -8.853   7.412  1.00 95.75           C  
ATOM    887  CD2 PHE A 110      -3.275  -6.717   7.950  1.00 95.75           C  
ATOM    888  CE1 PHE A 110      -4.364  -9.130   8.767  1.00 95.75           C  
ATOM    889  CE2 PHE A 110      -3.432  -6.986   9.306  1.00 95.75           C  
ATOM    890  CZ  PHE A 110      -3.978  -8.193   9.713  1.00 95.75           C  
ATOM    891  N   ASN A 111      -2.323 -10.011   4.636  1.00 95.47           N  
ATOM    892  CA  ASN A 111      -2.082 -11.432   4.864  1.00 95.47           C  
ATOM    893  C   ASN A 111      -0.616 -11.794   4.645  1.00 95.47           C  
ATOM    894  CB  ASN A 111      -2.979 -12.280   3.960  1.00 95.47           C  
ATOM    895  O   ASN A 111      -0.053 -12.599   5.390  1.00 95.47           O  
ATOM    896  CG  ASN A 111      -4.422 -12.303   4.425  1.00 95.47           C  
ATOM    897  ND2 ASN A 111      -5.319 -12.748   3.554  1.00 95.47           N  
ATOM    898  OD1 ASN A 111      -4.728 -11.924   5.559  1.00 95.47           O  
ATOM    899  N   LYS A 112       0.002 -11.224   3.667  1.00 93.60           N  
ATOM    900  CA  LYS A 112       1.375 -11.540   3.281  1.00 93.60           C  
ATOM    901  C   LYS A 112       2.377 -10.876   4.221  1.00 93.60           C  
ATOM    902  CB  LYS A 112       1.641 -11.106   1.839  1.00 93.60           C  
ATOM    903  O   LYS A 112       3.379 -11.486   4.600  1.00 93.60           O  
ATOM    904  CG  LYS A 112       3.040 -11.435   1.341  1.00 93.60           C  
ATOM    905  CD  LYS A 112       3.213 -11.067  -0.127  1.00 93.60           C  
ATOM    906  CE  LYS A 112       2.992  -9.579  -0.361  1.00 93.60           C  
ATOM    907  NZ  LYS A 112       3.110  -9.222  -1.806  1.00 93.60           N  
ATOM    908  N   THR A 113       2.060  -9.650   4.666  1.00 92.16           N  
ATOM    909  CA  THR A 113       3.101  -8.866   5.322  1.00 92.16           C  
ATOM    910  C   THR A 113       2.681  -8.488   6.740  1.00 92.16           C  
ATOM    911  CB  THR A 113       3.425  -7.590   4.523  1.00 92.16           C  
ATOM    912  O   THR A 113       3.512  -8.067   7.547  1.00 92.16           O  
ATOM    913  CG2 THR A 113       3.701  -7.914   3.058  1.00 92.16           C  
ATOM    914  OG1 THR A 113       2.314  -6.689   4.600  1.00 92.16           O  
ATOM    915  N   GLY A 114       1.410  -8.617   7.020  1.00 91.62           N  
ATOM    916  CA  GLY A 114       0.910  -8.133   8.298  1.00 91.62           C  
ATOM    917  C   GLY A 114       0.818  -6.621   8.369  1.00 91.62           C  
ATOM    918  O   GLY A 114       0.613  -6.056   9.445  1.00 91.62           O  
ATOM    919  N   ARG A 115       0.963  -5.975   7.247  1.00 92.34           N  
ATOM    920  CA  ARG A 115       0.957  -4.516   7.221  1.00 92.34           C  
ATOM    921  C   ARG A 115      -0.379  -3.983   6.713  1.00 92.34           C  
ATOM    922  CB  ARG A 115       2.097  -3.988   6.347  1.00 92.34           C  
ATOM    923  O   ARG A 115      -1.024  -4.611   5.870  1.00 92.34           O  
ATOM    924  CG  ARG A 115       3.483  -4.305   6.885  1.00 92.34           C  
ATOM    925  CD  ARG A 115       4.578  -3.777   5.970  1.00 92.34           C  
ATOM    926  NE  ARG A 115       5.908  -4.107   6.474  1.00 92.34           N  
ATOM    927  NH1 ARG A 115       5.996  -2.360   7.983  1.00 92.34           N  
ATOM    928  NH2 ARG A 115       7.758  -3.814   7.803  1.00 92.34           N  
ATOM    929  CZ  ARG A 115       6.551  -3.426   7.419  1.00 92.34           C  
ATOM    930  N   ILE A 116      -0.766  -2.856   7.284  1.00 93.14           N  
ATOM    931  CA  ILE A 116      -1.966  -2.146   6.855  1.00 93.14           C  
ATOM    932  C   ILE A 116      -1.574  -0.918   6.037  1.00 93.14           C  
ATOM    933  CB  ILE A 116      -2.838  -1.732   8.061  1.00 93.14           C  
ATOM    934  O   ILE A 116      -0.739  -0.119   6.468  1.00 93.14           O  
ATOM    935  CG1 ILE A 116      -3.255  -2.967   8.868  1.00 93.14           C  
ATOM    936  CG2 ILE A 116      -4.065  -0.944   7.594  1.00 93.14           C  
ATOM    937  CD1 ILE A 116      -3.918  -2.642  10.200  1.00 93.14           C  
ATOM    938  N   LEU A 117      -2.141  -0.827   4.818  1.00 93.34           N  
ATOM    939  CA  LEU A 117      -1.917   0.331   3.960  1.00 93.34           C  
ATOM    940  C   LEU A 117      -2.893   1.453   4.295  1.00 93.34           C  
ATOM    941  CB  LEU A 117      -2.056  -0.060   2.486  1.00 93.34           C  
ATOM    942  O   LEU A 117      -3.964   1.551   3.690  1.00 93.34           O  
ATOM    943  CG  LEU A 117      -1.051  -1.085   1.958  1.00 93.34           C  
ATOM    944  CD1 LEU A 117      -1.500  -1.617   0.601  1.00 93.34           C  
ATOM    945  CD2 LEU A 117       0.341  -0.470   1.864  1.00 93.34           C  
ATOM    946  N   ALA A 118      -2.525   2.348   5.190  1.00 88.10           N  
ATOM    947  CA  ALA A 118      -3.421   3.346   5.767  1.00 88.10           C  
ATOM    948  C   ALA A 118      -3.922   4.316   4.701  1.00 88.10           C  
ATOM    949  CB  ALA A 118      -2.717   4.109   6.887  1.00 88.10           C  
ATOM    950  O   ALA A 118      -5.080   4.738   4.731  1.00 88.10           O  
ATOM    951  N   ASP A 119      -3.158   4.549   3.669  1.00 89.66           N  
ATOM    952  CA  ASP A 119      -3.522   5.557   2.678  1.00 89.66           C  
ATOM    953  C   ASP A 119      -3.938   4.906   1.360  1.00 89.66           C  
ATOM    954  CB  ASP A 119      -2.359   6.523   2.444  1.00 89.66           C  
ATOM    955  O   ASP A 119      -3.899   5.546   0.307  1.00 89.66           O  
ATOM    956  CG  ASP A 119      -1.116   5.836   1.906  1.00 89.66           C  
ATOM    957  OD1 ASP A 119      -1.006   4.597   2.021  1.00 89.66           O  
ATOM    958  OD2 ASP A 119      -0.237   6.542   1.365  1.00 89.66           O  
ATOM    959  N   ALA A 120      -4.285   3.660   1.439  1.00 92.68           N  
ATOM    960  CA  ALA A 120      -4.613   2.888   0.243  1.00 92.68           C  
ATOM    961  C   ALA A 120      -5.695   3.582  -0.579  1.00 92.68           C  
ATOM    962  CB  ALA A 120      -5.062   1.479   0.625  1.00 92.68           C  
ATOM    963  O   ALA A 120      -5.608   3.640  -1.808  1.00 92.68           O  
ATOM    964  N   PRO A 121      -6.687   4.196   0.028  1.00 91.33           N  
ATOM    965  CA  PRO A 121      -7.769   4.814  -0.743  1.00 91.33           C  
ATOM    966  C   PRO A 121      -7.343   6.114  -1.420  1.00 91.33           C  
ATOM    967  CB  PRO A 121      -8.848   5.075   0.310  1.00 91.33           C  
ATOM    968  O   PRO A 121      -8.129   6.719  -2.153  1.00 91.33           O  
ATOM    969  CG  PRO A 121      -8.500   4.169   1.447  1.00 91.33           C  
ATOM    970  CD  PRO A 121      -7.011   3.980   1.467  1.00 91.33           C  
ATOM    971  N   GLY A 122      -6.131   6.484  -1.206  1.00 87.61           N  
ATOM    972  CA  GLY A 122      -5.643   7.678  -1.878  1.00 87.61           C  
ATOM    973  C   GLY A 122      -5.577   7.529  -3.386  1.00 87.61           C  
ATOM    974  O   GLY A 122      -5.635   6.414  -3.908  1.00 87.61           O  
ATOM    975  N   GLN A 123      -5.400   8.617  -4.030  1.00 82.88           N  
ATOM    976  CA  GLN A 123      -5.365   8.618  -5.488  1.00 82.88           C  
ATOM    977  C   GLN A 123      -4.034   8.081  -6.007  1.00 82.88           C  
ATOM    978  CB  GLN A 123      -5.611  10.026  -6.032  1.00 82.88           C  
ATOM    979  O   GLN A 123      -2.971   8.451  -5.504  1.00 82.88           O  
ATOM    980  CG  GLN A 123      -7.054  10.494  -5.895  1.00 82.88           C  
ATOM    981  CD  GLN A 123      -7.288  11.860  -6.512  1.00 82.88           C  
ATOM    982  NE2 GLN A 123      -8.356  12.528  -6.087  1.00 82.88           N  
ATOM    983  OE1 GLN A 123      -6.516  12.313  -7.364  1.00 82.88           O  
ATOM    984  N   ASP A 124      -4.165   7.124  -6.931  1.00 86.13           N  
ATOM    985  CA  ASP A 124      -3.042   6.631  -7.722  1.00 86.13           C  
ATOM    986  C   ASP A 124      -2.070   5.832  -6.858  1.00 86.13           C  
ATOM    987  CB  ASP A 124      -2.312   7.793  -8.399  1.00 86.13           C  
ATOM    988  O   ASP A 124      -0.853   5.939  -7.022  1.00 86.13           O  
ATOM    989  CG  ASP A 124      -3.050   8.332  -9.611  1.00 86.13           C  
ATOM    990  OD1 ASP A 124      -3.908   7.616 -10.171  1.00 86.13           O  
ATOM    991  OD2 ASP A 124      -2.768   9.482 -10.013  1.00 86.13           O  
ATOM    992  N   ASN A 125      -2.598   5.144  -5.816  1.00 92.59           N  
ATOM    993  CA  ASN A 125      -1.759   4.337  -4.937  1.00 92.59           C  
ATOM    994  C   ASN A 125      -1.634   2.902  -5.443  1.00 92.59           C  
ATOM    995  CB  ASN A 125      -2.309   4.350  -3.509  1.00 92.59           C  
ATOM    996  O   ASN A 125      -0.696   2.191  -5.078  1.00 92.59           O  
ATOM    997  CG  ASN A 125      -1.969   5.626  -2.765  1.00 92.59           C  
ATOM    998  ND2 ASN A 125      -2.620   5.840  -1.627  1.00 92.59           N  
ATOM    999  OD1 ASN A 125      -1.130   6.414  -3.209  1.00 92.59           O  
ATOM   1000  N   PHE A 126      -2.590   2.546  -6.282  1.00 96.66           N  
ATOM   1001  CA  PHE A 126      -2.587   1.223  -6.895  1.00 96.66           C  
ATOM   1002  C   PHE A 126      -2.706   1.328  -8.410  1.00 96.66           C  
ATOM   1003  CB  PHE A 126      -3.730   0.368  -6.337  1.00 96.66           C  
ATOM   1004  O   PHE A 126      -3.279   2.290  -8.928  1.00 96.66           O  
ATOM   1005  CG  PHE A 126      -3.485  -0.133  -4.939  1.00 96.66           C  
ATOM   1006  CD1 PHE A 126      -3.025  -1.426  -4.720  1.00 96.66           C  
ATOM   1007  CD2 PHE A 126      -3.717   0.689  -3.844  1.00 96.66           C  
ATOM   1008  CE1 PHE A 126      -2.798  -1.893  -3.427  1.00 96.66           C  
ATOM   1009  CE2 PHE A 126      -3.492   0.229  -2.549  1.00 96.66           C  
ATOM   1010  CZ  PHE A 126      -3.034  -1.062  -2.343  1.00 96.66           C  
ATOM   1011  N   LYS A 127      -2.164   0.296  -9.100  1.00 97.30           N  
ATOM   1012  CA  LYS A 127      -2.334   0.130 -10.540  1.00 97.30           C  
ATOM   1013  C   LYS A 127      -2.825  -1.275 -10.878  1.00 97.30           C  
ATOM   1014  CB  LYS A 127      -1.021   0.416 -11.272  1.00 97.30           C  
ATOM   1015  O   LYS A 127      -2.343  -2.259 -10.313  1.00 97.30           O  
ATOM   1016  CG  LYS A 127      -0.551   1.859 -11.158  1.00 97.30           C  
ATOM   1017  CD  LYS A 127      -1.423   2.798 -11.980  1.00 97.30           C  
ATOM   1018  CE  LYS A 127      -0.875   4.219 -11.976  1.00 97.30           C  
ATOM   1019  NZ  LYS A 127      -1.759   5.156 -12.733  1.00 97.30           N  
ATOM   1020  N   LYS A 128      -3.852  -1.213 -11.733  1.00 97.96           N  
ATOM   1021  CA  LYS A 128      -4.213  -2.487 -12.349  1.00 97.96           C  
ATOM   1022  C   LYS A 128      -3.532  -2.655 -13.704  1.00 97.96           C  
ATOM   1023  CB  LYS A 128      -5.730  -2.597 -12.507  1.00 97.96           C  
ATOM   1024  O   LYS A 128      -3.798  -1.895 -14.637  1.00 97.96           O  
ATOM   1025  CG  LYS A 128      -6.197  -3.920 -13.095  1.00 97.96           C  
ATOM   1026  CD  LYS A 128      -7.712  -3.958 -13.252  1.00 97.96           C  
ATOM   1027  CE  LYS A 128      -8.171  -5.235 -13.944  1.00 97.96           C  
ATOM   1028  NZ  LYS A 128      -9.657  -5.283 -14.087  1.00 97.96           N  
ATOM   1029  N   THR A 129      -2.696  -3.740 -13.735  1.00 97.43           N  
ATOM   1030  CA  THR A 129      -1.943  -3.986 -14.959  1.00 97.43           C  
ATOM   1031  C   THR A 129      -2.825  -4.651 -16.012  1.00 97.43           C  
ATOM   1032  CB  THR A 129      -0.709  -4.867 -14.689  1.00 97.43           C  
ATOM   1033  O   THR A 129      -3.881  -5.198 -15.689  1.00 97.43           O  
ATOM   1034  CG2 THR A 129       0.122  -4.311 -13.537  1.00 97.43           C  
ATOM   1035  OG1 THR A 129      -1.138  -6.193 -14.358  1.00 97.43           O  
ATOM   1036  N   PRO A 130      -2.417  -4.603 -17.286  1.00 96.41           N  
ATOM   1037  CA  PRO A 130      -3.197  -5.212 -18.366  1.00 96.41           C  
ATOM   1038  C   PRO A 130      -3.442  -6.703 -18.148  1.00 96.41           C  
ATOM   1039  CB  PRO A 130      -2.328  -4.977 -19.604  1.00 96.41           C  
ATOM   1040  O   PRO A 130      -4.454  -7.239 -18.607  1.00 96.41           O  
ATOM   1041  CG  PRO A 130      -1.585  -3.713 -19.315  1.00 96.41           C  
ATOM   1042  CD  PRO A 130      -1.222  -3.695 -17.857  1.00 96.41           C  
ATOM   1043  N   ASP A 131      -2.548  -7.284 -17.418  1.00 95.46           N  
ATOM   1044  CA  ASP A 131      -2.723  -8.714 -17.184  1.00 95.46           C  
ATOM   1045  C   ASP A 131      -3.625  -8.966 -15.977  1.00 95.46           C  
ATOM   1046  CB  ASP A 131      -1.368  -9.394 -16.979  1.00 95.46           C  
ATOM   1047  O   ASP A 131      -3.809 -10.112 -15.562  1.00 95.46           O  
ATOM   1048  CG  ASP A 131      -0.609  -8.854 -15.779  1.00 95.46           C  
ATOM   1049  OD1 ASP A 131      -0.991  -7.792 -15.244  1.00 95.46           O  
ATOM   1050  OD2 ASP A 131       0.382  -9.496 -15.368  1.00 95.46           O  
ATOM   1051  N   GLY A 132      -4.128  -7.932 -15.341  1.00 95.71           N  
ATOM   1052  CA  GLY A 132      -5.157  -8.065 -14.323  1.00 95.71           C  
ATOM   1053  C   GLY A 132      -4.609  -8.014 -12.910  1.00 95.71           C  
ATOM   1054  O   GLY A 132      -5.362  -8.141 -11.942  1.00 95.71           O  
ATOM   1055  N   ARG A 133      -3.300  -7.812 -12.798  1.00 96.52           N  
ATOM   1056  CA  ARG A 133      -2.671  -7.716 -11.484  1.00 96.52           C  
ATOM   1057  C   ARG A 133      -2.859  -6.326 -10.887  1.00 96.52           C  
ATOM   1058  CB  ARG A 133      -1.180  -8.050 -11.576  1.00 96.52           C  
ATOM   1059  O   ARG A 133      -2.778  -5.322 -11.599  1.00 96.52           O  
ATOM   1060  CG  ARG A 133      -0.476  -8.100 -10.229  1.00 96.52           C  
ATOM   1061  CD  ARG A 133       0.999  -8.447 -10.376  1.00 96.52           C  
ATOM   1062  NE  ARG A 133       1.723  -8.266  -9.121  1.00 96.52           N  
ATOM   1063  NH1 ARG A 133       3.756  -8.983  -9.951  1.00 96.52           N  
ATOM   1064  NH2 ARG A 133       3.574  -8.323  -7.763  1.00 96.52           N  
ATOM   1065  CZ  ARG A 133       3.016  -8.524  -8.948  1.00 96.52           C  
ATOM   1066  N   VAL A 134      -3.193  -6.274  -9.542  1.00 97.60           N  
ATOM   1067  CA  VAL A 134      -3.284  -4.996  -8.843  1.00 97.60           C  
ATOM   1068  C   VAL A 134      -2.027  -4.776  -8.004  1.00 97.60           C  
ATOM   1069  CB  VAL A 134      -4.541  -4.927  -7.947  1.00 97.60           C  
ATOM   1070  O   VAL A 134      -1.737  -5.554  -7.093  1.00 97.60           O  
ATOM   1071  CG1 VAL A 134      -4.605  -3.592  -7.207  1.00 97.60           C  
ATOM   1072  CG2 VAL A 134      -5.803  -5.140  -8.782  1.00 97.60           C  
ATOM   1073  N   VAL A 135      -1.332  -3.717  -8.315  1.00 97.48           N  
ATOM   1074  CA  VAL A 135      -0.034  -3.462  -7.700  1.00 97.48           C  
ATOM   1075  C   VAL A 135      -0.104  -2.194  -6.852  1.00 97.48           C  
ATOM   1076  CB  VAL A 135       1.082  -3.333  -8.760  1.00 97.48           C  
ATOM   1077  O   VAL A 135      -0.572  -1.153  -7.319  1.00 97.48           O  
ATOM   1078  CG1 VAL A 135       2.437  -3.099  -8.094  1.00 97.48           C  
ATOM   1079  CG2 VAL A 135       1.126  -4.580  -9.642  1.00 97.48           C  
ATOM   1080  N   CYS A 136       0.339  -2.319  -5.565  1.00 96.96           N  
ATOM   1081  CA  CYS A 136       0.488  -1.137  -4.723  1.00 96.96           C  
ATOM   1082  C   CYS A 136       1.769  -0.384  -5.063  1.00 96.96           C  
ATOM   1083  CB  CYS A 136       0.492  -1.528  -3.246  1.00 96.96           C  
ATOM   1084  O   CYS A 136       2.868  -0.924  -4.923  1.00 96.96           O  
ATOM   1085  SG  CYS A 136       0.644  -0.123  -2.121  1.00 96.96           S  
ATOM   1086  N   ILE A 137       1.659   0.832  -5.470  1.00 94.37           N  
ATOM   1087  CA  ILE A 137       2.844   1.540  -5.943  1.00 94.37           C  
ATOM   1088  C   ILE A 137       3.247   2.607  -4.927  1.00 94.37           C  
ATOM   1089  CB  ILE A 137       2.605   2.182  -7.327  1.00 94.37           C  
ATOM   1090  O   ILE A 137       4.352   3.149  -4.992  1.00 94.37           O  
ATOM   1091  CG1 ILE A 137       1.400   3.129  -7.276  1.00 94.37           C  
ATOM   1092  CG2 ILE A 137       2.407   1.103  -8.396  1.00 94.37           C  
ATOM   1093  CD1 ILE A 137       1.220   3.971  -8.532  1.00 94.37           C  
ATOM   1094  N   ASP A 138       2.406   2.891  -4.067  1.00 91.03           N  
ATOM   1095  CA  ASP A 138       2.730   3.780  -2.955  1.00 91.03           C  
ATOM   1096  C   ASP A 138       2.733   3.022  -1.629  1.00 91.03           C  
ATOM   1097  CB  ASP A 138       1.739   4.944  -2.892  1.00 91.03           C  
ATOM   1098  O   ASP A 138       1.673   2.678  -1.101  1.00 91.03           O  
ATOM   1099  CG  ASP A 138       2.200   6.067  -1.979  1.00 91.03           C  
ATOM   1100  OD1 ASP A 138       3.156   5.865  -1.200  1.00 91.03           O  
ATOM   1101  OD2 ASP A 138       1.601   7.162  -2.038  1.00 91.03           O  
ATOM   1102  N   ILE A 139       3.974   2.914  -1.008  1.00 90.60           N  
ATOM   1103  CA  ILE A 139       4.104   1.994   0.117  1.00 90.60           C  
ATOM   1104  C   ILE A 139       4.490   2.769   1.374  1.00 90.60           C  
ATOM   1105  CB  ILE A 139       5.146   0.890  -0.173  1.00 90.60           C  
ATOM   1106  O   ILE A 139       4.820   2.173   2.402  1.00 90.60           O  
ATOM   1107  CG1 ILE A 139       6.464   1.512  -0.651  1.00 90.60           C  
ATOM   1108  CG2 ILE A 139       4.605  -0.105  -1.204  1.00 90.60           C  
ATOM   1109  CD1 ILE A 139       7.614   1.355   0.334  1.00 90.60           C  
ATOM   1110  N   GLY A 140       4.514   4.078   1.316  1.00 83.22           N  
ATOM   1111  CA  GLY A 140       5.007   4.926   2.390  1.00 83.22           C  
ATOM   1112  C   GLY A 140       4.231   4.763   3.683  1.00 83.22           C  
ATOM   1113  O   GLY A 140       4.777   4.963   4.770  1.00 83.22           O  
ATOM   1114  N   MET A 141       2.974   4.323   3.525  1.00 86.93           N  
ATOM   1115  CA  MET A 141       2.129   4.238   4.713  1.00 86.93           C  
ATOM   1116  C   MET A 141       1.774   2.789   5.026  1.00 86.93           C  
ATOM   1117  CB  MET A 141       0.853   5.061   4.525  1.00 86.93           C  
ATOM   1118  O   MET A 141       0.716   2.513   5.596  1.00 86.93           O  
ATOM   1119  CG  MET A 141       1.088   6.563   4.515  1.00 86.93           C  
ATOM   1120  SD  MET A 141       1.759   7.179   6.108  1.00 86.93           S  
ATOM   1121  CE  MET A 141       0.379   6.774   7.215  1.00 86.93           C  
ATOM   1122  N   ALA A 142       2.590   1.918   4.557  1.00 90.13           N  
ATOM   1123  CA  ALA A 142       2.438   0.522   4.958  1.00 90.13           C  
ATOM   1124  C   ALA A 142       2.930   0.304   6.386  1.00 90.13           C  
ATOM   1125  CB  ALA A 142       3.189  -0.394   3.994  1.00 90.13           C  
ATOM   1126  O   ALA A 142       4.138   0.262   6.633  1.00 90.13           O  
ATOM   1127  N   LEU A 143       1.983   0.174   7.325  1.00 87.32           N  
ATOM   1128  CA  LEU A 143       2.330   0.203   8.742  1.00 87.32           C  
ATOM   1129  C   LEU A 143       2.070  -1.151   9.393  1.00 87.32           C  
ATOM   1130  CB  LEU A 143       1.534   1.292   9.466  1.00 87.32           C  
ATOM   1131  O   LEU A 143       1.098  -1.831   9.055  1.00 87.32           O  
ATOM   1132  CG  LEU A 143       1.622   2.701   8.877  1.00 87.32           C  
ATOM   1133  CD1 LEU A 143       0.704   3.652   9.638  1.00 87.32           C  
ATOM   1134  CD2 LEU A 143       3.061   3.203   8.904  1.00 87.32           C  
ATOM   1135  N   LYS A 144       3.016  -1.515  10.175  1.00 85.32           N  
ATOM   1136  CA  LYS A 144       2.778  -2.655  11.055  1.00 85.32           C  
ATOM   1137  C   LYS A 144       2.259  -2.200  12.416  1.00 85.32           C  
ATOM   1138  CB  LYS A 144       4.056  -3.476  11.229  1.00 85.32           C  
ATOM   1139  O   LYS A 144       2.956  -1.494  13.147  1.00 85.32           O  
ATOM   1140  CG  LYS A 144       3.824  -4.873  11.786  1.00 85.32           C  
ATOM   1141  CD  LYS A 144       5.054  -5.755  11.613  1.00 85.32           C  
ATOM   1142  CE  LYS A 144       4.798  -7.174  12.101  1.00 85.32           C  
ATOM   1143  NZ  LYS A 144       5.983  -8.057  11.882  1.00 85.32           N  
ATOM   1144  N   ILE A 145       0.947  -2.527  12.665  1.00 77.19           N  
ATOM   1145  CA  ILE A 145       0.325  -2.042  13.893  1.00 77.19           C  
ATOM   1146  C   ILE A 145       0.317  -3.153  14.941  1.00 77.19           C  
ATOM   1147  CB  ILE A 145      -1.112  -1.536  13.637  1.00 77.19           C  
ATOM   1148  O   ILE A 145      -0.091  -4.281  14.655  1.00 77.19           O  
ATOM   1149  CG1 ILE A 145      -1.121  -0.504  12.504  1.00 77.19           C  
ATOM   1150  CG2 ILE A 145      -1.713  -0.949  14.918  1.00 77.19           C  
ATOM   1151  CD1 ILE A 145      -0.364   0.778  12.828  1.00 77.19           C  
ATOM   1152  N   ASP A 146       0.869  -2.841  16.133  1.00 68.36           N  
ATOM   1153  CA  ASP A 146       0.851  -3.769  17.259  1.00 68.36           C  
ATOM   1154  C   ASP A 146      -0.217  -3.376  18.277  1.00 68.36           C  
ATOM   1155  CB  ASP A 146       2.224  -3.824  17.931  1.00 68.36           C  
ATOM   1156  O   ASP A 146      -0.649  -2.223  18.318  1.00 68.36           O  
ATOM   1157  CG  ASP A 146       3.226  -4.669  17.164  1.00 68.36           C  
ATOM   1158  OD1 ASP A 146       2.812  -5.595  16.435  1.00 68.36           O  
ATOM   1159  OD2 ASP A 146       4.442  -4.408  17.293  1.00 68.36           O  
ATOM   1160  N   ALA A 147      -0.808  -4.477  19.031  1.00 60.49           N  
ATOM   1161  CA  ALA A 147      -1.851  -4.295  20.038  1.00 60.49           C  
ATOM   1162  C   ALA A 147      -1.469  -3.201  21.031  1.00 60.49           C  
ATOM   1163  CB  ALA A 147      -2.116  -5.607  20.773  1.00 60.49           C  
ATOM   1164  O   ALA A 147      -2.321  -2.420  21.462  1.00 60.49           O  
ATOM   1165  N   LYS A 148      -0.156  -3.049  21.359  1.00 58.80           N  
ATOM   1166  CA  LYS A 148       0.289  -2.129  22.402  1.00 58.80           C  
ATOM   1167  C   LYS A 148       0.286  -0.687  21.902  1.00 58.80           C  
ATOM   1168  CB  LYS A 148       1.686  -2.510  22.895  1.00 58.80           C  
ATOM   1169  O   LYS A 148       0.347   0.252  22.698  1.00 58.80           O  
ATOM   1170  CG  LYS A 148       1.736  -3.828  23.653  1.00 58.80           C  
ATOM   1171  CD  LYS A 148       3.147  -4.142  24.134  1.00 58.80           C  
ATOM   1172  CE  LYS A 148       3.221  -5.511  24.798  1.00 58.80           C  
ATOM   1173  NZ  LYS A 148       4.607  -5.833  25.252  1.00 58.80           N  
ATOM   1174  N   ASP A 149       0.071  -0.500  20.574  1.00 60.25           N  
ATOM   1175  CA  ASP A 149       0.138   0.832  19.980  1.00 60.25           C  
ATOM   1176  C   ASP A 149      -1.141   1.620  20.254  1.00 60.25           C  
ATOM   1177  CB  ASP A 149       0.384   0.736  18.473  1.00 60.25           C  
ATOM   1178  O   ASP A 149      -1.154   2.848  20.149  1.00 60.25           O  
ATOM   1179  CG  ASP A 149       1.813   0.354  18.129  1.00 60.25           C  
ATOM   1180  OD1 ASP A 149       2.721   0.578  18.959  1.00 60.25           O  
ATOM   1181  OD2 ASP A 149       2.034  -0.173  17.017  1.00 60.25           O  
ATOM   1182  N   LYS A 150      -2.168   0.972  20.885  1.00 58.83           N  
ATOM   1183  CA  LYS A 150      -3.439   1.623  21.184  1.00 58.83           C  
ATOM   1184  C   LYS A 150      -3.299   2.593  22.354  1.00 58.83           C  
ATOM   1185  CB  LYS A 150      -4.517   0.582  21.493  1.00 58.83           C  
ATOM   1186  O   LYS A 150      -3.895   3.672  22.349  1.00 58.83           O  
ATOM   1187  CG  LYS A 150      -5.938   1.121  21.416  1.00 58.83           C  
ATOM   1188  CD  LYS A 150      -6.966   0.020  21.645  1.00 58.83           C  
ATOM   1189  CE  LYS A 150      -8.384   0.575  21.671  1.00 58.83           C  
ATOM   1190  NZ  LYS A 150      -9.393  -0.496  21.927  1.00 58.83           N  
ATOM   1191  N   GLN A 151      -2.300   2.336  23.374  1.00 53.88           N  
ATOM   1192  CA  GLN A 151      -2.404   2.938  24.699  1.00 53.88           C  
ATOM   1193  C   GLN A 151      -1.122   3.678  25.070  1.00 53.88           C  
ATOM   1194  CB  GLN A 151      -2.718   1.872  25.750  1.00 53.88           C  
ATOM   1195  O   GLN A 151      -1.037   4.286  26.139  1.00 53.88           O  
ATOM   1196  CG  GLN A 151      -4.201   1.552  25.878  1.00 53.88           C  
ATOM   1197  CD  GLN A 151      -4.487   0.515  26.948  1.00 53.88           C  
ATOM   1198  NE2 GLN A 151      -5.731   0.051  27.007  1.00 53.88           N  
ATOM   1199  OE1 GLN A 151      -3.598   0.134  27.716  1.00 53.88           O  
ATOM   1200  N   LEU A 152      -0.179   3.745  24.157  1.00 47.72           N  
ATOM   1201  CA  LEU A 152       1.042   4.326  24.704  1.00 47.72           C  
ATOM   1202  C   LEU A 152       1.070   5.836  24.487  1.00 47.72           C  
ATOM   1203  CB  LEU A 152       2.275   3.683  24.064  1.00 47.72           C  
ATOM   1204  O   LEU A 152       0.586   6.329  23.465  1.00 47.72           O  
ATOM   1205  CG  LEU A 152       2.552   2.227  24.438  1.00 47.72           C  
ATOM   1206  CD1 LEU A 152       3.617   1.637  23.520  1.00 47.72           C  
ATOM   1207  CD2 LEU A 152       2.979   2.121  25.898  1.00 47.72           C  
ATOM   1208  N   THR A 153       1.175   6.650  25.579  1.00 48.20           N  
ATOM   1209  CA  THR A 153       1.480   8.076  25.545  1.00 48.20           C  
ATOM   1210  C   THR A 153       2.851   8.321  24.922  1.00 48.20           C  
ATOM   1211  CB  THR A 153       1.436   8.690  26.956  1.00 48.20           C  
ATOM   1212  O   THR A 153       3.653   7.395  24.789  1.00 48.20           O  
ATOM   1213  CG2 THR A 153       0.098   8.414  27.635  1.00 48.20           C  
ATOM   1214  OG1 THR A 153       2.487   8.124  27.750  1.00 48.20           O  
ATOM   1215  N   ILE A 154       3.034   9.531  24.088  1.00 45.40           N  
ATOM   1216  CA  ILE A 154       4.265   9.958  23.433  1.00 45.40           C  
ATOM   1217  C   ILE A 154       5.455   9.711  24.358  1.00 45.40           C  
ATOM   1218  CB  ILE A 154       4.203  11.448  23.027  1.00 45.40           C  
ATOM   1219  O   ILE A 154       6.502   9.229  23.918  1.00 45.40           O  
ATOM   1220  CG1 ILE A 154       3.180  11.653  21.904  1.00 45.40           C  
ATOM   1221  CG2 ILE A 154       5.586  11.952  22.607  1.00 45.40           C  
ATOM   1222  CD1 ILE A 154       2.930  13.113  21.553  1.00 45.40           C  
ATOM   1223  N   GLU A 155       5.293   9.823  25.688  1.00 42.20           N  
ATOM   1224  CA  GLU A 155       6.333   9.741  26.709  1.00 42.20           C  
ATOM   1225  C   GLU A 155       6.707   8.291  27.000  1.00 42.20           C  
ATOM   1226  CB  GLU A 155       5.880  10.436  27.995  1.00 42.20           C  
ATOM   1227  O   GLU A 155       7.887   7.966  27.147  1.00 42.20           O  
ATOM   1228  CG  GLU A 155       6.662  11.701  28.319  1.00 42.20           C  
ATOM   1229  CD  GLU A 155       5.895  12.671  29.202  1.00 42.20           C  
ATOM   1230  OE1 GLU A 155       6.394  13.793  29.449  1.00 42.20           O  
ATOM   1231  OE2 GLU A 155       4.785  12.307  29.653  1.00 42.20           O  
ATOM   1232  N   GLN A 156       5.738   7.322  27.040  1.00 45.21           N  
ATOM   1233  CA  GLN A 156       5.916   5.902  27.323  1.00 45.21           C  
ATOM   1234  C   GLN A 156       6.640   5.200  26.178  1.00 45.21           C  
ATOM   1235  CB  GLN A 156       4.565   5.232  27.578  1.00 45.21           C  
ATOM   1236  O   GLN A 156       7.432   4.283  26.407  1.00 45.21           O  
ATOM   1237  CG  GLN A 156       3.934   5.608  28.912  1.00 45.21           C  
ATOM   1238  CD  GLN A 156       2.524   5.072  29.067  1.00 45.21           C  
ATOM   1239  NE2 GLN A 156       2.138   4.764  30.301  1.00 45.21           N  
ATOM   1240  OE1 GLN A 156       1.786   4.936  28.086  1.00 45.21           O  
ATOM   1241  N   LEU A 157       6.785   5.837  25.041  1.00 41.27           N  
ATOM   1242  CA  LEU A 157       7.363   5.272  23.826  1.00 41.27           C  
ATOM   1243  C   LEU A 157       8.826   5.677  23.680  1.00 41.27           C  
ATOM   1244  CB  LEU A 157       6.571   5.724  22.596  1.00 41.27           C  
ATOM   1245  O   LEU A 157       9.643   4.899  23.183  1.00 41.27           O  
ATOM   1246  CG  LEU A 157       5.215   5.051  22.377  1.00 41.27           C  
ATOM   1247  CD1 LEU A 157       4.422   5.792  21.306  1.00 41.27           C  
ATOM   1248  CD2 LEU A 157       5.400   3.586  21.997  1.00 41.27           C  
ATOM   1249  N   PHE A 158       9.268   6.843  24.294  1.00 37.17           N  
ATOM   1250  CA  PHE A 158      10.653   7.297  24.290  1.00 37.17           C  
ATOM   1251  C   PHE A 158      11.539   6.343  25.082  1.00 37.17           C  
ATOM   1252  CB  PHE A 158      10.758   8.712  24.867  1.00 37.17           C  
ATOM   1253  O   PHE A 158      12.647   6.016  24.653  1.00 37.17           O  
ATOM   1254  CG  PHE A 158      10.792   9.794  23.820  1.00 37.17           C  
ATOM   1255  CD1 PHE A 158      11.956  10.055  23.108  1.00 37.17           C  
ATOM   1256  CD2 PHE A 158       9.658  10.549  23.550  1.00 37.17           C  
ATOM   1257  CE1 PHE A 158      11.989  11.055  22.139  1.00 37.17           C  
ATOM   1258  CE2 PHE A 158       9.685  11.550  22.583  1.00 37.17           C  
ATOM   1259  CZ  PHE A 158      10.851  11.802  21.879  1.00 37.17           C  
ATOM   1260  N   THR A 159      10.926   5.656  26.129  1.00 40.34           N  
ATOM   1261  CA  THR A 159      11.654   4.825  27.082  1.00 40.34           C  
ATOM   1262  C   THR A 159      11.831   3.410  26.540  1.00 40.34           C  
ATOM   1263  CB  THR A 159      10.932   4.771  28.441  1.00 40.34           C  
ATOM   1264  O   THR A 159      12.877   2.789  26.740  1.00 40.34           O  
ATOM   1265  CG2 THR A 159      11.858   4.249  29.535  1.00 40.34           C  
ATOM   1266  OG1 THR A 159      10.490   6.088  28.793  1.00 40.34           O  
ATOM   1267  N   LYS A 160      11.090   2.948  25.505  1.00 35.88           N  
ATOM   1268  CA  LYS A 160      11.174   1.615  24.915  1.00 35.88           C  
ATOM   1269  C   LYS A 160      12.181   1.583  23.769  1.00 35.88           C  
ATOM   1270  CB  LYS A 160       9.801   1.159  24.420  1.00 35.88           C  
ATOM   1271  O   LYS A 160      12.572   0.509  23.308  1.00 35.88           O  
ATOM   1272  CG  LYS A 160       9.687  -0.343  24.207  1.00 35.88           C  
ATOM   1273  CD  LYS A 160       8.265  -0.749  23.841  1.00 35.88           C  
ATOM   1274  CE  LYS A 160       8.179  -2.226  23.482  1.00 35.88           C  
ATOM   1275  NZ  LYS A 160       6.786  -2.630  23.127  1.00 35.88           N  
ATOM   1276  N   HIS A 161      12.757   2.706  23.274  1.00 33.52           N  
ATOM   1277  CA  HIS A 161      13.795   2.988  22.288  1.00 33.52           C  
ATOM   1278  C   HIS A 161      15.030   2.126  22.527  1.00 33.52           C  
ATOM   1279  CB  HIS A 161      14.174   4.469  22.319  1.00 33.52           C  
ATOM   1280  O   HIS A 161      15.666   1.668  21.575  1.00 33.52           O  
ATOM   1281  CG  HIS A 161      15.097   4.875  21.214  1.00 33.52           C  
ATOM   1282  CD2 HIS A 161      16.398   5.251  21.235  1.00 33.52           C  
ATOM   1283  ND1 HIS A 161      14.701   4.927  19.895  1.00 33.52           N  
ATOM   1284  CE1 HIS A 161      15.722   5.318  19.150  1.00 33.52           C  
ATOM   1285  NE2 HIS A 161      16.763   5.521  19.939  1.00 33.52           N  
ATOM   1286  N   LEU A 162      15.089   1.120  23.591  1.00 33.22           N  
ATOM   1287  CA  LEU A 162      16.363   0.437  23.789  1.00 33.22           C  
ATOM   1288  C   LEU A 162      16.171  -1.076  23.805  1.00 33.22           C  
ATOM   1289  CB  LEU A 162      17.019   0.893  25.094  1.00 33.22           C  
ATOM   1290  O   LEU A 162      17.130  -1.830  23.619  1.00 33.22           O  
ATOM   1291  CG  LEU A 162      17.549   2.328  25.121  1.00 33.22           C  
ATOM   1292  CD1 LEU A 162      17.858   2.752  26.553  1.00 33.22           C  
ATOM   1293  CD2 LEU A 162      18.788   2.457  24.241  1.00 33.22           C  
ATOM   1294  N   THR A 163      15.022  -1.697  23.186  1.00 34.53           N  
ATOM   1295  CA  THR A 163      15.107  -3.151  23.280  1.00 34.53           C  
ATOM   1296  C   THR A 163      14.474  -3.810  22.058  1.00 34.53           C  
ATOM   1297  CB  THR A 163      14.422  -3.669  24.558  1.00 34.53           C  
ATOM   1298  O   THR A 163      13.271  -3.675  21.826  1.00 34.53           O  
ATOM   1299  CG2 THR A 163      15.086  -3.098  25.807  1.00 34.53           C  
ATOM   1300  OG1 THR A 163      13.043  -3.282  24.544  1.00 34.53           O  
ATOM   1301  N   GLY A 164      14.794  -3.561  20.731  1.00 34.69           N  
ATOM   1302  CA  GLY A 164      15.068  -4.374  19.557  1.00 34.69           C  
ATOM   1303  C   GLY A 164      14.042  -5.470  19.338  1.00 34.69           C  
ATOM   1304  O   GLY A 164      14.084  -6.173  18.327  1.00 34.69           O  
ATOM   1305  N   VAL A 165      12.632  -5.221  19.194  1.00 35.53           N  
ATOM   1306  CA  VAL A 165      11.856  -6.189  18.425  1.00 35.53           C  
ATOM   1307  C   VAL A 165      10.507  -5.584  18.043  1.00 35.53           C  
ATOM   1308  CB  VAL A 165      11.648  -7.502  19.212  1.00 35.53           C  
ATOM   1309  O   VAL A 165       9.680  -5.297  18.911  1.00 35.53           O  
ATOM   1310  CG1 VAL A 165      10.977  -8.557  18.333  1.00 35.53           C  
ATOM   1311  CG2 VAL A 165      12.981  -8.019  19.749  1.00 35.53           C  
ATOM   1312  N   LYS A 166      10.394  -4.495  17.180  1.00 54.11           N  
ATOM   1313  CA  LYS A 166       9.106  -4.019  16.682  1.00 54.11           C  
ATOM   1314  C   LYS A 166       9.286  -2.830  15.743  1.00 54.11           C  
ATOM   1315  CB  LYS A 166       8.189  -3.636  17.844  1.00 54.11           C  
ATOM   1316  O   LYS A 166      10.350  -2.208  15.717  1.00 54.11           O  
ATOM   1317  CG  LYS A 166       7.701  -4.821  18.664  1.00 54.11           C  
ATOM   1318  CD  LYS A 166       6.721  -4.386  19.747  1.00 54.11           C  
ATOM   1319  CE  LYS A 166       6.297  -5.558  20.621  1.00 54.11           C  
ATOM   1320  NZ  LYS A 166       5.329  -5.138  21.678  1.00 54.11           N  
ATOM   1321  N   SER A 167       8.459  -2.896  14.606  1.00 63.90           N  
ATOM   1322  CA  SER A 167       8.634  -1.834  13.621  1.00 63.90           C  
ATOM   1323  C   SER A 167       8.485  -0.457  14.260  1.00 63.90           C  
ATOM   1324  CB  SER A 167       7.625  -1.987  12.482  1.00 63.90           C  
ATOM   1325  O   SER A 167       7.370   0.044  14.416  1.00 63.90           O  
ATOM   1326  OG  SER A 167       7.747  -0.922  11.555  1.00 63.90           O  
ATOM   1327  N   GLU A 168       9.370  -0.006  15.033  1.00 64.97           N  
ATOM   1328  CA  GLU A 168       9.438   1.283  15.714  1.00 64.97           C  
ATOM   1329  C   GLU A 168       8.983   2.416  14.798  1.00 64.97           C  
ATOM   1330  CB  GLU A 168      10.859   1.552  16.216  1.00 64.97           C  
ATOM   1331  O   GLU A 168       8.239   3.303  15.222  1.00 64.97           O  
ATOM   1332  CG  GLU A 168      11.266   0.688  17.401  1.00 64.97           C  
ATOM   1333  CD  GLU A 168      12.689   0.946  17.871  1.00 64.97           C  
ATOM   1334  OE1 GLU A 168      13.171   0.222  18.772  1.00 64.97           O  
ATOM   1335  OE2 GLU A 168      13.326   1.880  17.335  1.00 64.97           O  
ATOM   1336  N   THR A 169       9.393   2.293  13.578  1.00 73.06           N  
ATOM   1337  CA  THR A 169       9.046   3.307  12.588  1.00 73.06           C  
ATOM   1338  C   THR A 169       7.547   3.298  12.306  1.00 73.06           C  
ATOM   1339  CB  THR A 169       9.819   3.091  11.273  1.00 73.06           C  
ATOM   1340  O   THR A 169       6.918   4.356  12.232  1.00 73.06           O  
ATOM   1341  CG2 THR A 169       9.472   4.166  10.249  1.00 73.06           C  
ATOM   1342  OG1 THR A 169      11.226   3.137  11.540  1.00 73.06           O  
ATOM   1343  N   SER A 170       6.895   2.066  12.216  1.00 77.91           N  
ATOM   1344  CA  SER A 170       5.461   1.940  11.979  1.00 77.91           C  
ATOM   1345  C   SER A 170       4.656   2.570  13.111  1.00 77.91           C  
ATOM   1346  CB  SER A 170       5.069   0.471  11.821  1.00 77.91           C  
ATOM   1347  O   SER A 170       3.703   3.312  12.865  1.00 77.91           O  
ATOM   1348  OG  SER A 170       5.604  -0.066  10.623  1.00 77.91           O  
ATOM   1349  N   ALA A 171       5.042   2.276  14.384  1.00 70.48           N  
ATOM   1350  CA  ALA A 171       4.332   2.790  15.553  1.00 70.48           C  
ATOM   1351  C   ALA A 171       4.395   4.314  15.607  1.00 70.48           C  
ATOM   1352  CB  ALA A 171       4.909   2.190  16.832  1.00 70.48           C  
ATOM   1353  O   ALA A 171       3.377   4.976  15.820  1.00 70.48           O  
ATOM   1354  N   LYS A 172       5.537   4.790  15.389  1.00 72.56           N  
ATOM   1355  CA  LYS A 172       5.733   6.236  15.422  1.00 72.56           C  
ATOM   1356  C   LYS A 172       4.939   6.924  14.315  1.00 72.56           C  
ATOM   1357  CB  LYS A 172       7.218   6.579  15.292  1.00 72.56           C  
ATOM   1358  O   LYS A 172       4.277   7.936  14.556  1.00 72.56           O  
ATOM   1359  CG  LYS A 172       7.531   8.056  15.479  1.00 72.56           C  
ATOM   1360  CD  LYS A 172       9.029   8.323  15.414  1.00 72.56           C  
ATOM   1361  CE  LYS A 172       9.340   9.807  15.551  1.00 72.56           C  
ATOM   1362  NZ  LYS A 172      10.808  10.075  15.478  1.00 72.56           N  
ATOM   1363  N   THR A 173       5.085   6.400  13.044  1.00 76.05           N  
ATOM   1364  CA  THR A 173       4.354   6.959  11.912  1.00 76.05           C  
ATOM   1365  C   THR A 173       2.852   6.954  12.182  1.00 76.05           C  
ATOM   1366  CB  THR A 173       4.648   6.179  10.617  1.00 76.05           C  
ATOM   1367  O   THR A 173       2.161   7.934  11.896  1.00 76.05           O  
ATOM   1368  CG2 THR A 173       3.868   6.754   9.439  1.00 76.05           C  
ATOM   1369  OG1 THR A 173       6.050   6.253  10.329  1.00 76.05           O  
ATOM   1370  N   TRP A 174       2.328   5.870  12.692  1.00 78.33           N  
ATOM   1371  CA  TRP A 174       0.904   5.789  12.999  1.00 78.33           C  
ATOM   1372  C   TRP A 174       0.504   6.857  14.011  1.00 78.33           C  
ATOM   1373  CB  TRP A 174       0.548   4.400  13.536  1.00 78.33           C  
ATOM   1374  O   TRP A 174      -0.526   7.517  13.852  1.00 78.33           O  
ATOM   1375  CG  TRP A 174      -0.871   4.272  14.001  1.00 78.33           C  
ATOM   1376  CD1 TRP A 174      -1.303   4.039  15.277  1.00 78.33           C  
ATOM   1377  CD2 TRP A 174      -2.047   4.365  13.190  1.00 78.33           C  
ATOM   1378  CE2 TRP A 174      -3.158   4.179  14.043  1.00 78.33           C  
ATOM   1379  CE3 TRP A 174      -2.269   4.588  11.825  1.00 78.33           C  
ATOM   1380  NE1 TRP A 174      -2.677   3.982  15.309  1.00 78.33           N  
ATOM   1381  CH2 TRP A 174      -4.662   4.431  12.233  1.00 78.33           C  
ATOM   1382  CZ2 TRP A 174      -4.473   4.210  13.573  1.00 78.33           C  
ATOM   1383  CZ3 TRP A 174      -3.578   4.619  11.359  1.00 78.33           C  
ATOM   1384  N   ARG A 175       1.321   7.139  14.953  1.00 71.53           N  
ATOM   1385  CA  ARG A 175       1.088   8.105  16.023  1.00 71.53           C  
ATOM   1386  C   ARG A 175       0.914   9.512  15.461  1.00 71.53           C  
ATOM   1387  CB  ARG A 175       2.240   8.081  17.029  1.00 71.53           C  
ATOM   1388  O   ARG A 175       0.038  10.258  15.902  1.00 71.53           O  
ATOM   1389  CG  ARG A 175       2.271   6.836  17.901  1.00 71.53           C  
ATOM   1390  CD  ARG A 175       3.511   6.795  18.783  1.00 71.53           C  
ATOM   1391  NE  ARG A 175       3.507   7.871  19.770  1.00 71.53           N  
ATOM   1392  NH1 ARG A 175       5.229   6.995  21.037  1.00 71.53           N  
ATOM   1393  NH2 ARG A 175       4.233   8.965  21.654  1.00 71.53           N  
ATOM   1394  CZ  ARG A 175       4.323   7.941  20.818  1.00 71.53           C  
ATOM   1395  N   ILE A 176       1.693   9.778  14.534  1.00 72.93           N  
ATOM   1396  CA  ILE A 176       1.745  11.139  14.010  1.00 72.93           C  
ATOM   1397  C   ILE A 176       0.661  11.327  12.952  1.00 72.93           C  
ATOM   1398  CB  ILE A 176       3.135  11.464  13.417  1.00 72.93           C  
ATOM   1399  O   ILE A 176       0.134  12.430  12.783  1.00 72.93           O  
ATOM   1400  CG1 ILE A 176       4.200  11.457  14.520  1.00 72.93           C  
ATOM   1401  CG2 ILE A 176       3.109  12.810  12.688  1.00 72.93           C  
ATOM   1402  CD1 ILE A 176       5.630  11.402  13.998  1.00 72.93           C  
ATOM   1403  N   THR A 177       0.262  10.209  12.317  1.00 75.86           N  
ATOM   1404  CA  THR A 177      -0.585  10.393  11.144  1.00 75.86           C  
ATOM   1405  C   THR A 177      -2.032  10.023  11.459  1.00 75.86           C  
ATOM   1406  CB  THR A 177      -0.084   9.553   9.955  1.00 75.86           C  
ATOM   1407  O   THR A 177      -2.935  10.303  10.668  1.00 75.86           O  
ATOM   1408  CG2 THR A 177       1.291  10.022   9.491  1.00 75.86           C  
ATOM   1409  OG1 THR A 177       0.000   8.178  10.351  1.00 75.86           O  
ATOM   1410  N   ARG A 178      -2.248   9.430  12.645  1.00 79.27           N  
ATOM   1411  CA  ARG A 178      -3.556   8.887  12.999  1.00 79.27           C  
ATOM   1412  C   ARG A 178      -4.634   9.964  12.928  1.00 79.27           C  
ATOM   1413  CB  ARG A 178      -3.522   8.273  14.400  1.00 79.27           C  
ATOM   1414  O   ARG A 178      -5.711   9.736  12.373  1.00 79.27           O  
ATOM   1415  CG  ARG A 178      -4.866   7.741  14.873  1.00 79.27           C  
ATOM   1416  CD  ARG A 178      -4.793   7.210  16.298  1.00 79.27           C  
ATOM   1417  NE  ARG A 178      -6.103   6.787  16.782  1.00 79.27           N  
ATOM   1418  NH1 ARG A 178      -5.279   5.547  18.549  1.00 79.27           N  
ATOM   1419  NH2 ARG A 178      -7.539   5.682  18.194  1.00 79.27           N  
ATOM   1420  CZ  ARG A 178      -6.304   6.006  17.841  1.00 79.27           C  
ATOM   1421  N   SER A 179      -4.379  11.112  13.505  1.00 76.83           N  
ATOM   1422  CA  SER A 179      -5.372  12.181  13.526  1.00 76.83           C  
ATOM   1423  C   SER A 179      -5.755  12.608  12.113  1.00 76.83           C  
ATOM   1424  CB  SER A 179      -4.846  13.386  14.307  1.00 76.83           C  
ATOM   1425  O   SER A 179      -6.923  12.891  11.839  1.00 76.83           O  
ATOM   1426  OG  SER A 179      -3.690  13.922  13.686  1.00 76.83           O  
ATOM   1427  N   GLY A 180      -4.754  12.602  11.240  1.00 81.61           N  
ATOM   1428  CA  GLY A 180      -5.038  12.933   9.853  1.00 81.61           C  
ATOM   1429  C   GLY A 180      -5.980  11.950   9.185  1.00 81.61           C  
ATOM   1430  O   GLY A 180      -6.778  12.332   8.327  1.00 81.61           O  
ATOM   1431  N   PHE A 181      -5.970  10.747   9.641  1.00 84.52           N  
ATOM   1432  CA  PHE A 181      -6.781   9.720   8.999  1.00 84.52           C  
ATOM   1433  C   PHE A 181      -8.220   9.775   9.499  1.00 84.52           C  
ATOM   1434  CB  PHE A 181      -6.190   8.329   9.253  1.00 84.52           C  
ATOM   1435  O   PHE A 181      -9.121   9.207   8.878  1.00 84.52           O  
ATOM   1436  CG  PHE A 181      -5.059   7.972   8.328  1.00 84.52           C  
ATOM   1437  CD1 PHE A 181      -5.304   7.658   6.996  1.00 84.52           C  
ATOM   1438  CD2 PHE A 181      -3.749   7.951   8.789  1.00 84.52           C  
ATOM   1439  CE1 PHE A 181      -4.258   7.328   6.138  1.00 84.52           C  
ATOM   1440  CE2 PHE A 181      -2.699   7.621   7.937  1.00 84.52           C  
ATOM   1441  CZ  PHE A 181      -2.956   7.309   6.612  1.00 84.52           C  
ATOM   1442  N   GLU A 182      -8.450  10.528  10.579  1.00 83.28           N  
ATOM   1443  CA  GLU A 182      -9.811  10.748  11.058  1.00 83.28           C  
ATOM   1444  C   GLU A 182     -10.624  11.562  10.056  1.00 83.28           C  
ATOM   1445  CB  GLU A 182      -9.796  11.452  12.418  1.00 83.28           C  
ATOM   1446  O   GLU A 182     -11.832  11.356   9.915  1.00 83.28           O  
ATOM   1447  CG  GLU A 182      -9.384  10.550  13.573  1.00 83.28           C  
ATOM   1448  CD  GLU A 182      -9.326  11.274  14.908  1.00 83.28           C  
ATOM   1449  OE1 GLU A 182      -9.034  10.626  15.938  1.00 83.28           O  
ATOM   1450  OE2 GLU A 182      -9.576  12.500  14.925  1.00 83.28           O  
ATOM   1451  N   THR A 183      -9.967  12.393   9.360  1.00 86.10           N  
ATOM   1452  CA  THR A 183     -10.656  13.171   8.336  1.00 86.10           C  
ATOM   1453  C   THR A 183     -10.491  12.524   6.964  1.00 86.10           C  
ATOM   1454  CB  THR A 183     -10.135  14.619   8.290  1.00 86.10           C  
ATOM   1455  O   THR A 183     -11.369  12.641   6.107  1.00 86.10           O  
ATOM   1456  CG2 THR A 183     -10.485  15.371   9.569  1.00 86.10           C  
ATOM   1457  OG1 THR A 183      -8.710  14.603   8.133  1.00 86.10           O  
ATOM   1458  N   PHE A 184      -9.404  11.815   6.784  1.00 88.00           N  
ATOM   1459  CA  PHE A 184      -9.076  11.179   5.513  1.00 88.00           C  
ATOM   1460  C   PHE A 184     -10.085  10.087   5.179  1.00 88.00           C  
ATOM   1461  CB  PHE A 184      -7.661  10.594   5.552  1.00 88.00           C  
ATOM   1462  O   PHE A 184     -10.602  10.033   4.061  1.00 88.00           O  
ATOM   1463  CG  PHE A 184      -7.326   9.736   4.362  1.00 88.00           C  
ATOM   1464  CD1 PHE A 184      -7.364   8.350   4.455  1.00 88.00           C  
ATOM   1465  CD2 PHE A 184      -6.974  10.315   3.150  1.00 88.00           C  
ATOM   1466  CE1 PHE A 184      -7.054   7.553   3.355  1.00 88.00           C  
ATOM   1467  CE2 PHE A 184      -6.663   9.526   2.047  1.00 88.00           C  
ATOM   1468  CZ  PHE A 184      -6.703   8.145   2.152  1.00 88.00           C  
ATOM   1469  N   PHE A 185     -10.432   9.305   6.141  1.00 91.70           N  
ATOM   1470  CA  PHE A 185     -11.259   8.135   5.869  1.00 91.70           C  
ATOM   1471  C   PHE A 185     -12.665   8.551   5.451  1.00 91.70           C  
ATOM   1472  CB  PHE A 185     -11.325   7.225   7.099  1.00 91.70           C  
ATOM   1473  O   PHE A 185     -13.189   8.064   4.447  1.00 91.70           O  
ATOM   1474  CG  PHE A 185     -10.086   6.398   7.309  1.00 91.70           C  
ATOM   1475  CD1 PHE A 185      -9.385   5.882   6.226  1.00 91.70           C  
ATOM   1476  CD2 PHE A 185      -9.620   6.136   8.591  1.00 91.70           C  
ATOM   1477  CE1 PHE A 185      -8.238   5.116   6.417  1.00 91.70           C  
ATOM   1478  CE2 PHE A 185      -8.474   5.372   8.791  1.00 91.70           C  
ATOM   1479  CZ  PHE A 185      -7.785   4.862   7.703  1.00 91.70           C  
ATOM   1480  N   PRO A 186     -13.269   9.461   6.187  1.00 90.88           N  
ATOM   1481  CA  PRO A 186     -14.597   9.885   5.735  1.00 90.88           C  
ATOM   1482  C   PRO A 186     -14.579  10.483   4.331  1.00 90.88           C  
ATOM   1483  CB  PRO A 186     -15.002  10.936   6.772  1.00 90.88           C  
ATOM   1484  O   PRO A 186     -15.473  10.206   3.527  1.00 90.88           O  
ATOM   1485  CG  PRO A 186     -14.282  10.539   8.020  1.00 90.88           C  
ATOM   1486  CD  PRO A 186     -12.941   9.981   7.641  1.00 90.88           C  
ATOM   1487  N   ALA A 187     -13.620  11.223   4.019  1.00 91.44           N  
ATOM   1488  CA  ALA A 187     -13.498  11.818   2.690  1.00 91.44           C  
ATOM   1489  C   ALA A 187     -13.271  10.746   1.628  1.00 91.44           C  
ATOM   1490  CB  ALA A 187     -12.361  12.837   2.666  1.00 91.44           C  
ATOM   1491  O   ALA A 187     -13.905  10.768   0.570  1.00 91.44           O  
ATOM   1492  N   ALA A 188     -12.408   9.843   1.924  1.00 92.85           N  
ATOM   1493  CA  ALA A 188     -12.066   8.789   0.972  1.00 92.85           C  
ATOM   1494  C   ALA A 188     -13.231   7.822   0.782  1.00 92.85           C  
ATOM   1495  CB  ALA A 188     -10.823   8.035   1.437  1.00 92.85           C  
ATOM   1496  O   ALA A 188     -13.377   7.217  -0.283  1.00 92.85           O  
ATOM   1497  N   ALA A 189     -14.019   7.639   1.823  1.00 93.17           N  
ATOM   1498  CA  ALA A 189     -15.130   6.690   1.806  1.00 93.17           C  
ATOM   1499  C   ALA A 189     -16.178   7.091   0.772  1.00 93.17           C  
ATOM   1500  CB  ALA A 189     -15.765   6.590   3.191  1.00 93.17           C  
ATOM   1501  O   ALA A 189     -16.961   6.255   0.315  1.00 93.17           O  
ATOM   1502  N   PHE A 190     -16.139   8.352   0.397  1.00 92.17           N  
ATOM   1503  CA  PHE A 190     -17.062   8.826  -0.628  1.00 92.17           C  
ATOM   1504  C   PHE A 190     -16.825   8.101  -1.947  1.00 92.17           C  
ATOM   1505  CB  PHE A 190     -16.917  10.338  -0.826  1.00 92.17           C  
ATOM   1506  O   PHE A 190     -17.776   7.691  -2.616  1.00 92.17           O  
ATOM   1507  CG  PHE A 190     -17.835  10.904  -1.875  1.00 92.17           C  
ATOM   1508  CD1 PHE A 190     -17.347  11.262  -3.126  1.00 92.17           C  
ATOM   1509  CD2 PHE A 190     -19.187  11.077  -1.611  1.00 92.17           C  
ATOM   1510  CE1 PHE A 190     -18.194  11.786  -4.100  1.00 92.17           C  
ATOM   1511  CE2 PHE A 190     -20.041  11.600  -2.579  1.00 92.17           C  
ATOM   1512  CZ  PHE A 190     -19.542  11.954  -3.822  1.00 92.17           C  
ATOM   1513  N   ARG A 191     -15.607   7.773  -2.300  1.00 93.26           N  
ATOM   1514  CA  ARG A 191     -15.284   7.153  -3.581  1.00 93.26           C  
ATOM   1515  C   ARG A 191     -14.892   5.691  -3.398  1.00 93.26           C  
ATOM   1516  CB  ARG A 191     -14.155   7.915  -4.278  1.00 93.26           C  
ATOM   1517  O   ARG A 191     -15.118   4.866  -4.286  1.00 93.26           O  
ATOM   1518  CG  ARG A 191     -14.554   9.302  -4.759  1.00 93.26           C  
ATOM   1519  CD  ARG A 191     -13.448   9.955  -5.576  1.00 93.26           C  
ATOM   1520  NE  ARG A 191     -13.975  10.971  -6.483  1.00 93.26           N  
ATOM   1521  NH1 ARG A 191     -11.933  11.977  -6.875  1.00 93.26           N  
ATOM   1522  NH2 ARG A 191     -13.826  12.784  -7.884  1.00 93.26           N  
ATOM   1523  CZ  ARG A 191     -13.243  11.908  -7.078  1.00 93.26           C  
ATOM   1524  N   LYS A 192     -14.415   5.481  -2.196  1.00 96.42           N  
ATOM   1525  CA  LYS A 192     -13.889   4.134  -1.994  1.00 96.42           C  
ATOM   1526  C   LYS A 192     -14.333   3.566  -0.649  1.00 96.42           C  
ATOM   1527  CB  LYS A 192     -12.362   4.135  -2.084  1.00 96.42           C  
ATOM   1528  O   LYS A 192     -13.501   3.263   0.208  1.00 96.42           O  
ATOM   1529  CG  LYS A 192     -11.821   4.609  -3.425  1.00 96.42           C  
ATOM   1530  CD  LYS A 192     -10.306   4.469  -3.498  1.00 96.42           C  
ATOM   1531  CE  LYS A 192      -9.737   5.170  -4.724  1.00 96.42           C  
ATOM   1532  NZ  LYS A 192     -10.442   4.758  -5.975  1.00 96.42           N  
ATOM   1533  N   PRO A 193     -15.614   3.336  -0.467  1.00 96.95           N  
ATOM   1534  CA  PRO A 193     -16.129   2.898   0.832  1.00 96.95           C  
ATOM   1535  C   PRO A 193     -15.691   1.480   1.193  1.00 96.95           C  
ATOM   1536  CB  PRO A 193     -17.647   2.972   0.654  1.00 96.95           C  
ATOM   1537  O   PRO A 193     -15.406   1.196   2.359  1.00 96.95           O  
ATOM   1538  CG  PRO A 193     -17.863   2.880  -0.823  1.00 96.95           C  
ATOM   1539  CD  PRO A 193     -16.730   3.581  -1.515  1.00 96.95           C  
ATOM   1540  N   ILE A 194     -15.597   0.642   0.238  1.00 97.82           N  
ATOM   1541  CA  ILE A 194     -15.251  -0.753   0.491  1.00 97.82           C  
ATOM   1542  C   ILE A 194     -13.824  -0.841   1.028  1.00 97.82           C  
ATOM   1543  CB  ILE A 194     -15.398  -1.612  -0.784  1.00 97.82           C  
ATOM   1544  O   ILE A 194     -13.575  -1.501   2.040  1.00 97.82           O  
ATOM   1545  CG1 ILE A 194     -16.851  -1.599  -1.272  1.00 97.82           C  
ATOM   1546  CG2 ILE A 194     -14.919  -3.044  -0.529  1.00 97.82           C  
ATOM   1547  CD1 ILE A 194     -17.061  -2.292  -2.611  1.00 97.82           C  
ATOM   1548  N   THR A 195     -12.903  -0.170   0.369  1.00 97.70           N  
ATOM   1549  CA  THR A 195     -11.502  -0.190   0.773  1.00 97.70           C  
ATOM   1550  C   THR A 195     -11.325   0.454   2.146  1.00 97.70           C  
ATOM   1551  CB  THR A 195     -10.613   0.535  -0.255  1.00 97.70           C  
ATOM   1552  O   THR A 195     -10.590  -0.062   2.990  1.00 97.70           O  
ATOM   1553  CG2 THR A 195      -9.148   0.506   0.167  1.00 97.70           C  
ATOM   1554  OG1 THR A 195     -10.745  -0.108  -1.529  1.00 97.70           O  
ATOM   1555  N   VAL A 196     -12.001   1.558   2.350  1.00 97.24           N  
ATOM   1556  CA  VAL A 196     -11.926   2.232   3.641  1.00 97.24           C  
ATOM   1557  C   VAL A 196     -12.437   1.304   4.740  1.00 97.24           C  
ATOM   1558  CB  VAL A 196     -12.730   3.551   3.641  1.00 97.24           C  
ATOM   1559  O   VAL A 196     -11.788   1.142   5.777  1.00 97.24           O  
ATOM   1560  CG1 VAL A 196     -12.886   4.089   5.062  1.00 97.24           C  
ATOM   1561  CG2 VAL A 196     -12.054   4.588   2.745  1.00 97.24           C  
ATOM   1562  N   ASN A 197     -13.565   0.656   4.526  1.00 97.83           N  
ATOM   1563  CA  ASN A 197     -14.115  -0.268   5.511  1.00 97.83           C  
ATOM   1564  C   ASN A 197     -13.174  -1.442   5.765  1.00 97.83           C  
ATOM   1565  CB  ASN A 197     -15.488  -0.775   5.065  1.00 97.83           C  
ATOM   1566  O   ASN A 197     -13.024  -1.890   6.903  1.00 97.83           O  
ATOM   1567  CG  ASN A 197     -16.563   0.289   5.163  1.00 97.83           C  
ATOM   1568  ND2 ASN A 197     -17.622   0.137   4.376  1.00 97.83           N  
ATOM   1569  OD1 ASN A 197     -16.443   1.241   5.938  1.00 97.83           O  
ATOM   1570  N   THR A 198     -12.576  -1.889   4.719  1.00 98.28           N  
ATOM   1571  CA  THR A 198     -11.620  -2.984   4.839  1.00 98.28           C  
ATOM   1572  C   THR A 198     -10.439  -2.577   5.716  1.00 98.28           C  
ATOM   1573  CB  THR A 198     -11.107  -3.431   3.458  1.00 98.28           C  
ATOM   1574  O   THR A 198     -10.038  -3.324   6.611  1.00 98.28           O  
ATOM   1575  CG2 THR A 198     -10.068  -4.540   3.590  1.00 98.28           C  
ATOM   1576  OG1 THR A 198     -12.208  -3.913   2.678  1.00 98.28           O  
ATOM   1577  N   ILE A 199      -9.902  -1.433   5.474  1.00 95.94           N  
ATOM   1578  CA  ILE A 199      -8.768  -0.932   6.242  1.00 95.94           C  
ATOM   1579  C   ILE A 199      -9.169  -0.764   7.706  1.00 95.94           C  
ATOM   1580  CB  ILE A 199      -8.247   0.407   5.673  1.00 95.94           C  
ATOM   1581  O   ILE A 199      -8.449  -1.200   8.607  1.00 95.94           O  
ATOM   1582  CG1 ILE A 199      -7.578   0.184   4.311  1.00 95.94           C  
ATOM   1583  CG2 ILE A 199      -7.280   1.073   6.656  1.00 95.94           C  
ATOM   1584  CD1 ILE A 199      -7.254   1.470   3.563  1.00 95.94           C  
ATOM   1585  N   GLN A 200     -10.273  -0.163   7.950  1.00 94.46           N  
ATOM   1586  CA  GLN A 200     -10.751   0.038   9.314  1.00 94.46           C  
ATOM   1587  C   GLN A 200     -10.994  -1.296  10.014  1.00 94.46           C  
ATOM   1588  CB  GLN A 200     -12.032   0.874   9.317  1.00 94.46           C  
ATOM   1589  O   GLN A 200     -10.682  -1.448  11.197  1.00 94.46           O  
ATOM   1590  CG  GLN A 200     -11.811   2.339   8.965  1.00 94.46           C  
ATOM   1591  CD  GLN A 200     -13.108   3.117   8.851  1.00 94.46           C  
ATOM   1592  NE2 GLN A 200     -13.053   4.409   9.156  1.00 94.46           N  
ATOM   1593  OE1 GLN A 200     -14.151   2.562   8.492  1.00 94.46           O  
ATOM   1594  N   ALA A 201     -11.551  -2.277   9.295  1.00 96.49           N  
ATOM   1595  CA  ALA A 201     -11.726  -3.620   9.842  1.00 96.49           C  
ATOM   1596  C   ALA A 201     -10.381  -4.243  10.205  1.00 96.49           C  
ATOM   1597  CB  ALA A 201     -12.470  -4.507   8.847  1.00 96.49           C  
ATOM   1598  O   ALA A 201     -10.250  -4.888  11.248  1.00 96.49           O  
ATOM   1599  N   LEU A 202      -9.403  -4.056   9.375  1.00 95.00           N  
ATOM   1600  CA  LEU A 202      -8.065  -4.570   9.645  1.00 95.00           C  
ATOM   1601  C   LEU A 202      -7.477  -3.927  10.897  1.00 95.00           C  
ATOM   1602  CB  LEU A 202      -7.143  -4.321   8.448  1.00 95.00           C  
ATOM   1603  O   LEU A 202      -6.840  -4.604  11.707  1.00 95.00           O  
ATOM   1604  CG  LEU A 202      -7.447  -5.120   7.180  1.00 95.00           C  
ATOM   1605  CD1 LEU A 202      -6.533  -4.676   6.042  1.00 95.00           C  
ATOM   1606  CD2 LEU A 202      -7.299  -6.615   7.440  1.00 95.00           C  
ATOM   1607  N   TYR A 203      -7.677  -2.609  11.027  1.00 91.71           N  
ATOM   1608  CA  TYR A 203      -7.233  -1.948  12.249  1.00 91.71           C  
ATOM   1609  C   TYR A 203      -7.912  -2.550  13.473  1.00 91.71           C  
ATOM   1610  CB  TYR A 203      -7.519  -0.444  12.181  1.00 91.71           C  
ATOM   1611  O   TYR A 203      -7.273  -2.755  14.508  1.00 91.71           O  
ATOM   1612  CG  TYR A 203      -6.448   0.345  11.467  1.00 91.71           C  
ATOM   1613  CD1 TYR A 203      -5.120   0.292  11.886  1.00 91.71           C  
ATOM   1614  CD2 TYR A 203      -6.762   1.145  10.374  1.00 91.71           C  
ATOM   1615  CE1 TYR A 203      -4.131   1.019  11.233  1.00 91.71           C  
ATOM   1616  CE2 TYR A 203      -5.780   1.876   9.713  1.00 91.71           C  
ATOM   1617  OH  TYR A 203      -3.494   2.529   9.498  1.00 91.71           O  
ATOM   1618  CZ  TYR A 203      -4.470   1.807  10.149  1.00 91.71           C  
ATOM   1619  N   PHE A 204      -9.194  -2.818  13.320  1.00 90.01           N  
ATOM   1620  CA  PHE A 204      -9.919  -3.447  14.417  1.00 90.01           C  
ATOM   1621  C   PHE A 204      -9.274  -4.773  14.804  1.00 90.01           C  
ATOM   1622  CB  PHE A 204     -11.386  -3.669  14.037  1.00 90.01           C  
ATOM   1623  O   PHE A 204      -9.022  -5.026  15.984  1.00 90.01           O  
ATOM   1624  CG  PHE A 204     -12.230  -4.208  15.160  1.00 90.01           C  
ATOM   1625  CD1 PHE A 204     -12.337  -5.577  15.372  1.00 90.01           C  
ATOM   1626  CD2 PHE A 204     -12.917  -3.346  16.004  1.00 90.01           C  
ATOM   1627  CE1 PHE A 204     -13.117  -6.080  16.411  1.00 90.01           C  
ATOM   1628  CE2 PHE A 204     -13.699  -3.840  17.045  1.00 90.01           C  
ATOM   1629  CZ  PHE A 204     -13.798  -5.208  17.245  1.00 90.01           C  
ATOM   1630  N   ILE A 205      -8.986  -5.640  13.850  1.00 90.62           N  
ATOM   1631  CA  ILE A 205      -8.354  -6.933  14.093  1.00 90.62           C  
ATOM   1632  C   ILE A 205      -6.984  -6.726  14.734  1.00 90.62           C  
ATOM   1633  CB  ILE A 205      -8.217  -7.748  12.787  1.00 90.62           C  
ATOM   1634  O   ILE A 205      -6.642  -7.396  15.711  1.00 90.62           O  
ATOM   1635  CG1 ILE A 205      -9.586  -8.277  12.342  1.00 90.62           C  
ATOM   1636  CG2 ILE A 205      -7.220  -8.896  12.970  1.00 90.62           C  
ATOM   1637  CD1 ILE A 205      -9.563  -9.001  11.002  1.00 90.62           C  
ATOM   1638  N   ALA A 206      -6.214  -5.789  14.172  1.00 87.62           N  
ATOM   1639  CA  ALA A 206      -4.868  -5.523  14.676  1.00 87.62           C  
ATOM   1640  C   ALA A 206      -4.905  -5.098  16.141  1.00 87.62           C  
ATOM   1641  CB  ALA A 206      -4.186  -4.451  13.830  1.00 87.62           C  
ATOM   1642  O   ALA A 206      -4.054  -5.507  16.934  1.00 87.62           O  
ATOM   1643  N   PHE A 207      -5.965  -4.426  16.572  1.00 84.78           N  
ATOM   1644  CA  PHE A 207      -6.063  -3.888  17.923  1.00 84.78           C  
ATOM   1645  C   PHE A 207      -6.642  -4.925  18.879  1.00 84.78           C  
ATOM   1646  CB  PHE A 207      -6.926  -2.622  17.938  1.00 84.78           C  
ATOM   1647  O   PHE A 207      -6.193  -5.043  20.021  1.00 84.78           O  
ATOM   1648  CG  PHE A 207      -6.275  -1.437  17.278  1.00 84.78           C  
ATOM   1649  CD1 PHE A 207      -4.905  -1.233  17.380  1.00 84.78           C  
ATOM   1650  CD2 PHE A 207      -7.035  -0.525  16.556  1.00 84.78           C  
ATOM   1651  CE1 PHE A 207      -4.300  -0.136  16.770  1.00 84.78           C  
ATOM   1652  CE2 PHE A 207      -6.437   0.573  15.944  1.00 84.78           C  
ATOM   1653  CZ  PHE A 207      -5.070   0.766  16.053  1.00 84.78           C  
ATOM   1654  N   TYR A 208      -7.597  -5.715  18.378  1.00 85.59           N  
ATOM   1655  CA  TYR A 208      -8.380  -6.491  19.333  1.00 85.59           C  
ATOM   1656  C   TYR A 208      -8.098  -7.981  19.187  1.00 85.59           C  
ATOM   1657  CB  TYR A 208      -9.877  -6.222  19.145  1.00 85.59           C  
ATOM   1658  O   TYR A 208      -8.349  -8.760  20.109  1.00 85.59           O  
ATOM   1659  CG  TYR A 208     -10.300  -4.833  19.558  1.00 85.59           C  
ATOM   1660  CD1 TYR A 208     -10.593  -4.539  20.887  1.00 85.59           C  
ATOM   1661  CD2 TYR A 208     -10.409  -3.812  18.619  1.00 85.59           C  
ATOM   1662  CE1 TYR A 208     -10.986  -3.261  21.272  1.00 85.59           C  
ATOM   1663  CE2 TYR A 208     -10.800  -2.531  18.992  1.00 85.59           C  
ATOM   1664  OH  TYR A 208     -11.474  -0.998  20.694  1.00 85.59           O  
ATOM   1665  CZ  TYR A 208     -11.086  -2.265  20.319  1.00 85.59           C  
ATOM   1666  N   ARG A 209      -7.649  -8.342  18.010  1.00 87.43           N  
ATOM   1667  CA  ARG A 209      -7.337  -9.743  17.747  1.00 87.43           C  
ATOM   1668  C   ARG A 209      -6.016  -9.879  16.996  1.00 87.43           C  
ATOM   1669  CB  ARG A 209      -8.463 -10.405  16.949  1.00 87.43           C  
ATOM   1670  O   ARG A 209      -5.983 -10.390  15.875  1.00 87.43           O  
ATOM   1671  CG  ARG A 209      -9.757 -10.568  17.730  1.00 87.43           C  
ATOM   1672  CD  ARG A 209      -9.636 -11.641  18.804  1.00 87.43           C  
ATOM   1673  NE  ARG A 209     -10.933 -11.965  19.391  1.00 87.43           N  
ATOM   1674  NH1 ARG A 209     -10.940 -10.188  20.868  1.00 87.43           N  
ATOM   1675  NH2 ARG A 209     -12.704 -11.651  20.819  1.00 87.43           N  
ATOM   1676  CZ  ARG A 209     -11.523 -11.267  20.358  1.00 87.43           C  
ATOM   1677  N   PRO A 210      -4.848  -9.514  17.527  1.00 84.82           N  
ATOM   1678  CA  PRO A 210      -3.573  -9.480  16.806  1.00 84.82           C  
ATOM   1679  C   PRO A 210      -3.087 -10.870  16.400  1.00 84.82           C  
ATOM   1680  CB  PRO A 210      -2.615  -8.840  17.814  1.00 84.82           C  
ATOM   1681  O   PRO A 210      -2.195 -10.994  15.557  1.00 84.82           O  
ATOM   1682  CG  PRO A 210      -3.248  -9.078  19.147  1.00 84.82           C  
ATOM   1683  CD  PRO A 210      -4.740  -9.047  18.979  1.00 84.82           C  
ATOM   1684  N   ASN A 211      -3.752 -11.909  17.019  1.00 85.21           N  
ATOM   1685  CA  ASN A 211      -3.357 -13.272  16.682  1.00 85.21           C  
ATOM   1686  C   ASN A 211      -3.926 -13.704  15.334  1.00 85.21           C  
ATOM   1687  CB  ASN A 211      -3.793 -14.244  17.780  1.00 85.21           C  
ATOM   1688  O   ASN A 211      -3.481 -14.697  14.757  1.00 85.21           O  
ATOM   1689  CG  ASN A 211      -5.276 -14.155  18.083  1.00 85.21           C  
ATOM   1690  ND2 ASN A 211      -5.947 -15.301  18.103  1.00 85.21           N  
ATOM   1691  OD1 ASN A 211      -5.814 -13.066  18.297  1.00 85.21           O  
ATOM   1692  N   ILE A 212      -4.868 -12.908  14.825  1.00 88.14           N  
ATOM   1693  CA  ILE A 212      -5.434 -13.209  13.514  1.00 88.14           C  
ATOM   1694  C   ILE A 212      -4.550 -12.610  12.422  1.00 88.14           C  
ATOM   1695  CB  ILE A 212      -6.879 -12.677  13.386  1.00 88.14           C  
ATOM   1696  O   ILE A 212      -4.428 -11.388  12.314  1.00 88.14           O  
ATOM   1697  CG1 ILE A 212      -7.801 -13.391  14.381  1.00 88.14           C  
ATOM   1698  CG2 ILE A 212      -7.389 -12.840  11.952  1.00 88.14           C  
ATOM   1699  CD1 ILE A 212      -9.221 -12.844  14.412  1.00 88.14           C  
ATOM   1700  N   SER A 213      -3.944 -13.449  11.627  1.00 87.79           N  
ATOM   1701  CA  SER A 213      -2.998 -12.964  10.627  1.00 87.79           C  
ATOM   1702  C   SER A 213      -3.515 -13.209   9.214  1.00 87.79           C  
ATOM   1703  CB  SER A 213      -1.637 -13.638  10.805  1.00 87.79           C  
ATOM   1704  O   SER A 213      -3.059 -12.572   8.261  1.00 87.79           O  
ATOM   1705  OG  SER A 213      -1.763 -15.048  10.751  1.00 87.79           O  
ATOM   1706  N   ASN A 214      -4.486 -14.093   9.091  1.00 93.22           N  
ATOM   1707  CA  ASN A 214      -5.125 -14.391   7.813  1.00 93.22           C  
ATOM   1708  C   ASN A 214      -6.590 -13.963   7.806  1.00 93.22           C  
ATOM   1709  CB  ASN A 214      -5.005 -15.881   7.487  1.00 93.22           C  
ATOM   1710  O   ASN A 214      -7.400 -14.496   8.566  1.00 93.22           O  
ATOM   1711  CG  ASN A 214      -5.512 -16.217   6.098  1.00 93.22           C  
ATOM   1712  ND2 ASN A 214      -4.720 -16.971   5.344  1.00 93.22           N  
ATOM   1713  OD1 ASN A 214      -6.605 -15.802   5.706  1.00 93.22           O  
ATOM   1714  N   VAL A 215      -6.926 -13.042   6.903  1.00 95.90           N  
ATOM   1715  CA  VAL A 215      -8.274 -12.483   6.918  1.00 95.90           C  
ATOM   1716  C   VAL A 215      -8.951 -12.731   5.571  1.00 95.90           C  
ATOM   1717  CB  VAL A 215      -8.258 -10.971   7.236  1.00 95.90           C  
ATOM   1718  O   VAL A 215      -9.724 -11.896   5.095  1.00 95.90           O  
ATOM   1719  CG1 VAL A 215      -7.815 -10.728   8.678  1.00 95.90           C  
ATOM   1720  CG2 VAL A 215      -7.345 -10.231   6.261  1.00 95.90           C  
ATOM   1721  N   ASN A 216      -8.636 -13.845   4.889  1.00 95.89           N  
ATOM   1722  CA  ASN A 216      -9.224 -14.167   3.593  1.00 95.89           C  
ATOM   1723  C   ASN A 216     -10.745 -14.249   3.672  1.00 95.89           C  
ATOM   1724  CB  ASN A 216      -8.649 -15.479   3.054  1.00 95.89           C  
ATOM   1725  O   ASN A 216     -11.434 -14.065   2.667  1.00 95.89           O  
ATOM   1726  CG  ASN A 216      -7.265 -15.308   2.458  1.00 95.89           C  
ATOM   1727  ND2 ASN A 216      -6.523 -16.405   2.357  1.00 95.89           N  
ATOM   1728  OD1 ASN A 216      -6.866 -14.200   2.091  1.00 95.89           O  
ATOM   1729  N   PHE A 217     -11.229 -14.495   4.853  1.00 94.21           N  
ATOM   1730  CA  PHE A 217     -12.676 -14.592   5.004  1.00 94.21           C  
ATOM   1731  C   PHE A 217     -13.338 -13.241   4.756  1.00 94.21           C  
ATOM   1732  CB  PHE A 217     -13.039 -15.105   6.402  1.00 94.21           C  
ATOM   1733  O   PHE A 217     -14.546 -13.170   4.523  1.00 94.21           O  
ATOM   1734  CG  PHE A 217     -12.420 -14.310   7.520  1.00 94.21           C  
ATOM   1735  CD1 PHE A 217     -11.261 -14.751   8.146  1.00 94.21           C  
ATOM   1736  CD2 PHE A 217     -12.999 -13.120   7.944  1.00 94.21           C  
ATOM   1737  CE1 PHE A 217     -10.686 -14.017   9.181  1.00 94.21           C  
ATOM   1738  CE2 PHE A 217     -12.430 -12.382   8.978  1.00 94.21           C  
ATOM   1739  CZ  PHE A 217     -11.274 -12.832   9.596  1.00 94.21           C  
ATOM   1740  N   PHE A 218     -12.621 -12.159   4.711  1.00 96.74           N  
ATOM   1741  CA  PHE A 218     -13.161 -10.842   4.393  1.00 96.74           C  
ATOM   1742  C   PHE A 218     -13.768 -10.830   2.995  1.00 96.74           C  
ATOM   1743  CB  PHE A 218     -12.070  -9.772   4.501  1.00 96.74           C  
ATOM   1744  O   PHE A 218     -14.734 -10.108   2.739  1.00 96.74           O  
ATOM   1745  CG  PHE A 218     -11.867  -9.252   5.899  1.00 96.74           C  
ATOM   1746  CD1 PHE A 218     -12.372  -9.944   6.993  1.00 96.74           C  
ATOM   1747  CD2 PHE A 218     -11.170  -8.071   6.118  1.00 96.74           C  
ATOM   1748  CE1 PHE A 218     -12.185  -9.465   8.288  1.00 96.74           C  
ATOM   1749  CE2 PHE A 218     -10.980  -7.586   7.409  1.00 96.74           C  
ATOM   1750  CZ  PHE A 218     -11.489  -8.284   8.492  1.00 96.74           C  
ATOM   1751  N   ASN A 219     -13.258 -11.647   2.108  1.00 94.73           N  
ATOM   1752  CA  ASN A 219     -13.677 -11.637   0.710  1.00 94.73           C  
ATOM   1753  C   ASN A 219     -15.114 -12.126   0.552  1.00 94.73           C  
ATOM   1754  CB  ASN A 219     -12.731 -12.488  -0.140  1.00 94.73           C  
ATOM   1755  O   ASN A 219     -15.793 -11.771  -0.413  1.00 94.73           O  
ATOM   1756  CG  ASN A 219     -11.363 -11.856  -0.301  1.00 94.73           C  
ATOM   1757  ND2 ASN A 219     -10.322 -12.679  -0.268  1.00 94.73           N  
ATOM   1758  OD1 ASN A 219     -11.242 -10.637  -0.452  1.00 94.73           O  
ATOM   1759  N   ASN A 220     -15.560 -12.824   1.572  1.00 94.23           N  
ATOM   1760  CA  ASN A 220     -16.891 -13.410   1.445  1.00 94.23           C  
ATOM   1761  C   ASN A 220     -17.807 -12.971   2.583  1.00 94.23           C  
ATOM   1762  CB  ASN A 220     -16.803 -14.936   1.392  1.00 94.23           C  
ATOM   1763  O   ASN A 220     -18.892 -13.527   2.761  1.00 94.23           O  
ATOM   1764  CG  ASN A 220     -16.009 -15.435   0.201  1.00 94.23           C  
ATOM   1765  ND2 ASN A 220     -15.037 -16.303   0.457  1.00 94.23           N  
ATOM   1766  OD1 ASN A 220     -16.265 -15.042  -0.940  1.00 94.23           O  
ATOM   1767  N   SER A 221     -17.359 -11.978   3.364  1.00 95.71           N  
ATOM   1768  CA  SER A 221     -18.151 -11.535   4.507  1.00 95.71           C  
ATOM   1769  C   SER A 221     -18.179 -10.014   4.604  1.00 95.71           C  
ATOM   1770  CB  SER A 221     -17.598 -12.127   5.804  1.00 95.71           C  
ATOM   1771  O   SER A 221     -17.707  -9.440   5.588  1.00 95.71           O  
ATOM   1772  OG  SER A 221     -17.615 -13.544   5.758  1.00 95.71           O  
ATOM   1773  N   PRO A 222     -18.831  -9.359   3.619  1.00 95.47           N  
ATOM   1774  CA  PRO A 222     -18.837  -7.894   3.627  1.00 95.47           C  
ATOM   1775  C   PRO A 222     -19.546  -7.313   4.848  1.00 95.47           C  
ATOM   1776  CB  PRO A 222     -19.586  -7.538   2.340  1.00 95.47           C  
ATOM   1777  O   PRO A 222     -19.175  -6.240   5.329  1.00 95.47           O  
ATOM   1778  CG  PRO A 222     -20.333  -8.781   1.976  1.00 95.47           C  
ATOM   1779  CD  PRO A 222     -19.540  -9.968   2.443  1.00 95.47           C  
ATOM   1780  N   ASP A 223     -20.566  -8.044   5.344  1.00 96.80           N  
ATOM   1781  CA  ASP A 223     -21.277  -7.567   6.526  1.00 96.80           C  
ATOM   1782  C   ASP A 223     -20.360  -7.545   7.747  1.00 96.80           C  
ATOM   1783  CB  ASP A 223     -22.503  -8.439   6.804  1.00 96.80           C  
ATOM   1784  O   ASP A 223     -20.410  -6.612   8.551  1.00 96.80           O  
ATOM   1785  CG  ASP A 223     -23.606  -8.257   5.775  1.00 96.80           C  
ATOM   1786  OD1 ASP A 223     -23.661  -7.192   5.123  1.00 96.80           O  
ATOM   1787  OD2 ASP A 223     -24.428  -9.185   5.619  1.00 96.80           O  
ATOM   1788  N   LEU A 224     -19.550  -8.599   7.864  1.00 97.44           N  
ATOM   1789  CA  LEU A 224     -18.580  -8.652   8.953  1.00 97.44           C  
ATOM   1790  C   LEU A 224     -17.586  -7.499   8.852  1.00 97.44           C  
ATOM   1791  CB  LEU A 224     -17.833  -9.988   8.942  1.00 97.44           C  
ATOM   1792  O   LEU A 224     -17.276  -6.852   9.855  1.00 97.44           O  
ATOM   1793  CG  LEU A 224     -16.706 -10.143   9.964  1.00 97.44           C  
ATOM   1794  CD1 LEU A 224     -17.252 -10.000  11.381  1.00 97.44           C  
ATOM   1795  CD2 LEU A 224     -16.006 -11.487   9.788  1.00 97.44           C  
ATOM   1796  N   VAL A 225     -17.149  -7.230   7.637  1.00 98.08           N  
ATOM   1797  CA  VAL A 225     -16.203  -6.141   7.419  1.00 98.08           C  
ATOM   1798  C   VAL A 225     -16.811  -4.824   7.895  1.00 98.08           C  
ATOM   1799  CB  VAL A 225     -15.794  -6.033   5.933  1.00 98.08           C  
ATOM   1800  O   VAL A 225     -16.162  -4.055   8.608  1.00 98.08           O  
ATOM   1801  CG1 VAL A 225     -14.972  -4.769   5.690  1.00 98.08           C  
ATOM   1802  CG2 VAL A 225     -15.012  -7.273   5.504  1.00 98.08           C  
ATOM   1803  N   LEU A 226     -18.032  -4.599   7.602  1.00 97.38           N  
ATOM   1804  CA  LEU A 226     -18.704  -3.368   8.003  1.00 97.38           C  
ATOM   1805  C   LEU A 226     -18.839  -3.292   9.520  1.00 97.38           C  
ATOM   1806  CB  LEU A 226     -20.087  -3.276   7.351  1.00 97.38           C  
ATOM   1807  O   LEU A 226     -18.638  -2.229  10.112  1.00 97.38           O  
ATOM   1808  CG  LEU A 226     -20.841  -1.960   7.544  1.00 97.38           C  
ATOM   1809  CD1 LEU A 226     -20.018  -0.794   7.005  1.00 97.38           C  
ATOM   1810  CD2 LEU A 226     -22.204  -2.019   6.863  1.00 97.38           C  
ATOM   1811  N   GLN A 227     -19.159  -4.412  10.128  1.00 97.11           N  
ATOM   1812  CA  GLN A 227     -19.303  -4.454  11.580  1.00 97.11           C  
ATOM   1813  C   GLN A 227     -17.984  -4.125  12.273  1.00 97.11           C  
ATOM   1814  CB  GLN A 227     -19.804  -5.827  12.030  1.00 97.11           C  
ATOM   1815  O   GLN A 227     -17.956  -3.347  13.228  1.00 97.11           O  
ATOM   1816  CG  GLN A 227     -21.271  -6.082  11.709  1.00 97.11           C  
ATOM   1817  CD  GLN A 227     -21.746  -7.444  12.179  1.00 97.11           C  
ATOM   1818  NE2 GLN A 227     -22.734  -7.999  11.485  1.00 97.11           N  
ATOM   1819  OE1 GLN A 227     -21.229  -7.994  13.157  1.00 97.11           O  
ATOM   1820  N   LEU A 228     -16.967  -4.694  11.753  1.00 96.40           N  
ATOM   1821  CA  LEU A 228     -15.653  -4.451  12.338  1.00 96.40           C  
ATOM   1822  C   LEU A 228     -15.215  -3.008  12.114  1.00 96.40           C  
ATOM   1823  CB  LEU A 228     -14.617  -5.409  11.744  1.00 96.40           C  
ATOM   1824  O   LEU A 228     -14.613  -2.393  12.997  1.00 96.40           O  
ATOM   1825  CG  LEU A 228     -14.878  -6.902  11.948  1.00 96.40           C  
ATOM   1826  CD1 LEU A 228     -13.709  -7.723  11.413  1.00 96.40           C  
ATOM   1827  CD2 LEU A 228     -15.120  -7.206  13.423  1.00 96.40           C  
ATOM   1828  N   ALA A 229     -15.487  -2.511  10.904  1.00 95.26           N  
ATOM   1829  CA  ALA A 229     -15.179  -1.112  10.619  1.00 95.26           C  
ATOM   1830  C   ALA A 229     -15.876  -0.184  11.610  1.00 95.26           C  
ATOM   1831  CB  ALA A 229     -15.581  -0.758   9.189  1.00 95.26           C  
ATOM   1832  O   ALA A 229     -15.277   0.777  12.098  1.00 95.26           O  
ATOM   1833  N   LYS A 230     -17.098  -0.432  11.898  1.00 92.40           N  
ATOM   1834  CA  LYS A 230     -17.823   0.337  12.905  1.00 92.40           C  
ATOM   1835  C   LYS A 230     -17.164   0.208  14.275  1.00 92.40           C  
ATOM   1836  CB  LYS A 230     -19.282  -0.116  12.979  1.00 92.40           C  
ATOM   1837  O   LYS A 230     -17.064   1.187  15.017  1.00 92.40           O  
ATOM   1838  CG  LYS A 230     -20.112   0.267  11.763  1.00 92.40           C  
ATOM   1839  CD  LYS A 230     -21.539  -0.254  11.874  1.00 92.40           C  
ATOM   1840  CE  LYS A 230     -22.360   0.093  10.639  1.00 92.40           C  
ATOM   1841  NZ  LYS A 230     -23.733  -0.491  10.704  1.00 92.40           N  
ATOM   1842  N   GLY A 231     -16.786  -1.030  14.602  1.00 88.85           N  
ATOM   1843  CA  GLY A 231     -16.050  -1.244  15.838  1.00 88.85           C  
ATOM   1844  C   GLY A 231     -14.800  -0.392  15.943  1.00 88.85           C  
ATOM   1845  O   GLY A 231     -14.494   0.141  17.012  1.00 88.85           O  
ATOM   1846  N   TYR A 232     -14.095  -0.319  14.844  1.00 87.74           N  
ATOM   1847  CA  TYR A 232     -12.906   0.525  14.813  1.00 87.74           C  
ATOM   1848  C   TYR A 232     -13.252   1.968  15.161  1.00 87.74           C  
ATOM   1849  CB  TYR A 232     -12.240   0.466  13.435  1.00 87.74           C  
ATOM   1850  O   TYR A 232     -12.485   2.649  15.847  1.00 87.74           O  
ATOM   1851  CG  TYR A 232     -11.188   1.528  13.223  1.00 87.74           C  
ATOM   1852  CD1 TYR A 232     -11.430   2.620  12.393  1.00 87.74           C  
ATOM   1853  CD2 TYR A 232      -9.950   1.440  13.851  1.00 87.74           C  
ATOM   1854  CE1 TYR A 232     -10.463   3.600  12.193  1.00 87.74           C  
ATOM   1855  CE2 TYR A 232      -8.976   2.414  13.658  1.00 87.74           C  
ATOM   1856  OH  TYR A 232      -8.280   4.456  12.634  1.00 87.74           O  
ATOM   1857  CZ  TYR A 232      -9.241   3.489  12.829  1.00 87.74           C  
ATOM   1858  N   LYS A 233     -14.338   2.423  14.839  1.00 87.56           N  
ATOM   1859  CA  LYS A 233     -14.776   3.790  15.102  1.00 87.56           C  
ATOM   1860  C   LYS A 233     -15.317   3.931  16.522  1.00 87.56           C  
ATOM   1861  CB  LYS A 233     -15.841   4.216  14.090  1.00 87.56           C  
ATOM   1862  O   LYS A 233     -15.817   4.993  16.898  1.00 87.56           O  
ATOM   1863  CG  LYS A 233     -15.338   4.293  12.656  1.00 87.56           C  
ATOM   1864  CD  LYS A 233     -16.469   4.598  11.683  1.00 87.56           C  
ATOM   1865  CE  LYS A 233     -16.012   4.472  10.236  1.00 87.56           C  
ATOM   1866  NZ  LYS A 233     -17.150   4.618   9.280  1.00 87.56           N  
ATOM   1867  N   GLY A 234     -15.317   2.815  17.206  1.00 85.55           N  
ATOM   1868  CA  GLY A 234     -15.732   2.838  18.599  1.00 85.55           C  
ATOM   1869  C   GLY A 234     -17.191   2.472  18.794  1.00 85.55           C  
ATOM   1870  O   GLY A 234     -17.747   2.669  19.876  1.00 85.55           O  
ATOM   1871  N   GLU A 235     -17.794   1.908  17.770  1.00 88.39           N  
ATOM   1872  CA  GLU A 235     -19.207   1.549  17.836  1.00 88.39           C  
ATOM   1873  C   GLU A 235     -19.388   0.043  17.996  1.00 88.39           C  
ATOM   1874  CB  GLU A 235     -19.945   2.037  16.586  1.00 88.39           C  
ATOM   1875  O   GLU A 235     -18.821  -0.741  17.231  1.00 88.39           O  
ATOM   1876  CG  GLU A 235     -19.836   3.538  16.355  1.00 88.39           C  
ATOM   1877  CD  GLU A 235     -20.497   3.995  15.064  1.00 88.39           C  
ATOM   1878  OE1 GLU A 235     -20.157   5.091  14.563  1.00 88.39           O  
ATOM   1879  OE2 GLU A 235     -21.362   3.251  14.550  1.00 88.39           O  
ATOM   1880  N   LYS A 236     -20.248  -0.382  18.932  1.00 90.75           N  
ATOM   1881  CA  LYS A 236     -20.668  -1.771  19.100  1.00 90.75           C  
ATOM   1882  C   LYS A 236     -19.468  -2.714  19.082  1.00 90.75           C  
ATOM   1883  CB  LYS A 236     -21.662  -2.167  18.008  1.00 90.75           C  
ATOM   1884  O   LYS A 236     -19.476  -3.722  18.373  1.00 90.75           O  
ATOM   1885  CG  LYS A 236     -22.939  -1.338  18.002  1.00 90.75           C  
ATOM   1886  CD  LYS A 236     -23.955  -1.883  17.007  1.00 90.75           C  
ATOM   1887  CE  LYS A 236     -25.253  -1.087  17.039  1.00 90.75           C  
ATOM   1888  NZ  LYS A 236     -26.224  -1.570  16.012  1.00 90.75           N  
ATOM   1889  N   ILE A 237     -18.444  -2.440  19.838  1.00 87.74           N  
ATOM   1890  CA  ILE A 237     -17.195  -3.195  19.860  1.00 87.74           C  
ATOM   1891  C   ILE A 237     -17.473  -4.640  20.268  1.00 87.74           C  
ATOM   1892  CB  ILE A 237     -16.166  -2.556  20.819  1.00 87.74           C  
ATOM   1893  O   ILE A 237     -16.981  -5.576  19.634  1.00 87.74           O  
ATOM   1894  CG1 ILE A 237     -15.697  -1.202  20.273  1.00 87.74           C  
ATOM   1895  CG2 ILE A 237     -14.978  -3.497  21.042  1.00 87.74           C  
ATOM   1896  CD1 ILE A 237     -14.797  -0.428  21.227  1.00 87.74           C  
ATOM   1897  N   ALA A 238     -18.267  -4.865  21.323  1.00 91.54           N  
ATOM   1898  CA  ALA A 238     -18.580  -6.207  21.808  1.00 91.54           C  
ATOM   1899  C   ALA A 238     -19.255  -7.038  20.721  1.00 91.54           C  
ATOM   1900  CB  ALA A 238     -19.470  -6.131  23.046  1.00 91.54           C  
ATOM   1901  O   ALA A 238     -18.933  -8.215  20.541  1.00 91.54           O  
ATOM   1902  N   ASP A 239     -20.164  -6.415  20.025  1.00 94.55           N  
ATOM   1903  CA  ASP A 239     -20.859  -7.092  18.934  1.00 94.55           C  
ATOM   1904  C   ASP A 239     -19.889  -7.470  17.817  1.00 94.55           C  
ATOM   1905  CB  ASP A 239     -21.980  -6.209  18.382  1.00 94.55           C  
ATOM   1906  O   ASP A 239     -19.979  -8.563  17.253  1.00 94.55           O  
ATOM   1907  CG  ASP A 239     -23.097  -5.973  19.383  1.00 94.55           C  
ATOM   1908  OD1 ASP A 239     -23.239  -6.768  20.337  1.00 94.55           O  
ATOM   1909  OD2 ASP A 239     -23.844  -4.985  19.214  1.00 94.55           O  
ATOM   1910  N   ALA A 240     -19.048  -6.524  17.442  1.00 92.65           N  
ATOM   1911  CA  ALA A 240     -18.048  -6.779  16.409  1.00 92.65           C  
ATOM   1912  C   ALA A 240     -17.151  -7.953  16.792  1.00 92.65           C  
ATOM   1913  CB  ALA A 240     -17.207  -5.530  16.161  1.00 92.65           C  
ATOM   1914  O   ALA A 240     -16.882  -8.832  15.970  1.00 92.65           O  
ATOM   1915  N   LEU A 241     -16.729  -8.033  18.061  1.00 92.79           N  
ATOM   1916  CA  LEU A 241     -15.880  -9.119  18.540  1.00 92.79           C  
ATOM   1917  C   LEU A 241     -16.615 -10.453  18.475  1.00 92.79           C  
ATOM   1918  CB  LEU A 241     -15.418  -8.846  19.974  1.00 92.79           C  
ATOM   1919  O   LEU A 241     -16.043 -11.463  18.060  1.00 92.79           O  
ATOM   1920  CG  LEU A 241     -14.288  -7.830  20.141  1.00 92.79           C  
ATOM   1921  CD1 LEU A 241     -14.143  -7.433  21.606  1.00 92.79           C  
ATOM   1922  CD2 LEU A 241     -12.977  -8.394  19.602  1.00 92.79           C  
ATOM   1923  N   ALA A 242     -17.840 -10.395  18.893  1.00 95.70           N  
ATOM   1924  CA  ALA A 242     -18.646 -11.612  18.855  1.00 95.70           C  
ATOM   1925  C   ALA A 242     -18.800 -12.123  17.425  1.00 95.70           C  
ATOM   1926  CB  ALA A 242     -20.017 -11.362  19.478  1.00 95.70           C  
ATOM   1927  O   ALA A 242     -18.676 -13.324  17.171  1.00 95.70           O  
ATOM   1928  N   ALA A 243     -19.070 -11.258  16.496  1.00 95.86           N  
ATOM   1929  CA  ALA A 243     -19.221 -11.620  15.090  1.00 95.86           C  
ATOM   1930  C   ALA A 243     -17.928 -12.210  14.533  1.00 95.86           C  
ATOM   1931  CB  ALA A 243     -19.644 -10.404  14.269  1.00 95.86           C  
ATOM   1932  O   ALA A 243     -17.956 -13.200  13.799  1.00 95.86           O  
ATOM   1933  N   LEU A 244     -16.851 -11.509  14.868  1.00 94.96           N  
ATOM   1934  CA  LEU A 244     -15.549 -11.992  14.423  1.00 94.96           C  
ATOM   1935  C   LEU A 244     -15.275 -13.391  14.964  1.00 94.96           C  
ATOM   1936  CB  LEU A 244     -14.441 -11.034  14.868  1.00 94.96           C  
ATOM   1937  O   LEU A 244     -14.817 -14.268  14.227  1.00 94.96           O  
ATOM   1938  CG  LEU A 244     -13.015 -11.410  14.459  1.00 94.96           C  
ATOM   1939  CD1 LEU A 244     -12.914 -11.535  12.943  1.00 94.96           C  
ATOM   1940  CD2 LEU A 244     -12.020 -10.381  14.984  1.00 94.96           C  
ATOM   1941  N   ASP A 245     -15.559 -13.663  16.215  1.00 93.45           N  
ATOM   1942  CA  ASP A 245     -15.331 -14.961  16.844  1.00 93.45           C  
ATOM   1943  C   ASP A 245     -16.171 -16.049  16.179  1.00 93.45           C  
ATOM   1944  CB  ASP A 245     -15.645 -14.895  18.340  1.00 93.45           C  
ATOM   1945  O   ASP A 245     -15.691 -17.162  15.957  1.00 93.45           O  
ATOM   1946  CG  ASP A 245     -14.613 -14.107  19.128  1.00 93.45           C  
ATOM   1947  OD1 ASP A 245     -13.487 -13.902  18.626  1.00 93.45           O  
ATOM   1948  OD2 ASP A 245     -14.928 -13.689  20.264  1.00 93.45           O  
ATOM   1949  N   ARG A 246     -17.374 -15.759  15.841  1.00 93.11           N  
ATOM   1950  CA  ARG A 246     -18.245 -16.710  15.157  1.00 93.11           C  
ATOM   1951  C   ARG A 246     -17.676 -17.093  13.795  1.00 93.11           C  
ATOM   1952  CB  ARG A 246     -19.652 -16.129  14.993  1.00 93.11           C  
ATOM   1953  O   ARG A 246     -17.693 -18.266  13.417  1.00 93.11           O  
ATOM   1954  CG  ARG A 246     -20.477 -16.144  16.270  1.00 93.11           C  
ATOM   1955  CD  ARG A 246     -21.925 -15.754  16.010  1.00 93.11           C  
ATOM   1956  NE  ARG A 246     -22.075 -14.309  15.859  1.00 93.11           N  
ATOM   1957  NH1 ARG A 246     -23.362 -14.434  13.945  1.00 93.11           N  
ATOM   1958  NH2 ARG A 246     -22.826 -12.393  14.841  1.00 93.11           N  
ATOM   1959  CZ  ARG A 246     -22.754 -13.715  14.882  1.00 93.11           C  
ATOM   1960  N   GLU A 247     -17.171 -16.062  13.057  1.00 92.91           N  
ATOM   1961  CA  GLU A 247     -16.635 -16.276  11.716  1.00 92.91           C  
ATOM   1962  C   GLU A 247     -15.381 -17.146  11.756  1.00 92.91           C  
ATOM   1963  CB  GLU A 247     -16.324 -14.937  11.042  1.00 92.91           C  
ATOM   1964  O   GLU A 247     -15.213 -18.038  10.922  1.00 92.91           O  
ATOM   1965  CG  GLU A 247     -15.920 -15.064   9.580  1.00 92.91           C  
ATOM   1966  CD  GLU A 247     -17.060 -15.509   8.679  1.00 92.91           C  
ATOM   1967  OE1 GLU A 247     -16.791 -16.047   7.580  1.00 92.91           O  
ATOM   1968  OE2 GLU A 247     -18.232 -15.318   9.073  1.00 92.91           O  
ATOM   1969  N   THR A 248     -14.510 -16.915  12.769  1.00 88.26           N  
ATOM   1970  CA  THR A 248     -13.214 -17.582  12.817  1.00 88.26           C  
ATOM   1971  C   THR A 248     -13.338 -18.959  13.464  1.00 88.26           C  
ATOM   1972  CB  THR A 248     -12.180 -16.741  13.588  1.00 88.26           C  
ATOM   1973  O   THR A 248     -12.512 -19.842  13.221  1.00 88.26           O  
ATOM   1974  CG2 THR A 248     -11.852 -15.453  12.842  1.00 88.26           C  
ATOM   1975  OG1 THR A 248     -12.709 -16.411  14.879  1.00 88.26           O  
ATOM   1976  N   THR A 249     -14.320 -19.239  14.381  1.00 85.02           N  
ATOM   1977  CA  THR A 249     -14.592 -20.556  14.945  1.00 85.02           C  
ATOM   1978  C   THR A 249     -15.211 -21.476  13.897  1.00 85.02           C  
ATOM   1979  CB  THR A 249     -15.527 -20.459  16.165  1.00 85.02           C  
ATOM   1980  O   THR A 249     -14.864 -22.656  13.817  1.00 85.02           O  
ATOM   1981  CG2 THR A 249     -15.746 -21.828  16.800  1.00 85.02           C  
ATOM   1982  OG1 THR A 249     -14.947 -19.580  17.136  1.00 85.02           O  
ATOM   1983  N   VAL A 250     -16.208 -21.005  13.067  1.00 70.63           N  
ATOM   1984  CA  VAL A 250     -16.893 -21.769  12.029  1.00 70.63           C  
ATOM   1985  C   VAL A 250     -15.878 -22.292  11.016  1.00 70.63           C  
ATOM   1986  CB  VAL A 250     -17.969 -20.919  11.316  1.00 70.63           C  
ATOM   1987  O   VAL A 250     -15.946 -23.452  10.602  1.00 70.63           O  
ATOM   1988  CG1 VAL A 250     -18.519 -21.657  10.097  1.00 70.63           C  
ATOM   1989  CG2 VAL A 250     -19.096 -20.565  12.283  1.00 70.63           C  
ATOM   1990  N   LYS A 251     -14.844 -21.595  10.854  1.00 65.19           N  
ATOM   1991  CA  LYS A 251     -13.909 -21.968   9.796  1.00 65.19           C  
ATOM   1992  C   LYS A 251     -12.805 -22.875  10.332  1.00 65.19           C  
ATOM   1993  CB  LYS A 251     -13.298 -20.721   9.155  1.00 65.19           C  
ATOM   1994  O   LYS A 251     -12.287 -23.725   9.606  1.00 65.19           O  
ATOM   1995  CG  LYS A 251     -14.224 -20.010   8.178  1.00 65.19           C  
ATOM   1996  CD  LYS A 251     -13.469 -18.991   7.335  1.00 65.19           C  
ATOM   1997  CE  LYS A 251     -14.384 -18.315   6.322  1.00 65.19           C  
ATOM   1998  NZ  LYS A 251     -13.627 -17.404   5.413  1.00 65.19           N  
ATOM   1999  N   ALA A 252     -12.480 -22.633  11.681  1.00 65.10           N  
ATOM   2000  CA  ALA A 252     -11.563 -23.576  12.316  1.00 65.10           C  
ATOM   2001  C   ALA A 252     -12.169 -24.975  12.376  1.00 65.10           C  
ATOM   2002  CB  ALA A 252     -11.196 -23.098  13.719  1.00 65.10           C  
ATOM   2003  O   ALA A 252     -11.462 -25.972  12.212  1.00 65.10           O  
ATOM   2004  N   SER A 253     -13.510 -25.069  12.484  1.00 58.32           N  
ATOM   2005  CA  SER A 253     -14.193 -26.356  12.557  1.00 58.32           C  
ATOM   2006  C   SER A 253     -14.329 -26.989  11.175  1.00 58.32           C  
ATOM   2007  CB  SER A 253     -15.575 -26.196  13.191  1.00 58.32           C  
ATOM   2008  O   SER A 253     -14.373 -28.214  11.050  1.00 58.32           O  
ATOM   2009  OG  SER A 253     -16.328 -25.206  12.512  1.00 58.32           O  
ATOM   2010  N   ALA A 254     -14.342 -26.170  10.084  1.00 55.68           N  
ATOM   2011  CA  ALA A 254     -14.464 -26.695   8.726  1.00 55.68           C  
ATOM   2012  C   ALA A 254     -13.141 -27.283   8.244  1.00 55.68           C  
ATOM   2013  CB  ALA A 254     -14.935 -25.600   7.773  1.00 55.68           C  
ATOM   2014  O   ALA A 254     -13.125 -28.190   7.410  1.00 55.68           O  
ATOM   2015  N   GLU A 255     -12.035 -26.938   8.908  1.00 52.79           N  
ATOM   2016  CA  GLU A 255     -10.718 -27.413   8.495  1.00 52.79           C  
ATOM   2017  C   GLU A 255     -10.286 -28.624   9.317  1.00 52.79           C  
ATOM   2018  CB  GLU A 255      -9.680 -26.295   8.620  1.00 52.79           C  
ATOM   2019  O   GLU A 255      -9.247 -29.228   9.043  1.00 52.79           O  
ATOM   2020  CG  GLU A 255      -9.833 -25.195   7.581  1.00 52.79           C  
ATOM   2021  CD  GLU A 255      -8.800 -24.088   7.721  1.00 52.79           C  
ATOM   2022  OE1 GLU A 255      -8.782 -23.163   6.877  1.00 52.79           O  
ATOM   2023  OE2 GLU A 255      -8.000 -24.147   8.682  1.00 52.79           O  
ATOM   2024  N   THR A 256     -11.179 -29.149  10.297  1.00 41.71           N  
ATOM   2025  CA  THR A 256     -10.775 -30.376  10.974  1.00 41.71           C  
ATOM   2026  C   THR A 256     -10.995 -31.589  10.074  1.00 41.71           C  
ATOM   2027  CB  THR A 256     -11.547 -30.566  12.294  1.00 41.71           C  
ATOM   2028  O   THR A 256     -12.056 -31.728   9.461  1.00 41.71           O  
ATOM   2029  CG2 THR A 256     -10.613 -30.471  13.495  1.00 41.71           C  
ATOM   2030  OG1 THR A 256     -12.552 -29.551  12.403  1.00 41.71           O  
ATOM   2031  N   PRO A 257      -9.915 -32.269   9.577  1.00 39.78           N  
ATOM   2032  CA  PRO A 257      -9.987 -33.467   8.737  1.00 39.78           C  
ATOM   2033  C   PRO A 257     -10.823 -34.579   9.366  1.00 39.78           C  
ATOM   2034  CB  PRO A 257      -8.523 -33.893   8.603  1.00 39.78           C  
ATOM   2035  O   PRO A 257     -10.767 -34.787  10.581  1.00 39.78           O  
ATOM   2036  CG  PRO A 257      -7.773 -32.972   9.510  1.00 39.78           C  
ATOM   2037  CD  PRO A 257      -8.761 -32.089  10.217  1.00 39.78           C  
ATOM   2038  N   ILE A 258     -12.100 -34.844   8.865  1.00 43.71           N  
ATOM   2039  CA  ILE A 258     -12.862 -36.083   8.978  1.00 43.71           C  
ATOM   2040  C   ILE A 258     -11.932 -37.226   9.378  1.00 43.71           C  
ATOM   2041  CB  ILE A 258     -13.590 -36.421   7.657  1.00 43.71           C  
ATOM   2042  O   ILE A 258     -10.949 -37.506   8.687  1.00 43.71           O  
ATOM   2043  CG1 ILE A 258     -14.532 -35.280   7.260  1.00 43.71           C  
ATOM   2044  CG2 ILE A 258     -14.353 -37.743   7.785  1.00 43.71           C  
ATOM   2045  CD1 ILE A 258     -15.055 -35.377   5.833  1.00 43.71           C  
ATOM   2046  N   SER A 259     -11.353 -37.248  10.561  1.00 41.32           N  
ATOM   2047  CA  SER A 259     -10.697 -38.372  11.221  1.00 41.32           C  
ATOM   2048  C   SER A 259     -11.443 -39.677  10.964  1.00 41.32           C  
ATOM   2049  CB  SER A 259     -10.592 -38.123  12.727  1.00 41.32           C  
ATOM   2050  O   SER A 259     -12.655 -39.756  11.173  1.00 41.32           O  
ATOM   2051  OG  SER A 259      -9.972 -39.220  13.376  1.00 41.32           O  
ATOM   2052  N   THR A 260     -11.214 -40.319   9.740  1.00 35.93           N  
ATOM   2053  CA  THR A 260     -11.224 -41.750   9.458  1.00 35.93           C  
ATOM   2054  C   THR A 260     -10.957 -42.553  10.728  1.00 35.93           C  
ATOM   2055  CB  THR A 260     -10.179 -42.115   8.387  1.00 35.93           C  
ATOM   2056  O   THR A 260     -10.056 -42.220  11.501  1.00 35.93           O  
ATOM   2057  CG2 THR A 260     -10.595 -41.598   7.014  1.00 35.93           C  
ATOM   2058  OG1 THR A 260      -8.917 -41.536   8.741  1.00 35.93           O  
ATOM   2059  N   LYS A 261     -12.025 -42.830  11.449  1.00 32.17           N  
ATOM   2060  CA  LYS A 261     -12.400 -43.979  12.268  1.00 32.17           C  
ATOM   2061  C   LYS A 261     -11.302 -45.039  12.264  1.00 32.17           C  
ATOM   2062  CB  LYS A 261     -13.714 -44.585  11.774  1.00 32.17           C  
ATOM   2063  O   LYS A 261     -10.924 -45.544  11.205  1.00 32.17           O  
ATOM   2064  CG  LYS A 261     -14.956 -43.963  12.396  1.00 32.17           C  
ATOM   2065  CD  LYS A 261     -16.207 -44.767  12.070  1.00 32.17           C  
ATOM   2066  CE  LYS A 261     -17.455 -44.125  12.660  1.00 32.17           C  
ATOM   2067  NZ  LYS A 261     -18.682 -44.926  12.369  1.00 32.17           N  
ATOM   2068  N   ALA A 262     -10.258 -44.892  12.958  1.00 31.24           N  
ATOM   2069  CA  ALA A 262      -9.605 -46.142  13.336  1.00 31.24           C  
ATOM   2070  C   ALA A 262      -9.085 -46.078  14.769  1.00 31.24           C  
ATOM   2071  CB  ALA A 262      -8.464 -46.460  12.373  1.00 31.24           C  
ATOM   2072  O   ALA A 262      -8.445 -45.098  15.160  1.00 31.24           O  
ATOM   2073  N   GLY A 263      -9.898 -46.600  15.699  1.00 30.39           N  
ATOM   2074  CA  GLY A 263      -9.730 -47.678  16.661  1.00 30.39           C  
ATOM   2075  C   GLY A 263      -8.931 -47.268  17.883  1.00 30.39           C  
ATOM   2076  O   GLY A 263      -7.923 -46.567  17.767  1.00 30.39           O  
ATOM   2077  N   ASP A 264      -9.652 -46.917  18.913  1.00 30.73           N  
ATOM   2078  CA  ASP A 264      -9.701 -47.370  20.300  1.00 30.73           C  
ATOM   2079  C   ASP A 264      -8.304 -47.700  20.820  1.00 30.73           C  
ATOM   2080  CB  ASP A 264     -10.614 -48.591  20.433  1.00 30.73           C  
ATOM   2081  O   ASP A 264      -7.631 -48.585  20.288  1.00 30.73           O  
ATOM   2082  CG  ASP A 264     -11.213 -48.735  21.821  1.00 30.73           C  
ATOM   2083  OD1 ASP A 264     -11.011 -47.839  22.669  1.00 30.73           O  
ATOM   2084  OD2 ASP A 264     -11.889 -49.756  22.071  1.00 30.73           O  
ATOM   2085  N   ASN A 265      -7.627 -46.750  21.398  1.00 30.20           N  
ATOM   2086  CA  ASN A 265      -6.848 -47.066  22.590  1.00 30.20           C  
ATOM   2087  C   ASN A 265      -6.521 -45.812  23.395  1.00 30.20           C  
ATOM   2088  CB  ASN A 265      -5.562 -47.804  22.210  1.00 30.20           C  
ATOM   2089  O   ASN A 265      -5.945 -44.861  22.864  1.00 30.20           O  
ATOM   2090  CG  ASN A 265      -5.745 -49.308  22.159  1.00 30.20           C  
ATOM   2091  ND2 ASN A 265      -4.711 -50.017  21.722  1.00 30.20           N  
ATOM   2092  OD1 ASN A 265      -6.808 -49.829  22.507  1.00 30.20           O  
ATOM   2093  N   SER A 266      -7.323 -45.419  24.398  1.00 29.38           N  
ATOM   2094  CA  SER A 266      -7.302 -45.155  25.833  1.00 29.38           C  
ATOM   2095  C   SER A 266      -5.932 -44.660  26.285  1.00 29.38           C  
ATOM   2096  CB  SER A 266      -7.682 -46.414  26.615  1.00 29.38           C  
ATOM   2097  O   SER A 266      -4.910 -45.270  25.965  1.00 29.38           O  
ATOM   2098  OG  SER A 266      -6.756 -47.458  26.368  1.00 29.38           O  
ATOM   2099  N   GLU A 267      -5.836 -43.365  26.522  1.00 30.11           N  
ATOM   2100  CA  GLU A 267      -5.087 -42.958  27.707  1.00 30.11           C  
ATOM   2101  C   GLU A 267      -5.442 -41.533  28.122  1.00 30.11           C  
ATOM   2102  CB  GLU A 267      -3.581 -43.073  27.456  1.00 30.11           C  
ATOM   2103  O   GLU A 267      -5.392 -40.611  27.304  1.00 30.11           O  
ATOM   2104  CG  GLU A 267      -2.974 -44.379  27.947  1.00 30.11           C  
ATOM   2105  CD  GLU A 267      -1.474 -44.467  27.717  1.00 30.11           C  
ATOM   2106  OE1 GLU A 267      -0.866 -45.504  28.067  1.00 30.11           O  
ATOM   2107  OE2 GLU A 267      -0.901 -43.491  27.182  1.00 30.11           O  
ATOM   2108  N   LYS A 268      -6.463 -41.312  28.985  1.00 27.87           N  
ATOM   2109  CA  LYS A 268      -6.822 -40.592  30.203  1.00 27.87           C  
ATOM   2110  C   LYS A 268      -5.741 -39.586  30.587  1.00 27.87           C  
ATOM   2111  CB  LYS A 268      -7.060 -41.571  31.354  1.00 27.87           C  
ATOM   2112  O   LYS A 268      -4.625 -39.971  30.942  1.00 27.87           O  
ATOM   2113  CG  LYS A 268      -8.456 -42.176  31.374  1.00 27.87           C  
ATOM   2114  CD  LYS A 268      -8.694 -42.990  32.640  1.00 27.87           C  
ATOM   2115  CE  LYS A 268     -10.057 -43.668  32.621  1.00 27.87           C  
ATOM   2116  NZ  LYS A 268     -10.309 -44.441  33.874  1.00 27.87           N  
ATOM   2117  N   ILE A 269      -5.713 -38.388  29.954  1.00 28.73           N  
ATOM   2118  CA  ILE A 269      -4.952 -37.266  30.492  1.00 28.73           C  
ATOM   2119  C   ILE A 269      -5.908 -36.213  31.048  1.00 28.73           C  
ATOM   2120  CB  ILE A 269      -4.031 -36.641  29.420  1.00 28.73           C  
ATOM   2121  O   ILE A 269      -6.814 -35.756  30.347  1.00 28.73           O  
ATOM   2122  CG1 ILE A 269      -3.144 -37.718  28.785  1.00 28.73           C  
ATOM   2123  CG2 ILE A 269      -3.182 -35.519  30.025  1.00 28.73           C  
ATOM   2124  CD1 ILE A 269      -2.292 -37.215  27.628  1.00 28.73           C  
ATOM   2125  N   ASN A 270      -6.244 -36.244  32.314  1.00 25.21           N  
ATOM   2126  CA  ASN A 270      -6.712 -35.387  33.398  1.00 25.21           C  
ATOM   2127  C   ASN A 270      -5.951 -34.065  33.434  1.00 25.21           C  
ATOM   2128  CB  ASN A 270      -6.591 -36.107  34.742  1.00 25.21           C  
ATOM   2129  O   ASN A 270      -4.751 -34.042  33.715  1.00 25.21           O  
ATOM   2130  CG  ASN A 270      -7.908 -36.692  35.212  1.00 25.21           C  
ATOM   2131  ND2 ASN A 270      -7.842 -37.604  36.175  1.00 25.21           N  
ATOM   2132  OD1 ASN A 270      -8.976 -36.327  34.713  1.00 25.21           O  
ATOM   2133  N   ILE A 271      -6.320 -33.056  32.622  1.00 31.97           N  
ATOM   2134  CA  ILE A 271      -5.795 -31.698  32.714  1.00 31.97           C  
ATOM   2135  C   ILE A 271      -6.819 -30.794  33.399  1.00 31.97           C  
ATOM   2136  CB  ILE A 271      -5.432 -31.137  31.321  1.00 31.97           C  
ATOM   2137  O   ILE A 271      -7.991 -30.772  33.016  1.00 31.97           O  
ATOM   2138  CG1 ILE A 271      -4.415 -32.049  30.627  1.00 31.97           C  
ATOM   2139  CG2 ILE A 271      -4.895 -29.707  31.438  1.00 31.97           C  
ATOM   2140  CD1 ILE A 271      -3.970 -31.552  29.258  1.00 31.97           C  
ATOM   2141  N   ILE A 272      -6.687 -30.521  34.682  1.00 28.63           N  
ATOM   2142  CA  ILE A 272      -6.703 -29.516  35.738  1.00 28.63           C  
ATOM   2143  C   ILE A 272      -7.140 -28.170  35.163  1.00 28.63           C  
ATOM   2144  CB  ILE A 272      -5.321 -29.385  36.417  1.00 28.63           C  
ATOM   2145  O   ILE A 272      -6.535 -27.669  34.212  1.00 28.63           O  
ATOM   2146  CG1 ILE A 272      -4.864 -30.744  36.961  1.00 28.63           C  
ATOM   2147  CG2 ILE A 272      -5.363 -28.335  37.530  1.00 28.63           C  
ATOM   2148  CD1 ILE A 272      -3.445 -30.742  37.515  1.00 28.63           C  
ATOM   2149  N   GLN A 273      -8.408 -27.828  35.270  1.00 24.54           N  
ATOM   2150  CA  GLN A 273      -9.303 -26.690  35.451  1.00 24.54           C  
ATOM   2151  C   GLN A 273      -8.633 -25.586  36.263  1.00 24.54           C  
ATOM   2152  CB  GLN A 273     -10.600 -27.130  36.133  1.00 24.54           C  
ATOM   2153  O   GLN A 273      -8.130 -25.835  37.361  1.00 24.54           O  
ATOM   2154  CG  GLN A 273     -11.711 -27.502  35.160  1.00 24.54           C  
ATOM   2155  CD  GLN A 273     -12.987 -27.929  35.861  1.00 24.54           C  
ATOM   2156  NE2 GLN A 273     -14.071 -28.045  35.102  1.00 24.54           N  
ATOM   2157  OE1 GLN A 273     -12.998 -28.154  37.076  1.00 24.54           O  
ATOM   2158  N   SER A 274      -8.068 -24.612  35.584  1.00 30.91           N  
ATOM   2159  CA  SER A 274      -7.847 -23.327  36.239  1.00 30.91           C  
ATOM   2160  C   SER A 274      -8.682 -22.226  35.593  1.00 30.91           C  
ATOM   2161  CB  SER A 274      -6.366 -22.949  36.193  1.00 30.91           C  
ATOM   2162  O   SER A 274      -8.832 -22.191  34.370  1.00 30.91           O  
ATOM   2163  OG  SER A 274      -5.593 -23.848  36.968  1.00 30.91           O  
ATOM   2164  N   PRO A 275      -9.187 -21.271  36.444  1.00 38.13           N  
ATOM   2165  CA  PRO A 275     -10.385 -20.440  36.584  1.00 38.13           C  
ATOM   2166  C   PRO A 275     -10.248 -19.086  35.892  1.00 38.13           C  
ATOM   2167  CB  PRO A 275     -10.519 -20.268  38.099  1.00 38.13           C  
ATOM   2168  O   PRO A 275      -9.131 -18.596  35.702  1.00 38.13           O  
ATOM   2169  CG  PRO A 275      -9.115 -20.300  38.613  1.00 38.13           C  
ATOM   2170  CD  PRO A 275      -8.192 -20.574  37.461  1.00 38.13           C  
ATOM   2171  N   ASP A 276     -11.355 -18.688  35.187  1.00 28.28           N  
ATOM   2172  CA  ASP A 276     -12.305 -17.598  34.994  1.00 28.28           C  
ATOM   2173  C   ASP A 276     -11.634 -16.241  35.198  1.00 28.28           C  
ATOM   2174  CB  ASP A 276     -13.493 -17.746  35.947  1.00 28.28           C  
ATOM   2175  O   ASP A 276     -11.242 -15.899  36.315  1.00 28.28           O  
ATOM   2176  CG  ASP A 276     -14.830 -17.502  35.270  1.00 28.28           C  
ATOM   2177  OD1 ASP A 276     -14.851 -17.105  34.085  1.00 28.28           O  
ATOM   2178  OD2 ASP A 276     -15.873 -17.705  35.929  1.00 28.28           O  
ATOM   2179  N   ALA A 277     -10.931 -15.736  34.231  1.00 29.96           N  
ATOM   2180  CA  ALA A 277     -10.469 -14.351  34.178  1.00 29.96           C  
ATOM   2181  C   ALA A 277     -11.502 -13.454  33.501  1.00 29.96           C  
ATOM   2182  CB  ALA A 277      -9.132 -14.263  33.448  1.00 29.96           C  
ATOM   2183  O   ALA A 277     -11.792 -13.618  32.314  1.00 29.96           O  
ATOM   2184  N   THR A 278     -12.749 -13.231  34.053  1.00 28.59           N  
ATOM   2185  CA  THR A 278     -13.648 -12.088  33.942  1.00 28.59           C  
ATOM   2186  C   THR A 278     -13.111 -10.899  34.734  1.00 28.59           C  
ATOM   2187  CB  THR A 278     -15.063 -12.440  34.436  1.00 28.59           C  
ATOM   2188  O   THR A 278     -12.565 -11.070  35.826  1.00 28.59           O  
ATOM   2189  CG2 THR A 278     -15.725 -13.466  33.522  1.00 28.59           C  
ATOM   2190  OG1 THR A 278     -14.980 -12.980  35.761  1.00 28.59           O  
ATOM   2191  N   LYS A 279     -12.561  -9.895  34.065  1.00 28.13           N  
ATOM   2192  CA  LYS A 279     -12.975  -8.511  34.276  1.00 28.13           C  
ATOM   2193  C   LYS A 279     -11.820  -7.547  34.025  1.00 28.13           C  
ATOM   2194  CB  LYS A 279     -13.516  -8.322  35.695  1.00 28.13           C  
ATOM   2195  O   LYS A 279     -10.804  -7.592  34.722  1.00 28.13           O  
ATOM   2196  CG  LYS A 279     -14.978  -8.712  35.857  1.00 28.13           C  
ATOM   2197  CD  LYS A 279     -15.499  -8.362  37.245  1.00 28.13           C  
ATOM   2198  CE  LYS A 279     -16.941  -8.814  37.432  1.00 28.13           C  
ATOM   2199  NZ  LYS A 279     -17.479  -8.413  38.766  1.00 28.13           N  
ATOM   2200  N   THR A 280     -11.486  -7.268  32.819  1.00 28.64           N  
ATOM   2201  CA  THR A 280     -10.795  -5.988  32.710  1.00 28.64           C  
ATOM   2202  C   THR A 280     -11.674  -4.957  32.008  1.00 28.64           C  
ATOM   2203  CB  THR A 280      -9.465  -6.136  31.948  1.00 28.64           C  
ATOM   2204  O   THR A 280     -12.332  -5.268  31.013  1.00 28.64           O  
ATOM   2205  CG2 THR A 280      -8.396  -6.779  32.826  1.00 28.64           C  
ATOM   2206  OG1 THR A 280      -9.672  -6.954  30.790  1.00 28.64           O  
ATOM   2207  N   PRO A 281     -11.880  -3.703  32.583  1.00 31.64           N  
ATOM   2208  CA  PRO A 281     -12.779  -2.559  32.419  1.00 31.64           C  
ATOM   2209  C   PRO A 281     -12.408  -1.682  31.225  1.00 31.64           C  
ATOM   2210  CB  PRO A 281     -12.615  -1.790  33.733  1.00 31.64           C  
ATOM   2211  O   PRO A 281     -11.225  -1.536  30.906  1.00 31.64           O  
ATOM   2212  CG  PRO A 281     -11.233  -2.121  34.198  1.00 31.64           C  
ATOM   2213  CD  PRO A 281     -10.629  -3.105  33.238  1.00 31.64           C  
ATOM   2214  N   VAL A 282     -13.439  -1.433  30.328  1.00 26.96           N  
ATOM   2215  CA  VAL A 282     -13.746  -0.565  29.196  1.00 26.96           C  
ATOM   2216  C   VAL A 282     -13.683   0.896  29.633  1.00 26.96           C  
ATOM   2217  CB  VAL A 282     -15.135  -0.883  28.598  1.00 26.96           C  
ATOM   2218  O   VAL A 282     -14.397   1.308  30.550  1.00 26.96           O  
ATOM   2219  CG1 VAL A 282     -15.368  -0.082  27.318  1.00 26.96           C  
ATOM   2220  CG2 VAL A 282     -15.270  -2.380  28.327  1.00 26.96           C  
ATOM   2221  N   PRO A 283     -12.519   1.706  29.412  1.00 26.31           N  
ATOM   2222  CA  PRO A 283     -12.638   3.159  29.558  1.00 26.31           C  
ATOM   2223  C   PRO A 283     -12.827   3.872  28.221  1.00 26.31           C  
ATOM   2224  CB  PRO A 283     -11.311   3.558  30.208  1.00 26.31           C  
ATOM   2225  O   PRO A 283     -12.133   3.563  27.249  1.00 26.31           O  
ATOM   2226  CG  PRO A 283     -10.440   2.350  30.072  1.00 26.31           C  
ATOM   2227  CD  PRO A 283     -11.175   1.322  29.260  1.00 26.31           C  
ATOM   2228  N   GLY A 284     -14.046   4.613  28.002  1.00 26.86           N  
ATOM   2229  CA  GLY A 284     -14.572   5.965  27.896  1.00 26.86           C  
ATOM   2230  C   GLY A 284     -14.555   6.503  26.478  1.00 26.86           C  
ATOM   2231  O   GLY A 284     -13.542   6.402  25.783  1.00 26.86           O  
ATOM   2232  N   SER A 285     -15.706   6.289  25.768  1.00 27.24           N  
ATOM   2233  CA  SER A 285     -16.582   6.920  24.786  1.00 27.24           C  
ATOM   2234  C   SER A 285     -16.487   8.440  24.856  1.00 27.24           C  
ATOM   2235  CB  SER A 285     -18.032   6.481  25.000  1.00 27.24           C  
ATOM   2236  O   SER A 285     -16.524   9.020  25.943  1.00 27.24           O  
ATOM   2237  OG  SER A 285     -18.546   7.015  26.208  1.00 27.24           O  
ATOM   2238  N   LEU A 286     -15.512   9.072  24.178  1.00 26.62           N  
ATOM   2239  CA  LEU A 286     -15.496  10.497  23.865  1.00 26.62           C  
ATOM   2240  C   LEU A 286     -16.646  10.862  22.933  1.00 26.62           C  
ATOM   2241  CB  LEU A 286     -14.161  10.890  23.227  1.00 26.62           C  
ATOM   2242  O   LEU A 286     -16.813  10.248  21.877  1.00 26.62           O  
ATOM   2243  CG  LEU A 286     -12.999  11.146  24.188  1.00 26.62           C  
ATOM   2244  CD1 LEU A 286     -11.667  10.917  23.481  1.00 26.62           C  
ATOM   2245  CD2 LEU A 286     -13.074  12.560  24.753  1.00 26.62           C  
ATOM   2246  N   SER A 287     -17.891  11.134  23.480  1.00 27.24           N  
ATOM   2247  CA  SER A 287     -19.099  11.850  23.082  1.00 27.24           C  
ATOM   2248  C   SER A 287     -18.762  13.093  22.266  1.00 27.24           C  
ATOM   2249  CB  SER A 287     -19.918  12.244  24.312  1.00 27.24           C  
ATOM   2250  O   SER A 287     -17.987  13.943  22.711  1.00 27.24           O  
ATOM   2251  OG  SER A 287     -20.144  13.643  24.339  1.00 27.24           O  
ATOM   2252  N   LEU A 288     -18.650  13.013  20.979  1.00 30.27           N  
ATOM   2253  CA  LEU A 288     -18.586  14.137  20.051  1.00 30.27           C  
ATOM   2254  C   LEU A 288     -19.983  14.547  19.596  1.00 30.27           C  
ATOM   2255  CB  LEU A 288     -17.725  13.780  18.836  1.00 30.27           C  
ATOM   2256  O   LEU A 288     -20.734  13.725  19.067  1.00 30.27           O  
ATOM   2257  CG  LEU A 288     -16.216  13.968  18.997  1.00 30.27           C  
ATOM   2258  CD1 LEU A 288     -15.462  12.956  18.140  1.00 30.27           C  
ATOM   2259  CD2 LEU A 288     -15.811  15.392  18.631  1.00 30.27           C  
ATOM   2260  N   LYS A 289     -20.762  15.347  20.384  1.00 27.89           N  
ATOM   2261  CA  LYS A 289     -21.826  16.299  20.079  1.00 27.89           C  
ATOM   2262  C   LYS A 289     -21.292  17.481  19.275  1.00 27.89           C  
ATOM   2263  CB  LYS A 289     -22.486  16.797  21.366  1.00 27.89           C  
ATOM   2264  O   LYS A 289     -20.267  18.067  19.628  1.00 27.89           O  
ATOM   2265  CG  LYS A 289     -23.383  15.768  22.040  1.00 27.89           C  
ATOM   2266  CD  LYS A 289     -24.185  16.386  23.178  1.00 27.89           C  
ATOM   2267  CE  LYS A 289     -25.074  15.355  23.860  1.00 27.89           C  
ATOM   2268  NZ  LYS A 289     -25.920  15.971  24.925  1.00 27.89           N  
ATOM   2269  N   GLU A 290     -21.297  17.436  17.955  1.00 30.25           N  
ATOM   2270  CA  GLU A 290     -21.522  18.729  17.318  1.00 30.25           C  
ATOM   2271  C   GLU A 290     -21.963  18.560  15.867  1.00 30.25           C  
ATOM   2272  CB  GLU A 290     -20.258  19.590  17.386  1.00 30.25           C  
ATOM   2273  O   GLU A 290     -21.301  17.873  15.087  1.00 30.25           O  
ATOM   2274  CG  GLU A 290     -20.230  20.549  18.568  1.00 30.25           C  
ATOM   2275  CD  GLU A 290     -18.939  21.346  18.663  1.00 30.25           C  
ATOM   2276  OE1 GLU A 290     -18.867  22.289  19.483  1.00 30.25           O  
ATOM   2277  OE2 GLU A 290     -17.992  21.025  17.911  1.00 30.25           O  
ATOM   2278  N   LYS A 291     -23.270  18.484  15.583  1.00 24.35           N  
ATOM   2279  CA  LYS A 291     -24.249  18.962  14.612  1.00 24.35           C  
ATOM   2280  C   LYS A 291     -23.670  20.082  13.752  1.00 24.35           C  
ATOM   2281  CB  LYS A 291     -25.515  19.447  15.320  1.00 24.35           C  
ATOM   2282  O   LYS A 291     -23.231  21.109  14.274  1.00 24.35           O  
ATOM   2283  CG  LYS A 291     -26.729  18.557  15.098  1.00 24.35           C  
ATOM   2284  CD  LYS A 291     -27.953  19.086  15.833  1.00 24.35           C  
ATOM   2285  CE  LYS A 291     -29.160  18.178  15.638  1.00 24.35           C  
ATOM   2286  NZ  LYS A 291     -30.383  18.733  16.292  1.00 24.35           N  
ATOM   2287  N   THR A 292     -22.913  19.781  12.651  1.00 27.17           N  
ATOM   2288  CA  THR A 292     -22.658  20.819  11.659  1.00 27.17           C  
ATOM   2289  C   THR A 292     -23.249  20.431  10.306  1.00 27.17           C  
ATOM   2290  CB  THR A 292     -21.149  21.086  11.505  1.00 27.17           C  
ATOM   2291  O   THR A 292     -23.101  19.291   9.862  1.00 27.17           O  
ATOM   2292  CG2 THR A 292     -20.727  22.324  12.289  1.00 27.17           C  
ATOM   2293  OG1 THR A 292     -20.417  19.954  11.990  1.00 27.17           O  
ATOM   2294  N   GLU A 293     -24.461  20.925   9.958  1.00 23.47           N  
ATOM   2295  CA  GLU A 293     -25.206  21.468   8.826  1.00 23.47           C  
ATOM   2296  C   GLU A 293     -24.314  21.610   7.596  1.00 23.47           C  
ATOM   2297  CB  GLU A 293     -25.823  22.821   9.187  1.00 23.47           C  
ATOM   2298  O   GLU A 293     -23.279  22.278   7.647  1.00 23.47           O  
ATOM   2299  CG  GLU A 293     -27.271  22.974   8.744  1.00 23.47           C  
ATOM   2300  CD  GLU A 293     -27.923  24.250   9.255  1.00 23.47           C  
ATOM   2301  OE1 GLU A 293     -29.134  24.452   9.009  1.00 23.47           O  
ATOM   2302  OE2 GLU A 293     -27.217  25.053   9.904  1.00 23.47           O  
ATOM   2303  N   ILE A 294     -24.211  20.546   6.745  1.00 25.59           N  
ATOM   2304  CA  ILE A 294     -23.692  20.187   5.430  1.00 25.59           C  
ATOM   2305  C   ILE A 294     -24.276  21.121   4.372  1.00 25.59           C  
ATOM   2306  CB  ILE A 294     -24.007  18.716   5.080  1.00 25.59           C  
ATOM   2307  O   ILE A 294     -25.497  21.227   4.236  1.00 25.59           O  
ATOM   2308  CG1 ILE A 294     -23.480  17.781   6.174  1.00 25.59           C  
ATOM   2309  CG2 ILE A 294     -23.419  18.347   3.715  1.00 25.59           C  
ATOM   2310  CD1 ILE A 294     -23.911  16.330   6.011  1.00 25.59           C  
ATOM   2311  N   THR A 295     -23.748  22.379   4.234  1.00 22.65           N  
ATOM   2312  CA  THR A 295     -23.907  23.230   3.060  1.00 22.65           C  
ATOM   2313  C   THR A 295     -22.964  22.792   1.943  1.00 22.65           C  
ATOM   2314  CB  THR A 295     -23.648  24.709   3.403  1.00 22.65           C  
ATOM   2315  O   THR A 295     -21.781  22.544   2.184  1.00 22.65           O  
ATOM   2316  CG2 THR A 295     -24.958  25.477   3.549  1.00 22.65           C  
ATOM   2317  OG1 THR A 295     -22.921  24.788   4.636  1.00 22.65           O  
ATOM   2318  N   ARG A 296     -23.501  22.079   0.885  1.00 22.60           N  
ATOM   2319  CA  ARG A 296     -23.394  21.696  -0.520  1.00 22.60           C  
ATOM   2320  C   ARG A 296     -22.735  22.801  -1.339  1.00 22.60           C  
ATOM   2321  CB  ARG A 296     -24.774  21.370  -1.095  1.00 22.60           C  
ATOM   2322  O   ARG A 296     -23.194  23.945  -1.332  1.00 22.60           O  
ATOM   2323  CG  ARG A 296     -25.230  19.944  -0.830  1.00 22.60           C  
ATOM   2324  CD  ARG A 296     -26.507  19.610  -1.588  1.00 22.60           C  
ATOM   2325  NE  ARG A 296     -26.967  18.255  -1.298  1.00 22.60           N  
ATOM   2326  NH1 ARG A 296     -29.000  18.494  -2.370  1.00 22.60           N  
ATOM   2327  NH2 ARG A 296     -28.458  16.509  -1.359  1.00 22.60           N  
ATOM   2328  CZ  ARG A 296     -28.141  17.756  -1.676  1.00 22.60           C  
ATOM   2329  N   THR A 297     -21.347  22.878  -1.360  1.00 24.47           N  
ATOM   2330  CA  THR A 297     -20.732  23.621  -2.455  1.00 24.47           C  
ATOM   2331  C   THR A 297     -19.651  22.787  -3.135  1.00 24.47           C  
ATOM   2332  CB  THR A 297     -20.126  24.947  -1.959  1.00 24.47           C  
ATOM   2333  O   THR A 297     -18.874  22.103  -2.465  1.00 24.47           O  
ATOM   2334  CG2 THR A 297     -21.217  25.940  -1.572  1.00 24.47           C  
ATOM   2335  OG1 THR A 297     -19.302  24.690  -0.815  1.00 24.47           O  
ATOM   2336  N   SER A 298     -19.865  22.272  -4.426  1.00 22.31           N  
ATOM   2337  CA  SER A 298     -19.441  22.319  -5.821  1.00 22.31           C  
ATOM   2338  C   SER A 298     -17.921  22.272  -5.940  1.00 22.31           C  
ATOM   2339  CB  SER A 298     -19.975  23.579  -6.503  1.00 22.31           C  
ATOM   2340  O   SER A 298     -17.213  22.919  -5.165  1.00 22.31           O  
ATOM   2341  OG  SER A 298     -18.930  24.281  -7.154  1.00 22.31           O  
ATOM   2342  N   THR A 299     -17.380  21.097  -6.533  1.00 27.73           N  
ATOM   2343  CA  THR A 299     -16.472  20.402  -7.439  1.00 27.73           C  
ATOM   2344  C   THR A 299     -15.206  21.222  -7.671  1.00 27.73           C  
ATOM   2345  CB  THR A 299     -17.149  20.106  -8.790  1.00 27.73           C  
ATOM   2346  O   THR A 299     -15.275  22.363  -8.132  1.00 27.73           O  
ATOM   2347  CG2 THR A 299     -18.252  19.064  -8.635  1.00 27.73           C  
ATOM   2348  OG1 THR A 299     -17.718  21.315  -9.308  1.00 27.73           O  
ATOM   2349  N   GLY A 300     -14.182  21.175  -6.697  1.00 23.16           N  
ATOM   2350  CA  GLY A 300     -12.866  21.749  -6.932  1.00 23.16           C  
ATOM   2351  C   GLY A 300     -11.732  20.809  -6.570  1.00 23.16           C  
ATOM   2352  O   GLY A 300     -11.871  19.976  -5.672  1.00 23.16           O  
ATOM   2353  N   ASN A 301     -11.041  20.198  -7.552  1.00 24.63           N  
ATOM   2354  CA  ASN A 301      -9.671  19.812  -7.870  1.00 24.63           C  
ATOM   2355  C   ASN A 301      -8.922  19.328  -6.631  1.00 24.63           C  
ATOM   2356  CB  ASN A 301      -8.922  20.976  -8.522  1.00 24.63           C  
ATOM   2357  O   ASN A 301      -8.636  20.115  -5.727  1.00 24.63           O  
ATOM   2358  CG  ASN A 301      -8.821  20.836 -10.028  1.00 24.63           C  
ATOM   2359  ND2 ASN A 301      -8.263  21.848 -10.682  1.00 24.63           N  
ATOM   2360  OD1 ASN A 301      -9.241  19.826 -10.599  1.00 24.63           O  
ATOM   2361  N   TYR A 302      -9.227  18.089  -6.004  1.00 27.83           N  
ATOM   2362  CA  TYR A 302      -8.616  17.670  -4.747  1.00 27.83           C  
ATOM   2363  C   TYR A 302      -7.288  16.965  -4.994  1.00 27.83           C  
ATOM   2364  CB  TYR A 302      -9.561  16.747  -3.972  1.00 27.83           C  
ATOM   2365  O   TYR A 302      -7.239  15.943  -5.682  1.00 27.83           O  
ATOM   2366  CG  TYR A 302     -10.684  17.475  -3.274  1.00 27.83           C  
ATOM   2367  CD1 TYR A 302     -10.504  18.022  -2.006  1.00 27.83           C  
ATOM   2368  CD2 TYR A 302     -11.927  17.617  -3.881  1.00 27.83           C  
ATOM   2369  CE1 TYR A 302     -11.537  18.692  -1.358  1.00 27.83           C  
ATOM   2370  CE2 TYR A 302     -12.967  18.285  -3.243  1.00 27.83           C  
ATOM   2371  OH  TYR A 302     -13.788  19.481  -1.348  1.00 27.83           O  
ATOM   2372  CZ  TYR A 302     -12.762  18.819  -1.984  1.00 27.83           C  
ATOM   2373  N   GLY A 303      -6.314  17.716  -5.444  1.00 28.54           N  
ATOM   2374  CA  GLY A 303      -4.897  17.421  -5.301  1.00 28.54           C  
ATOM   2375  C   GLY A 303      -4.454  17.309  -3.854  1.00 28.54           C  
ATOM   2376  O   GLY A 303      -5.020  17.960  -2.974  1.00 28.54           O  
ATOM   2377  N   MET A 304      -4.369  16.056  -3.258  1.00 37.11           N  
ATOM   2378  CA  MET A 304      -3.368  15.426  -2.401  1.00 37.11           C  
ATOM   2379  C   MET A 304      -3.814  15.439  -0.943  1.00 37.11           C  
ATOM   2380  CB  MET A 304      -2.018  16.132  -2.542  1.00 37.11           C  
ATOM   2381  O   MET A 304      -3.846  16.496  -0.309  1.00 37.11           O  
ATOM   2382  CG  MET A 304      -1.077  15.462  -3.530  1.00 37.11           C  
ATOM   2383  SD  MET A 304       0.659  16.027  -3.340  1.00 37.11           S  
ATOM   2384  CE  MET A 304       0.788  17.147  -4.762  1.00 37.11           C  
ATOM   2385  N   PHE A 305      -5.049  14.905  -0.546  1.00 43.03           N  
ATOM   2386  CA  PHE A 305      -5.441  14.959   0.857  1.00 43.03           C  
ATOM   2387  C   PHE A 305      -4.684  13.916   1.671  1.00 43.03           C  
ATOM   2388  CB  PHE A 305      -6.951  14.744   1.004  1.00 43.03           C  
ATOM   2389  O   PHE A 305      -4.985  12.723   1.595  1.00 43.03           O  
ATOM   2390  CG  PHE A 305      -7.756  16.011   0.904  1.00 43.03           C  
ATOM   2391  CD1 PHE A 305      -7.939  16.825   2.016  1.00 43.03           C  
ATOM   2392  CD2 PHE A 305      -8.331  16.389  -0.302  1.00 43.03           C  
ATOM   2393  CE1 PHE A 305      -8.684  17.998   1.926  1.00 43.03           C  
ATOM   2394  CE2 PHE A 305      -9.077  17.560  -0.399  1.00 43.03           C  
ATOM   2395  CZ  PHE A 305      -9.253  18.363   0.716  1.00 43.03           C  
ATOM   2396  N   LYS A 306      -3.343  13.800   1.549  1.00 51.65           N  
ATOM   2397  CA  LYS A 306      -2.657  13.009   2.566  1.00 51.65           C  
ATOM   2398  C   LYS A 306      -2.533  13.786   3.874  1.00 51.65           C  
ATOM   2399  CB  LYS A 306      -1.272  12.587   2.074  1.00 51.65           C  
ATOM   2400  O   LYS A 306      -2.411  15.012   3.865  1.00 51.65           O  
ATOM   2401  CG  LYS A 306      -1.299  11.506   1.004  1.00 51.65           C  
ATOM   2402  CD  LYS A 306       0.102  10.995   0.690  1.00 51.65           C  
ATOM   2403  CE  LYS A 306       0.080   9.938  -0.406  1.00 51.65           C  
ATOM   2404  NZ  LYS A 306       1.443   9.390  -0.675  1.00 51.65           N  
ATOM   2405  N   PRO A 307      -2.933  13.157   5.049  1.00 46.82           N  
ATOM   2406  CA  PRO A 307      -2.698  13.884   6.299  1.00 46.82           C  
ATOM   2407  C   PRO A 307      -1.302  14.498   6.371  1.00 46.82           C  
ATOM   2408  CB  PRO A 307      -2.876  12.807   7.372  1.00 46.82           C  
ATOM   2409  O   PRO A 307      -0.327  13.876   5.943  1.00 46.82           O  
ATOM   2410  CG  PRO A 307      -3.155  11.551   6.611  1.00 46.82           C  
ATOM   2411  CD  PRO A 307      -3.116  11.865   5.143  1.00 46.82           C  
ATOM   2412  N   GLN A 308      -1.253  15.839   6.372  1.00 52.41           N  
ATOM   2413  CA  GLN A 308      -0.024  16.590   6.608  1.00 52.41           C  
ATOM   2414  C   GLN A 308       0.356  16.573   8.086  1.00 52.41           C  
ATOM   2415  CB  GLN A 308      -0.173  18.032   6.120  1.00 52.41           C  
ATOM   2416  O   GLN A 308      -0.516  16.534   8.956  1.00 52.41           O  
ATOM   2417  CG  GLN A 308      -0.408  18.153   4.621  1.00 52.41           C  
ATOM   2418  CD  GLN A 308       0.200  19.412   4.031  1.00 52.41           C  
ATOM   2419  NE2 GLN A 308       0.207  19.502   2.706  1.00 52.41           N  
ATOM   2420  OE1 GLN A 308       0.658  20.296   4.762  1.00 52.41           O  
ATOM   2421  N   ILE A 309       1.630  16.225   8.467  1.00 42.89           N  
ATOM   2422  CA  ILE A 309       2.089  16.256   9.851  1.00 42.89           C  
ATOM   2423  C   ILE A 309       2.200  17.703  10.325  1.00 42.89           C  
ATOM   2424  CB  ILE A 309       3.445  15.533  10.014  1.00 42.89           C  
ATOM   2425  O   ILE A 309       2.753  18.553   9.622  1.00 42.89           O  
ATOM   2426  CG1 ILE A 309       3.379  14.131   9.397  1.00 42.89           C  
ATOM   2427  CG2 ILE A 309       3.846  15.464  11.490  1.00 42.89           C  
ATOM   2428  CD1 ILE A 309       4.722  13.415   9.344  1.00 42.89           C  
ATOM   2429  N   PRO A 310       1.557  18.094  11.487  1.00 37.01           N  
ATOM   2430  CA  PRO A 310       1.674  19.444  12.044  1.00 37.01           C  
ATOM   2431  C   PRO A 310       3.114  19.815  12.392  1.00 37.01           C  
ATOM   2432  CB  PRO A 310       0.806  19.382  13.303  1.00 37.01           C  
ATOM   2433  O   PRO A 310       3.925  18.937  12.697  1.00 37.01           O  
ATOM   2434  CG  PRO A 310       0.238  18.000  13.309  1.00 37.01           C  
ATOM   2435  CD  PRO A 310       0.859  17.225  12.182  1.00 37.01           C  
ATOM   2436  N   ASN A 311       3.608  21.035  11.914  1.00 38.15           N  
ATOM   2437  CA  ASN A 311       4.879  21.717  12.137  1.00 38.15           C  
ATOM   2438  C   ASN A 311       5.329  21.603  13.591  1.00 38.15           C  
ATOM   2439  CB  ASN A 311       4.778  23.188  11.726  1.00 38.15           C  
ATOM   2440  O   ASN A 311       4.631  22.058  14.499  1.00 38.15           O  
ATOM   2441  CG  ASN A 311       6.092  23.741  11.209  1.00 38.15           C  
ATOM   2442  ND2 ASN A 311       6.053  24.952  10.667  1.00 38.15           N  
ATOM   2443  OD1 ASN A 311       7.133  23.084  11.296  1.00 38.15           O  
ATOM   2444  N   VAL A 312       6.026  20.559  14.107  1.00 34.44           N  
ATOM   2445  CA  VAL A 312       6.580  20.507  15.456  1.00 34.44           C  
ATOM   2446  C   VAL A 312       7.804  21.416  15.547  1.00 34.44           C  
ATOM   2447  CB  VAL A 312       6.956  19.064  15.860  1.00 34.44           C  
ATOM   2448  O   VAL A 312       8.649  21.421  14.649  1.00 34.44           O  
ATOM   2449  CG1 VAL A 312       7.295  18.991  17.347  1.00 34.44           C  
ATOM   2450  CG2 VAL A 312       5.820  18.102  15.519  1.00 34.44           C  
ATOM   2451  N   ASN A 313       7.645  22.759  16.031  1.00 33.29           N  
ATOM   2452  CA  ASN A 313       8.435  23.804  16.673  1.00 33.29           C  
ATOM   2453  C   ASN A 313       9.874  23.811  16.166  1.00 33.29           C  
ATOM   2454  CB  ASN A 313       8.409  23.639  18.194  1.00 33.29           C  
ATOM   2455  O   ASN A 313      10.644  22.894  16.458  1.00 33.29           O  
ATOM   2456  CG  ASN A 313       7.423  24.573  18.867  1.00 33.29           C  
ATOM   2457  ND2 ASN A 313       7.168  24.344  20.149  1.00 33.29           N  
ATOM   2458  OD1 ASN A 313       6.893  25.493  18.238  1.00 33.29           O  
ATOM   2459  N   ARG A 314      10.110  24.246  14.938  1.00 32.05           N  
ATOM   2460  CA  ARG A 314      11.346  24.703  14.311  1.00 32.05           C  
ATOM   2461  C   ARG A 314      12.078  25.698  15.205  1.00 32.05           C  
ATOM   2462  CB  ARG A 314      11.056  25.337  12.949  1.00 32.05           C  
ATOM   2463  O   ARG A 314      11.471  26.636  15.726  1.00 32.05           O  
ATOM   2464  CG  ARG A 314      11.353  24.425  11.769  1.00 32.05           C  
ATOM   2465  CD  ARG A 314      11.179  25.146  10.440  1.00 32.05           C  
ATOM   2466  NE  ARG A 314      10.778  24.229   9.377  1.00 32.05           N  
ATOM   2467  NH1 ARG A 314      11.840  25.395   7.688  1.00 32.05           N  
ATOM   2468  NH2 ARG A 314      10.682  23.474   7.210  1.00 32.05           N  
ATOM   2469  CZ  ARG A 314      11.101  24.368   8.094  1.00 32.05           C  
ATOM   2470  N   PRO A 315      13.192  25.387  15.890  1.00 29.68           N  
ATOM   2471  CA  PRO A 315      13.929  26.563  16.360  1.00 29.68           C  
ATOM   2472  C   PRO A 315      14.318  27.508  15.226  1.00 29.68           C  
ATOM   2473  CB  PRO A 315      15.173  25.959  17.018  1.00 29.68           C  
ATOM   2474  O   PRO A 315      14.603  27.059  14.113  1.00 29.68           O  
ATOM   2475  CG  PRO A 315      15.118  24.505  16.676  1.00 29.68           C  
ATOM   2476  CD  PRO A 315      13.846  24.240  15.923  1.00 29.68           C  
ATOM   2477  N   ALA A 316      13.670  28.769  15.228  1.00 31.67           N  
ATOM   2478  CA  ALA A 316      13.945  29.940  14.399  1.00 31.67           C  
ATOM   2479  C   ALA A 316      15.351  29.876  13.809  1.00 31.67           C  
ATOM   2480  CB  ALA A 316      13.769  31.220  15.212  1.00 31.67           C  
ATOM   2481  O   ALA A 316      16.304  29.507  14.499  1.00 31.67           O  
ATOM   2482  N   PRO A 317      15.431  29.833  12.455  1.00 31.50           N  
ATOM   2483  CA  PRO A 317      16.704  29.795  11.732  1.00 31.50           C  
ATOM   2484  C   PRO A 317      17.611  30.976  12.071  1.00 31.50           C  
ATOM   2485  CB  PRO A 317      16.276  29.839  10.263  1.00 31.50           C  
ATOM   2486  O   PRO A 317      17.125  32.089  12.287  1.00 31.50           O  
ATOM   2487  CG  PRO A 317      14.815  30.151  10.299  1.00 31.50           C  
ATOM   2488  CD  PRO A 317      14.358  30.126  11.730  1.00 31.50           C  
ATOM   2489  N   THR A 318      18.763  30.700  12.736  1.00 30.09           N  
ATOM   2490  CA  THR A 318      19.948  31.535  12.903  1.00 30.09           C  
ATOM   2491  C   THR A 318      20.414  32.086  11.558  1.00 30.09           C  
ATOM   2492  CB  THR A 318      21.095  30.751  13.565  1.00 30.09           C  
ATOM   2493  O   THR A 318      20.384  31.380  10.548  1.00 30.09           O  
ATOM   2494  CG2 THR A 318      21.209  31.090  15.048  1.00 30.09           C  
ATOM   2495  OG1 THR A 318      20.850  29.346  13.425  1.00 30.09           O  
ATOM   2496  N   PRO A 319      20.504  33.492  11.453  1.00 36.48           N  
ATOM   2497  CA  PRO A 319      20.818  34.286  10.263  1.00 36.48           C  
ATOM   2498  C   PRO A 319      22.241  34.057   9.760  1.00 36.48           C  
ATOM   2499  CB  PRO A 319      20.634  35.728  10.744  1.00 36.48           C  
ATOM   2500  O   PRO A 319      23.187  34.047  10.552  1.00 36.48           O  
ATOM   2501  CG  PRO A 319      20.602  35.633  12.235  1.00 36.48           C  
ATOM   2502  CD  PRO A 319      20.831  34.201  12.626  1.00 36.48           C  
ATOM   2503  N   GLU A 320      22.552  33.124   8.903  1.00 30.47           N  
ATOM   2504  CA  GLU A 320      23.765  33.368   8.128  1.00 30.47           C  
ATOM   2505  C   GLU A 320      23.791  32.519   6.861  1.00 30.47           C  
ATOM   2506  CB  GLU A 320      25.009  33.087   8.975  1.00 30.47           C  
ATOM   2507  O   GLU A 320      23.552  31.310   6.912  1.00 30.47           O  
ATOM   2508  CG  GLU A 320      25.501  34.292   9.763  1.00 30.47           C  
ATOM   2509  CD  GLU A 320      26.785  34.023  10.533  1.00 30.47           C  
ATOM   2510  OE1 GLU A 320      27.263  34.929  11.252  1.00 30.47           O  
ATOM   2511  OE2 GLU A 320      27.316  32.896  10.415  1.00 30.47           O  
ATOM   2512  N   HIS A 321      23.501  33.153   5.704  1.00 31.98           N  
ATOM   2513  CA  HIS A 321      24.215  33.333   4.445  1.00 31.98           C  
ATOM   2514  C   HIS A 321      23.252  33.337   3.262  1.00 31.98           C  
ATOM   2515  CB  HIS A 321      25.265  32.235   4.264  1.00 31.98           C  
ATOM   2516  O   HIS A 321      22.532  32.361   3.039  1.00 31.98           O  
ATOM   2517  CG  HIS A 321      26.479  32.420   5.118  1.00 31.98           C  
ATOM   2518  CD2 HIS A 321      26.825  31.863   6.303  1.00 31.98           C  
ATOM   2519  ND1 HIS A 321      27.507  33.270   4.776  1.00 31.98           N  
ATOM   2520  CE1 HIS A 321      28.437  33.228   5.716  1.00 31.98           C  
ATOM   2521  NE2 HIS A 321      28.047  32.382   6.654  1.00 31.98           N  
ATOM   2522  N   LYS A 322      22.523  34.444   3.075  1.00 28.79           N  
ATOM   2523  CA  LYS A 322      22.033  35.085   1.859  1.00 28.79           C  
ATOM   2524  C   LYS A 322      22.823  34.624   0.637  1.00 28.79           C  
ATOM   2525  CB  LYS A 322      22.108  36.607   1.987  1.00 28.79           C  
ATOM   2526  O   LYS A 322      24.021  34.894   0.528  1.00 28.79           O  
ATOM   2527  CG  LYS A 322      20.854  37.242   2.571  1.00 28.79           C  
ATOM   2528  CD  LYS A 322      20.905  38.762   2.485  1.00 28.79           C  
ATOM   2529  CE  LYS A 322      19.674  39.400   3.115  1.00 28.79           C  
ATOM   2530  NZ  LYS A 322      19.702  40.888   3.001  1.00 28.79           N  
ATOM   2531  N   LYS A 323      22.759  33.364   0.203  1.00 32.79           N  
ATOM   2532  CA  LYS A 323      23.212  33.003  -1.137  1.00 32.79           C  
ATOM   2533  C   LYS A 323      22.065  33.070  -2.142  1.00 32.79           C  
ATOM   2534  CB  LYS A 323      23.826  31.602  -1.137  1.00 32.79           C  
ATOM   2535  O   LYS A 323      20.963  32.590  -1.868  1.00 32.79           O  
ATOM   2536  CG  LYS A 323      25.315  31.580  -0.822  1.00 32.79           C  
ATOM   2537  CD  LYS A 323      25.916  30.201  -1.064  1.00 32.79           C  
ATOM   2538  CE  LYS A 323      27.393  30.162  -0.693  1.00 32.79           C  
ATOM   2539  NZ  LYS A 323      28.000  28.828  -0.978  1.00 32.79           N  
ATOM   2540  N   GLN A 324      21.888  34.235  -2.803  1.00 30.95           N  
ATOM   2541  CA  GLN A 324      21.691  34.741  -4.157  1.00 30.95           C  
ATOM   2542  C   GLN A 324      20.823  33.792  -4.978  1.00 30.95           C  
ATOM   2543  CB  GLN A 324      23.037  34.955  -4.852  1.00 30.95           C  
ATOM   2544  O   GLN A 324      21.178  32.627  -5.171  1.00 30.95           O  
ATOM   2545  CG  GLN A 324      23.578  36.372  -4.723  1.00 30.95           C  
ATOM   2546  CD  GLN A 324      25.020  36.494  -5.178  1.00 30.95           C  
ATOM   2547  NE2 GLN A 324      25.587  37.688  -5.038  1.00 30.95           N  
ATOM   2548  OE1 GLN A 324      25.620  35.523  -5.649  1.00 30.95           O  
ATOM   2549  N   GLY A 325      19.505  33.788  -4.796  1.00 30.04           N  
ATOM   2550  CA  GLY A 325      18.252  33.572  -5.502  1.00 30.04           C  
ATOM   2551  C   GLY A 325      18.384  33.711  -7.007  1.00 30.04           C  
ATOM   2552  O   GLY A 325      18.973  34.677  -7.497  1.00 30.04           O  
ATOM   2553  N   VAL A 326      18.868  32.664  -7.675  1.00 29.31           N  
ATOM   2554  CA  VAL A 326      18.730  32.478  -9.116  1.00 29.31           C  
ATOM   2555  C   VAL A 326      17.271  32.189  -9.462  1.00 29.31           C  
ATOM   2556  CB  VAL A 326      19.636  31.338  -9.631  1.00 29.31           C  
ATOM   2557  O   VAL A 326      16.654  31.293  -8.881  1.00 29.31           O  
ATOM   2558  CG1 VAL A 326      19.639  31.298 -11.158  1.00 29.31           C  
ATOM   2559  CG2 VAL A 326      21.057  31.504  -9.095  1.00 29.31           C  
ATOM   2560  N   ALA A 327      16.426  33.194  -9.685  1.00 31.26           N  
ATOM   2561  CA  ALA A 327      15.171  33.495 -10.369  1.00 31.26           C  
ATOM   2562  C   ALA A 327      14.997  32.620 -11.607  1.00 31.26           C  
ATOM   2563  CB  ALA A 327      15.114  34.972 -10.752  1.00 31.26           C  
ATOM   2564  O   ALA A 327      15.875  32.579 -12.473  1.00 31.26           O  
ATOM   2565  N   PHE A 328      14.447  31.417 -11.464  1.00 30.49           N  
ATOM   2566  CA  PHE A 328      13.867  30.553 -12.486  1.00 30.49           C  
ATOM   2567  C   PHE A 328      12.747  31.270 -13.230  1.00 30.49           C  
ATOM   2568  CB  PHE A 328      13.338  29.259 -11.860  1.00 30.49           C  
ATOM   2569  O   PHE A 328      11.839  31.826 -12.609  1.00 30.49           O  
ATOM   2570  CG  PHE A 328      14.419  28.287 -11.471  1.00 30.49           C  
ATOM   2571  CD1 PHE A 328      14.996  27.451 -12.419  1.00 30.49           C  
ATOM   2572  CD2 PHE A 328      14.858  28.209 -10.156  1.00 30.49           C  
ATOM   2573  CE1 PHE A 328      15.996  26.550 -12.062  1.00 30.49           C  
ATOM   2574  CE2 PHE A 328      15.857  27.311  -9.791  1.00 30.49           C  
ATOM   2575  CZ  PHE A 328      16.424  26.482 -10.745  1.00 30.49           C  
ATOM   2576  N   GLU A 329      13.033  32.109 -14.254  1.00 29.78           N  
ATOM   2577  CA  GLU A 329      12.268  32.635 -15.381  1.00 29.78           C  
ATOM   2578  C   GLU A 329      11.477  31.530 -16.075  1.00 29.78           C  
ATOM   2579  CB  GLU A 329      13.195  33.327 -16.384  1.00 29.78           C  
ATOM   2580  O   GLU A 329      12.023  30.470 -16.387  1.00 29.78           O  
ATOM   2581  CG  GLU A 329      13.217  34.843 -16.256  1.00 29.78           C  
ATOM   2582  CD  GLU A 329      14.144  35.516 -17.256  1.00 29.78           C  
ATOM   2583  OE1 GLU A 329      14.287  36.759 -17.210  1.00 29.78           O  
ATOM   2584  OE2 GLU A 329      14.732  34.795 -18.093  1.00 29.78           O  
ATOM   2585  N   ASP A 330      10.186  31.344 -15.729  1.00 33.44           N  
ATOM   2586  CA  ASP A 330       8.928  30.823 -16.257  1.00 33.44           C  
ATOM   2587  C   ASP A 330       8.947  30.785 -17.783  1.00 33.44           C  
ATOM   2588  CB  ASP A 330       7.750  31.666 -15.766  1.00 33.44           C  
ATOM   2589  O   ASP A 330       9.189  31.805 -18.432  1.00 33.44           O  
ATOM   2590  CG  ASP A 330       7.342  31.341 -14.339  1.00 33.44           C  
ATOM   2591  OD1 ASP A 330       7.626  30.221 -13.864  1.00 33.44           O  
ATOM   2592  OD2 ASP A 330       6.728  32.212 -13.686  1.00 33.44           O  
ATOM   2593  N   ASP A 331       9.563  29.802 -18.397  1.00 33.86           N  
ATOM   2594  CA  ASP A 331       9.450  29.405 -19.797  1.00 33.86           C  
ATOM   2595  C   ASP A 331       7.988  29.231 -20.202  1.00 33.86           C  
ATOM   2596  CB  ASP A 331      10.224  28.110 -20.053  1.00 33.86           C  
ATOM   2597  O   ASP A 331       7.286  28.373 -19.661  1.00 33.86           O  
ATOM   2598  CG  ASP A 331      10.305  27.749 -21.525  1.00 33.86           C  
ATOM   2599  OD1 ASP A 331       9.754  28.491 -22.367  1.00 33.86           O  
ATOM   2600  OD2 ASP A 331      10.923  26.711 -21.847  1.00 33.86           O  
ATOM   2601  N   PRO A 332       7.381  30.212 -20.913  1.00 38.93           N  
ATOM   2602  CA  PRO A 332       6.039  30.221 -21.500  1.00 38.93           C  
ATOM   2603  C   PRO A 332       5.899  29.245 -22.667  1.00 38.93           C  
ATOM   2604  CB  PRO A 332       5.870  31.666 -21.974  1.00 38.93           C  
ATOM   2605  O   PRO A 332       4.797  29.056 -23.190  1.00 38.93           O  
ATOM   2606  CG  PRO A 332       7.246  32.248 -21.923  1.00 38.93           C  
ATOM   2607  CD  PRO A 332       8.142  31.289 -21.193  1.00 38.93           C  
ATOM   2608  N   ASN A 333       6.749  28.180 -22.789  1.00 33.24           N  
ATOM   2609  CA  ASN A 333       6.436  27.186 -23.809  1.00 33.24           C  
ATOM   2610  C   ASN A 333       6.397  25.776 -23.226  1.00 33.24           C  
ATOM   2611  CB  ASN A 333       7.446  27.258 -24.957  1.00 33.24           C  
ATOM   2612  O   ASN A 333       6.459  24.792 -23.964  1.00 33.24           O  
ATOM   2613  CG  ASN A 333       7.067  28.286 -26.004  1.00 33.24           C  
ATOM   2614  ND2 ASN A 333       8.034  28.683 -26.823  1.00 33.24           N  
ATOM   2615  OD1 ASN A 333       5.915  28.721 -26.077  1.00 33.24           O  
ATOM   2616  N   SER A 334       5.983  25.732 -21.964  1.00 30.76           N  
ATOM   2617  CA  SER A 334       5.759  24.389 -21.440  1.00 30.76           C  
ATOM   2618  C   SER A 334       4.318  23.942 -21.660  1.00 30.76           C  
ATOM   2619  CB  SER A 334       6.098  24.331 -19.950  1.00 30.76           C  
ATOM   2620  O   SER A 334       3.382  24.707 -21.419  1.00 30.76           O  
ATOM   2621  OG  SER A 334       5.744  23.072 -19.402  1.00 30.76           O  
ATOM   2622  N   PRO A 335       4.056  23.058 -22.700  1.00 27.14           N  
ATOM   2623  CA  PRO A 335       2.787  22.472 -23.138  1.00 27.14           C  
ATOM   2624  C   PRO A 335       1.928  21.988 -21.972  1.00 27.14           C  
ATOM   2625  CB  PRO A 335       3.225  21.299 -24.018  1.00 27.14           C  
ATOM   2626  O   PRO A 335       2.434  21.333 -21.058  1.00 27.14           O  
ATOM   2627  CG  PRO A 335       4.673  21.105 -23.703  1.00 27.14           C  
ATOM   2628  CD  PRO A 335       5.086  22.143 -22.700  1.00 27.14           C  
ATOM   2629  N   SER A 336       0.936  22.847 -21.497  1.00 25.41           N  
ATOM   2630  CA  SER A 336      -0.416  22.748 -20.957  1.00 25.41           C  
ATOM   2631  C   SER A 336      -1.098  21.460 -21.406  1.00 25.41           C  
ATOM   2632  CB  SER A 336      -1.254  23.954 -21.384  1.00 25.41           C  
ATOM   2633  O   SER A 336      -0.955  21.045 -22.558  1.00 25.41           O  
ATOM   2634  OG  SER A 336      -1.364  24.015 -22.796  1.00 25.41           O  
ATOM   2635  N   SER A 337      -0.806  20.288 -20.821  1.00 25.81           N  
ATOM   2636  CA  SER A 337      -1.920  19.356 -20.690  1.00 25.81           C  
ATOM   2637  C   SER A 337      -1.427  17.943 -20.394  1.00 25.81           C  
ATOM   2638  CB  SER A 337      -2.769  19.352 -21.962  1.00 25.81           C  
ATOM   2639  O   SER A 337      -0.673  17.366 -21.179  1.00 25.81           O  
ATOM   2640  OG  SER A 337      -1.946  19.314 -23.115  1.00 25.81           O  
ATOM   2641  N   PHE A 338      -1.057  17.591 -19.194  1.00 26.04           N  
ATOM   2642  CA  PHE A 338      -1.294  16.188 -18.876  1.00 26.04           C  
ATOM   2643  C   PHE A 338      -1.779  16.032 -17.440  1.00 26.04           C  
ATOM   2644  CB  PHE A 338      -0.020  15.364 -19.093  1.00 26.04           C  
ATOM   2645  O   PHE A 338      -1.129  16.505 -16.505  1.00 26.04           O  
ATOM   2646  CG  PHE A 338       0.254  15.038 -20.536  1.00 26.04           C  
ATOM   2647  CD1 PHE A 338      -0.366  13.955 -21.148  1.00 26.04           C  
ATOM   2648  CD2 PHE A 338       1.132  15.814 -21.281  1.00 26.04           C  
ATOM   2649  CE1 PHE A 338      -0.115  13.651 -22.484  1.00 26.04           C  
ATOM   2650  CE2 PHE A 338       1.389  15.515 -22.616  1.00 26.04           C  
ATOM   2651  CZ  PHE A 338       0.765  14.433 -23.215  1.00 26.04           C  
ATOM   2652  N   TRP A 339      -3.022  16.292 -17.226  1.00 19.91           N  
ATOM   2653  CA  TRP A 339      -4.028  15.837 -16.272  1.00 19.91           C  
ATOM   2654  C   TRP A 339      -3.910  14.335 -16.032  1.00 19.91           C  
ATOM   2655  CB  TRP A 339      -5.435  16.178 -16.771  1.00 19.91           C  
ATOM   2656  O   TRP A 339      -3.873  13.549 -16.981  1.00 19.91           O  
ATOM   2657  CG  TRP A 339      -5.724  17.648 -16.818  1.00 19.91           C  
ATOM   2658  CD1 TRP A 339      -5.555  18.487 -17.884  1.00 19.91           C  
ATOM   2659  CD2 TRP A 339      -6.230  18.454 -15.750  1.00 19.91           C  
ATOM   2660  CE2 TRP A 339      -6.344  19.774 -16.239  1.00 19.91           C  
ATOM   2661  CE3 TRP A 339      -6.600  18.188 -14.424  1.00 19.91           C  
ATOM   2662  NE1 TRP A 339      -5.926  19.767 -17.543  1.00 19.91           N  
ATOM   2663  CH2 TRP A 339      -7.167  20.538 -14.156  1.00 19.91           C  
ATOM   2664  CZ2 TRP A 339      -6.812  20.826 -15.449  1.00 19.91           C  
ATOM   2665  CZ3 TRP A 339      -7.066  19.236 -13.639  1.00 19.91           C  
ATOM   2666  N   VAL A 340      -3.073  13.807 -15.073  1.00 29.33           N  
ATOM   2667  CA  VAL A 340      -3.354  12.579 -14.337  1.00 29.33           C  
ATOM   2668  C   VAL A 340      -3.589  12.902 -12.863  1.00 29.33           C  
ATOM   2669  CB  VAL A 340      -2.206  11.555 -14.482  1.00 29.33           C  
ATOM   2670  O   VAL A 340      -2.842  13.680 -12.265  1.00 29.33           O  
ATOM   2671  CG1 VAL A 340      -2.587  10.222 -13.842  1.00 29.33           C  
ATOM   2672  CG2 VAL A 340      -1.847  11.361 -15.954  1.00 29.33           C  
TER    2673      VAL A 340                                                      
ENDMDL                                                                          
END                                                                             
