# Supplementary material for: Pan-kinome of Legionella expanded by a bioinformatics survey
Source: Sci Rep. 2022 Dec 16;12:21782. doi: 10.1038/s41598-022-26109-x (PMC9758233; doi:10.1038/s41598-022-26109-x)
Supplement: Supplementary file 9 — Supplementary Information 9. [file 41598_2022_26109_MOESM9_ESM.zip › S15 - Data - 3D structure models of novel kinases/pdb - whole proteins - AlphaFold2/Lcin_0519.pdb]

MODEL     1                                                                     
ATOM      1  N   MET A   1      -1.691 -18.628  30.975  1.00 79.63           N  
ATOM      2  CA  MET A   1      -2.595 -17.611  30.444  1.00 79.63           C  
ATOM      3  C   MET A   1      -4.049 -17.972  30.729  1.00 79.63           C  
ATOM      4  CB  MET A   1      -2.385 -17.438  28.938  1.00 79.63           C  
ATOM      5  O   MET A   1      -4.859 -17.099  31.046  1.00 79.63           O  
ATOM      6  CG  MET A   1      -2.664 -16.030  28.439  1.00 79.63           C  
ATOM      7  SD  MET A   1      -1.234 -15.304  27.547  1.00 79.63           S  
ATOM      8  CE  MET A   1      -1.894 -15.271  25.857  1.00 79.63           C  
ATOM      9  N   ASN A   2      -4.427 -19.181  30.643  1.00 81.70           N  
ATOM     10  CA  ASN A   2      -5.795 -19.641  30.861  1.00 81.70           C  
ATOM     11  C   ASN A   2      -6.269 -19.335  32.279  1.00 81.70           C  
ATOM     12  CB  ASN A   2      -5.910 -21.140  30.575  1.00 81.70           C  
ATOM     13  O   ASN A   2      -7.386 -18.853  32.474  1.00 81.70           O  
ATOM     14  CG  ASN A   2      -5.766 -21.465  29.101  1.00 81.70           C  
ATOM     15  ND2 ASN A   2      -5.683 -22.752  28.783  1.00 81.70           N  
ATOM     16  OD1 ASN A   2      -5.728 -20.568  28.255  1.00 81.70           O  
ATOM     17  N   SER A   3      -5.417 -19.609  33.281  1.00 80.01           N  
ATOM     18  CA  SER A   3      -5.734 -19.306  34.673  1.00 80.01           C  
ATOM     19  C   SER A   3      -5.912 -17.807  34.885  1.00 80.01           C  
ATOM     20  CB  SER A   3      -4.639 -19.835  35.600  1.00 80.01           C  
ATOM     21  O   SER A   3      -6.823 -17.379  35.597  1.00 80.01           O  
ATOM     22  OG  SER A   3      -3.406 -19.184  35.344  1.00 80.01           O  
ATOM     23  N   LEU A   4      -5.138 -17.059  34.190  1.00 83.74           N  
ATOM     24  CA  LEU A   4      -5.200 -15.603  34.252  1.00 83.74           C  
ATOM     25  C   LEU A   4      -6.539 -15.093  33.728  1.00 83.74           C  
ATOM     26  CB  LEU A   4      -4.054 -14.982  33.448  1.00 83.74           C  
ATOM     27  O   LEU A   4      -7.189 -14.268  34.373  1.00 83.74           O  
ATOM     28  CG  LEU A   4      -4.068 -13.459  33.313  1.00 83.74           C  
ATOM     29  CD1 LEU A   4      -3.750 -12.805  34.654  1.00 83.74           C  
ATOM     30  CD2 LEU A   4      -3.079 -13.008  32.244  1.00 83.74           C  
ATOM     31  N   LEU A   5      -6.950 -15.530  32.622  1.00 88.61           N  
ATOM     32  CA  LEU A   5      -8.173 -15.064  31.977  1.00 88.61           C  
ATOM     33  C   LEU A   5      -9.402 -15.470  32.784  1.00 88.61           C  
ATOM     34  CB  LEU A   5      -8.275 -15.622  30.555  1.00 88.61           C  
ATOM     35  O   LEU A   5     -10.352 -14.694  32.909  1.00 88.61           O  
ATOM     36  CG  LEU A   5      -7.281 -15.063  29.535  1.00 88.61           C  
ATOM     37  CD1 LEU A   5      -7.389 -15.825  28.218  1.00 88.61           C  
ATOM     38  CD2 LEU A   5      -7.519 -13.573  29.318  1.00 88.61           C  
ATOM     39  N   SER A   6      -9.351 -16.649  33.312  1.00 86.50           N  
ATOM     40  CA  SER A   6     -10.443 -17.105  34.165  1.00 86.50           C  
ATOM     41  C   SER A   6     -10.580 -16.228  35.405  1.00 86.50           C  
ATOM     42  CB  SER A   6     -10.226 -18.561  34.581  1.00 86.50           C  
ATOM     43  O   SER A   6     -11.691 -15.860  35.791  1.00 86.50           O  
ATOM     44  OG  SER A   6     -10.356 -19.427  33.467  1.00 86.50           O  
ATOM     45  N   ASN A   7      -9.384 -15.842  35.961  1.00 85.45           N  
ATOM     46  CA  ASN A   7      -9.371 -14.968  37.128  1.00 85.45           C  
ATOM     47  C   ASN A   7      -9.902 -13.577  36.793  1.00 85.45           C  
ATOM     48  CB  ASN A   7      -7.959 -14.870  37.710  1.00 85.45           C  
ATOM     49  O   ASN A   7     -10.446 -12.890  37.660  1.00 85.45           O  
ATOM     50  CG  ASN A   7      -7.525 -16.146  38.406  1.00 85.45           C  
ATOM     51  ND2 ASN A   7      -6.220 -16.303  38.595  1.00 85.45           N  
ATOM     52  OD1 ASN A   7      -8.355 -16.983  38.769  1.00 85.45           O  
ATOM     53  N   LEU A   8      -9.773 -13.194  35.578  1.00 86.94           N  
ATOM     54  CA  LEU A   8     -10.225 -11.876  35.147  1.00 86.94           C  
ATOM     55  C   LEU A   8     -11.701 -11.905  34.765  1.00 86.94           C  
ATOM     56  CB  LEU A   8      -9.390 -11.383  33.962  1.00 86.94           C  
ATOM     57  O   LEU A   8     -12.255 -10.891  34.333  1.00 86.94           O  
ATOM     58  CG  LEU A   8      -7.947 -10.979  34.272  1.00 86.94           C  
ATOM     59  CD1 LEU A   8      -7.195 -10.670  32.981  1.00 86.94           C  
ATOM     60  CD2 LEU A   8      -7.917  -9.781  35.215  1.00 86.94           C  
ATOM     61  N   GLY A   9     -12.318 -13.128  34.911  1.00 89.39           N  
ATOM     62  CA  GLY A   9     -13.749 -13.224  34.674  1.00 89.39           C  
ATOM     63  C   GLY A   9     -14.092 -13.673  33.266  1.00 89.39           C  
ATOM     64  O   GLY A   9     -15.244 -13.568  32.839  1.00 89.39           O  
ATOM     65  N   TYR A  10     -13.162 -14.070  32.479  1.00 92.87           N  
ATOM     66  CA  TYR A  10     -13.413 -14.560  31.129  1.00 92.87           C  
ATOM     67  C   TYR A  10     -13.751 -16.046  31.142  1.00 92.87           C  
ATOM     68  CB  TYR A  10     -12.198 -14.310  30.231  1.00 92.87           C  
ATOM     69  O   TYR A  10     -13.251 -16.796  31.984  1.00 92.87           O  
ATOM     70  CG  TYR A  10     -11.928 -12.848  29.969  1.00 92.87           C  
ATOM     71  CD1 TYR A  10     -12.583 -12.172  28.942  1.00 92.87           C  
ATOM     72  CD2 TYR A  10     -11.017 -12.140  30.745  1.00 92.87           C  
ATOM     73  CE1 TYR A  10     -12.337 -10.826  28.695  1.00 92.87           C  
ATOM     74  CE2 TYR A  10     -10.763 -10.793  30.508  1.00 92.87           C  
ATOM     75  OH  TYR A  10     -11.179  -8.813  29.242  1.00 92.87           O  
ATOM     76  CZ  TYR A  10     -11.427 -10.146  29.482  1.00 92.87           C  
ATOM     77  N   SER A  11     -14.721 -16.406  30.331  1.00 92.74           N  
ATOM     78  CA  SER A  11     -15.022 -17.813  30.085  1.00 92.74           C  
ATOM     79  C   SER A  11     -14.813 -18.175  28.619  1.00 92.74           C  
ATOM     80  CB  SER A  11     -16.459 -18.134  30.498  1.00 92.74           C  
ATOM     81  O   SER A  11     -15.063 -17.358  27.730  1.00 92.74           O  
ATOM     82  OG  SER A  11     -17.380 -17.338  29.773  1.00 92.74           O  
ATOM     83  N   GLN A  12     -14.273 -19.335  28.383  1.00 93.81           N  
ATOM     84  CA  GLN A  12     -13.999 -19.762  27.015  1.00 93.81           C  
ATOM     85  C   GLN A  12     -15.224 -20.423  26.390  1.00 93.81           C  
ATOM     86  CB  GLN A  12     -12.809 -20.721  26.980  1.00 93.81           C  
ATOM     87  O   GLN A  12     -15.782 -21.367  26.953  1.00 93.81           O  
ATOM     88  CG  GLN A  12     -12.277 -20.990  25.579  1.00 93.81           C  
ATOM     89  CD  GLN A  12     -11.057 -21.893  25.577  1.00 93.81           C  
ATOM     90  NE2 GLN A  12     -10.129 -21.634  24.663  1.00 93.81           N  
ATOM     91  OE1 GLN A  12     -10.950 -22.815  26.391  1.00 93.81           O  
ATOM     92  N   ASP A  13     -15.616 -19.860  25.299  1.00 92.75           N  
ATOM     93  CA  ASP A  13     -16.697 -20.458  24.522  1.00 92.75           C  
ATOM     94  C   ASP A  13     -16.293 -21.828  23.982  1.00 92.75           C  
ATOM     95  CB  ASP A  13     -17.103 -19.537  23.369  1.00 92.75           C  
ATOM     96  O   ASP A  13     -15.280 -21.954  23.291  1.00 92.75           O  
ATOM     97  CG  ASP A  13     -18.319 -20.037  22.610  1.00 92.75           C  
ATOM     98  OD1 ASP A  13     -18.162 -20.580  21.496  1.00 92.75           O  
ATOM     99  OD2 ASP A  13     -19.446 -19.883  23.130  1.00 92.75           O  
ATOM    100  N   ARG A  14     -17.113 -22.870  24.233  1.00 89.16           N  
ATOM    101  CA  ARG A  14     -16.776 -24.252  23.907  1.00 89.16           C  
ATOM    102  C   ARG A  14     -16.767 -24.472  22.398  1.00 89.16           C  
ATOM    103  CB  ARG A  14     -17.761 -25.216  24.571  1.00 89.16           C  
ATOM    104  O   ARG A  14     -15.962 -25.251  21.884  1.00 89.16           O  
ATOM    105  CG  ARG A  14     -17.569 -25.356  26.073  1.00 89.16           C  
ATOM    106  CD  ARG A  14     -18.484 -26.420  26.662  1.00 89.16           C  
ATOM    107  NE  ARG A  14     -18.369 -26.484  28.116  1.00 89.16           N  
ATOM    108  NH1 ARG A  14     -19.941 -28.158  28.373  1.00 89.16           N  
ATOM    109  NH2 ARG A  14     -18.880 -27.284  30.208  1.00 89.16           N  
ATOM    110  CZ  ARG A  14     -19.064 -27.308  28.896  1.00 89.16           C  
ATOM    111  N   ASN A  15     -17.544 -23.678  21.678  1.00 90.49           N  
ATOM    112  CA  ASN A  15     -17.665 -23.868  20.237  1.00 90.49           C  
ATOM    113  C   ASN A  15     -16.568 -23.125  19.479  1.00 90.49           C  
ATOM    114  CB  ASN A  15     -19.044 -23.418  19.750  1.00 90.49           C  
ATOM    115  O   ASN A  15     -15.903 -23.702  18.617  1.00 90.49           O  
ATOM    116  CG  ASN A  15     -20.162 -24.304  20.262  1.00 90.49           C  
ATOM    117  ND2 ASN A  15     -21.360 -23.743  20.374  1.00 90.49           N  
ATOM    118  OD1 ASN A  15     -19.951 -25.484  20.554  1.00 90.49           O  
ATOM    119  N   THR A  16     -16.266 -21.951  19.911  1.00 91.55           N  
ATOM    120  CA  THR A  16     -15.361 -21.102  19.144  1.00 91.55           C  
ATOM    121  C   THR A  16     -13.974 -21.078  19.780  1.00 91.55           C  
ATOM    122  CB  THR A  16     -15.903 -19.665  19.032  1.00 91.55           C  
ATOM    123  O   THR A  16     -12.997 -20.691  19.136  1.00 91.55           O  
ATOM    124  CG2 THR A  16     -17.268 -19.643  18.353  1.00 91.55           C  
ATOM    125  OG1 THR A  16     -16.025 -19.103  20.344  1.00 91.55           O  
ATOM    126  N   ARG A  17     -13.858 -21.447  21.035  1.00 93.55           N  
ATOM    127  CA  ARG A  17     -12.618 -21.448  21.805  1.00 93.55           C  
ATOM    128  C   ARG A  17     -12.099 -20.029  22.010  1.00 93.55           C  
ATOM    129  CB  ARG A  17     -11.554 -22.301  21.110  1.00 93.55           C  
ATOM    130  O   ARG A  17     -10.900 -19.824  22.213  1.00 93.55           O  
ATOM    131  CG  ARG A  17     -11.884 -23.784  21.068  1.00 93.55           C  
ATOM    132  CD  ARG A  17     -10.658 -24.625  20.738  1.00 93.55           C  
ATOM    133  NE  ARG A  17     -10.301 -24.526  19.326  1.00 93.55           N  
ATOM    134  NH1 ARG A  17      -8.569 -26.050  19.444  1.00 93.55           N  
ATOM    135  NH2 ARG A  17      -9.077 -25.038  17.451  1.00 93.55           N  
ATOM    136  CZ  ARG A  17      -9.316 -25.205  18.744  1.00 93.55           C  
ATOM    137  N   VAL A  18     -12.959 -19.094  21.874  1.00 95.54           N  
ATOM    138  CA  VAL A  18     -12.664 -17.689  22.139  1.00 95.54           C  
ATOM    139  C   VAL A  18     -13.042 -17.344  23.578  1.00 95.54           C  
ATOM    140  CB  VAL A  18     -13.405 -16.758  21.155  1.00 95.54           C  
ATOM    141  O   VAL A  18     -14.083 -17.782  24.075  1.00 95.54           O  
ATOM    142  CG1 VAL A  18     -13.203 -15.294  21.541  1.00 95.54           C  
ATOM    143  CG2 VAL A  18     -12.929 -17.007  19.725  1.00 95.54           C  
ATOM    144  N   TRP A  19     -12.201 -16.477  24.214  1.00 95.49           N  
ATOM    145  CA  TRP A  19     -12.479 -16.039  25.578  1.00 95.49           C  
ATOM    146  C   TRP A  19     -13.336 -14.777  25.580  1.00 95.49           C  
ATOM    147  CB  TRP A  19     -11.174 -15.786  26.338  1.00 95.49           C  
ATOM    148  O   TRP A  19     -13.008 -13.795  24.910  1.00 95.49           O  
ATOM    149  CG  TRP A  19     -10.326 -17.010  26.516  1.00 95.49           C  
ATOM    150  CD1 TRP A  19      -9.447 -17.541  25.614  1.00 95.49           C  
ATOM    151  CD2 TRP A  19     -10.282 -17.858  27.668  1.00 95.49           C  
ATOM    152  CE2 TRP A  19      -9.352 -18.885  27.395  1.00 95.49           C  
ATOM    153  CE3 TRP A  19     -10.938 -17.848  28.906  1.00 95.49           C  
ATOM    154  NE1 TRP A  19      -8.857 -18.669  26.137  1.00 95.49           N  
ATOM    155  CH2 TRP A  19      -9.718 -19.861  29.520  1.00 95.49           C  
ATOM    156  CZ2 TRP A  19      -9.062 -19.894  28.316  1.00 95.49           C  
ATOM    157  CZ3 TRP A  19     -10.648 -18.853  29.822  1.00 95.49           C  
ATOM    158  N   LEU A  20     -14.466 -14.818  26.381  1.00 93.46           N  
ATOM    159  CA  LEU A  20     -15.362 -13.668  26.433  1.00 93.46           C  
ATOM    160  C   LEU A  20     -15.954 -13.503  27.829  1.00 93.46           C  
ATOM    161  CB  LEU A  20     -16.486 -13.816  25.404  1.00 93.46           C  
ATOM    162  O   LEU A  20     -16.021 -14.465  28.597  1.00 93.46           O  
ATOM    163  CG  LEU A  20     -17.289 -15.116  25.460  1.00 93.46           C  
ATOM    164  CD1 LEU A  20     -18.784 -14.816  25.458  1.00 93.46           C  
ATOM    165  CD2 LEU A  20     -16.920 -16.024  24.291  1.00 93.46           C  
ATOM    166  N   LYS A  21     -16.313 -12.265  28.169  1.00 89.29           N  
ATOM    167  CA  LYS A  21     -17.107 -11.976  29.359  1.00 89.29           C  
ATOM    168  C   LYS A  21     -18.600 -12.068  29.060  1.00 89.29           C  
ATOM    169  CB  LYS A  21     -16.767 -10.590  29.908  1.00 89.29           C  
ATOM    170  O   LYS A  21     -19.012 -11.991  27.900  1.00 89.29           O  
ATOM    171  CG  LYS A  21     -15.402 -10.505  30.574  1.00 89.29           C  
ATOM    172  CD  LYS A  21     -15.168  -9.135  31.198  1.00 89.29           C  
ATOM    173  CE  LYS A  21     -13.838  -9.077  31.938  1.00 89.29           C  
ATOM    174  NZ  LYS A  21     -13.586  -7.723  32.517  1.00 89.29           N  
ATOM    175  N   ALA A  22     -19.430 -12.366  30.109  1.00 79.64           N  
ATOM    176  CA  ALA A  22     -20.878 -12.478  29.951  1.00 79.64           C  
ATOM    177  C   ALA A  22     -21.464 -11.204  29.349  1.00 79.64           C  
ATOM    178  CB  ALA A  22     -21.538 -12.782  31.294  1.00 79.64           C  
ATOM    179  O   ALA A  22     -22.383 -11.264  28.529  1.00 79.64           O  
ATOM    180  N   ASP A  23     -20.837 -10.068  29.574  1.00 77.35           N  
ATOM    181  CA  ASP A  23     -21.368  -8.789  29.114  1.00 77.35           C  
ATOM    182  C   ASP A  23     -20.592  -8.276  27.903  1.00 77.35           C  
ATOM    183  CB  ASP A  23     -21.328  -7.754  30.240  1.00 77.35           C  
ATOM    184  O   ASP A  23     -20.528  -7.068  27.665  1.00 77.35           O  
ATOM    185  CG  ASP A  23     -19.936  -7.558  30.816  1.00 77.35           C  
ATOM    186  OD1 ASP A  23     -19.069  -8.438  30.630  1.00 77.35           O  
ATOM    187  OD2 ASP A  23     -19.706  -6.514  31.464  1.00 77.35           O  
ATOM    188  N   CYS A  24     -20.013  -9.102  27.133  1.00 72.67           N  
ATOM    189  CA  CYS A  24     -19.179  -8.667  26.018  1.00 72.67           C  
ATOM    190  C   CYS A  24     -19.955  -7.753  25.079  1.00 72.67           C  
ATOM    191  CB  CYS A  24     -18.647  -9.874  25.245  1.00 72.67           C  
ATOM    192  O   CYS A  24     -21.058  -8.092  24.646  1.00 72.67           O  
ATOM    193  SG  CYS A  24     -17.497  -9.441  23.921  1.00 72.67           S  
ATOM    194  N   GLU A  25     -19.489  -6.556  24.924  1.00 72.93           N  
ATOM    195  CA  GLU A  25     -20.019  -5.590  23.966  1.00 72.93           C  
ATOM    196  C   GLU A  25     -19.189  -5.570  22.686  1.00 72.93           C  
ATOM    197  CB  GLU A  25     -20.067  -4.190  24.584  1.00 72.93           C  
ATOM    198  O   GLU A  25     -17.962  -5.458  22.737  1.00 72.93           O  
ATOM    199  CG  GLU A  25     -21.128  -4.030  25.662  1.00 72.93           C  
ATOM    200  CD  GLU A  25     -21.192  -2.623  26.236  1.00 72.93           C  
ATOM    201  OE1 GLU A  25     -22.003  -2.381  27.159  1.00 72.93           O  
ATOM    202  OE2 GLU A  25     -20.426  -1.757  25.759  1.00 72.93           O  
ATOM    203  N   ASN A  26     -19.869  -5.715  21.471  1.00 72.82           N  
ATOM    204  CA  ASN A  26     -19.245  -5.747  20.152  1.00 72.82           C  
ATOM    205  C   ASN A  26     -18.996  -4.340  19.616  1.00 72.82           C  
ATOM    206  CB  ASN A  26     -20.106  -6.544  19.170  1.00 72.82           C  
ATOM    207  O   ASN A  26     -19.750  -3.414  19.917  1.00 72.82           O  
ATOM    208  CG  ASN A  26     -19.987  -8.042  19.372  1.00 72.82           C  
ATOM    209  ND2 ASN A  26     -20.993  -8.783  18.921  1.00 72.82           N  
ATOM    210  OD1 ASN A  26     -19.000  -8.529  19.929  1.00 72.82           O  
ATOM    211  N   ILE A  27     -17.812  -4.202  18.990  1.00 77.24           N  
ATOM    212  CA  ILE A  27     -17.571  -2.991  18.214  1.00 77.24           C  
ATOM    213  C   ILE A  27     -18.182  -3.140  16.822  1.00 77.24           C  
ATOM    214  CB  ILE A  27     -16.062  -2.678  18.106  1.00 77.24           C  
ATOM    215  O   ILE A  27     -18.167  -4.230  16.245  1.00 77.24           O  
ATOM    216  CG1 ILE A  27     -15.442  -2.551  19.503  1.00 77.24           C  
ATOM    217  CG2 ILE A  27     -15.831  -1.405  17.287  1.00 77.24           C  
ATOM    218  CD1 ILE A  27     -13.920  -2.508  19.503  1.00 77.24           C  
ATOM    219  N   ALA A  28     -18.930  -2.093  16.348  1.00 70.51           N  
ATOM    220  CA  ALA A  28     -19.604  -2.111  15.053  1.00 70.51           C  
ATOM    221  C   ALA A  28     -18.612  -1.885  13.915  1.00 70.51           C  
ATOM    222  CB  ALA A  28     -20.705  -1.054  15.011  1.00 70.51           C  
ATOM    223  O   ALA A  28     -18.614  -0.827  13.281  1.00 70.51           O  
ATOM    224  N   TYR A  29     -17.393  -2.540  13.888  1.00 74.86           N  
ATOM    225  CA  TYR A  29     -16.456  -2.428  12.776  1.00 74.86           C  
ATOM    226  C   TYR A  29     -16.426  -3.713  11.956  1.00 74.86           C  
ATOM    227  CB  TYR A  29     -15.049  -2.103  13.288  1.00 74.86           C  
ATOM    228  O   TYR A  29     -16.239  -4.802  12.504  1.00 74.86           O  
ATOM    229  CG  TYR A  29     -14.013  -2.001  12.195  1.00 74.86           C  
ATOM    230  CD1 TYR A  29     -13.160  -3.066  11.916  1.00 74.86           C  
ATOM    231  CD2 TYR A  29     -13.885  -0.840  11.441  1.00 74.86           C  
ATOM    232  CE1 TYR A  29     -12.202  -2.976  10.911  1.00 74.86           C  
ATOM    233  CE2 TYR A  29     -12.932  -0.739  10.433  1.00 74.86           C  
ATOM    234  OH  TYR A  29     -11.150  -1.716   9.180  1.00 74.86           O  
ATOM    235  CZ  TYR A  29     -12.096  -1.810  10.176  1.00 74.86           C  
ATOM    236  N   ASN A  30     -16.627  -3.627  10.619  1.00 77.04           N  
ATOM    237  CA  ASN A  30     -16.539  -4.798   9.753  1.00 77.04           C  
ATOM    238  C   ASN A  30     -16.239  -4.405   8.309  1.00 77.04           C  
ATOM    239  CB  ASN A  30     -17.829  -5.617   9.823  1.00 77.04           C  
ATOM    240  O   ASN A  30     -16.396  -3.243   7.932  1.00 77.04           O  
ATOM    241  CG  ASN A  30     -19.026  -4.870   9.270  1.00 77.04           C  
ATOM    242  ND2 ASN A  30     -20.083  -4.769  10.067  1.00 77.04           N  
ATOM    243  OD1 ASN A  30     -19.002  -4.387   8.135  1.00 77.04           O  
ATOM    244  N   ASP A  31     -15.514  -5.188   7.497  1.00 73.47           N  
ATOM    245  CA  ASP A  31     -15.167  -5.040   6.087  1.00 73.47           C  
ATOM    246  C   ASP A  31     -16.345  -5.410   5.189  1.00 73.47           C  
ATOM    247  CB  ASP A  31     -13.950  -5.900   5.741  1.00 73.47           C  
ATOM    248  O   ASP A  31     -16.197  -5.500   3.968  1.00 73.47           O  
ATOM    249  CG  ASP A  31     -12.651  -5.339   6.293  1.00 73.47           C  
ATOM    250  OD1 ASP A  31     -12.483  -4.101   6.318  1.00 73.47           O  
ATOM    251  OD2 ASP A  31     -11.787  -6.144   6.704  1.00 73.47           O  
ATOM    252  N   GLY A  32     -17.618  -5.567   5.778  1.00 78.60           N  
ATOM    253  CA  GLY A  32     -18.796  -6.091   5.105  1.00 78.60           C  
ATOM    254  C   GLY A  32     -19.138  -7.510   5.518  1.00 78.60           C  
ATOM    255  O   GLY A  32     -18.259  -8.373   5.580  1.00 78.60           O  
ATOM    256  N   ASP A  33     -20.389  -7.734   5.743  1.00 82.79           N  
ATOM    257  CA  ASP A  33     -20.841  -9.023   6.257  1.00 82.79           C  
ATOM    258  C   ASP A  33     -20.509 -10.150   5.282  1.00 82.79           C  
ATOM    259  CB  ASP A  33     -22.346  -8.993   6.532  1.00 82.79           C  
ATOM    260  O   ASP A  33     -20.030 -11.210   5.690  1.00 82.79           O  
ATOM    261  CG  ASP A  33     -22.709  -8.159   7.749  1.00 82.79           C  
ATOM    262  OD1 ASP A  33     -21.816  -7.853   8.567  1.00 82.79           O  
ATOM    263  OD2 ASP A  33     -23.901  -7.808   7.891  1.00 82.79           O  
ATOM    264  N   GLU A  34     -20.695  -9.905   4.010  1.00 87.16           N  
ATOM    265  CA  GLU A  34     -20.445 -10.925   2.995  1.00 87.16           C  
ATOM    266  C   GLU A  34     -18.963 -11.279   2.921  1.00 87.16           C  
ATOM    267  CB  GLU A  34     -20.943 -10.455   1.626  1.00 87.16           C  
ATOM    268  O   GLU A  34     -18.604 -12.456   2.840  1.00 87.16           O  
ATOM    269  CG  GLU A  34     -20.893 -11.530   0.551  1.00 87.16           C  
ATOM    270  CD  GLU A  34     -21.307 -11.026  -0.822  1.00 87.16           C  
ATOM    271  OE1 GLU A  34     -21.145 -11.770  -1.817  1.00 87.16           O  
ATOM    272  OE2 GLU A  34     -21.797  -9.878  -0.905  1.00 87.16           O  
ATOM    273  N   VAL A  35     -18.136 -10.324   2.986  1.00 87.89           N  
ATOM    274  CA  VAL A  35     -16.693 -10.484   2.844  1.00 87.89           C  
ATOM    275  C   VAL A  35     -16.139 -11.260   4.037  1.00 87.89           C  
ATOM    276  CB  VAL A  35     -15.980  -9.119   2.719  1.00 87.89           C  
ATOM    277  O   VAL A  35     -15.414 -12.243   3.863  1.00 87.89           O  
ATOM    278  CG1 VAL A  35     -14.464  -9.293   2.792  1.00 87.89           C  
ATOM    279  CG2 VAL A  35     -16.379  -8.427   1.417  1.00 87.89           C  
ATOM    280  N   GLU A  36     -16.469 -10.864   5.212  1.00 89.52           N  
ATOM    281  CA  GLU A  36     -15.919 -11.498   6.406  1.00 89.52           C  
ATOM    282  C   GLU A  36     -16.434 -12.926   6.560  1.00 89.52           C  
ATOM    283  CB  GLU A  36     -16.257 -10.680   7.655  1.00 89.52           C  
ATOM    284  O   GLU A  36     -15.707 -13.808   7.023  1.00 89.52           O  
ATOM    285  CG  GLU A  36     -15.475  -9.380   7.769  1.00 89.52           C  
ATOM    286  CD  GLU A  36     -15.678  -8.672   9.099  1.00 89.52           C  
ATOM    287  OE1 GLU A  36     -15.101  -7.579   9.299  1.00 89.52           O  
ATOM    288  OE2 GLU A  36     -16.420  -9.214   9.948  1.00 89.52           O  
ATOM    289  N   ASN A  37     -17.758 -13.137   6.188  1.00 91.56           N  
ATOM    290  CA  ASN A  37     -18.283 -14.498   6.207  1.00 91.56           C  
ATOM    291  C   ASN A  37     -17.546 -15.397   5.218  1.00 91.56           C  
ATOM    292  CB  ASN A  37     -19.783 -14.499   5.908  1.00 91.56           C  
ATOM    293  O   ASN A  37     -17.286 -16.566   5.509  1.00 91.56           O  
ATOM    294  CG  ASN A  37     -20.611 -13.994   7.073  1.00 91.56           C  
ATOM    295  ND2 ASN A  37     -21.761 -13.403   6.772  1.00 91.56           N  
ATOM    296  OD1 ASN A  37     -20.220 -14.133   8.235  1.00 91.56           O  
ATOM    297  N   ARG A  38     -17.202 -14.837   4.197  1.00 93.28           N  
ATOM    298  CA  ARG A  38     -16.439 -15.583   3.201  1.00 93.28           C  
ATOM    299  C   ARG A  38     -15.055 -15.945   3.730  1.00 93.28           C  
ATOM    300  CB  ARG A  38     -16.311 -14.776   1.907  1.00 93.28           C  
ATOM    301  O   ARG A  38     -14.614 -17.088   3.597  1.00 93.28           O  
ATOM    302  CG  ARG A  38     -15.615 -15.525   0.781  1.00 93.28           C  
ATOM    303  CD  ARG A  38     -15.684 -14.758  -0.532  1.00 93.28           C  
ATOM    304  NE  ARG A  38     -15.290 -13.363  -0.363  1.00 93.28           N  
ATOM    305  NH1 ARG A  38     -13.019 -13.782  -0.410  1.00 93.28           N  
ATOM    306  NH2 ARG A  38     -13.788 -11.638  -0.153  1.00 93.28           N  
ATOM    307  CZ  ARG A  38     -14.033 -12.931  -0.309  1.00 93.28           C  
ATOM    308  N   ILE A  39     -14.373 -14.966   4.239  1.00 93.20           N  
ATOM    309  CA  ILE A  39     -13.046 -15.203   4.798  1.00 93.20           C  
ATOM    310  C   ILE A  39     -13.131 -16.257   5.899  1.00 93.20           C  
ATOM    311  CB  ILE A  39     -12.426 -13.900   5.351  1.00 93.20           C  
ATOM    312  O   ILE A  39     -12.303 -17.169   5.959  1.00 93.20           O  
ATOM    313  CG1 ILE A  39     -12.076 -12.946   4.203  1.00 93.20           C  
ATOM    314  CG2 ILE A  39     -11.191 -14.209   6.202  1.00 93.20           C  
ATOM    315  CD1 ILE A  39     -11.638 -11.562   4.660  1.00 93.20           C  
ATOM    316  N   ALA A  40     -14.106 -16.127   6.730  1.00 93.47           N  
ATOM    317  CA  ALA A  40     -14.321 -17.102   7.796  1.00 93.47           C  
ATOM    318  C   ALA A  40     -14.502 -18.506   7.226  1.00 93.47           C  
ATOM    319  CB  ALA A  40     -15.534 -16.713   8.637  1.00 93.47           C  
ATOM    320  O   ALA A  40     -13.921 -19.469   7.733  1.00 93.47           O  
ATOM    321  N   ALA A  41     -15.274 -18.630   6.198  1.00 94.52           N  
ATOM    322  CA  ALA A  41     -15.544 -19.919   5.566  1.00 94.52           C  
ATOM    323  C   ALA A  41     -14.273 -20.510   4.963  1.00 94.52           C  
ATOM    324  CB  ALA A  41     -16.619 -19.770   4.493  1.00 94.52           C  
ATOM    325  O   ALA A  41     -14.009 -21.706   5.106  1.00 94.52           O  
ATOM    326  N   VAL A  42     -13.512 -19.612   4.307  1.00 94.40           N  
ATOM    327  CA  VAL A  42     -12.275 -20.051   3.670  1.00 94.40           C  
ATOM    328  C   VAL A  42     -11.322 -20.614   4.722  1.00 94.40           C  
ATOM    329  CB  VAL A  42     -11.594 -18.899   2.897  1.00 94.40           C  
ATOM    330  O   VAL A  42     -10.756 -21.695   4.542  1.00 94.40           O  
ATOM    331  CG1 VAL A  42     -10.170 -19.282   2.499  1.00 94.40           C  
ATOM    332  CG2 VAL A  42     -12.415 -18.527   1.664  1.00 94.40           C  
ATOM    333  N   ILE A  43     -11.180 -19.922   5.806  1.00 95.43           N  
ATOM    334  CA  ILE A  43     -10.253 -20.316   6.862  1.00 95.43           C  
ATOM    335  C   ILE A  43     -10.753 -21.591   7.537  1.00 95.43           C  
ATOM    336  CB  ILE A  43     -10.075 -19.191   7.906  1.00 95.43           C  
ATOM    337  O   ILE A  43      -9.975 -22.515   7.786  1.00 95.43           O  
ATOM    338  CG1 ILE A  43      -9.276 -18.028   7.306  1.00 95.43           C  
ATOM    339  CG2 ILE A  43      -9.395 -19.729   9.168  1.00 95.43           C  
ATOM    340  CD1 ILE A  43      -9.196 -16.803   8.206  1.00 95.43           C  
ATOM    341  N   SER A  44     -11.984 -21.677   7.803  1.00 93.22           N  
ATOM    342  CA  SER A  44     -12.567 -22.816   8.504  1.00 93.22           C  
ATOM    343  C   SER A  44     -12.423 -24.098   7.691  1.00 93.22           C  
ATOM    344  CB  SER A  44     -14.044 -22.559   8.809  1.00 93.22           C  
ATOM    345  O   SER A  44     -12.163 -25.167   8.248  1.00 93.22           O  
ATOM    346  OG  SER A  44     -14.186 -21.538   9.782  1.00 93.22           O  
ATOM    347  N   LYS A  45     -12.482 -24.012   6.359  1.00 94.82           N  
ATOM    348  CA  LYS A  45     -12.455 -25.172   5.473  1.00 94.82           C  
ATOM    349  C   LYS A  45     -11.024 -25.547   5.101  1.00 94.82           C  
ATOM    350  CB  LYS A  45     -13.271 -24.901   4.208  1.00 94.82           C  
ATOM    351  O   LYS A  45     -10.763 -26.672   4.669  1.00 94.82           O  
ATOM    352  CG  LYS A  45     -14.775 -24.865   4.437  1.00 94.82           C  
ATOM    353  CD  LYS A  45     -15.530 -24.573   3.147  1.00 94.82           C  
ATOM    354  CE  LYS A  45     -17.028 -24.443   3.392  1.00 94.82           C  
ATOM    355  NZ  LYS A  45     -17.762 -24.069   2.146  1.00 94.82           N  
ATOM    356  N   ALA A  46     -10.129 -24.606   5.314  1.00 95.23           N  
ATOM    357  CA  ALA A  46      -8.751 -24.831   4.886  1.00 95.23           C  
ATOM    358  C   ALA A  46      -8.055 -25.847   5.788  1.00 95.23           C  
ATOM    359  CB  ALA A  46      -7.976 -23.515   4.876  1.00 95.23           C  
ATOM    360  O   ALA A  46      -8.206 -25.805   7.011  1.00 95.23           O  
ATOM    361  N   GLN A  47      -7.317 -26.759   5.189  1.00 94.59           N  
ATOM    362  CA  GLN A  47      -6.528 -27.733   5.935  1.00 94.59           C  
ATOM    363  C   GLN A  47      -5.210 -27.128   6.408  1.00 94.59           C  
ATOM    364  CB  GLN A  47      -6.260 -28.974   5.082  1.00 94.59           C  
ATOM    365  O   GLN A  47      -4.769 -27.385   7.531  1.00 94.59           O  
ATOM    366  CG  GLN A  47      -7.502 -29.812   4.809  1.00 94.59           C  
ATOM    367  CD  GLN A  47      -7.201 -31.060   4.001  1.00 94.59           C  
ATOM    368  NE2 GLN A  47      -8.157 -31.982   3.954  1.00 94.59           N  
ATOM    369  OE1 GLN A  47      -6.118 -31.195   3.422  1.00 94.59           O  
ATOM    370  N   ASP A  48      -4.571 -26.373   5.536  1.00 93.99           N  
ATOM    371  CA  ASP A  48      -3.334 -25.655   5.830  1.00 93.99           C  
ATOM    372  C   ASP A  48      -3.607 -24.174   6.087  1.00 93.99           C  
ATOM    373  CB  ASP A  48      -2.335 -25.814   4.683  1.00 93.99           C  
ATOM    374  O   ASP A  48      -3.879 -23.417   5.153  1.00 93.99           O  
ATOM    375  CG  ASP A  48      -1.024 -25.091   4.934  1.00 93.99           C  
ATOM    376  OD1 ASP A  48      -0.777 -24.655   6.079  1.00 93.99           O  
ATOM    377  OD2 ASP A  48      -0.231 -24.953   3.976  1.00 93.99           O  
ATOM    378  N   VAL A  49      -3.466 -23.754   7.358  1.00 94.84           N  
ATOM    379  CA  VAL A  49      -3.760 -22.368   7.706  1.00 94.84           C  
ATOM    380  C   VAL A  49      -2.463 -21.630   8.029  1.00 94.84           C  
ATOM    381  CB  VAL A  49      -4.737 -22.277   8.899  1.00 94.84           C  
ATOM    382  O   VAL A  49      -2.478 -20.608   8.719  1.00 94.84           O  
ATOM    383  CG1 VAL A  49      -6.141 -22.710   8.482  1.00 94.84           C  
ATOM    384  CG2 VAL A  49      -4.236 -23.128  10.064  1.00 94.84           C  
ATOM    385  N   SER A  50      -1.322 -22.248   7.653  1.00 94.23           N  
ATOM    386  CA  SER A  50      -0.024 -21.628   7.898  1.00 94.23           C  
ATOM    387  C   SER A  50       0.143 -20.352   7.079  1.00 94.23           C  
ATOM    388  CB  SER A  50       1.107 -22.604   7.571  1.00 94.23           C  
ATOM    389  O   SER A  50      -0.648 -20.082   6.173  1.00 94.23           O  
ATOM    390  OG  SER A  50       1.161 -22.864   6.179  1.00 94.23           O  
ATOM    391  N   LEU A  51       1.125 -19.548   7.478  1.00 92.64           N  
ATOM    392  CA  LEU A  51       1.384 -18.244   6.877  1.00 92.64           C  
ATOM    393  C   LEU A  51       1.553 -18.366   5.366  1.00 92.64           C  
ATOM    394  CB  LEU A  51       2.633 -17.608   7.492  1.00 92.64           C  
ATOM    395  O   LEU A  51       0.992 -17.572   4.608  1.00 92.64           O  
ATOM    396  CG  LEU A  51       2.938 -16.169   7.073  1.00 92.64           C  
ATOM    397  CD1 LEU A  51       1.848 -15.228   7.574  1.00 92.64           C  
ATOM    398  CD2 LEU A  51       4.305 -15.738   7.594  1.00 92.64           C  
ATOM    399  N   PHE A  52       2.286 -19.364   4.823  1.00 91.29           N  
ATOM    400  CA  PHE A  52       2.573 -19.505   3.400  1.00 91.29           C  
ATOM    401  C   PHE A  52       1.683 -20.571   2.772  1.00 91.29           C  
ATOM    402  CB  PHE A  52       4.048 -19.856   3.180  1.00 91.29           C  
ATOM    403  O   PHE A  52       2.080 -21.229   1.808  1.00 91.29           O  
ATOM    404  CG  PHE A  52       4.990 -18.715   3.453  1.00 91.29           C  
ATOM    405  CD1 PHE A  52       5.034 -17.613   2.608  1.00 91.29           C  
ATOM    406  CD2 PHE A  52       5.833 -18.745   4.557  1.00 91.29           C  
ATOM    407  CE1 PHE A  52       5.906 -16.556   2.859  1.00 91.29           C  
ATOM    408  CE2 PHE A  52       6.706 -17.692   4.815  1.00 91.29           C  
ATOM    409  CZ  PHE A  52       6.742 -16.599   3.964  1.00 91.29           C  
ATOM    410  N   SER A  53       0.471 -20.759   3.273  1.00 91.53           N  
ATOM    411  CA  SER A  53      -0.494 -21.736   2.779  1.00 91.53           C  
ATOM    412  C   SER A  53      -0.856 -21.468   1.322  1.00 91.53           C  
ATOM    413  CB  SER A  53      -1.759 -21.722   3.638  1.00 91.53           C  
ATOM    414  O   SER A  53      -1.430 -20.425   1.002  1.00 91.53           O  
ATOM    415  OG  SER A  53      -2.788 -22.484   3.031  1.00 91.53           O  
ATOM    416  N   PRO A  54      -0.519 -22.402   0.410  1.00 86.97           N  
ATOM    417  CA  PRO A  54      -0.960 -22.257  -0.979  1.00 86.97           C  
ATOM    418  C   PRO A  54      -2.480 -22.283  -1.121  1.00 86.97           C  
ATOM    419  CB  PRO A  54      -0.325 -23.462  -1.678  1.00 86.97           C  
ATOM    420  O   PRO A  54      -3.031 -21.640  -2.018  1.00 86.97           O  
ATOM    421  CG  PRO A  54       0.828 -23.845  -0.808  1.00 86.97           C  
ATOM    422  CD  PRO A  54       0.482 -23.512   0.615  1.00 86.97           C  
ATOM    423  N   GLU A  55      -3.165 -23.030  -0.129  1.00 91.12           N  
ATOM    424  CA  GLU A  55      -4.620 -23.145  -0.110  1.00 91.12           C  
ATOM    425  C   GLU A  55      -5.279 -21.783   0.086  1.00 91.12           C  
ATOM    426  CB  GLU A  55      -5.068 -24.109   0.992  1.00 91.12           C  
ATOM    427  O   GLU A  55      -6.220 -21.434  -0.630  1.00 91.12           O  
ATOM    428  CG  GLU A  55      -6.562 -24.396   0.988  1.00 91.12           C  
ATOM    429  CD  GLU A  55      -6.992 -25.359   2.083  1.00 91.12           C  
ATOM    430  OE1 GLU A  55      -8.212 -25.590   2.244  1.00 91.12           O  
ATOM    431  OE2 GLU A  55      -6.101 -25.885   2.787  1.00 91.12           O  
ATOM    432  N   LEU A  56      -4.773 -21.017   1.035  1.00 91.72           N  
ATOM    433  CA  LEU A  56      -5.351 -19.712   1.339  1.00 91.72           C  
ATOM    434  C   LEU A  56      -5.039 -18.708   0.235  1.00 91.72           C  
ATOM    435  CB  LEU A  56      -4.827 -19.193   2.681  1.00 91.72           C  
ATOM    436  O   LEU A  56      -5.867 -17.851  -0.083  1.00 91.72           O  
ATOM    437  CG  LEU A  56      -5.242 -19.982   3.923  1.00 91.72           C  
ATOM    438  CD1 LEU A  56      -4.709 -19.307   5.182  1.00 91.72           C  
ATOM    439  CD2 LEU A  56      -6.760 -20.120   3.986  1.00 91.72           C  
ATOM    440  N   LYS A  57      -3.931 -18.775  -0.343  1.00 87.59           N  
ATOM    441  CA  LYS A  57      -3.484 -17.888  -1.414  1.00 87.59           C  
ATOM    442  C   LYS A  57      -4.453 -17.917  -2.592  1.00 87.59           C  
ATOM    443  CB  LYS A  57      -2.080 -18.274  -1.881  1.00 87.59           C  
ATOM    444  O   LYS A  57      -4.644 -16.906  -3.271  1.00 87.59           O  
ATOM    445  CG  LYS A  57      -1.420 -17.240  -2.781  1.00 87.59           C  
ATOM    446  CD  LYS A  57       0.037 -17.588  -3.058  1.00 87.59           C  
ATOM    447  CE  LYS A  57       0.700 -16.549  -3.952  1.00 87.59           C  
ATOM    448  NZ  LYS A  57       2.138 -16.869  -4.200  1.00 87.59           N  
ATOM    449  N   LYS A  58      -5.223 -18.985  -2.937  1.00 86.77           N  
ATOM    450  CA  LYS A  58      -6.158 -19.147  -4.047  1.00 86.77           C  
ATOM    451  C   LYS A  58      -7.398 -18.279  -3.853  1.00 86.77           C  
ATOM    452  CB  LYS A  58      -6.563 -20.614  -4.198  1.00 86.77           C  
ATOM    453  O   LYS A  58      -8.158 -18.053  -4.797  1.00 86.77           O  
ATOM    454  CG  LYS A  58      -5.428 -21.528  -4.633  1.00 86.77           C  
ATOM    455  CD  LYS A  58      -5.886 -22.977  -4.739  1.00 86.77           C  
ATOM    456  CE  LYS A  58      -4.735 -23.903  -5.108  1.00 86.77           C  
ATOM    457  NZ  LYS A  58      -5.159 -25.335  -5.122  1.00 86.77           N  
ATOM    458  N   HIS A  59      -7.473 -17.757  -2.690  1.00 88.80           N  
ATOM    459  CA  HIS A  59      -8.713 -17.045  -2.400  1.00 88.80           C  
ATOM    460  C   HIS A  59      -8.491 -15.537  -2.380  1.00 88.80           C  
ATOM    461  CB  HIS A  59      -9.297 -17.509  -1.064  1.00 88.80           C  
ATOM    462  O   HIS A  59      -9.336 -14.787  -1.886  1.00 88.80           O  
ATOM    463  CG  HIS A  59      -9.782 -18.923  -1.080  1.00 88.80           C  
ATOM    464  CD2 HIS A  59      -9.216 -20.063  -0.618  1.00 88.80           C  
ATOM    465  ND1 HIS A  59     -10.994 -19.287  -1.625  1.00 88.80           N  
ATOM    466  CE1 HIS A  59     -11.153 -20.594  -1.497  1.00 88.80           C  
ATOM    467  NE2 HIS A  59     -10.088 -21.088  -0.889  1.00 88.80           N  
ATOM    468  N   PHE A  60      -7.335 -15.060  -2.953  1.00 85.95           N  
ATOM    469  CA  PHE A  60      -7.088 -13.633  -3.118  1.00 85.95           C  
ATOM    470  C   PHE A  60      -7.961 -13.056  -4.227  1.00 85.95           C  
ATOM    471  CB  PHE A  60      -5.610 -13.374  -3.426  1.00 85.95           C  
ATOM    472  O   PHE A  60      -7.530 -12.963  -5.378  1.00 85.95           O  
ATOM    473  CG  PHE A  60      -4.671 -13.886  -2.367  1.00 85.95           C  
ATOM    474  CD1 PHE A  60      -5.137 -14.191  -1.094  1.00 85.95           C  
ATOM    475  CD2 PHE A  60      -3.322 -14.062  -2.645  1.00 85.95           C  
ATOM    476  CE1 PHE A  60      -4.270 -14.665  -0.112  1.00 85.95           C  
ATOM    477  CE2 PHE A  60      -2.449 -14.535  -1.669  1.00 85.95           C  
ATOM    478  CZ  PHE A  60      -2.925 -14.835  -0.403  1.00 85.95           C  
ATOM    479  N   ILE A  61      -9.148 -12.649  -3.930  1.00 85.92           N  
ATOM    480  CA  ILE A  61     -10.019 -12.223  -5.020  1.00 85.92           C  
ATOM    481  C   ILE A  61     -10.327 -10.734  -4.883  1.00 85.92           C  
ATOM    482  CB  ILE A  61     -11.329 -13.041  -5.050  1.00 85.92           C  
ATOM    483  O   ILE A  61     -10.818 -10.106  -5.824  1.00 85.92           O  
ATOM    484  CG1 ILE A  61     -12.066 -12.918  -3.711  1.00 85.92           C  
ATOM    485  CG2 ILE A  61     -11.043 -14.508  -5.385  1.00 85.92           C  
ATOM    486  CD1 ILE A  61     -13.468 -13.511  -3.719  1.00 85.92           C  
ATOM    487  N   ASP A  62     -10.138 -10.182  -3.747  1.00 87.95           N  
ATOM    488  CA  ASP A  62     -10.350  -8.763  -3.482  1.00 87.95           C  
ATOM    489  C   ASP A  62      -9.393  -8.256  -2.405  1.00 87.95           C  
ATOM    490  CB  ASP A  62     -11.798  -8.506  -3.061  1.00 87.95           C  
ATOM    491  O   ASP A  62      -8.541  -9.005  -1.923  1.00 87.95           O  
ATOM    492  CG  ASP A  62     -12.208  -9.296  -1.830  1.00 87.95           C  
ATOM    493  OD1 ASP A  62     -11.322  -9.752  -1.076  1.00 87.95           O  
ATOM    494  OD2 ASP A  62     -13.427  -9.466  -1.615  1.00 87.95           O  
ATOM    495  N   TRP A  63      -9.452  -6.919  -2.109  1.00 89.91           N  
ATOM    496  CA  TRP A  63      -8.513  -6.294  -1.184  1.00 89.91           C  
ATOM    497  C   TRP A  63      -8.632  -6.905   0.208  1.00 89.91           C  
ATOM    498  CB  TRP A  63      -8.753  -4.783  -1.113  1.00 89.91           C  
ATOM    499  O   TRP A  63      -7.626  -7.279   0.817  1.00 89.91           O  
ATOM    500  CG  TRP A  63      -8.055  -4.108   0.029  1.00 89.91           C  
ATOM    501  CD1 TRP A  63      -8.633  -3.389   1.038  1.00 89.91           C  
ATOM    502  CD2 TRP A  63      -6.646  -4.086   0.276  1.00 89.91           C  
ATOM    503  CE2 TRP A  63      -6.440  -3.335   1.454  1.00 89.91           C  
ATOM    504  CE3 TRP A  63      -5.537  -4.630  -0.385  1.00 89.91           C  
ATOM    505  NE1 TRP A  63      -7.667  -2.921   1.899  1.00 89.91           N  
ATOM    506  CH2 TRP A  63      -4.099  -3.657   1.319  1.00 89.91           C  
ATOM    507  CZ2 TRP A  63      -5.167  -3.114   1.985  1.00 89.91           C  
ATOM    508  CZ3 TRP A  63      -4.271  -4.409   0.145  1.00 89.91           C  
ATOM    509  N   PRO A  64      -9.813  -7.040   0.762  1.00 91.51           N  
ATOM    510  CA  PRO A  64      -9.908  -7.594   2.115  1.00 91.51           C  
ATOM    511  C   PRO A  64      -9.319  -8.999   2.220  1.00 91.51           C  
ATOM    512  CB  PRO A  64     -11.415  -7.612   2.384  1.00 91.51           C  
ATOM    513  O   PRO A  64      -8.635  -9.314   3.197  1.00 91.51           O  
ATOM    514  CG  PRO A  64     -11.958  -6.466   1.593  1.00 91.51           C  
ATOM    515  CD  PRO A  64     -11.207  -6.384   0.295  1.00 91.51           C  
ATOM    516  N   SER A  65      -9.599  -9.892   1.236  1.00 91.77           N  
ATOM    517  CA  SER A  65      -9.027 -11.234   1.273  1.00 91.77           C  
ATOM    518  C   SER A  65      -7.509 -11.192   1.130  1.00 91.77           C  
ATOM    519  CB  SER A  65      -9.628 -12.104   0.169  1.00 91.77           C  
ATOM    520  O   SER A  65      -6.796 -11.937   1.805  1.00 91.77           O  
ATOM    521  OG  SER A  65      -9.378 -11.540  -1.108  1.00 91.77           O  
ATOM    522  N   LEU A  66      -6.996 -10.269   0.242  1.00 91.65           N  
ATOM    523  CA  LEU A  66      -5.559 -10.067   0.093  1.00 91.65           C  
ATOM    524  C   LEU A  66      -4.941  -9.577   1.399  1.00 91.65           C  
ATOM    525  CB  LEU A  66      -5.272  -9.064  -1.028  1.00 91.65           C  
ATOM    526  O   LEU A  66      -3.920 -10.107   1.844  1.00 91.65           O  
ATOM    527  CG  LEU A  66      -3.801  -8.724  -1.272  1.00 91.65           C  
ATOM    528  CD1 LEU A  66      -3.039  -9.962  -1.734  1.00 91.65           C  
ATOM    529  CD2 LEU A  66      -3.674  -7.599  -2.294  1.00 91.65           C  
ATOM    530  N   TYR A  67      -5.618  -8.671   2.010  1.00 92.75           N  
ATOM    531  CA  TYR A  67      -5.150  -8.045   3.242  1.00 92.75           C  
ATOM    532  C   TYR A  67      -5.083  -9.059   4.378  1.00 92.75           C  
ATOM    533  CB  TYR A  67      -6.066  -6.881   3.635  1.00 92.75           C  
ATOM    534  O   TYR A  67      -4.093  -9.114   5.111  1.00 92.75           O  
ATOM    535  CG  TYR A  67      -5.682  -6.220   4.937  1.00 92.75           C  
ATOM    536  CD1 TYR A  67      -6.380  -6.494   6.111  1.00 92.75           C  
ATOM    537  CD2 TYR A  67      -4.624  -5.320   4.995  1.00 92.75           C  
ATOM    538  CE1 TYR A  67      -6.032  -5.886   7.313  1.00 92.75           C  
ATOM    539  CE2 TYR A  67      -4.267  -4.706   6.191  1.00 92.75           C  
ATOM    540  OH  TYR A  67      -4.626  -4.390   8.530  1.00 92.75           O  
ATOM    541  CZ  TYR A  67      -4.975  -4.995   7.343  1.00 92.75           C  
ATOM    542  N   HIS A  68      -6.049  -9.942   4.539  1.00 92.64           N  
ATOM    543  CA  HIS A  68      -6.168 -10.798   5.714  1.00 92.64           C  
ATOM    544  C   HIS A  68      -5.489 -12.144   5.486  1.00 92.64           C  
ATOM    545  CB  HIS A  68      -7.639 -11.007   6.078  1.00 92.64           C  
ATOM    546  O   HIS A  68      -5.084 -12.810   6.441  1.00 92.64           O  
ATOM    547  CG  HIS A  68      -8.302  -9.782   6.623  1.00 92.64           C  
ATOM    548  CD2 HIS A  68      -9.359  -9.067   6.171  1.00 92.64           C  
ATOM    549  ND1 HIS A  68      -7.877  -9.156   7.775  1.00 92.64           N  
ATOM    550  CE1 HIS A  68      -8.647  -8.106   8.008  1.00 92.64           C  
ATOM    551  NE2 HIS A  68      -9.554  -8.030   7.049  1.00 92.64           N  
ATOM    552  N   LEU A  69      -5.199 -12.517   4.276  1.00 92.74           N  
ATOM    553  CA  LEU A  69      -4.730 -13.876   4.031  1.00 92.74           C  
ATOM    554  C   LEU A  69      -3.294 -13.872   3.519  1.00 92.74           C  
ATOM    555  CB  LEU A  69      -5.641 -14.584   3.025  1.00 92.74           C  
ATOM    556  O   LEU A  69      -2.617 -14.902   3.548  1.00 92.74           O  
ATOM    557  CG  LEU A  69      -7.108 -14.739   3.430  1.00 92.74           C  
ATOM    558  CD1 LEU A  69      -7.891 -15.442   2.326  1.00 92.74           C  
ATOM    559  CD2 LEU A  69      -7.222 -15.505   4.744  1.00 92.74           C  
ATOM    560  N   ASN A  70      -2.784 -12.761   3.123  1.00 92.00           N  
ATOM    561  CA  ASN A  70      -1.480 -12.655   2.476  1.00 92.00           C  
ATOM    562  C   ASN A  70      -0.343 -12.735   3.490  1.00 92.00           C  
ATOM    563  CB  ASN A  70      -1.384 -11.358   1.671  1.00 92.00           C  
ATOM    564  O   ASN A  70      -0.353 -12.026   4.497  1.00 92.00           O  
ATOM    565  CG  ASN A  70      -0.290 -11.400   0.622  1.00 92.00           C  
ATOM    566  ND2 ASN A  70      -0.619 -10.983  -0.595  1.00 92.00           N  
ATOM    567  OD1 ASN A  70       0.840 -11.806   0.903  1.00 92.00           O  
ATOM    568  N   ALA A  71       0.691 -13.507   3.160  1.00 92.56           N  
ATOM    569  CA  ALA A  71       1.825 -13.745   4.049  1.00 92.56           C  
ATOM    570  C   ALA A  71       2.686 -12.493   4.188  1.00 92.56           C  
ATOM    571  CB  ALA A  71       2.667 -14.912   3.538  1.00 92.56           C  
ATOM    572  O   ALA A  71       3.437 -12.352   5.156  1.00 92.56           O  
ATOM    573  N   SER A  72       2.637 -11.650   3.207  1.00 93.95           N  
ATOM    574  CA  SER A  72       3.436 -10.429   3.211  1.00 93.95           C  
ATOM    575  C   SER A  72       3.076  -9.536   4.394  1.00 93.95           C  
ATOM    576  CB  SER A  72       3.245  -9.658   1.904  1.00 93.95           C  
ATOM    577  O   SER A  72       3.851  -8.657   4.774  1.00 93.95           O  
ATOM    578  OG  SER A  72       3.791 -10.378   0.812  1.00 93.95           O  
ATOM    579  N   ARG A  73       1.938  -9.788   4.948  1.00 95.42           N  
ATOM    580  CA  ARG A  73       1.516  -9.029   6.121  1.00 95.42           C  
ATOM    581  C   ARG A  73       2.497  -9.214   7.274  1.00 95.42           C  
ATOM    582  CB  ARG A  73       0.111  -9.449   6.557  1.00 95.42           C  
ATOM    583  O   ARG A  73       2.717  -8.292   8.062  1.00 95.42           O  
ATOM    584  CG  ARG A  73      -1.005  -8.734   5.810  1.00 95.42           C  
ATOM    585  CD  ARG A  73      -1.606  -7.608   6.639  1.00 95.42           C  
ATOM    586  NE  ARG A  73      -0.963  -6.328   6.356  1.00 95.42           N  
ATOM    587  NH1 ARG A  73      -2.935  -5.180   5.998  1.00 95.42           N  
ATOM    588  NH2 ARG A  73      -0.924  -4.096   5.818  1.00 95.42           N  
ATOM    589  CZ  ARG A  73      -1.609  -5.204   6.058  1.00 95.42           C  
ATOM    590  N   ALA A  74       3.052 -10.309   7.335  1.00 96.72           N  
ATOM    591  CA  ALA A  74       3.968 -10.672   8.413  1.00 96.72           C  
ATOM    592  C   ALA A  74       5.288  -9.917   8.288  1.00 96.72           C  
ATOM    593  CB  ALA A  74       4.219 -12.178   8.413  1.00 96.72           C  
ATOM    594  O   ALA A  74       6.040  -9.804   9.259  1.00 96.72           O  
ATOM    595  N   ASN A  75       5.535  -9.381   7.087  1.00 97.78           N  
ATOM    596  CA  ASN A  75       6.802  -8.696   6.857  1.00 97.78           C  
ATOM    597  C   ASN A  75       6.977  -7.510   7.801  1.00 97.78           C  
ATOM    598  CB  ASN A  75       6.907  -8.236   5.401  1.00 97.78           C  
ATOM    599  O   ASN A  75       8.104  -7.120   8.113  1.00 97.78           O  
ATOM    600  CG  ASN A  75       7.075  -9.391   4.434  1.00 97.78           C  
ATOM    601  ND2 ASN A  75       6.892  -9.118   3.148  1.00 97.78           N  
ATOM    602  OD1 ASN A  75       7.365 -10.519   4.840  1.00 97.78           O  
ATOM    603  N   ILE A  76       5.874  -6.986   8.244  1.00 98.25           N  
ATOM    604  CA  ILE A  76       5.910  -5.778   9.061  1.00 98.25           C  
ATOM    605  C   ILE A  76       6.585  -6.080  10.397  1.00 98.25           C  
ATOM    606  CB  ILE A  76       4.492  -5.210   9.294  1.00 98.25           C  
ATOM    607  O   ILE A  76       7.207  -5.200  10.998  1.00 98.25           O  
ATOM    608  CG1 ILE A  76       4.571  -3.828   9.951  1.00 98.25           C  
ATOM    609  CG2 ILE A  76       3.657  -6.173  10.142  1.00 98.25           C  
ATOM    610  CD1 ILE A  76       5.326  -2.793   9.128  1.00 98.25           C  
ATOM    611  N   LEU A  77       6.588  -7.382  10.887  1.00 97.88           N  
ATOM    612  CA  LEU A  77       7.112  -7.719  12.206  1.00 97.88           C  
ATOM    613  C   LEU A  77       8.382  -8.556  12.088  1.00 97.88           C  
ATOM    614  CB  LEU A  77       6.062  -8.476  13.023  1.00 97.88           C  
ATOM    615  O   LEU A  77       9.035  -8.845  13.094  1.00 97.88           O  
ATOM    616  CG  LEU A  77       4.857  -7.663  13.499  1.00 97.88           C  
ATOM    617  CD1 LEU A  77       3.900  -8.547  14.290  1.00 97.88           C  
ATOM    618  CD2 LEU A  77       5.313  -6.474  14.338  1.00 97.88           C  
ATOM    619  N   ARG A  78       8.818  -8.900  10.916  1.00 96.44           N  
ATOM    620  CA  ARG A  78       9.957  -9.789  10.713  1.00 96.44           C  
ATOM    621  C   ARG A  78      11.245  -9.156  11.227  1.00 96.44           C  
ATOM    622  CB  ARG A  78      10.103 -10.146   9.232  1.00 96.44           C  
ATOM    623  O   ARG A  78      12.124  -9.852  11.741  1.00 96.44           O  
ATOM    624  CG  ARG A  78       9.114 -11.195   8.750  1.00 96.44           C  
ATOM    625  CD  ARG A  78       9.392 -11.614   7.313  1.00 96.44           C  
ATOM    626  NE  ARG A  78       8.472 -12.658   6.869  1.00 96.44           N  
ATOM    627  NH1 ARG A  78       9.097 -14.184   8.488  1.00 96.44           N  
ATOM    628  NH2 ARG A  78       7.485 -14.730   6.952  1.00 96.44           N  
ATOM    629  CZ  ARG A  78       8.354 -13.855   7.437  1.00 96.44           C  
ATOM    630  N   PRO A  79      11.363  -7.851  11.135  1.00 95.57           N  
ATOM    631  CA  PRO A  79      12.588  -7.254  11.673  1.00 95.57           C  
ATOM    632  C   PRO A  79      12.801  -7.576  13.151  1.00 95.57           C  
ATOM    633  CB  PRO A  79      12.370  -5.753  11.468  1.00 95.57           C  
ATOM    634  O   PRO A  79      13.927  -7.490  13.649  1.00 95.57           O  
ATOM    635  CG  PRO A  79      11.480  -5.657  10.270  1.00 95.57           C  
ATOM    636  CD  PRO A  79      10.476  -6.772  10.331  1.00 95.57           C  
ATOM    637  N   PHE A  80      11.744  -8.001  13.812  1.00 94.96           N  
ATOM    638  CA  PHE A  80      11.799  -8.203  15.255  1.00 94.96           C  
ATOM    639  C   PHE A  80      11.602  -9.674  15.604  1.00 94.96           C  
ATOM    640  CB  PHE A  80      10.739  -7.350  15.960  1.00 94.96           C  
ATOM    641  O   PHE A  80      11.236 -10.006  16.733  1.00 94.96           O  
ATOM    642  CG  PHE A  80      10.705  -5.919  15.496  1.00 94.96           C  
ATOM    643  CD1 PHE A  80      11.793  -5.080  15.705  1.00 94.96           C  
ATOM    644  CD2 PHE A  80       9.585  -5.412  14.850  1.00 94.96           C  
ATOM    645  CE1 PHE A  80      11.764  -3.755  15.277  1.00 94.96           C  
ATOM    646  CE2 PHE A  80       9.549  -4.089  14.420  1.00 94.96           C  
ATOM    647  CZ  PHE A  80      10.639  -3.262  14.635  1.00 94.96           C  
ATOM    648  N   GLN A  81      11.723 -10.504  14.679  1.00 94.45           N  
ATOM    649  CA  GLN A  81      11.461 -11.933  14.808  1.00 94.45           C  
ATOM    650  C   GLN A  81      12.228 -12.530  15.984  1.00 94.45           C  
ATOM    651  CB  GLN A  81      11.828 -12.665  13.516  1.00 94.45           C  
ATOM    652  O   GLN A  81      11.713 -13.397  16.693  1.00 94.45           O  
ATOM    653  CG  GLN A  81      11.655 -14.176  13.595  1.00 94.45           C  
ATOM    654  CD  GLN A  81      12.091 -14.884  12.326  1.00 94.45           C  
ATOM    655  NE2 GLN A  81      12.736 -16.035  12.480  1.00 94.45           N  
ATOM    656  OE1 GLN A  81      11.849 -14.400  11.215  1.00 94.45           O  
ATOM    657  N   ASN A  82      13.415 -12.101  16.318  1.00 93.04           N  
ATOM    658  CA  ASN A  82      14.306 -12.706  17.302  1.00 93.04           C  
ATOM    659  C   ASN A  82      13.814 -12.466  18.727  1.00 93.04           C  
ATOM    660  CB  ASN A  82      15.731 -12.174  17.136  1.00 93.04           C  
ATOM    661  O   ASN A  82      14.186 -13.194  19.648  1.00 93.04           O  
ATOM    662  CG  ASN A  82      16.376 -12.630  15.842  1.00 93.04           C  
ATOM    663  ND2 ASN A  82      17.365 -11.876  15.375  1.00 93.04           N  
ATOM    664  OD1 ASN A  82      15.990 -13.651  15.267  1.00 93.04           O  
ATOM    665  N   ILE A  83      12.867 -11.574  18.852  1.00 94.55           N  
ATOM    666  CA  ILE A  83      12.434 -11.255  20.207  1.00 94.55           C  
ATOM    667  C   ILE A  83      11.173 -12.046  20.546  1.00 94.55           C  
ATOM    668  CB  ILE A  83      12.178  -9.740  20.377  1.00 94.55           C  
ATOM    669  O   ILE A  83      10.714 -12.036  21.691  1.00 94.55           O  
ATOM    670  CG1 ILE A  83      11.018  -9.291  19.481  1.00 94.55           C  
ATOM    671  CG2 ILE A  83      13.448  -8.940  20.073  1.00 94.55           C  
ATOM    672  CD1 ILE A  83      10.560  -7.861  19.732  1.00 94.55           C  
ATOM    673  N   PHE A  84      10.597 -12.785  19.703  1.00 97.18           N  
ATOM    674  CA  PHE A  84       9.268 -13.360  19.880  1.00 97.18           C  
ATOM    675  C   PHE A  84       9.355 -14.726  20.548  1.00 97.18           C  
ATOM    676  CB  PHE A  84       8.549 -13.478  18.532  1.00 97.18           C  
ATOM    677  O   PHE A  84       8.554 -15.044  21.430  1.00 97.18           O  
ATOM    678  CG  PHE A  84       8.221 -12.153  17.900  1.00 97.18           C  
ATOM    679  CD1 PHE A  84       7.662 -11.127  18.653  1.00 97.18           C  
ATOM    680  CD2 PHE A  84       8.473 -11.932  16.552  1.00 97.18           C  
ATOM    681  CE1 PHE A  84       7.358  -9.899  18.070  1.00 97.18           C  
ATOM    682  CE2 PHE A  84       8.171 -10.707  15.963  1.00 97.18           C  
ATOM    683  CZ  PHE A  84       7.613  -9.693  16.724  1.00 97.18           C  
ATOM    684  N   PRO A  85      10.306 -15.559  20.177  1.00 97.50           N  
ATOM    685  CA  PRO A  85      10.298 -16.881  20.809  1.00 97.50           C  
ATOM    686  C   PRO A  85      10.255 -16.806  22.333  1.00 97.50           C  
ATOM    687  CB  PRO A  85      11.610 -17.508  20.330  1.00 97.50           C  
ATOM    688  O   PRO A  85      11.121 -16.179  22.949  1.00 97.50           O  
ATOM    689  CG  PRO A  85      11.888 -16.855  19.015  1.00 97.50           C  
ATOM    690  CD  PRO A  85      11.467 -15.416  19.098  1.00 97.50           C  
ATOM    691  N   GLY A  86       9.193 -17.392  22.932  1.00 96.98           N  
ATOM    692  CA  GLY A  86       9.052 -17.500  24.376  1.00 96.98           C  
ATOM    693  C   GLY A  86       8.568 -16.218  25.025  1.00 96.98           C  
ATOM    694  O   GLY A  86       8.320 -16.182  26.233  1.00 96.98           O  
ATOM    695  N   SER A  87       8.386 -15.161  24.270  1.00 97.48           N  
ATOM    696  CA  SER A  87       7.955 -13.882  24.824  1.00 97.48           C  
ATOM    697  C   SER A  87       6.439 -13.826  24.973  1.00 97.48           C  
ATOM    698  CB  SER A  87       8.432 -12.727  23.941  1.00 97.48           C  
ATOM    699  O   SER A  87       5.711 -14.470  24.214  1.00 97.48           O  
ATOM    700  OG  SER A  87       7.848 -12.806  22.652  1.00 97.48           O  
ATOM    701  N   ASP A  88       5.966 -13.119  26.018  1.00 97.70           N  
ATOM    702  CA  ASP A  88       4.543 -12.824  26.164  1.00 97.70           C  
ATOM    703  C   ASP A  88       4.143 -11.621  25.313  1.00 97.70           C  
ATOM    704  CB  ASP A  88       4.195 -12.569  27.632  1.00 97.70           C  
ATOM    705  O   ASP A  88       4.643 -10.514  25.519  1.00 97.70           O  
ATOM    706  CG  ASP A  88       4.408 -13.788  28.512  1.00 97.70           C  
ATOM    707  OD1 ASP A  88       4.184 -14.925  28.043  1.00 97.70           O  
ATOM    708  OD2 ASP A  88       4.800 -13.610  29.685  1.00 97.70           O  
ATOM    709  N   VAL A  89       3.261 -11.859  24.347  1.00 98.40           N  
ATOM    710  CA  VAL A  89       2.888 -10.815  23.398  1.00 98.40           C  
ATOM    711  C   VAL A  89       1.391 -10.533  23.502  1.00 98.40           C  
ATOM    712  CB  VAL A  89       3.258 -11.206  21.950  1.00 98.40           C  
ATOM    713  O   VAL A  89       0.575 -11.457  23.465  1.00 98.40           O  
ATOM    714  CG1 VAL A  89       2.809 -10.125  20.968  1.00 98.40           C  
ATOM    715  CG2 VAL A  89       4.761 -11.449  21.830  1.00 98.40           C  
ATOM    716  N   LEU A  90       1.127  -9.289  23.717  1.00 98.14           N  
ATOM    717  CA  LEU A  90      -0.251  -8.826  23.595  1.00 98.14           C  
ATOM    718  C   LEU A  90      -0.471  -8.118  22.262  1.00 98.14           C  
ATOM    719  CB  LEU A  90      -0.606  -7.887  24.750  1.00 98.14           C  
ATOM    720  O   LEU A  90       0.138  -7.079  21.999  1.00 98.14           O  
ATOM    721  CG  LEU A  90      -1.988  -7.235  24.694  1.00 98.14           C  
ATOM    722  CD1 LEU A  90      -3.079  -8.297  24.779  1.00 98.14           C  
ATOM    723  CD2 LEU A  90      -2.143  -6.211  25.814  1.00 98.14           C  
ATOM    724  N   GLU A  91      -1.304  -8.739  21.425  1.00 98.54           N  
ATOM    725  CA  GLU A  91      -1.707  -8.109  20.172  1.00 98.54           C  
ATOM    726  C   GLU A  91      -3.068  -7.432  20.307  1.00 98.54           C  
ATOM    727  CB  GLU A  91      -1.742  -9.138  19.039  1.00 98.54           C  
ATOM    728  O   GLU A  91      -4.091  -8.105  20.444  1.00 98.54           O  
ATOM    729  CG  GLU A  91      -2.131  -8.553  17.689  1.00 98.54           C  
ATOM    730  CD  GLU A  91      -2.356  -9.611  16.620  1.00 98.54           C  
ATOM    731  OE1 GLU A  91      -2.382  -9.262  15.417  1.00 98.54           O  
ATOM    732  OE2 GLU A  91      -2.508 -10.797  16.987  1.00 98.54           O  
ATOM    733  N   ILE A  92      -3.118  -6.123  20.257  1.00 97.62           N  
ATOM    734  CA  ILE A  92      -4.365  -5.372  20.348  1.00 97.62           C  
ATOM    735  C   ILE A  92      -4.927  -5.133  18.948  1.00 97.62           C  
ATOM    736  CB  ILE A  92      -4.163  -4.027  21.082  1.00 97.62           C  
ATOM    737  O   ILE A  92      -4.276  -4.503  18.111  1.00 97.62           O  
ATOM    738  CG1 ILE A  92      -3.623  -4.267  22.496  1.00 97.62           C  
ATOM    739  CG2 ILE A  92      -5.472  -3.233  21.122  1.00 97.62           C  
ATOM    740  CD1 ILE A  92      -3.214  -2.995  23.226  1.00 97.62           C  
ATOM    741  N   GLY A  93      -6.149  -5.588  18.713  1.00 95.50           N  
ATOM    742  CA  GLY A  93      -6.749  -5.545  17.389  1.00 95.50           C  
ATOM    743  C   GLY A  93      -6.201  -6.603  16.451  1.00 95.50           C  
ATOM    744  O   GLY A  93      -5.556  -6.279  15.451  1.00 95.50           O  
ATOM    745  N   SER A  94      -6.612  -7.794  16.638  1.00 96.27           N  
ATOM    746  CA  SER A  94      -6.008  -8.908  15.916  1.00 96.27           C  
ATOM    747  C   SER A  94      -6.622  -9.066  14.529  1.00 96.27           C  
ATOM    748  CB  SER A  94      -6.167 -10.208  16.705  1.00 96.27           C  
ATOM    749  O   SER A  94      -6.065  -9.755  13.672  1.00 96.27           O  
ATOM    750  OG  SER A  94      -7.536 -10.488  16.942  1.00 96.27           O  
ATOM    751  N   GLY A  95      -7.794  -8.386  14.291  1.00 93.87           N  
ATOM    752  CA  GLY A  95      -8.455  -8.551  13.006  1.00 93.87           C  
ATOM    753  C   GLY A  95      -8.805  -9.994  12.697  1.00 93.87           C  
ATOM    754  O   GLY A  95      -9.410 -10.682  13.521  1.00 93.87           O  
ATOM    755  N   CYS A  96      -8.386 -10.471  11.471  1.00 95.10           N  
ATOM    756  CA  CYS A  96      -8.725 -11.836  11.084  1.00 95.10           C  
ATOM    757  C   CYS A  96      -7.534 -12.768  11.272  1.00 95.10           C  
ATOM    758  CB  CYS A  96      -9.194 -11.880   9.630  1.00 95.10           C  
ATOM    759  O   CYS A  96      -7.465 -13.828  10.648  1.00 95.10           O  
ATOM    760  SG  CYS A  96     -10.775 -11.053   9.350  1.00 95.10           S  
ATOM    761  N   GLY A  97      -6.457 -12.341  12.012  1.00 96.41           N  
ATOM    762  CA  GLY A  97      -5.478 -13.233  12.614  1.00 96.41           C  
ATOM    763  C   GLY A  97      -4.217 -13.381  11.784  1.00 96.41           C  
ATOM    764  O   GLY A  97      -3.451 -14.328  11.972  1.00 96.41           O  
ATOM    765  N   ALA A  98      -4.007 -12.437  10.730  1.00 95.56           N  
ATOM    766  CA  ALA A  98      -2.808 -12.526   9.900  1.00 95.56           C  
ATOM    767  C   ALA A  98      -1.546 -12.366  10.742  1.00 95.56           C  
ATOM    768  CB  ALA A  98      -2.845 -11.472   8.796  1.00 95.56           C  
ATOM    769  O   ALA A  98      -0.642 -13.202  10.682  1.00 95.56           O  
ATOM    770  N   ILE A  99      -1.458 -11.386  11.557  1.00 97.99           N  
ATOM    771  CA  ILE A  99      -0.305 -11.081  12.396  1.00 97.99           C  
ATOM    772  C   ILE A  99      -0.237 -12.068  13.559  1.00 97.99           C  
ATOM    773  CB  ILE A  99      -0.361  -9.631  12.927  1.00 97.99           C  
ATOM    774  O   ILE A  99       0.846 -12.528  13.928  1.00 97.99           O  
ATOM    775  CG1 ILE A  99      -0.242  -8.633  11.770  1.00 97.99           C  
ATOM    776  CG2 ILE A  99       0.737  -9.395  13.969  1.00 97.99           C  
ATOM    777  CD1 ILE A  99       1.056  -8.750  10.982  1.00 97.99           C  
ATOM    778  N   THR A 100      -1.392 -12.389  14.087  1.00 98.49           N  
ATOM    779  CA  THR A 100      -1.469 -13.337  15.193  1.00 98.49           C  
ATOM    780  C   THR A 100      -0.834 -14.670  14.808  1.00 98.49           C  
ATOM    781  CB  THR A 100      -2.928 -13.568  15.630  1.00 98.49           C  
ATOM    782  O   THR A 100      -0.066 -15.244  15.582  1.00 98.49           O  
ATOM    783  CG2 THR A 100      -3.002 -14.523  16.816  1.00 98.49           C  
ATOM    784  OG1 THR A 100      -3.513 -12.314  16.003  1.00 98.49           O  
ATOM    785  N   ARG A 101      -1.238 -15.165  13.682  1.00 98.17           N  
ATOM    786  CA  ARG A 101      -0.667 -16.421  13.205  1.00 98.17           C  
ATOM    787  C   ARG A 101       0.854 -16.338  13.133  1.00 98.17           C  
ATOM    788  CB  ARG A 101      -1.239 -16.784  11.833  1.00 98.17           C  
ATOM    789  O   ARG A 101       1.552 -17.239  13.602  1.00 98.17           O  
ATOM    790  CG  ARG A 101      -0.579 -17.995  11.192  1.00 98.17           C  
ATOM    791  CD  ARG A 101      -0.790 -19.256  12.019  1.00 98.17           C  
ATOM    792  NE  ARG A 101      -0.177 -20.422  11.390  1.00 98.17           N  
ATOM    793  NH1 ARG A 101      -2.176 -21.494  10.951  1.00 98.17           N  
ATOM    794  NH2 ARG A 101      -0.190 -22.467  10.346  1.00 98.17           N  
ATOM    795  CZ  ARG A 101      -0.849 -21.459  10.897  1.00 98.17           C  
ATOM    796  N   TYR A 102       1.385 -15.303  12.564  1.00 97.83           N  
ATOM    797  CA  TYR A 102       2.828 -15.123  12.446  1.00 97.83           C  
ATOM    798  C   TYR A 102       3.493 -15.135  13.817  1.00 97.83           C  
ATOM    799  CB  TYR A 102       3.148 -13.811  11.722  1.00 97.83           C  
ATOM    800  O   TYR A 102       4.490 -15.831  14.023  1.00 97.83           O  
ATOM    801  CG  TYR A 102       4.612 -13.444  11.752  1.00 97.83           C  
ATOM    802  CD1 TYR A 102       5.063 -12.359  12.500  1.00 97.83           C  
ATOM    803  CD2 TYR A 102       5.547 -14.179  11.031  1.00 97.83           C  
ATOM    804  CE1 TYR A 102       6.410 -12.016  12.529  1.00 97.83           C  
ATOM    805  CE2 TYR A 102       6.897 -13.845  11.052  1.00 97.83           C  
ATOM    806  OH  TYR A 102       8.654 -12.428  11.828  1.00 97.83           O  
ATOM    807  CZ  TYR A 102       7.318 -12.763  11.804  1.00 97.83           C  
ATOM    808  N   LEU A 103       2.994 -14.367  14.736  1.00 98.48           N  
ATOM    809  CA  LEU A 103       3.545 -14.310  16.086  1.00 98.48           C  
ATOM    810  C   LEU A 103       3.570 -15.696  16.721  1.00 98.48           C  
ATOM    811  CB  LEU A 103       2.731 -13.350  16.957  1.00 98.48           C  
ATOM    812  O   LEU A 103       4.566 -16.084  17.336  1.00 98.48           O  
ATOM    813  CG  LEU A 103       2.866 -11.861  16.634  1.00 98.48           C  
ATOM    814  CD1 LEU A 103       1.790 -11.061  17.362  1.00 98.48           C  
ATOM    815  CD2 LEU A 103       4.256 -11.356  17.003  1.00 98.48           C  
ATOM    816  N   GLY A 104       2.422 -16.393  16.571  1.00 98.25           N  
ATOM    817  CA  GLY A 104       2.347 -17.753  17.081  1.00 98.25           C  
ATOM    818  C   GLY A 104       3.390 -18.675  16.480  1.00 98.25           C  
ATOM    819  O   GLY A 104       4.042 -19.436  17.198  1.00 98.25           O  
ATOM    820  N   GLU A 105       3.635 -18.613  15.156  1.00 96.94           N  
ATOM    821  CA  GLU A 105       4.596 -19.458  14.453  1.00 96.94           C  
ATOM    822  C   GLU A 105       6.029 -19.116  14.854  1.00 96.94           C  
ATOM    823  CB  GLU A 105       4.427 -19.319  12.938  1.00 96.94           C  
ATOM    824  O   GLU A 105       6.924 -19.958  14.755  1.00 96.94           O  
ATOM    825  CG  GLU A 105       3.153 -19.954  12.400  1.00 96.94           C  
ATOM    826  CD  GLU A 105       3.047 -19.897  10.885  1.00 96.94           C  
ATOM    827  OE1 GLU A 105       2.052 -20.412  10.326  1.00 96.94           O  
ATOM    828  OE2 GLU A 105       3.966 -19.333  10.251  1.00 96.94           O  
ATOM    829  N   CYS A 106       6.204 -17.907  15.296  1.00 96.60           N  
ATOM    830  CA  CYS A 106       7.527 -17.500  15.755  1.00 96.60           C  
ATOM    831  C   CYS A 106       7.810 -18.038  17.152  1.00 96.60           C  
ATOM    832  CB  CYS A 106       7.650 -15.976  15.751  1.00 96.60           C  
ATOM    833  O   CYS A 106       8.914 -17.874  17.674  1.00 96.60           O  
ATOM    834  SG  CYS A 106       7.818 -15.263  14.100  1.00 96.60           S  
ATOM    835  N   GLY A 107       6.764 -18.631  17.791  1.00 97.42           N  
ATOM    836  CA  GLY A 107       6.937 -19.245  19.098  1.00 97.42           C  
ATOM    837  C   GLY A 107       6.600 -18.313  20.246  1.00 97.42           C  
ATOM    838  O   GLY A 107       7.026 -18.536  21.380  1.00 97.42           O  
ATOM    839  N   ALA A 108       5.896 -17.192  19.990  1.00 98.31           N  
ATOM    840  CA  ALA A 108       5.447 -16.274  21.034  1.00 98.31           C  
ATOM    841  C   ALA A 108       4.233 -16.832  21.771  1.00 98.31           C  
ATOM    842  CB  ALA A 108       5.120 -14.908  20.436  1.00 98.31           C  
ATOM    843  O   ALA A 108       3.436 -17.576  21.193  1.00 98.31           O  
ATOM    844  N   ASN A 109       4.192 -16.542  23.101  1.00 98.01           N  
ATOM    845  CA  ASN A 109       2.934 -16.718  23.819  1.00 98.01           C  
ATOM    846  C   ASN A 109       1.988 -15.543  23.590  1.00 98.01           C  
ATOM    847  CB  ASN A 109       3.192 -16.909  25.315  1.00 98.01           C  
ATOM    848  O   ASN A 109       2.104 -14.509  24.251  1.00 98.01           O  
ATOM    849  CG  ASN A 109       4.135 -18.060  25.603  1.00 98.01           C  
ATOM    850  ND2 ASN A 109       5.153 -17.804  26.414  1.00 98.01           N  
ATOM    851  OD1 ASN A 109       3.949 -19.171  25.099  1.00 98.01           O  
ATOM    852  N   VAL A 110       0.983 -15.766  22.667  1.00 98.34           N  
ATOM    853  CA  VAL A 110       0.232 -14.636  22.130  1.00 98.34           C  
ATOM    854  C   VAL A 110      -1.132 -14.552  22.810  1.00 98.34           C  
ATOM    855  CB  VAL A 110       0.059 -14.747  20.599  1.00 98.34           C  
ATOM    856  O   VAL A 110      -1.841 -15.556  22.919  1.00 98.34           O  
ATOM    857  CG1 VAL A 110      -0.643 -13.509  20.044  1.00 98.34           C  
ATOM    858  CG2 VAL A 110       1.414 -14.944  19.922  1.00 98.34           C  
ATOM    859  N   LEU A 111      -1.430 -13.437  23.299  1.00 97.59           N  
ATOM    860  CA  LEU A 111      -2.794 -13.050  23.644  1.00 97.59           C  
ATOM    861  C   LEU A 111      -3.351 -12.057  22.629  1.00 97.59           C  
ATOM    862  CB  LEU A 111      -2.839 -12.442  25.048  1.00 97.59           C  
ATOM    863  O   LEU A 111      -2.971 -10.884  22.629  1.00 97.59           O  
ATOM    864  CG  LEU A 111      -4.228 -12.249  25.659  1.00 97.59           C  
ATOM    865  CD1 LEU A 111      -4.158 -12.357  27.179  1.00 97.59           C  
ATOM    866  CD2 LEU A 111      -4.816 -10.907  25.239  1.00 97.59           C  
ATOM    867  N   ALA A 112      -4.223 -12.531  21.764  1.00 98.14           N  
ATOM    868  CA  ALA A 112      -4.826 -11.711  20.716  1.00 98.14           C  
ATOM    869  C   ALA A 112      -6.136 -11.089  21.192  1.00 98.14           C  
ATOM    870  CB  ALA A 112      -5.062 -12.544  19.459  1.00 98.14           C  
ATOM    871  O   ALA A 112      -7.113 -11.799  21.443  1.00 98.14           O  
ATOM    872  N   LEU A 113      -6.156  -9.775  21.304  1.00 96.95           N  
ATOM    873  CA  LEU A 113      -7.327  -9.029  21.752  1.00 96.95           C  
ATOM    874  C   LEU A 113      -8.065  -8.413  20.567  1.00 96.95           C  
ATOM    875  CB  LEU A 113      -6.920  -7.934  22.740  1.00 96.95           C  
ATOM    876  O   LEU A 113      -7.497  -7.603  19.831  1.00 96.95           O  
ATOM    877  CG  LEU A 113      -8.059  -7.125  23.363  1.00 96.95           C  
ATOM    878  CD1 LEU A 113      -8.882  -8.003  24.300  1.00 96.95           C  
ATOM    879  CD2 LEU A 113      -7.509  -5.911  24.105  1.00 96.95           C  
ATOM    880  N   GLU A 114      -9.325  -8.791  20.388  1.00 96.03           N  
ATOM    881  CA  GLU A 114     -10.130  -8.298  19.275  1.00 96.03           C  
ATOM    882  C   GLU A 114     -11.508  -7.844  19.749  1.00 96.03           C  
ATOM    883  CB  GLU A 114     -10.274  -9.374  18.196  1.00 96.03           C  
ATOM    884  O   GLU A 114     -12.171  -8.549  20.512  1.00 96.03           O  
ATOM    885  CG  GLU A 114     -11.216  -8.990  17.065  1.00 96.03           C  
ATOM    886  CD  GLU A 114     -10.848  -7.674  16.399  1.00 96.03           C  
ATOM    887  OE1 GLU A 114     -11.736  -6.806  16.238  1.00 96.03           O  
ATOM    888  OE2 GLU A 114      -9.663  -7.510  16.033  1.00 96.03           O  
ATOM    889  N   GLY A 115     -11.885  -6.644  19.310  1.00 92.98           N  
ATOM    890  CA  GLY A 115     -13.092  -5.997  19.798  1.00 92.98           C  
ATOM    891  C   GLY A 115     -14.358  -6.539  19.163  1.00 92.98           C  
ATOM    892  O   GLY A 115     -15.448  -6.402  19.723  1.00 92.98           O  
ATOM    893  N   THR A 116     -14.238  -7.231  17.997  1.00 92.28           N  
ATOM    894  CA  THR A 116     -15.373  -7.820  17.296  1.00 92.28           C  
ATOM    895  C   THR A 116     -15.356  -9.341  17.419  1.00 92.28           C  
ATOM    896  CB  THR A 116     -15.378  -7.423  15.808  1.00 92.28           C  
ATOM    897  O   THR A 116     -14.344  -9.981  17.128  1.00 92.28           O  
ATOM    898  CG2 THR A 116     -16.636  -7.927  15.108  1.00 92.28           C  
ATOM    899  OG1 THR A 116     -15.324  -5.995  15.701  1.00 92.28           O  
ATOM    900  N   LEU A 117     -16.511  -9.880  17.854  1.00 92.30           N  
ATOM    901  CA  LEU A 117     -16.596 -11.319  18.083  1.00 92.30           C  
ATOM    902  C   LEU A 117     -16.328 -12.091  16.795  1.00 92.30           C  
ATOM    903  CB  LEU A 117     -17.973 -11.692  18.638  1.00 92.30           C  
ATOM    904  O   LEU A 117     -15.591 -13.079  16.801  1.00 92.30           O  
ATOM    905  CG  LEU A 117     -18.209 -13.176  18.923  1.00 92.30           C  
ATOM    906  CD1 LEU A 117     -17.160 -13.702  19.898  1.00 92.30           C  
ATOM    907  CD2 LEU A 117     -19.615 -13.399  19.471  1.00 92.30           C  
ATOM    908  N   ARG A 118     -16.872 -11.721  15.743  1.00 91.92           N  
ATOM    909  CA  ARG A 118     -16.695 -12.416  14.473  1.00 91.92           C  
ATOM    910  C   ARG A 118     -15.221 -12.491  14.090  1.00 91.92           C  
ATOM    911  CB  ARG A 118     -17.489 -11.721  13.364  1.00 91.92           C  
ATOM    912  O   ARG A 118     -14.727 -13.554  13.708  1.00 91.92           O  
ATOM    913  CG  ARG A 118     -17.413 -12.424  12.018  1.00 91.92           C  
ATOM    914  CD  ARG A 118     -18.216 -11.691  10.953  1.00 91.92           C  
ATOM    915  NE  ARG A 118     -19.586 -11.437  11.390  1.00 91.92           N  
ATOM    916  NH1 ARG A 118     -20.267 -10.492   9.396  1.00 91.92           N  
ATOM    917  NH2 ARG A 118     -21.742 -10.689  11.139  1.00 91.92           N  
ATOM    918  CZ  ARG A 118     -20.529 -10.874  10.640  1.00 91.92           C  
ATOM    919  N   ARG A 119     -14.503 -11.462  14.068  1.00 94.88           N  
ATOM    920  CA  ARG A 119     -13.087 -11.446  13.715  1.00 94.88           C  
ATOM    921  C   ARG A 119     -12.264 -12.248  14.718  1.00 94.88           C  
ATOM    922  CB  ARG A 119     -12.566 -10.009  13.641  1.00 94.88           C  
ATOM    923  O   ARG A 119     -11.274 -12.883  14.350  1.00 94.88           O  
ATOM    924  CG  ARG A 119     -13.037  -9.247  12.413  1.00 94.88           C  
ATOM    925  CD  ARG A 119     -12.340  -7.899  12.284  1.00 94.88           C  
ATOM    926  NE  ARG A 119     -12.602  -7.278  10.989  1.00 94.88           N  
ATOM    927  NH1 ARG A 119     -11.218  -5.463  11.347  1.00 94.88           N  
ATOM    928  NH2 ARG A 119     -12.371  -5.660   9.376  1.00 94.88           N  
ATOM    929  CZ  ARG A 119     -12.063  -6.135  10.574  1.00 94.88           C  
ATOM    930  N   ALA A 120     -12.692 -12.140  15.978  1.00 95.70           N  
ATOM    931  CA  ALA A 120     -12.026 -12.954  16.992  1.00 95.70           C  
ATOM    932  C   ALA A 120     -12.174 -14.441  16.686  1.00 95.70           C  
ATOM    933  CB  ALA A 120     -12.586 -12.641  18.378  1.00 95.70           C  
ATOM    934  O   ALA A 120     -11.224 -15.212  16.845  1.00 95.70           O  
ATOM    935  N   VAL A 121     -13.343 -14.793  16.274  1.00 95.67           N  
ATOM    936  CA  VAL A 121     -13.617 -16.179  15.907  1.00 95.67           C  
ATOM    937  C   VAL A 121     -12.749 -16.580  14.716  1.00 95.67           C  
ATOM    938  CB  VAL A 121     -15.110 -16.393  15.575  1.00 95.67           C  
ATOM    939  O   VAL A 121     -12.186 -17.677  14.691  1.00 95.67           O  
ATOM    940  CG1 VAL A 121     -15.334 -17.773  14.959  1.00 95.67           C  
ATOM    941  CG2 VAL A 121     -15.965 -16.220  16.829  1.00 95.67           C  
ATOM    942  N   ILE A 122     -12.645 -15.719  13.753  1.00 96.34           N  
ATOM    943  CA  ILE A 122     -11.822 -15.981  12.578  1.00 96.34           C  
ATOM    944  C   ILE A 122     -10.359 -16.121  12.993  1.00 96.34           C  
ATOM    945  CB  ILE A 122     -11.975 -14.865  11.520  1.00 96.34           C  
ATOM    946  O   ILE A 122      -9.655 -17.014  12.516  1.00 96.34           O  
ATOM    947  CG1 ILE A 122     -13.414 -14.822  10.993  1.00 96.34           C  
ATOM    948  CG2 ILE A 122     -10.978 -15.066  10.375  1.00 96.34           C  
ATOM    949  CD1 ILE A 122     -13.701 -13.642  10.074  1.00 96.34           C  
ATOM    950  N   THR A 123      -9.905 -15.225  13.852  1.00 97.57           N  
ATOM    951  CA  THR A 123      -8.536 -15.278  14.353  1.00 97.57           C  
ATOM    952  C   THR A 123      -8.254 -16.624  15.015  1.00 97.57           C  
ATOM    953  CB  THR A 123      -8.263 -14.142  15.356  1.00 97.57           C  
ATOM    954  O   THR A 123      -7.222 -17.246  14.755  1.00 97.57           O  
ATOM    955  CG2 THR A 123      -6.849 -14.233  15.919  1.00 97.57           C  
ATOM    956  OG1 THR A 123      -8.423 -12.881  14.695  1.00 97.57           O  
ATOM    957  N   ARG A 124      -9.120 -17.032  15.902  1.00 97.80           N  
ATOM    958  CA  ARG A 124      -8.937 -18.314  16.574  1.00 97.80           C  
ATOM    959  C   ARG A 124      -8.943 -19.463  15.571  1.00 97.80           C  
ATOM    960  CB  ARG A 124     -10.028 -18.530  17.625  1.00 97.80           C  
ATOM    961  O   ARG A 124      -8.142 -20.394  15.681  1.00 97.80           O  
ATOM    962  CG  ARG A 124      -9.906 -19.846  18.378  1.00 97.80           C  
ATOM    963  CD  ARG A 124      -8.630 -19.906  19.206  1.00 97.80           C  
ATOM    964  NE  ARG A 124      -8.225 -21.283  19.473  1.00 97.80           N  
ATOM    965  NH1 ARG A 124      -6.186 -21.109  18.402  1.00 97.80           N  
ATOM    966  NH2 ARG A 124      -6.806 -23.086  19.382  1.00 97.80           N  
ATOM    967  CZ  ARG A 124      -7.073 -21.823  19.085  1.00 97.80           C  
ATOM    968  N   ALA A 125      -9.897 -19.378  14.638  1.00 97.01           N  
ATOM    969  CA  ALA A 125      -9.955 -20.403  13.598  1.00 97.01           C  
ATOM    970  C   ALA A 125      -8.649 -20.461  12.811  1.00 97.01           C  
ATOM    971  CB  ALA A 125     -11.128 -20.140  12.657  1.00 97.01           C  
ATOM    972  O   ALA A 125      -8.168 -21.545  12.473  1.00 97.01           O  
ATOM    973  N   ARG A 126      -8.024 -19.379  12.531  1.00 97.05           N  
ATOM    974  CA  ARG A 126      -6.794 -19.290  11.750  1.00 97.05           C  
ATOM    975  C   ARG A 126      -5.606 -19.838  12.535  1.00 97.05           C  
ATOM    976  CB  ARG A 126      -6.524 -17.842  11.334  1.00 97.05           C  
ATOM    977  O   ARG A 126      -4.618 -20.281  11.947  1.00 97.05           O  
ATOM    978  CG  ARG A 126      -5.258 -17.664  10.511  1.00 97.05           C  
ATOM    979  CD  ARG A 126      -5.225 -16.310   9.815  1.00 97.05           C  
ATOM    980  NE  ARG A 126      -4.049 -16.173   8.959  1.00 97.05           N  
ATOM    981  NH1 ARG A 126      -4.606 -14.071   8.179  1.00 97.05           N  
ATOM    982  NH2 ARG A 126      -2.684 -15.093   7.462  1.00 97.05           N  
ATOM    983  CZ  ARG A 126      -3.783 -15.113   8.202  1.00 97.05           C  
ATOM    984  N   THR A 127      -5.729 -19.788  13.852  1.00 97.85           N  
ATOM    985  CA  THR A 127      -4.625 -20.221  14.703  1.00 97.85           C  
ATOM    986  C   THR A 127      -4.994 -21.492  15.462  1.00 97.85           C  
ATOM    987  CB  THR A 127      -4.227 -19.119  15.703  1.00 97.85           C  
ATOM    988  O   THR A 127      -4.389 -21.805  16.490  1.00 97.85           O  
ATOM    989  CG2 THR A 127      -3.724 -17.875  14.979  1.00 97.85           C  
ATOM    990  OG1 THR A 127      -5.366 -18.769  16.497  1.00 97.85           O  
ATOM    991  N   ARG A 128      -5.941 -22.255  15.031  1.00 95.95           N  
ATOM    992  CA  ARG A 128      -6.540 -23.380  15.741  1.00 95.95           C  
ATOM    993  C   ARG A 128      -5.490 -24.432  16.084  1.00 95.95           C  
ATOM    994  CB  ARG A 128      -7.658 -24.009  14.907  1.00 95.95           C  
ATOM    995  O   ARG A 128      -5.639 -25.171  17.059  1.00 95.95           O  
ATOM    996  CG  ARG A 128      -7.185 -24.605  13.590  1.00 95.95           C  
ATOM    997  CD  ARG A 128      -8.352 -25.041  12.716  1.00 95.95           C  
ATOM    998  NE  ARG A 128      -7.897 -25.577  11.437  1.00 95.95           N  
ATOM    999  NH1 ARG A 128      -7.825 -23.530  10.370  1.00 95.95           N  
ATOM   1000  NH2 ARG A 128      -7.245 -25.438   9.239  1.00 95.95           N  
ATOM   1001  CZ  ARG A 128      -7.657 -24.847  10.351  1.00 95.95           C  
ATOM   1002  N   ASP A 129      -4.384 -24.464  15.324  1.00 96.23           N  
ATOM   1003  CA  ASP A 129      -3.384 -25.505  15.542  1.00 96.23           C  
ATOM   1004  C   ASP A 129      -2.244 -24.995  16.421  1.00 96.23           C  
ATOM   1005  CB  ASP A 129      -2.834 -26.009  14.207  1.00 96.23           C  
ATOM   1006  O   ASP A 129      -1.267 -25.710  16.656  1.00 96.23           O  
ATOM   1007  CG  ASP A 129      -2.239 -24.902  13.354  1.00 96.23           C  
ATOM   1008  OD1 ASP A 129      -2.806 -23.789  13.317  1.00 96.23           O  
ATOM   1009  OD2 ASP A 129      -1.195 -25.146  12.712  1.00 96.23           O  
ATOM   1010  N   LEU A 130      -2.322 -23.767  16.895  1.00 97.36           N  
ATOM   1011  CA  LEU A 130      -1.280 -23.168  17.722  1.00 97.36           C  
ATOM   1012  C   LEU A 130      -1.735 -23.053  19.173  1.00 97.36           C  
ATOM   1013  CB  LEU A 130      -0.896 -21.787  17.184  1.00 97.36           C  
ATOM   1014  O   LEU A 130      -2.621 -22.255  19.488  1.00 97.36           O  
ATOM   1015  CG  LEU A 130      -0.311 -21.749  15.771  1.00 97.36           C  
ATOM   1016  CD1 LEU A 130      -0.087 -20.306  15.330  1.00 97.36           C  
ATOM   1017  CD2 LEU A 130       0.991 -22.540  15.709  1.00 97.36           C  
ATOM   1018  N   ASP A 131      -1.086 -23.802  20.107  1.00 95.86           N  
ATOM   1019  CA  ASP A 131      -1.472 -23.874  21.513  1.00 95.86           C  
ATOM   1020  C   ASP A 131      -0.964 -22.659  22.285  1.00 95.86           C  
ATOM   1021  CB  ASP A 131      -0.941 -25.161  22.150  1.00 95.86           C  
ATOM   1022  O   ASP A 131      -1.418 -22.390  23.400  1.00 95.86           O  
ATOM   1023  CG  ASP A 131      -1.578 -26.414  21.575  1.00 95.86           C  
ATOM   1024  OD1 ASP A 131      -2.720 -26.342  21.072  1.00 95.86           O  
ATOM   1025  OD2 ASP A 131      -0.933 -27.483  21.627  1.00 95.86           O  
ATOM   1026  N   ASN A 132      -0.034 -21.981  21.697  1.00 97.50           N  
ATOM   1027  CA  ASN A 132       0.563 -20.822  22.352  1.00 97.50           C  
ATOM   1028  C   ASN A 132      -0.195 -19.539  22.022  1.00 97.50           C  
ATOM   1029  CB  ASN A 132       2.036 -20.683  21.960  1.00 97.50           C  
ATOM   1030  O   ASN A 132       0.289 -18.439  22.294  1.00 97.50           O  
ATOM   1031  CG  ASN A 132       2.238 -20.635  20.459  1.00 97.50           C  
ATOM   1032  ND2 ASN A 132       3.276 -19.931  20.023  1.00 97.50           N  
ATOM   1033  OD1 ASN A 132       1.468 -21.225  19.697  1.00 97.50           O  
ATOM   1034  N   VAL A 133      -1.400 -19.647  21.421  1.00 98.19           N  
ATOM   1035  CA  VAL A 133      -2.204 -18.490  21.042  1.00 98.19           C  
ATOM   1036  C   VAL A 133      -3.556 -18.546  21.749  1.00 98.19           C  
ATOM   1037  CB  VAL A 133      -2.405 -18.417  19.511  1.00 98.19           C  
ATOM   1038  O   VAL A 133      -4.278 -19.540  21.643  1.00 98.19           O  
ATOM   1039  CG1 VAL A 133      -3.359 -17.280  19.146  1.00 98.19           C  
ATOM   1040  CG2 VAL A 133      -1.062 -18.239  18.805  1.00 98.19           C  
ATOM   1041  N   GLU A 134      -3.816 -17.505  22.480  1.00 97.26           N  
ATOM   1042  CA  GLU A 134      -5.138 -17.304  23.065  1.00 97.26           C  
ATOM   1043  C   GLU A 134      -5.827 -16.081  22.466  1.00 97.26           C  
ATOM   1044  CB  GLU A 134      -5.036 -17.157  24.585  1.00 97.26           C  
ATOM   1045  O   GLU A 134      -5.204 -15.030  22.299  1.00 97.26           O  
ATOM   1046  CG  GLU A 134      -4.483 -18.389  25.286  1.00 97.26           C  
ATOM   1047  CD  GLU A 134      -5.394 -19.602  25.178  1.00 97.26           C  
ATOM   1048  OE1 GLU A 134      -4.913 -20.742  25.366  1.00 97.26           O  
ATOM   1049  OE2 GLU A 134      -6.599 -19.409  24.901  1.00 97.26           O  
ATOM   1050  N   VAL A 135      -7.186 -16.233  22.171  1.00 97.80           N  
ATOM   1051  CA  VAL A 135      -7.930 -15.141  21.551  1.00 97.80           C  
ATOM   1052  C   VAL A 135      -9.016 -14.650  22.505  1.00 97.80           C  
ATOM   1053  CB  VAL A 135      -8.557 -15.573  20.207  1.00 97.80           C  
ATOM   1054  O   VAL A 135      -9.848 -15.435  22.966  1.00 97.80           O  
ATOM   1055  CG1 VAL A 135      -9.324 -14.414  19.573  1.00 97.80           C  
ATOM   1056  CG2 VAL A 135      -7.477 -16.087  19.256  1.00 97.80           C  
ATOM   1057  N   VAL A 136      -8.998 -13.362  22.734  1.00 96.27           N  
ATOM   1058  CA  VAL A 136      -9.956 -12.730  23.636  1.00 96.27           C  
ATOM   1059  C   VAL A 136     -10.783 -11.699  22.871  1.00 96.27           C  
ATOM   1060  CB  VAL A 136      -9.250 -12.062  24.837  1.00 96.27           C  
ATOM   1061  O   VAL A 136     -10.235 -10.887  22.122  1.00 96.27           O  
ATOM   1062  CG1 VAL A 136     -10.258 -11.318  25.711  1.00 96.27           C  
ATOM   1063  CG2 VAL A 136      -8.494 -13.106  25.658  1.00 96.27           C  
ATOM   1064  N   CYS A 137     -12.063 -11.758  23.048  1.00 95.50           N  
ATOM   1065  CA  CYS A 137     -12.941 -10.737  22.486  1.00 95.50           C  
ATOM   1066  C   CYS A 137     -13.356  -9.729  23.551  1.00 95.50           C  
ATOM   1067  CB  CYS A 137     -14.183 -11.380  21.868  1.00 95.50           C  
ATOM   1068  O   CYS A 137     -14.110 -10.061  24.467  1.00 95.50           O  
ATOM   1069  SG  CYS A 137     -15.315 -10.194  21.111  1.00 95.50           S  
ATOM   1070  N   GLU A 138     -12.878  -8.480  23.461  1.00 93.44           N  
ATOM   1071  CA  GLU A 138     -13.163  -7.381  24.378  1.00 93.44           C  
ATOM   1072  C   GLU A 138     -12.649  -6.054  23.825  1.00 93.44           C  
ATOM   1073  CB  GLU A 138     -12.545  -7.653  25.752  1.00 93.44           C  
ATOM   1074  O   GLU A 138     -11.681  -6.027  23.063  1.00 93.44           O  
ATOM   1075  CG  GLU A 138     -13.015  -6.696  26.838  1.00 93.44           C  
ATOM   1076  CD  GLU A 138     -13.415  -7.399  28.126  1.00 93.44           C  
ATOM   1077  OE1 GLU A 138     -14.604  -7.759  28.277  1.00 93.44           O  
ATOM   1078  OE2 GLU A 138     -12.531  -7.592  28.990  1.00 93.44           O  
ATOM   1079  N   GLN A 139     -13.291  -5.032  24.174  1.00 91.46           N  
ATOM   1080  CA  GLN A 139     -12.778  -3.701  23.865  1.00 91.46           C  
ATOM   1081  C   GLN A 139     -11.531  -3.387  24.687  1.00 91.46           C  
ATOM   1082  CB  GLN A 139     -13.852  -2.641  24.114  1.00 91.46           C  
ATOM   1083  O   GLN A 139     -11.465  -3.714  25.874  1.00 91.46           O  
ATOM   1084  CG  GLN A 139     -15.090  -2.802  23.242  1.00 91.46           C  
ATOM   1085  CD  GLN A 139     -16.147  -1.750  23.522  1.00 91.46           C  
ATOM   1086  NE2 GLN A 139     -17.203  -1.741  22.716  1.00 91.46           N  
ATOM   1087  OE1 GLN A 139     -16.015  -0.952  24.456  1.00 91.46           O  
ATOM   1088  N   PHE A 140     -10.567  -2.794  24.039  1.00 92.84           N  
ATOM   1089  CA  PHE A 140      -9.269  -2.584  24.670  1.00 92.84           C  
ATOM   1090  C   PHE A 140      -9.415  -1.775  25.953  1.00 92.84           C  
ATOM   1091  CB  PHE A 140      -8.311  -1.874  23.708  1.00 92.84           C  
ATOM   1092  O   PHE A 140      -8.780  -2.084  26.964  1.00 92.84           O  
ATOM   1093  CG  PHE A 140      -7.005  -1.473  24.338  1.00 92.84           C  
ATOM   1094  CD1 PHE A 140      -6.608  -0.141  24.360  1.00 92.84           C  
ATOM   1095  CD2 PHE A 140      -6.174  -2.427  24.910  1.00 92.84           C  
ATOM   1096  CE1 PHE A 140      -5.400   0.234  24.943  1.00 92.84           C  
ATOM   1097  CE2 PHE A 140      -4.965  -2.060  25.494  1.00 92.84           C  
ATOM   1098  CZ  PHE A 140      -4.579  -0.730  25.509  1.00 92.84           C  
ATOM   1099  N   HIS A 141     -10.208  -0.670  25.985  1.00 90.07           N  
ATOM   1100  CA  HIS A 141     -10.268   0.202  27.152  1.00 90.07           C  
ATOM   1101  C   HIS A 141     -10.866  -0.525  28.353  1.00 90.07           C  
ATOM   1102  CB  HIS A 141     -11.083   1.459  26.841  1.00 90.07           C  
ATOM   1103  O   HIS A 141     -10.707  -0.083  29.493  1.00 90.07           O  
ATOM   1104  CG  HIS A 141     -12.540   1.194  26.634  1.00 90.07           C  
ATOM   1105  CD2 HIS A 141     -13.608   1.420  27.435  1.00 90.07           C  
ATOM   1106  ND1 HIS A 141     -13.035   0.622  25.482  1.00 90.07           N  
ATOM   1107  CE1 HIS A 141     -14.349   0.509  25.583  1.00 90.07           C  
ATOM   1108  NE2 HIS A 141     -14.722   0.985  26.759  1.00 90.07           N  
ATOM   1109  N   LYS A 142     -11.527  -1.677  28.123  1.00 90.23           N  
ATOM   1110  CA  LYS A 142     -12.116  -2.461  29.205  1.00 90.23           C  
ATOM   1111  C   LYS A 142     -11.197  -3.607  29.617  1.00 90.23           C  
ATOM   1112  CB  LYS A 142     -13.482  -3.009  28.788  1.00 90.23           C  
ATOM   1113  O   LYS A 142     -11.468  -4.305  30.596  1.00 90.23           O  
ATOM   1114  CG  LYS A 142     -14.536  -1.935  28.559  1.00 90.23           C  
ATOM   1115  CD  LYS A 142     -15.899  -2.545  28.260  1.00 90.23           C  
ATOM   1116  CE  LYS A 142     -16.965  -1.473  28.081  1.00 90.23           C  
ATOM   1117  NZ  LYS A 142     -18.296  -2.065  27.752  1.00 90.23           N  
ATOM   1118  N   PHE A 143     -10.249  -3.784  28.757  1.00 90.82           N  
ATOM   1119  CA  PHE A 143      -9.316  -4.871  29.029  1.00 90.82           C  
ATOM   1120  C   PHE A 143      -8.239  -4.426  30.012  1.00 90.82           C  
ATOM   1121  CB  PHE A 143      -8.670  -5.364  27.731  1.00 90.82           C  
ATOM   1122  O   PHE A 143      -7.619  -3.377  29.828  1.00 90.82           O  
ATOM   1123  CG  PHE A 143      -7.704  -6.501  27.927  1.00 90.82           C  
ATOM   1124  CD1 PHE A 143      -6.333  -6.289  27.839  1.00 90.82           C  
ATOM   1125  CD2 PHE A 143      -8.166  -7.782  28.200  1.00 90.82           C  
ATOM   1126  CE1 PHE A 143      -5.436  -7.339  28.020  1.00 90.82           C  
ATOM   1127  CE2 PHE A 143      -7.276  -8.836  28.382  1.00 90.82           C  
ATOM   1128  CZ  PHE A 143      -5.911  -8.613  28.291  1.00 90.82           C  
ATOM   1129  N   GLY A 144      -8.113  -5.079  31.060  1.00 81.86           N  
ATOM   1130  CA  GLY A 144      -7.151  -4.771  32.106  1.00 81.86           C  
ATOM   1131  C   GLY A 144      -6.984  -5.893  33.113  1.00 81.86           C  
ATOM   1132  O   GLY A 144      -7.771  -6.842  33.129  1.00 81.86           O  
ATOM   1133  N   GLY A 145      -5.687  -6.093  33.598  1.00 74.40           N  
ATOM   1134  CA  GLY A 145      -5.242  -7.082  34.567  1.00 74.40           C  
ATOM   1135  C   GLY A 145      -3.780  -6.934  34.943  1.00 74.40           C  
ATOM   1136  O   GLY A 145      -3.102  -6.019  34.470  1.00 74.40           O  
ATOM   1137  N   GLY A 146      -3.305  -7.411  36.140  1.00 80.68           N  
ATOM   1138  CA  GLY A 146      -1.973  -7.338  36.718  1.00 80.68           C  
ATOM   1139  C   GLY A 146      -0.912  -7.996  35.855  1.00 80.68           C  
ATOM   1140  O   GLY A 146       0.285  -7.830  36.100  1.00 80.68           O  
ATOM   1141  N   GLN A 147      -1.263  -8.574  34.610  1.00 88.54           N  
ATOM   1142  CA  GLN A 147      -0.272  -9.238  33.770  1.00 88.54           C  
ATOM   1143  C   GLN A 147       0.500  -8.227  32.927  1.00 88.54           C  
ATOM   1144  CB  GLN A 147      -0.941 -10.274  32.866  1.00 88.54           C  
ATOM   1145  O   GLN A 147      -0.090  -7.308  32.355  1.00 88.54           O  
ATOM   1146  CG  GLN A 147       0.033 -11.033  31.975  1.00 88.54           C  
ATOM   1147  CD  GLN A 147       0.826 -12.082  32.732  1.00 88.54           C  
ATOM   1148  NE2 GLN A 147       1.877 -12.599  32.104  1.00 88.54           N  
ATOM   1149  OE1 GLN A 147       0.497 -12.426  33.872  1.00 88.54           O  
ATOM   1150  N   LYS A 148       1.720  -8.394  32.796  1.00 95.32           N  
ATOM   1151  CA  LYS A 148       2.609  -7.545  32.009  1.00 95.32           C  
ATOM   1152  C   LYS A 148       3.206  -8.313  30.834  1.00 95.32           C  
ATOM   1153  CB  LYS A 148       3.727  -6.979  32.887  1.00 95.32           C  
ATOM   1154  O   LYS A 148       3.352  -9.536  30.894  1.00 95.32           O  
ATOM   1155  CG  LYS A 148       3.231  -6.149  34.062  1.00 95.32           C  
ATOM   1156  CD  LYS A 148       2.855  -4.738  33.630  1.00 95.32           C  
ATOM   1157  CE  LYS A 148       2.549  -3.849  34.828  1.00 95.32           C  
ATOM   1158  NZ  LYS A 148       2.122  -2.480  34.407  1.00 95.32           N  
ATOM   1159  N   PHE A 149       3.463  -7.619  29.736  1.00 97.25           N  
ATOM   1160  CA  PHE A 149       3.865  -8.263  28.492  1.00 97.25           C  
ATOM   1161  C   PHE A 149       5.242  -7.778  28.052  1.00 97.25           C  
ATOM   1162  CB  PHE A 149       2.837  -7.995  27.389  1.00 97.25           C  
ATOM   1163  O   PHE A 149       5.622  -6.639  28.328  1.00 97.25           O  
ATOM   1164  CG  PHE A 149       1.476  -8.571  27.674  1.00 97.25           C  
ATOM   1165  CD1 PHE A 149       1.148  -9.855  27.254  1.00 97.25           C  
ATOM   1166  CD2 PHE A 149       0.525  -7.829  28.362  1.00 97.25           C  
ATOM   1167  CE1 PHE A 149      -0.111 -10.391  27.517  1.00 97.25           C  
ATOM   1168  CE2 PHE A 149      -0.735  -8.358  28.628  1.00 97.25           C  
ATOM   1169  CZ  PHE A 149      -1.051  -9.639  28.204  1.00 97.25           C  
ATOM   1170  N   ASP A 150       5.989  -8.666  27.376  1.00 97.56           N  
ATOM   1171  CA  ASP A 150       7.279  -8.326  26.784  1.00 97.56           C  
ATOM   1172  C   ASP A 150       7.103  -7.430  25.561  1.00 97.56           C  
ATOM   1173  CB  ASP A 150       8.045  -9.594  26.402  1.00 97.56           C  
ATOM   1174  O   ASP A 150       7.902  -6.519  25.331  1.00 97.56           O  
ATOM   1175  CG  ASP A 150       8.363 -10.478  27.595  1.00 97.56           C  
ATOM   1176  OD1 ASP A 150       9.167 -10.068  28.460  1.00 97.56           O  
ATOM   1177  OD2 ASP A 150       7.807 -11.594  27.670  1.00 97.56           O  
ATOM   1178  N   VAL A 151       6.014  -7.769  24.805  1.00 98.19           N  
ATOM   1179  CA  VAL A 151       5.749  -7.046  23.565  1.00 98.19           C  
ATOM   1180  C   VAL A 151       4.254  -6.758  23.444  1.00 98.19           C  
ATOM   1181  CB  VAL A 151       6.242  -7.834  22.332  1.00 98.19           C  
ATOM   1182  O   VAL A 151       3.425  -7.641  23.679  1.00 98.19           O  
ATOM   1183  CG1 VAL A 151       5.953  -7.061  21.046  1.00 98.19           C  
ATOM   1184  CG2 VAL A 151       7.735  -8.135  22.453  1.00 98.19           C  
ATOM   1185  N   ILE A 152       3.939  -5.568  23.190  1.00 98.54           N  
ATOM   1186  CA  ILE A 152       2.576  -5.188  22.836  1.00 98.54           C  
ATOM   1187  C   ILE A 152       2.554  -4.597  21.428  1.00 98.54           C  
ATOM   1188  CB  ILE A 152       1.989  -4.180  23.850  1.00 98.54           C  
ATOM   1189  O   ILE A 152       3.365  -3.727  21.101  1.00 98.54           O  
ATOM   1190  CG1 ILE A 152       1.953  -4.794  25.254  1.00 98.54           C  
ATOM   1191  CG2 ILE A 152       0.592  -3.728  23.414  1.00 98.54           C  
ATOM   1192  CD1 ILE A 152       1.399  -3.863  26.323  1.00 98.54           C  
ATOM   1193  N   THR A 153       1.645  -5.038  20.544  1.00 98.57           N  
ATOM   1194  CA  THR A 153       1.576  -4.555  19.169  1.00 98.57           C  
ATOM   1195  C   THR A 153       0.299  -3.751  18.942  1.00 98.57           C  
ATOM   1196  CB  THR A 153       1.638  -5.720  18.165  1.00 98.57           C  
ATOM   1197  O   THR A 153      -0.778  -4.146  19.394  1.00 98.57           O  
ATOM   1198  CG2 THR A 153       2.877  -6.579  18.394  1.00 98.57           C  
ATOM   1199  OG1 THR A 153       0.470  -6.537  18.316  1.00 98.57           O  
ATOM   1200  N   LEU A 154       0.406  -2.637  18.321  1.00 98.17           N  
ATOM   1201  CA  LEU A 154      -0.659  -1.819  17.752  1.00 98.17           C  
ATOM   1202  C   LEU A 154      -0.487  -1.673  16.243  1.00 98.17           C  
ATOM   1203  CB  LEU A 154      -0.683  -0.437  18.410  1.00 98.17           C  
ATOM   1204  O   LEU A 154       0.121  -0.708  15.774  1.00 98.17           O  
ATOM   1205  CG  LEU A 154      -0.921  -0.409  19.920  1.00 98.17           C  
ATOM   1206  CD1 LEU A 154      -0.890   1.026  20.436  1.00 98.17           C  
ATOM   1207  CD2 LEU A 154      -2.248  -1.078  20.265  1.00 98.17           C  
ATOM   1208  N   ILE A 155      -0.938  -2.571  15.477  1.00 97.92           N  
ATOM   1209  CA  ILE A 155      -0.792  -2.577  14.025  1.00 97.92           C  
ATOM   1210  C   ILE A 155      -2.119  -2.197  13.372  1.00 97.92           C  
ATOM   1211  CB  ILE A 155      -0.317  -3.955  13.511  1.00 97.92           C  
ATOM   1212  O   ILE A 155      -3.054  -3.001  13.337  1.00 97.92           O  
ATOM   1213  CG1 ILE A 155       0.904  -4.430  14.307  1.00 97.92           C  
ATOM   1214  CG2 ILE A 155      -0.003  -3.893  12.013  1.00 97.92           C  
ATOM   1215  CD1 ILE A 155       2.125  -3.531  14.164  1.00 97.92           C  
ATOM   1216  N   GLY A 156      -2.147  -0.925  12.877  1.00 95.26           N  
ATOM   1217  CA  GLY A 156      -3.387  -0.415  12.314  1.00 95.26           C  
ATOM   1218  C   GLY A 156      -4.478  -0.224  13.350  1.00 95.26           C  
ATOM   1219  O   GLY A 156      -5.649  -0.508  13.086  1.00 95.26           O  
ATOM   1220  N   VAL A 157      -4.171   0.209  14.534  1.00 95.54           N  
ATOM   1221  CA  VAL A 157      -5.130   0.277  15.632  1.00 95.54           C  
ATOM   1222  C   VAL A 157      -5.172   1.696  16.194  1.00 95.54           C  
ATOM   1223  CB  VAL A 157      -4.784  -0.730  16.751  1.00 95.54           C  
ATOM   1224  O   VAL A 157      -6.250   2.234  16.457  1.00 95.54           O  
ATOM   1225  CG1 VAL A 157      -5.692  -0.525  17.962  1.00 95.54           C  
ATOM   1226  CG2 VAL A 157      -4.895  -2.163  16.233  1.00 95.54           C  
ATOM   1227  N   LEU A 158      -3.989   2.271  16.320  1.00 96.04           N  
ATOM   1228  CA  LEU A 158      -3.874   3.560  16.993  1.00 96.04           C  
ATOM   1229  C   LEU A 158      -4.724   4.616  16.295  1.00 96.04           C  
ATOM   1230  CB  LEU A 158      -2.412   4.012  17.037  1.00 96.04           C  
ATOM   1231  O   LEU A 158      -5.225   5.540  16.939  1.00 96.04           O  
ATOM   1232  CG  LEU A 158      -2.109   5.245  17.890  1.00 96.04           C  
ATOM   1233  CD1 LEU A 158      -2.501   4.994  19.342  1.00 96.04           C  
ATOM   1234  CD2 LEU A 158      -0.634   5.619  17.785  1.00 96.04           C  
ATOM   1235  N   GLU A 159      -4.966   4.523  14.978  1.00 92.58           N  
ATOM   1236  CA  GLU A 159      -5.768   5.478  14.219  1.00 92.58           C  
ATOM   1237  C   GLU A 159      -7.206   5.519  14.729  1.00 92.58           C  
ATOM   1238  CB  GLU A 159      -5.748   5.132  12.728  1.00 92.58           C  
ATOM   1239  O   GLU A 159      -7.928   6.488  14.488  1.00 92.58           O  
ATOM   1240  CG  GLU A 159      -6.374   3.783  12.401  1.00 92.58           C  
ATOM   1241  CD  GLU A 159      -5.370   2.642  12.392  1.00 92.58           C  
ATOM   1242  OE1 GLU A 159      -5.585   1.650  11.659  1.00 92.58           O  
ATOM   1243  OE2 GLU A 159      -4.360   2.740  13.124  1.00 92.58           O  
ATOM   1244  N   TYR A 160      -7.601   4.488  15.437  1.00 91.83           N  
ATOM   1245  CA  TYR A 160      -8.974   4.351  15.910  1.00 91.83           C  
ATOM   1246  C   TYR A 160      -9.098   4.800  17.361  1.00 91.83           C  
ATOM   1247  CB  TYR A 160      -9.449   2.902  15.769  1.00 91.83           C  
ATOM   1248  O   TYR A 160     -10.165   4.675  17.967  1.00 91.83           O  
ATOM   1249  CG  TYR A 160      -9.646   2.463  14.338  1.00 91.83           C  
ATOM   1250  CD1 TYR A 160     -10.818   2.770  13.650  1.00 91.83           C  
ATOM   1251  CD2 TYR A 160      -8.661   1.742  13.672  1.00 91.83           C  
ATOM   1252  CE1 TYR A 160     -11.004   2.366  12.332  1.00 91.83           C  
ATOM   1253  CE2 TYR A 160      -8.836   1.333  12.354  1.00 91.83           C  
ATOM   1254  OH  TYR A 160     -10.188   1.248  10.389  1.00 91.83           O  
ATOM   1255  CZ  TYR A 160     -10.009   1.650  11.693  1.00 91.83           C  
ATOM   1256  N   ALA A 161      -8.101   5.249  17.958  1.00 92.18           N  
ATOM   1257  CA  ALA A 161      -8.098   5.649  19.363  1.00 92.18           C  
ATOM   1258  C   ALA A 161      -9.238   6.620  19.658  1.00 92.18           C  
ATOM   1259  CB  ALA A 161      -6.757   6.278  19.734  1.00 92.18           C  
ATOM   1260  O   ALA A 161      -9.925   6.490  20.674  1.00 92.18           O  
ATOM   1261  N   ASN A 162      -9.519   7.542  18.753  1.00 89.97           N  
ATOM   1262  CA  ASN A 162     -10.553   8.551  18.956  1.00 89.97           C  
ATOM   1263  C   ASN A 162     -11.945   7.927  18.990  1.00 89.97           C  
ATOM   1264  CB  ASN A 162     -10.478   9.623  17.867  1.00 89.97           C  
ATOM   1265  O   ASN A 162     -12.873   8.501  19.564  1.00 89.97           O  
ATOM   1266  CG  ASN A 162      -9.302  10.562  18.051  1.00 89.97           C  
ATOM   1267  ND2 ASN A 162      -8.751  11.046  16.944  1.00 89.97           N  
ATOM   1268  OD1 ASN A 162      -8.892  10.849  19.179  1.00 89.97           O  
ATOM   1269  N   LEU A 163     -12.059   6.750  18.456  1.00 88.07           N  
ATOM   1270  CA  LEU A 163     -13.348   6.070  18.387  1.00 88.07           C  
ATOM   1271  C   LEU A 163     -13.567   5.192  19.614  1.00 88.07           C  
ATOM   1272  CB  LEU A 163     -13.440   5.223  17.115  1.00 88.07           C  
ATOM   1273  O   LEU A 163     -14.680   5.116  20.139  1.00 88.07           O  
ATOM   1274  CG  LEU A 163     -13.807   5.966  15.830  1.00 88.07           C  
ATOM   1275  CD1 LEU A 163     -13.308   5.196  14.612  1.00 88.07           C  
ATOM   1276  CD2 LEU A 163     -15.314   6.185  15.750  1.00 88.07           C  
ATOM   1277  N   PHE A 164     -12.530   4.640  20.130  1.00 87.13           N  
ATOM   1278  CA  PHE A 164     -12.748   3.528  21.048  1.00 87.13           C  
ATOM   1279  C   PHE A 164     -12.224   3.863  22.439  1.00 87.13           C  
ATOM   1280  CB  PHE A 164     -12.073   2.256  20.525  1.00 87.13           C  
ATOM   1281  O   PHE A 164     -12.554   3.184  23.413  1.00 87.13           O  
ATOM   1282  CG  PHE A 164     -12.588   1.803  19.185  1.00 87.13           C  
ATOM   1283  CD1 PHE A 164     -13.948   1.603  18.979  1.00 87.13           C  
ATOM   1284  CD2 PHE A 164     -11.712   1.576  18.132  1.00 87.13           C  
ATOM   1285  CE1 PHE A 164     -14.427   1.184  17.740  1.00 87.13           C  
ATOM   1286  CE2 PHE A 164     -12.184   1.157  16.891  1.00 87.13           C  
ATOM   1287  CZ  PHE A 164     -13.541   0.960  16.698  1.00 87.13           C  
ATOM   1288  N   MET A 165     -11.388   4.872  22.553  1.00 90.58           N  
ATOM   1289  CA  MET A 165     -10.866   5.270  23.857  1.00 90.58           C  
ATOM   1290  C   MET A 165     -11.695   6.403  24.452  1.00 90.58           C  
ATOM   1291  CB  MET A 165      -9.402   5.697  23.743  1.00 90.58           C  
ATOM   1292  O   MET A 165     -11.987   7.388  23.772  1.00 90.58           O  
ATOM   1293  CG  MET A 165      -8.457   4.559  23.394  1.00 90.58           C  
ATOM   1294  SD  MET A 165      -8.420   3.255  24.686  1.00 90.58           S  
ATOM   1295  CE  MET A 165      -7.627   4.168  26.039  1.00 90.58           C  
ATOM   1296  N   PRO A 166     -12.094   6.235  25.691  1.00 86.15           N  
ATOM   1297  CA  PRO A 166     -12.852   7.292  26.366  1.00 86.15           C  
ATOM   1298  C   PRO A 166     -11.973   8.464  26.799  1.00 86.15           C  
ATOM   1299  CB  PRO A 166     -13.447   6.577  27.582  1.00 86.15           C  
ATOM   1300  O   PRO A 166     -10.746   8.342  26.830  1.00 86.15           O  
ATOM   1301  CG  PRO A 166     -12.491   5.467  27.878  1.00 86.15           C  
ATOM   1302  CD  PRO A 166     -11.847   5.036  26.591  1.00 86.15           C  
ATOM   1303  N   GLY A 167     -12.513   9.657  26.983  1.00 87.27           N  
ATOM   1304  CA  GLY A 167     -11.782  10.793  27.523  1.00 87.27           C  
ATOM   1305  C   GLY A 167     -11.454  11.842  26.478  1.00 87.27           C  
ATOM   1306  O   GLY A 167     -11.756  11.665  25.296  1.00 87.27           O  
ATOM   1307  N   GLU A 168     -10.782  13.021  26.894  1.00 85.88           N  
ATOM   1308  CA  GLU A 168     -10.486  14.194  26.077  1.00 85.88           C  
ATOM   1309  C   GLU A 168      -9.235  13.976  25.230  1.00 85.88           C  
ATOM   1310  CB  GLU A 168     -10.315  15.434  26.958  1.00 85.88           C  
ATOM   1311  O   GLU A 168      -9.080  14.590  24.173  1.00 85.88           O  
ATOM   1312  CG  GLU A 168     -11.617  15.946  27.559  1.00 85.88           C  
ATOM   1313  CD  GLU A 168     -11.464  17.280  28.272  1.00 85.88           C  
ATOM   1314  OE1 GLU A 168     -12.487  17.852  28.714  1.00 85.88           O  
ATOM   1315  OE2 GLU A 168     -10.314  17.757  28.390  1.00 85.88           O  
ATOM   1316  N   SER A 169      -8.341  13.001  25.676  1.00 91.64           N  
ATOM   1317  CA  SER A 169      -7.102  12.690  24.971  1.00 91.64           C  
ATOM   1318  C   SER A 169      -6.981  11.195  24.698  1.00 91.64           C  
ATOM   1319  CB  SER A 169      -5.892  13.169  25.775  1.00 91.64           C  
ATOM   1320  O   SER A 169      -6.188  10.503  25.339  1.00 91.64           O  
ATOM   1321  OG  SER A 169      -5.927  14.575  25.946  1.00 91.64           O  
ATOM   1322  N   PRO A 170      -7.803  10.711  23.770  1.00 93.07           N  
ATOM   1323  CA  PRO A 170      -7.928   9.270  23.541  1.00 93.07           C  
ATOM   1324  C   PRO A 170      -6.599   8.612  23.177  1.00 93.07           C  
ATOM   1325  CB  PRO A 170      -8.917   9.183  22.376  1.00 93.07           C  
ATOM   1326  O   PRO A 170      -6.298   7.515  23.654  1.00 93.07           O  
ATOM   1327  CG  PRO A 170      -9.695  10.457  22.439  1.00 93.07           C  
ATOM   1328  CD  PRO A 170      -8.823  11.519  23.044  1.00 93.07           C  
ATOM   1329  N   VAL A 171      -5.801   9.226  22.343  1.00 95.05           N  
ATOM   1330  CA  VAL A 171      -4.522   8.657  21.929  1.00 95.05           C  
ATOM   1331  C   VAL A 171      -3.595   8.537  23.136  1.00 95.05           C  
ATOM   1332  CB  VAL A 171      -3.853   9.506  20.825  1.00 95.05           C  
ATOM   1333  O   VAL A 171      -2.983   7.489  23.356  1.00 95.05           O  
ATOM   1334  CG1 VAL A 171      -2.466   8.961  20.490  1.00 95.05           C  
ATOM   1335  CG2 VAL A 171      -4.732   9.544  19.576  1.00 95.05           C  
ATOM   1336  N   HIS A 172      -3.450   9.628  23.835  1.00 95.28           N  
ATOM   1337  CA  HIS A 172      -2.641   9.630  25.049  1.00 95.28           C  
ATOM   1338  C   HIS A 172      -3.120   8.568  26.033  1.00 95.28           C  
ATOM   1339  CB  HIS A 172      -2.671  11.010  25.709  1.00 95.28           C  
ATOM   1340  O   HIS A 172      -2.311   7.829  26.598  1.00 95.28           O  
ATOM   1341  CG  HIS A 172      -1.918  11.073  27.000  1.00 95.28           C  
ATOM   1342  CD2 HIS A 172      -2.349  11.039  28.283  1.00 95.28           C  
ATOM   1343  ND1 HIS A 172      -0.546  11.189  27.057  1.00 95.28           N  
ATOM   1344  CE1 HIS A 172      -0.165  11.223  28.323  1.00 95.28           C  
ATOM   1345  NE2 HIS A 172      -1.240  11.134  29.087  1.00 95.28           N  
ATOM   1346  N   ASN A 173      -4.417   8.450  26.270  1.00 95.05           N  
ATOM   1347  CA  ASN A 173      -4.994   7.479  27.193  1.00 95.05           C  
ATOM   1348  C   ASN A 173      -4.679   6.047  26.769  1.00 95.05           C  
ATOM   1349  CB  ASN A 173      -6.506   7.679  27.307  1.00 95.05           C  
ATOM   1350  O   ASN A 173      -4.368   5.200  27.609  1.00 95.05           O  
ATOM   1351  CG  ASN A 173      -6.874   8.957  28.035  1.00 95.05           C  
ATOM   1352  ND2 ASN A 173      -8.104   9.417  27.841  1.00 95.05           N  
ATOM   1353  OD1 ASN A 173      -6.058   9.526  28.765  1.00 95.05           O  
ATOM   1354  N   MET A 174      -4.850   5.789  25.493  1.00 96.71           N  
ATOM   1355  CA  MET A 174      -4.530   4.462  24.976  1.00 96.71           C  
ATOM   1356  C   MET A 174      -3.065   4.119  25.227  1.00 96.71           C  
ATOM   1357  CB  MET A 174      -4.838   4.378  23.480  1.00 96.71           C  
ATOM   1358  O   MET A 174      -2.753   3.033  25.719  1.00 96.71           O  
ATOM   1359  CG  MET A 174      -4.581   3.007  22.877  1.00 96.71           C  
ATOM   1360  SD  MET A 174      -5.184   2.875  21.149  1.00 96.71           S  
ATOM   1361  CE  MET A 174      -4.733   1.156  20.783  1.00 96.71           C  
ATOM   1362  N   LEU A 175      -2.151   5.021  24.899  1.00 97.78           N  
ATOM   1363  CA  LEU A 175      -0.719   4.791  25.052  1.00 97.78           C  
ATOM   1364  C   LEU A 175      -0.351   4.611  26.521  1.00 97.78           C  
ATOM   1365  CB  LEU A 175       0.078   5.952  24.452  1.00 97.78           C  
ATOM   1366  O   LEU A 175       0.494   3.777  26.856  1.00 97.78           O  
ATOM   1367  CG  LEU A 175       0.026   6.096  22.930  1.00 97.78           C  
ATOM   1368  CD1 LEU A 175       0.719   7.383  22.496  1.00 97.78           C  
ATOM   1369  CD2 LEU A 175       0.663   4.886  22.256  1.00 97.78           C  
ATOM   1370  N   GLN A 176      -0.953   5.326  27.455  1.00 95.44           N  
ATOM   1371  CA  GLN A 176      -0.702   5.187  28.885  1.00 95.44           C  
ATOM   1372  C   GLN A 176      -1.151   3.820  29.393  1.00 95.44           C  
ATOM   1373  CB  GLN A 176      -1.411   6.296  29.665  1.00 95.44           C  
ATOM   1374  O   GLN A 176      -0.476   3.208  30.223  1.00 95.44           O  
ATOM   1375  CG  GLN A 176      -0.668   7.625  29.658  1.00 95.44           C  
ATOM   1376  CD  GLN A 176       0.640   7.570  30.425  1.00 95.44           C  
ATOM   1377  NE2 GLN A 176       1.663   8.236  29.901  1.00 95.44           N  
ATOM   1378  OE1 GLN A 176       0.730   6.935  31.480  1.00 95.44           O  
ATOM   1379  N   GLN A 177      -2.275   3.458  28.921  1.00 95.39           N  
ATOM   1380  CA  GLN A 177      -2.760   2.136  29.304  1.00 95.39           C  
ATOM   1381  C   GLN A 177      -1.821   1.040  28.809  1.00 95.39           C  
ATOM   1382  CB  GLN A 177      -4.171   1.904  28.762  1.00 95.39           C  
ATOM   1383  O   GLN A 177      -1.512   0.101  29.545  1.00 95.39           O  
ATOM   1384  CG  GLN A 177      -4.822   0.624  29.269  1.00 95.39           C  
ATOM   1385  CD  GLN A 177      -6.293   0.532  28.912  1.00 95.39           C  
ATOM   1386  NE2 GLN A 177      -6.886  -0.636  29.136  1.00 95.39           N  
ATOM   1387  OE1 GLN A 177      -6.893   1.503  28.440  1.00 95.39           O  
ATOM   1388  N   VAL A 178      -1.416   1.138  27.580  1.00 96.89           N  
ATOM   1389  CA  VAL A 178      -0.462   0.188  27.018  1.00 96.89           C  
ATOM   1390  C   VAL A 178       0.809   0.170  27.864  1.00 96.89           C  
ATOM   1391  CB  VAL A 178      -0.121   0.527  25.550  1.00 96.89           C  
ATOM   1392  O   VAL A 178       1.315  -0.899  28.213  1.00 96.89           O  
ATOM   1393  CG1 VAL A 178       1.112  -0.248  25.089  1.00 96.89           C  
ATOM   1394  CG2 VAL A 178      -1.313   0.229  24.643  1.00 96.89           C  
ATOM   1395  N   LYS A 179       1.315   1.305  28.144  1.00 95.85           N  
ATOM   1396  CA  LYS A 179       2.527   1.421  28.950  1.00 95.85           C  
ATOM   1397  C   LYS A 179       2.374   0.689  30.281  1.00 95.85           C  
ATOM   1398  CB  LYS A 179       2.870   2.891  29.196  1.00 95.85           C  
ATOM   1399  O   LYS A 179       3.298   0.008  30.730  1.00 95.85           O  
ATOM   1400  CG  LYS A 179       4.130   3.103  30.022  1.00 95.85           C  
ATOM   1401  CD  LYS A 179       4.346   4.575  30.345  1.00 95.85           C  
ATOM   1402  CE  LYS A 179       5.487   4.771  31.333  1.00 95.85           C  
ATOM   1403  NZ  LYS A 179       5.607   6.195  31.767  1.00 95.85           N  
ATOM   1404  N   SER A 180       1.223   0.809  30.933  1.00 95.23           N  
ATOM   1405  CA  SER A 180       0.966   0.212  32.239  1.00 95.23           C  
ATOM   1406  C   SER A 180       1.002  -1.311  32.168  1.00 95.23           C  
ATOM   1407  CB  SER A 180      -0.386   0.674  32.783  1.00 95.23           C  
ATOM   1408  O   SER A 180       1.200  -1.981  33.184  1.00 95.23           O  
ATOM   1409  OG  SER A 180      -1.448   0.006  32.123  1.00 95.23           O  
ATOM   1410  N   MET A 181       0.890  -1.888  30.999  1.00 95.87           N  
ATOM   1411  CA  MET A 181       0.816  -3.335  30.820  1.00 95.87           C  
ATOM   1412  C   MET A 181       2.147  -3.891  30.326  1.00 95.87           C  
ATOM   1413  CB  MET A 181      -0.299  -3.699  29.838  1.00 95.87           C  
ATOM   1414  O   MET A 181       2.272  -5.093  30.086  1.00 95.87           O  
ATOM   1415  CG  MET A 181      -1.693  -3.363  30.342  1.00 95.87           C  
ATOM   1416  SD  MET A 181      -3.010  -3.923  29.194  1.00 95.87           S  
ATOM   1417  CE  MET A 181      -2.765  -2.752  27.830  1.00 95.87           C  
ATOM   1418  N   LEU A 182       3.083  -2.986  30.115  1.00 96.45           N  
ATOM   1419  CA  LEU A 182       4.388  -3.388  29.604  1.00 96.45           C  
ATOM   1420  C   LEU A 182       5.331  -3.752  30.746  1.00 96.45           C  
ATOM   1421  CB  LEU A 182       5.001  -2.269  28.758  1.00 96.45           C  
ATOM   1422  O   LEU A 182       5.354  -3.075  31.777  1.00 96.45           O  
ATOM   1423  CG  LEU A 182       4.554  -2.200  27.297  1.00 96.45           C  
ATOM   1424  CD1 LEU A 182       5.018  -0.894  26.661  1.00 96.45           C  
ATOM   1425  CD2 LEU A 182       5.085  -3.399  26.518  1.00 96.45           C  
ATOM   1426  N   LYS A 183       6.095  -4.813  30.611  1.00 95.65           N  
ATOM   1427  CA  LYS A 183       7.226  -5.082  31.495  1.00 95.65           C  
ATOM   1428  C   LYS A 183       8.285  -3.989  31.380  1.00 95.65           C  
ATOM   1429  CB  LYS A 183       7.844  -6.445  31.178  1.00 95.65           C  
ATOM   1430  O   LYS A 183       8.307  -3.239  30.403  1.00 95.65           O  
ATOM   1431  CG  LYS A 183       6.926  -7.623  31.469  1.00 95.65           C  
ATOM   1432  CD  LYS A 183       7.588  -8.949  31.116  1.00 95.65           C  
ATOM   1433  CE  LYS A 183       6.660 -10.126  31.379  1.00 95.65           C  
ATOM   1434  NZ  LYS A 183       7.275 -11.421  30.959  1.00 95.65           N  
ATOM   1435  N   PRO A 184       9.185  -3.782  32.435  1.00 90.81           N  
ATOM   1436  CA  PRO A 184      10.178  -2.705  32.434  1.00 90.81           C  
ATOM   1437  C   PRO A 184      11.027  -2.687  31.165  1.00 90.81           C  
ATOM   1438  CB  PRO A 184      11.037  -3.016  33.662  1.00 90.81           C  
ATOM   1439  O   PRO A 184      11.332  -1.614  30.637  1.00 90.81           O  
ATOM   1440  CG  PRO A 184      10.112  -3.711  34.609  1.00 90.81           C  
ATOM   1441  CD  PRO A 184       9.161  -4.557  33.812  1.00 90.81           C  
ATOM   1442  N   GLU A 185      11.344  -3.876  30.464  1.00 90.62           N  
ATOM   1443  CA  GLU A 185      12.127  -3.940  29.234  1.00 90.62           C  
ATOM   1444  C   GLU A 185      11.241  -4.252  28.031  1.00 90.62           C  
ATOM   1445  CB  GLU A 185      13.237  -4.987  29.356  1.00 90.62           C  
ATOM   1446  O   GLU A 185      11.736  -4.661  26.979  1.00 90.62           O  
ATOM   1447  CG  GLU A 185      14.260  -4.676  30.438  1.00 90.62           C  
ATOM   1448  CD  GLU A 185      15.427  -5.651  30.459  1.00 90.62           C  
ATOM   1449  OE1 GLU A 185      16.445  -5.365  31.130  1.00 90.62           O  
ATOM   1450  OE2 GLU A 185      15.324  -6.707  29.797  1.00 90.62           O  
ATOM   1451  N   GLY A 186       9.991  -4.098  28.262  1.00 95.17           N  
ATOM   1452  CA  GLY A 186       9.029  -4.401  27.214  1.00 95.17           C  
ATOM   1453  C   GLY A 186       9.056  -3.403  26.072  1.00 95.17           C  
ATOM   1454  O   GLY A 186       9.617  -2.313  26.206  1.00 95.17           O  
ATOM   1455  N   ARG A 187       8.467  -3.783  24.956  1.00 95.70           N  
ATOM   1456  CA  ARG A 187       8.446  -2.967  23.747  1.00 95.70           C  
ATOM   1457  C   ARG A 187       7.025  -2.804  23.220  1.00 95.70           C  
ATOM   1458  CB  ARG A 187       9.338  -3.583  22.666  1.00 95.70           C  
ATOM   1459  O   ARG A 187       6.234  -3.749  23.250  1.00 95.70           O  
ATOM   1460  CG  ARG A 187      10.800  -3.702  23.068  1.00 95.70           C  
ATOM   1461  CD  ARG A 187      11.608  -4.471  22.033  1.00 95.70           C  
ATOM   1462  NE  ARG A 187      12.993  -4.656  22.459  1.00 95.70           N  
ATOM   1463  NH1 ARG A 187      12.755  -6.898  22.963  1.00 95.70           N  
ATOM   1464  NH2 ARG A 187      14.779  -5.861  23.255  1.00 95.70           N  
ATOM   1465  CZ  ARG A 187      13.506  -5.805  22.891  1.00 95.70           C  
ATOM   1466  N   LEU A 188       6.805  -1.583  22.818  1.00 98.27           N  
ATOM   1467  CA  LEU A 188       5.597  -1.307  22.048  1.00 98.27           C  
ATOM   1468  C   LEU A 188       5.918  -1.171  20.563  1.00 98.27           C  
ATOM   1469  CB  LEU A 188       4.918  -0.032  22.554  1.00 98.27           C  
ATOM   1470  O   LEU A 188       6.768  -0.365  20.179  1.00 98.27           O  
ATOM   1471  CG  LEU A 188       3.759   0.500  21.709  1.00 98.27           C  
ATOM   1472  CD1 LEU A 188       2.626  -0.519  21.661  1.00 98.27           C  
ATOM   1473  CD2 LEU A 188       3.264   1.833  22.259  1.00 98.27           C  
ATOM   1474  N   ILE A 189       5.260  -1.962  19.743  1.00 98.46           N  
ATOM   1475  CA  ILE A 189       5.442  -1.892  18.297  1.00 98.46           C  
ATOM   1476  C   ILE A 189       4.178  -1.338  17.644  1.00 98.46           C  
ATOM   1477  CB  ILE A 189       5.790  -3.275  17.703  1.00 98.46           C  
ATOM   1478  O   ILE A 189       3.091  -1.897  17.808  1.00 98.46           O  
ATOM   1479  CG1 ILE A 189       7.057  -3.835  18.361  1.00 98.46           C  
ATOM   1480  CG2 ILE A 189       5.956  -3.184  16.184  1.00 98.46           C  
ATOM   1481  CD1 ILE A 189       7.418  -5.243  17.909  1.00 98.46           C  
ATOM   1482  N   ILE A 190       4.376  -0.252  16.854  1.00 98.67           N  
ATOM   1483  CA  ILE A 190       3.254   0.435  16.222  1.00 98.67           C  
ATOM   1484  C   ILE A 190       3.453   0.464  14.709  1.00 98.67           C  
ATOM   1485  CB  ILE A 190       3.091   1.871  16.769  1.00 98.67           C  
ATOM   1486  O   ILE A 190       4.549   0.760  14.226  1.00 98.67           O  
ATOM   1487  CG1 ILE A 190       2.898   1.844  18.290  1.00 98.67           C  
ATOM   1488  CG2 ILE A 190       1.921   2.581  16.081  1.00 98.67           C  
ATOM   1489  CD1 ILE A 190       3.012   3.211  18.952  1.00 98.67           C  
ATOM   1490  N   ALA A 191       2.475   0.065  13.970  1.00 98.68           N  
ATOM   1491  CA  ALA A 191       2.376   0.320  12.535  1.00 98.68           C  
ATOM   1492  C   ALA A 191       1.115   1.113  12.205  1.00 98.68           C  
ATOM   1493  CB  ALA A 191       2.394  -0.994  11.758  1.00 98.68           C  
ATOM   1494  O   ALA A 191       0.004   0.690  12.535  1.00 98.68           O  
ATOM   1495  N   ILE A 192       1.344   2.231  11.489  1.00 98.11           N  
ATOM   1496  CA  ILE A 192       0.215   3.132  11.284  1.00 98.11           C  
ATOM   1497  C   ILE A 192       0.434   3.955  10.017  1.00 98.11           C  
ATOM   1498  CB  ILE A 192       0.008   4.064  12.499  1.00 98.11           C  
ATOM   1499  O   ILE A 192       1.575   4.222   9.632  1.00 98.11           O  
ATOM   1500  CG1 ILE A 192      -1.244   4.926  12.303  1.00 98.11           C  
ATOM   1501  CG2 ILE A 192       1.245   4.937  12.726  1.00 98.11           C  
ATOM   1502  CD1 ILE A 192      -1.628   5.746  13.527  1.00 98.11           C  
ATOM   1503  N   GLU A 193      -0.703   4.362   9.393  1.00 97.57           N  
ATOM   1504  CA  GLU A 193      -0.634   5.256   8.241  1.00 97.57           C  
ATOM   1505  C   GLU A 193      -0.088   6.625   8.637  1.00 97.57           C  
ATOM   1506  CB  GLU A 193      -2.013   5.407   7.594  1.00 97.57           C  
ATOM   1507  O   GLU A 193      -0.334   7.099   9.748  1.00 97.57           O  
ATOM   1508  CG  GLU A 193      -2.568   4.112   7.020  1.00 97.57           C  
ATOM   1509  CD  GLU A 193      -3.483   3.373   7.983  1.00 97.57           C  
ATOM   1510  OE1 GLU A 193      -4.481   2.767   7.529  1.00 97.57           O  
ATOM   1511  OE2 GLU A 193      -3.201   3.399   9.202  1.00 97.57           O  
ATOM   1512  N   ASN A 194       0.692   7.144   7.672  1.00 98.13           N  
ATOM   1513  CA  ASN A 194       1.205   8.500   7.832  1.00 98.13           C  
ATOM   1514  C   ASN A 194       0.248   9.534   7.244  1.00 98.13           C  
ATOM   1515  CB  ASN A 194       2.587   8.631   7.189  1.00 98.13           C  
ATOM   1516  O   ASN A 194      -0.089   9.472   6.061  1.00 98.13           O  
ATOM   1517  CG  ASN A 194       3.154  10.032   7.303  1.00 98.13           C  
ATOM   1518  ND2 ASN A 194       4.270  10.277   6.627  1.00 98.13           N  
ATOM   1519  OD1 ASN A 194       2.594  10.887   7.994  1.00 98.13           O  
ATOM   1520  N   GLN A 195      -0.111  10.542   8.030  1.00 97.72           N  
ATOM   1521  CA  GLN A 195      -0.990  11.628   7.610  1.00 97.72           C  
ATOM   1522  C   GLN A 195      -0.436  12.342   6.381  1.00 97.72           C  
ATOM   1523  CB  GLN A 195      -1.193  12.627   8.751  1.00 97.72           C  
ATOM   1524  O   GLN A 195      -1.195  12.773   5.511  1.00 97.72           O  
ATOM   1525  CG  GLN A 195      -2.111  13.789   8.395  1.00 97.72           C  
ATOM   1526  CD  GLN A 195      -2.261  14.786   9.528  1.00 97.72           C  
ATOM   1527  NE2 GLN A 195      -3.394  15.479   9.563  1.00 97.72           N  
ATOM   1528  OE1 GLN A 195      -1.365  14.933  10.366  1.00 97.72           O  
ATOM   1529  N   LEU A 196       0.897  12.358   6.307  1.00 97.98           N  
ATOM   1530  CA  LEU A 196       1.581  13.093   5.248  1.00 97.98           C  
ATOM   1531  C   LEU A 196       2.234  12.136   4.257  1.00 97.98           C  
ATOM   1532  CB  LEU A 196       2.636  14.030   5.841  1.00 97.98           C  
ATOM   1533  O   LEU A 196       3.272  12.454   3.672  1.00 97.98           O  
ATOM   1534  CG  LEU A 196       2.133  15.070   6.844  1.00 97.98           C  
ATOM   1535  CD1 LEU A 196       3.296  15.902   7.374  1.00 97.98           C  
ATOM   1536  CD2 LEU A 196       1.077  15.964   6.203  1.00 97.98           C  
ATOM   1537  N   GLY A 197       1.755  10.893   4.178  1.00 97.81           N  
ATOM   1538  CA  GLY A 197       2.267   9.958   3.189  1.00 97.81           C  
ATOM   1539  C   GLY A 197       2.276  10.524   1.782  1.00 97.81           C  
ATOM   1540  O   GLY A 197       1.311  11.164   1.358  1.00 97.81           O  
ATOM   1541  N   LEU A 198       3.343  10.314   0.954  1.00 97.06           N  
ATOM   1542  CA  LEU A 198       3.511  10.880  -0.379  1.00 97.06           C  
ATOM   1543  C   LEU A 198       2.374  10.450  -1.300  1.00 97.06           C  
ATOM   1544  CB  LEU A 198       4.855  10.456  -0.977  1.00 97.06           C  
ATOM   1545  O   LEU A 198       1.934  11.225  -2.153  1.00 97.06           O  
ATOM   1546  CG  LEU A 198       5.239  11.101  -2.309  1.00 97.06           C  
ATOM   1547  CD1 LEU A 198       5.437  12.603  -2.133  1.00 97.06           C  
ATOM   1548  CD2 LEU A 198       6.499  10.454  -2.874  1.00 97.06           C  
ATOM   1549  N   LYS A 199       1.906   9.252  -1.091  1.00 95.89           N  
ATOM   1550  CA  LYS A 199       0.839   8.780  -1.968  1.00 95.89           C  
ATOM   1551  C   LYS A 199      -0.404   9.657  -1.843  1.00 95.89           C  
ATOM   1552  CB  LYS A 199       0.488   7.325  -1.650  1.00 95.89           C  
ATOM   1553  O   LYS A 199      -1.140   9.841  -2.815  1.00 95.89           O  
ATOM   1554  CG  LYS A 199      -0.215   7.136  -0.314  1.00 95.89           C  
ATOM   1555  CD  LYS A 199      -0.583   5.677  -0.077  1.00 95.89           C  
ATOM   1556  CE  LYS A 199      -1.298   5.488   1.253  1.00 95.89           C  
ATOM   1557  NZ  LYS A 199      -1.619   4.052   1.511  1.00 95.89           N  
ATOM   1558  N   TYR A 200      -0.628  10.204  -0.674  1.00 97.19           N  
ATOM   1559  CA  TYR A 200      -1.794  11.056  -0.463  1.00 97.19           C  
ATOM   1560  C   TYR A 200      -1.642  12.380  -1.201  1.00 97.19           C  
ATOM   1561  CB  TYR A 200      -2.009  11.312   1.032  1.00 97.19           C  
ATOM   1562  O   TYR A 200      -2.620  12.927  -1.716  1.00 97.19           O  
ATOM   1563  CG  TYR A 200      -2.186  10.053   1.844  1.00 97.19           C  
ATOM   1564  CD1 TYR A 200      -3.197   9.143   1.544  1.00 97.19           C  
ATOM   1565  CD2 TYR A 200      -1.343   9.770   2.914  1.00 97.19           C  
ATOM   1566  CE1 TYR A 200      -3.365   7.982   2.291  1.00 97.19           C  
ATOM   1567  CE2 TYR A 200      -1.502   8.612   3.669  1.00 97.19           C  
ATOM   1568  OH  TYR A 200      -2.676   6.578   4.093  1.00 97.19           O  
ATOM   1569  CZ  TYR A 200      -2.514   7.725   3.350  1.00 97.19           C  
ATOM   1570  N   PHE A 201      -0.397  12.905  -1.338  1.00 95.69           N  
ATOM   1571  CA  PHE A 201      -0.121  14.077  -2.159  1.00 95.69           C  
ATOM   1572  C   PHE A 201      -0.345  13.769  -3.635  1.00 95.69           C  
ATOM   1573  CB  PHE A 201       1.314  14.566  -1.937  1.00 95.69           C  
ATOM   1574  O   PHE A 201      -0.691  14.659  -4.414  1.00 95.69           O  
ATOM   1575  CG  PHE A 201       1.518  15.273  -0.624  1.00 95.69           C  
ATOM   1576  CD1 PHE A 201       1.130  16.598  -0.465  1.00 95.69           C  
ATOM   1577  CD2 PHE A 201       2.097  14.613   0.452  1.00 95.69           C  
ATOM   1578  CE1 PHE A 201       1.318  17.255   0.749  1.00 95.69           C  
ATOM   1579  CE2 PHE A 201       2.287  15.263   1.668  1.00 95.69           C  
ATOM   1580  CZ  PHE A 201       1.898  16.584   1.814  1.00 95.69           C  
ATOM   1581  N   ALA A 202      -0.153  12.518  -3.914  1.00 92.92           N  
ATOM   1582  CA  ALA A 202      -0.245  12.096  -5.309  1.00 92.92           C  
ATOM   1583  C   ALA A 202      -1.697  11.864  -5.718  1.00 92.92           C  
ATOM   1584  CB  ALA A 202       0.577  10.830  -5.537  1.00 92.92           C  
ATOM   1585  O   ALA A 202      -1.978  11.531  -6.872  1.00 92.92           O  
ATOM   1586  N   GLY A 203      -2.664  11.989  -4.744  1.00 90.96           N  
ATOM   1587  CA  GLY A 203      -4.073  11.915  -5.096  1.00 90.96           C  
ATOM   1588  C   GLY A 203      -4.754  10.665  -4.572  1.00 90.96           C  
ATOM   1589  O   GLY A 203      -5.931  10.428  -4.853  1.00 90.96           O  
ATOM   1590  N   ALA A 204      -3.965   9.806  -3.884  1.00 93.28           N  
ATOM   1591  CA  ALA A 204      -4.587   8.639  -3.263  1.00 93.28           C  
ATOM   1592  C   ALA A 204      -5.530   9.054  -2.138  1.00 93.28           C  
ATOM   1593  CB  ALA A 204      -3.519   7.686  -2.733  1.00 93.28           C  
ATOM   1594  O   ALA A 204      -5.232   9.978  -1.378  1.00 93.28           O  
ATOM   1595  N   PRO A 205      -6.717   8.425  -2.099  1.00 93.80           N  
ATOM   1596  CA  PRO A 205      -7.650   8.774  -1.025  1.00 93.80           C  
ATOM   1597  C   PRO A 205      -7.137   8.371   0.356  1.00 93.80           C  
ATOM   1598  CB  PRO A 205      -8.914   7.991  -1.388  1.00 93.80           C  
ATOM   1599  O   PRO A 205      -6.393   7.395   0.481  1.00 93.80           O  
ATOM   1600  CG  PRO A 205      -8.427   6.833  -2.197  1.00 93.80           C  
ATOM   1601  CD  PRO A 205      -7.189   7.254  -2.936  1.00 93.80           C  
ATOM   1602  N   GLU A 206      -7.500   9.243   1.320  1.00 94.72           N  
ATOM   1603  CA  GLU A 206      -7.268   8.829   2.701  1.00 94.72           C  
ATOM   1604  C   GLU A 206      -7.941   7.491   2.997  1.00 94.72           C  
ATOM   1605  CB  GLU A 206      -7.770   9.897   3.675  1.00 94.72           C  
ATOM   1606  O   GLU A 206      -9.095   7.275   2.621  1.00 94.72           O  
ATOM   1607  CG  GLU A 206      -7.186   9.778   5.075  1.00 94.72           C  
ATOM   1608  CD  GLU A 206      -7.815   8.662   5.894  1.00 94.72           C  
ATOM   1609  OE1 GLU A 206      -7.094   8.004   6.678  1.00 94.72           O  
ATOM   1610  OE2 GLU A 206      -9.038   8.444   5.750  1.00 94.72           O  
ATOM   1611  N   ASP A 207      -7.294   6.518   3.725  1.00 91.19           N  
ATOM   1612  CA  ASP A 207      -7.651   5.106   3.822  1.00 91.19           C  
ATOM   1613  C   ASP A 207      -8.963   4.923   4.582  1.00 91.19           C  
ATOM   1614  CB  ASP A 207      -6.533   4.315   4.504  1.00 91.19           C  
ATOM   1615  O   ASP A 207      -9.679   3.943   4.366  1.00 91.19           O  
ATOM   1616  CG  ASP A 207      -5.290   4.180   3.642  1.00 91.19           C  
ATOM   1617  OD1 ASP A 207      -5.243   4.774   2.543  1.00 91.19           O  
ATOM   1618  OD2 ASP A 207      -4.352   3.470   4.063  1.00 91.19           O  
ATOM   1619  N   HIS A 208      -9.361   5.910   5.360  1.00 90.91           N  
ATOM   1620  CA  HIS A 208     -10.507   5.692   6.236  1.00 90.91           C  
ATOM   1621  C   HIS A 208     -11.708   6.517   5.788  1.00 90.91           C  
ATOM   1622  CB  HIS A 208     -10.147   6.031   7.683  1.00 90.91           C  
ATOM   1623  O   HIS A 208     -12.854   6.151   6.059  1.00 90.91           O  
ATOM   1624  CG  HIS A 208      -9.013   5.220   8.226  1.00 90.91           C  
ATOM   1625  CD2 HIS A 208      -7.725   5.551   8.481  1.00 90.91           C  
ATOM   1626  ND1 HIS A 208      -9.146   3.892   8.569  1.00 90.91           N  
ATOM   1627  CE1 HIS A 208      -7.985   3.440   9.014  1.00 90.91           C  
ATOM   1628  NE2 HIS A 208      -7.106   4.427   8.970  1.00 90.91           N  
ATOM   1629  N   HIS A 209     -11.452   7.551   5.019  1.00 90.25           N  
ATOM   1630  CA  HIS A 209     -12.525   8.469   4.655  1.00 90.25           C  
ATOM   1631  C   HIS A 209     -12.757   8.477   3.147  1.00 90.25           C  
ATOM   1632  CB  HIS A 209     -12.210   9.884   5.144  1.00 90.25           C  
ATOM   1633  O   HIS A 209     -13.793   8.951   2.676  1.00 90.25           O  
ATOM   1634  CG  HIS A 209     -12.158  10.006   6.634  1.00 90.25           C  
ATOM   1635  CD2 HIS A 209     -11.113  10.189   7.475  1.00 90.25           C  
ATOM   1636  ND1 HIS A 209     -13.284   9.937   7.426  1.00 90.25           N  
ATOM   1637  CE1 HIS A 209     -12.932  10.074   8.693  1.00 90.25           C  
ATOM   1638  NE2 HIS A 209     -11.621  10.228   8.751  1.00 90.25           N  
ATOM   1639  N   GLY A 210     -11.768   7.923   2.394  1.00 90.42           N  
ATOM   1640  CA  GLY A 210     -11.965   7.659   0.978  1.00 90.42           C  
ATOM   1641  C   GLY A 210     -11.890   8.909   0.122  1.00 90.42           C  
ATOM   1642  O   GLY A 210     -12.389   8.927  -1.005  1.00 90.42           O  
ATOM   1643  N   GLN A 211     -11.463  10.021   0.747  1.00 92.26           N  
ATOM   1644  CA  GLN A 211     -11.320  11.280   0.023  1.00 92.26           C  
ATOM   1645  C   GLN A 211      -9.852  11.670  -0.117  1.00 92.26           C  
ATOM   1646  CB  GLN A 211     -12.096  12.395   0.726  1.00 92.26           C  
ATOM   1647  O   GLN A 211      -9.085  11.577   0.843  1.00 92.26           O  
ATOM   1648  CG  GLN A 211     -13.603  12.182   0.739  1.00 92.26           C  
ATOM   1649  CD  GLN A 211     -14.349  13.304   1.437  1.00 92.26           C  
ATOM   1650  NE2 GLN A 211     -15.655  13.131   1.609  1.00 92.26           N  
ATOM   1651  OE1 GLN A 211     -13.755  14.318   1.819  1.00 92.26           O  
ATOM   1652  N   PRO A 212      -9.477  12.179  -1.333  1.00 92.83           N  
ATOM   1653  CA  PRO A 212      -8.105  12.661  -1.512  1.00 92.83           C  
ATOM   1654  C   PRO A 212      -7.794  13.886  -0.656  1.00 92.83           C  
ATOM   1655  CB  PRO A 212      -8.044  13.005  -3.002  1.00 92.83           C  
ATOM   1656  O   PRO A 212      -8.681  14.704  -0.397  1.00 92.83           O  
ATOM   1657  CG  PRO A 212      -9.099  12.155  -3.634  1.00 92.83           C  
ATOM   1658  CD  PRO A 212     -10.223  11.982  -2.653  1.00 92.83           C  
ATOM   1659  N   LEU A 213      -6.601  14.033  -0.106  1.00 94.59           N  
ATOM   1660  CA  LEU A 213      -6.039  15.176   0.604  1.00 94.59           C  
ATOM   1661  C   LEU A 213      -6.734  15.378   1.947  1.00 94.59           C  
ATOM   1662  CB  LEU A 213      -6.161  16.446  -0.243  1.00 94.59           C  
ATOM   1663  O   LEU A 213      -6.487  16.370   2.635  1.00 94.59           O  
ATOM   1664  CG  LEU A 213      -5.463  16.423  -1.603  1.00 94.59           C  
ATOM   1665  CD1 LEU A 213      -5.776  17.697  -2.381  1.00 94.59           C  
ATOM   1666  CD2 LEU A 213      -3.957  16.254  -1.429  1.00 94.59           C  
ATOM   1667  N   TYR A 214      -7.675  14.528   2.324  1.00 95.80           N  
ATOM   1668  CA  TYR A 214      -8.448  14.668   3.553  1.00 95.80           C  
ATOM   1669  C   TYR A 214      -7.531  14.812   4.761  1.00 95.80           C  
ATOM   1670  CB  TYR A 214      -9.377  13.465   3.743  1.00 95.80           C  
ATOM   1671  O   TYR A 214      -7.672  15.753   5.546  1.00 95.80           O  
ATOM   1672  CG  TYR A 214     -10.416  13.665   4.819  1.00 95.80           C  
ATOM   1673  CD1 TYR A 214     -10.174  13.266   6.132  1.00 95.80           C  
ATOM   1674  CD2 TYR A 214     -11.642  14.253   4.526  1.00 95.80           C  
ATOM   1675  CE1 TYR A 214     -11.130  13.447   7.126  1.00 95.80           C  
ATOM   1676  CE2 TYR A 214     -12.605  14.439   5.512  1.00 95.80           C  
ATOM   1677  OH  TYR A 214     -13.290  14.215   7.788  1.00 95.80           O  
ATOM   1678  CZ  TYR A 214     -12.340  14.034   6.807  1.00 95.80           C  
ATOM   1679  N   GLY A 215      -6.618  13.827   4.948  1.00 95.94           N  
ATOM   1680  CA  GLY A 215      -5.674  13.863   6.054  1.00 95.94           C  
ATOM   1681  C   GLY A 215      -4.693  15.016   5.963  1.00 95.94           C  
ATOM   1682  O   GLY A 215      -4.437  15.700   6.956  1.00 95.94           O  
ATOM   1683  N   ILE A 216      -4.183  15.301   4.797  1.00 96.77           N  
ATOM   1684  CA  ILE A 216      -3.210  16.359   4.547  1.00 96.77           C  
ATOM   1685  C   ILE A 216      -3.809  17.710   4.930  1.00 96.77           C  
ATOM   1686  CB  ILE A 216      -2.756  16.372   3.070  1.00 96.77           C  
ATOM   1687  O   ILE A 216      -3.127  18.554   5.517  1.00 96.77           O  
ATOM   1688  CG1 ILE A 216      -1.964  15.101   2.743  1.00 96.77           C  
ATOM   1689  CG2 ILE A 216      -1.929  17.625   2.771  1.00 96.77           C  
ATOM   1690  CD1 ILE A 216      -1.549  14.989   1.283  1.00 96.77           C  
ATOM   1691  N   GLU A 217      -5.100  17.910   4.734  1.00 96.43           N  
ATOM   1692  CA  GLU A 217      -5.782  19.166   5.032  1.00 96.43           C  
ATOM   1693  C   GLU A 217      -6.204  19.232   6.496  1.00 96.43           C  
ATOM   1694  CB  GLU A 217      -7.001  19.345   4.124  1.00 96.43           C  
ATOM   1695  O   GLU A 217      -6.737  20.247   6.950  1.00 96.43           O  
ATOM   1696  CG  GLU A 217      -6.650  19.589   2.663  1.00 96.43           C  
ATOM   1697  CD  GLU A 217      -7.871  19.740   1.770  1.00 96.43           C  
ATOM   1698  OE1 GLU A 217      -7.736  20.266   0.642  1.00 96.43           O  
ATOM   1699  OE2 GLU A 217      -8.971  19.330   2.202  1.00 96.43           O  
ATOM   1700  N   GLY A 218      -6.084  18.154   7.206  1.00 94.42           N  
ATOM   1701  CA  GLY A 218      -6.466  18.119   8.609  1.00 94.42           C  
ATOM   1702  C   GLY A 218      -7.967  18.191   8.820  1.00 94.42           C  
ATOM   1703  O   GLY A 218      -8.438  18.858   9.744  1.00 94.42           O  
ATOM   1704  N   ARG A 219      -8.772  17.540   8.044  1.00 94.54           N  
ATOM   1705  CA  ARG A 219     -10.226  17.662   8.051  1.00 94.54           C  
ATOM   1706  C   ARG A 219     -10.855  16.656   9.010  1.00 94.54           C  
ATOM   1707  CB  ARG A 219     -10.788  17.464   6.641  1.00 94.54           C  
ATOM   1708  O   ARG A 219     -12.069  16.445   8.987  1.00 94.54           O  
ATOM   1709  CG  ARG A 219     -10.427  18.579   5.672  1.00 94.54           C  
ATOM   1710  CD  ARG A 219     -11.053  18.360   4.302  1.00 94.54           C  
ATOM   1711  NE  ARG A 219     -10.789  19.479   3.403  1.00 94.54           N  
ATOM   1712  NH1 ARG A 219     -11.741  18.484   1.549  1.00 94.54           N  
ATOM   1713  NH2 ARG A 219     -10.832  20.583   1.390  1.00 94.54           N  
ATOM   1714  CZ  ARG A 219     -11.121  19.513   2.116  1.00 94.54           C  
ATOM   1715  N   TYR A 220     -10.041  16.001   9.783  1.00 93.14           N  
ATOM   1716  CA  TYR A 220     -10.588  15.044  10.739  1.00 93.14           C  
ATOM   1717  C   TYR A 220     -11.524  15.733  11.725  1.00 93.14           C  
ATOM   1718  CB  TYR A 220      -9.460  14.337  11.496  1.00 93.14           C  
ATOM   1719  O   TYR A 220     -11.259  16.856  12.160  1.00 93.14           O  
ATOM   1720  CG  TYR A 220      -8.509  13.581  10.601  1.00 93.14           C  
ATOM   1721  CD1 TYR A 220      -8.919  12.435   9.924  1.00 93.14           C  
ATOM   1722  CD2 TYR A 220      -7.197  14.011  10.430  1.00 93.14           C  
ATOM   1723  CE1 TYR A 220      -8.045  11.734   9.099  1.00 93.14           C  
ATOM   1724  CE2 TYR A 220      -6.314  13.318   9.608  1.00 93.14           C  
ATOM   1725  OH  TYR A 220      -5.877  11.494   8.133  1.00 93.14           O  
ATOM   1726  CZ  TYR A 220      -6.747  12.183   8.948  1.00 93.14           C  
ATOM   1727  N   LYS A 221     -12.712  15.175  12.005  1.00 87.41           N  
ATOM   1728  CA  LYS A 221     -13.669  15.647  13.001  1.00 87.41           C  
ATOM   1729  C   LYS A 221     -13.668  14.748  14.234  1.00 87.41           C  
ATOM   1730  CB  LYS A 221     -15.075  15.718  12.405  1.00 87.41           C  
ATOM   1731  O   LYS A 221     -13.091  13.658  14.213  1.00 87.41           O  
ATOM   1732  CG  LYS A 221     -15.206  16.690  11.242  1.00 87.41           C  
ATOM   1733  CD  LYS A 221     -16.630  16.727  10.702  1.00 87.41           C  
ATOM   1734  CE  LYS A 221     -16.758  17.681   9.523  1.00 87.41           C  
ATOM   1735  NZ  LYS A 221     -18.143  17.692   8.966  1.00 87.41           N  
ATOM   1736  N   GLY A 222     -14.252  15.285  15.534  1.00 79.93           N  
ATOM   1737  CA  GLY A 222     -14.295  14.552  16.789  1.00 79.93           C  
ATOM   1738  C   GLY A 222     -15.005  13.217  16.678  1.00 79.93           C  
ATOM   1739  O   GLY A 222     -16.022  13.104  15.991  1.00 79.93           O  
ATOM   1740  N   LYS A 223     -14.329  12.054  16.891  1.00 84.34           N  
ATOM   1741  CA  LYS A 223     -14.723  10.649  16.954  1.00 84.34           C  
ATOM   1742  C   LYS A 223     -14.581   9.977  15.592  1.00 84.34           C  
ATOM   1743  CB  LYS A 223     -16.162  10.518  17.455  1.00 84.34           C  
ATOM   1744  O   LYS A 223     -15.506   9.312  15.122  1.00 84.34           O  
ATOM   1745  CG  LYS A 223     -16.340  10.871  18.924  1.00 84.34           C  
ATOM   1746  CD  LYS A 223     -17.751  10.560  19.407  1.00 84.34           C  
ATOM   1747  CE  LYS A 223     -17.931  10.914  20.877  1.00 84.34           C  
ATOM   1748  NZ  LYS A 223     -19.314  10.613  21.354  1.00 84.34           N  
ATOM   1749  N   GLN A 224     -13.618  10.296  14.813  1.00 90.25           N  
ATOM   1750  CA  GLN A 224     -13.250   9.642  13.561  1.00 90.25           C  
ATOM   1751  C   GLN A 224     -11.855   9.031  13.649  1.00 90.25           C  
ATOM   1752  CB  GLN A 224     -13.317  10.632  12.397  1.00 90.25           C  
ATOM   1753  O   GLN A 224     -11.033   9.461  14.462  1.00 90.25           O  
ATOM   1754  CG  GLN A 224     -14.712  11.188  12.143  1.00 90.25           C  
ATOM   1755  CD  GLN A 224     -14.735  12.234  11.044  1.00 90.25           C  
ATOM   1756  NE2 GLN A 224     -15.866  12.346  10.355  1.00 90.25           N  
ATOM   1757  OE1 GLN A 224     -13.745  12.937  10.816  1.00 90.25           O  
ATOM   1758  N   PRO A 225     -11.701   8.055  12.777  1.00 92.25           N  
ATOM   1759  CA  PRO A 225     -10.310   7.617  12.639  1.00 92.25           C  
ATOM   1760  C   PRO A 225      -9.381   8.738  12.180  1.00 92.25           C  
ATOM   1761  CB  PRO A 225     -10.392   6.509  11.585  1.00 92.25           C  
ATOM   1762  O   PRO A 225      -9.707   9.469  11.240  1.00 92.25           O  
ATOM   1763  CG  PRO A 225     -11.803   6.022  11.652  1.00 92.25           C  
ATOM   1764  CD  PRO A 225     -12.695   7.186  11.975  1.00 92.25           C  
ATOM   1765  N   THR A 226      -8.263   8.850  12.869  1.00 95.37           N  
ATOM   1766  CA  THR A 226      -7.339   9.950  12.616  1.00 95.37           C  
ATOM   1767  C   THR A 226      -5.908   9.435  12.486  1.00 95.37           C  
ATOM   1768  CB  THR A 226      -7.407  11.005  13.736  1.00 95.37           C  
ATOM   1769  O   THR A 226      -5.487   8.558  13.243  1.00 95.37           O  
ATOM   1770  CG2 THR A 226      -6.512  12.199  13.421  1.00 95.37           C  
ATOM   1771  OG1 THR A 226      -8.759  11.459  13.875  1.00 95.37           O  
ATOM   1772  N   THR A 227      -5.176   9.969  11.507  1.00 96.11           N  
ATOM   1773  CA  THR A 227      -3.767   9.647  11.311  1.00 96.11           C  
ATOM   1774  C   THR A 227      -2.886  10.850  11.637  1.00 96.11           C  
ATOM   1775  CB  THR A 227      -3.495   9.183   9.868  1.00 96.11           C  
ATOM   1776  O   THR A 227      -3.361  11.987  11.652  1.00 96.11           O  
ATOM   1777  CG2 THR A 227      -4.237   7.888   9.557  1.00 96.11           C  
ATOM   1778  OG1 THR A 227      -3.929  10.200   8.956  1.00 96.11           O  
ATOM   1779  N   TYR A 228      -1.625  10.571  11.917  1.00 96.48           N  
ATOM   1780  CA  TYR A 228      -0.731  11.609  12.419  1.00 96.48           C  
ATOM   1781  C   TYR A 228       0.604  11.581  11.684  1.00 96.48           C  
ATOM   1782  CB  TYR A 228      -0.502  11.440  13.924  1.00 96.48           C  
ATOM   1783  O   TYR A 228       1.049  10.523  11.233  1.00 96.48           O  
ATOM   1784  CG  TYR A 228      -1.776  11.269  14.716  1.00 96.48           C  
ATOM   1785  CD1 TYR A 228      -2.504  12.375  15.148  1.00 96.48           C  
ATOM   1786  CD2 TYR A 228      -2.253  10.002  15.035  1.00 96.48           C  
ATOM   1787  CE1 TYR A 228      -3.677  12.223  15.880  1.00 96.48           C  
ATOM   1788  CE2 TYR A 228      -3.424   9.838  15.766  1.00 96.48           C  
ATOM   1789  OH  TYR A 228      -5.289  10.795  16.907  1.00 96.48           O  
ATOM   1790  CZ  TYR A 228      -4.129  10.952  16.183  1.00 96.48           C  
ATOM   1791  N   GLY A 229       1.126  12.788  11.475  1.00 97.76           N  
ATOM   1792  CA  GLY A 229       2.493  12.870  10.987  1.00 97.76           C  
ATOM   1793  C   GLY A 229       3.516  12.384  11.997  1.00 97.76           C  
ATOM   1794  O   GLY A 229       3.194  12.192  13.171  1.00 97.76           O  
ATOM   1795  N   ARG A 230       4.699  12.226  11.601  1.00 97.76           N  
ATOM   1796  CA  ARG A 230       5.774  11.640  12.396  1.00 97.76           C  
ATOM   1797  C   ARG A 230       6.009  12.441  13.672  1.00 97.76           C  
ATOM   1798  CB  ARG A 230       7.066  11.563  11.580  1.00 97.76           C  
ATOM   1799  O   ARG A 230       6.073  11.873  14.765  1.00 97.76           O  
ATOM   1800  CG  ARG A 230       8.215  10.883  12.308  1.00 97.76           C  
ATOM   1801  CD  ARG A 230       9.446  10.753  11.423  1.00 97.76           C  
ATOM   1802  NE  ARG A 230      10.047  12.054  11.141  1.00 97.76           N  
ATOM   1803  NH1 ARG A 230      11.210  12.178  13.134  1.00 97.76           N  
ATOM   1804  NH2 ARG A 230      11.362  13.879  11.605  1.00 97.76           N  
ATOM   1805  CZ  ARG A 230      10.872  12.701  11.961  1.00 97.76           C  
ATOM   1806  N   HIS A 231       6.236  13.755  13.498  1.00 97.39           N  
ATOM   1807  CA  HIS A 231       6.543  14.607  14.641  1.00 97.39           C  
ATOM   1808  C   HIS A 231       5.432  14.550  15.685  1.00 97.39           C  
ATOM   1809  CB  HIS A 231       6.765  16.051  14.189  1.00 97.39           C  
ATOM   1810  O   HIS A 231       5.704  14.407  16.879  1.00 97.39           O  
ATOM   1811  CG  HIS A 231       7.150  16.975  15.300  1.00 97.39           C  
ATOM   1812  CD2 HIS A 231       6.445  17.937  15.942  1.00 97.39           C  
ATOM   1813  ND1 HIS A 231       8.404  16.969  15.871  1.00 97.39           N  
ATOM   1814  CE1 HIS A 231       8.453  17.890  16.820  1.00 97.39           C  
ATOM   1815  NE2 HIS A 231       7.278  18.491  16.883  1.00 97.39           N  
ATOM   1816  N   THR A 232       4.207  14.696  15.262  1.00 97.25           N  
ATOM   1817  CA  THR A 232       3.052  14.641  16.151  1.00 97.25           C  
ATOM   1818  C   THR A 232       2.982  13.295  16.866  1.00 97.25           C  
ATOM   1819  CB  THR A 232       1.741  14.884  15.379  1.00 97.25           C  
ATOM   1820  O   THR A 232       2.765  13.240  18.078  1.00 97.25           O  
ATOM   1821  CG2 THR A 232       0.536  14.833  16.313  1.00 97.25           C  
ATOM   1822  OG1 THR A 232       1.793  16.172  14.754  1.00 97.25           O  
ATOM   1823  N   LEU A 233       3.150  12.213  16.148  1.00 97.32           N  
ATOM   1824  CA  LEU A 233       3.115  10.870  16.716  1.00 97.32           C  
ATOM   1825  C   LEU A 233       4.226  10.686  17.745  1.00 97.32           C  
ATOM   1826  CB  LEU A 233       3.245   9.817  15.613  1.00 97.32           C  
ATOM   1827  O   LEU A 233       3.996  10.127  18.820  1.00 97.32           O  
ATOM   1828  CG  LEU A 233       3.034   8.363  16.035  1.00 97.32           C  
ATOM   1829  CD1 LEU A 233       1.668   8.194  16.690  1.00 97.32           C  
ATOM   1830  CD2 LEU A 233       3.176   7.431  14.835  1.00 97.32           C  
ATOM   1831  N   ASN A 234       5.431  11.102  17.413  1.00 97.99           N  
ATOM   1832  CA  ASN A 234       6.551  11.031  18.346  1.00 97.99           C  
ATOM   1833  C   ASN A 234       6.257  11.795  19.634  1.00 97.99           C  
ATOM   1834  CB  ASN A 234       7.828  11.564  17.693  1.00 97.99           C  
ATOM   1835  O   ASN A 234       6.575  11.323  20.727  1.00 97.99           O  
ATOM   1836  CG  ASN A 234       9.082  11.143  18.434  1.00 97.99           C  
ATOM   1837  ND2 ASN A 234      10.005  12.079  18.618  1.00 97.99           N  
ATOM   1838  OD1 ASN A 234       9.221   9.985  18.836  1.00 97.99           O  
ATOM   1839  N   ASN A 235       5.643  12.920  19.552  1.00 97.94           N  
ATOM   1840  CA  ASN A 235       5.268  13.719  20.713  1.00 97.94           C  
ATOM   1841  C   ASN A 235       4.252  12.993  21.590  1.00 97.94           C  
ATOM   1842  CB  ASN A 235       4.716  15.077  20.275  1.00 97.94           C  
ATOM   1843  O   ASN A 235       4.366  13.001  22.817  1.00 97.94           O  
ATOM   1844  CG  ASN A 235       5.802  16.024  19.803  1.00 97.94           C  
ATOM   1845  ND2 ASN A 235       5.408  17.062  19.074  1.00 97.94           N  
ATOM   1846  OD1 ASN A 235       6.985  15.824  20.089  1.00 97.94           O  
ATOM   1847  N   TYR A 236       3.310  12.383  20.965  1.00 97.83           N  
ATOM   1848  CA  TYR A 236       2.345  11.592  21.720  1.00 97.83           C  
ATOM   1849  C   TYR A 236       3.043  10.494  22.515  1.00 97.83           C  
ATOM   1850  CB  TYR A 236       1.303  10.976  20.782  1.00 97.83           C  
ATOM   1851  O   TYR A 236       2.690  10.234  23.667  1.00 97.83           O  
ATOM   1852  CG  TYR A 236       0.175  11.913  20.428  1.00 97.83           C  
ATOM   1853  CD1 TYR A 236      -0.520  12.604  21.419  1.00 97.83           C  
ATOM   1854  CD2 TYR A 236      -0.200  12.111  19.104  1.00 97.83           C  
ATOM   1855  CE1 TYR A 236      -1.562  13.467  21.098  1.00 97.83           C  
ATOM   1856  CE2 TYR A 236      -1.240  12.972  18.771  1.00 97.83           C  
ATOM   1857  OH  TYR A 236      -2.945  14.499  19.450  1.00 97.83           O  
ATOM   1858  CZ  TYR A 236      -1.914  13.645  19.773  1.00 97.83           C  
ATOM   1859  N   LEU A 237       3.951   9.820  21.890  1.00 98.14           N  
ATOM   1860  CA  LEU A 237       4.698   8.757  22.555  1.00 98.14           C  
ATOM   1861  C   LEU A 237       5.476   9.304  23.747  1.00 98.14           C  
ATOM   1862  CB  LEU A 237       5.657   8.080  21.572  1.00 98.14           C  
ATOM   1863  O   LEU A 237       5.444   8.722  24.834  1.00 98.14           O  
ATOM   1864  CG  LEU A 237       5.022   7.147  20.539  1.00 98.14           C  
ATOM   1865  CD1 LEU A 237       6.008   6.853  19.414  1.00 98.14           C  
ATOM   1866  CD2 LEU A 237       4.555   5.855  21.201  1.00 98.14           C  
ATOM   1867  N   TYR A 238       6.164  10.426  23.586  1.00 97.53           N  
ATOM   1868  CA  TYR A 238       6.922  11.047  24.666  1.00 97.53           C  
ATOM   1869  C   TYR A 238       6.005  11.457  25.811  1.00 97.53           C  
ATOM   1870  CB  TYR A 238       7.691  12.268  24.150  1.00 97.53           C  
ATOM   1871  O   TYR A 238       6.305  11.195  26.979  1.00 97.53           O  
ATOM   1872  CG  TYR A 238       9.035  11.931  23.552  1.00 97.53           C  
ATOM   1873  CD1 TYR A 238      10.033  11.337  24.322  1.00 97.53           C  
ATOM   1874  CD2 TYR A 238       9.311  12.207  22.217  1.00 97.53           C  
ATOM   1875  CE1 TYR A 238      11.274  11.027  23.776  1.00 97.53           C  
ATOM   1876  CE2 TYR A 238      10.548  11.901  21.660  1.00 97.53           C  
ATOM   1877  OH  TYR A 238      12.748  11.006  21.900  1.00 97.53           O  
ATOM   1878  CZ  TYR A 238      11.521  11.312  22.446  1.00 97.53           C  
ATOM   1879  N   GLN A 239       4.920  12.029  25.465  1.00 96.73           N  
ATOM   1880  CA  GLN A 239       3.971  12.492  26.473  1.00 96.73           C  
ATOM   1881  C   GLN A 239       3.414  11.324  27.281  1.00 96.73           C  
ATOM   1882  CB  GLN A 239       2.828  13.269  25.817  1.00 96.73           C  
ATOM   1883  O   GLN A 239       3.081  11.479  28.458  1.00 96.73           O  
ATOM   1884  CG  GLN A 239       3.231  14.648  25.313  1.00 96.73           C  
ATOM   1885  CD  GLN A 239       2.098  15.369  24.607  1.00 96.73           C  
ATOM   1886  NE2 GLN A 239       2.304  16.648  24.309  1.00 96.73           N  
ATOM   1887  OE1 GLN A 239       1.047  14.782  24.330  1.00 96.73           O  
ATOM   1888  N   ALA A 240       3.345  10.208  26.675  1.00 96.77           N  
ATOM   1889  CA  ALA A 240       2.807   9.022  27.335  1.00 96.77           C  
ATOM   1890  C   ALA A 240       3.885   8.309  28.147  1.00 96.77           C  
ATOM   1891  CB  ALA A 240       2.203   8.068  26.306  1.00 96.77           C  
ATOM   1892  O   ALA A 240       3.591   7.374  28.895  1.00 96.77           O  
ATOM   1893  N   GLY A 241       5.196   8.728  28.010  1.00 95.85           N  
ATOM   1894  CA  GLY A 241       6.256   8.181  28.843  1.00 95.85           C  
ATOM   1895  C   GLY A 241       7.218   7.292  28.077  1.00 95.85           C  
ATOM   1896  O   GLY A 241       8.068   6.629  28.675  1.00 95.85           O  
ATOM   1897  N   PHE A 242       7.053   7.145  26.800  1.00 96.79           N  
ATOM   1898  CA  PHE A 242       8.019   6.431  25.973  1.00 96.79           C  
ATOM   1899  C   PHE A 242       9.185   7.338  25.597  1.00 96.79           C  
ATOM   1900  CB  PHE A 242       7.348   5.887  24.708  1.00 96.79           C  
ATOM   1901  O   PHE A 242       8.990   8.376  24.960  1.00 96.79           O  
ATOM   1902  CG  PHE A 242       6.306   4.835  24.978  1.00 96.79           C  
ATOM   1903  CD1 PHE A 242       6.664   3.498  25.103  1.00 96.79           C  
ATOM   1904  CD2 PHE A 242       4.968   5.184  25.108  1.00 96.79           C  
ATOM   1905  CE1 PHE A 242       5.702   2.523  25.353  1.00 96.79           C  
ATOM   1906  CE2 PHE A 242       4.001   4.214  25.358  1.00 96.79           C  
ATOM   1907  CZ  PHE A 242       4.370   2.884  25.479  1.00 96.79           C  
ATOM   1908  N   ILE A 243      10.391   7.018  25.959  1.00 92.94           N  
ATOM   1909  CA  ILE A 243      11.496   7.967  25.879  1.00 92.94           C  
ATOM   1910  C   ILE A 243      12.420   7.587  24.726  1.00 92.94           C  
ATOM   1911  CB  ILE A 243      12.288   8.025  27.205  1.00 92.94           C  
ATOM   1912  O   ILE A 243      13.193   8.417  24.241  1.00 92.94           O  
ATOM   1913  CG1 ILE A 243      12.803   6.631  27.580  1.00 92.94           C  
ATOM   1914  CG2 ILE A 243      11.423   8.610  28.326  1.00 92.94           C  
ATOM   1915  CD1 ILE A 243      13.777   6.625  28.750  1.00 92.94           C  
ATOM   1916  N   GLU A 244      12.384   6.306  24.240  1.00 92.11           N  
ATOM   1917  CA  GLU A 244      13.123   5.861  23.063  1.00 92.11           C  
ATOM   1918  C   GLU A 244      12.180   5.324  21.989  1.00 92.11           C  
ATOM   1919  CB  GLU A 244      14.148   4.790  23.444  1.00 92.11           C  
ATOM   1920  O   GLU A 244      11.694   4.196  22.090  1.00 92.11           O  
ATOM   1921  CG  GLU A 244      15.182   4.515  22.362  1.00 92.11           C  
ATOM   1922  CD  GLU A 244      16.258   3.532  22.795  1.00 92.11           C  
ATOM   1923  OE1 GLU A 244      17.052   3.084  21.938  1.00 92.11           O  
ATOM   1924  OE2 GLU A 244      16.306   3.206  24.003  1.00 92.11           O  
ATOM   1925  N   ASN A 245      12.092   6.101  20.903  1.00 94.48           N  
ATOM   1926  CA  ASN A 245      11.187   5.726  19.821  1.00 94.48           C  
ATOM   1927  C   ASN A 245      11.924   5.606  18.491  1.00 94.48           C  
ATOM   1928  CB  ASN A 245      10.043   6.735  19.705  1.00 94.48           C  
ATOM   1929  O   ASN A 245      12.370   6.609  17.930  1.00 94.48           O  
ATOM   1930  CG  ASN A 245       9.416   7.065  21.046  1.00 94.48           C  
ATOM   1931  ND2 ASN A 245       9.251   8.353  21.322  1.00 94.48           N  
ATOM   1932  OD1 ASN A 245       9.085   6.169  21.827  1.00 94.48           O  
ATOM   1933  N   GLN A 246      12.078   4.402  18.031  1.00 94.09           N  
ATOM   1934  CA  GLN A 246      12.751   4.138  16.763  1.00 94.09           C  
ATOM   1935  C   GLN A 246      11.747   4.032  15.619  1.00 94.09           C  
ATOM   1936  CB  GLN A 246      13.582   2.857  16.853  1.00 94.09           C  
ATOM   1937  O   GLN A 246      10.803   3.242  15.685  1.00 94.09           O  
ATOM   1938  CG  GLN A 246      14.536   2.660  15.683  1.00 94.09           C  
ATOM   1939  CD  GLN A 246      15.375   1.403  15.814  1.00 94.09           C  
ATOM   1940  NE2 GLN A 246      16.242   1.163  14.836  1.00 94.09           N  
ATOM   1941  OE1 GLN A 246      15.246   0.653  16.788  1.00 94.09           O  
ATOM   1942  N   PHE A 247      12.056   4.794  14.571  1.00 96.55           N  
ATOM   1943  CA  PHE A 247      11.156   4.824  13.424  1.00 96.55           C  
ATOM   1944  C   PHE A 247      11.734   4.026  12.262  1.00 96.55           C  
ATOM   1945  CB  PHE A 247      10.888   6.268  12.987  1.00 96.55           C  
ATOM   1946  O   PHE A 247      12.933   4.102  11.985  1.00 96.55           O  
ATOM   1947  CG  PHE A 247       9.880   6.984  13.845  1.00 96.55           C  
ATOM   1948  CD1 PHE A 247       8.570   7.148  13.413  1.00 96.55           C  
ATOM   1949  CD2 PHE A 247      10.243   7.494  15.085  1.00 96.55           C  
ATOM   1950  CE1 PHE A 247       7.635   7.810  14.205  1.00 96.55           C  
ATOM   1951  CE2 PHE A 247       9.315   8.157  15.882  1.00 96.55           C  
ATOM   1952  CZ  PHE A 247       8.011   8.315  15.440  1.00 96.55           C  
ATOM   1953  N   PHE A 248      10.865   3.264  11.639  1.00 97.78           N  
ATOM   1954  CA  PHE A 248      11.075   2.607  10.355  1.00 97.78           C  
ATOM   1955  C   PHE A 248      10.013   3.035   9.348  1.00 97.78           C  
ATOM   1956  CB  PHE A 248      11.058   1.084  10.519  1.00 97.78           C  
ATOM   1957  O   PHE A 248       8.926   3.470   9.732  1.00 97.78           O  
ATOM   1958  CG  PHE A 248      12.059   0.570  11.519  1.00 97.78           C  
ATOM   1959  CD1 PHE A 248      13.264   0.022  11.097  1.00 97.78           C  
ATOM   1960  CD2 PHE A 248      11.795   0.636  12.881  1.00 97.78           C  
ATOM   1961  CE1 PHE A 248      14.193  -0.454  12.020  1.00 97.78           C  
ATOM   1962  CE2 PHE A 248      12.718   0.162  13.809  1.00 97.78           C  
ATOM   1963  CZ  PHE A 248      13.916  -0.383  13.376  1.00 97.78           C  
ATOM   1964  N   ALA A 249      10.418   2.896   8.090  1.00 98.12           N  
ATOM   1965  CA  ALA A 249       9.453   3.193   7.034  1.00 98.12           C  
ATOM   1966  C   ALA A 249       9.194   1.964   6.167  1.00 98.12           C  
ATOM   1967  CB  ALA A 249       9.946   4.353   6.174  1.00 98.12           C  
ATOM   1968  O   ALA A 249      10.045   1.572   5.365  1.00 98.12           O  
ATOM   1969  N   PRO A 250       7.977   1.398   6.350  1.00 98.27           N  
ATOM   1970  CA  PRO A 250       7.596   0.307   5.451  1.00 98.27           C  
ATOM   1971  C   PRO A 250       7.222   0.797   4.054  1.00 98.27           C  
ATOM   1972  CB  PRO A 250       6.387  -0.321   6.151  1.00 98.27           C  
ATOM   1973  O   PRO A 250       6.506   1.792   3.916  1.00 98.27           O  
ATOM   1974  CG  PRO A 250       6.419   0.234   7.538  1.00 98.27           C  
ATOM   1975  CD  PRO A 250       7.051   1.596   7.493  1.00 98.27           C  
ATOM   1976  N   PHE A 251       7.722   0.206   2.983  1.00 97.93           N  
ATOM   1977  CA  PHE A 251       7.401   0.508   1.593  1.00 97.93           C  
ATOM   1978  C   PHE A 251       6.832  -0.718   0.890  1.00 97.93           C  
ATOM   1979  CB  PHE A 251       8.644   1.010   0.850  1.00 97.93           C  
ATOM   1980  O   PHE A 251       7.340  -1.829   1.058  1.00 97.93           O  
ATOM   1981  CG  PHE A 251       9.016   2.430   1.181  1.00 97.93           C  
ATOM   1982  CD1 PHE A 251       8.472   3.490   0.468  1.00 97.93           C  
ATOM   1983  CD2 PHE A 251       9.912   2.704   2.207  1.00 97.93           C  
ATOM   1984  CE1 PHE A 251       8.815   4.806   0.772  1.00 97.93           C  
ATOM   1985  CE2 PHE A 251      10.260   4.016   2.517  1.00 97.93           C  
ATOM   1986  CZ  PHE A 251       9.711   5.065   1.797  1.00 97.93           C  
ATOM   1987  N   PRO A 252       5.750  -0.478   0.116  1.00 95.90           N  
ATOM   1988  CA  PRO A 252       5.130   0.826  -0.133  1.00 95.90           C  
ATOM   1989  C   PRO A 252       4.214   1.271   1.005  1.00 95.90           C  
ATOM   1990  CB  PRO A 252       4.333   0.597  -1.419  1.00 95.90           C  
ATOM   1991  O   PRO A 252       3.876   2.453   1.104  1.00 95.90           O  
ATOM   1992  CG  PRO A 252       4.003  -0.861  -1.410  1.00 95.90           C  
ATOM   1993  CD  PRO A 252       5.157  -1.607  -0.805  1.00 95.90           C  
ATOM   1994  N   ASP A 253       3.823   0.297   1.820  1.00 96.82           N  
ATOM   1995  CA  ASP A 253       2.933   0.591   2.939  1.00 96.82           C  
ATOM   1996  C   ASP A 253       3.040  -0.480   4.022  1.00 96.82           C  
ATOM   1997  CB  ASP A 253       1.486   0.709   2.457  1.00 96.82           C  
ATOM   1998  O   ASP A 253       3.369  -1.632   3.733  1.00 96.82           O  
ATOM   1999  CG  ASP A 253       0.562   1.320   3.496  1.00 96.82           C  
ATOM   2000  OD1 ASP A 253       0.005   0.575   4.330  1.00 96.82           O  
ATOM   2001  OD2 ASP A 253       0.388   2.558   3.478  1.00 96.82           O  
ATOM   2002  N   TYR A 254       2.672  -0.129   5.277  1.00 97.66           N  
ATOM   2003  CA  TYR A 254       2.820  -1.075   6.378  1.00 97.66           C  
ATOM   2004  C   TYR A 254       1.888  -2.267   6.202  1.00 97.66           C  
ATOM   2005  CB  TYR A 254       2.540  -0.388   7.718  1.00 97.66           C  
ATOM   2006  O   TYR A 254       2.109  -3.328   6.790  1.00 97.66           O  
ATOM   2007  CG  TYR A 254       1.071  -0.246   8.033  1.00 97.66           C  
ATOM   2008  CD1 TYR A 254       0.325   0.807   7.508  1.00 97.66           C  
ATOM   2009  CD2 TYR A 254       0.426  -1.163   8.856  1.00 97.66           C  
ATOM   2010  CE1 TYR A 254      -1.029   0.943   7.797  1.00 97.66           C  
ATOM   2011  CE2 TYR A 254      -0.928  -1.037   9.151  1.00 97.66           C  
ATOM   2012  OH  TYR A 254      -2.986   0.148   8.907  1.00 97.66           O  
ATOM   2013  CZ  TYR A 254      -1.646   0.018   8.617  1.00 97.66           C  
ATOM   2014  N   LYS A 255       0.850  -2.124   5.407  1.00 96.22           N  
ATOM   2015  CA  LYS A 255      -0.142  -3.180   5.234  1.00 96.22           C  
ATOM   2016  C   LYS A 255       0.453  -4.379   4.501  1.00 96.22           C  
ATOM   2017  CB  LYS A 255      -1.360  -2.654   4.473  1.00 96.22           C  
ATOM   2018  O   LYS A 255       0.203  -5.528   4.873  1.00 96.22           O  
ATOM   2019  CG  LYS A 255      -2.177  -1.628   5.245  1.00 96.22           C  
ATOM   2020  CD  LYS A 255      -3.368  -1.136   4.433  1.00 96.22           C  
ATOM   2021  CE  LYS A 255      -4.162  -0.079   5.189  1.00 96.22           C  
ATOM   2022  NZ  LYS A 255      -3.701   1.302   4.859  1.00 96.22           N  
ATOM   2023  N   LEU A 256       1.208  -4.131   3.401  1.00 95.54           N  
ATOM   2024  CA  LEU A 256       1.925  -5.158   2.653  1.00 95.54           C  
ATOM   2025  C   LEU A 256       3.325  -4.682   2.280  1.00 95.54           C  
ATOM   2026  CB  LEU A 256       1.150  -5.539   1.389  1.00 95.54           C  
ATOM   2027  O   LEU A 256       3.590  -4.369   1.118  1.00 95.54           O  
ATOM   2028  CG  LEU A 256      -0.256  -6.104   1.600  1.00 95.54           C  
ATOM   2029  CD1 LEU A 256      -0.975  -6.250   0.262  1.00 95.54           C  
ATOM   2030  CD2 LEU A 256      -0.191  -7.442   2.327  1.00 95.54           C  
ATOM   2031  N   PRO A 257       4.249  -4.661   3.305  1.00 97.10           N  
ATOM   2032  CA  PRO A 257       5.581  -4.100   3.067  1.00 97.10           C  
ATOM   2033  C   PRO A 257       6.484  -5.041   2.272  1.00 97.10           C  
ATOM   2034  CB  PRO A 257       6.129  -3.883   4.480  1.00 97.10           C  
ATOM   2035  O   PRO A 257       6.544  -6.238   2.564  1.00 97.10           O  
ATOM   2036  CG  PRO A 257       5.424  -4.895   5.324  1.00 97.10           C  
ATOM   2037  CD  PRO A 257       4.037  -5.085   4.780  1.00 97.10           C  
ATOM   2038  N   LEU A 258       7.170  -4.453   1.259  1.00 96.62           N  
ATOM   2039  CA  LEU A 258       8.227  -5.130   0.516  1.00 96.62           C  
ATOM   2040  C   LEU A 258       9.593  -4.841   1.129  1.00 96.62           C  
ATOM   2041  CB  LEU A 258       8.212  -4.699  -0.953  1.00 96.62           C  
ATOM   2042  O   LEU A 258      10.445  -5.729   1.204  1.00 96.62           O  
ATOM   2043  CG  LEU A 258       6.996  -5.132  -1.774  1.00 96.62           C  
ATOM   2044  CD1 LEU A 258       7.065  -4.537  -3.176  1.00 96.62           C  
ATOM   2045  CD2 LEU A 258       6.907  -6.653  -1.836  1.00 96.62           C  
ATOM   2046  N   SER A 259       9.720  -3.610   1.492  1.00 98.16           N  
ATOM   2047  CA  SER A 259      10.946  -3.140   2.128  1.00 98.16           C  
ATOM   2048  C   SER A 259      10.644  -2.346   3.394  1.00 98.16           C  
ATOM   2049  CB  SER A 259      11.757  -2.280   1.158  1.00 98.16           C  
ATOM   2050  O   SER A 259       9.621  -1.662   3.475  1.00 98.16           O  
ATOM   2051  OG  SER A 259      12.065  -3.004  -0.021  1.00 98.16           O  
ATOM   2052  N   ILE A 260      11.476  -2.509   4.372  1.00 98.24           N  
ATOM   2053  CA  ILE A 260      11.425  -1.722   5.600  1.00 98.24           C  
ATOM   2054  C   ILE A 260      12.761  -1.016   5.816  1.00 98.24           C  
ATOM   2055  CB  ILE A 260      11.080  -2.603   6.822  1.00 98.24           C  
ATOM   2056  O   ILE A 260      13.792  -1.667   6.000  1.00 98.24           O  
ATOM   2057  CG1 ILE A 260       9.727  -3.294   6.618  1.00 98.24           C  
ATOM   2058  CG2 ILE A 260      11.081  -1.768   8.106  1.00 98.24           C  
ATOM   2059  CD1 ILE A 260       9.361  -4.276   7.722  1.00 98.24           C  
ATOM   2060  N   ILE A 261      12.688   0.303   5.748  1.00 97.87           N  
ATOM   2061  CA  ILE A 261      13.907   1.099   5.843  1.00 97.87           C  
ATOM   2062  C   ILE A 261      14.009   1.722   7.233  1.00 97.87           C  
ATOM   2063  CB  ILE A 261      13.949   2.199   4.758  1.00 97.87           C  
ATOM   2064  O   ILE A 261      13.081   2.396   7.688  1.00 97.87           O  
ATOM   2065  CG1 ILE A 261      13.791   1.581   3.364  1.00 97.87           C  
ATOM   2066  CG2 ILE A 261      15.248   3.005   4.856  1.00 97.87           C  
ATOM   2067  CD1 ILE A 261      13.719   2.603   2.238  1.00 97.87           C  
ATOM   2068  N   ALA A 262      15.133   1.465   7.876  1.00 96.01           N  
ATOM   2069  CA  ALA A 262      15.394   2.066   9.182  1.00 96.01           C  
ATOM   2070  C   ALA A 262      15.744   3.545   9.045  1.00 96.01           C  
ATOM   2071  CB  ALA A 262      16.519   1.319   9.895  1.00 96.01           C  
ATOM   2072  O   ALA A 262      16.194   3.987   7.986  1.00 96.01           O  
ATOM   2073  N   GLN A 263      15.475   4.315  10.109  1.00 94.61           N  
ATOM   2074  CA  GLN A 263      15.792   5.740  10.115  1.00 94.61           C  
ATOM   2075  C   GLN A 263      17.228   5.985   9.662  1.00 94.61           C  
ATOM   2076  CB  GLN A 263      15.572   6.333  11.507  1.00 94.61           C  
ATOM   2077  O   GLN A 263      17.484   6.874   8.847  1.00 94.61           O  
ATOM   2078  CG  GLN A 263      15.860   7.826  11.592  1.00 94.61           C  
ATOM   2079  CD  GLN A 263      15.378   8.444  12.891  1.00 94.61           C  
ATOM   2080  NE2 GLN A 263      16.153   9.380  13.426  1.00 94.61           N  
ATOM   2081  OE1 GLN A 263      14.316   8.083  13.409  1.00 94.61           O  
ATOM   2082  N   GLN A 264      18.160   5.198  10.055  1.00 91.50           N  
ATOM   2083  CA  GLN A 264      19.568   5.314   9.691  1.00 91.50           C  
ATOM   2084  C   GLN A 264      19.771   5.080   8.197  1.00 91.50           C  
ATOM   2085  CB  GLN A 264      20.414   4.326  10.496  1.00 91.50           C  
ATOM   2086  O   GLN A 264      20.719   5.599   7.605  1.00 91.50           O  
ATOM   2087  CG  GLN A 264      20.551   4.692  11.968  1.00 91.50           C  
ATOM   2088  CD  GLN A 264      19.468   4.072  12.830  1.00 91.50           C  
ATOM   2089  NE2 GLN A 264      19.190   4.693  13.972  1.00 91.50           N  
ATOM   2090  OE1 GLN A 264      18.883   3.044  12.473  1.00 91.50           O  
ATOM   2091  N   GLY A 265      18.956   4.218   7.644  1.00 94.54           N  
ATOM   2092  CA  GLY A 265      19.024   3.971   6.213  1.00 94.54           C  
ATOM   2093  C   GLY A 265      18.799   5.219   5.380  1.00 94.54           C  
ATOM   2094  O   GLY A 265      19.396   5.375   4.313  1.00 94.54           O  
ATOM   2095  N   PHE A 266      17.990   6.141   5.871  1.00 94.12           N  
ATOM   2096  CA  PHE A 266      17.692   7.374   5.153  1.00 94.12           C  
ATOM   2097  C   PHE A 266      18.826   8.380   5.311  1.00 94.12           C  
ATOM   2098  CB  PHE A 266      16.377   7.983   5.650  1.00 94.12           C  
ATOM   2099  O   PHE A 266      19.038   9.226   4.440  1.00 94.12           O  
ATOM   2100  CG  PHE A 266      15.152   7.242   5.186  1.00 94.12           C  
ATOM   2101  CD1 PHE A 266      14.776   7.262   3.848  1.00 94.12           C  
ATOM   2102  CD2 PHE A 266      14.376   6.526   6.088  1.00 94.12           C  
ATOM   2103  CE1 PHE A 266      13.642   6.577   3.416  1.00 94.12           C  
ATOM   2104  CE2 PHE A 266      13.241   5.840   5.663  1.00 94.12           C  
ATOM   2105  CZ  PHE A 266      12.876   5.867   4.327  1.00 94.12           C  
ATOM   2106  N   THR A 267      19.579   8.251   6.387  1.00 89.16           N  
ATOM   2107  CA  THR A 267      20.600   9.248   6.694  1.00 89.16           C  
ATOM   2108  C   THR A 267      21.974   8.774   6.231  1.00 89.16           C  
ATOM   2109  CB  THR A 267      20.641   9.559   8.201  1.00 89.16           C  
ATOM   2110  O   THR A 267      22.926   9.556   6.193  1.00 89.16           O  
ATOM   2111  CG2 THR A 267      19.335  10.194   8.668  1.00 89.16           C  
ATOM   2112  OG1 THR A 267      20.855   8.343   8.928  1.00 89.16           O  
ATOM   2113  N   SER A 268      22.042   7.495   5.784  1.00 90.00           N  
ATOM   2114  CA  SER A 268      23.321   6.938   5.358  1.00 90.00           C  
ATOM   2115  C   SER A 268      23.740   7.490   4.000  1.00 90.00           C  
ATOM   2116  CB  SER A 268      23.247   5.411   5.295  1.00 90.00           C  
ATOM   2117  O   SER A 268      22.956   7.474   3.049  1.00 90.00           O  
ATOM   2118  OG  SER A 268      24.415   4.875   4.697  1.00 90.00           O  
ATOM   2119  N   GLN A 269      25.041   7.929   3.845  1.00 86.81           N  
ATOM   2120  CA  GLN A 269      25.578   8.443   2.590  1.00 86.81           C  
ATOM   2121  C   GLN A 269      26.016   7.306   1.671  1.00 86.81           C  
ATOM   2122  CB  GLN A 269      26.753   9.386   2.854  1.00 86.81           C  
ATOM   2123  O   GLN A 269      26.045   7.465   0.449  1.00 86.81           O  
ATOM   2124  CG  GLN A 269      26.352  10.701   3.509  1.00 86.81           C  
ATOM   2125  CD  GLN A 269      27.504  11.682   3.610  1.00 86.81           C  
ATOM   2126  NE2 GLN A 269      27.187  12.944   3.882  1.00 86.81           N  
ATOM   2127  OE1 GLN A 269      28.671  11.310   3.447  1.00 86.81           O  
ATOM   2128  N   GLU A 270      26.278   6.133   2.280  1.00 89.10           N  
ATOM   2129  CA  GLU A 270      26.809   4.996   1.534  1.00 89.10           C  
ATOM   2130  C   GLU A 270      25.689   4.076   1.058  1.00 89.10           C  
ATOM   2131  CB  GLU A 270      27.807   4.210   2.389  1.00 89.10           C  
ATOM   2132  O   GLU A 270      25.898   3.238   0.179  1.00 89.10           O  
ATOM   2133  CG  GLU A 270      29.050   5.002   2.767  1.00 89.10           C  
ATOM   2134  CD  GLU A 270      29.822   5.518   1.563  1.00 89.10           C  
ATOM   2135  OE1 GLU A 270      30.224   6.704   1.563  1.00 89.10           O  
ATOM   2136  OE2 GLU A 270      30.025   4.731   0.612  1.00 89.10           O  
ATOM   2137  N   PHE A 271      24.506   4.281   1.630  1.00 93.62           N  
ATOM   2138  CA  PHE A 271      23.354   3.448   1.307  1.00 93.62           C  
ATOM   2139  C   PHE A 271      22.322   4.237   0.510  1.00 93.62           C  
ATOM   2140  CB  PHE A 271      22.717   2.890   2.583  1.00 93.62           C  
ATOM   2141  O   PHE A 271      21.924   5.332   0.912  1.00 93.62           O  
ATOM   2142  CG  PHE A 271      21.489   2.057   2.335  1.00 93.62           C  
ATOM   2143  CD1 PHE A 271      20.231   2.520   2.702  1.00 93.62           C  
ATOM   2144  CD2 PHE A 271      21.592   0.809   1.733  1.00 93.62           C  
ATOM   2145  CE1 PHE A 271      19.093   1.751   2.473  1.00 93.62           C  
ATOM   2146  CE2 PHE A 271      20.458   0.035   1.501  1.00 93.62           C  
ATOM   2147  CZ  PHE A 271      19.210   0.507   1.873  1.00 93.62           C  
ATOM   2148  N   ASP A 272      21.919   3.735  -0.616  1.00 92.15           N  
ATOM   2149  CA  ASP A 272      20.893   4.359  -1.447  1.00 92.15           C  
ATOM   2150  C   ASP A 272      19.543   3.670  -1.261  1.00 92.15           C  
ATOM   2151  CB  ASP A 272      21.303   4.325  -2.921  1.00 92.15           C  
ATOM   2152  O   ASP A 272      19.299   2.605  -1.833  1.00 92.15           O  
ATOM   2153  CG  ASP A 272      20.387   5.148  -3.810  1.00 92.15           C  
ATOM   2154  OD1 ASP A 272      19.346   5.640  -3.324  1.00 92.15           O  
ATOM   2155  OD2 ASP A 272      20.708   5.303  -5.008  1.00 92.15           O  
ATOM   2156  N   ALA A 273      18.649   4.322  -0.485  1.00 94.08           N  
ATOM   2157  CA  ALA A 273      17.323   3.759  -0.246  1.00 94.08           C  
ATOM   2158  C   ALA A 273      16.409   3.977  -1.449  1.00 94.08           C  
ATOM   2159  CB  ALA A 273      16.703   4.372   1.007  1.00 94.08           C  
ATOM   2160  O   ALA A 273      15.338   3.373  -1.541  1.00 94.08           O  
ATOM   2161  N   GLU A 274      16.848   4.847  -2.329  1.00 92.37           N  
ATOM   2162  CA  GLU A 274      16.078   5.296  -3.485  1.00 92.37           C  
ATOM   2163  C   GLU A 274      15.586   4.113  -4.314  1.00 92.37           C  
ATOM   2164  CB  GLU A 274      16.914   6.237  -4.355  1.00 92.37           C  
ATOM   2165  O   GLU A 274      14.405   4.039  -4.660  1.00 92.37           O  
ATOM   2166  CG  GLU A 274      16.189   6.733  -5.598  1.00 92.37           C  
ATOM   2167  CD  GLU A 274      17.023   7.686  -6.439  1.00 92.37           C  
ATOM   2168  OE1 GLU A 274      16.758   7.812  -7.656  1.00 92.37           O  
ATOM   2169  OE2 GLU A 274      17.950   8.311  -5.877  1.00 92.37           O  
ATOM   2170  N   MET A 275      16.396   3.215  -4.514  1.00 88.73           N  
ATOM   2171  CA  MET A 275      16.075   2.127  -5.434  1.00 88.73           C  
ATOM   2172  C   MET A 275      15.048   1.181  -4.820  1.00 88.73           C  
ATOM   2173  CB  MET A 275      17.339   1.352  -5.813  1.00 88.73           C  
ATOM   2174  O   MET A 275      14.160   0.686  -5.516  1.00 88.73           O  
ATOM   2175  CG  MET A 275      18.315   2.150  -6.663  1.00 88.73           C  
ATOM   2176  SD  MET A 275      17.548   2.786  -8.204  1.00 88.73           S  
ATOM   2177  CE  MET A 275      17.429   4.551  -7.797  1.00 88.73           C  
ATOM   2178  N   LEU A 276      15.128   0.909  -3.526  1.00 93.70           N  
ATOM   2179  CA  LEU A 276      14.150   0.066  -2.848  1.00 93.70           C  
ATOM   2180  C   LEU A 276      12.768   0.711  -2.871  1.00 93.70           C  
ATOM   2181  CB  LEU A 276      14.579  -0.197  -1.402  1.00 93.70           C  
ATOM   2182  O   LEU A 276      11.767   0.037  -3.125  1.00 93.70           O  
ATOM   2183  CG  LEU A 276      15.799  -1.100  -1.211  1.00 93.70           C  
ATOM   2184  CD1 LEU A 276      16.202  -1.142   0.259  1.00 93.70           C  
ATOM   2185  CD2 LEU A 276      15.513  -2.504  -1.733  1.00 93.70           C  
ATOM   2186  N   VAL A 277      12.773   2.032  -2.782  1.00 94.96           N  
ATOM   2187  CA  VAL A 277      11.524   2.780  -2.686  1.00 94.96           C  
ATOM   2188  C   VAL A 277      10.904   2.930  -4.074  1.00 94.96           C  
ATOM   2189  CB  VAL A 277      11.742   4.169  -2.047  1.00 94.96           C  
ATOM   2190  O   VAL A 277       9.720   2.642  -4.266  1.00 94.96           O  
ATOM   2191  CG1 VAL A 277      10.451   4.985  -2.075  1.00 94.96           C  
ATOM   2192  CG2 VAL A 277      12.254   4.023  -0.615  1.00 94.96           C  
ATOM   2193  N   THR A 278      11.644   3.298  -5.093  1.00 91.80           N  
ATOM   2194  CA  THR A 278      11.157   3.575  -6.440  1.00 91.80           C  
ATOM   2195  C   THR A 278      10.590   2.312  -7.081  1.00 91.80           C  
ATOM   2196  CB  THR A 278      12.274   4.149  -7.331  1.00 91.80           C  
ATOM   2197  O   THR A 278       9.523   2.347  -7.699  1.00 91.80           O  
ATOM   2198  CG2 THR A 278      11.773   4.395  -8.751  1.00 91.80           C  
ATOM   2199  OG1 THR A 278      12.730   5.389  -6.776  1.00 91.80           O  
ATOM   2200  N   HIS A 279      11.177   1.196  -6.788  1.00 90.22           N  
ATOM   2201  CA  HIS A 279      10.785  -0.050  -7.436  1.00 90.22           C  
ATOM   2202  C   HIS A 279       9.648  -0.730  -6.680  1.00 90.22           C  
ATOM   2203  CB  HIS A 279      11.982  -0.996  -7.547  1.00 90.22           C  
ATOM   2204  O   HIS A 279       9.059  -1.695  -7.173  1.00 90.22           O  
ATOM   2205  CG  HIS A 279      12.913  -0.658  -8.668  1.00 90.22           C  
ATOM   2206  CD2 HIS A 279      13.122  -1.261  -9.862  1.00 90.22           C  
ATOM   2207  ND1 HIS A 279      13.768   0.421  -8.624  1.00 90.22           N  
ATOM   2208  CE1 HIS A 279      14.465   0.468  -9.747  1.00 90.22           C  
ATOM   2209  NE2 HIS A 279      14.092  -0.542 -10.515  1.00 90.22           N  
ATOM   2210  N   GLY A 280       9.317  -0.183  -5.518  1.00 90.69           N  
ATOM   2211  CA  GLY A 280       8.250  -0.768  -4.722  1.00 90.69           C  
ATOM   2212  C   GLY A 280       6.953   0.014  -4.797  1.00 90.69           C  
ATOM   2213  O   GLY A 280       5.937  -0.404  -4.238  1.00 90.69           O  
ATOM   2214  N   VAL A 281       6.959   1.146  -5.518  1.00 91.35           N  
ATOM   2215  CA  VAL A 281       5.834   2.076  -5.538  1.00 91.35           C  
ATOM   2216  C   VAL A 281       4.574   1.354  -6.009  1.00 91.35           C  
ATOM   2217  CB  VAL A 281       6.121   3.294  -6.445  1.00 91.35           C  
ATOM   2218  O   VAL A 281       3.530   1.426  -5.358  1.00 91.35           O  
ATOM   2219  CG1 VAL A 281       4.831   4.049  -6.760  1.00 91.35           C  
ATOM   2220  CG2 VAL A 281       7.140   4.222  -5.786  1.00 91.35           C  
ATOM   2221  N   ARG A 282       4.629   0.464  -6.979  1.00 89.36           N  
ATOM   2222  CA  ARG A 282       3.447  -0.123  -7.602  1.00 89.36           C  
ATOM   2223  C   ARG A 282       3.013  -1.389  -6.870  1.00 89.36           C  
ATOM   2224  CB  ARG A 282       3.715  -0.436  -9.076  1.00 89.36           C  
ATOM   2225  O   ARG A 282       2.004  -2.002  -7.224  1.00 89.36           O  
ATOM   2226  CG  ARG A 282       3.701   0.788  -9.978  1.00 89.36           C  
ATOM   2227  CD  ARG A 282       2.306   1.077 -10.515  1.00 89.36           C  
ATOM   2228  NE  ARG A 282       1.597  -0.152 -10.861  1.00 89.36           N  
ATOM   2229  NH1 ARG A 282      -0.416   0.505  -9.937  1.00 89.36           N  
ATOM   2230  NH2 ARG A 282      -0.225  -1.548 -10.941  1.00 89.36           N  
ATOM   2231  CZ  ARG A 282       0.320  -0.395 -10.579  1.00 89.36           C  
ATOM   2232  N   ALA A 283       3.840  -1.697  -6.006  1.00 90.59           N  
ATOM   2233  CA  ALA A 283       3.470  -2.894  -5.255  1.00 90.59           C  
ATOM   2234  C   ALA A 283       2.327  -2.602  -4.286  1.00 90.59           C  
ATOM   2235  CB  ALA A 283       4.677  -3.442  -4.498  1.00 90.59           C  
ATOM   2236  O   ALA A 283       1.780  -3.517  -3.667  1.00 90.59           O  
ATOM   2237  N   ASP A 284       1.922  -1.327  -4.196  1.00 92.53           N  
ATOM   2238  CA  ASP A 284       0.798  -0.930  -3.354  1.00 92.53           C  
ATOM   2239  C   ASP A 284      -0.531  -1.139  -4.076  1.00 92.53           C  
ATOM   2240  CB  ASP A 284       0.939   0.532  -2.925  1.00 92.53           C  
ATOM   2241  O   ASP A 284      -0.881  -0.373  -4.976  1.00 92.53           O  
ATOM   2242  CG  ASP A 284      -0.120   0.961  -1.925  1.00 92.53           C  
ATOM   2243  OD1 ASP A 284      -1.057   0.179  -1.656  1.00 92.53           O  
ATOM   2244  OD2 ASP A 284      -0.018   2.092  -1.403  1.00 92.53           O  
ATOM   2245  N   PRO A 285      -1.355  -2.161  -3.653  1.00 89.10           N  
ATOM   2246  CA  PRO A 285      -2.622  -2.453  -4.327  1.00 89.10           C  
ATOM   2247  C   PRO A 285      -3.658  -1.346  -4.141  1.00 89.10           C  
ATOM   2248  CB  PRO A 285      -3.085  -3.751  -3.662  1.00 89.10           C  
ATOM   2249  O   PRO A 285      -4.661  -1.308  -4.857  1.00 89.10           O  
ATOM   2250  CG  PRO A 285      -2.344  -3.801  -2.364  1.00 89.10           C  
ATOM   2251  CD  PRO A 285      -1.068  -3.023  -2.514  1.00 89.10           C  
ATOM   2252  N   GLN A 286      -3.415  -0.439  -3.250  1.00 89.73           N  
ATOM   2253  CA  GLN A 286      -4.398   0.586  -2.917  1.00 89.73           C  
ATOM   2254  C   GLN A 286      -4.142   1.870  -3.702  1.00 89.73           C  
ATOM   2255  CB  GLN A 286      -4.384   0.877  -1.416  1.00 89.73           C  
ATOM   2256  O   GLN A 286      -4.832   2.872  -3.505  1.00 89.73           O  
ATOM   2257  CG  GLN A 286      -4.919  -0.265  -0.563  1.00 89.73           C  
ATOM   2258  CD  GLN A 286      -5.036   0.103   0.905  1.00 89.73           C  
ATOM   2259  NE2 GLN A 286      -6.266   0.278   1.376  1.00 89.73           N  
ATOM   2260  OE1 GLN A 286      -4.029   0.229   1.609  1.00 89.73           O  
ATOM   2261  N   LEU A 287      -3.106   1.838  -4.561  1.00 88.98           N  
ATOM   2262  CA  LEU A 287      -2.866   3.017  -5.385  1.00 88.98           C  
ATOM   2263  C   LEU A 287      -3.969   3.186  -6.425  1.00 88.98           C  
ATOM   2264  CB  LEU A 287      -1.505   2.919  -6.078  1.00 88.98           C  
ATOM   2265  O   LEU A 287      -4.383   2.214  -7.060  1.00 88.98           O  
ATOM   2266  CG  LEU A 287      -0.284   3.281  -5.230  1.00 88.98           C  
ATOM   2267  CD1 LEU A 287       0.999   3.037  -6.017  1.00 88.98           C  
ATOM   2268  CD2 LEU A 287      -0.366   4.731  -4.766  1.00 88.98           C  
ATOM   2269  N   PRO A 288      -4.482   4.363  -6.558  1.00 85.06           N  
ATOM   2270  CA  PRO A 288      -5.421   4.591  -7.658  1.00 85.06           C  
ATOM   2271  C   PRO A 288      -4.763   4.466  -9.031  1.00 85.06           C  
ATOM   2272  CB  PRO A 288      -5.908   6.022  -7.415  1.00 85.06           C  
ATOM   2273  O   PRO A 288      -3.535   4.518  -9.138  1.00 85.06           O  
ATOM   2274  CG  PRO A 288      -4.802   6.677  -6.652  1.00 85.06           C  
ATOM   2275  CD  PRO A 288      -4.092   5.628  -5.846  1.00 85.06           C  
ATOM   2276  N   PRO A 289      -5.559   4.155 -10.029  1.00 76.92           N  
ATOM   2277  CA  PRO A 289      -5.003   4.014 -11.377  1.00 76.92           C  
ATOM   2278  C   PRO A 289      -4.298   5.279 -11.860  1.00 76.92           C  
ATOM   2279  CB  PRO A 289      -6.233   3.712 -12.236  1.00 76.92           C  
ATOM   2280  O   PRO A 289      -3.349   5.200 -12.645  1.00 76.92           O  
ATOM   2281  CG  PRO A 289      -7.395   4.161 -11.410  1.00 76.92           C  
ATOM   2282  CD  PRO A 289      -7.028   4.033  -9.960  1.00 76.92           C  
ATOM   2283  N   HIS A 290      -4.771   6.408 -11.356  1.00 77.00           N  
ATOM   2284  CA  HIS A 290      -4.192   7.674 -11.791  1.00 77.00           C  
ATOM   2285  C   HIS A 290      -3.764   8.523 -10.599  1.00 77.00           C  
ATOM   2286  CB  HIS A 290      -5.187   8.448 -12.658  1.00 77.00           C  
ATOM   2287  O   HIS A 290      -4.521   8.677  -9.638  1.00 77.00           O  
ATOM   2288  CG  HIS A 290      -5.693   7.670 -13.831  1.00 77.00           C  
ATOM   2289  CD2 HIS A 290      -6.912   7.143 -14.089  1.00 77.00           C  
ATOM   2290  ND1 HIS A 290      -4.899   7.355 -14.913  1.00 77.00           N  
ATOM   2291  CE1 HIS A 290      -5.612   6.665 -15.788  1.00 77.00           C  
ATOM   2292  NE2 HIS A 290      -6.837   6.523 -15.312  1.00 77.00           N  
ATOM   2293  N   LEU A 291      -2.555   9.004 -10.752  1.00 86.22           N  
ATOM   2294  CA  LEU A 291      -1.976   9.875  -9.736  1.00 86.22           C  
ATOM   2295  C   LEU A 291      -1.619  11.236 -10.326  1.00 86.22           C  
ATOM   2296  CB  LEU A 291      -0.730   9.230  -9.123  1.00 86.22           C  
ATOM   2297  O   LEU A 291      -1.476  11.371 -11.543  1.00 86.22           O  
ATOM   2298  CG  LEU A 291      -0.954   7.939  -8.334  1.00 86.22           C  
ATOM   2299  CD1 LEU A 291       0.372   7.222  -8.103  1.00 86.22           C  
ATOM   2300  CD2 LEU A 291      -1.645   8.236  -7.007  1.00 86.22           C  
ATOM   2301  N   PHE A 292      -1.582  12.304  -9.454  1.00 86.25           N  
ATOM   2302  CA  PHE A 292      -1.242  13.652  -9.896  1.00 86.25           C  
ATOM   2303  C   PHE A 292       0.191  13.706 -10.414  1.00 86.25           C  
ATOM   2304  CB  PHE A 292      -1.426  14.656  -8.754  1.00 86.25           C  
ATOM   2305  O   PHE A 292       0.519  14.542 -11.258  1.00 86.25           O  
ATOM   2306  CG  PHE A 292      -2.843  14.759  -8.259  1.00 86.25           C  
ATOM   2307  CD1 PHE A 292      -3.912  14.627  -9.137  1.00 86.25           C  
ATOM   2308  CD2 PHE A 292      -3.107  14.987  -6.914  1.00 86.25           C  
ATOM   2309  CE1 PHE A 292      -5.225  14.722  -8.681  1.00 86.25           C  
ATOM   2310  CE2 PHE A 292      -4.416  15.083  -6.452  1.00 86.25           C  
ATOM   2311  CZ  PHE A 292      -5.474  14.951  -7.337  1.00 86.25           C  
ATOM   2312  N   PHE A 293       1.012  12.920  -9.846  1.00 89.27           N  
ATOM   2313  CA  PHE A 293       2.402  12.809 -10.272  1.00 89.27           C  
ATOM   2314  C   PHE A 293       2.897  11.374 -10.131  1.00 89.27           C  
ATOM   2315  CB  PHE A 293       3.292  13.754  -9.459  1.00 89.27           C  
ATOM   2316  O   PHE A 293       2.251  10.549  -9.483  1.00 89.27           O  
ATOM   2317  CG  PHE A 293       3.144  13.596  -7.970  1.00 89.27           C  
ATOM   2318  CD1 PHE A 293       2.385  14.498  -7.233  1.00 89.27           C  
ATOM   2319  CD2 PHE A 293       3.764  12.546  -7.306  1.00 89.27           C  
ATOM   2320  CE1 PHE A 293       2.246  14.354  -5.855  1.00 89.27           C  
ATOM   2321  CE2 PHE A 293       3.630  12.396  -5.928  1.00 89.27           C  
ATOM   2322  CZ  PHE A 293       2.871  13.302  -5.205  1.00 89.27           C  
ATOM   2323  N   SER A 294       4.016  11.002 -10.780  1.00 89.23           N  
ATOM   2324  CA  SER A 294       4.642   9.684 -10.738  1.00 89.23           C  
ATOM   2325  C   SER A 294       5.542   9.538  -9.516  1.00 89.23           C  
ATOM   2326  CB  SER A 294       5.451   9.434 -12.011  1.00 89.23           C  
ATOM   2327  O   SER A 294       6.680  10.012  -9.517  1.00 89.23           O  
ATOM   2328  OG  SER A 294       4.620   9.504 -13.157  1.00 89.23           O  
ATOM   2329  N   PRO A 295       5.060   8.832  -8.487  1.00 92.44           N  
ATOM   2330  CA  PRO A 295       5.830   8.696  -7.249  1.00 92.44           C  
ATOM   2331  C   PRO A 295       7.240   8.159  -7.487  1.00 92.44           C  
ATOM   2332  CB  PRO A 295       5.001   7.707  -6.425  1.00 92.44           C  
ATOM   2333  O   PRO A 295       8.179   8.550  -6.789  1.00 92.44           O  
ATOM   2334  CG  PRO A 295       3.593   7.920  -6.877  1.00 92.44           C  
ATOM   2335  CD  PRO A 295       3.602   8.195  -8.354  1.00 92.44           C  
ATOM   2336  N   GLU A 296       7.396   7.287  -8.486  1.00 91.25           N  
ATOM   2337  CA  GLU A 296       8.717   6.724  -8.749  1.00 91.25           C  
ATOM   2338  C   GLU A 296       9.699   7.805  -9.191  1.00 91.25           C  
ATOM   2339  CB  GLU A 296       8.632   5.625  -9.811  1.00 91.25           C  
ATOM   2340  O   GLU A 296      10.915   7.628  -9.085  1.00 91.25           O  
ATOM   2341  CG  GLU A 296       8.146   6.115 -11.166  1.00 91.25           C  
ATOM   2342  CD  GLU A 296       6.637   6.023 -11.332  1.00 91.25           C  
ATOM   2343  OE1 GLU A 296       6.159   5.896 -12.482  1.00 91.25           O  
ATOM   2344  OE2 GLU A 296       5.927   6.078 -10.303  1.00 91.25           O  
ATOM   2345  N   LEU A 297       9.241   8.959  -9.758  1.00 91.54           N  
ATOM   2346  CA  LEU A 297      10.090  10.075 -10.162  1.00 91.54           C  
ATOM   2347  C   LEU A 297      10.280  11.057  -9.011  1.00 91.54           C  
ATOM   2348  CB  LEU A 297       9.487  10.797 -11.370  1.00 91.54           C  
ATOM   2349  O   LEU A 297      11.282  11.774  -8.961  1.00 91.54           O  
ATOM   2350  CG  LEU A 297       9.454  10.012 -12.682  1.00 91.54           C  
ATOM   2351  CD1 LEU A 297       8.844  10.861 -13.793  1.00 91.54           C  
ATOM   2352  CD2 LEU A 297      10.855   9.549 -13.064  1.00 91.54           C  
ATOM   2353  N   VAL A 298       9.365  11.066  -8.077  1.00 94.79           N  
ATOM   2354  CA  VAL A 298       9.349  12.041  -6.991  1.00 94.79           C  
ATOM   2355  C   VAL A 298      10.212  11.541  -5.835  1.00 94.79           C  
ATOM   2356  CB  VAL A 298       7.911  12.322  -6.501  1.00 94.79           C  
ATOM   2357  O   VAL A 298      10.941  12.318  -5.214  1.00 94.79           O  
ATOM   2358  CG1 VAL A 298       7.925  13.264  -5.298  1.00 94.79           C  
ATOM   2359  CG2 VAL A 298       7.068  12.908  -7.632  1.00 94.79           C  
ATOM   2360  N   TRP A 299      10.231  10.285  -5.548  1.00 95.25           N  
ATOM   2361  CA  TRP A 299      10.927   9.727  -4.394  1.00 95.25           C  
ATOM   2362  C   TRP A 299      12.412  10.074  -4.432  1.00 95.25           C  
ATOM   2363  CB  TRP A 299      10.747   8.207  -4.340  1.00 95.25           C  
ATOM   2364  O   TRP A 299      12.994  10.453  -3.413  1.00 95.25           O  
ATOM   2365  CG  TRP A 299       9.479   7.767  -3.672  1.00 95.25           C  
ATOM   2366  CD1 TRP A 299       8.472   7.024  -4.223  1.00 95.25           C  
ATOM   2367  CD2 TRP A 299       9.079   8.049  -2.328  1.00 95.25           C  
ATOM   2368  CE2 TRP A 299       7.818   7.444  -2.131  1.00 95.25           C  
ATOM   2369  CE3 TRP A 299       9.666   8.755  -1.269  1.00 95.25           C  
ATOM   2370  NE1 TRP A 299       7.471   6.826  -3.301  1.00 95.25           N  
ATOM   2371  CH2 TRP A 299       7.730   8.220   0.104  1.00 95.25           C  
ATOM   2372  CZ2 TRP A 299       7.134   7.524  -0.915  1.00 95.25           C  
ATOM   2373  CZ3 TRP A 299       8.983   8.833  -0.061  1.00 95.25           C  
ATOM   2374  N   PRO A 300      13.061   9.929  -5.641  1.00 93.82           N  
ATOM   2375  CA  PRO A 300      14.476  10.308  -5.663  1.00 93.82           C  
ATOM   2376  C   PRO A 300      14.709  11.745  -5.201  1.00 93.82           C  
ATOM   2377  CB  PRO A 300      14.864  10.138  -7.134  1.00 93.82           C  
ATOM   2378  O   PRO A 300      15.669  12.016  -4.475  1.00 93.82           O  
ATOM   2379  CG  PRO A 300      13.982   9.041  -7.637  1.00 93.82           C  
ATOM   2380  CD  PRO A 300      12.623   9.200  -7.019  1.00 93.82           C  
ATOM   2381  N   VAL A 301      13.870  12.652  -5.579  1.00 95.58           N  
ATOM   2382  CA  VAL A 301      13.990  14.050  -5.180  1.00 95.58           C  
ATOM   2383  C   VAL A 301      13.725  14.186  -3.682  1.00 95.58           C  
ATOM   2384  CB  VAL A 301      13.021  14.953  -5.976  1.00 95.58           C  
ATOM   2385  O   VAL A 301      14.469  14.868  -2.973  1.00 95.58           O  
ATOM   2386  CG1 VAL A 301      13.088  16.394  -5.474  1.00 95.58           C  
ATOM   2387  CG2 VAL A 301      13.337  14.888  -7.469  1.00 95.58           C  
ATOM   2388  N   VAL A 302      12.712  13.508  -3.186  1.00 96.21           N  
ATOM   2389  CA  VAL A 302      12.339  13.517  -1.776  1.00 96.21           C  
ATOM   2390  C   VAL A 302      13.494  12.982  -0.932  1.00 96.21           C  
ATOM   2391  CB  VAL A 302      11.063  12.684  -1.521  1.00 96.21           C  
ATOM   2392  O   VAL A 302      13.861  13.582   0.080  1.00 96.21           O  
ATOM   2393  CG1 VAL A 302      10.871  12.433  -0.027  1.00 96.21           C  
ATOM   2394  CG2 VAL A 302       9.841  13.387  -2.110  1.00 96.21           C  
ATOM   2395  N   LEU A 303      14.114  11.909  -1.331  1.00 94.81           N  
ATOM   2396  CA  LEU A 303      15.204  11.286  -0.589  1.00 94.81           C  
ATOM   2397  C   LEU A 303      16.454  12.159  -0.621  1.00 94.81           C  
ATOM   2398  CB  LEU A 303      15.520   9.902  -1.162  1.00 94.81           C  
ATOM   2399  O   LEU A 303      17.150  12.291   0.389  1.00 94.81           O  
ATOM   2400  CG  LEU A 303      14.575   8.769  -0.759  1.00 94.81           C  
ATOM   2401  CD1 LEU A 303      13.849   8.223  -1.984  1.00 94.81           C  
ATOM   2402  CD2 LEU A 303      15.342   7.660  -0.047  1.00 94.81           C  
ATOM   2403  N   LYS A 304      16.702  12.776  -1.740  1.00 93.17           N  
ATOM   2404  CA  LYS A 304      17.839  13.682  -1.881  1.00 93.17           C  
ATOM   2405  C   LYS A 304      17.731  14.854  -0.910  1.00 93.17           C  
ATOM   2406  CB  LYS A 304      17.939  14.198  -3.317  1.00 93.17           C  
ATOM   2407  O   LYS A 304      18.746  15.373  -0.440  1.00 93.17           O  
ATOM   2408  CG  LYS A 304      19.179  15.038  -3.588  1.00 93.17           C  
ATOM   2409  CD  LYS A 304      19.244  15.486  -5.043  1.00 93.17           C  
ATOM   2410  CE  LYS A 304      20.442  16.390  -5.297  1.00 93.17           C  
ATOM   2411  NZ  LYS A 304      20.520  16.817  -6.726  1.00 93.17           N  
ATOM   2412  N   ASN A 305      16.457  15.190  -0.523  1.00 95.50           N  
ATOM   2413  CA  ASN A 305      16.233  16.341   0.345  1.00 95.50           C  
ATOM   2414  C   ASN A 305      15.955  15.913   1.783  1.00 95.50           C  
ATOM   2415  CB  ASN A 305      15.082  17.197  -0.186  1.00 95.50           C  
ATOM   2416  O   ASN A 305      15.388  16.679   2.565  1.00 95.50           O  
ATOM   2417  CG  ASN A 305      15.493  18.067  -1.358  1.00 95.50           C  
ATOM   2418  ND2 ASN A 305      15.185  17.615  -2.568  1.00 95.50           N  
ATOM   2419  OD1 ASN A 305      16.084  19.135  -1.177  1.00 95.50           O  
ATOM   2420  N   GLU A 306      16.242  14.637   2.077  1.00 94.00           N  
ATOM   2421  CA  GLU A 306      16.204  14.059   3.417  1.00 94.00           C  
ATOM   2422  C   GLU A 306      14.803  14.145   4.016  1.00 94.00           C  
ATOM   2423  CB  GLU A 306      17.212  14.757   4.333  1.00 94.00           C  
ATOM   2424  O   GLU A 306      14.643  14.504   5.184  1.00 94.00           O  
ATOM   2425  CG  GLU A 306      18.657  14.615   3.880  1.00 94.00           C  
ATOM   2426  CD  GLU A 306      19.652  15.256   4.835  1.00 94.00           C  
ATOM   2427  OE1 GLU A 306      20.877  15.129   4.610  1.00 94.00           O  
ATOM   2428  OE2 GLU A 306      19.202  15.889   5.816  1.00 94.00           O  
ATOM   2429  N   LEU A 307      13.774  13.927   3.176  1.00 96.27           N  
ATOM   2430  CA  LEU A 307      12.378  13.960   3.596  1.00 96.27           C  
ATOM   2431  C   LEU A 307      11.755  12.570   3.526  1.00 96.27           C  
ATOM   2432  CB  LEU A 307      11.579  14.934   2.725  1.00 96.27           C  
ATOM   2433  O   LEU A 307      10.543  12.419   3.691  1.00 96.27           O  
ATOM   2434  CG  LEU A 307      11.954  16.412   2.842  1.00 96.27           C  
ATOM   2435  CD1 LEU A 307      11.267  17.222   1.748  1.00 96.27           C  
ATOM   2436  CD2 LEU A 307      11.588  16.949   4.221  1.00 96.27           C  
ATOM   2437  N   GLY A 308      12.577  11.553   3.224  1.00 96.19           N  
ATOM   2438  CA  GLY A 308      12.092  10.207   2.963  1.00 96.19           C  
ATOM   2439  C   GLY A 308      11.240   9.651   4.088  1.00 96.19           C  
ATOM   2440  O   GLY A 308      10.105   9.228   3.863  1.00 96.19           O  
ATOM   2441  N   LEU A 309      11.752   9.696   5.315  1.00 97.36           N  
ATOM   2442  CA  LEU A 309      11.042   9.152   6.468  1.00 97.36           C  
ATOM   2443  C   LEU A 309       9.776   9.952   6.754  1.00 97.36           C  
ATOM   2444  CB  LEU A 309      11.947   9.148   7.702  1.00 97.36           C  
ATOM   2445  O   LEU A 309       8.717   9.375   7.015  1.00 97.36           O  
ATOM   2446  CG  LEU A 309      11.336   8.592   8.990  1.00 97.36           C  
ATOM   2447  CD1 LEU A 309      10.778   7.193   8.750  1.00 97.36           C  
ATOM   2448  CD2 LEU A 309      12.370   8.576  10.110  1.00 97.36           C  
ATOM   2449  N   ASP A 310       9.819  11.280   6.609  1.00 97.61           N  
ATOM   2450  CA  ASP A 310       8.699  12.165   6.914  1.00 97.61           C  
ATOM   2451  C   ASP A 310       7.547  11.951   5.935  1.00 97.61           C  
ATOM   2452  CB  ASP A 310       9.148  13.627   6.887  1.00 97.61           C  
ATOM   2453  O   ASP A 310       6.382  12.154   6.285  1.00 97.61           O  
ATOM   2454  CG  ASP A 310      10.093  13.979   8.023  1.00 97.61           C  
ATOM   2455  OD1 ASP A 310       9.713  13.823   9.203  1.00 97.61           O  
ATOM   2456  OD2 ASP A 310      11.227  14.418   7.735  1.00 97.61           O  
ATOM   2457  N   LEU A 311       7.911  11.548   4.682  1.00 97.83           N  
ATOM   2458  CA  LEU A 311       6.875  11.426   3.662  1.00 97.83           C  
ATOM   2459  C   LEU A 311       6.574   9.961   3.367  1.00 97.83           C  
ATOM   2460  CB  LEU A 311       7.300  12.141   2.377  1.00 97.83           C  
ATOM   2461  O   LEU A 311       5.892   9.648   2.389  1.00 97.83           O  
ATOM   2462  CG  LEU A 311       7.364  13.668   2.440  1.00 97.83           C  
ATOM   2463  CD1 LEU A 311       7.855  14.233   1.112  1.00 97.83           C  
ATOM   2464  CD2 LEU A 311       6.000  14.246   2.802  1.00 97.83           C  
ATOM   2465  N   ALA A 312       7.173   9.047   4.153  1.00 98.02           N  
ATOM   2466  CA  ALA A 312       6.798   7.642   4.011  1.00 98.02           C  
ATOM   2467  C   ALA A 312       5.293   7.456   4.178  1.00 98.02           C  
ATOM   2468  CB  ALA A 312       7.553   6.785   5.024  1.00 98.02           C  
ATOM   2469  O   ALA A 312       4.655   8.172   4.952  1.00 98.02           O  
ATOM   2470  N   ASN A 313       4.694   6.493   3.419  1.00 97.84           N  
ATOM   2471  CA  ASN A 313       3.244   6.336   3.417  1.00 97.84           C  
ATOM   2472  C   ASN A 313       2.738   5.776   4.743  1.00 97.84           C  
ATOM   2473  CB  ASN A 313       2.802   5.439   2.259  1.00 97.84           C  
ATOM   2474  O   ASN A 313       1.556   5.907   5.067  1.00 97.84           O  
ATOM   2475  CG  ASN A 313       3.045   6.072   0.903  1.00 97.84           C  
ATOM   2476  ND2 ASN A 313       3.315   5.244  -0.099  1.00 97.84           N  
ATOM   2477  OD1 ASN A 313       2.991   7.296   0.758  1.00 97.84           O  
ATOM   2478  N   SER A 314       3.597   5.189   5.533  1.00 98.32           N  
ATOM   2479  CA  SER A 314       3.266   4.634   6.841  1.00 98.32           C  
ATOM   2480  C   SER A 314       4.507   4.502   7.716  1.00 98.32           C  
ATOM   2481  CB  SER A 314       2.591   3.270   6.690  1.00 98.32           C  
ATOM   2482  O   SER A 314       5.631   4.664   7.237  1.00 98.32           O  
ATOM   2483  OG  SER A 314       3.453   2.352   6.041  1.00 98.32           O  
ATOM   2484  N   PHE A 315       4.295   4.291   9.054  1.00 98.67           N  
ATOM   2485  CA  PHE A 315       5.398   4.180  10.001  1.00 98.67           C  
ATOM   2486  C   PHE A 315       5.367   2.832  10.712  1.00 98.67           C  
ATOM   2487  CB  PHE A 315       5.343   5.316  11.028  1.00 98.67           C  
ATOM   2488  O   PHE A 315       4.294   2.274  10.951  1.00 98.67           O  
ATOM   2489  CG  PHE A 315       5.430   6.689  10.419  1.00 98.67           C  
ATOM   2490  CD1 PHE A 315       6.521   7.050   9.638  1.00 98.67           C  
ATOM   2491  CD2 PHE A 315       4.420   7.619  10.627  1.00 98.67           C  
ATOM   2492  CE1 PHE A 315       6.605   8.321   9.073  1.00 98.67           C  
ATOM   2493  CE2 PHE A 315       4.497   8.891  10.066  1.00 98.67           C  
ATOM   2494  CZ  PHE A 315       5.591   9.240   9.290  1.00 98.67           C  
ATOM   2495  N   LEU A 316       6.461   2.274  10.949  1.00 98.62           N  
ATOM   2496  CA  LEU A 316       6.734   1.233  11.934  1.00 98.62           C  
ATOM   2497  C   LEU A 316       7.597   1.773  13.070  1.00 98.62           C  
ATOM   2498  CB  LEU A 316       7.428   0.039  11.274  1.00 98.62           C  
ATOM   2499  O   LEU A 316       8.711   2.247  12.837  1.00 98.62           O  
ATOM   2500  CG  LEU A 316       7.806  -1.121  12.197  1.00 98.62           C  
ATOM   2501  CD1 LEU A 316       6.553  -1.744  12.805  1.00 98.62           C  
ATOM   2502  CD2 LEU A 316       8.614  -2.167  11.438  1.00 98.62           C  
ATOM   2503  N   ILE A 317       7.065   1.686  14.291  1.00 98.16           N  
ATOM   2504  CA  ILE A 317       7.731   2.309  15.430  1.00 98.16           C  
ATOM   2505  C   ILE A 317       7.960   1.270  16.525  1.00 98.16           C  
ATOM   2506  CB  ILE A 317       6.915   3.499  15.982  1.00 98.16           C  
ATOM   2507  O   ILE A 317       7.058   0.496  16.854  1.00 98.16           O  
ATOM   2508  CG1 ILE A 317       6.572   4.480  14.854  1.00 98.16           C  
ATOM   2509  CG2 ILE A 317       7.679   4.203  17.107  1.00 98.16           C  
ATOM   2510  CD1 ILE A 317       5.455   5.455  15.201  1.00 98.16           C  
ATOM   2511  N   VAL A 318       9.099   1.292  17.058  1.00 96.34           N  
ATOM   2512  CA  VAL A 318       9.401   0.553  18.280  1.00 96.34           C  
ATOM   2513  C   VAL A 318       9.659   1.531  19.424  1.00 96.34           C  
ATOM   2514  CB  VAL A 318      10.617  -0.381  18.092  1.00 96.34           C  
ATOM   2515  O   VAL A 318      10.651   2.265  19.410  1.00 96.34           O  
ATOM   2516  CG1 VAL A 318      10.888  -1.178  19.367  1.00 96.34           C  
ATOM   2517  CG2 VAL A 318      10.389  -1.321  16.910  1.00 96.34           C  
ATOM   2518  N   ALA A 319       8.701   1.489  20.391  1.00 97.08           N  
ATOM   2519  CA  ALA A 319       8.763   2.441  21.497  1.00 97.08           C  
ATOM   2520  C   ALA A 319       9.098   1.736  22.808  1.00 97.08           C  
ATOM   2521  CB  ALA A 319       7.443   3.196  21.625  1.00 97.08           C  
ATOM   2522  O   ALA A 319       8.594   0.643  23.079  1.00 97.08           O  
ATOM   2523  N   ARG A 320       9.894   2.412  23.701  1.00 95.62           N  
ATOM   2524  CA  ARG A 320      10.329   1.866  24.982  1.00 95.62           C  
ATOM   2525  C   ARG A 320      10.228   2.913  26.087  1.00 95.62           C  
ATOM   2526  CB  ARG A 320      11.764   1.344  24.885  1.00 95.62           C  
ATOM   2527  O   ARG A 320      10.256   4.115  25.814  1.00 95.62           O  
ATOM   2528  CG  ARG A 320      11.945   0.225  23.872  1.00 95.62           C  
ATOM   2529  CD  ARG A 320      13.386  -0.264  23.822  1.00 95.62           C  
ATOM   2530  NE  ARG A 320      13.518  -1.471  23.012  1.00 95.62           N  
ATOM   2531  NH1 ARG A 320      13.803  -0.348  21.014  1.00 95.62           N  
ATOM   2532  NH2 ARG A 320      13.819  -2.640  21.058  1.00 95.62           N  
ATOM   2533  CZ  ARG A 320      13.713  -1.484  21.696  1.00 95.62           C  
ATOM   2534  N   THR A 321      10.255   2.388  27.345  1.00 93.45           N  
ATOM   2535  CA  THR A 321      10.136   3.277  28.495  1.00 93.45           C  
ATOM   2536  C   THR A 321      11.493   3.485  29.160  1.00 93.45           C  
ATOM   2537  CB  THR A 321       9.135   2.725  29.526  1.00 93.45           C  
ATOM   2538  O   THR A 321      11.635   4.336  30.041  1.00 93.45           O  
ATOM   2539  CG2 THR A 321       7.724   2.670  28.949  1.00 93.45           C  
ATOM   2540  OG1 THR A 321       9.534   1.403  29.911  1.00 93.45           O  
ATOM   2541  N   SER A 322      12.469   2.694  28.817  1.00 87.06           N  
ATOM   2542  CA  SER A 322      13.807   2.835  29.382  1.00 87.06           C  
ATOM   2543  C   SER A 322      14.863   2.927  28.286  1.00 87.06           C  
ATOM   2544  CB  SER A 322      14.123   1.661  30.309  1.00 87.06           C  
ATOM   2545  O   SER A 322      14.633   2.489  27.156  1.00 87.06           O  
ATOM   2546  OG  SER A 322      14.122   0.438  29.592  1.00 87.06           O  
ATOM   2547  N   LYS A 323      16.018   3.624  28.621  1.00 78.40           N  
ATOM   2548  CA  LYS A 323      17.154   3.752  27.713  1.00 78.40           C  
ATOM   2549  C   LYS A 323      17.950   2.452  27.641  1.00 78.40           C  
ATOM   2550  CB  LYS A 323      18.065   4.900  28.151  1.00 78.40           C  
ATOM   2551  O   LYS A 323      18.307   1.878  28.672  1.00 78.40           O  
ATOM   2552  CG  LYS A 323      17.526   6.282  27.812  1.00 78.40           C  
ATOM   2553  CD  LYS A 323      18.563   7.366  28.074  1.00 78.40           C  
ATOM   2554  CE  LYS A 323      18.016   8.752  27.757  1.00 78.40           C  
ATOM   2555  NZ  LYS A 323      19.033   9.818  28.004  1.00 78.40           N  
ATOM   2556  N   THR A 324      17.833   1.647  26.719  1.00 67.32           N  
ATOM   2557  CA  THR A 324      18.703   0.493  26.518  1.00 67.32           C  
ATOM   2558  C   THR A 324      19.840   0.835  25.560  1.00 67.32           C  
ATOM   2559  CB  THR A 324      17.914  -0.712  25.973  1.00 67.32           C  
ATOM   2560  O   THR A 324      19.674   1.658  24.657  1.00 67.32           O  
ATOM   2561  CG2 THR A 324      18.241  -1.981  26.754  1.00 67.32           C  
ATOM   2562  OG1 THR A 324      16.510  -0.446  26.082  1.00 67.32           O  
ATOM   2563  N   LYS A 325      21.182   0.569  25.934  1.00 54.41           N  
ATOM   2564  CA  LYS A 325      22.317   0.629  25.018  1.00 54.41           C  
ATOM   2565  C   LYS A 325      22.023  -0.129  23.727  1.00 54.41           C  
ATOM   2566  CB  LYS A 325      23.574   0.064  25.682  1.00 54.41           C  
ATOM   2567  O   LYS A 325      21.723  -1.324  23.757  1.00 54.41           O  
ATOM   2568  CG  LYS A 325      24.552   1.126  26.161  1.00 54.41           C  
ATOM   2569  CD  LYS A 325      25.790   0.502  26.793  1.00 54.41           C  
ATOM   2570  CE  LYS A 325      26.740   1.564  27.331  1.00 54.41           C  
ATOM   2571  NZ  LYS A 325      27.963   0.957  27.936  1.00 54.41           N  
ATOM   2572  N   LEU A 326      21.184   0.352  22.816  1.00 52.99           N  
ATOM   2573  CA  LEU A 326      20.927  -0.318  21.546  1.00 52.99           C  
ATOM   2574  C   LEU A 326      22.227  -0.806  20.916  1.00 52.99           C  
ATOM   2575  CB  LEU A 326      20.200   0.623  20.581  1.00 52.99           C  
ATOM   2576  O   LEU A 326      23.250  -0.120  20.982  1.00 52.99           O  
ATOM   2577  CG  LEU A 326      18.687   0.436  20.465  1.00 52.99           C  
ATOM   2578  CD1 LEU A 326      17.962   1.714  20.876  1.00 52.99           C  
ATOM   2579  CD2 LEU A 326      18.305   0.033  19.044  1.00 52.99           C  
ATOM   2580  N   PRO A 327      22.453  -2.104  20.679  1.00 53.44           N  
ATOM   2581  CA  PRO A 327      23.560  -2.284  19.736  1.00 53.44           C  
ATOM   2582  C   PRO A 327      23.491  -1.318  18.555  1.00 53.44           C  
ATOM   2583  CB  PRO A 327      23.393  -3.732  19.268  1.00 53.44           C  
ATOM   2584  O   PRO A 327      22.399  -0.933  18.130  1.00 53.44           O  
ATOM   2585  CG  PRO A 327      22.164  -4.219  19.966  1.00 53.44           C  
ATOM   2586  CD  PRO A 327      21.619  -3.102  20.809  1.00 53.44           C  
ATOM   2587  N   SER A 328      24.276  -0.230  18.429  1.00 52.39           N  
ATOM   2588  CA  SER A 328      24.313   0.522  17.179  1.00 52.39           C  
ATOM   2589  C   SER A 328      23.615  -0.239  16.056  1.00 52.39           C  
ATOM   2590  CB  SER A 328      25.757   0.827  16.779  1.00 52.39           C  
ATOM   2591  O   SER A 328      23.879  -1.424  15.845  1.00 52.39           O  
ATOM   2592  OG  SER A 328      26.495  -0.371  16.608  1.00 52.39           O  
ATOM   2593  N   SER A 329      22.259  -0.321  16.056  1.00 64.32           N  
ATOM   2594  CA  SER A 329      21.595  -1.031  14.968  1.00 64.32           C  
ATOM   2595  C   SER A 329      22.296  -0.782  13.637  1.00 64.32           C  
ATOM   2596  CB  SER A 329      20.129  -0.611  14.868  1.00 64.32           C  
ATOM   2597  O   SER A 329      22.486   0.368  13.235  1.00 64.32           O  
ATOM   2598  OG  SER A 329      19.509  -1.208  13.742  1.00 64.32           O  
ATOM   2599  N   GLU A 330      23.147  -1.620  13.202  1.00 85.89           N  
ATOM   2600  CA  GLU A 330      23.881  -1.740  11.946  1.00 85.89           C  
ATOM   2601  C   GLU A 330      22.929  -1.880  10.761  1.00 85.89           C  
ATOM   2602  CB  GLU A 330      24.839  -2.933  11.994  1.00 85.89           C  
ATOM   2603  O   GLU A 330      23.334  -1.710   9.609  1.00 85.89           O  
ATOM   2604  CG  GLU A 330      25.958  -2.782  13.014  1.00 85.89           C  
ATOM   2605  CD  GLU A 330      26.915  -3.963  13.035  1.00 85.89           C  
ATOM   2606  OE1 GLU A 330      27.977  -3.873  13.692  1.00 85.89           O  
ATOM   2607  OE2 GLU A 330      26.601  -4.987  12.387  1.00 85.89           O  
ATOM   2608  N   VAL A 331      21.617  -1.939  11.118  1.00 93.63           N  
ATOM   2609  CA  VAL A 331      20.732  -2.329  10.026  1.00 93.63           C  
ATOM   2610  C   VAL A 331      20.237  -1.085   9.291  1.00 93.63           C  
ATOM   2611  CB  VAL A 331      19.532  -3.159  10.537  1.00 93.63           C  
ATOM   2612  O   VAL A 331      19.709  -0.159   9.911  1.00 93.63           O  
ATOM   2613  CG1 VAL A 331      18.578  -3.490   9.391  1.00 93.63           C  
ATOM   2614  CG2 VAL A 331      20.019  -4.437  11.217  1.00 93.63           C  
ATOM   2615  N   LEU A 332      20.347  -1.081   8.018  1.00 96.02           N  
ATOM   2616  CA  LEU A 332      19.923   0.037   7.182  1.00 96.02           C  
ATOM   2617  C   LEU A 332      18.569  -0.246   6.541  1.00 96.02           C  
ATOM   2618  CB  LEU A 332      20.966   0.320   6.097  1.00 96.02           C  
ATOM   2619  O   LEU A 332      17.738   0.656   6.412  1.00 96.02           O  
ATOM   2620  CG  LEU A 332      22.352   0.747   6.583  1.00 96.02           C  
ATOM   2621  CD1 LEU A 332      23.339   0.765   5.421  1.00 96.02           C  
ATOM   2622  CD2 LEU A 332      22.285   2.114   7.256  1.00 96.02           C  
ATOM   2623  N   ALA A 333      18.252  -1.496   6.173  1.00 97.55           N  
ATOM   2624  CA  ALA A 333      16.998  -1.812   5.494  1.00 97.55           C  
ATOM   2625  C   ALA A 333      16.780  -3.320   5.421  1.00 97.55           C  
ATOM   2626  CB  ALA A 333      16.985  -1.207   4.092  1.00 97.55           C  
ATOM   2627  O   ALA A 333      17.737  -4.096   5.467  1.00 97.55           O  
ATOM   2628  N   TYR A 334      15.530  -3.685   5.379  1.00 97.79           N  
ATOM   2629  CA  TYR A 334      15.050  -5.033   5.097  1.00 97.79           C  
ATOM   2630  C   TYR A 334      14.286  -5.075   3.778  1.00 97.79           C  
ATOM   2631  CB  TYR A 334      14.155  -5.534   6.234  1.00 97.79           C  
ATOM   2632  O   TYR A 334      13.483  -4.185   3.490  1.00 97.79           O  
ATOM   2633  CG  TYR A 334      14.810  -5.476   7.593  1.00 97.79           C  
ATOM   2634  CD1 TYR A 334      15.362  -6.617   8.171  1.00 97.79           C  
ATOM   2635  CD2 TYR A 334      14.878  -4.281   8.301  1.00 97.79           C  
ATOM   2636  CE1 TYR A 334      15.966  -6.569   9.423  1.00 97.79           C  
ATOM   2637  CE2 TYR A 334      15.479  -4.222   9.554  1.00 97.79           C  
ATOM   2638  OH  TYR A 334      16.616  -5.315  11.346  1.00 97.79           O  
ATOM   2639  CZ  TYR A 334      16.019  -5.369  10.106  1.00 97.79           C  
ATOM   2640  N   HIS A 335      14.559  -6.073   3.020  1.00 97.66           N  
ATOM   2641  CA  HIS A 335      13.801  -6.325   1.799  1.00 97.66           C  
ATOM   2642  C   HIS A 335      13.337  -7.776   1.728  1.00 97.66           C  
ATOM   2643  CB  HIS A 335      14.640  -5.981   0.567  1.00 97.66           C  
ATOM   2644  O   HIS A 335      14.118  -8.695   1.983  1.00 97.66           O  
ATOM   2645  CG  HIS A 335      13.893  -6.110  -0.722  1.00 97.66           C  
ATOM   2646  CD2 HIS A 335      13.967  -7.040  -1.704  1.00 97.66           C  
ATOM   2647  ND1 HIS A 335      12.934  -5.204  -1.121  1.00 97.66           N  
ATOM   2648  CE1 HIS A 335      12.450  -5.572  -2.295  1.00 97.66           C  
ATOM   2649  NE2 HIS A 335      13.060  -6.683  -2.671  1.00 97.66           N  
ATOM   2650  N   TYR A 336      12.010  -7.943   1.341  1.00 97.27           N  
ATOM   2651  CA  TYR A 336      11.432  -9.282   1.370  1.00 97.27           C  
ATOM   2652  C   TYR A 336      10.933  -9.690  -0.011  1.00 97.27           C  
ATOM   2653  CB  TYR A 336      10.284  -9.351   2.381  1.00 97.27           C  
ATOM   2654  O   TYR A 336      10.371  -8.872  -0.742  1.00 97.27           O  
ATOM   2655  CG  TYR A 336      10.683  -8.950   3.781  1.00 97.27           C  
ATOM   2656  CD1 TYR A 336      11.389  -9.824   4.603  1.00 97.27           C  
ATOM   2657  CD2 TYR A 336      10.353  -7.696   4.284  1.00 97.27           C  
ATOM   2658  CE1 TYR A 336      11.757  -9.459   5.894  1.00 97.27           C  
ATOM   2659  CE2 TYR A 336      10.715  -7.320   5.573  1.00 97.27           C  
ATOM   2660  OH  TYR A 336      11.778  -7.840   7.646  1.00 97.27           O  
ATOM   2661  CZ  TYR A 336      11.417  -8.207   6.369  1.00 97.27           C  
ATOM   2662  N   SER A 337      11.169 -10.906  -0.334  1.00 93.91           N  
ATOM   2663  CA  SER A 337      10.581 -11.571  -1.493  1.00 93.91           C  
ATOM   2664  C   SER A 337       9.643 -12.695  -1.068  1.00 93.91           C  
ATOM   2665  CB  SER A 337      11.676 -12.126  -2.405  1.00 93.91           C  
ATOM   2666  O   SER A 337      10.055 -13.854  -0.978  1.00 93.91           O  
ATOM   2667  OG  SER A 337      12.568 -11.099  -2.803  1.00 93.91           O  
ATOM   2668  N   THR A 338       8.327 -12.333  -0.826  1.00 92.85           N  
ATOM   2669  CA  THR A 338       7.390 -13.289  -0.248  1.00 92.85           C  
ATOM   2670  C   THR A 338       6.293 -13.644  -1.248  1.00 92.85           C  
ATOM   2671  CB  THR A 338       6.754 -12.739   1.042  1.00 92.85           C  
ATOM   2672  O   THR A 338       5.331 -14.334  -0.904  1.00 92.85           O  
ATOM   2673  CG2 THR A 338       7.785 -12.630   2.160  1.00 92.85           C  
ATOM   2674  OG1 THR A 338       6.208 -11.440   0.781  1.00 92.85           O  
ATOM   2675  N   HIS A 339       6.380 -13.130  -2.492  1.00 86.43           N  
ATOM   2676  CA  HIS A 339       5.407 -13.413  -3.542  1.00 86.43           C  
ATOM   2677  C   HIS A 339       5.746 -14.707  -4.273  1.00 86.43           C  
ATOM   2678  CB  HIS A 339       5.338 -12.251  -4.534  1.00 86.43           C  
ATOM   2679  O   HIS A 339       5.044 -15.098  -5.209  1.00 86.43           O  
ATOM   2680  CG  HIS A 339       6.647 -11.941  -5.188  1.00 86.43           C  
ATOM   2681  CD2 HIS A 339       7.100 -12.199  -6.437  1.00 86.43           C  
ATOM   2682  ND1 HIS A 339       7.668 -11.287  -4.534  1.00 86.43           N  
ATOM   2683  CE1 HIS A 339       8.696 -11.155  -5.356  1.00 86.43           C  
ATOM   2684  NE2 HIS A 339       8.377 -11.701  -6.517  1.00 86.43           N  
ATOM   2685  N   ARG A 340       6.700 -15.386  -3.854  1.00 89.18           N  
ATOM   2686  CA  ARG A 340       7.173 -16.621  -4.471  1.00 89.18           C  
ATOM   2687  C   ARG A 340       6.834 -17.830  -3.606  1.00 89.18           C  
ATOM   2688  CB  ARG A 340       8.682 -16.557  -4.714  1.00 89.18           C  
ATOM   2689  O   ARG A 340       6.277 -17.684  -2.516  1.00 89.18           O  
ATOM   2690  CG  ARG A 340       9.489 -16.184  -3.481  1.00 89.18           C  
ATOM   2691  CD  ARG A 340      10.945 -15.901  -3.824  1.00 89.18           C  
ATOM   2692  NE  ARG A 340      11.729 -15.589  -2.633  1.00 89.18           N  
ATOM   2693  NH1 ARG A 340      13.680 -15.134  -3.783  1.00 89.18           N  
ATOM   2694  NH2 ARG A 340      13.627 -14.970  -1.497  1.00 89.18           N  
ATOM   2695  CZ  ARG A 340      13.011 -15.232  -2.640  1.00 89.18           C  
ATOM   2696  N   ALA A 341       7.029 -18.951  -4.167  1.00 88.26           N  
ATOM   2697  CA  ALA A 341       6.770 -20.177  -3.416  1.00 88.26           C  
ATOM   2698  C   ALA A 341       7.497 -20.163  -2.075  1.00 88.26           C  
ATOM   2699  CB  ALA A 341       7.187 -21.399  -4.231  1.00 88.26           C  
ATOM   2700  O   ALA A 341       8.561 -19.553  -1.945  1.00 88.26           O  
ATOM   2701  N   LYS A 342       6.852 -20.790  -1.136  1.00 89.04           N  
ATOM   2702  CA  LYS A 342       7.332 -20.823   0.242  1.00 89.04           C  
ATOM   2703  C   LYS A 342       8.825 -21.133   0.296  1.00 89.04           C  
ATOM   2704  CB  LYS A 342       6.553 -21.857   1.057  1.00 89.04           C  
ATOM   2705  O   LYS A 342       9.576 -20.471   1.016  1.00 89.04           O  
ATOM   2706  CG  LYS A 342       6.984 -21.950   2.514  1.00 89.04           C  
ATOM   2707  CD  LYS A 342       6.207 -23.026   3.259  1.00 89.04           C  
ATOM   2708  CE  LYS A 342       6.690 -23.172   4.696  1.00 89.04           C  
ATOM   2709  NZ  LYS A 342       5.918 -24.214   5.437  1.00 89.04           N  
ATOM   2710  N   ALA A 343       9.332 -21.968  -0.490  1.00 87.82           N  
ATOM   2711  CA  ALA A 343      10.714 -22.441  -0.465  1.00 87.82           C  
ATOM   2712  C   ALA A 343      11.671 -21.367  -0.975  1.00 87.82           C  
ATOM   2713  CB  ALA A 343      10.856 -23.714  -1.297  1.00 87.82           C  
ATOM   2714  O   ALA A 343      12.878 -21.437  -0.733  1.00 87.82           O  
ATOM   2715  N   PHE A 344      11.080 -20.419  -1.686  1.00 90.98           N  
ATOM   2716  CA  PHE A 344      11.928 -19.416  -2.318  1.00 90.98           C  
ATOM   2717  C   PHE A 344      11.771 -18.064  -1.632  1.00 90.98           C  
ATOM   2718  CB  PHE A 344      11.596 -19.290  -3.808  1.00 90.98           C  
ATOM   2719  O   PHE A 344      12.361 -17.071  -2.063  1.00 90.98           O  
ATOM   2720  CG  PHE A 344      11.765 -20.572  -4.578  1.00 90.98           C  
ATOM   2721  CD1 PHE A 344      12.934 -21.315  -4.470  1.00 90.98           C  
ATOM   2722  CD2 PHE A 344      10.754 -21.034  -5.410  1.00 90.98           C  
ATOM   2723  CE1 PHE A 344      13.093 -22.502  -5.181  1.00 90.98           C  
ATOM   2724  CE2 PHE A 344      10.906 -22.219  -6.124  1.00 90.98           C  
ATOM   2725  CZ  PHE A 344      12.076 -22.951  -6.009  1.00 90.98           C  
ATOM   2726  N   CYS A 345      10.970 -17.990  -0.664  1.00 93.84           N  
ATOM   2727  CA  CYS A 345      10.804 -16.740   0.069  1.00 93.84           C  
ATOM   2728  C   CYS A 345      12.086 -16.364   0.803  1.00 93.84           C  
ATOM   2729  CB  CYS A 345       9.650 -16.851   1.065  1.00 93.84           C  
ATOM   2730  O   CYS A 345      12.686 -17.200   1.481  1.00 93.84           O  
ATOM   2731  SG  CYS A 345       8.029 -17.017   0.285  1.00 93.84           S  
ATOM   2732  N   LYS A 346      12.432 -15.110   0.712  1.00 95.31           N  
ATOM   2733  CA  LYS A 346      13.723 -14.739   1.283  1.00 95.31           C  
ATOM   2734  C   LYS A 346      13.675 -13.339   1.887  1.00 95.31           C  
ATOM   2735  CB  LYS A 346      14.822 -14.814   0.221  1.00 95.31           C  
ATOM   2736  O   LYS A 346      12.782 -12.551   1.571  1.00 95.31           O  
ATOM   2737  CG  LYS A 346      14.771 -13.690  -0.803  1.00 95.31           C  
ATOM   2738  CD  LYS A 346      15.942 -13.764  -1.774  1.00 95.31           C  
ATOM   2739  CE  LYS A 346      15.905 -12.626  -2.784  1.00 95.31           C  
ATOM   2740  NZ  LYS A 346      17.046 -12.700  -3.745  1.00 95.31           N  
ATOM   2741  N   GLU A 347      14.688 -13.113   2.653  1.00 96.97           N  
ATOM   2742  CA  GLU A 347      14.985 -11.825   3.273  1.00 96.97           C  
ATOM   2743  C   GLU A 347      16.364 -11.319   2.861  1.00 96.97           C  
ATOM   2744  CB  GLU A 347      14.897 -11.929   4.798  1.00 96.97           C  
ATOM   2745  O   GLU A 347      17.340 -12.072   2.883  1.00 96.97           O  
ATOM   2746  CG  GLU A 347      15.223 -10.631   5.522  1.00 96.97           C  
ATOM   2747  CD  GLU A 347      15.298 -10.790   7.033  1.00 96.97           C  
ATOM   2748  OE1 GLU A 347      16.398 -11.076   7.559  1.00 96.97           O  
ATOM   2749  OE2 GLU A 347      14.249 -10.628   7.695  1.00 96.97           O  
ATOM   2750  N   THR A 348      16.377 -10.070   2.491  1.00 97.07           N  
ATOM   2751  CA  THR A 348      17.631  -9.385   2.197  1.00 97.07           C  
ATOM   2752  C   THR A 348      17.876  -8.254   3.191  1.00 97.07           C  
ATOM   2753  CB  THR A 348      17.637  -8.823   0.763  1.00 97.07           C  
ATOM   2754  O   THR A 348      17.071  -7.325   3.292  1.00 97.07           O  
ATOM   2755  CG2 THR A 348      18.989  -8.205   0.421  1.00 97.07           C  
ATOM   2756  OG1 THR A 348      17.362  -9.884  -0.161  1.00 97.07           O  
ATOM   2757  N   LEU A 349      18.954  -8.389   3.861  1.00 96.53           N  
ATOM   2758  CA  LEU A 349      19.316  -7.442   4.911  1.00 96.53           C  
ATOM   2759  C   LEU A 349      20.503  -6.585   4.485  1.00 96.53           C  
ATOM   2760  CB  LEU A 349      19.646  -8.183   6.210  1.00 96.53           C  
ATOM   2761  O   LEU A 349      21.511  -7.108   4.004  1.00 96.53           O  
ATOM   2762  CG  LEU A 349      19.996  -7.311   7.417  1.00 96.53           C  
ATOM   2763  CD1 LEU A 349      18.779  -6.503   7.858  1.00 96.53           C  
ATOM   2764  CD2 LEU A 349      20.518  -8.169   8.564  1.00 96.53           C  
ATOM   2765  N   PHE A 350      20.382  -5.202   4.677  1.00 96.93           N  
ATOM   2766  CA  PHE A 350      21.463  -4.255   4.430  1.00 96.93           C  
ATOM   2767  C   PHE A 350      22.049  -3.748   5.743  1.00 96.93           C  
ATOM   2768  CB  PHE A 350      20.967  -3.077   3.586  1.00 96.93           C  
ATOM   2769  O   PHE A 350      21.362  -3.076   6.516  1.00 96.93           O  
ATOM   2770  CG  PHE A 350      20.390  -3.483   2.257  1.00 96.93           C  
ATOM   2771  CD1 PHE A 350      21.156  -3.412   1.100  1.00 96.93           C  
ATOM   2772  CD2 PHE A 350      19.080  -3.937   2.165  1.00 96.93           C  
ATOM   2773  CE1 PHE A 350      20.624  -3.787  -0.131  1.00 96.93           C  
ATOM   2774  CE2 PHE A 350      18.542  -4.314   0.938  1.00 96.93           C  
ATOM   2775  CZ  PHE A 350      19.315  -4.237  -0.209  1.00 96.93           C  
ATOM   2776  N   LEU A 351      23.329  -4.051   5.926  1.00 95.17           N  
ATOM   2777  CA  LEU A 351      23.942  -3.797   7.225  1.00 95.17           C  
ATOM   2778  C   LEU A 351      25.172  -2.907   7.082  1.00 95.17           C  
ATOM   2779  CB  LEU A 351      24.326  -5.114   7.904  1.00 95.17           C  
ATOM   2780  O   LEU A 351      25.998  -3.122   6.192  1.00 95.17           O  
ATOM   2781  CG  LEU A 351      23.177  -6.065   8.239  1.00 95.17           C  
ATOM   2782  CD1 LEU A 351      23.710  -7.470   8.501  1.00 95.17           C  
ATOM   2783  CD2 LEU A 351      22.392  -5.553   9.442  1.00 95.17           C  
ATOM   2784  N   ASN A 352      25.183  -1.919   7.960  1.00 93.14           N  
ATOM   2785  CA  ASN A 352      26.420  -1.160   8.108  1.00 93.14           C  
ATOM   2786  C   ASN A 352      27.433  -1.901   8.976  1.00 93.14           C  
ATOM   2787  CB  ASN A 352      26.133   0.225   8.693  1.00 93.14           C  
ATOM   2788  O   ASN A 352      27.171  -2.172  10.149  1.00 93.14           O  
ATOM   2789  CG  ASN A 352      27.277   1.197   8.481  1.00 93.14           C  
ATOM   2790  ND2 ASN A 352      27.249   2.312   9.201  1.00 93.14           N  
ATOM   2791  OD1 ASN A 352      28.178   0.948   7.676  1.00 93.14           O  
ATOM   2792  N   THR A 353      28.581  -2.208   8.346  1.00 88.73           N  
ATOM   2793  CA  THR A 353      29.610  -2.930   9.085  1.00 88.73           C  
ATOM   2794  C   THR A 353      30.429  -1.972   9.946  1.00 88.73           C  
ATOM   2795  CB  THR A 353      30.547  -3.697   8.133  1.00 88.73           C  
ATOM   2796  O   THR A 353      30.361  -0.755   9.767  1.00 88.73           O  
ATOM   2797  CG2 THR A 353      29.756  -4.613   7.205  1.00 88.73           C  
ATOM   2798  OG1 THR A 353      31.289  -2.760   7.343  1.00 88.73           O  
ATOM   2799  N   LYS A 354      31.179  -2.458  10.897  1.00 82.94           N  
ATOM   2800  CA  LYS A 354      32.033  -1.667  11.779  1.00 82.94           C  
ATOM   2801  C   LYS A 354      33.111  -0.933  10.987  1.00 82.94           C  
ATOM   2802  CB  LYS A 354      32.679  -2.558  12.841  1.00 82.94           C  
ATOM   2803  O   LYS A 354      33.562   0.141  11.391  1.00 82.94           O  
ATOM   2804  CG  LYS A 354      31.697  -3.113  13.863  1.00 82.94           C  
ATOM   2805  CD  LYS A 354      32.415  -3.862  14.978  1.00 82.94           C  
ATOM   2806  CE  LYS A 354      31.434  -4.419  16.002  1.00 82.94           C  
ATOM   2807  NZ  LYS A 354      32.132  -5.177  17.083  1.00 82.94           N  
ATOM   2808  N   LYS A 355      33.449  -1.459   9.786  1.00 82.86           N  
ATOM   2809  CA  LYS A 355      34.496  -0.902   8.935  1.00 82.86           C  
ATOM   2810  C   LYS A 355      33.961   0.248   8.086  1.00 82.86           C  
ATOM   2811  CB  LYS A 355      35.089  -1.986   8.034  1.00 82.86           C  
ATOM   2812  O   LYS A 355      34.722   0.908   7.375  1.00 82.86           O  
ATOM   2813  CG  LYS A 355      35.912  -3.028   8.778  1.00 82.86           C  
ATOM   2814  CD  LYS A 355      36.553  -4.023   7.819  1.00 82.86           C  
ATOM   2815  CE  LYS A 355      37.355  -5.081   8.564  1.00 82.86           C  
ATOM   2816  NZ  LYS A 355      37.992  -6.055   7.628  1.00 82.86           N  
ATOM   2817  N   GLY A 356      32.611   0.521   8.204  1.00 83.20           N  
ATOM   2818  CA  GLY A 356      32.000   1.613   7.462  1.00 83.20           C  
ATOM   2819  C   GLY A 356      31.467   1.189   6.107  1.00 83.20           C  
ATOM   2820  O   GLY A 356      30.906   2.005   5.371  1.00 83.20           O  
ATOM   2821  N   ASN A 357      31.686  -0.126   5.659  1.00 89.77           N  
ATOM   2822  CA  ASN A 357      31.097  -0.651   4.432  1.00 89.77           C  
ATOM   2823  C   ASN A 357      29.730  -1.277   4.691  1.00 89.77           C  
ATOM   2824  CB  ASN A 357      32.033  -1.671   3.780  1.00 89.77           C  
ATOM   2825  O   ASN A 357      29.342  -1.478   5.843  1.00 89.77           O  
ATOM   2826  CG  ASN A 357      33.373  -1.073   3.398  1.00 89.77           C  
ATOM   2827  ND2 ASN A 357      34.409  -1.902   3.380  1.00 89.77           N  
ATOM   2828  OD1 ASN A 357      33.475   0.126   3.122  1.00 89.77           O  
ATOM   2829  N   ILE A 358      28.993  -1.483   3.574  1.00 94.86           N  
ATOM   2830  CA  ILE A 358      27.670  -2.083   3.709  1.00 94.86           C  
ATOM   2831  C   ILE A 358      27.705  -3.525   3.207  1.00 94.86           C  
ATOM   2832  CB  ILE A 358      26.601  -1.273   2.942  1.00 94.86           C  
ATOM   2833  O   ILE A 358      28.200  -3.795   2.110  1.00 94.86           O  
ATOM   2834  CG1 ILE A 358      26.557   0.171   3.453  1.00 94.86           C  
ATOM   2835  CG2 ILE A 358      25.228  -1.940   3.065  1.00 94.86           C  
ATOM   2836  CD1 ILE A 358      25.644   1.085   2.647  1.00 94.86           C  
ATOM   2837  N   GLU A 359      27.265  -4.379   4.044  1.00 95.15           N  
ATOM   2838  CA  GLU A 359      27.131  -5.793   3.709  1.00 95.15           C  
ATOM   2839  C   GLU A 359      25.675  -6.161   3.438  1.00 95.15           C  
ATOM   2840  CB  GLU A 359      27.694  -6.668   4.832  1.00 95.15           C  
ATOM   2841  O   GLU A 359      24.778  -5.749   4.176  1.00 95.15           O  
ATOM   2842  CG  GLU A 359      27.661  -8.158   4.527  1.00 95.15           C  
ATOM   2843  CD  GLU A 359      28.202  -9.015   5.660  1.00 95.15           C  
ATOM   2844  OE1 GLU A 359      29.379  -9.438   5.592  1.00 95.15           O  
ATOM   2845  OE2 GLU A 359      27.444  -9.267   6.622  1.00 95.15           O  
ATOM   2846  N   VAL A 360      25.408  -6.930   2.360  1.00 96.61           N  
ATOM   2847  CA  VAL A 360      24.090  -7.464   2.033  1.00 96.61           C  
ATOM   2848  C   VAL A 360      24.013  -8.934   2.440  1.00 96.61           C  
ATOM   2849  CB  VAL A 360      23.772  -7.310   0.529  1.00 96.61           C  
ATOM   2850  O   VAL A 360      24.803  -9.757   1.970  1.00 96.61           O  
ATOM   2851  CG1 VAL A 360      22.355  -7.792   0.225  1.00 96.61           C  
ATOM   2852  CG2 VAL A 360      23.950  -5.856   0.093  1.00 96.61           C  
ATOM   2853  N   GLN A 361      23.084  -9.239   3.337  1.00 96.01           N  
ATOM   2854  CA  GLN A 361      22.881 -10.608   3.799  1.00 96.01           C  
ATOM   2855  C   GLN A 361      21.521 -11.141   3.357  1.00 96.01           C  
ATOM   2856  CB  GLN A 361      23.007 -10.686   5.321  1.00 96.01           C  
ATOM   2857  O   GLN A 361      20.492 -10.509   3.602  1.00 96.01           O  
ATOM   2858  CG  GLN A 361      24.398 -10.348   5.841  1.00 96.01           C  
ATOM   2859  CD  GLN A 361      24.515 -10.502   7.346  1.00 96.01           C  
ATOM   2860  NE2 GLN A 361      25.671 -10.140   7.891  1.00 96.01           N  
ATOM   2861  OE1 GLN A 361      23.574 -10.942   8.013  1.00 96.01           O  
ATOM   2862  N   CYS A 362      21.567 -12.326   2.779  1.00 95.93           N  
ATOM   2863  CA  CYS A 362      20.340 -12.954   2.303  1.00 95.93           C  
ATOM   2864  C   CYS A 362      20.100 -14.285   3.007  1.00 95.93           C  
ATOM   2865  CB  CYS A 362      20.399 -13.171   0.791  1.00 95.93           C  
ATOM   2866  O   CYS A 362      21.042 -15.040   3.254  1.00 95.93           O  
ATOM   2867  SG  CYS A 362      20.558 -11.641  -0.157  1.00 95.93           S  
ATOM   2868  N   LYS A 363      18.863 -14.501   3.349  1.00 94.60           N  
ATOM   2869  CA  LYS A 363      18.489 -15.783   3.940  1.00 94.60           C  
ATOM   2870  C   LYS A 363      17.083 -16.195   3.512  1.00 94.60           C  
ATOM   2871  CB  LYS A 363      18.573 -15.715   5.466  1.00 94.60           C  
ATOM   2872  O   LYS A 363      16.240 -15.343   3.229  1.00 94.60           O  
ATOM   2873  CG  LYS A 363      17.526 -14.816   6.105  1.00 94.60           C  
ATOM   2874  CD  LYS A 363      17.639 -14.818   7.624  1.00 94.60           C  
ATOM   2875  CE  LYS A 363      16.584 -13.926   8.265  1.00 94.60           C  
ATOM   2876  NZ  LYS A 363      16.697 -13.917   9.755  1.00 94.60           N  
ATOM   2877  N   LEU A 364      16.930 -17.495   3.454  1.00 94.88           N  
ATOM   2878  CA  LEU A 364      15.596 -18.030   3.204  1.00 94.88           C  
ATOM   2879  C   LEU A 364      14.739 -17.964   4.464  1.00 94.88           C  
ATOM   2880  CB  LEU A 364      15.682 -19.475   2.706  1.00 94.88           C  
ATOM   2881  O   LEU A 364      15.243 -18.151   5.573  1.00 94.88           O  
ATOM   2882  CG  LEU A 364      16.350 -19.685   1.346  1.00 94.88           C  
ATOM   2883  CD1 LEU A 364      16.488 -21.174   1.048  1.00 94.88           C  
ATOM   2884  CD2 LEU A 364      15.557 -18.986   0.247  1.00 94.88           C  
ATOM   2885  N   LEU A 365      13.448 -17.600   4.314  1.00 93.25           N  
ATOM   2886  CA  LEU A 365      12.559 -17.418   5.456  1.00 93.25           C  
ATOM   2887  C   LEU A 365      12.127 -18.764   6.028  1.00 93.25           C  
ATOM   2888  CB  LEU A 365      11.328 -16.602   5.054  1.00 93.25           C  
ATOM   2889  O   LEU A 365      11.833 -18.871   7.221  1.00 93.25           O  
ATOM   2890  CG  LEU A 365      11.580 -15.147   4.656  1.00 93.25           C  
ATOM   2891  CD1 LEU A 365      10.269 -14.468   4.272  1.00 93.25           C  
ATOM   2892  CD2 LEU A 365      12.265 -14.393   5.791  1.00 93.25           C  
ATOM   2893  N   GLU A 366      12.093 -19.779   5.302  1.00 83.44           N  
ATOM   2894  CA  GLU A 366      11.793 -21.135   5.753  1.00 83.44           C  
ATOM   2895  C   GLU A 366      12.884 -22.113   5.324  1.00 83.44           C  
ATOM   2896  CB  GLU A 366      10.435 -21.593   5.214  1.00 83.44           C  
ATOM   2897  O   GLU A 366      13.441 -21.990   4.231  1.00 83.44           O  
ATOM   2898  CG  GLU A 366       9.255 -20.825   5.790  1.00 83.44           C  
ATOM   2899  CD  GLU A 366       8.922 -21.221   7.220  1.00 83.44           C  
ATOM   2900  OE1 GLU A 366       8.247 -20.437   7.925  1.00 83.44           O  
ATOM   2901  OE2 GLU A 366       9.341 -22.323   7.639  1.00 83.44           O  
ATOM   2902  N   SER A 367      13.379 -23.001   6.271  1.00 67.18           N  
ATOM   2903  CA  SER A 367      14.397 -24.012   6.005  1.00 67.18           C  
ATOM   2904  C   SER A 367      13.798 -25.231   5.311  1.00 67.18           C  
ATOM   2905  CB  SER A 367      15.081 -24.439   7.304  1.00 67.18           C  
ATOM   2906  O   SER A 367      12.800 -25.787   5.775  1.00 67.18           O  
ATOM   2907  OG  SER A 367      14.121 -24.787   8.287  1.00 67.18           O  
ATOM   2908  N   SER A 368      13.267 -25.203   4.132  1.00 55.60           N  
ATOM   2909  CA  SER A 368      12.762 -26.448   3.563  1.00 55.60           C  
ATOM   2910  C   SER A 368      13.877 -27.236   2.883  1.00 55.60           C  
ATOM   2911  CB  SER A 368      11.642 -26.165   2.561  1.00 55.60           C  
ATOM   2912  O   SER A 368      14.802 -26.650   2.316  1.00 55.60           O  
ATOM   2913  OG  SER A 368      11.899 -24.969   1.845  1.00 55.60           O  
ATOM   2914  N   GLU A 369      14.254 -28.420   3.390  1.00 48.53           N  
ATOM   2915  CA  GLU A 369      14.975 -29.488   2.705  1.00 48.53           C  
ATOM   2916  C   GLU A 369      14.588 -29.558   1.230  1.00 48.53           C  
ATOM   2917  CB  GLU A 369      14.711 -30.836   3.382  1.00 48.53           C  
ATOM   2918  O   GLU A 369      13.410 -29.711   0.899  1.00 48.53           O  
ATOM   2919  CG  GLU A 369      15.470 -31.026   4.687  1.00 48.53           C  
ATOM   2920  CD  GLU A 369      15.330 -32.427   5.263  1.00 48.53           C  
ATOM   2921  OE1 GLU A 369      15.936 -32.711   6.321  1.00 48.53           O  
ATOM   2922  OE2 GLU A 369      14.609 -33.246   4.651  1.00 48.53           O  
ATOM   2923  N   PHE A 370      14.837 -28.509   0.409  1.00 49.93           N  
ATOM   2924  CA  PHE A 370      14.804 -28.513  -1.049  1.00 49.93           C  
ATOM   2925  C   PHE A 370      14.942 -29.931  -1.590  1.00 49.93           C  
ATOM   2926  CB  PHE A 370      15.916 -27.625  -1.616  1.00 49.93           C  
ATOM   2927  O   PHE A 370      15.015 -30.134  -2.803  1.00 49.93           O  
ATOM   2928  CG  PHE A 370      15.536 -26.915  -2.887  1.00 49.93           C  
ATOM   2929  CD1 PHE A 370      15.847 -27.463  -4.125  1.00 49.93           C  
ATOM   2930  CD2 PHE A 370      14.869 -25.698  -2.844  1.00 49.93           C  
ATOM   2931  CE1 PHE A 370      15.497 -26.808  -5.304  1.00 49.93           C  
ATOM   2932  CE2 PHE A 370      14.516 -25.037  -4.018  1.00 49.93           C  
ATOM   2933  CZ  PHE A 370      14.832 -25.594  -5.246  1.00 49.93           C  
ATOM   2934  N   SER A 371      14.572 -31.129  -0.802  1.00 45.79           N  
ATOM   2935  CA  SER A 371      14.792 -32.428  -1.429  1.00 45.79           C  
ATOM   2936  C   SER A 371      13.559 -32.884  -2.202  1.00 45.79           C  
ATOM   2937  CB  SER A 371      15.162 -33.475  -0.378  1.00 45.79           C  
ATOM   2938  O   SER A 371      13.675 -33.598  -3.200  1.00 45.79           O  
ATOM   2939  OG  SER A 371      14.141 -33.591   0.597  1.00 45.79           O  
ATOM   2940  N   ASP A 372      12.484 -32.059  -2.490  1.00 46.49           N  
ATOM   2941  CA  ASP A 372      11.421 -32.710  -3.248  1.00 46.49           C  
ATOM   2942  C   ASP A 372      10.950 -31.828  -4.403  1.00 46.49           C  
ATOM   2943  CB  ASP A 372      10.242 -33.053  -2.334  1.00 46.49           C  
ATOM   2944  O   ASP A 372      10.221 -32.288  -5.285  1.00 46.49           O  
ATOM   2945  CG  ASP A 372      10.459 -34.330  -1.542  1.00 46.49           C  
ATOM   2946  OD1 ASP A 372      11.311 -35.156  -1.935  1.00 46.49           O  
ATOM   2947  OD2 ASP A 372       9.769 -34.514  -0.516  1.00 46.49           O  
ATOM   2948  N   LEU A 373      11.712 -30.735  -4.828  1.00 50.21           N  
ATOM   2949  CA  LEU A 373      11.267 -30.086  -6.056  1.00 50.21           C  
ATOM   2950  C   LEU A 373      12.431 -29.894  -7.023  1.00 50.21           C  
ATOM   2951  CB  LEU A 373      10.619 -28.734  -5.744  1.00 50.21           C  
ATOM   2952  O   LEU A 373      12.563 -28.835  -7.640  1.00 50.21           O  
ATOM   2953  CG  LEU A 373       9.234 -28.779  -5.097  1.00 50.21           C  
ATOM   2954  CD1 LEU A 373       8.928 -27.454  -4.408  1.00 50.21           C  
ATOM   2955  CD2 LEU A 373       8.168 -29.105  -6.138  1.00 50.21           C  
ATOM   2956  N   LYS A 374      13.618 -30.671  -6.887  1.00 50.01           N  
ATOM   2957  CA  LYS A 374      14.563 -30.465  -7.981  1.00 50.01           C  
ATOM   2958  C   LYS A 374      13.844 -30.412  -9.326  1.00 50.01           C  
ATOM   2959  CB  LYS A 374      15.618 -31.572  -7.994  1.00 50.01           C  
ATOM   2960  O   LYS A 374      13.241 -31.399  -9.753  1.00 50.01           O  
ATOM   2961  CG  LYS A 374      16.769 -31.342  -7.026  1.00 50.01           C  
ATOM   2962  CD  LYS A 374      17.883 -32.361  -7.230  1.00 50.01           C  
ATOM   2963  CE  LYS A 374      19.012 -32.165  -6.227  1.00 50.01           C  
ATOM   2964  NZ  LYS A 374      20.111 -33.155  -6.430  1.00 50.01           N  
ATOM   2965  N   ASP A 375      13.029 -29.419  -9.505  1.00 61.95           N  
ATOM   2966  CA  ASP A 375      12.631 -29.245 -10.898  1.00 61.95           C  
ATOM   2967  C   ASP A 375      13.844 -29.275 -11.824  1.00 61.95           C  
ATOM   2968  CB  ASP A 375      11.866 -27.932 -11.077  1.00 61.95           C  
ATOM   2969  O   ASP A 375      14.834 -28.581 -11.582  1.00 61.95           O  
ATOM   2970  CG  ASP A 375      11.102 -27.864 -12.388  1.00 61.95           C  
ATOM   2971  OD1 ASP A 375      11.585 -28.408 -13.404  1.00 61.95           O  
ATOM   2972  OD2 ASP A 375      10.009 -27.257 -12.405  1.00 61.95           O  
ATOM   2973  N   GLN A 376      13.968 -30.287 -12.709  1.00 66.89           N  
ATOM   2974  CA  GLN A 376      15.075 -30.567 -13.617  1.00 66.89           C  
ATOM   2975  C   GLN A 376      15.363 -29.370 -14.519  1.00 66.89           C  
ATOM   2976  CB  GLN A 376      14.774 -31.803 -14.466  1.00 66.89           C  
ATOM   2977  O   GLN A 376      16.514 -29.126 -14.886  1.00 66.89           O  
ATOM   2978  CG  GLN A 376      14.815 -33.110 -13.685  1.00 66.89           C  
ATOM   2979  CD  GLN A 376      14.665 -34.330 -14.575  1.00 66.89           C  
ATOM   2980  NE2 GLN A 376      14.934 -35.506 -14.018  1.00 66.89           N  
ATOM   2981  OE1 GLN A 376      14.311 -34.216 -15.753  1.00 66.89           O  
ATOM   2982  N   GLU A 377      14.473 -28.251 -14.503  1.00 85.02           N  
ATOM   2983  CA  GLU A 377      14.663 -27.198 -15.496  1.00 85.02           C  
ATOM   2984  C   GLU A 377      15.077 -25.886 -14.836  1.00 85.02           C  
ATOM   2985  CB  GLU A 377      13.387 -26.995 -16.316  1.00 85.02           C  
ATOM   2986  O   GLU A 377      15.763 -25.066 -15.450  1.00 85.02           O  
ATOM   2987  CG  GLU A 377      13.149 -28.075 -17.361  1.00 85.02           C  
ATOM   2988  CD  GLU A 377      11.927 -27.813 -18.228  1.00 85.02           C  
ATOM   2989  OE1 GLU A 377      11.710 -28.557 -19.211  1.00 85.02           O  
ATOM   2990  OE2 GLU A 377      11.181 -26.857 -17.920  1.00 85.02           O  
ATOM   2991  N   LEU A 378      14.681 -25.557 -13.513  1.00 90.13           N  
ATOM   2992  CA  LEU A 378      14.941 -24.302 -12.816  1.00 90.13           C  
ATOM   2993  C   LEU A 378      15.815 -24.533 -11.588  1.00 90.13           C  
ATOM   2994  CB  LEU A 378      13.626 -23.635 -12.404  1.00 90.13           C  
ATOM   2995  O   LEU A 378      15.511 -25.393 -10.759  1.00 90.13           O  
ATOM   2996  CG  LEU A 378      13.745 -22.290 -11.685  1.00 90.13           C  
ATOM   2997  CD1 LEU A 378      14.218 -21.211 -12.653  1.00 90.13           C  
ATOM   2998  CD2 LEU A 378      12.412 -21.902 -11.053  1.00 90.13           C  
ATOM   2999  N   THR A 379      16.878 -23.825 -11.567  1.00 90.64           N  
ATOM   3000  CA  THR A 379      17.792 -23.893 -10.433  1.00 90.64           C  
ATOM   3001  C   THR A 379      17.773 -22.588  -9.643  1.00 90.64           C  
ATOM   3002  CB  THR A 379      19.230 -24.197 -10.892  1.00 90.64           C  
ATOM   3003  O   THR A 379      17.798 -21.503 -10.227  1.00 90.64           O  
ATOM   3004  CG2 THR A 379      20.164 -24.369  -9.698  1.00 90.64           C  
ATOM   3005  OG1 THR A 379      19.234 -25.404 -11.665  1.00 90.64           O  
ATOM   3006  N   HIS A 380      17.758 -22.636  -8.299  1.00 90.66           N  
ATOM   3007  CA  HIS A 380      17.758 -21.504  -7.380  1.00 90.66           C  
ATOM   3008  C   HIS A 380      19.074 -21.416  -6.614  1.00 90.66           C  
ATOM   3009  CB  HIS A 380      16.587 -21.607  -6.402  1.00 90.66           C  
ATOM   3010  O   HIS A 380      19.503 -22.393  -5.996  1.00 90.66           O  
ATOM   3011  CG  HIS A 380      16.516 -20.473  -5.429  1.00 90.66           C  
ATOM   3012  CD2 HIS A 380      16.321 -19.148  -5.620  1.00 90.66           C  
ATOM   3013  ND1 HIS A 380      16.660 -20.650  -4.069  1.00 90.66           N  
ATOM   3014  CE1 HIS A 380      16.554 -19.478  -3.466  1.00 90.66           C  
ATOM   3015  NE2 HIS A 380      16.348 -18.550  -4.384  1.00 90.66           N  
ATOM   3016  N   HIS A 381      19.795 -20.332  -6.785  1.00 91.21           N  
ATOM   3017  CA  HIS A 381      21.048 -20.050  -6.093  1.00 91.21           C  
ATOM   3018  C   HIS A 381      20.874 -18.928  -5.075  1.00 91.21           C  
ATOM   3019  CB  HIS A 381      22.143 -19.683  -7.096  1.00 91.21           C  
ATOM   3020  O   HIS A 381      20.376 -17.851  -5.410  1.00 91.21           O  
ATOM   3021  CG  HIS A 381      22.403 -20.746  -8.116  1.00 91.21           C  
ATOM   3022  CD2 HIS A 381      22.017 -20.851  -9.409  1.00 91.21           C  
ATOM   3023  ND1 HIS A 381      23.144 -21.875  -7.841  1.00 91.21           N  
ATOM   3024  CE1 HIS A 381      23.203 -22.630  -8.925  1.00 91.21           C  
ATOM   3025  NE2 HIS A 381      22.527 -22.032  -9.891  1.00 91.21           N  
ATOM   3026  N   LEU A 382      21.296 -19.195  -3.790  1.00 90.93           N  
ATOM   3027  CA  LEU A 382      21.202 -18.167  -2.759  1.00 90.93           C  
ATOM   3028  C   LEU A 382      22.588 -17.696  -2.332  1.00 90.93           C  
ATOM   3029  CB  LEU A 382      20.434 -18.695  -1.544  1.00 90.93           C  
ATOM   3030  O   LEU A 382      23.354 -18.461  -1.742  1.00 90.93           O  
ATOM   3031  CG  LEU A 382      20.192 -17.699  -0.409  1.00 90.93           C  
ATOM   3032  CD1 LEU A 382      19.145 -16.669  -0.822  1.00 90.93           C  
ATOM   3033  CD2 LEU A 382      19.761 -18.427   0.859  1.00 90.93           C  
ATOM   3034  N   GLU A 383      22.942 -16.541  -2.797  1.00 92.93           N  
ATOM   3035  CA  GLU A 383      24.138 -15.892  -2.269  1.00 92.93           C  
ATOM   3036  C   GLU A 383      23.880 -15.300  -0.886  1.00 92.93           C  
ATOM   3037  CB  GLU A 383      24.624 -14.800  -3.226  1.00 92.93           C  
ATOM   3038  O   GLU A 383      23.183 -14.292  -0.757  1.00 92.93           O  
ATOM   3039  CG  GLU A 383      25.988 -14.230  -2.867  1.00 92.93           C  
ATOM   3040  CD  GLU A 383      26.482 -13.187  -3.857  1.00 92.93           C  
ATOM   3041  OE1 GLU A 383      27.698 -12.890  -3.869  1.00 92.93           O  
ATOM   3042  OE2 GLU A 383      25.646 -12.662  -4.626  1.00 92.93           O  
ATOM   3043  N   GLU A 384      24.499 -15.790   0.130  1.00 94.04           N  
ATOM   3044  CA  GLU A 384      24.178 -15.452   1.513  1.00 94.04           C  
ATOM   3045  C   GLU A 384      24.765 -14.098   1.901  1.00 94.04           C  
ATOM   3046  CB  GLU A 384      24.687 -16.538   2.465  1.00 94.04           C  
ATOM   3047  O   GLU A 384      24.134 -13.327   2.627  1.00 94.04           O  
ATOM   3048  CG  GLU A 384      23.908 -17.842   2.383  1.00 94.04           C  
ATOM   3049  CD  GLU A 384      24.377 -18.886   3.384  1.00 94.04           C  
ATOM   3050  OE1 GLU A 384      23.896 -20.041   3.328  1.00 94.04           O  
ATOM   3051  OE2 GLU A 384      25.232 -18.546   4.232  1.00 94.04           O  
ATOM   3052  N   ARG A 385      25.960 -13.860   1.330  1.00 95.24           N  
ATOM   3053  CA  ARG A 385      26.621 -12.602   1.661  1.00 95.24           C  
ATOM   3054  C   ARG A 385      27.222 -11.955   0.417  1.00 95.24           C  
ATOM   3055  CB  ARG A 385      27.710 -12.827   2.712  1.00 95.24           C  
ATOM   3056  O   ARG A 385      27.803 -12.640  -0.426  1.00 95.24           O  
ATOM   3057  CG  ARG A 385      27.178 -13.282   4.062  1.00 95.24           C  
ATOM   3058  CD  ARG A 385      28.291 -13.409   5.093  1.00 95.24           C  
ATOM   3059  NE  ARG A 385      27.778 -13.841   6.390  1.00 95.24           N  
ATOM   3060  NH1 ARG A 385      29.841 -13.865   7.430  1.00 95.24           N  
ATOM   3061  NH2 ARG A 385      27.955 -14.440   8.600  1.00 95.24           N  
ATOM   3062  CZ  ARG A 385      28.526 -14.047   7.470  1.00 95.24           C  
ATOM   3063  N   ALA A 386      27.065 -10.643   0.346  1.00 94.63           N  
ATOM   3064  CA  ALA A 386      27.624  -9.876  -0.764  1.00 94.63           C  
ATOM   3065  C   ALA A 386      27.963  -8.453  -0.332  1.00 94.63           C  
ATOM   3066  CB  ALA A 386      26.649  -9.854  -1.939  1.00 94.63           C  
ATOM   3067  O   ALA A 386      27.459  -7.969   0.684  1.00 94.63           O  
ATOM   3068  N   VAL A 387      28.889  -7.876  -1.057  1.00 93.29           N  
ATOM   3069  CA  VAL A 387      29.217  -6.472  -0.829  1.00 93.29           C  
ATOM   3070  C   VAL A 387      28.183  -5.582  -1.514  1.00 93.29           C  
ATOM   3071  CB  VAL A 387      30.635  -6.131  -1.337  1.00 93.29           C  
ATOM   3072  O   VAL A 387      27.758  -5.864  -2.637  1.00 93.29           O  
ATOM   3073  CG1 VAL A 387      30.937  -4.646  -1.138  1.00 93.29           C  
ATOM   3074  CG2 VAL A 387      31.678  -6.991  -0.625  1.00 93.29           C  
ATOM   3075  N   TYR A 388      27.733  -4.531  -0.804  1.00 95.19           N  
ATOM   3076  CA  TYR A 388      26.802  -3.558  -1.365  1.00 95.19           C  
ATOM   3077  C   TYR A 388      27.439  -2.798  -2.522  1.00 95.19           C  
ATOM   3078  CB  TYR A 388      26.338  -2.574  -0.286  1.00 95.19           C  
ATOM   3079  O   TYR A 388      28.563  -2.305  -2.405  1.00 95.19           O  
ATOM   3080  CG  TYR A 388      25.405  -1.505  -0.801  1.00 95.19           C  
ATOM   3081  CD1 TYR A 388      25.864  -0.214  -1.051  1.00 95.19           C  
ATOM   3082  CD2 TYR A 388      24.063  -1.784  -1.038  1.00 95.19           C  
ATOM   3083  CE1 TYR A 388      25.008   0.775  -1.523  1.00 95.19           C  
ATOM   3084  CE2 TYR A 388      23.198  -0.802  -1.510  1.00 95.19           C  
ATOM   3085  OH  TYR A 388      22.826   1.447  -2.217  1.00 95.19           O  
ATOM   3086  CZ  TYR A 388      23.678   0.472  -1.750  1.00 95.19           C  
ATOM   3087  N   ILE A 389      26.789  -2.731  -3.626  1.00 93.99           N  
ATOM   3088  CA  ILE A 389      27.274  -2.022  -4.805  1.00 93.99           C  
ATOM   3089  C   ILE A 389      26.541  -0.690  -4.943  1.00 93.99           C  
ATOM   3090  CB  ILE A 389      27.095  -2.867  -6.086  1.00 93.99           C  
ATOM   3091  O   ILE A 389      25.330  -0.661  -5.172  1.00 93.99           O  
ATOM   3092  CG1 ILE A 389      27.818  -4.212  -5.944  1.00 93.99           C  
ATOM   3093  CG2 ILE A 389      27.599  -2.102  -7.313  1.00 93.99           C  
ATOM   3094  CD1 ILE A 389      27.507  -5.203  -7.057  1.00 93.99           C  
ATOM   3095  N   LYS A 390      27.293   0.348  -4.834  1.00 91.79           N  
ATOM   3096  CA  LYS A 390      26.742   1.688  -5.007  1.00 91.79           C  
ATOM   3097  C   LYS A 390      26.749   2.101  -6.476  1.00 91.79           C  
ATOM   3098  CB  LYS A 390      27.526   2.703  -4.174  1.00 91.79           C  
ATOM   3099  O   LYS A 390      27.777   1.999  -7.150  1.00 91.79           O  
ATOM   3100  CG  LYS A 390      26.871   4.074  -4.089  1.00 91.79           C  
ATOM   3101  CD  LYS A 390      27.624   4.996  -3.140  1.00 91.79           C  
ATOM   3102  CE  LYS A 390      26.949   6.356  -3.027  1.00 91.79           C  
ATOM   3103  NZ  LYS A 390      27.676   7.259  -2.086  1.00 91.79           N  
ATOM   3104  N   GLY A 391      25.576   2.572  -7.008  1.00 93.05           N  
ATOM   3105  CA  GLY A 391      25.452   3.012  -8.389  1.00 93.05           C  
ATOM   3106  C   GLY A 391      24.012   3.158  -8.842  1.00 93.05           C  
ATOM   3107  O   GLY A 391      23.102   3.253  -8.015  1.00 93.05           O  
ATOM   3108  N   LYS A 392      23.881   3.332 -10.110  1.00 93.31           N  
ATOM   3109  CA  LYS A 392      22.567   3.527 -10.715  1.00 93.31           C  
ATOM   3110  C   LYS A 392      22.071   2.246 -11.380  1.00 93.31           C  
ATOM   3111  CB  LYS A 392      22.609   4.665 -11.737  1.00 93.31           C  
ATOM   3112  O   LYS A 392      22.796   1.626 -12.161  1.00 93.31           O  
ATOM   3113  CG  LYS A 392      21.248   5.040 -12.303  1.00 93.31           C  
ATOM   3114  CD  LYS A 392      21.351   6.198 -13.287  1.00 93.31           C  
ATOM   3115  CE  LYS A 392      19.995   6.552 -13.880  1.00 93.31           C  
ATOM   3116  NZ  LYS A 392      20.089   7.696 -14.836  1.00 93.31           N  
ATOM   3117  N   LEU A 393      20.877   1.837 -10.973  1.00 95.38           N  
ATOM   3118  CA  LEU A 393      20.279   0.680 -11.632  1.00 95.38           C  
ATOM   3119  C   LEU A 393      20.028   0.966 -13.109  1.00 95.38           C  
ATOM   3120  CB  LEU A 393      18.968   0.291 -10.946  1.00 95.38           C  
ATOM   3121  O   LEU A 393      19.575   2.056 -13.467  1.00 95.38           O  
ATOM   3122  CG  LEU A 393      19.092  -0.536  -9.665  1.00 95.38           C  
ATOM   3123  CD1 LEU A 393      17.793  -0.479  -8.869  1.00 95.38           C  
ATOM   3124  CD2 LEU A 393      19.462  -1.978  -9.993  1.00 95.38           C  
ATOM   3125  N   LEU A 394      20.337  -0.041 -13.938  1.00 96.80           N  
ATOM   3126  CA  LEU A 394      20.116   0.112 -15.372  1.00 96.80           C  
ATOM   3127  C   LEU A 394      18.648   0.399 -15.668  1.00 96.80           C  
ATOM   3128  CB  LEU A 394      20.563  -1.146 -16.121  1.00 96.80           C  
ATOM   3129  O   LEU A 394      18.330   1.109 -16.625  1.00 96.80           O  
ATOM   3130  CG  LEU A 394      20.523  -1.076 -17.648  1.00 96.80           C  
ATOM   3131  CD1 LEU A 394      21.371   0.088 -18.148  1.00 96.80           C  
ATOM   3132  CD2 LEU A 394      20.999  -2.391 -18.256  1.00 96.80           C  
ATOM   3133  N   SER A 395      17.702  -0.086 -14.898  1.00 95.98           N  
ATOM   3134  CA  SER A 395      16.266   0.126 -15.050  1.00 95.98           C  
ATOM   3135  C   SER A 395      15.915   1.608 -14.978  1.00 95.98           C  
ATOM   3136  CB  SER A 395      15.494  -0.643 -13.977  1.00 95.98           C  
ATOM   3137  O   SER A 395      14.894   2.037 -15.519  1.00 95.98           O  
ATOM   3138  OG  SER A 395      15.906  -0.246 -12.680  1.00 95.98           O  
ATOM   3139  N   CYS A 396      16.722   2.417 -14.295  1.00 94.28           N  
ATOM   3140  CA  CYS A 396      16.496   3.854 -14.182  1.00 94.28           C  
ATOM   3141  C   CYS A 396      16.536   4.522 -15.551  1.00 94.28           C  
ATOM   3142  CB  CYS A 396      17.539   4.490 -13.264  1.00 94.28           C  
ATOM   3143  O   CYS A 396      15.785   5.464 -15.809  1.00 94.28           O  
ATOM   3144  SG  CYS A 396      17.344   4.047 -11.524  1.00 94.28           S  
ATOM   3145  N   ASP A 397      17.430   4.039 -16.438  1.00 95.29           N  
ATOM   3146  CA  ASP A 397      17.493   4.557 -17.801  1.00 95.29           C  
ATOM   3147  C   ASP A 397      16.169   4.341 -18.532  1.00 95.29           C  
ATOM   3148  CB  ASP A 397      18.634   3.893 -18.575  1.00 95.29           C  
ATOM   3149  O   ASP A 397      15.699   5.227 -19.249  1.00 95.29           O  
ATOM   3150  CG  ASP A 397      20.008   4.313 -18.081  1.00 95.29           C  
ATOM   3151  OD1 ASP A 397      20.098   5.226 -17.232  1.00 95.29           O  
ATOM   3152  OD2 ASP A 397      21.009   3.728 -18.547  1.00 95.29           O  
ATOM   3153  N   PHE A 398      15.593   3.181 -18.319  1.00 96.33           N  
ATOM   3154  CA  PHE A 398      14.290   2.884 -18.900  1.00 96.33           C  
ATOM   3155  C   PHE A 398      13.229   3.839 -18.366  1.00 96.33           C  
ATOM   3156  CB  PHE A 398      13.887   1.435 -18.606  1.00 96.33           C  
ATOM   3157  O   PHE A 398      12.467   4.424 -19.140  1.00 96.33           O  
ATOM   3158  CG  PHE A 398      12.474   1.105 -19.005  1.00 96.33           C  
ATOM   3159  CD1 PHE A 398      11.448   1.133 -18.069  1.00 96.33           C  
ATOM   3160  CD2 PHE A 398      12.171   0.768 -20.318  1.00 96.33           C  
ATOM   3161  CE1 PHE A 398      10.139   0.828 -18.435  1.00 96.33           C  
ATOM   3162  CE2 PHE A 398      10.866   0.462 -20.692  1.00 96.33           C  
ATOM   3163  CZ  PHE A 398       9.851   0.492 -19.749  1.00 96.33           C  
ATOM   3164  N   ILE A 399      13.175   4.026 -17.050  1.00 94.15           N  
ATOM   3165  CA  ILE A 399      12.200   4.889 -16.391  1.00 94.15           C  
ATOM   3166  C   ILE A 399      12.347   6.320 -16.904  1.00 94.15           C  
ATOM   3167  CB  ILE A 399      12.359   4.851 -14.855  1.00 94.15           C  
ATOM   3168  O   ILE A 399      11.354   6.976 -17.225  1.00 94.15           O  
ATOM   3169  CG1 ILE A 399      12.019   3.457 -14.317  1.00 94.15           C  
ATOM   3170  CG2 ILE A 399      11.483   5.921 -14.195  1.00 94.15           C  
ATOM   3171  CD1 ILE A 399      12.345   3.266 -12.842  1.00 94.15           C  
ATOM   3172  N   ASP A 400      13.580   6.823 -17.119  1.00 93.45           N  
ATOM   3173  CA  ASP A 400      13.867   8.175 -17.588  1.00 93.45           C  
ATOM   3174  C   ASP A 400      13.334   8.390 -19.003  1.00 93.45           C  
ATOM   3175  CB  ASP A 400      15.372   8.450 -17.545  1.00 93.45           C  
ATOM   3176  O   ASP A 400      12.849   9.475 -19.331  1.00 93.45           O  
ATOM   3177  CG  ASP A 400      15.897   8.656 -16.136  1.00 93.45           C  
ATOM   3178  OD1 ASP A 400      15.088   8.892 -15.212  1.00 93.45           O  
ATOM   3179  OD2 ASP A 400      17.131   8.586 -15.947  1.00 93.45           O  
ATOM   3180  N   ILE A 401      13.356   7.349 -19.745  1.00 95.48           N  
ATOM   3181  CA  ILE A 401      12.954   7.445 -21.144  1.00 95.48           C  
ATOM   3182  C   ILE A 401      11.431   7.476 -21.242  1.00 95.48           C  
ATOM   3183  CB  ILE A 401      13.521   6.273 -21.976  1.00 95.48           C  
ATOM   3184  O   ILE A 401      10.858   8.406 -21.814  1.00 95.48           O  
ATOM   3185  CG1 ILE A 401      15.046   6.390 -22.093  1.00 95.48           C  
ATOM   3186  CG2 ILE A 401      12.868   6.229 -23.361  1.00 95.48           C  
ATOM   3187  CD1 ILE A 401      15.718   5.153 -22.673  1.00 95.48           C  
ATOM   3188  N   VAL A 402      10.775   6.512 -20.605  1.00 93.66           N  
ATOM   3189  CA  VAL A 402       9.381   6.243 -20.945  1.00 93.66           C  
ATOM   3190  C   VAL A 402       8.466   7.166 -20.144  1.00 93.66           C  
ATOM   3191  CB  VAL A 402       9.009   4.766 -20.686  1.00 93.66           C  
ATOM   3192  O   VAL A 402       7.293   7.337 -20.486  1.00 93.66           O  
ATOM   3193  CG1 VAL A 402       9.812   3.839 -21.596  1.00 93.66           C  
ATOM   3194  CG2 VAL A 402       9.237   4.409 -19.219  1.00 93.66           C  
ATOM   3195  N   THR A 403       8.969   7.792 -19.103  1.00 90.91           N  
ATOM   3196  CA  THR A 403       8.125   8.659 -18.290  1.00 90.91           C  
ATOM   3197  C   THR A 403       8.176  10.096 -18.800  1.00 90.91           C  
ATOM   3198  CB  THR A 403       8.547   8.621 -16.809  1.00 90.91           C  
ATOM   3199  O   THR A 403       7.385  10.941 -18.373  1.00 90.91           O  
ATOM   3200  CG2 THR A 403       8.325   7.237 -16.209  1.00 90.91           C  
ATOM   3201  OG1 THR A 403       9.936   8.958 -16.706  1.00 90.91           O  
ATOM   3202  N   ARG A 404       9.048  10.431 -19.745  1.00 90.41           N  
ATOM   3203  CA  ARG A 404       9.157  11.744 -20.373  1.00 90.41           C  
ATOM   3204  C   ARG A 404       8.181  11.878 -21.537  1.00 90.41           C  
ATOM   3205  CB  ARG A 404      10.588  11.992 -20.857  1.00 90.41           C  
ATOM   3206  O   ARG A 404       8.066  10.972 -22.364  1.00 90.41           O  
ATOM   3207  CG  ARG A 404      10.792  13.353 -21.503  1.00 90.41           C  
ATOM   3208  CD  ARG A 404      12.219  13.531 -22.004  1.00 90.41           C  
ATOM   3209  NE  ARG A 404      12.514  12.637 -23.120  1.00 90.41           N  
ATOM   3210  NH1 ARG A 404      14.746  13.214 -23.262  1.00 90.41           N  
ATOM   3211  NH2 ARG A 404      13.865  11.664 -24.702  1.00 90.41           N  
ATOM   3212  CZ  ARG A 404      13.708  12.507 -23.692  1.00 90.41           C  
ATOM   3213  N   ASP A 405       7.470  13.069 -21.580  1.00 89.34           N  
ATOM   3214  CA  ASP A 405       6.683  13.320 -22.784  1.00 89.34           C  
ATOM   3215  C   ASP A 405       7.580  13.424 -24.015  1.00 89.34           C  
ATOM   3216  CB  ASP A 405       5.854  14.596 -22.628  1.00 89.34           C  
ATOM   3217  O   ASP A 405       8.665  14.007 -23.952  1.00 89.34           O  
ATOM   3218  CG  ASP A 405       4.702  14.439 -21.651  1.00 89.34           C  
ATOM   3219  OD1 ASP A 405       4.421  13.301 -21.217  1.00 89.34           O  
ATOM   3220  OD2 ASP A 405       4.067  15.462 -21.316  1.00 89.34           O  
ATOM   3221  N   GLY A 406       7.133  12.813 -25.080  1.00 90.11           N  
ATOM   3222  CA  GLY A 406       7.878  12.861 -26.328  1.00 90.11           C  
ATOM   3223  C   GLY A 406       8.837  11.697 -26.495  1.00 90.11           C  
ATOM   3224  O   GLY A 406       9.715  11.729 -27.360  1.00 90.11           O  
ATOM   3225  N   TRP A 407       8.803  10.728 -25.583  1.00 93.64           N  
ATOM   3226  CA  TRP A 407       9.690   9.578 -25.726  1.00 93.64           C  
ATOM   3227  C   TRP A 407       9.366   8.796 -26.995  1.00 93.64           C  
ATOM   3228  CB  TRP A 407       9.583   8.660 -24.505  1.00 93.64           C  
ATOM   3229  O   TRP A 407       8.243   8.857 -27.500  1.00 93.64           O  
ATOM   3230  CG  TRP A 407       8.254   7.980 -24.368  1.00 93.64           C  
ATOM   3231  CD1 TRP A 407       7.114   8.502 -23.824  1.00 93.64           C  
ATOM   3232  CD2 TRP A 407       7.930   6.649 -24.780  1.00 93.64           C  
ATOM   3233  CE2 TRP A 407       6.573   6.430 -24.454  1.00 93.64           C  
ATOM   3234  CE3 TRP A 407       8.655   5.619 -25.393  1.00 93.64           C  
ATOM   3235  NE1 TRP A 407       6.099   7.575 -23.873  1.00 93.64           N  
ATOM   3236  CH2 TRP A 407       6.659   4.230 -25.323  1.00 93.64           C  
ATOM   3237  CZ2 TRP A 407       5.927   5.221 -24.722  1.00 93.64           C  
ATOM   3238  CZ3 TRP A 407       8.010   4.416 -25.659  1.00 93.64           C  
ATOM   3239  N   SER A 408      10.330   8.203 -27.652  1.00 95.20           N  
ATOM   3240  CA  SER A 408      10.141   7.459 -28.893  1.00 95.20           C  
ATOM   3241  C   SER A 408      10.477   5.983 -28.710  1.00 95.20           C  
ATOM   3242  CB  SER A 408      11.002   8.052 -30.010  1.00 95.20           C  
ATOM   3243  O   SER A 408      11.259   5.624 -27.827  1.00 95.20           O  
ATOM   3244  OG  SER A 408      12.375   7.783 -29.783  1.00 95.20           O  
ATOM   3245  N   ILE A 409       9.872   5.114 -29.541  1.00 95.85           N  
ATOM   3246  CA  ILE A 409      10.144   3.681 -29.563  1.00 95.85           C  
ATOM   3247  C   ILE A 409      11.611   3.440 -29.910  1.00 95.85           C  
ATOM   3248  CB  ILE A 409       9.228   2.947 -30.568  1.00 95.85           C  
ATOM   3249  O   ILE A 409      12.225   2.492 -29.414  1.00 95.85           O  
ATOM   3250  CG1 ILE A 409       7.772   2.988 -30.092  1.00 95.85           C  
ATOM   3251  CG2 ILE A 409       9.697   1.503 -30.771  1.00 95.85           C  
ATOM   3252  CD1 ILE A 409       7.502   2.150 -28.850  1.00 95.85           C  
ATOM   3253  N   GLU A 410      12.242   4.340 -30.662  1.00 96.51           N  
ATOM   3254  CA  GLU A 410      13.643   4.236 -31.057  1.00 96.51           C  
ATOM   3255  C   GLU A 410      14.568   4.363 -29.850  1.00 96.51           C  
ATOM   3256  CB  GLU A 410      13.989   5.302 -32.099  1.00 96.51           C  
ATOM   3257  O   GLU A 410      15.553   3.630 -29.736  1.00 96.51           O  
ATOM   3258  CG  GLU A 410      13.337   5.072 -33.455  1.00 96.51           C  
ATOM   3259  CD  GLU A 410      11.888   5.530 -33.509  1.00 96.51           C  
ATOM   3260  OE1 GLU A 410      11.171   5.164 -34.468  1.00 96.51           O  
ATOM   3261  OE2 GLU A 410      11.467   6.263 -32.586  1.00 96.51           O  
ATOM   3262  N   GLU A 411      14.260   5.302 -28.953  1.00 97.28           N  
ATOM   3263  CA  GLU A 411      15.039   5.465 -27.729  1.00 97.28           C  
ATOM   3264  C   GLU A 411      14.999   4.200 -26.877  1.00 97.28           C  
ATOM   3265  CB  GLU A 411      14.528   6.660 -26.921  1.00 97.28           C  
ATOM   3266  O   GLU A 411      16.017   3.791 -26.315  1.00 97.28           O  
ATOM   3267  CG  GLU A 411      14.886   8.010 -27.526  1.00 97.28           C  
ATOM   3268  CD  GLU A 411      14.287   9.185 -26.769  1.00 97.28           C  
ATOM   3269  OE1 GLU A 411      14.935  10.253 -26.694  1.00 97.28           O  
ATOM   3270  OE2 GLU A 411      13.160   9.035 -26.245  1.00 97.28           O  
ATOM   3271  N   MET A 412      13.768   3.692 -26.800  1.00 96.52           N  
ATOM   3272  CA  MET A 412      13.613   2.441 -26.064  1.00 96.52           C  
ATOM   3273  C   MET A 412      14.419   1.322 -26.715  1.00 96.52           C  
ATOM   3274  CB  MET A 412      12.138   2.043 -25.982  1.00 96.52           C  
ATOM   3275  O   MET A 412      15.042   0.516 -26.022  1.00 96.52           O  
ATOM   3276  CG  MET A 412      11.862   0.910 -25.007  1.00 96.52           C  
ATOM   3277  SD  MET A 412      10.068   0.602 -24.778  1.00 96.52           S  
ATOM   3278  CE  MET A 412      10.127  -0.960 -23.856  1.00 96.52           C  
ATOM   3279  N   GLY A 413      14.334   1.258 -28.057  1.00 97.01           N  
ATOM   3280  CA  GLY A 413      15.133   0.295 -28.798  1.00 97.01           C  
ATOM   3281  C   GLY A 413      16.621   0.421 -28.528  1.00 97.01           C  
ATOM   3282  O   GLY A 413      17.312  -0.585 -28.353  1.00 97.01           O  
ATOM   3283  N   LEU A 414      17.155   1.637 -28.456  1.00 97.10           N  
ATOM   3284  CA  LEU A 414      18.560   1.888 -28.154  1.00 97.10           C  
ATOM   3285  C   LEU A 414      18.909   1.406 -26.750  1.00 97.10           C  
ATOM   3286  CB  LEU A 414      18.879   3.379 -28.289  1.00 97.10           C  
ATOM   3287  O   LEU A 414      19.995   0.866 -26.526  1.00 97.10           O  
ATOM   3288  CG  LEU A 414      18.920   3.938 -29.712  1.00 97.10           C  
ATOM   3289  CD1 LEU A 414      19.059   5.457 -29.681  1.00 97.10           C  
ATOM   3290  CD2 LEU A 414      20.062   3.308 -30.501  1.00 97.10           C  
ATOM   3291  N   PHE A 415      18.006   1.638 -25.837  1.00 98.04           N  
ATOM   3292  CA  PHE A 415      18.180   1.143 -24.477  1.00 98.04           C  
ATOM   3293  C   PHE A 415      18.339  -0.373 -24.469  1.00 98.04           C  
ATOM   3294  CB  PHE A 415      16.994   1.551 -23.598  1.00 98.04           C  
ATOM   3295  O   PHE A 415      19.248  -0.904 -23.828  1.00 98.04           O  
ATOM   3296  CG  PHE A 415      16.916   0.799 -22.296  1.00 98.04           C  
ATOM   3297  CD1 PHE A 415      16.020  -0.251 -22.136  1.00 98.04           C  
ATOM   3298  CD2 PHE A 415      17.739   1.144 -21.232  1.00 98.04           C  
ATOM   3299  CE1 PHE A 415      15.946  -0.948 -20.933  1.00 98.04           C  
ATOM   3300  CE2 PHE A 415      17.671   0.452 -20.026  1.00 98.04           C  
ATOM   3301  CZ  PHE A 415      16.773  -0.593 -19.878  1.00 98.04           C  
ATOM   3302  N   CYS A 416      17.474  -1.090 -25.180  1.00 97.94           N  
ATOM   3303  CA  CYS A 416      17.493  -2.548 -25.213  1.00 97.94           C  
ATOM   3304  C   CYS A 416      18.772  -3.063 -25.863  1.00 97.94           C  
ATOM   3305  CB  CYS A 416      16.276  -3.083 -25.968  1.00 97.94           C  
ATOM   3306  O   CYS A 416      19.344  -4.057 -25.414  1.00 97.94           O  
ATOM   3307  SG  CYS A 416      14.720  -2.889 -25.071  1.00 97.94           S  
ATOM   3308  N   LYS A 417      19.250  -2.357 -26.909  1.00 95.69           N  
ATOM   3309  CA  LYS A 417      20.507  -2.737 -27.546  1.00 95.69           C  
ATOM   3310  C   LYS A 417      21.681  -2.577 -26.584  1.00 95.69           C  
ATOM   3311  CB  LYS A 417      20.745  -1.903 -28.806  1.00 95.69           C  
ATOM   3312  O   LYS A 417      22.544  -3.453 -26.499  1.00 95.69           O  
ATOM   3313  CG  LYS A 417      19.859  -2.290 -29.981  1.00 95.69           C  
ATOM   3314  CD  LYS A 417      20.173  -1.455 -31.216  1.00 95.69           C  
ATOM   3315  CE  LYS A 417      19.285  -1.841 -32.392  1.00 95.69           C  
ATOM   3316  NZ  LYS A 417      19.547  -0.984 -33.587  1.00 95.69           N  
ATOM   3317  N   LYS A 418      21.680  -1.429 -25.910  1.00 95.29           N  
ATOM   3318  CA  LYS A 418      22.694  -1.187 -24.888  1.00 95.29           C  
ATOM   3319  C   LYS A 418      22.646  -2.257 -23.801  1.00 95.29           C  
ATOM   3320  CB  LYS A 418      22.511   0.199 -24.268  1.00 95.29           C  
ATOM   3321  O   LYS A 418      23.685  -2.768 -23.379  1.00 95.29           O  
ATOM   3322  CG  LYS A 418      23.505   0.518 -23.161  1.00 95.29           C  
ATOM   3323  CD  LYS A 418      23.223   1.875 -22.530  1.00 95.29           C  
ATOM   3324  CE  LYS A 418      24.141   2.144 -21.345  1.00 95.29           C  
ATOM   3325  NZ  LYS A 418      23.830   3.448 -20.688  1.00 95.29           N  
ATOM   3326  N   TYR A 419      21.518  -2.539 -23.365  1.00 97.29           N  
ATOM   3327  CA  TYR A 419      21.284  -3.573 -22.363  1.00 97.29           C  
ATOM   3328  C   TYR A 419      21.855  -4.911 -22.816  1.00 97.29           C  
ATOM   3329  CB  TYR A 419      19.786  -3.714 -22.075  1.00 97.29           C  
ATOM   3330  O   TYR A 419      22.581  -5.569 -22.067  1.00 97.29           O  
ATOM   3331  CG  TYR A 419      19.410  -5.038 -21.455  1.00 97.29           C  
ATOM   3332  CD1 TYR A 419      18.543  -5.913 -22.107  1.00 97.29           C  
ATOM   3333  CD2 TYR A 419      19.918  -5.416 -20.217  1.00 97.29           C  
ATOM   3334  CE1 TYR A 419      18.192  -7.133 -21.538  1.00 97.29           C  
ATOM   3335  CE2 TYR A 419      19.574  -6.633 -19.639  1.00 97.29           C  
ATOM   3336  OH  TYR A 419      18.367  -8.691 -19.739  1.00 97.29           O  
ATOM   3337  CZ  TYR A 419      18.712  -7.484 -20.307  1.00 97.29           C  
ATOM   3338  N   LEU A 420      21.573  -5.376 -23.987  1.00 95.73           N  
ATOM   3339  CA  LEU A 420      22.050  -6.655 -24.502  1.00 95.73           C  
ATOM   3340  C   LEU A 420      23.573  -6.672 -24.590  1.00 95.73           C  
ATOM   3341  CB  LEU A 420      21.445  -6.938 -25.879  1.00 95.73           C  
ATOM   3342  O   LEU A 420      24.203  -7.698 -24.323  1.00 95.73           O  
ATOM   3343  CG  LEU A 420      19.961  -7.309 -25.904  1.00 95.73           C  
ATOM   3344  CD1 LEU A 420      19.517  -7.625 -27.328  1.00 95.73           C  
ATOM   3345  CD2 LEU A 420      19.689  -8.490 -24.979  1.00 95.73           C  
ATOM   3346  N   LEU A 421      24.191  -5.559 -24.986  1.00 94.02           N  
ATOM   3347  CA  LEU A 421      25.646  -5.465 -25.041  1.00 94.02           C  
ATOM   3348  C   LEU A 421      26.253  -5.610 -23.650  1.00 94.02           C  
ATOM   3349  CB  LEU A 421      26.074  -4.132 -25.661  1.00 94.02           C  
ATOM   3350  O   LEU A 421      27.290  -6.257 -23.484  1.00 94.02           O  
ATOM   3351  CG  LEU A 421      25.836  -3.976 -27.164  1.00 94.02           C  
ATOM   3352  CD1 LEU A 421      26.179  -2.558 -27.610  1.00 94.02           C  
ATOM   3353  CD2 LEU A 421      26.654  -5.000 -27.944  1.00 94.02           C  
ATOM   3354  N   ILE A 422      25.568  -5.016 -22.695  1.00 94.94           N  
ATOM   3355  CA  ILE A 422      26.024  -5.126 -21.314  1.00 94.94           C  
ATOM   3356  C   ILE A 422      25.930  -6.579 -20.853  1.00 94.94           C  
ATOM   3357  CB  ILE A 422      25.206  -4.212 -20.374  1.00 94.94           C  
ATOM   3358  O   ILE A 422      26.869  -7.110 -20.256  1.00 94.94           O  
ATOM   3359  CG1 ILE A 422      25.567  -2.741 -20.612  1.00 94.94           C  
ATOM   3360  CG2 ILE A 422      25.432  -4.601 -18.910  1.00 94.94           C  
ATOM   3361  CD1 ILE A 422      24.678  -1.757 -19.865  1.00 94.94           C  
ATOM   3362  N   VAL A 423      24.803  -7.207 -21.145  1.00 95.18           N  
ATOM   3363  CA  VAL A 423      24.604  -8.603 -20.770  1.00 95.18           C  
ATOM   3364  C   VAL A 423      25.684  -9.470 -21.414  1.00 95.18           C  
ATOM   3365  CB  VAL A 423      23.202  -9.106 -21.180  1.00 95.18           C  
ATOM   3366  O   VAL A 423      26.274 -10.328 -20.754  1.00 95.18           O  
ATOM   3367  CG1 VAL A 423      23.113 -10.625 -21.044  1.00 95.18           C  
ATOM   3368  CG2 VAL A 423      22.124  -8.427 -20.338  1.00 95.18           C  
ATOM   3369  N   SER A 424      25.958  -9.251 -22.654  1.00 93.94           N  
ATOM   3370  CA  SER A 424      26.987  -9.991 -23.376  1.00 93.94           C  
ATOM   3371  C   SER A 424      28.356  -9.810 -22.728  1.00 93.94           C  
ATOM   3372  CB  SER A 424      27.043  -9.544 -24.838  1.00 93.94           C  
ATOM   3373  O   SER A 424      29.107 -10.775 -22.572  1.00 93.94           O  
ATOM   3374  OG  SER A 424      28.040 -10.262 -25.545  1.00 93.94           O  
ATOM   3375  N   SER A 425      28.663  -8.564 -22.310  1.00 92.20           N  
ATOM   3376  CA  SER A 425      29.937  -8.268 -21.663  1.00 92.20           C  
ATOM   3377  C   SER A 425      30.044  -8.964 -20.310  1.00 92.20           C  
ATOM   3378  CB  SER A 425      30.110  -6.760 -21.485  1.00 92.20           C  
ATOM   3379  O   SER A 425      31.141  -9.324 -19.877  1.00 92.20           O  
ATOM   3380  OG  SER A 425      29.299  -6.282 -20.426  1.00 92.20           O  
ATOM   3381  N   LEU A 426      28.959  -9.114 -19.634  1.00 93.31           N  
ATOM   3382  CA  LEU A 426      28.946  -9.744 -18.318  1.00 93.31           C  
ATOM   3383  C   LEU A 426      29.099 -11.257 -18.439  1.00 93.31           C  
ATOM   3384  CB  LEU A 426      27.651  -9.408 -17.575  1.00 93.31           C  
ATOM   3385  O   LEU A 426      29.690 -11.897 -17.567  1.00 93.31           O  
ATOM   3386  CG  LEU A 426      27.515  -7.973 -17.064  1.00 93.31           C  
ATOM   3387  CD1 LEU A 426      26.080  -7.701 -16.624  1.00 93.31           C  
ATOM   3388  CD2 LEU A 426      28.488  -7.719 -15.918  1.00 93.31           C  
ATOM   3389  N   ILE A 427      28.607 -11.826 -19.555  1.00 90.37           N  
ATOM   3390  CA  ILE A 427      28.640 -13.269 -19.766  1.00 90.37           C  
ATOM   3391  C   ILE A 427      29.983 -13.671 -20.373  1.00 90.37           C  
ATOM   3392  CB  ILE A 427      27.481 -13.734 -20.675  1.00 90.37           C  
ATOM   3393  O   ILE A 427      30.605 -14.640 -19.932  1.00 90.37           O  
ATOM   3394  CG1 ILE A 427      26.133 -13.497 -19.984  1.00 90.37           C  
ATOM   3395  CG2 ILE A 427      27.650 -15.208 -21.055  1.00 90.37           C  
ATOM   3396  CD1 ILE A 427      24.927 -13.715 -20.888  1.00 90.37           C  
ATOM   3397  N   LEU A 428      30.479 -12.877 -21.452  1.00 81.83           N  
ATOM   3398  CA  LEU A 428      31.656 -13.215 -22.245  1.00 81.83           C  
ATOM   3399  C   LEU A 428      32.793 -12.237 -21.973  1.00 81.83           C  
ATOM   3400  CB  LEU A 428      31.314 -13.216 -23.738  1.00 81.83           C  
ATOM   3401  O   LEU A 428      33.026 -11.314 -22.758  1.00 81.83           O  
ATOM   3402  CG  LEU A 428      30.253 -14.220 -24.190  1.00 81.83           C  
ATOM   3403  CD1 LEU A 428      29.828 -13.933 -25.626  1.00 81.83           C  
ATOM   3404  CD2 LEU A 428      30.775 -15.647 -24.056  1.00 81.83           C  
ATOM   3405  N   LYS A 429      33.441 -12.204 -20.744  1.00 72.49           N  
ATOM   3406  CA  LYS A 429      34.428 -11.238 -20.270  1.00 72.49           C  
ATOM   3407  C   LYS A 429      35.535 -11.033 -21.300  1.00 72.49           C  
ATOM   3408  CB  LYS A 429      35.029 -11.694 -18.939  1.00 72.49           C  
ATOM   3409  O   LYS A 429      35.951  -9.901 -21.555  1.00 72.49           O  
ATOM   3410  CG  LYS A 429      34.096 -11.525 -17.749  1.00 72.49           C  
ATOM   3411  CD  LYS A 429      34.803 -11.835 -16.436  1.00 72.49           C  
ATOM   3412  CE  LYS A 429      33.862 -11.700 -15.247  1.00 72.49           C  
ATOM   3413  NZ  LYS A 429      34.555 -11.986 -13.955  1.00 72.49           N  
ATOM   3414  N   ASN A 430      35.864 -12.136 -22.208  1.00 72.94           N  
ATOM   3415  CA  ASN A 430      37.046 -12.063 -23.060  1.00 72.94           C  
ATOM   3416  C   ASN A 430      36.669 -11.945 -24.533  1.00 72.94           C  
ATOM   3417  CB  ASN A 430      37.943 -13.283 -22.838  1.00 72.94           C  
ATOM   3418  O   ASN A 430      37.488 -11.531 -25.357  1.00 72.94           O  
ATOM   3419  CG  ASN A 430      38.568 -13.305 -21.456  1.00 72.94           C  
ATOM   3420  ND2 ASN A 430      38.856 -14.501 -20.955  1.00 72.94           N  
ATOM   3421  OD1 ASN A 430      38.788 -12.257 -20.844  1.00 72.94           O  
ATOM   3422  N   ASP A 431      35.291 -12.041 -24.942  1.00 76.04           N  
ATOM   3423  CA  ASP A 431      34.888 -11.960 -26.342  1.00 76.04           C  
ATOM   3424  C   ASP A 431      33.438 -11.498 -26.471  1.00 76.04           C  
ATOM   3425  CB  ASP A 431      35.071 -13.313 -27.033  1.00 76.04           C  
ATOM   3426  O   ASP A 431      32.550 -12.298 -26.774  1.00 76.04           O  
ATOM   3427  CG  ASP A 431      35.050 -13.214 -28.548  1.00 76.04           C  
ATOM   3428  OD1 ASP A 431      35.091 -12.086 -29.086  1.00 76.04           O  
ATOM   3429  OD2 ASP A 431      34.988 -14.272 -29.210  1.00 76.04           O  
ATOM   3430  N   PRO A 432      33.111 -10.215 -26.204  1.00 68.95           N  
ATOM   3431  CA  PRO A 432      31.712  -9.802 -26.330  1.00 68.95           C  
ATOM   3432  C   PRO A 432      31.206  -9.862 -27.769  1.00 68.95           C  
ATOM   3433  CB  PRO A 432      31.722  -8.361 -25.813  1.00 68.95           C  
ATOM   3434  O   PRO A 432      31.962  -9.589 -28.705  1.00 68.95           O  
ATOM   3435  CG  PRO A 432      33.156  -7.945 -25.870  1.00 68.95           C  
ATOM   3436  CD  PRO A 432      34.009  -9.180 -25.928  1.00 68.95           C  
ATOM   3437  N   ILE A 433      30.133 -10.493 -28.056  1.00 74.71           N  
ATOM   3438  CA  ILE A 433      29.449 -10.516 -29.344  1.00 74.71           C  
ATOM   3439  C   ILE A 433      29.055  -9.096 -29.743  1.00 74.71           C  
ATOM   3440  CB  ILE A 433      28.203 -11.428 -29.307  1.00 74.71           C  
ATOM   3441  O   ILE A 433      28.418  -8.380 -28.967  1.00 74.71           O  
ATOM   3442  CG1 ILE A 433      28.591 -12.846 -28.872  1.00 74.71           C  
ATOM   3443  CG2 ILE A 433      27.505 -11.445 -30.670  1.00 74.71           C  
ATOM   3444  CD1 ILE A 433      27.403 -13.747 -28.568  1.00 74.71           C  
ATOM   3445  N   LYS A 434      29.546  -8.559 -30.834  1.00 73.37           N  
ATOM   3446  CA  LYS A 434      29.323  -7.186 -31.277  1.00 73.37           C  
ATOM   3447  C   LYS A 434      27.953  -7.036 -31.934  1.00 73.37           C  
ATOM   3448  CB  LYS A 434      30.420  -6.750 -32.249  1.00 73.37           C  
ATOM   3449  O   LYS A 434      27.310  -5.992 -31.809  1.00 73.37           O  
ATOM   3450  CG  LYS A 434      31.770  -6.507 -31.589  1.00 73.37           C  
ATOM   3451  CD  LYS A 434      32.774  -5.918 -32.572  1.00 73.37           C  
ATOM   3452  CE  LYS A 434      34.137  -5.715 -31.925  1.00 73.37           C  
ATOM   3453  NZ  LYS A 434      35.130  -5.152 -32.888  1.00 73.37           N  
ATOM   3454  N   GLU A 435      27.422  -8.161 -32.432  1.00 83.34           N  
ATOM   3455  CA  GLU A 435      26.103  -8.078 -33.053  1.00 83.34           C  
ATOM   3456  C   GLU A 435      25.165  -9.147 -32.501  1.00 83.34           C  
ATOM   3457  CB  GLU A 435      26.216  -8.211 -34.574  1.00 83.34           C  
ATOM   3458  O   GLU A 435      25.421 -10.344 -32.653  1.00 83.34           O  
ATOM   3459  CG  GLU A 435      26.639  -6.927 -35.274  1.00 83.34           C  
ATOM   3460  CD  GLU A 435      26.588  -7.026 -36.790  1.00 83.34           C  
ATOM   3461  OE1 GLU A 435      26.948  -6.042 -37.475  1.00 83.34           O  
ATOM   3462  OE2 GLU A 435      26.183  -8.096 -37.297  1.00 83.34           O  
ATOM   3463  N   ILE A 436      24.151  -8.710 -31.794  1.00 91.28           N  
ATOM   3464  CA  ILE A 436      23.216  -9.607 -31.124  1.00 91.28           C  
ATOM   3465  C   ILE A 436      21.860  -9.556 -31.826  1.00 91.28           C  
ATOM   3466  CB  ILE A 436      23.059  -9.247 -29.630  1.00 91.28           C  
ATOM   3467  O   ILE A 436      21.307  -8.476 -32.045  1.00 91.28           O  
ATOM   3468  CG1 ILE A 436      24.421  -9.282 -28.927  1.00 91.28           C  
ATOM   3469  CG2 ILE A 436      22.067 -10.193 -28.948  1.00 91.28           C  
ATOM   3470  CD1 ILE A 436      24.403  -8.712 -27.515  1.00 91.28           C  
ATOM   3471  N   ASP A 437      21.437 -10.726 -32.311  1.00 92.04           N  
ATOM   3472  CA  ASP A 437      20.091 -10.886 -32.852  1.00 92.04           C  
ATOM   3473  C   ASP A 437      19.138 -11.442 -31.796  1.00 92.04           C  
ATOM   3474  CB  ASP A 437      20.111 -11.802 -34.077  1.00 92.04           C  
ATOM   3475  O   ASP A 437      19.572 -11.877 -30.728  1.00 92.04           O  
ATOM   3476  CG  ASP A 437      18.789 -11.821 -34.825  1.00 92.04           C  
ATOM   3477  OD1 ASP A 437      17.932 -10.948 -34.570  1.00 92.04           O  
ATOM   3478  OD2 ASP A 437      18.602 -12.720 -35.674  1.00 92.04           O  
ATOM   3479  N   ILE A 438      17.805 -11.376 -32.078  1.00 94.33           N  
ATOM   3480  CA  ILE A 438      16.814 -11.833 -31.110  1.00 94.33           C  
ATOM   3481  C   ILE A 438      16.937 -13.343 -30.918  1.00 94.33           C  
ATOM   3482  CB  ILE A 438      15.380 -11.464 -31.552  1.00 94.33           C  
ATOM   3483  O   ILE A 438      16.487 -13.885 -29.906  1.00 94.33           O  
ATOM   3484  CG1 ILE A 438      15.062 -12.095 -32.912  1.00 94.33           C  
ATOM   3485  CG2 ILE A 438      15.204  -9.944 -31.599  1.00 94.33           C  
ATOM   3486  CD1 ILE A 438      13.599 -11.982 -33.320  1.00 94.33           C  
ATOM   3487  N   ASP A 439      17.576 -14.086 -31.841  1.00 94.07           N  
ATOM   3488  CA  ASP A 439      17.701 -15.538 -31.755  1.00 94.07           C  
ATOM   3489  C   ASP A 439      19.042 -15.938 -31.143  1.00 94.07           C  
ATOM   3490  CB  ASP A 439      17.543 -16.173 -33.137  1.00 94.07           C  
ATOM   3491  O   ASP A 439      19.344 -17.127 -31.020  1.00 94.07           O  
ATOM   3492  CG  ASP A 439      16.142 -16.021 -33.703  1.00 94.07           C  
ATOM   3493  OD1 ASP A 439      15.158 -16.211 -32.956  1.00 94.07           O  
ATOM   3494  OD2 ASP A 439      16.020 -15.712 -34.908  1.00 94.07           O  
ATOM   3495  N   THR A 440      19.863 -14.969 -30.873  1.00 94.04           N  
ATOM   3496  CA  THR A 440      21.122 -15.242 -30.189  1.00 94.04           C  
ATOM   3497  C   THR A 440      20.871 -15.896 -28.833  1.00 94.04           C  
ATOM   3498  CB  THR A 440      21.944 -13.954 -29.996  1.00 94.04           C  
ATOM   3499  O   THR A 440      20.066 -15.403 -28.040  1.00 94.04           O  
ATOM   3500  CG2 THR A 440      23.288 -14.252 -29.340  1.00 94.04           C  
ATOM   3501  OG1 THR A 440      22.173 -13.345 -31.273  1.00 94.04           O  
ATOM   3502  N   SER A 441      21.547 -16.979 -28.513  1.00 94.38           N  
ATOM   3503  CA  SER A 441      21.347 -17.785 -27.313  1.00 94.38           C  
ATOM   3504  C   SER A 441      22.338 -17.403 -26.219  1.00 94.38           C  
ATOM   3505  CB  SER A 441      21.483 -19.274 -27.637  1.00 94.38           C  
ATOM   3506  O   SER A 441      23.534 -17.256 -26.480  1.00 94.38           O  
ATOM   3507  OG  SER A 441      20.420 -19.706 -28.469  1.00 94.38           O  
ATOM   3508  N   PHE A 442      21.843 -17.102 -25.003  1.00 94.33           N  
ATOM   3509  CA  PHE A 442      22.621 -16.887 -23.789  1.00 94.33           C  
ATOM   3510  C   PHE A 442      22.454 -18.055 -22.824  1.00 94.33           C  
ATOM   3511  CB  PHE A 442      22.205 -15.580 -23.107  1.00 94.33           C  
ATOM   3512  O   PHE A 442      21.474 -18.798 -22.905  1.00 94.33           O  
ATOM   3513  CG  PHE A 442      22.574 -14.345 -23.885  1.00 94.33           C  
ATOM   3514  CD1 PHE A 442      23.906 -14.001 -24.078  1.00 94.33           C  
ATOM   3515  CD2 PHE A 442      21.587 -13.529 -24.423  1.00 94.33           C  
ATOM   3516  CE1 PHE A 442      24.250 -12.859 -24.798  1.00 94.33           C  
ATOM   3517  CE2 PHE A 442      21.924 -12.386 -25.143  1.00 94.33           C  
ATOM   3518  CZ  PHE A 442      23.256 -12.052 -25.328  1.00 94.33           C  
ATOM   3519  N   PRO A 443      23.466 -18.261 -22.009  1.00 94.29           N  
ATOM   3520  CA  PRO A 443      23.321 -19.316 -21.004  1.00 94.29           C  
ATOM   3521  C   PRO A 443      22.077 -19.139 -20.137  1.00 94.29           C  
ATOM   3522  CB  PRO A 443      24.594 -19.181 -20.165  1.00 94.29           C  
ATOM   3523  O   PRO A 443      21.612 -18.013 -19.940  1.00 94.29           O  
ATOM   3524  CG  PRO A 443      25.566 -18.476 -21.056  1.00 94.29           C  
ATOM   3525  CD  PRO A 443      24.798 -17.573 -21.978  1.00 94.29           C  
ATOM   3526  N   GLY A 444      21.489 -20.178 -19.649  1.00 94.26           N  
ATOM   3527  CA  GLY A 444      20.277 -20.207 -18.846  1.00 94.26           C  
ATOM   3528  C   GLY A 444      20.351 -19.315 -17.622  1.00 94.26           C  
ATOM   3529  O   GLY A 444      19.336 -18.772 -17.180  1.00 94.26           O  
ATOM   3530  N   ASN A 445      21.542 -19.136 -17.015  1.00 93.02           N  
ATOM   3531  CA  ASN A 445      21.670 -18.310 -15.820  1.00 93.02           C  
ATOM   3532  C   ASN A 445      21.543 -16.825 -16.148  1.00 93.02           C  
ATOM   3533  CB  ASN A 445      23.000 -18.586 -15.116  1.00 93.02           C  
ATOM   3534  O   ASN A 445      21.512 -15.986 -15.246  1.00 93.02           O  
ATOM   3535  CG  ASN A 445      24.198 -18.327 -16.008  1.00 93.02           C  
ATOM   3536  ND2 ASN A 445      25.389 -18.346 -15.422  1.00 93.02           N  
ATOM   3537  OD1 ASN A 445      24.054 -18.110 -17.214  1.00 93.02           O  
ATOM   3538  N   SER A 446      21.460 -16.505 -17.449  1.00 94.92           N  
ATOM   3539  CA  SER A 446      21.285 -15.125 -17.891  1.00 94.92           C  
ATOM   3540  C   SER A 446      19.859 -14.642 -17.644  1.00 94.92           C  
ATOM   3541  CB  SER A 446      21.627 -14.991 -19.376  1.00 94.92           C  
ATOM   3542  O   SER A 446      19.572 -13.450 -17.769  1.00 94.92           O  
ATOM   3543  OG  SER A 446      20.816 -15.850 -20.159  1.00 94.92           O  
ATOM   3544  N   ILE A 447      18.976 -15.507 -17.340  1.00 95.67           N  
ATOM   3545  CA  ILE A 447      17.564 -15.200 -17.141  1.00 95.67           C  
ATOM   3546  C   ILE A 447      17.415 -14.128 -16.064  1.00 95.67           C  
ATOM   3547  CB  ILE A 447      16.760 -16.463 -16.756  1.00 95.67           C  
ATOM   3548  O   ILE A 447      16.444 -13.368 -16.066  1.00 95.67           O  
ATOM   3549  CG1 ILE A 447      15.256 -16.203 -16.900  1.00 95.67           C  
ATOM   3550  CG2 ILE A 447      17.105 -16.908 -15.332  1.00 95.67           C  
ATOM   3551  CD1 ILE A 447      14.404 -17.464 -16.861  1.00 95.67           C  
ATOM   3552  N   ASP A 448      18.340 -14.023 -15.111  1.00 94.72           N  
ATOM   3553  CA  ASP A 448      18.270 -13.080 -13.998  1.00 94.72           C  
ATOM   3554  C   ASP A 448      18.992 -11.778 -14.337  1.00 94.72           C  
ATOM   3555  CB  ASP A 448      18.867 -13.699 -12.732  1.00 94.72           C  
ATOM   3556  O   ASP A 448      18.984 -10.834 -13.544  1.00 94.72           O  
ATOM   3557  CG  ASP A 448      17.812 -14.215 -11.770  1.00 94.72           C  
ATOM   3558  OD1 ASP A 448      16.609 -14.178 -12.107  1.00 94.72           O  
ATOM   3559  OD2 ASP A 448      18.186 -14.661 -10.664  1.00 94.72           O  
ATOM   3560  N   LEU A 449      19.684 -11.758 -15.466  1.00 96.68           N  
ATOM   3561  CA  LEU A 449      20.384 -10.542 -15.864  1.00 96.68           C  
ATOM   3562  C   LEU A 449      19.419  -9.537 -16.484  1.00 96.68           C  
ATOM   3563  CB  LEU A 449      21.505 -10.868 -16.855  1.00 96.68           C  
ATOM   3564  O   LEU A 449      19.529  -9.213 -17.669  1.00 96.68           O  
ATOM   3565  CG  LEU A 449      22.647 -11.737 -16.324  1.00 96.68           C  
ATOM   3566  CD1 LEU A 449      23.663 -12.008 -17.428  1.00 96.68           C  
ATOM   3567  CD2 LEU A 449      23.315 -11.070 -15.127  1.00 96.68           C  
ATOM   3568  N   VAL A 450      18.454  -9.116 -15.722  1.00 96.92           N  
ATOM   3569  CA  VAL A 450      17.478  -8.097 -16.092  1.00 96.92           C  
ATOM   3570  C   VAL A 450      17.967  -6.723 -15.640  1.00 96.92           C  
ATOM   3571  CB  VAL A 450      16.089  -8.394 -15.483  1.00 96.92           C  
ATOM   3572  O   VAL A 450      18.779  -6.619 -14.717  1.00 96.92           O  
ATOM   3573  CG1 VAL A 450      15.531  -9.708 -16.028  1.00 96.92           C  
ATOM   3574  CG2 VAL A 450      16.173  -8.437 -13.958  1.00 96.92           C  
ATOM   3575  N   PRO A 451      17.512  -5.695 -16.247  1.00 97.57           N  
ATOM   3576  CA  PRO A 451      17.985  -4.345 -15.933  1.00 97.57           C  
ATOM   3577  C   PRO A 451      17.858  -4.006 -14.449  1.00 97.57           C  
ATOM   3578  CB  PRO A 451      17.077  -3.447 -16.777  1.00 97.57           C  
ATOM   3579  O   PRO A 451      18.661  -3.234 -13.918  1.00 97.57           O  
ATOM   3580  CG  PRO A 451      16.734  -4.271 -17.976  1.00 97.57           C  
ATOM   3581  CD  PRO A 451      16.539  -5.694 -17.537  1.00 97.57           C  
ATOM   3582  N   GLN A 452      16.953  -4.576 -13.724  1.00 94.67           N  
ATOM   3583  CA  GLN A 452      16.738  -4.330 -12.302  1.00 94.67           C  
ATOM   3584  C   GLN A 452      17.852  -4.948 -11.462  1.00 94.67           C  
ATOM   3585  CB  GLN A 452      15.381  -4.880 -11.861  1.00 94.67           C  
ATOM   3586  O   GLN A 452      18.030  -4.588 -10.297  1.00 94.67           O  
ATOM   3587  CG  GLN A 452      14.193  -4.161 -12.486  1.00 94.67           C  
ATOM   3588  CD  GLN A 452      13.803  -4.736 -13.835  1.00 94.67           C  
ATOM   3589  NE2 GLN A 452      12.552  -4.524 -14.230  1.00 94.67           N  
ATOM   3590  OE1 GLN A 452      14.619  -5.364 -14.517  1.00 94.67           O  
ATOM   3591  N   ASN A 453      18.576  -5.879 -12.082  1.00 96.05           N  
ATOM   3592  CA  ASN A 453      19.625  -6.588 -11.357  1.00 96.05           C  
ATOM   3593  C   ASN A 453      21.014  -6.152 -11.812  1.00 96.05           C  
ATOM   3594  CB  ASN A 453      19.463  -8.101 -11.521  1.00 96.05           C  
ATOM   3595  O   ASN A 453      22.010  -6.803 -11.492  1.00 96.05           O  
ATOM   3596  CG  ASN A 453      18.318  -8.658 -10.698  1.00 96.05           C  
ATOM   3597  ND2 ASN A 453      17.966  -9.914 -10.946  1.00 96.05           N  
ATOM   3598  OD1 ASN A 453      17.754  -7.965  -9.847  1.00 96.05           O  
ATOM   3599  N   ILE A 454      21.091  -5.099 -12.638  1.00 97.77           N  
ATOM   3600  CA  ILE A 454      22.364  -4.589 -13.134  1.00 97.77           C  
ATOM   3601  C   ILE A 454      22.585  -3.167 -12.622  1.00 97.77           C  
ATOM   3602  CB  ILE A 454      22.421  -4.617 -14.678  1.00 97.77           C  
ATOM   3603  O   ILE A 454      21.782  -2.272 -12.891  1.00 97.77           O  
ATOM   3604  CG1 ILE A 454      22.237  -6.049 -15.193  1.00 97.77           C  
ATOM   3605  CG2 ILE A 454      23.739  -4.020 -15.181  1.00 97.77           C  
ATOM   3606  CD1 ILE A 454      22.037  -6.144 -16.699  1.00 97.77           C  
ATOM   3607  N   ILE A 455      23.717  -3.000 -11.920  1.00 97.03           N  
ATOM   3608  CA  ILE A 455      24.094  -1.699 -11.380  1.00 97.03           C  
ATOM   3609  C   ILE A 455      25.304  -1.157 -12.137  1.00 97.03           C  
ATOM   3610  CB  ILE A 455      24.401  -1.781  -9.868  1.00 97.03           C  
ATOM   3611  O   ILE A 455      26.285  -1.874 -12.348  1.00 97.03           O  
ATOM   3612  CG1 ILE A 455      23.133  -2.138  -9.084  1.00 97.03           C  
ATOM   3613  CG2 ILE A 455      25.003  -0.466  -9.366  1.00 97.03           C  
ATOM   3614  CD1 ILE A 455      23.368  -2.368  -7.598  1.00 97.03           C  
ATOM   3615  N   ILE A 456      25.131   0.075 -12.623  1.00 96.92           N  
ATOM   3616  CA  ILE A 456      26.291   0.787 -13.150  1.00 96.92           C  
ATOM   3617  C   ILE A 456      27.006   1.519 -12.017  1.00 96.92           C  
ATOM   3618  CB  ILE A 456      25.886   1.783 -14.260  1.00 96.92           C  
ATOM   3619  O   ILE A 456      26.490   2.504 -11.483  1.00 96.92           O  
ATOM   3620  CG1 ILE A 456      25.004   1.089 -15.305  1.00 96.92           C  
ATOM   3621  CG2 ILE A 456      27.127   2.398 -14.913  1.00 96.92           C  
ATOM   3622  CD1 ILE A 456      25.663  -0.110 -15.973  1.00 96.92           C  
ATOM   3623  N   ASN A 457      28.207   1.004 -11.653  1.00 94.56           N  
ATOM   3624  CA  ASN A 457      28.886   1.522 -10.471  1.00 94.56           C  
ATOM   3625  C   ASN A 457      29.498   2.895 -10.733  1.00 94.56           C  
ATOM   3626  CB  ASN A 457      29.961   0.543  -9.996  1.00 94.56           C  
ATOM   3627  O   ASN A 457      29.336   3.455 -11.819  1.00 94.56           O  
ATOM   3628  CG  ASN A 457      31.115   0.424 -10.972  1.00 94.56           C  
ATOM   3629  ND2 ASN A 457      31.971  -0.569 -10.760  1.00 94.56           N  
ATOM   3630  OD1 ASN A 457      31.236   1.218 -11.909  1.00 94.56           O  
ATOM   3631  N   GLN A 458      30.126   3.524  -9.934  1.00 90.21           N  
ATOM   3632  CA  GLN A 458      30.663   4.880  -9.975  1.00 90.21           C  
ATOM   3633  C   GLN A 458      31.736   5.015 -11.052  1.00 90.21           C  
ATOM   3634  CB  GLN A 458      31.236   5.273  -8.612  1.00 90.21           C  
ATOM   3635  O   GLN A 458      31.990   6.114 -11.549  1.00 90.21           O  
ATOM   3636  CG  GLN A 458      30.192   5.354  -7.507  1.00 90.21           C  
ATOM   3637  CD  GLN A 458      30.792   5.703  -6.158  1.00 90.21           C  
ATOM   3638  NE2 GLN A 458      29.947   5.782  -5.135  1.00 90.21           N  
ATOM   3639  OE1 GLN A 458      32.005   5.899  -6.035  1.00 90.21           O  
ATOM   3640  N   ASN A 459      32.361   3.840 -11.398  1.00 94.19           N  
ATOM   3641  CA  ASN A 459      33.378   3.846 -12.445  1.00 94.19           C  
ATOM   3642  C   ASN A 459      32.764   3.626 -13.824  1.00 94.19           C  
ATOM   3643  CB  ASN A 459      34.444   2.785 -12.163  1.00 94.19           C  
ATOM   3644  O   ASN A 459      33.482   3.539 -14.822  1.00 94.19           O  
ATOM   3645  CG  ASN A 459      35.191   3.037 -10.868  1.00 94.19           C  
ATOM   3646  ND2 ASN A 459      35.705   1.973 -10.263  1.00 94.19           N  
ATOM   3647  OD1 ASN A 459      35.304   4.179 -10.415  1.00 94.19           O  
ATOM   3648  N   GLY A 460      31.442   3.465 -13.832  1.00 93.32           N  
ATOM   3649  CA  GLY A 460      30.752   3.272 -15.098  1.00 93.32           C  
ATOM   3650  C   GLY A 460      30.745   1.827 -15.559  1.00 93.32           C  
ATOM   3651  O   GLY A 460      30.439   1.541 -16.718  1.00 93.32           O  
ATOM   3652  N   LEU A 461      31.163   0.876 -14.662  1.00 95.07           N  
ATOM   3653  CA  LEU A 461      31.218  -0.543 -14.995  1.00 95.07           C  
ATOM   3654  C   LEU A 461      29.957  -1.261 -14.524  1.00 95.07           C  
ATOM   3655  CB  LEU A 461      32.454  -1.194 -14.368  1.00 95.07           C  
ATOM   3656  O   LEU A 461      29.481  -1.023 -13.411  1.00 95.07           O  
ATOM   3657  CG  LEU A 461      33.810  -0.697 -14.872  1.00 95.07           C  
ATOM   3658  CD1 LEU A 461      34.930  -1.214 -13.975  1.00 95.07           C  
ATOM   3659  CD2 LEU A 461      34.034  -1.128 -16.317  1.00 95.07           C  
ATOM   3660  N   PRO A 462      29.430  -2.167 -15.343  1.00 96.06           N  
ATOM   3661  CA  PRO A 462      28.239  -2.930 -14.960  1.00 96.06           C  
ATOM   3662  C   PRO A 462      28.540  -4.016 -13.931  1.00 96.06           C  
ATOM   3663  CB  PRO A 462      27.774  -3.544 -16.283  1.00 96.06           C  
ATOM   3664  O   PRO A 462      29.511  -4.763 -14.081  1.00 96.06           O  
ATOM   3665  CG  PRO A 462      29.013  -3.647 -17.113  1.00 96.06           C  
ATOM   3666  CD  PRO A 462      29.935  -2.524 -16.735  1.00 96.06           C  
ATOM   3667  N   CYS A 463      27.782  -4.081 -12.842  1.00 95.94           N  
ATOM   3668  CA  CYS A 463      27.851  -5.098 -11.799  1.00 95.94           C  
ATOM   3669  C   CYS A 463      26.505  -5.790 -11.623  1.00 95.94           C  
ATOM   3670  CB  CYS A 463      28.294  -4.479 -10.474  1.00 95.94           C  
ATOM   3671  O   CYS A 463      25.455  -5.161 -11.765  1.00 95.94           O  
ATOM   3672  SG  CYS A 463      29.903  -3.662 -10.554  1.00 95.94           S  
ATOM   3673  N   THR A 464      26.525  -7.037 -11.325  1.00 95.38           N  
ATOM   3674  CA  THR A 464      25.293  -7.804 -11.177  1.00 95.38           C  
ATOM   3675  C   THR A 464      24.981  -8.046  -9.703  1.00 95.38           C  
ATOM   3676  CB  THR A 464      25.383  -9.154 -11.913  1.00 95.38           C  
ATOM   3677  O   THR A 464      25.893  -8.168  -8.881  1.00 95.38           O  
ATOM   3678  CG2 THR A 464      25.626  -8.951 -13.405  1.00 95.38           C  
ATOM   3679  OG1 THR A 464      26.463  -9.920 -11.364  1.00 95.38           O  
ATOM   3680  N   ILE A 465      23.693  -8.035  -9.435  1.00 94.84           N  
ATOM   3681  CA  ILE A 465      23.204  -8.359  -8.099  1.00 94.84           C  
ATOM   3682  C   ILE A 465      22.025  -9.325  -8.202  1.00 94.84           C  
ATOM   3683  CB  ILE A 465      22.789  -7.088  -7.325  1.00 94.84           C  
ATOM   3684  O   ILE A 465      21.456  -9.507  -9.280  1.00 94.84           O  
ATOM   3685  CG1 ILE A 465      21.677  -6.345  -8.074  1.00 94.84           C  
ATOM   3686  CG2 ILE A 465      23.999  -6.176  -7.097  1.00 94.84           C  
ATOM   3687  CD1 ILE A 465      21.069  -5.189  -7.292  1.00 94.84           C  
ATOM   3688  N   ASP A 466      21.723 -10.004  -7.234  1.00 91.65           N  
ATOM   3689  CA  ASP A 466      20.536 -10.837  -7.063  1.00 91.65           C  
ATOM   3690  C   ASP A 466      20.444 -11.894  -8.161  1.00 91.65           C  
ATOM   3691  CB  ASP A 466      19.272  -9.974  -7.056  1.00 91.65           C  
ATOM   3692  O   ASP A 466      19.372 -12.117  -8.727  1.00 91.65           O  
ATOM   3693  CG  ASP A 466      18.079 -10.676  -6.430  1.00 91.65           C  
ATOM   3694  OD1 ASP A 466      18.275 -11.570  -5.579  1.00 91.65           O  
ATOM   3695  OD2 ASP A 466      16.933 -10.333  -6.794  1.00 91.65           O  
ATOM   3696  N   GLN A 467      21.472 -12.645  -8.513  1.00 92.59           N  
ATOM   3697  CA  GLN A 467      21.506 -13.724  -9.495  1.00 92.59           C  
ATOM   3698  C   GLN A 467      21.086 -15.050  -8.869  1.00 92.59           C  
ATOM   3699  CB  GLN A 467      22.903 -13.850 -10.106  1.00 92.59           C  
ATOM   3700  O   GLN A 467      21.930 -15.903  -8.584  1.00 92.59           O  
ATOM   3701  CG  GLN A 467      23.332 -12.635 -10.916  1.00 92.59           C  
ATOM   3702  CD  GLN A 467      24.631 -12.859 -11.668  1.00 92.59           C  
ATOM   3703  NE2 GLN A 467      25.361 -11.779 -11.926  1.00 92.59           N  
ATOM   3704  OE1 GLN A 467      24.975 -13.994 -12.013  1.00 92.59           O  
ATOM   3705  N   GLU A 468      19.814 -15.277  -8.779  1.00 91.93           N  
ATOM   3706  CA  GLU A 468      19.317 -16.400  -7.990  1.00 91.93           C  
ATOM   3707  C   GLU A 468      18.731 -17.488  -8.885  1.00 91.93           C  
ATOM   3708  CB  GLU A 468      18.266 -15.925  -6.983  1.00 91.93           C  
ATOM   3709  O   GLU A 468      18.514 -18.616  -8.438  1.00 91.93           O  
ATOM   3710  CG  GLU A 468      17.043 -15.287  -7.625  1.00 91.93           C  
ATOM   3711  CD  GLU A 468      16.053 -14.735  -6.612  1.00 91.93           C  
ATOM   3712  OE1 GLU A 468      14.879 -14.498  -6.977  1.00 91.93           O  
ATOM   3713  OE2 GLU A 468      16.454 -14.537  -5.443  1.00 91.93           O  
ATOM   3714  N   TRP A 469      18.465 -17.060 -10.158  1.00 94.32           N  
ATOM   3715  CA  TRP A 469      17.754 -18.019 -10.997  1.00 94.32           C  
ATOM   3716  C   TRP A 469      18.616 -18.454 -12.178  1.00 94.32           C  
ATOM   3717  CB  TRP A 469      16.438 -17.420 -11.501  1.00 94.32           C  
ATOM   3718  O   TRP A 469      19.315 -17.634 -12.779  1.00 94.32           O  
ATOM   3719  CG  TRP A 469      15.512 -16.978 -10.409  1.00 94.32           C  
ATOM   3720  CD1 TRP A 469      15.242 -15.693 -10.028  1.00 94.32           C  
ATOM   3721  CD2 TRP A 469      14.737 -17.822  -9.552  1.00 94.32           C  
ATOM   3722  CE2 TRP A 469      14.018 -16.980  -8.675  1.00 94.32           C  
ATOM   3723  CE3 TRP A 469      14.579 -19.210  -9.442  1.00 94.32           C  
ATOM   3724  NE1 TRP A 469      14.344 -15.687  -8.985  1.00 94.32           N  
ATOM   3725  CH2 TRP A 469      13.018 -18.844  -7.612  1.00 94.32           C  
ATOM   3726  CZ2 TRP A 469      13.154 -17.482  -7.699  1.00 94.32           C  
ATOM   3727  CZ3 TRP A 469      13.718 -19.708  -8.470  1.00 94.32           C  
ATOM   3728  N   ALA A 470      18.519 -19.752 -12.458  1.00 93.66           N  
ATOM   3729  CA  ALA A 470      19.152 -20.312 -13.649  1.00 93.66           C  
ATOM   3730  C   ALA A 470      18.224 -21.302 -14.349  1.00 93.66           C  
ATOM   3731  CB  ALA A 470      20.469 -20.991 -13.283  1.00 93.66           C  
ATOM   3732  O   ALA A 470      17.585 -22.131 -13.697  1.00 93.66           O  
ATOM   3733  N   TRP A 471      18.129 -21.061 -15.591  1.00 93.81           N  
ATOM   3734  CA  TRP A 471      17.334 -21.943 -16.438  1.00 93.81           C  
ATOM   3735  C   TRP A 471      18.219 -22.972 -17.135  1.00 93.81           C  
ATOM   3736  CB  TRP A 471      16.556 -21.132 -17.479  1.00 93.81           C  
ATOM   3737  O   TRP A 471      19.313 -22.645 -17.600  1.00 93.81           O  
ATOM   3738  CG  TRP A 471      15.353 -21.840 -18.027  1.00 93.81           C  
ATOM   3739  CD1 TRP A 471      15.223 -22.406 -19.264  1.00 93.81           C  
ATOM   3740  CD2 TRP A 471      14.107 -22.051 -17.355  1.00 93.81           C  
ATOM   3741  CE2 TRP A 471      13.266 -22.755 -18.246  1.00 93.81           C  
ATOM   3742  CE3 TRP A 471      13.620 -21.715 -16.085  1.00 93.81           C  
ATOM   3743  NE1 TRP A 471      13.970 -22.958 -19.402  1.00 93.81           N  
ATOM   3744  CH2 TRP A 471      11.512 -22.786 -16.657  1.00 93.81           C  
ATOM   3745  CZ2 TRP A 471      11.964 -23.128 -17.906  1.00 93.81           C  
ATOM   3746  CZ3 TRP A 471      12.324 -22.087 -15.749  1.00 93.81           C  
ATOM   3747  N   GLU A 472      17.767 -24.281 -17.204  1.00 91.38           N  
ATOM   3748  CA  GLU A 472      18.583 -25.379 -17.711  1.00 91.38           C  
ATOM   3749  C   GLU A 472      18.967 -25.154 -19.171  1.00 91.38           C  
ATOM   3750  CB  GLU A 472      17.845 -26.712 -17.562  1.00 91.38           C  
ATOM   3751  O   GLU A 472      20.109 -25.400 -19.564  1.00 91.38           O  
ATOM   3752  CG  GLU A 472      18.676 -27.923 -17.959  1.00 91.38           C  
ATOM   3753  CD  GLU A 472      17.940 -29.241 -17.779  1.00 91.38           C  
ATOM   3754  OE1 GLU A 472      18.533 -30.310 -18.049  1.00 91.38           O  
ATOM   3755  OE2 GLU A 472      16.760 -29.205 -17.364  1.00 91.38           O  
ATOM   3756  N   SER A 473      18.025 -24.684 -19.977  1.00 92.76           N  
ATOM   3757  CA  SER A 473      18.267 -24.462 -21.399  1.00 92.76           C  
ATOM   3758  C   SER A 473      18.675 -23.019 -21.671  1.00 92.76           C  
ATOM   3759  CB  SER A 473      17.022 -24.811 -22.215  1.00 92.76           C  
ATOM   3760  O   SER A 473      18.396 -22.127 -20.867  1.00 92.76           O  
ATOM   3761  OG  SER A 473      16.597 -26.136 -21.944  1.00 92.76           O  
ATOM   3762  N   PRO A 474      19.451 -22.874 -22.769  1.00 94.41           N  
ATOM   3763  CA  PRO A 474      19.800 -21.502 -23.142  1.00 94.41           C  
ATOM   3764  C   PRO A 474      18.573 -20.630 -23.399  1.00 94.41           C  
ATOM   3765  CB  PRO A 474      20.620 -21.682 -24.422  1.00 94.41           C  
ATOM   3766  O   PRO A 474      17.512 -21.144 -23.764  1.00 94.41           O  
ATOM   3767  CG  PRO A 474      21.135 -23.083 -24.352  1.00 94.41           C  
ATOM   3768  CD  PRO A 474      20.130 -23.925 -23.619  1.00 94.41           C  
ATOM   3769  N   ILE A 475      18.676 -19.319 -23.108  1.00 95.02           N  
ATOM   3770  CA  ILE A 475      17.612 -18.344 -23.322  1.00 95.02           C  
ATOM   3771  C   ILE A 475      17.997 -17.402 -24.461  1.00 95.02           C  
ATOM   3772  CB  ILE A 475      17.315 -17.539 -22.037  1.00 95.02           C  
ATOM   3773  O   ILE A 475      19.164 -17.031 -24.600  1.00 95.02           O  
ATOM   3774  CG1 ILE A 475      17.038 -18.487 -20.865  1.00 95.02           C  
ATOM   3775  CG2 ILE A 475      16.140 -16.582 -22.259  1.00 95.02           C  
ATOM   3776  CD1 ILE A 475      16.640 -17.778 -19.577  1.00 95.02           C  
ATOM   3777  N   THR A 476      17.014 -17.055 -25.256  1.00 96.31           N  
ATOM   3778  CA  THR A 476      17.288 -16.196 -26.402  1.00 96.31           C  
ATOM   3779  C   THR A 476      17.318 -14.729 -25.985  1.00 96.31           C  
ATOM   3780  CB  THR A 476      16.241 -16.396 -27.513  1.00 96.31           C  
ATOM   3781  O   THR A 476      16.686 -14.346 -24.998  1.00 96.31           O  
ATOM   3782  CG2 THR A 476      16.244 -17.834 -28.020  1.00 96.31           C  
ATOM   3783  OG1 THR A 476      14.941 -16.086 -26.997  1.00 96.31           O  
ATOM   3784  N   ALA A 477      18.088 -13.917 -26.712  1.00 96.10           N  
ATOM   3785  CA  ALA A 477      18.133 -12.474 -26.490  1.00 96.10           C  
ATOM   3786  C   ALA A 477      16.736 -11.863 -26.567  1.00 96.10           C  
ATOM   3787  CB  ALA A 477      19.059 -11.807 -27.504  1.00 96.10           C  
ATOM   3788  O   ALA A 477      16.389 -10.989 -25.770  1.00 96.10           O  
ATOM   3789  N   GLY A 478      15.949 -12.294 -27.538  1.00 97.31           N  
ATOM   3790  CA  GLY A 478      14.579 -11.834 -27.695  1.00 97.31           C  
ATOM   3791  C   GLY A 478      13.733 -12.044 -26.453  1.00 97.31           C  
ATOM   3792  O   GLY A 478      12.987 -11.151 -26.046  1.00 97.31           O  
ATOM   3793  N   PHE A 479      13.807 -13.236 -25.886  1.00 97.88           N  
ATOM   3794  CA  PHE A 479      13.057 -13.542 -24.674  1.00 97.88           C  
ATOM   3795  C   PHE A 479      13.538 -12.685 -23.509  1.00 97.88           C  
ATOM   3796  CB  PHE A 479      13.185 -15.027 -24.321  1.00 97.88           C  
ATOM   3797  O   PHE A 479      12.732 -12.214 -22.704  1.00 97.88           O  
ATOM   3798  CG  PHE A 479      12.575 -15.391 -22.995  1.00 97.88           C  
ATOM   3799  CD1 PHE A 479      13.372 -15.820 -21.941  1.00 97.88           C  
ATOM   3800  CD2 PHE A 479      11.202 -15.304 -22.802  1.00 97.88           C  
ATOM   3801  CE1 PHE A 479      12.810 -16.158 -20.712  1.00 97.88           C  
ATOM   3802  CE2 PHE A 479      10.633 -15.639 -21.577  1.00 97.88           C  
ATOM   3803  CZ  PHE A 479      11.438 -16.067 -20.534  1.00 97.88           C  
ATOM   3804  N   LEU A 480      14.835 -12.455 -23.399  1.00 97.54           N  
ATOM   3805  CA  LEU A 480      15.402 -11.632 -22.336  1.00 97.54           C  
ATOM   3806  C   LEU A 480      14.868 -10.206 -22.410  1.00 97.54           C  
ATOM   3807  CB  LEU A 480      16.930 -11.623 -22.422  1.00 97.54           C  
ATOM   3808  O   LEU A 480      14.544  -9.606 -21.382  1.00 97.54           O  
ATOM   3809  CG  LEU A 480      17.675 -11.094 -21.196  1.00 97.54           C  
ATOM   3810  CD1 LEU A 480      17.279 -11.884 -19.953  1.00 97.54           C  
ATOM   3811  CD2 LEU A 480      19.183 -11.157 -21.417  1.00 97.54           C  
ATOM   3812  N   ILE A 481      14.784  -9.661 -23.605  1.00 98.10           N  
ATOM   3813  CA  ILE A 481      14.197  -8.340 -23.801  1.00 98.10           C  
ATOM   3814  C   ILE A 481      12.735  -8.354 -23.360  1.00 98.10           C  
ATOM   3815  CB  ILE A 481      14.309  -7.884 -25.273  1.00 98.10           C  
ATOM   3816  O   ILE A 481      12.292  -7.465 -22.629  1.00 98.10           O  
ATOM   3817  CG1 ILE A 481      15.774  -7.623 -25.642  1.00 98.10           C  
ATOM   3818  CG2 ILE A 481      13.452  -6.639 -25.520  1.00 98.10           C  
ATOM   3819  CD1 ILE A 481      16.007  -7.398 -27.130  1.00 98.10           C  
ATOM   3820  N   PHE A 482      12.066  -9.348 -23.834  1.00 98.15           N  
ATOM   3821  CA  PHE A 482      10.648  -9.468 -23.518  1.00 98.15           C  
ATOM   3822  C   PHE A 482      10.425  -9.439 -22.011  1.00 98.15           C  
ATOM   3823  CB  PHE A 482      10.071 -10.758 -24.109  1.00 98.15           C  
ATOM   3824  O   PHE A 482       9.632  -8.638 -21.511  1.00 98.15           O  
ATOM   3825  CG  PHE A 482       8.645 -11.024 -23.711  1.00 98.15           C  
ATOM   3826  CD1 PHE A 482       8.353 -11.811 -22.604  1.00 98.15           C  
ATOM   3827  CD2 PHE A 482       7.595 -10.486 -24.444  1.00 98.15           C  
ATOM   3828  CE1 PHE A 482       7.033 -12.059 -22.232  1.00 98.15           C  
ATOM   3829  CE2 PHE A 482       6.274 -10.729 -24.080  1.00 98.15           C  
ATOM   3830  CZ  PHE A 482       5.995 -11.517 -22.974  1.00 98.15           C  
ATOM   3831  N   ARG A 483      11.105 -10.300 -21.281  1.00 96.96           N  
ATOM   3832  CA  ARG A 483      10.899 -10.373 -19.838  1.00 96.96           C  
ATOM   3833  C   ARG A 483      11.316  -9.073 -19.159  1.00 96.96           C  
ATOM   3834  CB  ARG A 483      11.676 -11.549 -19.242  1.00 96.96           C  
ATOM   3835  O   ARG A 483      10.666  -8.625 -18.212  1.00 96.96           O  
ATOM   3836  CG  ARG A 483      13.175 -11.312 -19.150  1.00 96.96           C  
ATOM   3837  CD  ARG A 483      13.881 -12.448 -18.423  1.00 96.96           C  
ATOM   3838  NE  ARG A 483      13.557 -12.461 -16.999  1.00 96.96           N  
ATOM   3839  NH1 ARG A 483      13.190 -14.739 -16.891  1.00 96.96           N  
ATOM   3840  NH2 ARG A 483      12.960 -13.446 -15.012  1.00 96.96           N  
ATOM   3841  CZ  ARG A 483      13.237 -13.549 -16.304  1.00 96.96           C  
ATOM   3842  N   SER A 484      12.390  -8.500 -19.606  1.00 97.78           N  
ATOM   3843  CA  SER A 484      12.880  -7.256 -19.021  1.00 97.78           C  
ATOM   3844  C   SER A 484      11.853  -6.138 -19.162  1.00 97.78           C  
ATOM   3845  CB  SER A 484      14.196  -6.836 -19.678  1.00 97.78           C  
ATOM   3846  O   SER A 484      11.518  -5.468 -18.182  1.00 97.78           O  
ATOM   3847  OG  SER A 484      15.215  -7.784 -19.412  1.00 97.78           O  
ATOM   3848  N   ILE A 485      11.327  -5.988 -20.295  1.00 97.45           N  
ATOM   3849  CA  ILE A 485      10.384  -4.905 -20.551  1.00 97.45           C  
ATOM   3850  C   ILE A 485       9.055  -5.205 -19.862  1.00 97.45           C  
ATOM   3851  CB  ILE A 485      10.167  -4.691 -22.066  1.00 97.45           C  
ATOM   3852  O   ILE A 485       8.408  -4.301 -19.327  1.00 97.45           O  
ATOM   3853  CG1 ILE A 485      11.468  -4.230 -22.732  1.00 97.45           C  
ATOM   3854  CG2 ILE A 485       9.038  -3.686 -22.313  1.00 97.45           C  
ATOM   3855  CD1 ILE A 485      12.073  -2.980 -22.108  1.00 97.45           C  
ATOM   3856  N   LEU A 486       8.675  -6.453 -19.915  1.00 96.16           N  
ATOM   3857  CA  LEU A 486       7.441  -6.851 -19.246  1.00 96.16           C  
ATOM   3858  C   LEU A 486       7.445  -6.405 -17.788  1.00 96.16           C  
ATOM   3859  CB  LEU A 486       7.252  -8.368 -19.328  1.00 96.16           C  
ATOM   3860  O   LEU A 486       6.503  -5.753 -17.331  1.00 96.16           O  
ATOM   3861  CG  LEU A 486       5.991  -8.930 -18.670  1.00 96.16           C  
ATOM   3862  CD1 LEU A 486       4.745  -8.392 -19.366  1.00 96.16           C  
ATOM   3863  CD2 LEU A 486       6.008 -10.455 -18.697  1.00 96.16           C  
ATOM   3864  N   TRP A 487       8.535  -6.611 -17.067  1.00 93.18           N  
ATOM   3865  CA  TRP A 487       8.558  -6.350 -15.632  1.00 93.18           C  
ATOM   3866  C   TRP A 487       8.937  -4.901 -15.348  1.00 93.18           C  
ATOM   3867  CB  TRP A 487       9.537  -7.295 -14.929  1.00 93.18           C  
ATOM   3868  O   TRP A 487       8.514  -4.328 -14.341  1.00 93.18           O  
ATOM   3869  CG  TRP A 487       9.114  -8.733 -14.946  1.00 93.18           C  
ATOM   3870  CD1 TRP A 487       9.763  -9.775 -15.547  1.00 93.18           C  
ATOM   3871  CD2 TRP A 487       7.944  -9.287 -14.337  1.00 93.18           C  
ATOM   3872  CE2 TRP A 487       7.947 -10.673 -14.609  1.00 93.18           C  
ATOM   3873  CE3 TRP A 487       6.892  -8.745 -13.586  1.00 93.18           C  
ATOM   3874  NE1 TRP A 487       9.067 -10.945 -15.348  1.00 93.18           N  
ATOM   3875  CH2 TRP A 487       5.920 -10.969 -13.423  1.00 93.18           C  
ATOM   3876  CZ2 TRP A 487       6.938 -11.525 -14.155  1.00 93.18           C  
ATOM   3877  CZ3 TRP A 487       5.888  -9.595 -13.136  1.00 93.18           C  
ATOM   3878  N   LEU A 488       9.630  -4.275 -16.265  1.00 95.09           N  
ATOM   3879  CA  LEU A 488       9.855  -2.839 -16.145  1.00 95.09           C  
ATOM   3880  C   LEU A 488       8.548  -2.069 -16.302  1.00 95.09           C  
ATOM   3881  CB  LEU A 488      10.868  -2.366 -17.191  1.00 95.09           C  
ATOM   3882  O   LEU A 488       8.359  -1.024 -15.676  1.00 95.09           O  
ATOM   3883  CG  LEU A 488      12.336  -2.686 -16.906  1.00 95.09           C  
ATOM   3884  CD1 LEU A 488      13.200  -2.330 -18.112  1.00 95.09           C  
ATOM   3885  CD2 LEU A 488      12.814  -1.945 -15.662  1.00 95.09           C  
ATOM   3886  N   ASN A 489       7.686  -2.605 -17.144  1.00 92.83           N  
ATOM   3887  CA  ASN A 489       6.364  -2.016 -17.326  1.00 92.83           C  
ATOM   3888  C   ASN A 489       5.591  -1.955 -16.012  1.00 92.83           C  
ATOM   3889  CB  ASN A 489       5.568  -2.798 -18.374  1.00 92.83           C  
ATOM   3890  O   ASN A 489       4.856  -0.997 -15.763  1.00 92.83           O  
ATOM   3891  CG  ASN A 489       4.177  -2.234 -18.591  1.00 92.83           C  
ATOM   3892  ND2 ASN A 489       3.163  -2.977 -18.163  1.00 92.83           N  
ATOM   3893  OD1 ASN A 489       4.016  -1.141 -19.140  1.00 92.83           O  
ATOM   3894  N   SER A 490       5.856  -2.902 -15.099  1.00 87.81           N  
ATOM   3895  CA  SER A 490       5.143  -2.988 -13.828  1.00 87.81           C  
ATOM   3896  C   SER A 490       5.769  -2.074 -12.780  1.00 87.81           C  
ATOM   3897  CB  SER A 490       5.130  -4.429 -13.317  1.00 87.81           C  
ATOM   3898  O   SER A 490       5.205  -1.880 -11.702  1.00 87.81           O  
ATOM   3899  OG  SER A 490       4.434  -5.276 -14.217  1.00 87.81           O  
ATOM   3900  N   THR A 491       6.933  -1.498 -13.111  1.00 89.43           N  
ATOM   3901  CA  THR A 491       7.668  -0.661 -12.169  1.00 89.43           C  
ATOM   3902  C   THR A 491       7.227   0.796 -12.282  1.00 89.43           C  
ATOM   3903  CB  THR A 491       9.187  -0.759 -12.402  1.00 89.43           C  
ATOM   3904  O   THR A 491       7.323   1.555 -11.315  1.00 89.43           O  
ATOM   3905  CG2 THR A 491       9.953   0.113 -11.413  1.00 89.43           C  
ATOM   3906  OG1 THR A 491       9.602  -2.122 -12.242  1.00 89.43           O  
ATOM   3907  N   ILE A 492       6.699   1.206 -13.406  1.00 90.28           N  
ATOM   3908  CA  ILE A 492       6.351   2.607 -13.616  1.00 90.28           C  
ATOM   3909  C   ILE A 492       4.847   2.798 -13.431  1.00 90.28           C  
ATOM   3910  CB  ILE A 492       6.785   3.094 -15.016  1.00 90.28           C  
ATOM   3911  O   ILE A 492       4.062   1.885 -13.696  1.00 90.28           O  
ATOM   3912  CG1 ILE A 492       6.109   2.257 -16.107  1.00 90.28           C  
ATOM   3913  CG2 ILE A 492       8.310   3.047 -15.155  1.00 90.28           C  
ATOM   3914  CD1 ILE A 492       6.279   2.816 -17.512  1.00 90.28           C  
ATOM   3915  N   SER A 493       4.496   3.997 -12.905  1.00 89.04           N  
ATOM   3916  CA  SER A 493       3.090   4.325 -12.696  1.00 89.04           C  
ATOM   3917  C   SER A 493       2.392   4.632 -14.017  1.00 89.04           C  
ATOM   3918  CB  SER A 493       2.952   5.518 -11.749  1.00 89.04           C  
ATOM   3919  O   SER A 493       1.253   4.212 -14.235  1.00 89.04           O  
ATOM   3920  OG  SER A 493       3.678   6.634 -12.236  1.00 89.04           O  
ATOM   3921  N   CYS A 494       3.093   5.361 -14.920  1.00 88.27           N  
ATOM   3922  CA  CYS A 494       2.523   5.679 -16.224  1.00 88.27           C  
ATOM   3923  C   CYS A 494       3.617   6.011 -17.232  1.00 88.27           C  
ATOM   3924  CB  CYS A 494       1.549   6.852 -16.112  1.00 88.27           C  
ATOM   3925  O   CYS A 494       4.718   6.411 -16.850  1.00 88.27           O  
ATOM   3926  SG  CYS A 494       2.323   8.392 -15.572  1.00 88.27           S  
ATOM   3927  N   TYR A 495       3.280   5.814 -18.521  1.00 90.12           N  
ATOM   3928  CA  TYR A 495       4.094   6.302 -19.629  1.00 90.12           C  
ATOM   3929  C   TYR A 495       3.827   7.779 -19.893  1.00 90.12           C  
ATOM   3930  CB  TYR A 495       3.820   5.487 -20.897  1.00 90.12           C  
ATOM   3931  O   TYR A 495       2.713   8.263 -19.680  1.00 90.12           O  
ATOM   3932  CG  TYR A 495       4.386   4.089 -20.854  1.00 90.12           C  
ATOM   3933  CD1 TYR A 495       5.587   3.783 -21.490  1.00 90.12           C  
ATOM   3934  CD2 TYR A 495       3.722   3.070 -20.179  1.00 90.12           C  
ATOM   3935  CE1 TYR A 495       6.112   2.495 -21.455  1.00 90.12           C  
ATOM   3936  CE2 TYR A 495       4.237   1.779 -20.138  1.00 90.12           C  
ATOM   3937  OH  TYR A 495       5.946   0.225 -20.739  1.00 90.12           O  
ATOM   3938  CZ  TYR A 495       5.431   1.502 -20.777  1.00 90.12           C  
ATOM   3939  N   GLY A 496       4.927   8.548 -20.244  1.00 88.68           N  
ATOM   3940  CA  GLY A 496       4.675   9.840 -20.862  1.00 88.68           C  
ATOM   3941  C   GLY A 496       4.037   9.730 -22.234  1.00 88.68           C  
ATOM   3942  O   GLY A 496       3.882   8.629 -22.767  1.00 88.68           O  
ATOM   3943  N   LYS A 497       3.624  10.912 -22.823  1.00 86.48           N  
ATOM   3944  CA  LYS A 497       3.081  10.877 -24.178  1.00 86.48           C  
ATOM   3945  C   LYS A 497       4.157  10.503 -25.193  1.00 86.48           C  
ATOM   3946  CB  LYS A 497       2.463  12.228 -24.543  1.00 86.48           C  
ATOM   3947  O   LYS A 497       5.185  11.176 -25.292  1.00 86.48           O  
ATOM   3948  CG  LYS A 497       1.677  12.217 -25.846  1.00 86.48           C  
ATOM   3949  CD  LYS A 497       1.053  13.577 -26.133  1.00 86.48           C  
ATOM   3950  CE  LYS A 497       0.313  13.584 -27.464  1.00 86.48           C  
ATOM   3951  NZ  LYS A 497      -0.335  14.902 -27.731  1.00 86.48           N  
ATOM   3952  N   PRO A 498       3.905   9.393 -25.906  1.00 90.50           N  
ATOM   3953  CA  PRO A 498       4.915   9.035 -26.905  1.00 90.50           C  
ATOM   3954  C   PRO A 498       4.978  10.028 -28.063  1.00 90.50           C  
ATOM   3955  CB  PRO A 498       4.457   7.658 -27.391  1.00 90.50           C  
ATOM   3956  O   PRO A 498       3.990  10.708 -28.353  1.00 90.50           O  
ATOM   3957  CG  PRO A 498       2.980   7.643 -27.160  1.00 90.50           C  
ATOM   3958  CD  PRO A 498       2.677   8.486 -25.956  1.00 90.50           C  
ATOM   3959  N   GLU A 499       6.114  10.256 -28.734  1.00 88.70           N  
ATOM   3960  CA  GLU A 499       6.359  11.128 -29.879  1.00 88.70           C  
ATOM   3961  C   GLU A 499       5.551  10.682 -31.094  1.00 88.70           C  
ATOM   3962  CB  GLU A 499       7.851  11.159 -30.222  1.00 88.70           C  
ATOM   3963  O   GLU A 499       4.993  11.513 -31.814  1.00 88.70           O  
ATOM   3964  CG  GLU A 499       8.200  12.106 -31.361  1.00 88.70           C  
ATOM   3965  CD  GLU A 499       9.678  12.096 -31.718  1.00 88.70           C  
ATOM   3966  OE1 GLU A 499      10.098  12.894 -32.587  1.00 88.70           O  
ATOM   3967  OE2 GLU A 499      10.421  11.283 -31.125  1.00 88.70           O  
ATOM   3968  N   SER A 500       5.459   9.349 -31.350  1.00 84.83           N  
ATOM   3969  CA  SER A 500       4.748   8.782 -32.492  1.00 84.83           C  
ATOM   3970  C   SER A 500       3.631   7.848 -32.039  1.00 84.83           C  
ATOM   3971  CB  SER A 500       5.715   8.028 -33.406  1.00 84.83           C  
ATOM   3972  O   SER A 500       3.686   7.292 -30.940  1.00 84.83           O  
ATOM   3973  OG  SER A 500       6.434   7.047 -32.678  1.00 84.83           O  
ATOM   3974  N   SER A 501       2.603   7.750 -32.887  1.00 80.58           N  
ATOM   3975  CA  SER A 501       1.445   6.905 -32.615  1.00 80.58           C  
ATOM   3976  C   SER A 501       1.751   5.439 -32.903  1.00 80.58           C  
ATOM   3977  CB  SER A 501       0.244   7.356 -33.448  1.00 80.58           C  
ATOM   3978  O   SER A 501       2.399   5.119 -33.903  1.00 80.58           O  
ATOM   3979  OG  SER A 501      -0.148   8.671 -33.093  1.00 80.58           O  
ATOM   3980  N   PHE A 502       1.666   4.607 -31.938  1.00 86.22           N  
ATOM   3981  CA  PHE A 502       1.653   3.151 -32.024  1.00 86.22           C  
ATOM   3982  C   PHE A 502       0.508   2.571 -31.202  1.00 86.22           C  
ATOM   3983  CB  PHE A 502       2.989   2.571 -31.547  1.00 86.22           C  
ATOM   3984  O   PHE A 502      -0.182   3.300 -30.487  1.00 86.22           O  
ATOM   3985  CG  PHE A 502       3.265   2.806 -30.086  1.00 86.22           C  
ATOM   3986  CD1 PHE A 502       3.819   4.004 -29.653  1.00 86.22           C  
ATOM   3987  CD2 PHE A 502       2.970   1.827 -29.146  1.00 86.22           C  
ATOM   3988  CE1 PHE A 502       4.076   4.224 -28.301  1.00 86.22           C  
ATOM   3989  CE2 PHE A 502       3.224   2.040 -27.794  1.00 86.22           C  
ATOM   3990  CZ  PHE A 502       3.778   3.238 -27.374  1.00 86.22           C  
ATOM   3991  N   SER A 503       0.207   1.289 -31.470  1.00 86.37           N  
ATOM   3992  CA  SER A 503      -0.800   0.639 -30.637  1.00 86.37           C  
ATOM   3993  C   SER A 503      -0.400   0.666 -29.165  1.00 86.37           C  
ATOM   3994  CB  SER A 503      -1.019  -0.805 -31.088  1.00 86.37           C  
ATOM   3995  O   SER A 503       0.630   0.104 -28.786  1.00 86.37           O  
ATOM   3996  OG  SER A 503      -1.928  -1.469 -30.227  1.00 86.37           O  
ATOM   3997  N   THR A 504      -1.122   1.320 -28.263  1.00 86.26           N  
ATOM   3998  CA  THR A 504      -0.792   1.537 -26.858  1.00 86.26           C  
ATOM   3999  C   THR A 504      -1.156   0.313 -26.022  1.00 86.26           C  
ATOM   4000  CB  THR A 504      -1.514   2.777 -26.300  1.00 86.26           C  
ATOM   4001  O   THR A 504      -1.466   0.436 -24.836  1.00 86.26           O  
ATOM   4002  CG2 THR A 504      -0.977   4.057 -26.930  1.00 86.26           C  
ATOM   4003  OG1 THR A 504      -2.916   2.672 -26.579  1.00 86.26           O  
ATOM   4004  N   THR A 505      -1.202  -0.843 -26.687  1.00 93.25           N  
ATOM   4005  CA  THR A 505      -1.282  -2.099 -25.950  1.00 93.25           C  
ATOM   4006  C   THR A 505       0.112  -2.658 -25.681  1.00 93.25           C  
ATOM   4007  CB  THR A 505      -2.119  -3.142 -26.713  1.00 93.25           C  
ATOM   4008  O   THR A 505       1.087  -2.236 -26.305  1.00 93.25           O  
ATOM   4009  CG2 THR A 505      -3.509  -2.604 -27.034  1.00 93.25           C  
ATOM   4010  OG1 THR A 505      -1.453  -3.477 -27.937  1.00 93.25           O  
ATOM   4011  N   LEU A 506       0.255  -3.547 -24.673  1.00 94.76           N  
ATOM   4012  CA  LEU A 506       1.531  -4.196 -24.393  1.00 94.76           C  
ATOM   4013  C   LEU A 506       2.052  -4.925 -25.628  1.00 94.76           C  
ATOM   4014  CB  LEU A 506       1.389  -5.179 -23.228  1.00 94.76           C  
ATOM   4015  O   LEU A 506       3.242  -4.850 -25.942  1.00 94.76           O  
ATOM   4016  CG  LEU A 506       2.691  -5.691 -22.610  1.00 94.76           C  
ATOM   4017  CD1 LEU A 506       3.548  -4.522 -22.137  1.00 94.76           C  
ATOM   4018  CD2 LEU A 506       2.397  -6.646 -21.458  1.00 94.76           C  
ATOM   4019  N   LEU A 507       1.182  -5.648 -26.320  1.00 97.07           N  
ATOM   4020  CA  LEU A 507       1.541  -6.327 -27.560  1.00 97.07           C  
ATOM   4021  C   LEU A 507       2.033  -5.329 -28.603  1.00 97.07           C  
ATOM   4022  CB  LEU A 507       0.344  -7.108 -28.109  1.00 97.07           C  
ATOM   4023  O   LEU A 507       3.059  -5.555 -29.249  1.00 97.07           O  
ATOM   4024  CG  LEU A 507       0.562  -7.840 -29.435  1.00 97.07           C  
ATOM   4025  CD1 LEU A 507       1.671  -8.877 -29.291  1.00 97.07           C  
ATOM   4026  CD2 LEU A 507      -0.732  -8.495 -29.903  1.00 97.07           C  
ATOM   4027  N   GLY A 508       1.257  -4.240 -28.726  1.00 95.53           N  
ATOM   4028  CA  GLY A 508       1.651  -3.191 -29.653  1.00 95.53           C  
ATOM   4029  C   GLY A 508       3.018  -2.608 -29.347  1.00 95.53           C  
ATOM   4030  O   GLY A 508       3.802  -2.338 -30.260  1.00 95.53           O  
ATOM   4031  N   LEU A 509       3.316  -2.458 -28.070  1.00 95.95           N  
ATOM   4032  CA  LEU A 509       4.607  -1.939 -27.630  1.00 95.95           C  
ATOM   4033  C   LEU A 509       5.738  -2.876 -28.039  1.00 95.95           C  
ATOM   4034  CB  LEU A 509       4.615  -1.742 -26.112  1.00 95.95           C  
ATOM   4035  O   LEU A 509       6.749  -2.433 -28.588  1.00 95.95           O  
ATOM   4036  CG  LEU A 509       5.933  -1.268 -25.497  1.00 95.95           C  
ATOM   4037  CD1 LEU A 509       6.246   0.155 -25.947  1.00 95.95           C  
ATOM   4038  CD2 LEU A 509       5.874  -1.352 -23.975  1.00 95.95           C  
ATOM   4039  N   PHE A 510       5.582  -4.171 -27.803  1.00 97.74           N  
ATOM   4040  CA  PHE A 510       6.611  -5.153 -28.125  1.00 97.74           C  
ATOM   4041  C   PHE A 510       6.851  -5.213 -29.629  1.00 97.74           C  
ATOM   4042  CB  PHE A 510       6.216  -6.537 -27.601  1.00 97.74           C  
ATOM   4043  O   PHE A 510       7.998  -5.250 -30.078  1.00 97.74           O  
ATOM   4044  CG  PHE A 510       6.445  -6.715 -26.124  1.00 97.74           C  
ATOM   4045  CD1 PHE A 510       7.718  -6.585 -25.583  1.00 97.74           C  
ATOM   4046  CD2 PHE A 510       5.386  -7.013 -25.276  1.00 97.74           C  
ATOM   4047  CE1 PHE A 510       7.933  -6.750 -24.217  1.00 97.74           C  
ATOM   4048  CE2 PHE A 510       5.593  -7.178 -23.910  1.00 97.74           C  
ATOM   4049  CZ  PHE A 510       6.867  -7.047 -23.382  1.00 97.74           C  
ATOM   4050  N   LEU A 511       5.768  -5.214 -30.442  1.00 97.01           N  
ATOM   4051  CA  LEU A 511       5.906  -5.251 -31.894  1.00 97.01           C  
ATOM   4052  C   LEU A 511       6.682  -4.038 -32.398  1.00 97.01           C  
ATOM   4053  CB  LEU A 511       4.530  -5.305 -32.562  1.00 97.01           C  
ATOM   4054  O   LEU A 511       7.599  -4.176 -33.210  1.00 97.01           O  
ATOM   4055  CG  LEU A 511       3.783  -6.636 -32.470  1.00 97.01           C  
ATOM   4056  CD1 LEU A 511       2.331  -6.461 -32.902  1.00 97.01           C  
ATOM   4057  CD2 LEU A 511       4.474  -7.698 -33.319  1.00 97.01           C  
ATOM   4058  N   ALA A 512       6.322  -2.895 -31.846  1.00 95.54           N  
ATOM   4059  CA  ALA A 512       6.976  -1.652 -32.249  1.00 95.54           C  
ATOM   4060  C   ALA A 512       8.435  -1.630 -31.801  1.00 95.54           C  
ATOM   4061  CB  ALA A 512       6.230  -0.449 -31.680  1.00 95.54           C  
ATOM   4062  O   ALA A 512       9.311  -1.178 -32.542  1.00 95.54           O  
ATOM   4063  N   LEU A 513       8.689  -2.098 -30.609  1.00 96.97           N  
ATOM   4064  CA  LEU A 513      10.024  -2.107 -30.020  1.00 96.97           C  
ATOM   4065  C   LEU A 513      10.969  -2.989 -30.830  1.00 96.97           C  
ATOM   4066  CB  LEU A 513       9.967  -2.597 -28.571  1.00 96.97           C  
ATOM   4067  O   LEU A 513      12.053  -2.549 -31.220  1.00 96.97           O  
ATOM   4068  CG  LEU A 513      11.312  -2.824 -27.879  1.00 96.97           C  
ATOM   4069  CD1 LEU A 513      12.113  -1.527 -27.837  1.00 96.97           C  
ATOM   4070  CD2 LEU A 513      11.104  -3.376 -26.472  1.00 96.97           C  
ATOM   4071  N   TYR A 514      10.600  -4.233 -31.107  1.00 97.55           N  
ATOM   4072  CA  TYR A 514      11.453  -5.141 -31.865  1.00 97.55           C  
ATOM   4073  C   TYR A 514      11.694  -4.614 -33.274  1.00 97.55           C  
ATOM   4074  CB  TYR A 514      10.828  -6.538 -31.930  1.00 97.55           C  
ATOM   4075  O   TYR A 514      12.812  -4.693 -33.790  1.00 97.55           O  
ATOM   4076  CG  TYR A 514      11.010  -7.344 -30.667  1.00 97.55           C  
ATOM   4077  CD1 TYR A 514      12.238  -7.926 -30.360  1.00 97.55           C  
ATOM   4078  CD2 TYR A 514       9.956  -7.527 -29.779  1.00 97.55           C  
ATOM   4079  CE1 TYR A 514      12.411  -8.671 -29.199  1.00 97.55           C  
ATOM   4080  CE2 TYR A 514      10.117  -8.271 -28.615  1.00 97.55           C  
ATOM   4081  OH  TYR A 514      11.511  -9.575 -27.182  1.00 97.55           O  
ATOM   4082  CZ  TYR A 514      11.346  -8.838 -28.333  1.00 97.55           C  
ATOM   4083  N   ASN A 515      10.664  -4.074 -33.908  1.00 94.89           N  
ATOM   4084  CA  ASN A 515      10.796  -3.483 -35.235  1.00 94.89           C  
ATOM   4085  C   ASN A 515      11.779  -2.316 -35.235  1.00 94.89           C  
ATOM   4086  CB  ASN A 515       9.431  -3.028 -35.758  1.00 94.89           C  
ATOM   4087  O   ASN A 515      12.599  -2.190 -36.146  1.00 94.89           O  
ATOM   4088  CG  ASN A 515       8.563  -4.185 -36.209  1.00 94.89           C  
ATOM   4089  ND2 ASN A 515       7.258  -3.952 -36.286  1.00 94.89           N  
ATOM   4090  OD1 ASN A 515       9.060  -5.280 -36.486  1.00 94.89           O  
ATOM   4091  N   SER A 516      11.727  -1.493 -34.194  1.00 94.53           N  
ATOM   4092  CA  SER A 516      12.621  -0.344 -34.096  1.00 94.53           C  
ATOM   4093  C   SER A 516      14.075  -0.785 -33.966  1.00 94.53           C  
ATOM   4094  CB  SER A 516      12.238   0.534 -32.904  1.00 94.53           C  
ATOM   4095  O   SER A 516      14.990  -0.038 -34.318  1.00 94.53           O  
ATOM   4096  OG  SER A 516      12.695  -0.037 -31.690  1.00 94.53           O  
ATOM   4097  N   MET A 517      14.299  -1.893 -33.484  1.00 95.34           N  
ATOM   4098  CA  MET A 517      15.643  -2.431 -33.299  1.00 95.34           C  
ATOM   4099  C   MET A 517      16.123  -3.141 -34.560  1.00 95.34           C  
ATOM   4100  CB  MET A 517      15.679  -3.394 -32.111  1.00 95.34           C  
ATOM   4101  O   MET A 517      17.235  -3.671 -34.595  1.00 95.34           O  
ATOM   4102  CG  MET A 517      15.393  -2.729 -30.774  1.00 95.34           C  
ATOM   4103  SD  MET A 517      15.237  -3.941 -29.405  1.00 95.34           S  
ATOM   4104  CE  MET A 517      16.922  -4.616 -29.382  1.00 95.34           C  
ATOM   4105  N   GLY A 518      15.225  -3.237 -35.601  1.00 93.94           N  
ATOM   4106  CA  GLY A 518      15.582  -3.842 -36.875  1.00 93.94           C  
ATOM   4107  C   GLY A 518      15.311  -5.334 -36.924  1.00 93.94           C  
ATOM   4108  O   GLY A 518      15.883  -6.047 -37.751  1.00 93.94           O  
ATOM   4109  N   TYR A 519      14.529  -5.863 -35.950  1.00 93.95           N  
ATOM   4110  CA  TYR A 519      14.224  -7.289 -35.906  1.00 93.95           C  
ATOM   4111  C   TYR A 519      12.837  -7.568 -36.472  1.00 93.95           C  
ATOM   4112  CB  TYR A 519      14.318  -7.815 -34.471  1.00 93.95           C  
ATOM   4113  O   TYR A 519      11.880  -6.851 -36.168  1.00 93.95           O  
ATOM   4114  CG  TYR A 519      15.657  -7.567 -33.820  1.00 93.95           C  
ATOM   4115  CD1 TYR A 519      16.843  -7.866 -34.486  1.00 93.95           C  
ATOM   4116  CD2 TYR A 519      15.739  -7.035 -32.538  1.00 93.95           C  
ATOM   4117  CE1 TYR A 519      18.080  -7.642 -33.890  1.00 93.95           C  
ATOM   4118  CE2 TYR A 519      16.970  -6.806 -31.932  1.00 93.95           C  
ATOM   4119  OH  TYR A 519      19.354  -6.887 -32.019  1.00 93.95           O  
ATOM   4120  CZ  TYR A 519      18.133  -7.112 -32.615  1.00 93.95           C  
ATOM   4121  N   LYS A 520      12.761  -8.542 -37.404  1.00 88.94           N  
ATOM   4122  CA  LYS A 520      11.468  -8.999 -37.904  1.00 88.94           C  
ATOM   4123  C   LYS A 520      10.819  -9.982 -36.934  1.00 88.94           C  
ATOM   4124  CB  LYS A 520      11.623  -9.646 -39.281  1.00 88.94           C  
ATOM   4125  O   LYS A 520      11.364 -11.057 -36.674  1.00 88.94           O  
ATOM   4126  CG  LYS A 520      11.967  -8.664 -40.392  1.00 88.94           C  
ATOM   4127  CD  LYS A 520      11.979  -9.344 -41.755  1.00 88.94           C  
ATOM   4128  CE  LYS A 520      12.379  -8.375 -42.860  1.00 88.94           C  
ATOM   4129  NZ  LYS A 520      12.400  -9.039 -44.198  1.00 88.94           N  
ATOM   4130  N   ILE A 521       9.681  -9.548 -36.253  1.00 94.51           N  
ATOM   4131  CA  ILE A 521       9.008 -10.388 -35.268  1.00 94.51           C  
ATOM   4132  C   ILE A 521       7.497 -10.319 -35.477  1.00 94.51           C  
ATOM   4133  CB  ILE A 521       9.369  -9.967 -33.826  1.00 94.51           C  
ATOM   4134  O   ILE A 521       6.967  -9.284 -35.886  1.00 94.51           O  
ATOM   4135  CG1 ILE A 521       8.914 -11.038 -32.828  1.00 94.51           C  
ATOM   4136  CG2 ILE A 521       8.752  -8.607 -33.489  1.00 94.51           C  
ATOM   4137  CD1 ILE A 521       9.564 -10.922 -31.456  1.00 94.51           C  
ATOM   4138  N   ASN A 522       6.820 -11.440 -35.308  1.00 94.12           N  
ATOM   4139  CA  ASN A 522       5.365 -11.469 -35.416  1.00 94.12           C  
ATOM   4140  C   ASN A 522       4.709 -11.766 -34.071  1.00 94.12           C  
ATOM   4141  CB  ASN A 522       4.925 -12.497 -36.461  1.00 94.12           C  
ATOM   4142  O   ASN A 522       5.399 -12.005 -33.078  1.00 94.12           O  
ATOM   4143  CG  ASN A 522       5.372 -13.905 -36.119  1.00 94.12           C  
ATOM   4144  ND2 ASN A 522       5.432 -14.769 -37.125  1.00 94.12           N  
ATOM   4145  OD1 ASN A 522       5.661 -14.214 -34.960  1.00 94.12           O  
ATOM   4146  N   GLU A 523       3.406 -11.597 -34.017  1.00 96.21           N  
ATOM   4147  CA  GLU A 523       2.616 -11.806 -32.807  1.00 96.21           C  
ATOM   4148  C   GLU A 523       2.819 -13.213 -32.251  1.00 96.21           C  
ATOM   4149  CB  GLU A 523       1.131 -11.560 -33.085  1.00 96.21           C  
ATOM   4150  O   GLU A 523       2.873 -13.403 -31.034  1.00 96.21           O  
ATOM   4151  CG  GLU A 523       0.240 -11.730 -31.863  1.00 96.21           C  
ATOM   4152  CD  GLU A 523      -1.204 -11.326 -32.113  1.00 96.21           C  
ATOM   4153  OE1 GLU A 523      -2.078 -11.646 -31.275  1.00 96.21           O  
ATOM   4154  OE2 GLU A 523      -1.465 -10.685 -33.155  1.00 96.21           O  
ATOM   4155  N   GLU A 524       2.951 -14.253 -33.051  1.00 97.00           N  
ATOM   4156  CA  GLU A 524       3.130 -15.640 -32.633  1.00 97.00           C  
ATOM   4157  C   GLU A 524       4.400 -15.806 -31.803  1.00 97.00           C  
ATOM   4158  CB  GLU A 524       3.172 -16.567 -33.850  1.00 97.00           C  
ATOM   4159  O   GLU A 524       4.390 -16.485 -30.774  1.00 97.00           O  
ATOM   4160  CG  GLU A 524       1.818 -16.771 -34.515  1.00 97.00           C  
ATOM   4161  CD  GLU A 524       1.887 -17.637 -35.763  1.00 97.00           C  
ATOM   4162  OE1 GLU A 524       0.854 -17.788 -36.454  1.00 97.00           O  
ATOM   4163  OE2 GLU A 524       2.982 -18.170 -36.050  1.00 97.00           O  
ATOM   4164  N   LYS A 525       5.473 -15.155 -32.255  1.00 96.97           N  
ATOM   4165  CA  LYS A 525       6.735 -15.239 -31.525  1.00 96.97           C  
ATOM   4166  C   LYS A 525       6.629 -14.554 -30.165  1.00 96.97           C  
ATOM   4167  CB  LYS A 525       7.869 -14.616 -32.339  1.00 96.97           C  
ATOM   4168  O   LYS A 525       7.146 -15.061 -29.167  1.00 96.97           O  
ATOM   4169  CG  LYS A 525       9.254 -14.852 -31.753  1.00 96.97           C  
ATOM   4170  CD  LYS A 525       9.678 -16.308 -31.892  1.00 96.97           C  
ATOM   4171  CE  LYS A 525      11.118 -16.517 -31.443  1.00 96.97           C  
ATOM   4172  NZ  LYS A 525      11.546 -17.940 -31.596  1.00 96.97           N  
ATOM   4173  N   ILE A 526       6.056 -13.380 -30.038  1.00 97.75           N  
ATOM   4174  CA  ILE A 526       5.847 -12.662 -28.786  1.00 97.75           C  
ATOM   4175  C   ILE A 526       5.005 -13.513 -27.837  1.00 97.75           C  
ATOM   4176  CB  ILE A 526       5.168 -11.295 -29.024  1.00 97.75           C  
ATOM   4177  O   ILE A 526       5.298 -13.596 -26.642  1.00 97.75           O  
ATOM   4178  CG1 ILE A 526       6.109 -10.357 -29.788  1.00 97.75           C  
ATOM   4179  CG2 ILE A 526       4.732 -10.669 -27.696  1.00 97.75           C  
ATOM   4180  CD1 ILE A 526       5.501  -9.000 -30.115  1.00 97.75           C  
ATOM   4181  N   ARG A 527       3.958 -14.167 -28.361  1.00 97.83           N  
ATOM   4182  CA  ARG A 527       3.114 -15.049 -27.562  1.00 97.83           C  
ATOM   4183  C   ARG A 527       3.910 -16.237 -27.032  1.00 97.83           C  
ATOM   4184  CB  ARG A 527       1.921 -15.543 -28.384  1.00 97.83           C  
ATOM   4185  O   ARG A 527       3.657 -16.716 -25.924  1.00 97.83           O  
ATOM   4186  CG  ARG A 527       0.859 -14.482 -28.627  1.00 97.83           C  
ATOM   4187  CD  ARG A 527      -0.393 -15.072 -29.261  1.00 97.83           C  
ATOM   4188  NE  ARG A 527      -1.349 -14.034 -29.633  1.00 97.83           N  
ATOM   4189  NH1 ARG A 527      -2.269 -13.835 -27.523  1.00 97.83           N  
ATOM   4190  NH2 ARG A 527      -3.044 -12.533 -29.244  1.00 97.83           N  
ATOM   4191  CZ  ARG A 527      -2.218 -13.470 -28.799  1.00 97.83           C  
ATOM   4192  N   ALA A 528       4.859 -16.751 -27.850  1.00 97.43           N  
ATOM   4193  CA  ALA A 528       5.748 -17.815 -27.392  1.00 97.43           C  
ATOM   4194  C   ALA A 528       6.595 -17.352 -26.210  1.00 97.43           C  
ATOM   4195  CB  ALA A 528       6.646 -18.286 -28.533  1.00 97.43           C  
ATOM   4196  O   ALA A 528       6.788 -18.097 -25.247  1.00 97.43           O  
ATOM   4197  N   TYR A 529       7.109 -16.090 -26.286  1.00 97.66           N  
ATOM   4198  CA  TYR A 529       7.846 -15.520 -25.164  1.00 97.66           C  
ATOM   4199  C   TYR A 529       6.967 -15.434 -23.921  1.00 97.66           C  
ATOM   4200  CB  TYR A 529       8.380 -14.129 -25.522  1.00 97.66           C  
ATOM   4201  O   TYR A 529       7.419 -15.730 -22.813  1.00 97.66           O  
ATOM   4202  CG  TYR A 529       9.441 -14.145 -26.595  1.00 97.66           C  
ATOM   4203  CD1 TYR A 529      10.247 -15.264 -26.789  1.00 97.66           C  
ATOM   4204  CD2 TYR A 529       9.642 -13.040 -27.416  1.00 97.66           C  
ATOM   4205  CE1 TYR A 529      11.228 -15.282 -27.775  1.00 97.66           C  
ATOM   4206  CE2 TYR A 529      10.620 -13.047 -28.405  1.00 97.66           C  
ATOM   4207  OH  TYR A 529      12.376 -14.183 -29.554  1.00 97.66           O  
ATOM   4208  CZ  TYR A 529      11.406 -14.171 -28.577  1.00 97.66           C  
ATOM   4209  N   TYR A 530       5.774 -14.909 -24.122  1.00 97.00           N  
ATOM   4210  CA  TYR A 530       4.799 -14.787 -23.044  1.00 97.00           C  
ATOM   4211  C   TYR A 530       4.556 -16.133 -22.373  1.00 97.00           C  
ATOM   4212  CB  TYR A 530       3.478 -14.222 -23.575  1.00 97.00           C  
ATOM   4213  O   TYR A 530       4.534 -16.226 -21.143  1.00 97.00           O  
ATOM   4214  CG  TYR A 530       2.464 -13.933 -22.495  1.00 97.00           C  
ATOM   4215  CD1 TYR A 530       1.590 -14.923 -22.050  1.00 97.00           C  
ATOM   4216  CD2 TYR A 530       2.376 -12.671 -21.919  1.00 97.00           C  
ATOM   4217  CE1 TYR A 530       0.652 -14.660 -21.056  1.00 97.00           C  
ATOM   4218  CE2 TYR A 530       1.443 -12.397 -20.925  1.00 97.00           C  
ATOM   4219  OH  TYR A 530      -0.340 -13.131 -19.517  1.00 97.00           O  
ATOM   4220  CZ  TYR A 530       0.587 -13.397 -20.500  1.00 97.00           C  
ATOM   4221  N   GLU A 531       4.397 -17.201 -23.113  1.00 95.33           N  
ATOM   4222  CA  GLU A 531       4.165 -18.545 -22.592  1.00 95.33           C  
ATOM   4223  C   GLU A 531       5.368 -19.044 -21.797  1.00 95.33           C  
ATOM   4224  CB  GLU A 531       3.848 -19.516 -23.732  1.00 95.33           C  
ATOM   4225  O   GLU A 531       5.209 -19.672 -20.748  1.00 95.33           O  
ATOM   4226  CG  GLU A 531       2.494 -19.278 -24.384  1.00 95.33           C  
ATOM   4227  CD  GLU A 531       1.333 -19.369 -23.406  1.00 95.33           C  
ATOM   4228  OE1 GLU A 531       0.303 -18.691 -23.623  1.00 95.33           O  
ATOM   4229  OE2 GLU A 531       1.455 -20.123 -22.416  1.00 95.33           O  
ATOM   4230  N   LEU A 532       6.531 -18.777 -22.369  1.00 94.30           N  
ATOM   4231  CA  LEU A 532       7.747 -19.155 -21.657  1.00 94.30           C  
ATOM   4232  C   LEU A 532       7.837 -18.435 -20.316  1.00 94.30           C  
ATOM   4233  CB  LEU A 532       8.983 -18.839 -22.503  1.00 94.30           C  
ATOM   4234  O   LEU A 532       8.193 -19.043 -19.303  1.00 94.30           O  
ATOM   4235  CG  LEU A 532      10.333 -19.246 -21.909  1.00 94.30           C  
ATOM   4236  CD1 LEU A 532      10.340 -20.735 -21.579  1.00 94.30           C  
ATOM   4237  CD2 LEU A 532      11.466 -18.901 -22.870  1.00 94.30           C  
ATOM   4238  N   GLU A 533       7.568 -17.151 -20.275  1.00 95.18           N  
ATOM   4239  CA  GLU A 533       7.561 -16.390 -19.029  1.00 95.18           C  
ATOM   4240  C   GLU A 533       6.506 -16.923 -18.063  1.00 95.18           C  
ATOM   4241  CB  GLU A 533       7.316 -14.905 -19.307  1.00 95.18           C  
ATOM   4242  O   GLU A 533       6.758 -17.036 -16.862  1.00 95.18           O  
ATOM   4243  CG  GLU A 533       7.224 -14.051 -18.051  1.00 95.18           C  
ATOM   4244  CD  GLU A 533       8.497 -14.068 -17.219  1.00 95.18           C  
ATOM   4245  OE1 GLU A 533       8.441 -13.720 -16.018  1.00 95.18           O  
ATOM   4246  OE2 GLU A 533       9.558 -14.432 -17.774  1.00 95.18           O  
ATOM   4247  N   SER A 534       5.370 -17.214 -18.564  1.00 92.84           N  
ATOM   4248  CA  SER A 534       4.309 -17.794 -17.747  1.00 92.84           C  
ATOM   4249  C   SER A 534       4.759 -19.103 -17.105  1.00 92.84           C  
ATOM   4250  CB  SER A 534       3.054 -18.034 -18.587  1.00 92.84           C  
ATOM   4251  O   SER A 534       4.481 -19.352 -15.930  1.00 92.84           O  
ATOM   4252  OG  SER A 534       2.493 -16.805 -19.014  1.00 92.84           O  
ATOM   4253  N   LEU A 535       5.447 -19.922 -17.910  1.00 91.59           N  
ATOM   4254  CA  LEU A 535       5.995 -21.179 -17.411  1.00 91.59           C  
ATOM   4255  C   LEU A 535       7.007 -20.927 -16.299  1.00 91.59           C  
ATOM   4256  CB  LEU A 535       6.654 -21.965 -18.548  1.00 91.59           C  
ATOM   4257  O   LEU A 535       6.979 -21.597 -15.265  1.00 91.59           O  
ATOM   4258  CG  LEU A 535       7.271 -23.313 -18.171  1.00 91.59           C  
ATOM   4259  CD1 LEU A 535       6.199 -24.257 -17.638  1.00 91.59           C  
ATOM   4260  CD2 LEU A 535       7.985 -23.928 -19.370  1.00 91.59           C  
ATOM   4261  N   PHE A 536       7.917 -19.990 -16.561  1.00 92.39           N  
ATOM   4262  CA  PHE A 536       8.906 -19.619 -15.556  1.00 92.39           C  
ATOM   4263  C   PHE A 536       8.228 -19.182 -14.263  1.00 92.39           C  
ATOM   4264  CB  PHE A 536       9.812 -18.499 -16.078  1.00 92.39           C  
ATOM   4265  O   PHE A 536       8.572 -19.664 -13.182  1.00 92.39           O  
ATOM   4266  CG  PHE A 536      10.803 -17.997 -15.063  1.00 92.39           C  
ATOM   4267  CD1 PHE A 536      10.503 -16.905 -14.259  1.00 92.39           C  
ATOM   4268  CD2 PHE A 536      12.036 -18.618 -14.914  1.00 92.39           C  
ATOM   4269  CE1 PHE A 536      11.419 -16.438 -13.319  1.00 92.39           C  
ATOM   4270  CE2 PHE A 536      12.957 -18.158 -13.977  1.00 92.39           C  
ATOM   4271  CZ  PHE A 536      12.647 -17.067 -13.181  1.00 92.39           C  
ATOM   4272  N   GLN A 537       7.206 -18.329 -14.310  1.00 91.36           N  
ATOM   4273  CA  GLN A 537       6.528 -17.777 -13.142  1.00 91.36           C  
ATOM   4274  C   GLN A 537       5.764 -18.860 -12.386  1.00 91.36           C  
ATOM   4275  CB  GLN A 537       5.575 -16.654 -13.556  1.00 91.36           C  
ATOM   4276  O   GLN A 537       5.692 -18.833 -11.156  1.00 91.36           O  
ATOM   4277  CG  GLN A 537       6.280 -15.409 -14.077  1.00 91.36           C  
ATOM   4278  CD  GLN A 537       7.204 -14.785 -13.048  1.00 91.36           C  
ATOM   4279  NE2 GLN A 537       8.315 -14.223 -13.513  1.00 91.36           N  
ATOM   4280  OE1 GLN A 537       6.922 -14.807 -11.846  1.00 91.36           O  
ATOM   4281  N   ARG A 538       5.208 -19.786 -13.027  1.00 88.26           N  
ATOM   4282  CA  ARG A 538       4.500 -20.898 -12.401  1.00 88.26           C  
ATOM   4283  C   ARG A 538       5.434 -21.711 -11.511  1.00 88.26           C  
ATOM   4284  CB  ARG A 538       3.872 -21.801 -13.465  1.00 88.26           C  
ATOM   4285  O   ARG A 538       5.015 -22.236 -10.478  1.00 88.26           O  
ATOM   4286  CG  ARG A 538       2.565 -21.269 -14.032  1.00 88.26           C  
ATOM   4287  CD  ARG A 538       1.799 -22.345 -14.789  1.00 88.26           C  
ATOM   4288  NE  ARG A 538       2.543 -22.818 -15.952  1.00 88.26           N  
ATOM   4289  NH1 ARG A 538       1.700 -21.226 -17.398  1.00 88.26           N  
ATOM   4290  NH2 ARG A 538       3.199 -22.787 -18.153  1.00 88.26           N  
ATOM   4291  CZ  ARG A 538       2.479 -22.276 -17.165  1.00 88.26           C  
ATOM   4292  N   LYS A 539       6.688 -21.708 -11.925  1.00 88.33           N  
ATOM   4293  CA  LYS A 539       7.671 -22.478 -11.168  1.00 88.33           C  
ATOM   4294  C   LYS A 539       8.188 -21.685  -9.972  1.00 88.33           C  
ATOM   4295  CB  LYS A 539       8.837 -22.891 -12.067  1.00 88.33           C  
ATOM   4296  O   LYS A 539       8.445 -22.252  -8.908  1.00 88.33           O  
ATOM   4297  CG  LYS A 539       8.466 -23.907 -13.137  1.00 88.33           C  
ATOM   4298  CD  LYS A 539       9.680 -24.326 -13.956  1.00 88.33           C  
ATOM   4299  CE  LYS A 539       9.318 -25.380 -14.994  1.00 88.33           C  
ATOM   4300  NZ  LYS A 539       9.020 -26.700 -14.363  1.00 88.33           N  
ATOM   4301  N   VAL A 540       8.344 -20.445 -10.138  1.00 89.80           N  
ATOM   4302  CA  VAL A 540       8.911 -19.591  -9.100  1.00 89.80           C  
ATOM   4303  C   VAL A 540       7.854 -19.297  -8.038  1.00 89.80           C  
ATOM   4304  CB  VAL A 540       9.458 -18.270  -9.687  1.00 89.80           C  
ATOM   4305  O   VAL A 540       8.124 -19.402  -6.839  1.00 89.80           O  
ATOM   4306  CG1 VAL A 540       9.862 -17.309  -8.571  1.00 89.80           C  
ATOM   4307  CG2 VAL A 540      10.642 -18.548 -10.612  1.00 89.80           C  
ATOM   4308  N   VAL A 541       6.637 -19.082  -8.434  1.00 85.01           N  
ATOM   4309  CA  VAL A 541       5.598 -18.603  -7.530  1.00 85.01           C  
ATOM   4310  C   VAL A 541       4.739 -19.776  -7.063  1.00 85.01           C  
ATOM   4311  CB  VAL A 541       4.713 -17.528  -8.200  1.00 85.01           C  
ATOM   4312  O   VAL A 541       4.227 -19.771  -5.941  1.00 85.01           O  
ATOM   4313  CG1 VAL A 541       3.606 -17.071  -7.251  1.00 85.01           C  
ATOM   4314  CG2 VAL A 541       5.563 -16.339  -8.644  1.00 85.01           C  
ATOM   4315  N   GLN A 542       4.799 -21.131  -8.004  1.00 69.33           N  
ATOM   4316  CA  GLN A 542       4.027 -22.353  -7.803  1.00 69.33           C  
ATOM   4317  C   GLN A 542       2.529 -22.062  -7.790  1.00 69.33           C  
ATOM   4318  CB  GLN A 542       4.439 -23.041  -6.501  1.00 69.33           C  
ATOM   4319  O   GLN A 542       1.774 -22.699  -7.054  1.00 69.33           O  
ATOM   4320  CG  GLN A 542       5.724 -23.850  -6.613  1.00 69.33           C  
ATOM   4321  CD  GLN A 542       6.037 -24.633  -5.351  1.00 69.33           C  
ATOM   4322  NE2 GLN A 542       7.015 -25.528  -5.436  1.00 69.33           N  
ATOM   4323  OE1 GLN A 542       5.405 -24.434  -4.309  1.00 69.33           O  
ATOM   4324  N   ASP A 543       1.965 -20.961  -8.658  1.00 62.45           N  
ATOM   4325  CA  ASP A 543       0.565 -20.584  -8.823  1.00 62.45           C  
ATOM   4326  C   ASP A 543       0.370 -19.727 -10.072  1.00 62.45           C  
ATOM   4327  CB  ASP A 543       0.061 -19.835  -7.587  1.00 62.45           C  
ATOM   4328  O   ASP A 543       1.310 -19.521 -10.842  1.00 62.45           O  
ATOM   4329  CG  ASP A 543      -1.409 -20.085  -7.301  1.00 62.45           C  
ATOM   4330  OD1 ASP A 543      -2.088 -20.740  -8.122  1.00 62.45           O  
ATOM   4331  OD2 ASP A 543      -1.894 -19.621  -6.247  1.00 62.45           O  
ATOM   4332  N   CYS A 544      -1.042 -19.239 -10.399  1.00 56.65           N  
ATOM   4333  CA  CYS A 544      -1.346 -18.372 -11.531  1.00 56.65           C  
ATOM   4334  C   CYS A 544      -0.804 -16.966 -11.303  1.00 56.65           C  
ATOM   4335  CB  CYS A 544      -2.854 -18.314 -11.773  1.00 56.65           C  
ATOM   4336  O   CYS A 544      -1.097 -16.342 -10.282  1.00 56.65           O  
ATOM   4337  SG  CYS A 544      -3.522 -19.796 -12.561  1.00 56.65           S  
ATOM   4338  N   VAL A 545       0.449 -16.679 -11.553  1.00 62.39           N  
ATOM   4339  CA  VAL A 545       0.950 -15.308 -11.536  1.00 62.39           C  
ATOM   4340  C   VAL A 545       0.131 -14.447 -12.495  1.00 62.39           C  
ATOM   4341  CB  VAL A 545       2.448 -15.247 -11.912  1.00 62.39           C  
ATOM   4342  O   VAL A 545      -0.169 -14.868 -13.615  1.00 62.39           O  
ATOM   4343  CG1 VAL A 545       2.953 -13.805 -11.882  1.00 62.39           C  
ATOM   4344  CG2 VAL A 545       3.270 -16.124 -10.969  1.00 62.39           C  
ATOM   4345  N   ALA A 546      -0.356 -13.338 -11.940  1.00 71.48           N  
ATOM   4346  CA  ALA A 546      -1.044 -12.357 -12.777  1.00 71.48           C  
ATOM   4347  C   ALA A 546      -0.065 -11.647 -13.707  1.00 71.48           C  
ATOM   4348  CB  ALA A 546      -1.781 -11.340 -11.908  1.00 71.48           C  
ATOM   4349  O   ALA A 546       0.688 -10.771 -13.275  1.00 71.48           O  
ATOM   4350  N   ILE A 547       0.436 -12.332 -14.747  1.00 86.05           N  
ATOM   4351  CA  ILE A 547       1.159 -11.601 -15.782  1.00 86.05           C  
ATOM   4352  C   ILE A 547       0.192 -10.701 -16.549  1.00 86.05           C  
ATOM   4353  CB  ILE A 547       1.882 -12.562 -16.753  1.00 86.05           C  
ATOM   4354  O   ILE A 547      -0.881 -11.145 -16.965  1.00 86.05           O  
ATOM   4355  CG1 ILE A 547       2.770 -13.539 -15.974  1.00 86.05           C  
ATOM   4356  CG2 ILE A 547       2.702 -11.776 -17.779  1.00 86.05           C  
ATOM   4357  CD1 ILE A 547       3.402 -14.623 -16.836  1.00 86.05           C  
ATOM   4358  N   PRO A 548       0.509  -9.374 -16.695  1.00 88.26           N  
ATOM   4359  CA  PRO A 548      -0.386  -8.542 -17.502  1.00 88.26           C  
ATOM   4360  C   PRO A 548      -0.657  -9.133 -18.884  1.00 88.26           C  
ATOM   4361  CB  PRO A 548       0.370  -7.216 -17.614  1.00 88.26           C  
ATOM   4362  O   PRO A 548       0.274  -9.573 -19.564  1.00 88.26           O  
ATOM   4363  CG  PRO A 548       1.396  -7.268 -16.528  1.00 88.26           C  
ATOM   4364  CD  PRO A 548       1.694  -8.708 -16.223  1.00 88.26           C  
ATOM   4365  N   PRO A 549      -1.952  -9.229 -19.238  1.00 92.39           N  
ATOM   4366  CA  PRO A 549      -2.261  -9.716 -20.584  1.00 92.39           C  
ATOM   4367  C   PRO A 549      -1.649  -8.848 -21.681  1.00 92.39           C  
ATOM   4368  CB  PRO A 549      -3.790  -9.664 -20.636  1.00 92.39           C  
ATOM   4369  O   PRO A 549      -1.511  -7.634 -21.508  1.00 92.39           O  
ATOM   4370  CG  PRO A 549      -4.217  -9.552 -19.208  1.00 92.39           C  
ATOM   4371  CD  PRO A 549      -3.110  -8.899 -18.429  1.00 92.39           C  
ATOM   4372  N   LEU A 550      -1.245  -9.460 -22.739  1.00 94.72           N  
ATOM   4373  CA  LEU A 550      -0.644  -8.741 -23.857  1.00 94.72           C  
ATOM   4374  C   LEU A 550      -1.622  -7.724 -24.437  1.00 94.72           C  
ATOM   4375  CB  LEU A 550      -0.200  -9.719 -24.948  1.00 94.72           C  
ATOM   4376  O   LEU A 550      -1.207  -6.725 -25.029  1.00 94.72           O  
ATOM   4377  CG  LEU A 550       1.020 -10.584 -24.626  1.00 94.72           C  
ATOM   4378  CD1 LEU A 550       1.237 -11.622 -25.722  1.00 94.72           C  
ATOM   4379  CD2 LEU A 550       2.261  -9.715 -24.452  1.00 94.72           C  
ATOM   4380  N   SER A 551      -2.931  -7.929 -24.156  1.00 92.30           N  
ATOM   4381  CA  SER A 551      -3.965  -7.045 -24.683  1.00 92.30           C  
ATOM   4382  C   SER A 551      -4.143  -5.815 -23.799  1.00 92.30           C  
ATOM   4383  CB  SER A 551      -5.295  -7.790 -24.808  1.00 92.30           C  
ATOM   4384  O   SER A 551      -4.850  -4.875 -24.170  1.00 92.30           O  
ATOM   4385  OG  SER A 551      -5.710  -8.293 -23.550  1.00 92.30           O  
ATOM   4386  N   SER A 552      -3.516  -5.823 -22.687  1.00 90.23           N  
ATOM   4387  CA  SER A 552      -3.716  -4.733 -21.738  1.00 90.23           C  
ATOM   4388  C   SER A 552      -3.177  -3.416 -22.287  1.00 90.23           C  
ATOM   4389  CB  SER A 552      -3.040  -5.052 -20.403  1.00 90.23           C  
ATOM   4390  O   SER A 552      -2.129  -3.391 -22.937  1.00 90.23           O  
ATOM   4391  OG  SER A 552      -1.644  -5.226 -20.575  1.00 90.23           O  
ATOM   4392  N   SER A 553      -3.894  -2.336 -22.003  1.00 88.69           N  
ATOM   4393  CA  SER A 553      -3.470  -1.002 -22.417  1.00 88.69           C  
ATOM   4394  C   SER A 553      -2.322  -0.494 -21.551  1.00 88.69           C  
ATOM   4395  CB  SER A 553      -4.641  -0.022 -22.351  1.00 88.69           C  
ATOM   4396  O   SER A 553      -2.251  -0.805 -20.360  1.00 88.69           O  
ATOM   4397  OG  SER A 553      -5.659  -0.393 -23.265  1.00 88.69           O  
ATOM   4398  N   LEU A 554      -1.340   0.210 -22.282  1.00 88.46           N  
ATOM   4399  CA  LEU A 554      -0.293   0.897 -21.534  1.00 88.46           C  
ATOM   4400  C   LEU A 554      -0.878   2.029 -20.695  1.00 88.46           C  
ATOM   4401  CB  LEU A 554       0.771   1.450 -22.486  1.00 88.46           C  
ATOM   4402  O   LEU A 554      -1.815   2.705 -21.125  1.00 88.46           O  
ATOM   4403  CG  LEU A 554       1.469   0.431 -23.388  1.00 88.46           C  
ATOM   4404  CD1 LEU A 554       2.472   1.130 -24.300  1.00 88.46           C  
ATOM   4405  CD2 LEU A 554       2.157  -0.642 -22.551  1.00 88.46           C  
ATOM   4406  N   ARG A 555      -0.394   2.167 -19.495  1.00 85.58           N  
ATOM   4407  CA  ARG A 555      -0.816   3.272 -18.640  1.00 85.58           C  
ATOM   4408  C   ARG A 555      -0.212   4.591 -19.112  1.00 85.58           C  
ATOM   4409  CB  ARG A 555      -0.424   3.007 -17.185  1.00 85.58           C  
ATOM   4410  O   ARG A 555       0.988   4.823 -18.951  1.00 85.58           O  
ATOM   4411  CG  ARG A 555      -1.123   1.807 -16.568  1.00 85.58           C  
ATOM   4412  CD  ARG A 555      -0.639   1.540 -15.149  1.00 85.58           C  
ATOM   4413  NE  ARG A 555       0.738   1.055 -15.132  1.00 85.58           N  
ATOM   4414  NH1 ARG A 555       0.184  -1.154 -15.516  1.00 85.58           N  
ATOM   4415  NH2 ARG A 555       2.380  -0.545 -15.271  1.00 85.58           N  
ATOM   4416  CZ  ARG A 555       1.097  -0.213 -15.306  1.00 85.58           C  
ATOM   4417  N   MET A 556      -1.010   5.396 -19.815  1.00 80.14           N  
ATOM   4418  CA  MET A 556      -0.537   6.643 -20.411  1.00 80.14           C  
ATOM   4419  C   MET A 556      -1.016   7.846 -19.606  1.00 80.14           C  
ATOM   4420  CB  MET A 556      -1.012   6.761 -21.860  1.00 80.14           C  
ATOM   4421  O   MET A 556      -2.130   7.843 -19.079  1.00 80.14           O  
ATOM   4422  CG  MET A 556      -0.521   5.638 -22.759  1.00 80.14           C  
ATOM   4423  SD  MET A 556       1.291   5.706 -23.044  1.00 80.14           S  
ATOM   4424  CE  MET A 556       1.760   4.033 -22.519  1.00 80.14           C  
ATOM   4425  N   SER A 557      -0.132   8.681 -19.004  1.00 67.90           N  
ATOM   4426  CA  SER A 557      -0.541   9.904 -18.321  1.00 67.90           C  
ATOM   4427  C   SER A 557      -0.768  11.041 -19.312  1.00 67.90           C  
ATOM   4428  CB  SER A 557       0.508  10.318 -17.288  1.00 67.90           C  
ATOM   4429  O   SER A 557       0.074  11.295 -20.176  1.00 67.90           O  
ATOM   4430  OG  SER A 557       1.678  10.801 -17.925  1.00 67.90           O  
ATOM   4431  N   ASN A 558      -2.031  11.749 -19.257  1.00 56.91           N  
ATOM   4432  CA  ASN A 558      -2.463  13.135 -19.402  1.00 56.91           C  
ATOM   4433  C   ASN A 558      -3.642  13.453 -18.488  1.00 56.91           C  
ATOM   4434  CB  ASN A 558      -2.825  13.435 -20.859  1.00 56.91           C  
ATOM   4435  O   ASN A 558      -4.488  12.593 -18.237  1.00 56.91           O  
ATOM   4436  CG  ASN A 558      -4.094  12.734 -21.302  1.00 56.91           C  
ATOM   4437  ND2 ASN A 558      -4.399  12.820 -22.591  1.00 56.91           N  
ATOM   4438  OD1 ASN A 558      -4.794  12.121 -20.492  1.00 56.91           O  
ATOM   4439  N   LEU A 559      -3.443  14.167 -17.320  1.00 61.48           N  
ATOM   4440  CA  LEU A 559      -4.617  14.724 -16.658  1.00 61.48           C  
ATOM   4441  C   LEU A 559      -5.810  14.761 -17.607  1.00 61.48           C  
ATOM   4442  CB  LEU A 559      -4.320  16.133 -16.138  1.00 61.48           C  
ATOM   4443  O   LEU A 559      -6.935  14.451 -17.208  1.00 61.48           O  
ATOM   4444  CG  LEU A 559      -5.239  16.655 -15.032  1.00 61.48           C  
ATOM   4445  CD1 LEU A 559      -4.863  16.032 -13.692  1.00 61.48           C  
ATOM   4446  CD2 LEU A 559      -5.174  18.177 -14.956  1.00 61.48           C  
ATOM   4447  N   ASN A 560      -5.525  14.952 -18.929  1.00 57.01           N  
ATOM   4448  CA  ASN A 560      -6.584  14.999 -19.931  1.00 57.01           C  
ATOM   4449  C   ASN A 560      -7.160  13.612 -20.203  1.00 57.01           C  
ATOM   4450  CB  ASN A 560      -6.067  15.623 -21.229  1.00 57.01           C  
ATOM   4451  O   ASN A 560      -8.372  13.461 -20.371  1.00 57.01           O  
ATOM   4452  CG  ASN A 560      -6.087  17.138 -21.197  1.00 57.01           C  
ATOM   4453  ND2 ASN A 560      -5.270  17.760 -22.038  1.00 57.01           N  
ATOM   4454  OD1 ASN A 560      -6.830  17.745 -20.421  1.00 57.01           O  
ATOM   4455  N   TYR A 561      -6.220  12.637 -20.186  1.00 55.67           N  
ATOM   4456  CA  TYR A 561      -6.655  11.255 -20.348  1.00 55.67           C  
ATOM   4457  C   TYR A 561      -7.463  10.792 -19.141  1.00 55.67           C  
ATOM   4458  CB  TYR A 561      -5.450  10.332 -20.554  1.00 55.67           C  
ATOM   4459  O   TYR A 561      -8.472  10.100 -19.290  1.00 55.67           O  
ATOM   4460  CG  TYR A 561      -5.823   8.931 -20.975  1.00 55.67           C  
ATOM   4461  CD1 TYR A 561      -5.920   7.904 -20.039  1.00 55.67           C  
ATOM   4462  CD2 TYR A 561      -6.079   8.632 -22.309  1.00 55.67           C  
ATOM   4463  CE1 TYR A 561      -6.262   6.611 -20.423  1.00 55.67           C  
ATOM   4464  CE2 TYR A 561      -6.421   7.343 -22.704  1.00 55.67           C  
ATOM   4465  OH  TYR A 561      -6.849   5.063 -22.140  1.00 55.67           O  
ATOM   4466  CZ  TYR A 561      -6.510   6.341 -21.755  1.00 55.67           C  
ATOM   4467  N   VAL A 562      -7.041  11.281 -17.924  1.00 58.94           N  
ATOM   4468  CA  VAL A 562      -7.771  11.008 -16.690  1.00 58.94           C  
ATOM   4469  C   VAL A 562      -9.171  11.611 -16.774  1.00 58.94           C  
ATOM   4470  CB  VAL A 562      -7.025  11.561 -15.455  1.00 58.94           C  
ATOM   4471  O   VAL A 562     -10.157  10.960 -16.419  1.00 58.94           O  
ATOM   4472  CG1 VAL A 562      -7.872  11.396 -14.195  1.00 58.94           C  
ATOM   4473  CG2 VAL A 562      -5.676  10.865 -15.292  1.00 58.94           C  
ATOM   4474  N   ILE A 563      -9.169  12.843 -17.276  1.00 66.96           N  
ATOM   4475  CA  ILE A 563     -10.447  13.539 -17.388  1.00 66.96           C  
ATOM   4476  C   ILE A 563     -11.354  12.797 -18.366  1.00 66.96           C  
ATOM   4477  CB  ILE A 563     -10.254  15.004 -17.841  1.00 66.96           C  
ATOM   4478  O   ILE A 563     -12.538  12.588 -18.088  1.00 66.96           O  
ATOM   4479  CG1 ILE A 563      -9.568  15.818 -16.738  1.00 66.96           C  
ATOM   4480  CG2 ILE A 563     -11.597  15.630 -18.230  1.00 66.96           C  
ATOM   4481  CD1 ILE A 563      -9.193  17.234 -17.157  1.00 66.96           C  
ATOM   4482  N   THR A 564     -10.701  12.381 -19.444  1.00 65.63           N  
ATOM   4483  CA  THR A 564     -11.454  11.640 -20.450  1.00 65.63           C  
ATOM   4484  C   THR A 564     -11.936  10.305 -19.890  1.00 65.63           C  
ATOM   4485  CB  THR A 564     -10.609  11.395 -21.713  1.00 65.63           C  
ATOM   4486  O   THR A 564     -13.079   9.905 -20.120  1.00 65.63           O  
ATOM   4487  CG2 THR A 564     -11.454  10.799 -22.834  1.00 65.63           C  
ATOM   4488  OG1 THR A 564     -10.054  12.639 -22.158  1.00 65.63           O  
ATOM   4489  N   ASP A 565     -11.022   9.622 -19.182  1.00 63.46           N  
ATOM   4490  CA  ASP A 565     -11.377   8.347 -18.567  1.00 63.46           C  
ATOM   4491  C   ASP A 565     -12.482   8.527 -17.529  1.00 63.46           C  
ATOM   4492  CB  ASP A 565     -10.149   7.702 -17.921  1.00 63.46           C  
ATOM   4493  O   ASP A 565     -13.423   7.732 -17.471  1.00 63.46           O  
ATOM   4494  CG  ASP A 565     -10.368   6.244 -17.556  1.00 63.46           C  
ATOM   4495  OD1 ASP A 565     -10.804   5.457 -18.424  1.00 63.46           O  
ATOM   4496  OD2 ASP A 565     -10.105   5.880 -16.390  1.00 63.46           O  
ATOM   4497  N   TYR A 566     -12.340   9.600 -16.688  1.00 72.88           N  
ATOM   4498  CA  TYR A 566     -13.374   9.881 -15.698  1.00 72.88           C  
ATOM   4499  C   TYR A 566     -14.690  10.248 -16.373  1.00 72.88           C  
ATOM   4500  CB  TYR A 566     -12.932  11.012 -14.764  1.00 72.88           C  
ATOM   4501  O   TYR A 566     -15.763   9.857 -15.909  1.00 72.88           O  
ATOM   4502  CG  TYR A 566     -12.176  10.535 -13.548  1.00 72.88           C  
ATOM   4503  CD1 TYR A 566     -12.828   9.859 -12.519  1.00 72.88           C  
ATOM   4504  CD2 TYR A 566     -10.809  10.760 -13.425  1.00 72.88           C  
ATOM   4505  CE1 TYR A 566     -12.136   9.420 -11.395  1.00 72.88           C  
ATOM   4506  CE2 TYR A 566     -10.107  10.325 -12.306  1.00 72.88           C  
ATOM   4507  OH  TYR A 566     -10.087   9.223 -10.188  1.00 72.88           O  
ATOM   4508  CZ  TYR A 566     -10.778   9.656 -11.298  1.00 72.88           C  
ATOM   4509  N   LYS A 567     -14.591  10.973 -17.521  1.00 76.48           N  
ATOM   4510  CA  LYS A 567     -15.789  11.313 -18.283  1.00 76.48           C  
ATOM   4511  C   LYS A 567     -16.483  10.058 -18.804  1.00 76.48           C  
ATOM   4512  CB  LYS A 567     -15.440  12.241 -19.448  1.00 76.48           C  
ATOM   4513  O   LYS A 567     -17.711   9.959 -18.763  1.00 76.48           O  
ATOM   4514  CG  LYS A 567     -15.215  13.689 -19.039  1.00 76.48           C  
ATOM   4515  CD  LYS A 567     -14.962  14.578 -20.250  1.00 76.48           C  
ATOM   4516  CE  LYS A 567     -14.756  16.032 -19.844  1.00 76.48           C  
ATOM   4517  NZ  LYS A 567     -14.462  16.900 -21.023  1.00 76.48           N  
ATOM   4518  N   ARG A 568     -15.653   9.167 -19.266  1.00 74.81           N  
ATOM   4519  CA  ARG A 568     -16.182   7.893 -19.742  1.00 74.81           C  
ATOM   4520  C   ARG A 568     -16.834   7.112 -18.605  1.00 74.81           C  
ATOM   4521  CB  ARG A 568     -15.073   7.056 -20.383  1.00 74.81           C  
ATOM   4522  O   ARG A 568     -17.925   6.562 -18.769  1.00 74.81           O  
ATOM   4523  CG  ARG A 568     -15.572   5.797 -21.075  1.00 74.81           C  
ATOM   4524  CD  ARG A 568     -14.429   4.995 -21.680  1.00 74.81           C  
ATOM   4525  NE  ARG A 568     -13.405   4.683 -20.688  1.00 74.81           N  
ATOM   4526  NH1 ARG A 568     -11.740   4.266 -22.234  1.00 74.81           N  
ATOM   4527  NH2 ARG A 568     -11.301   4.080 -19.992  1.00 74.81           N  
ATOM   4528  CZ  ARG A 568     -12.151   4.344 -20.973  1.00 74.81           C  
ATOM   4529  N   HIS A 569     -16.106   7.010 -17.482  1.00 75.93           N  
ATOM   4530  CA  HIS A 569     -16.624   6.325 -16.303  1.00 75.93           C  
ATOM   4531  C   HIS A 569     -17.930   6.954 -15.831  1.00 75.93           C  
ATOM   4532  CB  HIS A 569     -15.593   6.345 -15.174  1.00 75.93           C  
ATOM   4533  O   HIS A 569     -18.878   6.244 -15.485  1.00 75.93           O  
ATOM   4534  CG  HIS A 569     -15.891   5.380 -14.071  1.00 75.93           C  
ATOM   4535  CD2 HIS A 569     -16.170   5.584 -12.762  1.00 75.93           C  
ATOM   4536  ND1 HIS A 569     -15.920   4.016 -14.265  1.00 75.93           N  
ATOM   4537  CE1 HIS A 569     -16.206   3.421 -13.118  1.00 75.93           C  
ATOM   4538  NE2 HIS A 569     -16.362   4.350 -12.191  1.00 75.93           N  
ATOM   4539  N   ILE A 570     -17.974   8.282 -15.825  1.00 84.86           N  
ATOM   4540  CA  ILE A 570     -19.174   9.011 -15.428  1.00 84.86           C  
ATOM   4541  C   ILE A 570     -20.323   8.665 -16.372  1.00 84.86           C  
ATOM   4542  CB  ILE A 570     -18.930  10.537 -15.418  1.00 84.86           C  
ATOM   4543  O   ILE A 570     -21.451   8.438 -15.929  1.00 84.86           O  
ATOM   4544  CG1 ILE A 570     -18.030  10.926 -14.239  1.00 84.86           C  
ATOM   4545  CG2 ILE A 570     -20.259  11.296 -15.365  1.00 84.86           C  
ATOM   4546  CD1 ILE A 570     -17.596  12.385 -14.246  1.00 84.86           C  
ATOM   4547  N   ARG A 571     -20.047   8.622 -17.608  1.00 84.75           N  
ATOM   4548  CA  ARG A 571     -21.049   8.245 -18.600  1.00 84.75           C  
ATOM   4549  C   ARG A 571     -21.566   6.833 -18.346  1.00 84.75           C  
ATOM   4550  CB  ARG A 571     -20.472   8.346 -20.013  1.00 84.75           C  
ATOM   4551  O   ARG A 571     -22.773   6.587 -18.409  1.00 84.75           O  
ATOM   4552  CG  ARG A 571     -20.648   9.713 -20.654  1.00 84.75           C  
ATOM   4553  CD  ARG A 571     -20.245   9.704 -22.123  1.00 84.75           C  
ATOM   4554  NE  ARG A 571     -18.838  10.051 -22.298  1.00 84.75           N  
ATOM   4555  NH1 ARG A 571     -18.579   8.871 -24.267  1.00 84.75           N  
ATOM   4556  NH2 ARG A 571     -16.809  10.023 -23.374  1.00 84.75           N  
ATOM   4557  CZ  ARG A 571     -18.079   9.648 -23.313  1.00 84.75           C  
ATOM   4558  N   ASN A 572     -20.637   5.863 -18.051  1.00 84.46           N  
ATOM   4559  CA  ASN A 572     -21.016   4.487 -17.749  1.00 84.46           C  
ATOM   4560  C   ASN A 572     -21.889   4.407 -16.500  1.00 84.46           C  
ATOM   4561  CB  ASN A 572     -19.773   3.611 -17.585  1.00 84.46           C  
ATOM   4562  O   ASN A 572     -22.860   3.648 -16.463  1.00 84.46           O  
ATOM   4563  CG  ASN A 572     -19.067   3.346 -18.900  1.00 84.46           C  
ATOM   4564  ND2 ASN A 572     -17.819   2.898 -18.823  1.00 84.46           N  
ATOM   4565  OD1 ASN A 572     -19.637   3.544 -19.976  1.00 84.46           O  
ATOM   4566  N   LEU A 573     -21.442   5.170 -15.489  1.00 88.12           N  
ATOM   4567  CA  LEU A 573     -22.227   5.197 -14.260  1.00 88.12           C  
ATOM   4568  C   LEU A 573     -23.608   5.793 -14.510  1.00 88.12           C  
ATOM   4569  CB  LEU A 573     -21.500   6.000 -13.178  1.00 88.12           C  
ATOM   4570  O   LEU A 573     -24.603   5.317 -13.959  1.00 88.12           O  
ATOM   4571  CG  LEU A 573     -20.326   5.303 -12.490  1.00 88.12           C  
ATOM   4572  CD1 LEU A 573     -19.543   6.298 -11.639  1.00 88.12           C  
ATOM   4573  CD2 LEU A 573     -20.819   4.136 -11.640  1.00 88.12           C  
ATOM   4574  N   GLU A 574     -23.642   6.799 -15.321  1.00 89.03           N  
ATOM   4575  CA  GLU A 574     -24.920   7.411 -15.673  1.00 89.03           C  
ATOM   4576  C   GLU A 574     -25.834   6.414 -16.379  1.00 89.03           C  
ATOM   4577  CB  GLU A 574     -24.701   8.642 -16.557  1.00 89.03           C  
ATOM   4578  O   GLU A 574     -27.036   6.368 -16.111  1.00 89.03           O  
ATOM   4579  CG  GLU A 574     -24.179   9.856 -15.803  1.00 89.03           C  
ATOM   4580  CD  GLU A 574     -23.843  11.028 -16.712  1.00 89.03           C  
ATOM   4581  OE1 GLU A 574     -23.641  12.153 -16.202  1.00 89.03           O  
ATOM   4582  OE2 GLU A 574     -23.782  10.819 -17.944  1.00 89.03           O  
ATOM   4583  N   THR A 575     -25.281   5.627 -17.247  1.00 88.10           N  
ATOM   4584  CA  THR A 575     -26.028   4.573 -17.924  1.00 88.10           C  
ATOM   4585  C   THR A 575     -26.518   3.530 -16.923  1.00 88.10           C  
ATOM   4586  CB  THR A 575     -25.172   3.888 -19.006  1.00 88.10           C  
ATOM   4587  O   THR A 575     -27.665   3.085 -16.995  1.00 88.10           O  
ATOM   4588  CG2 THR A 575     -26.003   2.904 -19.823  1.00 88.10           C  
ATOM   4589  OG1 THR A 575     -24.634   4.885 -19.883  1.00 88.10           O  
ATOM   4590  N   ALA A 576     -25.639   3.080 -16.023  1.00 86.42           N  
ATOM   4591  CA  ALA A 576     -26.000   2.115 -14.987  1.00 86.42           C  
ATOM   4592  C   ALA A 576     -27.109   2.661 -14.093  1.00 86.42           C  
ATOM   4593  CB  ALA A 576     -24.776   1.750 -14.150  1.00 86.42           C  
ATOM   4594  O   ALA A 576     -28.025   1.928 -13.712  1.00 86.42           O  
ATOM   4595  N   LEU A 577     -26.955   3.965 -13.706  1.00 89.94           N  
ATOM   4596  CA  LEU A 577     -27.976   4.604 -12.882  1.00 89.94           C  
ATOM   4597  C   LEU A 577     -29.321   4.622 -13.599  1.00 89.94           C  
ATOM   4598  CB  LEU A 577     -27.557   6.032 -12.522  1.00 89.94           C  
ATOM   4599  O   LEU A 577     -30.362   4.387 -12.980  1.00 89.94           O  
ATOM   4600  CG  LEU A 577     -26.956   6.232 -11.130  1.00 89.94           C  
ATOM   4601  CD1 LEU A 577     -25.818   7.246 -11.185  1.00 89.94           C  
ATOM   4602  CD2 LEU A 577     -28.029   6.678 -10.142  1.00 89.94           C  
ATOM   4603  N   THR A 578     -29.301   4.924 -14.844  1.00 89.33           N  
ATOM   4604  CA  THR A 578     -30.511   4.892 -15.657  1.00 89.33           C  
ATOM   4605  C   THR A 578     -31.124   3.494 -15.658  1.00 89.33           C  
ATOM   4606  CB  THR A 578     -30.224   5.330 -17.104  1.00 89.33           C  
ATOM   4607  O   THR A 578     -32.342   3.345 -15.534  1.00 89.33           O  
ATOM   4608  CG2 THR A 578     -31.518   5.521 -17.889  1.00 89.33           C  
ATOM   4609  OG1 THR A 578     -29.502   6.568 -17.088  1.00 89.33           O  
ATOM   4610  N   ASP A 579     -30.293   2.452 -15.826  1.00 87.11           N  
ATOM   4611  CA  ASP A 579     -30.750   1.066 -15.793  1.00 87.11           C  
ATOM   4612  C   ASP A 579     -31.394   0.733 -14.449  1.00 87.11           C  
ATOM   4613  CB  ASP A 579     -29.588   0.110 -16.071  1.00 87.11           C  
ATOM   4614  O   ASP A 579     -32.440   0.082 -14.400  1.00 87.11           O  
ATOM   4615  CG  ASP A 579     -29.148   0.119 -17.524  1.00 87.11           C  
ATOM   4616  OD1 ASP A 579     -29.863   0.692 -18.375  1.00 87.11           O  
ATOM   4617  OD2 ASP A 579     -28.078  -0.454 -17.822  1.00 87.11           O  
ATOM   4618  N   LYS A 580     -30.713   1.160 -13.404  1.00 91.21           N  
ATOM   4619  CA  LYS A 580     -31.253   0.895 -12.074  1.00 91.21           C  
ATOM   4620  C   LYS A 580     -32.561   1.648 -11.852  1.00 91.21           C  
ATOM   4621  CB  LYS A 580     -30.238   1.278 -10.996  1.00 91.21           C  
ATOM   4622  O   LYS A 580     -33.497   1.115 -11.253  1.00 91.21           O  
ATOM   4623  CG  LYS A 580     -29.025   0.363 -10.935  1.00 91.21           C  
ATOM   4624  CD  LYS A 580     -29.398  -1.028 -10.440  1.00 91.21           C  
ATOM   4625  CE  LYS A 580     -28.182  -1.942 -10.366  1.00 91.21           C  
ATOM   4626  NZ  LYS A 580     -28.568  -3.357 -10.083  1.00 91.21           N  
ATOM   4627  N   ASP A 581     -32.607   2.898 -12.285  1.00 90.38           N  
ATOM   4628  CA  ASP A 581     -33.841   3.672 -12.203  1.00 90.38           C  
ATOM   4629  C   ASP A 581     -34.988   2.954 -12.912  1.00 90.38           C  
ATOM   4630  CB  ASP A 581     -33.642   5.065 -12.804  1.00 90.38           C  
ATOM   4631  O   ASP A 581     -36.116   2.935 -12.415  1.00 90.38           O  
ATOM   4632  CG  ASP A 581     -32.974   6.035 -11.845  1.00 90.38           C  
ATOM   4633  OD1 ASP A 581     -33.012   5.802 -10.618  1.00 90.38           O  
ATOM   4634  OD2 ASP A 581     -32.407   7.042 -12.321  1.00 90.38           O  
ATOM   4635  N   ASN A 582     -34.700   2.393 -14.101  1.00 90.09           N  
ATOM   4636  CA  ASN A 582     -35.698   1.608 -14.818  1.00 90.09           C  
ATOM   4637  C   ASN A 582     -36.133   0.386 -14.014  1.00 90.09           C  
ATOM   4638  CB  ASN A 582     -35.163   1.181 -16.187  1.00 90.09           C  
ATOM   4639  O   ASN A 582     -37.316   0.043 -13.989  1.00 90.09           O  
ATOM   4640  CG  ASN A 582     -35.133   2.322 -17.184  1.00 90.09           C  
ATOM   4641  ND2 ASN A 582     -34.243   2.230 -18.164  1.00 90.09           N  
ATOM   4642  OD1 ASN A 582     -35.904   3.280 -17.074  1.00 90.09           O  
ATOM   4643  N   HIS A 583     -35.160  -0.279 -13.384  1.00 89.38           N  
ATOM   4644  CA  HIS A 583     -35.453  -1.428 -12.534  1.00 89.38           C  
ATOM   4645  C   HIS A 583     -36.345  -1.034 -11.362  1.00 89.38           C  
ATOM   4646  CB  HIS A 583     -34.157  -2.058 -12.019  1.00 89.38           C  
ATOM   4647  O   HIS A 583     -37.304  -1.740 -11.041  1.00 89.38           O  
ATOM   4648  CG  HIS A 583     -34.275  -3.520 -11.728  1.00 89.38           C  
ATOM   4649  CD2 HIS A 583     -33.510  -4.568 -12.115  1.00 89.38           C  
ATOM   4650  ND1 HIS A 583     -35.284  -4.044 -10.949  1.00 89.38           N  
ATOM   4651  CE1 HIS A 583     -35.133  -5.356 -10.869  1.00 89.38           C  
ATOM   4652  NE2 HIS A 583     -34.064  -5.699 -11.567  1.00 89.38           N  
ATOM   4653  N   ILE A 584     -36.026   0.064 -10.731  1.00 91.76           N  
ATOM   4654  CA  ILE A 584     -36.815   0.552  -9.606  1.00 91.76           C  
ATOM   4655  C   ILE A 584     -38.236   0.864 -10.069  1.00 91.76           C  
ATOM   4656  CB  ILE A 584     -36.173   1.804  -8.967  1.00 91.76           C  
ATOM   4657  O   ILE A 584     -39.206   0.523  -9.388  1.00 91.76           O  
ATOM   4658  CG1 ILE A 584     -34.887   1.424  -8.224  1.00 91.76           C  
ATOM   4659  CG2 ILE A 584     -37.163   2.499  -8.028  1.00 91.76           C  
ATOM   4660  CD1 ILE A 584     -34.095   2.617  -7.706  1.00 91.76           C  
ATOM   4661  N   ARG A 585     -38.399   1.475 -11.173  1.00 90.52           N  
ATOM   4662  CA  ARG A 585     -39.716   1.762 -11.734  1.00 90.52           C  
ATOM   4663  C   ARG A 585     -40.506   0.477 -11.960  1.00 90.52           C  
ATOM   4664  CB  ARG A 585     -39.584   2.533 -13.049  1.00 90.52           C  
ATOM   4665  O   ARG A 585     -41.705   0.423 -11.679  1.00 90.52           O  
ATOM   4666  CG  ARG A 585     -39.481   4.040 -12.872  1.00 90.52           C  
ATOM   4667  CD  ARG A 585     -39.571   4.772 -14.203  1.00 90.52           C  
ATOM   4668  NE  ARG A 585     -38.258   5.210 -14.667  1.00 90.52           N  
ATOM   4669  NH1 ARG A 585     -38.371   4.095 -16.688  1.00 90.52           N  
ATOM   4670  NH2 ARG A 585     -36.516   5.333 -16.159  1.00 90.52           N  
ATOM   4671  CZ  ARG A 585     -37.718   4.878 -15.837  1.00 90.52           C  
ATOM   4672  N   ASN A 586     -39.816  -0.531 -12.487  1.00 89.81           N  
ATOM   4673  CA  ASN A 586     -40.447  -1.830 -12.691  1.00 89.81           C  
ATOM   4674  C   ASN A 586     -40.916  -2.439 -11.373  1.00 89.81           C  
ATOM   4675  CB  ASN A 586     -39.489  -2.786 -13.406  1.00 89.81           C  
ATOM   4676  O   ASN A 586     -42.013  -2.994 -11.296  1.00 89.81           O  
ATOM   4677  CG  ASN A 586     -39.344  -2.471 -14.882  1.00 89.81           C  
ATOM   4678  ND2 ASN A 586     -38.290  -2.993 -15.499  1.00 89.81           N  
ATOM   4679  OD1 ASN A 586     -40.172  -1.765 -15.463  1.00 89.81           O  
ATOM   4680  N   LEU A 587     -40.060  -2.308 -10.412  1.00 90.38           N  
ATOM   4681  CA  LEU A 587     -40.411  -2.851  -9.104  1.00 90.38           C  
ATOM   4682  C   LEU A 587     -41.576  -2.081  -8.491  1.00 90.38           C  
ATOM   4683  CB  LEU A 587     -39.204  -2.809  -8.164  1.00 90.38           C  
ATOM   4684  O   LEU A 587     -42.459  -2.675  -7.868  1.00 90.38           O  
ATOM   4685  CG  LEU A 587     -38.111  -3.848  -8.417  1.00 90.38           C  
ATOM   4686  CD1 LEU A 587     -36.880  -3.539  -7.572  1.00 90.38           C  
ATOM   4687  CD2 LEU A 587     -38.629  -5.252  -8.122  1.00 90.38           C  
ATOM   4688  N   GLU A 588     -41.560  -0.827  -8.659  1.00 92.04           N  
ATOM   4689  CA  GLU A 588     -42.664  -0.010  -8.164  1.00 92.04           C  
ATOM   4690  C   GLU A 588     -43.980  -0.400  -8.830  1.00 92.04           C  
ATOM   4691  CB  GLU A 588     -42.378   1.476  -8.393  1.00 92.04           C  
ATOM   4692  O   GLU A 588     -45.027  -0.425  -8.180  1.00 92.04           O  
ATOM   4693  CG  GLU A 588     -41.321   2.049  -7.460  1.00 92.04           C  
ATOM   4694  CD  GLU A 588     -40.957   3.491  -7.779  1.00 92.04           C  
ATOM   4695  OE1 GLU A 588     -40.329   4.161  -6.929  1.00 92.04           O  
ATOM   4696  OE2 GLU A 588     -41.305   3.954  -8.888  1.00 92.04           O  
ATOM   4697  N   HIS A 589     -43.990  -0.648 -10.097  1.00 91.11           N  
ATOM   4698  CA  HIS A 589     -45.163  -1.132 -10.816  1.00 91.11           C  
ATOM   4699  C   HIS A 589     -45.639  -2.469 -10.258  1.00 91.11           C  
ATOM   4700  CB  HIS A 589     -44.860  -1.263 -12.309  1.00 91.11           C  
ATOM   4701  O   HIS A 589     -46.839  -2.672 -10.060  1.00 91.11           O  
ATOM   4702  CG  HIS A 589     -46.032  -1.711 -13.123  1.00 91.11           C  
ATOM   4703  CD2 HIS A 589     -46.242  -2.845 -13.831  1.00 91.11           C  
ATOM   4704  ND1 HIS A 589     -47.168  -0.945 -13.274  1.00 91.11           N  
ATOM   4705  CE1 HIS A 589     -48.029  -1.592 -14.042  1.00 91.11           C  
ATOM   4706  NE2 HIS A 589     -47.491  -2.747 -14.394  1.00 91.11           N  
ATOM   4707  N   LEU A 590     -44.756  -3.382 -10.016  1.00 91.71           N  
ATOM   4708  CA  LEU A 590     -45.089  -4.688  -9.457  1.00 91.71           C  
ATOM   4709  C   LEU A 590     -45.718  -4.544  -8.075  1.00 91.71           C  
ATOM   4710  CB  LEU A 590     -43.840  -5.569  -9.373  1.00 91.71           C  
ATOM   4711  O   LEU A 590     -46.667  -5.257  -7.743  1.00 91.71           O  
ATOM   4712  CG  LEU A 590     -43.993  -7.011  -9.859  1.00 91.71           C  
ATOM   4713  CD1 LEU A 590     -43.122  -7.251 -11.088  1.00 91.71           C  
ATOM   4714  CD2 LEU A 590     -43.638  -7.991  -8.747  1.00 91.71           C  
ATOM   4715  N   LEU A 591     -45.130  -3.648  -7.298  1.00 90.13           N  
ATOM   4716  CA  LEU A 591     -45.678  -3.387  -5.972  1.00 90.13           C  
ATOM   4717  C   LEU A 591     -47.113  -2.881  -6.067  1.00 90.13           C  
ATOM   4718  CB  LEU A 591     -44.813  -2.368  -5.225  1.00 90.13           C  
ATOM   4719  O   LEU A 591     -47.967  -3.269  -5.266  1.00 90.13           O  
ATOM   4720  CG  LEU A 591     -44.000  -2.903  -4.046  1.00 90.13           C  
ATOM   4721  CD1 LEU A 591     -42.615  -2.265  -4.023  1.00 90.13           C  
ATOM   4722  CD2 LEU A 591     -44.733  -2.650  -2.732  1.00 90.13           C  
ATOM   4723  N   GLU A 592     -47.384  -2.007  -6.986  1.00 92.12           N  
ATOM   4724  CA  GLU A 592     -48.733  -1.495  -7.206  1.00 92.12           C  
ATOM   4725  C   GLU A 592     -49.701  -2.621  -7.556  1.00 92.12           C  
ATOM   4726  CB  GLU A 592     -48.732  -0.438  -8.314  1.00 92.12           C  
ATOM   4727  O   GLU A 592     -50.820  -2.667  -7.042  1.00 92.12           O  
ATOM   4728  CG  GLU A 592     -50.059   0.291  -8.468  1.00 92.12           C  
ATOM   4729  CD  GLU A 592     -49.943   1.589  -9.252  1.00 92.12           C  
ATOM   4730  OE1 GLU A 592     -50.936   2.347  -9.321  1.00 92.12           O  
ATOM   4731  OE2 GLU A 592     -48.849   1.849  -9.801  1.00 92.12           O  
ATOM   4732  N   VAL A 593     -49.281  -3.518  -8.419  1.00 90.77           N  
ATOM   4733  CA  VAL A 593     -50.095  -4.659  -8.825  1.00 90.77           C  
ATOM   4734  C   VAL A 593     -50.400  -5.534  -7.611  1.00 90.77           C  
ATOM   4735  CB  VAL A 593     -49.397  -5.493  -9.922  1.00 90.77           C  
ATOM   4736  O   VAL A 593     -51.536  -5.976  -7.426  1.00 90.77           O  
ATOM   4737  CG1 VAL A 593     -50.151  -6.797 -10.171  1.00 90.77           C  
ATOM   4738  CG2 VAL A 593     -49.279  -4.684 -11.212  1.00 90.77           C  
ATOM   4739  N   LYS A 594     -49.446  -5.785  -6.810  1.00 91.71           N  
ATOM   4740  CA  LYS A 594     -49.622  -6.632  -5.633  1.00 91.71           C  
ATOM   4741  C   LYS A 594     -50.532  -5.964  -4.606  1.00 91.71           C  
ATOM   4742  CB  LYS A 594     -48.268  -6.958  -4.999  1.00 91.71           C  
ATOM   4743  O   LYS A 594     -51.361  -6.627  -3.980  1.00 91.71           O  
ATOM   4744  CG  LYS A 594     -47.416  -7.915  -5.819  1.00 91.71           C  
ATOM   4745  CD  LYS A 594     -48.023  -9.311  -5.859  1.00 91.71           C  
ATOM   4746  CE  LYS A 594     -47.161 -10.274  -6.663  1.00 91.71           C  
ATOM   4747  NZ  LYS A 594     -47.840 -11.589  -6.866  1.00 91.71           N  
ATOM   4748  N   ASN A 595     -50.400  -4.681  -4.445  1.00 90.75           N  
ATOM   4749  CA  ASN A 595     -51.272  -3.939  -3.541  1.00 90.75           C  
ATOM   4750  C   ASN A 595     -52.733  -4.030  -3.971  1.00 90.75           C  
ATOM   4751  CB  ASN A 595     -50.834  -2.475  -3.455  1.00 90.75           C  
ATOM   4752  O   ASN A 595     -53.627  -4.138  -3.129  1.00 90.75           O  
ATOM   4753  CG  ASN A 595     -49.666  -2.269  -2.511  1.00 90.75           C  
ATOM   4754  ND2 ASN A 595     -48.910  -1.200  -2.728  1.00 90.75           N  
ATOM   4755  OD1 ASN A 595     -49.443  -3.066  -1.596  1.00 90.75           O  
ATOM   4756  N   ASN A 596     -52.948  -3.927  -5.275  1.00 91.18           N  
ATOM   4757  CA  ASN A 596     -54.299  -4.110  -5.795  1.00 91.18           C  
ATOM   4758  C   ASN A 596     -54.836  -5.504  -5.483  1.00 91.18           C  
ATOM   4759  CB  ASN A 596     -54.333  -3.853  -7.303  1.00 91.18           C  
ATOM   4760  O   ASN A 596     -56.008  -5.659  -5.136  1.00 91.18           O  
ATOM   4761  CG  ASN A 596     -54.222  -2.381  -7.647  1.00 91.18           C  
ATOM   4762  ND2 ASN A 596     -53.829  -2.088  -8.881  1.00 91.18           N  
ATOM   4763  OD1 ASN A 596     -54.487  -1.514  -6.811  1.00 91.18           O  
ATOM   4764  N   TYR A 597     -53.974  -6.477  -5.582  1.00 90.36           N  
ATOM   4765  CA  TYR A 597     -54.337  -7.855  -5.270  1.00 90.36           C  
ATOM   4766  C   TYR A 597     -54.663  -8.012  -3.790  1.00 90.36           C  
ATOM   4767  CB  TYR A 597     -53.205  -8.811  -5.659  1.00 90.36           C  
ATOM   4768  O   TYR A 597     -55.632  -8.684  -3.429  1.00 90.36           O  
ATOM   4769  CG  TYR A 597     -53.583 -10.269  -5.568  1.00 90.36           C  
ATOM   4770  CD1 TYR A 597     -53.030 -11.092  -4.589  1.00 90.36           C  
ATOM   4771  CD2 TYR A 597     -54.493 -10.827  -6.460  1.00 90.36           C  
ATOM   4772  CE1 TYR A 597     -53.374 -12.437  -4.502  1.00 90.36           C  
ATOM   4773  CE2 TYR A 597     -54.844 -12.171  -6.382  1.00 90.36           C  
ATOM   4774  OH  TYR A 597     -54.625 -14.297  -5.320  1.00 90.36           O  
ATOM   4775  CZ  TYR A 597     -54.281 -12.966  -5.401  1.00 90.36           C  
ATOM   4776  N   ILE A 598     -53.945  -7.453  -2.923  1.00 90.74           N  
ATOM   4777  CA  ILE A 598     -54.176  -7.491  -1.483  1.00 90.74           C  
ATOM   4778  C   ILE A 598     -55.525  -6.852  -1.160  1.00 90.74           C  
ATOM   4779  CB  ILE A 598     -53.045  -6.777  -0.710  1.00 90.74           C  
ATOM   4780  O   ILE A 598     -56.280  -7.367  -0.332  1.00 90.74           O  
ATOM   4781  CG1 ILE A 598     -51.758  -7.608  -0.758  1.00 90.74           C  
ATOM   4782  CG2 ILE A 598     -53.468  -6.506   0.737  1.00 90.74           C  
ATOM   4783  CD1 ILE A 598     -50.545  -6.904  -0.165  1.00 90.74           C  
ATOM   4784  N   GLU A 599     -55.782  -5.766  -1.793  1.00 90.15           N  
ATOM   4785  CA  GLU A 599     -57.074  -5.112  -1.608  1.00 90.15           C  
ATOM   4786  C   GLU A 599     -58.223  -6.050  -1.968  1.00 90.15           C  
ATOM   4787  CB  GLU A 599     -57.155  -3.834  -2.445  1.00 90.15           C  
ATOM   4788  O   GLU A 599     -59.235  -6.099  -1.266  1.00 90.15           O  
ATOM   4789  CG  GLU A 599     -56.611  -2.600  -1.739  1.00 90.15           C  
ATOM   4790  CD  GLU A 599     -56.696  -1.339  -2.584  1.00 90.15           C  
ATOM   4791  OE1 GLU A 599     -56.188  -0.281  -2.148  1.00 90.15           O  
ATOM   4792  OE2 GLU A 599     -57.276  -1.409  -3.691  1.00 90.15           O  
ATOM   4793  N   THR A 600     -58.070  -6.742  -3.015  1.00 90.83           N  
ATOM   4794  CA  THR A 600     -59.068  -7.721  -3.433  1.00 90.83           C  
ATOM   4795  C   THR A 600     -59.239  -8.805  -2.373  1.00 90.83           C  
ATOM   4796  CB  THR A 600     -58.687  -8.368  -4.777  1.00 90.83           C  
ATOM   4797  O   THR A 600     -60.363  -9.202  -2.059  1.00 90.83           O  
ATOM   4798  CG2 THR A 600     -59.818  -9.245  -5.305  1.00 90.83           C  
ATOM   4799  OG1 THR A 600     -58.409  -7.338  -5.735  1.00 90.83           O  
ATOM   4800  N   LEU A 601     -58.143  -9.271  -1.882  1.00 90.25           N  
ATOM   4801  CA  LEU A 601     -58.177 -10.318  -0.866  1.00 90.25           C  
ATOM   4802  C   LEU A 601     -58.819  -9.808   0.419  1.00 90.25           C  
ATOM   4803  CB  LEU A 601     -56.764 -10.830  -0.577  1.00 90.25           C  
ATOM   4804  O   LEU A 601     -59.554 -10.541   1.084  1.00 90.25           O  
ATOM   4805  CG  LEU A 601     -56.141 -11.740  -1.637  1.00 90.25           C  
ATOM   4806  CD1 LEU A 601     -54.668 -11.983  -1.328  1.00 90.25           C  
ATOM   4807  CD2 LEU A 601     -56.900 -13.060  -1.722  1.00 90.25           C  
ATOM   4808  N   GLU A 602     -58.561  -8.619   0.732  1.00 90.76           N  
ATOM   4809  CA  GLU A 602     -59.167  -8.017   1.915  1.00 90.76           C  
ATOM   4810  C   GLU A 602     -60.686  -7.958   1.788  1.00 90.76           C  
ATOM   4811  CB  GLU A 602     -58.604  -6.613   2.152  1.00 90.76           C  
ATOM   4812  O   GLU A 602     -61.405  -8.169   2.767  1.00 90.76           O  
ATOM   4813  CG  GLU A 602     -57.184  -6.604   2.698  1.00 90.76           C  
ATOM   4814  CD  GLU A 602     -56.608  -5.204   2.849  1.00 90.76           C  
ATOM   4815  OE1 GLU A 602     -55.609  -5.035   3.585  1.00 90.76           O  
ATOM   4816  OE2 GLU A 602     -57.162  -4.270   2.229  1.00 90.76           O  
ATOM   4817  N   HIS A 603     -61.170  -7.628   0.619  1.00 89.86           N  
ATOM   4818  CA  HIS A 603     -62.607  -7.639   0.371  1.00 89.86           C  
ATOM   4819  C   HIS A 603     -63.188  -9.037   0.559  1.00 89.86           C  
ATOM   4820  CB  HIS A 603     -62.911  -7.130  -1.039  1.00 89.86           C  
ATOM   4821  O   HIS A 603     -64.275  -9.192   1.120  1.00 89.86           O  
ATOM   4822  CG  HIS A 603     -63.155  -5.655  -1.105  1.00 89.86           C  
ATOM   4823  CD2 HIS A 603     -62.443  -4.662  -1.686  1.00 89.86           C  
ATOM   4824  ND1 HIS A 603     -64.248  -5.055  -0.518  1.00 89.86           N  
ATOM   4825  CE1 HIS A 603     -64.197  -3.752  -0.737  1.00 89.86           C  
ATOM   4826  NE2 HIS A 603     -63.112  -3.487  -1.444  1.00 89.86           N  
ATOM   4827  N   VAL A 604     -62.494 -10.033   0.163  1.00 91.71           N  
ATOM   4828  CA  VAL A 604     -62.939 -11.417   0.290  1.00 91.71           C  
ATOM   4829  C   VAL A 604     -63.002 -11.806   1.765  1.00 91.71           C  
ATOM   4830  CB  VAL A 604     -62.010 -12.384  -0.477  1.00 91.71           C  
ATOM   4831  O   VAL A 604     -63.957 -12.452   2.203  1.00 91.71           O  
ATOM   4832  CG1 VAL A 604     -62.371 -13.837  -0.170  1.00 91.71           C  
ATOM   4833  CG2 VAL A 604     -62.087 -12.118  -1.979  1.00 91.71           C  
ATOM   4834  N   ILE A 605     -62.059 -11.417   2.531  1.00 90.48           N  
ATOM   4835  CA  ILE A 605     -61.996 -11.724   3.956  1.00 90.48           C  
ATOM   4836  C   ILE A 605     -63.152 -11.040   4.683  1.00 90.48           C  
ATOM   4837  CB  ILE A 605     -60.646 -11.290   4.568  1.00 90.48           C  
ATOM   4838  O   ILE A 605     -63.779 -11.636   5.562  1.00 90.48           O  
ATOM   4839  CG1 ILE A 605     -59.520 -12.212   4.087  1.00 90.48           C  
ATOM   4840  CG2 ILE A 605     -60.726 -11.276   6.098  1.00 90.48           C  
ATOM   4841  CD1 ILE A 605     -58.133 -11.792   4.554  1.00 90.48           C  
ATOM   4842  N   GLU A 606     -63.372  -9.785   4.338  1.00 91.39           N  
ATOM   4843  CA  GLU A 606     -64.497  -9.069   4.933  1.00 91.39           C  
ATOM   4844  C   GLU A 606     -65.812  -9.803   4.685  1.00 91.39           C  
ATOM   4845  CB  GLU A 606     -64.579  -7.643   4.383  1.00 91.39           C  
ATOM   4846  O   GLU A 606     -66.646  -9.916   5.586  1.00 91.39           O  
ATOM   4847  CG  GLU A 606     -65.398  -6.696   5.248  1.00 91.39           C  
ATOM   4848  CD  GLU A 606     -65.227  -5.235   4.866  1.00 91.39           C  
ATOM   4849  OE1 GLU A 606     -65.779  -4.356   5.566  1.00 91.39           O  
ATOM   4850  OE2 GLU A 606     -64.536  -4.966   3.858  1.00 91.39           O  
ATOM   4851  N   ASP A 607     -65.959 -10.282   3.484  1.00 91.49           N  
ATOM   4852  CA  ASP A 607     -67.155 -11.037   3.125  1.00 91.49           C  
ATOM   4853  C   ASP A 607     -67.276 -12.306   3.966  1.00 91.49           C  
ATOM   4854  CB  ASP A 607     -67.141 -11.391   1.637  1.00 91.49           C  
ATOM   4855  O   ASP A 607     -68.357 -12.627   4.463  1.00 91.49           O  
ATOM   4856  CG  ASP A 607     -68.486 -11.881   1.131  1.00 91.49           C  
ATOM   4857  OD1 ASP A 607     -69.522 -11.262   1.455  1.00 91.49           O  
ATOM   4858  OD2 ASP A 607     -68.510 -12.897   0.403  1.00 91.49           O  
ATOM   4859  N   LYS A 608     -66.201 -12.962   4.197  1.00 90.82           N  
ATOM   4860  CA  LYS A 608     -66.207 -14.205   4.963  1.00 90.82           C  
ATOM   4861  C   LYS A 608     -66.440 -13.936   6.447  1.00 90.82           C  
ATOM   4862  CB  LYS A 608     -64.892 -14.962   4.769  1.00 90.82           C  
ATOM   4863  O   LYS A 608     -67.120 -14.710   7.124  1.00 90.82           O  
ATOM   4864  CG  LYS A 608     -64.705 -15.528   3.369  1.00 90.82           C  
ATOM   4865  CD  LYS A 608     -65.597 -16.739   3.132  1.00 90.82           C  
ATOM   4866  CE  LYS A 608     -65.348 -17.359   1.764  1.00 90.82           C  
ATOM   4867  NZ  LYS A 608     -66.469 -18.255   1.349  1.00 90.82           N  
ATOM   4868  N   ASP A 609     -65.903 -12.874   6.991  1.00 90.19           N  
ATOM   4869  CA  ASP A 609     -66.127 -12.475   8.378  1.00 90.19           C  
ATOM   4870  C   ASP A 609     -67.608 -12.213   8.642  1.00 90.19           C  
ATOM   4871  CB  ASP A 609     -65.304 -11.230   8.717  1.00 90.19           C  
ATOM   4872  O   ASP A 609     -68.124 -12.560   9.706  1.00 90.19           O  
ATOM   4873  CG  ASP A 609     -63.850 -11.546   9.021  1.00 90.19           C  
ATOM   4874  OD1 ASP A 609     -63.535 -12.708   9.356  1.00 90.19           O  
ATOM   4875  OD2 ASP A 609     -63.012 -10.623   8.929  1.00 90.19           O  
ATOM   4876  N   GLN A 610     -68.208 -11.555   7.692  1.00 89.30           N  
ATOM   4877  CA  GLN A 610     -69.646 -11.335   7.812  1.00 89.30           C  
ATOM   4878  C   GLN A 610     -70.401 -12.659   7.887  1.00 89.30           C  
ATOM   4879  CB  GLN A 610     -70.162 -10.503   6.636  1.00 89.30           C  
ATOM   4880  O   GLN A 610     -71.336 -12.802   8.678  1.00 89.30           O  
ATOM   4881  CG  GLN A 610     -71.583  -9.990   6.822  1.00 89.30           C  
ATOM   4882  CD  GLN A 610     -71.731  -9.102   8.043  1.00 89.30           C  
ATOM   4883  NE2 GLN A 610     -72.777  -9.340   8.827  1.00 89.30           N  
ATOM   4884  OE1 GLN A 610     -70.911  -8.209   8.281  1.00 89.30           O  
ATOM   4885  N   HIS A 611     -69.945 -13.592   7.133  1.00 89.55           N  
ATOM   4886  CA  HIS A 611     -70.552 -14.918   7.139  1.00 89.55           C  
ATOM   4887  C   HIS A 611     -70.363 -15.604   8.488  1.00 89.55           C  
ATOM   4888  CB  HIS A 611     -69.961 -15.783   6.024  1.00 89.55           C  
ATOM   4889  O   HIS A 611     -71.294 -16.222   9.010  1.00 89.55           O  
ATOM   4890  CG  HIS A 611     -70.703 -15.682   4.729  1.00 89.55           C  
ATOM   4891  CD2 HIS A 611     -70.347 -15.141   3.540  1.00 89.55           C  
ATOM   4892  ND1 HIS A 611     -71.979 -16.175   4.563  1.00 89.55           N  
ATOM   4893  CE1 HIS A 611     -72.376 -15.941   3.323  1.00 89.55           C  
ATOM   4894  NE2 HIS A 611     -71.405 -15.315   2.682  1.00 89.55           N  
ATOM   4895  N   ILE A 612     -69.291 -15.511   9.093  1.00 90.34           N  
ATOM   4896  CA  ILE A 612     -68.979 -16.121  10.381  1.00 90.34           C  
ATOM   4897  C   ILE A 612     -69.832 -15.483  11.475  1.00 90.34           C  
ATOM   4898  CB  ILE A 612     -67.479 -15.985  10.723  1.00 90.34           C  
ATOM   4899  O   ILE A 612     -70.358 -16.179  12.346  1.00 90.34           O  
ATOM   4900  CG1 ILE A 612     -66.641 -16.902   9.825  1.00 90.34           C  
ATOM   4901  CG2 ILE A 612     -67.232 -16.292  12.202  1.00 90.34           C  
ATOM   4902  CD1 ILE A 612     -65.138 -16.717   9.981  1.00 90.34           C  
ATOM   4903  N   GLU A 613     -69.948 -14.208  11.453  1.00 88.47           N  
ATOM   4904  CA  GLU A 613     -70.793 -13.510  12.417  1.00 88.47           C  
ATOM   4905  C   GLU A 613     -72.231 -14.019  12.361  1.00 88.47           C  
ATOM   4906  CB  GLU A 613     -70.759 -12.000  12.167  1.00 88.47           C  
ATOM   4907  O   GLU A 613     -72.867 -14.210  13.399  1.00 88.47           O  
ATOM   4908  CG  GLU A 613     -71.186 -11.168  13.368  1.00 88.47           C  
ATOM   4909  CD  GLU A 613     -71.042  -9.671  13.142  1.00 88.47           C  
ATOM   4910  OE1 GLU A 613     -71.413  -8.884  14.042  1.00 88.47           O  
ATOM   4911  OE2 GLU A 613     -70.556  -9.283  12.057  1.00 88.47           O  
ATOM   4912  N   ASN A 614     -72.668 -14.197  11.161  1.00 89.50           N  
ATOM   4913  CA  ASN A 614     -74.013 -14.733  10.984  1.00 89.50           C  
ATOM   4914  C   ASN A 614     -74.155 -16.114  11.618  1.00 89.50           C  
ATOM   4915  CB  ASN A 614     -74.377 -14.790   9.499  1.00 89.50           C  
ATOM   4916  O   ASN A 614     -75.164 -16.405  12.263  1.00 89.50           O  
ATOM   4917  CG  ASN A 614     -74.642 -13.419   8.909  1.00 89.50           C  
ATOM   4918  ND2 ASN A 614     -74.664 -13.338   7.584  1.00 89.50           N  
ATOM   4919  OD1 ASN A 614     -74.825 -12.441   9.638  1.00 89.50           O  
ATOM   4920  N   ILE A 615     -73.130 -16.896  11.486  1.00 89.27           N  
ATOM   4921  CA  ILE A 615     -73.158 -18.257  12.013  1.00 89.27           C  
ATOM   4922  C   ILE A 615     -73.073 -18.222  13.537  1.00 89.27           C  
ATOM   4923  CB  ILE A 615     -72.009 -19.111  11.431  1.00 89.27           C  
ATOM   4924  O   ILE A 615     -73.773 -18.972  14.221  1.00 89.27           O  
ATOM   4925  CG1 ILE A 615     -72.258 -19.402   9.947  1.00 89.27           C  
ATOM   4926  CG2 ILE A 615     -71.847 -20.411  12.225  1.00 89.27           C  
ATOM   4927  CD1 ILE A 615     -71.118 -20.141   9.261  1.00 89.27           C  
ATOM   4928  N   GLU A 616     -72.308 -17.391  14.058  1.00 88.51           N  
ATOM   4929  CA  GLU A 616     -72.171 -17.254  15.505  1.00 88.51           C  
ATOM   4930  C   GLU A 616     -73.485 -16.817  16.145  1.00 88.51           C  
ATOM   4931  CB  GLU A 616     -71.061 -16.256  15.848  1.00 88.51           C  
ATOM   4932  O   GLU A 616     -73.843 -17.290  17.226  1.00 88.51           O  
ATOM   4933  CG  GLU A 616     -69.657 -16.798  15.624  1.00 88.51           C  
ATOM   4934  CD  GLU A 616     -68.568 -15.775  15.907  1.00 88.51           C  
ATOM   4935  OE1 GLU A 616     -67.387 -16.168  16.044  1.00 88.51           O  
ATOM   4936  OE2 GLU A 616     -68.898 -14.571  15.992  1.00 88.51           O  
ATOM   4937  N   HIS A 617     -74.111 -15.849  15.530  1.00 89.75           N
[truncated: 230,122 more chars]
