# Supplementary material for: Pan-kinome of Legionella expanded by a bioinformatics survey
Source: Sci Rep. 2022 Dec 16;12:21782. doi: 10.1038/s41598-022-26109-x (PMC9758233; doi:10.1038/s41598-022-26109-x)
Supplement: Supplementary file 9 — Supplementary Information 9. [file 41598_2022_26109_MOESM9_ESM.zip › S15 - Data - 3D structure models of novel kinases/pdb - whole proteins - AlphaFold2/Lfee_0407.pdb]

MODEL     1                                                                     
ATOM      1  N   MET A   1      30.770  10.870   3.512  1.00 40.54           N  
ATOM      2  CA  MET A   1      30.386   9.818   2.575  1.00 40.54           C  
ATOM      3  C   MET A   1      28.963   9.342   2.845  1.00 40.54           C  
ATOM      4  CB  MET A   1      31.357   8.639   2.662  1.00 40.54           C  
ATOM      5  O   MET A   1      28.621   9.005   3.980  1.00 40.54           O  
ATOM      6  CG  MET A   1      32.631   8.832   1.856  1.00 40.54           C  
ATOM      7  SD  MET A   1      33.451   7.243   1.445  1.00 40.54           S  
ATOM      8  CE  MET A   1      35.073   7.851   0.904  1.00 40.54           C  
ATOM      9  N   SER A   2      27.880  10.091   2.331  1.00 50.70           N  
ATOM     10  CA  SER A   2      26.460   9.786   2.471  1.00 50.70           C  
ATOM     11  C   SER A   2      26.201   8.289   2.335  1.00 50.70           C  
ATOM     12  CB  SER A   2      25.642  10.550   1.430  1.00 50.70           C  
ATOM     13  O   SER A   2      26.736   7.640   1.434  1.00 50.70           O  
ATOM     14  OG  SER A   2      24.799   9.669   0.707  1.00 50.70           O  
ATOM     15  N   LYS A   3      25.993   7.570   3.417  1.00 58.50           N  
ATOM     16  CA  LYS A   3      25.664   6.160   3.608  1.00 58.50           C  
ATOM     17  C   LYS A   3      24.515   5.736   2.698  1.00 58.50           C  
ATOM     18  CB  LYS A   3      25.305   5.885   5.068  1.00 58.50           C  
ATOM     19  O   LYS A   3      23.533   6.465   2.547  1.00 58.50           O  
ATOM     20  CG  LYS A   3      26.510   5.740   5.986  1.00 58.50           C  
ATOM     21  CD  LYS A   3      26.099   5.289   7.382  1.00 58.50           C  
ATOM     22  CE  LYS A   3      27.292   5.232   8.326  1.00 58.50           C  
ATOM     23  NZ  LYS A   3      26.893   4.795   9.697  1.00 58.50           N  
ATOM     24  N   THR A   4      24.800   4.901   1.638  1.00 62.38           N  
ATOM     25  CA  THR A   4      23.826   4.256   0.764  1.00 62.38           C  
ATOM     26  C   THR A   4      22.906   3.338   1.565  1.00 62.38           C  
ATOM     27  CB  THR A   4      24.521   3.447  -0.347  1.00 62.38           C  
ATOM     28  O   THR A   4      23.356   2.638   2.474  1.00 62.38           O  
ATOM     29  CG2 THR A   4      25.267   4.365  -1.310  1.00 62.38           C  
ATOM     30  OG1 THR A   4      25.453   2.535   0.246  1.00 62.38           O  
ATOM     31  N   LYS A   5      21.555   3.551   1.384  1.00 72.58           N  
ATOM     32  CA  LYS A   5      20.551   2.686   1.998  1.00 72.58           C  
ATOM     33  C   LYS A   5      20.371   1.399   1.198  1.00 72.58           C  
ATOM     34  CB  LYS A   5      19.214   3.418   2.121  1.00 72.58           C  
ATOM     35  O   LYS A   5      20.543   1.392  -0.023  1.00 72.58           O  
ATOM     36  CG  LYS A   5      19.241   4.599   3.080  1.00 72.58           C  
ATOM     37  CD  LYS A   5      17.878   5.271   3.178  1.00 72.58           C  
ATOM     38  CE  LYS A   5      17.929   6.518   4.051  1.00 72.58           C  
ATOM     39  NZ  LYS A   5      16.598   7.190   4.136  1.00 72.58           N  
ATOM     40  N   PRO A   6      20.189   0.242   1.927  1.00 72.20           N  
ATOM     41  CA  PRO A   6      19.895  -0.991   1.193  1.00 72.20           C  
ATOM     42  C   PRO A   6      18.627  -0.887   0.349  1.00 72.20           C  
ATOM     43  CB  PRO A   6      19.728  -2.031   2.303  1.00 72.20           C  
ATOM     44  O   PRO A   6      17.659  -0.242   0.760  1.00 72.20           O  
ATOM     45  CG  PRO A   6      20.267  -1.370   3.530  1.00 72.20           C  
ATOM     46  CD  PRO A   6      20.281   0.115   3.305  1.00 72.20           C  
ATOM     47  N   CYS A   7      18.722  -1.329  -0.950  1.00 76.23           N  
ATOM     48  CA  CYS A   7      17.548  -1.345  -1.815  1.00 76.23           C  
ATOM     49  C   CYS A   7      17.574  -2.551  -2.747  1.00 76.23           C  
ATOM     50  CB  CYS A   7      17.469  -0.057  -2.635  1.00 76.23           C  
ATOM     51  O   CYS A   7      18.628  -3.152  -2.963  1.00 76.23           O  
ATOM     52  SG  CYS A   7      18.797   0.118  -3.846  1.00 76.23           S  
ATOM     53  N   ASP A   8      16.406  -2.990  -3.147  1.00 73.49           N  
ATOM     54  CA  ASP A   8      16.280  -4.074  -4.116  1.00 73.49           C  
ATOM     55  C   ASP A   8      16.751  -3.632  -5.500  1.00 73.49           C  
ATOM     56  CB  ASP A   8      14.833  -4.567  -4.186  1.00 73.49           C  
ATOM     57  O   ASP A   8      16.536  -2.484  -5.897  1.00 73.49           O  
ATOM     58  CG  ASP A   8      14.401  -5.313  -2.936  1.00 73.49           C  
ATOM     59  OD1 ASP A   8      15.272  -5.785  -2.175  1.00 73.49           O  
ATOM     60  OD2 ASP A   8      13.176  -5.431  -2.711  1.00 73.49           O  
ATOM     61  N   GLN A   9      17.433  -4.510  -6.155  1.00 78.98           N  
ATOM     62  CA  GLN A   9      17.927  -4.201  -7.493  1.00 78.98           C  
ATOM     63  C   GLN A   9      16.973  -4.719  -8.565  1.00 78.98           C  
ATOM     64  CB  GLN A   9      19.322  -4.793  -7.700  1.00 78.98           C  
ATOM     65  O   GLN A   9      16.381  -5.789  -8.412  1.00 78.98           O  
ATOM     66  CG  GLN A   9      20.372  -4.242  -6.746  1.00 78.98           C  
ATOM     67  CD  GLN A   9      20.635  -2.762  -6.953  1.00 78.98           C  
ATOM     68  NE2 GLN A   9      20.676  -2.008  -5.860  1.00 78.98           N  
ATOM     69  OE1 GLN A   9      20.801  -2.300  -8.087  1.00 78.98           O  
ATOM     70  N   GLY A  10      16.846  -3.857  -9.549  1.00 70.76           N  
ATOM     71  CA  GLY A  10      16.092  -4.304 -10.710  1.00 70.76           C  
ATOM     72  C   GLY A  10      16.955  -4.984 -11.756  1.00 70.76           C  
ATOM     73  O   GLY A  10      18.167  -5.122 -11.574  1.00 70.76           O  
ATOM     74  N   ASN A  11      16.304  -5.379 -12.782  1.00 73.04           N  
ATOM     75  CA  ASN A  11      16.970  -6.143 -13.831  1.00 73.04           C  
ATOM     76  C   ASN A  11      17.721  -5.231 -14.798  1.00 73.04           C  
ATOM     77  CB  ASN A  11      15.961  -7.006 -14.591  1.00 73.04           C  
ATOM     78  O   ASN A  11      18.708  -5.644 -15.408  1.00 73.04           O  
ATOM     79  CG  ASN A  11      15.504  -8.211 -13.792  1.00 73.04           C  
ATOM     80  ND2 ASN A  11      14.472  -8.889 -14.280  1.00 73.04           N  
ATOM     81  OD1 ASN A  11      16.074  -8.529 -12.745  1.00 73.04           O  
ATOM     82  N   ASN A  12      17.309  -3.972 -14.905  1.00 76.38           N  
ATOM     83  CA  ASN A  12      17.786  -3.146 -16.009  1.00 76.38           C  
ATOM     84  C   ASN A  12      18.698  -2.025 -15.517  1.00 76.38           C  
ATOM     85  CB  ASN A  12      16.607  -2.565 -16.794  1.00 76.38           C  
ATOM     86  O   ASN A  12      19.399  -1.396 -16.311  1.00 76.38           O  
ATOM     87  CG  ASN A  12      15.800  -3.631 -17.509  1.00 76.38           C  
ATOM     88  ND2 ASN A  12      14.490  -3.430 -17.585  1.00 76.38           N  
ATOM     89  OD1 ASN A  12      16.350  -4.626 -17.987  1.00 76.38           O  
ATOM     90  N   ASN A  13      18.628  -1.827 -14.242  1.00 82.87           N  
ATOM     91  CA  ASN A  13      19.400  -0.713 -13.702  1.00 82.87           C  
ATOM     92  C   ASN A  13      20.125  -1.104 -12.417  1.00 82.87           C  
ATOM     93  CB  ASN A  13      18.495   0.496 -13.453  1.00 82.87           C  
ATOM     94  O   ASN A  13      19.717  -2.042 -11.730  1.00 82.87           O  
ATOM     95  CG  ASN A  13      17.768   0.948 -14.704  1.00 82.87           C  
ATOM     96  ND2 ASN A  13      16.445   1.033 -14.623  1.00 82.87           N  
ATOM     97  OD1 ASN A  13      18.389   1.216 -15.736  1.00 82.87           O  
ATOM     98  N   VAL A  14      21.248  -0.433 -12.277  1.00 88.38           N  
ATOM     99  CA  VAL A  14      21.845  -0.404 -10.946  1.00 88.38           C  
ATOM    100  C   VAL A  14      21.245   0.743 -10.135  1.00 88.38           C  
ATOM    101  CB  VAL A  14      23.382  -0.260 -11.016  1.00 88.38           C  
ATOM    102  O   VAL A  14      21.299   1.902 -10.553  1.00 88.38           O  
ATOM    103  CG1 VAL A  14      23.985  -0.219  -9.613  1.00 88.38           C  
ATOM    104  CG2 VAL A  14      23.987  -1.403 -11.828  1.00 88.38           C  
ATOM    105  N   THR A  15      20.616   0.356  -8.904  1.00 90.04           N  
ATOM    106  CA  THR A  15      19.884   1.339  -8.112  1.00 90.04           C  
ATOM    107  C   THR A  15      20.589   1.597  -6.783  1.00 90.04           C  
ATOM    108  CB  THR A  15      18.438   0.879  -7.848  1.00 90.04           C  
ATOM    109  O   THR A  15      21.059   0.661  -6.133  1.00 90.04           O  
ATOM    110  CG2 THR A  15      17.653   1.943  -7.089  1.00 90.04           C  
ATOM    111  OG1 THR A  15      17.788   0.624  -9.100  1.00 90.04           O  
ATOM    112  N   ARG A  16      20.670   2.830  -6.549  1.00 92.50           N  
ATOM    113  CA  ARG A  16      21.199   3.208  -5.242  1.00 92.50           C  
ATOM    114  C   ARG A  16      20.365   4.319  -4.613  1.00 92.50           C  
ATOM    115  CB  ARG A  16      22.659   3.653  -5.361  1.00 92.50           C  
ATOM    116  O   ARG A  16      19.772   5.134  -5.322  1.00 92.50           O  
ATOM    117  CG  ARG A  16      22.852   4.919  -6.181  1.00 92.50           C  
ATOM    118  CD  ARG A  16      24.326   5.247  -6.374  1.00 92.50           C  
ATOM    119  NE  ARG A  16      24.509   6.491  -7.115  1.00 92.50           N  
ATOM    120  NH1 ARG A  16      23.898   5.606  -9.159  1.00 92.50           N  
ATOM    121  NH2 ARG A  16      24.499   7.812  -8.993  1.00 92.50           N  
ATOM    122  CZ  ARG A  16      24.301   6.634  -8.421  1.00 92.50           C  
ATOM    123  N   ILE A  17      20.309   4.248  -3.276  1.00 91.46           N  
ATOM    124  CA  ILE A  17      19.623   5.292  -2.522  1.00 91.46           C  
ATOM    125  C   ILE A  17      20.642   6.116  -1.738  1.00 91.46           C  
ATOM    126  CB  ILE A  17      18.566   4.696  -1.565  1.00 91.46           C  
ATOM    127  O   ILE A  17      21.417   5.570  -0.950  1.00 91.46           O  
ATOM    128  CG1 ILE A  17      17.545   3.863  -2.349  1.00 91.46           C  
ATOM    129  CG2 ILE A  17      17.872   5.806  -0.770  1.00 91.46           C  
ATOM    130  CD1 ILE A  17      16.579   3.081  -1.470  1.00 91.46           C  
ATOM    131  N   GLU A  18      20.645   7.432  -2.013  1.00 92.12           N  
ATOM    132  CA  GLU A  18      21.510   8.371  -1.303  1.00 92.12           C  
ATOM    133  C   GLU A  18      20.709   9.542  -0.741  1.00 92.12           C  
ATOM    134  CB  GLU A  18      22.617   8.886  -2.227  1.00 92.12           C  
ATOM    135  O   GLU A  18      20.129  10.324  -1.497  1.00 92.12           O  
ATOM    136  CG  GLU A  18      23.557   7.798  -2.725  1.00 92.12           C  
ATOM    137  CD  GLU A  18      24.642   8.322  -3.653  1.00 92.12           C  
ATOM    138  OE1 GLU A  18      25.411   7.506  -4.210  1.00 92.12           O  
ATOM    139  OE2 GLU A  18      24.723   9.559  -3.825  1.00 92.12           O  
ATOM    140  N   GLY A  19      20.630   9.673   0.561  1.00 90.95           N  
ATOM    141  CA  GLY A  19      19.840  10.743   1.150  1.00 90.95           C  
ATOM    142  C   GLY A  19      18.366  10.656   0.804  1.00 90.95           C  
ATOM    143  O   GLY A  19      17.724   9.633   1.052  1.00 90.95           O  
ATOM    144  N   ASP A  20      17.831  11.625   0.194  1.00 92.84           N  
ATOM    145  CA  ASP A  20      16.405  11.686  -0.111  1.00 92.84           C  
ATOM    146  C   ASP A  20      16.146  11.392  -1.587  1.00 92.84           C  
ATOM    147  CB  ASP A  20      15.835  13.057   0.260  1.00 92.84           C  
ATOM    148  O   ASP A  20      15.126  11.810  -2.139  1.00 92.84           O  
ATOM    149  CG  ASP A  20      16.466  14.193  -0.526  1.00 92.84           C  
ATOM    150  OD1 ASP A  20      17.457  13.958  -1.250  1.00 92.84           O  
ATOM    151  OD2 ASP A  20      15.969  15.335  -0.417  1.00 92.84           O  
ATOM    152  N   ARG A  21      17.188  10.700  -2.179  1.00 95.14           N  
ATOM    153  CA  ARG A  21      17.034  10.447  -3.608  1.00 95.14           C  
ATOM    154  C   ARG A  21      17.340   8.991  -3.942  1.00 95.14           C  
ATOM    155  CB  ARG A  21      17.942  11.373  -4.420  1.00 95.14           C  
ATOM    156  O   ARG A  21      18.092   8.329  -3.225  1.00 95.14           O  
ATOM    157  CG  ARG A  21      17.607  12.849  -4.272  1.00 95.14           C  
ATOM    158  CD  ARG A  21      18.236  13.683  -5.379  1.00 95.14           C  
ATOM    159  NE  ARG A  21      17.598  13.437  -6.669  1.00 95.14           N  
ATOM    160  NH1 ARG A  21      15.943  15.024  -6.386  1.00 95.14           N  
ATOM    161  NH2 ARG A  21      16.025  13.775  -8.307  1.00 95.14           N  
ATOM    162  CZ  ARG A  21      16.524  14.079  -7.118  1.00 95.14           C  
ATOM    163  N   VAL A  22      16.795   8.548  -5.097  1.00 94.61           N  
ATOM    164  CA  VAL A  22      17.085   7.272  -5.742  1.00 94.61           C  
ATOM    165  C   VAL A  22      17.788   7.515  -7.075  1.00 94.61           C  
ATOM    166  CB  VAL A  22      15.800   6.441  -5.960  1.00 94.61           C  
ATOM    167  O   VAL A  22      17.345   8.340  -7.877  1.00 94.61           O  
ATOM    168  CG1 VAL A  22      16.118   5.136  -6.687  1.00 94.61           C  
ATOM    169  CG2 VAL A  22      15.114   6.159  -4.625  1.00 94.61           C  
ATOM    170  N   PHE A  23      18.914   6.769  -7.229  1.00 94.57           N  
ATOM    171  CA  PHE A  23      19.669   6.899  -8.470  1.00 94.57           C  
ATOM    172  C   PHE A  23      19.654   5.592  -9.253  1.00 94.57           C  
ATOM    173  CB  PHE A  23      21.113   7.321  -8.180  1.00 94.57           C  
ATOM    174  O   PHE A  23      19.797   4.513  -8.673  1.00 94.57           O  
ATOM    175  CG  PHE A  23      21.232   8.675  -7.534  1.00 94.57           C  
ATOM    176  CD1 PHE A  23      21.369   9.820  -8.309  1.00 94.57           C  
ATOM    177  CD2 PHE A  23      21.207   8.802  -6.152  1.00 94.57           C  
ATOM    178  CE1 PHE A  23      21.479  11.075  -7.714  1.00 94.57           C  
ATOM    179  CE2 PHE A  23      21.316  10.053  -5.550  1.00 94.57           C  
ATOM    180  CZ  PHE A  23      21.454  11.188  -6.333  1.00 94.57           C  
ATOM    181  N   LYS A  24      19.488   5.724 -10.612  1.00 92.60           N  
ATOM    182  CA  LYS A  24      19.499   4.566 -11.501  1.00 92.60           C  
ATOM    183  C   LYS A  24      20.478   4.768 -12.655  1.00 92.60           C  
ATOM    184  CB  LYS A  24      18.096   4.294 -12.046  1.00 92.60           C  
ATOM    185  O   LYS A  24      20.503   5.834 -13.274  1.00 92.60           O  
ATOM    186  CG  LYS A  24      17.090   3.878 -10.984  1.00 92.60           C  
ATOM    187  CD  LYS A  24      15.745   3.513 -11.600  1.00 92.60           C  
ATOM    188  CE  LYS A  24      14.755   3.041 -10.544  1.00 92.60           C  
ATOM    189  NZ  LYS A  24      13.450   2.639 -11.149  1.00 92.60           N  
ATOM    190  N   SER A  25      21.238   3.786 -12.799  1.00 91.55           N  
ATOM    191  CA  SER A  25      22.122   3.733 -13.958  1.00 91.55           C  
ATOM    192  C   SER A  25      21.857   2.488 -14.798  1.00 91.55           C  
ATOM    193  CB  SER A  25      23.587   3.759 -13.519  1.00 91.55           C  
ATOM    194  O   SER A  25      21.673   1.396 -14.258  1.00 91.55           O  
ATOM    195  OG  SER A  25      23.864   4.925 -12.761  1.00 91.55           O  
ATOM    196  N   THR A  26      21.771   2.683 -16.103  1.00 84.17           N  
ATOM    197  CA  THR A  26      21.398   1.586 -16.990  1.00 84.17           C  
ATOM    198  C   THR A  26      22.460   0.491 -16.973  1.00 84.17           C  
ATOM    199  CB  THR A  26      21.190   2.081 -18.433  1.00 84.17           C  
ATOM    200  O   THR A  26      23.655   0.780 -16.883  1.00 84.17           O  
ATOM    201  CG2 THR A  26      22.432   2.797 -18.954  1.00 84.17           C  
ATOM    202  OG1 THR A  26      20.907   0.961 -19.280  1.00 84.17           O  
ATOM    203  N   LYS A  27      22.083  -0.780 -16.922  1.00 80.16           N  
ATOM    204  CA  LYS A  27      22.966  -1.925 -17.128  1.00 80.16           C  
ATOM    205  C   LYS A  27      23.174  -2.198 -18.615  1.00 80.16           C  
ATOM    206  CB  LYS A  27      22.401  -3.169 -16.441  1.00 80.16           C  
ATOM    207  O   LYS A  27      23.950  -3.082 -18.986  1.00 80.16           O  
ATOM    208  CG  LYS A  27      22.375  -3.080 -14.922  1.00 80.16           C  
ATOM    209  CD  LYS A  27      21.780  -4.335 -14.298  1.00 80.16           C  
ATOM    210  CE  LYS A  27      21.725  -4.234 -12.780  1.00 80.16           C  
ATOM    211  NZ  LYS A  27      21.077  -5.432 -12.168  1.00 80.16           N  
ATOM    212  N   GLY A  28      22.525  -1.304 -19.557  1.00 68.64           N  
ATOM    213  CA  GLY A  28      22.677  -1.439 -20.997  1.00 68.64           C  
ATOM    214  C   GLY A  28      21.779  -2.506 -21.594  1.00 68.64           C  
ATOM    215  O   GLY A  28      21.770  -2.708 -22.810  1.00 68.64           O  
ATOM    216  N   LEU A  29      20.871  -3.085 -20.835  1.00 54.24           N  
ATOM    217  CA  LEU A  29      20.071  -4.188 -21.355  1.00 54.24           C  
ATOM    218  C   LEU A  29      18.607  -4.031 -20.960  1.00 54.24           C  
ATOM    219  CB  LEU A  29      20.608  -5.528 -20.844  1.00 54.24           C  
ATOM    220  O   LEU A  29      18.290  -3.890 -19.777  1.00 54.24           O  
ATOM    221  CG  LEU A  29      21.956  -5.978 -21.410  1.00 54.24           C  
ATOM    222  CD1 LEU A  29      22.621  -6.974 -20.466  1.00 54.24           C  
ATOM    223  CD2 LEU A  29      21.778  -6.586 -22.797  1.00 54.24           C  
ATOM    224  N   GLY A  30      17.795  -3.040 -21.726  1.00 58.36           N  
ATOM    225  CA  GLY A  30      16.378  -3.029 -21.396  1.00 58.36           C  
ATOM    226  C   GLY A  30      15.557  -2.151 -22.321  1.00 58.36           C  
ATOM    227  O   GLY A  30      16.108  -1.459 -23.180  1.00 58.36           O  
ATOM    228  N   LEU A  31      14.397  -2.526 -22.547  1.00 63.76           N  
ATOM    229  CA  LEU A  31      13.395  -1.872 -23.381  1.00 63.76           C  
ATOM    230  C   LEU A  31      12.750  -0.704 -22.642  1.00 63.76           C  
ATOM    231  CB  LEU A  31      12.320  -2.873 -23.813  1.00 63.76           C  
ATOM    232  O   LEU A  31      11.650  -0.272 -22.993  1.00 63.76           O  
ATOM    233  CG  LEU A  31      12.764  -3.968 -24.785  1.00 63.76           C  
ATOM    234  CD1 LEU A  31      11.689  -5.044 -24.898  1.00 63.76           C  
ATOM    235  CD2 LEU A  31      13.078  -3.372 -26.153  1.00 63.76           C  
ATOM    236  N   GLU A  32      13.486  -0.060 -21.701  1.00 72.13           N  
ATOM    237  CA  GLU A  32      12.911   1.048 -20.944  1.00 72.13           C  
ATOM    238  C   GLU A  32      12.967   2.349 -21.739  1.00 72.13           C  
ATOM    239  CB  GLU A  32      13.635   1.217 -19.605  1.00 72.13           C  
ATOM    240  O   GLU A  32      13.773   2.484 -22.662  1.00 72.13           O  
ATOM    241  CG  GLU A  32      13.476   0.031 -18.665  1.00 72.13           C  
ATOM    242  CD  GLU A  32      14.102   0.260 -17.299  1.00 72.13           C  
ATOM    243  OE1 GLU A  32      13.762  -0.476 -16.345  1.00 72.13           O  
ATOM    244  OE2 GLU A  32      14.940   1.182 -17.182  1.00 72.13           O  
ATOM    245  N   ARG A  33      12.028   3.211 -21.385  1.00 81.79           N  
ATOM    246  CA  ARG A  33      12.046   4.542 -21.983  1.00 81.79           C  
ATOM    247  C   ARG A  33      13.312   5.300 -21.595  1.00 81.79           C  
ATOM    248  CB  ARG A  33      10.809   5.338 -21.561  1.00 81.79           C  
ATOM    249  O   ARG A  33      13.935   4.996 -20.575  1.00 81.79           O  
ATOM    250  CG  ARG A  33       9.495   4.628 -21.843  1.00 81.79           C  
ATOM    251  CD  ARG A  33       8.966   4.951 -23.233  1.00 81.79           C  
ATOM    252  NE  ARG A  33       8.503   6.333 -23.327  1.00 81.79           N  
ATOM    253  NH1 ARG A  33       7.987   6.226 -25.576  1.00 81.79           N  
ATOM    254  NH2 ARG A  33       7.653   8.171 -24.410  1.00 81.79           N  
ATOM    255  CZ  ARG A  33       8.049   6.907 -24.437  1.00 81.79           C  
ATOM    256  N   SER A  34      13.663   6.244 -22.515  1.00 90.09           N  
ATOM    257  CA  SER A  34      14.831   7.051 -22.179  1.00 90.09           C  
ATOM    258  C   SER A  34      14.637   7.780 -20.853  1.00 90.09           C  
ATOM    259  CB  SER A  34      15.122   8.063 -23.288  1.00 90.09           C  
ATOM    260  O   SER A  34      13.505   8.045 -20.444  1.00 90.09           O  
ATOM    261  OG  SER A  34      14.157   9.101 -23.288  1.00 90.09           O  
ATOM    262  N   TYR A  35      15.735   8.027 -20.121  1.00 94.08           N  
ATOM    263  CA  TYR A  35      15.647   8.744 -18.854  1.00 94.08           C  
ATOM    264  C   TYR A  35      14.983  10.103 -19.041  1.00 94.08           C  
ATOM    265  CB  TYR A  35      17.039   8.924 -18.241  1.00 94.08           C  
ATOM    266  O   TYR A  35      14.241  10.563 -18.170  1.00 94.08           O  
ATOM    267  CG  TYR A  35      17.586   7.672 -17.599  1.00 94.08           C  
ATOM    268  CD1 TYR A  35      16.747   6.607 -17.279  1.00 94.08           C  
ATOM    269  CD2 TYR A  35      18.941   7.551 -17.312  1.00 94.08           C  
ATOM    270  CE1 TYR A  35      17.246   5.451 -16.685  1.00 94.08           C  
ATOM    271  CE2 TYR A  35      19.451   6.401 -16.719  1.00 94.08           C  
ATOM    272  OH  TYR A  35      19.097   4.217 -15.823  1.00 94.08           O  
ATOM    273  CZ  TYR A  35      18.597   5.358 -16.410  1.00 94.08           C  
ATOM    274  N   SER A  36      15.216  10.732 -20.174  1.00 93.97           N  
ATOM    275  CA  SER A  36      14.590  12.025 -20.434  1.00 93.97           C  
ATOM    276  C   SER A  36      13.070  11.906 -20.467  1.00 93.97           C  
ATOM    277  CB  SER A  36      15.093  12.608 -21.756  1.00 93.97           C  
ATOM    278  O   SER A  36      12.364  12.749 -19.909  1.00 93.97           O  
ATOM    279  OG  SER A  36      14.763  11.755 -22.839  1.00 93.97           O  
ATOM    280  N   VAL A  37      12.614  10.886 -21.085  1.00 93.20           N  
ATOM    281  CA  VAL A  37      11.177  10.646 -21.167  1.00 93.20           C  
ATOM    282  C   VAL A  37      10.631  10.298 -19.784  1.00 93.20           C  
ATOM    283  CB  VAL A  37      10.847   9.518 -22.170  1.00 93.20           C  
ATOM    284  O   VAL A  37       9.570  10.785 -19.388  1.00 93.20           O  
ATOM    285  CG1 VAL A  37       9.377   9.115 -22.064  1.00 93.20           C  
ATOM    286  CG2 VAL A  37      11.182   9.956 -23.594  1.00 93.20           C  
ATOM    287  N   GLN A  38      11.338   9.486 -19.093  1.00 94.96           N  
ATOM    288  CA  GLN A  38      10.934   9.101 -17.745  1.00 94.96           C  
ATOM    289  C   GLN A  38      10.827  10.320 -16.833  1.00 94.96           C  
ATOM    290  CB  GLN A  38      11.919   8.090 -17.156  1.00 94.96           C  
ATOM    291  O   GLN A  38       9.864  10.452 -16.075  1.00 94.96           O  
ATOM    292  CG  GLN A  38      11.906   6.739 -17.858  1.00 94.96           C  
ATOM    293  CD  GLN A  38      12.840   5.733 -17.211  1.00 94.96           C  
ATOM    294  NE2 GLN A  38      13.774   5.203 -17.994  1.00 94.96           N  
ATOM    295  OE1 GLN A  38      12.723   5.435 -16.018  1.00 94.96           O  
ATOM    296  N   VAL A  39      11.756  11.183 -16.902  1.00 97.09           N  
ATOM    297  CA  VAL A  39      11.778  12.390 -16.081  1.00 97.09           C  
ATOM    298  C   VAL A  39      10.575  13.267 -16.420  1.00 97.09           C  
ATOM    299  CB  VAL A  39      13.089  13.185 -16.275  1.00 97.09           C  
ATOM    300  O   VAL A  39       9.889  13.763 -15.523  1.00 97.09           O  
ATOM    301  CG1 VAL A  39      12.945  14.604 -15.731  1.00 97.09           C  
ATOM    302  CG2 VAL A  39      14.254  12.465 -15.599  1.00 97.09           C  
ATOM    303  N   LYS A  40      10.331  13.418 -17.692  1.00 96.53           N  
ATOM    304  CA  LYS A  40       9.190  14.219 -18.127  1.00 96.53           C  
ATOM    305  C   LYS A  40       7.882  13.656 -17.579  1.00 96.53           C  
ATOM    306  CB  LYS A  40       9.133  14.288 -19.654  1.00 96.53           C  
ATOM    307  O   LYS A  40       7.087  14.387 -16.984  1.00 96.53           O  
ATOM    308  CG  LYS A  40       7.986  15.130 -20.193  1.00 96.53           C  
ATOM    309  CD  LYS A  40       7.946  15.111 -21.715  1.00 96.53           C  
ATOM    310  CE  LYS A  40       6.722  15.839 -22.253  1.00 96.53           C  
ATOM    311  NZ  LYS A  40       6.611  15.716 -23.737  1.00 96.53           N  
ATOM    312  N   GLN A  41       7.712  12.424 -17.696  1.00 95.41           N  
ATOM    313  CA  GLN A  41       6.484  11.772 -17.254  1.00 95.41           C  
ATOM    314  C   GLN A  41       6.360  11.807 -15.733  1.00 95.41           C  
ATOM    315  CB  GLN A  41       6.433  10.327 -17.751  1.00 95.41           C  
ATOM    316  O   GLN A  41       5.280  12.071 -15.199  1.00 95.41           O  
ATOM    317  CG  GLN A  41       6.176  10.200 -19.247  1.00 95.41           C  
ATOM    318  CD  GLN A  41       5.818   8.785 -19.663  1.00 95.41           C  
ATOM    319  NE2 GLN A  41       6.000   8.480 -20.943  1.00 95.41           N  
ATOM    320  OE1 GLN A  41       5.383   7.973 -18.840  1.00 95.41           O  
ATOM    321  N   TRP A  42       7.422  11.513 -15.062  1.00 97.50           N  
ATOM    322  CA  TRP A  42       7.439  11.564 -13.604  1.00 97.50           C  
ATOM    323  C   TRP A  42       6.999  12.936 -13.102  1.00 97.50           C  
ATOM    324  CB  TRP A  42       8.836  11.236 -13.070  1.00 97.50           C  
ATOM    325  O   TRP A  42       6.092  13.039 -12.273  1.00 97.50           O  
ATOM    326  CG  TRP A  42       8.944  11.284 -11.575  1.00 97.50           C  
ATOM    327  CD1 TRP A  42       8.932  12.399 -10.784  1.00 97.50           C  
ATOM    328  CD2 TRP A  42       9.086  10.167 -10.693  1.00 97.50           C  
ATOM    329  CE2 TRP A  42       9.153  10.678  -9.378  1.00 97.50           C  
ATOM    330  CE3 TRP A  42       9.162   8.781 -10.887  1.00 97.50           C  
ATOM    331  NE1 TRP A  42       9.057  12.041  -9.461  1.00 97.50           N  
ATOM    332  CH2 TRP A  42       9.365   8.499  -8.479  1.00 97.50           C  
ATOM    333  CZ2 TRP A  42       9.292   9.851  -8.261  1.00 97.50           C  
ATOM    334  CZ3 TRP A  42       9.301   7.959  -9.774  1.00 97.50           C  
ATOM    335  N   ASN A  43       7.650  13.955 -13.627  1.00 97.94           N  
ATOM    336  CA  ASN A  43       7.399  15.307 -13.139  1.00 97.94           C  
ATOM    337  C   ASN A  43       5.989  15.776 -13.487  1.00 97.94           C  
ATOM    338  CB  ASN A  43       8.437  16.281 -13.701  1.00 97.94           C  
ATOM    339  O   ASN A  43       5.354  16.482 -12.703  1.00 97.94           O  
ATOM    340  CG  ASN A  43       9.793  16.135 -13.041  1.00 97.94           C  
ATOM    341  ND2 ASN A  43      10.842  16.547 -13.743  1.00 97.94           N  
ATOM    342  OD1 ASN A  43       9.898  15.654 -11.910  1.00 97.94           O  
ATOM    343  N   GLU A  44       5.505  15.323 -14.612  1.00 96.65           N  
ATOM    344  CA  GLU A  44       4.133  15.660 -14.977  1.00 96.65           C  
ATOM    345  C   GLU A  44       3.130  14.935 -14.084  1.00 96.65           C  
ATOM    346  CB  GLU A  44       3.869  15.322 -16.446  1.00 96.65           C  
ATOM    347  O   GLU A  44       2.152  15.532 -13.629  1.00 96.65           O  
ATOM    348  CG  GLU A  44       2.512  15.792 -16.952  1.00 96.65           C  
ATOM    349  CD  GLU A  44       2.362  15.678 -18.460  1.00 96.65           C  
ATOM    350  OE1 GLU A  44       1.321  16.116 -19.001  1.00 96.65           O  
ATOM    351  OE2 GLU A  44       3.292  15.146 -19.107  1.00 96.65           O  
ATOM    352  N   PHE A  45       3.389  13.661 -13.849  1.00 96.88           N  
ATOM    353  CA  PHE A  45       2.508  12.850 -13.016  1.00 96.88           C  
ATOM    354  C   PHE A  45       2.426  13.416 -11.604  1.00 96.88           C  
ATOM    355  CB  PHE A  45       2.994  11.398 -12.973  1.00 96.88           C  
ATOM    356  O   PHE A  45       1.345  13.472 -11.014  1.00 96.88           O  
ATOM    357  CG  PHE A  45       2.076  10.473 -12.221  1.00 96.88           C  
ATOM    358  CD1 PHE A  45       2.267  10.232 -10.866  1.00 96.88           C  
ATOM    359  CD2 PHE A  45       1.021   9.844 -12.870  1.00 96.88           C  
ATOM    360  CE1 PHE A  45       1.418   9.376 -10.167  1.00 96.88           C  
ATOM    361  CE2 PHE A  45       0.169   8.987 -12.178  1.00 96.88           C  
ATOM    362  CZ  PHE A  45       0.370   8.754 -10.827  1.00 96.88           C  
ATOM    363  N   TYR A  46       3.507  14.002 -11.131  1.00 97.00           N  
ATOM    364  CA  TYR A  46       3.594  14.445  -9.744  1.00 97.00           C  
ATOM    365  C   TYR A  46       3.630  15.966  -9.658  1.00 97.00           C  
ATOM    366  CB  TYR A  46       4.834  13.854  -9.068  1.00 97.00           C  
ATOM    367  O   TYR A  46       4.135  16.527  -8.683  1.00 97.00           O  
ATOM    368  CG  TYR A  46       4.736  12.370  -8.809  1.00 97.00           C  
ATOM    369  CD1 TYR A  46       3.767  11.856  -7.949  1.00 97.00           C  
ATOM    370  CD2 TYR A  46       5.610  11.479  -9.421  1.00 97.00           C  
ATOM    371  CE1 TYR A  46       3.674  10.490  -7.706  1.00 97.00           C  
ATOM    372  CE2 TYR A  46       5.526  10.111  -9.185  1.00 97.00           C  
ATOM    373  OH  TYR A  46       4.468   8.273  -8.090  1.00 97.00           O  
ATOM    374  CZ  TYR A  46       4.556   9.627  -8.328  1.00 97.00           C  
ATOM    375  N   LYS A  47       3.157  16.693 -10.662  1.00 96.41           N  
ATOM    376  CA  LYS A  47       3.304  18.134 -10.847  1.00 96.41           C  
ATOM    377  C   LYS A  47       2.797  18.900  -9.628  1.00 96.41           C  
ATOM    378  CB  LYS A  47       2.560  18.593 -12.101  1.00 96.41           C  
ATOM    379  O   LYS A  47       3.306  19.976  -9.308  1.00 96.41           O  
ATOM    380  CG  LYS A  47       1.050  18.418 -12.024  1.00 96.41           C  
ATOM    381  CD  LYS A  47       0.368  18.878 -13.306  1.00 96.41           C  
ATOM    382  CE  LYS A  47      -1.135  18.634 -13.259  1.00 96.41           C  
ATOM    383  NZ  LYS A  47      -1.807  19.076 -14.518  1.00 96.41           N  
ATOM    384  N   ASP A  48       1.925  18.287  -8.819  1.00 94.71           N  
ATOM    385  CA  ASP A  48       1.336  19.034  -7.712  1.00 94.71           C  
ATOM    386  C   ASP A  48       1.812  18.490  -6.367  1.00 94.71           C  
ATOM    387  CB  ASP A  48      -0.192  18.988  -7.787  1.00 94.71           C  
ATOM    388  O   ASP A  48       1.167  18.707  -5.340  1.00 94.71           O  
ATOM    389  CG  ASP A  48      -0.744  19.645  -9.039  1.00 94.71           C  
ATOM    390  OD1 ASP A  48      -0.258  20.731  -9.424  1.00 94.71           O  
ATOM    391  OD2 ASP A  48      -1.677  19.074  -9.645  1.00 94.71           O  
ATOM    392  N   THR A  49       2.843  17.763  -6.405  1.00 93.80           N  
ATOM    393  CA  THR A  49       3.400  17.201  -5.180  1.00 93.80           C  
ATOM    394  C   THR A  49       4.869  17.586  -5.028  1.00 93.80           C  
ATOM    395  CB  THR A  49       3.264  15.667  -5.157  1.00 93.80           C  
ATOM    396  O   THR A  49       5.457  18.181  -5.933  1.00 93.80           O  
ATOM    397  CG2 THR A  49       1.877  15.231  -5.618  1.00 93.80           C  
ATOM    398  OG1 THR A  49       4.247  15.093  -6.028  1.00 93.80           O  
ATOM    399  N   GLU A  50       5.441  17.307  -3.903  1.00 94.43           N  
ATOM    400  CA  GLU A  50       6.847  17.560  -3.603  1.00 94.43           C  
ATOM    401  C   GLU A  50       7.755  16.590  -4.354  1.00 94.43           C  
ATOM    402  CB  GLU A  50       7.102  17.461  -2.097  1.00 94.43           C  
ATOM    403  O   GLU A  50       8.973  16.776  -4.394  1.00 94.43           O  
ATOM    404  CG  GLU A  50       6.838  16.078  -1.519  1.00 94.43           C  
ATOM    405  CD  GLU A  50       6.371  16.112  -0.072  1.00 94.43           C  
ATOM    406  OE1 GLU A  50       5.659  15.176   0.358  1.00 94.43           O  
ATOM    407  OE2 GLU A  50       6.720  17.082   0.637  1.00 94.43           O  
ATOM    408  N   TYR A  51       7.151  15.618  -5.033  1.00 96.19           N  
ATOM    409  CA  TYR A  51       7.925  14.571  -5.690  1.00 96.19           C  
ATOM    410  C   TYR A  51       8.256  14.956  -7.127  1.00 96.19           C  
ATOM    411  CB  TYR A  51       7.162  13.243  -5.668  1.00 96.19           C  
ATOM    412  O   TYR A  51       8.977  14.235  -7.819  1.00 96.19           O  
ATOM    413  CG  TYR A  51       6.882  12.727  -4.277  1.00 96.19           C  
ATOM    414  CD1 TYR A  51       7.904  12.606  -3.339  1.00 96.19           C  
ATOM    415  CD2 TYR A  51       5.595  12.358  -3.899  1.00 96.19           C  
ATOM    416  CE1 TYR A  51       7.651  12.129  -2.057  1.00 96.19           C  
ATOM    417  CE2 TYR A  51       5.331  11.880  -2.620  1.00 96.19           C  
ATOM    418  OH  TYR A  51       6.107  11.297  -0.440  1.00 96.19           O  
ATOM    419  CZ  TYR A  51       6.363  11.770  -1.707  1.00 96.19           C  
ATOM    420  N   ALA A  52       7.851  16.129  -7.635  1.00 97.31           N  
ATOM    421  CA  ALA A  52       8.044  16.550  -9.020  1.00 97.31           C  
ATOM    422  C   ALA A  52       9.428  17.162  -9.220  1.00 97.31           C  
ATOM    423  CB  ALA A  52       6.961  17.546  -9.429  1.00 97.31           C  
ATOM    424  O   ALA A  52       9.554  18.265  -9.757  1.00 97.31           O  
ATOM    425  N   THR A  53      10.490  16.403  -8.851  1.00 97.73           N  
ATOM    426  CA  THR A  53      11.839  16.952  -8.940  1.00 97.73           C  
ATOM    427  C   THR A  53      12.794  15.940  -9.565  1.00 97.73           C  
ATOM    428  CB  THR A  53      12.364  17.372  -7.555  1.00 97.73           C  
ATOM    429  O   THR A  53      14.003  15.988  -9.324  1.00 97.73           O  
ATOM    430  CG2 THR A  53      11.541  18.519  -6.979  1.00 97.73           C  
ATOM    431  OG1 THR A  53      12.291  16.252  -6.664  1.00 97.73           O  
ATOM    432  N   ALA A  54      12.252  15.040 -10.389  1.00 98.06           N  
ATOM    433  CA  ALA A  54      13.109  14.074 -11.071  1.00 98.06           C  
ATOM    434  C   ALA A  54      14.005  14.763 -12.096  1.00 98.06           C  
ATOM    435  CB  ALA A  54      12.264  12.996 -11.746  1.00 98.06           C  
ATOM    436  O   ALA A  54      13.611  15.762 -12.702  1.00 98.06           O  
ATOM    437  N   CYS A  55      15.240  14.228 -12.287  1.00 98.18           N  
ATOM    438  CA  CYS A  55      16.156  14.806 -13.264  1.00 98.18           C  
ATOM    439  C   CYS A  55      17.195  13.784 -13.708  1.00 98.18           C  
ATOM    440  CB  CYS A  55      16.853  16.036 -12.684  1.00 98.18           C  
ATOM    441  O   CYS A  55      17.294  12.701 -13.129  1.00 98.18           O  
ATOM    442  SG  CYS A  55      17.957  15.664 -11.304  1.00 98.18           S  
ATOM    443  N   VAL A  56      17.814  14.101 -14.812  1.00 97.26           N  
ATOM    444  CA  VAL A  56      18.993  13.363 -15.253  1.00 97.26           C  
ATOM    445  C   VAL A  56      20.257  14.084 -14.792  1.00 97.26           C  
ATOM    446  CB  VAL A  56      19.010  13.186 -16.788  1.00 97.26           C  
ATOM    447  O   VAL A  56      20.446  15.267 -15.085  1.00 97.26           O  
ATOM    448  CG1 VAL A  56      20.253  12.416 -17.229  1.00 97.26           C  
ATOM    449  CG2 VAL A  56      17.742  12.473 -17.257  1.00 97.26           C  
ATOM    450  N   THR A  57      21.088  13.365 -14.016  1.00 96.17           N  
ATOM    451  CA  THR A  57      22.286  13.994 -13.471  1.00 96.17           C  
ATOM    452  C   THR A  57      23.307  14.259 -14.574  1.00 96.17           C  
ATOM    453  CB  THR A  57      22.926  13.122 -12.375  1.00 96.17           C  
ATOM    454  O   THR A  57      23.137  13.803 -15.707  1.00 96.17           O  
ATOM    455  CG2 THR A  57      21.891  12.692 -11.341  1.00 96.17           C  
ATOM    456  OG1 THR A  57      23.498  11.954 -12.976  1.00 96.17           O  
ATOM    457  N   GLU A  58      24.338  14.947 -14.254  1.00 94.03           N  
ATOM    458  CA  GLU A  58      25.422  15.236 -15.188  1.00 94.03           C  
ATOM    459  C   GLU A  58      26.135  13.958 -15.618  1.00 94.03           C  
ATOM    460  CB  GLU A  58      26.422  16.213 -14.565  1.00 94.03           C  
ATOM    461  O   GLU A  58      26.692  13.891 -16.716  1.00 94.03           O  
ATOM    462  CG  GLU A  58      25.874  17.621 -14.380  1.00 94.03           C  
ATOM    463  CD  GLU A  58      26.902  18.598 -13.833  1.00 94.03           C  
ATOM    464  OE1 GLU A  58      26.588  19.804 -13.710  1.00 94.03           O  
ATOM    465  OE2 GLU A  58      28.031  18.155 -13.525  1.00 94.03           O  
ATOM    466  N   LYS A  59      26.075  12.969 -14.801  1.00 92.35           N  
ATOM    467  CA  LYS A  59      26.711  11.683 -15.069  1.00 92.35           C  
ATOM    468  C   LYS A  59      25.798  10.779 -15.894  1.00 92.35           C  
ATOM    469  CB  LYS A  59      27.092  10.989 -13.761  1.00 92.35           C  
ATOM    470  O   LYS A  59      26.128   9.619 -16.146  1.00 92.35           O  
ATOM    471  CG  LYS A  59      28.154  11.724 -12.956  1.00 92.35           C  
ATOM    472  CD  LYS A  59      28.482  10.991 -11.662  1.00 92.35           C  
ATOM    473  CE  LYS A  59      29.493  11.761 -10.823  1.00 92.35           C  
ATOM    474  NZ  LYS A  59      29.803  11.056  -9.544  1.00 92.35           N  
ATOM    475  N   GLY A  60      24.661  11.258 -16.240  1.00 92.67           N  
ATOM    476  CA  GLY A  60      23.742  10.490 -17.064  1.00 92.67           C  
ATOM    477  C   GLY A  60      22.913   9.499 -16.269  1.00 92.67           C  
ATOM    478  O   GLY A  60      22.492   8.468 -16.797  1.00 92.67           O  
ATOM    479  N   GLU A  61      22.715   9.725 -14.994  1.00 94.77           N  
ATOM    480  CA  GLU A  61      21.908   8.868 -14.131  1.00 94.77           C  
ATOM    481  C   GLU A  61      20.508   9.442 -13.936  1.00 94.77           C  
ATOM    482  CB  GLU A  61      22.592   8.674 -12.775  1.00 94.77           C  
ATOM    483  O   GLU A  61      20.321  10.660 -13.972  1.00 94.77           O  
ATOM    484  CG  GLU A  61      23.963   8.020 -12.865  1.00 94.77           C  
ATOM    485  CD  GLU A  61      24.687   7.959 -11.530  1.00 94.77           C  
ATOM    486  OE1 GLU A  61      25.346   6.933 -11.243  1.00 94.77           O  
ATOM    487  OE2 GLU A  61      24.594   8.943 -10.764  1.00 94.77           O  
ATOM    488  N   LEU A  62      19.621   8.547 -13.806  1.00 95.63           N  
ATOM    489  CA  LEU A  62      18.283   8.961 -13.397  1.00 95.63           C  
ATOM    490  C   LEU A  62      18.235   9.245 -11.900  1.00 95.63           C  
ATOM    491  CB  LEU A  62      17.256   7.884 -13.757  1.00 95.63           C  
ATOM    492  O   LEU A  62      18.623   8.399 -11.091  1.00 95.63           O  
ATOM    493  CG  LEU A  62      15.800   8.191 -13.403  1.00 95.63           C  
ATOM    494  CD1 LEU A  62      15.302   9.393 -14.199  1.00 95.63           C  
ATOM    495  CD2 LEU A  62      14.919   6.973 -13.659  1.00 95.63           C  
ATOM    496  N   SER A  63      17.832  10.458 -11.543  1.00 97.18           N  
ATOM    497  CA  SER A  63      17.670  10.871 -10.153  1.00 97.18           C  
ATOM    498  C   SER A  63      16.205  11.130  -9.820  1.00 97.18           C  
ATOM    499  CB  SER A  63      18.497  12.125  -9.867  1.00 97.18           C  
ATOM    500  O   SER A  63      15.566  11.989 -10.432  1.00 97.18           O  
ATOM    501  OG  SER A  63      18.272  12.585  -8.546  1.00 97.18           O  
ATOM    502  N   LEU A  64      15.694  10.374  -8.875  1.00 97.25           N  
ATOM    503  CA  LEU A  64      14.299  10.482  -8.464  1.00 97.25           C  
ATOM    504  C   LEU A  64      14.194  10.815  -6.979  1.00 97.25           C  
ATOM    505  CB  LEU A  64      13.550   9.180  -8.761  1.00 97.25           C  
ATOM    506  O   LEU A  64      15.018  10.367  -6.178  1.00 97.25           O  
ATOM    507  CG  LEU A  64      13.620   8.672 -10.202  1.00 97.25           C  
ATOM    508  CD1 LEU A  64      13.145   7.225 -10.277  1.00 97.25           C  
ATOM    509  CD2 LEU A  64      12.791   9.561 -11.123  1.00 97.25           C  
ATOM    510  N   PRO A  65      13.121  11.607  -6.605  1.00 96.30           N  
ATOM    511  CA  PRO A  65      12.875  11.743  -5.168  1.00 96.30           C  
ATOM    512  C   PRO A  65      12.550  10.411  -4.496  1.00 96.30           C  
ATOM    513  CB  PRO A  65      11.677  12.694  -5.104  1.00 96.30           C  
ATOM    514  O   PRO A  65      11.851   9.577  -5.078  1.00 96.30           O  
ATOM    515  CG  PRO A  65      11.012  12.561  -6.436  1.00 96.30           C  
ATOM    516  CD  PRO A  65      12.056  12.212  -7.457  1.00 96.30           C  
ATOM    517  N   TYR A  66      13.164  10.146  -3.330  1.00 94.47           N  
ATOM    518  CA  TYR A  66      12.913   8.943  -2.545  1.00 94.47           C  
ATOM    519  C   TYR A  66      11.596   9.051  -1.787  1.00 94.47           C  
ATOM    520  CB  TYR A  66      14.061   8.693  -1.562  1.00 94.47           C  
ATOM    521  O   TYR A  66      11.366  10.024  -1.064  1.00 94.47           O  
ATOM    522  CG  TYR A  66      13.837   7.507  -0.656  1.00 94.47           C  
ATOM    523  CD1 TYR A  66      13.629   7.680   0.711  1.00 94.47           C  
ATOM    524  CD2 TYR A  66      13.834   6.212  -1.163  1.00 94.47           C  
ATOM    525  CE1 TYR A  66      13.424   6.590   1.551  1.00 94.47           C  
ATOM    526  CE2 TYR A  66      13.630   5.115  -0.333  1.00 94.47           C  
ATOM    527  OH  TYR A  66      13.223   4.231   1.847  1.00 94.47           O  
ATOM    528  CZ  TYR A  66      13.425   5.313   1.020  1.00 94.47           C  
ATOM    529  N   ILE A  67      10.677   8.112  -2.038  1.00 92.95           N  
ATOM    530  CA  ILE A  67       9.422   8.031  -1.298  1.00 92.95           C  
ATOM    531  C   ILE A  67       9.517   6.932  -0.242  1.00 92.95           C  
ATOM    532  CB  ILE A  67       8.227   7.767  -2.241  1.00 92.95           C  
ATOM    533  O   ILE A  67       9.629   5.750  -0.575  1.00 92.95           O  
ATOM    534  CG1 ILE A  67       8.181   8.821  -3.353  1.00 92.95           C  
ATOM    535  CG2 ILE A  67       6.913   7.743  -1.454  1.00 92.95           C  
ATOM    536  CD1 ILE A  67       7.101   8.573  -4.397  1.00 92.95           C  
ATOM    537  N   SER A  68       9.506   7.338   1.027  1.00 89.86           N  
ATOM    538  CA  SER A  68       9.590   6.368   2.114  1.00 89.86           C  
ATOM    539  C   SER A  68       8.244   5.693   2.359  1.00 89.86           C  
ATOM    540  CB  SER A  68      10.072   7.042   3.399  1.00 89.86           C  
ATOM    541  O   SER A  68       7.225   6.369   2.517  1.00 89.86           O  
ATOM    542  OG  SER A  68      10.119   6.113   4.468  1.00 89.86           O  
ATOM    543  N   GLY A  69       8.284   4.348   2.250  1.00 88.11           N  
ATOM    544  CA  GLY A  69       7.047   3.613   2.462  1.00 88.11           C  
ATOM    545  C   GLY A  69       7.211   2.112   2.318  1.00 88.11           C  
ATOM    546  O   GLY A  69       8.307   1.581   2.511  1.00 88.11           O  
ATOM    547  N   SER A  70       6.121   1.440   2.240  1.00 87.77           N  
ATOM    548  CA  SER A  70       6.101  -0.014   2.120  1.00 87.77           C  
ATOM    549  C   SER A  70       5.497  -0.450   0.789  1.00 87.77           C  
ATOM    550  CB  SER A  70       5.316  -0.638   3.274  1.00 87.77           C  
ATOM    551  O   SER A  70       4.907   0.362   0.073  1.00 87.77           O  
ATOM    552  OG  SER A  70       3.979  -0.168   3.285  1.00 87.77           O  
ATOM    553  N   TYR A  71       5.787  -1.661   0.440  1.00 88.83           N  
ATOM    554  CA  TYR A  71       5.126  -2.211  -0.738  1.00 88.83           C  
ATOM    555  C   TYR A  71       3.614  -2.249  -0.548  1.00 88.83           C  
ATOM    556  CB  TYR A  71       5.650  -3.618  -1.041  1.00 88.83           C  
ATOM    557  O   TYR A  71       3.128  -2.436   0.570  1.00 88.83           O  
ATOM    558  CG  TYR A  71       7.104  -3.650  -1.444  1.00 88.83           C  
ATOM    559  CD1 TYR A  71       7.641  -2.664  -2.269  1.00 88.83           C  
ATOM    560  CD2 TYR A  71       7.944  -4.666  -1.003  1.00 88.83           C  
ATOM    561  CE1 TYR A  71       8.980  -2.690  -2.645  1.00 88.83           C  
ATOM    562  CE2 TYR A  71       9.285  -4.703  -1.372  1.00 88.83           C  
ATOM    563  OH  TYR A  71      11.119  -3.743  -2.561  1.00 88.83           O  
ATOM    564  CZ  TYR A  71       9.793  -3.712  -2.192  1.00 88.83           C  
ATOM    565  N   PRO A  72       2.839  -2.006  -1.651  1.00 86.31           N  
ATOM    566  CA  PRO A  72       1.382  -1.917  -1.533  1.00 86.31           C  
ATOM    567  C   PRO A  72       0.721  -3.281  -1.347  1.00 86.31           C  
ATOM    568  CB  PRO A  72       0.959  -1.282  -2.860  1.00 86.31           C  
ATOM    569  O   PRO A  72       1.292  -4.305  -1.730  1.00 86.31           O  
ATOM    570  CG  PRO A  72       1.954  -1.781  -3.857  1.00 86.31           C  
ATOM    571  CD  PRO A  72       3.297  -1.865  -3.190  1.00 86.31           C  
ATOM    572  N   THR A  73      -0.414  -3.357  -0.688  1.00 87.33           N  
ATOM    573  CA  THR A  73      -1.310  -4.503  -0.792  1.00 87.33           C  
ATOM    574  C   THR A  73      -1.936  -4.577  -2.181  1.00 87.33           C  
ATOM    575  CB  THR A  73      -2.421  -4.442   0.273  1.00 87.33           C  
ATOM    576  O   THR A  73      -1.798  -3.648  -2.980  1.00 87.33           O  
ATOM    577  CG2 THR A  73      -1.839  -4.215   1.664  1.00 87.33           C  
ATOM    578  OG1 THR A  73      -3.316  -3.368  -0.040  1.00 87.33           O  
ATOM    579  N   ASP A  74      -2.594  -5.707  -2.514  1.00 86.91           N  
ATOM    580  CA  ASP A  74      -3.300  -5.846  -3.784  1.00 86.91           C  
ATOM    581  C   ASP A  74      -4.359  -4.758  -3.945  1.00 86.91           C  
ATOM    582  CB  ASP A  74      -3.946  -7.229  -3.890  1.00 86.91           C  
ATOM    583  O   ASP A  74      -4.529  -4.206  -5.034  1.00 86.91           O  
ATOM    584  CG  ASP A  74      -2.951  -8.323  -4.234  1.00 86.91           C  
ATOM    585  OD1 ASP A  74      -1.782  -8.009  -4.546  1.00 86.91           O  
ATOM    586  OD2 ASP A  74      -3.341  -9.511  -4.196  1.00 86.91           O  
ATOM    587  N   ARG A  75      -4.935  -4.406  -2.862  1.00 86.39           N  
ATOM    588  CA  ARG A  75      -5.981  -3.388  -2.887  1.00 86.39           C  
ATOM    589  C   ARG A  75      -5.398  -2.011  -3.186  1.00 86.39           C  
ATOM    590  CB  ARG A  75      -6.736  -3.359  -1.557  1.00 86.39           C  
ATOM    591  O   ARG A  75      -5.946  -1.261  -3.997  1.00 86.39           O  
ATOM    592  CG  ARG A  75      -7.733  -4.495  -1.389  1.00 86.39           C  
ATOM    593  CD  ARG A  75      -8.562  -4.336  -0.123  1.00 86.39           C  
ATOM    594  NE  ARG A  75      -9.263  -5.569   0.222  1.00 86.39           N  
ATOM    595  NH1 ARG A  75     -10.287  -4.706   2.104  1.00 86.39           N  
ATOM    596  NH2 ARG A  75     -10.653  -6.885   1.491  1.00 86.39           N  
ATOM    597  CZ  ARG A  75     -10.066  -5.717   1.271  1.00 86.39           C  
ATOM    598  N   GLN A  76      -4.398  -1.725  -2.499  1.00 89.60           N  
ATOM    599  CA  GLN A  76      -3.702  -0.460  -2.711  1.00 89.60           C  
ATOM    600  C   GLN A  76      -3.169  -0.358  -4.137  1.00 89.60           C  
ATOM    601  CB  GLN A  76      -2.558  -0.302  -1.709  1.00 89.60           C  
ATOM    602  O   GLN A  76      -3.290   0.688  -4.778  1.00 89.60           O  
ATOM    603  CG  GLN A  76      -3.021  -0.048  -0.281  1.00 89.60           C  
ATOM    604  CD  GLN A  76      -1.893  -0.152   0.729  1.00 89.60           C  
ATOM    605  NE2 GLN A  76      -1.994   0.613   1.811  1.00 89.60           N  
ATOM    606  OE1 GLN A  76      -0.939  -0.913   0.538  1.00 89.60           O  
ATOM    607  N   ARG A  77      -2.646  -1.380  -4.609  1.00 93.35           N  
ATOM    608  CA  ARG A  77      -2.150  -1.420  -5.980  1.00 93.35           C  
ATOM    609  C   ARG A  77      -3.287  -1.234  -6.980  1.00 93.35           C  
ATOM    610  CB  ARG A  77      -1.423  -2.739  -6.252  1.00 93.35           C  
ATOM    611  O   ARG A  77      -3.147  -0.496  -7.957  1.00 93.35           O  
ATOM    612  CG  ARG A  77      -0.693  -2.777  -7.585  1.00 93.35           C  
ATOM    613  CD  ARG A  77       0.299  -3.930  -7.651  1.00 93.35           C  
ATOM    614  NE  ARG A  77      -0.347  -5.213  -7.392  1.00 93.35           N  
ATOM    615  NH1 ARG A  77      -0.540  -5.801  -9.618  1.00 93.35           N  
ATOM    616  NH2 ARG A  77      -1.310  -7.212  -7.984  1.00 93.35           N  
ATOM    617  CZ  ARG A  77      -0.731  -6.072  -8.332  1.00 93.35           C  
ATOM    618  N   LEU A  78      -4.359  -1.915  -6.728  1.00 93.67           N  
ATOM    619  CA  LEU A  78      -5.533  -1.783  -7.584  1.00 93.67           C  
ATOM    620  C   LEU A  78      -5.998  -0.332  -7.649  1.00 93.67           C  
ATOM    621  CB  LEU A  78      -6.670  -2.673  -7.074  1.00 93.67           C  
ATOM    622  O   LEU A  78      -6.244   0.197  -8.735  1.00 93.67           O  
ATOM    623  CG  LEU A  78      -7.998  -2.572  -7.825  1.00 93.67           C  
ATOM    624  CD1 LEU A  78      -7.812  -2.962  -9.287  1.00 93.67           C  
ATOM    625  CD2 LEU A  78      -9.055  -3.450  -7.163  1.00 93.67           C  
ATOM    626  N   ALA A  79      -6.119   0.291  -6.510  1.00 92.82           N  
ATOM    627  CA  ALA A  79      -6.537   1.689  -6.445  1.00 92.82           C  
ATOM    628  C   ALA A  79      -5.593   2.582  -7.244  1.00 92.82           C  
ATOM    629  CB  ALA A  79      -6.606   2.157  -4.993  1.00 92.82           C  
ATOM    630  O   ALA A  79      -6.038   3.470  -7.975  1.00 92.82           O  
ATOM    631  N   CYS A  80      -4.329   2.345  -7.113  1.00 95.79           N  
ATOM    632  CA  CYS A  80      -3.315   3.118  -7.822  1.00 95.79           C  
ATOM    633  C   CYS A  80      -3.437   2.925  -9.329  1.00 95.79           C  
ATOM    634  CB  CYS A  80      -1.914   2.717  -7.359  1.00 95.79           C  
ATOM    635  O   CYS A  80      -3.403   3.895 -10.088  1.00 95.79           O  
ATOM    636  SG  CYS A  80      -0.592   3.684  -8.120  1.00 95.79           S  
ATOM    637  N   LEU A  81      -3.599   1.773  -9.753  1.00 96.60           N  
ATOM    638  CA  LEU A  81      -3.720   1.465 -11.174  1.00 96.60           C  
ATOM    639  C   LEU A  81      -4.947   2.143 -11.775  1.00 96.60           C  
ATOM    640  CB  LEU A  81      -3.803  -0.049 -11.389  1.00 96.60           C  
ATOM    641  O   LEU A  81      -4.884   2.678 -12.884  1.00 96.60           O  
ATOM    642  CG  LEU A  81      -2.529  -0.845 -11.104  1.00 96.60           C  
ATOM    643  CD1 LEU A  81      -2.803  -2.341 -11.215  1.00 96.60           C  
ATOM    644  CD2 LEU A  81      -1.413  -0.428 -12.056  1.00 96.60           C  
ATOM    645  N   LYS A  82      -6.036   2.132 -11.066  1.00 96.35           N  
ATOM    646  CA  LYS A  82      -7.254   2.798 -11.516  1.00 96.35           C  
ATOM    647  C   LYS A  82      -7.048   4.307 -11.624  1.00 96.35           C  
ATOM    648  CB  LYS A  82      -8.415   2.495 -10.567  1.00 96.35           C  
ATOM    649  O   LYS A  82      -7.484   4.930 -12.594  1.00 96.35           O  
ATOM    650  CG  LYS A  82      -8.955   1.078 -10.684  1.00 96.35           C  
ATOM    651  CD  LYS A  82     -10.137   0.851  -9.750  1.00 96.35           C  
ATOM    652  CE  LYS A  82     -10.812  -0.488 -10.015  1.00 96.35           C  
ATOM    653  NZ  LYS A  82     -11.959  -0.723  -9.088  1.00 96.35           N  
ATOM    654  N   ASP A  83      -6.369   4.822 -10.597  1.00 96.18           N  
ATOM    655  CA  ASP A  83      -6.061   6.249 -10.598  1.00 96.18           C  
ATOM    656  C   ASP A  83      -5.187   6.622 -11.793  1.00 96.18           C  
ATOM    657  CB  ASP A  83      -5.368   6.649  -9.294  1.00 96.18           C  
ATOM    658  O   ASP A  83      -5.423   7.639 -12.448  1.00 96.18           O  
ATOM    659  CG  ASP A  83      -5.168   8.149  -9.164  1.00 96.18           C  
ATOM    660  OD1 ASP A  83      -6.152   8.909  -9.296  1.00 96.18           O  
ATOM    661  OD2 ASP A  83      -4.016   8.575  -8.931  1.00 96.18           O  
ATOM    662  N   MET A  84      -4.200   5.818 -12.028  1.00 97.31           N  
ATOM    663  CA  MET A  84      -3.343   6.033 -13.190  1.00 97.31           C  
ATOM    664  C   MET A  84      -4.165   6.063 -14.474  1.00 97.31           C  
ATOM    665  CB  MET A  84      -2.273   4.942 -13.280  1.00 97.31           C  
ATOM    666  O   MET A  84      -3.997   6.960 -15.303  1.00 97.31           O  
ATOM    667  CG  MET A  84      -1.205   5.041 -12.203  1.00 97.31           C  
ATOM    668  SD  MET A  84       0.009   3.668 -12.288  1.00 97.31           S  
ATOM    669  CE  MET A  84       0.847   4.078 -13.845  1.00 97.31           C  
ATOM    670  N   LEU A  85      -4.987   5.056 -14.621  1.00 96.54           N  
ATOM    671  CA  LEU A  85      -5.827   4.960 -15.809  1.00 96.54           C  
ATOM    672  C   LEU A  85      -6.687   6.209 -15.969  1.00 96.54           C  
ATOM    673  CB  LEU A  85      -6.720   3.718 -15.736  1.00 96.54           C  
ATOM    674  O   LEU A  85      -6.795   6.757 -17.069  1.00 96.54           O  
ATOM    675  CG  LEU A  85      -7.567   3.418 -16.973  1.00 96.54           C  
ATOM    676  CD1 LEU A  85      -6.676   3.270 -18.202  1.00 96.54           C  
ATOM    677  CD2 LEU A  85      -8.402   2.161 -16.758  1.00 96.54           C  
ATOM    678  N   GLU A  86      -7.261   6.721 -14.917  1.00 96.57           N  
ATOM    679  CA  GLU A  86      -8.106   7.911 -14.929  1.00 96.57           C  
ATOM    680  C   GLU A  86      -7.313   9.148 -15.340  1.00 96.57           C  
ATOM    681  CB  GLU A  86      -8.746   8.130 -13.555  1.00 96.57           C  
ATOM    682  O   GLU A  86      -7.854  10.057 -15.973  1.00 96.57           O  
ATOM    683  CG  GLU A  86      -9.926   7.212 -13.273  1.00 96.57           C  
ATOM    684  CD  GLU A  86     -10.488   7.371 -11.869  1.00 96.57           C  
ATOM    685  OE1 GLU A  86     -11.445   6.647 -11.513  1.00 96.57           O  
ATOM    686  OE2 GLU A  86      -9.967   8.227 -11.120  1.00 96.57           O  
ATOM    687  N   GLN A  87      -6.066   9.169 -15.048  1.00 95.95           N  
ATOM    688  CA  GLN A  87      -5.192  10.298 -15.348  1.00 95.95           C  
ATOM    689  C   GLN A  87      -4.567  10.158 -16.733  1.00 95.95           C  
ATOM    690  CB  GLN A  87      -4.097  10.425 -14.288  1.00 95.95           C  
ATOM    691  O   GLN A  87      -3.703  10.950 -17.113  1.00 95.95           O  
ATOM    692  CG  GLN A  87      -4.617  10.808 -12.909  1.00 95.95           C  
ATOM    693  CD  GLN A  87      -3.513  10.905 -11.872  1.00 95.95           C  
ATOM    694  NE2 GLN A  87      -3.584  10.059 -10.851  1.00 95.95           N  
ATOM    695  OE1 GLN A  87      -2.605  11.734 -11.989  1.00 95.95           O  
ATOM    696  N   GLY A  88      -4.855   9.130 -17.409  1.00 96.73           N  
ATOM    697  CA  GLY A  88      -4.381   8.917 -18.767  1.00 96.73           C  
ATOM    698  C   GLY A  88      -3.042   8.207 -18.827  1.00 96.73           C  
ATOM    699  O   GLY A  88      -2.289   8.370 -19.789  1.00 96.73           O  
ATOM    700  N   TYR A  89      -2.705   7.518 -17.705  1.00 97.62           N  
ATOM    701  CA  TYR A  89      -1.449   6.778 -17.649  1.00 97.62           C  
ATOM    702  C   TYR A  89      -1.703   5.277 -17.583  1.00 97.62           C  
ATOM    703  CB  TYR A  89      -0.618   7.220 -16.441  1.00 97.62           C  
ATOM    704  O   TYR A  89      -2.649   4.829 -16.930  1.00 97.62           O  
ATOM    705  CG  TYR A  89      -0.045   8.610 -16.574  1.00 97.62           C  
ATOM    706  CD1 TYR A  89       1.224   8.813 -17.113  1.00 97.62           C  
ATOM    707  CD2 TYR A  89      -0.769   9.723 -16.161  1.00 97.62           C  
ATOM    708  CE1 TYR A  89       1.757  10.091 -17.237  1.00 97.62           C  
ATOM    709  CE2 TYR A  89      -0.246  11.006 -16.279  1.00 97.62           C  
ATOM    710  OH  TYR A  89       1.538  12.448 -16.938  1.00 97.62           O  
ATOM    711  CZ  TYR A  89       1.015  11.180 -16.818  1.00 97.62           C  
ATOM    712  N   VAL A  90      -0.796   4.527 -18.298  1.00 96.11           N  
ATOM    713  CA  VAL A  90      -0.806   3.072 -18.190  1.00 96.11           C  
ATOM    714  C   VAL A  90       0.615   2.561 -17.966  1.00 96.11           C  
ATOM    715  CB  VAL A  90      -1.417   2.414 -19.447  1.00 96.11           C  
ATOM    716  O   VAL A  90       1.585   3.202 -18.379  1.00 96.11           O  
ATOM    717  CG1 VAL A  90      -2.879   2.824 -19.614  1.00 96.11           C  
ATOM    718  CG2 VAL A  90      -0.610   2.784 -20.689  1.00 96.11           C  
ATOM    719  N   MET A  91       0.727   1.414 -17.177  1.00 94.02           N  
ATOM    720  CA  MET A  91       2.012   0.804 -16.846  1.00 94.02           C  
ATOM    721  C   MET A  91       2.053  -0.653 -17.294  1.00 94.02           C  
ATOM    722  CB  MET A  91       2.281   0.897 -15.343  1.00 94.02           C  
ATOM    723  O   MET A  91       1.177  -1.442 -16.936  1.00 94.02           O  
ATOM    724  CG  MET A  91       3.596   0.265 -14.916  1.00 94.02           C  
ATOM    725  SD  MET A  91       3.934   0.487 -13.126  1.00 94.02           S  
ATOM    726  CE  MET A  91       5.748   0.449 -13.136  1.00 94.02           C  
ATOM    727  N   THR A  92       3.119  -1.032 -18.051  1.00 87.46           N  
ATOM    728  CA  THR A  92       3.223  -2.382 -18.594  1.00 87.46           C  
ATOM    729  C   THR A  92       3.757  -3.349 -17.542  1.00 87.46           C  
ATOM    730  CB  THR A  92       4.134  -2.415 -19.836  1.00 87.46           C  
ATOM    731  O   THR A  92       3.462  -4.545 -17.584  1.00 87.46           O  
ATOM    732  CG2 THR A  92       3.532  -1.610 -20.982  1.00 87.46           C  
ATOM    733  OG1 THR A  92       5.412  -1.863 -19.498  1.00 87.46           O  
ATOM    734  N   ASP A  93       4.476  -2.867 -16.648  1.00 85.19           N  
ATOM    735  CA  ASP A  93       5.068  -3.706 -15.611  1.00 85.19           C  
ATOM    736  C   ASP A  93       4.342  -3.529 -14.279  1.00 85.19           C  
ATOM    737  CB  ASP A  93       6.556  -3.387 -15.446  1.00 85.19           C  
ATOM    738  O   ASP A  93       4.976  -3.469 -13.224  1.00 85.19           O  
ATOM    739  CG  ASP A  93       7.332  -4.508 -14.778  1.00 85.19           C  
ATOM    740  OD1 ASP A  93       6.816  -5.644 -14.697  1.00 85.19           O  
ATOM    741  OD2 ASP A  93       8.470  -4.253 -14.326  1.00 85.19           O  
ATOM    742  N   CYS A  94       3.030  -3.469 -14.284  1.00 88.67           N  
ATOM    743  CA  CYS A  94       2.218  -3.099 -13.130  1.00 88.67           C  
ATOM    744  C   CYS A  94       1.965  -4.304 -12.232  1.00 88.67           C  
ATOM    745  CB  CYS A  94       0.887  -2.499 -13.582  1.00 88.67           C  
ATOM    746  O   CYS A  94       1.362  -4.172 -11.165  1.00 88.67           O  
ATOM    747  SG  CYS A  94      -0.083  -3.595 -14.640  1.00 88.67           S  
ATOM    748  N   ARG A  95       2.478  -5.549 -12.593  1.00 87.51           N  
ATOM    749  CA  ARG A  95       2.307  -6.745 -11.775  1.00 87.51           C  
ATOM    750  C   ARG A  95       3.332  -6.788 -10.647  1.00 87.51           C  
ATOM    751  CB  ARG A  95       2.422  -8.006 -12.635  1.00 87.51           C  
ATOM    752  O   ARG A  95       3.125  -7.466  -9.638  1.00 87.51           O  
ATOM    753  CG  ARG A  95       1.292  -8.172 -13.639  1.00 87.51           C  
ATOM    754  CD  ARG A  95       1.451  -9.443 -14.462  1.00 87.51           C  
ATOM    755  NE  ARG A  95       2.506  -9.308 -15.462  1.00 87.51           N  
ATOM    756  NH1 ARG A  95       2.101 -11.350 -16.464  1.00 87.51           N  
ATOM    757  NH2 ARG A  95       3.772  -9.993 -17.252  1.00 87.51           N  
ATOM    758  CZ  ARG A  95       2.791 -10.218 -16.391  1.00 87.51           C  
ATOM    759  N   ASP A  96       4.391  -6.106 -10.850  1.00 87.49           N  
ATOM    760  CA  ASP A  96       5.479  -6.131  -9.878  1.00 87.49           C  
ATOM    761  C   ASP A  96       5.257  -5.095  -8.778  1.00 87.49           C  
ATOM    762  CB  ASP A  96       6.822  -5.884 -10.569  1.00 87.49           C  
ATOM    763  O   ASP A  96       5.367  -3.891  -9.021  1.00 87.49           O  
ATOM    764  CG  ASP A  96       8.013  -6.191  -9.678  1.00 87.49           C  
ATOM    765  OD1 ASP A  96       7.856  -6.219  -8.438  1.00 87.49           O  
ATOM    766  OD2 ASP A  96       9.119  -6.405 -10.221  1.00 87.49           O  
ATOM    767  N   LYS A  97       5.038  -5.527  -7.535  1.00 86.88           N  
ATOM    768  CA  LYS A  97       4.717  -4.659  -6.405  1.00 86.88           C  
ATOM    769  C   LYS A  97       5.855  -3.683  -6.121  1.00 86.88           C  
ATOM    770  CB  LYS A  97       4.416  -5.491  -5.158  1.00 86.88           C  
ATOM    771  O   LYS A  97       5.641  -2.632  -5.514  1.00 86.88           O  
ATOM    772  CG  LYS A  97       3.104  -6.259  -5.227  1.00 86.88           C  
ATOM    773  CD  LYS A  97       2.843  -7.037  -3.944  1.00 86.88           C  
ATOM    774  CE  LYS A  97       1.559  -7.851  -4.034  1.00 86.88           C  
ATOM    775  NZ  LYS A  97       1.308  -8.629  -2.784  1.00 86.88           N  
ATOM    776  N   ARG A  98       7.056  -4.031  -6.605  1.00 86.83           N  
ATOM    777  CA  ARG A  98       8.236  -3.211  -6.355  1.00 86.83           C  
ATOM    778  C   ARG A  98       8.156  -1.890  -7.114  1.00 86.83           C  
ATOM    779  CB  ARG A  98       9.508  -3.964  -6.748  1.00 86.83           C  
ATOM    780  O   ARG A  98       8.931  -0.968  -6.850  1.00 86.83           O  
ATOM    781  CG  ARG A  98       9.812  -5.164  -5.865  1.00 86.83           C  
ATOM    782  CD  ARG A  98      10.982  -5.977  -6.400  1.00 86.83           C  
ATOM    783  NE  ARG A  98      10.685  -6.552  -7.709  1.00 86.83           N  
ATOM    784  NH1 ARG A  98      12.779  -7.481  -8.006  1.00 86.83           N  
ATOM    785  NH2 ARG A  98      11.171  -7.730  -9.620  1.00 86.83           N  
ATOM    786  CZ  ARG A  98      11.546  -7.253  -8.442  1.00 86.83           C  
ATOM    787  N   ASN A  99       7.224  -1.859  -8.024  1.00 91.69           N  
ATOM    788  CA  ASN A  99       7.079  -0.654  -8.834  1.00 91.69           C  
ATOM    789  C   ASN A  99       6.150   0.358  -8.171  1.00 91.69           C  
ATOM    790  CB  ASN A  99       6.569  -1.006 -10.233  1.00 91.69           C  
ATOM    791  O   ASN A  99       5.758   1.348  -8.793  1.00 91.69           O  
ATOM    792  CG  ASN A  99       7.627  -1.674 -11.090  1.00 91.69           C  
ATOM    793  ND2 ASN A  99       7.190  -2.449 -12.075  1.00 91.69           N  
ATOM    794  OD1 ASN A  99       8.828  -1.495 -10.867  1.00 91.69           O  
ATOM    795  N   PHE A 100       5.753   0.024  -6.955  1.00 93.61           N  
ATOM    796  CA  PHE A 100       4.853   0.889  -6.201  1.00 93.61           C  
ATOM    797  C   PHE A 100       5.348   1.070  -4.771  1.00 93.61           C  
ATOM    798  CB  PHE A 100       3.432   0.316  -6.197  1.00 93.61           C  
ATOM    799  O   PHE A 100       5.982   0.174  -4.211  1.00 93.61           O  
ATOM    800  CG  PHE A 100       2.875   0.065  -7.572  1.00 93.61           C  
ATOM    801  CD1 PHE A 100       2.087   1.020  -8.203  1.00 93.61           C  
ATOM    802  CD2 PHE A 100       3.139  -1.127  -8.234  1.00 93.61           C  
ATOM    803  CE1 PHE A 100       1.570   0.789  -9.476  1.00 93.61           C  
ATOM    804  CE2 PHE A 100       2.625  -1.365  -9.506  1.00 93.61           C  
ATOM    805  CZ  PHE A 100       1.840  -0.405 -10.124  1.00 93.61           C  
ATOM    806  N   ILE A 101       5.036   2.227  -4.197  1.00 93.29           N  
ATOM    807  CA  ILE A 101       5.319   2.504  -2.793  1.00 93.29           C  
ATOM    808  C   ILE A 101       4.101   3.153  -2.139  1.00 93.29           C  
ATOM    809  CB  ILE A 101       6.560   3.412  -2.635  1.00 93.29           C  
ATOM    810  O   ILE A 101       3.497   4.066  -2.708  1.00 93.29           O  
ATOM    811  CG1 ILE A 101       7.802   2.724  -3.212  1.00 93.29           C  
ATOM    812  CG2 ILE A 101       6.773   3.783  -1.164  1.00 93.29           C  
ATOM    813  CD1 ILE A 101       8.187   1.437  -2.495  1.00 93.29           C  
ATOM    814  N   THR A 102       3.743   2.534  -0.976  1.00 88.15           N  
ATOM    815  CA  THR A 102       2.668   3.139  -0.197  1.00 88.15           C  
ATOM    816  C   THR A 102       3.235   3.989   0.937  1.00 88.15           C  
ATOM    817  CB  THR A 102       1.727   2.067   0.383  1.00 88.15           C  
ATOM    818  O   THR A 102       4.051   3.513   1.729  1.00 88.15           O  
ATOM    819  CG2 THR A 102       0.611   2.701   1.205  1.00 88.15           C  
ATOM    820  OG1 THR A 102       1.147   1.317  -0.692  1.00 88.15           O  
ATOM    821  N   HIS A 103       2.829   5.236   0.914  1.00 86.98           N  
ATOM    822  CA  HIS A 103       3.252   6.214   1.910  1.00 86.98           C  
ATOM    823  C   HIS A 103       2.070   7.034   2.414  1.00 86.98           C  
ATOM    824  CB  HIS A 103       4.325   7.138   1.331  1.00 86.98           C  
ATOM    825  O   HIS A 103       1.347   7.642   1.621  1.00 86.98           O  
ATOM    826  CG  HIS A 103       4.776   8.202   2.280  1.00 86.98           C  
ATOM    827  CD2 HIS A 103       4.513   9.530   2.318  1.00 86.98           C  
ATOM    828  ND1 HIS A 103       5.606   7.942   3.350  1.00 86.98           N  
ATOM    829  CE1 HIS A 103       5.834   9.068   4.006  1.00 86.98           C  
ATOM    830  NE2 HIS A 103       5.182  10.046   3.400  1.00 86.98           N  
ATOM    831  N   ASN A 104       1.833   6.936   3.706  1.00 86.62           N  
ATOM    832  CA  ASN A 104       0.748   7.664   4.355  1.00 86.62           C  
ATOM    833  C   ASN A 104      -0.603   7.331   3.730  1.00 86.62           C  
ATOM    834  CB  ASN A 104       1.003   9.172   4.297  1.00 86.62           C  
ATOM    835  O   ASN A 104      -1.399   8.228   3.446  1.00 86.62           O  
ATOM    836  CG  ASN A 104       2.166   9.601   5.169  1.00 86.62           C  
ATOM    837  ND2 ASN A 104       2.762  10.742   4.843  1.00 86.62           N  
ATOM    838  OD1 ASN A 104       2.527   8.913   6.128  1.00 86.62           O  
ATOM    839  N   GLY A 105      -0.790   6.027   3.398  1.00 81.04           N  
ATOM    840  CA  GLY A 105      -2.090   5.546   2.960  1.00 81.04           C  
ATOM    841  C   GLY A 105      -2.300   5.673   1.463  1.00 81.04           C  
ATOM    842  O   GLY A 105      -3.318   5.224   0.933  1.00 81.04           O  
ATOM    843  N   LYS A 106      -1.381   6.350   0.768  1.00 88.99           N  
ATOM    844  CA  LYS A 106      -1.475   6.516  -0.679  1.00 88.99           C  
ATOM    845  C   LYS A 106      -0.377   5.734  -1.395  1.00 88.99           C  
ATOM    846  CB  LYS A 106      -1.395   7.996  -1.056  1.00 88.99           C  
ATOM    847  O   LYS A 106       0.771   5.713  -0.946  1.00 88.99           O  
ATOM    848  CG  LYS A 106      -1.630   8.272  -2.534  1.00 88.99           C  
ATOM    849  CD  LYS A 106      -1.675   9.767  -2.823  1.00 88.99           C  
ATOM    850  CE  LYS A 106      -1.934  10.045  -4.297  1.00 88.99           C  
ATOM    851  NZ  LYS A 106      -2.010  11.509  -4.580  1.00 88.99           N  
ATOM    852  N   THR A 107      -0.749   5.069  -2.454  1.00 92.68           N  
ATOM    853  CA  THR A 107       0.181   4.260  -3.233  1.00 92.68           C  
ATOM    854  C   THR A 107       0.645   5.015  -4.476  1.00 92.68           C  
ATOM    855  CB  THR A 107      -0.457   2.922  -3.651  1.00 92.68           C  
ATOM    856  O   THR A 107      -0.169   5.605  -5.190  1.00 92.68           O  
ATOM    857  CG2 THR A 107       0.522   2.074  -4.457  1.00 92.68           C  
ATOM    858  OG1 THR A 107      -0.845   2.197  -2.477  1.00 92.68           O  
ATOM    859  N   TYR A 108       1.981   5.001  -4.667  1.00 94.76           N  
ATOM    860  CA  TYR A 108       2.622   5.753  -5.741  1.00 94.76           C  
ATOM    861  C   TYR A 108       3.362   4.821  -6.693  1.00 94.76           C  
ATOM    862  CB  TYR A 108       3.591   6.791  -5.167  1.00 94.76           C  
ATOM    863  O   TYR A 108       4.132   3.962  -6.256  1.00 94.76           O  
ATOM    864  CG  TYR A 108       2.952   7.739  -4.182  1.00 94.76           C  
ATOM    865  CD1 TYR A 108       2.396   8.944  -4.606  1.00 94.76           C  
ATOM    866  CD2 TYR A 108       2.903   7.434  -2.826  1.00 94.76           C  
ATOM    867  CE1 TYR A 108       1.807   9.822  -3.702  1.00 94.76           C  
ATOM    868  CE2 TYR A 108       2.317   8.305  -1.913  1.00 94.76           C  
ATOM    869  OH  TYR A 108       1.191  10.360  -1.461  1.00 94.76           O  
ATOM    870  CZ  TYR A 108       1.772   9.494  -2.360  1.00 94.76           C  
ATOM    871  N   PRO A 109       3.142   5.031  -8.015  1.00 96.52           N  
ATOM    872  CA  PRO A 109       4.077   4.364  -8.924  1.00 96.52           C  
ATOM    873  C   PRO A 109       5.471   4.987  -8.900  1.00 96.52           C  
ATOM    874  CB  PRO A 109       3.423   4.543 -10.297  1.00 96.52           C  
ATOM    875  O   PRO A 109       5.602   6.214  -8.889  1.00 96.52           O  
ATOM    876  CG  PRO A 109       2.634   5.807 -10.181  1.00 96.52           C  
ATOM    877  CD  PRO A 109       2.105   5.913  -8.780  1.00 96.52           C  
ATOM    878  N   VAL A 110       6.488   4.114  -8.909  1.00 94.77           N  
ATOM    879  CA  VAL A 110       7.812   4.684  -8.681  1.00 94.77           C  
ATOM    880  C   VAL A 110       8.733   4.334  -9.848  1.00 94.77           C  
ATOM    881  CB  VAL A 110       8.424   4.187  -7.352  1.00 94.77           C  
ATOM    882  O   VAL A 110       9.842   4.864  -9.952  1.00 94.77           O  
ATOM    883  CG1 VAL A 110       7.620   4.705  -6.161  1.00 94.77           C  
ATOM    884  CG2 VAL A 110       8.489   2.661  -7.334  1.00 94.77           C  
ATOM    885  N   ASP A 111       8.257   3.526 -10.813  1.00 91.23           N  
ATOM    886  CA  ASP A 111       9.068   3.130 -11.960  1.00 91.23           C  
ATOM    887  C   ASP A 111       8.395   3.530 -13.272  1.00 91.23           C  
ATOM    888  CB  ASP A 111       9.328   1.623 -11.940  1.00 91.23           C  
ATOM    889  O   ASP A 111       7.476   2.851 -13.735  1.00 91.23           O  
ATOM    890  CG  ASP A 111      10.408   1.194 -12.917  1.00 91.23           C  
ATOM    891  OD1 ASP A 111      10.813   2.008 -13.775  1.00 91.23           O  
ATOM    892  OD2 ASP A 111      10.856   0.030 -12.831  1.00 91.23           O  
ATOM    893  N   PHE A 112       9.043   4.575 -13.942  1.00 92.88           N  
ATOM    894  CA  PHE A 112       8.402   5.143 -15.123  1.00 92.88           C  
ATOM    895  C   PHE A 112       9.088   4.661 -16.395  1.00 92.88           C  
ATOM    896  CB  PHE A 112       8.423   6.674 -15.063  1.00 92.88           C  
ATOM    897  O   PHE A 112       8.990   5.305 -17.442  1.00 92.88           O  
ATOM    898  CG  PHE A 112       7.293   7.266 -14.266  1.00 92.88           C  
ATOM    899  CD1 PHE A 112       6.420   8.180 -14.844  1.00 92.88           C  
ATOM    900  CD2 PHE A 112       7.102   6.908 -12.937  1.00 92.88           C  
ATOM    901  CE1 PHE A 112       5.372   8.729 -14.108  1.00 92.88           C  
ATOM    902  CE2 PHE A 112       6.058   7.453 -12.196  1.00 92.88           C  
ATOM    903  CZ  PHE A 112       5.195   8.364 -12.783  1.00 92.88           C  
ATOM    904  N   GLY A 113       9.797   3.564 -16.252  1.00 89.16           N  
ATOM    905  CA  GLY A 113      10.496   3.010 -17.400  1.00 89.16           C  
ATOM    906  C   GLY A 113       9.562   2.434 -18.447  1.00 89.16           C  
ATOM    907  O   GLY A 113       9.899   2.393 -19.632  1.00 89.16           O  
ATOM    908  N   GLN A 114       8.367   2.070 -17.983  1.00 87.66           N  
ATOM    909  CA  GLN A 114       7.404   1.455 -18.890  1.00 87.66           C  
ATOM    910  C   GLN A 114       6.000   2.007 -18.659  1.00 87.66           C  
ATOM    911  CB  GLN A 114       7.403  -0.066 -18.722  1.00 87.66           C  
ATOM    912  O   GLN A 114       5.024   1.254 -18.650  1.00 87.66           O  
ATOM    913  CG  GLN A 114       8.718  -0.728 -19.113  1.00 87.66           C  
ATOM    914  CD  GLN A 114       8.665  -2.241 -19.014  1.00 87.66           C  
ATOM    915  NE2 GLN A 114       9.731  -2.838 -18.492  1.00 87.66           N  
ATOM    916  OE1 GLN A 114       7.675  -2.867 -19.403  1.00 87.66           O  
ATOM    917  N   ILE A 115       5.965   3.282 -18.446  1.00 93.76           N  
ATOM    918  CA  ILE A 115       4.706   4.000 -18.284  1.00 93.76           C  
ATOM    919  C   ILE A 115       4.425   4.838 -19.529  1.00 93.76           C  
ATOM    920  CB  ILE A 115       4.726   4.899 -17.027  1.00 93.76           C  
ATOM    921  O   ILE A 115       5.320   5.506 -20.050  1.00 93.76           O  
ATOM    922  CG1 ILE A 115       4.744   4.040 -15.757  1.00 93.76           C  
ATOM    923  CG2 ILE A 115       3.529   5.853 -17.026  1.00 93.76           C  
ATOM    924  CD1 ILE A 115       4.733   4.846 -14.465  1.00 93.76           C  
ATOM    925  N   TYR A 116       3.176   4.824 -20.010  1.00 93.34           N  
ATOM    926  CA  TYR A 116       2.744   5.527 -21.213  1.00 93.34           C  
ATOM    927  C   TYR A 116       1.568   6.449 -20.913  1.00 93.34           C  
ATOM    928  CB  TYR A 116       2.358   4.530 -22.310  1.00 93.34           C  
ATOM    929  O   TYR A 116       0.629   6.061 -20.214  1.00 93.34           O  
ATOM    930  CG  TYR A 116       3.455   3.552 -22.654  1.00 93.34           C  
ATOM    931  CD1 TYR A 116       4.358   3.820 -23.681  1.00 93.34           C  
ATOM    932  CD2 TYR A 116       3.591   2.358 -21.954  1.00 93.34           C  
ATOM    933  CE1 TYR A 116       5.369   2.921 -24.002  1.00 93.34           C  
ATOM    934  CE2 TYR A 116       4.599   1.451 -22.267  1.00 93.34           C  
ATOM    935  OH  TYR A 116       6.481   0.847 -23.605  1.00 93.34           O  
ATOM    936  CZ  TYR A 116       5.482   1.741 -23.291  1.00 93.34           C  
ATOM    937  N   HIS A 117       1.651   7.653 -21.390  1.00 95.57           N  
ATOM    938  CA  HIS A 117       0.560   8.616 -21.287  1.00 95.57           C  
ATOM    939  C   HIS A 117      -0.330   8.575 -22.524  1.00 95.57           C  
ATOM    940  CB  HIS A 117       1.111  10.029 -21.083  1.00 95.57           C  
ATOM    941  O   HIS A 117       0.100   8.126 -23.589  1.00 95.57           O  
ATOM    942  CG  HIS A 117       0.049  11.063 -20.877  1.00 95.57           C  
ATOM    943  CD2 HIS A 117      -0.699  11.364 -19.790  1.00 95.57           C  
ATOM    944  ND1 HIS A 117      -0.347  11.930 -21.872  1.00 95.57           N  
ATOM    945  CE1 HIS A 117      -1.296  12.723 -21.403  1.00 95.57           C  
ATOM    946  NE2 HIS A 117      -1.528  12.400 -20.142  1.00 95.57           N  
ATOM    947  N   SER A 118      -1.563   8.995 -22.361  1.00 95.37           N  
ATOM    948  CA  SER A 118      -2.566   8.882 -23.416  1.00 95.37           C  
ATOM    949  C   SER A 118      -2.111   9.587 -24.689  1.00 95.37           C  
ATOM    950  CB  SER A 118      -3.901   9.465 -22.950  1.00 95.37           C  
ATOM    951  O   SER A 118      -2.601   9.287 -25.780  1.00 95.37           O  
ATOM    952  OG  SER A 118      -3.752  10.820 -22.564  1.00 95.37           O  
ATOM    953  N   SER A 119      -1.159  10.403 -24.541  1.00 93.28           N  
ATOM    954  CA  SER A 119      -0.636  11.115 -25.702  1.00 93.28           C  
ATOM    955  C   SER A 119       0.436  10.298 -26.415  1.00 93.28           C  
ATOM    956  CB  SER A 119      -0.063  12.471 -25.286  1.00 93.28           C  
ATOM    957  O   SER A 119       0.832  10.627 -27.535  1.00 93.28           O  
ATOM    958  OG  SER A 119       1.014  12.306 -24.380  1.00 93.28           O  
ATOM    959  N   ASP A 120       0.872   9.212 -25.849  1.00 90.59           N  
ATOM    960  CA  ASP A 120       1.905   8.352 -26.416  1.00 90.59           C  
ATOM    961  C   ASP A 120       1.323   7.420 -27.476  1.00 90.59           C  
ATOM    962  CB  ASP A 120       2.588   7.536 -25.316  1.00 90.59           C  
ATOM    963  O   ASP A 120       0.184   6.966 -27.353  1.00 90.59           O  
ATOM    964  CG  ASP A 120       3.498   8.372 -24.435  1.00 90.59           C  
ATOM    965  OD1 ASP A 120       4.445   8.999 -24.958  1.00 90.59           O  
ATOM    966  OD2 ASP A 120       3.269   8.403 -23.207  1.00 90.59           O  
ATOM    967  N   GLN A 121       2.052   7.071 -28.555  1.00 89.56           N  
ATOM    968  CA  GLN A 121       1.604   6.226 -29.656  1.00 89.56           C  
ATOM    969  C   GLN A 121       1.370   4.792 -29.188  1.00 89.56           C  
ATOM    970  CB  GLN A 121       2.621   6.246 -30.798  1.00 89.56           C  
ATOM    971  O   GLN A 121       0.602   4.050 -29.803  1.00 89.56           O  
ATOM    972  CG  GLN A 121       3.982   5.678 -30.420  1.00 89.56           C  
ATOM    973  CD  GLN A 121       4.986   5.756 -31.554  1.00 89.56           C  
ATOM    974  NE2 GLN A 121       6.270   5.733 -31.212  1.00 89.56           N  
ATOM    975  OE1 GLN A 121       4.612   5.835 -32.728  1.00 89.56           O  
ATOM    976  N   PHE A 122       2.064   4.364 -28.015  1.00 87.32           N  
ATOM    977  CA  PHE A 122       1.997   2.987 -27.539  1.00 87.32           C  
ATOM    978  C   PHE A 122       0.957   2.846 -26.435  1.00 87.32           C  
ATOM    979  CB  PHE A 122       3.367   2.525 -27.032  1.00 87.32           C  
ATOM    980  O   PHE A 122       0.809   1.772 -25.847  1.00 87.32           O  
ATOM    981  CG  PHE A 122       4.421   2.462 -28.104  1.00 87.32           C  
ATOM    982  CD1 PHE A 122       4.356   1.503 -29.108  1.00 87.32           C  
ATOM    983  CD2 PHE A 122       5.479   3.363 -28.108  1.00 87.32           C  
ATOM    984  CE1 PHE A 122       5.331   1.443 -30.101  1.00 87.32           C  
ATOM    985  CE2 PHE A 122       6.456   3.309 -29.098  1.00 87.32           C  
ATOM    986  CZ  PHE A 122       6.381   2.347 -30.093  1.00 87.32           C  
ATOM    987  N   TYR A 123       0.193   3.886 -26.155  1.00 92.98           N  
ATOM    988  CA  TYR A 123      -0.785   3.909 -25.073  1.00 92.98           C  
ATOM    989  C   TYR A 123      -1.873   2.867 -25.299  1.00 92.98           C  
ATOM    990  CB  TYR A 123      -1.412   5.301 -24.945  1.00 92.98           C  
ATOM    991  O   TYR A 123      -2.146   2.044 -24.421  1.00 92.98           O  
ATOM    992  CG  TYR A 123      -2.483   5.389 -23.885  1.00 92.98           C  
ATOM    993  CD1 TYR A 123      -3.826   5.207 -24.208  1.00 92.98           C  
ATOM    994  CD2 TYR A 123      -2.155   5.654 -22.560  1.00 92.98           C  
ATOM    995  CE1 TYR A 123      -4.817   5.289 -23.235  1.00 92.98           C  
ATOM    996  CE2 TYR A 123      -3.137   5.739 -21.579  1.00 92.98           C  
ATOM    997  OH  TYR A 123      -5.440   5.637 -20.958  1.00 92.98           O  
ATOM    998  CZ  TYR A 123      -4.463   5.555 -21.925  1.00 92.98           C  
ATOM    999  N   SER A 124      -2.446   2.902 -26.487  1.00 88.37           N  
ATOM   1000  CA  SER A 124      -3.602   2.061 -26.776  1.00 88.37           C  
ATOM   1001  C   SER A 124      -3.258   0.581 -26.639  1.00 88.37           C  
ATOM   1002  CB  SER A 124      -4.131   2.341 -28.183  1.00 88.37           C  
ATOM   1003  O   SER A 124      -4.047  -0.198 -26.101  1.00 88.37           O  
ATOM   1004  OG  SER A 124      -4.613   3.670 -28.285  1.00 88.37           O  
ATOM   1005  N   ILE A 125      -2.042   0.214 -27.035  1.00 87.03           N  
ATOM   1006  CA  ILE A 125      -1.591  -1.172 -26.989  1.00 87.03           C  
ATOM   1007  C   ILE A 125      -1.386  -1.600 -25.538  1.00 87.03           C  
ATOM   1008  CB  ILE A 125      -0.288  -1.370 -27.796  1.00 87.03           C  
ATOM   1009  O   ILE A 125      -1.753  -2.713 -25.154  1.00 87.03           O  
ATOM   1010  CG1 ILE A 125      -0.543  -1.134 -29.289  1.00 87.03           C  
ATOM   1011  CG2 ILE A 125       0.291  -2.767 -27.553  1.00 87.03           C  
ATOM   1012  CD1 ILE A 125       0.725  -0.968 -30.115  1.00 87.03           C  
ATOM   1013  N   ASN A 126      -0.969  -0.712 -24.722  1.00 90.00           N  
ATOM   1014  CA  ASN A 126      -0.620  -1.066 -23.350  1.00 90.00           C  
ATOM   1015  C   ASN A 126      -1.799  -0.866 -22.403  1.00 90.00           C  
ATOM   1016  CB  ASN A 126       0.586  -0.252 -22.876  1.00 90.00           C  
ATOM   1017  O   ASN A 126      -1.830  -1.441 -21.313  1.00 90.00           O  
ATOM   1018  CG  ASN A 126       1.878  -0.678 -23.545  1.00 90.00           C  
ATOM   1019  ND2 ASN A 126       2.366   0.142 -24.469  1.00 90.00           N  
ATOM   1020  OD1 ASN A 126       2.432  -1.736 -23.236  1.00 90.00           O  
ATOM   1021  N   LYS A 127      -2.725  -0.107 -22.888  1.00 94.24           N  
ATOM   1022  CA  LYS A 127      -3.928   0.130 -22.094  1.00 94.24           C  
ATOM   1023  C   LYS A 127      -4.694  -1.168 -21.855  1.00 94.24           C  
ATOM   1024  CB  LYS A 127      -4.832   1.153 -22.783  1.00 94.24           C  
ATOM   1025  O   LYS A 127      -5.157  -1.425 -20.742  1.00 94.24           O  
ATOM   1026  CG  LYS A 127      -6.086   1.501 -21.994  1.00 94.24           C  
ATOM   1027  CD  LYS A 127      -6.936   2.534 -22.723  1.00 94.24           C  
ATOM   1028  CE  LYS A 127      -8.217   2.844 -21.959  1.00 94.24           C  
ATOM   1029  NZ  LYS A 127      -9.134   3.719 -22.749  1.00 94.24           N  
ATOM   1030  N   GLY A 128      -4.824  -2.048 -22.871  1.00 91.57           N  
ATOM   1031  CA  GLY A 128      -5.489  -3.332 -22.719  1.00 91.57           C  
ATOM   1032  C   GLY A 128      -4.880  -4.194 -21.629  1.00 91.57           C  
ATOM   1033  O   GLY A 128      -5.600  -4.777 -20.815  1.00 91.57           O  
ATOM   1034  N   PHE A 129      -3.598  -4.249 -21.645  1.00 91.15           N  
ATOM   1035  CA  PHE A 129      -2.880  -5.020 -20.637  1.00 91.15           C  
ATOM   1036  C   PHE A 129      -3.142  -4.465 -19.243  1.00 91.15           C  
ATOM   1037  CB  PHE A 129      -1.376  -5.018 -20.928  1.00 91.15           C  
ATOM   1038  O   PHE A 129      -3.438  -5.220 -18.314  1.00 91.15           O  
ATOM   1039  CG  PHE A 129      -0.561  -5.778 -19.918  1.00 91.15           C  
ATOM   1040  CD1 PHE A 129       0.112  -5.110 -18.902  1.00 91.15           C  
ATOM   1041  CD2 PHE A 129      -0.468  -7.163 -19.983  1.00 91.15           C  
ATOM   1042  CE1 PHE A 129       0.867  -5.812 -17.965  1.00 91.15           C  
ATOM   1043  CE2 PHE A 129       0.285  -7.870 -19.050  1.00 91.15           C  
ATOM   1044  CZ  PHE A 129       0.952  -7.193 -18.042  1.00 91.15           C  
ATOM   1045  N   HIS A 130      -2.975  -3.172 -19.063  1.00 94.13           N  
ATOM   1046  CA  HIS A 130      -3.231  -2.480 -17.805  1.00 94.13           C  
ATOM   1047  C   HIS A 130      -4.622  -2.804 -17.271  1.00 94.13           C  
ATOM   1048  CB  HIS A 130      -3.075  -0.969 -17.983  1.00 94.13           C  
ATOM   1049  O   HIS A 130      -4.776  -3.156 -16.100  1.00 94.13           O  
ATOM   1050  CG  HIS A 130      -3.122  -0.205 -16.698  1.00 94.13           C  
ATOM   1051  CD2 HIS A 130      -4.165   0.315 -16.010  1.00 94.13           C  
ATOM   1052  ND1 HIS A 130      -1.990   0.103 -15.974  1.00 94.13           N  
ATOM   1053  CE1 HIS A 130      -2.338   0.780 -14.892  1.00 94.13           C  
ATOM   1054  NE2 HIS A 130      -3.652   0.922 -14.891  1.00 94.13           N  
ATOM   1055  N   GLU A 131      -5.624  -2.765 -18.100  1.00 95.01           N  
ATOM   1056  CA  GLU A 131      -7.012  -3.028 -17.734  1.00 95.01           C  
ATOM   1057  C   GLU A 131      -7.206  -4.482 -17.314  1.00 95.01           C  
ATOM   1058  CB  GLU A 131      -7.949  -2.686 -18.895  1.00 95.01           C  
ATOM   1059  O   GLU A 131      -7.959  -4.769 -16.381  1.00 95.01           O  
ATOM   1060  CG  GLU A 131      -8.138  -1.192 -19.114  1.00 95.01           C  
ATOM   1061  CD  GLU A 131      -9.002  -0.867 -20.322  1.00 95.01           C  
ATOM   1062  OE1 GLU A 131      -9.660   0.198 -20.328  1.00 95.01           O  
ATOM   1063  OE2 GLU A 131      -9.022  -1.684 -21.269  1.00 95.01           O  
ATOM   1064  N   ARG A 132      -6.516  -5.384 -17.973  1.00 93.81           N  
ATOM   1065  CA  ARG A 132      -6.593  -6.799 -17.622  1.00 93.81           C  
ATOM   1066  C   ARG A 132      -6.049  -7.045 -16.219  1.00 93.81           C  
ATOM   1067  CB  ARG A 132      -5.827  -7.647 -18.639  1.00 93.81           C  
ATOM   1068  O   ARG A 132      -6.601  -7.849 -15.465  1.00 93.81           O  
ATOM   1069  CG  ARG A 132      -6.560  -7.841 -19.957  1.00 93.81           C  
ATOM   1070  CD  ARG A 132      -5.951  -8.967 -20.780  1.00 93.81           C  
ATOM   1071  NE  ARG A 132      -4.579  -8.664 -21.177  1.00 93.81           N  
ATOM   1072  NH1 ARG A 132      -5.167  -7.517 -23.094  1.00 93.81           N  
ATOM   1073  NH2 ARG A 132      -2.958  -7.764 -22.532  1.00 93.81           N  
ATOM   1074  CZ  ARG A 132      -4.238  -7.982 -22.267  1.00 93.81           C  
ATOM   1075  N   VAL A 133      -4.947  -6.370 -15.928  1.00 93.04           N  
ATOM   1076  CA  VAL A 133      -4.377  -6.501 -14.591  1.00 93.04           C  
ATOM   1077  C   VAL A 133      -5.368  -5.981 -13.553  1.00 93.04           C  
ATOM   1078  CB  VAL A 133      -3.034  -5.746 -14.471  1.00 93.04           C  
ATOM   1079  O   VAL A 133      -5.552  -6.594 -12.499  1.00 93.04           O  
ATOM   1080  CG1 VAL A 133      -2.570  -5.696 -13.017  1.00 93.04           C  
ATOM   1081  CG2 VAL A 133      -1.972  -6.403 -15.351  1.00 93.04           C  
ATOM   1082  N   ILE A 134      -6.000  -4.858 -13.866  1.00 95.17           N  
ATOM   1083  CA  ILE A 134      -7.013  -4.296 -12.980  1.00 95.17           C  
ATOM   1084  C   ILE A 134      -8.136  -5.309 -12.771  1.00 95.17           C  
ATOM   1085  CB  ILE A 134      -7.582  -2.973 -13.540  1.00 95.17           C  
ATOM   1086  O   ILE A 134      -8.547  -5.564 -11.636  1.00 95.17           O  
ATOM   1087  CG1 ILE A 134      -6.561  -1.841 -13.378  1.00 95.17           C  
ATOM   1088  CG2 ILE A 134      -8.905  -2.621 -12.853  1.00 95.17           C  
ATOM   1089  CD1 ILE A 134      -6.973  -0.536 -14.045  1.00 95.17           C  
ATOM   1090  N   THR A 135      -8.590  -5.903 -13.831  1.00 95.25           N  
ATOM   1091  CA  THR A 135      -9.667  -6.884 -13.759  1.00 95.25           C  
ATOM   1092  C   THR A 135      -9.248  -8.087 -12.919  1.00 95.25           C  
ATOM   1093  CB  THR A 135     -10.087  -7.357 -15.163  1.00 95.25           C  
ATOM   1094  O   THR A 135     -10.006  -8.549 -12.064  1.00 95.25           O  
ATOM   1095  CG2 THR A 135     -11.182  -8.415 -15.082  1.00 95.25           C  
ATOM   1096  OG1 THR A 135     -10.575  -6.236 -15.911  1.00 95.25           O  
ATOM   1097  N   THR A 136      -8.051  -8.561 -13.103  1.00 93.66           N  
ATOM   1098  CA  THR A 136      -7.521  -9.711 -12.377  1.00 93.66           C  
ATOM   1099  C   THR A 136      -7.406  -9.403 -10.887  1.00 93.66           C  
ATOM   1100  CB  THR A 136      -6.145 -10.131 -12.925  1.00 93.66           C  
ATOM   1101  O   THR A 136      -7.819 -10.207 -10.048  1.00 93.66           O  
ATOM   1102  CG2 THR A 136      -5.579 -11.312 -12.142  1.00 93.66           C  
ATOM   1103  OG1 THR A 136      -6.279 -10.505 -14.302  1.00 93.66           O  
ATOM   1104  N   LEU A 137      -6.860  -8.272 -10.588  1.00 90.09           N  
ATOM   1105  CA  LEU A 137      -6.710  -7.873  -9.192  1.00 90.09           C  
ATOM   1106  C   LEU A 137      -8.071  -7.724  -8.520  1.00 90.09           C  
ATOM   1107  CB  LEU A 137      -5.931  -6.559  -9.091  1.00 90.09           C  
ATOM   1108  O   LEU A 137      -8.248  -8.134  -7.371  1.00 90.09           O  
ATOM   1109  CG  LEU A 137      -4.409  -6.663  -9.198  1.00 90.09           C  
ATOM   1110  CD1 LEU A 137      -3.784  -5.273  -9.239  1.00 90.09           C  
ATOM   1111  CD2 LEU A 137      -3.845  -7.474  -8.036  1.00 90.09           C  
ATOM   1112  N   THR A 138      -8.988  -7.160  -9.241  1.00 91.05           N  
ATOM   1113  CA  THR A 138     -10.339  -6.982  -8.721  1.00 91.05           C  
ATOM   1114  C   THR A 138     -10.962  -8.327  -8.362  1.00 91.05           C  
ATOM   1115  CB  THR A 138     -11.236  -6.251  -9.736  1.00 91.05           C  
ATOM   1116  O   THR A 138     -11.530  -8.486  -7.280  1.00 91.05           O  
ATOM   1117  CG2 THR A 138     -12.659  -6.102  -9.206  1.00 91.05           C  
ATOM   1118  OG1 THR A 138     -10.696  -4.949  -9.992  1.00 91.05           O  
ATOM   1119  N   SER A 139     -10.846  -9.281  -9.233  1.00 90.22           N  
ATOM   1120  CA  SER A 139     -11.402 -10.612  -9.008  1.00 90.22           C  
ATOM   1121  C   SER A 139     -10.723 -11.303  -7.830  1.00 90.22           C  
ATOM   1122  CB  SER A 139     -11.262 -11.472 -10.264  1.00 90.22           C  
ATOM   1123  O   SER A 139     -11.386 -11.947  -7.015  1.00 90.22           O  
ATOM   1124  OG  SER A 139     -12.015 -10.926 -11.334  1.00 90.22           O  
ATOM   1125  N   LYS A 140      -9.387 -11.136  -7.759  1.00 87.69           N  
ATOM   1126  CA  LYS A 140      -8.615 -11.720  -6.666  1.00 87.69           C  
ATOM   1127  C   LYS A 140      -9.053 -11.152  -5.319  1.00 87.69           C  
ATOM   1128  CB  LYS A 140      -7.120 -11.478  -6.875  1.00 87.69           C  
ATOM   1129  O   LYS A 140      -9.228 -11.896  -4.352  1.00 87.69           O  
ATOM   1130  CG  LYS A 140      -6.230 -12.189  -5.866  1.00 87.69           C  
ATOM   1131  CD  LYS A 140      -4.754 -11.955  -6.160  1.00 87.69           C  
ATOM   1132  CE  LYS A 140      -3.865 -12.577  -5.091  1.00 87.69           C  
ATOM   1133  NZ  LYS A 140      -2.416 -12.367  -5.385  1.00 87.69           N  
ATOM   1134  N   ILE A 141      -9.212  -9.892  -5.301  1.00 81.35           N  
ATOM   1135  CA  ILE A 141      -9.615  -9.203  -4.080  1.00 81.35           C  
ATOM   1136  C   ILE A 141     -11.028  -9.629  -3.690  1.00 81.35           C  
ATOM   1137  CB  ILE A 141      -9.545  -7.668  -4.248  1.00 81.35           C  
ATOM   1138  O   ILE A 141     -11.306  -9.878  -2.514  1.00 81.35           O  
ATOM   1139  CG1 ILE A 141      -8.087  -7.209  -4.362  1.00 81.35           C  
ATOM   1140  CG2 ILE A 141     -10.252  -6.965  -3.085  1.00 81.35           C  
ATOM   1141  CD1 ILE A 141      -7.927  -5.759  -4.796  1.00 81.35           C  
ATOM   1142  N   LYS A 142     -11.894  -9.733  -4.663  1.00 79.52           N  
ATOM   1143  CA  LYS A 142     -13.262 -10.179  -4.416  1.00 79.52           C  
ATOM   1144  C   LYS A 142     -13.286 -11.608  -3.881  1.00 79.52           C  
ATOM   1145  CB  LYS A 142     -14.098 -10.083  -5.693  1.00 79.52           C  
ATOM   1146  O   LYS A 142     -14.012 -11.909  -2.931  1.00 79.52           O  
ATOM   1147  CG  LYS A 142     -15.583 -10.339  -5.482  1.00 79.52           C  
ATOM   1148  CD  LYS A 142     -16.368 -10.172  -6.776  1.00 79.52           C  
ATOM   1149  CE  LYS A 142     -17.841 -10.508  -6.585  1.00 79.52           C  
ATOM   1150  NZ  LYS A 142     -18.608 -10.385  -7.861  1.00 79.52           N  
ATOM   1151  N   ALA A 143     -12.508 -12.457  -4.493  1.00 77.87           N  
ATOM   1152  CA  ALA A 143     -12.438 -13.857  -4.082  1.00 77.87           C  
ATOM   1153  C   ALA A 143     -11.897 -13.986  -2.661  1.00 77.87           C  
ATOM   1154  CB  ALA A 143     -11.571 -14.654  -5.053  1.00 77.87           C  
ATOM   1155  O   ALA A 143     -12.393 -14.795  -1.873  1.00 77.87           O  
ATOM   1156  N   ALA A 144     -10.830 -13.180  -2.391  1.00 66.52           N  
ATOM   1157  CA  ALA A 144     -10.237 -13.195  -1.056  1.00 66.52           C  
ATOM   1158  C   ALA A 144     -11.234 -12.713  -0.007  1.00 66.52           C  
ATOM   1159  CB  ALA A 144      -8.977 -12.333  -1.024  1.00 66.52           C  
ATOM   1160  O   ALA A 144     -11.282 -13.246   1.104  1.00 66.52           O  
ATOM   1161  N   SER A 145     -11.925 -11.700  -0.453  1.00 62.16           N  
ATOM   1162  CA  SER A 145     -12.952 -11.187   0.448  1.00 62.16           C  
ATOM   1163  C   SER A 145     -14.037 -12.229   0.701  1.00 62.16           C  
ATOM   1164  CB  SER A 145     -13.579  -9.915  -0.122  1.00 62.16           C  
ATOM   1165  O   SER A 145     -14.558 -12.332   1.813  1.00 62.16           O  
ATOM   1166  OG  SER A 145     -14.338 -10.205  -1.283  1.00 62.16           O  
ATOM   1167  N   GLU A 146     -14.238 -13.090  -0.313  1.00 64.70           N  
ATOM   1168  CA  GLU A 146     -15.249 -14.136  -0.187  1.00 64.70           C  
ATOM   1169  C   GLU A 146     -14.702 -15.343   0.570  1.00 64.70           C  
ATOM   1170  CB  GLU A 146     -15.753 -14.565  -1.567  1.00 64.70           C  
ATOM   1171  O   GLU A 146     -15.419 -15.967   1.355  1.00 64.70           O  
ATOM   1172  CG  GLU A 146     -16.638 -13.530  -2.247  1.00 64.70           C  
ATOM   1173  CD  GLU A 146     -17.012 -13.904  -3.673  1.00 64.70           C  
ATOM   1174  OE1 GLU A 146     -17.751 -13.135  -4.328  1.00 64.70           O  
ATOM   1175  OE2 GLU A 146     -16.562 -14.975  -4.138  1.00 64.70           O  
ATOM   1176  N   LYS A 147     -13.340 -15.790   0.325  1.00 56.73           N  
ATOM   1177  CA  LYS A 147     -12.665 -16.997   0.792  1.00 56.73           C  
ATOM   1178  C   LYS A 147     -12.145 -16.821   2.216  1.00 56.73           C  
ATOM   1179  CB  LYS A 147     -11.512 -17.364  -0.144  1.00 56.73           C  
ATOM   1180  O   LYS A 147     -12.254 -17.732   3.040  1.00 56.73           O  
ATOM   1181  CG  LYS A 147     -10.896 -18.727   0.137  1.00 56.73           C  
ATOM   1182  CD  LYS A 147      -9.822 -19.076  -0.884  1.00 56.73           C  
ATOM   1183  CE  LYS A 147      -9.167 -20.415  -0.573  1.00 56.73           C  
ATOM   1184  NZ  LYS A 147      -8.116 -20.764  -1.574  1.00 56.73           N  
ATOM   1185  N   TYR A 148     -11.737 -15.680   2.690  1.00 48.06           N  
ATOM   1186  CA  TYR A 148     -10.993 -15.503   3.932  1.00 48.06           C  
ATOM   1187  C   TYR A 148     -11.788 -14.671   4.931  1.00 48.06           C  
ATOM   1188  CB  TYR A 148      -9.640 -14.839   3.659  1.00 48.06           C  
ATOM   1189  O   TYR A 148     -11.427 -14.590   6.107  1.00 48.06           O  
ATOM   1190  CG  TYR A 148      -8.646 -15.745   2.974  1.00 48.06           C  
ATOM   1191  CD1 TYR A 148      -7.939 -16.705   3.694  1.00 48.06           C  
ATOM   1192  CD2 TYR A 148      -8.412 -15.643   1.607  1.00 48.06           C  
ATOM   1193  CE1 TYR A 148      -7.020 -17.542   3.068  1.00 48.06           C  
ATOM   1194  CE2 TYR A 148      -7.496 -16.474   0.970  1.00 48.06           C  
ATOM   1195  OH  TYR A 148      -5.898 -18.244   1.083  1.00 48.06           O  
ATOM   1196  CZ  TYR A 148      -6.806 -17.419   1.708  1.00 48.06           C  
ATOM   1197  N   GLY A 149     -13.047 -14.890   5.236  1.00 51.97           N  
ATOM   1198  CA  GLY A 149     -13.409 -14.494   6.588  1.00 51.97           C  
ATOM   1199  C   GLY A 149     -14.467 -13.407   6.628  1.00 51.97           C  
ATOM   1200  O   GLY A 149     -14.781 -12.878   7.696  1.00 51.97           O  
ATOM   1201  N   SER A 150     -15.201 -13.159   5.548  1.00 59.10           N  
ATOM   1202  CA  SER A 150     -16.203 -12.103   5.656  1.00 59.10           C  
ATOM   1203  C   SER A 150     -17.564 -12.670   6.043  1.00 59.10           C  
ATOM   1204  CB  SER A 150     -16.317 -11.335   4.339  1.00 59.10           C  
ATOM   1205  O   SER A 150     -18.286 -12.074   6.845  1.00 59.10           O  
ATOM   1206  OG  SER A 150     -17.261 -11.949   3.479  1.00 59.10           O  
ATOM   1207  N   ALA A 151     -17.634 -14.073   5.772  1.00 65.50           N  
ATOM   1208  CA  ALA A 151     -18.994 -14.457   6.141  1.00 65.50           C  
ATOM   1209  C   ALA A 151     -19.128 -14.617   7.653  1.00 65.50           C  
ATOM   1210  CB  ALA A 151     -19.391 -15.751   5.435  1.00 65.50           C  
ATOM   1211  O   ALA A 151     -20.113 -14.170   8.245  1.00 65.50           O  
ATOM   1212  N   GLU A 152     -18.009 -15.266   8.206  1.00 73.85           N  
ATOM   1213  CA  GLU A 152     -18.060 -15.481   9.649  1.00 73.85           C  
ATOM   1214  C   GLU A 152     -17.928 -14.164  10.408  1.00 73.85           C  
ATOM   1215  CB  GLU A 152     -16.962 -16.453  10.087  1.00 73.85           C  
ATOM   1216  O   GLU A 152     -18.613 -13.947  11.409  1.00 73.85           O  
ATOM   1217  CG  GLU A 152     -17.176 -17.038  11.475  1.00 73.85           C  
ATOM   1218  CD  GLU A 152     -16.206 -18.160  11.810  1.00 73.85           C  
ATOM   1219  OE1 GLU A 152     -16.311 -18.745  12.911  1.00 73.85           O  
ATOM   1220  OE2 GLU A 152     -15.333 -18.456  10.963  1.00 73.85           O  
ATOM   1221  N   LYS A 153     -17.036 -13.341   9.885  1.00 78.19           N  
ATOM   1222  CA  LYS A 153     -16.830 -12.065  10.564  1.00 78.19           C  
ATOM   1223  C   LYS A 153     -18.050 -11.160  10.418  1.00 78.19           C  
ATOM   1224  CB  LYS A 153     -15.587 -11.361  10.017  1.00 78.19           C  
ATOM   1225  O   LYS A 153     -18.449 -10.490  11.372  1.00 78.19           O  
ATOM   1226  CG  LYS A 153     -14.283 -12.090  10.309  1.00 78.19           C  
ATOM   1227  CD  LYS A 153     -13.929 -12.030  11.789  1.00 78.19           C  
ATOM   1228  CE  LYS A 153     -12.583 -12.685  12.069  1.00 78.19           C  
ATOM   1229  NZ  LYS A 153     -12.317 -12.799  13.534  1.00 78.19           N  
ATOM   1230  N   TYR A 154     -18.604 -11.157   9.180  1.00 81.02           N  
ATOM   1231  CA  TYR A 154     -19.834 -10.399   8.979  1.00 81.02           C  
ATOM   1232  C   TYR A 154     -20.966 -10.958   9.831  1.00 81.02           C  
ATOM   1233  CB  TYR A 154     -20.237 -10.411   7.501  1.00 81.02           C  
ATOM   1234  O   TYR A 154     -21.768 -10.202  10.383  1.00 81.02           O  
ATOM   1235  CG  TYR A 154     -19.401  -9.501   6.635  1.00 81.02           C  
ATOM   1236  CD1 TYR A 154     -19.495  -8.116   6.753  1.00 81.02           C  
ATOM   1237  CD2 TYR A 154     -18.515 -10.023   5.699  1.00 81.02           C  
ATOM   1238  CE1 TYR A 154     -18.728  -7.273   5.956  1.00 81.02           C  
ATOM   1239  CE2 TYR A 154     -17.743  -9.189   4.896  1.00 81.02           C  
ATOM   1240  OH  TYR A 154     -17.093  -6.988   4.241  1.00 81.02           O  
ATOM   1241  CZ  TYR A 154     -17.856  -7.818   5.032  1.00 81.02           C  
ATOM   1242  N   LYS A 155     -20.921 -12.280   9.875  1.00 84.11           N  
ATOM   1243  CA  LYS A 155     -21.906 -12.925  10.739  1.00 84.11           C  
ATOM   1244  C   LYS A 155     -21.718 -12.506  12.194  1.00 84.11           C  
ATOM   1245  CB  LYS A 155     -21.815 -14.446  10.615  1.00 84.11           C  
ATOM   1246  O   LYS A 155     -22.693 -12.230  12.897  1.00 84.11           O  
ATOM   1247  CG  LYS A 155     -22.423 -15.001   9.335  1.00 84.11           C  
ATOM   1248  CD  LYS A 155     -22.401 -16.524   9.320  1.00 84.11           C  
ATOM   1249  CE  LYS A 155     -22.933 -17.079   8.005  1.00 84.11           C  
ATOM   1250  NZ  LYS A 155     -22.873 -18.570   7.969  1.00 84.11           N  
ATOM   1251  N   SER A 156     -20.455 -12.539  12.559  1.00 86.62           N  
ATOM   1252  CA  SER A 156     -20.123 -12.099  13.910  1.00 86.62           C  
ATOM   1253  C   SER A 156     -20.542 -10.650  14.138  1.00 86.62           C  
ATOM   1254  CB  SER A 156     -18.624 -12.252  14.171  1.00 86.62           C  
ATOM   1255  O   SER A 156     -21.102 -10.318  15.185  1.00 86.62           O  
ATOM   1256  OG  SER A 156     -18.299 -11.846  15.489  1.00 86.62           O  
ATOM   1257  N   LEU A 157     -20.213  -9.789  13.144  1.00 89.05           N  
ATOM   1258  CA  LEU A 157     -20.614  -8.388  13.222  1.00 89.05           C  
ATOM   1259  C   LEU A 157     -22.129  -8.262  13.341  1.00 89.05           C  
ATOM   1260  CB  LEU A 157     -20.122  -7.620  11.992  1.00 89.05           C  
ATOM   1261  O   LEU A 157     -22.630  -7.544  14.209  1.00 89.05           O  
ATOM   1262  CG  LEU A 157     -20.501  -6.140  11.920  1.00 89.05           C  
ATOM   1263  CD1 LEU A 157     -19.854  -5.371  13.067  1.00 89.05           C  
ATOM   1264  CD2 LEU A 157     -20.093  -5.548  10.576  1.00 89.05           C  
ATOM   1265  N   GLU A 158     -22.848  -8.987  12.528  1.00 90.01           N  
ATOM   1266  CA  GLU A 158     -24.307  -8.958  12.529  1.00 90.01           C  
ATOM   1267  C   GLU A 158     -24.868  -9.424  13.870  1.00 90.01           C  
ATOM   1268  CB  GLU A 158     -24.864  -9.824  11.396  1.00 90.01           C  
ATOM   1269  O   GLU A 158     -25.854  -8.872  14.362  1.00 90.01           O  
ATOM   1270  CG  GLU A 158     -24.681  -9.219  10.012  1.00 90.01           C  
ATOM   1271  CD  GLU A 158     -25.144 -10.136   8.891  1.00 90.01           C  
ATOM   1272  OE1 GLU A 158     -25.057  -9.738   7.707  1.00 90.01           O  
ATOM   1273  OE2 GLU A 158     -25.597 -11.261   9.199  1.00 90.01           O  
ATOM   1274  N   ALA A 159     -24.223 -10.385  14.437  1.00 91.71           N  
ATOM   1275  CA  ALA A 159     -24.629 -10.919  15.735  1.00 91.71           C  
ATOM   1276  C   ALA A 159     -24.488  -9.865  16.829  1.00 91.71           C  
ATOM   1277  CB  ALA A 159     -23.807 -12.157  16.082  1.00 91.71           C  
ATOM   1278  O   ALA A 159     -25.381  -9.707  17.666  1.00 91.71           O  
ATOM   1279  N   HIS A 160     -23.410  -9.125  16.861  1.00 91.99           N  
ATOM   1280  CA  HIS A 160     -23.194  -8.084  17.859  1.00 91.99           C  
ATOM   1281  C   HIS A 160     -24.182  -6.936  17.682  1.00 91.99           C  
ATOM   1282  CB  HIS A 160     -21.759  -7.558  17.782  1.00 91.99           C  
ATOM   1283  O   HIS A 160     -24.685  -6.387  18.666  1.00 91.99           O  
ATOM   1284  CG  HIS A 160     -20.732  -8.547  18.235  1.00 91.99           C  
ATOM   1285  CD2 HIS A 160     -19.684  -9.101  17.584  1.00 91.99           C  
ATOM   1286  ND1 HIS A 160     -20.722  -9.078  19.507  1.00 91.99           N  
ATOM   1287  CE1 HIS A 160     -19.707  -9.919  19.617  1.00 91.99           C  
ATOM   1288  NE2 HIS A 160     -19.061  -9.951  18.464  1.00 91.99           N  
ATOM   1289  N   ILE A 161     -24.431  -6.589  16.394  1.00 93.39           N  
ATOM   1290  CA  ILE A 161     -25.401  -5.539  16.106  1.00 93.39           C  
ATOM   1291  C   ILE A 161     -26.781  -5.961  16.603  1.00 93.39           C  
ATOM   1292  CB  ILE A 161     -25.451  -5.215  14.596  1.00 93.39           C  
ATOM   1293  O   ILE A 161     -27.499  -5.164  17.213  1.00 93.39           O  
ATOM   1294  CG1 ILE A 161     -24.196  -4.443  14.173  1.00 93.39           C  
ATOM   1295  CG2 ILE A 161     -26.719  -4.427  14.255  1.00 93.39           C  
ATOM   1296  CD1 ILE A 161     -24.107  -4.177  12.677  1.00 93.39           C  
ATOM   1297  N   GLU A 162     -27.083  -7.223  16.382  1.00 93.92           N  
ATOM   1298  CA  GLU A 162     -28.363  -7.746  16.849  1.00 93.92           C  
ATOM   1299  C   GLU A 162     -28.437  -7.743  18.374  1.00 93.92           C  
ATOM   1300  CB  GLU A 162     -28.594  -9.161  16.313  1.00 93.92           C  
ATOM   1301  O   GLU A 162     -29.485  -7.440  18.949  1.00 93.92           O  
ATOM   1302  CG  GLU A 162     -29.959  -9.736  16.663  1.00 93.92           C  
ATOM   1303  CD  GLU A 162     -31.115  -8.886  16.161  1.00 93.92           C  
ATOM   1304  OE1 GLU A 162     -32.259  -9.078  16.631  1.00 93.92           O  
ATOM   1305  OE2 GLU A 162     -30.875  -8.020  15.290  1.00 93.92           O  
ATOM   1306  N   GLU A 163     -27.348  -8.075  19.036  1.00 93.09           N  
ATOM   1307  CA  GLU A 163     -27.275  -8.019  20.493  1.00 93.09           C  
ATOM   1308  C   GLU A 163     -27.582  -6.616  21.007  1.00 93.09           C  
ATOM   1309  CB  GLU A 163     -25.894  -8.468  20.980  1.00 93.09           C  
ATOM   1310  O   GLU A 163     -28.290  -6.455  22.003  1.00 93.09           O  
ATOM   1311  CG  GLU A 163     -25.676  -9.972  20.909  1.00 93.09           C  
ATOM   1312  CD  GLU A 163     -24.305 -10.404  21.404  1.00 93.09           C  
ATOM   1313  OE1 GLU A 163     -23.929 -11.580  21.201  1.00 93.09           O  
ATOM   1314  OE2 GLU A 163     -23.601  -9.558  22.000  1.00 93.09           O  
ATOM   1315  N   LEU A 164     -27.049  -5.666  20.328  1.00 92.76           N  
ATOM   1316  CA  LEU A 164     -27.290  -4.274  20.692  1.00 92.76           C  
ATOM   1317  C   LEU A 164     -28.757  -3.907  20.496  1.00 92.76           C  
ATOM   1318  CB  LEU A 164     -26.403  -3.342  19.861  1.00 92.76           C  
ATOM   1319  O   LEU A 164     -29.345  -3.218  21.333  1.00 92.76           O  
ATOM   1320  CG  LEU A 164     -26.385  -1.871  20.281  1.00 92.76           C  
ATOM   1321  CD1 LEU A 164     -26.012  -1.745  21.754  1.00 92.76           C  
ATOM   1322  CD2 LEU A 164     -25.418  -1.078  19.409  1.00 92.76           C  
ATOM   1323  N   ARG A 165     -29.402  -4.352  19.423  1.00 94.22           N  
ATOM   1324  CA  ARG A 165     -30.816  -4.113  19.153  1.00 94.22           C  
ATOM   1325  C   ARG A 165     -31.691  -4.711  20.249  1.00 94.22           C  
ATOM   1326  CB  ARG A 165     -31.209  -4.693  17.793  1.00 94.22           C  
ATOM   1327  O   ARG A 165     -32.641  -4.074  20.709  1.00 94.22           O  
ATOM   1328  CG  ARG A 165     -30.732  -3.868  16.609  1.00 94.22           C  
ATOM   1329  CD  ARG A 165     -31.299  -4.385  15.295  1.00 94.22           C  
ATOM   1330  NE  ARG A 165     -30.760  -3.656  14.150  1.00 94.22           N  
ATOM   1331  NH1 ARG A 165     -29.811  -5.511  13.152  1.00 94.22           N  
ATOM   1332  NH2 ARG A 165     -29.622  -3.450  12.166  1.00 94.22           N  
ATOM   1333  CZ  ARG A 165     -30.065  -4.207  13.159  1.00 94.22           C  
ATOM   1334  N   ILE A 166     -31.318  -5.917  20.651  1.00 92.32           N  
ATOM   1335  CA  ILE A 166     -32.066  -6.634  21.678  1.00 92.32           C  
ATOM   1336  C   ILE A 166     -31.953  -5.896  23.010  1.00 92.32           C  
ATOM   1337  CB  ILE A 166     -31.567  -8.089  21.828  1.00 92.32           C  
ATOM   1338  O   ILE A 166     -32.948  -5.722  23.717  1.00 92.32           O  
ATOM   1339  CG1 ILE A 166     -31.950  -8.915  20.595  1.00 92.32           C  
ATOM   1340  CG2 ILE A 166     -32.126  -8.723  23.106  1.00 92.32           C  
ATOM   1341  CD1 ILE A 166     -31.312 -10.296  20.552  1.00 92.32           C  
ATOM   1342  N   TYR A 167     -30.747  -5.478  23.382  1.00 91.92           N  
ATOM   1343  CA  TYR A 167     -30.540  -4.714  24.608  1.00 91.92           C  
ATOM   1344  C   TYR A 167     -31.421  -3.471  24.632  1.00 91.92           C  
ATOM   1345  CB  TYR A 167     -29.069  -4.314  24.750  1.00 91.92           C  
ATOM   1346  O   TYR A 167     -32.077  -3.186  25.636  1.00 91.92           O  
ATOM   1347  CG  TYR A 167     -28.773  -3.522  26.001  1.00 91.92           C  
ATOM   1348  CD1 TYR A 167     -28.897  -2.135  26.016  1.00 91.92           C  
ATOM   1349  CD2 TYR A 167     -28.368  -4.159  27.169  1.00 91.92           C  
ATOM   1350  CE1 TYR A 167     -28.624  -1.400  27.165  1.00 91.92           C  
ATOM   1351  CE2 TYR A 167     -28.093  -3.435  28.324  1.00 91.92           C  
ATOM   1352  OH  TYR A 167     -27.952  -1.336  29.453  1.00 91.92           O  
ATOM   1353  CZ  TYR A 167     -28.224  -2.058  28.313  1.00 91.92           C  
ATOM   1354  N   LYS A 168     -31.329  -2.772  23.607  1.00 91.98           N  
ATOM   1355  CA  LYS A 168     -32.120  -1.551  23.485  1.00 91.98           C  
ATOM   1356  C   LYS A 168     -33.606  -1.837  23.688  1.00 91.98           C  
ATOM   1357  CB  LYS A 168     -31.894  -0.898  22.121  1.00 91.98           C  
ATOM   1358  O   LYS A 168     -34.287  -1.119  24.423  1.00 91.98           O  
ATOM   1359  CG  LYS A 168     -32.634   0.418  21.934  1.00 91.98           C  
ATOM   1360  CD  LYS A 168     -32.580   0.889  20.486  1.00 91.98           C  
ATOM   1361  CE  LYS A 168     -33.450   0.026  19.583  1.00 91.98           C  
ATOM   1362  NZ  LYS A 168     -33.508   0.564  18.191  1.00 91.98           N  
ATOM   1363  N   ALA A 169     -34.203  -2.854  23.031  1.00 90.61           N  
ATOM   1364  CA  ALA A 169     -35.617  -3.217  23.088  1.00 90.61           C  
ATOM   1365  C   ALA A 169     -36.020  -3.635  24.499  1.00 90.61           C  
ATOM   1366  CB  ALA A 169     -35.918  -4.339  22.097  1.00 90.61           C  
ATOM   1367  O   ALA A 169     -37.134  -3.348  24.944  1.00 90.61           O  
ATOM   1368  N   LYS A 170     -35.107  -4.156  25.219  1.00 91.08           N  
ATOM   1369  CA  LYS A 170     -35.404  -4.722  26.532  1.00 91.08           C  
ATOM   1370  C   LYS A 170     -35.189  -3.692  27.637  1.00 91.08           C  
ATOM   1371  CB  LYS A 170     -34.541  -5.957  26.792  1.00 91.08           C  
ATOM   1372  O   LYS A 170     -35.977  -3.612  28.581  1.00 91.08           O  
ATOM   1373  CG  LYS A 170     -34.996  -7.201  26.043  1.00 91.08           C  
ATOM   1374  CD  LYS A 170     -34.213  -8.433  26.476  1.00 91.08           C  
ATOM   1375  CE  LYS A 170     -34.688  -9.683  25.748  1.00 91.08           C  
ATOM   1376  NZ  LYS A 170     -33.904 -10.890  26.149  1.00 91.08           N  
ATOM   1377  N   LYS A 171     -34.132  -2.878  27.495  1.00 90.06           N  
ATOM   1378  CA  LYS A 171     -33.687  -2.101  28.649  1.00 90.06           C  
ATOM   1379  C   LYS A 171     -33.994  -0.617  28.464  1.00 90.06           C  
ATOM   1380  CB  LYS A 171     -32.189  -2.301  28.885  1.00 90.06           C  
ATOM   1381  O   LYS A 171     -34.046   0.137  29.438  1.00 90.06           O  
ATOM   1382  CG  LYS A 171     -31.805  -3.728  29.249  1.00 90.06           C  
ATOM   1383  CD  LYS A 171     -32.351  -4.122  30.616  1.00 90.06           C  
ATOM   1384  CE  LYS A 171     -31.898  -5.519  31.018  1.00 90.06           C  
ATOM   1385  NZ  LYS A 171     -32.506  -5.947  32.313  1.00 90.06           N  
ATOM   1386  N   LEU A 172     -34.183  -0.218  27.259  1.00 87.47           N  
ATOM   1387  CA  LEU A 172     -34.475   1.189  27.010  1.00 87.47           C  
ATOM   1388  C   LEU A 172     -35.926   1.375  26.579  1.00 87.47           C  
ATOM   1389  CB  LEU A 172     -33.536   1.750  25.938  1.00 87.47           C  
ATOM   1390  O   LEU A 172     -36.194   1.813  25.458  1.00 87.47           O  
ATOM   1391  CG  LEU A 172     -32.048   1.781  26.289  1.00 87.47           C  
ATOM   1392  CD1 LEU A 172     -31.240   2.339  25.122  1.00 87.47           C  
ATOM   1393  CD2 LEU A 172     -31.813   2.604  27.551  1.00 87.47           C  
ATOM   1394  N   THR A 173     -36.907   1.023  27.448  1.00 84.29           N  
ATOM   1395  CA  THR A 173     -38.326   0.960  27.115  1.00 84.29           C  
ATOM   1396  C   THR A 173     -39.065   2.175  27.668  1.00 84.29           C  
ATOM   1397  CB  THR A 173     -38.971  -0.328  27.658  1.00 84.29           C  
ATOM   1398  O   THR A 173     -40.186   2.470  27.248  1.00 84.29           O  
ATOM   1399  CG2 THR A 173     -38.373  -1.565  26.995  1.00 84.29           C  
ATOM   1400  OG1 THR A 173     -38.753  -0.406  29.072  1.00 84.29           O  
ATOM   1401  N   ALA A 174     -38.415   2.955  28.512  1.00 80.81           N  
ATOM   1402  CA  ALA A 174     -39.062   4.096  29.156  1.00 80.81           C  
ATOM   1403  C   ALA A 174     -39.281   5.234  28.163  1.00 80.81           C  
ATOM   1404  CB  ALA A 174     -38.231   4.580  30.341  1.00 80.81           C  
ATOM   1405  O   ALA A 174     -38.496   5.411  27.229  1.00 80.81           O  
ATOM   1406  N   THR A 175     -40.398   5.916  28.259  1.00 80.91           N  
ATOM   1407  CA  THR A 175     -40.781   6.950  27.304  1.00 80.91           C  
ATOM   1408  C   THR A 175     -40.349   8.328  27.796  1.00 80.91           C  
ATOM   1409  CB  THR A 175     -42.301   6.944  27.054  1.00 80.91           C  
ATOM   1410  O   THR A 175     -40.785   9.350  27.261  1.00 80.91           O  
ATOM   1411  CG2 THR A 175     -42.733   5.677  26.326  1.00 80.91           C  
ATOM   1412  OG1 THR A 175     -42.985   7.018  28.311  1.00 80.91           O  
ATOM   1413  N   ASP A 176     -39.422   8.419  28.718  1.00 90.86           N  
ATOM   1414  CA  ASP A 176     -38.921   9.736  29.101  1.00 90.86           C  
ATOM   1415  C   ASP A 176     -37.918  10.261  28.076  1.00 90.86           C  
ATOM   1416  CB  ASP A 176     -38.277   9.682  30.488  1.00 90.86           C  
ATOM   1417  O   ASP A 176     -37.321   9.483  27.329  1.00 90.86           O  
ATOM   1418  CG  ASP A 176     -36.977   8.898  30.508  1.00 90.86           C  
ATOM   1419  OD1 ASP A 176     -35.891   9.516  30.454  1.00 90.86           O  
ATOM   1420  OD2 ASP A 176     -37.038   7.651  30.575  1.00 90.86           O  
ATOM   1421  N   PRO A 177     -37.882  11.582  27.898  1.00 90.59           N  
ATOM   1422  CA  PRO A 177     -37.077  12.223  26.855  1.00 90.59           C  
ATOM   1423  C   PRO A 177     -35.622  11.760  26.864  1.00 90.59           C  
ATOM   1424  CB  PRO A 177     -37.179  13.712  27.196  1.00 90.59           C  
ATOM   1425  O   PRO A 177     -35.009  11.619  25.803  1.00 90.59           O  
ATOM   1426  CG  PRO A 177     -38.505  13.860  27.869  1.00 90.59           C  
ATOM   1427  CD  PRO A 177     -38.769  12.623  28.679  1.00 90.59           C  
ATOM   1428  N   LEU A 178     -35.062  11.465  28.017  1.00 89.75           N  
ATOM   1429  CA  LEU A 178     -33.664  11.060  28.127  1.00 89.75           C  
ATOM   1430  C   LEU A 178     -33.451   9.673  27.532  1.00 89.75           C  
ATOM   1431  CB  LEU A 178     -33.217  11.075  29.591  1.00 89.75           C  
ATOM   1432  O   LEU A 178     -32.499   9.455  26.779  1.00 89.75           O  
ATOM   1433  CG  LEU A 178     -31.726  10.846  29.847  1.00 89.75           C  
ATOM   1434  CD1 LEU A 178     -30.919  12.061  29.403  1.00 89.75           C  
ATOM   1435  CD2 LEU A 178     -31.477  10.541  31.320  1.00 89.75           C  
ATOM   1436  N   THR A 179     -34.330   8.751  27.885  1.00 89.85           N  
ATOM   1437  CA  THR A 179     -34.256   7.384  27.379  1.00 89.85           C  
ATOM   1438  C   THR A 179     -34.510   7.350  25.875  1.00 89.85           C  
ATOM   1439  CB  THR A 179     -35.267   6.469  28.094  1.00 89.85           C  
ATOM   1440  O   THR A 179     -33.845   6.611  25.145  1.00 89.85           O  
ATOM   1441  CG2 THR A 179     -35.138   5.027  27.614  1.00 89.85           C  
ATOM   1442  OG1 THR A 179     -35.028   6.514  29.506  1.00 89.85           O  
ATOM   1443  N   GLU A 180     -35.375   8.156  25.410  1.00 90.67           N  
ATOM   1444  CA  GLU A 180     -35.669   8.252  23.983  1.00 90.67           C  
ATOM   1445  C   GLU A 180     -34.460   8.763  23.204  1.00 90.67           C  
ATOM   1446  CB  GLU A 180     -36.874   9.165  23.743  1.00 90.67           C  
ATOM   1447  O   GLU A 180     -34.167   8.273  22.111  1.00 90.67           O  
ATOM   1448  CG  GLU A 180     -37.440   9.078  22.333  1.00 90.67           C  
ATOM   1449  CD  GLU A 180     -38.746   9.837  22.162  1.00 90.67           C  
ATOM   1450  OE1 GLU A 180     -39.306   9.838  21.043  1.00 90.67           O  
ATOM   1451  OE2 GLU A 180     -39.213  10.436  23.157  1.00 90.67           O  
ATOM   1452  N   ASP A 181     -33.842   9.736  23.771  1.00 92.56           N  
ATOM   1453  CA  ASP A 181     -32.644  10.295  23.152  1.00 92.56           C  
ATOM   1454  C   ASP A 181     -31.540   9.245  23.046  1.00 92.56           C  
ATOM   1455  CB  ASP A 181     -32.144  11.504  23.946  1.00 92.56           C  
ATOM   1456  O   ASP A 181     -30.889   9.125  22.006  1.00 92.56           O  
ATOM   1457  CG  ASP A 181     -30.954  12.188  23.297  1.00 92.56           C  
ATOM   1458  OD1 ASP A 181     -31.092  12.716  22.173  1.00 92.56           O  
ATOM   1459  OD2 ASP A 181     -29.867  12.196  23.915  1.00 92.56           O  
ATOM   1460  N   LYS A 182     -31.319   8.463  24.129  1.00 92.86           N  
ATOM   1461  CA  LYS A 182     -30.324   7.394  24.126  1.00 92.86           C  
ATOM   1462  C   LYS A 182     -30.644   6.349  23.062  1.00 92.86           C  
ATOM   1463  CB  LYS A 182     -30.241   6.733  25.502  1.00 92.86           C  
ATOM   1464  O   LYS A 182     -29.757   5.915  22.323  1.00 92.86           O  
ATOM   1465  CG  LYS A 182     -29.604   7.607  26.572  1.00 92.86           C  
ATOM   1466  CD  LYS A 182     -29.514   6.881  27.908  1.00 92.86           C  
ATOM   1467  CE  LYS A 182     -28.923   7.772  28.992  1.00 92.86           C  
ATOM   1468  NZ  LYS A 182     -28.889   7.084  30.317  1.00 92.86           N  
ATOM   1469  N   SER A 183     -31.900   5.975  22.998  1.00 92.80           N  
ATOM   1470  CA  SER A 183     -32.369   5.002  22.017  1.00 92.80           C  
ATOM   1471  C   SER A 183     -32.118   5.488  20.593  1.00 92.80           C  
ATOM   1472  CB  SER A 183     -33.859   4.719  22.212  1.00 92.80           C  
ATOM   1473  O   SER A 183     -31.666   4.720  19.741  1.00 92.80           O  
ATOM   1474  OG  SER A 183     -34.307   3.729  21.302  1.00 92.80           O  
ATOM   1475  N   LYS A 184     -32.317   6.688  20.333  1.00 93.66           N  
ATOM   1476  CA  LYS A 184     -32.109   7.279  19.014  1.00 93.66           C  
ATOM   1477  C   LYS A 184     -30.632   7.259  18.629  1.00 93.66           C  
ATOM   1478  CB  LYS A 184     -32.640   8.713  18.978  1.00 93.66           C  
ATOM   1479  O   LYS A 184     -30.288   6.966  17.482  1.00 93.66           O  
ATOM   1480  CG  LYS A 184     -34.152   8.809  18.840  1.00 93.66           C  
ATOM   1481  CD  LYS A 184     -34.608  10.255  18.689  1.00 93.66           C  
ATOM   1482  CE  LYS A 184     -36.126  10.359  18.627  1.00 93.66           C  
ATOM   1483  NZ  LYS A 184     -36.582  11.780  18.567  1.00 93.66           N  
ATOM   1484  N   LYS A 185     -29.825   7.577  19.526  1.00 94.66           N  
ATOM   1485  CA  LYS A 185     -28.387   7.585  19.278  1.00 94.66           C  
ATOM   1486  C   LYS A 185     -27.872   6.181  18.977  1.00 94.66           C  
ATOM   1487  CB  LYS A 185     -27.638   8.172  20.475  1.00 94.66           C  
ATOM   1488  O   LYS A 185     -27.048   5.995  18.079  1.00 94.66           O  
ATOM   1489  CG  LYS A 185     -27.802   9.677  20.631  1.00 94.66           C  
ATOM   1490  CD  LYS A 185     -27.026  10.202  21.832  1.00 94.66           C  
ATOM   1491  CE  LYS A 185     -27.176  11.710  21.979  1.00 94.66           C  
ATOM   1492  NZ  LYS A 185     -26.831  12.169  23.358  1.00 94.66           N  
ATOM   1493  N   ILE A 186     -28.372   5.212  19.771  1.00 94.46           N  
ATOM   1494  CA  ILE A 186     -27.987   3.825  19.533  1.00 94.46           C  
ATOM   1495  C   ILE A 186     -28.501   3.374  18.167  1.00 94.46           C  
ATOM   1496  CB  ILE A 186     -28.522   2.891  20.642  1.00 94.46           C  
ATOM   1497  O   ILE A 186     -27.772   2.738  17.402  1.00 94.46           O  
ATOM   1498  CG1 ILE A 186     -27.821   3.187  21.973  1.00 94.46           C  
ATOM   1499  CG2 ILE A 186     -28.344   1.423  20.244  1.00 94.46           C  
ATOM   1500  CD1 ILE A 186     -28.334   2.356  23.140  1.00 94.46           C  
ATOM   1501  N   ASP A 187     -29.695   3.725  17.748  1.00 94.95           N  
ATOM   1502  CA  ASP A 187     -30.238   3.416  16.429  1.00 94.95           C  
ATOM   1503  C   ASP A 187     -29.381   4.030  15.324  1.00 94.95           C  
ATOM   1504  CB  ASP A 187     -31.680   3.914  16.313  1.00 94.95           C  
ATOM   1505  O   ASP A 187     -29.110   3.383  14.310  1.00 94.95           O  
ATOM   1506  CG  ASP A 187     -32.683   2.986  16.975  1.00 94.95           C  
ATOM   1507  OD1 ASP A 187     -32.357   1.801  17.207  1.00 94.95           O  
ATOM   1508  OD2 ASP A 187     -33.810   3.442  17.265  1.00 94.95           O  
ATOM   1509  N   GLY A 188     -29.073   5.264  15.574  1.00 95.69           N  
ATOM   1510  CA  GLY A 188     -28.204   5.941  14.624  1.00 95.69           C  
ATOM   1511  C   GLY A 188     -26.874   5.239  14.426  1.00 95.69           C  
ATOM   1512  O   GLY A 188     -26.390   5.122  13.298  1.00 95.69           O  
ATOM   1513  N   PHE A 189     -26.304   4.792  15.539  1.00 95.95           N  
ATOM   1514  CA  PHE A 189     -25.049   4.051  15.496  1.00 95.95           C  
ATOM   1515  C   PHE A 189     -25.205   2.769  14.686  1.00 95.95           C  
ATOM   1516  CB  PHE A 189     -24.568   3.722  16.913  1.00 95.95           C  
ATOM   1517  O   PHE A 189     -24.387   2.478  13.811  1.00 95.95           O  
ATOM   1518  CG  PHE A 189     -23.344   2.847  16.951  1.00 95.95           C  
ATOM   1519  CD1 PHE A 189     -23.459   1.474  17.127  1.00 95.95           C  
ATOM   1520  CD2 PHE A 189     -22.078   3.400  16.809  1.00 95.95           C  
ATOM   1521  CE1 PHE A 189     -22.327   0.663  17.163  1.00 95.95           C  
ATOM   1522  CE2 PHE A 189     -20.942   2.595  16.844  1.00 95.95           C  
ATOM   1523  CZ  PHE A 189     -21.069   1.227  17.021  1.00 95.95           C  
ATOM   1524  N   ILE A 190     -26.266   2.006  14.885  1.00 95.98           N  
ATOM   1525  CA  ILE A 190     -26.549   0.745  14.208  1.00 95.98           C  
ATOM   1526  C   ILE A 190     -26.714   0.989  12.710  1.00 95.98           C  
ATOM   1527  CB  ILE A 190     -27.812   0.066  14.783  1.00 95.98           C  
ATOM   1528  O   ILE A 190     -26.071   0.328  11.892  1.00 95.98           O  
ATOM   1529  CG1 ILE A 190     -27.545  -0.443  16.204  1.00 95.98           C  
ATOM   1530  CG2 ILE A 190     -28.275  -1.074  13.871  1.00 95.98           C  
ATOM   1531  CD1 ILE A 190     -28.790  -0.933  16.931  1.00 95.98           C  
ATOM   1532  N   VAL A 191     -27.522   1.933  12.374  1.00 96.18           N  
ATOM   1533  CA  VAL A 191     -27.830   2.234  10.980  1.00 96.18           C  
ATOM   1534  C   VAL A 191     -26.562   2.681  10.255  1.00 96.18           C  
ATOM   1535  CB  VAL A 191     -28.923   3.320  10.862  1.00 96.18           C  
ATOM   1536  O   VAL A 191     -26.284   2.230   9.142  1.00 96.18           O  
ATOM   1537  CG1 VAL A 191     -29.012   3.843   9.430  1.00 96.18           C  
ATOM   1538  CG2 VAL A 191     -30.272   2.770  11.319  1.00 96.18           C  
ATOM   1539  N   ASP A 192     -25.846   3.509  10.884  1.00 95.83           N  
ATOM   1540  CA  ASP A 192     -24.606   3.998  10.289  1.00 95.83           C  
ATOM   1541  C   ASP A 192     -23.631   2.851  10.033  1.00 95.83           C  
ATOM   1542  CB  ASP A 192     -23.957   5.049  11.190  1.00 95.83           C  
ATOM   1543  O   ASP A 192     -23.036   2.764   8.957  1.00 95.83           O  
ATOM   1544  CG  ASP A 192     -22.703   5.657  10.585  1.00 95.83           C  
ATOM   1545  OD1 ASP A 192     -22.801   6.354   9.552  1.00 95.83           O  
ATOM   1546  OD2 ASP A 192     -21.608   5.434  11.145  1.00 95.83           O  
ATOM   1547  N   THR A 193     -23.423   2.005  11.063  1.00 93.77           N  
ATOM   1548  CA  THR A 193     -22.515   0.870  10.937  1.00 93.77           C  
ATOM   1549  C   THR A 193     -22.937  -0.035   9.783  1.00 93.77           C  
ATOM   1550  CB  THR A 193     -22.459   0.052  12.240  1.00 93.77           C  
ATOM   1551  O   THR A 193     -22.110  -0.414   8.951  1.00 93.77           O  
ATOM   1552  CG2 THR A 193     -21.466  -1.100  12.125  1.00 93.77           C  
ATOM   1553  OG1 THR A 193     -22.059   0.908  13.318  1.00 93.77           O  
ATOM   1554  N   GLU A 194     -24.173  -0.360   9.630  1.00 93.87           N  
ATOM   1555  CA  GLU A 194     -24.706  -1.220   8.578  1.00 93.87           C  
ATOM   1556  C   GLU A 194     -24.503  -0.597   7.200  1.00 93.87           C  
ATOM   1557  CB  GLU A 194     -26.193  -1.499   8.815  1.00 93.87           C  
ATOM   1558  O   GLU A 194     -24.133  -1.289   6.249  1.00 93.87           O  
ATOM   1559  CG  GLU A 194     -26.463  -2.458   9.965  1.00 93.87           C  
ATOM   1560  CD  GLU A 194     -27.944  -2.657  10.245  1.00 93.87           C  
ATOM   1561  OE1 GLU A 194     -28.319  -3.707  10.814  1.00 93.87           O  
ATOM   1562  OE2 GLU A 194     -28.737  -1.755   9.892  1.00 93.87           O  
ATOM   1563  N   LYS A 195     -24.745   0.670   7.122  1.00 93.41           N  
ATOM   1564  CA  LYS A 195     -24.563   1.391   5.865  1.00 93.41           C  
ATOM   1565  C   LYS A 195     -23.104   1.358   5.419  1.00 93.41           C  
ATOM   1566  CB  LYS A 195     -25.036   2.839   6.003  1.00 93.41           C  
ATOM   1567  O   LYS A 195     -22.815   1.139   4.241  1.00 93.41           O  
ATOM   1568  CG  LYS A 195     -26.547   3.006   5.930  1.00 93.41           C  
ATOM   1569  CD  LYS A 195     -26.950   4.474   5.981  1.00 93.41           C  
ATOM   1570  CE  LYS A 195     -28.464   4.639   5.984  1.00 93.41           C  
ATOM   1571  NZ  LYS A 195     -28.864   6.078   6.002  1.00 93.41           N  
ATOM   1572  N   ARG A 196     -22.297   1.567   6.279  1.00 90.94           N  
ATOM   1573  CA  ARG A 196     -20.872   1.617   5.969  1.00 90.94           C  
ATOM   1574  C   ARG A 196     -20.340   0.234   5.610  1.00 90.94           C  
ATOM   1575  CB  ARG A 196     -20.085   2.192   7.149  1.00 90.94           C  
ATOM   1576  O   ARG A 196     -19.520   0.095   4.700  1.00 90.94           O  
ATOM   1577  CG  ARG A 196     -20.329   3.673   7.390  1.00 90.94           C  
ATOM   1578  CD  ARG A 196     -19.578   4.177   8.614  1.00 90.94           C  
ATOM   1579  NE  ARG A 196     -19.770   5.611   8.812  1.00 90.94           N  
ATOM   1580  NH1 ARG A 196     -18.014   6.244   7.450  1.00 90.94           N  
ATOM   1581  NH2 ARG A 196     -19.285   7.834   8.503  1.00 90.94           N  
ATOM   1582  CZ  ARG A 196     -19.023   6.560   8.254  1.00 90.94           C  
ATOM   1583  N   VAL A 197     -20.838  -0.748   6.338  1.00 87.39           N  
ATOM   1584  CA  VAL A 197     -20.478  -2.120   5.996  1.00 87.39           C  
ATOM   1585  C   VAL A 197     -20.939  -2.436   4.575  1.00 87.39           C  
ATOM   1586  CB  VAL A 197     -21.087  -3.132   6.992  1.00 87.39           C  
ATOM   1587  O   VAL A 197     -20.185  -3.007   3.783  1.00 87.39           O  
ATOM   1588  CG1 VAL A 197     -20.950  -4.559   6.463  1.00 87.39           C  
ATOM   1589  CG2 VAL A 197     -20.421  -2.999   8.360  1.00 87.39           C  
ATOM   1590  N   ALA A 198     -22.175  -2.074   4.286  1.00 84.79           N  
ATOM   1591  CA  ALA A 198     -22.709  -2.290   2.943  1.00 84.79           C  
ATOM   1592  C   ALA A 198     -21.869  -1.565   1.895  1.00 84.79           C  
ATOM   1593  CB  ALA A 198     -24.162  -1.829   2.868  1.00 84.79           C  
ATOM   1594  O   ALA A 198     -21.541  -2.134   0.852  1.00 84.79           O  
ATOM   1595  N   ALA A 199     -21.511  -0.299   2.152  1.00 79.87           N  
ATOM   1596  CA  ALA A 199     -20.680   0.495   1.252  1.00 79.87           C  
ATOM   1597  C   ALA A 199     -19.310  -0.148   1.059  1.00 79.87           C  
ATOM   1598  CB  ALA A 199     -20.526   1.917   1.785  1.00 79.87           C  
ATOM   1599  O   ALA A 199     -18.802  -0.219  -0.063  1.00 79.87           O  
ATOM   1600  N   PHE A 200     -18.787  -0.583   2.227  1.00 80.16           N  
ATOM   1601  CA  PHE A 200     -17.480  -1.227   2.173  1.00 80.16           C  
ATOM   1602  C   PHE A 200     -17.543  -2.510   1.352  1.00 80.16           C  
ATOM   1603  CB  PHE A 200     -16.971  -1.532   3.585  1.00 80.16           C  
ATOM   1604  O   PHE A 200     -16.658  -2.775   0.536  1.00 80.16           O  
ATOM   1605  CG  PHE A 200     -15.534  -1.975   3.630  1.00 80.16           C  
ATOM   1606  CD1 PHE A 200     -15.210  -3.324   3.717  1.00 80.16           C  
ATOM   1607  CD2 PHE A 200     -14.506  -1.042   3.584  1.00 80.16           C  
ATOM   1608  CE1 PHE A 200     -13.880  -3.737   3.758  1.00 80.16           C  
ATOM   1609  CE2 PHE A 200     -13.174  -1.447   3.625  1.00 80.16           C  
ATOM   1610  CZ  PHE A 200     -12.864  -2.795   3.713  1.00 80.16           C  
ATOM   1611  N   LYS A 201     -18.629  -3.276   1.511  1.00 76.56           N  
ATOM   1612  CA  LYS A 201     -18.841  -4.499   0.742  1.00 76.56           C  
ATOM   1613  C   LYS A 201     -18.943  -4.199  -0.751  1.00 76.56           C  
ATOM   1614  CB  LYS A 201     -20.103  -5.220   1.218  1.00 76.56           C  
ATOM   1615  O   LYS A 201     -18.530  -5.011  -1.582  1.00 76.56           O  
ATOM   1616  CG  LYS A 201     -19.922  -5.992   2.518  1.00 76.56           C  
ATOM   1617  CD  LYS A 201     -21.194  -6.731   2.911  1.00 76.56           C  
ATOM   1618  CE  LYS A 201     -21.008  -7.520   4.200  1.00 76.56           C  
ATOM   1619  NZ  LYS A 201     -22.251  -8.252   4.586  1.00 76.56           N  
ATOM   1620  N   ASP A 202     -19.394  -2.996  -1.054  1.00 75.97           N  
ATOM   1621  CA  ASP A 202     -19.602  -2.599  -2.443  1.00 75.97           C  
ATOM   1622  C   ASP A 202     -18.345  -1.956  -3.024  1.00 75.97           C  
ATOM   1623  CB  ASP A 202     -20.785  -1.635  -2.554  1.00 75.97           C  
ATOM   1624  O   ASP A 202     -18.366  -1.441  -4.144  1.00 75.97           O  
ATOM   1625  CG  ASP A 202     -22.129  -2.342  -2.531  1.00 75.97           C  
ATOM   1626  OD1 ASP A 202     -22.161  -3.590  -2.478  1.00 75.97           O  
ATOM   1627  OD2 ASP A 202     -23.166  -1.644  -2.570  1.00 75.97           O  
ATOM   1628  N   GLY A 203     -17.256  -1.911  -2.215  1.00 69.58           N  
ATOM   1629  CA  GLY A 203     -15.972  -1.488  -2.749  1.00 69.58           C  
ATOM   1630  C   GLY A 203     -15.591  -0.077  -2.341  1.00 69.58           C  
ATOM   1631  O   GLY A 203     -14.596   0.467  -2.823  1.00 69.58           O  
ATOM   1632  N   GLN A 204     -16.522   0.633  -1.529  1.00 74.05           N  
ATOM   1633  CA  GLN A 204     -16.192   1.961  -1.023  1.00 74.05           C  
ATOM   1634  C   GLN A 204     -15.194   1.878   0.129  1.00 74.05           C  
ATOM   1635  CB  GLN A 204     -17.456   2.693  -0.570  1.00 74.05           C  
ATOM   1636  O   GLN A 204     -15.583   1.675   1.281  1.00 74.05           O  
ATOM   1637  CG  GLN A 204     -17.265   4.192  -0.382  1.00 74.05           C  
ATOM   1638  CD  GLN A 204     -18.562   4.914  -0.070  1.00 74.05           C  
ATOM   1639  NE2 GLN A 204     -18.480   5.945   0.765  1.00 74.05           N  
ATOM   1640  OE1 GLN A 204     -19.628   4.550  -0.576  1.00 74.05           O  
ATOM   1641  N   GLU A 205     -13.882   2.147  -0.036  1.00 67.27           N  
ATOM   1642  CA  GLU A 205     -12.800   1.913   0.914  1.00 67.27           C  
ATOM   1643  C   GLU A 205     -12.792   2.971   2.014  1.00 67.27           C  
ATOM   1644  CB  GLU A 205     -11.448   1.892   0.196  1.00 67.27           C  
ATOM   1645  O   GLU A 205     -12.270   2.735   3.106  1.00 67.27           O  
ATOM   1646  CG  GLU A 205     -11.262   0.698  -0.729  1.00 67.27           C  
ATOM   1647  CD  GLU A 205      -9.859   0.600  -1.307  1.00 67.27           C  
ATOM   1648  OE1 GLU A 205      -9.552  -0.405  -1.988  1.00 67.27           O  
ATOM   1649  OE2 GLU A 205      -9.060   1.534  -1.076  1.00 67.27           O  
ATOM   1650  N   ASP A 206     -13.358   4.127   1.691  1.00 75.72           N  
ATOM   1651  CA  ASP A 206     -13.319   5.198   2.683  1.00 75.72           C  
ATOM   1652  C   ASP A 206     -14.614   5.246   3.490  1.00 75.72           C  
ATOM   1653  CB  ASP A 206     -13.070   6.547   2.006  1.00 75.72           C  
ATOM   1654  O   ASP A 206     -14.927   6.264   4.111  1.00 75.72           O  
ATOM   1655  CG  ASP A 206     -14.118   6.889   0.962  1.00 75.72           C  
ATOM   1656  OD1 ASP A 206     -14.959   6.024   0.636  1.00 75.72           O  
ATOM   1657  OD2 ASP A 206     -14.101   8.033   0.458  1.00 75.72           O  
ATOM   1658  N   ALA A 207     -15.364   4.177   3.332  1.00 78.74           N  
ATOM   1659  CA  ALA A 207     -16.689   4.122   3.944  1.00 78.74           C  
ATOM   1660  C   ALA A 207     -16.608   4.356   5.450  1.00 78.74           C  
ATOM   1661  CB  ALA A 207     -17.355   2.780   3.652  1.00 78.74           C  
ATOM   1662  O   ALA A 207     -17.528   4.919   6.047  1.00 78.74           O  
ATOM   1663  N   PHE A 208     -15.443   4.014   5.968  1.00 86.21           N  
ATOM   1664  CA  PHE A 208     -15.343   4.104   7.420  1.00 86.21           C  
ATOM   1665  C   PHE A 208     -14.506   5.308   7.832  1.00 86.21           C  
ATOM   1666  CB  PHE A 208     -14.738   2.821   7.998  1.00 86.21           C  
ATOM   1667  O   PHE A 208     -14.148   5.451   9.003  1.00 86.21           O  
ATOM   1668  CG  PHE A 208     -15.722   1.689   8.126  1.00 86.21           C  
ATOM   1669  CD1 PHE A 208     -16.404   1.474   9.318  1.00 86.21           C  
ATOM   1670  CD2 PHE A 208     -15.966   0.841   7.054  1.00 86.21           C  
ATOM   1671  CE1 PHE A 208     -17.315   0.427   9.439  1.00 86.21           C  
ATOM   1672  CE2 PHE A 208     -16.875  -0.207   7.168  1.00 86.21           C  
ATOM   1673  CZ  PHE A 208     -17.548  -0.413   8.361  1.00 86.21           C  
ATOM   1674  N   ASP A 209     -14.187   6.132   6.740  1.00 80.76           N  
ATOM   1675  CA  ASP A 209     -13.490   7.367   7.083  1.00 80.76           C  
ATOM   1676  C   ASP A 209     -14.312   8.209   8.057  1.00 80.76           C  
ATOM   1677  CB  ASP A 209     -13.179   8.176   5.822  1.00 80.76           C  
ATOM   1678  O   ASP A 209     -15.524   8.360   7.885  1.00 80.76           O  
ATOM   1679  CG  ASP A 209     -12.024   7.602   5.020  1.00 80.76           C  
ATOM   1680  OD1 ASP A 209     -11.427   6.591   5.448  1.00 80.76           O  
ATOM   1681  OD2 ASP A 209     -11.707   8.168   3.951  1.00 80.76           O  
ATOM   1682  N   ASP A 210     -13.846   8.515   9.241  1.00 82.64           N  
ATOM   1683  CA  ASP A 210     -14.429   9.382  10.259  1.00 82.64           C  
ATOM   1684  C   ASP A 210     -15.498   8.644  11.063  1.00 82.64           C  
ATOM   1685  CB  ASP A 210     -15.026  10.637   9.619  1.00 82.64           C  
ATOM   1686  O   ASP A 210     -16.443   9.258  11.560  1.00 82.64           O  
ATOM   1687  CG  ASP A 210     -16.162  10.329   8.659  1.00 82.64           C  
ATOM   1688  OD1 ASP A 210     -16.414   9.138   8.373  1.00 82.64           O  
ATOM   1689  OD2 ASP A 210     -16.810  11.286   8.182  1.00 82.64           O  
ATOM   1690  N   TYR A 211     -15.496   7.274  10.911  1.00 88.29           N  
ATOM   1691  CA  TYR A 211     -16.466   6.397  11.558  1.00 88.29           C  
ATOM   1692  C   TYR A 211     -16.609   6.738  13.036  1.00 88.29           C  
ATOM   1693  CB  TYR A 211     -16.055   4.930  11.398  1.00 88.29           C  
ATOM   1694  O   TYR A 211     -17.720   6.953  13.526  1.00 88.29           O  
ATOM   1695  CG  TYR A 211     -16.989   3.960  12.079  1.00 88.29           C  
ATOM   1696  CD1 TYR A 211     -16.537   3.127  13.100  1.00 88.29           C  
ATOM   1697  CD2 TYR A 211     -18.326   3.874  11.704  1.00 88.29           C  
ATOM   1698  CE1 TYR A 211     -17.394   2.230  13.729  1.00 88.29           C  
ATOM   1699  CE2 TYR A 211     -19.192   2.981  12.327  1.00 88.29           C  
ATOM   1700  OH  TYR A 211     -19.570   1.279  13.957  1.00 88.29           O  
ATOM   1701  CZ  TYR A 211     -18.717   2.165  13.337  1.00 88.29           C  
ATOM   1702  N   ILE A 212     -15.482   6.870  13.732  1.00 86.73           N  
ATOM   1703  CA  ILE A 212     -15.470   7.148  15.164  1.00 86.73           C  
ATOM   1704  C   ILE A 212     -16.004   8.555  15.422  1.00 86.73           C  
ATOM   1705  CB  ILE A 212     -14.052   6.995  15.758  1.00 86.73           C  
ATOM   1706  O   ILE A 212     -16.846   8.755  16.300  1.00 86.73           O  
ATOM   1707  CG1 ILE A 212     -13.578   5.542  15.644  1.00 86.73           C  
ATOM   1708  CG2 ILE A 212     -14.022   7.468  17.214  1.00 86.73           C  
ATOM   1709  CD1 ILE A 212     -14.444   4.547  16.406  1.00 86.73           C  
ATOM   1710  N   GLU A 213     -15.632   9.484  14.602  1.00 84.57           N  
ATOM   1711  CA  GLU A 213     -16.053  10.875  14.742  1.00 84.57           C  
ATOM   1712  C   GLU A 213     -17.556  11.021  14.522  1.00 84.57           C  
ATOM   1713  CB  GLU A 213     -15.288  11.769  13.763  1.00 84.57           C  
ATOM   1714  O   GLU A 213     -18.236  11.707  15.288  1.00 84.57           O  
ATOM   1715  CG  GLU A 213     -15.527  13.257  13.974  1.00 84.57           C  
ATOM   1716  CD  GLU A 213     -14.641  14.137  13.106  1.00 84.57           C  
ATOM   1717  OE1 GLU A 213     -14.779  15.380  13.162  1.00 84.57           O  
ATOM   1718  OE2 GLU A 213     -13.804  13.578  12.363  1.00 84.57           O  
ATOM   1719  N   THR A 214     -18.036  10.359  13.549  1.00 90.87           N  
ATOM   1720  CA  THR A 214     -19.451  10.436  13.202  1.00 90.87           C  
ATOM   1721  C   THR A 214     -20.313   9.841  14.311  1.00 90.87           C  
ATOM   1722  CB  THR A 214     -19.740   9.707  11.876  1.00 90.87           C  
ATOM   1723  O   THR A 214     -21.422  10.316  14.566  1.00 90.87           O  
ATOM   1724  CG2 THR A 214     -21.229   9.737  11.547  1.00 90.87           C  
ATOM   1725  OG1 THR A 214     -19.015  10.346  10.819  1.00 90.87           O  
ATOM   1726  N   ASN A 215     -19.734   8.846  14.968  1.00 92.45           N  
ATOM   1727  CA  ASN A 215     -20.512   8.111  15.959  1.00 92.45           C  
ATOM   1728  C   ASN A 215     -20.095   8.474  17.381  1.00 92.45           C  
ATOM   1729  CB  ASN A 215     -20.379   6.603  15.734  1.00 92.45           C  
ATOM   1730  O   ASN A 215     -20.338   7.711  18.317  1.00 92.45           O  
ATOM   1731  CG  ASN A 215     -21.141   6.125  14.514  1.00 92.45           C  
ATOM   1732  ND2 ASN A 215     -20.414   5.803  13.450  1.00 92.45           N  
ATOM   1733  OD1 ASN A 215     -22.372   6.046  14.527  1.00 92.45           O  
ATOM   1734  N   ARG A 216     -19.490   9.589  17.593  1.00 90.94           N  
ATOM   1735  CA  ARG A 216     -18.915  10.014  18.865  1.00 90.94           C  
ATOM   1736  C   ARG A 216     -19.985  10.098  19.948  1.00 90.94           C  
ATOM   1737  CB  ARG A 216     -18.214  11.366  18.714  1.00 90.94           C  
ATOM   1738  O   ARG A 216     -19.793   9.597  21.058  1.00 90.94           O  
ATOM   1739  CG  ARG A 216     -17.481  11.823  19.965  1.00 90.94           C  
ATOM   1740  CD  ARG A 216     -16.893  13.217  19.797  1.00 90.94           C  
ATOM   1741  NE  ARG A 216     -15.782  13.222  18.849  1.00 90.94           N  
ATOM   1742  NH1 ARG A 216     -15.414  15.499  18.977  1.00 90.94           N  
ATOM   1743  NH2 ARG A 216     -14.111  14.197  17.612  1.00 90.94           N  
ATOM   1744  CZ  ARG A 216     -15.105  14.306  18.481  1.00 90.94           C  
ATOM   1745  N   ASP A 217     -21.079  10.740  19.646  1.00 91.54           N  
ATOM   1746  CA  ASP A 217     -22.157  10.917  20.615  1.00 91.54           C  
ATOM   1747  C   ASP A 217     -22.775   9.575  21.000  1.00 91.54           C  
ATOM   1748  CB  ASP A 217     -23.233  11.851  20.056  1.00 91.54           C  
ATOM   1749  O   ASP A 217     -23.048   9.326  22.176  1.00 91.54           O  
ATOM   1750  CG  ASP A 217     -22.765  13.291  19.939  1.00 91.54           C  
ATOM   1751  OD1 ASP A 217     -21.785  13.671  20.615  1.00 91.54           O  
ATOM   1752  OD2 ASP A 217     -23.384  14.054  19.166  1.00 91.54           O  
ATOM   1753  N   ALA A 218     -22.989   8.771  20.019  1.00 93.49           N  
ATOM   1754  CA  ALA A 218     -23.531   7.436  20.260  1.00 93.49           C  
ATOM   1755  C   ALA A 218     -22.577   6.602  21.110  1.00 93.49           C  
ATOM   1756  CB  ALA A 218     -23.816   6.731  18.937  1.00 93.49           C  
ATOM   1757  O   ALA A 218     -23.008   5.881  22.013  1.00 93.49           O  
ATOM   1758  N   ILE A 219     -21.328   6.750  20.814  1.00 91.30           N  
ATOM   1759  CA  ILE A 219     -20.304   5.993  21.525  1.00 91.30           C  
ATOM   1760  C   ILE A 219     -20.285   6.406  22.995  1.00 91.30           C  
ATOM   1761  CB  ILE A 219     -18.909   6.196  20.893  1.00 91.30           C  
ATOM   1762  O   ILE A 219     -20.157   5.560  23.883  1.00 91.30           O  
ATOM   1763  CG1 ILE A 219     -18.836   5.505  19.527  1.00 91.30           C  
ATOM   1764  CG2 ILE A 219     -17.812   5.678  21.828  1.00 91.30           C  
ATOM   1765  CD1 ILE A 219     -17.590   5.850  18.724  1.00 91.30           C  
ATOM   1766  N   LYS A 220     -20.456   7.676  23.231  1.00 90.65           N  
ATOM   1767  CA  LYS A 220     -20.547   8.160  24.605  1.00 90.65           C  
ATOM   1768  C   LYS A 220     -21.712   7.505  25.342  1.00 90.65           C  
ATOM   1769  CB  LYS A 220     -20.700   9.681  24.630  1.00 90.65           C  
ATOM   1770  O   LYS A 220     -21.561   7.058  26.481  1.00 90.65           O  
ATOM   1771  CG  LYS A 220     -20.587  10.292  26.019  1.00 90.65           C  
ATOM   1772  CD  LYS A 220     -20.682  11.812  25.971  1.00 90.65           C  
ATOM   1773  CE  LYS A 220     -20.650  12.419  27.366  1.00 90.65           C  
ATOM   1774  NZ  LYS A 220     -20.794  13.905  27.327  1.00 90.65           N  
ATOM   1775  N   VAL A 221     -22.830   7.410  24.680  1.00 91.68           N  
ATOM   1776  CA  VAL A 221     -24.028   6.799  25.246  1.00 91.68           C  
ATOM   1777  C   VAL A 221     -23.780   5.314  25.500  1.00 91.68           C  
ATOM   1778  CB  VAL A 221     -25.251   6.984  24.319  1.00 91.68           C  
ATOM   1779  O   VAL A 221     -24.145   4.788  26.554  1.00 91.68           O  
ATOM   1780  CG1 VAL A 221     -26.418   6.114  24.784  1.00 91.68           C  
ATOM   1781  CG2 VAL A 221     -25.664   8.454  24.269  1.00 91.68           C  
ATOM   1782  N   LEU A 222     -23.167   4.626  24.578  1.00 91.58           N  
ATOM   1783  CA  LEU A 222     -22.908   3.193  24.666  1.00 91.58           C  
ATOM   1784  C   LEU A 222     -21.980   2.879  25.835  1.00 91.58           C  
ATOM   1785  CB  LEU A 222     -22.298   2.677  23.361  1.00 91.58           C  
ATOM   1786  O   LEU A 222     -22.118   1.839  26.481  1.00 91.58           O  
ATOM   1787  CG  LEU A 222     -23.242   2.582  22.162  1.00 91.58           C  
ATOM   1788  CD1 LEU A 222     -22.448   2.379  20.876  1.00 91.58           C  
ATOM   1789  CD2 LEU A 222     -24.246   1.451  22.360  1.00 91.58           C  
ATOM   1790  N   ASN A 223     -21.157   3.818  26.103  1.00 89.69           N  
ATOM   1791  CA  ASN A 223     -20.166   3.600  27.151  1.00 89.69           C  
ATOM   1792  C   ASN A 223     -20.738   3.895  28.534  1.00 89.69           C  
ATOM   1793  CB  ASN A 223     -18.921   4.453  26.898  1.00 89.69           C  
ATOM   1794  O   ASN A 223     -20.079   3.655  29.548  1.00 89.69           O  
ATOM   1795  CG  ASN A 223     -18.004   3.851  25.851  1.00 89.69           C  
ATOM   1796  ND2 ASN A 223     -17.324   4.706  25.097  1.00 89.69           N  
ATOM   1797  OD1 ASN A 223     -17.907   2.628  25.722  1.00 89.69           O  
ATOM   1798  N   GLU A 224     -21.913   4.435  28.619  1.00 88.93           N  
ATOM   1799  CA  GLU A 224     -22.564   4.724  29.893  1.00 88.93           C  
ATOM   1800  C   GLU A 224     -22.981   3.440  30.604  1.00 88.93           C  
ATOM   1801  CB  GLU A 224     -23.782   5.628  29.682  1.00 88.93           C  
ATOM   1802  O   GLU A 224     -23.132   3.422  31.827  1.00 88.93           O  
ATOM   1803  CG  GLU A 224     -23.428   7.048  29.265  1.00 88.93           C  
ATOM   1804  CD  GLU A 224     -24.647   7.911  28.981  1.00 88.93           C  
ATOM   1805  OE1 GLU A 224     -24.480   9.099  28.622  1.00 88.93           O  
ATOM   1806  OE2 GLU A 224     -25.779   7.395  29.119  1.00 88.93           O  
ATOM   1807  N   ASN A 225     -23.153   2.393  29.821  1.00 86.98           N  
ATOM   1808  CA  ASN A 225     -23.574   1.074  30.282  1.00 86.98           C  
ATOM   1809  C   ASN A 225     -22.535   0.006  29.950  1.00 86.98           C  
ATOM   1810  CB  ASN A 225     -24.930   0.701  29.677  1.00 86.98           C  
ATOM   1811  O   ASN A 225     -22.028  -0.046  28.829  1.00 86.98           O  
ATOM   1812  CG  ASN A 225     -25.465  -0.614  30.209  1.00 86.98           C  
ATOM   1813  ND2 ASN A 225     -26.462  -0.539  31.081  1.00 86.98           N  
ATOM   1814  OD1 ASN A 225     -24.984  -1.688  29.838  1.00 86.98           O  
ATOM   1815  N   ARG A 226     -22.212  -0.776  30.909  1.00 85.28           N  
ATOM   1816  CA  ARG A 226     -21.151  -1.767  30.756  1.00 85.28           C  
ATOM   1817  C   ARG A 226     -21.468  -2.737  29.622  1.00 85.28           C  
ATOM   1818  CB  ARG A 226     -20.942  -2.538  32.062  1.00 85.28           C  
ATOM   1819  O   ARG A 226     -20.583  -3.101  28.845  1.00 85.28           O  
ATOM   1820  CG  ARG A 226     -19.689  -3.399  32.075  1.00 85.28           C  
ATOM   1821  CD  ARG A 226     -19.517  -4.123  33.403  1.00 85.28           C  
ATOM   1822  NE  ARG A 226     -18.860  -5.416  33.230  1.00 85.28           N  
ATOM   1823  NH1 ARG A 226     -18.310  -5.667  35.460  1.00 85.28           N  
ATOM   1824  NH2 ARG A 226     -17.731  -7.285  33.943  1.00 85.28           N  
ATOM   1825  CZ  ARG A 226     -18.302  -6.119  34.211  1.00 85.28           C  
ATOM   1826  N   VAL A 227     -22.695  -3.129  29.490  1.00 87.79           N  
ATOM   1827  CA  VAL A 227     -23.118  -4.106  28.493  1.00 87.79           C  
ATOM   1828  C   VAL A 227     -22.994  -3.505  27.094  1.00 87.79           C  
ATOM   1829  CB  VAL A 227     -24.566  -4.582  28.742  1.00 87.79           C  
ATOM   1830  O   VAL A 227     -22.371  -4.098  26.210  1.00 87.79           O  
ATOM   1831  CG1 VAL A 227     -25.028  -5.516  27.625  1.00 87.79           C  
ATOM   1832  CG2 VAL A 227     -24.674  -5.273  30.100  1.00 87.79           C  
ATOM   1833  N   THR A 228     -23.585  -2.327  26.912  1.00 88.88           N  
ATOM   1834  CA  THR A 228     -23.532  -1.682  25.604  1.00 88.88           C  
ATOM   1835  C   THR A 228     -22.101  -1.289  25.252  1.00 88.88           C  
ATOM   1836  CB  THR A 228     -24.436  -0.436  25.560  1.00 88.88           C  
ATOM   1837  O   THR A 228     -21.711  -1.324  24.083  1.00 88.88           O  
ATOM   1838  CG2 THR A 228     -25.906  -0.817  25.696  1.00 88.88           C  
ATOM   1839  OG1 THR A 228     -24.080   0.443  26.634  1.00 88.88           O  
ATOM   1840  N   GLY A 229     -21.367  -0.900  26.268  1.00 87.93           N  
ATOM   1841  CA  GLY A 229     -19.954  -0.616  26.072  1.00 87.93           C  
ATOM   1842  C   GLY A 229     -19.178  -1.801  25.530  1.00 87.93           C  
ATOM   1843  O   GLY A 229     -18.366  -1.652  24.614  1.00 87.93           O  
ATOM   1844  N   ALA A 230     -19.469  -2.883  26.034  1.00 84.33           N  
ATOM   1845  CA  ALA A 230     -18.809  -4.114  25.603  1.00 84.33           C  
ATOM   1846  C   ALA A 230     -19.225  -4.491  24.184  1.00 84.33           C  
ATOM   1847  CB  ALA A 230     -19.127  -5.253  26.568  1.00 84.33           C  
ATOM   1848  O   ALA A 230     -18.391  -4.910  23.377  1.00 84.33           O  
ATOM   1849  N   ILE A 231     -20.416  -4.385  23.905  1.00 89.71           N  
ATOM   1850  CA  ILE A 231     -20.952  -4.769  22.604  1.00 89.71           C  
ATOM   1851  C   ILE A 231     -20.319  -3.910  21.511  1.00 89.71           C  
ATOM   1852  CB  ILE A 231     -22.491  -4.639  22.565  1.00 89.71           C  
ATOM   1853  O   ILE A 231     -19.864  -4.429  20.489  1.00 89.71           O  
ATOM   1854  CG1 ILE A 231     -23.137  -5.656  23.513  1.00 89.71           C  
ATOM   1855  CG2 ILE A 231     -23.012  -4.815  21.136  1.00 89.71           C  
ATOM   1856  CD1 ILE A 231     -24.641  -5.484  23.673  1.00 89.71           C  
ATOM   1857  N   TRP A 232     -20.331  -2.616  21.699  1.00 90.13           N  
ATOM   1858  CA  TRP A 232     -19.789  -1.770  20.641  1.00 90.13           C  
ATOM   1859  C   TRP A 232     -18.293  -2.010  20.465  1.00 90.13           C  
ATOM   1860  CB  TRP A 232     -20.050  -0.293  20.945  1.00 90.13           C  
ATOM   1861  O   TRP A 232     -17.782  -1.987  19.343  1.00 90.13           O  
ATOM   1862  CG  TRP A 232     -19.002   0.346  21.807  1.00 90.13           C  
ATOM   1863  CD1 TRP A 232     -19.070   0.578  23.152  1.00 90.13           C  
ATOM   1864  CD2 TRP A 232     -17.729   0.839  21.378  1.00 90.13           C  
ATOM   1865  CE2 TRP A 232     -17.076   1.357  22.519  1.00 90.13           C  
ATOM   1866  CE3 TRP A 232     -17.075   0.892  20.140  1.00 90.13           C  
ATOM   1867  NE1 TRP A 232     -17.915   1.186  23.587  1.00 90.13           N  
ATOM   1868  CH2 TRP A 232     -15.183   1.961  21.233  1.00 90.13           C  
ATOM   1869  CZ2 TRP A 232     -15.800   1.922  22.457  1.00 90.13           C  
ATOM   1870  CZ3 TRP A 232     -15.805   1.454  20.080  1.00 90.13           C  
ATOM   1871  N   LYS A 233     -17.554  -2.223  21.487  1.00 86.90           N  
ATOM   1872  CA  LYS A 233     -16.132  -2.539  21.384  1.00 86.90           C  
ATOM   1873  C   LYS A 233     -15.912  -3.837  20.613  1.00 86.90           C  
ATOM   1874  CB  LYS A 233     -15.503  -2.642  22.774  1.00 86.90           C  
ATOM   1875  O   LYS A 233     -14.950  -3.957  19.851  1.00 86.90           O  
ATOM   1876  CG  LYS A 233     -15.320  -1.302  23.472  1.00 86.90           C  
ATOM   1877  CD  LYS A 233     -14.793  -1.478  24.890  1.00 86.90           C  
ATOM   1878  CE  LYS A 233     -14.753  -0.153  25.640  1.00 86.90           C  
ATOM   1879  NZ  LYS A 233     -14.556  -0.354  27.107  1.00 86.90           N  
ATOM   1880  N   SER A 234     -16.767  -4.769  20.816  1.00 88.57           N  
ATOM   1881  CA  SER A 234     -16.727  -6.003  20.039  1.00 88.57           C  
ATOM   1882  C   SER A 234     -16.974  -5.733  18.558  1.00 88.57           C  
ATOM   1883  CB  SER A 234     -17.761  -7.000  20.563  1.00 88.57           C  
ATOM   1884  O   SER A 234     -16.319  -6.323  17.697  1.00 88.57           O  
ATOM   1885  OG  SER A 234     -17.417  -7.444  21.865  1.00 88.57           O  
ATOM   1886  N   ILE A 235     -17.930  -4.862  18.340  1.00 90.15           N  
ATOM   1887  CA  ILE A 235     -18.201  -4.456  16.966  1.00 90.15           C  
ATOM   1888  C   ILE A 235     -16.949  -3.829  16.357  1.00 90.15           C  
ATOM   1889  CB  ILE A 235     -19.386  -3.466  16.892  1.00 90.15           C  
ATOM   1890  O   ILE A 235     -16.537  -4.195  15.253  1.00 90.15           O  
ATOM   1891  CG1 ILE A 235     -20.699  -4.180  17.230  1.00 90.15           C  
ATOM   1892  CG2 ILE A 235     -19.458  -2.813  15.508  1.00 90.15           C  
ATOM   1893  CD1 ILE A 235     -21.886  -3.242  17.404  1.00 90.15           C  
ATOM   1894  N   LEU A 236     -16.341  -2.989  17.086  1.00 87.13           N  
ATOM   1895  CA  LEU A 236     -15.135  -2.312  16.621  1.00 87.13           C  
ATOM   1896  C   LEU A 236     -14.014  -3.313  16.363  1.00 87.13           C  
ATOM   1897  CB  LEU A 236     -14.678  -1.269  17.644  1.00 87.13           C  
ATOM   1898  O   LEU A 236     -13.306  -3.213  15.359  1.00 87.13           O  
ATOM   1899  CG  LEU A 236     -13.502  -0.383  17.230  1.00 87.13           C  
ATOM   1900  CD1 LEU A 236     -13.866   0.439  15.998  1.00 87.13           C  
ATOM   1901  CD2 LEU A 236     -13.085   0.525  18.382  1.00 87.13           C  
ATOM   1902  N   LEU A 237     -13.909  -4.224  17.133  1.00 81.19           N  
ATOM   1903  CA  LEU A 237     -12.862  -5.232  17.001  1.00 81.19           C  
ATOM   1904  C   LEU A 237     -13.057  -6.054  15.731  1.00 81.19           C  
ATOM   1905  CB  LEU A 237     -12.849  -6.154  18.223  1.00 81.19           C  
ATOM   1906  O   LEU A 237     -12.101  -6.294  14.990  1.00 81.19           O  
ATOM   1907  CG  LEU A 237     -11.696  -7.156  18.303  1.00 81.19           C  
ATOM   1908  CD1 LEU A 237     -10.372  -6.426  18.497  1.00 81.19           C  
ATOM   1909  CD2 LEU A 237     -11.933  -8.154  19.431  1.00 81.19           C  
ATOM   1910  N   VAL A 238     -14.230  -6.491  15.565  1.00 85.15           N  
ATOM   1911  CA  VAL A 238     -14.534  -7.269  14.369  1.00 85.15           C  
ATOM   1912  C   VAL A 238     -14.246  -6.436  13.123  1.00 85.15           C  
ATOM   1913  CB  VAL A 238     -16.004  -7.747  14.362  1.00 85.15           C  
ATOM   1914  O   VAL A 238     -13.654  -6.931  12.161  1.00 85.15           O  
ATOM   1915  CG1 VAL A 238     -16.358  -8.383  13.019  1.00 85.15           C  
ATOM   1916  CG2 VAL A 238     -16.249  -8.731  15.505  1.00 85.15           C  
ATOM   1917  N   LEU A 239     -14.599  -5.160  13.212  1.00 83.22           N  
ATOM   1918  CA  LEU A 239     -14.376  -4.265  12.082  1.00 83.22           C  
ATOM   1919  C   LEU A 239     -12.885  -4.084  11.818  1.00 83.22           C  
ATOM   1920  CB  LEU A 239     -15.029  -2.904  12.340  1.00 83.22           C  
ATOM   1921  O   LEU A 239     -12.441  -4.153  10.669  1.00 83.22           O  
ATOM   1922  CG  LEU A 239     -16.555  -2.855  12.246  1.00 83.22           C  
ATOM   1923  CD1 LEU A 239     -17.074  -1.510  12.743  1.00 83.22           C  
ATOM   1924  CD2 LEU A 239     -17.011  -3.114  10.814  1.00 83.22           C  
ATOM   1925  N   CYS A 240     -12.046  -3.971  12.813  1.00 73.24           N  
ATOM   1926  CA  CYS A 240     -10.631  -3.641  12.685  1.00 73.24           C  
ATOM   1927  C   CYS A 240      -9.815  -4.874  12.318  1.00 73.24           C  
ATOM   1928  CB  CYS A 240     -10.102  -3.037  13.986  1.00 73.24           C  
ATOM   1929  O   CYS A 240      -8.856  -4.783  11.549  1.00 73.24           O  
ATOM   1930  SG  CYS A 240     -10.744  -1.386  14.336  1.00 73.24           S  
ATOM   1931  N   THR A 241     -10.271  -6.001  12.820  1.00 68.72           N  
ATOM   1932  CA  THR A 241      -9.437  -7.186  12.652  1.00 68.72           C  
ATOM   1933  C   THR A 241      -9.890  -7.999  11.442  1.00 68.72           C  
ATOM   1934  CB  THR A 241      -9.469  -8.073  13.911  1.00 68.72           C  
ATOM   1935  O   THR A 241      -9.095  -8.730  10.847  1.00 68.72           O  
ATOM   1936  CG2 THR A 241      -8.921  -7.328  15.123  1.00 68.72           C  
ATOM   1937  OG1 THR A 241     -10.820  -8.468  14.177  1.00 68.72           O  
ATOM   1938  N   GLY A 242     -11.060  -7.720  11.069  1.00 69.01           N  
ATOM   1939  CA  GLY A 242     -11.570  -8.709  10.133  1.00 69.01           C  
ATOM   1940  C   GLY A 242     -12.199  -8.093   8.898  1.00 69.01           C  
ATOM   1941  O   GLY A 242     -12.191  -8.697   7.823  1.00 69.01           O  
ATOM   1942  N   ILE A 243     -12.723  -6.846   9.003  1.00 72.48           N  
ATOM   1943  CA  ILE A 243     -13.484  -6.295   7.888  1.00 72.48           C  
ATOM   1944  C   ILE A 243     -12.741  -5.097   7.299  1.00 72.48           C  
ATOM   1945  CB  ILE A 243     -14.907  -5.881   8.324  1.00 72.48           C  
ATOM   1946  O   ILE A 243     -12.447  -5.069   6.101  1.00 72.48           O  
ATOM   1947  CG1 ILE A 243     -15.693  -7.103   8.811  1.00 72.48           C  
ATOM   1948  CG2 ILE A 243     -15.641  -5.179   7.177  1.00 72.48           C  
ATOM   1949  CD1 ILE A 243     -17.095  -6.780   9.310  1.00 72.48           C  
ATOM   1950  N   VAL A 244     -12.257  -4.151   8.200  1.00 73.71           N  
ATOM   1951  CA  VAL A 244     -11.592  -2.933   7.750  1.00 73.71           C  
ATOM   1952  C   VAL A 244     -10.305  -2.722   8.545  1.00 73.71           C  
ATOM   1953  CB  VAL A 244     -12.513  -1.700   7.890  1.00 73.71           C  
ATOM   1954  O   VAL A 244     -10.270  -1.920   9.480  1.00 73.71           O  
ATOM   1955  CG1 VAL A 244     -11.879  -0.475   7.233  1.00 73.71           C  
ATOM   1956  CG2 VAL A 244     -13.884  -1.986   7.282  1.00 73.71           C  
ATOM   1957  N   PRO A 245      -9.182  -3.455   8.234  1.00 65.96           N  
ATOM   1958  CA  PRO A 245      -7.963  -3.339   9.038  1.00 65.96           C  
ATOM   1959  C   PRO A 245      -7.455  -1.903   9.136  1.00 65.96           C  
ATOM   1960  CB  PRO A 245      -6.961  -4.222   8.289  1.00 65.96           C  
ATOM   1961  O   PRO A 245      -6.872  -1.518  10.153  1.00 65.96           O  
ATOM   1962  CG  PRO A 245      -7.804  -5.175   7.504  1.00 65.96           C  
ATOM   1963  CD  PRO A 245      -9.105  -4.501   7.174  1.00 65.96           C  
ATOM   1964  N   GLY A 246      -7.728  -0.954   8.187  1.00 62.52           N  
ATOM   1965  CA  GLY A 246      -7.309   0.438   8.160  1.00 62.52           C  
ATOM   1966  C   GLY A 246      -7.988   1.287   9.219  1.00 62.52           C  
ATOM   1967  O   GLY A 246      -7.538   2.395   9.517  1.00 62.52           O  
ATOM   1968  N   LEU A 247      -9.026   0.829   9.840  1.00 65.35           N  
ATOM   1969  CA  LEU A 247      -9.780   1.508  10.888  1.00 65.35           C  
ATOM   1970  C   LEU A 247      -9.010   1.500  12.204  1.00 65.35           C  
ATOM   1971  CB  LEU A 247     -11.147   0.846  11.079  1.00 65.35           C  
ATOM   1972  O   LEU A 247      -9.346   2.243  13.129  1.00 65.35           O  
ATOM   1973  CG  LEU A 247     -12.194   1.660  11.842  1.00 65.35           C  
ATOM   1974  CD1 LEU A 247     -13.140   2.354  10.868  1.00 65.35           C  
ATOM   1975  CD2 LEU A 247     -12.969   0.766  12.804  1.00 65.35           C  
ATOM   1976  N   LEU A 248      -7.825   0.880  12.357  1.00 59.72           N  
ATOM   1977  CA  LEU A 248      -7.074   0.655  13.588  1.00 59.72           C  
ATOM   1978  C   LEU A 248      -6.556   1.971  14.157  1.00 59.72           C  
ATOM   1979  CB  LEU A 248      -5.905  -0.301  13.335  1.00 59.72           C  
ATOM   1980  O   LEU A 248      -6.581   2.179  15.372  1.00 59.72           O  
ATOM   1981  CG  LEU A 248      -6.126  -1.762  13.730  1.00 59.72           C  
ATOM   1982  CD1 LEU A 248      -5.681  -2.689  12.604  1.00 59.72           C  
ATOM   1983  CD2 LEU A 248      -5.382  -2.085  15.021  1.00 59.72           C  
ATOM   1984  N   GLY A 249      -6.277   3.010  13.305  1.00 52.86           N  
ATOM   1985  CA  GLY A 249      -5.679   4.243  13.791  1.00 52.86           C  
ATOM   1986  C   GLY A 249      -6.632   5.080  14.624  1.00 52.86           C  
ATOM   1987  O   GLY A 249      -6.265   5.566  15.695  1.00 52.86           O  
ATOM   1988  N   GLY A 250      -7.935   5.105  14.297  1.00 55.57           N  
ATOM   1989  CA  GLY A 250      -8.972   5.824  15.019  1.00 55.57           C  
ATOM   1990  C   GLY A 250      -9.496   5.066  16.224  1.00 55.57           C  
ATOM   1991  O   GLY A 250      -9.804   5.666  17.256  1.00 55.57           O  
ATOM   1992  N   ALA A 251      -9.396   3.741  16.170  1.00 57.87           N  
ATOM   1993  CA  ALA A 251      -9.924   2.811  17.165  1.00 57.87           C  
ATOM   1994  C   ALA A 251      -9.035   2.770  18.405  1.00 57.87           C  
ATOM   1995  CB  ALA A 251     -10.061   1.413  16.567  1.00 57.87           C  
ATOM   1996  O   ALA A 251      -9.532   2.717  19.532  1.00 57.87           O  
ATOM   1997  N   VAL A 252      -7.712   2.939  18.199  1.00 55.29           N  
ATOM   1998  CA  VAL A 252      -6.746   2.927  19.293  1.00 55.29           C  
ATOM   1999  C   VAL A 252      -6.956   4.151  20.182  1.00 55.29           C  
ATOM   2000  CB  VAL A 252      -5.294   2.893  18.767  1.00 55.29           C  
ATOM   2001  O   VAL A 252      -6.934   4.045  21.410  1.00 55.29           O  
ATOM   2002  CG1 VAL A 252      -4.300   3.057  19.916  1.00 55.29           C  
ATOM   2003  CG2 VAL A 252      -5.031   1.592  18.011  1.00 55.29           C  
ATOM   2004  N   GLN A 253      -7.337   5.223  19.644  1.00 51.76           N  
ATOM   2005  CA  GLN A 253      -7.607   6.439  20.404  1.00 51.76           C  
ATOM   2006  C   GLN A 253      -8.926   6.332  21.163  1.00 51.76           C  
ATOM   2007  CB  GLN A 253      -7.631   7.656  19.478  1.00 51.76           C  
ATOM   2008  O   GLN A 253      -9.022   6.759  22.316  1.00 51.76           O  
ATOM   2009  CG  GLN A 253      -7.460   8.984  20.204  1.00 51.76           C  
ATOM   2010  CD  GLN A 253      -7.137  10.130  19.263  1.00 51.76           C  
ATOM   2011  NE2 GLN A 253      -6.983  11.327  19.818  1.00 51.76           N  
ATOM   2012  OE1 GLN A 253      -7.026   9.940  18.047  1.00 51.76           O  
ATOM   2013  N   ALA A 254      -9.896   5.718  20.555  1.00 53.69           N  
ATOM   2014  CA  ALA A 254     -11.211   5.565  21.173  1.00 53.69           C  
ATOM   2015  C   ALA A 254     -11.157   4.585  22.341  1.00 53.69           C  
ATOM   2016  CB  ALA A 254     -12.234   5.102  20.139  1.00 53.69           C  
ATOM   2017  O   ALA A 254     -11.805   4.798  23.369  1.00 53.69           O  
ATOM   2018  N   ILE A 255     -10.270   3.576  22.188  1.00 53.02           N  
ATOM   2019  CA  ILE A 255     -10.136   2.518  23.184  1.00 53.02           C  
ATOM   2020  C   ILE A 255      -9.209   2.981  24.305  1.00 53.02           C  
ATOM   2021  CB  ILE A 255      -9.604   1.212  22.553  1.00 53.02           C  
ATOM   2022  O   ILE A 255      -9.461   2.706  25.481  1.00 53.02           O  
ATOM   2023  CG1 ILE A 255     -10.626   0.643  21.562  1.00 53.02           C  
ATOM   2024  CG2 ILE A 255      -9.266   0.187  23.640  1.00 53.02           C  
ATOM   2025  CD1 ILE A 255     -10.099  -0.515  20.726  1.00 53.02           C  
ATOM   2026  N   ALA A 256      -8.152   3.827  24.028  1.00 46.63           N  
ATOM   2027  CA  ALA A 256      -7.083   4.250  24.929  1.00 46.63           C  
ATOM   2028  C   ALA A 256      -7.522   5.437  25.781  1.00 46.63           C  
ATOM   2029  CB  ALA A 256      -5.827   4.602  24.136  1.00 46.63           C  
ATOM   2030  O   ALA A 256      -7.090   5.581  26.927  1.00 46.63           O  
ATOM   2031  N   THR A 257      -8.557   6.255  25.469  1.00 46.99           N  
ATOM   2032  CA  THR A 257      -8.944   7.479  26.161  1.00 46.99           C  
ATOM   2033  C   THR A 257     -10.006   7.190  27.219  1.00 46.99           C  
ATOM   2034  CB  THR A 257      -9.475   8.535  25.174  1.00 46.99           C  
ATOM   2035  O   THR A 257     -10.113   7.913  28.212  1.00 46.99           O  
ATOM   2036  CG2 THR A 257      -8.344   9.416  24.651  1.00 46.99           C  
ATOM   2037  OG1 THR A 257     -10.101   7.874  24.067  1.00 46.99           O  
ATOM   2038  N   GLN A 258     -10.177   5.876  27.688  1.00 45.67           N  
ATOM   2039  CA  GLN A 258     -11.098   5.774  28.815  1.00 45.67           C  
ATOM   2040  C   GLN A 258     -10.811   4.530  29.650  1.00 45.67           C  
ATOM   2041  CB  GLN A 258     -12.547   5.755  28.324  1.00 45.67           C  
ATOM   2042  O   GLN A 258     -11.584   4.186  30.547  1.00 45.67           O  
ATOM   2043  CG  GLN A 258     -13.063   7.117  27.878  1.00 45.67           C  
ATOM   2044  CD  GLN A 258     -14.575   7.164  27.769  1.00 45.67           C  
ATOM   2045  NE2 GLN A 258     -15.119   8.360  27.572  1.00 45.67           N  
ATOM   2046  OE1 GLN A 258     -15.250   6.133  27.860  1.00 45.67           O  
ATOM   2047  N   GLY A 259      -9.474   4.224  30.088  1.00 35.71           N  
ATOM   2048  CA  GLY A 259      -9.001   3.543  31.283  1.00 35.71           C  
ATOM   2049  C   GLY A 259      -9.827   2.321  31.640  1.00 35.71           C  
ATOM   2050  O   GLY A 259      -9.682   1.765  32.730  1.00 35.71           O  
ATOM   2051  N   ASN A 260     -10.418   1.494  30.672  1.00 35.84           N  
ATOM   2052  CA  ASN A 260     -10.955   0.222  31.143  1.00 35.84           C  
ATOM   2053  C   ASN A 260     -10.332  -0.958  30.403  1.00 35.84           C  
ATOM   2054  CB  ASN A 260     -12.478   0.195  30.999  1.00 35.84           C  
ATOM   2055  O   ASN A 260     -10.285  -0.969  29.172  1.00 35.84           O  
ATOM   2056  CG  ASN A 260     -13.184   0.922  32.127  1.00 35.84           C  
ATOM   2057  ND2 ASN A 260     -14.485   1.137  31.971  1.00 35.84           N  
ATOM   2058  OD1 ASN A 260     -12.565   1.286  33.131  1.00 35.84           O  
ATOM   2059  N   SER A 261      -9.118  -1.468  30.790  1.00 35.09           N  
ATOM   2060  CA  SER A 261      -8.414  -2.744  30.711  1.00 35.09           C  
ATOM   2061  C   SER A 261      -9.327  -3.848  30.188  1.00 35.09           C  
ATOM   2062  CB  SER A 261      -7.859  -3.137  32.081  1.00 35.09           C  
ATOM   2063  O   SER A 261     -10.518  -3.877  30.504  1.00 35.09           O  
ATOM   2064  OG  SER A 261      -8.337  -2.260  33.087  1.00 35.09           O  
ATOM   2065  N   PHE A 262      -9.326  -4.240  28.878  1.00 32.17           N  
ATOM   2066  CA  PHE A 262      -9.627  -5.438  28.102  1.00 32.17           C  
ATOM   2067  C   PHE A 262      -9.803  -6.644  29.016  1.00 32.17           C  
ATOM   2068  CB  PHE A 262      -8.518  -5.711  27.081  1.00 32.17           C  
ATOM   2069  O   PHE A 262      -9.885  -7.780  28.545  1.00 32.17           O  
ATOM   2070  CG  PHE A 262      -8.849  -5.250  25.687  1.00 32.17           C  
ATOM   2071  CD1 PHE A 262      -9.523  -6.086  24.806  1.00 32.17           C  
ATOM   2072  CD2 PHE A 262      -8.485  -3.980  25.259  1.00 32.17           C  
ATOM   2073  CE1 PHE A 262      -9.831  -5.662  23.515  1.00 32.17           C  
ATOM   2074  CE2 PHE A 262      -8.790  -3.549  23.970  1.00 32.17           C  
ATOM   2075  CZ  PHE A 262      -9.462  -4.392  23.100  1.00 32.17           C  
ATOM   2076  N   LEU A 263     -10.250  -6.482  30.364  1.00 28.07           N  
ATOM   2077  CA  LEU A 263     -10.340  -7.686  31.181  1.00 28.07           C  
ATOM   2078  C   LEU A 263     -11.790  -8.128  31.342  1.00 28.07           C  
ATOM   2079  CB  LEU A 263      -9.711  -7.449  32.557  1.00 28.07           C  
ATOM   2080  O   LEU A 263     -12.572  -7.469  32.032  1.00 28.07           O  
ATOM   2081  CG  LEU A 263      -8.183  -7.473  32.617  1.00 28.07           C  
ATOM   2082  CD1 LEU A 263      -7.694  -6.845  33.918  1.00 28.07           C  
ATOM   2083  CD2 LEU A 263      -7.664  -8.900  32.479  1.00 28.07           C  
ATOM   2084  N   PHE A 264     -12.573  -8.467  30.213  1.00 29.97           N  
ATOM   2085  CA  PHE A 264     -13.789  -9.150  30.641  1.00 29.97           C  
ATOM   2086  C   PHE A 264     -14.162 -10.256  29.661  1.00 29.97           C  
ATOM   2087  CB  PHE A 264     -14.946  -8.155  30.775  1.00 29.97           C  
ATOM   2088  O   PHE A 264     -14.691  -9.983  28.581  1.00 29.97           O  
ATOM   2089  CG  PHE A 264     -14.816  -7.228  31.954  1.00 29.97           C  
ATOM   2090  CD1 PHE A 264     -15.125  -7.663  33.236  1.00 29.97           C  
ATOM   2091  CD2 PHE A 264     -14.383  -5.920  31.778  1.00 29.97           C  
ATOM   2092  CE1 PHE A 264     -15.005  -6.807  34.329  1.00 29.97           C  
ATOM   2093  CE2 PHE A 264     -14.261  -5.058  32.865  1.00 29.97           C  
ATOM   2094  CZ  PHE A 264     -14.574  -5.504  34.139  1.00 29.97           C  
ATOM   2095  N   PHE A 265     -13.239 -11.164  29.278  1.00 29.73           N  
ATOM   2096  CA  PHE A 265     -13.675 -12.460  28.772  1.00 29.73           C  
ATOM   2097  C   PHE A 265     -13.672 -13.504  29.883  1.00 29.73           C  
ATOM   2098  CB  PHE A 265     -12.777 -12.918  27.619  1.00 29.73           C  
ATOM   2099  O   PHE A 265     -12.611 -13.881  30.385  1.00 29.73           O  
ATOM   2100  CG  PHE A 265     -13.032 -12.192  26.326  1.00 29.73           C  
ATOM   2101  CD1 PHE A 265     -14.136 -12.505  25.543  1.00 29.73           C  
ATOM   2102  CD2 PHE A 265     -12.166 -11.196  25.893  1.00 29.73           C  
ATOM   2103  CE1 PHE A 265     -14.375 -11.834  24.345  1.00 29.73           C  
ATOM   2104  CE2 PHE A 265     -12.398 -10.521  24.698  1.00 29.73           C  
ATOM   2105  CZ  PHE A 265     -13.502 -10.842  23.925  1.00 29.73           C  
ATOM   2106  N   ASN A 266     -14.342 -13.300  31.051  1.00 25.57           N  
ATOM   2107  CA  ASN A 266     -14.548 -14.287  32.105  1.00 25.57           C  
ATOM   2108  C   ASN A 266     -15.910 -14.965  31.981  1.00 25.57           C  
ATOM   2109  CB  ASN A 266     -14.401 -13.640  33.484  1.00 25.57           C  
ATOM   2110  O   ASN A 266     -16.946 -14.301  32.046  1.00 25.57           O  
ATOM   2111  CG  ASN A 266     -13.870 -14.602  34.528  1.00 25.57           C  
ATOM   2112  ND2 ASN A 266     -13.914 -14.192  35.790  1.00 25.57           N  
ATOM   2113  OD1 ASN A 266     -13.424 -15.706  34.203  1.00 25.57           O  
ATOM   2114  N   ASN A 267     -16.117 -15.885  30.915  1.00 26.80           N  
ATOM   2115  CA  ASN A 267     -16.871 -17.099  31.209  1.00 26.80           C  
ATOM   2116  C   ASN A 267     -16.880 -18.055  30.019  1.00 26.80           C  
ATOM   2117  CB  ASN A 267     -18.303 -16.754  31.624  1.00 26.80           C  
ATOM   2118  O   ASN A 267     -17.453 -17.745  28.973  1.00 26.80           O  
ATOM   2119  CG  ASN A 267     -18.561 -17.007  33.096  1.00 26.80           C  
ATOM   2120  ND2 ASN A 267     -19.736 -16.610  33.569  1.00 26.80           N  
ATOM   2121  OD1 ASN A 267     -17.710 -17.554  33.803  1.00 26.80           O  
ATOM   2122  N   GLN A 268     -15.692 -18.621  29.519  1.00 30.05           N  
ATOM   2123  CA  GLN A 268     -15.693 -19.812  28.675  1.00 30.05           C  
ATOM   2124  C   GLN A 268     -14.299 -20.099  28.127  1.00 30.05           C  
ATOM   2125  CB  GLN A 268     -16.688 -19.653  27.524  1.00 30.05           C  
ATOM   2126  O   GLN A 268     -13.554 -19.175  27.793  1.00 30.05           O  
ATOM   2127  CG  GLN A 268     -18.141 -19.842  27.936  1.00 30.05           C  
ATOM   2128  CD  GLN A 268     -19.001 -20.401  26.818  1.00 30.05           C  
ATOM   2129  NE2 GLN A 268     -20.156 -20.952  27.177  1.00 30.05           N  
ATOM   2130  OE1 GLN A 268     -18.630 -20.338  25.642  1.00 30.05           O  
ATOM   2131  N   THR A 269     -13.372 -20.962  28.749  1.00 34.31           N  
ATOM   2132  CA  THR A 269     -12.114 -21.580  28.347  1.00 34.31           C  
ATOM   2133  C   THR A 269     -11.798 -21.264  26.888  1.00 34.31           C  
ATOM   2134  CB  THR A 269     -12.152 -23.107  28.548  1.00 34.31           C  
ATOM   2135  O   THR A 269     -10.639 -21.042  26.532  1.00 34.31           O  
ATOM   2136  CG2 THR A 269     -11.884 -23.477  30.003  1.00 34.31           C  
ATOM   2137  OG1 THR A 269     -13.443 -23.601  28.170  1.00 34.31           O  
ATOM   2138  N   ARG A 270     -12.664 -20.675  26.021  1.00 32.19           N  
ATOM   2139  CA  ARG A 270     -12.503 -20.318  24.615  1.00 32.19           C  
ATOM   2140  C   ARG A 270     -12.228 -18.827  24.456  1.00 32.19           C  
ATOM   2141  CB  ARG A 270     -13.747 -20.710  23.814  1.00 32.19           C  
ATOM   2142  O   ARG A 270     -11.430 -18.424  23.607  1.00 32.19           O  
ATOM   2143  CG  ARG A 270     -13.439 -21.433  22.513  1.00 32.19           C  
ATOM   2144  CD  ARG A 270     -14.709 -21.788  21.751  1.00 32.19           C  
ATOM   2145  NE  ARG A 270     -14.415 -22.228  20.390  1.00 32.19           N  
ATOM   2146  NH1 ARG A 270     -16.616 -22.207  19.688  1.00 32.19           N  
ATOM   2147  NH2 ARG A 270     -14.951 -22.820  18.236  1.00 32.19           N  
ATOM   2148  CZ  ARG A 270     -15.328 -22.418  19.441  1.00 32.19           C  
ATOM   2149  N   SER A 271     -12.378 -17.982  25.426  1.00 34.99           N  
ATOM   2150  CA  SER A 271     -12.333 -16.523  25.440  1.00 34.99           C  
ATOM   2151  C   SER A 271     -10.984 -16.016  25.937  1.00 34.99           C  
ATOM   2152  CB  SER A 271     -13.453 -15.960  26.316  1.00 34.99           C  
ATOM   2153  O   SER A 271     -10.496 -14.981  25.478  1.00 34.99           O  
ATOM   2154  OG  SER A 271     -13.389 -16.502  27.624  1.00 34.99           O  
ATOM   2155  N   GLY A 272     -10.228 -16.932  26.672  1.00 29.60           N  
ATOM   2156  CA  GLY A 272      -8.881 -16.615  27.121  1.00 29.60           C  
ATOM   2157  C   GLY A 272      -7.849 -16.690  26.011  1.00 29.60           C  
ATOM   2158  O   GLY A 272      -6.966 -15.835  25.920  1.00 29.60           O  
ATOM   2159  N   ARG A 273      -8.011 -17.621  25.109  1.00 34.92           N  
ATOM   2160  CA  ARG A 273      -7.112 -17.800  23.973  1.00 34.92           C  
ATOM   2161  C   ARG A 273      -7.349 -16.729  22.913  1.00 34.92           C  
ATOM   2162  CB  ARG A 273      -7.288 -19.191  23.362  1.00 34.92           C  
ATOM   2163  O   ARG A 273      -6.398 -16.199  22.335  1.00 34.92           O  
ATOM   2164  CG  ARG A 273      -6.138 -20.142  23.652  1.00 34.92           C  
ATOM   2165  CD  ARG A 273      -6.349 -21.500  22.997  1.00 34.92           C  
ATOM   2166  NE  ARG A 273      -5.776 -22.579  23.797  1.00 34.92           N  
ATOM   2167  NH1 ARG A 273      -6.489 -24.273  22.397  1.00 34.92           N  
ATOM   2168  NH2 ARG A 273      -5.299 -24.770  24.292  1.00 34.92           N  
ATOM   2169  CZ  ARG A 273      -5.856 -23.872  23.493  1.00 34.92           C  
ATOM   2170  N   MET A 274      -8.586 -16.293  22.830  1.00 34.60           N  
ATOM   2171  CA  MET A 274      -8.975 -15.264  21.870  1.00 34.60           C  
ATOM   2172  C   MET A 274      -8.499 -13.888  22.325  1.00 34.60           C  
ATOM   2173  CB  MET A 274     -10.492 -15.255  21.676  1.00 34.60           C  
ATOM   2174  O   MET A 274      -7.999 -13.102  21.519  1.00 34.60           O  
ATOM   2175  CG  MET A 274     -10.926 -14.956  20.250  1.00 34.60           C  
ATOM   2176  SD  MET A 274     -12.747 -15.029  20.039  1.00 34.60           S  
ATOM   2177  CE  MET A 274     -12.861 -15.023  18.229  1.00 34.60           C  
ATOM   2178  N   ALA A 275      -8.554 -13.669  23.685  1.00 34.40           N  
ATOM   2179  CA  ALA A 275      -8.086 -12.429  24.298  1.00 34.40           C  
ATOM   2180  C   ALA A 275      -6.569 -12.305  24.197  1.00 34.40           C  
ATOM   2181  CB  ALA A 275      -8.526 -12.359  25.759  1.00 34.40           C  
ATOM   2182  O   ALA A 275      -6.046 -11.226  23.908  1.00 34.40           O  
ATOM   2183  N   ALA A 276      -5.823 -13.398  24.351  1.00 38.29           N  
ATOM   2184  CA  ALA A 276      -4.369 -13.436  24.219  1.00 38.29           C  
ATOM   2185  C   ALA A 276      -3.944 -13.239  22.767  1.00 38.29           C  
ATOM   2186  CB  ALA A 276      -3.820 -14.755  24.757  1.00 38.29           C  
ATOM   2187  O   ALA A 276      -2.972 -12.533  22.488  1.00 38.29           O  
ATOM   2188  N   ASN A 277      -4.773 -13.745  21.845  1.00 49.82           N  
ATOM   2189  CA  ASN A 277      -4.490 -13.618  20.419  1.00 49.82           C  
ATOM   2190  C   ASN A 277      -4.753 -12.201  19.919  1.00 49.82           C  
ATOM   2191  CB  ASN A 277      -5.315 -14.626  19.616  1.00 49.82           C  
ATOM   2192  O   ASN A 277      -3.986 -11.669  19.114  1.00 49.82           O  
ATOM   2193  CG  ASN A 277      -4.799 -16.045  19.754  1.00 49.82           C  
ATOM   2194  ND2 ASN A 277      -5.646 -17.017  19.436  1.00 49.82           N  
ATOM   2195  OD1 ASN A 277      -3.650 -16.266  20.144  1.00 49.82           O  
ATOM   2196  N   ILE A 278      -5.691 -11.577  20.605  1.00 42.72           N  
ATOM   2197  CA  ILE A 278      -6.125 -10.230  20.249  1.00 42.72           C  
ATOM   2198  C   ILE A 278      -5.124  -9.207  20.781  1.00 42.72           C  
ATOM   2199  CB  ILE A 278      -7.539  -9.930  20.795  1.00 42.72           C  
ATOM   2200  O   ILE A 278      -4.754  -8.266  20.076  1.00 42.72           O  
ATOM   2201  CG1 ILE A 278      -8.585 -10.779  20.064  1.00 42.72           C  
ATOM   2202  CG2 ILE A 278      -7.860  -8.438  20.670  1.00 42.72           C  
ATOM   2203  CD1 ILE A 278      -9.997 -10.632  20.614  1.00 42.72           C  
ATOM   2204  N   GLN A 279      -4.627  -9.454  21.986  1.00 42.71           N  
ATOM   2205  CA  GLN A 279      -3.551  -8.647  22.551  1.00 42.71           C  
ATOM   2206  C   GLN A 279      -2.272  -8.781  21.730  1.00 42.71           C  
ATOM   2207  CB  GLN A 279      -3.287  -9.046  24.004  1.00 42.71           C  
ATOM   2208  O   GLN A 279      -1.589  -7.788  21.470  1.00 42.71           O  
ATOM   2209  CG  GLN A 279      -2.868  -7.884  24.895  1.00 42.71           C  
ATOM   2210  CD  GLN A 279      -2.876  -8.243  26.369  1.00 42.71           C  
ATOM   2211  NE2 GLN A 279      -2.408  -7.322  27.205  1.00 42.71           N  
ATOM   2212  OE1 GLN A 279      -3.299  -9.338  26.753  1.00 42.71           O  
ATOM   2213  N   ALA A 280      -2.053 -10.000  21.269  1.00 48.34           N  
ATOM   2214  CA  ALA A 280      -0.896 -10.268  20.418  1.00 48.34           C  
ATOM   2215  C   ALA A 280      -1.065  -9.626  19.044  1.00 48.34           C  
ATOM   2216  CB  ALA A 280      -0.677 -11.772  20.276  1.00 48.34           C  
ATOM   2217  O   ALA A 280      -0.116  -9.062  18.495  1.00 48.34           O  
ATOM   2218  N   ASP A 281      -2.287  -9.639  18.544  1.00 47.99           N  
ATOM   2219  CA  ASP A 281      -2.583  -9.074  17.230  1.00 47.99           C  
ATOM   2220  C   ASP A 281      -2.544  -7.548  17.267  1.00 47.99           C  
ATOM   2221  CB  ASP A 281      -3.950  -9.554  16.736  1.00 47.99           C  
ATOM   2222  O   ASP A 281      -2.003  -6.914  16.358  1.00 47.99           O  
ATOM   2223  CG  ASP A 281      -3.935 -10.995  16.258  1.00 47.99           C  
ATOM   2224  OD1 ASP A 281      -2.839 -11.578  16.113  1.00 47.99           O  
ATOM   2225  OD2 ASP A 281      -5.029 -11.551  16.020  1.00 47.99           O  
ATOM   2226  N   VAL A 282      -3.080  -6.938  18.406  1.00 41.79           N  
ATOM   2227  CA  VAL A 282      -3.055  -5.495  18.627  1.00 41.79           C  
ATOM   2228  C   VAL A 282      -1.623  -5.038  18.895  1.00 41.79           C  
ATOM   2229  CB  VAL A 282      -3.973  -5.085  19.800  1.00 41.79           C  
ATOM   2230  O   VAL A 282      -1.179  -4.021  18.356  1.00 41.79           O  
ATOM   2231  CG1 VAL A 282      -3.790  -3.607  20.138  1.00 41.79           C  
ATOM   2232  CG2 VAL A 282      -5.433  -5.382  19.463  1.00 41.79           C  
ATOM   2233  N   ALA A 283      -0.815  -5.832  19.661  1.00 45.30           N  
ATOM   2234  CA  ALA A 283       0.591  -5.549  19.937  1.00 45.30           C  
ATOM   2235  C   ALA A 283       1.438  -5.695  18.676  1.00 45.30           C  
ATOM   2236  CB  ALA A 283       1.114  -6.473  21.035  1.00 45.30           C  
ATOM   2237  O   ALA A 283       2.366  -4.914  18.450  1.00 45.30           O  
ATOM   2238  N   GLY A 284       1.105  -6.628  17.744  1.00 42.32           N  
ATOM   2239  CA  GLY A 284       1.792  -6.835  16.479  1.00 42.32           C  
ATOM   2240  C   GLY A 284       1.507  -5.748  15.460  1.00 42.32           C  
ATOM   2241  O   GLY A 284       2.384  -5.380  14.676  1.00 42.32           O  
ATOM   2242  N   LEU A 285       0.397  -5.093  15.567  1.00 35.25           N  
ATOM   2243  CA  LEU A 285      -0.054  -4.086  14.612  1.00 35.25           C  
ATOM   2244  C   LEU A 285       0.361  -2.689  15.058  1.00 35.25           C  
ATOM   2245  CB  LEU A 285      -1.574  -4.151  14.443  1.00 35.25           C  
ATOM   2246  O   LEU A 285       0.616  -1.816  14.225  1.00 35.25           O  
ATOM   2247  CG  LEU A 285      -2.117  -5.330  13.634  1.00 35.25           C  
ATOM   2248  CD1 LEU A 285      -3.621  -5.469  13.844  1.00 35.25           C  
ATOM   2249  CD2 LEU A 285      -1.792  -5.160  12.154  1.00 35.25           C  
ATOM   2250  N   THR A 286       0.655  -2.419  16.408  1.00 34.98           N  
ATOM   2251  CA  THR A 286       1.132  -1.170  16.990  1.00 34.98           C  
ATOM   2252  C   THR A 286       2.649  -1.191  17.150  1.00 34.98           C  
ATOM   2253  CB  THR A 286       0.473  -0.902  18.356  1.00 34.98           C  
ATOM   2254  O   THR A 286       3.279  -0.141  17.289  1.00 34.98           O  
ATOM   2255  CG2 THR A 286      -1.015  -0.606  18.200  1.00 34.98           C  
ATOM   2256  OG1 THR A 286       0.634  -2.055  19.191  1.00 34.98           O  
ATOM   2257  N   ALA A 287       3.474  -2.280  16.858  1.00 35.87           N  
ATOM   2258  CA  ALA A 287       4.931  -2.359  16.794  1.00 35.87           C  
ATOM   2259  C   ALA A 287       5.435  -2.075  15.382  1.00 35.87           C  
ATOM   2260  CB  ALA A 287       5.410  -3.732  17.261  1.00 35.87           C  
ATOM   2261  O   ALA A 287       6.467  -1.424  15.204  1.00 35.87           O  
TER    2262      ALA A 287                                                      
ENDMDL                                                                          
END                                                                             
