# Supplementary material for: Pan-kinome of Legionella expanded by a bioinformatics survey
Source: Sci Rep. 2022 Dec 16;12:21782. doi: 10.1038/s41598-022-26109-x (PMC9758233; doi:10.1038/s41598-022-26109-x)
Supplement: Supplementary file 9 — Supplementary Information 9. [file 41598_2022_26109_MOESM9_ESM.zip › S15 - Data - 3D structure models of novel kinases/pdb - whole proteins - AlphaFold2/Llan_0165.pdb]

MODEL     1                                                                     
ATOM      1  N   MET A   1      13.511  -4.412 -17.791  1.00 61.42           N  
ATOM      2  CA  MET A   1      12.450  -3.928 -18.670  1.00 61.42           C  
ATOM      3  C   MET A   1      12.894  -2.676 -19.420  1.00 61.42           C  
ATOM      4  CB  MET A   1      11.179  -3.635 -17.871  1.00 61.42           C  
ATOM      5  O   MET A   1      13.444  -1.751 -18.821  1.00 61.42           O  
ATOM      6  CG  MET A   1       9.920  -3.578 -18.720  1.00 61.42           C  
ATOM      7  SD  MET A   1       8.409  -3.293 -17.719  1.00 61.42           S  
ATOM      8  CE  MET A   1       7.695  -4.960 -17.735  1.00 61.42           C  
ATOM      9  N   SER A   2      12.947  -2.746 -20.796  1.00 65.40           N  
ATOM     10  CA  SER A   2      13.392  -1.614 -21.603  1.00 65.40           C  
ATOM     11  C   SER A   2      12.249  -1.046 -22.436  1.00 65.40           C  
ATOM     12  CB  SER A   2      14.545  -2.029 -22.518  1.00 65.40           C  
ATOM     13  O   SER A   2      11.311  -1.766 -22.786  1.00 65.40           O  
ATOM     14  OG  SER A   2      14.761  -1.056 -23.526  1.00 65.40           O  
ATOM     15  N   PHE A   3      12.193   0.290 -22.605  1.00 67.83           N  
ATOM     16  CA  PHE A   3      11.186   0.909 -23.459  1.00 67.83           C  
ATOM     17  C   PHE A   3      11.272   0.363 -24.880  1.00 67.83           C  
ATOM     18  CB  PHE A   3      11.351   2.432 -23.471  1.00 67.83           C  
ATOM     19  O   PHE A   3      10.403   0.637 -25.710  1.00 67.83           O  
ATOM     20  CG  PHE A   3      10.655   3.126 -22.332  1.00 67.83           C  
ATOM     21  CD1 PHE A   3       9.291   3.389 -22.389  1.00 67.83           C  
ATOM     22  CD2 PHE A   3      11.364   3.516 -21.204  1.00 67.83           C  
ATOM     23  CE1 PHE A   3       8.644   4.032 -21.336  1.00 67.83           C  
ATOM     24  CE2 PHE A   3      10.724   4.159 -20.147  1.00 67.83           C  
ATOM     25  CZ  PHE A   3       9.365   4.417 -20.216  1.00 67.83           C  
ATOM     26  N   LEU A   4      12.314  -0.498 -25.088  1.00 68.78           N  
ATOM     27  CA  LEU A   4      12.414  -1.210 -26.358  1.00 68.78           C  
ATOM     28  C   LEU A   4      11.404  -2.350 -26.423  1.00 68.78           C  
ATOM     29  CB  LEU A   4      13.831  -1.755 -26.556  1.00 68.78           C  
ATOM     30  O   LEU A   4      10.950  -2.722 -27.507  1.00 68.78           O  
ATOM     31  CG  LEU A   4      14.924  -0.720 -26.825  1.00 68.78           C  
ATOM     32  CD1 LEU A   4      16.297  -1.384 -26.812  1.00 68.78           C  
ATOM     33  CD2 LEU A   4      14.679  -0.015 -28.155  1.00 68.78           C  
ATOM     34  N   ASP A   5      11.055  -2.831 -25.228  1.00 76.80           N  
ATOM     35  CA  ASP A   5      10.190  -4.003 -25.137  1.00 76.80           C  
ATOM     36  C   ASP A   5       8.795  -3.620 -24.647  1.00 76.80           C  
ATOM     37  CB  ASP A   5      10.804  -5.052 -24.208  1.00 76.80           C  
ATOM     38  O   ASP A   5       7.847  -4.394 -24.790  1.00 76.80           O  
ATOM     39  CG  ASP A   5      12.125  -5.598 -24.721  1.00 76.80           C  
ATOM     40  OD1 ASP A   5      12.245  -5.862 -25.937  1.00 76.80           O  
ATOM     41  OD2 ASP A   5      13.054  -5.767 -23.902  1.00 76.80           O  
ATOM     42  N   TYR A   6       8.669  -2.447 -24.136  1.00 80.23           N  
ATOM     43  CA  TYR A   6       7.400  -2.005 -23.570  1.00 80.23           C  
ATOM     44  C   TYR A   6       7.032  -0.616 -24.076  1.00 80.23           C  
ATOM     45  CB  TYR A   6       7.464  -2.004 -22.040  1.00 80.23           C  
ATOM     46  O   TYR A   6       7.898   0.136 -24.529  1.00 80.23           O  
ATOM     47  CG  TYR A   6       7.575  -3.383 -21.436  1.00 80.23           C  
ATOM     48  CD1 TYR A   6       6.440  -4.080 -21.030  1.00 80.23           C  
ATOM     49  CD2 TYR A   6       8.815  -3.991 -21.269  1.00 80.23           C  
ATOM     50  CE1 TYR A   6       6.538  -5.350 -20.471  1.00 80.23           C  
ATOM     51  CE2 TYR A   6       8.925  -5.260 -20.711  1.00 80.23           C  
ATOM     52  OH  TYR A   6       7.885  -7.188 -19.764  1.00 80.23           O  
ATOM     53  CZ  TYR A   6       7.782  -5.931 -20.316  1.00 80.23           C  
ATOM     54  N   LYS A   7       5.758  -0.295 -24.107  1.00 82.17           N  
ATOM     55  CA  LYS A   7       5.286   1.050 -24.423  1.00 82.17           C  
ATOM     56  C   LYS A   7       4.160   1.473 -23.484  1.00 82.17           C  
ATOM     57  CB  LYS A   7       4.814   1.126 -25.876  1.00 82.17           C  
ATOM     58  O   LYS A   7       3.525   0.628 -22.849  1.00 82.17           O  
ATOM     59  CG  LYS A   7       3.532   0.353 -26.151  1.00 82.17           C  
ATOM     60  CD  LYS A   7       3.069   0.534 -27.590  1.00 82.17           C  
ATOM     61  CE  LYS A   7       1.783  -0.235 -27.866  1.00 82.17           C  
ATOM     62  NZ  LYS A   7       1.325  -0.061 -29.277  1.00 82.17           N  
ATOM     63  N   ILE A   8       4.050   2.763 -23.323  1.00 83.81           N  
ATOM     64  CA  ILE A   8       2.941   3.308 -22.547  1.00 83.81           C  
ATOM     65  C   ILE A   8       1.645   3.191 -23.346  1.00 83.81           C  
ATOM     66  CB  ILE A   8       3.197   4.781 -22.154  1.00 83.81           C  
ATOM     67  O   ILE A   8       1.597   3.564 -24.521  1.00 83.81           O  
ATOM     68  CG1 ILE A   8       4.520   4.907 -21.390  1.00 83.81           C  
ATOM     69  CG2 ILE A   8       2.031   5.328 -21.325  1.00 83.81           C  
ATOM     70  CD1 ILE A   8       4.965   6.344 -21.157  1.00 83.81           C  
ATOM     71  N   ASP A   9       0.600   2.611 -22.776  1.00 87.12           N  
ATOM     72  CA  ASP A   9      -0.726   2.577 -23.387  1.00 87.12           C  
ATOM     73  C   ASP A   9      -1.543   3.806 -22.995  1.00 87.12           C  
ATOM     74  CB  ASP A   9      -1.469   1.301 -22.985  1.00 87.12           C  
ATOM     75  O   ASP A   9      -2.195   3.816 -21.949  1.00 87.12           O  
ATOM     76  CG  ASP A   9      -2.767   1.105 -23.749  1.00 87.12           C  
ATOM     77  OD1 ASP A   9      -3.185   2.023 -24.486  1.00 87.12           O  
ATOM     78  OD2 ASP A   9      -3.378   0.024 -23.610  1.00 87.12           O  
ATOM     79  N   TYR A  10      -1.493   4.856 -23.805  1.00 86.16           N  
ATOM     80  CA  TYR A  10      -2.119   6.135 -23.491  1.00 86.16           C  
ATOM     81  C   TYR A  10      -3.638   6.033 -23.570  1.00 86.16           C  
ATOM     82  CB  TYR A  10      -1.620   7.227 -24.442  1.00 86.16           C  
ATOM     83  O   TYR A  10      -4.351   6.950 -23.155  1.00 86.16           O  
ATOM     84  CG  TYR A  10      -0.187   7.635 -24.198  1.00 86.16           C  
ATOM     85  CD1 TYR A  10       0.153   8.440 -23.114  1.00 86.16           C  
ATOM     86  CD2 TYR A  10       0.828   7.217 -25.052  1.00 86.16           C  
ATOM     87  CE1 TYR A  10       1.472   8.820 -22.886  1.00 86.16           C  
ATOM     88  CE2 TYR A  10       2.150   7.592 -24.834  1.00 86.16           C  
ATOM     89  OH  TYR A  10       3.769   8.765 -23.530  1.00 86.16           O  
ATOM     90  CZ  TYR A  10       2.462   8.392 -23.750  1.00 86.16           C  
ATOM     91  N   ASN A  11      -4.104   4.960 -24.131  1.00 89.30           N  
ATOM     92  CA  ASN A  11      -5.542   4.726 -24.207  1.00 89.30           C  
ATOM     93  C   ASN A  11      -6.079   4.107 -22.920  1.00 89.30           C  
ATOM     94  CB  ASN A  11      -5.878   3.836 -25.406  1.00 89.30           C  
ATOM     95  O   ASN A  11      -7.293   4.010 -22.732  1.00 89.30           O  
ATOM     96  CG  ASN A  11      -5.622   4.522 -26.733  1.00 89.30           C  
ATOM     97  ND2 ASN A  11      -5.103   3.772 -27.698  1.00 89.30           N  
ATOM     98  OD1 ASN A  11      -5.888   5.717 -26.890  1.00 89.30           O  
ATOM     99  N   LYS A  12      -5.184   3.658 -22.148  1.00 89.21           N  
ATOM    100  CA  LYS A  12      -5.590   3.031 -20.894  1.00 89.21           C  
ATOM    101  C   LYS A  12      -5.096   3.833 -19.693  1.00 89.21           C  
ATOM    102  CB  LYS A  12      -5.068   1.596 -20.816  1.00 89.21           C  
ATOM    103  O   LYS A  12      -4.050   3.520 -19.119  1.00 89.21           O  
ATOM    104  CG  LYS A  12      -5.700   0.766 -19.709  1.00 89.21           C  
ATOM    105  CD  LYS A  12      -5.295  -0.699 -19.807  1.00 89.21           C  
ATOM    106  CE  LYS A  12      -5.958  -1.538 -18.723  1.00 89.21           C  
ATOM    107  NZ  LYS A  12      -5.628  -2.988 -18.864  1.00 89.21           N  
ATOM    108  N   CYS A  13      -5.870   4.867 -19.263  1.00 90.57           N  
ATOM    109  CA  CYS A  13      -5.583   5.683 -18.088  1.00 90.57           C  
ATOM    110  C   CYS A  13      -6.047   4.986 -16.814  1.00 90.57           C  
ATOM    111  CB  CYS A  13      -6.257   7.049 -18.206  1.00 90.57           C  
ATOM    112  O   CYS A  13      -7.214   4.607 -16.698  1.00 90.57           O  
ATOM    113  SG  CYS A  13      -5.997   8.116 -16.772  1.00 90.57           S  
ATOM    114  N   LEU A  14      -5.119   4.724 -15.915  1.00 87.13           N  
ATOM    115  CA  LEU A  14      -5.442   4.017 -14.680  1.00 87.13           C  
ATOM    116  C   LEU A  14      -5.886   4.993 -13.596  1.00 87.13           C  
ATOM    117  CB  LEU A  14      -4.235   3.210 -14.193  1.00 87.13           C  
ATOM    118  O   LEU A  14      -6.637   4.622 -12.690  1.00 87.13           O  
ATOM    119  CG  LEU A  14      -3.701   2.145 -15.151  1.00 87.13           C  
ATOM    120  CD1 LEU A  14      -2.444   1.499 -14.578  1.00 87.13           C  
ATOM    121  CD2 LEU A  14      -4.769   1.093 -15.431  1.00 87.13           C  
ATOM    122  N   GLY A  15      -5.512   6.194 -13.685  1.00 85.74           N  
ATOM    123  CA  GLY A  15      -5.836   7.247 -12.735  1.00 85.74           C  
ATOM    124  C   GLY A  15      -5.191   8.577 -13.076  1.00 85.74           C  
ATOM    125  O   GLY A  15      -4.132   8.617 -13.705  1.00 85.74           O  
ATOM    126  N   SER A  16      -5.871   9.646 -12.752  1.00 86.57           N  
ATOM    127  CA  SER A  16      -5.362  10.988 -13.012  1.00 86.57           C  
ATOM    128  C   SER A  16      -5.589  11.907 -11.815  1.00 86.57           C  
ATOM    129  CB  SER A  16      -6.026  11.583 -14.254  1.00 86.57           C  
ATOM    130  O   SER A  16      -6.686  11.944 -11.255  1.00 86.57           O  
ATOM    131  OG  SER A  16      -5.459  12.842 -14.574  1.00 86.57           O  
ATOM    132  N   GLY A  17      -4.571  12.478 -11.332  1.00 79.82           N  
ATOM    133  CA  GLY A  17      -4.625  13.435 -10.239  1.00 79.82           C  
ATOM    134  C   GLY A  17      -3.973  14.762 -10.575  1.00 79.82           C  
ATOM    135  O   GLY A  17      -3.688  15.042 -11.741  1.00 79.82           O  
ATOM    136  N   VAL A  18      -3.870  15.568  -9.570  1.00 78.60           N  
ATOM    137  CA  VAL A  18      -3.329  16.914  -9.733  1.00 78.60           C  
ATOM    138  C   VAL A  18      -1.861  16.835 -10.144  1.00 78.60           C  
ATOM    139  CB  VAL A  18      -3.476  17.745  -8.438  1.00 78.60           C  
ATOM    140  O   VAL A  18      -1.388  17.649 -10.941  1.00 78.60           O  
ATOM    141  CG1 VAL A  18      -2.773  19.093  -8.579  1.00 78.60           C  
ATOM    142  CG2 VAL A  18      -4.952  17.941  -8.095  1.00 78.60           C  
ATOM    143  N   PHE A  19      -1.184  15.842  -9.749  1.00 78.22           N  
ATOM    144  CA  PHE A  19       0.267  15.832  -9.886  1.00 78.22           C  
ATOM    145  C   PHE A  19       0.697  14.911 -11.022  1.00 78.22           C  
ATOM    146  CB  PHE A  19       0.930  15.395  -8.576  1.00 78.22           C  
ATOM    147  O   PHE A  19       1.842  14.970 -11.477  1.00 78.22           O  
ATOM    148  CG  PHE A  19       0.701  16.347  -7.433  1.00 78.22           C  
ATOM    149  CD1 PHE A  19       1.303  17.599  -7.422  1.00 78.22           C  
ATOM    150  CD2 PHE A  19      -0.118  15.990  -6.370  1.00 78.22           C  
ATOM    151  CE1 PHE A  19       1.093  18.482  -6.365  1.00 78.22           C  
ATOM    152  CE2 PHE A  19      -0.333  16.867  -5.311  1.00 78.22           C  
ATOM    153  CZ  PHE A  19       0.274  18.112  -5.310  1.00 78.22           C  
ATOM    154  N   GLY A  20      -0.224  14.175 -11.529  1.00 81.83           N  
ATOM    155  CA  GLY A  20       0.181  13.312 -12.627  1.00 81.83           C  
ATOM    156  C   GLY A  20      -0.907  12.350 -13.064  1.00 81.83           C  
ATOM    157  O   GLY A  20      -1.970  12.284 -12.443  1.00 81.83           O  
ATOM    158  N   THR A  21      -0.616  11.761 -14.172  1.00 86.35           N  
ATOM    159  CA  THR A  21      -1.508  10.757 -14.742  1.00 86.35           C  
ATOM    160  C   THR A  21      -0.808   9.405 -14.839  1.00 86.35           C  
ATOM    161  CB  THR A  21      -2.007  11.181 -16.136  1.00 86.35           C  
ATOM    162  O   THR A  21       0.346   9.326 -15.265  1.00 86.35           O  
ATOM    163  CG2 THR A  21      -3.031  10.190 -16.678  1.00 86.35           C  
ATOM    164  OG1 THR A  21      -2.612  12.477 -16.047  1.00 86.35           O  
ATOM    165  N   VAL A  22      -1.547   8.353 -14.420  1.00 88.13           N  
ATOM    166  CA  VAL A  22      -0.975   7.010 -14.404  1.00 88.13           C  
ATOM    167  C   VAL A  22      -1.516   6.203 -15.582  1.00 88.13           C  
ATOM    168  CB  VAL A  22      -1.277   6.281 -13.075  1.00 88.13           C  
ATOM    169  O   VAL A  22      -2.728   6.145 -15.798  1.00 88.13           O  
ATOM    170  CG1 VAL A  22      -0.615   4.905 -13.052  1.00 88.13           C  
ATOM    171  CG2 VAL A  22      -0.811   7.122 -11.888  1.00 88.13           C  
ATOM    172  N   TYR A  23      -0.558   5.638 -16.318  1.00 88.79           N  
ATOM    173  CA  TYR A  23      -0.925   4.824 -17.472  1.00 88.79           C  
ATOM    174  C   TYR A  23      -0.388   3.405 -17.331  1.00 88.79           C  
ATOM    175  CB  TYR A  23      -0.400   5.456 -18.764  1.00 88.79           C  
ATOM    176  O   TYR A  23       0.617   3.180 -16.653  1.00 88.79           O  
ATOM    177  CG  TYR A  23      -0.996   6.810 -19.065  1.00 88.79           C  
ATOM    178  CD1 TYR A  23      -2.201   6.925 -19.754  1.00 88.79           C  
ATOM    179  CD2 TYR A  23      -0.355   7.976 -18.660  1.00 88.79           C  
ATOM    180  CE1 TYR A  23      -2.753   8.170 -20.035  1.00 88.79           C  
ATOM    181  CE2 TYR A  23      -0.898   9.227 -18.935  1.00 88.79           C  
ATOM    182  OH  TYR A  23      -2.638  10.549 -19.897  1.00 88.79           O  
ATOM    183  CZ  TYR A  23      -2.096   9.314 -19.622  1.00 88.79           C  
ATOM    184  N   GLU A  24      -1.090   2.531 -17.996  1.00 86.84           N  
ATOM    185  CA  GLU A  24      -0.610   1.154 -18.075  1.00 86.84           C  
ATOM    186  C   GLU A  24       0.566   1.034 -19.040  1.00 86.84           C  
ATOM    187  CB  GLU A  24      -1.740   0.214 -18.502  1.00 86.84           C  
ATOM    188  O   GLU A  24       0.600   1.707 -20.072  1.00 86.84           O  
ATOM    189  CG  GLU A  24      -1.378  -1.261 -18.415  1.00 86.84           C  
ATOM    190  CD  GLU A  24      -2.529  -2.184 -18.784  1.00 86.84           C  
ATOM    191  OE1 GLU A  24      -2.477  -3.387 -18.441  1.00 86.84           O  
ATOM    192  OE2 GLU A  24      -3.489  -1.700 -19.424  1.00 86.84           O  
ATOM    193  N   VAL A  25       1.570   0.173 -18.652  1.00 85.54           N  
ATOM    194  CA  VAL A  25       2.681  -0.174 -19.533  1.00 85.54           C  
ATOM    195  C   VAL A  25       2.475  -1.578 -20.096  1.00 85.54           C  
ATOM    196  CB  VAL A  25       4.037  -0.088 -18.797  1.00 85.54           C  
ATOM    197  O   VAL A  25       2.216  -2.522 -19.347  1.00 85.54           O  
ATOM    198  CG1 VAL A  25       5.177  -0.530 -19.713  1.00 85.54           C  
ATOM    199  CG2 VAL A  25       4.277   1.332 -18.286  1.00 85.54           C  
ATOM    200  N   VAL A  26       2.507  -1.656 -21.456  1.00 85.95           N  
ATOM    201  CA  VAL A  26       2.205  -2.922 -22.117  1.00 85.95           C  
ATOM    202  C   VAL A  26       3.385  -3.344 -22.989  1.00 85.95           C  
ATOM    203  CB  VAL A  26       0.920  -2.825 -22.969  1.00 85.95           C  
ATOM    204  O   VAL A  26       4.202  -2.510 -23.385  1.00 85.95           O  
ATOM    205  CG1 VAL A  26      -0.289  -2.514 -22.089  1.00 85.95           C  
ATOM    206  CG2 VAL A  26       1.081  -1.764 -24.056  1.00 85.95           C  
ATOM    207  N   PRO A  27       3.463  -4.699 -23.155  1.00 85.46           N  
ATOM    208  CA  PRO A  27       4.504  -5.136 -24.088  1.00 85.46           C  
ATOM    209  C   PRO A  27       4.346  -4.525 -25.478  1.00 85.46           C  
ATOM    210  CB  PRO A  27       4.320  -6.655 -24.135  1.00 85.46           C  
ATOM    211  O   PRO A  27       3.227  -4.422 -25.987  1.00 85.46           O  
ATOM    212  CG  PRO A  27       3.586  -6.990 -22.877  1.00 85.46           C  
ATOM    213  CD  PRO A  27       2.702  -5.830 -22.517  1.00 85.46           C  
ATOM    214  N   ARG A  28       5.376  -4.083 -26.001  1.00 85.27           N  
ATOM    215  CA  ARG A  28       5.361  -3.521 -27.347  1.00 85.27           C  
ATOM    216  C   ARG A  28       5.214  -4.618 -28.397  1.00 85.27           C  
ATOM    217  CB  ARG A  28       6.635  -2.714 -27.607  1.00 85.27           C  
ATOM    218  O   ARG A  28       5.925  -5.624 -28.355  1.00 85.27           O  
ATOM    219  CG  ARG A  28       6.629  -1.963 -28.930  1.00 85.27           C  
ATOM    220  CD  ARG A  28       7.876  -1.107 -29.097  1.00 85.27           C  
ATOM    221  NE  ARG A  28       7.891   0.013 -28.160  1.00 85.27           N  
ATOM    222  NH1 ARG A  28       6.524   1.369 -29.436  1.00 85.27           N  
ATOM    223  NH2 ARG A  28       7.330   2.115 -27.424  1.00 85.27           N  
ATOM    224  CZ  ARG A  28       7.248   1.163 -28.342  1.00 85.27           C  
ATOM    225  N   PRO A  29       4.242  -4.393 -29.250  1.00 86.34           N  
ATOM    226  CA  PRO A  29       4.116  -5.376 -30.328  1.00 86.34           C  
ATOM    227  C   PRO A  29       5.410  -5.556 -31.118  1.00 86.34           C  
ATOM    228  CB  PRO A  29       3.013  -4.790 -31.213  1.00 86.34           C  
ATOM    229  O   PRO A  29       6.207  -4.621 -31.226  1.00 86.34           O  
ATOM    230  CG  PRO A  29       2.311  -3.799 -30.342  1.00 86.34           C  
ATOM    231  CD  PRO A  29       3.280  -3.300 -29.310  1.00 86.34           C  
ATOM    232  N   GLU A  30       5.675  -6.808 -31.649  1.00 86.17           N  
ATOM    233  CA  GLU A  30       6.903  -7.157 -32.357  1.00 86.17           C  
ATOM    234  C   GLU A  30       7.184  -6.176 -33.491  1.00 86.17           C  
ATOM    235  CB  GLU A  30       6.821  -8.585 -32.904  1.00 86.17           C  
ATOM    236  O   GLU A  30       8.335  -5.796 -33.720  1.00 86.17           O  
ATOM    237  CG  GLU A  30       8.157  -9.141 -33.374  1.00 86.17           C  
ATOM    238  CD  GLU A  30       9.185  -9.255 -32.260  1.00 86.17           C  
ATOM    239  OE1 GLU A  30      10.401  -9.284 -32.557  1.00 86.17           O  
ATOM    240  OE2 GLU A  30       8.771  -9.317 -31.081  1.00 86.17           O  
ATOM    241  N   ASN A  31       6.127  -5.692 -34.149  1.00 87.17           N  
ATOM    242  CA  ASN A  31       6.311  -4.826 -35.309  1.00 87.17           C  
ATOM    243  C   ASN A  31       6.707  -3.412 -34.896  1.00 87.17           C  
ATOM    244  CB  ASN A  31       5.040  -4.794 -36.162  1.00 87.17           C  
ATOM    245  O   ASN A  31       7.077  -2.594 -35.741  1.00 87.17           O  
ATOM    246  CG  ASN A  31       3.841  -4.263 -35.403  1.00 87.17           C  
ATOM    247  ND2 ASN A  31       2.875  -3.713 -36.130  1.00 87.17           N  
ATOM    248  OD1 ASN A  31       3.783  -4.344 -34.173  1.00 87.17           O  
ATOM    249  N   GLU A  32       6.665  -3.070 -33.654  1.00 80.89           N  
ATOM    250  CA  GLU A  32       6.974  -1.738 -33.142  1.00 80.89           C  
ATOM    251  C   GLU A  32       8.265  -1.744 -32.330  1.00 80.89           C  
ATOM    252  CB  GLU A  32       5.818  -1.209 -32.289  1.00 80.89           C  
ATOM    253  O   GLU A  32       8.675  -0.711 -31.796  1.00 80.89           O  
ATOM    254  CG  GLU A  32       4.552  -0.919 -33.082  1.00 80.89           C  
ATOM    255  CD  GLU A  32       3.430  -0.345 -32.231  1.00 80.89           C  
ATOM    256  OE1 GLU A  32       2.286  -0.235 -32.728  1.00 80.89           O  
ATOM    257  OE2 GLU A  32       3.697  -0.002 -31.057  1.00 80.89           O  
ATOM    258  N   LYS A  33       8.714  -3.094 -32.137  1.00 74.70           N  
ATOM    259  CA  LYS A  33       9.944  -3.214 -31.360  1.00 74.70           C  
ATOM    260  C   LYS A  33      11.083  -2.436 -32.012  1.00 74.70           C  
ATOM    261  CB  LYS A  33      10.337  -4.683 -31.199  1.00 74.70           C  
ATOM    262  O   LYS A  33      11.250  -2.475 -33.233  1.00 74.70           O  
ATOM    263  CG  LYS A  33       9.449  -5.460 -30.239  1.00 74.70           C  
ATOM    264  CD  LYS A  33       9.986  -6.864 -29.992  1.00 74.70           C  
ATOM    265  CE  LYS A  33       9.117  -7.631 -29.006  1.00 74.70           C  
ATOM    266  NZ  LYS A  33       9.642  -9.007 -28.757  1.00 74.70           N  
ATOM    267  N   GLY A  34      11.768  -1.486 -31.367  1.00 66.72           N  
ATOM    268  CA  GLY A  34      12.843  -0.637 -31.856  1.00 66.72           C  
ATOM    269  C   GLY A  34      12.411   0.799 -32.086  1.00 66.72           C  
ATOM    270  O   GLY A  34      13.237   1.660 -32.394  1.00 66.72           O  
ATOM    271  N   PHE A  35      10.984   0.985 -32.024  1.00 65.89           N  
ATOM    272  CA  PHE A  35      10.473   2.344 -32.161  1.00 65.89           C  
ATOM    273  C   PHE A  35      10.488   3.066 -30.819  1.00 65.89           C  
ATOM    274  CB  PHE A  35       9.052   2.330 -32.734  1.00 65.89           C  
ATOM    275  O   PHE A  35      10.126   2.488 -29.793  1.00 65.89           O  
ATOM    276  CG  PHE A  35       8.993   2.019 -34.205  1.00 65.89           C  
ATOM    277  CD1 PHE A  35       9.135   3.028 -35.149  1.00 65.89           C  
ATOM    278  CD2 PHE A  35       8.796   0.716 -34.644  1.00 65.89           C  
ATOM    279  CE1 PHE A  35       9.082   2.743 -36.512  1.00 65.89           C  
ATOM    280  CE2 PHE A  35       8.742   0.423 -36.004  1.00 65.89           C  
ATOM    281  CZ  PHE A  35       8.883   1.438 -36.936  1.00 65.89           C  
ATOM    282  N   PHE A  36      11.175   4.198 -30.707  1.00 60.84           N  
ATOM    283  CA  PHE A  36      11.232   5.024 -29.507  1.00 60.84           C  
ATOM    284  C   PHE A  36      10.055   5.991 -29.459  1.00 60.84           C  
ATOM    285  CB  PHE A  36      12.552   5.801 -29.450  1.00 60.84           C  
ATOM    286  O   PHE A  36       9.740   6.644 -30.457  1.00 60.84           O  
ATOM    287  CG  PHE A  36      13.747   4.943 -29.131  1.00 60.84           C  
ATOM    288  CD1 PHE A  36      14.090   4.668 -27.813  1.00 60.84           C  
ATOM    289  CD2 PHE A  36      14.527   4.412 -30.150  1.00 60.84           C  
ATOM    290  CE1 PHE A  36      15.196   3.875 -27.515  1.00 60.84           C  
ATOM    291  CE2 PHE A  36      15.633   3.619 -29.859  1.00 60.84           C  
ATOM    292  CZ  PHE A  36      15.966   3.352 -28.541  1.00 60.84           C  
ATOM    293  N   SER A  37       9.047   5.734 -28.549  1.00 55.97           N  
ATOM    294  CA  SER A  37       7.976   6.705 -28.353  1.00 55.97           C  
ATOM    295  C   SER A  37       8.532   8.072 -27.972  1.00 55.97           C  
ATOM    296  CB  SER A  37       7.004   6.222 -27.276  1.00 55.97           C  
ATOM    297  O   SER A  37       9.344   8.183 -27.050  1.00 55.97           O  
ATOM    298  OG  SER A  37       5.943   7.146 -27.105  1.00 55.97           O  
ATOM    299  N   TYR A  38       8.915   8.948 -28.924  1.00 52.16           N  
ATOM    300  CA  TYR A  38       9.497  10.284 -28.966  1.00 52.16           C  
ATOM    301  C   TYR A  38       8.622  11.285 -28.221  1.00 52.16           C  
ATOM    302  CB  TYR A  38       9.694  10.740 -30.415  1.00 52.16           C  
ATOM    303  O   TYR A  38       9.014  12.438 -28.026  1.00 52.16           O  
ATOM    304  CG  TYR A  38      10.895  10.121 -31.089  1.00 52.16           C  
ATOM    305  CD1 TYR A  38      12.158  10.695 -30.968  1.00 52.16           C  
ATOM    306  CD2 TYR A  38      10.769   8.962 -31.847  1.00 52.16           C  
ATOM    307  CE1 TYR A  38      13.267  10.130 -31.589  1.00 52.16           C  
ATOM    308  CE2 TYR A  38      11.871   8.388 -32.471  1.00 52.16           C  
ATOM    309  OH  TYR A  38      14.209   8.414 -32.952  1.00 52.16           O  
ATOM    310  CZ  TYR A  38      13.114   8.978 -32.336  1.00 52.16           C  
ATOM    311  N   TRP A  39       7.681  10.849 -27.426  1.00 53.57           N  
ATOM    312  CA  TRP A  39       6.824  11.954 -27.009  1.00 53.57           C  
ATOM    313  C   TRP A  39       7.084  12.325 -25.553  1.00 53.57           C  
ATOM    314  CB  TRP A  39       5.348  11.593 -27.201  1.00 53.57           C  
ATOM    315  O   TRP A  39       6.674  13.394 -25.095  1.00 53.57           O  
ATOM    316  CG  TRP A  39       4.929  11.488 -28.636  1.00 53.57           C  
ATOM    317  CD1 TRP A  39       4.944  10.367 -29.419  1.00 53.57           C  
ATOM    318  CD2 TRP A  39       4.436  12.548 -29.461  1.00 53.57           C  
ATOM    319  CE2 TRP A  39       4.170  11.997 -30.735  1.00 53.57           C  
ATOM    320  CE3 TRP A  39       4.191  13.911 -29.247  1.00 53.57           C  
ATOM    321  NE1 TRP A  39       4.489  10.667 -30.683  1.00 53.57           N  
ATOM    322  CH2 TRP A  39       3.442  14.095 -31.554  1.00 53.57           C  
ATOM    323  CZ2 TRP A  39       3.672  12.764 -31.791  1.00 53.57           C  
ATOM    324  CZ3 TRP A  39       3.695  14.672 -30.299  1.00 53.57           C  
ATOM    325  N   PHE A  40       8.310  11.934 -25.037  1.00 54.28           N  
ATOM    326  CA  PHE A  40       8.739  12.535 -23.780  1.00 54.28           C  
ATOM    327  C   PHE A  40      10.243  12.780 -23.783  1.00 54.28           C  
ATOM    328  CB  PHE A  40       8.355  11.641 -22.596  1.00 54.28           C  
ATOM    329  O   PHE A  40      11.025  11.873 -24.074  1.00 54.28           O  
ATOM    330  CG  PHE A  40       6.953  11.863 -22.098  1.00 54.28           C  
ATOM    331  CD1 PHE A  40       6.675  12.881 -21.194  1.00 54.28           C  
ATOM    332  CD2 PHE A  40       5.912  11.053 -22.533  1.00 54.28           C  
ATOM    333  CE1 PHE A  40       5.378  13.089 -20.730  1.00 54.28           C  
ATOM    334  CE2 PHE A  40       4.613  11.255 -22.074  1.00 54.28           C  
ATOM    335  CZ  PHE A  40       4.349  12.273 -21.172  1.00 54.28           C  
ATOM    336  N   PRO A  41      10.636  14.004 -23.971  1.00 46.62           N  
ATOM    337  CA  PRO A  41      12.052  14.344 -24.126  1.00 46.62           C  
ATOM    338  C   PRO A  41      12.906  13.860 -22.956  1.00 46.62           C  
ATOM    339  CB  PRO A  41      12.042  15.873 -24.198  1.00 46.62           C  
ATOM    340  O   PRO A  41      14.132  13.784 -23.072  1.00 46.62           O  
ATOM    341  CG  PRO A  41      10.669  16.267 -23.756  1.00 46.62           C  
ATOM    342  CD  PRO A  41       9.821  15.031 -23.676  1.00 46.62           C  
ATOM    343  N   TYR A  42      12.706  12.502 -22.403  1.00 50.58           N  
ATOM    344  CA  TYR A  42      13.745  12.070 -21.475  1.00 50.58           C  
ATOM    345  C   TYR A  42      13.417  10.703 -20.887  1.00 50.58           C  
ATOM    346  CB  TYR A  42      13.920  13.094 -20.349  1.00 50.58           C  
ATOM    347  O   TYR A  42      13.973  10.313 -19.857  1.00 50.58           O  
ATOM    348  CG  TYR A  42      14.334  14.462 -20.832  1.00 50.58           C  
ATOM    349  CD1 TYR A  42      15.644  14.714 -21.234  1.00 50.58           C  
ATOM    350  CD2 TYR A  42      13.417  15.506 -20.888  1.00 50.58           C  
ATOM    351  CE1 TYR A  42      16.031  15.974 -21.678  1.00 50.58           C  
ATOM    352  CE2 TYR A  42      13.792  16.771 -21.331  1.00 50.58           C  
ATOM    353  OH  TYR A  42      15.476  18.244 -22.162  1.00 50.58           O  
ATOM    354  CZ  TYR A  42      15.099  16.994 -21.723  1.00 50.58           C  
ATOM    355  N   ALA A  43      12.698   9.730 -21.502  1.00 48.56           N  
ATOM    356  CA  ALA A  43      12.604   8.389 -20.930  1.00 48.56           C  
ATOM    357  C   ALA A  43      13.712   7.486 -21.464  1.00 48.56           C  
ATOM    358  CB  ALA A  43      11.236   7.780 -21.225  1.00 48.56           C  
ATOM    359  O   ALA A  43      13.802   7.251 -22.671  1.00 48.56           O  
ATOM    360  N   TYR A  44      14.992   7.761 -21.019  1.00 46.95           N  
ATOM    361  CA  TYR A  44      16.147   6.925 -21.325  1.00 46.95           C  
ATOM    362  C   TYR A  44      16.179   5.691 -20.431  1.00 46.95           C  
ATOM    363  CB  TYR A  44      17.445   7.721 -21.163  1.00 46.95           C  
ATOM    364  O   TYR A  44      15.817   5.760 -19.254  1.00 46.95           O  
ATOM    365  CG  TYR A  44      17.579   8.868 -22.136  1.00 46.95           C  
ATOM    366  CD1 TYR A  44      18.045   8.657 -23.432  1.00 46.95           C  
ATOM    367  CD2 TYR A  44      17.242  10.164 -21.761  1.00 46.95           C  
ATOM    368  CE1 TYR A  44      18.172   9.711 -24.331  1.00 46.95           C  
ATOM    369  CE2 TYR A  44      17.365  11.225 -22.652  1.00 46.95           C  
ATOM    370  OH  TYR A  44      17.954  12.036 -24.818  1.00 46.95           O  
ATOM    371  CZ  TYR A  44      17.830  10.989 -23.932  1.00 46.95           C  
ATOM    372  N   ASP A  45      15.887   4.355 -20.836  1.00 52.84           N  
ATOM    373  CA  ASP A  45      16.294   2.954 -20.779  1.00 52.84           C  
ATOM    374  C   ASP A  45      17.133   2.676 -19.534  1.00 52.84           C  
ATOM    375  CB  ASP A  45      17.076   2.571 -22.037  1.00 52.84           C  
ATOM    376  O   ASP A  45      17.983   3.486 -19.159  1.00 52.84           O  
ATOM    377  CG  ASP A  45      16.290   1.669 -22.972  1.00 52.84           C  
ATOM    378  OD1 ASP A  45      15.254   1.109 -22.553  1.00 52.84           O  
ATOM    379  OD2 ASP A  45      16.713   1.513 -24.138  1.00 52.84           O  
ATOM    380  N   TYR A  46      16.874   1.675 -18.563  1.00 51.78           N  
ATOM    381  CA  TYR A  46      16.827   0.408 -17.842  1.00 51.78           C  
ATOM    382  C   TYR A  46      15.838   0.477 -16.684  1.00 51.78           C  
ATOM    383  CB  TYR A  46      18.217   0.035 -17.319  1.00 51.78           C  
ATOM    384  O   TYR A  46      15.844   1.438 -15.910  1.00 51.78           O  
ATOM    385  CG  TYR A  46      19.244  -0.157 -18.409  1.00 51.78           C  
ATOM    386  CD1 TYR A  46      19.356  -1.372 -19.082  1.00 51.78           C  
ATOM    387  CD2 TYR A  46      20.104   0.875 -18.769  1.00 51.78           C  
ATOM    388  CE1 TYR A  46      20.302  -1.554 -20.085  1.00 51.78           C  
ATOM    389  CE2 TYR A  46      21.053   0.705 -19.771  1.00 51.78           C  
ATOM    390  OH  TYR A  46      22.082  -0.686 -21.416  1.00 51.78           O  
ATOM    391  CZ  TYR A  46      21.144  -0.512 -20.423  1.00 51.78           C  
ATOM    392  N   LEU A  47      14.559   0.069 -16.861  1.00 52.22           N  
ATOM    393  CA  LEU A  47      13.754  -0.231 -15.682  1.00 52.22           C  
ATOM    394  C   LEU A  47      14.490  -1.188 -14.751  1.00 52.22           C  
ATOM    395  CB  LEU A  47      12.407  -0.835 -16.092  1.00 52.22           C  
ATOM    396  O   LEU A  47      14.971  -2.237 -15.185  1.00 52.22           O  
ATOM    397  CG  LEU A  47      11.463   0.082 -16.872  1.00 52.22           C  
ATOM    398  CD1 LEU A  47      10.351  -0.734 -17.524  1.00 52.22           C  
ATOM    399  CD2 LEU A  47      10.881   1.153 -15.956  1.00 52.22           C  
ATOM    400  N   PHE A  48      15.537  -0.699 -13.927  1.00 51.81           N  
ATOM    401  CA  PHE A  48      16.289  -1.563 -13.025  1.00 51.81           C  
ATOM    402  C   PHE A  48      15.361  -2.236 -12.021  1.00 51.81           C  
ATOM    403  CB  PHE A  48      17.368  -0.763 -12.288  1.00 51.81           C  
ATOM    404  O   PHE A  48      14.515  -1.579 -11.412  1.00 51.81           O  
ATOM    405  CG  PHE A  48      18.561  -0.425 -13.141  1.00 51.81           C  
ATOM    406  CD1 PHE A  48      19.607  -1.328 -13.287  1.00 51.81           C  
ATOM    407  CD2 PHE A  48      18.637   0.798 -13.796  1.00 51.81           C  
ATOM    408  CE1 PHE A  48      20.713  -1.017 -14.076  1.00 51.81           C  
ATOM    409  CE2 PHE A  48      19.739   1.115 -14.586  1.00 51.81           C  
ATOM    410  CZ  PHE A  48      20.776   0.207 -14.723  1.00 51.81           C  
ATOM    411  N   ARG A  49      14.917  -3.536 -12.224  1.00 52.20           N  
ATOM    412  CA  ARG A  49      14.379  -4.382 -11.164  1.00 52.20           C  
ATOM    413  C   ARG A  49      15.494  -4.926 -10.278  1.00 52.20           C  
ATOM    414  CB  ARG A  49      13.569  -5.537 -11.756  1.00 52.20           C  
ATOM    415  O   ARG A  49      16.429  -5.563 -10.768  1.00 52.20           O  
ATOM    416  CG  ARG A  49      12.661  -6.230 -10.754  1.00 52.20           C  
ATOM    417  CD  ARG A  49      11.838  -7.333 -11.406  1.00 52.20           C  
ATOM    418  NE  ARG A  49      10.943  -7.976 -10.448  1.00 52.20           N  
ATOM    419  NH1 ARG A  49      10.412  -9.753 -11.826  1.00 52.20           N  
ATOM    420  NH2 ARG A  49       9.498  -9.609  -9.728  1.00 52.20           N  
ATOM    421  CZ  ARG A  49      10.286  -9.112 -10.670  1.00 52.20           C  
ATOM    422  N   VAL A  50      15.728  -4.345  -9.019  1.00 48.94           N  
ATOM    423  CA  VAL A  50      16.627  -5.035  -8.101  1.00 48.94           C  
ATOM    424  C   VAL A  50      15.866  -6.130  -7.357  1.00 48.94           C  
ATOM    425  CB  VAL A  50      17.270  -4.055  -7.093  1.00 48.94           C  
ATOM    426  O   VAL A  50      14.821  -5.871  -6.757  1.00 48.94           O  
ATOM    427  CG1 VAL A  50      18.336  -4.762  -6.258  1.00 48.94           C  
ATOM    428  CG2 VAL A  50      17.868  -2.855  -7.825  1.00 48.94           C  
ATOM    429  N   GLY A  51      15.652  -7.372  -7.914  1.00 49.72           N  
ATOM    430  CA  GLY A  51      15.060  -8.512  -7.231  1.00 49.72           C  
ATOM    431  C   GLY A  51      15.733  -8.831  -5.910  1.00 49.72           C  
ATOM    432  O   GLY A  51      16.944  -8.654  -5.765  1.00 49.72           O  
ATOM    433  N   PRO A  52      14.905  -9.150  -4.618  1.00 43.30           N  
ATOM    434  CA  PRO A  52      14.799 -10.543  -4.176  1.00 43.30           C  
ATOM    435  C   PRO A  52      13.357 -11.047  -4.156  1.00 43.30           C  
ATOM    436  CB  PRO A  52      15.386 -10.511  -2.763  1.00 43.30           C  
ATOM    437  O   PRO A  52      12.424 -10.253  -4.018  1.00 43.30           O  
ATOM    438  CG  PRO A  52      15.114  -9.127  -2.268  1.00 43.30           C  
ATOM    439  CD  PRO A  52      14.456  -8.347  -3.370  1.00 43.30           C  
ATOM    440  N   ILE A  53      12.967 -12.472  -4.833  1.00 48.63           N  
ATOM    441  CA  ILE A  53      12.796 -13.909  -5.016  1.00 48.63           C  
ATOM    442  C   ILE A  53      11.330 -14.284  -4.815  1.00 48.63           C  
ATOM    443  CB  ILE A  53      13.693 -14.712  -4.048  1.00 48.63           C  
ATOM    444  O   ILE A  53      10.724 -13.924  -3.802  1.00 48.63           O  
ATOM    445  CG1 ILE A  53      15.169 -14.360  -4.270  1.00 48.63           C  
ATOM    446  CG2 ILE A  53      13.458 -16.216  -4.217  1.00 48.63           C  
ATOM    447  CD1 ILE A  53      16.098 -14.868  -3.176  1.00 48.63           C  
ATOM    448  N   ASP A  54      10.306 -13.807  -5.552  1.00 45.82           N  
ATOM    449  CA  ASP A  54       9.343 -14.883  -5.768  1.00 45.82           C  
ATOM    450  C   ASP A  54       8.023 -14.340  -6.307  1.00 45.82           C  
ATOM    451  CB  ASP A  54       9.103 -15.656  -4.469  1.00 45.82           C  
ATOM    452  O   ASP A  54       7.101 -15.106  -6.596  1.00 45.82           O  
ATOM    453  CG  ASP A  54      10.249 -16.584  -4.110  1.00 45.82           C  
ATOM    454  OD1 ASP A  54      11.047 -16.942  -5.003  1.00 45.82           O  
ATOM    455  OD2 ASP A  54      10.355 -16.964  -2.924  1.00 45.82           O  
ATOM    456  N   ARG A  55       8.037 -13.349  -7.245  1.00 51.59           N  
ATOM    457  CA  ARG A  55       6.932 -13.175  -8.182  1.00 51.59           C  
ATOM    458  C   ARG A  55       7.135 -11.932  -9.042  1.00 51.59           C  
ATOM    459  CB  ARG A  55       5.601 -13.082  -7.433  1.00 51.59           C  
ATOM    460  O   ARG A  55       7.552 -10.885  -8.542  1.00 51.59           O  
ATOM    461  CG  ARG A  55       5.061 -14.425  -6.968  1.00 51.59           C  
ATOM    462  CD  ARG A  55       3.652 -14.301  -6.404  1.00 51.59           C  
ATOM    463  NE  ARG A  55       3.234 -15.526  -5.727  1.00 51.59           N  
ATOM    464  NH1 ARG A  55       1.134 -14.742  -5.165  1.00 51.59           N  
ATOM    465  NH2 ARG A  55       1.770 -16.862  -4.567  1.00 51.59           N  
ATOM    466  CZ  ARG A  55       2.047 -15.707  -5.155  1.00 51.59           C  
ATOM    467  N   GLU A  56       7.602 -12.016 -10.349  1.00 52.73           N  
ATOM    468  CA  GLU A  56       7.695 -11.003 -11.396  1.00 52.73           C  
ATOM    469  C   GLU A  56       6.429 -10.154 -11.457  1.00 52.73           C  
ATOM    470  CB  GLU A  56       7.956 -11.657 -12.755  1.00 52.73           C  
ATOM    471  O   GLU A  56       5.317 -10.688 -11.472  1.00 52.73           O  
ATOM    472  CG  GLU A  56       9.340 -12.277 -12.884  1.00 52.73           C  
ATOM    473  CD  GLU A  56      10.192 -11.625 -13.962  1.00 52.73           C  
ATOM    474  OE1 GLU A  56      11.435 -11.763 -13.918  1.00 52.73           O  
ATOM    475  OE2 GLU A  56       9.611 -10.971 -14.856  1.00 52.73           O  
ATOM    476  N   PRO A  57       6.494  -8.903 -10.850  1.00 54.23           N  
ATOM    477  CA  PRO A  57       5.301  -8.131 -11.205  1.00 54.23           C  
ATOM    478  C   PRO A  57       4.959  -8.222 -12.690  1.00 54.23           C  
ATOM    479  CB  PRO A  57       5.680  -6.699 -10.819  1.00 54.23           C  
ATOM    480  O   PRO A  57       5.858  -8.231 -13.535  1.00 54.23           O  
ATOM    481  CG  PRO A  57       7.058  -6.808 -10.251  1.00 54.23           C  
ATOM    482  CD  PRO A  57       7.536  -8.220 -10.428  1.00 54.23           C  
ATOM    483  N   SER A  58       3.855  -8.889 -13.027  1.00 60.12           N  
ATOM    484  CA  SER A  58       3.453  -9.161 -14.403  1.00 60.12           C  
ATOM    485  C   SER A  58       2.865  -7.919 -15.063  1.00 60.12           C  
ATOM    486  CB  SER A  58       2.437 -10.303 -14.449  1.00 60.12           C  
ATOM    487  O   SER A  58       2.959  -7.753 -16.281  1.00 60.12           O  
ATOM    488  OG  SER A  58       1.322 -10.017 -13.622  1.00 60.12           O  
ATOM    489  N   GLN A  59       2.760  -6.741 -14.138  1.00 76.40           N  
ATOM    490  CA  GLN A  59       2.152  -5.601 -14.816  1.00 76.40           C  
ATOM    491  C   GLN A  59       2.654  -4.283 -14.234  1.00 76.40           C  
ATOM    492  CB  GLN A  59       0.627  -5.670 -14.719  1.00 76.40           C  
ATOM    493  O   GLN A  59       2.797  -4.149 -13.017  1.00 76.40           O  
ATOM    494  CG  GLN A  59       0.014  -6.837 -15.483  1.00 76.40           C  
ATOM    495  CD  GLN A  59      -1.501  -6.855 -15.411  1.00 76.40           C  
ATOM    496  NE2 GLN A  59      -2.143  -7.233 -16.511  1.00 76.40           N  
ATOM    497  OE1 GLN A  59      -2.090  -6.533 -14.374  1.00 76.40           O  
ATOM    498  N   TYR A  60       3.094  -3.340 -15.067  1.00 83.89           N  
ATOM    499  CA  TYR A  60       3.727  -2.073 -14.720  1.00 83.89           C  
ATOM    500  C   TYR A  60       2.855  -0.895 -15.139  1.00 83.89           C  
ATOM    501  CB  TYR A  60       5.106  -1.962 -15.378  1.00 83.89           C  
ATOM    502  O   TYR A  60       1.971  -1.040 -15.986  1.00 83.89           O  
ATOM    503  CG  TYR A  60       6.027  -3.113 -15.054  1.00 83.89           C  
ATOM    504  CD1 TYR A  60       6.780  -3.120 -13.882  1.00 83.89           C  
ATOM    505  CD2 TYR A  60       6.148  -4.195 -15.920  1.00 83.89           C  
ATOM    506  CE1 TYR A  60       7.631  -4.178 -13.581  1.00 83.89           C  
ATOM    507  CE2 TYR A  60       6.996  -5.258 -15.629  1.00 83.89           C  
ATOM    508  OH  TYR A  60       8.574  -6.290 -14.165  1.00 83.89           O  
ATOM    509  CZ  TYR A  60       7.732  -5.241 -14.458  1.00 83.89           C  
ATOM    510  N   CYS A  61       3.024   0.168 -14.449  1.00 85.68           N  
ATOM    511  CA  CYS A  61       2.402   1.424 -14.852  1.00 85.68           C  
ATOM    512  C   CYS A  61       3.396   2.576 -14.765  1.00 85.68           C  
ATOM    513  CB  CYS A  61       1.184   1.723 -13.979  1.00 85.68           C  
ATOM    514  O   CYS A  61       4.482   2.424 -14.203  1.00 85.68           O  
ATOM    515  SG  CYS A  61       1.588   2.042 -12.248  1.00 85.68           S  
ATOM    516  N   VAL A  62       3.101   3.586 -15.449  1.00 85.27           N  
ATOM    517  CA  VAL A  62       3.946   4.775 -15.448  1.00 85.27           C  
ATOM    518  C   VAL A  62       3.119   5.998 -15.058  1.00 85.27           C  
ATOM    519  CB  VAL A  62       4.611   5.000 -16.825  1.00 85.27           C  
ATOM    520  O   VAL A  62       1.965   6.133 -15.473  1.00 85.27           O  
ATOM    521  CG1 VAL A  62       3.554   5.212 -17.907  1.00 85.27           C  
ATOM    522  CG2 VAL A  62       5.567   6.190 -16.767  1.00 85.27           C  
ATOM    523  N   LYS A  63       3.571   6.664 -14.092  1.00 85.39           N  
ATOM    524  CA  LYS A  63       2.972   7.950 -13.747  1.00 85.39           C  
ATOM    525  C   LYS A  63       3.679   9.095 -14.468  1.00 85.39           C  
ATOM    526  CB  LYS A  63       3.017   8.176 -12.235  1.00 85.39           C  
ATOM    527  O   LYS A  63       4.886   9.286 -14.307  1.00 85.39           O  
ATOM    528  CG  LYS A  63       2.336   9.458 -11.780  1.00 85.39           C  
ATOM    529  CD  LYS A  63       2.386   9.610 -10.265  1.00 85.39           C  
ATOM    530  CE  LYS A  63       1.713  10.898  -9.809  1.00 85.39           C  
ATOM    531  NZ  LYS A  63       1.731  11.036  -8.322  1.00 85.39           N  
ATOM    532  N   ILE A  64       2.884   9.843 -15.218  1.00 81.16           N  
ATOM    533  CA  ILE A  64       3.422  10.992 -15.939  1.00 81.16           C  
ATOM    534  C   ILE A  64       3.085  12.277 -15.187  1.00 81.16           C  
ATOM    535  CB  ILE A  64       2.878  11.058 -17.384  1.00 81.16           C  
ATOM    536  O   ILE A  64       1.919  12.537 -14.879  1.00 81.16           O  
ATOM    537  CG1 ILE A  64       3.155   9.741 -18.119  1.00 81.16           C  
ATOM    538  CG2 ILE A  64       3.486  12.244 -18.136  1.00 81.16           C  
ATOM    539  CD1 ILE A  64       4.632   9.474 -18.374  1.00 81.16           C  
ATOM    540  N   SER A  65       4.120  13.060 -14.896  1.00 79.17           N  
ATOM    541  CA  SER A  65       3.954  14.277 -14.107  1.00 79.17           C  
ATOM    542  C   SER A  65       3.230  15.357 -14.903  1.00 79.17           C  
ATOM    543  CB  SER A  65       5.312  14.802 -13.638  1.00 79.17           C  
ATOM    544  O   SER A  65       3.648  15.707 -16.009  1.00 79.17           O  
ATOM    545  OG  SER A  65       5.174  16.069 -13.019  1.00 79.17           O  
ATOM    546  N   LYS A  66       2.067  15.912 -14.452  1.00 78.42           N  
ATOM    547  CA  LYS A  66       1.329  17.007 -15.073  1.00 78.42           C  
ATOM    548  C   LYS A  66       2.014  18.347 -14.817  1.00 78.42           C  
ATOM    549  CB  LYS A  66      -0.110  17.047 -14.556  1.00 78.42           C  
ATOM    550  O   LYS A  66       1.915  19.266 -15.632  1.00 78.42           O  
ATOM    551  CG  LYS A  66      -0.997  15.940 -15.108  1.00 78.42           C  
ATOM    552  CD  LYS A  66      -2.432  16.078 -14.617  1.00 78.42           C  
ATOM    553  CE  LYS A  66      -3.322  14.974 -15.173  1.00 78.42           C  
ATOM    554  NZ  LYS A  66      -4.720  15.076 -14.657  1.00 78.42           N  
ATOM    555  N   THR A  67       2.619  18.429 -13.654  1.00 69.94           N  
ATOM    556  CA  THR A  67       3.299  19.672 -13.307  1.00 69.94           C  
ATOM    557  C   THR A  67       4.382  20.000 -14.331  1.00 69.94           C  
ATOM    558  CB  THR A  67       3.925  19.593 -11.902  1.00 69.94           C  
ATOM    559  O   THR A  67       4.506  21.147 -14.765  1.00 69.94           O  
ATOM    560  CG2 THR A  67       4.557  20.923 -11.506  1.00 69.94           C  
ATOM    561  OG1 THR A  67       2.907  19.259 -10.950  1.00 69.94           O  
ATOM    562  N   ALA A  68       5.006  18.928 -14.697  1.00 64.97           N  
ATOM    563  CA  ALA A  68       6.087  19.115 -15.661  1.00 64.97           C  
ATOM    564  C   ALA A  68       5.542  19.538 -17.022  1.00 64.97           C  
ATOM    565  CB  ALA A  68       6.908  17.834 -15.795  1.00 64.97           C  
ATOM    566  O   ALA A  68       6.083  20.444 -17.661  1.00 64.97           O  
ATOM    567  N   LEU A  69       4.354  18.951 -17.341  1.00 66.58           N  
ATOM    568  CA  LEU A  69       3.770  19.215 -18.651  1.00 66.58           C  
ATOM    569  C   LEU A  69       3.143  20.605 -18.697  1.00 66.58           C  
ATOM    570  CB  LEU A  69       2.718  18.156 -18.992  1.00 66.58           C  
ATOM    571  O   LEU A  69       3.269  21.314 -19.698  1.00 66.58           O  
ATOM    572  CG  LEU A  69       3.247  16.776 -19.384  1.00 66.58           C  
ATOM    573  CD1 LEU A  69       2.096  15.784 -19.514  1.00 66.58           C  
ATOM    574  CD2 LEU A  69       4.040  16.856 -20.684  1.00 66.58           C  
ATOM    575  N   ARG A  70       2.437  21.020 -17.636  1.00 66.93           N  
ATOM    576  CA  ARG A  70       1.756  22.307 -17.532  1.00 66.93           C  
ATOM    577  C   ARG A  70       2.742  23.461 -17.676  1.00 66.93           C  
ATOM    578  CB  ARG A  70       1.012  22.415 -16.200  1.00 66.93           C  
ATOM    579  O   ARG A  70       2.464  24.439 -18.372  1.00 66.93           O  
ATOM    580  CG  ARG A  70       0.096  23.625 -16.103  1.00 66.93           C  
ATOM    581  CD  ARG A  70      -0.741  23.598 -14.832  1.00 66.93           C  
ATOM    582  NE  ARG A  70      -1.525  24.820 -14.676  1.00 66.93           N  
ATOM    583  NH1 ARG A  70      -2.362  24.264 -12.596  1.00 66.93           N  
ATOM    584  NH2 ARG A  70      -2.949  26.249 -13.580  1.00 66.93           N  
ATOM    585  CZ  ARG A  70      -2.277  25.108 -13.618  1.00 66.93           C  
ATOM    586  N   ILE A  71       3.749  23.375 -17.132  1.00 61.38           N  
ATOM    587  CA  ILE A  71       4.715  24.466 -17.067  1.00 61.38           C  
ATOM    588  C   ILE A  71       5.409  24.621 -18.419  1.00 61.38           C  
ATOM    589  CB  ILE A  71       5.759  24.230 -15.952  1.00 61.38           C  
ATOM    590  O   ILE A  71       5.608  25.741 -18.896  1.00 61.38           O  
ATOM    591  CG1 ILE A  71       5.093  24.302 -14.574  1.00 61.38           C  
ATOM    592  CG2 ILE A  71       6.903  25.242 -16.062  1.00 61.38           C  
ATOM    593  CD1 ILE A  71       6.005  23.897 -13.424  1.00 61.38           C  
ATOM    594  N   VAL A  72       5.648  23.441 -19.093  1.00 64.23           N  
ATOM    595  CA  VAL A  72       6.251  23.471 -20.422  1.00 64.23           C  
ATOM    596  C   VAL A  72       5.271  24.084 -21.420  1.00 64.23           C  
ATOM    597  CB  VAL A  72       6.672  22.058 -20.886  1.00 64.23           C  
ATOM    598  O   VAL A  72       5.655  24.919 -22.243  1.00 64.23           O  
ATOM    599  CG1 VAL A  72       7.120  22.081 -22.346  1.00 64.23           C  
ATOM    600  CG2 VAL A  72       7.783  21.512 -19.991  1.00 64.23           C  
ATOM    601  N   TYR A  73       3.979  23.815 -21.164  1.00 67.76           N  
ATOM    602  CA  TYR A  73       3.025  24.184 -22.205  1.00 67.76           C  
ATOM    603  C   TYR A  73       2.379  25.530 -21.900  1.00 67.76           C  
ATOM    604  CB  TYR A  73       1.946  23.107 -22.350  1.00 67.76           C  
ATOM    605  O   TYR A  73       2.095  26.310 -22.811  1.00 67.76           O  
ATOM    606  CG  TYR A  73       2.371  21.931 -23.194  1.00 67.76           C  
ATOM    607  CD1 TYR A  73       2.417  22.025 -24.584  1.00 67.76           C  
ATOM    608  CD2 TYR A  73       2.728  20.722 -22.606  1.00 67.76           C  
ATOM    609  CE1 TYR A  73       2.807  20.943 -25.366  1.00 67.76           C  
ATOM    610  CE2 TYR A  73       3.120  19.634 -23.378  1.00 67.76           C  
ATOM    611  OH  TYR A  73       3.543  18.679 -25.525  1.00 67.76           O  
ATOM    612  CZ  TYR A  73       3.156  19.754 -24.755  1.00 67.76           C  
ATOM    613  N   GLU A  74       2.197  25.853 -20.634  1.00 69.99           N  
ATOM    614  CA  GLU A  74       1.429  27.034 -20.252  1.00 69.99           C  
ATOM    615  C   GLU A  74       2.335  28.250 -20.083  1.00 69.99           C  
ATOM    616  CB  GLU A  74       0.651  26.774 -18.959  1.00 69.99           C  
ATOM    617  O   GLU A  74       1.870  29.390 -20.144  1.00 69.99           O  
ATOM    618  CG  GLU A  74      -0.498  25.789 -19.121  1.00 69.99           C  
ATOM    619  CD  GLU A  74      -1.269  25.551 -17.832  1.00 69.99           C  
ATOM    620  OE1 GLU A  74      -2.277  24.808 -17.857  1.00 69.99           O  
ATOM    621  OE2 GLU A  74      -0.864  26.112 -16.790  1.00 69.99           O  
ATOM    622  N   ASN A  75       3.591  28.141 -20.096  1.00 68.20           N  
ATOM    623  CA  ASN A  75       4.496  29.278 -19.961  1.00 68.20           C  
ATOM    624  C   ASN A  75       5.763  29.088 -20.789  1.00 68.20           C  
ATOM    625  CB  ASN A  75       4.852  29.509 -18.491  1.00 68.20           C  
ATOM    626  O   ASN A  75       6.838  28.842 -20.240  1.00 68.20           O  
ATOM    627  CG  ASN A  75       4.993  30.979 -18.148  1.00 68.20           C  
ATOM    628  ND2 ASN A  75       4.613  31.343 -16.929  1.00 68.20           N  
ATOM    629  OD1 ASN A  75       5.439  31.781 -18.973  1.00 68.20           O  
ATOM    630  N   PRO A  76       5.561  29.148 -22.134  1.00 67.49           N  
ATOM    631  CA  PRO A  76       6.696  28.868 -23.016  1.00 67.49           C  
ATOM    632  C   PRO A  76       7.881  29.798 -22.766  1.00 67.49           C  
ATOM    633  CB  PRO A  76       6.117  29.085 -24.416  1.00 67.49           C  
ATOM    634  O   PRO A  76       9.022  29.446 -23.074  1.00 67.49           O  
ATOM    635  CG  PRO A  76       4.777  29.706 -24.183  1.00 67.49           C  
ATOM    636  CD  PRO A  76       4.437  29.574 -22.726  1.00 67.49           C  
ATOM    637  N   ASN A  77       7.726  30.907 -22.042  1.00 74.83           N  
ATOM    638  CA  ASN A  77       8.796  31.872 -21.813  1.00 74.83           C  
ATOM    639  C   ASN A  77       9.314  31.807 -20.379  1.00 74.83           C  
ATOM    640  CB  ASN A  77       8.321  33.289 -22.143  1.00 74.83           C  
ATOM    641  O   ASN A  77      10.048  32.693 -19.939  1.00 74.83           O  
ATOM    642  CG  ASN A  77       8.010  33.473 -23.615  1.00 74.83           C  
ATOM    643  ND2 ASN A  77       6.947  34.213 -23.908  1.00 74.83           N  
ATOM    644  OD1 ASN A  77       8.719  32.955 -24.481  1.00 74.83           O  
ATOM    645  N   HIS A  78       8.923  30.803 -19.602  1.00 65.70           N  
ATOM    646  CA  HIS A  78       9.349  30.668 -18.213  1.00 65.70           C  
ATOM    647  C   HIS A  78      10.859  30.475 -18.116  1.00 65.70           C  
ATOM    648  CB  HIS A  78       8.626  29.499 -17.542  1.00 65.70           C  
ATOM    649  O   HIS A  78      11.433  29.663 -18.845  1.00 65.70           O  
ATOM    650  CG  HIS A  78       8.736  29.502 -16.051  1.00 65.70           C  
ATOM    651  CD2 HIS A  78       7.835  29.825 -15.094  1.00 65.70           C  
ATOM    652  ND1 HIS A  78       9.890  29.143 -15.389  1.00 65.70           N  
ATOM    653  CE1 HIS A  78       9.692  29.243 -14.085  1.00 65.70           C  
ATOM    654  NE2 HIS A  78       8.453  29.656 -13.879  1.00 65.70           N  
ATOM    655  N   PRO A  79      11.558  31.430 -17.480  1.00 64.16           N  
ATOM    656  CA  PRO A  79      13.019  31.500 -17.389  1.00 64.16           C  
ATOM    657  C   PRO A  79      13.642  30.197 -16.893  1.00 64.16           C  
ATOM    658  CB  PRO A  79      13.256  32.634 -16.389  1.00 64.16           C  
ATOM    659  O   PRO A  79      14.813  29.924 -17.169  1.00 64.16           O  
ATOM    660  CG  PRO A  79      11.931  32.847 -15.732  1.00 64.16           C  
ATOM    661  CD  PRO A  79      10.867  32.228 -16.592  1.00 64.16           C  
ATOM    662  N   PHE A  80      12.710  29.258 -16.402  1.00 60.93           N  
ATOM    663  CA  PHE A  80      13.247  28.035 -15.817  1.00 60.93           C  
ATOM    664  C   PHE A  80      12.768  26.810 -16.587  1.00 60.93           C  
ATOM    665  CB  PHE A  80      12.841  27.920 -14.344  1.00 60.93           C  
ATOM    666  O   PHE A  80      12.799  25.693 -16.068  1.00 60.93           O  
ATOM    667  CG  PHE A  80      13.438  28.986 -13.465  1.00 60.93           C  
ATOM    668  CD1 PHE A  80      14.796  28.983 -13.169  1.00 60.93           C  
ATOM    669  CD2 PHE A  80      12.641  29.992 -12.935  1.00 60.93           C  
ATOM    670  CE1 PHE A  80      15.351  29.968 -12.356  1.00 60.93           C  
ATOM    671  CE2 PHE A  80      13.188  30.980 -12.122  1.00 60.93           C  
ATOM    672  CZ  PHE A  80      14.543  30.966 -11.832  1.00 60.93           C  
ATOM    673  N   ARG A  81      12.268  27.008 -17.729  1.00 60.25           N  
ATOM    674  CA  ARG A  81      11.718  25.958 -18.580  1.00 60.25           C  
ATOM    675  C   ARG A  81      12.712  24.814 -18.749  1.00 60.25           C  
ATOM    676  CB  ARG A  81      11.332  26.523 -19.949  1.00 60.25           C  
ATOM    677  O   ARG A  81      12.317  23.649 -18.835  1.00 60.25           O  
ATOM    678  CG  ARG A  81      11.184  25.467 -21.032  1.00 60.25           C  
ATOM    679  CD  ARG A  81      10.840  26.085 -22.380  1.00 60.25           C  
ATOM    680  NE  ARG A  81      10.764  25.075 -23.432  1.00 60.25           N  
ATOM    681  NH1 ARG A  81      10.143  26.556 -25.093  1.00 60.25           N  
ATOM    682  NH2 ARG A  81      10.396  24.329 -25.573  1.00 60.25           N  
ATOM    683  CZ  ARG A  81      10.434  25.322 -24.697  1.00 60.25           C  
ATOM    684  N   TYR A  82      14.045  25.138 -18.560  1.00 57.09           N  
ATOM    685  CA  TYR A  82      15.085  24.126 -18.709  1.00 57.09           C  
ATOM    686  C   TYR A  82      15.504  23.571 -17.353  1.00 57.09           C  
ATOM    687  CB  TYR A  82      16.303  24.710 -19.433  1.00 57.09           C  
ATOM    688  O   TYR A  82      16.050  22.468 -17.269  1.00 57.09           O  
ATOM    689  CG  TYR A  82      16.016  25.145 -20.849  1.00 57.09           C  
ATOM    690  CD1 TYR A  82      15.867  24.209 -21.870  1.00 57.09           C  
ATOM    691  CD2 TYR A  82      15.894  26.493 -21.170  1.00 57.09           C  
ATOM    692  CE1 TYR A  82      15.604  24.606 -23.177  1.00 57.09           C  
ATOM    693  CE2 TYR A  82      15.632  26.901 -22.474  1.00 57.09           C  
ATOM    694  OH  TYR A  82      15.228  26.350 -24.761  1.00 57.09           O  
ATOM    695  CZ  TYR A  82      15.488  25.952 -23.469  1.00 57.09           C  
ATOM    696  N   ARG A  83      15.089  24.229 -16.205  1.00 56.24           N  
ATOM    697  CA  ARG A  83      15.401  23.749 -14.862  1.00 56.24           C  
ATOM    698  C   ARG A  83      14.210  23.019 -14.251  1.00 56.24           C  
ATOM    699  CB  ARG A  83      15.823  24.911 -13.960  1.00 56.24           C  
ATOM    700  O   ARG A  83      14.323  22.427 -13.176  1.00 56.24           O  
ATOM    701  CG  ARG A  83      17.246  25.391 -14.199  1.00 56.24           C  
ATOM    702  CD  ARG A  83      17.680  26.411 -13.156  1.00 56.24           C  
ATOM    703  NE  ARG A  83      19.036  26.892 -13.403  1.00 56.24           N  
ATOM    704  NH1 ARG A  83      19.209  28.053 -11.413  1.00 56.24           N  
ATOM    705  NH2 ARG A  83      20.958  28.041 -12.894  1.00 56.24           N  
ATOM    706  CZ  ARG A  83      19.731  27.661 -12.569  1.00 56.24           C  
ATOM    707  N   LEU A  84      13.217  22.790 -14.965  1.00 56.91           N  
ATOM    708  CA  LEU A  84      11.907  22.360 -14.487  1.00 56.91           C  
ATOM    709  C   LEU A  84      11.822  20.839 -14.429  1.00 56.91           C  
ATOM    710  CB  LEU A  84      10.800  22.911 -15.390  1.00 56.91           C  
ATOM    711  O   LEU A  84      11.020  20.286 -13.673  1.00 56.91           O  
ATOM    712  CG  LEU A  84      10.536  24.415 -15.298  1.00 56.91           C  
ATOM    713  CD1 LEU A  84       9.616  24.861 -16.429  1.00 56.91           C  
ATOM    714  CD2 LEU A  84       9.936  24.771 -13.942  1.00 56.91           C  
ATOM    715  N   ALA A  85      12.695  20.157 -15.174  1.00 59.69           N  
ATOM    716  CA  ALA A  85      12.892  18.722 -14.992  1.00 59.69           C  
ATOM    717  C   ALA A  85      13.243  18.396 -13.543  1.00 59.69           C  
ATOM    718  CB  ALA A  85      13.984  18.211 -15.928  1.00 59.69           C  
ATOM    719  O   ALA A  85      12.960  17.296 -13.061  1.00 59.69           O  
ATOM    720  N   TRP A  86      13.552  19.517 -12.777  1.00 63.52           N  
ATOM    721  CA  TRP A  86      13.992  19.306 -11.402  1.00 63.52           C  
ATOM    722  C   TRP A  86      12.807  19.010 -10.490  1.00 63.52           C  
ATOM    723  CB  TRP A  86      14.756  20.529 -10.887  1.00 63.52           C  
ATOM    724  O   TRP A  86      12.901  18.170  -9.592  1.00 63.52           O  
ATOM    725  CG  TRP A  86      16.126  20.684 -11.476  1.00 63.52           C  
ATOM    726  CD1 TRP A  86      16.468  21.398 -12.591  1.00 63.52           C  
ATOM    727  CD2 TRP A  86      17.338  20.106 -10.982  1.00 63.52           C  
ATOM    728  CE2 TRP A  86      18.378  20.512 -11.847  1.00 63.52           C  
ATOM    729  CE3 TRP A  86      17.646  19.283  -9.890  1.00 63.52           C  
ATOM    730  NE1 TRP A  86      17.822  21.299 -12.819  1.00 63.52           N  
ATOM    731  CH2 TRP A  86      19.980  19.319 -10.577  1.00 63.52           C  
ATOM    732  CZ2 TRP A  86      19.706  20.123 -11.653  1.00 63.52           C  
ATOM    733  CZ3 TRP A  86      18.968  18.897  -9.699  1.00 63.52           C  
ATOM    734  N   HIS A  87      11.656  19.653 -10.857  1.00 65.10           N  
ATOM    735  CA  HIS A  87      10.493  19.453 -10.000  1.00 65.10           C  
ATOM    736  C   HIS A  87       9.968  18.025 -10.108  1.00 65.10           C  
ATOM    737  CB  HIS A  87       9.387  20.448 -10.358  1.00 65.10           C  
ATOM    738  O   HIS A  87       9.646  17.400  -9.095  1.00 65.10           O  
ATOM    739  CG  HIS A  87       9.591  21.809  -9.773  1.00 65.10           C  
ATOM    740  CD2 HIS A  87      10.206  22.907 -10.270  1.00 65.10           C  
ATOM    741  ND1 HIS A  87       9.135  22.155  -8.519  1.00 65.10           N  
ATOM    742  CE1 HIS A  87       9.461  23.413  -8.271  1.00 65.10           C  
ATOM    743  NE2 HIS A  87      10.111  23.892  -9.317  1.00 65.10           N  
ATOM    744  N   SER A  88       9.906  17.577 -11.374  1.00 67.56           N  
ATOM    745  CA  SER A  88       9.454  16.204 -11.575  1.00 67.56           C  
ATOM    746  C   SER A  88      10.407  15.208 -10.923  1.00 67.56           C  
ATOM    747  CB  SER A  88       9.322  15.896 -13.067  1.00 67.56           C  
ATOM    748  O   SER A  88       9.969  14.221 -10.327  1.00 67.56           O  
ATOM    749  OG  SER A  88       8.357  16.739 -13.672  1.00 67.56           O  
ATOM    750  N   LEU A  89      11.689  15.544 -10.990  1.00 70.28           N  
ATOM    751  CA  LEU A  89      12.694  14.686 -10.371  1.00 70.28           C  
ATOM    752  C   LEU A  89      12.537  14.672  -8.854  1.00 70.28           C  
ATOM    753  CB  LEU A  89      14.103  15.155 -10.746  1.00 70.28           C  
ATOM    754  O   LEU A  89      12.628  13.614  -8.227  1.00 70.28           O  
ATOM    755  CG  LEU A  89      14.575  14.818 -12.161  1.00 70.28           C  
ATOM    756  CD1 LEU A  89      15.853  15.583 -12.490  1.00 70.28           C  
ATOM    757  CD2 LEU A  89      14.793  13.316 -12.309  1.00 70.28           C  
ATOM    758  N   PHE A  90      12.268  15.866  -8.334  1.00 73.68           N  
ATOM    759  CA  PHE A  90      12.105  16.001  -6.892  1.00 73.68           C  
ATOM    760  C   PHE A  90      10.871  15.245  -6.413  1.00 73.68           C  
ATOM    761  CB  PHE A  90      12.002  17.478  -6.497  1.00 73.68           C  
ATOM    762  O   PHE A  90      10.926  14.527  -5.412  1.00 73.68           O  
ATOM    763  CG  PHE A  90      13.330  18.183  -6.430  1.00 73.68           C  
ATOM    764  CD1 PHE A  90      14.148  18.048  -5.316  1.00 73.68           C  
ATOM    765  CD2 PHE A  90      13.759  18.980  -7.483  1.00 73.68           C  
ATOM    766  CE1 PHE A  90      15.378  18.699  -5.251  1.00 73.68           C  
ATOM    767  CE2 PHE A  90      14.987  19.634  -7.426  1.00 73.68           C  
ATOM    768  CZ  PHE A  90      15.794  19.493  -6.309  1.00 73.68           C  
ATOM    769  N   GLU A  91       9.806  15.357  -7.205  1.00 75.68           N  
ATOM    770  CA  GLU A  91       8.563  14.689  -6.832  1.00 75.68           C  
ATOM    771  C   GLU A  91       8.713  13.171  -6.890  1.00 75.68           C  
ATOM    772  CB  GLU A  91       7.416  15.139  -7.740  1.00 75.68           C  
ATOM    773  O   GLU A  91       8.250  12.462  -5.995  1.00 75.68           O  
ATOM    774  CG  GLU A  91       6.943  16.561  -7.474  1.00 75.68           C  
ATOM    775  CD  GLU A  91       5.697  16.936  -8.261  1.00 75.68           C  
ATOM    776  OE1 GLU A  91       5.090  17.992  -7.971  1.00 75.68           O  
ATOM    777  OE2 GLU A  91       5.323  16.167  -9.174  1.00 75.68           O  
ATOM    778  N   ALA A  92       9.315  12.755  -8.005  1.00 77.11           N  
ATOM    779  CA  ALA A  92       9.531  11.319  -8.167  1.00 77.11           C  
ATOM    780  C   ALA A  92      10.408  10.768  -7.047  1.00 77.11           C  
ATOM    781  CB  ALA A  92      10.161  11.026  -9.526  1.00 77.11           C  
ATOM    782  O   ALA A  92      10.128   9.699  -6.499  1.00 77.11           O  
ATOM    783  N   ALA A  93      11.496  11.526  -6.760  1.00 79.58           N  
ATOM    784  CA  ALA A  93      12.409  11.112  -5.698  1.00 79.58           C  
ATOM    785  C   ALA A  93      11.698  11.070  -4.349  1.00 79.58           C  
ATOM    786  CB  ALA A  93      13.611  12.050  -5.634  1.00 79.58           C  
ATOM    787  O   ALA A  93      11.903  10.143  -3.561  1.00 79.58           O  
ATOM    788  N   LYS A  94      10.949  12.059  -4.099  1.00 81.01           N  
ATOM    789  CA  LYS A  94      10.179  12.124  -2.860  1.00 81.01           C  
ATOM    790  C   LYS A  94       9.201  10.957  -2.757  1.00 81.01           C  
ATOM    791  CB  LYS A  94       9.423  13.451  -2.767  1.00 81.01           C  
ATOM    792  O   LYS A  94       9.083  10.330  -1.702  1.00 81.01           O  
ATOM    793  CG  LYS A  94       8.732  13.677  -1.430  1.00 81.01           C  
ATOM    794  CD  LYS A  94       8.043  15.035  -1.380  1.00 81.01           C  
ATOM    795  CE  LYS A  94       7.298  15.236  -0.068  1.00 81.01           C  
ATOM    796  NZ  LYS A  94       6.619  16.565  -0.014  1.00 81.01           N  
ATOM    797  N   GLU A  95       8.455  10.702  -3.785  1.00 82.42           N  
ATOM    798  CA  GLU A  95       7.493   9.604  -3.807  1.00 82.42           C  
ATOM    799  C   GLU A  95       8.184   8.262  -3.580  1.00 82.42           C  
ATOM    800  CB  GLU A  95       6.729   9.585  -5.133  1.00 82.42           C  
ATOM    801  O   GLU A  95       7.674   7.412  -2.847  1.00 82.42           O  
ATOM    802  CG  GLU A  95       5.541   8.634  -5.145  1.00 82.42           C  
ATOM    803  CD  GLU A  95       4.671   8.775  -6.384  1.00 82.42           C  
ATOM    804  OE1 GLU A  95       3.715   7.983  -6.548  1.00 82.42           O  
ATOM    805  OE2 GLU A  95       4.949   9.684  -7.198  1.00 82.42           O  
ATOM    806  N   GLU A  96       9.291   8.085  -4.297  1.00 82.60           N  
ATOM    807  CA  GLU A  96      10.056   6.853  -4.130  1.00 82.60           C  
ATOM    808  C   GLU A  96      10.499   6.670  -2.681  1.00 82.60           C  
ATOM    809  CB  GLU A  96      11.274   6.847  -5.057  1.00 82.60           C  
ATOM    810  O   GLU A  96      10.400   5.572  -2.130  1.00 82.60           O  
ATOM    811  CG  GLU A  96      12.075   5.554  -5.011  1.00 82.60           C  
ATOM    812  CD  GLU A  96      13.281   5.562  -5.937  1.00 82.60           C  
ATOM    813  OE1 GLU A  96      13.945   4.510  -6.078  1.00 82.60           O  
ATOM    814  OE2 GLU A  96      13.565   6.630  -6.525  1.00 82.60           O  
ATOM    815  N   LYS A  97      11.042   7.690  -2.141  1.00 83.96           N  
ATOM    816  CA  LYS A  97      11.470   7.654  -0.745  1.00 83.96           C  
ATOM    817  C   LYS A  97      10.301   7.326   0.179  1.00 83.96           C  
ATOM    818  CB  LYS A  97      12.099   8.988  -0.342  1.00 83.96           C  
ATOM    819  O   LYS A  97      10.418   6.469   1.058  1.00 83.96           O  
ATOM    820  CG  LYS A  97      12.691   8.994   1.060  1.00 83.96           C  
ATOM    821  CD  LYS A  97      13.359  10.326   1.379  1.00 83.96           C  
ATOM    822  CE  LYS A  97      13.918  10.347   2.795  1.00 83.96           C  
ATOM    823  NZ  LYS A  97      14.573  11.651   3.112  1.00 83.96           N  
ATOM    824  N   THR A  98       9.209   7.990  -0.002  1.00 84.16           N  
ATOM    825  CA  THR A  98       8.008   7.760   0.793  1.00 84.16           C  
ATOM    826  C   THR A  98       7.543   6.313   0.664  1.00 84.16           C  
ATOM    827  CB  THR A  98       6.869   8.707   0.371  1.00 84.16           C  
ATOM    828  O   THR A  98       7.197   5.676   1.661  1.00 84.16           O  
ATOM    829  CG2 THR A  98       5.602   8.436   1.174  1.00 84.16           C  
ATOM    830  OG1 THR A  98       7.278  10.064   0.589  1.00 84.16           O  
ATOM    831  N   ASN A  99       7.526   5.865  -0.587  1.00 85.29           N  
ATOM    832  CA  ASN A  99       7.092   4.491  -0.819  1.00 85.29           C  
ATOM    833  C   ASN A  99       7.999   3.489  -0.110  1.00 85.29           C  
ATOM    834  CB  ASN A  99       7.039   4.191  -2.319  1.00 85.29           C  
ATOM    835  O   ASN A  99       7.542   2.431   0.325  1.00 85.29           O  
ATOM    836  CG  ASN A  99       6.314   2.897  -2.630  1.00 85.29           C  
ATOM    837  ND2 ASN A  99       5.251   2.988  -3.420  1.00 85.29           N  
ATOM    838  OD1 ASN A  99       6.705   1.824  -2.164  1.00 85.29           O  
ATOM    839  N   GLY A 100       9.307   3.841  -0.088  1.00 85.28           N  
ATOM    840  CA  GLY A 100      10.230   3.008   0.667  1.00 85.28           C  
ATOM    841  C   GLY A 100       9.807   2.805   2.110  1.00 85.28           C  
ATOM    842  O   GLY A 100       9.854   1.686   2.625  1.00 85.28           O  
ATOM    843  N   VAL A 101       9.381   3.840   2.762  1.00 85.92           N  
ATOM    844  CA  VAL A 101       8.896   3.782   4.137  1.00 85.92           C  
ATOM    845  C   VAL A 101       7.628   2.935   4.203  1.00 85.92           C  
ATOM    846  CB  VAL A 101       8.625   5.194   4.703  1.00 85.92           C  
ATOM    847  O   VAL A 101       7.496   2.069   5.071  1.00 85.92           O  
ATOM    848  CG1 VAL A 101       8.008   5.107   6.098  1.00 85.92           C  
ATOM    849  CG2 VAL A 101       9.914   6.012   4.736  1.00 85.92           C  
ATOM    850  N   LEU A 102       6.748   3.144   3.280  1.00 88.67           N  
ATOM    851  CA  LEU A 102       5.488   2.411   3.237  1.00 88.67           C  
ATOM    852  C   LEU A 102       5.734   0.916   3.064  1.00 88.67           C  
ATOM    853  CB  LEU A 102       4.604   2.929   2.099  1.00 88.67           C  
ATOM    854  O   LEU A 102       5.093   0.096   3.726  1.00 88.67           O  
ATOM    855  CG  LEU A 102       4.081   4.359   2.245  1.00 88.67           C  
ATOM    856  CD1 LEU A 102       3.297   4.766   1.002  1.00 88.67           C  
ATOM    857  CD2 LEU A 102       3.217   4.488   3.495  1.00 88.67           C  
ATOM    858  N   ARG A 103       6.641   0.582   2.226  1.00 87.84           N  
ATOM    859  CA  ARG A 103       6.958  -0.822   1.985  1.00 87.84           C  
ATOM    860  C   ARG A 103       7.509  -1.483   3.245  1.00 87.84           C  
ATOM    861  CB  ARG A 103       7.963  -0.958   0.840  1.00 87.84           C  
ATOM    862  O   ARG A 103       7.182  -2.634   3.542  1.00 87.84           O  
ATOM    863  CG  ARG A 103       7.364  -0.722  -0.537  1.00 87.84           C  
ATOM    864  CD  ARG A 103       8.367  -1.010  -1.646  1.00 87.84           C  
ATOM    865  NE  ARG A 103       8.745  -2.420  -1.678  1.00 87.84           N  
ATOM    866  NH1 ARG A 103      10.726  -2.076  -2.816  1.00 87.84           N  
ATOM    867  NH2 ARG A 103      10.102  -4.196  -2.205  1.00 87.84           N  
ATOM    868  CZ  ARG A 103       9.857  -2.894  -2.233  1.00 87.84           C  
ATOM    869  N   LYS A 104       8.395  -0.687   3.876  1.00 86.78           N  
ATOM    870  CA  LYS A 104       8.991  -1.163   5.121  1.00 86.78           C  
ATOM    871  C   LYS A 104       7.915  -1.566   6.126  1.00 86.78           C  
ATOM    872  CB  LYS A 104       9.897  -0.090   5.727  1.00 86.78           C  
ATOM    873  O   LYS A 104       8.076  -2.548   6.854  1.00 86.78           O  
ATOM    874  CG  LYS A 104      10.546  -0.498   7.041  1.00 86.78           C  
ATOM    875  CD  LYS A 104      11.419   0.616   7.604  1.00 86.78           C  
ATOM    876  CE  LYS A 104      11.960   0.263   8.983  1.00 86.78           C  
ATOM    877  NZ  LYS A 104      12.796   1.363   9.548  1.00 86.78           N  
ATOM    878  N   TYR A 105       6.727  -1.004   6.089  1.00 87.54           N  
ATOM    879  CA  TYR A 105       5.670  -1.252   7.063  1.00 87.54           C  
ATOM    880  C   TYR A 105       4.495  -1.979   6.420  1.00 87.54           C  
ATOM    881  CB  TYR A 105       5.193   0.064   7.686  1.00 87.54           C  
ATOM    882  O   TYR A 105       3.378  -1.952   6.944  1.00 87.54           O  
ATOM    883  CG  TYR A 105       6.210   0.709   8.594  1.00 87.54           C  
ATOM    884  CD1 TYR A 105       6.353   0.296   9.917  1.00 87.54           C  
ATOM    885  CD2 TYR A 105       7.030   1.734   8.133  1.00 87.54           C  
ATOM    886  CE1 TYR A 105       7.289   0.890  10.759  1.00 87.54           C  
ATOM    887  CE2 TYR A 105       7.968   2.335   8.965  1.00 87.54           C  
ATOM    888  OH  TYR A 105       9.018   2.497  11.103  1.00 87.54           O  
ATOM    889  CZ  TYR A 105       8.090   1.906  10.275  1.00 87.54           C  
ATOM    890  N   SER A 106       4.735  -2.532   5.212  1.00 89.06           N  
ATOM    891  CA  SER A 106       3.760  -3.331   4.478  1.00 89.06           C  
ATOM    892  C   SER A 106       2.510  -2.518   4.156  1.00 89.06           C  
ATOM    893  CB  SER A 106       3.376  -4.576   5.279  1.00 89.06           C  
ATOM    894  O   SER A 106       1.390  -3.018   4.277  1.00 89.06           O  
ATOM    895  OG  SER A 106       4.510  -5.393   5.512  1.00 89.06           O  
ATOM    896  N   LEU A 107       2.663  -1.228   3.925  1.00 89.90           N  
ATOM    897  CA  LEU A 107       1.550  -0.350   3.582  1.00 89.90           C  
ATOM    898  C   LEU A 107       1.479  -0.128   2.075  1.00 89.90           C  
ATOM    899  CB  LEU A 107       1.685   0.994   4.302  1.00 89.90           C  
ATOM    900  O   LEU A 107       0.511   0.448   1.573  1.00 89.90           O  
ATOM    901  CG  LEU A 107       1.488   0.974   5.818  1.00 89.90           C  
ATOM    902  CD1 LEU A 107       1.945   2.294   6.430  1.00 89.90           C  
ATOM    903  CD2 LEU A 107       0.030   0.694   6.165  1.00 89.90           C  
ATOM    904  N   SER A 108       2.506  -0.565   1.349  1.00 89.30           N  
ATOM    905  CA  SER A 108       2.557  -0.533  -0.109  1.00 89.30           C  
ATOM    906  C   SER A 108       3.461  -1.633  -0.655  1.00 89.30           C  
ATOM    907  CB  SER A 108       3.047   0.831  -0.598  1.00 89.30           C  
ATOM    908  O   SER A 108       4.472  -1.977  -0.038  1.00 89.30           O  
ATOM    909  OG  SER A 108       3.138   0.854  -2.012  1.00 89.30           O  
ATOM    910  N   ASN A 109       3.029  -2.178  -1.726  1.00 84.69           N  
ATOM    911  CA  ASN A 109       3.847  -3.155  -2.435  1.00 84.69           C  
ATOM    912  C   ASN A 109       4.363  -2.599  -3.759  1.00 84.69           C  
ATOM    913  CB  ASN A 109       3.059  -4.445  -2.671  1.00 84.69           C  
ATOM    914  O   ASN A 109       4.797  -3.357  -4.629  1.00 84.69           O  
ATOM    915  CG  ASN A 109       2.784  -5.205  -1.389  1.00 84.69           C  
ATOM    916  ND2 ASN A 109       1.602  -5.802  -1.296  1.00 84.69           N  
ATOM    917  OD1 ASN A 109       3.626  -5.254  -0.489  1.00 84.69           O  
ATOM    918  N   ILE A 110       4.253  -1.347  -3.931  1.00 84.02           N  
ATOM    919  CA  ILE A 110       4.649  -0.679  -5.167  1.00 84.02           C  
ATOM    920  C   ILE A 110       6.170  -0.560  -5.224  1.00 84.02           C  
ATOM    921  CB  ILE A 110       3.996   0.716  -5.290  1.00 84.02           C  
ATOM    922  O   ILE A 110       6.802  -0.125  -4.258  1.00 84.02           O  
ATOM    923  CG1 ILE A 110       2.471   0.586  -5.378  1.00 84.02           C  
ATOM    924  CG2 ILE A 110       4.553   1.467  -6.503  1.00 84.02           C  
ATOM    925  CD1 ILE A 110       1.730   1.912  -5.280  1.00 84.02           C  
ATOM    926  N   CYS A 111       6.651  -1.000  -6.248  1.00 81.34           N  
ATOM    927  CA  CYS A 111       8.085  -0.889  -6.492  1.00 81.34           C  
ATOM    928  C   CYS A 111       8.374   0.124  -7.593  1.00 81.34           C  
ATOM    929  CB  CYS A 111       8.671  -2.249  -6.870  1.00 81.34           C  
ATOM    930  O   CYS A 111       7.684   0.151  -8.614  1.00 81.34           O  
ATOM    931  SG  CYS A 111       8.466  -3.511  -5.594  1.00 81.34           S  
ATOM    932  N   PHE A 112       9.334   0.972  -7.268  1.00 79.71           N  
ATOM    933  CA  PHE A 112       9.739   1.973  -8.248  1.00 79.71           C  
ATOM    934  C   PHE A 112      10.943   1.491  -9.049  1.00 79.71           C  
ATOM    935  CB  PHE A 112      10.065   3.301  -7.557  1.00 79.71           C  
ATOM    936  O   PHE A 112      11.782   0.751  -8.533  1.00 79.71           O  
ATOM    937  CG  PHE A 112       8.854   4.035  -7.049  1.00 79.71           C  
ATOM    938  CD1 PHE A 112       8.313   5.095  -7.768  1.00 79.71           C  
ATOM    939  CD2 PHE A 112       8.255   3.666  -5.852  1.00 79.71           C  
ATOM    940  CE1 PHE A 112       7.192   5.776  -7.301  1.00 79.71           C  
ATOM    941  CE2 PHE A 112       7.134   4.342  -5.378  1.00 79.71           C  
ATOM    942  CZ  PHE A 112       6.605   5.397  -6.103  1.00 79.71           C  
ATOM    943  N   PHE A 113      10.906   1.901 -10.266  1.00 73.44           N  
ATOM    944  CA  PHE A 113      12.021   1.545 -11.135  1.00 73.44           C  
ATOM    945  C   PHE A 113      12.752   2.793 -11.617  1.00 73.44           C  
ATOM    946  CB  PHE A 113      11.530   0.729 -12.335  1.00 73.44           C  
ATOM    947  O   PHE A 113      12.122   3.796 -11.957  1.00 73.44           O  
ATOM    948  CG  PHE A 113      10.733  -0.490 -11.954  1.00 73.44           C  
ATOM    949  CD1 PHE A 113      11.362  -1.710 -11.742  1.00 73.44           C  
ATOM    950  CD2 PHE A 113       9.354  -0.414 -11.809  1.00 73.44           C  
ATOM    951  CE1 PHE A 113      10.627  -2.840 -11.389  1.00 73.44           C  
ATOM    952  CE2 PHE A 113       8.612  -1.538 -11.457  1.00 73.44           C  
ATOM    953  CZ  PHE A 113       9.251  -2.750 -11.249  1.00 73.44           C  
ATOM    954  N   LYS A 114      14.099   2.652 -11.477  1.00 67.64           N  
ATOM    955  CA  LYS A 114      14.913   3.800 -11.866  1.00 67.64           C  
ATOM    956  C   LYS A 114      14.908   3.989 -13.381  1.00 67.64           C  
ATOM    957  CB  LYS A 114      16.348   3.636 -11.363  1.00 67.64           C  
ATOM    958  O   LYS A 114      15.058   3.024 -14.133  1.00 67.64           O  
ATOM    959  CG  LYS A 114      16.506   3.844  -9.864  1.00 67.64           C  
ATOM    960  CD  LYS A 114      17.972   3.826  -9.449  1.00 67.64           C  
ATOM    961  CE  LYS A 114      18.128   3.978  -7.942  1.00 67.64           C  
ATOM    962  NZ  LYS A 114      19.563   3.947  -7.528  1.00 67.64           N  
ATOM    963  N   THR A 115      14.462   5.104 -13.780  1.00 65.11           N  
ATOM    964  CA  THR A 115      14.565   5.472 -15.188  1.00 65.11           C  
ATOM    965  C   THR A 115      15.277   6.813 -15.345  1.00 65.11           C  
ATOM    966  CB  THR A 115      13.177   5.544 -15.850  1.00 65.11           C  
ATOM    967  O   THR A 115      15.425   7.561 -14.376  1.00 65.11           O  
ATOM    968  CG2 THR A 115      12.322   4.341 -15.467  1.00 65.11           C  
ATOM    969  OG1 THR A 115      12.514   6.742 -15.427  1.00 65.11           O  
ATOM    970  N   ASN A 116      15.990   6.901 -16.431  1.00 64.67           N  
ATOM    971  CA  ASN A 116      16.648   8.169 -16.730  1.00 64.67           C  
ATOM    972  C   ASN A 116      15.640   9.239 -17.141  1.00 64.67           C  
ATOM    973  CB  ASN A 116      17.701   7.983 -17.825  1.00 64.67           C  
ATOM    974  O   ASN A 116      16.020  10.373 -17.441  1.00 64.67           O  
ATOM    975  CG  ASN A 116      18.914   7.213 -17.342  1.00 64.67           C  
ATOM    976  ND2 ASN A 116      19.602   6.551 -18.265  1.00 64.67           N  
ATOM    977  OD1 ASN A 116      19.231   7.212 -16.150  1.00 64.67           O  
ATOM    978  N   SER A 117      14.364   8.884 -16.976  1.00 66.49           N  
ATOM    979  CA  SER A 117      13.369   9.861 -17.407  1.00 66.49           C  
ATOM    980  C   SER A 117      13.124  10.913 -16.330  1.00 66.49           C  
ATOM    981  CB  SER A 117      12.053   9.166 -17.760  1.00 66.49           C  
ATOM    982  O   SER A 117      13.037  10.586 -15.144  1.00 66.49           O  
ATOM    983  OG  SER A 117      11.034  10.118 -18.014  1.00 66.49           O  
ATOM    984  N   ILE A 118      13.050  12.182 -16.718  1.00 62.97           N  
ATOM    985  CA  ILE A 118      12.839  13.291 -15.794  1.00 62.97           C  
ATOM    986  C   ILE A 118      11.342  13.514 -15.590  1.00 62.97           C  
ATOM    987  CB  ILE A 118      13.510  14.587 -16.301  1.00 62.97           C  
ATOM    988  O   ILE A 118      10.926  14.106 -14.592  1.00 62.97           O  
ATOM    989  CG1 ILE A 118      13.019  14.925 -17.713  1.00 62.97           C  
ATOM    990  CG2 ILE A 118      15.035  14.453 -16.269  1.00 62.97           C  
ATOM    991  CD1 ILE A 118      13.471  16.289 -18.216  1.00 62.97           C  
ATOM    992  N   TYR A 119      10.496  12.863 -16.404  1.00 68.07           N  
ATOM    993  CA  TYR A 119       9.090  13.251 -16.388  1.00 68.07           C  
ATOM    994  C   TYR A 119       8.207  12.086 -15.956  1.00 68.07           C  
ATOM    995  CB  TYR A 119       8.654  13.752 -17.769  1.00 68.07           C  
ATOM    996  O   TYR A 119       6.991  12.238 -15.819  1.00 68.07           O  
ATOM    997  CG  TYR A 119       9.418  14.964 -18.243  1.00 68.07           C  
ATOM    998  CD1 TYR A 119       9.201  16.216 -17.671  1.00 68.07           C  
ATOM    999  CD2 TYR A 119      10.356  14.861 -19.265  1.00 68.07           C  
ATOM   1000  CE1 TYR A 119       9.901  17.336 -18.106  1.00 68.07           C  
ATOM   1001  CE2 TYR A 119      11.062  15.975 -19.708  1.00 68.07           C  
ATOM   1002  OH  TYR A 119      11.524  18.312 -19.558  1.00 68.07           O  
ATOM   1003  CZ  TYR A 119      10.828  17.206 -19.123  1.00 68.07           C  
ATOM   1004  N   SER A 120       8.844  10.962 -15.783  1.00 70.95           N  
ATOM   1005  CA  SER A 120       7.974   9.819 -15.525  1.00 70.95           C  
ATOM   1006  C   SER A 120       8.527   8.946 -14.403  1.00 70.95           C  
ATOM   1007  CB  SER A 120       7.798   8.983 -16.793  1.00 70.95           C  
ATOM   1008  O   SER A 120       9.723   8.990 -14.107  1.00 70.95           O  
ATOM   1009  OG  SER A 120       9.039   8.449 -17.221  1.00 70.95           O  
ATOM   1010  N   GLN A 121       7.589   8.270 -13.694  1.00 77.41           N  
ATOM   1011  CA  GLN A 121       7.891   7.300 -12.646  1.00 77.41           C  
ATOM   1012  C   GLN A 121       7.260   5.945 -12.954  1.00 77.41           C  
ATOM   1013  CB  GLN A 121       7.405   7.809 -11.288  1.00 77.41           C  
ATOM   1014  O   GLN A 121       6.049   5.850 -13.159  1.00 77.41           O  
ATOM   1015  CG  GLN A 121       7.794   6.911 -10.121  1.00 77.41           C  
ATOM   1016  CD  GLN A 121       7.308   7.442  -8.785  1.00 77.41           C  
ATOM   1017  NE2 GLN A 121       8.232   7.625  -7.848  1.00 77.41           N  
ATOM   1018  OE1 GLN A 121       6.112   7.686  -8.597  1.00 77.41           O  
ATOM   1019  N   PHE A 122       8.131   4.952 -13.050  1.00 78.63           N  
ATOM   1020  CA  PHE A 122       7.645   3.603 -13.317  1.00 78.63           C  
ATOM   1021  C   PHE A 122       7.521   2.806 -12.024  1.00 78.63           C  
ATOM   1022  CB  PHE A 122       8.577   2.878 -14.293  1.00 78.63           C  
ATOM   1023  O   PHE A 122       8.419   2.839 -11.180  1.00 78.63           O  
ATOM   1024  CG  PHE A 122       8.461   3.360 -15.714  1.00 78.63           C  
ATOM   1025  CD1 PHE A 122       7.661   2.685 -16.628  1.00 78.63           C  
ATOM   1026  CD2 PHE A 122       9.152   4.488 -16.136  1.00 78.63           C  
ATOM   1027  CE1 PHE A 122       7.551   3.128 -17.944  1.00 78.63           C  
ATOM   1028  CE2 PHE A 122       9.048   4.937 -17.450  1.00 78.63           C  
ATOM   1029  CZ  PHE A 122       8.248   4.255 -18.352  1.00 78.63           C  
ATOM   1030  N   LYS A 123       6.389   2.055 -11.899  1.00 81.56           N  
ATOM   1031  CA  LYS A 123       6.176   1.288 -10.675  1.00 81.56           C  
ATOM   1032  C   LYS A 123       5.231   0.115 -10.918  1.00 81.56           C  
ATOM   1033  CB  LYS A 123       5.622   2.187  -9.568  1.00 81.56           C  
ATOM   1034  O   LYS A 123       4.633   0.005 -11.990  1.00 81.56           O  
ATOM   1035  CG  LYS A 123       4.313   2.875  -9.927  1.00 81.56           C  
ATOM   1036  CD  LYS A 123       3.898   3.879  -8.859  1.00 81.56           C  
ATOM   1037  CE  LYS A 123       2.560   4.526  -9.188  1.00 81.56           C  
ATOM   1038  NZ  LYS A 123       2.166   5.537  -8.162  1.00 81.56           N  
ATOM   1039  N   THR A 124       5.154  -0.755  -9.973  1.00 83.55           N  
ATOM   1040  CA  THR A 124       4.248  -1.894 -10.073  1.00 83.55           C  
ATOM   1041  C   THR A 124       2.795  -1.440  -9.977  1.00 83.55           C  
ATOM   1042  CB  THR A 124       4.537  -2.936  -8.977  1.00 83.55           C  
ATOM   1043  O   THR A 124       2.488  -0.467  -9.285  1.00 83.55           O  
ATOM   1044  CG2 THR A 124       5.932  -3.532  -9.138  1.00 83.55           C  
ATOM   1045  OG1 THR A 124       4.443  -2.309  -7.693  1.00 83.55           O  
ATOM   1046  N   GLN A 125       1.980  -2.054 -10.799  1.00 83.39           N  
ATOM   1047  CA  GLN A 125       0.550  -1.765 -10.771  1.00 83.39           C  
ATOM   1048  C   GLN A 125      -0.148  -2.555  -9.667  1.00 83.39           C  
ATOM   1049  CB  GLN A 125      -0.088  -2.079 -12.125  1.00 83.39           C  
ATOM   1050  O   GLN A 125       0.117  -3.745  -9.485  1.00 83.39           O  
ATOM   1051  CG  GLN A 125      -1.573  -1.748 -12.196  1.00 83.39           C  
ATOM   1052  CD  GLN A 125      -2.188  -2.096 -13.539  1.00 83.39           C  
ATOM   1053  NE2 GLN A 125      -3.458  -1.748 -13.717  1.00 83.39           N  
ATOM   1054  OE1 GLN A 125      -1.527  -2.673 -14.408  1.00 83.39           O  
ATOM   1055  N   VAL A 126      -0.988  -1.894  -8.882  1.00 85.31           N  
ATOM   1056  CA  VAL A 126      -1.862  -2.569  -7.929  1.00 85.31           C  
ATOM   1057  C   VAL A 126      -3.152  -2.997  -8.624  1.00 85.31           C  
ATOM   1058  CB  VAL A 126      -2.184  -1.667  -6.716  1.00 85.31           C  
ATOM   1059  O   VAL A 126      -3.831  -2.177  -9.246  1.00 85.31           O  
ATOM   1060  CG1 VAL A 126      -3.123  -2.382  -5.746  1.00 85.31           C  
ATOM   1061  CG2 VAL A 126      -0.897  -1.246  -6.009  1.00 85.31           C  
ATOM   1062  N   HIS A 127      -3.473  -4.265  -8.578  1.00 86.54           N  
ATOM   1063  CA  HIS A 127      -4.705  -4.770  -9.174  1.00 86.54           C  
ATOM   1064  C   HIS A 127      -5.868  -4.682  -8.192  1.00 86.54           C  
ATOM   1065  CB  HIS A 127      -4.521  -6.216  -9.640  1.00 86.54           C  
ATOM   1066  O   HIS A 127      -5.947  -5.466  -7.244  1.00 86.54           O  
ATOM   1067  CG  HIS A 127      -3.506  -6.370 -10.728  1.00 86.54           C  
ATOM   1068  CD2 HIS A 127      -2.222  -6.797 -10.692  1.00 86.54           C  
ATOM   1069  ND1 HIS A 127      -3.775  -6.064 -12.045  1.00 86.54           N  
ATOM   1070  CE1 HIS A 127      -2.696  -6.297 -12.773  1.00 86.54           C  
ATOM   1071  NE2 HIS A 127      -1.740  -6.743 -11.977  1.00 86.54           N  
ATOM   1072  N   GLY A 128      -6.660  -3.705  -8.353  1.00 89.49           N  
ATOM   1073  CA  GLY A 128      -7.799  -3.506  -7.471  1.00 89.49           C  
ATOM   1074  C   GLY A 128      -8.487  -2.170  -7.677  1.00 89.49           C  
ATOM   1075  O   GLY A 128      -8.465  -1.617  -8.779  1.00 89.49           O  
ATOM   1076  N   LYS A 129      -9.344  -1.866  -6.705  1.00 92.63           N  
ATOM   1077  CA  LYS A 129     -10.135  -0.640  -6.765  1.00 92.63           C  
ATOM   1078  C   LYS A 129      -9.799   0.289  -5.602  1.00 92.63           C  
ATOM   1079  CB  LYS A 129     -11.630  -0.966  -6.760  1.00 92.63           C  
ATOM   1080  O   LYS A 129      -9.391  -0.169  -4.533  1.00 92.63           O  
ATOM   1081  CG  LYS A 129     -12.084  -1.803  -7.946  1.00 92.63           C  
ATOM   1082  CD  LYS A 129     -13.575  -2.111  -7.875  1.00 92.63           C  
ATOM   1083  CE  LYS A 129     -14.020  -2.997  -9.031  1.00 92.63           C  
ATOM   1084  NZ  LYS A 129     -15.469  -3.346  -8.935  1.00 92.63           N  
ATOM   1085  N   THR A 130      -9.918   1.536  -5.900  1.00 93.06           N  
ATOM   1086  CA  THR A 130      -9.715   2.510  -4.833  1.00 93.06           C  
ATOM   1087  C   THR A 130     -10.848   2.440  -3.814  1.00 93.06           C  
ATOM   1088  CB  THR A 130      -9.613   3.940  -5.394  1.00 93.06           C  
ATOM   1089  O   THR A 130     -11.909   1.879  -4.095  1.00 93.06           O  
ATOM   1090  CG2 THR A 130      -8.543   4.032  -6.477  1.00 93.06           C  
ATOM   1091  OG1 THR A 130     -10.876   4.319  -5.953  1.00 93.06           O  
ATOM   1092  N   LEU A 131     -10.578   2.889  -2.632  1.00 93.37           N  
ATOM   1093  CA  LEU A 131     -11.634   3.004  -1.633  1.00 93.37           C  
ATOM   1094  C   LEU A 131     -12.796   3.838  -2.163  1.00 93.37           C  
ATOM   1095  CB  LEU A 131     -11.089   3.628  -0.346  1.00 93.37           C  
ATOM   1096  O   LEU A 131     -13.961   3.507  -1.928  1.00 93.37           O  
ATOM   1097  CG  LEU A 131     -12.093   3.827   0.790  1.00 93.37           C  
ATOM   1098  CD1 LEU A 131     -12.769   2.505   1.137  1.00 93.37           C  
ATOM   1099  CD2 LEU A 131     -11.405   4.419   2.016  1.00 93.37           C  
ATOM   1100  N   HIS A 132     -12.453   4.865  -2.895  1.00 91.51           N  
ATOM   1101  CA  HIS A 132     -13.473   5.705  -3.513  1.00 91.51           C  
ATOM   1102  C   HIS A 132     -14.403   4.881  -4.397  1.00 91.51           C  
ATOM   1103  CB  HIS A 132     -12.823   6.822  -4.332  1.00 91.51           C  
ATOM   1104  O   HIS A 132     -15.624   5.049  -4.347  1.00 91.51           O  
ATOM   1105  CG  HIS A 132     -13.806   7.676  -5.068  1.00 91.51           C  
ATOM   1106  CD2 HIS A 132     -14.197   7.666  -6.364  1.00 91.51           C  
ATOM   1107  ND1 HIS A 132     -14.512   8.691  -4.460  1.00 91.51           N  
ATOM   1108  CE1 HIS A 132     -15.298   9.269  -5.353  1.00 91.51           C  
ATOM   1109  NE2 HIS A 132     -15.125   8.666  -6.516  1.00 91.51           N  
ATOM   1110  N   ASP A 133     -13.830   4.018  -5.195  1.00 92.47           N  
ATOM   1111  CA  ASP A 133     -14.607   3.161  -6.085  1.00 92.47           C  
ATOM   1112  C   ASP A 133     -15.563   2.271  -5.295  1.00 92.47           C  
ATOM   1113  CB  ASP A 133     -13.680   2.302  -6.947  1.00 92.47           C  
ATOM   1114  O   ASP A 133     -16.733   2.132  -5.657  1.00 92.47           O  
ATOM   1115  CG  ASP A 133     -12.959   3.099  -8.020  1.00 92.47           C  
ATOM   1116  OD1 ASP A 133     -13.415   4.211  -8.364  1.00 92.47           O  
ATOM   1117  OD2 ASP A 133     -11.926   2.611  -8.527  1.00 92.47           O  
ATOM   1118  N   TYR A 134     -15.110   1.738  -4.210  1.00 93.90           N  
ATOM   1119  CA  TYR A 134     -15.932   0.876  -3.368  1.00 93.90           C  
ATOM   1120  C   TYR A 134     -17.072   1.662  -2.731  1.00 93.90           C  
ATOM   1121  CB  TYR A 134     -15.080   0.217  -2.279  1.00 93.90           C  
ATOM   1122  O   TYR A 134     -18.205   1.179  -2.662  1.00 93.90           O  
ATOM   1123  CG  TYR A 134     -14.336  -1.009  -2.749  1.00 93.90           C  
ATOM   1124  CD1 TYR A 134     -14.994  -2.224  -2.922  1.00 93.90           C  
ATOM   1125  CD2 TYR A 134     -12.973  -0.955  -3.020  1.00 93.90           C  
ATOM   1126  CE1 TYR A 134     -14.312  -3.357  -3.354  1.00 93.90           C  
ATOM   1127  CE2 TYR A 134     -12.280  -2.082  -3.452  1.00 93.90           C  
ATOM   1128  OH  TYR A 134     -12.277  -4.394  -4.043  1.00 93.90           O  
ATOM   1129  CZ  TYR A 134     -12.958  -3.276  -3.616  1.00 93.90           C  
ATOM   1130  N   ILE A 135     -16.759   2.838  -2.324  1.00 92.38           N  
ATOM   1131  CA  ILE A 135     -17.750   3.690  -1.676  1.00 92.38           C  
ATOM   1132  C   ILE A 135     -18.791   4.140  -2.699  1.00 92.38           C  
ATOM   1133  CB  ILE A 135     -17.091   4.918  -1.008  1.00 92.38           C  
ATOM   1134  O   ILE A 135     -19.996   4.041  -2.453  1.00 92.38           O  
ATOM   1135  CG1 ILE A 135     -16.270   4.484   0.212  1.00 92.38           C  
ATOM   1136  CG2 ILE A 135     -18.149   5.953  -0.617  1.00 92.38           C  
ATOM   1137  CD1 ILE A 135     -15.402   5.589   0.798  1.00 92.38           C  
ATOM   1138  N   GLU A 136     -18.305   4.634  -3.777  1.00 90.50           N  
ATOM   1139  CA  GLU A 136     -19.179   5.166  -4.818  1.00 90.50           C  
ATOM   1140  C   GLU A 136     -20.139   4.097  -5.333  1.00 90.50           C  
ATOM   1141  CB  GLU A 136     -18.354   5.734  -5.975  1.00 90.50           C  
ATOM   1142  O   GLU A 136     -21.310   4.380  -5.592  1.00 90.50           O  
ATOM   1143  CG  GLU A 136     -19.184   6.457  -7.026  1.00 90.50           C  
ATOM   1144  CD  GLU A 136     -18.355   6.987  -8.185  1.00 90.50           C  
ATOM   1145  OE1 GLU A 136     -18.919   7.661  -9.076  1.00 90.50           O  
ATOM   1146  OE2 GLU A 136     -17.132   6.723  -8.203  1.00 90.50           O  
ATOM   1147  N   LYS A 137     -19.729   2.883  -5.455  1.00 91.78           N  
ATOM   1148  CA  LYS A 137     -20.520   1.790  -6.013  1.00 91.78           C  
ATOM   1149  C   LYS A 137     -21.336   1.093  -4.928  1.00 91.78           C  
ATOM   1150  CB  LYS A 137     -19.616   0.779  -6.720  1.00 91.78           C  
ATOM   1151  O   LYS A 137     -22.042   0.121  -5.203  1.00 91.78           O  
ATOM   1152  CG  LYS A 137     -18.989   1.301  -8.004  1.00 91.78           C  
ATOM   1153  CD  LYS A 137     -18.094   0.254  -8.655  1.00 91.78           C  
ATOM   1154  CE  LYS A 137     -17.477   0.771  -9.948  1.00 91.78           C  
ATOM   1155  NZ  LYS A 137     -16.517  -0.211 -10.535  1.00 91.78           N  
ATOM   1156  N   GLY A 138     -21.177   1.543  -3.656  1.00 91.11           N  
ATOM   1157  CA  GLY A 138     -21.933   1.020  -2.529  1.00 91.11           C  
ATOM   1158  C   GLY A 138     -21.468  -0.354  -2.085  1.00 91.11           C  
ATOM   1159  O   GLY A 138     -22.206  -1.078  -1.413  1.00 91.11           O  
ATOM   1160  N   ILE A 139     -20.392  -0.778  -2.579  1.00 94.30           N  
ATOM   1161  CA  ILE A 139     -19.867  -2.115  -2.326  1.00 94.30           C  
ATOM   1162  C   ILE A 139     -19.275  -2.180  -0.919  1.00 94.30           C  
ATOM   1163  CB  ILE A 139     -18.803  -2.512  -3.373  1.00 94.30           C  
ATOM   1164  O   ILE A 139     -19.361  -3.212  -0.250  1.00 94.30           O  
ATOM   1165  CG1 ILE A 139     -19.430  -2.585  -4.770  1.00 94.30           C  
ATOM   1166  CG2 ILE A 139     -18.145  -3.843  -2.998  1.00 94.30           C  
ATOM   1167  CD1 ILE A 139     -18.417  -2.731  -5.897  1.00 94.30           C  
ATOM   1168  N   PHE A 140     -18.702  -1.067  -0.460  1.00 93.83           N  
ATOM   1169  CA  PHE A 140     -17.995  -1.024   0.815  1.00 93.83           C  
ATOM   1170  C   PHE A 140     -18.933  -1.370   1.965  1.00 93.83           C  
ATOM   1171  CB  PHE A 140     -17.376   0.359   1.041  1.00 93.83           C  
ATOM   1172  O   PHE A 140     -18.535  -2.050   2.914  1.00 93.83           O  
ATOM   1173  CG  PHE A 140     -16.471   0.430   2.241  1.00 93.83           C  
ATOM   1174  CD1 PHE A 140     -16.886   1.065   3.405  1.00 93.83           C  
ATOM   1175  CD2 PHE A 140     -15.205  -0.140   2.205  1.00 93.83           C  
ATOM   1176  CE1 PHE A 140     -16.050   1.132   4.518  1.00 93.83           C  
ATOM   1177  CE2 PHE A 140     -14.364  -0.077   3.313  1.00 93.83           C  
ATOM   1178  CZ  PHE A 140     -14.788   0.560   4.468  1.00 93.83           C  
ATOM   1179  N   VAL A 141     -20.205  -1.066   1.823  1.00 92.59           N  
ATOM   1180  CA  VAL A 141     -21.130  -1.243   2.937  1.00 92.59           C  
ATOM   1181  C   VAL A 141     -22.060  -2.421   2.655  1.00 92.59           C  
ATOM   1182  CB  VAL A 141     -21.955   0.037   3.199  1.00 92.59           C  
ATOM   1183  O   VAL A 141     -23.024  -2.649   3.390  1.00 92.59           O  
ATOM   1184  CG1 VAL A 141     -21.049   1.178   3.659  1.00 92.59           C  
ATOM   1185  CG2 VAL A 141     -22.730   0.437   1.946  1.00 92.59           C  
ATOM   1186  N   SER A 142     -21.777  -3.136   1.644  1.00 93.65           N  
ATOM   1187  CA  SER A 142     -22.576  -4.310   1.310  1.00 93.65           C  
ATOM   1188  C   SER A 142     -22.375  -5.424   2.333  1.00 93.65           C  
ATOM   1189  CB  SER A 142     -22.222  -4.820  -0.087  1.00 93.65           C  
ATOM   1190  O   SER A 142     -21.297  -5.550   2.918  1.00 93.65           O  
ATOM   1191  OG  SER A 142     -22.789  -6.099  -0.315  1.00 93.65           O  
ATOM   1192  N   SER A 143     -23.396  -6.237   2.562  1.00 92.22           N  
ATOM   1193  CA  SER A 143     -23.405  -7.295   3.568  1.00 92.22           C  
ATOM   1194  C   SER A 143     -22.380  -8.376   3.242  1.00 92.22           C  
ATOM   1195  CB  SER A 143     -24.798  -7.917   3.679  1.00 92.22           C  
ATOM   1196  O   SER A 143     -21.906  -9.079   4.138  1.00 92.22           O  
ATOM   1197  OG  SER A 143     -25.205  -8.463   2.436  1.00 92.22           O  
ATOM   1198  N   GLU A 144     -21.877  -8.445   2.027  1.00 93.22           N  
ATOM   1199  CA  GLU A 144     -21.000  -9.521   1.575  1.00 93.22           C  
ATOM   1200  C   GLU A 144     -19.532  -9.122   1.691  1.00 93.22           C  
ATOM   1201  CB  GLU A 144     -21.327  -9.910   0.130  1.00 93.22           C  
ATOM   1202  O   GLU A 144     -18.641  -9.917   1.383  1.00 93.22           O  
ATOM   1203  CG  GLU A 144     -22.724 -10.484  -0.051  1.00 93.22           C  
ATOM   1204  CD  GLU A 144     -23.085 -10.735  -1.506  1.00 93.22           C  
ATOM   1205  OE1 GLU A 144     -24.185 -11.270  -1.775  1.00 93.22           O  
ATOM   1206  OE2 GLU A 144     -22.262 -10.395  -2.385  1.00 93.22           O  
ATOM   1207  N   GLN A 145     -19.301  -7.903   2.150  1.00 94.78           N  
ATOM   1208  CA  GLN A 145     -17.940  -7.385   2.054  1.00 94.78           C  
ATOM   1209  C   GLN A 145     -17.278  -7.322   3.427  1.00 94.78           C  
ATOM   1210  CB  GLN A 145     -17.937  -6.000   1.405  1.00 94.78           C  
ATOM   1211  O   GLN A 145     -16.574  -6.359   3.739  1.00 94.78           O  
ATOM   1212  CG  GLN A 145     -18.346  -6.008  -0.062  1.00 94.78           C  
ATOM   1213  CD  GLN A 145     -17.388  -6.797  -0.935  1.00 94.78           C  
ATOM   1214  NE2 GLN A 145     -17.904  -7.364  -2.019  1.00 94.78           N  
ATOM   1215  OE1 GLN A 145     -16.193  -6.894  -0.637  1.00 94.78           O  
ATOM   1216  N   PHE A 146     -17.476  -8.290   4.278  1.00 95.60           N  
ATOM   1217  CA  PHE A 146     -16.882  -8.354   5.608  1.00 95.60           C  
ATOM   1218  C   PHE A 146     -15.361  -8.412   5.519  1.00 95.60           C  
ATOM   1219  CB  PHE A 146     -17.409  -9.570   6.376  1.00 95.60           C  
ATOM   1220  O   PHE A 146     -14.665  -7.686   6.232  1.00 95.60           O  
ATOM   1221  CG  PHE A 146     -16.629  -9.885   7.624  1.00 95.60           C  
ATOM   1222  CD1 PHE A 146     -15.796 -10.996   7.677  1.00 95.60           C  
ATOM   1223  CD2 PHE A 146     -16.728  -9.070   8.743  1.00 95.60           C  
ATOM   1224  CE1 PHE A 146     -15.072 -11.290   8.831  1.00 95.60           C  
ATOM   1225  CE2 PHE A 146     -16.008  -9.357   9.900  1.00 95.60           C  
ATOM   1226  CZ  PHE A 146     -15.182 -10.468   9.942  1.00 95.60           C  
ATOM   1227  N   MET A 147     -14.852  -9.240   4.623  1.00 95.29           N  
ATOM   1228  CA  MET A 147     -13.407  -9.428   4.525  1.00 95.29           C  
ATOM   1229  C   MET A 147     -12.718  -8.138   4.095  1.00 95.29           C  
ATOM   1230  CB  MET A 147     -13.076 -10.551   3.540  1.00 95.29           C  
ATOM   1231  O   MET A 147     -11.611  -7.840   4.547  1.00 95.29           O  
ATOM   1232  CG  MET A 147     -13.447 -11.937   4.042  1.00 95.29           C  
ATOM   1233  SD  MET A 147     -12.707 -12.313   5.679  1.00 95.29           S  
ATOM   1234  CE  MET A 147     -10.964 -12.494   5.207  1.00 95.29           C  
ATOM   1235  N   LEU A 148     -13.364  -7.432   3.222  1.00 96.27           N  
ATOM   1236  CA  LEU A 148     -12.866  -6.132   2.785  1.00 96.27           C  
ATOM   1237  C   LEU A 148     -12.723  -5.179   3.966  1.00 96.27           C  
ATOM   1238  CB  LEU A 148     -13.800  -5.525   1.734  1.00 96.27           C  
ATOM   1239  O   LEU A 148     -11.661  -4.585   4.165  1.00 96.27           O  
ATOM   1240  CG  LEU A 148     -13.379  -4.175   1.152  1.00 96.27           C  
ATOM   1241  CD1 LEU A 148     -12.225  -4.357   0.172  1.00 96.27           C  
ATOM   1242  CD2 LEU A 148     -14.562  -3.494   0.473  1.00 96.27           C  
ATOM   1243  N   ARG A 149     -13.724  -5.079   4.770  1.00 96.36           N  
ATOM   1244  CA  ARG A 149     -13.727  -4.184   5.922  1.00 96.36           C  
ATOM   1245  C   ARG A 149     -12.758  -4.669   6.995  1.00 96.36           C  
ATOM   1246  CB  ARG A 149     -15.137  -4.063   6.506  1.00 96.36           C  
ATOM   1247  O   ARG A 149     -12.090  -3.862   7.646  1.00 96.36           O  
ATOM   1248  CG  ARG A 149     -16.098  -3.269   5.636  1.00 96.36           C  
ATOM   1249  CD  ARG A 149     -17.425  -3.024   6.339  1.00 96.36           C  
ATOM   1250  NE  ARG A 149     -18.156  -4.269   6.559  1.00 96.36           N  
ATOM   1251  NH1 ARG A 149     -19.021  -4.380   4.419  1.00 96.36           N  
ATOM   1252  NH2 ARG A 149     -19.520  -6.013   5.948  1.00 96.36           N  
ATOM   1253  CZ  ARG A 149     -18.897  -4.885   5.642  1.00 96.36           C  
ATOM   1254  N   LYS A 150     -12.795  -5.970   7.167  1.00 96.40           N  
ATOM   1255  CA  LYS A 150     -11.833  -6.532   8.111  1.00 96.40           C  
ATOM   1256  C   LYS A 150     -10.405  -6.140   7.739  1.00 96.40           C  
ATOM   1257  CB  LYS A 150     -11.961  -8.055   8.166  1.00 96.40           C  
ATOM   1258  O   LYS A 150      -9.626  -5.726   8.599  1.00 96.40           O  
ATOM   1259  CG  LYS A 150     -11.017  -8.720   9.157  1.00 96.40           C  
ATOM   1260  CD  LYS A 150     -11.220 -10.229   9.195  1.00 96.40           C  
ATOM   1261  CE  LYS A 150     -10.269 -10.897  10.179  1.00 96.40           C  
ATOM   1262  NZ  LYS A 150      -9.087 -11.495   9.488  1.00 96.40           N  
ATOM   1263  N   SER A 151     -10.022  -6.334   6.532  1.00 95.66           N  
ATOM   1264  CA  SER A 151      -8.690  -5.959   6.068  1.00 95.66           C  
ATOM   1265  C   SER A 151      -8.453  -4.460   6.220  1.00 95.66           C  
ATOM   1266  CB  SER A 151      -8.495  -6.369   4.608  1.00 95.66           C  
ATOM   1267  O   SER A 151      -7.325  -4.026   6.462  1.00 95.66           O  
ATOM   1268  OG  SER A 151      -9.287  -5.566   3.750  1.00 95.66           O  
ATOM   1269  N   PHE A 152      -9.470  -3.681   6.015  1.00 95.68           N  
ATOM   1270  CA  PHE A 152      -9.380  -2.236   6.189  1.00 95.68           C  
ATOM   1271  C   PHE A 152      -9.030  -1.885   7.630  1.00 95.68           C  
ATOM   1272  CB  PHE A 152     -10.696  -1.562   5.789  1.00 95.68           C  
ATOM   1273  O   PHE A 152      -8.177  -1.030   7.876  1.00 95.68           O  
ATOM   1274  CG  PHE A 152     -10.607  -0.062   5.699  1.00 95.68           C  
ATOM   1275  CD1 PHE A 152     -11.296   0.744   6.596  1.00 95.68           C  
ATOM   1276  CD2 PHE A 152      -9.834   0.541   4.715  1.00 95.68           C  
ATOM   1277  CE1 PHE A 152     -11.215   2.132   6.515  1.00 95.68           C  
ATOM   1278  CE2 PHE A 152      -9.748   1.928   4.628  1.00 95.68           C  
ATOM   1279  CZ  PHE A 152     -10.440   2.722   5.528  1.00 95.68           C  
ATOM   1280  N   VAL A 153      -9.669  -2.538   8.625  1.00 95.57           N  
ATOM   1281  CA  VAL A 153      -9.366  -2.323  10.036  1.00 95.57           C  
ATOM   1282  C   VAL A 153      -7.913  -2.698  10.316  1.00 95.57           C  
ATOM   1283  CB  VAL A 153     -10.312  -3.134  10.949  1.00 95.57           C  
ATOM   1284  O   VAL A 153      -7.218  -2.002  11.060  1.00 95.57           O  
ATOM   1285  CG1 VAL A 153      -9.849  -3.066  12.403  1.00 95.57           C  
ATOM   1286  CG2 VAL A 153     -11.746  -2.626  10.818  1.00 95.57           C  
ATOM   1287  N   ASP A 154      -7.460  -3.803   9.694  1.00 94.10           N  
ATOM   1288  CA  ASP A 154      -6.054  -4.175   9.822  1.00 94.10           C  
ATOM   1289  C   ASP A 154      -5.143  -3.056   9.323  1.00 94.10           C  
ATOM   1290  CB  ASP A 154      -5.769  -5.467   9.054  1.00 94.10           C  
ATOM   1291  O   ASP A 154      -4.122  -2.755   9.945  1.00 94.10           O  
ATOM   1292  CG  ASP A 154      -6.406  -6.689   9.692  1.00 94.10           C  
ATOM   1293  OD1 ASP A 154      -6.774  -6.632  10.886  1.00 94.10           O  
ATOM   1294  OD2 ASP A 154      -6.540  -7.718   8.996  1.00 94.10           O  
ATOM   1295  N   PHE A 155      -5.496  -2.524   8.219  1.00 93.92           N  
ATOM   1296  CA  PHE A 155      -4.783  -1.380   7.664  1.00 93.92           C  
ATOM   1297  C   PHE A 155      -4.770  -0.219   8.651  1.00 93.92           C  
ATOM   1298  CB  PHE A 155      -5.418  -0.938   6.342  1.00 93.92           C  
ATOM   1299  O   PHE A 155      -3.724   0.389   8.889  1.00 93.92           O  
ATOM   1300  CG  PHE A 155      -4.936   0.402   5.855  1.00 93.92           C  
ATOM   1301  CD1 PHE A 155      -5.705   1.544   6.045  1.00 93.92           C  
ATOM   1302  CD2 PHE A 155      -3.713   0.520   5.208  1.00 93.92           C  
ATOM   1303  CE1 PHE A 155      -5.262   2.786   5.596  1.00 93.92           C  
ATOM   1304  CE2 PHE A 155      -3.263   1.758   4.756  1.00 93.92           C  
ATOM   1305  CZ  PHE A 155      -4.040   2.889   4.950  1.00 93.92           C  
ATOM   1306  N   LEU A 156      -5.890   0.106   9.236  1.00 93.40           N  
ATOM   1307  CA  LEU A 156      -6.011   1.201  10.192  1.00 93.40           C  
ATOM   1308  C   LEU A 156      -5.107   0.972  11.398  1.00 93.40           C  
ATOM   1309  CB  LEU A 156      -7.464   1.354  10.651  1.00 93.40           C  
ATOM   1310  O   LEU A 156      -4.541   1.922  11.944  1.00 93.40           O  
ATOM   1311  CG  LEU A 156      -8.463   1.825   9.592  1.00 93.40           C  
ATOM   1312  CD1 LEU A 156      -9.877   1.830  10.163  1.00 93.40           C  
ATOM   1313  CD2 LEU A 156      -8.084   3.210   9.078  1.00 93.40           C  
ATOM   1314  N   HIS A 157      -4.981  -0.275  11.778  1.00 91.72           N  
ATOM   1315  CA  HIS A 157      -4.058  -0.603  12.859  1.00 91.72           C  
ATOM   1316  C   HIS A 157      -2.630  -0.202  12.505  1.00 91.72           C  
ATOM   1317  CB  HIS A 157      -4.118  -2.098  13.180  1.00 91.72           C  
ATOM   1318  O   HIS A 157      -1.892   0.298  13.357  1.00 91.72           O  
ATOM   1319  CG  HIS A 157      -5.351  -2.502  13.925  1.00 91.72           C  
ATOM   1320  CD2 HIS A 157      -6.234  -1.770  14.644  1.00 91.72           C  
ATOM   1321  ND1 HIS A 157      -5.790  -3.806  13.986  1.00 91.72           N  
ATOM   1322  CE1 HIS A 157      -6.894  -3.860  14.711  1.00 91.72           C  
ATOM   1323  NE2 HIS A 157      -7.185  -2.638  15.122  1.00 91.72           N  
ATOM   1324  N   LYS A 158      -2.300  -0.348  11.279  1.00 89.16           N  
ATOM   1325  CA  LYS A 158      -0.943  -0.059  10.824  1.00 89.16           C  
ATOM   1326  C   LYS A 158      -0.689   1.444  10.773  1.00 89.16           C  
ATOM   1327  CB  LYS A 158      -0.695  -0.679   9.448  1.00 89.16           C  
ATOM   1328  O   LYS A 158       0.376   1.913  11.182  1.00 89.16           O  
ATOM   1329  CG  LYS A 158      -0.632  -2.200   9.456  1.00 89.16           C  
ATOM   1330  CD  LYS A 158      -0.450  -2.759   8.051  1.00 89.16           C  
ATOM   1331  CE  LYS A 158      -0.419  -4.282   8.054  1.00 89.16           C  
ATOM   1332  NZ  LYS A 158      -0.365  -4.838   6.669  1.00 89.16           N  
ATOM   1333  N   ILE A 159      -1.681   2.218  10.409  1.00 88.16           N  
ATOM   1334  CA  ILE A 159      -1.437   3.637  10.176  1.00 88.16           C  
ATOM   1335  C   ILE A 159      -1.647   4.416  11.473  1.00 88.16           C  
ATOM   1336  CB  ILE A 159      -2.352   4.193   9.063  1.00 88.16           C  
ATOM   1337  O   ILE A 159      -1.371   5.616  11.535  1.00 88.16           O  
ATOM   1338  CG1 ILE A 159      -3.824   4.083   9.477  1.00 88.16           C  
ATOM   1339  CG2 ILE A 159      -2.099   3.463   7.740  1.00 88.16           C  
ATOM   1340  CD1 ILE A 159      -4.777   4.874   8.590  1.00 88.16           C  
ATOM   1341  N   LYS A 160      -2.302   3.720  12.377  1.00 86.55           N  
ATOM   1342  CA  LYS A 160      -2.484   4.321  13.695  1.00 86.55           C  
ATOM   1343  C   LYS A 160      -1.139   4.615  14.355  1.00 86.55           C  
ATOM   1344  CB  LYS A 160      -3.319   3.406  14.592  1.00 86.55           C  
ATOM   1345  O   LYS A 160      -1.028   5.537  15.165  1.00 86.55           O  
ATOM   1346  CG  LYS A 160      -3.543   3.951  15.995  1.00 86.55           C  
ATOM   1347  CD  LYS A 160      -4.339   2.977  16.853  1.00 86.55           C  
ATOM   1348  CE  LYS A 160      -4.404   3.432  18.305  1.00 86.55           C  
ATOM   1349  NZ  LYS A 160      -5.081   2.423  19.172  1.00 86.55           N  
ATOM   1350  N   ASN A 161      -0.067   4.014  13.949  1.00 77.70           N  
ATOM   1351  CA  ASN A 161       1.287   4.177  14.470  1.00 77.70           C  
ATOM   1352  C   ASN A 161       1.731   5.636  14.428  1.00 77.70           C  
ATOM   1353  CB  ASN A 161       2.270   3.299  13.692  1.00 77.70           C  
ATOM   1354  O   ASN A 161       1.677   6.276  13.376  1.00 77.70           O  
ATOM   1355  CG  ASN A 161       3.617   3.182  14.379  1.00 77.70           C  
ATOM   1356  ND2 ASN A 161       4.260   2.030  14.230  1.00 77.70           N  
ATOM   1357  OD1 ASN A 161       4.074   4.119  15.039  1.00 77.70           O  
ATOM   1358  N   PRO A 162       2.163   6.166  15.606  1.00 67.22           N  
ATOM   1359  CA  PRO A 162       2.537   7.575  15.748  1.00 67.22           C  
ATOM   1360  C   PRO A 162       3.826   7.921  15.005  1.00 67.22           C  
ATOM   1361  CB  PRO A 162       2.716   7.742  17.259  1.00 67.22           C  
ATOM   1362  O   PRO A 162       4.207   9.092  14.936  1.00 67.22           O  
ATOM   1363  CG  PRO A 162       3.048   6.372  17.758  1.00 67.22           C  
ATOM   1364  CD  PRO A 162       2.408   5.365  16.846  1.00 67.22           C  
ATOM   1365  N   LYS A 163       4.383   6.922  14.327  1.00 74.67           N  
ATOM   1366  CA  LYS A 163       5.659   7.193  13.671  1.00 74.67           C  
ATOM   1367  C   LYS A 163       5.447   7.786  12.281  1.00 74.67           C  
ATOM   1368  CB  LYS A 163       6.495   5.916  13.574  1.00 74.67           C  
ATOM   1369  O   LYS A 163       6.408   8.175  11.613  1.00 74.67           O  
ATOM   1370  CG  LYS A 163       6.993   5.399  14.915  1.00 74.67           C  
ATOM   1371  CD  LYS A 163       7.886   4.177  14.747  1.00 74.67           C  
ATOM   1372  CE  LYS A 163       8.380   3.654  16.089  1.00 74.67           C  
ATOM   1373  NZ  LYS A 163       9.259   2.458  15.928  1.00 74.67           N  
ATOM   1374  N   PHE A 164       4.134   7.979  12.016  1.00 75.55           N  
ATOM   1375  CA  PHE A 164       3.887   8.424  10.649  1.00 75.55           C  
ATOM   1376  C   PHE A 164       3.118   9.740  10.639  1.00 75.55           C  
ATOM   1377  CB  PHE A 164       3.114   7.358   9.867  1.00 75.55           C  
ATOM   1378  O   PHE A 164       2.318  10.004  11.539  1.00 75.55           O  
ATOM   1379  CG  PHE A 164       3.796   6.017   9.833  1.00 75.55           C  
ATOM   1380  CD1 PHE A 164       5.022   5.861   9.199  1.00 75.55           C  
ATOM   1381  CD2 PHE A 164       3.209   4.911  10.435  1.00 75.55           C  
ATOM   1382  CE1 PHE A 164       5.655   4.620   9.166  1.00 75.55           C  
ATOM   1383  CE2 PHE A 164       3.835   3.669  10.406  1.00 75.55           C  
ATOM   1384  CZ  PHE A 164       5.058   3.525   9.770  1.00 75.55           C  
ATOM   1385  N   THR A 165       3.417  10.593   9.753  1.00 74.56           N  
ATOM   1386  CA  THR A 165       2.566  11.718   9.381  1.00 74.56           C  
ATOM   1387  C   THR A 165       2.119  11.600   7.927  1.00 74.56           C  
ATOM   1388  CB  THR A 165       3.291  13.060   9.591  1.00 74.56           C  
ATOM   1389  O   THR A 165       2.949  11.467   7.025  1.00 74.56           O  
ATOM   1390  CG2 THR A 165       2.349  14.236   9.357  1.00 74.56           C  
ATOM   1391  OG1 THR A 165       3.790  13.122  10.933  1.00 74.56           O  
ATOM   1392  N   PHE A 166       0.670  11.545   7.878  1.00 77.03           N  
ATOM   1393  CA  PHE A 166       0.104  11.440   6.538  1.00 77.03           C  
ATOM   1394  C   PHE A 166      -0.404  12.794   6.058  1.00 77.03           C  
ATOM   1395  CB  PHE A 166      -1.033  10.414   6.512  1.00 77.03           C  
ATOM   1396  O   PHE A 166      -1.195  13.445   6.744  1.00 77.03           O  
ATOM   1397  CG  PHE A 166      -0.612   9.031   6.933  1.00 77.03           C  
ATOM   1398  CD1 PHE A 166      -0.138   8.119   5.998  1.00 77.03           C  
ATOM   1399  CD2 PHE A 166      -0.690   8.644   8.264  1.00 77.03           C  
ATOM   1400  CE1 PHE A 166       0.252   6.839   6.384  1.00 77.03           C  
ATOM   1401  CE2 PHE A 166      -0.302   7.367   8.658  1.00 77.03           C  
ATOM   1402  CZ  PHE A 166       0.168   6.465   7.716  1.00 77.03           C  
ATOM   1403  N   TRP A 167       0.102  13.282   4.937  1.00 74.00           N  
ATOM   1404  CA  TRP A 167      -0.342  14.601   4.495  1.00 74.00           C  
ATOM   1405  C   TRP A 167      -1.441  14.482   3.444  1.00 74.00           C  
ATOM   1406  CB  TRP A 167       0.835  15.403   3.932  1.00 74.00           C  
ATOM   1407  O   TRP A 167      -2.325  15.337   3.363  1.00 74.00           O  
ATOM   1408  CG  TRP A 167       1.893  15.724   4.945  1.00 74.00           C  
ATOM   1409  CD1 TRP A 167       3.053  15.037   5.170  1.00 74.00           C  
ATOM   1410  CD2 TRP A 167       1.884  16.813   5.873  1.00 74.00           C  
ATOM   1411  CE2 TRP A 167       3.073  16.725   6.632  1.00 74.00           C  
ATOM   1412  CE3 TRP A 167       0.986  17.855   6.137  1.00 74.00           C  
ATOM   1413  NE1 TRP A 167       3.767  15.634   6.183  1.00 74.00           N  
ATOM   1414  CH2 TRP A 167       2.490  18.652   7.876  1.00 74.00           C  
ATOM   1415  CZ2 TRP A 167       3.386  17.642   7.638  1.00 74.00           C  
ATOM   1416  CZ3 TRP A 167       1.300  18.767   7.139  1.00 74.00           C  
ATOM   1417  N   GLU A 168      -1.394  13.294   2.706  1.00 76.71           N  
ATOM   1418  CA  GLU A 168      -2.381  13.164   1.638  1.00 76.71           C  
ATOM   1419  C   GLU A 168      -3.023  11.780   1.646  1.00 76.71           C  
ATOM   1420  CB  GLU A 168      -1.740  13.439   0.276  1.00 76.71           C  
ATOM   1421  O   GLU A 168      -2.753  10.960   0.766  1.00 76.71           O  
ATOM   1422  CG  GLU A 168      -1.424  14.907   0.030  1.00 76.71           C  
ATOM   1423  CD  GLU A 168      -0.970  15.193  -1.393  1.00 76.71           C  
ATOM   1424  OE1 GLU A 168      -0.805  16.382  -1.750  1.00 76.71           O  
ATOM   1425  OE2 GLU A 168      -0.777  14.221  -2.156  1.00 76.71           O  
ATOM   1426  N   LEU A 169      -3.696  11.476   2.662  1.00 81.44           N  
ATOM   1427  CA  LEU A 169      -4.382  10.189   2.676  1.00 81.44           C  
ATOM   1428  C   LEU A 169      -5.884  10.371   2.490  1.00 81.44           C  
ATOM   1429  CB  LEU A 169      -4.105   9.448   3.987  1.00 81.44           C  
ATOM   1430  O   LEU A 169      -6.575  10.837   3.399  1.00 81.44           O  
ATOM   1431  CG  LEU A 169      -4.564   7.991   4.052  1.00 81.44           C  
ATOM   1432  CD1 LEU A 169      -3.814   7.152   3.022  1.00 81.44           C  
ATOM   1433  CD2 LEU A 169      -4.362   7.429   5.456  1.00 81.44           C  
ATOM   1434  N   HIS A 170      -6.361  10.104   1.262  1.00 84.47           N  
ATOM   1435  CA  HIS A 170      -7.792  10.143   0.982  1.00 84.47           C  
ATOM   1436  C   HIS A 170      -8.237   8.902   0.215  1.00 84.47           C  
ATOM   1437  CB  HIS A 170      -8.149  11.404   0.193  1.00 84.47           C  
ATOM   1438  O   HIS A 170      -7.423   8.024  -0.079  1.00 84.47           O  
ATOM   1439  CG  HIS A 170      -7.428  11.520  -1.112  1.00 84.47           C  
ATOM   1440  CD2 HIS A 170      -6.364  12.273  -1.476  1.00 84.47           C  
ATOM   1441  ND1 HIS A 170      -7.794  10.802  -2.230  1.00 84.47           N  
ATOM   1442  CE1 HIS A 170      -6.983  11.110  -3.228  1.00 84.47           C  
ATOM   1443  NE2 HIS A 170      -6.106  12.000  -2.796  1.00 84.47           N  
ATOM   1444  N   GLU A 171      -9.519   8.721  -0.044  1.00 88.67           N  
ATOM   1445  CA  GLU A 171     -10.103   7.485  -0.557  1.00 88.67           C  
ATOM   1446  C   GLU A 171      -9.546   7.142  -1.936  1.00 88.67           C  
ATOM   1447  CB  GLU A 171     -11.629   7.597  -0.619  1.00 88.67           C  
ATOM   1448  O   GLU A 171      -9.519   5.973  -2.327  1.00 88.67           O  
ATOM   1449  CG  GLU A 171     -12.129   8.638  -1.610  1.00 88.67           C  
ATOM   1450  CD  GLU A 171     -12.248  10.030  -1.009  1.00 88.67           C  
ATOM   1451  OE1 GLU A 171     -12.969  10.878  -1.581  1.00 88.67           O  
ATOM   1452  OE2 GLU A 171     -11.614  10.274   0.042  1.00 88.67           O  
ATOM   1453  N   ASN A 172      -8.977   8.118  -2.663  1.00 88.04           N  
ATOM   1454  CA  ASN A 172      -8.443   7.861  -3.996  1.00 88.04           C  
ATOM   1455  C   ASN A 172      -7.020   7.314  -3.934  1.00 88.04           C  
ATOM   1456  CB  ASN A 172      -8.486   9.133  -4.846  1.00 88.04           C  
ATOM   1457  O   ASN A 172      -6.524   6.750  -4.911  1.00 88.04           O  
ATOM   1458  CG  ASN A 172      -9.897   9.523  -5.242  1.00 88.04           C  
ATOM   1459  ND2 ASN A 172     -10.215  10.806  -5.114  1.00 88.04           N  
ATOM   1460  OD1 ASN A 172     -10.693   8.679  -5.660  1.00 88.04           O  
ATOM   1461  N   ASN A 173      -6.461   7.527  -2.823  1.00 88.78           N  
ATOM   1462  CA  ASN A 173      -5.072   7.104  -2.682  1.00 88.78           C  
ATOM   1463  C   ASN A 173      -4.964   5.767  -1.955  1.00 88.78           C  
ATOM   1464  CB  ASN A 173      -4.258   8.174  -1.951  1.00 88.78           C  
ATOM   1465  O   ASN A 173      -3.861   5.308  -1.651  1.00 88.78           O  
ATOM   1466  CG  ASN A 173      -3.965   9.381  -2.820  1.00 88.78           C  
ATOM   1467  ND2 ASN A 173      -3.535  10.471  -2.195  1.00 88.78           N  
ATOM   1468  OD1 ASN A 173      -4.126   9.335  -4.042  1.00 88.78           O  
ATOM   1469  N   LEU A 174      -6.083   5.182  -1.654  1.00 91.81           N  
ATOM   1470  CA  LEU A 174      -6.130   3.855  -1.049  1.00 91.81           C  
ATOM   1471  C   LEU A 174      -6.757   2.844  -2.002  1.00 91.81           C  
ATOM   1472  CB  LEU A 174      -6.917   3.893   0.264  1.00 91.81           C  
ATOM   1473  O   LEU A 174      -7.865   3.058  -2.501  1.00 91.81           O  
ATOM   1474  CG  LEU A 174      -6.315   4.733   1.392  1.00 91.81           C  
ATOM   1475  CD1 LEU A 174      -7.266   4.780   2.583  1.00 91.81           C  
ATOM   1476  CD2 LEU A 174      -4.957   4.178   1.806  1.00 91.81           C  
ATOM   1477  N   MET A 175      -5.977   1.783  -2.213  1.00 93.89           N  
ATOM   1478  CA  MET A 175      -6.494   0.754  -3.111  1.00 93.89           C  
ATOM   1479  C   MET A 175      -6.522  -0.606  -2.421  1.00 93.89           C  
ATOM   1480  CB  MET A 175      -5.651   0.677  -4.384  1.00 93.89           C  
ATOM   1481  O   MET A 175      -5.651  -0.911  -1.604  1.00 93.89           O  
ATOM   1482  CG  MET A 175      -5.832   1.866  -5.313  1.00 93.89           C  
ATOM   1483  SD  MET A 175      -4.880   1.693  -6.872  1.00 93.89           S  
ATOM   1484  CE  MET A 175      -5.866   0.422  -7.710  1.00 93.89           C  
ATOM   1485  N   TYR A 176      -7.601  -1.313  -2.676  1.00 95.33           N  
ATOM   1486  CA  TYR A 176      -7.679  -2.694  -2.213  1.00 95.33           C  
ATOM   1487  C   TYR A 176      -7.110  -3.651  -3.254  1.00 95.33           C  
ATOM   1488  CB  TYR A 176      -9.128  -3.073  -1.893  1.00 95.33           C  
ATOM   1489  O   TYR A 176      -7.638  -3.757  -4.363  1.00 95.33           O  
ATOM   1490  CG  TYR A 176      -9.278  -4.453  -1.299  1.00 95.33           C  
ATOM   1491  CD1 TYR A 176      -9.889  -5.479  -2.016  1.00 95.33           C  
ATOM   1492  CD2 TYR A 176      -8.809  -4.733  -0.020  1.00 95.33           C  
ATOM   1493  CE1 TYR A 176     -10.031  -6.751  -1.472  1.00 95.33           C  
ATOM   1494  CE2 TYR A 176      -8.946  -6.002   0.534  1.00 95.33           C  
ATOM   1495  OH  TYR A 176      -9.694  -8.261   0.344  1.00 95.33           O  
ATOM   1496  CZ  TYR A 176      -9.556  -7.003  -0.199  1.00 95.33           C  
ATOM   1497  N   ASP A 177      -5.955  -4.232  -2.848  1.00 91.71           N  
ATOM   1498  CA  ASP A 177      -5.318  -5.236  -3.694  1.00 91.71           C  
ATOM   1499  C   ASP A 177      -6.054  -6.571  -3.611  1.00 91.71           C  
ATOM   1500  CB  ASP A 177      -3.851  -5.418  -3.299  1.00 91.71           C  
ATOM   1501  O   ASP A 177      -5.909  -7.306  -2.632  1.00 91.71           O  
ATOM   1502  CG  ASP A 177      -3.108  -6.381  -4.208  1.00 91.71           C  
ATOM   1503  OD1 ASP A 177      -3.759  -7.115  -4.983  1.00 91.71           O  
ATOM   1504  OD2 ASP A 177      -1.860  -6.409  -4.147  1.00 91.71           O  
ATOM   1505  N   GLU A 178      -6.809  -6.831  -4.586  1.00 88.72           N  
ATOM   1506  CA  GLU A 178      -7.680  -8.002  -4.576  1.00 88.72           C  
ATOM   1507  C   GLU A 178      -6.869  -9.294  -4.611  1.00 88.72           C  
ATOM   1508  CB  GLU A 178      -8.652  -7.960  -5.758  1.00 88.72           C  
ATOM   1509  O   GLU A 178      -7.300 -10.319  -4.079  1.00 88.72           O  
ATOM   1510  CG  GLU A 178      -9.730  -6.893  -5.630  1.00 88.72           C  
ATOM   1511  CD  GLU A 178     -10.689  -6.865  -6.809  1.00 88.72           C  
ATOM   1512  OE1 GLU A 178     -11.766  -6.235  -6.701  1.00 88.72           O  
ATOM   1513  OE2 GLU A 178     -10.362  -7.478  -7.850  1.00 88.72           O  
ATOM   1514  N   GLN A 179      -5.745  -9.216  -5.147  1.00 86.52           N  
ATOM   1515  CA  GLN A 179      -4.883 -10.389  -5.253  1.00 86.52           C  
ATOM   1516  C   GLN A 179      -4.299 -10.767  -3.895  1.00 86.52           C  
ATOM   1517  CB  GLN A 179      -3.757 -10.138  -6.257  1.00 86.52           C  
ATOM   1518  O   GLN A 179      -4.274 -11.944  -3.530  1.00 86.52           O  
ATOM   1519  CG  GLN A 179      -2.887 -11.359  -6.523  1.00 86.52           C  
ATOM   1520  CD  GLN A 179      -1.808 -11.098  -7.557  1.00 86.52           C  
ATOM   1521  NE2 GLN A 179      -0.843 -12.006  -7.650  1.00 86.52           N  
ATOM   1522  OE1 GLN A 179      -1.842 -10.088  -8.267  1.00 86.52           O  
ATOM   1523  N   ASN A 180      -3.938  -9.752  -3.085  1.00 87.25           N  
ATOM   1524  CA  ASN A 180      -3.287  -9.982  -1.800  1.00 87.25           C  
ATOM   1525  C   ASN A 180      -4.247  -9.756  -0.636  1.00 87.25           C  
ATOM   1526  CB  ASN A 180      -2.055  -9.086  -1.654  1.00 87.25           C  
ATOM   1527  O   ASN A 180      -3.875  -9.935   0.525  1.00 87.25           O  
ATOM   1528  CG  ASN A 180      -0.980  -9.400  -2.675  1.00 87.25           C  
ATOM   1529  ND2 ASN A 180      -0.589  -8.397  -3.453  1.00 87.25           N  
ATOM   1530  OD1 ASN A 180      -0.505 -10.535  -2.766  1.00 87.25           O  
ATOM   1531  N   ASN A 181      -5.479  -9.353  -0.940  1.00 91.41           N  
ATOM   1532  CA  ASN A 181      -6.525  -9.119   0.050  1.00 91.41           C  
ATOM   1533  C   ASN A 181      -6.066  -8.144   1.131  1.00 91.41           C  
ATOM   1534  CB  ASN A 181      -6.972 -10.439   0.681  1.00 91.41           C  
ATOM   1535  O   ASN A 181      -6.211  -8.420   2.323  1.00 91.41           O  
ATOM   1536  CG  ASN A 181      -7.716 -11.330  -0.294  1.00 91.41           C  
ATOM   1537  ND2 ASN A 181      -7.435 -12.627  -0.245  1.00 91.41           N  
ATOM   1538  OD1 ASN A 181      -8.536 -10.857  -1.085  1.00 91.41           O  
ATOM   1539  N   CYS A 182      -5.465  -7.056   0.673  1.00 93.58           N  
ATOM   1540  CA  CYS A 182      -5.011  -6.042   1.619  1.00 93.58           C  
ATOM   1541  C   CYS A 182      -5.138  -4.645   1.023  1.00 93.58           C  
ATOM   1542  CB  CYS A 182      -3.561  -6.302   2.028  1.00 93.58           C  
ATOM   1543  O   CYS A 182      -5.177  -4.488  -0.199  1.00 93.58           O  
ATOM   1544  SG  CYS A 182      -2.383  -6.157   0.667  1.00 93.58           S  
ATOM   1545  N   TRP A 183      -5.248  -3.677   1.944  1.00 94.90           N  
ATOM   1546  CA  TRP A 183      -5.280  -2.279   1.525  1.00 94.90           C  
ATOM   1547  C   TRP A 183      -3.868  -1.719   1.387  1.00 94.90           C  
ATOM   1548  CB  TRP A 183      -6.082  -1.437   2.520  1.00 94.90           C  
ATOM   1549  O   TRP A 183      -2.990  -2.028   2.196  1.00 94.90           O  
ATOM   1550  CG  TRP A 183      -7.556  -1.713   2.502  1.00 94.90           C  
ATOM   1551  CD1 TRP A 183      -8.249  -2.545   3.337  1.00 94.90           C  
ATOM   1552  CD2 TRP A 183      -8.518  -1.157   1.601  1.00 94.90           C  
ATOM   1553  CE2 TRP A 183      -9.776  -1.696   1.947  1.00 94.90           C  
ATOM   1554  CE3 TRP A 183      -8.438  -0.253   0.533  1.00 94.90           C  
ATOM   1555  NE1 TRP A 183      -9.585  -2.540   3.008  1.00 94.90           N  
ATOM   1556  CH2 TRP A 183     -10.840  -0.475   0.222  1.00 94.90           C  
ATOM   1557  CZ2 TRP A 183     -10.947  -1.361   1.262  1.00 94.90           C  
ATOM   1558  CZ3 TRP A 183      -9.604   0.079  -0.147  1.00 94.90           C  
ATOM   1559  N   GLU A 184      -3.685  -0.902   0.310  1.00 91.82           N  
ATOM   1560  CA  GLU A 184      -2.378  -0.310   0.042  1.00 91.82           C  
ATOM   1561  C   GLU A 184      -2.496   1.187  -0.230  1.00 91.82           C  
ATOM   1562  CB  GLU A 184      -1.702  -1.008  -1.141  1.00 91.82           C  
ATOM   1563  O   GLU A 184      -3.500   1.646  -0.777  1.00 91.82           O  
ATOM   1564  CG  GLU A 184      -1.512  -2.505  -0.944  1.00 91.82           C  
ATOM   1565  CD  GLU A 184      -0.751  -3.168  -2.081  1.00 91.82           C  
ATOM   1566  OE1 GLU A 184      -0.712  -4.418  -2.139  1.00 91.82           O  
ATOM   1567  OE2 GLU A 184      -0.187  -2.431  -2.921  1.00 91.82           O  
ATOM   1568  N   ILE A 185      -1.493   1.845   0.171  1.00 91.21           N  
ATOM   1569  CA  ILE A 185      -1.374   3.246  -0.218  1.00 91.21           C  
ATOM   1570  C   ILE A 185      -0.667   3.348  -1.568  1.00 91.21           C  
ATOM   1571  CB  ILE A 185      -0.614   4.065   0.849  1.00 91.21           C  
ATOM   1572  O   ILE A 185       0.443   2.838  -1.734  1.00 91.21           O  
ATOM   1573  CG1 ILE A 185      -1.344   3.996   2.195  1.00 91.21           C  
ATOM   1574  CG2 ILE A 185      -0.443   5.517   0.393  1.00 91.21           C  
ATOM   1575  CD1 ILE A 185      -0.574   4.622   3.349  1.00 91.21           C  
ATOM   1576  N   VAL A 186      -1.326   3.997  -2.554  1.00 89.01           N  
ATOM   1577  CA  VAL A 186      -0.757   3.980  -3.898  1.00 89.01           C  
ATOM   1578  C   VAL A 186      -0.186   5.356  -4.235  1.00 89.01           C  
ATOM   1579  CB  VAL A 186      -1.806   3.565  -4.953  1.00 89.01           C  
ATOM   1580  O   VAL A 186       0.586   5.498  -5.186  1.00 89.01           O  
ATOM   1581  CG1 VAL A 186      -2.233   2.112  -4.748  1.00 89.01           C  
ATOM   1582  CG2 VAL A 186      -3.017   4.494  -4.895  1.00 89.01           C  
ATOM   1583  N   ASP A 187      -0.593   6.293  -3.492  1.00 84.20           N  
ATOM   1584  CA  ASP A 187      -0.140   7.665  -3.700  1.00 84.20           C  
ATOM   1585  C   ASP A 187      -0.206   8.467  -2.402  1.00 84.20           C  
ATOM   1586  CB  ASP A 187      -0.977   8.348  -4.784  1.00 84.20           C  
ATOM   1587  O   ASP A 187      -0.973   8.133  -1.498  1.00 84.20           O  
ATOM   1588  CG  ASP A 187      -0.261   9.518  -5.435  1.00 84.20           C  
ATOM   1589  OD1 ASP A 187       0.891   9.819  -5.053  1.00 84.20           O  
ATOM   1590  OD2 ASP A 187      -0.855  10.148  -6.338  1.00 84.20           O  
ATOM   1591  N   GLY A 188       0.658   9.463  -2.276  1.00 76.87           N  
ATOM   1592  CA  GLY A 188       0.635  10.331  -1.110  1.00 76.87           C  
ATOM   1593  C   GLY A 188       2.021  10.689  -0.606  1.00 76.87           C  
ATOM   1594  O   GLY A 188       3.025  10.234  -1.158  1.00 76.87           O  
ATOM   1595  N   ILE A 189       2.017  11.753   0.242  1.00 71.44           N  
ATOM   1596  CA  ILE A 189       3.234  12.205   0.908  1.00 71.44           C  
ATOM   1597  C   ILE A 189       3.243  11.715   2.354  1.00 71.44           C  
ATOM   1598  CB  ILE A 189       3.364  13.744   0.863  1.00 71.44           C  
ATOM   1599  O   ILE A 189       2.310  11.985   3.114  1.00 71.44           O  
ATOM   1600  CG1 ILE A 189       3.355  14.239  -0.588  1.00 71.44           C  
ATOM   1601  CG2 ILE A 189       4.633  14.201   1.589  1.00 71.44           C  
ATOM   1602  CD1 ILE A 189       3.327  15.755  -0.726  1.00 71.44           C  
ATOM   1603  N   PHE A 190       4.318  10.910   2.578  1.00 74.52           N  
ATOM   1604  CA  PHE A 190       4.443  10.223   3.858  1.00 74.52           C  
ATOM   1605  C   PHE A 190       5.838  10.416   4.442  1.00 74.52           C  
ATOM   1606  CB  PHE A 190       4.142   8.730   3.700  1.00 74.52           C  
ATOM   1607  O   PHE A 190       6.831  10.384   3.713  1.00 74.52           O  
ATOM   1608  CG  PHE A 190       4.414   7.921   4.940  1.00 74.52           C  
ATOM   1609  CD1 PHE A 190       5.632   7.276   5.112  1.00 74.52           C  
ATOM   1610  CD2 PHE A 190       3.450   7.806   5.933  1.00 74.52           C  
ATOM   1611  CE1 PHE A 190       5.887   6.527   6.258  1.00 74.52           C  
ATOM   1612  CE2 PHE A 190       3.698   7.059   7.082  1.00 74.52           C  
ATOM   1613  CZ  PHE A 190       4.916   6.419   7.242  1.00 74.52           C  
ATOM   1614  N   ASN A 191       5.807  10.795   5.759  1.00 69.49           N  
ATOM   1615  CA  ASN A 191       7.111  10.874   6.409  1.00 69.49           C  
ATOM   1616  C   ASN A 191       7.150  10.043   7.689  1.00 69.49           C  
ATOM   1617  CB  ASN A 191       7.473  12.330   6.711  1.00 69.49           C  
ATOM   1618  O   ASN A 191       6.163   9.978   8.423  1.00 69.49           O  
ATOM   1619  CG  ASN A 191       7.700  13.147   5.455  1.00 69.49           C  
ATOM   1620  ND2 ASN A 191       7.179  14.369   5.440  1.00 69.49           N  
ATOM   1621  OD1 ASN A 191       8.337  12.685   4.505  1.00 69.49           O  
ATOM   1622  N   GLU A 192       8.225   9.301   7.837  1.00 74.81           N  
ATOM   1623  CA  GLU A 192       8.496   8.740   9.156  1.00 74.81           C  
ATOM   1624  C   GLU A 192       9.049   9.800  10.105  1.00 74.81           C  
ATOM   1625  CB  GLU A 192       9.474   7.567   9.051  1.00 74.81           C  
ATOM   1626  O   GLU A 192       9.910  10.594   9.721  1.00 74.81           O  
ATOM   1627  CG  GLU A 192       9.590   6.745  10.327  1.00 74.81           C  
ATOM   1628  CD  GLU A 192      10.487   5.527  10.177  1.00 74.81           C  
ATOM   1629  OE1 GLU A 192      10.637   4.760  11.155  1.00 74.81           O  
ATOM   1630  OE2 GLU A 192      11.046   5.339   9.073  1.00 74.81           O  
ATOM   1631  N   ILE A 193       8.401  10.025  11.254  1.00 70.26           N  
ATOM   1632  CA  ILE A 193       8.691  11.107  12.188  1.00 70.26           C  
ATOM   1633  C   ILE A 193      10.185  11.131  12.503  1.00 70.26           C  
ATOM   1634  CB  ILE A 193       7.871  10.965  13.490  1.00 70.26           C  
ATOM   1635  O   ILE A 193      10.782  12.202  12.630  1.00 70.26           O  
ATOM   1636  CG1 ILE A 193       6.373  11.105  13.195  1.00 70.26           C  
ATOM   1637  CG2 ILE A 193       8.323  11.996  14.528  1.00 70.26           C  
ATOM   1638  CD1 ILE A 193       5.476  10.786  14.384  1.00 70.26           C  
ATOM   1639  N   ASP A 194      10.848   9.893  12.495  1.00 68.01           N  
ATOM   1640  CA  ASP A 194      12.267   9.875  12.839  1.00 68.01           C  
ATOM   1641  C   ASP A 194      13.104  10.541  11.750  1.00 68.01           C  
ATOM   1642  CB  ASP A 194      12.745   8.439  13.066  1.00 68.01           C  
ATOM   1643  O   ASP A 194      14.208  11.021  12.015  1.00 68.01           O  
ATOM   1644  CG  ASP A 194      12.231   7.841  14.363  1.00 68.01           C  
ATOM   1645  OD1 ASP A 194      11.854   8.603  15.279  1.00 68.01           O  
ATOM   1646  OD2 ASP A 194      12.204   6.595  14.471  1.00 68.01           O  
ATOM   1647  N   ASP A 195      12.447  10.921  10.663  1.00 62.12           N  
ATOM   1648  CA  ASP A 195      13.156  11.407   9.483  1.00 62.12           C  
ATOM   1649  C   ASP A 195      12.871  12.888   9.243  1.00 62.12           C  
ATOM   1650  CB  ASP A 195      12.768  10.589   8.249  1.00 62.12           C  
ATOM   1651  O   ASP A 195      13.478  13.508   8.367  1.00 62.12           O  
ATOM   1652  CG  ASP A 195      13.427   9.222   8.213  1.00 62.12           C  
ATOM   1653  OD1 ASP A 195      14.453   9.021   8.897  1.00 62.12           O  
ATOM   1654  OD2 ASP A 195      12.917   8.338   7.491  1.00 62.12           O  
ATOM   1655  N   THR A 196      12.069  13.491  10.216  1.00 61.12           N  
ATOM   1656  CA  THR A 196      11.725  14.890   9.986  1.00 61.12           C  
ATOM   1657  C   THR A 196      11.593  15.639  11.308  1.00 61.12           C  
ATOM   1658  CB  THR A 196      10.415  15.019   9.186  1.00 61.12           C  
ATOM   1659  O   THR A 196      11.565  15.024  12.376  1.00 61.12           O  
ATOM   1660  CG2 THR A 196      10.472  14.199   7.901  1.00 61.12           C  
ATOM   1661  OG1 THR A 196       9.324  14.553   9.990  1.00 61.12           O  
ATOM   1662  N   ASN A 197      11.992  16.938  11.400  1.00 63.31           N  
ATOM   1663  CA  ASN A 197      11.734  17.816  12.537  1.00 63.31           C  
ATOM   1664  C   ASN A 197      10.247  18.132  12.676  1.00 63.31           C  
ATOM   1665  CB  ASN A 197      12.542  19.109  12.410  1.00 63.31           C  
ATOM   1666  O   ASN A 197       9.869  19.047  13.409  1.00 63.31           O  
ATOM   1667  CG  ASN A 197      14.026  18.895  12.633  1.00 63.31           C  
ATOM   1668  ND2 ASN A 197      14.847  19.706  11.977  1.00 63.31           N  
ATOM   1669  OD1 ASN A 197      14.431  18.007  13.388  1.00 63.31           O  
ATOM   1670  N   ILE A 198       9.395  17.298  11.940  1.00 66.58           N  
ATOM   1671  CA  ILE A 198       7.963  17.580  11.916  1.00 66.58           C  
ATOM   1672  C   ILE A 198       7.307  17.025  13.178  1.00 66.58           C  
ATOM   1673  CB  ILE A 198       7.291  16.988  10.657  1.00 66.58           C  
ATOM   1674  O   ILE A 198       7.692  15.961  13.668  1.00 66.58           O  
ATOM   1675  CG1 ILE A 198       7.887  17.613   9.390  1.00 66.58           C  
ATOM   1676  CG2 ILE A 198       5.775  17.192  10.708  1.00 66.58           C  
ATOM   1677  CD1 ILE A 198       7.427  16.951   8.098  1.00 66.58           C  
ATOM   1678  N   GLU A 199       6.462  17.839  13.814  1.00 64.54           N  
ATOM   1679  CA  GLU A 199       5.716  17.454  15.009  1.00 64.54           C  
ATOM   1680  C   GLU A 199       4.874  16.206  14.756  1.00 64.54           C  
ATOM   1681  CB  GLU A 199       4.822  18.605  15.478  1.00 64.54           C  
ATOM   1682  O   GLU A 199       4.327  16.031  13.666  1.00 64.54           O  
ATOM   1683  CG  GLU A 199       5.559  19.670  16.277  1.00 64.54           C  
ATOM   1684  CD  GLU A 199       4.645  20.761  16.810  1.00 64.54           C  
ATOM   1685  OE1 GLU A 199       5.145  21.715  17.448  1.00 64.54           O  
ATOM   1686  OE2 GLU A 199       3.417  20.661  16.589  1.00 64.54           O  
ATOM   1687  N   LYS A 200       4.987  15.339  15.660  1.00 65.78           N  
ATOM   1688  CA  LYS A 200       4.183  14.121  15.694  1.00 65.78           C  
ATOM   1689  C   LYS A 200       2.692  14.447  15.671  1.00 65.78           C  
ATOM   1690  CB  LYS A 200       4.518  13.291  16.934  1.00 65.78           C  
ATOM   1691  O   LYS A 200       2.246  15.387  16.332  1.00 65.78           O  
ATOM   1692  CG  LYS A 200       5.921  12.700  16.922  1.00 65.78           C  
ATOM   1693  CD  LYS A 200       6.188  11.869  18.170  1.00 65.78           C  
ATOM   1694  CE  LYS A 200       7.627  11.375  18.217  1.00 65.78           C  
ATOM   1695  NZ  LYS A 200       7.899  10.574  19.448  1.00 65.78           N  
ATOM   1696  N   ARG A 201       2.051  13.869  14.608  1.00 70.79           N  
ATOM   1697  CA  ARG A 201       0.599  13.939  14.727  1.00 70.79           C  
ATOM   1698  C   ARG A 201       0.083  12.927  15.744  1.00 70.79           C  
ATOM   1699  CB  ARG A 201      -0.064  13.701  13.368  1.00 70.79           C  
ATOM   1700  O   ARG A 201       0.411  11.741  15.669  1.00 70.79           O  
ATOM   1701  CG  ARG A 201      -1.517  14.145  13.305  1.00 70.79           C  
ATOM   1702  CD  ARG A 201      -2.073  14.056  11.891  1.00 70.79           C  
ATOM   1703  NE  ARG A 201      -1.738  15.240  11.105  1.00 70.79           N  
ATOM   1704  NH1 ARG A 201      -2.344  14.317   9.075  1.00 70.79           N  
ATOM   1705  NH2 ARG A 201      -1.538  16.462   9.170  1.00 70.79           N  
ATOM   1706  CZ  ARG A 201      -1.874  15.337   9.785  1.00 70.79           C  
ATOM   1707  N   LYS A 202      -0.589  13.419  16.745  1.00 69.46           N  
ATOM   1708  CA  LYS A 202      -0.985  12.628  17.906  1.00 69.46           C  
ATOM   1709  C   LYS A 202      -2.080  11.629  17.543  1.00 69.46           C  
ATOM   1710  CB  LYS A 202      -1.461  13.538  19.040  1.00 69.46           C  
ATOM   1711  O   LYS A 202      -2.092  10.503  18.044  1.00 69.46           O  
ATOM   1712  CG  LYS A 202      -0.338  14.276  19.753  1.00 69.46           C  
ATOM   1713  CD  LYS A 202      -0.858  15.058  20.953  1.00 69.46           C  
ATOM   1714  CE  LYS A 202       0.261  15.820  21.652  1.00 69.46           C  
ATOM   1715  NZ  LYS A 202      -0.245  16.592  22.826  1.00 69.46           N  
ATOM   1716  N   ASP A 203      -2.831  11.982  16.358  1.00 81.34           N  
ATOM   1717  CA  ASP A 203      -3.964  11.104  16.081  1.00 81.34           C  
ATOM   1718  C   ASP A 203      -4.155  10.911  14.579  1.00 81.34           C  
ATOM   1719  CB  ASP A 203      -5.243  11.664  16.707  1.00 81.34           C  
ATOM   1720  O   ASP A 203      -4.980  11.587  13.961  1.00 81.34           O  
ATOM   1721  CG  ASP A 203      -6.367  10.645  16.772  1.00 81.34           C  
ATOM   1722  OD1 ASP A 203      -6.270   9.587  16.114  1.00 81.34           O  
ATOM   1723  OD2 ASP A 203      -7.360  10.904  17.485  1.00 81.34           O  
ATOM   1724  N   ASN A 204      -3.431   9.953  13.996  1.00 81.98           N  
ATOM   1725  CA  ASN A 204      -3.467   9.679  12.563  1.00 81.98           C  
ATOM   1726  C   ASN A 204      -4.850   9.216  12.116  1.00 81.98           C  
ATOM   1727  CB  ASN A 204      -2.411   8.637  12.189  1.00 81.98           C  
ATOM   1728  O   ASN A 204      -5.300   9.558  11.020  1.00 81.98           O  
ATOM   1729  CG  ASN A 204      -1.011   9.217  12.135  1.00 81.98           C  
ATOM   1730  ND2 ASN A 204      -0.013   8.379  12.387  1.00 81.98           N  
ATOM   1731  OD1 ASN A 204      -0.829  10.408  11.871  1.00 81.98           O  
ATOM   1732  N   LEU A 205      -5.550   8.520  12.949  1.00 87.39           N  
ATOM   1733  CA  LEU A 205      -6.840   7.958  12.564  1.00 87.39           C  
ATOM   1734  C   LEU A 205      -7.894   9.052  12.438  1.00 87.39           C  
ATOM   1735  CB  LEU A 205      -7.294   6.910  13.584  1.00 87.39           C  
ATOM   1736  O   LEU A 205      -8.687   9.049  11.494  1.00 87.39           O  
ATOM   1737  CG  LEU A 205      -6.482   5.615  13.634  1.00 87.39           C  
ATOM   1738  CD1 LEU A 205      -7.126   4.622  14.595  1.00 87.39           C  
ATOM   1739  CD2 LEU A 205      -6.352   5.011  12.240  1.00 87.39           C  
ATOM   1740  N   ARG A 206      -7.873   9.895  13.418  1.00 85.57           N  
ATOM   1741  CA  ARG A 206      -8.832  10.993  13.348  1.00 85.57           C  
ATOM   1742  C   ARG A 206      -8.572  11.871  12.129  1.00 85.57           C  
ATOM   1743  CB  ARG A 206      -8.777  11.837  14.623  1.00 85.57           C  
ATOM   1744  O   ARG A 206      -9.511  12.309  11.461  1.00 85.57           O  
ATOM   1745  CG  ARG A 206      -9.802  12.960  14.663  1.00 85.57           C  
ATOM   1746  CD  ARG A 206     -11.226  12.423  14.678  1.00 85.57           C  
ATOM   1747  NE  ARG A 206     -12.206  13.497  14.817  1.00 85.57           N  
ATOM   1748  NH1 ARG A 206     -14.022  12.198  14.225  1.00 85.57           N  
ATOM   1749  NH2 ARG A 206     -14.312  14.409  14.755  1.00 85.57           N  
ATOM   1750  CZ  ARG A 206     -13.511  13.366  14.599  1.00 85.57           C  
ATOM   1751  N   PHE A 207      -7.312  12.153  11.977  1.00 81.88           N  
ATOM   1752  CA  PHE A 207      -6.940  12.916  10.791  1.00 81.88           C  
ATOM   1753  C   PHE A 207      -7.434  12.224   9.526  1.00 81.88           C  
ATOM   1754  CB  PHE A 207      -5.421  13.106  10.727  1.00 81.88           C  
ATOM   1755  O   PHE A 207      -8.015  12.866   8.648  1.00 81.88           O  
ATOM   1756  CG  PHE A 207      -4.960  13.904   9.537  1.00 81.88           C  
ATOM   1757  CD1 PHE A 207      -4.512  13.266   8.386  1.00 81.88           C  
ATOM   1758  CD2 PHE A 207      -4.972  15.292   9.571  1.00 81.88           C  
ATOM   1759  CE1 PHE A 207      -4.084  14.003   7.284  1.00 81.88           C  
ATOM   1760  CE2 PHE A 207      -4.546  16.034   8.473  1.00 81.88           C  
ATOM   1761  CZ  PHE A 207      -4.102  15.388   7.331  1.00 81.88           C  
ATOM   1762  N   PHE A 208      -7.206  10.983   9.468  1.00 81.74           N  
ATOM   1763  CA  PHE A 208      -7.652  10.172   8.341  1.00 81.74           C  
ATOM   1764  C   PHE A 208      -9.165  10.257   8.178  1.00 81.74           C  
ATOM   1765  CB  PHE A 208      -7.224   8.713   8.524  1.00 81.74           C  
ATOM   1766  O   PHE A 208      -9.663  10.501   7.078  1.00 81.74           O  
ATOM   1767  CG  PHE A 208      -7.683   7.802   7.417  1.00 81.74           C  
ATOM   1768  CD1 PHE A 208      -8.691   6.871   7.637  1.00 81.74           C  
ATOM   1769  CD2 PHE A 208      -7.106   7.878   6.156  1.00 81.74           C  
ATOM   1770  CE1 PHE A 208      -9.117   6.027   6.614  1.00 81.74           C  
ATOM   1771  CE2 PHE A 208      -7.527   7.038   5.129  1.00 81.74           C  
ATOM   1772  CZ  PHE A 208      -8.532   6.113   5.360  1.00 81.74           C  
ATOM   1773  N   LEU A 209      -9.873  10.025   9.216  1.00 85.34           N  
ATOM   1774  CA  LEU A 209     -11.332  10.053   9.191  1.00 85.34           C  
ATOM   1775  C   LEU A 209     -11.841  11.401   8.693  1.00 85.34           C  
ATOM   1776  CB  LEU A 209     -11.897   9.762  10.584  1.00 85.34           C  
ATOM   1777  O   LEU A 209     -12.746  11.457   7.857  1.00 85.34           O  
ATOM   1778  CG  LEU A 209     -13.415   9.599  10.679  1.00 85.34           C  
ATOM   1779  CD1 LEU A 209     -13.876   8.423   9.824  1.00 85.34           C  
ATOM   1780  CD2 LEU A 209     -13.843   9.413  12.130  1.00 85.34           C  
ATOM   1781  N   ASP A 210     -11.238  12.493   9.145  1.00 82.76           N  
ATOM   1782  CA  ASP A 210     -11.669  13.836   8.771  1.00 82.76           C  
ATOM   1783  C   ASP A 210     -11.485  14.075   7.274  1.00 82.76           C  
ATOM   1784  CB  ASP A 210     -10.898  14.890   9.570  1.00 82.76           C  
ATOM   1785  O   ASP A 210     -12.321  14.718   6.635  1.00 82.76           O  
ATOM   1786  CG  ASP A 210     -11.327  14.962  11.024  1.00 82.76           C  
ATOM   1787  OD1 ASP A 210     -12.382  14.393  11.378  1.00 82.76           O  
ATOM   1788  OD2 ASP A 210     -10.606  15.597  11.824  1.00 82.76           O  
ATOM   1789  N   HIS A 211     -10.408  13.492   6.782  1.00 78.51           N  
ATOM   1790  CA  HIS A 211     -10.106  13.695   5.370  1.00 78.51           C  
ATOM   1791  C   HIS A 211     -10.906  12.739   4.492  1.00 78.51           C  
ATOM   1792  CB  HIS A 211      -8.609  13.517   5.111  1.00 78.51           C  
ATOM   1793  O   HIS A 211     -11.244  13.070   3.353  1.00 78.51           O  
ATOM   1794  CG  HIS A 211      -7.773  14.650   5.618  1.00 78.51           C  
ATOM   1795  CD2 HIS A 211      -7.232  15.712   4.975  1.00 78.51           C  
ATOM   1796  ND1 HIS A 211      -7.406  14.770   6.940  1.00 78.51           N  
ATOM   1797  CE1 HIS A 211      -6.674  15.861   7.090  1.00 78.51           C  
ATOM   1798  NE2 HIS A 211      -6.553  16.450   5.913  1.00 78.51           N  
ATOM   1799  N   LEU A 212     -11.143  11.535   5.041  1.00 74.46           N  
ATOM   1800  CA  LEU A 212     -11.956  10.558   4.325  1.00 74.46           C  
ATOM   1801  C   LEU A 212     -13.397  11.042   4.193  1.00 74.46           C  
ATOM   1802  CB  LEU A 212     -11.924   9.206   5.042  1.00 74.46           C  
ATOM   1803  O   LEU A 212     -14.041  10.812   3.167  1.00 74.46           O  
ATOM   1804  CG  LEU A 212     -10.757   8.280   4.691  1.00 74.46           C  
ATOM   1805  CD1 LEU A 212     -10.690   7.116   5.674  1.00 74.46           C  
ATOM   1806  CD2 LEU A 212     -10.889   7.772   3.260  1.00 74.46           C  
ATOM   1807  N   LEU A 213     -13.797  11.808   5.234  1.00 66.61           N  
ATOM   1808  CA  LEU A 213     -15.184  12.250   5.325  1.00 66.61           C  
ATOM   1809  C   LEU A 213     -15.437  13.442   4.408  1.00 66.61           C  
ATOM   1810  CB  LEU A 213     -15.535  12.619   6.769  1.00 66.61           C  
ATOM   1811  O   LEU A 213     -16.576  13.892   4.267  1.00 66.61           O  
ATOM   1812  CG  LEU A 213     -15.641  11.458   7.759  1.00 66.61           C  
ATOM   1813  CD1 LEU A 213     -15.850  11.985   9.175  1.00 66.61           C  
ATOM   1814  CD2 LEU A 213     -16.774  10.518   7.361  1.00 66.61           C  
ATOM   1815  N   GLN A 214     -14.378  13.892   3.818  1.00 67.35           N  
ATOM   1816  CA  GLN A 214     -14.595  14.984   2.875  1.00 67.35           C  
ATOM   1817  C   GLN A 214     -15.180  14.469   1.563  1.00 67.35           C  
ATOM   1818  CB  GLN A 214     -13.287  15.731   2.608  1.00 67.35           C  
ATOM   1819  O   GLN A 214     -15.625  15.256   0.725  1.00 67.35           O  
ATOM   1820  CG  GLN A 214     -12.769  16.511   3.809  1.00 67.35           C  
ATOM   1821  CD  GLN A 214     -11.468  17.237   3.520  1.00 67.35           C  
ATOM   1822  NE2 GLN A 214     -10.892  17.853   4.547  1.00 67.35           N  
ATOM   1823  OE1 GLN A 214     -10.985  17.244   2.384  1.00 67.35           O  
ATOM   1824  N   SER A 215     -15.433  13.104   1.594  1.00 64.04           N  
ATOM   1825  CA  SER A 215     -15.991  12.445   0.418  1.00 64.04           C  
ATOM   1826  C   SER A 215     -17.506  12.605   0.361  1.00 64.04           C  
ATOM   1827  CB  SER A 215     -15.626  10.960   0.412  1.00 64.04           C  
ATOM   1828  O   SER A 215     -18.139  12.937   1.366  1.00 64.04           O  
ATOM   1829  OG  SER A 215     -16.333  10.264   1.425  1.00 64.04           O  
ATOM   1830  N   SER A 216     -18.161  13.048  -0.679  1.00 75.65           N  
ATOM   1831  CA  SER A 216     -19.588  13.106  -0.979  1.00 75.65           C  
ATOM   1832  C   SER A 216     -20.273  11.781  -0.664  1.00 75.65           C  
ATOM   1833  CB  SER A 216     -19.813  13.470  -2.447  1.00 75.65           C  
ATOM   1834  O   SER A 216     -21.363  11.505  -1.169  1.00 75.65           O  
ATOM   1835  OG  SER A 216     -19.149  12.554  -3.300  1.00 75.65           O  
ATOM   1836  N   ALA A 217     -19.667  10.971   0.336  1.00 81.44           N  
ATOM   1837  CA  ALA A 217     -20.210   9.656   0.667  1.00 81.44           C  
ATOM   1838  C   ALA A 217     -21.518   9.782   1.444  1.00 81.44           C  
ATOM   1839  CB  ALA A 217     -19.194   8.847   1.469  1.00 81.44           C  
ATOM   1840  O   ALA A 217     -21.813  10.839   2.007  1.00 81.44           O  
ATOM   1841  N   SER A 218     -22.349   8.784   1.387  1.00 87.15           N  
ATOM   1842  CA  SER A 218     -23.629   8.733   2.086  1.00 87.15           C  
ATOM   1843  C   SER A 218     -23.433   8.731   3.598  1.00 87.15           C  
ATOM   1844  CB  SER A 218     -24.421   7.494   1.664  1.00 87.15           C  
ATOM   1845  O   SER A 218     -22.325   8.501   4.086  1.00 87.15           O  
ATOM   1846  OG  SER A 218     -23.826   6.316   2.182  1.00 87.15           O  
ATOM   1847  N   LYS A 219     -24.358   9.166   4.382  1.00 87.58           N  
ATOM   1848  CA  LYS A 219     -24.344   9.141   5.841  1.00 87.58           C  
ATOM   1849  C   LYS A 219     -24.027   7.743   6.364  1.00 87.58           C  
ATOM   1850  CB  LYS A 219     -25.686   9.618   6.399  1.00 87.58           C  
ATOM   1851  O   LYS A 219     -23.318   7.594   7.362  1.00 87.58           O  
ATOM   1852  CG  LYS A 219     -25.915  11.116   6.267  1.00 87.58           C  
ATOM   1853  CD  LYS A 219     -27.214  11.545   6.937  1.00 87.58           C  
ATOM   1854  CE  LYS A 219     -27.471  13.035   6.759  1.00 87.58           C  
ATOM   1855  NZ  LYS A 219     -28.764  13.452   7.378  1.00 87.58           N  
ATOM   1856  N   GLU A 220     -24.572   6.814   5.580  1.00 90.64           N  
ATOM   1857  CA  GLU A 220     -24.326   5.420   5.937  1.00 90.64           C  
ATOM   1858  C   GLU A 220     -22.837   5.090   5.880  1.00 90.64           C  
ATOM   1859  CB  GLU A 220     -25.109   4.482   5.014  1.00 90.64           C  
ATOM   1860  O   GLU A 220     -22.296   4.478   6.803  1.00 90.64           O  
ATOM   1861  CG  GLU A 220     -24.962   3.009   5.367  1.00 90.64           C  
ATOM   1862  CD  GLU A 220     -25.726   2.088   4.429  1.00 90.64           C  
ATOM   1863  OE1 GLU A 220     -25.762   0.862   4.678  1.00 90.64           O  
ATOM   1864  OE2 GLU A 220     -26.292   2.598   3.436  1.00 90.64           O  
ATOM   1865  N   VAL A 221     -22.229   5.472   4.864  1.00 90.90           N  
ATOM   1866  CA  VAL A 221     -20.804   5.217   4.678  1.00 90.90           C  
ATOM   1867  C   VAL A 221     -20.006   5.927   5.770  1.00 90.90           C  
ATOM   1868  CB  VAL A 221     -20.322   5.674   3.283  1.00 90.90           C  
ATOM   1869  O   VAL A 221     -19.087   5.346   6.353  1.00 90.90           O  
ATOM   1870  CG1 VAL A 221     -18.798   5.621   3.195  1.00 90.90           C  
ATOM   1871  CG2 VAL A 221     -20.954   4.811   2.192  1.00 90.90           C  
ATOM   1872  N   HIS A 222     -20.371   7.117   6.046  1.00 89.51           N  
ATOM   1873  CA  HIS A 222     -19.713   7.862   7.113  1.00 89.51           C  
ATOM   1874  C   HIS A 222     -19.803   7.118   8.441  1.00 89.51           C  
ATOM   1875  CB  HIS A 222     -20.326   9.257   7.250  1.00 89.51           C  
ATOM   1876  O   HIS A 222     -18.814   7.017   9.170  1.00 89.51           O  
ATOM   1877  CG  HIS A 222     -19.878  10.215   6.193  1.00 89.51           C  
ATOM   1878  CD2 HIS A 222     -19.113  10.030   5.092  1.00 89.51           C  
ATOM   1879  ND1 HIS A 222     -20.218  11.551   6.207  1.00 89.51           N  
ATOM   1880  CE1 HIS A 222     -19.681  12.147   5.156  1.00 89.51           C  
ATOM   1881  NE2 HIS A 222     -19.006  11.246   4.463  1.00 89.51           N  
ATOM   1882  N   TYR A 223     -20.937   6.630   8.702  1.00 91.80           N  
ATOM   1883  CA  TYR A 223     -21.141   5.896   9.946  1.00 91.80           C  
ATOM   1884  C   TYR A 223     -20.253   4.659  10.002  1.00 91.80           C  
ATOM   1885  CB  TYR A 223     -22.611   5.491  10.096  1.00 91.80           C  
ATOM   1886  O   TYR A 223     -19.616   4.390  11.023  1.00 91.80           O  
ATOM   1887  CG  TYR A 223     -22.943   4.901  11.445  1.00 91.80           C  
ATOM   1888  CD1 TYR A 223     -22.759   3.544  11.699  1.00 91.80           C  
ATOM   1889  CD2 TYR A 223     -23.443   5.699  12.469  1.00 91.80           C  
ATOM   1890  CE1 TYR A 223     -23.066   2.996  12.940  1.00 91.80           C  
ATOM   1891  CE2 TYR A 223     -23.753   5.162  13.714  1.00 91.80           C  
ATOM   1892  OH  TYR A 223     -23.866   3.274  15.170  1.00 91.80           O  
ATOM   1893  CZ  TYR A 223     -23.561   3.811  13.939  1.00 91.80           C  
ATOM   1894  N   TRP A 224     -20.251   3.966   8.884  1.00 93.60           N  
ATOM   1895  CA  TRP A 224     -19.394   2.787   8.822  1.00 93.60           C  
ATOM   1896  C   TRP A 224     -17.940   3.155   9.096  1.00 93.60           C  
ATOM   1897  CB  TRP A 224     -19.512   2.107   7.455  1.00 93.60           C  
ATOM   1898  O   TRP A 224     -17.274   2.514   9.913  1.00 93.60           O  
ATOM   1899  CG  TRP A 224     -20.590   1.067   7.383  1.00 93.60           C  
ATOM   1900  CD1 TRP A 224     -21.828   1.201   6.820  1.00 93.60           C  
ATOM   1901  CD2 TRP A 224     -20.525  -0.267   7.898  1.00 93.60           C  
ATOM   1902  CE2 TRP A 224     -21.762  -0.886   7.610  1.00 93.60           C  
ATOM   1903  CE3 TRP A 224     -19.540  -1.000   8.573  1.00 93.60           C  
ATOM   1904  NE1 TRP A 224     -22.538   0.030   6.953  1.00 93.60           N  
ATOM   1905  CH2 TRP A 224     -21.058  -2.899   8.636  1.00 93.60           C  
ATOM   1906  CZ2 TRP A 224     -22.039  -2.205   7.976  1.00 93.60           C  
ATOM   1907  CZ3 TRP A 224     -19.818  -2.312   8.937  1.00 93.60           C  
ATOM   1908  N   LEU A 225     -17.457   4.119   8.447  1.00 92.49           N  
ATOM   1909  CA  LEU A 225     -16.057   4.509   8.569  1.00 92.49           C  
ATOM   1910  C   LEU A 225     -15.732   4.930   9.998  1.00 92.49           C  
ATOM   1911  CB  LEU A 225     -15.732   5.651   7.602  1.00 92.49           C  
ATOM   1912  O   LEU A 225     -14.687   4.558  10.536  1.00 92.49           O  
ATOM   1913  CG  LEU A 225     -15.687   5.289   6.116  1.00 92.49           C  
ATOM   1914  CD1 LEU A 225     -15.466   6.540   5.273  1.00 92.49           C  
ATOM   1915  CD2 LEU A 225     -14.596   4.258   5.849  1.00 92.49           C  
ATOM   1916  N   GLU A 226     -16.638   5.634  10.620  1.00 92.19           N  
ATOM   1917  CA  GLU A 226     -16.453   6.042  12.010  1.00 92.19           C  
ATOM   1918  C   GLU A 226     -16.381   4.831  12.936  1.00 92.19           C  
ATOM   1919  CB  GLU A 226     -17.584   6.975  12.451  1.00 92.19           C  
ATOM   1920  O   GLU A 226     -15.526   4.772  13.822  1.00 92.19           O  
ATOM   1921  CG  GLU A 226     -17.467   8.388  11.897  1.00 92.19           C  
ATOM   1922  CD  GLU A 226     -18.604   9.299  12.332  1.00 92.19           C  
ATOM   1923  OE1 GLU A 226     -18.527  10.524  12.090  1.00 92.19           O  
ATOM   1924  OE2 GLU A 226     -19.580   8.782  12.921  1.00 92.19           O  
ATOM   1925  N   ALA A 227     -17.263   3.937  12.703  1.00 93.47           N  
ATOM   1926  CA  ALA A 227     -17.307   2.732  13.527  1.00 93.47           C  
ATOM   1927  C   ALA A 227     -16.022   1.921  13.382  1.00 93.47           C  
ATOM   1928  CB  ALA A 227     -18.517   1.878  13.156  1.00 93.47           C  
ATOM   1929  O   ALA A 227     -15.474   1.432  14.372  1.00 93.47           O  
ATOM   1930  N   LEU A 228     -15.581   1.772  12.191  1.00 94.28           N  
ATOM   1931  CA  LEU A 228     -14.370   1.000  11.933  1.00 94.28           C  
ATOM   1932  C   LEU A 228     -13.154   1.669  12.564  1.00 94.28           C  
ATOM   1933  CB  LEU A 228     -14.151   0.834  10.426  1.00 94.28           C  
ATOM   1934  O   LEU A 228     -12.275   0.990  13.100  1.00 94.28           O  
ATOM   1935  CG  LEU A 228     -15.199   0.010   9.676  1.00 94.28           C  
ATOM   1936  CD1 LEU A 228     -14.865  -0.043   8.189  1.00 94.28           C  
ATOM   1937  CD2 LEU A 228     -15.293  -1.395  10.259  1.00 94.28           C  
ATOM   1938  N   VAL A 229     -13.043   2.985  12.474  1.00 92.80           N  
ATOM   1939  CA  VAL A 229     -11.953   3.735  13.089  1.00 92.80           C  
ATOM   1940  C   VAL A 229     -11.975   3.532  14.602  1.00 92.80           C  
ATOM   1941  CB  VAL A 229     -12.039   5.241  12.752  1.00 92.80           C  
ATOM   1942  O   VAL A 229     -10.929   3.322  15.222  1.00 92.80           O  
ATOM   1943  CG1 VAL A 229     -11.104   6.049  13.649  1.00 92.80           C  
ATOM   1944  CG2 VAL A 229     -11.709   5.477  11.279  1.00 92.80           C  
ATOM   1945  N   GLU A 230     -13.171   3.554  15.160  1.00 92.04           N  
ATOM   1946  CA  GLU A 230     -13.309   3.329  16.596  1.00 92.04           C  
ATOM   1947  C   GLU A 230     -12.838   1.931  16.984  1.00 92.04           C  
ATOM   1948  CB  GLU A 230     -14.761   3.536  17.036  1.00 92.04           C  
ATOM   1949  O   GLU A 230     -12.167   1.757  18.003  1.00 92.04           O  
ATOM   1950  CG  GLU A 230     -15.190   4.995  17.074  1.00 92.04           C  
ATOM   1951  CD  GLU A 230     -14.344   5.845  18.009  1.00 92.04           C  
ATOM   1952  OE1 GLU A 230     -13.995   6.989  17.640  1.00 92.04           O  
ATOM   1953  OE2 GLU A 230     -14.028   5.362  19.119  1.00 92.04           O  
ATOM   1954  N   ASN A 231     -13.233   1.049  16.153  1.00 92.81           N  
ATOM   1955  CA  ASN A 231     -12.762  -0.314  16.377  1.00 92.81           C  
ATOM   1956  C   ASN A 231     -11.238  -0.389  16.368  1.00 92.81           C  
ATOM   1957  CB  ASN A 231     -13.347  -1.264  15.330  1.00 92.81           C  
ATOM   1958  O   ASN A 231     -10.640  -1.072  17.201  1.00 92.81           O  
ATOM   1959  CG  ASN A 231     -13.108  -2.723  15.667  1.00 92.81           C  
ATOM   1960  ND2 ASN A 231     -14.082  -3.348  16.317  1.00 92.81           N  
ATOM   1961  OD1 ASN A 231     -12.056  -3.282  15.346  1.00 92.81           O  
ATOM   1962  N   ALA A 232     -10.693   0.245  15.405  1.00 92.81           N  
ATOM   1963  CA  ALA A 232      -9.239   0.253  15.271  1.00 92.81           C  
ATOM   1964  C   ALA A 232      -8.580   0.901  16.485  1.00 92.81           C  
ATOM   1965  CB  ALA A 232      -8.826   0.981  13.994  1.00 92.81           C  
ATOM   1966  O   ALA A 232      -7.523   0.455  16.938  1.00 92.81           O  
ATOM   1967  N   TYR A 233      -9.164   1.918  17.079  1.00 90.46           N  
ATOM   1968  CA  TYR A 233      -8.656   2.569  18.281  1.00 90.46           C  
ATOM   1969  C   TYR A 233      -8.538   1.576  19.431  1.00 90.46           C  
ATOM   1970  CB  TYR A 233      -9.567   3.733  18.687  1.00 90.46           C  
ATOM   1971  O   TYR A 233      -7.590   1.638  20.217  1.00 90.46           O  
ATOM   1972  CG  TYR A 233      -9.190   5.049  18.052  1.00 90.46           C  
ATOM   1973  CD1 TYR A 233      -7.963   5.651  18.325  1.00 90.46           C  
ATOM   1974  CD2 TYR A 233     -10.058   5.693  17.178  1.00 90.46           C  
ATOM   1975  CE1 TYR A 233      -7.612   6.865  17.743  1.00 90.46           C  
ATOM   1976  CE2 TYR A 233      -9.718   6.907  16.590  1.00 90.46           C  
ATOM   1977  OH  TYR A 233      -8.153   8.686  16.300  1.00 90.46           O  
ATOM   1978  CZ  TYR A 233      -8.495   7.484  16.878  1.00 90.46           C  
ATOM   1979  N   ASN A 234      -9.443   0.625  19.514  1.00 89.96           N  
ATOM   1980  CA  ASN A 234      -9.523  -0.297  20.642  1.00 89.96           C  
ATOM   1981  C   ASN A 234      -8.634  -1.520  20.430  1.00 89.96           C  
ATOM   1982  CB  ASN A 234     -10.971  -0.728  20.881  1.00 89.96           C  
ATOM   1983  O   ASN A 234      -8.578  -2.407  21.284  1.00 89.96           O  
ATOM   1984  CG  ASN A 234     -11.851   0.415  21.346  1.00 89.96           C  
ATOM   1985  ND2 ASN A 234     -13.107   0.411  20.914  1.00 89.96           N  
ATOM   1986  OD1 ASN A 234     -11.406   1.296  22.087  1.00 89.96           O  
ATOM   1987  N   ASP A 235      -7.897  -1.518  19.323  1.00 82.94           N  
ATOM   1988  CA  ASP A 235      -6.973  -2.584  18.945  1.00 82.94           C  
ATOM   1989  C   ASP A 235      -7.650  -3.950  19.024  1.00 82.94           C  
ATOM   1990  CB  ASP A 235      -5.731  -2.559  19.839  1.00 82.94           C  
ATOM   1991  O   ASP A 235      -7.010  -4.947  19.367  1.00 82.94           O  
ATOM   1992  CG  ASP A 235      -4.842  -1.355  19.584  1.00 82.94           C  
ATOM   1993  OD1 ASP A 235      -4.662  -0.967  18.410  1.00 82.94           O  
ATOM   1994  OD2 ASP A 235      -4.313  -0.791  20.567  1.00 82.94           O  
ATOM   1995  N   ASP A 236      -8.879  -3.986  18.830  1.00 83.41           N  
ATOM   1996  CA  ASP A 236      -9.650  -5.226  18.836  1.00 83.41           C  
ATOM   1997  C   ASP A 236      -9.622  -5.896  17.464  1.00 83.41           C  
ATOM   1998  CB  ASP A 236     -11.095  -4.957  19.261  1.00 83.41           C  
ATOM   1999  O   ASP A 236      -9.495  -5.222  16.440  1.00 83.41           O  
ATOM   2000  CG  ASP A 236     -11.214  -4.513  20.709  1.00 83.41           C  
ATOM   2001  OD1 ASP A 236     -10.293  -4.786  21.508  1.00 83.41           O  
ATOM   2002  OD2 ASP A 236     -12.240  -3.888  21.053  1.00 83.41           O  
ATOM   2003  N   VAL A 237      -9.551  -7.200  17.469  1.00 90.69           N  
ATOM   2004  CA  VAL A 237      -9.768  -7.940  16.230  1.00 90.69           C  
ATOM   2005  C   VAL A 237     -11.188  -7.695  15.724  1.00 90.69           C  
ATOM   2006  CB  VAL A 237      -9.526  -9.454  16.423  1.00 90.69           C  
ATOM   2007  O   VAL A 237     -12.153  -7.809  16.483  1.00 90.69           O  
ATOM   2008  CG1 VAL A 237      -9.800 -10.214  15.127  1.00 90.69           C  
ATOM   2009  CG2 VAL A 237      -8.098  -9.708  16.903  1.00 90.69           C  
ATOM   2010  N   TYR A 238     -11.297  -7.159  14.520  1.00 95.48           N  
ATOM   2011  CA  TYR A 238     -12.594  -6.897  13.906  1.00 95.48           C  
ATOM   2012  C   TYR A 238     -13.286  -8.198  13.516  1.00 95.48           C  
ATOM   2013  CB  TYR A 238     -12.435  -6.001  12.675  1.00 95.48           C  
ATOM   2014  O   TYR A 238     -12.748  -8.984  12.733  1.00 95.48           O  
ATOM   2015  CG  TYR A 238     -13.746  -5.532  12.091  1.00 95.48           C  
ATOM   2016  CD1 TYR A 238     -14.093  -5.834  10.776  1.00 95.48           C  
ATOM   2017  CD2 TYR A 238     -14.640  -4.787  12.853  1.00 95.48           C  
ATOM   2018  CE1 TYR A 238     -15.300  -5.402  10.234  1.00 95.48           C  
ATOM   2019  CE2 TYR A 238     -15.849  -4.351  12.322  1.00 95.48           C  
ATOM   2020  OH  TYR A 238     -17.365  -4.233  10.482  1.00 95.48           O  
ATOM   2021  CZ  TYR A 238     -16.169  -4.663  11.013  1.00 95.48           C  
ATOM   2022  N   THR A 239     -14.465  -8.499  14.130  1.00 96.12           N  
ATOM   2023  CA  THR A 239     -15.152  -9.777  13.974  1.00 96.12           C  
ATOM   2024  C   THR A 239     -16.446  -9.602  13.185  1.00 96.12           C  
ATOM   2025  CB  THR A 239     -15.463 -10.415  15.340  1.00 96.12           C  
ATOM   2026  O   THR A 239     -16.908  -8.477  12.981  1.00 96.12           O  
ATOM   2027  CG2 THR A 239     -14.203 -10.533  16.192  1.00 96.12           C  
ATOM   2028  OG1 THR A 239     -16.420  -9.604  16.033  1.00 96.12           O  
ATOM   2029  N   GLU A 240     -16.992 -10.691  12.678  1.00 95.69           N  
ATOM   2030  CA  GLU A 240     -18.274 -10.697  11.979  1.00 95.69           C  
ATOM   2031  C   GLU A 240     -19.395 -10.183  12.878  1.00 95.69           C  
ATOM   2032  CB  GLU A 240     -18.607 -12.104  11.477  1.00 95.69           C  
ATOM   2033  O   GLU A 240     -20.325  -9.526  12.406  1.00 95.69           O  
ATOM   2034  CG  GLU A 240     -17.830 -12.513  10.233  1.00 95.69           C  
ATOM   2035  CD  GLU A 240     -18.272 -13.850   9.662  1.00 95.69           C  
ATOM   2036  OE1 GLU A 240     -17.699 -14.293   8.641  1.00 95.69           O  
ATOM   2037  OE2 GLU A 240     -19.201 -14.459  10.238  1.00 95.69           O  
ATOM   2038  N   LYS A 241     -19.263 -10.533  14.186  1.00 95.26           N  
ATOM   2039  CA  LYS A 241     -20.242 -10.062  15.161  1.00 95.26           C  
ATOM   2040  C   LYS A 241     -20.267  -8.537  15.223  1.00 95.26           C  
ATOM   2041  CB  LYS A 241     -19.941 -10.638  16.546  1.00 95.26           C  
ATOM   2042  O   LYS A 241     -21.337  -7.926  15.191  1.00 95.26           O  
ATOM   2043  CG  LYS A 241     -20.953 -10.247  17.612  1.00 95.26           C  
ATOM   2044  CD  LYS A 241     -20.584 -10.826  18.972  1.00 95.26           C  
ATOM   2045  CE  LYS A 241     -21.544 -10.359  20.059  1.00 95.26           C  
ATOM   2046  NZ  LYS A 241     -21.159 -10.886  21.402  1.00 95.26           N  
ATOM   2047  N   GLN A 242     -19.061  -7.922  15.324  1.00 95.07           N  
ATOM   2048  CA  GLN A 242     -18.953  -6.467  15.344  1.00 95.07           C  
ATOM   2049  C   GLN A 242     -19.510  -5.856  14.061  1.00 95.07           C  
ATOM   2050  CB  GLN A 242     -17.498  -6.040  15.541  1.00 95.07           C  
ATOM   2051  O   GLN A 242     -20.183  -4.824  14.100  1.00 95.07           O  
ATOM   2052  CG  GLN A 242     -16.956  -6.326  16.935  1.00 95.07           C  
ATOM   2053  CD  GLN A 242     -15.469  -6.047  17.055  1.00 95.07           C  
ATOM   2054  NE2 GLN A 242     -15.069  -5.438  18.166  1.00 95.07           N  
ATOM   2055  OE1 GLN A 242     -14.687  -6.377  16.158  1.00 95.07           O  
ATOM   2056  N   ASP A 243     -19.218  -6.466  12.932  1.00 95.81           N  
ATOM   2057  CA  ASP A 243     -19.710  -6.034  11.628  1.00 95.81           C  
ATOM   2058  C   ASP A 243     -21.236  -5.995  11.601  1.00 95.81           C  
ATOM   2059  CB  ASP A 243     -19.188  -6.956  10.524  1.00 95.81           C  
ATOM   2060  O   ASP A 243     -21.830  -5.009  11.161  1.00 95.81           O  
ATOM   2061  CG  ASP A 243     -19.413  -6.399   9.130  1.00 95.81           C  
ATOM   2062  OD1 ASP A 243     -18.674  -5.482   8.712  1.00 95.81           O  
ATOM   2063  OD2 ASP A 243     -20.340  -6.880   8.443  1.00 95.81           O  
ATOM   2064  N   GLU A 244     -21.860  -7.084  12.068  1.00 95.36           N  
ATOM   2065  CA  GLU A 244     -23.315  -7.195  12.098  1.00 95.36           C  
ATOM   2066  C   GLU A 244     -23.927  -6.166  13.044  1.00 95.36           C  
ATOM   2067  CB  GLU A 244     -23.738  -8.607  12.511  1.00 95.36           C  
ATOM   2068  O   GLU A 244     -24.979  -5.593  12.750  1.00 95.36           O  
ATOM   2069  CG  GLU A 244     -25.235  -8.857  12.402  1.00 95.36           C  
ATOM   2070  CD  GLU A 244     -25.790  -8.580  11.014  1.00 95.36           C  
ATOM   2071  OE1 GLU A 244     -26.984  -8.222  10.897  1.00 95.36           O  
ATOM   2072  OE2 GLU A 244     -25.024  -8.722  10.034  1.00 95.36           O  
ATOM   2073  N   GLU A 245     -23.253  -5.909  14.192  1.00 94.75           N  
ATOM   2074  CA  GLU A 245     -23.725  -4.915  15.151  1.00 94.75           C  
ATOM   2075  C   GLU A 245     -23.773  -3.524  14.524  1.00 94.75           C  
ATOM   2076  CB  GLU A 245     -22.833  -4.900  16.395  1.00 94.75           C  
ATOM   2077  O   GLU A 245     -24.718  -2.766  14.755  1.00 94.75           O  
ATOM   2078  CG  GLU A 245     -23.015  -6.114  17.295  1.00 94.75           C  
ATOM   2079  CD  GLU A 245     -22.024  -6.159  18.448  1.00 94.75           C  
ATOM   2080  OE1 GLU A 245     -22.138  -7.059  19.311  1.00 94.75           O  
ATOM   2081  OE2 GLU A 245     -21.127  -5.288  18.488  1.00 94.75           O  
ATOM   2082  N   ILE A 246     -22.734  -3.176  13.776  1.00 94.11           N  
ATOM   2083  CA  ILE A 246     -22.702  -1.891  13.087  1.00 94.11           C  
ATOM   2084  C   ILE A 246     -23.868  -1.803  12.105  1.00 94.11           C  
ATOM   2085  CB  ILE A 246     -21.361  -1.678  12.349  1.00 94.11           C  
ATOM   2086  O   ILE A 246     -24.569  -0.790  12.053  1.00 94.11           O  
ATOM   2087  CG1 ILE A 246     -20.207  -1.586  13.353  1.00 94.11           C  
ATOM   2088  CG2 ILE A 246     -21.422  -0.427  11.468  1.00 94.11           C  
ATOM   2089  CD1 ILE A 246     -18.827  -1.565  12.710  1.00 94.11           C  
ATOM   2090  N   ARG A 247     -24.098  -2.797  11.407  1.00 93.70           N  
ATOM   2091  CA  ARG A 247     -25.177  -2.845  10.426  1.00 93.70           C  
ATOM   2092  C   ARG A 247     -26.534  -2.645  11.093  1.00 93.70           C  
ATOM   2093  CB  ARG A 247     -25.157  -4.174   9.668  1.00 93.70           C  
ATOM   2094  O   ARG A 247     -27.369  -1.884  10.599  1.00 93.70           O  
ATOM   2095  CG  ARG A 247     -26.087  -4.213   8.466  1.00 93.70           C  
ATOM   2096  CD  ARG A 247     -25.921  -5.496   7.665  1.00 93.70           C  
ATOM   2097  NE  ARG A 247     -24.637  -5.536   6.971  1.00 93.70           N  
ATOM   2098  NH1 ARG A 247     -23.898  -7.460   8.015  1.00 93.70           N  
ATOM   2099  NH2 ARG A 247     -22.572  -6.407   6.469  1.00 93.70           N  
ATOM   2100  CZ  ARG A 247     -23.705  -6.468   7.153  1.00 93.70           C  
ATOM   2101  N   GLN A 248     -26.787  -3.395  12.146  1.00 93.46           N  
ATOM   2102  CA  GLN A 248     -28.045  -3.302  12.880  1.00 93.46           C  
ATOM   2103  C   GLN A 248     -28.259  -1.895  13.429  1.00 93.46           C  
ATOM   2104  CB  GLN A 248     -28.078  -4.321  14.021  1.00 93.46           C  
ATOM   2105  O   GLN A 248     -29.383  -1.389  13.434  1.00 93.46           O  
ATOM   2106  CG  GLN A 248     -28.235  -5.762  13.554  1.00 93.46           C  
ATOM   2107  CD  GLN A 248     -28.167  -6.759  14.695  1.00 93.46           C  
ATOM   2108  NE2 GLN A 248     -28.405  -8.030  14.387  1.00 93.46           N  
ATOM   2109  OE1 GLN A 248     -27.902  -6.391  15.844  1.00 93.46           O  
ATOM   2110  N   SER A 249     -27.159  -1.274  13.874  1.00 92.07           N  
ATOM   2111  CA  SER A 249     -27.226   0.082  14.408  1.00 92.07           C  
ATOM   2112  C   SER A 249     -27.630   1.082  13.329  1.00 92.07           C  
ATOM   2113  CB  SER A 249     -25.880   0.488  15.011  1.00 92.07           C  
ATOM   2114  O   SER A 249     -28.402   2.007  13.591  1.00 92.07           O  
ATOM   2115  OG  SER A 249     -25.578  -0.306  16.146  1.00 92.07           O  
ATOM   2116  N   ILE A 250     -27.151   0.886  12.162  1.00 88.99           N  
ATOM   2117  CA  ILE A 250     -27.465   1.768  11.044  1.00 88.99           C  
ATOM   2118  C   ILE A 250     -28.933   1.606  10.655  1.00 88.99           C  
ATOM   2119  CB  ILE A 250     -26.555   1.485   9.828  1.00 88.99           C  
ATOM   2120  O   ILE A 250     -29.628   2.594  10.403  1.00 88.99           O  
ATOM   2121  CG1 ILE A 250     -25.109   1.890  10.137  1.00 88.99           C  
ATOM   2122  CG2 ILE A 250     -27.074   2.212   8.584  1.00 88.99           C  
ATOM   2123  CD1 ILE A 250     -24.104   1.454   9.079  1.00 88.99           C  
ATOM   2124  N   GLU A 251     -29.425   0.393  10.620  1.00 88.32           N  
ATOM   2125  CA  GLU A 251     -30.808   0.088  10.267  1.00 88.32           C  
ATOM   2126  C   GLU A 251     -31.779   0.664  11.294  1.00 88.32           C  
ATOM   2127  CB  GLU A 251     -31.011  -1.424  10.142  1.00 88.32           C  
ATOM   2128  O   GLU A 251     -32.843   1.173  10.933  1.00 88.32           O  
ATOM   2129  CG  GLU A 251     -30.360  -2.032   8.908  1.00 88.32           C  
ATOM   2130  CD  GLU A 251     -30.479  -3.547   8.851  1.00 88.32           C  
ATOM   2131  OE1 GLU A 251     -29.991  -4.158   7.874  1.00 88.32           O  
ATOM   2132  OE2 GLU A 251     -31.066  -4.127   9.792  1.00 88.32           O  
ATOM   2133  N   SER A 252     -31.368   0.565  12.584  1.00 86.98           N  
ATOM   2134  CA  SER A 252     -32.194   1.092  13.665  1.00 86.98           C  
ATOM   2135  C   SER A 252     -32.274   2.614  13.608  1.00 86.98           C  
ATOM   2136  CB  SER A 252     -31.644   0.652  15.023  1.00 86.98           C  
ATOM   2137  O   SER A 252     -33.327   3.196  13.876  1.00 86.98           O  
ATOM   2138  OG  SER A 252     -30.335   1.158  15.222  1.00 86.98           O  
ATOM   2139  N   ASN A 253     -31.141   3.310  13.264  1.00 81.52           N  
ATOM   2140  CA  ASN A 253     -31.090   4.765  13.166  1.00 81.52           C  
ATOM   2141  C   ASN A 253     -31.849   5.272  11.944  1.00 81.52           C  
ATOM   2142  CB  ASN A 253     -29.639   5.249  13.129  1.00 81.52           C  
ATOM   2143  O   ASN A 253     -32.373   6.387  11.952  1.00 81.52           O  
ATOM   2144  CG  ASN A 253     -28.962   5.171  14.483  1.00 81.52           C  
ATOM   2145  ND2 ASN A 253     -27.638   5.073  14.479  1.00 81.52           N  
ATOM   2146  OD1 ASN A 253     -29.623   5.199  15.524  1.00 81.52           O  
ATOM   2147  N   SER A 254     -31.798   4.492  10.867  1.00 75.51           N  
ATOM   2148  CA  SER A 254     -32.529   4.859   9.658  1.00 75.51           C  
ATOM   2149  C   SER A 254     -34.036   4.794   9.882  1.00 75.51           C  
ATOM   2150  CB  SER A 254     -32.137   3.944   8.497  1.00 75.51           C  
ATOM   2151  O   SER A 254     -34.783   5.620   9.354  1.00 75.51           O  
ATOM   2152  OG  SER A 254     -32.448   2.593   8.794  1.00 75.51           O  
ATOM   2153  N   VAL A 255     -34.492   3.885  10.674  1.00 62.50           N  
ATOM   2154  CA  VAL A 255     -35.900   3.702  11.007  1.00 62.50           C  
ATOM   2155  C   VAL A 255     -36.367   4.833  11.920  1.00 62.50           C  
ATOM   2156  CB  VAL A 255     -36.152   2.334  11.681  1.00 62.50           C  
ATOM   2157  O   VAL A 255     -37.478   5.346  11.765  1.00 62.50           O  
ATOM   2158  CG1 VAL A 255     -37.611   2.205  12.113  1.00 62.50           C  
ATOM   2159  CG2 VAL A 255     -35.768   1.196  10.736  1.00 62.50           C  
ATOM   2160  N   ASN A 256     -35.433   5.333  12.799  1.00 60.17           N  
ATOM   2161  CA  ASN A 256     -35.772   6.400  13.734  1.00 60.17           C  
ATOM   2162  C   ASN A 256     -35.779   7.764  13.050  1.00 60.17           C  
ATOM   2163  CB  ASN A 256     -34.803   6.405  14.918  1.00 60.17           C  
ATOM   2164  O   ASN A 256     -36.531   8.657  13.444  1.00 60.17           O  
ATOM   2165  CG  ASN A 256     -35.067   5.276  15.894  1.00 60.17           C  
ATOM   2166  ND2 ASN A 256     -34.055   4.918  16.675  1.00 60.17           N  
ATOM   2167  OD1 ASN A 256     -36.172   4.729  15.945  1.00 60.17           O  
ATOM   2168  N   SER A 257     -35.042   7.968  11.912  1.00 56.94           N  
ATOM   2169  CA  SER A 257     -35.018   9.202  11.134  1.00 56.94           C  
ATOM   2170  C   SER A 257     -36.218   9.289  10.198  1.00 56.94           C  
ATOM   2171  CB  SER A 257     -33.723   9.302  10.327  1.00 56.94           C  
ATOM   2172  O   SER A 257     -36.716  10.382   9.918  1.00 56.94           O  
ATOM   2173  OG  SER A 257     -33.643   8.257   9.373  1.00 56.94           O  
ATOM   2174  N   PHE A 258     -36.998   8.153   9.968  1.00 42.98           N  
ATOM   2175  CA  PHE A 258     -38.216   8.115   9.167  1.00 42.98           C  
ATOM   2176  C   PHE A 258     -39.451   8.159  10.059  1.00 42.98           C  
ATOM   2177  CB  PHE A 258     -38.246   6.860   8.290  1.00 42.98           C  
ATOM   2178  O   PHE A 258     -40.503   8.655   9.649  1.00 42.98           O  
ATOM   2179  CG  PHE A 258     -37.739   7.085   6.891  1.00 42.98           C  
ATOM   2180  CD1 PHE A 258     -38.590   7.547   5.895  1.00 42.98           C  
ATOM   2181  CD2 PHE A 258     -36.411   6.834   6.572  1.00 42.98           C  
ATOM   2182  CE1 PHE A 258     -38.124   7.757   4.599  1.00 42.98           C  
ATOM   2183  CE2 PHE A 258     -35.938   7.040   5.279  1.00 42.98           C  
ATOM   2184  CZ  PHE A 258     -36.796   7.501   4.294  1.00 42.98           C  
ATOM   2185  N   SER A 259     -39.304   8.098  11.429  1.00 41.47           N  
ATOM   2186  CA  SER A 259     -40.416   8.203  12.369  1.00 41.47           C  
ATOM   2187  C   SER A 259     -40.469   9.586  13.009  1.00 41.47           C  
ATOM   2188  CB  SER A 259     -40.303   7.133  13.456  1.00 41.47           C  
ATOM   2189  O   SER A 259     -41.500   9.983  13.556  1.00 41.47           O  
ATOM   2190  OG  SER A 259     -39.007   7.134  14.029  1.00 41.47           O  
ATOM   2191  N   MET A 260     -39.657  10.553  12.604  1.00 42.38           N  
ATOM   2192  CA  MET A 260     -39.677  11.924  13.107  1.00 42.38           C  
ATOM   2193  C   MET A 260     -40.061  12.903  12.002  1.00 42.38           C  
ATOM   2194  CB  MET A 260     -38.315  12.302  13.691  1.00 42.38           C  
ATOM   2195  O   MET A 260     -40.403  14.054  12.279  1.00 42.38           O  
ATOM   2196  CG  MET A 260     -38.160  11.950  15.162  1.00 42.38           C  
ATOM   2197  SD  MET A 260     -36.859  12.946  15.989  1.00 42.38           S  
ATOM   2198  CE  MET A 260     -36.421  11.830  17.352  1.00 42.38           C  
ATOM   2199  N   LYS A 261     -40.699  12.451  10.841  1.00 40.17           N  
ATOM   2200  CA  LYS A 261     -41.264  13.311   9.806  1.00 40.17           C  
ATOM   2201  C   LYS A 261     -42.753  13.035   9.614  1.00 40.17           C  
ATOM   2202  CB  LYS A 261     -40.521  13.119   8.483  1.00 40.17           C  
ATOM   2203  O   LYS A 261     -43.413  13.692   8.807  1.00 40.17           O  
ATOM   2204  CG  LYS A 261     -39.225  13.908   8.381  1.00 40.17           C  
ATOM   2205  CD  LYS A 261     -38.640  13.843   6.976  1.00 40.17           C  
ATOM   2206  CE  LYS A 261     -37.331  14.615   6.878  1.00 40.17           C  
ATOM   2207  NZ  LYS A 261     -36.754  14.555   5.502  1.00 40.17           N  
ATOM   2208  N   THR A 262     -43.577  12.778  10.742  1.00 36.91           N  
ATOM   2209  CA  THR A 262     -45.034  12.753  10.678  1.00 36.91           C  
ATOM   2210  C   THR A 262     -45.640  13.526  11.846  1.00 36.91           C  
ATOM   2211  CB  THR A 262     -45.570  11.309  10.682  1.00 36.91           C  
ATOM   2212  O   THR A 262     -45.314  13.264  13.006  1.00 36.91           O  
ATOM   2213  CG2 THR A 262     -46.144  10.932   9.320  1.00 36.91           C  
ATOM   2214  OG1 THR A 262     -44.501  10.411  11.003  1.00 36.91           O  
ATOM   2215  N   TYR A 263     -45.449  14.867  11.974  1.00 39.36           N  
ATOM   2216  CA  TYR A 263     -46.469  15.790  12.459  1.00 39.36           C  
ATOM   2217  C   TYR A 263     -46.302  17.167  11.828  1.00 39.36           C  
ATOM   2218  CB  TYR A 263     -46.409  15.904  13.985  1.00 39.36           C  
ATOM   2219  O   TYR A 263     -45.181  17.662  11.690  1.00 39.36           O  
ATOM   2220  CG  TYR A 263     -47.004  14.719  14.706  1.00 39.36           C  
ATOM   2221  CD1 TYR A 263     -48.376  14.636  14.936  1.00 39.36           C  
ATOM   2222  CD2 TYR A 263     -46.197  13.681  15.159  1.00 39.36           C  
ATOM   2223  CE1 TYR A 263     -48.929  13.547  15.602  1.00 39.36           C  
ATOM   2224  CE2 TYR A 263     -46.739  12.587  15.826  1.00 39.36           C  
ATOM   2225  OH  TYR A 263     -48.646  11.449  16.701  1.00 39.36           O  
ATOM   2226  CZ  TYR A 263     -48.104  12.529  16.042  1.00 39.36           C  
TER    2227      TYR A 263                                                      
ENDMDL                                                                          
END                                                                             
