# Supplementary material for: Pan-kinome of Legionella expanded by a bioinformatics survey
Source: Sci Rep. 2022 Dec 16;12:21782. doi: 10.1038/s41598-022-26109-x (PMC9758233; doi:10.1038/s41598-022-26109-x)
Supplement: Supplementary file 9 — Supplementary Information 9. [file 41598_2022_26109_MOESM9_ESM.zip › S15 - Data - 3D structure models of novel kinases/pdb - whole proteins - AlphaFold2/LLO_1015.pdb]

MODEL     1                                                                     
ATOM      1  N   MET A   1       8.308  20.217 -16.960  1.00 81.77           N  
ATOM      2  CA  MET A   1       6.924  20.156 -16.497  1.00 81.77           C  
ATOM      3  C   MET A   1       6.223  18.916 -17.041  1.00 81.77           C  
ATOM      4  CB  MET A   1       6.161  21.414 -16.914  1.00 81.77           C  
ATOM      5  O   MET A   1       6.169  18.710 -18.255  1.00 81.77           O  
ATOM      6  CG  MET A   1       6.711  22.694 -16.305  1.00 81.77           C  
ATOM      7  SD  MET A   1       5.778  24.182 -16.836  1.00 81.77           S  
ATOM      8  CE  MET A   1       4.436  24.171 -15.616  1.00 81.77           C  
ATOM      9  N   PRO A   2       5.716  18.183 -16.055  1.00 90.55           N  
ATOM     10  CA  PRO A   2       5.156  16.908 -16.508  1.00 90.55           C  
ATOM     11  C   PRO A   2       3.887  17.082 -17.338  1.00 90.55           C  
ATOM     12  CB  PRO A   2       4.856  16.171 -15.200  1.00 90.55           C  
ATOM     13  O   PRO A   2       3.091  17.986 -17.073  1.00 90.55           O  
ATOM     14  CG  PRO A   2       5.658  16.890 -14.164  1.00 90.55           C  
ATOM     15  CD  PRO A   2       5.856  18.309 -14.613  1.00 90.55           C  
ATOM     16  N   LYS A   3       3.777  16.274 -18.419  1.00 92.37           N  
ATOM     17  CA  LYS A   3       2.577  16.225 -19.249  1.00 92.37           C  
ATOM     18  C   LYS A   3       1.887  14.869 -19.137  1.00 92.37           C  
ATOM     19  CB  LYS A   3       2.923  16.519 -20.710  1.00 92.37           C  
ATOM     20  O   LYS A   3       2.496  13.832 -19.409  1.00 92.37           O  
ATOM     21  CG  LYS A   3       3.405  17.940 -20.959  1.00 92.37           C  
ATOM     22  CD  LYS A   3       3.708  18.178 -22.432  1.00 92.37           C  
ATOM     23  CE  LYS A   3       4.270  19.573 -22.670  1.00 92.37           C  
ATOM     24  NZ  LYS A   3       4.601  19.799 -24.109  1.00 92.37           N  
ATOM     25  N   LEU A   4       0.602  14.952 -18.684  1.00 91.59           N  
ATOM     26  CA  LEU A   4      -0.153  13.706 -18.610  1.00 91.59           C  
ATOM     27  C   LEU A   4      -0.694  13.316 -19.982  1.00 91.59           C  
ATOM     28  CB  LEU A   4      -1.307  13.837 -17.613  1.00 91.59           C  
ATOM     29  O   LEU A   4      -0.597  14.092 -20.936  1.00 91.59           O  
ATOM     30  CG  LEU A   4      -0.932  14.279 -16.197  1.00 91.59           C  
ATOM     31  CD1 LEU A   4      -2.178  14.362 -15.321  1.00 91.59           C  
ATOM     32  CD2 LEU A   4       0.090  13.323 -15.592  1.00 91.59           C  
ATOM     33  N   HIS A   5      -1.317  12.132 -20.105  1.00 83.87           N  
ATOM     34  CA  HIS A   5      -1.941  11.697 -21.350  1.00 83.87           C  
ATOM     35  C   HIS A   5      -3.127  12.584 -21.711  1.00 83.87           C  
ATOM     36  CB  HIS A   5      -2.389  10.238 -21.243  1.00 83.87           C  
ATOM     37  O   HIS A   5      -3.701  13.244 -20.842  1.00 83.87           O  
ATOM     38  CG  HIS A   5      -1.255   9.263 -21.212  1.00 83.87           C  
ATOM     39  CD2 HIS A   5      -0.668   8.615 -20.178  1.00 83.87           C  
ATOM     40  ND1 HIS A   5      -0.590   8.858 -22.349  1.00 83.87           N  
ATOM     41  CE1 HIS A   5       0.359   8.000 -22.014  1.00 83.87           C  
ATOM     42  NE2 HIS A   5       0.333   7.835 -20.703  1.00 83.87           N  
ATOM     43  N   HIS A   6      -3.419  12.850 -23.007  1.00 83.18           N  
ATOM     44  CA  HIS A   6      -4.391  13.790 -23.556  1.00 83.18           C  
ATOM     45  C   HIS A   6      -3.877  15.223 -23.477  1.00 83.18           C  
ATOM     46  CB  HIS A   6      -5.727  13.669 -22.821  1.00 83.18           C  
ATOM     47  O   HIS A   6      -4.667  16.169 -23.431  1.00 83.18           O  
ATOM     48  CG  HIS A   6      -6.321  12.298 -22.878  1.00 83.18           C  
ATOM     49  CD2 HIS A   6      -6.577  11.398 -21.899  1.00 83.18           C  
ATOM     50  ND1 HIS A   6      -6.725  11.710 -24.057  1.00 83.18           N  
ATOM     51  CE1 HIS A   6      -7.206  10.506 -23.799  1.00 83.18           C  
ATOM     52  NE2 HIS A   6      -7.127  10.292 -22.497  1.00 83.18           N  
ATOM     53  N   ASN A   7      -2.664  15.414 -23.177  1.00 80.90           N  
ATOM     54  CA  ASN A   7      -1.887  16.649 -23.218  1.00 80.90           C  
ATOM     55  C   ASN A   7      -2.275  17.593 -22.083  1.00 80.90           C  
ATOM     56  CB  ASN A   7      -2.058  17.346 -24.569  1.00 80.90           C  
ATOM     57  O   ASN A   7      -2.317  18.810 -22.269  1.00 80.90           O  
ATOM     58  CG  ASN A   7      -1.252  16.687 -25.672  1.00 80.90           C  
ATOM     59  ND2 ASN A   7      -1.724  16.811 -26.907  1.00 80.90           N  
ATOM     60  OD1 ASN A   7      -0.214  16.072 -25.416  1.00 80.90           O  
ATOM     61  N   PHE A   8      -2.616  16.992 -20.920  1.00 87.25           N  
ATOM     62  CA  PHE A   8      -2.809  17.829 -19.741  1.00 87.25           C  
ATOM     63  C   PHE A   8      -1.471  18.304 -19.190  1.00 87.25           C  
ATOM     64  CB  PHE A   8      -3.582  17.066 -18.660  1.00 87.25           C  
ATOM     65  O   PHE A   8      -0.664  17.497 -18.722  1.00 87.25           O  
ATOM     66  CG  PHE A   8      -4.973  16.670 -19.074  1.00 87.25           C  
ATOM     67  CD1 PHE A   8      -5.785  17.556 -19.772  1.00 87.25           C  
ATOM     68  CD2 PHE A   8      -5.469  15.410 -18.766  1.00 87.25           C  
ATOM     69  CE1 PHE A   8      -7.074  17.191 -20.156  1.00 87.25           C  
ATOM     70  CE2 PHE A   8      -6.756  15.038 -19.146  1.00 87.25           C  
ATOM     71  CZ  PHE A   8      -7.556  15.930 -19.841  1.00 87.25           C  
ATOM     72  N   GLU A   9      -1.229  19.490 -19.272  1.00 92.55           N  
ATOM     73  CA  GLU A   9      -0.007  20.029 -18.681  1.00 92.55           C  
ATOM     74  C   GLU A   9      -0.197  20.326 -17.196  1.00 92.55           C  
ATOM     75  CB  GLU A   9       0.433  21.296 -19.418  1.00 92.55           C  
ATOM     76  O   GLU A   9      -1.197  20.928 -16.801  1.00 92.55           O  
ATOM     77  CG  GLU A   9       1.849  21.742 -19.082  1.00 92.55           C  
ATOM     78  CD  GLU A   9       2.328  22.908 -19.932  1.00 92.55           C  
ATOM     79  OE1 GLU A   9       3.510  23.301 -19.812  1.00 92.55           O  
ATOM     80  OE2 GLU A   9       1.514  23.433 -20.724  1.00 92.55           O  
ATOM     81  N   LEU A  10       0.759  19.886 -16.391  1.00 95.05           N  
ATOM     82  CA  LEU A  10       0.722  20.179 -14.962  1.00 95.05           C  
ATOM     83  C   LEU A  10       1.672  21.320 -14.617  1.00 95.05           C  
ATOM     84  CB  LEU A  10       1.086  18.933 -14.151  1.00 95.05           C  
ATOM     85  O   LEU A  10       2.863  21.260 -14.931  1.00 95.05           O  
ATOM     86  CG  LEU A  10       0.251  17.680 -14.421  1.00 95.05           C  
ATOM     87  CD1 LEU A  10       0.738  16.522 -13.556  1.00 95.05           C  
ATOM     88  CD2 LEU A  10      -1.227  17.958 -14.169  1.00 95.05           C  
ATOM     89  N   ILE A  11       1.039  22.323 -13.988  1.00 94.09           N  
ATOM     90  CA  ILE A  11       1.812  23.516 -13.661  1.00 94.09           C  
ATOM     91  C   ILE A  11       1.996  23.612 -12.148  1.00 94.09           C  
ATOM     92  CB  ILE A  11       1.134  24.795 -14.201  1.00 94.09           C  
ATOM     93  O   ILE A  11       1.054  23.384 -11.386  1.00 94.09           O  
ATOM     94  CG1 ILE A  11       0.939  24.697 -15.718  1.00 94.09           C  
ATOM     95  CG2 ILE A  11       1.951  26.036 -13.832  1.00 94.09           C  
ATOM     96  CD1 ILE A  11      -0.025  25.729 -16.287  1.00 94.09           C  
ATOM     97  N   GLU A  12       3.235  23.896 -11.825  1.00 94.17           N  
ATOM     98  CA  GLU A  12       3.506  24.083 -10.403  1.00 94.17           C  
ATOM     99  C   GLU A  12       2.739  25.280  -9.848  1.00 94.17           C  
ATOM    100  CB  GLU A  12       5.006  24.261 -10.160  1.00 94.17           C  
ATOM    101  O   GLU A  12       2.685  26.337 -10.480  1.00 94.17           O  
ATOM    102  CG  GLU A  12       5.390  24.304  -8.687  1.00 94.17           C  
ATOM    103  CD  GLU A  12       6.893  24.283  -8.458  1.00 94.17           C  
ATOM    104  OE1 GLU A  12       7.331  24.410  -7.292  1.00 94.17           O  
ATOM    105  OE2 GLU A  12       7.638  24.138  -9.452  1.00 94.17           O  
ATOM    106  N   VAL A  13       2.153  25.073  -8.698  1.00 92.14           N  
ATOM    107  CA  VAL A  13       1.413  26.136  -8.025  1.00 92.14           C  
ATOM    108  C   VAL A  13       2.330  26.862  -7.043  1.00 92.14           C  
ATOM    109  CB  VAL A  13       0.173  25.583  -7.286  1.00 92.14           C  
ATOM    110  O   VAL A  13       2.898  26.244  -6.141  1.00 92.14           O  
ATOM    111  CG1 VAL A  13      -0.616  26.717  -6.633  1.00 92.14           C  
ATOM    112  CG2 VAL A  13      -0.714  24.797  -8.249  1.00 92.14           C  
ATOM    113  N   ASN A  14       2.577  28.143  -7.250  1.00 84.79           N  
ATOM    114  CA  ASN A  14       3.435  28.933  -6.373  1.00 84.79           C  
ATOM    115  C   ASN A  14       2.631  29.957  -5.576  1.00 84.79           C  
ATOM    116  CB  ASN A  14       4.532  29.631  -7.181  1.00 84.79           C  
ATOM    117  O   ASN A  14       3.188  30.681  -4.749  1.00 84.79           O  
ATOM    118  CG  ASN A  14       5.492  28.653  -7.829  1.00 84.79           C  
ATOM    119  ND2 ASN A  14       5.964  28.989  -9.023  1.00 84.79           N  
ATOM    120  OD1 ASN A  14       5.805  27.603  -7.261  1.00 84.79           O  
ATOM    121  N   ASN A  15       1.336  29.951  -5.744  1.00 84.16           N  
ATOM    122  CA  ASN A  15       0.448  30.870  -5.039  1.00 84.16           C  
ATOM    123  C   ASN A  15      -0.158  30.222  -3.798  1.00 84.16           C  
ATOM    124  CB  ASN A  15      -0.658  31.369  -5.972  1.00 84.16           C  
ATOM    125  O   ASN A  15       0.220  29.110  -3.425  1.00 84.16           O  
ATOM    126  CG  ASN A  15      -0.117  32.141  -7.159  1.00 84.16           C  
ATOM    127  ND2 ASN A  15      -0.871  32.155  -8.251  1.00 84.16           N  
ATOM    128  OD1 ASN A  15       0.971  32.720  -7.095  1.00 84.16           O  
ATOM    129  N   THR A  16      -1.154  30.987  -3.077  1.00 87.65           N  
ATOM    130  CA  THR A  16      -1.825  30.477  -1.886  1.00 87.65           C  
ATOM    131  C   THR A  16      -2.613  29.211  -2.210  1.00 87.65           C  
ATOM    132  CB  THR A  16      -2.770  31.532  -1.282  1.00 87.65           C  
ATOM    133  O   THR A  16      -3.409  29.192  -3.151  1.00 87.65           O  
ATOM    134  CG2 THR A  16      -3.352  31.054   0.044  1.00 87.65           C  
ATOM    135  OG1 THR A  16      -2.041  32.747  -1.062  1.00 87.65           O  
ATOM    136  N   LEU A  17      -2.312  28.134  -1.510  1.00 90.34           N  
ATOM    137  CA  LEU A  17      -2.983  26.845  -1.633  1.00 90.34           C  
ATOM    138  C   LEU A  17      -4.098  26.712  -0.601  1.00 90.34           C  
ATOM    139  CB  LEU A  17      -1.981  25.700  -1.468  1.00 90.34           C  
ATOM    140  O   LEU A  17      -4.002  27.263   0.498  1.00 90.34           O  
ATOM    141  CG  LEU A  17      -0.930  25.554  -2.570  1.00 90.34           C  
ATOM    142  CD1 LEU A  17       0.218  24.671  -2.094  1.00 90.34           C  
ATOM    143  CD2 LEU A  17      -1.560  24.985  -3.837  1.00 90.34           C  
ATOM    144  N   PRO A  18      -5.185  26.102  -1.092  1.00 89.82           N  
ATOM    145  CA  PRO A  18      -6.153  25.744  -0.052  1.00 89.82           C  
ATOM    146  C   PRO A  18      -5.513  25.002   1.119  1.00 89.82           C  
ATOM    147  CB  PRO A  18      -7.148  24.845  -0.790  1.00 89.82           C  
ATOM    148  O   PRO A  18      -4.543  24.264   0.931  1.00 89.82           O  
ATOM    149  CG  PRO A  18      -6.976  25.190  -2.235  1.00 89.82           C  
ATOM    150  CD  PRO A  18      -5.542  25.569  -2.467  1.00 89.82           C  
ATOM    151  N   GLU A  19      -6.020  25.233   2.349  1.00 87.94           N  
ATOM    152  CA  GLU A  19      -5.432  24.727   3.586  1.00 87.94           C  
ATOM    153  C   GLU A  19      -5.218  23.218   3.519  1.00 87.94           C  
ATOM    154  CB  GLU A  19      -6.316  25.081   4.785  1.00 87.94           C  
ATOM    155  O   GLU A  19      -4.149  22.720   3.879  1.00 87.94           O  
ATOM    156  CG  GLU A  19      -5.696  24.732   6.130  1.00 87.94           C  
ATOM    157  CD  GLU A  19      -6.580  25.098   7.311  1.00 87.94           C  
ATOM    158  OE1 GLU A  19      -6.222  24.764   8.464  1.00 87.94           O  
ATOM    159  OE2 GLU A  19      -7.640  25.723   7.083  1.00 87.94           O  
ATOM    160  N   LYS A  20      -6.191  22.501   3.011  1.00 84.99           N  
ATOM    161  CA  LYS A  20      -6.121  21.044   2.966  1.00 84.99           C  
ATOM    162  C   LYS A  20      -5.022  20.575   2.017  1.00 84.99           C  
ATOM    163  CB  LYS A  20      -7.467  20.455   2.541  1.00 84.99           C  
ATOM    164  O   LYS A  20      -4.342  19.583   2.287  1.00 84.99           O  
ATOM    165  CG  LYS A  20      -8.530  20.491   3.629  1.00 84.99           C  
ATOM    166  CD  LYS A  20      -9.806  19.786   3.188  1.00 84.99           C  
ATOM    167  CE  LYS A  20     -10.881  19.850   4.264  1.00 84.99           C  
ATOM    168  NZ  LYS A  20     -12.148  19.193   3.821  1.00 84.99           N  
ATOM    169  N   ILE A  21      -4.841  21.291   0.984  1.00 89.09           N  
ATOM    170  CA  ILE A  21      -3.809  20.960   0.007  1.00 89.09           C  
ATOM    171  C   ILE A  21      -2.438  21.349   0.554  1.00 89.09           C  
ATOM    172  CB  ILE A  21      -4.065  21.661  -1.346  1.00 89.09           C  
ATOM    173  O   ILE A  21      -1.488  20.565   0.483  1.00 89.09           O  
ATOM    174  CG1 ILE A  21      -5.415  21.223  -1.926  1.00 89.09           C  
ATOM    175  CG2 ILE A  21      -2.927  21.371  -2.328  1.00 89.09           C  
ATOM    176  CD1 ILE A  21      -5.511  19.731  -2.214  1.00 89.09           C  
ATOM    177  N   ALA A  22      -2.431  22.507   1.126  1.00 88.07           N  
ATOM    178  CA  ALA A  22      -1.179  23.033   1.664  1.00 88.07           C  
ATOM    179  C   ALA A  22      -0.623  22.119   2.752  1.00 88.07           C  
ATOM    180  CB  ALA A  22      -1.386  24.443   2.212  1.00 88.07           C  
ATOM    181  O   ALA A  22       0.593  21.947   2.866  1.00 88.07           O  
ATOM    182  N   SER A  23      -1.565  21.496   3.553  1.00 85.93           N  
ATOM    183  CA  SER A  23      -1.150  20.647   4.664  1.00 85.93           C  
ATOM    184  C   SER A  23      -0.388  19.422   4.170  1.00 85.93           C  
ATOM    185  CB  SER A  23      -2.363  20.206   5.484  1.00 85.93           C  
ATOM    186  O   SER A  23       0.429  18.856   4.900  1.00 85.93           O  
ATOM    187  OG  SER A  23      -3.171  19.307   4.744  1.00 85.93           O  
ATOM    188  N   SER A  24      -0.617  19.013   2.935  1.00 82.98           N  
ATOM    189  CA  SER A  24       0.034  17.832   2.378  1.00 82.98           C  
ATOM    190  C   SER A  24       1.534  18.053   2.214  1.00 82.98           C  
ATOM    191  CB  SER A  24      -0.585  17.464   1.029  1.00 82.98           C  
ATOM    192  O   SER A  24       2.309  17.095   2.189  1.00 82.98           O  
ATOM    193  OG  SER A  24      -0.329  18.472   0.066  1.00 82.98           O  
ATOM    194  N   LEU A  25       1.995  19.261   2.045  1.00 85.42           N  
ATOM    195  CA  LEU A  25       3.406  19.587   1.871  1.00 85.42           C  
ATOM    196  C   LEU A  25       4.182  19.347   3.162  1.00 85.42           C  
ATOM    197  CB  LEU A  25       3.569  21.044   1.428  1.00 85.42           C  
ATOM    198  O   LEU A  25       5.397  19.138   3.131  1.00 85.42           O  
ATOM    199  CG  LEU A  25       3.095  21.379   0.013  1.00 85.42           C  
ATOM    200  CD1 LEU A  25       3.176  22.882  -0.231  1.00 85.42           C  
ATOM    201  CD2 LEU A  25       3.920  20.619  -1.021  1.00 85.42           C  
ATOM    202  N   LEU A  26       3.483  19.325   4.280  1.00 80.79           N  
ATOM    203  CA  LEU A  26       4.130  19.217   5.583  1.00 80.79           C  
ATOM    204  C   LEU A  26       4.146  17.770   6.063  1.00 80.79           C  
ATOM    205  CB  LEU A  26       3.418  20.101   6.610  1.00 80.79           C  
ATOM    206  O   LEU A  26       4.807  17.447   7.053  1.00 80.79           O  
ATOM    207  CG  LEU A  26       3.415  21.604   6.327  1.00 80.79           C  
ATOM    208  CD1 LEU A  26       2.522  22.330   7.326  1.00 80.79           C  
ATOM    209  CD2 LEU A  26       4.835  22.159   6.369  1.00 80.79           C  
ATOM    210  N   LYS A  27       3.441  16.930   5.344  1.00 77.57           N  
ATOM    211  CA  LYS A  27       3.314  15.536   5.760  1.00 77.57           C  
ATOM    212  C   LYS A  27       4.464  14.694   5.215  1.00 77.57           C  
ATOM    213  CB  LYS A  27       1.976  14.958   5.298  1.00 77.57           C  
ATOM    214  O   LYS A  27       4.820  14.805   4.040  1.00 77.57           O  
ATOM    215  CG  LYS A  27       0.762  15.630   5.923  1.00 77.57           C  
ATOM    216  CD  LYS A  27      -0.538  15.007   5.432  1.00 77.57           C  
ATOM    217  CE  LYS A  27      -1.753  15.683   6.052  1.00 77.57           C  
ATOM    218  NZ  LYS A  27      -3.031  15.100   5.544  1.00 77.57           N  
ATOM    219  N   GLY A  28       5.167  13.910   6.088  1.00 73.48           N  
ATOM    220  CA  GLY A  28       6.252  13.037   5.668  1.00 73.48           C  
ATOM    221  C   GLY A  28       7.576  13.762   5.518  1.00 73.48           C  
ATOM    222  O   GLY A  28       7.702  14.923   5.913  1.00 73.48           O  
ATOM    223  N   ILE A  29       8.656  13.037   5.003  1.00 71.65           N  
ATOM    224  CA  ILE A  29      10.004  13.595   5.000  1.00 71.65           C  
ATOM    225  C   ILE A  29      10.472  13.807   3.562  1.00 71.65           C  
ATOM    226  CB  ILE A  29      10.995  12.684   5.758  1.00 71.65           C  
ATOM    227  O   ILE A  29      11.538  14.381   3.328  1.00 71.65           O  
ATOM    228  CG1 ILE A  29      10.971  11.267   5.173  1.00 71.65           C  
ATOM    229  CG2 ILE A  29      10.675  12.664   7.255  1.00 71.65           C  
ATOM    230  CD1 ILE A  29      12.072  10.359   5.704  1.00 71.65           C  
ATOM    231  N   THR A  30       9.686  13.471   2.548  1.00 81.29           N  
ATOM    232  CA  THR A  30      10.138  13.549   1.163  1.00 81.29           C  
ATOM    233  C   THR A  30       9.852  14.929   0.578  1.00 81.29           C  
ATOM    234  CB  THR A  30       9.464  12.470   0.295  1.00 81.29           C  
ATOM    235  O   THR A  30       8.989  15.654   1.077  1.00 81.29           O  
ATOM    236  CG2 THR A  30       9.912  11.072   0.708  1.00 81.29           C  
ATOM    237  OG1 THR A  30       8.042  12.567   0.440  1.00 81.29           O  
ATOM    238  N   GLU A  31      10.679  15.216  -0.387  1.00 86.14           N  
ATOM    239  CA  GLU A  31      10.446  16.457  -1.118  1.00 86.14           C  
ATOM    240  C   GLU A  31       9.129  16.406  -1.888  1.00 86.14           C  
ATOM    241  CB  GLU A  31      11.605  16.742  -2.077  1.00 86.14           C  
ATOM    242  O   GLU A  31       8.883  15.465  -2.645  1.00 86.14           O  
ATOM    243  CG  GLU A  31      11.493  18.078  -2.797  1.00 86.14           C  
ATOM    244  CD  GLU A  31      12.601  18.307  -3.812  1.00 86.14           C  
ATOM    245  OE1 GLU A  31      12.502  19.263  -4.615  1.00 86.14           O  
ATOM    246  OE2 GLU A  31      13.577  17.524  -3.806  1.00 86.14           O  
ATOM    247  N   LYS A  32       8.303  17.524  -1.776  1.00 91.87           N  
ATOM    248  CA  LYS A  32       7.004  17.545  -2.442  1.00 91.87           C  
ATOM    249  C   LYS A  32       6.728  18.910  -3.066  1.00 91.87           C  
ATOM    250  CB  LYS A  32       5.890  17.184  -1.459  1.00 91.87           C  
ATOM    251  O   LYS A  32       7.209  19.932  -2.573  1.00 91.87           O  
ATOM    252  CG  LYS A  32       6.062  15.823  -0.801  1.00 91.87           C  
ATOM    253  CD  LYS A  32       5.079  15.627   0.346  1.00 91.87           C  
ATOM    254  CE  LYS A  32       5.362  14.343   1.114  1.00 91.87           C  
ATOM    255  NZ  LYS A  32       4.488  14.214   2.318  1.00 91.87           N  
ATOM    256  N   ARG A  33       6.015  18.802  -4.040  1.00 93.68           N  
ATOM    257  CA  ARG A  33       5.483  20.002  -4.678  1.00 93.68           C  
ATOM    258  C   ARG A  33       4.033  19.799  -5.104  1.00 93.68           C  
ATOM    259  CB  ARG A  33       6.335  20.389  -5.889  1.00 93.68           C  
ATOM    260  O   ARG A  33       3.583  18.663  -5.270  1.00 93.68           O  
ATOM    261  CG  ARG A  33       7.773  20.742  -5.543  1.00 93.68           C  
ATOM    262  CD  ARG A  33       8.605  21.006  -6.790  1.00 93.68           C  
ATOM    263  NE  ARG A  33       8.957  19.765  -7.475  1.00 93.68           N  
ATOM    264  NH1 ARG A  33      10.023  20.802  -9.243  1.00 93.68           N  
ATOM    265  NH2 ARG A  33       9.890  18.515  -9.161  1.00 93.68           N  
ATOM    266  CZ  ARG A  33       9.623  19.697  -8.625  1.00 93.68           C  
ATOM    267  N   ILE A  34       3.335  20.949  -5.297  1.00 95.18           N  
ATOM    268  CA  ILE A  34       1.943  20.889  -5.730  1.00 95.18           C  
ATOM    269  C   ILE A  34       1.835  21.342  -7.184  1.00 95.18           C  
ATOM    270  CB  ILE A  34       1.034  21.755  -4.830  1.00 95.18           C  
ATOM    271  O   ILE A  34       2.414  22.361  -7.568  1.00 95.18           O  
ATOM    272  CG1 ILE A  34       1.116  21.280  -3.374  1.00 95.18           C  
ATOM    273  CG2 ILE A  34      -0.412  21.724  -5.335  1.00 95.18           C  
ATOM    274  CD1 ILE A  34       0.649  19.847  -3.163  1.00 95.18           C  
ATOM    275  N   LEU A  35       1.109  20.480  -7.916  1.00 95.37           N  
ATOM    276  CA  LEU A  35       0.835  20.784  -9.316  1.00 95.37           C  
ATOM    277  C   LEU A  35      -0.660  20.971  -9.550  1.00 95.37           C  
ATOM    278  CB  LEU A  35       1.370  19.670 -10.221  1.00 95.37           C  
ATOM    279  O   LEU A  35      -1.478  20.551  -8.729  1.00 95.37           O  
ATOM    280  CG  LEU A  35       2.807  19.217  -9.961  1.00 95.37           C  
ATOM    281  CD1 LEU A  35       3.129  17.976 -10.787  1.00 95.37           C  
ATOM    282  CD2 LEU A  35       3.788  20.342 -10.273  1.00 95.37           C  
ATOM    283  N   LYS A  36      -1.018  21.682 -10.600  1.00 94.74           N  
ATOM    284  CA  LYS A  36      -2.414  21.898 -10.971  1.00 94.74           C  
ATOM    285  C   LYS A  36      -2.609  21.767 -12.478  1.00 94.74           C  
ATOM    286  CB  LYS A  36      -2.889  23.273 -10.498  1.00 94.74           C  
ATOM    287  O   LYS A  36      -1.744  22.170 -13.259  1.00 94.74           O  
ATOM    288  CG  LYS A  36      -4.376  23.519 -10.705  1.00 94.74           C  
ATOM    289  CD  LYS A  36      -4.787  24.902 -10.217  1.00 94.74           C  
ATOM    290  CE  LYS A  36      -6.288  25.120 -10.351  1.00 94.74           C  
ATOM    291  NZ  LYS A  36      -6.703  26.455  -9.824  1.00 94.74           N  
ATOM    292  N   ASP A  37      -3.752  21.105 -12.834  1.00 94.25           N  
ATOM    293  CA  ASP A  37      -4.050  21.026 -14.261  1.00 94.25           C  
ATOM    294  C   ASP A  37      -4.970  22.165 -14.694  1.00 94.25           C  
ATOM    295  CB  ASP A  37      -4.686  19.677 -14.603  1.00 94.25           C  
ATOM    296  O   ASP A  37      -5.347  23.009 -13.879  1.00 94.25           O  
ATOM    297  CG  ASP A  37      -6.063  19.498 -13.988  1.00 94.25           C  
ATOM    298  OD1 ASP A  37      -6.684  20.504 -13.580  1.00 94.25           O  
ATOM    299  OD2 ASP A  37      -6.531  18.342 -13.908  1.00 94.25           O  
ATOM    300  N   HIS A  38      -5.285  22.277 -16.025  1.00 91.49           N  
ATOM    301  CA  HIS A  38      -6.049  23.388 -16.582  1.00 91.49           C  
ATOM    302  C   HIS A  38      -7.503  23.338 -16.127  1.00 91.49           C  
ATOM    303  CB  HIS A  38      -5.976  23.377 -18.110  1.00 91.49           C  
ATOM    304  O   HIS A  38      -8.228  24.330 -16.240  1.00 91.49           O  
ATOM    305  CG  HIS A  38      -6.538  22.136 -18.728  1.00 91.49           C  
ATOM    306  CD2 HIS A  38      -7.744  21.892 -19.292  1.00 91.49           C  
ATOM    307  ND1 HIS A  38      -5.828  20.958 -18.809  1.00 91.49           N  
ATOM    308  CE1 HIS A  38      -6.576  20.040 -19.399  1.00 91.49           C  
ATOM    309  NE2 HIS A  38      -7.743  20.582 -19.702  1.00 91.49           N  
ATOM    310  N   TYR A  39      -7.902  22.204 -15.512  1.00 91.75           N  
ATOM    311  CA  TYR A  39      -9.263  22.060 -15.006  1.00 91.75           C  
ATOM    312  C   TYR A  39      -9.330  22.388 -13.519  1.00 91.75           C  
ATOM    313  CB  TYR A  39      -9.780  20.639 -15.251  1.00 91.75           C  
ATOM    314  O   TYR A  39     -10.388  22.266 -12.897  1.00 91.75           O  
ATOM    315  CG  TYR A  39      -9.934  20.292 -16.712  1.00 91.75           C  
ATOM    316  CD1 TYR A  39     -10.959  20.848 -17.475  1.00 91.75           C  
ATOM    317  CD2 TYR A  39      -9.057  19.409 -17.332  1.00 91.75           C  
ATOM    318  CE1 TYR A  39     -11.106  20.530 -18.822  1.00 91.75           C  
ATOM    319  CE2 TYR A  39      -9.194  19.084 -18.677  1.00 91.75           C  
ATOM    320  OH  TYR A  39     -10.361  19.331 -20.745  1.00 91.75           O  
ATOM    321  CZ  TYR A  39     -10.220  19.649 -19.413  1.00 91.75           C  
ATOM    322  N   GLY A  40      -8.217  22.691 -12.913  1.00 91.19           N  
ATOM    323  CA  GLY A  40      -8.195  23.102 -11.518  1.00 91.19           C  
ATOM    324  C   GLY A  40      -7.969  21.948 -10.559  1.00 91.19           C  
ATOM    325  O   GLY A  40      -8.094  22.110  -9.344  1.00 91.19           O  
ATOM    326  N   ALA A  41      -7.704  20.787 -11.081  1.00 93.50           N  
ATOM    327  CA  ALA A  41      -7.396  19.644 -10.225  1.00 93.50           C  
ATOM    328  C   ALA A  41      -5.968  19.727  -9.692  1.00 93.50           C  
ATOM    329  CB  ALA A  41      -7.601  18.338 -10.988  1.00 93.50           C  
ATOM    330  O   ALA A  41      -5.037  20.033 -10.440  1.00 93.50           O  
ATOM    331  N   TYR A  42      -5.818  19.370  -8.362  1.00 95.02           N  
ATOM    332  CA  TYR A  42      -4.512  19.446  -7.716  1.00 95.02           C  
ATOM    333  C   TYR A  42      -3.834  18.081  -7.695  1.00 95.02           C  
ATOM    334  CB  TYR A  42      -4.649  19.984  -6.289  1.00 95.02           C  
ATOM    335  O   TYR A  42      -4.495  17.055  -7.520  1.00 95.02           O  
ATOM    336  CG  TYR A  42      -5.034  21.442  -6.224  1.00 95.02           C  
ATOM    337  CD1 TYR A  42      -4.080  22.443  -6.395  1.00 95.02           C  
ATOM    338  CD2 TYR A  42      -6.352  21.821  -5.991  1.00 95.02           C  
ATOM    339  CE1 TYR A  42      -4.431  23.788  -6.334  1.00 95.02           C  
ATOM    340  CE2 TYR A  42      -6.713  23.163  -5.928  1.00 95.02           C  
ATOM    341  OH  TYR A  42      -6.100  25.467  -6.039  1.00 95.02           O  
ATOM    342  CZ  TYR A  42      -5.747  24.137  -6.101  1.00 95.02           C  
ATOM    343  N   TYR A  43      -2.517  18.156  -7.899  1.00 95.74           N  
ATOM    344  CA  TYR A  43      -1.662  16.976  -7.841  1.00 95.74           C  
ATOM    345  C   TYR A  43      -0.492  17.196  -6.888  1.00 95.74           C  
ATOM    346  CB  TYR A  43      -1.139  16.621  -9.236  1.00 95.74           C  
ATOM    347  O   TYR A  43      -0.018  18.323  -6.728  1.00 95.74           O  
ATOM    348  CG  TYR A  43      -2.230  16.316 -10.233  1.00 95.74           C  
ATOM    349  CD1 TYR A  43      -2.512  15.004 -10.607  1.00 95.74           C  
ATOM    350  CD2 TYR A  43      -2.980  17.338 -10.805  1.00 95.74           C  
ATOM    351  CE1 TYR A  43      -3.515  14.718 -11.527  1.00 95.74           C  
ATOM    352  CE2 TYR A  43      -3.986  17.064 -11.726  1.00 95.74           C  
ATOM    353  OH  TYR A  43      -5.240  15.475 -12.991  1.00 95.74           O  
ATOM    354  CZ  TYR A  43      -4.245  15.752 -12.080  1.00 95.74           C  
ATOM    355  N   LEU A  44      -0.123  16.096  -6.251  1.00 94.89           N  
ATOM    356  CA  LEU A  44       1.103  16.084  -5.460  1.00 94.89           C  
ATOM    357  C   LEU A  44       2.206  15.314  -6.180  1.00 94.89           C  
ATOM    358  CB  LEU A  44       0.847  15.464  -4.084  1.00 94.89           C  
ATOM    359  O   LEU A  44       1.995  14.180  -6.615  1.00 94.89           O  
ATOM    360  CG  LEU A  44       2.057  15.350  -3.156  1.00 94.89           C  
ATOM    361  CD1 LEU A  44       2.375  16.704  -2.530  1.00 94.89           C  
ATOM    362  CD2 LEU A  44       1.806  14.302  -2.077  1.00 94.89           C  
ATOM    363  N   ILE A  45       3.338  16.007  -6.417  1.00 95.28           N  
ATOM    364  CA  ILE A  45       4.497  15.277  -6.919  1.00 95.28           C  
ATOM    365  C   ILE A  45       5.534  15.128  -5.808  1.00 95.28           C  
ATOM    366  CB  ILE A  45       5.122  15.981  -8.145  1.00 95.28           C  
ATOM    367  O   ILE A  45       5.921  16.114  -5.176  1.00 95.28           O  
ATOM    368  CG1 ILE A  45       6.299  15.163  -8.688  1.00 95.28           C  
ATOM    369  CG2 ILE A  45       5.562  17.403  -7.784  1.00 95.28           C  
ATOM    370  CD1 ILE A  45       6.771  15.599 -10.068  1.00 95.28           C  
ATOM    371  N   LYS A  46       5.843  13.862  -5.550  1.00 93.54           N  
ATOM    372  CA  LYS A  46       6.848  13.566  -4.533  1.00 93.54           C  
ATOM    373  C   LYS A  46       8.069  12.886  -5.148  1.00 93.54           C  
ATOM    374  CB  LYS A  46       6.256  12.683  -3.433  1.00 93.54           C  
ATOM    375  O   LYS A  46       7.941  12.106  -6.094  1.00 93.54           O  
ATOM    376  CG  LYS A  46       5.887  11.282  -3.896  1.00 93.54           C  
ATOM    377  CD  LYS A  46       5.327  10.445  -2.753  1.00 93.54           C  
ATOM    378  CE  LYS A  46       4.949   9.045  -3.216  1.00 93.54           C  
ATOM    379  NZ  LYS A  46       4.312   8.252  -2.122  1.00 93.54           N  
ATOM    380  N   LYS A  47       9.211  13.230  -4.521  1.00 91.14           N  
ATOM    381  CA  LYS A  47      10.451  12.570  -4.921  1.00 91.14           C  
ATOM    382  C   LYS A  47      10.892  11.548  -3.877  1.00 91.14           C  
ATOM    383  CB  LYS A  47      11.559  13.600  -5.147  1.00 91.14           C  
ATOM    384  O   LYS A  47      11.144  11.902  -2.723  1.00 91.14           O  
ATOM    385  CG  LYS A  47      11.314  14.523  -6.332  1.00 91.14           C  
ATOM    386  CD  LYS A  47      12.522  15.408  -6.610  1.00 91.14           C  
ATOM    387  CE  LYS A  47      12.298  16.295  -7.827  1.00 91.14           C  
ATOM    388  NZ  LYS A  47      13.475  17.175  -8.095  1.00 91.14           N  
ATOM    389  N   PRO A  48      10.954  10.359  -4.359  1.00 84.20           N  
ATOM    390  CA  PRO A  48      11.440   9.399  -3.365  1.00 84.20           C  
ATOM    391  C   PRO A  48      12.846   9.725  -2.868  1.00 84.20           C  
ATOM    392  CB  PRO A  48      11.423   8.069  -4.123  1.00 84.20           C  
ATOM    393  O   PRO A  48      13.630  10.349  -3.587  1.00 84.20           O  
ATOM    394  CG  PRO A  48      10.561   8.321  -5.318  1.00 84.20           C  
ATOM    395  CD  PRO A  48      10.590   9.790  -5.625  1.00 84.20           C  
ATOM    396  N   ASP A  49      13.143   9.340  -1.611  1.00 82.31           N  
ATOM    397  CA  ASP A  49      14.476   9.538  -1.049  1.00 82.31           C  
ATOM    398  C   ASP A  49      15.538   8.840  -1.896  1.00 82.31           C  
ATOM    399  CB  ASP A  49      14.533   9.027   0.392  1.00 82.31           C  
ATOM    400  O   ASP A  49      15.321   7.727  -2.380  1.00 82.31           O  
ATOM    401  CG  ASP A  49      13.703   9.862   1.351  1.00 82.31           C  
ATOM    402  OD1 ASP A  49      13.467  11.057   1.071  1.00 82.31           O  
ATOM    403  OD2 ASP A  49      13.284   9.322   2.397  1.00 82.31           O  
ATOM    404  N   ALA A  50      16.587   9.527  -2.039  1.00 83.56           N  
ATOM    405  CA  ALA A  50      17.697   8.884  -2.737  1.00 83.56           C  
ATOM    406  C   ALA A  50      18.209   7.676  -1.958  1.00 83.56           C  
ATOM    407  CB  ALA A  50      18.829   9.881  -2.970  1.00 83.56           C  
ATOM    408  O   ALA A  50      18.223   7.685  -0.725  1.00 83.56           O  
ATOM    409  N   LEU A  51      18.500   6.650  -2.732  1.00 85.80           N  
ATOM    410  CA  LEU A  51      19.087   5.463  -2.120  1.00 85.80           C  
ATOM    411  C   LEU A  51      20.603   5.462  -2.278  1.00 85.80           C  
ATOM    412  CB  LEU A  51      18.497   4.193  -2.739  1.00 85.80           C  
ATOM    413  O   LEU A  51      21.125   5.911  -3.301  1.00 85.80           O  
ATOM    414  CG  LEU A  51      16.989   3.997  -2.578  1.00 85.80           C  
ATOM    415  CD1 LEU A  51      16.533   2.751  -3.329  1.00 85.80           C  
ATOM    416  CD2 LEU A  51      16.616   3.905  -1.102  1.00 85.80           C  
ATOM    417  N   ASN A  52      21.206   5.002  -1.163  1.00 85.11           N  
ATOM    418  CA  ASN A  52      22.650   4.819  -1.262  1.00 85.11           C  
ATOM    419  C   ASN A  52      23.029   3.341  -1.271  1.00 85.11           C  
ATOM    420  CB  ASN A  52      23.362   5.542  -0.116  1.00 85.11           C  
ATOM    421  O   ASN A  52      22.162   2.473  -1.155  1.00 85.11           O  
ATOM    422  CG  ASN A  52      22.970   5.006   1.246  1.00 85.11           C  
ATOM    423  ND2 ASN A  52      22.771   5.905   2.203  1.00 85.11           N  
ATOM    424  OD1 ASN A  52      22.846   3.793   1.438  1.00 85.11           O  
ATOM    425  N   LEU A  53      24.315   3.063  -1.548  1.00 85.18           N  
ATOM    426  CA  LEU A  53      24.850   1.708  -1.632  1.00 85.18           C  
ATOM    427  C   LEU A  53      24.506   0.910  -0.379  1.00 85.18           C  
ATOM    428  CB  LEU A  53      26.368   1.743  -1.828  1.00 85.18           C  
ATOM    429  O   LEU A  53      24.079  -0.243  -0.471  1.00 85.18           O  
ATOM    430  CG  LEU A  53      27.049   0.398  -2.088  1.00 85.18           C  
ATOM    431  CD1 LEU A  53      26.648  -0.144  -3.456  1.00 85.18           C  
ATOM    432  CD2 LEU A  53      28.564   0.536  -1.985  1.00 85.18           C  
ATOM    433  N   ASN A  54      24.609   1.534   0.779  1.00 82.65           N  
ATOM    434  CA  ASN A  54      24.323   0.863   2.042  1.00 82.65           C  
ATOM    435  C   ASN A  54      22.849   0.486   2.156  1.00 82.65           C  
ATOM    436  CB  ASN A  54      24.740   1.741   3.223  1.00 82.65           C  
ATOM    437  O   ASN A  54      22.515  -0.594   2.647  1.00 82.65           O  
ATOM    438  CG  ASN A  54      26.219   1.636   3.537  1.00 82.65           C  
ATOM    439  ND2 ASN A  54      26.821   2.749   3.938  1.00 82.65           N  
ATOM    440  OD1 ASN A  54      26.817   0.563   3.418  1.00 82.65           O  
ATOM    441  N   ASP A  55      22.041   1.332   1.679  1.00 80.82           N  
ATOM    442  CA  ASP A  55      20.602   1.094   1.730  1.00 80.82           C  
ATOM    443  C   ASP A  55      20.224  -0.156   0.940  1.00 80.82           C  
ATOM    444  CB  ASP A  55      19.839   2.307   1.193  1.00 80.82           C  
ATOM    445  O   ASP A  55      19.399  -0.955   1.389  1.00 80.82           O  
ATOM    446  CG  ASP A  55      19.967   3.530   2.084  1.00 80.82           C  
ATOM    447  OD1 ASP A  55      20.084   3.376   3.319  1.00 80.82           O  
ATOM    448  OD2 ASP A  55      19.947   4.658   1.547  1.00 80.82           O  
ATOM    449  N   VAL A  56      20.859  -0.381  -0.100  1.00 78.19           N  
ATOM    450  CA  VAL A  56      20.428  -1.384  -1.068  1.00 78.19           C  
ATOM    451  C   VAL A  56      21.175  -2.694  -0.822  1.00 78.19           C  
ATOM    452  CB  VAL A  56      20.655  -0.907  -2.520  1.00 78.19           C  
ATOM    453  O   VAL A  56      20.590  -3.776  -0.915  1.00 78.19           O  
ATOM    454  CG1 VAL A  56      20.309  -2.015  -3.513  1.00 78.19           C  
ATOM    455  CG2 VAL A  56      19.828   0.346  -2.803  1.00 78.19           C  
ATOM    456  N   PHE A  57      22.437  -2.615  -0.405  1.00 79.42           N  
ATOM    457  CA  PHE A  57      23.269  -3.809  -0.488  1.00 79.42           C  
ATOM    458  C   PHE A  57      23.663  -4.292   0.903  1.00 79.42           C  
ATOM    459  CB  PHE A  57      24.523  -3.536  -1.324  1.00 79.42           C  
ATOM    460  O   PHE A  57      24.373  -5.291   1.041  1.00 79.42           O  
ATOM    461  CG  PHE A  57      24.253  -3.405  -2.799  1.00 79.42           C  
ATOM    462  CD1 PHE A  57      24.085  -4.534  -3.591  1.00 79.42           C  
ATOM    463  CD2 PHE A  57      24.167  -2.153  -3.393  1.00 79.42           C  
ATOM    464  CE1 PHE A  57      23.835  -4.417  -4.956  1.00 79.42           C  
ATOM    465  CE2 PHE A  57      23.917  -2.027  -4.756  1.00 79.42           C  
ATOM    466  CZ  PHE A  57      23.752  -3.160  -5.537  1.00 79.42           C  
ATOM    467  N   LYS A  58      23.239  -3.531   1.917  1.00 74.50           N  
ATOM    468  CA  LYS A  58      23.551  -4.002   3.263  1.00 74.50           C  
ATOM    469  C   LYS A  58      23.054  -5.429   3.476  1.00 74.50           C  
ATOM    470  CB  LYS A  58      22.939  -3.072   4.312  1.00 74.50           C  
ATOM    471  O   LYS A  58      21.904  -5.744   3.164  1.00 74.50           O  
ATOM    472  CG  LYS A  58      23.356  -3.391   5.740  1.00 74.50           C  
ATOM    473  CD  LYS A  58      22.781  -2.384   6.729  1.00 74.50           C  
ATOM    474  CE  LYS A  58      23.189  -2.708   8.159  1.00 74.50           C  
ATOM    475  NZ  LYS A  58      22.655  -1.705   9.128  1.00 74.50           N  
ATOM    476  N   GLY A  59      23.971  -6.334   4.002  1.00 69.74           N  
ATOM    477  CA  GLY A  59      23.619  -7.727   4.228  1.00 69.74           C  
ATOM    478  C   GLY A  59      23.985  -8.631   3.066  1.00 69.74           C  
ATOM    479  O   GLY A  59      24.010  -9.855   3.209  1.00 69.74           O  
ATOM    480  N   TYR A  60      24.225  -8.012   1.848  1.00 74.48           N  
ATOM    481  CA  TYR A  60      24.597  -8.774   0.661  1.00 74.48           C  
ATOM    482  C   TYR A  60      26.091  -8.661   0.386  1.00 74.48           C  
ATOM    483  CB  TYR A  60      23.803  -8.292  -0.558  1.00 74.48           C  
ATOM    484  O   TYR A  60      26.695  -9.574  -0.182  1.00 74.48           O  
ATOM    485  CG  TYR A  60      22.331  -8.619  -0.492  1.00 74.48           C  
ATOM    486  CD1 TYR A  60      21.867  -9.898  -0.793  1.00 74.48           C  
ATOM    487  CD2 TYR A  60      21.402  -7.651  -0.129  1.00 74.48           C  
ATOM    488  CE1 TYR A  60      20.512 -10.203  -0.735  1.00 74.48           C  
ATOM    489  CE2 TYR A  60      20.043  -7.945  -0.068  1.00 74.48           C  
ATOM    490  OH  TYR A  60      18.265  -9.518  -0.314  1.00 74.48           O  
ATOM    491  CZ  TYR A  60      19.609  -9.222  -0.372  1.00 74.48           C  
ATOM    492  N   LEU A  61      26.572  -7.466   0.703  1.00 80.17           N  
ATOM    493  CA  LEU A  61      27.993  -7.208   0.504  1.00 80.17           C  
ATOM    494  C   LEU A  61      28.719  -7.100   1.842  1.00 80.17           C  
ATOM    495  CB  LEU A  61      28.197  -5.925  -0.305  1.00 80.17           C  
ATOM    496  O   LEU A  61      28.109  -6.759   2.858  1.00 80.17           O  
ATOM    497  CG  LEU A  61      27.574  -5.898  -1.702  1.00 80.17           C  
ATOM    498  CD1 LEU A  61      27.862  -4.565  -2.385  1.00 80.17           C  
ATOM    499  CD2 LEU A  61      28.094  -7.059  -2.542  1.00 80.17           C  
ATOM    500  N   SER A  62      30.008  -7.586   1.883  1.00 83.29           N  
ATOM    501  CA  SER A  62      30.833  -7.338   3.061  1.00 83.29           C  
ATOM    502  C   SER A  62      31.003  -5.843   3.311  1.00 83.29           C  
ATOM    503  CB  SER A  62      32.204  -7.997   2.904  1.00 83.29           C  
ATOM    504  O   SER A  62      30.778  -5.029   2.413  1.00 83.29           O  
ATOM    505  OG  SER A  62      32.970  -7.334   1.913  1.00 83.29           O  
ATOM    506  N   GLU A  63      31.340  -5.423   4.589  1.00 86.22           N  
ATOM    507  CA  GLU A  63      31.597  -4.026   4.924  1.00 86.22           C  
ATOM    508  C   GLU A  63      32.662  -3.427   4.010  1.00 86.22           C  
ATOM    509  CB  GLU A  63      32.025  -3.893   6.387  1.00 86.22           C  
ATOM    510  O   GLU A  63      32.553  -2.271   3.595  1.00 86.22           O  
ATOM    511  CG  GLU A  63      30.900  -4.139   7.382  1.00 86.22           C  
ATOM    512  CD  GLU A  63      29.786  -3.107   7.295  1.00 86.22           C  
ATOM    513  OE1 GLU A  63      28.622  -3.442   7.612  1.00 86.22           O  
ATOM    514  OE2 GLU A  63      30.080  -1.955   6.905  1.00 86.22           O  
ATOM    515  N   GLU A  64      33.689  -4.263   3.696  1.00 89.55           N  
ATOM    516  CA  GLU A  64      34.765  -3.833   2.808  1.00 89.55           C  
ATOM    517  C   GLU A  64      34.238  -3.534   1.407  1.00 89.55           C  
ATOM    518  CB  GLU A  64      35.864  -4.896   2.740  1.00 89.55           C  
ATOM    519  O   GLU A  64      34.588  -2.513   0.812  1.00 89.55           O  
ATOM    520  CG  GLU A  64      37.095  -4.459   1.959  1.00 89.55           C  
ATOM    521  CD  GLU A  64      38.166  -5.536   1.875  1.00 89.55           C  
ATOM    522  OE1 GLU A  64      39.191  -5.320   1.190  1.00 89.55           O  
ATOM    523  OE2 GLU A  64      37.978  -6.603   2.500  1.00 89.55           O  
ATOM    524  N   GLN A  65      33.358  -4.342   0.860  1.00 87.32           N  
ATOM    525  CA  GLN A  65      32.778  -4.156  -0.466  1.00 87.32           C  
ATOM    526  C   GLN A  65      31.824  -2.965  -0.488  1.00 87.32           C  
ATOM    527  CB  GLN A  65      32.046  -5.423  -0.914  1.00 87.32           C  
ATOM    528  O   GLN A  65      31.689  -2.289  -1.510  1.00 87.32           O  
ATOM    529  CG  GLN A  65      32.976  -6.565  -1.303  1.00 87.32           C  
ATOM    530  CD  GLN A  65      32.228  -7.837  -1.652  1.00 87.32           C  
ATOM    531  NE2 GLN A  65      32.567  -8.430  -2.792  1.00 87.32           N  
ATOM    532  OE1 GLN A  65      31.353  -8.284  -0.904  1.00 87.32           O  
ATOM    533  N   LEU A  66      31.140  -2.685   0.570  1.00 86.32           N  
ATOM    534  CA  LEU A  66      30.232  -1.547   0.657  1.00 86.32           C  
ATOM    535  C   LEU A  66      30.998  -0.231   0.572  1.00 86.32           C  
ATOM    536  CB  LEU A  66      29.429  -1.600   1.959  1.00 86.32           C  
ATOM    537  O   LEU A  66      30.509   0.741  -0.008  1.00 86.32           O  
ATOM    538  CG  LEU A  66      28.308  -2.639   2.023  1.00 86.32           C  
ATOM    539  CD1 LEU A  66      27.743  -2.723   3.437  1.00 86.32           C  
ATOM    540  CD2 LEU A  66      27.209  -2.303   1.021  1.00 86.32           C  
ATOM    541  N   GLN A  67      32.224  -0.201   1.095  1.00 89.03           N  
ATOM    542  CA  GLN A  67      33.038   1.010   1.103  1.00 89.03           C  
ATOM    543  C   GLN A  67      33.746   1.205  -0.234  1.00 89.03           C  
ATOM    544  CB  GLN A  67      34.062   0.961   2.238  1.00 89.03           C  
ATOM    545  O   GLN A  67      33.901   2.335  -0.702  1.00 89.03           O  
ATOM    546  CG  GLN A  67      33.450   1.099   3.625  1.00 89.03           C  
ATOM    547  CD  GLN A  67      34.485   1.036   4.733  1.00 89.03           C  
ATOM    548  NE2 GLN A  67      34.061   1.326   5.958  1.00 89.03           N  
ATOM    549  OE1 GLN A  67      35.656   0.728   4.489  1.00 89.03           O  
ATOM    550  N   ASN A  68      34.090  -0.021  -0.848  1.00 88.08           N  
ATOM    551  CA  ASN A  68      34.757  -0.001  -2.146  1.00 88.08           C  
ATOM    552  C   ASN A  68      34.156  -1.029  -3.100  1.00 88.08           C  
ATOM    553  CB  ASN A  68      36.258  -0.244  -1.981  1.00 88.08           C  
ATOM    554  O   ASN A  68      34.715  -2.111  -3.288  1.00 88.08           O  
ATOM    555  CG  ASN A  68      36.954   0.880  -1.240  1.00 88.08           C  
ATOM    556  ND2 ASN A  68      37.853   0.524  -0.330  1.00 88.08           N  
ATOM    557  OD1 ASN A  68      36.686   2.060  -1.483  1.00 88.08           O  
ATOM    558  N   PRO A  69      33.070  -0.766  -3.719  1.00 86.76           N  
ATOM    559  CA  PRO A  69      32.470  -1.798  -4.568  1.00 86.76           C  
ATOM    560  C   PRO A  69      33.286  -2.071  -5.830  1.00 86.76           C  
ATOM    561  CB  PRO A  69      31.100  -1.212  -4.920  1.00 86.76           C  
ATOM    562  O   PRO A  69      33.880  -1.150  -6.397  1.00 86.76           O  
ATOM    563  CG  PRO A  69      31.261   0.264  -4.748  1.00 86.76           C  
ATOM    564  CD  PRO A  69      32.317   0.512  -3.710  1.00 86.76           C  
ATOM    565  N   ASP A  70      33.500  -3.325  -6.242  1.00 87.53           N  
ATOM    566  CA  ASP A  70      34.222  -3.698  -7.454  1.00 87.53           C  
ATOM    567  C   ASP A  70      33.324  -3.588  -8.684  1.00 87.53           C  
ATOM    568  CB  ASP A  70      34.776  -5.120  -7.332  1.00 87.53           C  
ATOM    569  O   ASP A  70      33.684  -4.057  -9.766  1.00 87.53           O  
ATOM    570  CG  ASP A  70      33.696  -6.158  -7.084  1.00 87.53           C  
ATOM    571  OD1 ASP A  70      32.527  -5.779  -6.853  1.00 87.53           O  
ATOM    572  OD2 ASP A  70      34.016  -7.365  -7.117  1.00 87.53           O  
ATOM    573  N   PHE A  71      32.088  -3.012  -8.550  1.00 86.71           N  
ATOM    574  CA  PHE A  71      31.139  -2.829  -9.642  1.00 86.71           C  
ATOM    575  C   PHE A  71      30.495  -1.450  -9.573  1.00 86.71           C  
ATOM    576  CB  PHE A  71      30.060  -3.915  -9.606  1.00 86.71           C  
ATOM    577  O   PHE A  71      30.658  -0.731  -8.585  1.00 86.71           O  
ATOM    578  CG  PHE A  71      29.203  -3.879  -8.369  1.00 86.71           C  
ATOM    579  CD1 PHE A  71      29.615  -4.513  -7.203  1.00 86.71           C  
ATOM    580  CD2 PHE A  71      27.986  -3.211  -8.373  1.00 86.71           C  
ATOM    581  CE1 PHE A  71      28.824  -4.482  -6.057  1.00 86.71           C  
ATOM    582  CE2 PHE A  71      27.191  -3.174  -7.231  1.00 86.71           C  
ATOM    583  CZ  PHE A  71      27.611  -3.811  -6.074  1.00 86.71           C  
ATOM    584  N   ASP A  72      29.924  -0.987 -10.661  1.00 85.59           N  
ATOM    585  CA  ASP A  72      29.182   0.270 -10.664  1.00 85.59           C  
ATOM    586  C   ASP A  72      27.765   0.072 -10.128  1.00 85.59           C  
ATOM    587  CB  ASP A  72      29.133   0.861 -12.074  1.00 85.59           C  
ATOM    588  O   ASP A  72      26.890  -0.423 -10.841  1.00 85.59           O  
ATOM    589  CG  ASP A  72      28.483   2.233 -12.120  1.00 85.59           C  
ATOM    590  OD1 ASP A  72      28.126   2.775 -11.051  1.00 85.59           O  
ATOM    591  OD2 ASP A  72      28.322   2.775 -13.235  1.00 85.59           O  
ATOM    592  N   PRO A  73      27.510   0.588  -8.888  1.00 86.86           N  
ATOM    593  CA  PRO A  73      26.212   0.332  -8.258  1.00 86.86           C  
ATOM    594  C   PRO A  73      25.133   1.312  -8.712  1.00 86.86           C  
ATOM    595  CB  PRO A  73      26.507   0.499  -6.765  1.00 86.86           C  
ATOM    596  O   PRO A  73      23.952   1.117  -8.413  1.00 86.86           O  
ATOM    597  CG  PRO A  73      27.642   1.469  -6.705  1.00 86.86           C  
ATOM    598  CD  PRO A  73      28.528   1.240  -7.896  1.00 86.86           C  
ATOM    599  N   LYS A  74      25.512   2.338  -9.478  1.00 89.08           N  
ATOM    600  CA  LYS A  74      24.632   3.465  -9.776  1.00 89.08           C  
ATOM    601  C   LYS A  74      23.407   3.013 -10.566  1.00 89.08           C  
ATOM    602  CB  LYS A  74      25.387   4.545 -10.553  1.00 89.08           C  
ATOM    603  O   LYS A  74      22.283   3.415 -10.262  1.00 89.08           O  
ATOM    604  CG  LYS A  74      26.368   5.344  -9.707  1.00 89.08           C  
ATOM    605  CD  LYS A  74      26.996   6.480 -10.504  1.00 89.08           C  
ATOM    606  CE  LYS A  74      28.024   7.242  -9.678  1.00 89.08           C  
ATOM    607  NZ  LYS A  74      28.664   8.339 -10.464  1.00 89.08           N  
ATOM    608  N   GLU A  75      23.666   2.185 -11.624  1.00 87.78           N  
ATOM    609  CA  GLU A  75      22.574   1.726 -12.477  1.00 87.78           C  
ATOM    610  C   GLU A  75      21.596   0.849 -11.699  1.00 87.78           C  
ATOM    611  CB  GLU A  75      23.120   0.961 -13.685  1.00 87.78           C  
ATOM    612  O   GLU A  75      20.381   0.967 -11.865  1.00 87.78           O  
ATOM    613  CG  GLU A  75      22.063   0.616 -14.724  1.00 87.78           C  
ATOM    614  CD  GLU A  75      22.626  -0.108 -15.936  1.00 87.78           C  
ATOM    615  OE1 GLU A  75      21.849  -0.440 -16.860  1.00 87.78           O  
ATOM    616  OE2 GLU A  75      23.854  -0.346 -15.962  1.00 87.78           O  
ATOM    617  N   HIS A  76      22.123  -0.007 -10.895  1.00 87.09           N  
ATOM    618  CA  HIS A  76      21.283  -0.890 -10.094  1.00 87.09           C  
ATOM    619  C   HIS A  76      20.458  -0.100  -9.084  1.00 87.09           C  
ATOM    620  CB  HIS A  76      22.139  -1.933  -9.372  1.00 87.09           C  
ATOM    621  O   HIS A  76      19.263  -0.353  -8.919  1.00 87.09           O  
ATOM    622  CG  HIS A  76      21.339  -2.942  -8.611  1.00 87.09           C  
ATOM    623  CD2 HIS A  76      21.133  -3.095  -7.282  1.00 87.09           C  
ATOM    624  ND1 HIS A  76      20.637  -3.954  -9.230  1.00 87.09           N  
ATOM    625  CE1 HIS A  76      20.032  -4.688  -8.310  1.00 87.09           C  
ATOM    626  NE2 HIS A  76      20.317  -4.188  -7.120  1.00 87.09           N  
ATOM    627  N   ILE A  77      21.060   0.811  -8.415  1.00 89.05           N  
ATOM    628  CA  ILE A  77      20.365   1.641  -7.437  1.00 89.05           C  
ATOM    629  C   ILE A  77      19.244   2.418  -8.124  1.00 89.05           C  
ATOM    630  CB  ILE A  77      21.335   2.613  -6.729  1.00 89.05           C  
ATOM    631  O   ILE A  77      18.127   2.496  -7.606  1.00 89.05           O  
ATOM    632  CG1 ILE A  77      22.279   1.842  -5.799  1.00 89.05           C  
ATOM    633  CG2 ILE A  77      20.558   3.683  -5.956  1.00 89.05           C  
ATOM    634  CD1 ILE A  77      23.394   2.692  -5.205  1.00 89.05           C  
ATOM    635  N   PHE A  78      19.595   2.963  -9.252  1.00 91.52           N  
ATOM    636  CA  PHE A  78      18.581   3.670 -10.024  1.00 91.52           C  
ATOM    637  C   PHE A  78      17.416   2.746 -10.362  1.00 91.52           C  
ATOM    638  CB  PHE A  78      19.184   4.244 -11.309  1.00 91.52           C  
ATOM    639  O   PHE A  78      16.253   3.136 -10.240  1.00 91.52           O  
ATOM    640  CG  PHE A  78      18.181   4.928 -12.199  1.00 91.52           C  
ATOM    641  CD1 PHE A  78      17.826   4.375 -13.423  1.00 91.52           C  
ATOM    642  CD2 PHE A  78      17.593   6.124 -11.810  1.00 91.52           C  
ATOM    643  CE1 PHE A  78      16.898   5.006 -14.248  1.00 91.52           C  
ATOM    644  CE2 PHE A  78      16.664   6.760 -12.629  1.00 91.52           C  
ATOM    645  CZ  PHE A  78      16.319   6.200 -13.848  1.00 91.52           C  
ATOM    646  N   SER A  79      17.665   1.537 -10.820  1.00 90.81           N  
ATOM    647  CA  SER A  79      16.642   0.557 -11.171  1.00 90.81           C  
ATOM    648  C   SER A  79      15.736   0.254  -9.982  1.00 90.81           C  
ATOM    649  CB  SER A  79      17.287  -0.735 -11.674  1.00 90.81           C  
ATOM    650  O   SER A  79      14.517   0.157 -10.133  1.00 90.81           O  
ATOM    651  OG  SER A  79      17.918  -0.528 -12.926  1.00 90.81           O  
ATOM    652  N   ILE A  80      16.325   0.114  -8.832  1.00 88.80           N  
ATOM    653  CA  ILE A  80      15.578  -0.177  -7.613  1.00 88.80           C  
ATOM    654  C   ILE A  80      14.683   1.009  -7.260  1.00 88.80           C  
ATOM    655  CB  ILE A  80      16.523  -0.505  -6.436  1.00 88.80           C  
ATOM    656  O   ILE A  80      13.518   0.829  -6.899  1.00 88.80           O  
ATOM    657  CG1 ILE A  80      17.259  -1.825  -6.693  1.00 88.80           C  
ATOM    658  CG2 ILE A  80      15.744  -0.561  -5.118  1.00 88.80           C  
ATOM    659  CD1 ILE A  80      16.339  -3.032  -6.822  1.00 88.80           C  
ATOM    660  N   GLN A  81      15.226   2.173  -7.361  1.00 89.75           N  
ATOM    661  CA  GLN A  81      14.441   3.373  -7.095  1.00 89.75           C  
ATOM    662  C   GLN A  81      13.271   3.492  -8.067  1.00 89.75           C  
ATOM    663  CB  GLN A  81      15.322   4.621  -7.179  1.00 89.75           C  
ATOM    664  O   GLN A  81      12.155   3.829  -7.666  1.00 89.75           O  
ATOM    665  CG  GLN A  81      16.295   4.766  -6.017  1.00 89.75           C  
ATOM    666  CD  GLN A  81      17.169   6.001  -6.133  1.00 89.75           C  
ATOM    667  NE2 GLN A  81      17.225   6.790  -5.066  1.00 89.75           N  
ATOM    668  OE1 GLN A  81      17.788   6.243  -7.174  1.00 89.75           O  
ATOM    669  N   LEU A  82      13.619   3.249  -9.288  1.00 92.90           N  
ATOM    670  CA  LEU A  82      12.593   3.300 -10.324  1.00 92.90           C  
ATOM    671  C   LEU A  82      11.506   2.263 -10.064  1.00 92.90           C  
ATOM    672  CB  LEU A  82      13.214   3.071 -11.705  1.00 92.90           C  
ATOM    673  O   LEU A  82      10.316   2.565 -10.176  1.00 92.90           O  
ATOM    674  CG  LEU A  82      12.293   3.290 -12.907  1.00 92.90           C  
ATOM    675  CD1 LEU A  82      11.710   4.699 -12.878  1.00 92.90           C  
ATOM    676  CD2 LEU A  82      13.047   3.044 -14.210  1.00 92.90           C  
ATOM    677  N   GLU A  83      11.889   1.043  -9.764  1.00 92.77           N  
ATOM    678  CA  GLU A  83      10.924  -0.003  -9.439  1.00 92.77           C  
ATOM    679  C   GLU A  83      10.041   0.406  -8.264  1.00 92.77           C  
ATOM    680  CB  GLU A  83      11.641  -1.318  -9.126  1.00 92.77           C  
ATOM    681  O   GLU A  83       8.824   0.217  -8.300  1.00 92.77           O  
ATOM    682  CG  GLU A  83      10.700  -2.474  -8.819  1.00 92.77           C  
ATOM    683  CD  GLU A  83      11.427  -3.770  -8.497  1.00 92.77           C  
ATOM    684  OE1 GLU A  83      10.759  -4.818  -8.343  1.00 92.77           O  
ATOM    685  OE2 GLU A  83      12.674  -3.737  -8.396  1.00 92.77           O  
ATOM    686  N   GLY A  84      10.659   0.886  -7.202  1.00 90.96           N  
ATOM    687  CA  GLY A  84       9.896   1.374  -6.064  1.00 90.96           C  
ATOM    688  C   GLY A  84       8.839   2.392  -6.447  1.00 90.96           C  
ATOM    689  O   GLY A  84       7.697   2.310  -5.991  1.00 90.96           O  
ATOM    690  N   ALA A  85       9.223   3.370  -7.230  1.00 93.33           N  
ATOM    691  CA  ALA A  85       8.287   4.384  -7.709  1.00 93.33           C  
ATOM    692  C   ALA A  85       7.180   3.754  -8.550  1.00 93.33           C  
ATOM    693  CB  ALA A  85       9.024   5.450  -8.517  1.00 93.33           C  
ATOM    694  O   ALA A  85       6.012   4.134  -8.435  1.00 93.33           O  
ATOM    695  N   PHE A  86       7.603   2.837  -9.381  1.00 95.04           N  
ATOM    696  CA  PHE A  86       6.638   2.172 -10.247  1.00 95.04           C  
ATOM    697  C   PHE A  86       5.606   1.410  -9.424  1.00 95.04           C  
ATOM    698  CB  PHE A  86       7.348   1.217 -11.212  1.00 95.04           C  
ATOM    699  O   PHE A  86       4.430   1.354  -9.791  1.00 95.04           O  
ATOM    700  CG  PHE A  86       6.431   0.580 -12.221  1.00 95.04           C  
ATOM    701  CD1 PHE A  86       6.336  -0.803 -12.319  1.00 95.04           C  
ATOM    702  CD2 PHE A  86       5.663   1.364 -13.071  1.00 95.04           C  
ATOM    703  CE1 PHE A  86       5.487  -1.396 -13.251  1.00 95.04           C  
ATOM    704  CE2 PHE A  86       4.813   0.779 -14.006  1.00 95.04           C  
ATOM    705  CZ  PHE A  86       4.727  -0.601 -14.095  1.00 95.04           C  
ATOM    706  N   LEU A  87       5.977   0.787  -8.392  1.00 94.41           N  
ATOM    707  CA  LEU A  87       5.049   0.085  -7.513  1.00 94.41           C  
ATOM    708  C   LEU A  87       3.992   1.039  -6.967  1.00 94.41           C  
ATOM    709  CB  LEU A  87       5.802  -0.578  -6.357  1.00 94.41           C  
ATOM    710  O   LEU A  87       2.857   0.632  -6.708  1.00 94.41           O  
ATOM    711  CG  LEU A  87       6.500  -1.901  -6.672  1.00 94.41           C  
ATOM    712  CD1 LEU A  87       7.378  -2.330  -5.501  1.00 94.41           C  
ATOM    713  CD2 LEU A  87       5.475  -2.981  -7.002  1.00 94.41           C  
ATOM    714  N   GLU A  88       4.338   2.258  -6.781  1.00 94.53           N  
ATOM    715  CA  GLU A  88       3.389   3.262  -6.309  1.00 94.53           C  
ATOM    716  C   GLU A  88       2.388   3.631  -7.401  1.00 94.53           C  
ATOM    717  CB  GLU A  88       4.125   4.514  -5.826  1.00 94.53           C  
ATOM    718  O   GLU A  88       1.456   4.401  -7.161  1.00 94.53           O  
ATOM    719  CG  GLU A  88       4.910   4.307  -4.538  1.00 94.53           C  
ATOM    720  CD  GLU A  88       5.395   5.607  -3.916  1.00 94.53           C  
ATOM    721  OE1 GLU A  88       6.593   5.701  -3.564  1.00 94.53           O  
ATOM    722  OE2 GLU A  88       4.570   6.538  -3.778  1.00 94.53           O  
ATOM    723  N   ILE A  89       2.639   3.165  -8.515  1.00 96.13           N  
ATOM    724  CA  ILE A  89       1.716   3.329  -9.634  1.00 96.13           C  
ATOM    725  C   ILE A  89       0.885   2.060  -9.807  1.00 96.13           C  
ATOM    726  CB  ILE A  89       2.468   3.659 -10.943  1.00 96.13           C  
ATOM    727  O   ILE A  89      -0.347   2.114  -9.818  1.00 96.13           O  
ATOM    728  CG1 ILE A  89       3.433   4.830 -10.723  1.00 96.13           C  
ATOM    729  CG2 ILE A  89       1.479   3.969 -12.070  1.00 96.13           C  
ATOM    730  CD1 ILE A  89       2.786   6.056 -10.094  1.00 96.13           C  
ATOM    731  N   VAL A  90       1.555   0.956  -9.808  1.00 96.62           N  
ATOM    732  CA  VAL A  90       0.957  -0.326 -10.166  1.00 96.62           C  
ATOM    733  C   VAL A  90       0.006  -0.779  -9.061  1.00 96.62           C  
ATOM    734  CB  VAL A  90       2.035  -1.404 -10.417  1.00 96.62           C  
ATOM    735  O   VAL A  90      -1.105  -1.237  -9.338  1.00 96.62           O  
ATOM    736  CG1 VAL A  90       2.851  -1.657  -9.151  1.00 96.62           C  
ATOM    737  CG2 VAL A  90       1.389  -2.699 -10.908  1.00 96.62           C  
ATOM    738  N   ILE A  91       0.342  -0.642  -7.833  1.00 96.44           N  
ATOM    739  CA  ILE A  91      -0.398  -1.207  -6.709  1.00 96.44           C  
ATOM    740  C   ILE A  91      -1.749  -0.507  -6.578  1.00 96.44           C  
ATOM    741  CB  ILE A  91       0.398  -1.087  -5.391  1.00 96.44           C  
ATOM    742  O   ILE A  91      -2.788  -1.164  -6.477  1.00 96.44           O  
ATOM    743  CG1 ILE A  91       1.657  -1.959  -5.446  1.00 96.44           C  
ATOM    744  CG2 ILE A  91      -0.479  -1.467  -4.194  1.00 96.44           C  
ATOM    745  CD1 ILE A  91       1.384  -3.422  -5.767  1.00 96.44           C  
ATOM    746  N   PRO A  92      -1.825   0.818  -6.527  1.00 96.68           N  
ATOM    747  CA  PRO A  92      -3.146   1.444  -6.436  1.00 96.68           C  
ATOM    748  C   PRO A  92      -4.065   1.052  -7.591  1.00 96.68           C  
ATOM    749  CB  PRO A  92      -2.831   2.941  -6.474  1.00 96.68           C  
ATOM    750  O   PRO A  92      -5.277   0.917  -7.402  1.00 96.68           O  
ATOM    751  CG  PRO A  92      -1.441   3.025  -7.018  1.00 96.68           C  
ATOM    752  CD  PRO A  92      -0.710   1.764  -6.658  1.00 96.68           C  
ATOM    753  N   ARG A  93      -3.606   0.883  -8.760  1.00 97.22           N  
ATOM    754  CA  ARG A  93      -4.428   0.505  -9.906  1.00 97.22           C  
ATOM    755  C   ARG A  93      -4.976  -0.909  -9.744  1.00 97.22           C  
ATOM    756  CB  ARG A  93      -3.623   0.609 -11.203  1.00 97.22           C  
ATOM    757  O   ARG A  93      -6.154  -1.158 -10.010  1.00 97.22           O  
ATOM    758  CG  ARG A  93      -3.372   2.037 -11.660  1.00 97.22           C  
ATOM    759  CD  ARG A  93      -2.703   2.083 -13.026  1.00 97.22           C  
ATOM    760  NE  ARG A  93      -2.544   3.454 -13.503  1.00 97.22           N  
ATOM    761  NH1 ARG A  93      -1.079   4.084 -11.831  1.00 97.22           N  
ATOM    762  NH2 ARG A  93      -1.705   5.591 -13.442  1.00 97.22           N  
ATOM    763  CZ  ARG A  93      -1.776   4.374 -12.924  1.00 97.22           C  
ATOM    764  N   MET A  94      -4.084  -1.753  -9.304  1.00 97.80           N  
ATOM    765  CA  MET A  94      -4.540  -3.121  -9.074  1.00 97.80           C  
ATOM    766  C   MET A  94      -5.505  -3.182  -7.895  1.00 97.80           C  
ATOM    767  CB  MET A  94      -3.350  -4.050  -8.825  1.00 97.80           C  
ATOM    768  O   MET A  94      -6.518  -3.881  -7.952  1.00 97.80           O  
ATOM    769  CG  MET A  94      -2.512  -4.318 -10.064  1.00 97.80           C  
ATOM    770  SD  MET A  94      -1.114  -5.460  -9.733  1.00 97.80           S  
ATOM    771  CE  MET A  94      -0.584  -5.817 -11.432  1.00 97.80           C  
ATOM    772  N   ALA A  95      -5.177  -2.434  -6.863  1.00 97.81           N  
ATOM    773  CA  ALA A  95      -6.052  -2.378  -5.695  1.00 97.81           C  
ATOM    774  C   ALA A  95      -7.425  -1.824  -6.064  1.00 97.81           C  
ATOM    775  CB  ALA A  95      -5.418  -1.530  -4.595  1.00 97.81           C  
ATOM    776  O   ALA A  95      -8.451  -2.330  -5.603  1.00 97.81           O  
ATOM    777  N   LYS A  96      -7.416  -0.749  -6.830  1.00 97.63           N  
ATOM    778  CA  LYS A  96      -8.670  -0.145  -7.272  1.00 97.63           C  
ATOM    779  C   LYS A  96      -9.551  -1.165  -7.987  1.00 97.63           C  
ATOM    780  CB  LYS A  96      -8.396   1.047  -8.192  1.00 97.63           C  
ATOM    781  O   LYS A  96     -10.746  -1.267  -7.704  1.00 97.63           O  
ATOM    782  CG  LYS A  96      -9.653   1.717  -8.727  1.00 97.63           C  
ATOM    783  CD  LYS A  96      -9.316   2.893  -9.634  1.00 97.63           C  
ATOM    784  CE  LYS A  96     -10.572   3.545 -10.196  1.00 97.63           C  
ATOM    785  NZ  LYS A  96     -10.247   4.700 -11.085  1.00 97.63           N  
ATOM    786  N   LYS A  97      -9.011  -1.894  -8.849  1.00 98.15           N  
ATOM    787  CA  LYS A  97      -9.769  -2.867  -9.631  1.00 98.15           C  
ATOM    788  C   LYS A  97     -10.230  -4.032  -8.761  1.00 98.15           C  
ATOM    789  CB  LYS A  97      -8.930  -3.386 -10.801  1.00 98.15           C  
ATOM    790  O   LYS A  97     -11.373  -4.481  -8.870  1.00 98.15           O  
ATOM    791  CG  LYS A  97      -8.692  -2.357 -11.896  1.00 98.15           C  
ATOM    792  CD  LYS A  97      -7.879  -2.941 -13.044  1.00 98.15           C  
ATOM    793  CE  LYS A  97      -7.710  -1.939 -14.178  1.00 98.15           C  
ATOM    794  NZ  LYS A  97      -9.013  -1.620 -14.834  1.00 98.15           N  
ATOM    795  N   MET A  98      -9.330  -4.489  -7.951  1.00 98.22           N  
ATOM    796  CA  MET A  98      -9.618  -5.646  -7.109  1.00 98.22           C  
ATOM    797  C   MET A  98     -10.681  -5.311  -6.068  1.00 98.22           C  
ATOM    798  CB  MET A  98      -8.346  -6.139  -6.417  1.00 98.22           C  
ATOM    799  O   MET A  98     -11.546  -6.137  -5.769  1.00 98.22           O  
ATOM    800  CG  MET A  98      -8.537  -7.421  -5.623  1.00 98.22           C  
ATOM    801  SD  MET A  98      -6.963  -8.058  -4.929  1.00 98.22           S  
ATOM    802  CE  MET A  98      -7.573  -9.520  -4.042  1.00 98.22           C  
ATOM    803  N   PHE A  99     -10.669  -4.100  -5.592  1.00 98.24           N  
ATOM    804  CA  PHE A  99     -11.553  -3.739  -4.490  1.00 98.24           C  
ATOM    805  C   PHE A  99     -12.544  -2.664  -4.921  1.00 98.24           C  
ATOM    806  CB  PHE A  99     -10.741  -3.252  -3.285  1.00 98.24           C  
ATOM    807  O   PHE A  99     -12.962  -1.836  -4.108  1.00 98.24           O  
ATOM    808  CG  PHE A  99      -9.896  -4.323  -2.651  1.00 98.24           C  
ATOM    809  CD1 PHE A  99     -10.427  -5.163  -1.680  1.00 98.24           C  
ATOM    810  CD2 PHE A  99      -8.568  -4.489  -3.025  1.00 98.24           C  
ATOM    811  CE1 PHE A  99      -9.646  -6.156  -1.091  1.00 98.24           C  
ATOM    812  CE2 PHE A  99      -7.782  -5.478  -2.440  1.00 98.24           C  
ATOM    813  CZ  PHE A  99      -8.323  -6.310  -1.473  1.00 98.24           C  
ATOM    814  N   GLU A 100     -12.815  -2.620  -6.199  1.00 97.01           N  
ATOM    815  CA  GLU A 100     -13.783  -1.672  -6.742  1.00 97.01           C  
ATOM    816  C   GLU A 100     -15.106  -1.737  -5.983  1.00 97.01           C  
ATOM    817  CB  GLU A 100     -14.017  -1.936  -8.231  1.00 97.01           C  
ATOM    818  O   GLU A 100     -15.660  -2.820  -5.784  1.00 97.01           O  
ATOM    819  CG  GLU A 100     -14.891  -0.892  -8.911  1.00 97.01           C  
ATOM    820  CD  GLU A 100     -14.936  -1.040 -10.424  1.00 97.01           C  
ATOM    821  OE1 GLU A 100     -15.355  -0.085 -11.115  1.00 97.01           O  
ATOM    822  OE2 GLU A 100     -14.551  -2.122 -10.921  1.00 97.01           O  
ATOM    823  N   GLY A 101     -15.600  -0.562  -5.555  1.00 94.94           N  
ATOM    824  CA  GLY A 101     -16.839  -0.473  -4.798  1.00 94.94           C  
ATOM    825  C   GLY A 101     -16.617  -0.227  -3.318  1.00 94.94           C  
ATOM    826  O   GLY A 101     -17.515   0.250  -2.621  1.00 94.94           O  
ATOM    827  N   VAL A 102     -15.407  -0.575  -2.881  1.00 96.89           N  
ATOM    828  CA  VAL A 102     -15.205  -0.400  -1.446  1.00 96.89           C  
ATOM    829  C   VAL A 102     -13.984   0.484  -1.201  1.00 96.89           C  
ATOM    830  CB  VAL A 102     -15.033  -1.758  -0.728  1.00 96.89           C  
ATOM    831  O   VAL A 102     -13.801   1.008  -0.099  1.00 96.89           O  
ATOM    832  CG1 VAL A 102     -16.304  -2.597  -0.848  1.00 96.89           C  
ATOM    833  CG2 VAL A 102     -13.834  -2.514  -1.297  1.00 96.89           C  
ATOM    834  N   LEU A 103     -13.112   0.658  -2.154  1.00 97.88           N  
ATOM    835  CA  LEU A 103     -11.846   1.358  -1.960  1.00 97.88           C  
ATOM    836  C   LEU A 103     -11.672   2.462  -2.998  1.00 97.88           C  
ATOM    837  CB  LEU A 103     -10.673   0.378  -2.040  1.00 97.88           C  
ATOM    838  O   LEU A 103     -11.898   2.241  -4.190  1.00 97.88           O  
ATOM    839  CG  LEU A 103      -9.277   0.975  -1.859  1.00 97.88           C  
ATOM    840  CD1 LEU A 103      -9.068   1.407  -0.412  1.00 97.88           C  
ATOM    841  CD2 LEU A 103      -8.208  -0.027  -2.283  1.00 97.88           C  
ATOM    842  N   ILE A 104     -11.299   3.620  -2.494  1.00 97.21           N  
ATOM    843  CA  ILE A 104     -10.901   4.739  -3.341  1.00 97.21           C  
ATOM    844  C   ILE A 104      -9.389   4.935  -3.260  1.00 97.21           C  
ATOM    845  CB  ILE A 104     -11.632   6.040  -2.939  1.00 97.21           C  
ATOM    846  O   ILE A 104      -8.820   4.982  -2.167  1.00 97.21           O  
ATOM    847  CG1 ILE A 104     -13.148   5.870  -3.094  1.00 97.21           C  
ATOM    848  CG2 ILE A 104     -11.126   7.222  -3.770  1.00 97.21           C  
ATOM    849  CD1 ILE A 104     -13.958   7.061  -2.601  1.00 97.21           C  
ATOM    850  N   VAL A 105      -8.749   5.071  -4.406  1.00 96.75           N  
ATOM    851  CA  VAL A 105      -7.308   5.288  -4.460  1.00 96.75           C  
ATOM    852  C   VAL A 105      -6.993   6.434  -5.419  1.00 96.75           C  
ATOM    853  CB  VAL A 105      -6.557   4.009  -4.894  1.00 96.75           C  
ATOM    854  O   VAL A 105      -7.818   6.788  -6.265  1.00 96.75           O  
ATOM    855  CG1 VAL A 105      -6.867   2.853  -3.945  1.00 96.75           C  
ATOM    856  CG2 VAL A 105      -6.921   3.638  -6.330  1.00 96.75           C  
ATOM    857  N   PRO A 106      -5.842   7.067  -5.252  1.00 95.41           N  
ATOM    858  CA  PRO A 106      -5.479   8.141  -6.179  1.00 95.41           C  
ATOM    859  C   PRO A 106      -4.997   7.617  -7.530  1.00 95.41           C  
ATOM    860  CB  PRO A 106      -4.355   8.876  -5.445  1.00 95.41           C  
ATOM    861  O   PRO A 106      -4.557   6.469  -7.629  1.00 95.41           O  
ATOM    862  CG  PRO A 106      -3.695   7.827  -4.609  1.00 95.41           C  
ATOM    863  CD  PRO A 106      -4.748   6.874  -4.121  1.00 95.41           C  
ATOM    864  N   GLU A 107      -5.216   8.496  -8.522  1.00 95.34           N  
ATOM    865  CA  GLU A 107      -4.534   8.269  -9.793  1.00 95.34           C  
ATOM    866  C   GLU A 107      -3.079   8.723  -9.727  1.00 95.34           C  
ATOM    867  CB  GLU A 107      -5.260   8.992 -10.930  1.00 95.34           C  
ATOM    868  O   GLU A 107      -2.801   9.915  -9.575  1.00 95.34           O  
ATOM    869  CG  GLU A 107      -6.658   8.458 -11.204  1.00 95.34           C  
ATOM    870  CD  GLU A 107      -7.366   9.183 -12.338  1.00 95.34           C  
ATOM    871  OE1 GLU A 107      -8.553   8.886 -12.601  1.00 95.34           O  
ATOM    872  OE2 GLU A 107      -6.727  10.055 -12.968  1.00 95.34           O  
ATOM    873  N   ASN A 108      -2.208   7.763  -9.934  1.00 96.37           N  
ATOM    874  CA  ASN A 108      -0.789   8.085  -9.824  1.00 96.37           C  
ATOM    875  C   ASN A 108      -0.084   7.976 -11.173  1.00 96.37           C  
ATOM    876  CB  ASN A 108      -0.111   7.178  -8.795  1.00 96.37           C  
ATOM    877  O   ASN A 108      -0.451   7.145 -12.005  1.00 96.37           O  
ATOM    878  CG  ASN A 108      -0.627   7.403  -7.387  1.00 96.37           C  
ATOM    879  ND2 ASN A 108      -0.421   6.422  -6.516  1.00 96.37           N  
ATOM    880  OD1 ASN A 108      -1.206   8.450  -7.086  1.00 96.37           O  
ATOM    881  N   TYR A 109       0.955   8.831 -11.317  1.00 96.91           N  
ATOM    882  CA  TYR A 109       1.759   8.822 -12.534  1.00 96.91           C  
ATOM    883  C   TYR A 109       3.247   8.841 -12.205  1.00 96.91           C  
ATOM    884  CB  TYR A 109       1.406  10.021 -13.420  1.00 96.91           C  
ATOM    885  O   TYR A 109       3.665   9.461 -11.224  1.00 96.91           O  
ATOM    886  CG  TYR A 109      -0.047  10.068 -13.826  1.00 96.91           C  
ATOM    887  CD1 TYR A 109      -0.470   9.526 -15.038  1.00 96.91           C  
ATOM    888  CD2 TYR A 109      -0.999  10.655 -13.000  1.00 96.91           C  
ATOM    889  CE1 TYR A 109      -1.807   9.569 -15.417  1.00 96.91           C  
ATOM    890  CE2 TYR A 109      -2.340  10.703 -13.369  1.00 96.91           C  
ATOM    891  OH  TYR A 109      -4.059  10.203 -14.948  1.00 96.91           O  
ATOM    892  CZ  TYR A 109      -2.733  10.158 -14.578  1.00 96.91           C  
ATOM    893  N   LEU A 110       3.944   8.150 -13.037  1.00 97.09           N  
ATOM    894  CA  LEU A 110       5.399   8.135 -12.938  1.00 97.09           C  
ATOM    895  C   LEU A 110       6.016   9.211 -13.825  1.00 97.09           C  
ATOM    896  CB  LEU A 110       5.949   6.760 -13.325  1.00 97.09           C  
ATOM    897  O   LEU A 110       5.623   9.366 -14.984  1.00 97.09           O  
ATOM    898  CG  LEU A 110       7.471   6.607 -13.301  1.00 97.09           C  
ATOM    899  CD1 LEU A 110       7.988   6.677 -11.868  1.00 97.09           C  
ATOM    900  CD2 LEU A 110       7.888   5.298 -13.962  1.00 97.09           C  
ATOM    901  N   HIS A 111       7.015   9.941 -13.225  1.00 96.96           N  
ATOM    902  CA  HIS A 111       7.749  10.952 -13.977  1.00 96.96           C  
ATOM    903  C   HIS A 111       9.245  10.878 -13.687  1.00 96.96           C  
ATOM    904  CB  HIS A 111       7.221  12.351 -13.652  1.00 96.96           C  
ATOM    905  O   HIS A 111       9.659  10.921 -12.527  1.00 96.96           O  
ATOM    906  CG  HIS A 111       7.909  13.443 -14.407  1.00 96.96           C  
ATOM    907  CD2 HIS A 111       8.810  14.370 -14.005  1.00 96.96           C  
ATOM    908  ND1 HIS A 111       7.691  13.672 -15.748  1.00 96.96           N  
ATOM    909  CE1 HIS A 111       8.431  14.696 -16.140  1.00 96.96           C  
ATOM    910  NE2 HIS A 111       9.119  15.138 -15.101  1.00 96.96           N  
ATOM    911  N   VAL A 112      10.020  10.715 -14.753  1.00 96.60           N  
ATOM    912  CA  VAL A 112      11.474  10.737 -14.627  1.00 96.60           C  
ATOM    913  C   VAL A 112      12.041  11.927 -15.397  1.00 96.60           C  
ATOM    914  CB  VAL A 112      12.107   9.422 -15.137  1.00 96.60           C  
ATOM    915  O   VAL A 112      11.864  12.030 -16.613  1.00 96.60           O  
ATOM    916  CG1 VAL A 112      13.619   9.433 -14.923  1.00 96.60           C  
ATOM    917  CG2 VAL A 112      11.474   8.220 -14.438  1.00 96.60           C  
ATOM    918  N   GLU A 113      12.797  12.757 -14.632  1.00 94.45           N  
ATOM    919  CA  GLU A 113      13.407  13.936 -15.240  1.00 94.45           C  
ATOM    920  C   GLU A 113      14.653  13.563 -16.037  1.00 94.45           C  
ATOM    921  CB  GLU A 113      13.757  14.973 -14.170  1.00 94.45           C  
ATOM    922  O   GLU A 113      15.183  12.459 -15.891  1.00 94.45           O  
ATOM    923  CG  GLU A 113      12.554  15.481 -13.389  1.00 94.45           C  
ATOM    924  CD  GLU A 113      12.864  16.703 -12.538  1.00 94.45           C  
ATOM    925  OE1 GLU A 113      11.963  17.181 -11.812  1.00 94.45           O  
ATOM    926  OE2 GLU A 113      14.016  17.186 -12.599  1.00 94.45           O  
ATOM    927  N   LYS A 114      15.193  14.479 -16.841  1.00 92.54           N  
ATOM    928  CA  LYS A 114      16.372  14.267 -17.677  1.00 92.54           C  
ATOM    929  C   LYS A 114      17.604  13.975 -16.826  1.00 92.54           C  
ATOM    930  CB  LYS A 114      16.625  15.485 -18.566  1.00 92.54           C  
ATOM    931  O   LYS A 114      18.492  13.230 -17.245  1.00 92.54           O  
ATOM    932  CG  LYS A 114      15.637  15.631 -19.714  1.00 92.54           C  
ATOM    933  CD  LYS A 114      16.017  16.781 -20.637  1.00 92.54           C  
ATOM    934  CE  LYS A 114      15.028  16.928 -21.785  1.00 92.54           C  
ATOM    935  NZ  LYS A 114      15.367  18.088 -22.663  1.00 92.54           N  
ATOM    936  N   ASP A 115      17.576  14.554 -15.609  1.00 93.12           N  
ATOM    937  CA  ASP A 115      18.703  14.315 -14.713  1.00 93.12           C  
ATOM    938  C   ASP A 115      18.516  13.018 -13.928  1.00 93.12           C  
ATOM    939  CB  ASP A 115      18.882  15.491 -13.750  1.00 93.12           C  
ATOM    940  O   ASP A 115      19.220  12.773 -12.947  1.00 93.12           O  
ATOM    941  CG  ASP A 115      17.708  15.666 -12.803  1.00 93.12           C  
ATOM    942  OD1 ASP A 115      16.754  14.860 -12.859  1.00 93.12           O  
ATOM    943  OD2 ASP A 115      17.735  16.621 -11.997  1.00 93.12           O  
ATOM    944  N   LYS A 116      17.482  12.169 -14.253  1.00 91.85           N  
ATOM    945  CA  LYS A 116      17.189  10.847 -13.706  1.00 91.85           C  
ATOM    946  C   LYS A 116      16.552  10.953 -12.323  1.00 91.85           C  
ATOM    947  CB  LYS A 116      18.461  10.001 -13.634  1.00 91.85           C  
ATOM    948  O   LYS A 116      16.483   9.966 -11.589  1.00 91.85           O  
ATOM    949  CG  LYS A 116      19.007   9.587 -14.993  1.00 91.85           C  
ATOM    950  CD  LYS A 116      20.124   8.560 -14.857  1.00 91.85           C  
ATOM    951  CE  LYS A 116      20.596   8.063 -16.217  1.00 91.85           C  
ATOM    952  NZ  LYS A 116      21.714   7.082 -16.090  1.00 91.85           N  
ATOM    953  N   SER A 117      16.153  12.197 -11.980  1.00 93.17           N  
ATOM    954  CA  SER A 117      15.318  12.327 -10.791  1.00 93.17           C  
ATOM    955  C   SER A 117      13.941  11.709 -11.012  1.00 93.17           C  
ATOM    956  CB  SER A 117      15.168  13.798 -10.399  1.00 93.17           C  
ATOM    957  O   SER A 117      13.301  11.957 -12.035  1.00 93.17           O  
ATOM    958  OG  SER A 117      16.429  14.367 -10.090  1.00 93.17           O  
ATOM    959  N   ILE A 118      13.486  10.948  -9.996  1.00 94.91           N  
ATOM    960  CA  ILE A 118      12.234  10.210 -10.121  1.00 94.91           C  
ATOM    961  C   ILE A 118      11.138  10.916  -9.326  1.00 94.91           C  
ATOM    962  CB  ILE A 118      12.388   8.749  -9.640  1.00 94.91           C  
ATOM    963  O   ILE A 118      11.347  11.298  -8.173  1.00 94.91           O  
ATOM    964  CG1 ILE A 118      13.424   8.012 -10.496  1.00 94.91           C  
ATOM    965  CG2 ILE A 118      11.039   8.026  -9.668  1.00 94.91           C  
ATOM    966  CD1 ILE A 118      13.834   6.655  -9.940  1.00 94.91           C  
ATOM    967  N   GLY A 119       9.980  11.079  -9.995  1.00 95.14           N  
ATOM    968  CA  GLY A 119       8.815  11.653  -9.340  1.00 95.14           C  
ATOM    969  C   GLY A 119       7.580  10.779  -9.446  1.00 95.14           C  
ATOM    970  O   GLY A 119       7.370  10.114 -10.463  1.00 95.14           O  
ATOM    971  N   VAL A 120       6.830  10.734  -8.355  1.00 95.45           N  
ATOM    972  CA  VAL A 120       5.502  10.131  -8.341  1.00 95.45           C  
ATOM    973  C   VAL A 120       4.440  11.221  -8.211  1.00 95.45           C  
ATOM    974  CB  VAL A 120       5.356   9.105  -7.195  1.00 95.45           C  
ATOM    975  O   VAL A 120       4.406  11.946  -7.214  1.00 95.45           O  
ATOM    976  CG1 VAL A 120       3.951   8.506  -7.182  1.00 95.45           C  
ATOM    977  CG2 VAL A 120       6.408   8.006  -7.326  1.00 95.45           C  
ATOM    978  N   ILE A 121       3.613  11.279  -9.239  1.00 96.30           N  
ATOM    979  CA  ILE A 121       2.556  12.283  -9.284  1.00 96.30           C  
ATOM    980  C   ILE A 121       1.231  11.657  -8.854  1.00 96.30           C  
ATOM    981  CB  ILE A 121       2.424  12.902 -10.694  1.00 96.30           C  
ATOM    982  O   ILE A 121       0.772  10.685  -9.458  1.00 96.30           O  
ATOM    983  CG1 ILE A 121       3.763  13.500 -11.142  1.00 96.30           C  
ATOM    984  CG2 ILE A 121       1.316  13.959 -10.719  1.00 96.30           C  
ATOM    985  CD1 ILE A 121       3.812  13.871 -12.618  1.00 96.30           C  
ATOM    986  N   SER A 122       0.612  12.229  -7.856  1.00 96.06           N  
ATOM    987  CA  SER A 122      -0.640  11.690  -7.333  1.00 96.06           C  
ATOM    988  C   SER A 122      -1.747  12.738  -7.361  1.00 96.06           C  
ATOM    989  CB  SER A 122      -0.448  11.177  -5.906  1.00 96.06           C  
ATOM    990  O   SER A 122      -1.597  13.822  -6.794  1.00 96.06           O  
ATOM    991  OG  SER A 122       0.535  10.157  -5.865  1.00 96.06           O  
ATOM    992  N   LYS A 123      -2.804  12.347  -7.983  1.00 95.37           N  
ATOM    993  CA  LYS A 123      -3.973  13.222  -7.970  1.00 95.37           C  
ATOM    994  C   LYS A 123      -4.653  13.212  -6.604  1.00 95.37           C  
ATOM    995  CB  LYS A 123      -4.968  12.804  -9.054  1.00 95.37           C  
ATOM    996  O   LYS A 123      -4.900  12.146  -6.036  1.00 95.37           O  
ATOM    997  CG  LYS A 123      -6.120  13.779  -9.246  1.00 95.37           C  
ATOM    998  CD  LYS A 123      -7.043  13.339 -10.376  1.00 95.37           C  
ATOM    999  CE  LYS A 123      -8.172  14.336 -10.598  1.00 95.37           C  
ATOM   1000  NZ  LYS A 123      -9.048  13.936 -11.740  1.00 95.37           N  
ATOM   1001  N   PHE A 124      -5.025  14.402  -6.117  1.00 94.55           N  
ATOM   1002  CA  PHE A 124      -5.683  14.493  -4.820  1.00 94.55           C  
ATOM   1003  C   PHE A 124      -7.075  13.873  -4.874  1.00 94.55           C  
ATOM   1004  CB  PHE A 124      -5.776  15.952  -4.364  1.00 94.55           C  
ATOM   1005  O   PHE A 124      -7.781  14.008  -5.875  1.00 94.55           O  
ATOM   1006  CG  PHE A 124      -4.516  16.470  -3.724  1.00 94.55           C  
ATOM   1007  CD1 PHE A 124      -4.363  16.450  -2.343  1.00 94.55           C  
ATOM   1008  CD2 PHE A 124      -3.484  16.975  -4.504  1.00 94.55           C  
ATOM   1009  CE1 PHE A 124      -3.197  16.928  -1.748  1.00 94.55           C  
ATOM   1010  CE2 PHE A 124      -2.317  17.455  -3.916  1.00 94.55           C  
ATOM   1011  CZ  PHE A 124      -2.176  17.431  -2.538  1.00 94.55           C  
ATOM   1012  N   ILE A 125      -7.422  13.162  -3.828  1.00 93.91           N  
ATOM   1013  CA  ILE A 125      -8.769  12.634  -3.641  1.00 93.91           C  
ATOM   1014  C   ILE A 125      -9.638  13.674  -2.937  1.00 93.91           C  
ATOM   1015  CB  ILE A 125      -8.753  11.315  -2.836  1.00 93.91           C  
ATOM   1016  O   ILE A 125      -9.314  14.116  -1.832  1.00 93.91           O  
ATOM   1017  CG1 ILE A 125      -7.920  10.255  -3.566  1.00 93.91           C  
ATOM   1018  CG2 ILE A 125     -10.179  10.817  -2.587  1.00 93.91           C  
ATOM   1019  CD1 ILE A 125      -7.722   8.970  -2.774  1.00 93.91           C  
ATOM   1020  N   ASN A 126     -10.714  14.053  -3.586  1.00 89.45           N  
ATOM   1021  CA  ASN A 126     -11.602  15.041  -2.983  1.00 89.45           C  
ATOM   1022  C   ASN A 126     -12.281  14.494  -1.730  1.00 89.45           C  
ATOM   1023  CB  ASN A 126     -12.651  15.508  -3.994  1.00 89.45           C  
ATOM   1024  O   ASN A 126     -12.649  13.319  -1.682  1.00 89.45           O  
ATOM   1025  CG  ASN A 126     -12.047  16.287  -5.146  1.00 89.45           C  
ATOM   1026  ND2 ASN A 126     -12.720  16.274  -6.290  1.00 89.45           N  
ATOM   1027  OD1 ASN A 126     -10.982  16.896  -5.008  1.00 89.45           O  
ATOM   1028  N   ASN A 127     -12.469  15.372  -0.706  1.00 90.84           N  
ATOM   1029  CA  ASN A 127     -13.222  15.055   0.503  1.00 90.84           C  
ATOM   1030  C   ASN A 127     -12.566  13.927   1.293  1.00 90.84           C  
ATOM   1031  CB  ASN A 127     -14.667  14.689   0.155  1.00 90.84           C  
ATOM   1032  O   ASN A 127     -13.255  13.068   1.847  1.00 90.84           O  
ATOM   1033  CG  ASN A 127     -15.408  15.823  -0.525  1.00 90.84           C  
ATOM   1034  ND2 ASN A 127     -16.180  15.494  -1.555  1.00 90.84           N  
ATOM   1035  OD1 ASN A 127     -15.289  16.985  -0.129  1.00 90.84           O  
ATOM   1036  N   PHE A 128     -11.332  13.778   1.204  1.00 94.07           N  
ATOM   1037  CA  PHE A 128     -10.578  12.768   1.938  1.00 94.07           C  
ATOM   1038  C   PHE A 128     -10.361  13.200   3.383  1.00 94.07           C  
ATOM   1039  CB  PHE A 128      -9.230  12.505   1.260  1.00 94.07           C  
ATOM   1040  O   PHE A 128     -10.059  14.365   3.651  1.00 94.07           O  
ATOM   1041  CG  PHE A 128      -8.328  11.587   2.041  1.00 94.07           C  
ATOM   1042  CD1 PHE A 128      -7.144  12.059   2.594  1.00 94.07           C  
ATOM   1043  CD2 PHE A 128      -8.664  10.252   2.220  1.00 94.07           C  
ATOM   1044  CE1 PHE A 128      -6.307  11.212   3.317  1.00 94.07           C  
ATOM   1045  CE2 PHE A 128      -7.833   9.399   2.941  1.00 94.07           C  
ATOM   1046  CZ  PHE A 128      -6.654   9.881   3.488  1.00 94.07           C  
ATOM   1047  N   SER A 129     -10.551  12.248   4.253  1.00 93.81           N  
ATOM   1048  CA  SER A 129     -10.328  12.482   5.676  1.00 93.81           C  
ATOM   1049  C   SER A 129      -9.466  11.384   6.289  1.00 93.81           C  
ATOM   1050  CB  SER A 129     -11.661  12.570   6.420  1.00 93.81           C  
ATOM   1051  O   SER A 129      -9.814  10.203   6.221  1.00 93.81           O  
ATOM   1052  OG  SER A 129     -11.450  12.731   7.813  1.00 93.81           O  
ATOM   1053  N   GLU A 130      -8.351  11.833   6.860  1.00 92.14           N  
ATOM   1054  CA  GLU A 130      -7.520  10.953   7.676  1.00 92.14           C  
ATOM   1055  C   GLU A 130      -8.022  10.899   9.116  1.00 92.14           C  
ATOM   1056  CB  GLU A 130      -6.060  11.412   7.645  1.00 92.14           C  
ATOM   1057  O   GLU A 130      -7.424  11.500  10.011  1.00 92.14           O  
ATOM   1058  CG  GLU A 130      -5.410  11.304   6.273  1.00 92.14           C  
ATOM   1059  CD  GLU A 130      -4.022  11.922   6.217  1.00 92.14           C  
ATOM   1060  OE1 GLU A 130      -3.130  11.350   5.549  1.00 92.14           O  
ATOM   1061  OE2 GLU A 130      -3.824  12.985   6.846  1.00 92.14           O  
ATOM   1062  N   PHE A 131      -9.068  10.189   9.337  1.00 94.13           N  
ATOM   1063  CA  PHE A 131      -9.831  10.311  10.574  1.00 94.13           C  
ATOM   1064  C   PHE A 131      -9.030   9.785  11.759  1.00 94.13           C  
ATOM   1065  CB  PHE A 131     -11.161   9.559  10.463  1.00 94.13           C  
ATOM   1066  O   PHE A 131      -9.173  10.278  12.879  1.00 94.13           O  
ATOM   1067  CG  PHE A 131     -11.010   8.062  10.434  1.00 94.13           C  
ATOM   1068  CD1 PHE A 131     -10.799   7.393   9.234  1.00 94.13           C  
ATOM   1069  CD2 PHE A 131     -11.080   7.322  11.607  1.00 94.13           C  
ATOM   1070  CE1 PHE A 131     -10.659   6.008   9.204  1.00 94.13           C  
ATOM   1071  CE2 PHE A 131     -10.941   5.937  11.585  1.00 94.13           C  
ATOM   1072  CZ  PHE A 131     -10.732   5.282  10.383  1.00 94.13           C  
ATOM   1073  N   LEU A 132      -8.162   8.751  11.606  1.00 93.92           N  
ATOM   1074  CA  LEU A 132      -7.395   8.235  12.734  1.00 93.92           C  
ATOM   1075  C   LEU A 132      -6.431   9.291  13.265  1.00 93.92           C  
ATOM   1076  CB  LEU A 132      -6.619   6.980  12.325  1.00 93.92           C  
ATOM   1077  O   LEU A 132      -6.212   9.385  14.475  1.00 93.92           O  
ATOM   1078  CG  LEU A 132      -7.447   5.712  12.107  1.00 93.92           C  
ATOM   1079  CD1 LEU A 132      -6.589   4.621  11.475  1.00 93.92           C  
ATOM   1080  CD2 LEU A 132      -8.047   5.232  13.424  1.00 93.92           C  
ATOM   1081  N   SER A 133      -5.873  10.071  12.331  1.00 90.66           N  
ATOM   1082  CA  SER A 133      -4.912  11.094  12.730  1.00 90.66           C  
ATOM   1083  C   SER A 133      -5.598  12.237  13.472  1.00 90.66           C  
ATOM   1084  CB  SER A 133      -4.171  11.641  11.509  1.00 90.66           C  
ATOM   1085  O   SER A 133      -4.935  13.046  14.125  1.00 90.66           O  
ATOM   1086  OG  SER A 133      -5.054  12.361  10.666  1.00 90.66           O  
ATOM   1087  N   GLN A 134      -6.899  12.282  13.421  1.00 91.97           N  
ATOM   1088  CA  GLN A 134      -7.670  13.370  14.015  1.00 91.97           C  
ATOM   1089  C   GLN A 134      -8.210  12.977  15.387  1.00 91.97           C  
ATOM   1090  CB  GLN A 134      -8.822  13.777  13.094  1.00 91.97           C  
ATOM   1091  O   GLN A 134      -8.837  13.790  16.069  1.00 91.97           O  
ATOM   1092  CG  GLN A 134      -8.370  14.291  11.734  1.00 91.97           C  
ATOM   1093  CD  GLN A 134      -9.530  14.575  10.799  1.00 91.97           C  
ATOM   1094  NE2 GLN A 134      -9.222  15.065   9.603  1.00 91.97           N  
ATOM   1095  OE1 GLN A 134     -10.694  14.355  11.148  1.00 91.97           O  
ATOM   1096  N   LYS A 135      -7.982  11.677  15.744  1.00 93.84           N  
ATOM   1097  CA  LYS A 135      -8.443  11.223  17.053  1.00 93.84           C  
ATOM   1098  C   LYS A 135      -7.649  11.886  18.175  1.00 93.84           C  
ATOM   1099  CB  LYS A 135      -8.334   9.701  17.162  1.00 93.84           C  
ATOM   1100  O   LYS A 135      -6.448  12.124  18.037  1.00 93.84           O  
ATOM   1101  CG  LYS A 135      -9.162   8.946  16.133  1.00 93.84           C  
ATOM   1102  CD  LYS A 135     -10.655   9.142  16.364  1.00 93.84           C  
ATOM   1103  CE  LYS A 135     -11.485   8.337  15.373  1.00 93.84           C  
ATOM   1104  NZ  LYS A 135     -12.948   8.579  15.551  1.00 93.84           N  
ATOM   1105  N   ASP A 136      -8.292  12.185  19.316  1.00 91.80           N  
ATOM   1106  CA  ASP A 136      -7.696  12.890  20.447  1.00 91.80           C  
ATOM   1107  C   ASP A 136      -6.487  12.133  20.990  1.00 91.80           C  
ATOM   1108  CB  ASP A 136      -8.730  13.095  21.557  1.00 91.80           C  
ATOM   1109  O   ASP A 136      -5.481  12.742  21.359  1.00 91.80           O  
ATOM   1110  CG  ASP A 136      -9.761  14.157  21.218  1.00 91.80           C  
ATOM   1111  OD1 ASP A 136      -9.509  14.986  20.317  1.00 91.80           O  
ATOM   1112  OD2 ASP A 136     -10.834  14.167  21.859  1.00 91.80           O  
ATOM   1113  N   ALA A 137      -6.592  10.836  20.888  1.00 90.58           N  
ATOM   1114  CA  ALA A 137      -5.529  10.001  21.441  1.00 90.58           C  
ATOM   1115  C   ALA A 137      -4.276  10.062  20.572  1.00 90.58           C  
ATOM   1116  CB  ALA A 137      -6.006   8.557  21.582  1.00 90.58           C  
ATOM   1117  O   ALA A 137      -3.196   9.648  21.000  1.00 90.58           O  
ATOM   1118  N   ILE A 138      -4.391  10.685  19.369  1.00 89.76           N  
ATOM   1119  CA  ILE A 138      -3.318  10.649  18.381  1.00 89.76           C  
ATOM   1120  C   ILE A 138      -2.769  12.057  18.163  1.00 89.76           C  
ATOM   1121  CB  ILE A 138      -3.804  10.051  17.041  1.00 89.76           C  
ATOM   1122  O   ILE A 138      -1.559  12.242  18.013  1.00 89.76           O  
ATOM   1123  CG1 ILE A 138      -4.357   8.637  17.258  1.00 89.76           C  
ATOM   1124  CG2 ILE A 138      -2.671  10.043  16.011  1.00 89.76           C  
ATOM   1125  CD1 ILE A 138      -3.344   7.657  17.833  1.00 89.76           C  
ATOM   1126  N   LYS A 139      -3.461  13.255  18.194  1.00 84.07           N  
ATOM   1127  CA  LYS A 139      -3.253  14.589  17.639  1.00 84.07           C  
ATOM   1128  C   LYS A 139      -2.114  15.310  18.355  1.00 84.07           C  
ATOM   1129  CB  LYS A 139      -4.536  15.416  17.731  1.00 84.07           C  
ATOM   1130  O   LYS A 139      -1.432  16.148  17.761  1.00 84.07           O  
ATOM   1131  CG  LYS A 139      -5.583  15.052  16.688  1.00 84.07           C  
ATOM   1132  CD  LYS A 139      -6.808  15.951  16.788  1.00 84.07           C  
ATOM   1133  CE  LYS A 139      -7.861  15.580  15.753  1.00 84.07           C  
ATOM   1134  NZ  LYS A 139      -9.041  16.494  15.811  1.00 84.07           N  
ATOM   1135  N   ILE A 140      -1.638  14.911  19.533  1.00 75.78           N  
ATOM   1136  CA  ILE A 140      -0.859  15.775  20.413  1.00 75.78           C  
ATOM   1137  C   ILE A 140       0.632  15.544  20.176  1.00 75.78           C  
ATOM   1138  CB  ILE A 140      -1.209  15.532  21.898  1.00 75.78           C  
ATOM   1139  O   ILE A 140       1.368  16.480  19.857  1.00 75.78           O  
ATOM   1140  CG1 ILE A 140      -2.703  15.775  22.141  1.00 75.78           C  
ATOM   1141  CG2 ILE A 140      -0.355  16.420  22.807  1.00 75.78           C  
ATOM   1142  CD1 ILE A 140      -3.161  15.454  23.558  1.00 75.78           C  
ATOM   1143  N   GLU A 141       1.220  14.469  20.143  1.00 75.14           N  
ATOM   1144  CA  GLU A 141       2.629  14.158  19.923  1.00 75.14           C  
ATOM   1145  C   GLU A 141       2.791  12.897  19.081  1.00 75.14           C  
ATOM   1146  CB  GLU A 141       3.358  13.996  21.260  1.00 75.14           C  
ATOM   1147  O   GLU A 141       1.857  12.102  18.957  1.00 75.14           O  
ATOM   1148  CG  GLU A 141       2.778  12.905  22.148  1.00 75.14           C  
ATOM   1149  CD  GLU A 141       3.413  12.854  23.528  1.00 75.14           C  
ATOM   1150  OE1 GLU A 141       3.044  11.970  24.335  1.00 75.14           O  
ATOM   1151  OE2 GLU A 141       4.287  13.706  23.807  1.00 75.14           O  
ATOM   1152  N   SER A 142       3.925  12.844  18.461  1.00 79.52           N  
ATOM   1153  CA  SER A 142       4.266  11.618  17.748  1.00 79.52           C  
ATOM   1154  C   SER A 142       4.114  10.395  18.646  1.00 79.52           C  
ATOM   1155  CB  SER A 142       5.695  11.690  17.209  1.00 79.52           C  
ATOM   1156  O   SER A 142       4.502  10.426  19.816  1.00 79.52           O  
ATOM   1157  OG  SER A 142       6.103  10.435  16.693  1.00 79.52           O  
ATOM   1158  N   LEU A 143       3.513   9.350  18.053  1.00 81.58           N  
ATOM   1159  CA  LEU A 143       3.326   8.120  18.815  1.00 81.58           C  
ATOM   1160  C   LEU A 143       4.669   7.518  19.214  1.00 81.58           C  
ATOM   1161  CB  LEU A 143       2.519   7.103  18.002  1.00 81.58           C  
ATOM   1162  O   LEU A 143       4.775   6.859  20.251  1.00 81.58           O  
ATOM   1163  CG  LEU A 143       1.050   7.448  17.753  1.00 81.58           C  
ATOM   1164  CD1 LEU A 143       0.398   6.385  16.875  1.00 81.58           C  
ATOM   1165  CD2 LEU A 143       0.302   7.589  19.075  1.00 81.58           C  
ATOM   1166  N   PHE A 144       5.691   7.958  18.528  1.00 75.64           N  
ATOM   1167  CA  PHE A 144       7.022   7.419  18.782  1.00 75.64           C  
ATOM   1168  C   PHE A 144       7.628   8.042  20.034  1.00 75.64           C  
ATOM   1169  CB  PHE A 144       7.939   7.659  17.579  1.00 75.64           C  
ATOM   1170  O   PHE A 144       8.537   7.471  20.640  1.00 75.64           O  
ATOM   1171  CG  PHE A 144       7.681   6.730  16.424  1.00 75.64           C  
ATOM   1172  CD1 PHE A 144       8.057   5.394  16.492  1.00 75.64           C  
ATOM   1173  CD2 PHE A 144       7.063   7.193  15.270  1.00 75.64           C  
ATOM   1174  CE1 PHE A 144       7.819   4.531  15.424  1.00 75.64           C  
ATOM   1175  CE2 PHE A 144       6.822   6.336  14.199  1.00 75.64           C  
ATOM   1176  CZ  PHE A 144       7.202   5.006  14.277  1.00 75.64           C  
ATOM   1177  N   ASP A 145       7.195   9.138  20.349  1.00 79.64           N  
ATOM   1178  CA  ASP A 145       7.787   9.878  21.459  1.00 79.64           C  
ATOM   1179  C   ASP A 145       7.008   9.645  22.752  1.00 79.64           C  
ATOM   1180  CB  ASP A 145       7.842  11.373  21.140  1.00 79.64           C  
ATOM   1181  O   ASP A 145       7.390  10.146  23.812  1.00 79.64           O  
ATOM   1182  CG  ASP A 145       8.753  11.697  19.969  1.00 79.64           C  
ATOM   1183  OD1 ASP A 145       9.755  10.979  19.759  1.00 79.64           O  
ATOM   1184  OD2 ASP A 145       8.468  12.679  19.251  1.00 79.64           O  
ATOM   1185  N   ARG A 146       6.004   8.758  22.674  1.00 80.20           N  
ATOM   1186  CA  ARG A 146       5.155   8.576  23.847  1.00 80.20           C  
ATOM   1187  C   ARG A 146       5.660   7.428  24.715  1.00 80.20           C  
ATOM   1188  CB  ARG A 146       3.706   8.319  23.428  1.00 80.20           C  
ATOM   1189  O   ARG A 146       6.130   6.412  24.198  1.00 80.20           O  
ATOM   1190  CG  ARG A 146       3.055   9.491  22.712  1.00 80.20           C  
ATOM   1191  CD  ARG A 146       1.563   9.268  22.506  1.00 80.20           C  
ATOM   1192  NE  ARG A 146       0.955  10.355  21.745  1.00 80.20           N  
ATOM   1193  NH1 ARG A 146      -1.213   9.601  22.003  1.00 80.20           N  
ATOM   1194  NH2 ARG A 146      -0.795  11.517  20.818  1.00 80.20           N  
ATOM   1195  CZ  ARG A 146      -0.350  10.489  21.524  1.00 80.20           C  
ATOM   1196  N   GLU A 147       5.499   7.664  26.031  1.00 81.47           N  
ATOM   1197  CA  GLU A 147       5.838   6.605  26.976  1.00 81.47           C  
ATOM   1198  C   GLU A 147       4.808   5.481  26.939  1.00 81.47           C  
ATOM   1199  CB  GLU A 147       5.953   7.167  28.396  1.00 81.47           C  
ATOM   1200  O   GLU A 147       5.164   4.302  27.006  1.00 81.47           O  
ATOM   1201  CG  GLU A 147       6.543   6.188  29.399  1.00 81.47           C  
ATOM   1202  CD  GLU A 147       6.721   6.785  30.786  1.00 81.47           C  
ATOM   1203  OE1 GLU A 147       7.154   6.057  31.709  1.00 81.47           O  
ATOM   1204  OE2 GLU A 147       6.425   7.989  30.952  1.00 81.47           O  
ATOM   1205  N   HIS A 148       3.516   5.925  26.755  1.00 84.22           N  
ATOM   1206  CA  HIS A 148       2.434   4.950  26.670  1.00 84.22           C  
ATOM   1207  C   HIS A 148       1.689   5.067  25.344  1.00 84.22           C  
ATOM   1208  CB  HIS A 148       1.461   5.126  27.836  1.00 84.22           C  
ATOM   1209  O   HIS A 148       1.079   6.100  25.060  1.00 84.22           O  
ATOM   1210  CG  HIS A 148       2.103   4.986  29.180  1.00 84.22           C  
ATOM   1211  CD2 HIS A 148       2.348   5.900  30.148  1.00 84.22           C  
ATOM   1212  ND1 HIS A 148       2.580   3.784  29.654  1.00 84.22           N  
ATOM   1213  CE1 HIS A 148       3.092   3.965  30.860  1.00 84.22           C  
ATOM   1214  NE2 HIS A 148       2.963   5.240  31.183  1.00 84.22           N  
ATOM   1215  N   LEU A 149       1.705   3.943  24.647  1.00 85.82           N  
ATOM   1216  CA  LEU A 149       1.003   3.958  23.369  1.00 85.82           C  
ATOM   1217  C   LEU A 149      -0.490   3.714  23.566  1.00 85.82           C  
ATOM   1218  CB  LEU A 149       1.584   2.901  22.425  1.00 85.82           C  
ATOM   1219  O   LEU A 149      -0.888   2.959  24.456  1.00 85.82           O  
ATOM   1220  CG  LEU A 149       3.036   3.107  21.989  1.00 85.82           C  
ATOM   1221  CD1 LEU A 149       3.552   1.868  21.266  1.00 85.82           C  
ATOM   1222  CD2 LEU A 149       3.158   4.341  21.102  1.00 85.82           C  
ATOM   1223  N   PRO A 150      -1.327   4.407  22.788  1.00 89.76           N  
ATOM   1224  CA  PRO A 150      -2.768   4.162  22.885  1.00 89.76           C  
ATOM   1225  C   PRO A 150      -3.155   2.746  22.465  1.00 89.76           C  
ATOM   1226  CB  PRO A 150      -3.367   5.198  21.930  1.00 89.76           C  
ATOM   1227  O   PRO A 150      -2.385   2.069  21.780  1.00 89.76           O  
ATOM   1228  CG  PRO A 150      -2.297   5.444  20.915  1.00 89.76           C  
ATOM   1229  CD  PRO A 150      -0.961   5.300  21.585  1.00 89.76           C  
ATOM   1230  N   ARG A 151      -4.300   2.354  23.012  1.00 91.83           N  
ATOM   1231  CA  ARG A 151      -4.974   1.140  22.561  1.00 91.83           C  
ATOM   1232  C   ARG A 151      -6.168   1.474  21.673  1.00 91.83           C  
ATOM   1233  CB  ARG A 151      -5.428   0.301  23.757  1.00 91.83           C  
ATOM   1234  O   ARG A 151      -6.601   2.626  21.614  1.00 91.83           O  
ATOM   1235  CG  ARG A 151      -4.287  -0.196  24.630  1.00 91.83           C  
ATOM   1236  CD  ARG A 151      -4.748  -1.276  25.600  1.00 91.83           C  
ATOM   1237  NE  ARG A 151      -3.655  -1.739  26.450  1.00 91.83           N  
ATOM   1238  NH1 ARG A 151      -4.888  -3.396  27.486  1.00 91.83           N  
ATOM   1239  NH2 ARG A 151      -2.689  -3.074  28.049  1.00 91.83           N  
ATOM   1240  CZ  ARG A 151      -3.746  -2.735  27.326  1.00 91.83           C  
ATOM   1241  N   ARG A 152      -6.602   0.415  21.022  1.00 94.08           N  
ATOM   1242  CA  ARG A 152      -7.717   0.634  20.106  1.00 94.08           C  
ATOM   1243  C   ARG A 152      -8.867   1.352  20.805  1.00 94.08           C  
ATOM   1244  CB  ARG A 152      -8.205  -0.695  19.526  1.00 94.08           C  
ATOM   1245  O   ARG A 152      -9.482   2.254  20.232  1.00 94.08           O  
ATOM   1246  CG  ARG A 152      -9.343  -0.551  18.528  1.00 94.08           C  
ATOM   1247  CD  ARG A 152      -9.690  -1.880  17.871  1.00 94.08           C  
ATOM   1248  NE  ARG A 152     -10.060  -2.889  18.859  1.00 94.08           N  
ATOM   1249  NH1 ARG A 152     -10.627  -4.501  17.304  1.00 94.08           N  
ATOM   1250  NH2 ARG A 152     -10.806  -4.950  19.545  1.00 94.08           N  
ATOM   1251  CZ  ARG A 152     -10.497  -4.111  18.567  1.00 94.08           C  
ATOM   1252  N   LYS A 153      -9.208   0.939  21.975  1.00 94.73           N  
ATOM   1253  CA  LYS A 153     -10.344   1.512  22.692  1.00 94.73           C  
ATOM   1254  C   LYS A 153     -10.169   3.015  22.888  1.00 94.73           C  
ATOM   1255  CB  LYS A 153     -10.527   0.824  24.045  1.00 94.73           C  
ATOM   1256  O   LYS A 153     -11.151   3.747  23.029  1.00 94.73           O  
ATOM   1257  CG  LYS A 153      -9.391   1.076  25.026  1.00 94.73           C  
ATOM   1258  CD  LYS A 153      -9.630   0.367  26.352  1.00 94.73           C  
ATOM   1259  CE  LYS A 153      -8.488   0.608  27.330  1.00 94.73           C  
ATOM   1260  NZ  LYS A 153      -8.733  -0.060  28.644  1.00 94.73           N  
ATOM   1261  N   ASP A 154      -8.912   3.505  22.912  1.00 94.47           N  
ATOM   1262  CA  ASP A 154      -8.604   4.917  23.117  1.00 94.47           C  
ATOM   1263  C   ASP A 154      -8.957   5.741  21.880  1.00 94.47           C  
ATOM   1264  CB  ASP A 154      -7.126   5.099  23.466  1.00 94.47           C  
ATOM   1265  O   ASP A 154      -9.055   6.968  21.952  1.00 94.47           O  
ATOM   1266  CG  ASP A 154      -6.724   4.375  24.739  1.00 94.47           C  
ATOM   1267  OD1 ASP A 154      -7.467   4.446  25.742  1.00 94.47           O  
ATOM   1268  OD2 ASP A 154      -5.653   3.731  24.741  1.00 94.47           O  
ATOM   1269  N   LEU A 155      -9.155   5.077  20.773  1.00 94.89           N  
ATOM   1270  CA  LEU A 155      -9.410   5.774  19.517  1.00 94.89           C  
ATOM   1271  C   LEU A 155     -10.880   6.163  19.399  1.00 94.89           C  
ATOM   1272  CB  LEU A 155      -9.004   4.899  18.327  1.00 94.89           C  
ATOM   1273  O   LEU A 155     -11.242   6.992  18.561  1.00 94.89           O  
ATOM   1274  CG  LEU A 155      -7.528   4.509  18.245  1.00 94.89           C  
ATOM   1275  CD1 LEU A 155      -7.291   3.578  17.061  1.00 94.89           C  
ATOM   1276  CD2 LEU A 155      -6.651   5.752  18.137  1.00 94.89           C  
ATOM   1277  N   SER A 156     -11.718   5.612  20.328  1.00 95.40           N  
ATOM   1278  CA  SER A 156     -13.147   5.904  20.326  1.00 95.40           C  
ATOM   1279  C   SER A 156     -13.728   5.815  18.919  1.00 95.40           C  
ATOM   1280  CB  SER A 156     -13.412   7.293  20.909  1.00 95.40           C  
ATOM   1281  O   SER A 156     -14.381   6.750  18.451  1.00 95.40           O  
ATOM   1282  OG  SER A 156     -12.933   7.380  22.240  1.00 95.40           O  
ATOM   1283  N   LEU A 157     -13.548   4.682  18.278  1.00 97.38           N  
ATOM   1284  CA  LEU A 157     -14.012   4.464  16.912  1.00 97.38           C  
ATOM   1285  C   LEU A 157     -15.525   4.279  16.874  1.00 97.38           C  
ATOM   1286  CB  LEU A 157     -13.321   3.242  16.300  1.00 97.38           C  
ATOM   1287  O   LEU A 157     -16.095   3.614  17.742  1.00 97.38           O  
ATOM   1288  CG  LEU A 157     -11.795   3.298  16.215  1.00 97.38           C  
ATOM   1289  CD1 LEU A 157     -11.238   1.945  15.785  1.00 97.38           C  
ATOM   1290  CD2 LEU A 157     -11.352   4.395  15.252  1.00 97.38           C  
ATOM   1291  N   THR A 158     -16.150   4.841  15.852  1.00 96.79           N  
ATOM   1292  CA  THR A 158     -17.532   4.486  15.547  1.00 96.79           C  
ATOM   1293  C   THR A 158     -17.597   3.162  14.792  1.00 96.79           C  
ATOM   1294  CB  THR A 158     -18.221   5.587  14.719  1.00 96.79           C  
ATOM   1295  O   THR A 158     -16.605   2.729  14.200  1.00 96.79           O  
ATOM   1296  CG2 THR A 158     -18.019   6.959  15.352  1.00 96.79           C  
ATOM   1297  OG1 THR A 158     -17.671   5.596  13.396  1.00 96.79           O  
ATOM   1298  N   PRO A 159     -18.768   2.532  14.839  1.00 97.06           N  
ATOM   1299  CA  PRO A 159     -18.912   1.302  14.058  1.00 97.06           C  
ATOM   1300  C   PRO A 159     -18.590   1.501  12.578  1.00 97.06           C  
ATOM   1301  CB  PRO A 159     -20.385   0.931  14.251  1.00 97.06           C  
ATOM   1302  O   PRO A 159     -17.972   0.634  11.955  1.00 97.06           O  
ATOM   1303  CG  PRO A 159     -20.733   1.447  15.610  1.00 97.06           C  
ATOM   1304  CD  PRO A 159     -20.043   2.765  15.811  1.00 97.06           C  
ATOM   1305  N   GLU A 160     -19.036   2.560  11.967  1.00 96.90           N  
ATOM   1306  CA  GLU A 160     -18.753   2.862  10.567  1.00 96.90           C  
ATOM   1307  C   GLU A 160     -17.252   2.984  10.320  1.00 96.90           C  
ATOM   1308  CB  GLU A 160     -19.462   4.150  10.141  1.00 96.90           C  
ATOM   1309  O   GLU A 160     -16.737   2.466   9.328  1.00 96.90           O  
ATOM   1310  CG  GLU A 160     -19.374   4.436   8.649  1.00 96.90           C  
ATOM   1311  CD  GLU A 160     -20.193   5.644   8.220  1.00 96.90           C  
ATOM   1312  OE1 GLU A 160     -20.519   5.760   7.017  1.00 96.90           O  
ATOM   1313  OE2 GLU A 160     -20.510   6.481   9.095  1.00 96.90           O  
ATOM   1314  N   GLU A 161     -16.466   3.661  11.206  1.00 97.42           N  
ATOM   1315  CA  GLU A 161     -15.014   3.774  11.104  1.00 97.42           C  
ATOM   1316  C   GLU A 161     -14.344   2.409  11.230  1.00 97.42           C  
ATOM   1317  CB  GLU A 161     -14.472   4.728  12.172  1.00 97.42           C  
ATOM   1318  O   GLU A 161     -13.389   2.112  10.510  1.00 97.42           O  
ATOM   1319  CG  GLU A 161     -14.769   6.194  11.894  1.00 97.42           C  
ATOM   1320  CD  GLU A 161     -14.434   7.106  13.064  1.00 97.42           C  
ATOM   1321  OE1 GLU A 161     -14.318   8.336  12.861  1.00 97.42           O  
ATOM   1322  OE2 GLU A 161     -14.285   6.586  14.192  1.00 97.42           O  
ATOM   1323  N   ALA A 162     -14.930   1.680  12.105  1.00 98.10           N  
ATOM   1324  CA  ALA A 162     -14.382   0.344  12.324  1.00 98.10           C  
ATOM   1325  C   ALA A 162     -14.532  -0.521  11.076  1.00 98.10           C  
ATOM   1326  CB  ALA A 162     -15.065  -0.322  13.515  1.00 98.10           C  
ATOM   1327  O   ALA A 162     -13.633  -1.295  10.738  1.00 98.10           O  
ATOM   1328  N   ILE A 163     -15.634  -0.400  10.395  1.00 98.48           N  
ATOM   1329  CA  ILE A 163     -15.839  -1.114   9.139  1.00 98.48           C  
ATOM   1330  C   ILE A 163     -14.782  -0.687   8.124  1.00 98.48           C  
ATOM   1331  CB  ILE A 163     -17.256  -0.868   8.574  1.00 98.48           C  
ATOM   1332  O   ILE A 163     -14.177  -1.529   7.456  1.00 98.48           O  
ATOM   1333  CG1 ILE A 163     -18.301  -1.620   9.407  1.00 98.48           C  
ATOM   1334  CG2 ILE A 163     -17.329  -1.280   7.101  1.00 98.48           C  
ATOM   1335  CD1 ILE A 163     -19.740  -1.250   9.074  1.00 98.48           C  
ATOM   1336  N   ILE A 164     -14.525   0.561   8.010  1.00 98.27           N  
ATOM   1337  CA  ILE A 164     -13.549   1.126   7.085  1.00 98.27           C  
ATOM   1338  C   ILE A 164     -12.155   0.600   7.420  1.00 98.27           C  
ATOM   1339  CB  ILE A 164     -13.563   2.671   7.122  1.00 98.27           C  
ATOM   1340  O   ILE A 164     -11.399   0.215   6.526  1.00 98.27           O  
ATOM   1341  CG1 ILE A 164     -14.864   3.208   6.517  1.00 98.27           C  
ATOM   1342  CG2 ILE A 164     -12.343   3.240   6.392  1.00 98.27           C  
ATOM   1343  CD1 ILE A 164     -15.092   4.694   6.758  1.00 98.27           C  
ATOM   1344  N   ILE A 165     -11.824   0.568   8.687  1.00 97.57           N  
ATOM   1345  CA  ILE A 165     -10.520   0.070   9.111  1.00 97.57           C  
ATOM   1346  C   ILE A 165     -10.367  -1.392   8.696  1.00 97.57           C  
ATOM   1347  CB  ILE A 165     -10.327   0.217  10.637  1.00 97.57           C  
ATOM   1348  O   ILE A 165      -9.307  -1.799   8.216  1.00 97.57           O  
ATOM   1349  CG1 ILE A 165     -10.144   1.692  11.012  1.00 97.57           C  
ATOM   1350  CG2 ILE A 165      -9.138  -0.622  11.114  1.00 97.57           C  
ATOM   1351  CD1 ILE A 165     -10.117   1.950  12.512  1.00 97.57           C  
ATOM   1352  N   GLY A 166     -11.444  -2.201   8.936  1.00 98.12           N  
ATOM   1353  CA  GLY A 166     -11.406  -3.583   8.486  1.00 98.12           C  
ATOM   1354  C   GLY A 166     -11.157  -3.719   6.996  1.00 98.12           C  
ATOM   1355  O   GLY A 166     -10.382  -4.576   6.566  1.00 98.12           O  
ATOM   1356  N   GLN A 167     -11.741  -2.882   6.177  1.00 98.50           N  
ATOM   1357  CA  GLN A 167     -11.553  -2.885   4.730  1.00 98.50           C  
ATOM   1358  C   GLN A 167     -10.120  -2.514   4.361  1.00 98.50           C  
ATOM   1359  CB  GLN A 167     -12.534  -1.923   4.059  1.00 98.50           C  
ATOM   1360  O   GLN A 167      -9.496  -3.178   3.530  1.00 98.50           O  
ATOM   1361  CG  GLN A 167     -13.989  -2.361   4.156  1.00 98.50           C  
ATOM   1362  CD  GLN A 167     -14.959  -1.273   3.736  1.00 98.50           C  
ATOM   1363  NE2 GLN A 167     -16.156  -1.674   3.321  1.00 98.50           N  
ATOM   1364  OE1 GLN A 167     -14.636  -0.082   3.783  1.00 98.50           O  
ATOM   1365  N   LEU A 168      -9.632  -1.464   4.985  1.00 97.82           N  
ATOM   1366  CA  LEU A 168      -8.262  -1.023   4.747  1.00 97.82           C  
ATOM   1367  C   LEU A 168      -7.266  -2.111   5.133  1.00 97.82           C  
ATOM   1368  CB  LEU A 168      -7.967   0.257   5.534  1.00 97.82           C  
ATOM   1369  O   LEU A 168      -6.277  -2.332   4.429  1.00 97.82           O  
ATOM   1370  CG  LEU A 168      -8.732   1.509   5.103  1.00 97.82           C  
ATOM   1371  CD1 LEU A 168      -8.526   2.631   6.114  1.00 97.82           C  
ATOM   1372  CD2 LEU A 168      -8.295   1.950   3.710  1.00 97.82           C  
ATOM   1373  N   TYR A 169      -7.587  -2.756   6.215  1.00 97.09           N  
ATOM   1374  CA  TYR A 169      -6.740  -3.834   6.713  1.00 97.09           C  
ATOM   1375  C   TYR A 169      -6.661  -4.975   5.706  1.00 97.09           C  
ATOM   1376  CB  TYR A 169      -7.266  -4.356   8.054  1.00 97.09           C  
ATOM   1377  O   TYR A 169      -5.577  -5.496   5.433  1.00 97.09           O  
ATOM   1378  CG  TYR A 169      -6.389  -5.414   8.679  1.00 97.09           C  
ATOM   1379  CD1 TYR A 169      -6.946  -6.488   9.370  1.00 97.09           C  
ATOM   1380  CD2 TYR A 169      -5.004  -5.341   8.581  1.00 97.09           C  
ATOM   1381  CE1 TYR A 169      -6.142  -7.464   9.949  1.00 97.09           C  
ATOM   1382  CE2 TYR A 169      -4.191  -6.312   9.157  1.00 97.09           C  
ATOM   1383  OH  TYR A 169      -3.968  -8.332  10.409  1.00 97.09           O  
ATOM   1384  CZ  TYR A 169      -4.768  -7.368   9.837  1.00 97.09           C  
ATOM   1385  N   ALA A 170      -7.746  -5.362   5.142  1.00 97.99           N  
ATOM   1386  CA  ALA A 170      -7.773  -6.403   4.117  1.00 97.99           C  
ATOM   1387  C   ALA A 170      -6.874  -6.036   2.940  1.00 97.99           C  
ATOM   1388  CB  ALA A 170      -9.203  -6.640   3.637  1.00 97.99           C  
ATOM   1389  O   ALA A 170      -6.061  -6.849   2.494  1.00 97.99           O  
ATOM   1390  N   VAL A 171      -6.988  -4.834   2.484  1.00 97.54           N  
ATOM   1391  CA  VAL A 171      -6.195  -4.347   1.359  1.00 97.54           C  
ATOM   1392  C   VAL A 171      -4.712  -4.379   1.721  1.00 97.54           C  
ATOM   1393  CB  VAL A 171      -6.612  -2.918   0.947  1.00 97.54           C  
ATOM   1394  O   VAL A 171      -3.887  -4.864   0.942  1.00 97.54           O  
ATOM   1395  CG1 VAL A 171      -5.758  -2.421  -0.218  1.00 97.54           C  
ATOM   1396  CG2 VAL A 171      -8.095  -2.881   0.580  1.00 97.54           C  
ATOM   1397  N   ALA A 172      -4.410  -3.933   2.915  1.00 95.20           N  
ATOM   1398  CA  ALA A 172      -3.026  -3.866   3.376  1.00 95.20           C  
ATOM   1399  C   ALA A 172      -2.395  -5.255   3.419  1.00 95.20           C  
ATOM   1400  CB  ALA A 172      -2.955  -3.210   4.753  1.00 95.20           C  
ATOM   1401  O   ALA A 172      -1.241  -5.432   3.020  1.00 95.20           O  
ATOM   1402  N   LEU A 173      -3.114  -6.216   3.843  1.00 94.97           N  
ATOM   1403  CA  LEU A 173      -2.586  -7.571   3.958  1.00 94.97           C  
ATOM   1404  C   LEU A 173      -2.331  -8.174   2.581  1.00 94.97           C  
ATOM   1405  CB  LEU A 173      -3.554  -8.459   4.745  1.00 94.97           C  
ATOM   1406  O   LEU A 173      -1.280  -8.774   2.346  1.00 94.97           O  
ATOM   1407  CG  LEU A 173      -3.678  -8.166   6.241  1.00 94.97           C  
ATOM   1408  CD1 LEU A 173      -4.676  -9.121   6.887  1.00 94.97           C  
ATOM   1409  CD2 LEU A 173      -2.317  -8.265   6.921  1.00 94.97           C  
ATOM   1410  N   VAL A 174      -3.259  -7.953   1.653  1.00 96.39           N  
ATOM   1411  CA  VAL A 174      -3.147  -8.541   0.322  1.00 96.39           C  
ATOM   1412  C   VAL A 174      -1.962  -7.926  -0.417  1.00 96.39           C  
ATOM   1413  CB  VAL A 174      -4.444  -8.347  -0.495  1.00 96.39           C  
ATOM   1414  O   VAL A 174      -1.177  -8.639  -1.048  1.00 96.39           O  
ATOM   1415  CG1 VAL A 174      -4.225  -8.734  -1.957  1.00 96.39           C  
ATOM   1416  CG2 VAL A 174      -5.584  -9.163   0.112  1.00 96.39           C  
ATOM   1417  N   PHE A 175      -1.752  -6.661  -0.247  1.00 95.01           N  
ATOM   1418  CA  PHE A 175      -0.745  -5.961  -1.035  1.00 95.01           C  
ATOM   1419  C   PHE A 175       0.503  -5.691  -0.203  1.00 95.01           C  
ATOM   1420  CB  PHE A 175      -1.308  -4.645  -1.581  1.00 95.01           C  
ATOM   1421  O   PHE A 175       1.442  -5.048  -0.675  1.00 95.01           O  
ATOM   1422  CG  PHE A 175      -2.223  -4.819  -2.762  1.00 95.01           C  
ATOM   1423  CD1 PHE A 175      -1.713  -4.868  -4.054  1.00 95.01           C  
ATOM   1424  CD2 PHE A 175      -3.596  -4.935  -2.581  1.00 95.01           C  
ATOM   1425  CE1 PHE A 175      -2.559  -5.030  -5.149  1.00 95.01           C  
ATOM   1426  CE2 PHE A 175      -4.447  -5.096  -3.671  1.00 95.01           C  
ATOM   1427  CZ  PHE A 175      -3.926  -5.143  -4.954  1.00 95.01           C  
ATOM   1428  N   ASN A 176       0.490  -6.168   0.991  1.00 91.00           N  
ATOM   1429  CA  ASN A 176       1.630  -5.967   1.880  1.00 91.00           C  
ATOM   1430  C   ASN A 176       1.962  -4.487   2.040  1.00 91.00           C  
ATOM   1431  CB  ASN A 176       2.851  -6.733   1.367  1.00 91.00           C  
ATOM   1432  O   ASN A 176       3.117  -4.086   1.891  1.00 91.00           O  
ATOM   1433  CG  ASN A 176       3.882  -6.982   2.451  1.00 91.00           C  
ATOM   1434  ND2 ASN A 176       5.156  -6.911   2.085  1.00 91.00           N  
ATOM   1435  OD1 ASN A 176       3.535  -7.236   3.608  1.00 91.00           O  
ATOM   1436  N   LEU A 177       0.967  -3.713   2.436  1.00 90.51           N  
ATOM   1437  CA  LEU A 177       1.144  -2.279   2.636  1.00 90.51           C  
ATOM   1438  C   LEU A 177       1.556  -1.977   4.073  1.00 90.51           C  
ATOM   1439  CB  LEU A 177      -0.145  -1.527   2.294  1.00 90.51           C  
ATOM   1440  O   LEU A 177       0.704  -1.721   4.927  1.00 90.51           O  
ATOM   1441  CG  LEU A 177      -0.681  -1.711   0.873  1.00 90.51           C  
ATOM   1442  CD1 LEU A 177      -1.998  -0.961   0.703  1.00 90.51           C  
ATOM   1443  CD2 LEU A 177       0.345  -1.238  -0.151  1.00 90.51           C  
ATOM   1444  N   TRP A 178       2.845  -1.869   4.286  1.00 83.47           N  
ATOM   1445  CA  TRP A 178       3.407  -1.795   5.630  1.00 83.47           C  
ATOM   1446  C   TRP A 178       3.148  -0.429   6.255  1.00 83.47           C  
ATOM   1447  CB  TRP A 178       4.911  -2.080   5.601  1.00 83.47           C  
ATOM   1448  O   TRP A 178       3.068  -0.304   7.480  1.00 83.47           O  
ATOM   1449  CG  TRP A 178       5.254  -3.525   5.394  1.00 83.47           C  
ATOM   1450  CD1 TRP A 178       4.381  -4.558   5.197  1.00 83.47           C  
ATOM   1451  CD2 TRP A 178       6.565  -4.096   5.368  1.00 83.47           C  
ATOM   1452  CE2 TRP A 178       6.413  -5.483   5.150  1.00 83.47           C  
ATOM   1453  CE3 TRP A 178       7.856  -3.569   5.508  1.00 83.47           C  
ATOM   1454  NE1 TRP A 178       5.072  -5.739   5.050  1.00 83.47           N  
ATOM   1455  CH2 TRP A 178       8.756  -5.810   5.208  1.00 83.47           C  
ATOM   1456  CZ2 TRP A 178       7.504  -6.351   5.069  1.00 83.47           C  
ATOM   1457  CZ3 TRP A 178       8.941  -4.435   5.426  1.00 83.47           C  
ATOM   1458  N   ASP A 179       3.036   0.509   5.381  1.00 82.32           N  
ATOM   1459  CA  ASP A 179       2.969   1.862   5.926  1.00 82.32           C  
ATOM   1460  C   ASP A 179       1.555   2.427   5.821  1.00 82.32           C  
ATOM   1461  CB  ASP A 179       3.958   2.780   5.205  1.00 82.32           C  
ATOM   1462  O   ASP A 179       1.365   3.645   5.826  1.00 82.32           O  
ATOM   1463  CG  ASP A 179       4.330   4.007   6.019  1.00 82.32           C  
ATOM   1464  OD1 ASP A 179       4.164   3.990   7.258  1.00 82.32           O  
ATOM   1465  OD2 ASP A 179       4.791   5.000   5.416  1.00 82.32           O  
ATOM   1466  N   LEU A 180       0.647   1.497   5.576  1.00 86.52           N  
ATOM   1467  CA  LEU A 180      -0.709   2.008   5.413  1.00 86.52           C  
ATOM   1468  C   LEU A 180      -1.055   2.995   6.524  1.00 86.52           C  
ATOM   1469  CB  LEU A 180      -1.719   0.857   5.405  1.00 86.52           C  
ATOM   1470  O   LEU A 180      -1.671   4.032   6.268  1.00 86.52           O  
ATOM   1471  CG  LEU A 180      -3.170   1.231   5.100  1.00 86.52           C  
ATOM   1472  CD1 LEU A 180      -3.306   1.691   3.652  1.00 86.52           C  
ATOM   1473  CD2 LEU A 180      -4.097   0.052   5.381  1.00 86.52           C  
ATOM   1474  N   LEU A 181      -0.630   2.651   7.712  1.00 78.08           N  
ATOM   1475  CA  LEU A 181      -0.730   3.530   8.871  1.00 78.08           C  
ATOM   1476  C   LEU A 181       0.651   3.840   9.439  1.00 78.08           C  
ATOM   1477  CB  LEU A 181      -1.608   2.894   9.952  1.00 78.08           C  
ATOM   1478  O   LEU A 181       1.400   2.927   9.794  1.00 78.08           O  
ATOM   1479  CG  LEU A 181      -3.018   2.484   9.525  1.00 78.08           C  
ATOM   1480  CD1 LEU A 181      -3.717   1.736  10.656  1.00 78.08           C  
ATOM   1481  CD2 LEU A 181      -3.827   3.706   9.105  1.00 78.08           C  
ATOM   1482  N   ASN A 182       1.188   5.101   9.248  1.00 77.10           N  
ATOM   1483  CA  ASN A 182       2.476   5.464   9.828  1.00 77.10           C  
ATOM   1484  C   ASN A 182       2.333   5.898  11.284  1.00 77.10           C  
ATOM   1485  CB  ASN A 182       3.141   6.572   9.008  1.00 77.10           C  
ATOM   1486  O   ASN A 182       1.299   5.656  11.910  1.00 77.10           O  
ATOM   1487  CG  ASN A 182       2.369   7.875   9.052  1.00 77.10           C  
ATOM   1488  ND2 ASN A 182       2.586   8.727   8.057  1.00 77.10           N  
ATOM   1489  OD1 ASN A 182       1.585   8.116   9.973  1.00 77.10           O  
ATOM   1490  N   SER A 183       3.400   6.403  11.775  1.00 73.58           N  
ATOM   1491  CA  SER A 183       3.423   6.741  13.194  1.00 73.58           C  
ATOM   1492  C   SER A 183       2.398   7.822  13.522  1.00 73.58           C  
ATOM   1493  CB  SER A 183       4.818   7.207  13.612  1.00 73.58           C  
ATOM   1494  O   SER A 183       1.990   7.969  14.676  1.00 73.58           O  
ATOM   1495  OG  SER A 183       5.203   8.359  12.883  1.00 73.58           O  
ATOM   1496  N   LYS A 184       1.931   8.451  12.502  1.00 79.53           N  
ATOM   1497  CA  LYS A 184       0.898   9.455  12.741  1.00 79.53           C  
ATOM   1498  C   LYS A 184      -0.459   8.980  12.230  1.00 79.53           C  
ATOM   1499  CB  LYS A 184       1.273  10.780  12.077  1.00 79.53           C  
ATOM   1500  O   LYS A 184      -1.426   9.745  12.215  1.00 79.53           O  
ATOM   1501  CG  LYS A 184       2.433  11.502  12.748  1.00 79.53           C  
ATOM   1502  CD  LYS A 184       2.534  12.949  12.284  1.00 79.53           C  
ATOM   1503  CE  LYS A 184       3.638  13.697  13.019  1.00 79.53           C  
ATOM   1504  NZ  LYS A 184       3.734  15.120  12.575  1.00 79.53           N  
ATOM   1505  N   LEU A 185      -0.404   7.732  11.722  1.00 85.92           N  
ATOM   1506  CA  LEU A 185      -1.627   7.141  11.189  1.00 85.92           C  
ATOM   1507  C   LEU A 185      -2.174   7.972  10.034  1.00 85.92           C  
ATOM   1508  CB  LEU A 185      -2.685   7.014  12.288  1.00 85.92           C  
ATOM   1509  O   LEU A 185      -3.373   8.255   9.980  1.00 85.92           O  
ATOM   1510  CG  LEU A 185      -2.282   6.216  13.529  1.00 85.92           C  
ATOM   1511  CD1 LEU A 185      -3.420   6.203  14.544  1.00 85.92           C  
ATOM   1512  CD2 LEU A 185      -1.885   4.795  13.145  1.00 85.92           C  
ATOM   1513  N   LEU A 186      -1.112   8.379   9.269  1.00 84.70           N  
ATOM   1514  CA  LEU A 186      -1.325   9.180   8.069  1.00 84.70           C  
ATOM   1515  C   LEU A 186      -1.160   8.332   6.812  1.00 84.70           C  
ATOM   1516  CB  LEU A 186      -0.351  10.361   8.033  1.00 84.70           C  
ATOM   1517  O   LEU A 186      -0.566   7.253   6.860  1.00 84.70           O  
ATOM   1518  CG  LEU A 186      -0.442  11.351   9.195  1.00 84.70           C  
ATOM   1519  CD1 LEU A 186       0.733  12.322   9.158  1.00 84.70           C  
ATOM   1520  CD2 LEU A 186      -1.767  12.106   9.151  1.00 84.70           C  
ATOM   1521  N   ASN A 187      -2.235   8.330   5.859  1.00 90.29           N  
ATOM   1522  CA  ASN A 187      -2.092   7.742   4.531  1.00 90.29           C  
ATOM   1523  C   ASN A 187      -3.377   7.054   4.081  1.00 90.29           C  
ATOM   1524  CB  ASN A 187      -0.923   6.755   4.504  1.00 90.29           C  
ATOM   1525  O   ASN A 187      -3.506   6.672   2.916  1.00 90.29           O  
ATOM   1526  CG  ASN A 187       0.424   7.442   4.614  1.00 90.29           C  
ATOM   1527  ND2 ASN A 187       1.424   6.714   5.096  1.00 90.29           N  
ATOM   1528  OD1 ASN A 187       0.565   8.618   4.268  1.00 90.29           O  
ATOM   1529  N   SER A 188      -4.188   6.874   5.098  1.00 94.53           N  
ATOM   1530  CA  SER A 188      -5.459   6.240   4.763  1.00 94.53           C  
ATOM   1531  C   SER A 188      -6.597   6.807   5.605  1.00 94.53           C  
ATOM   1532  CB  SER A 188      -5.372   4.727   4.961  1.00 94.53           C  
ATOM   1533  O   SER A 188      -6.358   7.484   6.607  1.00 94.53           O  
ATOM   1534  OG  SER A 188      -5.134   4.410   6.322  1.00 94.53           O  
ATOM   1535  N   GLY A 189      -7.770   6.591   5.188  1.00 95.73           N  
ATOM   1536  CA  GLY A 189      -9.002   7.035   5.820  1.00 95.73           C  
ATOM   1537  C   GLY A 189     -10.236   6.753   4.984  1.00 95.73           C  
ATOM   1538  O   GLY A 189     -10.394   5.652   4.452  1.00 95.73           O  
ATOM   1539  N   TYR A 190     -11.123   7.778   5.040  1.00 96.89           N  
ATOM   1540  CA  TYR A 190     -12.300   7.616   4.194  1.00 96.89           C  
ATOM   1541  C   TYR A 190     -12.522   8.848   3.325  1.00 96.89           C  
ATOM   1542  CB  TYR A 190     -13.544   7.349   5.048  1.00 96.89           C  
ATOM   1543  O   TYR A 190     -11.937   9.905   3.576  1.00 96.89           O  
ATOM   1544  CG  TYR A 190     -13.902   8.489   5.971  1.00 96.89           C  
ATOM   1545  CD1 TYR A 190     -13.649   8.410   7.338  1.00 96.89           C  
ATOM   1546  CD2 TYR A 190     -14.495   9.646   5.478  1.00 96.89           C  
ATOM   1547  CE1 TYR A 190     -13.979   9.456   8.193  1.00 96.89           C  
ATOM   1548  CE2 TYR A 190     -14.830  10.699   6.323  1.00 96.89           C  
ATOM   1549  OH  TYR A 190     -14.897  11.635   8.518  1.00 96.89           O  
ATOM   1550  CZ  TYR A 190     -14.567  10.595   7.677  1.00 96.89           C  
ATOM   1551  N   CYS A 191     -13.208   8.591   2.267  1.00 95.14           N  
ATOM   1552  CA  CYS A 191     -13.712   9.653   1.404  1.00 95.14           C  
ATOM   1553  C   CYS A 191     -15.236   9.684   1.410  1.00 95.14           C  
ATOM   1554  CB  CYS A 191     -13.203   9.468  -0.026  1.00 95.14           C  
ATOM   1555  O   CYS A 191     -15.883   8.636   1.418  1.00 95.14           O  
ATOM   1556  SG  CYS A 191     -13.780  10.738  -1.174  1.00 95.14           S  
ATOM   1557  N   LEU A 192     -15.787  10.913   1.490  1.00 92.93           N  
ATOM   1558  CA  LEU A 192     -17.236  11.057   1.398  1.00 92.93           C  
ATOM   1559  C   LEU A 192     -17.688  11.085  -0.058  1.00 92.93           C  
ATOM   1560  CB  LEU A 192     -17.695  12.331   2.111  1.00 92.93           C  
ATOM   1561  O   LEU A 192     -17.298  11.976  -0.817  1.00 92.93           O  
ATOM   1562  CG  LEU A 192     -17.621  12.317   3.639  1.00 92.93           C  
ATOM   1563  CD1 LEU A 192     -17.874  13.714   4.195  1.00 92.93           C  
ATOM   1564  CD2 LEU A 192     -18.620  11.318   4.213  1.00 92.93           C  
ATOM   1565  N   LYS A 193     -18.331  10.037  -0.478  1.00 86.93           N  
ATOM   1566  CA  LYS A 193     -18.919   9.950  -1.812  1.00 86.93           C  
ATOM   1567  C   LYS A 193     -20.437   9.814  -1.736  1.00 86.93           C  
ATOM   1568  CB  LYS A 193     -18.325   8.770  -2.584  1.00 86.93           C  
ATOM   1569  O   LYS A 193     -20.951   8.838  -1.187  1.00 86.93           O  
ATOM   1570  CG  LYS A 193     -18.670   8.764  -4.066  1.00 86.93           C  
ATOM   1571  CD  LYS A 193     -17.970   7.627  -4.799  1.00 86.93           C  
ATOM   1572  CE  LYS A 193     -18.321   7.615  -6.280  1.00 86.93           C  
ATOM   1573  NZ  LYS A 193     -17.599   6.531  -7.012  1.00 86.93           N  
ATOM   1574  N   GLU A 194     -21.132  10.822  -2.268  1.00 88.11           N  
ATOM   1575  CA  GLU A 194     -22.592  10.786  -2.294  1.00 88.11           C  
ATOM   1576  C   GLU A 194     -23.163  10.564  -0.897  1.00 88.11           C  
ATOM   1577  CB  GLU A 194     -23.086   9.692  -3.244  1.00 88.11           C  
ATOM   1578  O   GLU A 194     -24.059   9.738  -0.710  1.00 88.11           O  
ATOM   1579  CG  GLU A 194     -22.641   9.884  -4.687  1.00 88.11           C  
ATOM   1580  CD  GLU A 194     -23.114   8.774  -5.613  1.00 88.11           C  
ATOM   1581  OE1 GLU A 194     -22.941   8.898  -6.846  1.00 88.11           O  
ATOM   1582  OE2 GLU A 194     -23.662   7.773  -5.100  1.00 88.11           O  
ATOM   1583  N   GLY A 195     -22.522  11.111   0.096  1.00 88.48           N  
ATOM   1584  CA  GLY A 195     -23.015  11.107   1.464  1.00 88.48           C  
ATOM   1585  C   GLY A 195     -22.585   9.883   2.250  1.00 88.48           C  
ATOM   1586  O   GLY A 195     -22.946   9.732   3.419  1.00 88.48           O  
ATOM   1587  N   ARG A 196     -21.822   8.995   1.618  1.00 92.17           N  
ATOM   1588  CA  ARG A 196     -21.369   7.783   2.293  1.00 92.17           C  
ATOM   1589  C   ARG A 196     -19.847   7.748   2.391  1.00 92.17           C  
ATOM   1590  CB  ARG A 196     -21.875   6.538   1.561  1.00 92.17           C  
ATOM   1591  O   ARG A 196     -19.150   8.149   1.457  1.00 92.17           O  
ATOM   1592  CG  ARG A 196     -23.388   6.384   1.582  1.00 92.17           C  
ATOM   1593  CD  ARG A 196     -23.831   5.081   0.932  1.00 92.17           C  
ATOM   1594  NE  ARG A 196     -25.286   4.966   0.892  1.00 92.17           N  
ATOM   1595  NH1 ARG A 196     -25.303   2.971  -0.273  1.00 92.17           N  
ATOM   1596  NH2 ARG A 196     -27.277   3.962   0.341  1.00 92.17           N  
ATOM   1597  CZ  ARG A 196     -25.952   3.967   0.320  1.00 92.17           C  
ATOM   1598  N   LYS A 197     -19.386   7.230   3.595  1.00 95.54           N  
ATOM   1599  CA  LYS A 197     -17.947   7.077   3.794  1.00 95.54           C  
ATOM   1600  C   LYS A 197     -17.421   5.839   3.073  1.00 95.54           C  
ATOM   1601  CB  LYS A 197     -17.617   6.995   5.285  1.00 95.54           C  
ATOM   1602  O   LYS A 197     -17.985   4.751   3.206  1.00 95.54           O  
ATOM   1603  CG  LYS A 197     -17.870   8.288   6.047  1.00 95.54           C  
ATOM   1604  CD  LYS A 197     -17.621   8.115   7.540  1.00 95.54           C  
ATOM   1605  CE  LYS A 197     -17.879   9.406   8.304  1.00 95.54           C  
ATOM   1606  NZ  LYS A 197     -17.756   9.211   9.779  1.00 95.54           N  
ATOM   1607  N   GLN A 198     -16.428   6.057   2.311  1.00 96.70           N  
ATOM   1608  CA  GLN A 198     -15.752   4.960   1.626  1.00 96.70           C  
ATOM   1609  C   GLN A 198     -14.264   4.934   1.964  1.00 96.70           C  
ATOM   1610  CB  GLN A 198     -15.944   5.071   0.112  1.00 96.70           C  
ATOM   1611  O   GLN A 198     -13.618   5.982   2.028  1.00 96.70           O  
ATOM   1612  CG  GLN A 198     -15.497   3.836  -0.657  1.00 96.70           C  
ATOM   1613  CD  GLN A 198     -15.976   3.836  -2.097  1.00 96.70           C  
ATOM   1614  NE2 GLN A 198     -15.133   3.350  -3.002  1.00 96.70           N  
ATOM   1615  OE1 GLN A 198     -17.094   4.268  -2.393  1.00 96.70           O  
ATOM   1616  N   ALA A 199     -13.761   3.723   2.155  1.00 97.92           N  
ATOM   1617  CA  ALA A 199     -12.341   3.583   2.469  1.00 97.92           C  
ATOM   1618  C   ALA A 199     -11.474   4.200   1.375  1.00 97.92           C  
ATOM   1619  CB  ALA A 199     -11.981   2.112   2.663  1.00 97.92           C  
ATOM   1620  O   ALA A 199     -11.767   4.054   0.186  1.00 97.92           O  
ATOM   1621  N   ALA A 200     -10.399   4.861   1.810  1.00 97.50           N  
ATOM   1622  CA  ALA A 200      -9.509   5.514   0.853  1.00 97.50           C  
ATOM   1623  C   ALA A 200      -8.054   5.420   1.306  1.00 97.50           C  
ATOM   1624  CB  ALA A 200      -9.910   6.974   0.663  1.00 97.50           C  
ATOM   1625  O   ALA A 200      -7.761   5.522   2.499  1.00 97.50           O  
ATOM   1626  N   ILE A 201      -7.213   5.144   0.369  1.00 96.07           N  
ATOM   1627  CA  ILE A 201      -5.766   5.172   0.560  1.00 96.07           C  
ATOM   1628  C   ILE A 201      -5.147   6.234  -0.346  1.00 96.07           C  
ATOM   1629  CB  ILE A 201      -5.133   3.791   0.278  1.00 96.07           C  
ATOM   1630  O   ILE A 201      -5.417   6.267  -1.549  1.00 96.07           O  
ATOM   1631  CG1 ILE A 201      -5.740   2.727   1.199  1.00 96.07           C  
ATOM   1632  CG2 ILE A 201      -3.611   3.852   0.440  1.00 96.07           C  
ATOM   1633  CD1 ILE A 201      -5.291   1.307   0.885  1.00 96.07           C  
ATOM   1634  N   VAL A 202      -4.279   7.079   0.180  1.00 93.13           N  
ATOM   1635  CA  VAL A 202      -3.767   8.179  -0.631  1.00 93.13           C  
ATOM   1636  C   VAL A 202      -2.277   7.974  -0.897  1.00 93.13           C  
ATOM   1637  CB  VAL A 202      -4.003   9.545   0.050  1.00 93.13           C  
ATOM   1638  O   VAL A 202      -1.704   8.613  -1.783  1.00 93.13           O  
ATOM   1639  CG1 VAL A 202      -5.495   9.867   0.111  1.00 93.13           C  
ATOM   1640  CG2 VAL A 202      -3.394   9.555   1.450  1.00 93.13           C  
ATOM   1641  N   ASP A 203      -1.682   7.120  -0.102  1.00 89.60           N  
ATOM   1642  CA  ASP A 203      -0.250   6.877  -0.249  1.00 89.60           C  
ATOM   1643  C   ASP A 203       0.062   5.383  -0.191  1.00 89.60           C  
ATOM   1644  CB  ASP A 203       0.534   7.620   0.834  1.00 89.60           C  
ATOM   1645  O   ASP A 203      -0.168   4.735   0.832  1.00 89.60           O  
ATOM   1646  CG  ASP A 203       2.035   7.595   0.603  1.00 89.60           C  
ATOM   1647  OD1 ASP A 203       2.500   6.874  -0.306  1.00 89.60           O  
ATOM   1648  OD2 ASP A 203       2.759   8.299   1.339  1.00 89.60           O  
ATOM   1649  N   PHE A 204       0.616   4.882  -1.246  1.00 90.11           N  
ATOM   1650  CA  PHE A 204       0.893   3.458  -1.384  1.00 90.11           C  
ATOM   1651  C   PHE A 204       2.392   3.190  -1.325  1.00 90.11           C  
ATOM   1652  CB  PHE A 204       0.315   2.920  -2.697  1.00 90.11           C  
ATOM   1653  O   PHE A 204       2.881   2.232  -1.928  1.00 90.11           O  
ATOM   1654  CG  PHE A 204      -1.179   2.744  -2.675  1.00 90.11           C  
ATOM   1655  CD1 PHE A 204      -1.742   1.490  -2.472  1.00 90.11           C  
ATOM   1656  CD2 PHE A 204      -2.021   3.833  -2.857  1.00 90.11           C  
ATOM   1657  CE1 PHE A 204      -3.125   1.323  -2.452  1.00 90.11           C  
ATOM   1658  CE2 PHE A 204      -3.404   3.675  -2.838  1.00 90.11           C  
ATOM   1659  CZ  PHE A 204      -3.954   2.419  -2.636  1.00 90.11           C  
ATOM   1660  N   GLY A 205       3.025   4.123  -0.535  1.00 82.22           N  
ATOM   1661  CA  GLY A 205       4.450   3.882  -0.378  1.00 82.22           C  
ATOM   1662  C   GLY A 205       4.759   2.620   0.405  1.00 82.22           C  
ATOM   1663  O   GLY A 205       3.900   2.102   1.121  1.00 82.22           O  
ATOM   1664  N   CYS A 206       5.854   1.819   0.131  1.00 76.98           N  
ATOM   1665  CA  CYS A 206       6.317   0.650   0.870  1.00 76.98           C  
ATOM   1666  C   CYS A 206       5.316  -0.495   0.764  1.00 76.98           C  
ATOM   1667  CB  CYS A 206       6.550   1.002   2.339  1.00 76.98           C  
ATOM   1668  O   CYS A 206       4.658  -0.842   1.747  1.00 76.98           O  
ATOM   1669  SG  CYS A 206       7.847   2.232   2.596  1.00 76.98           S  
ATOM   1670  N   GLY A 207       5.135  -1.067  -0.308  1.00 82.95           N  
ATOM   1671  CA  GLY A 207       4.203  -2.153  -0.566  1.00 82.95           C  
ATOM   1672  C   GLY A 207       4.780  -3.236  -1.457  1.00 82.95           C  
ATOM   1673  O   GLY A 207       5.852  -3.061  -2.040  1.00 82.95           O  
ATOM   1674  N   ALA A 208       4.170  -4.364  -1.434  1.00 88.06           N  
ATOM   1675  CA  ALA A 208       4.552  -5.508  -2.258  1.00 88.06           C  
ATOM   1676  C   ALA A 208       5.940  -6.018  -1.880  1.00 88.06           C  
ATOM   1677  CB  ALA A 208       4.511  -5.134  -3.738  1.00 88.06           C  
ATOM   1678  O   ALA A 208       6.210  -6.289  -0.708  1.00 88.06           O  
ATOM   1679  N   THR A 209       6.845  -6.039  -2.844  1.00 84.57           N  
ATOM   1680  CA  THR A 209       8.115  -6.723  -2.626  1.00 84.57           C  
ATOM   1681  C   THR A 209       9.174  -5.749  -2.118  1.00 84.57           C  
ATOM   1682  CB  THR A 209       8.613  -7.400  -3.916  1.00 84.57           C  
ATOM   1683  O   THR A 209      10.175  -6.163  -1.530  1.00 84.57           O  
ATOM   1684  CG2 THR A 209       9.036  -6.365  -4.953  1.00 84.57           C  
ATOM   1685  OG1 THR A 209       9.735  -8.236  -3.607  1.00 84.57           O  
ATOM   1686  N   LEU A 210       8.968  -4.458  -2.343  1.00 81.12           N  
ATOM   1687  CA  LEU A 210       9.972  -3.488  -1.918  1.00 81.12           C  
ATOM   1688  C   LEU A 210       9.525  -2.762  -0.654  1.00 81.12           C  
ATOM   1689  CB  LEU A 210      10.242  -2.474  -3.034  1.00 81.12           C  
ATOM   1690  O   LEU A 210       8.371  -2.343  -0.548  1.00 81.12           O  
ATOM   1691  CG  LEU A 210      10.942  -3.012  -4.283  1.00 81.12           C  
ATOM   1692  CD1 LEU A 210      11.074  -1.912  -5.331  1.00 81.12           C  
ATOM   1693  CD2 LEU A 210      12.309  -3.585  -3.926  1.00 81.12           C  
ATOM   1694  N   SER A 211      10.398  -2.828   0.392  1.00 71.29           N  
ATOM   1695  CA  SER A 211      10.113  -2.148   1.652  1.00 71.29           C  
ATOM   1696  C   SER A 211      10.895  -0.844   1.765  1.00 71.29           C  
ATOM   1697  CB  SER A 211      10.444  -3.056   2.837  1.00 71.29           C  
ATOM   1698  O   SER A 211      11.294  -0.263   0.754  1.00 71.29           O  
ATOM   1699  OG  SER A 211      11.840  -3.078   3.080  1.00 71.29           O  
ATOM   1700  N   TYR A 212      11.213  -0.378   3.105  1.00 66.78           N  
ATOM   1701  CA  TYR A 212      11.877   0.892   3.371  1.00 66.78           C  
ATOM   1702  C   TYR A 212      13.277   0.914   2.768  1.00 66.78           C  
ATOM   1703  CB  TYR A 212      11.954   1.153   4.879  1.00 66.78           C  
ATOM   1704  O   TYR A 212      14.018  -0.067   2.869  1.00 66.78           O  
ATOM   1705  CG  TYR A 212      12.427   2.543   5.231  1.00 66.78           C  
ATOM   1706  CD1 TYR A 212      13.707   2.757   5.738  1.00 66.78           C  
ATOM   1707  CD2 TYR A 212      11.595   3.644   5.059  1.00 66.78           C  
ATOM   1708  CE1 TYR A 212      14.146   4.035   6.066  1.00 66.78           C  
ATOM   1709  CE2 TYR A 212      12.024   4.927   5.383  1.00 66.78           C  
ATOM   1710  OH  TYR A 212      13.728   6.380   6.208  1.00 66.78           O  
ATOM   1711  CZ  TYR A 212      13.299   5.112   5.885  1.00 66.78           C  
ATOM   1712  N   LYS A 213      13.712   2.032   2.065  1.00 65.61           N  
ATOM   1713  CA  LYS A 213      15.047   2.321   1.550  1.00 65.61           C  
ATOM   1714  C   LYS A 213      15.446   1.323   0.467  1.00 65.61           C  
ATOM   1715  CB  LYS A 213      16.075   2.305   2.682  1.00 65.61           C  
ATOM   1716  O   LYS A 213      16.621   0.973   0.341  1.00 65.61           O  
ATOM   1717  CG  LYS A 213      15.929   3.456   3.667  1.00 65.61           C  
ATOM   1718  CD  LYS A 213      17.137   3.560   4.588  1.00 65.61           C  
ATOM   1719  CE  LYS A 213      17.061   4.795   5.475  1.00 65.61           C  
ATOM   1720  NZ  LYS A 213      18.227   4.883   6.404  1.00 65.61           N  
ATOM   1721  N   GLY A 214      14.452   0.705  -0.203  1.00 59.31           N  
ATOM   1722  CA  GLY A 214      14.752  -0.072  -1.394  1.00 59.31           C  
ATOM   1723  C   GLY A 214      15.033  -1.534  -1.098  1.00 59.31           C  
ATOM   1724  O   GLY A 214      15.356  -2.305  -2.004  1.00 59.31           O  
ATOM   1725  N   ARG A 215      14.880  -1.882   0.173  1.00 68.13           N  
ATOM   1726  CA  ARG A 215      15.137  -3.281   0.496  1.00 68.13           C  
ATOM   1727  C   ARG A 215      13.921  -4.148   0.185  1.00 68.13           C  
ATOM   1728  CB  ARG A 215      15.524  -3.431   1.969  1.00 68.13           C  
ATOM   1729  O   ARG A 215      12.781  -3.711   0.356  1.00 68.13           O  
ATOM   1730  CG  ARG A 215      16.864  -2.805   2.321  1.00 68.13           C  
ATOM   1731  CD  ARG A 215      17.274  -3.116   3.753  1.00 68.13           C  
ATOM   1732  NE  ARG A 215      17.667  -4.514   3.910  1.00 68.13           N  
ATOM   1733  NH1 ARG A 215      18.023  -4.374   6.188  1.00 68.13           N  
ATOM   1734  NH2 ARG A 215      18.353  -6.360   5.091  1.00 68.13           N  
ATOM   1735  CZ  ARG A 215      18.013  -5.080   5.063  1.00 68.13           C  
ATOM   1736  N   HIS A 216      14.297  -5.328  -0.285  1.00 72.01           N  
ATOM   1737  CA  HIS A 216      13.224  -6.298  -0.468  1.00 72.01           C  
ATOM   1738  C   HIS A 216      12.673  -6.770   0.874  1.00 72.01           C  
ATOM   1739  CB  HIS A 216      13.717  -7.495  -1.283  1.00 72.01           C  
ATOM   1740  O   HIS A 216      13.423  -6.911   1.842  1.00 72.01           O  
ATOM   1741  CG  HIS A 216      13.916  -7.191  -2.734  1.00 72.01           C  
ATOM   1742  CD2 HIS A 216      14.989  -6.705  -3.401  1.00 72.01           C  
ATOM   1743  ND1 HIS A 216      12.930  -7.385  -3.677  1.00 72.01           N  
ATOM   1744  CE1 HIS A 216      13.390  -7.030  -4.865  1.00 72.01           C  
ATOM   1745  NE2 HIS A 216      14.637  -6.614  -4.725  1.00 72.01           N  
ATOM   1746  N   ALA A 217      11.392  -6.803   1.008  1.00 69.84           N  
ATOM   1747  CA  ALA A 217      10.755  -7.311   2.221  1.00 69.84           C  
ATOM   1748  C   ALA A 217      11.379  -8.633   2.656  1.00 69.84           C  
ATOM   1749  CB  ALA A 217       9.254  -7.481   2.002  1.00 69.84           C  
ATOM   1750  O   ALA A 217      11.500  -8.906   3.852  1.00 69.84           O  
ATOM   1751  N   ASP A 218      11.931  -9.386   1.716  1.00 63.80           N  
ATOM   1752  CA  ASP A 218      12.516 -10.698   1.974  1.00 63.80           C  
ATOM   1753  C   ASP A 218      13.860 -10.569   2.689  1.00 63.80           C  
ATOM   1754  CB  ASP A 218      12.688 -11.476   0.668  1.00 63.80           C  
ATOM   1755  O   ASP A 218      14.253 -11.458   3.447  1.00 63.80           O  
ATOM   1756  CG  ASP A 218      11.369 -11.771  -0.024  1.00 63.80           C  
ATOM   1757  OD1 ASP A 218      10.312 -11.754   0.644  1.00 63.80           O  
ATOM   1758  OD2 ASP A 218      11.386 -12.026  -1.248  1.00 63.80           O  
ATOM   1759  N   THR A 219      14.590  -9.481   2.441  1.00 59.08           N  
ATOM   1760  CA  THR A 219      15.944  -9.320   2.961  1.00 59.08           C  
ATOM   1761  C   THR A 219      15.914  -8.806   4.397  1.00 59.08           C  
ATOM   1762  CB  THR A 219      16.767  -8.358   2.085  1.00 59.08           C  
ATOM   1763  O   THR A 219      16.875  -8.989   5.147  1.00 59.08           O  
ATOM   1764  CG2 THR A 219      16.932  -8.906   0.671  1.00 59.08           C  
ATOM   1765  OG1 THR A 219      16.099  -7.091   2.019  1.00 59.08           O  
ATOM   1766  N   LEU A 220      14.816  -8.240   4.727  1.00 60.86           N  
ATOM   1767  CA  LEU A 220      14.710  -7.717   6.084  1.00 60.86           C  
ATOM   1768  C   LEU A 220      14.573  -8.852   7.094  1.00 60.86           C  
ATOM   1769  CB  LEU A 220      13.516  -6.767   6.202  1.00 60.86           C  
ATOM   1770  O   LEU A 220      14.999  -8.720   8.244  1.00 60.86           O  
ATOM   1771  CG  LEU A 220      13.639  -5.430   5.469  1.00 60.86           C  
ATOM   1772  CD1 LEU A 220      12.309  -4.684   5.500  1.00 60.86           C  
ATOM   1773  CD2 LEU A 220      14.747  -4.583   6.085  1.00 60.86           C  
ATOM   1774  N   ALA A 221      14.059  -9.947   6.664  1.00 57.10           N  
ATOM   1775  CA  ALA A 221      13.930 -11.123   7.521  1.00 57.10           C  
ATOM   1776  C   ALA A 221      15.301 -11.671   7.908  1.00 57.10           C  
ATOM   1777  CB  ALA A 221      13.106 -12.202   6.824  1.00 57.10           C  
ATOM   1778  O   ALA A 221      15.461 -12.258   8.981  1.00 57.10           O  
ATOM   1779  N   MET A 222      16.352 -11.357   7.094  1.00 55.41           N  
ATOM   1780  CA  MET A 222      17.684 -11.912   7.319  1.00 55.41           C  
ATOM   1781  C   MET A 222      18.496 -11.020   8.251  1.00 55.41           C  
ATOM   1782  CB  MET A 222      18.422 -12.092   5.991  1.00 55.41           C  
ATOM   1783  O   MET A 222      19.641 -11.336   8.578  1.00 55.41           O  
ATOM   1784  CG  MET A 222      17.757 -13.082   5.048  1.00 55.41           C  
ATOM   1785  SD  MET A 222      17.801 -14.801   5.688  1.00 55.41           S  
ATOM   1786  CE  MET A 222      19.575 -15.151   5.540  1.00 55.41           C  
ATOM   1787  N   ASP A 223      18.071  -9.873   8.596  1.00 53.16           N  
ATOM   1788  CA  ASP A 223      18.770  -8.956   9.491  1.00 53.16           C  
ATOM   1789  C   ASP A 223      18.746  -9.470  10.929  1.00 53.16           C  
ATOM   1790  CB  ASP A 223      18.149  -7.560   9.421  1.00 53.16           C  
ATOM   1791  O   ASP A 223      19.388  -8.893  11.810  1.00 53.16           O  
ATOM   1792  CG  ASP A 223      18.527  -6.806   8.159  1.00 53.16           C  
ATOM   1793  OD1 ASP A 223      19.449  -7.246   7.438  1.00 53.16           O  
ATOM   1794  OD2 ASP A 223      17.900  -5.760   7.883  1.00 53.16           O  
ATOM   1795  N   ASP A 224      18.187 -10.617  11.170  1.00 53.87           N  
ATOM   1796  CA  ASP A 224      18.184 -11.153  12.527  1.00 53.87           C  
ATOM   1797  C   ASP A 224      19.425 -12.006  12.784  1.00 53.87           C  
ATOM   1798  CB  ASP A 224      16.919 -11.977  12.777  1.00 53.87           C  
ATOM   1799  O   ASP A 224      19.565 -13.093  12.220  1.00 53.87           O  
ATOM   1800  CG  ASP A 224      16.802 -12.465  14.210  1.00 53.87           C  
ATOM   1801  OD1 ASP A 224      17.759 -12.290  14.994  1.00 53.87           O  
ATOM   1802  OD2 ASP A 224      15.743 -13.032  14.558  1.00 53.87           O  
ATOM   1803  N   PRO A 225      20.407 -11.462  13.537  1.00 53.54           N  
ATOM   1804  CA  PRO A 225      21.584 -12.283  13.829  1.00 53.54           C  
ATOM   1805  C   PRO A 225      21.234 -13.580  14.555  1.00 53.54           C  
ATOM   1806  CB  PRO A 225      22.437 -11.374  14.716  1.00 53.54           C  
ATOM   1807  O   PRO A 225      21.996 -14.549  14.498  1.00 53.54           O  
ATOM   1808  CG  PRO A 225      21.575 -10.182  14.983  1.00 53.54           C  
ATOM   1809  CD  PRO A 225      20.346 -10.282  14.126  1.00 53.54           C  
ATOM   1810  N   ASN A 226      20.027 -13.640  15.207  1.00 53.51           N  
ATOM   1811  CA  ASN A 226      19.646 -14.834  15.953  1.00 53.51           C  
ATOM   1812  C   ASN A 226      18.787 -15.772  15.110  1.00 53.51           C  
ATOM   1813  CB  ASN A 226      18.910 -14.453  17.239  1.00 53.51           C  
ATOM   1814  O   ASN A 226      18.242 -16.751  15.622  1.00 53.51           O  
ATOM   1815  CG  ASN A 226      19.790 -13.695  18.213  1.00 53.51           C  
ATOM   1816  ND2 ASN A 226      19.220 -12.694  18.874  1.00 53.51           N  
ATOM   1817  OD1 ASN A 226      20.974 -14.006  18.370  1.00 53.51           O  
ATOM   1818  N   PHE A 227      18.554 -15.334  13.889  1.00 51.52           N  
ATOM   1819  CA  PHE A 227      17.730 -16.181  13.035  1.00 51.52           C  
ATOM   1820  C   PHE A 227      18.343 -17.569  12.896  1.00 51.52           C  
ATOM   1821  CB  PHE A 227      17.554 -15.544  11.653  1.00 51.52           C  
ATOM   1822  O   PHE A 227      19.520 -17.703  12.558  1.00 51.52           O  
ATOM   1823  CG  PHE A 227      16.789 -16.402  10.682  1.00 51.52           C  
ATOM   1824  CD1 PHE A 227      17.457 -17.186   9.750  1.00 51.52           C  
ATOM   1825  CD2 PHE A 227      15.401 -16.424  10.702  1.00 51.52           C  
ATOM   1826  CE1 PHE A 227      16.752 -17.982   8.850  1.00 51.52           C  
ATOM   1827  CE2 PHE A 227      14.688 -17.217   9.805  1.00 51.52           C  
ATOM   1828  CZ  PHE A 227      15.366 -17.994   8.880  1.00 51.52           C  
ATOM   1829  N   SER A 228      17.603 -18.563  13.507  1.00 55.14           N  
ATOM   1830  CA  SER A 228      17.889 -19.974  13.268  1.00 55.14           C  
ATOM   1831  C   SER A 228      16.649 -20.713  12.774  1.00 55.14           C  
ATOM   1832  CB  SER A 228      18.415 -20.638  14.541  1.00 55.14           C  
ATOM   1833  O   SER A 228      15.601 -20.681  13.423  1.00 55.14           O  
ATOM   1834  OG  SER A 228      18.593 -22.030  14.346  1.00 55.14           O  
ATOM   1835  N   PRO A 229      16.730 -21.284  11.554  1.00 54.25           N  
ATOM   1836  CA  PRO A 229      15.572 -22.039  11.069  1.00 54.25           C  
ATOM   1837  C   PRO A 229      15.134 -23.135  12.039  1.00 54.25           C  
ATOM   1838  CB  PRO A 229      16.070 -22.641   9.753  1.00 54.25           C  
ATOM   1839  O   PRO A 229      13.968 -23.538  12.034  1.00 54.25           O  
ATOM   1840  CG  PRO A 229      17.544 -22.390   9.752  1.00 54.25           C  
ATOM   1841  CD  PRO A 229      17.858 -21.388  10.825  1.00 54.25           C  
ATOM   1842  N   ALA A 230      15.984 -23.632  12.942  1.00 58.91           N  
ATOM   1843  CA  ALA A 230      15.695 -24.761  13.823  1.00 58.91           C  
ATOM   1844  C   ALA A 230      15.088 -24.288  15.140  1.00 58.91           C  
ATOM   1845  CB  ALA A 230      16.964 -25.569  14.086  1.00 58.91           C  
ATOM   1846  O   ALA A 230      14.554 -25.091  15.909  1.00 58.91           O  
ATOM   1847  N   LYS A 231      15.048 -23.061  15.391  1.00 58.34           N  
ATOM   1848  CA  LYS A 231      14.627 -22.575  16.702  1.00 58.34           C  
ATOM   1849  C   LYS A 231      13.316 -21.799  16.605  1.00 58.34           C  
ATOM   1850  CB  LYS A 231      15.712 -21.695  17.323  1.00 58.34           C  
ATOM   1851  O   LYS A 231      13.070 -21.108  15.615  1.00 58.34           O  
ATOM   1852  CG  LYS A 231      16.960 -22.457  17.747  1.00 58.34           C  
ATOM   1853  CD  LYS A 231      17.950 -21.551  18.466  1.00 58.34           C  
ATOM   1854  CE  LYS A 231      19.213 -22.304  18.862  1.00 58.34           C  
ATOM   1855  NZ  LYS A 231      20.194 -21.417  19.556  1.00 58.34           N  
ATOM   1856  N   LYS A 232      12.314 -22.232  17.508  1.00 54.65           N  
ATOM   1857  CA  LYS A 232      11.181 -21.338  17.731  1.00 54.65           C  
ATOM   1858  C   LYS A 232      11.654 -19.929  18.080  1.00 54.65           C  
ATOM   1859  CB  LYS A 232      10.280 -21.879  18.842  1.00 54.65           C  
ATOM   1860  O   LYS A 232      12.592 -19.759  18.861  1.00 54.65           O  
ATOM   1861  CG  LYS A 232       8.931 -21.182  18.939  1.00 54.65           C  
ATOM   1862  CD  LYS A 232       8.059 -21.801  20.024  1.00 54.65           C  
ATOM   1863  CE  LYS A 232       6.749 -21.042  20.191  1.00 54.65           C  
ATOM   1864  NZ  LYS A 232       5.895 -21.640  21.260  1.00 54.65           N  
ATOM   1865  N   ILE A 233      11.250 -19.002  17.223  1.00 54.29           N  
ATOM   1866  CA  ILE A 233      11.585 -17.617  17.540  1.00 54.29           C  
ATOM   1867  C   ILE A 233      10.875 -17.196  18.825  1.00 54.29           C  
ATOM   1868  CB  ILE A 233      11.207 -16.666  16.383  1.00 54.29           C  
ATOM   1869  O   ILE A 233       9.655 -17.330  18.941  1.00 54.29           O  
ATOM   1870  CG1 ILE A 233      11.937 -17.072  15.098  1.00 54.29           C  
ATOM   1871  CG2 ILE A 233      11.520 -15.213  16.755  1.00 54.29           C  
ATOM   1872  CD1 ILE A 233      11.507 -16.286  13.867  1.00 54.29           C  
ATOM   1873  N   ASP A 234      11.628 -17.160  19.983  1.00 58.48           N  
ATOM   1874  CA  ASP A 234      11.045 -16.631  21.213  1.00 58.48           C  
ATOM   1875  C   ASP A 234      10.949 -15.108  21.165  1.00 58.48           C  
ATOM   1876  CB  ASP A 234      11.868 -17.068  22.427  1.00 58.48           C  
ATOM   1877  O   ASP A 234      11.818 -14.409  21.692  1.00 58.48           O  
ATOM   1878  CG  ASP A 234      11.176 -16.779  23.748  1.00 58.48           C  
ATOM   1879  OD1 ASP A 234       9.990 -16.384  23.741  1.00 58.48           O  
ATOM   1880  OD2 ASP A 234      11.823 -16.945  24.804  1.00 58.48           O  
ATOM   1881  N   TYR A 235      10.252 -14.511  20.200  1.00 55.14           N  
ATOM   1882  CA  TYR A 235      10.103 -13.068  20.046  1.00 55.14           C  
ATOM   1883  C   TYR A 235       8.639 -12.657  20.148  1.00 55.14           C  
ATOM   1884  CB  TYR A 235      10.682 -12.608  18.704  1.00 55.14           C  
ATOM   1885  O   TYR A 235       7.776 -13.244  19.492  1.00 55.14           O  
ATOM   1886  CG  TYR A 235      10.632 -11.113  18.502  1.00 55.14           C  
ATOM   1887  CD1 TYR A 235       9.587 -10.521  17.796  1.00 55.14           C  
ATOM   1888  CD2 TYR A 235      11.628 -10.290  19.015  1.00 55.14           C  
ATOM   1889  CE1 TYR A 235       9.537  -9.144  17.605  1.00 55.14           C  
ATOM   1890  CE2 TYR A 235      11.589  -8.912  18.830  1.00 55.14           C  
ATOM   1891  OH  TYR A 235      10.496  -6.986  17.940  1.00 55.14           O  
ATOM   1892  CZ  TYR A 235      10.541  -8.349  18.126  1.00 55.14           C  
ATOM   1893  N   SER A 236       8.350 -11.740  21.107  1.00 57.38           N  
ATOM   1894  CA  SER A 236       7.012 -11.162  21.188  1.00 57.38           C  
ATOM   1895  C   SER A 236       6.906  -9.894  20.348  1.00 57.38           C  
ATOM   1896  CB  SER A 236       6.648 -10.853  22.641  1.00 57.38           C  
ATOM   1897  O   SER A 236       7.722  -8.981  20.487  1.00 57.38           O  
ATOM   1898  OG  SER A 236       5.458 -10.088  22.709  1.00 57.38           O  
ATOM   1899  N   PHE A 237       6.035  -9.840  19.208  1.00 57.37           N  
ATOM   1900  CA  PHE A 237       5.828  -8.716  18.303  1.00 57.37           C  
ATOM   1901  C   PHE A 237       5.339  -7.490  19.066  1.00 57.37           C  
ATOM   1902  CB  PHE A 237       4.825  -9.085  17.205  1.00 57.37           C  
ATOM   1903  O   PHE A 237       5.661  -6.357  18.703  1.00 57.37           O  
ATOM   1904  CG  PHE A 237       5.428  -9.874  16.074  1.00 57.37           C  
ATOM   1905  CD1 PHE A 237       6.068  -9.229  15.023  1.00 57.37           C  
ATOM   1906  CD2 PHE A 237       5.353 -11.261  16.062  1.00 57.37           C  
ATOM   1907  CE1 PHE A 237       6.627  -9.957  13.974  1.00 57.37           C  
ATOM   1908  CE2 PHE A 237       5.909 -11.994  15.018  1.00 57.37           C  
ATOM   1909  CZ  PHE A 237       6.544 -11.341  13.974  1.00 57.37           C  
ATOM   1910  N   PHE A 238       5.155  -7.594  20.368  1.00 61.48           N  
ATOM   1911  CA  PHE A 238       4.698  -6.472  21.178  1.00 61.48           C  
ATOM   1912  C   PHE A 238       5.205  -6.596  22.610  1.00 61.48           C  
ATOM   1913  CB  PHE A 238       3.169  -6.388  21.168  1.00 61.48           C  
ATOM   1914  O   PHE A 238       4.489  -6.268  23.558  1.00 61.48           O  
ATOM   1915  CG  PHE A 238       2.584  -6.133  19.806  1.00 61.48           C  
ATOM   1916  CD1 PHE A 238       2.748  -4.903  19.182  1.00 61.48           C  
ATOM   1917  CD2 PHE A 238       1.868  -7.126  19.148  1.00 61.48           C  
ATOM   1918  CE1 PHE A 238       2.208  -4.665  17.920  1.00 61.48           C  
ATOM   1919  CE2 PHE A 238       1.325  -6.895  17.887  1.00 61.48           C  
ATOM   1920  CZ  PHE A 238       1.495  -5.664  17.275  1.00 61.48           C  
ATOM   1921  N   GLY A 239       6.463  -6.827  22.864  1.00 62.82           N  
ATOM   1922  CA  GLY A 239       7.143  -6.848  24.149  1.00 62.82           C  
ATOM   1923  C   GLY A 239       7.653  -5.485  24.576  1.00 62.82           C  
ATOM   1924  O   GLY A 239       7.202  -4.458  24.064  1.00 62.82           O  
ATOM   1925  N   GLN A 240       8.370  -5.350  25.733  1.00 57.74           N  
ATOM   1926  CA  GLN A 240       8.865  -4.152  26.402  1.00 57.74           C  
ATOM   1927  C   GLN A 240       9.659  -3.272  25.441  1.00 57.74           C  
ATOM   1928  CB  GLN A 240       9.731  -4.527  27.606  1.00 57.74           C  
ATOM   1929  O   GLN A 240       9.655  -2.045  25.566  1.00 57.74           O  
ATOM   1930  CG  GLN A 240       9.892  -3.405  28.622  1.00 57.74           C  
ATOM   1931  CD  GLN A 240      10.492  -3.880  29.932  1.00 57.74           C  
ATOM   1932  NE2 GLN A 240      10.463  -3.020  30.944  1.00 57.74           N  
ATOM   1933  OE1 GLN A 240      10.978  -5.011  30.033  1.00 57.74           O  
ATOM   1934  N   TYR A 241      10.195  -3.895  24.286  1.00 58.91           N  
ATOM   1935  CA  TYR A 241      11.041  -3.145  23.364  1.00 58.91           C  
ATOM   1936  C   TYR A 241      10.352  -2.963  22.017  1.00 58.91           C  
ATOM   1937  CB  TYR A 241      12.385  -3.854  23.171  1.00 58.91           C  
ATOM   1938  O   TYR A 241      11.015  -2.786  20.992  1.00 58.91           O  
ATOM   1939  CG  TYR A 241      13.158  -4.050  24.453  1.00 58.91           C  
ATOM   1940  CD1 TYR A 241      13.788  -2.977  25.079  1.00 58.91           C  
ATOM   1941  CD2 TYR A 241      13.261  -5.307  25.039  1.00 58.91           C  
ATOM   1942  CE1 TYR A 241      14.503  -3.153  26.260  1.00 58.91           C  
ATOM   1943  CE2 TYR A 241      13.973  -5.494  26.219  1.00 58.91           C  
ATOM   1944  OH  TYR A 241      15.296  -4.592  27.989  1.00 58.91           O  
ATOM   1945  CZ  TYR A 241      14.589  -4.413  26.821  1.00 58.91           C  
ATOM   1946  N   TYR A 242       9.010  -3.232  21.906  1.00 56.73           N  
ATOM   1947  CA  TYR A 242       8.151  -3.232  20.727  1.00 56.73           C  
ATOM   1948  C   TYR A 242       8.395  -1.992  19.875  1.00 56.73           C  
ATOM   1949  CB  TYR A 242       6.677  -3.304  21.135  1.00 56.73           C  
ATOM   1950  O   TYR A 242       8.560  -2.091  18.657  1.00 56.73           O  
ATOM   1951  CG  TYR A 242       5.718  -3.075  19.992  1.00 56.73           C  
ATOM   1952  CD1 TYR A 242       5.009  -1.881  19.880  1.00 56.73           C  
ATOM   1953  CD2 TYR A 242       5.519  -4.052  19.023  1.00 56.73           C  
ATOM   1954  CE1 TYR A 242       4.124  -1.667  18.829  1.00 56.73           C  
ATOM   1955  CE2 TYR A 242       4.635  -3.849  17.968  1.00 56.73           C  
ATOM   1956  OH  TYR A 242       3.068  -2.448  16.837  1.00 56.73           O  
ATOM   1957  CZ  TYR A 242       3.944  -2.655  17.879  1.00 56.73           C  
ATOM   1958  N   ARG A 243       8.623  -0.888  20.546  1.00 59.02           N  
ATOM   1959  CA  ARG A 243       8.879   0.380  19.871  1.00 59.02           C  
ATOM   1960  C   ARG A 243      10.264   0.390  19.232  1.00 59.02           C  
ATOM   1961  CB  ARG A 243       8.746   1.548  20.851  1.00 59.02           C  
ATOM   1962  O   ARG A 243      10.444   0.926  18.137  1.00 59.02           O  
ATOM   1963  CG  ARG A 243       8.890   2.916  20.202  1.00 59.02           C  
ATOM   1964  CD  ARG A 243       8.760   4.040  21.221  1.00 59.02           C  
ATOM   1965  NE  ARG A 243       9.815   3.980  22.228  1.00 59.02           N  
ATOM   1966  NH1 ARG A 243       9.009   5.749  23.476  1.00 59.02           N  
ATOM   1967  NH2 ARG A 243      10.911   4.650  24.132  1.00 59.02           N  
ATOM   1968  CZ  ARG A 243       9.909   4.793  23.276  1.00 59.02           C  
ATOM   1969  N   ASP A 244      11.313  -0.116  20.045  1.00 56.36           N  
ATOM   1970  CA  ASP A 244      12.711  -0.103  19.626  1.00 56.36           C  
ATOM   1971  C   ASP A 244      12.955  -1.103  18.497  1.00 56.36           C  
ATOM   1972  CB  ASP A 244      13.630  -0.412  20.810  1.00 56.36           C  
ATOM   1973  O   ASP A 244      13.888  -0.941  17.708  1.00 56.36           O  
ATOM   1974  CG  ASP A 244      13.607   0.669  21.876  1.00 56.36           C  
ATOM   1975  OD1 ASP A 244      13.267   1.830  21.560  1.00 56.36           O  
ATOM   1976  OD2 ASP A 244      13.935   0.358  23.041  1.00 56.36           O  
ATOM   1977  N   HIS A 245      12.002  -2.175  18.324  1.00 56.13           N  
ATOM   1978  CA  HIS A 245      12.147  -3.244  17.342  1.00 56.13           C  
ATOM   1979  C   HIS A 245      11.262  -2.997  16.125  1.00 56.13           C  
ATOM   1980  CB  HIS A 245      11.809  -4.598  17.970  1.00 56.13           C  
ATOM   1981  O   HIS A 245      11.112  -3.875  15.272  1.00 56.13           O  
ATOM   1982  CG  HIS A 245      12.768  -5.019  19.038  1.00 56.13           C  
ATOM   1983  CD2 HIS A 245      13.894  -4.431  19.504  1.00 56.13           C  
ATOM   1984  ND1 HIS A 245      12.613  -6.184  19.759  1.00 56.13           N  
ATOM   1985  CE1 HIS A 245      13.606  -6.293  20.625  1.00 56.13           C  
ATOM   1986  NE2 HIS A 245      14.398  -5.242  20.491  1.00 56.13           N  
ATOM   1987  N   TYR A 246      10.520  -1.744  16.151  1.00 49.66           N  
ATOM   1988  CA  TYR A 246       9.730  -1.172  15.066  1.00 49.66           C  
ATOM   1989  C   TYR A 246      10.519  -1.164  13.763  1.00 49.66           C  
ATOM   1990  CB  TYR A 246       9.286   0.251  15.417  1.00 49.66           C  
ATOM   1991  O   TYR A 246       9.968  -0.873  12.698  1.00 49.66           O  
ATOM   1992  CG  TYR A 246       8.191   0.783  14.524  1.00 49.66           C  
ATOM   1993  CD1 TYR A 246       8.471   1.711  13.524  1.00 49.66           C  
ATOM   1994  CD2 TYR A 246       6.876   0.359  14.680  1.00 49.66           C  
ATOM   1995  CE1 TYR A 246       7.465   2.206  12.701  1.00 49.66           C  
ATOM   1996  CE2 TYR A 246       5.862   0.846  13.862  1.00 49.66           C  
ATOM   1997  OH  TYR A 246       5.166   2.254  12.063  1.00 49.66           O  
ATOM   1998  CZ  TYR A 246       6.166   1.768  12.876  1.00 49.66           C  
ATOM   1999  N   ARG A 247      10.971  -2.374  13.069  1.00 54.53           N  
ATOM   2000  CA  ARG A 247      11.665  -2.040  11.830  1.00 54.53           C  
ATOM   2001  C   ARG A 247      11.581  -3.187  10.829  1.00 54.53           C  
ATOM   2002  CB  ARG A 247      13.130  -1.695  12.110  1.00 54.53           C  
ATOM   2003  O   ARG A 247      11.383  -2.961   9.633  1.00 54.53           O  
ATOM   2004  CG  ARG A 247      13.332  -0.319  12.724  1.00 54.53           C  
ATOM   2005  CD  ARG A 247      14.807   0.046  12.816  1.00 54.53           C  
ATOM   2006  NE  ARG A 247      15.006   1.320  13.501  1.00 54.53           N  
ATOM   2007  NH1 ARG A 247      17.278   1.419  13.099  1.00 54.53           N  
ATOM   2008  NH2 ARG A 247      16.242   3.098  14.264  1.00 54.53           N  
ATOM   2009  CZ  ARG A 247      16.175   1.943  13.620  1.00 54.53           C  
ATOM   2010  N   HIS A 248      10.863  -4.370  11.227  1.00 58.76           N  
ATOM   2011  CA  HIS A 248      10.967  -5.368  10.168  1.00 58.76           C  
ATOM   2012  C   HIS A 248      11.324  -6.737  10.736  1.00 58.76           C  
ATOM   2013  CB  HIS A 248      12.007  -4.942   9.131  1.00 58.76           C  
ATOM   2014  O   HIS A 248      11.267  -7.743  10.024  1.00 58.76           O  
ATOM   2015  CG  HIS A 248      11.731  -3.606   8.518  1.00 58.76           C  
ATOM   2016  CD2 HIS A 248      12.427  -2.445   8.565  1.00 58.76           C  
ATOM   2017  ND1 HIS A 248      10.615  -3.356   7.749  1.00 58.76           N  
ATOM   2018  CE1 HIS A 248      10.637  -2.096   7.347  1.00 58.76           C  
ATOM   2019  NE2 HIS A 248      11.726  -1.521   7.829  1.00 58.76           N  
ATOM   2020  N   GLY A 249      11.797  -6.782  12.097  1.00 59.51           N  
ATOM   2021  CA  GLY A 249      12.280  -8.067  12.577  1.00 59.51           C  
ATOM   2022  C   GLY A 249      11.197  -9.128  12.637  1.00 59.51           C  
ATOM   2023  O   GLY A 249      10.065  -8.845  13.035  1.00 59.51           O  
ATOM   2024  N   HIS A 250      11.384 -10.218  11.939  1.00 59.10           N  
ATOM   2025  CA  HIS A 250      10.545 -11.410  11.987  1.00 59.10           C  
ATOM   2026  C   HIS A 250       9.297 -11.241  11.126  1.00 59.10           C  
ATOM   2027  CB  HIS A 250      10.148 -11.727  13.430  1.00 59.10           C  
ATOM   2028  O   HIS A 250       8.308 -11.954  11.312  1.00 59.10           O  
ATOM   2029  CG  HIS A 250      11.314 -11.886  14.352  1.00 59.10           C  
ATOM   2030  CD2 HIS A 250      11.742 -11.122  15.384  1.00 59.10           C  
ATOM   2031  ND1 HIS A 250      12.198 -12.940  14.259  1.00 59.10           N  
ATOM   2032  CE1 HIS A 250      13.121 -12.816  15.198  1.00 59.10           C  
ATOM   2033  NE2 HIS A 250      12.868 -11.721  15.894  1.00 59.10           N  
ATOM   2034  N   ALA A 251       9.211 -10.081  10.335  1.00 67.78           N  
ATOM   2035  CA  ALA A 251       8.084  -9.940   9.417  1.00 67.78           C  
ATOM   2036  C   ALA A 251       8.142 -10.991   8.312  1.00 67.78           C  
ATOM   2037  CB  ALA A 251       8.061  -8.538   8.813  1.00 67.78           C  
ATOM   2038  O   ALA A 251       9.216 -11.504   7.991  1.00 67.78           O  
ATOM   2039  N   LEU A 252       6.962 -11.403   7.881  1.00 75.23           N  
ATOM   2040  CA  LEU A 252       6.908 -12.345   6.769  1.00 75.23           C  
ATOM   2041  C   LEU A 252       7.311 -11.668   5.463  1.00 75.23           C  
ATOM   2042  CB  LEU A 252       5.503 -12.940   6.638  1.00 75.23           C  
ATOM   2043  O   LEU A 252       7.000 -10.495   5.246  1.00 75.23           O  
ATOM   2044  CG  LEU A 252       5.070 -13.905   7.742  1.00 75.23           C  
ATOM   2045  CD1 LEU A 252       3.583 -14.222   7.615  1.00 75.23           C  
ATOM   2046  CD2 LEU A 252       5.900 -15.183   7.692  1.00 75.23           C  
ATOM   2047  N   PRO A 253       8.130 -12.333   4.634  1.00 77.06           N  
ATOM   2048  CA  PRO A 253       8.372 -11.776   3.301  1.00 77.06           C  
ATOM   2049  C   PRO A 253       7.088 -11.596   2.495  1.00 77.06           C  
ATOM   2050  CB  PRO A 253       9.287 -12.815   2.647  1.00 77.06           C  
ATOM   2051  O   PRO A 253       6.027 -12.074   2.902  1.00 77.06           O  
ATOM   2052  CG  PRO A 253       8.913 -14.112   3.290  1.00 77.06           C  
ATOM   2053  CD  PRO A 253       8.514 -13.842   4.712  1.00 77.06           C  
ATOM   2054  N   PHE A 254       7.259 -10.732   1.502  1.00 85.47           N  
ATOM   2055  CA  PHE A 254       6.173 -10.692   0.531  1.00 85.47           C  
ATOM   2056  C   PHE A 254       6.112 -11.989  -0.267  1.00 85.47           C  
ATOM   2057  CB  PHE A 254       6.340  -9.500  -0.416  1.00 85.47           C  
ATOM   2058  O   PHE A 254       6.899 -12.191  -1.195  1.00 85.47           O  
ATOM   2059  CG  PHE A 254       5.197  -9.326  -1.380  1.00 85.47           C  
ATOM   2060  CD1 PHE A 254       5.408  -9.405  -2.751  1.00 85.47           C  
ATOM   2061  CD2 PHE A 254       3.911  -9.083  -0.914  1.00 85.47           C  
ATOM   2062  CE1 PHE A 254       4.352  -9.245  -3.646  1.00 85.47           C  
ATOM   2063  CE2 PHE A 254       2.851  -8.921  -1.802  1.00 85.47           C  
ATOM   2064  CZ  PHE A 254       3.074  -9.001  -3.167  1.00 85.47           C  
ATOM   2065  N   ASP A 255       5.165 -12.835   0.159  1.00 86.91           N  
ATOM   2066  CA  ASP A 255       4.969 -14.162  -0.419  1.00 86.91           C  
ATOM   2067  C   ASP A 255       3.494 -14.555  -0.404  1.00 86.91           C  
ATOM   2068  CB  ASP A 255       5.798 -15.203   0.336  1.00 86.91           C  
ATOM   2069  O   ASP A 255       2.633 -13.740  -0.066  1.00 86.91           O  
ATOM   2070  CG  ASP A 255       6.184 -16.392  -0.526  1.00 86.91           C  
ATOM   2071  OD1 ASP A 255       5.484 -16.677  -1.522  1.00 86.91           O  
ATOM   2072  OD2 ASP A 255       7.196 -17.052  -0.206  1.00 86.91           O  
ATOM   2073  N   GLN A 256       3.268 -15.863  -0.820  1.00 89.81           N  
ATOM   2074  CA  GLN A 256       1.890 -16.325  -0.954  1.00 89.81           C  
ATOM   2075  C   GLN A 256       1.195 -16.381   0.404  1.00 89.81           C  
ATOM   2076  CB  GLN A 256       1.847 -17.699  -1.624  1.00 89.81           C  
ATOM   2077  O   GLN A 256      -0.016 -16.168   0.496  1.00 89.81           O  
ATOM   2078  CG  GLN A 256       2.578 -18.785  -0.847  1.00 89.81           C  
ATOM   2079  CD  GLN A 256       2.676 -20.091  -1.614  1.00 89.81           C  
ATOM   2080  NE2 GLN A 256       2.863 -21.190  -0.892  1.00 89.81           N  
ATOM   2081  OE1 GLN A 256       2.584 -20.111  -2.845  1.00 89.81           O  
ATOM   2082  N   LEU A 257       1.953 -16.602   1.475  1.00 89.05           N  
ATOM   2083  CA  LEU A 257       1.372 -16.742   2.806  1.00 89.05           C  
ATOM   2084  C   LEU A 257       1.198 -15.381   3.470  1.00 89.05           C  
ATOM   2085  CB  LEU A 257       2.249 -17.642   3.681  1.00 89.05           C  
ATOM   2086  O   LEU A 257       2.128 -14.570   3.486  1.00 89.05           O  
ATOM   2087  CG  LEU A 257       1.680 -18.019   5.049  1.00 89.05           C  
ATOM   2088  CD1 LEU A 257       0.471 -18.935   4.887  1.00 89.05           C  
ATOM   2089  CD2 LEU A 257       2.750 -18.686   5.908  1.00 89.05           C  
ATOM   2090  N   VAL A 258       0.029 -15.166   4.039  1.00 91.49           N  
ATOM   2091  CA  VAL A 258      -0.284 -13.891   4.675  1.00 91.49           C  
ATOM   2092  C   VAL A 258      -0.423 -14.087   6.184  1.00 91.49           C  
ATOM   2093  CB  VAL A 258      -1.576 -13.271   4.098  1.00 91.49           C  
ATOM   2094  O   VAL A 258      -1.203 -14.926   6.638  1.00 91.49           O  
ATOM   2095  CG1 VAL A 258      -2.014 -12.066   4.927  1.00 91.49           C  
ATOM   2096  CG2 VAL A 258      -1.369 -12.872   2.638  1.00 91.49           C  
ATOM   2097  N   GLY A 259       0.455 -13.348   6.945  1.00 89.00           N  
ATOM   2098  CA  GLY A 259       0.228 -13.182   8.372  1.00 89.00           C  
ATOM   2099  C   GLY A 259      -0.525 -11.909   8.712  1.00 89.00           C  
ATOM   2100  O   GLY A 259      -0.475 -10.933   7.961  1.00 89.00           O  
ATOM   2101  N   PRO A 260      -1.336 -11.948   9.815  1.00 90.38           N  
ATOM   2102  CA  PRO A 260      -2.238 -10.827  10.090  1.00 90.38           C  
ATOM   2103  C   PRO A 260      -1.517  -9.624  10.694  1.00 90.38           C  
ATOM   2104  CB  PRO A 260      -3.241 -11.418  11.083  1.00 90.38           C  
ATOM   2105  O   PRO A 260      -2.136  -8.584  10.932  1.00 90.38           O  
ATOM   2106  CG  PRO A 260      -2.483 -12.487  11.802  1.00 90.38           C  
ATOM   2107  CD  PRO A 260      -1.504 -13.102  10.845  1.00 90.38           C  
ATOM   2108  N   LEU A 261      -0.234  -9.706  10.867  1.00 85.27           N  
ATOM   2109  CA  LEU A 261       0.435  -8.536  11.425  1.00 85.27           C  
ATOM   2110  C   LEU A 261       1.092  -7.709  10.325  1.00 85.27           C  
ATOM   2111  CB  LEU A 261       1.484  -8.960  12.457  1.00 85.27           C  
ATOM   2112  O   LEU A 261       1.725  -8.261   9.423  1.00 85.27           O  
ATOM   2113  CG  LEU A 261       0.952  -9.589  13.746  1.00 85.27           C  
ATOM   2114  CD1 LEU A 261       2.093  -9.826  14.730  1.00 85.27           C  
ATOM   2115  CD2 LEU A 261      -0.124  -8.706  14.368  1.00 85.27           C  
ATOM   2116  N   LEU A 262       0.859  -6.430  10.333  1.00 81.75           N  
ATOM   2117  CA  LEU A 262       1.577  -5.508   9.459  1.00 81.75           C  
ATOM   2118  C   LEU A 262       2.772  -4.894  10.181  1.00 81.75           C  
ATOM   2119  CB  LEU A 262       0.642  -4.402   8.964  1.00 81.75           C  
ATOM   2120  O   LEU A 262       2.648  -4.441  11.322  1.00 81.75           O  
ATOM   2121  CG  LEU A 262      -0.519  -4.844   8.071  1.00 81.75           C  
ATOM   2122  CD1 LEU A 262      -1.496  -3.692   7.862  1.00 81.75           C  
ATOM   2123  CD2 LEU A 262       0.001  -5.361   6.734  1.00 81.75           C  
ATOM   2124  N   PRO A 263       3.854  -4.922   9.457  1.00 74.34           N  
ATOM   2125  CA  PRO A 263       4.958  -4.191  10.084  1.00 74.34           C  
ATOM   2126  C   PRO A 263       4.628  -2.721  10.330  1.00 74.34           C  
ATOM   2127  CB  PRO A 263       6.096  -4.334   9.070  1.00 74.34           C  
ATOM   2128  O   PRO A 263       3.695  -2.185   9.727  1.00 74.34           O  
ATOM   2129  CG  PRO A 263       5.703  -5.495   8.216  1.00 74.34           C  
ATOM   2130  CD  PRO A 263       4.204  -5.565   8.166  1.00 74.34           C  
ATOM   2131  N   HIS A 264       5.095  -2.157  11.417  1.00 72.81           N  
ATOM   2132  CA  HIS A 264       4.964  -0.734  11.709  1.00 72.81           C  
ATOM   2133  C   HIS A 264       3.621  -0.427  12.363  1.00 72.81           C  
ATOM   2134  CB  HIS A 264       5.127   0.092  10.432  1.00 72.81           C  
ATOM   2135  O   HIS A 264       3.183   0.725  12.381  1.00 72.81           O  
ATOM   2136  CG  HIS A 264       6.507   0.043   9.857  1.00 72.81           C  
ATOM   2137  CD2 HIS A 264       7.561  -0.757  10.144  1.00 72.81           C  
ATOM   2138  ND1 HIS A 264       6.929   0.896   8.861  1.00 72.81           N  
ATOM   2139  CE1 HIS A 264       8.186   0.621   8.558  1.00 72.81           C  
ATOM   2140  NE2 HIS A 264       8.594  -0.378   9.322  1.00 72.81           N  
ATOM   2141  N   THR A 265       2.844  -1.510  12.685  1.00 78.85           N  
ATOM   2142  CA  THR A 265       1.641  -1.219  13.456  1.00 78.85           C  
ATOM   2143  C   THR A 265       2.001  -0.690  14.842  1.00 78.85           C  
ATOM   2144  CB  THR A 265       0.752  -2.469  13.597  1.00 78.85           C  
ATOM   2145  O   THR A 265       2.608  -1.401  15.645  1.00 78.85           O  
ATOM   2146  CG2 THR A 265      -0.520  -2.154  14.377  1.00 78.85           C  
ATOM   2147  OG1 THR A 265       0.394  -2.942  12.292  1.00 78.85           O  
ATOM   2148  N   ILE A 266       1.657   0.548  15.144  1.00 78.66           N  
ATOM   2149  CA  ILE A 266       2.034   1.205  16.391  1.00 78.66           C  
ATOM   2150  C   ILE A 266       0.993   0.904  17.467  1.00 78.66           C  
ATOM   2151  CB  ILE A 266       2.184   2.731  16.202  1.00 78.66           C  
ATOM   2152  O   ILE A 266       1.337   0.718  18.637  1.00 78.66           O  
ATOM   2153  CG1 ILE A 266       3.348   3.041  15.255  1.00 78.66           C  
ATOM   2154  CG2 ILE A 266       2.378   3.426  17.553  1.00 78.66           C  
ATOM   2155  CD1 ILE A 266       3.470   4.512  14.883  1.00 78.66           C  
ATOM   2156  N   ILE A 267      -0.275   0.891  17.111  1.00 87.59           N  
ATOM   2157  CA  ILE A 267      -1.337   0.468  18.017  1.00 87.59           C  
ATOM   2158  C   ILE A 267      -1.498  -1.049  17.951  1.00 87.59           C  
ATOM   2159  CB  ILE A 267      -2.676   1.164  17.684  1.00 87.59           C  
ATOM   2160  O   ILE A 267      -2.037  -1.581  16.978  1.00 87.59           O  
ATOM   2161  CG1 ILE A 267      -2.514   2.687  17.740  1.00 87.59           C  
ATOM   2162  CG2 ILE A 267      -3.780   0.695  18.637  1.00 87.59           C  
ATOM   2163  CD1 ILE A 267      -3.762   3.457  17.330  1.00 87.59           C  
ATOM   2164  N   SER A 268      -1.119  -1.710  18.946  1.00 84.03           N  
ATOM   2165  CA  SER A 268      -0.863  -3.147  18.921  1.00 84.03           C  
ATOM   2166  C   SER A 268      -2.147  -3.933  18.677  1.00 84.03           C  
ATOM   2167  CB  SER A 268      -0.219  -3.600  20.231  1.00 84.03           C  
ATOM   2168  O   SER A 268      -2.119  -5.005  18.069  1.00 84.03           O  
ATOM   2169  OG  SER A 268      -1.061  -3.307  21.333  1.00 84.03           O  
ATOM   2170  N   ASP A 269      -3.277  -3.419  19.175  1.00 91.05           N  
ATOM   2171  CA  ASP A 269      -4.489  -4.225  19.059  1.00 91.05           C  
ATOM   2172  C   ASP A 269      -5.453  -3.624  18.038  1.00 91.05           C  
ATOM   2173  CB  ASP A 269      -5.178  -4.355  20.419  1.00 91.05           C  
ATOM   2174  O   ASP A 269      -6.641  -3.952  18.030  1.00 91.05           O  
ATOM   2175  CG  ASP A 269      -5.627  -3.020  20.988  1.00 91.05           C  
ATOM   2176  OD1 ASP A 269      -5.121  -1.967  20.544  1.00 91.05           O  
ATOM   2177  OD2 ASP A 269      -6.492  -3.022  21.890  1.00 91.05           O  
ATOM   2178  N   LEU A 270      -4.905  -2.703  17.195  1.00 92.18           N  
ATOM   2179  CA  LEU A 270      -5.760  -2.002  16.242  1.00 92.18           C  
ATOM   2180  C   LEU A 270      -6.437  -2.986  15.294  1.00 92.18           C  
ATOM   2181  CB  LEU A 270      -4.947  -0.982  15.442  1.00 92.18           C  
ATOM   2182  O   LEU A 270      -7.638  -2.878  15.034  1.00 92.18           O  
ATOM   2183  CG  LEU A 270      -5.713  -0.178  14.391  1.00 92.18           C  
ATOM   2184  CD1 LEU A 270      -6.845   0.608  15.045  1.00 92.18           C  
ATOM   2185  CD2 LEU A 270      -4.771   0.756  13.639  1.00 92.18           C  
ATOM   2186  N   PHE A 271      -5.734  -3.967  14.770  1.00 92.62           N  
ATOM   2187  CA  PHE A 271      -6.265  -4.819  13.712  1.00 92.62           C  
ATOM   2188  C   PHE A 271      -6.748  -6.149  14.280  1.00 92.62           C  
ATOM   2189  CB  PHE A 271      -5.206  -5.063  12.633  1.00 92.62           C  
ATOM   2190  O   PHE A 271      -7.038  -7.082  13.528  1.00 92.62           O  
ATOM   2191  CG  PHE A 271      -4.811  -3.822  11.879  1.00 92.62           C  
ATOM   2192  CD1 PHE A 271      -5.764  -3.069  11.204  1.00 92.62           C  
ATOM   2193  CD2 PHE A 271      -3.486  -3.408  11.846  1.00 92.62           C  
ATOM   2194  CE1 PHE A 271      -5.401  -1.920  10.505  1.00 92.62           C  
ATOM   2195  CE2 PHE A 271      -3.115  -2.261  11.150  1.00 92.62           C  
ATOM   2196  CZ  PHE A 271      -4.074  -1.519  10.479  1.00 92.62           C  
ATOM   2197  N   ASN A 272      -6.724  -6.234  15.595  1.00 93.45           N  
ATOM   2198  CA  ASN A 272      -7.291  -7.444  16.181  1.00 93.45           C  
ATOM   2199  C   ASN A 272      -8.815  -7.438  16.113  1.00 93.45           C  
ATOM   2200  CB  ASN A 272      -6.825  -7.607  17.630  1.00 93.45           C  
ATOM   2201  O   ASN A 272      -9.469  -6.643  16.791  1.00 93.45           O  
ATOM   2202  CG  ASN A 272      -7.202  -8.953  18.216  1.00 93.45           C  
ATOM   2203  ND2 ASN A 272      -6.829  -9.179  19.470  1.00 93.45           N  
ATOM   2204  OD1 ASN A 272      -7.823  -9.783  17.547  1.00 93.45           O  
ATOM   2205  N   MET A 273      -9.347  -8.373  15.319  1.00 96.57           N  
ATOM   2206  CA  MET A 273     -10.788  -8.394  15.082  1.00 96.57           C  
ATOM   2207  C   MET A 273     -11.418  -9.649  15.675  1.00 96.57           C  
ATOM   2208  CB  MET A 273     -11.088  -8.315  13.584  1.00 96.57           C  
ATOM   2209  O   MET A 273     -12.513 -10.048  15.274  1.00 96.57           O  
ATOM   2210  CG  MET A 273     -10.480  -7.102  12.899  1.00 96.57           C  
ATOM   2211  SD  MET A 273     -10.842  -7.055  11.101  1.00 96.57           S  
ATOM   2212  CE  MET A 273      -9.692  -8.327  10.509  1.00 96.57           C  
ATOM   2213  N   SER A 274     -10.731 -10.342  16.564  1.00 96.75           N  
ATOM   2214  CA  SER A 274     -11.146 -11.644  17.075  1.00 96.75           C  
ATOM   2215  C   SER A 274     -12.077 -11.496  18.274  1.00 96.75           C  
ATOM   2216  CB  SER A 274      -9.927 -12.481  17.466  1.00 96.75           C  
ATOM   2217  O   SER A 274     -12.733 -12.458  18.679  1.00 96.75           O  
ATOM   2218  OG  SER A 274      -9.174 -11.831  18.475  1.00 96.75           O  
ATOM   2219  N   GLU A 275     -12.175 -10.310  18.781  1.00 96.09           N  
ATOM   2220  CA  GLU A 275     -12.985 -10.094  19.977  1.00 96.09           C  
ATOM   2221  C   GLU A 275     -14.461  -9.943  19.623  1.00 96.09           C  
ATOM   2222  CB  GLU A 275     -12.498  -8.860  20.741  1.00 96.09           C  
ATOM   2223  O   GLU A 275     -14.803  -9.653  18.475  1.00 96.09           O  
ATOM   2224  CG  GLU A 275     -11.069  -8.977  21.252  1.00 96.09           C  
ATOM   2225  CD  GLU A 275     -10.598  -7.741  22.003  1.00 96.09           C  
ATOM   2226  OE1 GLU A 275      -9.430  -7.714  22.453  1.00 96.09           O  
ATOM   2227  OE2 GLU A 275     -11.403  -6.794  22.142  1.00 96.09           O  
ATOM   2228  N   LYS A 276     -15.416 -10.105  20.666  1.00 95.32           N  
ATOM   2229  CA  LYS A 276     -16.858 -10.087  20.434  1.00 95.32           C  
ATOM   2230  C   LYS A 276     -17.436  -8.696  20.679  1.00 95.32           C  
ATOM   2231  CB  LYS A 276     -17.558 -11.110  21.329  1.00 95.32           C  
ATOM   2232  O   LYS A 276     -18.648  -8.496  20.579  1.00 95.32           O  
ATOM   2233  CG  LYS A 276     -17.221 -12.556  20.997  1.00 95.32           C  
ATOM   2234  CD  LYS A 276     -18.069 -13.528  21.808  1.00 95.32           C  
ATOM   2235  CE  LYS A 276     -17.778 -14.975  21.430  1.00 95.32           C  
ATOM   2236  NZ  LYS A 276     -18.572 -15.933  22.255  1.00 95.32           N  
ATOM   2237  N   ASP A 277     -16.556  -7.698  20.950  1.00 96.84           N  
ATOM   2238  CA  ASP A 277     -17.057  -6.341  21.143  1.00 96.84           C  
ATOM   2239  C   ASP A 277     -17.510  -5.730  19.818  1.00 96.84           C  
ATOM   2240  CB  ASP A 277     -15.987  -5.459  21.790  1.00 96.84           C  
ATOM   2241  O   ASP A 277     -17.146  -6.218  18.747  1.00 96.84           O  
ATOM   2242  CG  ASP A 277     -14.778  -5.243  20.897  1.00 96.84           C  
ATOM   2243  OD1 ASP A 277     -14.708  -4.204  20.206  1.00 96.84           O  
ATOM   2244  OD2 ASP A 277     -13.888  -6.120  20.882  1.00 96.84           O  
ATOM   2245  N   THR A 278     -18.321  -4.656  19.908  1.00 97.28           N  
ATOM   2246  CA  THR A 278     -18.983  -4.022  18.773  1.00 97.28           C  
ATOM   2247  C   THR A 278     -17.961  -3.574  17.732  1.00 97.28           C  
ATOM   2248  CB  THR A 278     -19.827  -2.815  19.221  1.00 97.28           C  
ATOM   2249  O   THR A 278     -18.163  -3.769  16.532  1.00 97.28           O  
ATOM   2250  CG2 THR A 278     -20.527  -2.163  18.034  1.00 97.28           C  
ATOM   2251  OG1 THR A 278     -20.815  -3.253  20.162  1.00 97.28           O  
ATOM   2252  N   ILE A 279     -16.900  -3.014  18.172  1.00 98.20           N  
ATOM   2253  CA  ILE A 279     -15.892  -2.466  17.271  1.00 98.20           C  
ATOM   2254  C   ILE A 279     -15.181  -3.603  16.541  1.00 98.20           C  
ATOM   2255  CB  ILE A 279     -14.868  -1.595  18.033  1.00 98.20           C  
ATOM   2256  O   ILE A 279     -14.999  -3.549  15.322  1.00 98.20           O  
ATOM   2257  CG1 ILE A 279     -15.549  -0.347  18.605  1.00 98.20           C  
ATOM   2258  CG2 ILE A 279     -13.700  -1.211  17.119  1.00 98.20           C  
ATOM   2259  CD1 ILE A 279     -16.240   0.516  17.558  1.00 98.20           C  
ATOM   2260  N   SER A 280     -14.801  -4.649  17.266  1.00 98.01           N  
ATOM   2261  CA  SER A 280     -14.147  -5.801  16.655  1.00 98.01           C  
ATOM   2262  C   SER A 280     -15.047  -6.461  15.615  1.00 98.01           C  
ATOM   2263  CB  SER A 280     -13.752  -6.822  17.722  1.00 98.01           C  
ATOM   2264  O   SER A 280     -14.590  -6.816  14.527  1.00 98.01           O  
ATOM   2265  OG  SER A 280     -12.791  -6.277  18.610  1.00 98.01           O  
ATOM   2266  N   GLN A 281     -16.287  -6.569  15.875  1.00 98.29           N  
ATOM   2267  CA  GLN A 281     -17.238  -7.197  14.964  1.00 98.29           C  
ATOM   2268  C   GLN A 281     -17.443  -6.349  13.712  1.00 98.29           C  
ATOM   2269  CB  GLN A 281     -18.577  -7.432  15.664  1.00 98.29           C  
ATOM   2270  O   GLN A 281     -17.536  -6.882  12.604  1.00 98.29           O  
ATOM   2271  CG  GLN A 281     -18.520  -8.484  16.764  1.00 98.29           C  
ATOM   2272  CD  GLN A 281     -18.068  -9.840  16.257  1.00 98.29           C  
ATOM   2273  NE2 GLN A 281     -17.113 -10.446  16.954  1.00 98.29           N  
ATOM   2274  OE1 GLN A 281     -18.574 -10.340  15.247  1.00 98.29           O  
ATOM   2275  N   ALA A 282     -17.510  -5.070  13.936  1.00 98.53           N  
ATOM   2276  CA  ALA A 282     -17.644  -4.160  12.802  1.00 98.53           C  
ATOM   2277  C   ALA A 282     -16.412  -4.219  11.903  1.00 98.53           C  
ATOM   2278  CB  ALA A 282     -17.874  -2.732  13.290  1.00 98.53           C  
ATOM   2279  O   ALA A 282     -16.531  -4.226  10.676  1.00 98.53           O  
ATOM   2280  N   MET A 283     -15.265  -4.246  12.452  1.00 98.49           N  
ATOM   2281  CA  MET A 283     -14.034  -4.374  11.678  1.00 98.49           C  
ATOM   2282  C   MET A 283     -14.022  -5.677  10.885  1.00 98.49           C  
ATOM   2283  CB  MET A 283     -12.812  -4.309  12.596  1.00 98.49           C  
ATOM   2284  O   MET A 283     -13.646  -5.691   9.712  1.00 98.49           O  
ATOM   2285  CG  MET A 283     -12.533  -2.921  13.149  1.00 98.49           C  
ATOM   2286  SD  MET A 283     -11.087  -2.891  14.278  1.00 98.49           S  
ATOM   2287  CE  MET A 283      -9.744  -3.147  13.085  1.00 98.49           C  
ATOM   2288  N   LEU A 284     -14.382  -6.767  11.611  1.00 98.52           N  
ATOM   2289  CA  LEU A 284     -14.435  -8.060  10.937  1.00 98.52           C  
ATOM   2290  C   LEU A 284     -15.425  -8.027   9.777  1.00 98.52           C  
ATOM   2291  CB  LEU A 284     -14.824  -9.164  11.924  1.00 98.52           C  
ATOM   2292  O   LEU A 284     -15.153  -8.578   8.708  1.00 98.52           O  
ATOM   2293  CG  LEU A 284     -14.877 -10.586  11.364  1.00 98.52           C  
ATOM   2294  CD1 LEU A 284     -13.545 -10.952  10.719  1.00 98.52           C  
ATOM   2295  CD2 LEU A 284     -15.236 -11.580  12.463  1.00 98.52           C  
ATOM   2296  N   GLN A 285     -16.524  -7.396   9.971  1.00 98.53           N  
ATOM   2297  CA  GLN A 285     -17.500  -7.227   8.900  1.00 98.53           C  
ATOM   2298  C   GLN A 285     -16.887  -6.502   7.706  1.00 98.53           C  
ATOM   2299  CB  GLN A 285     -18.725  -6.463   9.405  1.00 98.53           C  
ATOM   2300  O   GLN A 285     -17.067  -6.920   6.560  1.00 98.53           O  
ATOM   2301  CG  GLN A 285     -19.790  -6.236   8.341  1.00 98.53           C  
ATOM   2302  CD  GLN A 285     -20.950  -5.396   8.842  1.00 98.53           C  
ATOM   2303  NE2 GLN A 285     -21.831  -4.998   7.930  1.00 98.53           N  
ATOM   2304  OE1 GLN A 285     -21.054  -5.107  10.038  1.00 98.53           O  
ATOM   2305  N   GLY A 286     -16.232  -5.372   7.953  1.00 98.72           N  
ATOM   2306  CA  GLY A 286     -15.547  -4.651   6.892  1.00 98.72           C  
ATOM   2307  C   GLY A 286     -14.495  -5.487   6.186  1.00 98.72           C  
ATOM   2308  O   GLY A 286     -14.383  -5.445   4.959  1.00 98.72           O  
ATOM   2309  N   PHE A 287     -13.732  -6.221   6.958  1.00 98.67           N  
ATOM   2310  CA  PHE A 287     -12.720  -7.121   6.417  1.00 98.67           C  
ATOM   2311  C   PHE A 287     -13.348  -8.136   5.471  1.00 98.67           C  
ATOM   2312  CB  PHE A 287     -11.982  -7.844   7.549  1.00 98.67           C  
ATOM   2313  O   PHE A 287     -12.884  -8.311   4.342  1.00 98.67           O  
ATOM   2314  CG  PHE A 287     -10.810  -8.665   7.082  1.00 98.67           C  
ATOM   2315  CD1 PHE A 287     -10.982  -9.985   6.685  1.00 98.67           C  
ATOM   2316  CD2 PHE A 287      -9.535  -8.115   7.039  1.00 98.67           C  
ATOM   2317  CE1 PHE A 287      -9.900 -10.747   6.252  1.00 98.67           C  
ATOM   2318  CE2 PHE A 287      -8.448  -8.870   6.608  1.00 98.67           C  
ATOM   2319  CZ  PHE A 287      -8.633 -10.186   6.216  1.00 98.67           C  
ATOM   2320  N   CYS A 288     -14.420  -8.783   5.881  1.00 98.60           N  
ATOM   2321  CA  CYS A 288     -15.129  -9.782   5.089  1.00 98.60           C  
ATOM   2322  C   CYS A 288     -15.707  -9.163   3.822  1.00 98.60           C  
ATOM   2323  CB  CYS A 288     -16.247 -10.422   5.911  1.00 98.60           C  
ATOM   2324  O   CYS A 288     -15.630  -9.757   2.745  1.00 98.60           O  
ATOM   2325  SG  CYS A 288     -15.652 -11.508   7.227  1.00 98.60           S  
ATOM   2326  N   GLN A 289     -16.275  -8.020   4.008  1.00 98.56           N  
ATOM   2327  CA  GLN A 289     -16.835  -7.308   2.864  1.00 98.56           C  
ATOM   2328  C   GLN A 289     -15.774  -7.065   1.795  1.00 98.56           C  
ATOM   2329  CB  GLN A 289     -17.448  -5.978   3.307  1.00 98.56           C  
ATOM   2330  O   GLN A 289     -16.021  -7.283   0.607  1.00 98.56           O  
ATOM   2331  CG  GLN A 289     -18.080  -5.184   2.172  1.00 98.56           C  
ATOM   2332  CD  GLN A 289     -18.611  -3.837   2.624  1.00 98.56           C  
ATOM   2333  NE2 GLN A 289     -19.265  -3.122   1.714  1.00 98.56           N  
ATOM   2334  OE1 GLN A 289     -18.437  -3.442   3.781  1.00 98.56           O  
ATOM   2335  N   ALA A 290     -14.628  -6.607   2.148  1.00 98.71           N  
ATOM   2336  CA  ALA A 290     -13.542  -6.318   1.216  1.00 98.71           C  
ATOM   2337  C   ALA A 290     -13.071  -7.588   0.512  1.00 98.71           C  
ATOM   2338  CB  ALA A 290     -12.376  -5.655   1.945  1.00 98.71           C  
ATOM   2339  O   ALA A 290     -12.891  -7.598  -0.708  1.00 98.71           O  
ATOM   2340  N   ILE A 291     -12.901  -8.668   1.259  1.00 98.60           N  
ATOM   2341  CA  ILE A 291     -12.428  -9.927   0.694  1.00 98.60           C  
ATOM   2342  C   ILE A 291     -13.461 -10.472  -0.289  1.00 98.60           C  
ATOM   2343  CB  ILE A 291     -12.138 -10.969   1.798  1.00 98.60           C  
ATOM   2344  O   ILE A 291     -13.112 -10.905  -1.390  1.00 98.60           O  
ATOM   2345  CG1 ILE A 291     -10.963 -10.509   2.670  1.00 98.60           C  
ATOM   2346  CG2 ILE A 291     -11.859 -12.343   1.184  1.00 98.60           C  
ATOM   2347  CD1 ILE A 291      -9.666 -10.303   1.901  1.00 98.60           C  
ATOM   2348  N   THR A 292     -14.713 -10.424   0.101  1.00 98.47           N  
ATOM   2349  CA  THR A 292     -15.797 -10.882  -0.761  1.00 98.47           C  
ATOM   2350  C   THR A 292     -15.858 -10.054  -2.041  1.00 98.47           C  
ATOM   2351  CB  THR A 292     -17.154 -10.812  -0.036  1.00 98.47           C  
ATOM   2352  O   THR A 292     -16.030 -10.600  -3.133  1.00 98.47           O  
ATOM   2353  CG2 THR A 292     -18.290 -11.255  -0.953  1.00 98.47           C  
ATOM   2354  OG1 THR A 292     -17.120 -11.668   1.112  1.00 98.47           O  
ATOM   2355  N   THR A 293     -15.756  -8.767  -1.902  1.00 98.66           N  
ATOM   2356  CA  THR A 293     -15.742  -7.880  -3.060  1.00 98.66           C  
ATOM   2357  C   THR A 293     -14.576  -8.217  -3.985  1.00 98.66           C  
ATOM   2358  CB  THR A 293     -15.649  -6.403  -2.631  1.00 98.66           C  
ATOM   2359  O   THR A 293     -14.743  -8.279  -5.205  1.00 98.66           O  
ATOM   2360  CG2 THR A 293     -15.528  -5.485  -3.843  1.00 98.66           C  
ATOM   2361  OG1 THR A 293     -16.827  -6.051  -1.895  1.00 98.66           O  
ATOM   2362  N   ALA A 294     -13.438  -8.388  -3.461  1.00 98.60           N  
ATOM   2363  CA  ALA A 294     -12.259  -8.738  -4.249  1.00 98.60           C  
ATOM   2364  C   ALA A 294     -12.488 -10.026  -5.035  1.00 98.60           C  
ATOM   2365  CB  ALA A 294     -11.037  -8.880  -3.345  1.00 98.60           C  
ATOM   2366  O   ALA A 294     -12.184 -10.095  -6.228  1.00 98.60           O  
ATOM   2367  N   GLU A 295     -13.040 -11.041  -4.437  1.00 98.15           N  
ATOM   2368  CA  GLU A 295     -13.315 -12.312  -5.100  1.00 98.15           C  
ATOM   2369  C   GLU A 295     -14.302 -12.132  -6.250  1.00 98.15           C  
ATOM   2370  CB  GLU A 295     -13.856 -13.335  -4.098  1.00 98.15           C  
ATOM   2371  O   GLU A 295     -14.107 -12.683  -7.335  1.00 98.15           O  
ATOM   2372  CG  GLU A 295     -12.809 -13.854  -3.123  1.00 98.15           C  
ATOM   2373  CD  GLU A 295     -13.322 -14.975  -2.233  1.00 98.15           C  
ATOM   2374  OE1 GLU A 295     -12.849 -16.126  -2.374  1.00 98.15           O  
ATOM   2375  OE2 GLU A 295     -14.203 -14.700  -1.389  1.00 98.15           O  
ATOM   2376  N   LYS A 296     -15.301 -11.423  -5.862  1.00 98.40           N  
ATOM   2377  CA  LYS A 296     -16.326 -11.154  -6.866  1.00 98.40           C  
ATOM   2378  C   LYS A 296     -15.733 -10.450  -8.082  1.00 98.40           C  
ATOM   2379  CB  LYS A 296     -17.453 -10.310  -6.269  1.00 98.40           C  
ATOM   2380  O   LYS A 296     -15.989 -10.845  -9.221  1.00 98.40           O  
ATOM   2381  CG  LYS A 296     -18.538  -9.933  -7.267  1.00 98.40           C  
ATOM   2382  CD  LYS A 296     -19.550  -8.971  -6.656  1.00 98.40           C  
ATOM   2383  CE  LYS A 296     -20.528  -8.449  -7.701  1.00 98.40           C  
ATOM   2384  NZ  LYS A 296     -21.490  -7.468  -7.116  1.00 98.40           N  
ATOM   2385  N   ASN A 297     -14.955  -9.426  -7.881  1.00 98.56           N  
ATOM   2386  CA  ASN A 297     -14.370  -8.658  -8.974  1.00 98.56           C  
ATOM   2387  C   ASN A 297     -13.385  -9.496  -9.784  1.00 98.56           C  
ATOM   2388  CB  ASN A 297     -13.681  -7.400  -8.438  1.00 98.56           C  
ATOM   2389  O   ASN A 297     -13.320  -9.373 -11.009  1.00 98.56           O  
ATOM   2390  CG  ASN A 297     -14.666  -6.371  -7.919  1.00 98.56           C  
ATOM   2391  ND2 ASN A 297     -14.195  -5.483  -7.052  1.00 98.56           N  
ATOM   2392  OD1 ASN A 297     -15.842  -6.375  -8.294  1.00 98.56           O  
ATOM   2393  N   MET A 298     -12.660 -10.347  -9.116  1.00 96.91           N  
ATOM   2394  CA  MET A 298     -11.714 -11.220  -9.806  1.00 96.91           C  
ATOM   2395  C   MET A 298     -12.447 -12.264 -10.642  1.00 96.91           C  
ATOM   2396  CB  MET A 298     -10.788 -11.910  -8.803  1.00 96.91           C  
ATOM   2397  O   MET A 298     -11.984 -12.638 -11.721  1.00 96.91           O  
ATOM   2398  CG  MET A 298      -9.716 -10.996  -8.230  1.00 96.91           C  
ATOM   2399  SD  MET A 298      -8.518 -11.896  -7.171  1.00 96.91           S  
ATOM   2400  CE  MET A 298      -7.628 -12.848  -8.434  1.00 96.91           C  
ATOM   2401  N   ALA A 299     -13.552 -12.726 -10.135  1.00 97.38           N  
ATOM   2402  CA  ALA A 299     -14.370 -13.691 -10.865  1.00 97.38           C  
ATOM   2403  C   ALA A 299     -15.008 -13.051 -12.094  1.00 97.38           C  
ATOM   2404  CB  ALA A 299     -15.447 -14.273  -9.953  1.00 97.38           C  
ATOM   2405  O   ALA A 299     -15.080 -13.671 -13.158  1.00 97.38           O  
ATOM   2406  N   GLN A 300     -15.438 -11.825 -11.999  1.00 98.09           N  
ATOM   2407  CA  GLN A 300     -16.106 -11.107 -13.079  1.00 98.09           C  
ATOM   2408  C   GLN A 300     -15.108 -10.665 -14.145  1.00 98.09           C  
ATOM   2409  CB  GLN A 300     -16.861  -9.895 -12.532  1.00 98.09           C  
ATOM   2410  O   GLN A 300     -15.456 -10.560 -15.323  1.00 98.09           O  
ATOM   2411  CG  GLN A 300     -18.115 -10.255 -11.746  1.00 98.09           C  
ATOM   2412  CD  GLN A 300     -18.774  -9.047 -11.107  1.00 98.09           C  
ATOM   2413  NE2 GLN A 300     -19.974  -9.241 -10.569  1.00 98.09           N  
ATOM   2414  OE1 GLN A 300     -18.210  -7.949 -11.095  1.00 98.09           O  
ATOM   2415  N   ASN A 301     -13.931 -10.427 -13.732  1.00 97.81           N  
ATOM   2416  CA  ASN A 301     -12.851 -10.020 -14.625  1.00 97.81           C  
ATOM   2417  C   ASN A 301     -11.550 -10.749 -14.301  1.00 97.81           C  
ATOM   2418  CB  ASN A 301     -12.642  -8.505 -14.557  1.00 97.81           C  
ATOM   2419  O   ASN A 301     -10.718 -10.239 -13.548  1.00 97.81           O  
ATOM   2420  CG  ASN A 301     -11.591  -8.017 -15.534  1.00 97.81           C  
ATOM   2421  ND2 ASN A 301     -11.241  -6.739 -15.440  1.00 97.81           N  
ATOM   2422  OD1 ASN A 301     -11.097  -8.781 -16.368  1.00 97.81           O  
ATOM   2423  N   PRO A 302     -11.348 -11.937 -14.935  1.00 95.02           N  
ATOM   2424  CA  PRO A 302     -10.169 -12.751 -14.631  1.00 95.02           C  
ATOM   2425  C   PRO A 302      -8.865 -12.085 -15.063  1.00 95.02           C  
ATOM   2426  CB  PRO A 302     -10.415 -14.037 -15.424  1.00 95.02           C  
ATOM   2427  O   PRO A 302      -7.787 -12.475 -14.606  1.00 95.02           O  
ATOM   2428  CG  PRO A 302     -11.901 -14.125 -15.560  1.00 95.02           C  
ATOM   2429  CD  PRO A 302     -12.452 -12.732 -15.671  1.00 95.02           C  
ATOM   2430  N   ASP A 303      -8.915 -11.111 -15.887  1.00 96.29           N  
ATOM   2431  CA  ASP A 303      -7.722 -10.428 -16.376  1.00 96.29           C  
ATOM   2432  C   ASP A 303      -7.513  -9.100 -15.651  1.00 96.29           C  
ATOM   2433  CB  ASP A 303      -7.818 -10.194 -17.885  1.00 96.29           C  
ATOM   2434  O   ASP A 303      -6.793  -8.227 -16.139  1.00 96.29           O  
ATOM   2435  CG  ASP A 303      -7.870 -11.485 -18.683  1.00 96.29           C  
ATOM   2436  OD1 ASP A 303      -7.136 -12.439 -18.348  1.00 96.29           O  
ATOM   2437  OD2 ASP A 303      -8.649 -11.547 -19.659  1.00 96.29           O  
ATOM   2438  N   LEU A 304      -8.158  -8.956 -14.545  1.00 97.67           N  
ATOM   2439  CA  LEU A 304      -8.187  -7.665 -13.867  1.00 97.67           C  
ATOM   2440  C   LEU A 304      -6.777  -7.205 -13.512  1.00 97.67           C  
ATOM   2441  CB  LEU A 304      -9.045  -7.744 -12.601  1.00 97.67           C  
ATOM   2442  O   LEU A 304      -6.435  -6.035 -13.702  1.00 97.67           O  
ATOM   2443  CG  LEU A 304      -8.456  -8.533 -11.431  1.00 97.67           C  
ATOM   2444  CD1 LEU A 304      -7.962  -7.583 -10.346  1.00 97.67           C  
ATOM   2445  CD2 LEU A 304      -9.487  -9.506 -10.869  1.00 97.67           C  
ATOM   2446  N   PHE A 305      -5.909  -8.057 -13.003  1.00 97.57           N  
ATOM   2447  CA  PHE A 305      -4.545  -7.688 -12.644  1.00 97.57           C  
ATOM   2448  C   PHE A 305      -3.722  -7.379 -13.889  1.00 97.57           C  
ATOM   2449  CB  PHE A 305      -3.878  -8.808 -11.838  1.00 97.57           C  
ATOM   2450  O   PHE A 305      -2.934  -6.431 -13.899  1.00 97.57           O  
ATOM   2451  CG  PHE A 305      -4.361  -8.903 -10.416  1.00 97.57           C  
ATOM   2452  CD1 PHE A 305      -4.476  -7.764  -9.629  1.00 97.57           C  
ATOM   2453  CD2 PHE A 305      -4.700 -10.132  -9.866  1.00 97.57           C  
ATOM   2454  CE1 PHE A 305      -4.923  -7.848  -8.312  1.00 97.57           C  
ATOM   2455  CE2 PHE A 305      -5.147 -10.225  -8.551  1.00 97.57           C  
ATOM   2456  CZ  PHE A 305      -5.257  -9.082  -7.776  1.00 97.57           C  
ATOM   2457  N   GLU A 306      -3.924  -8.184 -14.945  1.00 97.22           N  
ATOM   2458  CA  GLU A 306      -3.233  -7.907 -16.201  1.00 97.22           C  
ATOM   2459  C   GLU A 306      -3.572  -6.514 -16.722  1.00 97.22           C  
ATOM   2460  CB  GLU A 306      -3.585  -8.963 -17.253  1.00 97.22           C  
ATOM   2461  O   GLU A 306      -2.687  -5.781 -17.171  1.00 97.22           O  
ATOM   2462  CG  GLU A 306      -3.032 -10.347 -16.944  1.00 97.22           C  
ATOM   2463  CD  GLU A 306      -3.944 -11.170 -16.048  1.00 97.22           C  
ATOM   2464  OE1 GLU A 306      -3.696 -12.386 -15.882  1.00 97.22           O  
ATOM   2465  OE2 GLU A 306      -4.915 -10.595 -15.507  1.00 97.22           O  
ATOM   2466  N   GLU A 307      -4.795  -6.215 -16.644  1.00 97.58           N  
ATOM   2467  CA  GLU A 307      -5.245  -4.895 -17.077  1.00 97.58           C  
ATOM   2468  C   GLU A 307      -4.615  -3.792 -16.232  1.00 97.58           C  
ATOM   2469  CB  GLU A 307      -6.771  -4.799 -17.014  1.00 97.58           C  
ATOM   2470  O   GLU A 307      -4.184  -2.766 -16.763  1.00 97.58           O  
ATOM   2471  CG  GLU A 307      -7.485  -5.662 -18.044  1.00 97.58           C  
ATOM   2472  CD  GLU A 307      -8.998  -5.650 -17.892  1.00 97.58           C  
ATOM   2473  OE1 GLU A 307      -9.683  -6.445 -18.575  1.00 97.58           O  
ATOM   2474  OE2 GLU A 307      -9.503  -4.838 -17.085  1.00 97.58           O  
ATOM   2475  N   GLY A 308      -4.611  -4.045 -14.873  1.00 97.56           N  
ATOM   2476  CA  GLY A 308      -3.974  -3.082 -13.989  1.00 97.56           C  
ATOM   2477  C   GLY A 308      -2.511  -2.848 -14.316  1.00 97.56           C  
ATOM   2478  O   GLY A 308      -2.052  -1.704 -14.348  1.00 97.56           O  
ATOM   2479  N   LEU A 309      -1.815  -3.860 -14.572  1.00 96.77           N  
ATOM   2480  CA  LEU A 309      -0.399  -3.769 -14.911  1.00 96.77           C  
ATOM   2481  C   LEU A 309      -0.206  -3.066 -16.251  1.00 96.77           C  
ATOM   2482  CB  LEU A 309       0.233  -5.163 -14.957  1.00 96.77           C  
ATOM   2483  O   LEU A 309       0.656  -2.193 -16.380  1.00 96.77           O  
ATOM   2484  CG  LEU A 309       1.747  -5.214 -15.169  1.00 96.77           C  
ATOM   2485  CD1 LEU A 309       2.456  -4.348 -14.134  1.00 96.77           C  
ATOM   2486  CD2 LEU A 309       2.247  -6.653 -15.102  1.00 96.77           C  
ATOM   2487  N   THR A 310      -0.985  -3.403 -17.230  1.00 96.14           N  
ATOM   2488  CA  THR A 310      -0.923  -2.757 -18.536  1.00 96.14           C  
ATOM   2489  C   THR A 310      -1.196  -1.261 -18.412  1.00 96.14           C  
ATOM   2490  CB  THR A 310      -1.929  -3.385 -19.518  1.00 96.14           C  
ATOM   2491  O   THR A 310      -0.466  -0.443 -18.977  1.00 96.14           O  
ATOM   2492  CG2 THR A 310      -1.913  -2.661 -20.860  1.00 96.14           C  
ATOM   2493  OG1 THR A 310      -1.589  -4.761 -19.727  1.00 96.14           O  
ATOM   2494  N   GLU A 311      -2.206  -0.917 -17.667  1.00 96.20           N  
ATOM   2495  CA  GLU A 311      -2.552   0.484 -17.447  1.00 96.20           C  
ATOM   2496  C   GLU A 311      -1.418   1.230 -16.752  1.00 96.20           C  
ATOM   2497  CB  GLU A 311      -3.839   0.598 -16.625  1.00 96.20           C  
ATOM   2498  O   GLU A 311      -1.187   2.411 -17.022  1.00 96.20           O  
ATOM   2499  CG  GLU A 311      -5.094   0.205 -17.390  1.00 96.20           C  
ATOM   2500  CD  GLU A 311      -6.346   0.201 -16.527  1.00 96.20           C  
ATOM   2501  OE1 GLU A 311      -7.419  -0.221 -17.016  1.00 96.20           O  
ATOM   2502  OE2 GLU A 311      -6.253   0.623 -15.353  1.00 96.20           O  
ATOM   2503  N   SER A 312      -0.737   0.552 -15.925  1.00 96.59           N  
ATOM   2504  CA  SER A 312       0.363   1.164 -15.188  1.00 96.59           C  
ATOM   2505  C   SER A 312       1.513   1.537 -16.118  1.00 96.59           C  
ATOM   2506  CB  SER A 312       0.867   0.219 -14.096  1.00 96.59           C  
ATOM   2507  O   SER A 312       2.151   2.576 -15.937  1.00 96.59           O  
ATOM   2508  OG  SER A 312      -0.162  -0.068 -13.164  1.00 96.59           O  
ATOM   2509  N   TYR A 313       1.755   0.745 -17.144  1.00 95.68           N  
ATOM   2510  CA  TYR A 313       2.803   1.028 -18.119  1.00 95.68           C  
ATOM   2511  C   TYR A 313       2.438   2.234 -18.977  1.00 95.68           C  
ATOM   2512  CB  TYR A 313       3.051  -0.192 -19.011  1.00 95.68           C  
ATOM   2513  O   TYR A 313       3.310   2.858 -19.586  1.00 95.68           O  
ATOM   2514  CG  TYR A 313       3.941  -1.235 -18.379  1.00 95.68           C  
ATOM   2515  CD1 TYR A 313       5.255  -0.937 -18.028  1.00 95.68           C  
ATOM   2516  CD2 TYR A 313       3.469  -2.519 -18.133  1.00 95.68           C  
ATOM   2517  CE1 TYR A 313       6.079  -1.896 -17.447  1.00 95.68           C  
ATOM   2518  CE2 TYR A 313       4.284  -3.486 -17.553  1.00 95.68           C  
ATOM   2519  OH  TYR A 313       6.396  -4.118 -16.639  1.00 95.68           O  
ATOM   2520  CZ  TYR A 313       5.585  -3.165 -17.213  1.00 95.68           C  
ATOM   2521  N   THR A 314       1.157   2.580 -18.951  1.00 94.10           N  
ATOM   2522  CA  THR A 314       0.716   3.743 -19.713  1.00 94.10           C  
ATOM   2523  C   THR A 314       0.597   4.968 -18.811  1.00 94.10           C  
ATOM   2524  CB  THR A 314      -0.634   3.478 -20.405  1.00 94.10           C  
ATOM   2525  O   THR A 314       0.354   6.077 -19.291  1.00 94.10           O  
ATOM   2526  CG2 THR A 314      -0.569   2.228 -21.276  1.00 94.10           C  
ATOM   2527  OG1 THR A 314      -1.648   3.301 -19.409  1.00 94.10           O  
ATOM   2528  N   ALA A 315       0.819   4.790 -17.551  1.00 95.97           N  
ATOM   2529  CA  ALA A 315       0.697   5.878 -16.585  1.00 95.97           C  
ATOM   2530  C   ALA A 315       2.049   6.536 -16.327  1.00 95.97           C  
ATOM   2531  CB  ALA A 315       0.101   5.363 -15.276  1.00 95.97           C  
ATOM   2532  O   ALA A 315       2.510   6.595 -15.185  1.00 95.97           O  
ATOM   2533  N   ILE A 316       2.679   6.846 -17.337  1.00 96.67           N  
ATOM   2534  CA  ILE A 316       3.934   7.589 -17.382  1.00 96.67           C  
ATOM   2535  C   ILE A 316       3.721   8.916 -18.107  1.00 96.67           C  
ATOM   2536  CB  ILE A 316       5.050   6.774 -18.073  1.00 96.67           C  
ATOM   2537  O   ILE A 316       3.058   8.964 -19.146  1.00 96.67           O  
ATOM   2538  CG1 ILE A 316       5.231   5.420 -17.376  1.00 96.67           C  
ATOM   2539  CG2 ILE A 316       6.363   7.561 -18.089  1.00 96.67           C  
ATOM   2540  CD1 ILE A 316       6.119   4.446 -18.138  1.00 96.67           C  
ATOM   2541  N   THR A 317       4.207  10.001 -17.447  1.00 96.17           N  
ATOM   2542  CA  THR A 317       4.025  11.290 -18.105  1.00 96.17           C  
ATOM   2543  C   THR A 317       4.669  11.287 -19.488  1.00 96.17           C  
ATOM   2544  CB  THR A 317       4.617  12.436 -17.263  1.00 96.17           C  
ATOM   2545  O   THR A 317       5.641  10.566 -19.725  1.00 96.17           O  
ATOM   2546  CG2 THR A 317       3.925  12.537 -15.908  1.00 96.17           C  
ATOM   2547  OG1 THR A 317       6.015  12.196 -17.057  1.00 96.17           O  
ATOM   2548  N   LEU A 318       4.092  12.080 -20.478  1.00 94.25           N  
ATOM   2549  CA  LEU A 318       4.498  12.109 -21.878  1.00 94.25           C  
ATOM   2550  C   LEU A 318       5.936  12.597 -22.017  1.00 94.25           C  
ATOM   2551  CB  LEU A 318       3.561  13.008 -22.690  1.00 94.25           C  
ATOM   2552  O   LEU A 318       6.662  12.156 -22.911  1.00 94.25           O  
ATOM   2553  CG  LEU A 318       2.131  12.500 -22.880  1.00 94.25           C  
ATOM   2554  CD1 LEU A 318       1.281  13.557 -23.576  1.00 94.25           C  
ATOM   2555  CD2 LEU A 318       2.127  11.197 -23.672  1.00 94.25           C  
ATOM   2556  N   ASP A 319       6.379  13.419 -21.099  1.00 92.96           N  
ATOM   2557  CA  ASP A 319       7.704  14.019 -21.223  1.00 92.96           C  
ATOM   2558  C   ASP A 319       8.703  13.344 -20.287  1.00 92.96           C  
ATOM   2559  CB  ASP A 319       7.642  15.521 -20.933  1.00 92.96           C  
ATOM   2560  O   ASP A 319       9.764  13.902 -19.996  1.00 92.96           O  
ATOM   2561  CG  ASP A 319       6.972  15.841 -19.608  1.00 92.96           C  
ATOM   2562  OD1 ASP A 319       6.125  15.048 -19.145  1.00 92.96           O  
ATOM   2563  OD2 ASP A 319       7.293  16.899 -19.024  1.00 92.96           O  
ATOM   2564  N   SER A 320       8.360  12.240 -19.798  1.00 96.00           N  
ATOM   2565  CA  SER A 320       9.268  11.485 -18.940  1.00 96.00           C  
ATOM   2566  C   SER A 320      10.463  10.958 -19.727  1.00 96.00           C  
ATOM   2567  CB  SER A 320       8.532  10.322 -18.273  1.00 96.00           C  
ATOM   2568  O   SER A 320      10.312  10.496 -20.860  1.00 96.00           O  
ATOM   2569  OG  SER A 320       9.381   9.647 -17.360  1.00 96.00           O  
ATOM   2570  N   PHE A 321      11.678  11.033 -19.063  1.00 95.05           N  
ATOM   2571  CA  PHE A 321      12.907  10.522 -19.658  1.00 95.05           C  
ATOM   2572  C   PHE A 321      12.826   9.013 -19.857  1.00 95.05           C  
ATOM   2573  CB  PHE A 321      14.115  10.872 -18.782  1.00 95.05           C  
ATOM   2574  O   PHE A 321      13.344   8.483 -20.842  1.00 95.05           O  
ATOM   2575  CG  PHE A 321      15.421  10.341 -19.309  1.00 95.05           C  
ATOM   2576  CD1 PHE A 321      16.065   9.286 -18.675  1.00 95.05           C  
ATOM   2577  CD2 PHE A 321      16.004  10.898 -20.440  1.00 95.05           C  
ATOM   2578  CE1 PHE A 321      17.274   8.793 -19.160  1.00 95.05           C  
ATOM   2579  CE2 PHE A 321      17.212  10.410 -20.932  1.00 95.05           C  
ATOM   2580  CZ  PHE A 321      17.846   9.358 -20.290  1.00 95.05           C  
ATOM   2581  N   VAL A 322      12.250   8.323 -18.963  1.00 93.22           N  
ATOM   2582  CA  VAL A 322      12.055   6.879 -19.034  1.00 93.22           C  
ATOM   2583  C   VAL A 322      10.637   6.572 -19.510  1.00 93.22           C  
ATOM   2584  CB  VAL A 322      12.317   6.203 -17.669  1.00 93.22           C  
ATOM   2585  O   VAL A 322       9.664   6.861 -18.809  1.00 93.22           O  
ATOM   2586  CG1 VAL A 322      12.011   4.708 -17.739  1.00 93.22           C  
ATOM   2587  CG2 VAL A 322      13.760   6.437 -17.227  1.00 93.22           C  
ATOM   2588  N   GLN A 323      10.545   6.008 -20.771  1.00 93.56           N  
ATOM   2589  CA  GLN A 323       9.255   5.612 -21.325  1.00 93.56           C  
ATOM   2590  C   GLN A 323       8.951   4.148 -21.022  1.00 93.56           C  
ATOM   2591  CB  GLN A 323       9.221   5.854 -22.835  1.00 93.56           C  
ATOM   2592  O   GLN A 323       9.800   3.430 -20.489  1.00 93.56           O  
ATOM   2593  CG  GLN A 323       9.429   7.310 -23.230  1.00 93.56           C  
ATOM   2594  CD  GLN A 323       8.317   8.216 -22.736  1.00 93.56           C  
ATOM   2595  NE2 GLN A 323       8.691   9.356 -22.165  1.00 93.56           N  
ATOM   2596  OE1 GLN A 323       7.132   7.895 -22.866  1.00 93.56           O  
ATOM   2597  N   ALA A 324       7.786   3.685 -21.341  1.00 90.87           N  
ATOM   2598  CA  ALA A 324       7.285   2.360 -20.985  1.00 90.87           C  
ATOM   2599  C   ALA A 324       8.273   1.272 -21.398  1.00 90.87           C  
ATOM   2600  CB  ALA A 324       5.925   2.113 -21.633  1.00 90.87           C  
ATOM   2601  O   ALA A 324       8.582   0.374 -20.611  1.00 90.87           O  
ATOM   2602  N   ASN A 325       8.776   1.258 -22.656  1.00 90.41           N  
ATOM   2603  CA  ASN A 325       9.697   0.232 -23.134  1.00 90.41           C  
ATOM   2604  C   ASN A 325      10.995   0.228 -22.333  1.00 90.41           C  
ATOM   2605  CB  ASN A 325       9.992   0.426 -24.623  1.00 90.41           C  
ATOM   2606  O   ASN A 325      11.521  -0.836 -21.999  1.00 90.41           O  
ATOM   2607  CG  ASN A 325      10.522   1.811 -24.937  1.00 90.41           C  
ATOM   2608  ND2 ASN A 325      11.331   1.912 -25.985  1.00 90.41           N  
ATOM   2609  OD1 ASN A 325      10.208   2.782 -24.243  1.00 90.41           O  
ATOM   2610  N   GLU A 326      11.421   1.418 -21.947  1.00 92.18           N  
ATOM   2611  CA  GLU A 326      12.646   1.540 -21.163  1.00 92.18           C  
ATOM   2612  C   GLU A 326      12.431   1.070 -19.727  1.00 92.18           C  
ATOM   2613  CB  GLU A 326      13.150   2.985 -21.173  1.00 92.18           C  
ATOM   2614  O   GLU A 326      13.328   0.480 -19.121  1.00 92.18           O  
ATOM   2615  CG  GLU A 326      13.659   3.449 -22.530  1.00 92.18           C  
ATOM   2616  CD  GLU A 326      13.573   4.955 -22.720  1.00 92.18           C  
ATOM   2617  OE1 GLU A 326      13.987   5.457 -23.790  1.00 92.18           O  
ATOM   2618  OE2 GLU A 326      13.089   5.639 -21.791  1.00 92.18           O  
ATOM   2619  N   LEU A 327      11.323   1.391 -19.217  1.00 94.09           N  
ATOM   2620  CA  LEU A 327      10.985   0.944 -17.870  1.00 94.09           C  
ATOM   2621  C   LEU A 327      11.065  -0.575 -17.765  1.00 94.09           C  
ATOM   2622  CB  LEU A 327       9.582   1.421 -17.483  1.00 94.09           C  
ATOM   2623  O   LEU A 327      11.622  -1.107 -16.802  1.00 94.09           O  
ATOM   2624  CG  LEU A 327       9.081   1.001 -16.101  1.00 94.09           C  
ATOM   2625  CD1 LEU A 327      10.016   1.524 -15.016  1.00 94.09           C  
ATOM   2626  CD2 LEU A 327       7.658   1.500 -15.874  1.00 94.09           C  
ATOM   2627  N   GLN A 328      10.548  -1.248 -18.733  1.00 91.87           N  
ATOM   2628  CA  GLN A 328      10.544  -2.707 -18.737  1.00 91.87           C  
ATOM   2629  C   GLN A 328      11.962  -3.261 -18.628  1.00 91.87           C  
ATOM   2630  CB  GLN A 328       9.868  -3.240 -20.001  1.00 91.87           C  
ATOM   2631  O   GLN A 328      12.180  -4.310 -18.019  1.00 91.87           O  
ATOM   2632  CG  GLN A 328       8.357  -3.057 -20.014  1.00 91.87           C  
ATOM   2633  CD  GLN A 328       7.715  -3.557 -21.294  1.00 91.87           C  
ATOM   2634  NE2 GLN A 328       6.403  -3.382 -21.408  1.00 91.87           N  
ATOM   2635  OE1 GLN A 328       8.393  -4.097 -22.174  1.00 91.87           O  
ATOM   2636  N   SER A 329      12.887  -2.569 -19.197  1.00 90.76           N  
ATOM   2637  CA  SER A 329      14.278  -3.011 -19.180  1.00 90.76           C  
ATOM   2638  C   SER A 329      14.893  -2.847 -17.794  1.00 90.76           C  
ATOM   2639  CB  SER A 329      15.101  -2.232 -20.207  1.00 90.76           C  
ATOM   2640  O   SER A 329      15.948  -3.417 -17.506  1.00 90.76           O  
ATOM   2641  OG  SER A 329      15.202  -0.867 -19.839  1.00 90.76           O  
ATOM   2642  N   HIS A 330      14.221  -2.071 -16.939  1.00 91.24           N  
ATOM   2643  CA  HIS A 330      14.726  -1.829 -15.592  1.00 91.24           C  
ATOM   2644  C   HIS A 330      14.038  -2.734 -14.575  1.00 91.24           C  
ATOM   2645  CB  HIS A 330      14.534  -0.362 -15.203  1.00 91.24           C  
ATOM   2646  O   HIS A 330      14.429  -2.771 -13.406  1.00 91.24           O  
ATOM   2647  CG  HIS A 330      15.430   0.578 -15.945  1.00 91.24           C  
ATOM   2648  CD2 HIS A 330      15.190   1.383 -17.006  1.00 91.24           C  
ATOM   2649  ND1 HIS A 330      16.754   0.762 -15.612  1.00 91.24           N  
ATOM   2650  CE1 HIS A 330      17.291   1.644 -16.438  1.00 91.24           C  
ATOM   2651  NE2 HIS A 330      16.363   2.036 -17.294  1.00 91.24           N  
ATOM   2652  N   LEU A 331      13.055  -3.381 -14.986  1.00 92.44           N  
ATOM   2653  CA  LEU A 331      12.271  -4.209 -14.076  1.00 92.44           C  
ATOM   2654  C   LEU A 331      12.599  -5.686 -14.265  1.00 92.44           C  
ATOM   2655  CB  LEU A 331      10.774  -3.975 -14.293  1.00 92.44           C  
ATOM   2656  O   LEU A 331      13.112  -6.083 -15.314  1.00 92.44           O  
ATOM   2657  CG  LEU A 331      10.290  -2.528 -14.180  1.00 92.44           C  
ATOM   2658  CD1 LEU A 331       8.799  -2.442 -14.485  1.00 92.44           C  
ATOM   2659  CD2 LEU A 331      10.590  -1.970 -12.792  1.00 92.44           C  
ATOM   2660  N   ASN A 332      12.340  -6.489 -13.220  1.00 89.62           N  
ATOM   2661  CA  ASN A 332      12.386  -7.943 -13.327  1.00 89.62           C  
ATOM   2662  C   ASN A 332      11.277  -8.475 -14.230  1.00 89.62           C  
ATOM   2663  CB  ASN A 332      12.296  -8.586 -11.941  1.00 89.62           C  
ATOM   2664  O   ASN A 332      10.103  -8.453 -13.858  1.00 89.62           O  
ATOM   2665  CG  ASN A 332      12.444 -10.095 -11.987  1.00 89.62           C  
ATOM   2666  ND2 ASN A 332      13.456 -10.612 -11.302  1.00 89.62           N  
ATOM   2667  OD1 ASN A 332      11.654 -10.789 -12.633  1.00 89.62           O  
ATOM   2668  N   SER A 333      11.638  -8.907 -15.442  1.00 90.43           N  
ATOM   2669  CA  SER A 333      10.658  -9.245 -16.470  1.00 90.43           C  
ATOM   2670  C   SER A 333       9.773 -10.406 -16.030  1.00 90.43           C  
ATOM   2671  CB  SER A 333      11.358  -9.595 -17.783  1.00 90.43           C  
ATOM   2672  O   SER A 333       8.578 -10.433 -16.334  1.00 90.43           O  
ATOM   2673  OG  SER A 333      12.259 -10.674 -17.601  1.00 90.43           O  
ATOM   2674  N   GLU A 334      10.382 -11.309 -15.299  1.00 91.41           N  
ATOM   2675  CA  GLU A 334       9.605 -12.455 -14.834  1.00 91.41           C  
ATOM   2676  C   GLU A 334       8.601 -12.042 -13.762  1.00 91.41           C  
ATOM   2677  CB  GLU A 334      10.531 -13.548 -14.294  1.00 91.41           C  
ATOM   2678  O   GLU A 334       7.446 -12.472 -13.787  1.00 91.41           O  
ATOM   2679  CG  GLU A 334       9.818 -14.854 -13.974  1.00 91.41           C  
ATOM   2680  CD  GLU A 334      10.761 -15.954 -13.510  1.00 91.41           C  
ATOM   2681  OE1 GLU A 334      10.289 -17.080 -13.232  1.00 91.41           O  
ATOM   2682  OE2 GLU A 334      11.980 -15.687 -13.423  1.00 91.41           O  
ATOM   2683  N   PHE A 335       9.009 -11.234 -12.869  1.00 93.68           N  
ATOM   2684  CA  PHE A 335       8.170 -10.795 -11.760  1.00 93.68           C  
ATOM   2685  C   PHE A 335       7.023  -9.925 -12.261  1.00 93.68           C  
ATOM   2686  CB  PHE A 335       8.999 -10.028 -10.727  1.00 93.68           C  
ATOM   2687  O   PHE A 335       5.896 -10.032 -11.773  1.00 93.68           O  
ATOM   2688  CG  PHE A 335       8.231  -9.653  -9.489  1.00 93.68           C  
ATOM   2689  CD1 PHE A 335       7.812  -8.344  -9.283  1.00 93.68           C  
ATOM   2690  CD2 PHE A 335       7.927 -10.610  -8.529  1.00 93.68           C  
ATOM   2691  CE1 PHE A 335       7.100  -7.994  -8.138  1.00 93.68           C  
ATOM   2692  CE2 PHE A 335       7.216 -10.268  -7.382  1.00 93.68           C  
ATOM   2693  CZ  PHE A 335       6.804  -8.959  -7.188  1.00 93.68           C  
ATOM   2694  N   TYR A 336       7.220  -9.032 -13.228  1.00 94.96           N  
ATOM   2695  CA  TYR A 336       6.227  -8.102 -13.754  1.00 94.96           C  
ATOM   2696  C   TYR A 336       5.686  -8.584 -15.095  1.00 94.96           C  
ATOM   2697  CB  TYR A 336       6.828  -6.702 -13.906  1.00 94.96           C  
ATOM   2698  O   TYR A 336       5.390  -7.775 -15.978  1.00 94.96           O  
ATOM   2699  CG  TYR A 336       7.182  -6.048 -12.592  1.00 94.96           C  
ATOM   2700  CD1 TYR A 336       6.208  -5.414 -11.823  1.00 94.96           C  
ATOM   2701  CD2 TYR A 336       8.489  -6.061 -12.118  1.00 94.96           C  
ATOM   2702  CE1 TYR A 336       6.530  -4.808 -10.613  1.00 94.96           C  
ATOM   2703  CE2 TYR A 336       8.822  -5.458 -10.910  1.00 94.96           C  
ATOM   2704  OH  TYR A 336       8.161  -4.237  -8.968  1.00 94.96           O  
ATOM   2705  CZ  TYR A 336       7.837  -4.835 -10.165  1.00 94.96           C  
ATOM   2706  N   SER A 337       5.560  -9.879 -15.241  1.00 93.66           N  
ATOM   2707  CA  SER A 337       4.992 -10.443 -16.461  1.00 93.66           C  
ATOM   2708  C   SER A 337       3.481 -10.245 -16.510  1.00 93.66           C  
ATOM   2709  CB  SER A 337       5.324 -11.932 -16.569  1.00 93.66           C  
ATOM   2710  O   SER A 337       2.785 -10.490 -15.523  1.00 93.66           O  
ATOM   2711  OG  SER A 337       4.715 -12.501 -17.715  1.00 93.66           O  
ATOM   2712  N   ILE A 338       2.979  -9.804 -17.659  1.00 93.73           N  
ATOM   2713  CA  ILE A 338       1.550  -9.579 -17.850  1.00 93.73           C  
ATOM   2714  C   ILE A 338       0.818 -10.919 -17.896  1.00 93.73           C  
ATOM   2715  CB  ILE A 338       1.272  -8.772 -19.138  1.00 93.73           C  
ATOM   2716  O   ILE A 338      -0.297 -11.042 -17.385  1.00 93.73           O  
ATOM   2717  CG1 ILE A 338       1.822  -7.348 -19.005  1.00 93.73           C  
ATOM   2718  CG2 ILE A 338      -0.227  -8.754 -19.451  1.00 93.73           C  
ATOM   2719  CD1 ILE A 338       1.795  -6.550 -20.302  1.00 93.73           C  
ATOM   2720  N   LYS A 339       1.454 -11.925 -18.359  1.00 92.54           N  
ATOM   2721  CA  LYS A 339       0.908 -13.278 -18.432  1.00 92.54           C  
ATOM   2722  C   LYS A 339       1.857 -14.288 -17.794  1.00 92.54           C  
ATOM   2723  CB  LYS A 339       0.628 -13.666 -19.885  1.00 92.54           C  
ATOM   2724  O   LYS A 339       2.574 -15.003 -18.497  1.00 92.54           O  
ATOM   2725  CG  LYS A 339      -0.518 -12.893 -20.522  1.00 92.54           C  
ATOM   2726  CD  LYS A 339      -0.878 -13.455 -21.891  1.00 92.54           C  
ATOM   2727  CE  LYS A 339      -2.063 -12.721 -22.503  1.00 92.54           C  
ATOM   2728  NZ  LYS A 339      -2.435 -13.284 -23.836  1.00 92.54           N  
ATOM   2729  N   PRO A 340       1.858 -14.285 -16.556  1.00 92.00           N  
ATOM   2730  CA  PRO A 340       2.811 -15.173 -15.886  1.00 92.00           C  
ATOM   2731  C   PRO A 340       2.420 -16.646 -15.994  1.00 92.00           C  
ATOM   2732  CB  PRO A 340       2.768 -14.703 -14.430  1.00 92.00           C  
ATOM   2733  O   PRO A 340       1.237 -16.966 -16.133  1.00 92.00           O  
ATOM   2734  CG  PRO A 340       1.387 -14.162 -14.244  1.00 92.00           C  
ATOM   2735  CD  PRO A 340       0.943 -13.534 -15.533  1.00 92.00           C  
ATOM   2736  N   ARG A 341       3.425 -17.528 -15.962  1.00 91.90           N  
ATOM   2737  CA  ARG A 341       3.164 -18.958 -15.828  1.00 91.90           C  
ATOM   2738  C   ARG A 341       2.438 -19.262 -14.523  1.00 91.90           C  
ATOM   2739  CB  ARG A 341       4.471 -19.752 -15.898  1.00 91.90           C  
ATOM   2740  O   ARG A 341       2.596 -18.541 -13.535  1.00 91.90           O  
ATOM   2741  CG  ARG A 341       5.173 -19.665 -17.244  1.00 91.90           C  
ATOM   2742  CD  ARG A 341       6.402 -20.562 -17.298  1.00 91.90           C  
ATOM   2743  NE  ARG A 341       7.638 -19.788 -17.236  1.00 91.90           N  
ATOM   2744  NH1 ARG A 341       9.015 -21.552 -17.807  1.00 91.90           N  
ATOM   2745  NH2 ARG A 341       9.908 -19.481 -17.394  1.00 91.90           N  
ATOM   2746  CZ  ARG A 341       8.851 -20.275 -17.479  1.00 91.90           C  
ATOM   2747  N   LYS A 342       1.492 -20.245 -14.410  1.00 85.80           N  
ATOM   2748  CA  LYS A 342       0.620 -20.597 -13.293  1.00 85.80           C  
ATOM   2749  C   LYS A 342       1.419 -20.765 -12.004  1.00 85.80           C  
ATOM   2750  CB  LYS A 342      -0.155 -21.879 -13.600  1.00 85.80           C  
ATOM   2751  O   LYS A 342       1.010 -20.280 -10.947  1.00 85.80           O  
ATOM   2752  CG  LYS A 342      -1.266 -22.184 -12.606  1.00 85.80           C  
ATOM   2753  CD  LYS A 342      -2.048 -23.428 -13.006  1.00 85.80           C  
ATOM   2754  CE  LYS A 342      -3.117 -23.773 -11.977  1.00 85.80           C  
ATOM   2755  NZ  LYS A 342      -3.889 -24.990 -12.367  1.00 85.80           N  
ATOM   2756  N   ASP A 343       2.647 -21.064 -11.918  1.00 84.52           N  
ATOM   2757  CA  ASP A 343       3.378 -21.335 -10.684  1.00 84.52           C  
ATOM   2758  C   ASP A 343       4.630 -20.466 -10.587  1.00 84.52           C  
ATOM   2759  CB  ASP A 343       3.757 -22.815 -10.598  1.00 84.52           C  
ATOM   2760  O   ASP A 343       5.541 -20.764  -9.811  1.00 84.52           O  
ATOM   2761  CG  ASP A 343       2.550 -23.733 -10.532  1.00 84.52           C  
ATOM   2762  OD1 ASP A 343       1.542 -23.370  -9.888  1.00 84.52           O  
ATOM   2763  OD2 ASP A 343       2.608 -24.830 -11.128  1.00 84.52           O  
ATOM   2764  N   SER A 344       4.565 -19.437 -11.350  1.00 91.30           N  
ATOM   2765  CA  SER A 344       5.715 -18.540 -11.314  1.00 91.30           C  
ATOM   2766  C   SER A 344       5.627 -17.575 -10.136  1.00 91.30           C  
ATOM   2767  CB  SER A 344       5.824 -17.754 -12.621  1.00 91.30           C  
ATOM   2768  O   SER A 344       4.560 -17.407  -9.543  1.00 91.30           O  
ATOM   2769  OG  SER A 344       4.741 -16.850 -12.755  1.00 91.30           O  
ATOM   2770  N   HIS A 345       6.748 -17.087  -9.687  1.00 89.92           N  
ATOM   2771  CA  HIS A 345       6.844 -16.079  -8.637  1.00 89.92           C  
ATOM   2772  C   HIS A 345       6.590 -14.681  -9.190  1.00 89.92           C  
ATOM   2773  CB  HIS A 345       8.216 -16.136  -7.964  1.00 89.92           C  
ATOM   2774  O   HIS A 345       7.411 -13.779  -9.011  1.00 89.92           O  
ATOM   2775  CG  HIS A 345       8.269 -15.427  -6.648  1.00 89.92           C  
ATOM   2776  CD2 HIS A 345       8.881 -14.275  -6.283  1.00 89.92           C  
ATOM   2777  ND1 HIS A 345       7.640 -15.904  -5.519  1.00 89.92           N  
ATOM   2778  CE1 HIS A 345       7.862 -15.074  -4.514  1.00 89.92           C  
ATOM   2779  NE2 HIS A 345       8.612 -14.077  -4.951  1.00 89.92           N  
ATOM   2780  N   SER A 346       5.542 -14.459  -9.902  1.00 95.05           N  
ATOM   2781  CA  SER A 346       5.157 -13.174 -10.477  1.00 95.05           C  
ATOM   2782  C   SER A 346       4.263 -12.387  -9.525  1.00 95.05           C  
ATOM   2783  CB  SER A 346       4.440 -13.378 -11.812  1.00 95.05           C  
ATOM   2784  O   SER A 346       3.647 -12.963  -8.626  1.00 95.05           O  
ATOM   2785  OG  SER A 346       3.143 -13.913 -11.610  1.00 95.05           O  
ATOM   2786  N   LEU A 347       4.254 -11.070  -9.643  1.00 95.57           N  
ATOM   2787  CA  LEU A 347       3.420 -10.187  -8.835  1.00 95.57           C  
ATOM   2788  C   LEU A 347       1.961 -10.632  -8.874  1.00 95.57           C  
ATOM   2789  CB  LEU A 347       3.538  -8.742  -9.325  1.00 95.57           C  
ATOM   2790  O   LEU A 347       1.319 -10.759  -7.829  1.00 95.57           O  
ATOM   2791  CG  LEU A 347       2.637  -7.716  -8.635  1.00 95.57           C  
ATOM   2792  CD1 LEU A 347       2.938  -7.667  -7.141  1.00 95.57           C  
ATOM   2793  CD2 LEU A 347       2.812  -6.339  -9.267  1.00 95.57           C  
ATOM   2794  N   ILE A 348       1.420 -10.910 -10.013  1.00 96.25           N  
ATOM   2795  CA  ILE A 348       0.024 -11.282 -10.215  1.00 96.25           C  
ATOM   2796  C   ILE A 348      -0.280 -12.574  -9.460  1.00 96.25           C  
ATOM   2797  CB  ILE A 348      -0.305 -11.449 -11.716  1.00 96.25           C  
ATOM   2798  O   ILE A 348      -1.253 -12.645  -8.706  1.00 96.25           O  
ATOM   2799  CG1 ILE A 348      -0.366 -10.080 -12.404  1.00 96.25           C  
ATOM   2800  CG2 ILE A 348      -1.619 -12.213 -11.899  1.00 96.25           C  
ATOM   2801  CD1 ILE A 348      -0.613 -10.153 -13.905  1.00 96.25           C  
ATOM   2802  N   ASN A 349       0.576 -13.639  -9.737  1.00 95.65           N  
ATOM   2803  CA  ASN A 349       0.366 -14.906  -9.044  1.00 95.65           C  
ATOM   2804  C   ASN A 349       0.430 -14.734  -7.529  1.00 95.65           C  
ATOM   2805  CB  ASN A 349       1.390 -15.945  -9.505  1.00 95.65           C  
ATOM   2806  O   ASN A 349      -0.375 -15.316  -6.800  1.00 95.65           O  
ATOM   2807  CG  ASN A 349       1.097 -16.478 -10.894  1.00 95.65           C  
ATOM   2808  ND2 ASN A 349       2.072 -17.159 -11.485  1.00 95.65           N  
ATOM   2809  OD1 ASN A 349       0.005 -16.279 -11.431  1.00 95.65           O  
ATOM   2810  N   LEU A 350       1.365 -13.922  -7.046  1.00 95.24           N  
ATOM   2811  CA  LEU A 350       1.519 -13.696  -5.613  1.00 95.24           C  
ATOM   2812  C   LEU A 350       0.291 -13.000  -5.037  1.00 95.24           C  
ATOM   2813  CB  LEU A 350       2.772 -12.862  -5.333  1.00 95.24           C  
ATOM   2814  O   LEU A 350      -0.191 -13.369  -3.964  1.00 95.24           O  
ATOM   2815  CG  LEU A 350       4.113 -13.583  -5.474  1.00 95.24           C  
ATOM   2816  CD1 LEU A 350       5.265 -12.604  -5.274  1.00 95.24           C  
ATOM   2817  CD2 LEU A 350       4.207 -14.737  -4.482  1.00 95.24           C  
ATOM   2818  N   LEU A 351      -0.173 -12.034  -5.667  1.00 96.47           N  
ATOM   2819  CA  LEU A 351      -1.339 -11.307  -5.177  1.00 96.47           C  
ATOM   2820  C   LEU A 351      -2.565 -12.214  -5.130  1.00 96.47           C  
ATOM   2821  CB  LEU A 351      -1.624 -10.090  -6.061  1.00 96.47           C  
ATOM   2822  O   LEU A 351      -3.361 -12.141  -4.192  1.00 96.47           O  
ATOM   2823  CG  LEU A 351      -0.617  -8.942  -5.979  1.00 96.47           C  
ATOM   2824  CD1 LEU A 351      -0.991  -7.837  -6.961  1.00 96.47           C  
ATOM   2825  CD2 LEU A 351      -0.541  -8.397  -4.556  1.00 96.47           C  
ATOM   2826  N   GLN A 352      -2.770 -13.046  -6.149  1.00 95.86           N  
ATOM   2827  CA  GLN A 352      -3.878 -13.995  -6.142  1.00 95.86           C  
ATOM   2828  C   GLN A 352      -3.784 -14.942  -4.949  1.00 95.86           C  
ATOM   2829  CB  GLN A 352      -3.911 -14.794  -7.446  1.00 95.86           C  
ATOM   2830  O   GLN A 352      -4.781 -15.193  -4.269  1.00 95.86           O  
ATOM   2831  CG  GLN A 352      -4.317 -13.971  -8.661  1.00 95.86           C  
ATOM   2832  CD  GLN A 352      -4.141 -14.725  -9.966  1.00 95.86           C  
ATOM   2833  NE2 GLN A 352      -4.975 -14.410 -10.950  1.00 95.86           N  
ATOM   2834  OE1 GLN A 352      -3.261 -15.583 -10.088  1.00 95.86           O  
ATOM   2835  N   GLN A 353      -2.659 -15.425  -4.740  1.00 95.69           N  
ATOM   2836  CA  GLN A 353      -2.434 -16.345  -3.630  1.00 95.69           C  
ATOM   2837  C   GLN A 353      -2.582 -15.635  -2.288  1.00 95.69           C  
ATOM   2838  CB  GLN A 353      -1.050 -16.987  -3.736  1.00 95.69           C  
ATOM   2839  O   GLN A 353      -3.103 -16.209  -1.330  1.00 95.69           O  
ATOM   2840  CG  GLN A 353      -0.905 -17.950  -4.906  1.00 95.69           C  
ATOM   2841  CD  GLN A 353       0.517 -18.446  -5.086  1.00 95.69           C  
ATOM   2842  NE2 GLN A 353       0.693 -19.441  -5.949  1.00 95.69           N  
ATOM   2843  OE1 GLN A 353       1.450 -17.939  -4.455  1.00 95.69           O  
ATOM   2844  N   ARG A 354      -2.129 -14.507  -2.247  1.00 96.25           N  
ATOM   2845  CA  ARG A 354      -2.270 -13.741  -1.012  1.00 96.25           C  
ATOM   2846  C   ARG A 354      -3.738 -13.468  -0.702  1.00 96.25           C  
ATOM   2847  CB  ARG A 354      -1.500 -12.423  -1.106  1.00 96.25           C  
ATOM   2848  O   ARG A 354      -4.144 -13.475   0.462  1.00 96.25           O  
ATOM   2849  CG  ARG A 354       0.011 -12.588  -1.066  1.00 96.25           C  
ATOM   2850  CD  ARG A 354       0.726 -11.244  -1.095  1.00 96.25           C  
ATOM   2851  NE  ARG A 354       0.529 -10.502   0.148  1.00 96.25           N  
ATOM   2852  NH1 ARG A 354       2.085 -11.709   1.357  1.00 96.25           N  
ATOM   2853  NH2 ARG A 354       0.922 -10.004   2.355  1.00 96.25           N  
ATOM   2854  CZ  ARG A 354       1.179 -10.740   1.284  1.00 96.25           C  
ATOM   2855  N   LEU A 355      -4.505 -13.111  -1.685  1.00 97.49           N  
ATOM   2856  CA  LEU A 355      -5.941 -12.966  -1.473  1.00 97.49           C  
ATOM   2857  C   LEU A 355      -6.530 -14.229  -0.855  1.00 97.49           C  
ATOM   2858  CB  LEU A 355      -6.649 -12.652  -2.793  1.00 97.49           C  
ATOM   2859  O   LEU A 355      -7.285 -14.156   0.117  1.00 97.49           O  
ATOM   2860  CG  LEU A 355      -8.178 -12.609  -2.750  1.00 97.49           C  
ATOM   2861  CD1 LEU A 355      -8.650 -11.541  -1.769  1.00 97.49           C  
ATOM   2862  CD2 LEU A 355      -8.746 -12.354  -4.141  1.00 97.49           C  
ATOM   2863  N   ASN A 356      -6.156 -15.352  -1.414  1.00 96.67           N  
ATOM   2864  CA  ASN A 356      -6.640 -16.618  -0.874  1.00 96.67           C  
ATOM   2865  C   ASN A 356      -6.185 -16.822   0.568  1.00 96.67           C  
ATOM   2866  CB  ASN A 356      -6.178 -17.786  -1.747  1.00 96.67           C  
ATOM   2867  O   ASN A 356      -6.964 -17.269   1.412  1.00 96.67           O  
ATOM   2868  CG  ASN A 356      -6.873 -17.820  -3.094  1.00 96.67           C  
ATOM   2869  ND2 ASN A 356      -6.223 -18.422  -4.082  1.00 96.67           N  
ATOM   2870  OD1 ASN A 356      -7.985 -17.307  -3.245  1.00 96.67           O  
ATOM   2871  N   SER A 357      -4.927 -16.557   0.754  1.00 96.34           N  
ATOM   2872  CA  SER A 357      -4.369 -16.683   2.097  1.00 96.34           C  
ATOM   2873  C   SER A 357      -5.069 -15.746   3.075  1.00 96.34           C  
ATOM   2874  CB  SER A 357      -2.868 -16.391   2.084  1.00 96.34           C  
ATOM   2875  O   SER A 357      -5.377 -16.136   4.204  1.00 96.34           O  
ATOM   2876  OG  SER A 357      -2.300 -16.623   3.361  1.00 96.34           O  
ATOM   2877  N   ALA A 358      -5.325 -14.518   2.754  1.00 97.40           N  
ATOM   2878  CA  ALA A 358      -6.035 -13.556   3.592  1.00 97.40           C  
ATOM   2879  C   ALA A 358      -7.452 -14.034   3.896  1.00 97.40           C  
ATOM   2880  CB  ALA A 358      -6.072 -12.187   2.916  1.00 97.40           C  
ATOM   2881  O   ALA A 358      -7.944 -13.864   5.014  1.00 97.40           O  
ATOM   2882  N   LYS A 359      -8.054 -14.609   2.971  1.00 97.67           N  
ATOM   2883  CA  LYS A 359      -9.397 -15.158   3.141  1.00 97.67           C  
ATOM   2884  C   LYS A 359      -9.426 -16.205   4.251  1.00 97.67           C  
ATOM   2885  CB  LYS A 359      -9.897 -15.769   1.831  1.00 97.67           C  
ATOM   2886  O   LYS A 359     -10.390 -16.281   5.015  1.00 97.67           O  
ATOM   2887  CG  LYS A 359     -11.306 -16.337   1.912  1.00 97.67           C  
ATOM   2888  CD  LYS A 359     -11.744 -16.936   0.581  1.00 97.67           C  
ATOM   2889  CE  LYS A 359     -13.094 -17.631   0.697  1.00 97.67           C  
ATOM   2890  NZ  LYS A 359     -13.489 -18.291  -0.583  1.00 97.67           N  
ATOM   2891  N   MET A 360      -8.467 -16.963   4.302  1.00 96.66           N  
ATOM   2892  CA  MET A 360      -8.393 -18.037   5.288  1.00 96.66           C  
ATOM   2893  C   MET A 360      -8.333 -17.473   6.704  1.00 96.66           C  
ATOM   2894  CB  MET A 360      -7.176 -18.926   5.027  1.00 96.66           C  
ATOM   2895  O   MET A 360      -8.608 -18.184   7.672  1.00 96.66           O  
ATOM   2896  CG  MET A 360      -7.275 -19.741   3.748  1.00 96.66           C  
ATOM   2897  SD  MET A 360      -5.786 -20.774   3.456  1.00 96.66           S  
ATOM   2898  CE  MET A 360      -5.972 -21.988   4.792  1.00 96.66           C  
ATOM   2899  N   LEU A 361      -7.989 -16.229   6.841  1.00 97.29           N  
ATOM   2900  CA  LEU A 361      -7.913 -15.598   8.154  1.00 97.29           C  
ATOM   2901  C   LEU A 361      -9.307 -15.383   8.736  1.00 97.29           C  
ATOM   2902  CB  LEU A 361      -7.173 -14.260   8.064  1.00 97.29           C  
ATOM   2903  O   LEU A 361      -9.470 -15.306   9.956  1.00 97.29           O  
ATOM   2904  CG  LEU A 361      -5.707 -14.325   7.633  1.00 97.29           C  
ATOM   2905  CD1 LEU A 361      -5.119 -12.921   7.546  1.00 97.29           C  
ATOM   2906  CD2 LEU A 361      -4.903 -15.188   8.599  1.00 97.29           C  
ATOM   2907  N   ILE A 362     -10.301 -15.295   7.915  1.00 97.91           N  
ATOM   2908  CA  ILE A 362     -11.667 -14.985   8.322  1.00 97.91           C  
ATOM   2909  C   ILE A 362     -12.149 -16.017   9.339  1.00 97.91           C  
ATOM   2910  CB  ILE A 362     -12.623 -14.942   7.108  1.00 97.91           C  
ATOM   2911  O   ILE A 362     -12.625 -15.659  10.419  1.00 97.91           O  
ATOM   2912  CG1 ILE A 362     -12.301 -13.736   6.218  1.00 97.91           C  
ATOM   2913  CG2 ILE A 362     -14.082 -14.908   7.571  1.00 97.91           C  
ATOM   2914  CD1 ILE A 362     -13.041 -13.734   4.888  1.00 97.91           C  
ATOM   2915  N   SER A 363     -12.004 -17.319   9.024  1.00 97.32           N  
ATOM   2916  CA  SER A 363     -12.481 -18.366   9.921  1.00 97.32           C  
ATOM   2917  C   SER A 363     -11.736 -18.336  11.251  1.00 97.32           C  
ATOM   2918  CB  SER A 363     -12.326 -19.742   9.271  1.00 97.32           C  
ATOM   2919  O   SER A 363     -12.315 -18.626  12.300  1.00 97.32           O  
ATOM   2920  OG  SER A 363     -10.959 -20.040   9.045  1.00 97.32           O  
ATOM   2921  N   GLN A 364     -10.498 -18.013  11.254  1.00 97.41           N  
ATOM   2922  CA  GLN A 364      -9.709 -17.941  12.479  1.00 97.41           C  
ATOM   2923  C   GLN A 364     -10.170 -16.785  13.363  1.00 97.41           C  
ATOM   2924  CB  GLN A 364      -8.222 -17.792  12.153  1.00 97.41           C  
ATOM   2925  O   GLN A 364     -10.335 -16.950  14.573  1.00 97.41           O  
ATOM   2926  CG  GLN A 364      -7.624 -19.000  11.445  1.00 97.41           C  
ATOM   2927  CD  GLN A 364      -6.143 -18.839  11.160  1.00 97.41           C  
ATOM   2928  NE2 GLN A 364      -5.815 -18.420   9.942  1.00 97.41           N  
ATOM   2929  OE1 GLN A 364      -5.300 -19.089  12.027  1.00 97.41           O  
ATOM   2930  N   PHE A 365     -10.373 -15.620  12.772  1.00 97.66           N  
ATOM   2931  CA  PHE A 365     -10.894 -14.487  13.528  1.00 97.66           C  
ATOM   2932  C   PHE A 365     -12.272 -14.802  14.095  1.00 97.66           C  
ATOM   2933  CB  PHE A 365     -10.962 -13.236  12.646  1.00 97.66           C  
ATOM   2934  O   PHE A 365     -12.561 -14.484  15.251  1.00 97.66           O  
ATOM   2935  CG  PHE A 365      -9.617 -12.638  12.335  1.00 97.66           C  
ATOM   2936  CD1 PHE A 365      -8.644 -12.528  13.322  1.00 97.66           C  
ATOM   2937  CD2 PHE A 365      -9.324 -12.185  11.055  1.00 97.66           C  
ATOM   2938  CE1 PHE A 365      -7.398 -11.975  13.037  1.00 97.66           C  
ATOM   2939  CE2 PHE A 365      -8.081 -11.631  10.763  1.00 97.66           C  
ATOM   2940  CZ  PHE A 365      -7.120 -11.526  11.756  1.00 97.66           C  
ATOM   2941  N   GLN A 366     -13.094 -15.398  13.364  1.00 97.33           N  
ATOM   2942  CA  GLN A 366     -14.438 -15.763  13.799  1.00 97.33           C  
ATOM   2943  C   GLN A 366     -14.391 -16.744  14.968  1.00 97.33           C  
ATOM   2944  CB  GLN A 366     -15.233 -16.366  12.640  1.00 97.33           C  
ATOM   2945  O   GLN A 366     -15.280 -16.742  15.822  1.00 97.33           O  
ATOM   2946  CG  GLN A 366     -15.658 -15.348  11.591  1.00 97.33           C  
ATOM   2947  CD  GLN A 366     -16.292 -15.991  10.372  1.00 97.33           C  
ATOM   2948  NE2 GLN A 366     -17.081 -15.216   9.635  1.00 97.33           N  
ATOM   2949  OE1 GLN A 366     -16.075 -17.174  10.094  1.00 97.33           O  
ATOM   2950  N   ALA A 367     -13.355 -17.491  14.982  1.00 97.19           N  
ATOM   2951  CA  ALA A 367     -13.176 -18.472  16.049  1.00 97.19           C  
ATOM   2952  C   ALA A 367     -12.565 -17.828  17.290  1.00 97.19           C  
ATOM   2953  CB  ALA A 367     -12.302 -19.628  15.568  1.00 97.19           C  
ATOM   2954  O   ALA A 367     -12.290 -18.511  18.280  1.00 97.19           O  
ATOM   2955  N   GLY A 368     -12.244 -16.568  17.218  1.00 97.11           N  
ATOM   2956  CA  GLY A 368     -11.758 -15.822  18.368  1.00 97.11           C  
ATOM   2957  C   GLY A 368     -10.254 -15.907  18.543  1.00 97.11           C  
ATOM   2958  O   GLY A 368      -9.734 -15.642  19.629  1.00 97.11           O  
ATOM   2959  N   ILE A 369      -9.583 -16.358  17.545  1.00 96.87           N  
ATOM   2960  CA  ILE A 369      -8.130 -16.450  17.630  1.00 96.87           C  
ATOM   2961  C   ILE A 369      -7.509 -15.080  17.365  1.00 96.87           C  
ATOM   2962  CB  ILE A 369      -7.571 -17.493  16.636  1.00 96.87           C  
ATOM   2963  O   ILE A 369      -7.800 -14.446  16.347  1.00 96.87           O  
ATOM   2964  CG1 ILE A 369      -8.237 -18.855  16.860  1.00 96.87           C  
ATOM   2965  CG2 ILE A 369      -6.048 -17.600  16.765  1.00 96.87           C  
ATOM   2966  CD1 ILE A 369      -7.853 -19.909  15.830  1.00 96.87           C  
ATOM   2967  N   SER A 370      -6.671 -14.615  18.219  1.00 93.59           N  
ATOM   2968  CA  SER A 370      -6.091 -13.281  18.106  1.00 93.59           C  
ATOM   2969  C   SER A 370      -5.137 -13.193  16.919  1.00 93.59           C  
ATOM   2970  CB  SER A 370      -5.355 -12.905  19.392  1.00 93.59           C  
ATOM   2971  O   SER A 370      -4.547 -14.196  16.514  1.00 93.59           O  
ATOM   2972  OG  SER A 370      -4.168 -13.666  19.533  1.00 93.59           O  
ATOM   2973  N   ALA A 371      -4.935 -12.010  16.323  1.00 91.92           N  
ATOM   2974  CA  ALA A 371      -4.034 -11.737  15.207  1.00 91.92           C  
ATOM   2975  C   ALA A 371      -2.602 -12.142  15.546  1.00 91.92           C  
ATOM   2976  CB  ALA A 371      -4.089 -10.259  14.827  1.00 91.92           C  
ATOM   2977  O   ALA A 371      -1.904 -12.731  14.718  1.00 91.92           O  
ATOM   2978  N   THR A 372      -2.214 -11.872  16.746  1.00 86.73           N  
ATOM   2979  CA  THR A 372      -0.862 -12.195  17.191  1.00 86.73           C  
ATOM   2980  C   THR A 372      -0.635 -13.704  17.182  1.00 86.73           C  
ATOM   2981  CB  THR A 372      -0.591 -11.640  18.602  1.00 86.73           C  
ATOM   2982  O   THR A 372       0.411 -14.177  16.733  1.00 86.73           O  
ATOM   2983  CG2 THR A 372       0.837 -11.940  19.046  1.00 86.73           C  
ATOM   2984  OG1 THR A 372      -0.790 -10.221  18.597  1.00 86.73           O  
ATOM   2985  N   SER A 373      -1.556 -14.436  17.753  1.00 88.88           N  
ATOM   2986  CA  SER A 373      -1.449 -15.891  17.785  1.00 88.88           C  
ATOM   2987  C   SER A 373      -1.375 -16.471  16.377  1.00 88.88           C  
ATOM   2988  CB  SER A 373      -2.636 -16.499  18.534  1.00 88.88           C  
ATOM   2989  O   SER A 373      -0.572 -17.369  16.111  1.00 88.88           O  
ATOM   2990  OG  SER A 373      -2.608 -16.133  19.903  1.00 88.88           O  
ATOM   2991  N   ILE A 374      -2.191 -15.996  15.497  1.00 91.91           N  
ATOM   2992  CA  ILE A 374      -2.191 -16.435  14.106  1.00 91.91           C  
ATOM   2993  C   ILE A 374      -0.833 -16.141  13.472  1.00 91.91           C  
ATOM   2994  CB  ILE A 374      -3.318 -15.753  13.299  1.00 91.91           C  
ATOM   2995  O   ILE A 374      -0.258 -16.997  12.796  1.00 91.91           O  
ATOM   2996  CG1 ILE A 374      -4.690 -16.161  13.847  1.00 91.91           C  
ATOM   2997  CG2 ILE A 374      -3.199 -16.095  11.811  1.00 91.91           C  
ATOM   2998  CD1 ILE A 374      -5.846 -15.331  13.305  1.00 91.91           C  
ATOM   2999  N   GLN A 375      -0.332 -14.902  13.626  1.00 87.78           N  
ATOM   3000  CA  GLN A 375       0.954 -14.489  13.074  1.00 87.78           C  
ATOM   3001  C   GLN A 375       2.074 -15.418  13.535  1.00 87.78           C  
ATOM   3002  CB  GLN A 375       1.271 -13.047  13.471  1.00 87.78           C  
ATOM   3003  O   GLN A 375       2.903 -15.846  12.730  1.00 87.78           O  
ATOM   3004  CG  GLN A 375       2.623 -12.554  12.971  1.00 87.78           C  
ATOM   3005  CD  GLN A 375       2.627 -12.260  11.483  1.00 87.78           C  
ATOM   3006  NE2 GLN A 375       3.789 -12.398  10.854  1.00 87.78           N  
ATOM   3007  OE1 GLN A 375       1.593 -11.911  10.903  1.00 87.78           O  
ATOM   3008  N   GLU A 376       2.100 -15.695  14.785  1.00 83.71           N  
ATOM   3009  CA  GLU A 376       3.151 -16.541  15.341  1.00 83.71           C  
ATOM   3010  C   GLU A 376       3.122 -17.936  14.723  1.00 83.71           C  
ATOM   3011  CB  GLU A 376       3.016 -16.638  16.863  1.00 83.71           C  
ATOM   3012  O   GLU A 376       4.169 -18.496  14.390  1.00 83.71           O  
ATOM   3013  CG  GLU A 376       3.392 -15.358  17.596  1.00 83.71           C  
ATOM   3014  CD  GLU A 376       3.110 -15.417  19.089  1.00 83.71           C  
ATOM   3015  OE1 GLU A 376       3.536 -14.498  19.824  1.00 83.71           O  
ATOM   3016  OE2 GLU A 376       2.458 -16.391  19.527  1.00 83.71           O  
ATOM   3017  N   GLU A 377       1.985 -18.432  14.572  1.00 87.27           N  
ATOM   3018  CA  GLU A 377       1.821 -19.748  13.962  1.00 87.27           C  
ATOM   3019  C   GLU A 377       2.302 -19.749  12.514  1.00 87.27           C  
ATOM   3020  CB  GLU A 377       0.358 -20.194  14.031  1.00 87.27           C  
ATOM   3021  O   GLU A 377       3.031 -20.652  12.097  1.00 87.27           O  
ATOM   3022  CG  GLU A 377       0.117 -21.597  13.492  1.00 87.27           C  
ATOM   3023  CD  GLU A 377      -1.340 -22.024  13.563  1.00 87.27           C  
ATOM   3024  OE1 GLU A 377      -1.700 -23.057  12.953  1.00 87.27           O  
ATOM   3025  OE2 GLU A 377      -2.129 -21.321  14.232  1.00 87.27           O  
ATOM   3026  N   ILE A 378       1.869 -18.801  11.749  1.00 87.32           N  
ATOM   3027  CA  ILE A 378       2.236 -18.693  10.341  1.00 87.32           C  
ATOM   3028  C   ILE A 378       3.742 -18.478  10.215  1.00 87.32           C  
ATOM   3029  CB  ILE A 378       1.470 -17.545   9.644  1.00 87.32           C  
ATOM   3030  O   ILE A 378       4.397 -19.100   9.375  1.00 87.32           O  
ATOM   3031  CG1 ILE A 378      -0.015 -17.900   9.508  1.00 87.32           C  
ATOM   3032  CG2 ILE A 378       2.088 -17.237   8.277  1.00 87.32           C  
ATOM   3033  CD1 ILE A 378      -0.883 -16.751   9.013  1.00 87.32           C  
ATOM   3034  N   ARG A 379       4.255 -17.581  10.942  1.00 81.61           N  
ATOM   3035  CA  ARG A 379       5.691 -17.317  10.937  1.00 81.61           C  
ATOM   3036  C   ARG A 379       6.483 -18.595  11.196  1.00 81.61           C  
ATOM   3037  CB  ARG A 379       6.047 -16.259  11.983  1.00 81.61           C  
ATOM   3038  O   ARG A 379       7.431 -18.901  10.470  1.00 81.61           O  
ATOM   3039  CG  ARG A 379       7.535 -15.966  12.081  1.00 81.61           C  
ATOM   3040  CD  ARG A 379       7.892 -15.294  13.399  1.00 81.61           C  
ATOM   3041  NE  ARG A 379       7.609 -16.160  14.540  1.00 81.61           N  
ATOM   3042  NH1 ARG A 379       7.555 -14.447  16.090  1.00 81.61           N  
ATOM   3043  NH2 ARG A 379       7.200 -16.613  16.754  1.00 81.61           N  
ATOM   3044  CZ  ARG A 379       7.456 -15.738  15.792  1.00 81.61           C  
ATOM   3045  N   ASP A 380       6.115 -19.308  12.299  1.00 78.80           N  
ATOM   3046  CA  ASP A 380       6.804 -20.539  12.676  1.00 78.80           C  
ATOM   3047  C   ASP A 380       6.737 -21.572  11.554  1.00 78.80           C  
ATOM   3048  CB  ASP A 380       6.206 -21.117  13.960  1.00 78.80           C  
ATOM   3049  O   ASP A 380       7.723 -22.254  11.271  1.00 78.80           O  
ATOM   3050  CG  ASP A 380       6.525 -20.285  15.190  1.00 78.80           C  
ATOM   3051  OD1 ASP A 380       7.412 -19.407  15.119  1.00 78.80           O  
ATOM   3052  OD2 ASP A 380       5.886 -20.511  16.240  1.00 78.80           O  
ATOM   3053  N   TYR A 381       5.576 -21.646  10.983  1.00 82.19           N  
ATOM   3054  CA  TYR A 381       5.406 -22.553   9.853  1.00 82.19           C  
ATOM   3055  C   TYR A 381       6.320 -22.162   8.698  1.00 82.19           C  
ATOM   3056  CB  TYR A 381       3.948 -22.561   9.384  1.00 82.19           C  
ATOM   3057  O   TYR A 381       6.976 -23.018   8.100  1.00 82.19           O  
ATOM   3058  CG  TYR A 381       3.708 -23.412   8.161  1.00 82.19           C  
ATOM   3059  CD1 TYR A 381       3.649 -22.841   6.892  1.00 82.19           C  
ATOM   3060  CD2 TYR A 381       3.540 -24.788   8.272  1.00 82.19           C  
ATOM   3061  CE1 TYR A 381       3.426 -23.621   5.762  1.00 82.19           C  
ATOM   3062  CE2 TYR A 381       3.317 -25.578   7.149  1.00 82.19           C  
ATOM   3063  OH  TYR A 381       3.042 -25.763   4.785  1.00 82.19           O  
ATOM   3064  CZ  TYR A 381       3.262 -24.986   5.900  1.00 82.19           C  
ATOM   3065  N   TYR A 382       6.272 -20.949   8.344  1.00 78.30           N  
ATOM   3066  CA  TYR A 382       7.087 -20.433   7.251  1.00 78.30           C  
ATOM   3067  C   TYR A 382       8.563 -20.734   7.482  1.00 78.30           C  
ATOM   3068  CB  TYR A 382       6.881 -18.924   7.092  1.00 78.30           C  
ATOM   3069  O   TYR A 382       9.247 -21.244   6.590  1.00 78.30           O  
ATOM   3070  CG  TYR A 382       7.586 -18.338   5.893  1.00 78.30           C  
ATOM   3071  CD1 TYR A 382       8.854 -17.773   6.014  1.00 78.30           C  
ATOM   3072  CD2 TYR A 382       6.987 -18.346   4.638  1.00 78.30           C  
ATOM   3073  CE1 TYR A 382       9.508 -17.230   4.912  1.00 78.30           C  
ATOM   3074  CE2 TYR A 382       7.631 -17.806   3.530  1.00 78.30           C  
ATOM   3075  OH  TYR A 382       9.531 -16.715   2.583  1.00 78.30           O  
ATOM   3076  CZ  TYR A 382       8.889 -17.251   3.676  1.00 78.30           C  
ATOM   3077  N   TYR A 383       9.094 -20.524   8.595  1.00 71.72           N  
ATOM   3078  CA  TYR A 383      10.512 -20.662   8.910  1.00 71.72           C  
ATOM   3079  C   TYR A 383      10.910 -22.130   9.002  1.00 71.72           C  
ATOM   3080  CB  TYR A 383      10.843 -19.948  10.224  1.00 71.72           C  
ATOM   3081  O   TYR A 383      12.012 -22.508   8.596  1.00 71.72           O  
ATOM   3082  CG  TYR A 383      10.980 -18.452  10.084  1.00 71.72           C  
ATOM   3083  CD1 TYR A 383      12.078 -17.892   9.434  1.00 71.72           C  
ATOM   3084  CD2 TYR A 383      10.015 -17.595  10.602  1.00 71.72           C  
ATOM   3085  CE1 TYR A 383      12.210 -16.513   9.304  1.00 71.72           C  
ATOM   3086  CE2 TYR A 383      10.137 -16.215  10.478  1.00 71.72           C  
ATOM   3087  OH  TYR A 383      11.362 -14.319   9.702  1.00 71.72           O  
ATOM   3088  CZ  TYR A 383      11.236 -15.684   9.828  1.00 71.72           C  
ATOM   3089  N   HIS A 384      10.000 -22.919   9.577  1.00 71.50           N  
ATOM   3090  CA  HIS A 384      10.248 -24.356   9.607  1.00 71.50           C  
ATOM   3091  C   HIS A 384      10.334 -24.930   8.197  1.00 71.50           C  
ATOM   3092  CB  HIS A 384       9.152 -25.073  10.399  1.00 71.50           C  
ATOM   3093  O   HIS A 384      11.117 -25.848   7.942  1.00 71.50           O  
ATOM   3094  CG  HIS A 384       9.332 -24.989  11.882  1.00 71.50           C  
ATOM   3095  CD2 HIS A 384       8.580 -24.392  12.836  1.00 71.50           C  
ATOM   3096  ND1 HIS A 384      10.398 -25.567  12.536  1.00 71.50           N  
ATOM   3097  CE1 HIS A 384      10.293 -25.329  13.832  1.00 71.50           C  
ATOM   3098  NE2 HIS A 384       9.198 -24.618  14.041  1.00 71.50           N  
ATOM   3099  N   SER A 385       9.497 -24.535   7.251  1.00 71.51           N  
ATOM   3100  CA  SER A 385       9.476 -25.062   5.890  1.00 71.51           C  
ATOM   3101  C   SER A 385      10.760 -24.717   5.144  1.00 71.51           C  
ATOM   3102  CB  SER A 385       8.269 -24.519   5.124  1.00 71.51           C  
ATOM   3103  O   SER A 385      11.112 -25.378   4.165  1.00 71.51           O  
ATOM   3104  OG  SER A 385       8.390 -23.121   4.920  1.00 71.51           O  
ATOM   3105  N   GLN A 386      11.426 -23.639   5.453  1.00 64.64           N  
ATOM   3106  CA  GLN A 386      12.678 -23.255   4.809  1.00 64.64           C  
ATOM   3107  C   GLN A 386      13.806 -24.213   5.184  1.00 64.64           C  
ATOM   3108  CB  GLN A 386      13.059 -21.822   5.186  1.00 64.64           C  
ATOM   3109  O   GLN A 386      14.822 -24.285   4.491  1.00 64.64           O  
ATOM   3110  CG  GLN A 386      12.058 -20.776   4.715  1.00 64.64           C  
ATOM   3111  CD  GLN A 386      12.080 -20.577   3.211  1.00 64.64           C  
ATOM   3112  NE2 GLN A 386      10.918 -20.287   2.635  1.00 64.64           N  
ATOM   3113  OE1 GLN A 386      13.132 -20.682   2.573  1.00 64.64           O  
ATOM   3114  N   TYR A 387      13.668 -25.004   6.260  1.00 54.39           N  
ATOM   3115  CA  TYR A 387      14.625 -25.983   6.764  1.00 54.39           C  
ATOM   3116  C   TYR A 387      14.581 -27.264   5.939  1.00 54.39           C  
ATOM   3117  CB  TYR A 387      14.344 -26.301   8.236  1.00 54.39           C  
ATOM   3118  O   TYR A 387      15.621 -27.866   5.662  1.00 54.39           O  
ATOM   3119  CG  TYR A 387      15.311 -27.291   8.838  1.00 54.39           C  
ATOM   3120  CD1 TYR A 387      14.936 -28.614   9.060  1.00 54.39           C  
ATOM   3121  CD2 TYR A 387      16.601 -26.905   9.187  1.00 54.39           C  
ATOM   3122  CE1 TYR A 387      15.823 -29.529   9.617  1.00 54.39           C  
ATOM   3123  CE2 TYR A 387      17.496 -27.812   9.745  1.00 54.39           C  
ATOM   3124  OH  TYR A 387      17.981 -30.022  10.507  1.00 54.39           O  
ATOM   3125  CZ  TYR A 387      17.099 -29.120   9.955  1.00 54.39           C  
ATOM   3126  N   ILE A 388      13.411 -27.689   5.394  1.00 46.60           N  
ATOM   3127  CA  ILE A 388      13.248 -28.999   4.774  1.00 46.60           C  
ATOM   3128  C   ILE A 388      13.851 -28.985   3.372  1.00 46.60           C  
ATOM   3129  CB  ILE A 388      11.761 -29.415   4.715  1.00 46.60           C  
ATOM   3130  O   ILE A 388      14.291 -30.021   2.868  1.00 46.60           O  
ATOM   3131  CG1 ILE A 388      11.198 -29.590   6.130  1.00 46.60           C  
ATOM   3132  CG2 ILE A 388      11.591 -30.698   3.896  1.00 46.60           C  
ATOM   3133  CD1 ILE A 388       9.690 -29.797   6.175  1.00 46.60           C  
ATOM   3134  N   GLY A 389      14.449 -27.874   2.880  1.00 45.49           N  
ATOM   3135  CA  GLY A 389      15.061 -27.852   1.561  1.00 45.49           C  
ATOM   3136  C   GLY A 389      16.577 -27.816   1.607  1.00 45.49           C  
ATOM   3137  O   GLY A 389      17.238 -27.910   0.571  1.00 45.49           O  
ATOM   3138  N   LYS A 390      17.213 -27.992   2.794  1.00 33.14           N  
ATOM   3139  CA  LYS A 390      18.672 -28.036   2.826  1.00 33.14           C  
ATOM   3140  C   LYS A 390      19.172 -29.420   3.230  1.00 33.14           C  
ATOM   3141  CB  LYS A 390      19.220 -26.980   3.787  1.00 33.14           C  
ATOM   3142  O   LYS A 390      18.994 -29.840   4.375  1.00 33.14           O  
ATOM   3143  CG  LYS A 390      19.258 -25.574   3.206  1.00 33.14           C  
ATOM   3144  CD  LYS A 390      20.035 -24.620   4.103  1.00 33.14           C  
ATOM   3145  CE  LYS A 390      20.083 -23.215   3.517  1.00 33.14           C  
ATOM   3146  NZ  LYS A 390      20.834 -22.272   4.399  1.00 33.14           N  
ATOM   3147  N   TYR A 391      18.694 -30.555   2.648  1.00 35.54           N  
ATOM   3148  CA  TYR A 391      19.421 -31.815   2.550  1.00 35.54           C  
ATOM   3149  C   TYR A 391      19.282 -32.419   1.158  1.00 35.54           C  
ATOM   3150  CB  TYR A 391      18.919 -32.809   3.602  1.00 35.54           C  
ATOM   3151  O   TYR A 391      20.061 -33.293   0.773  1.00 35.54           O  
ATOM   3152  CG  TYR A 391      19.210 -32.388   5.022  1.00 35.54           C  
ATOM   3153  CD1 TYR A 391      20.475 -32.568   5.577  1.00 35.54           C  
ATOM   3154  CD2 TYR A 391      18.222 -31.811   5.812  1.00 35.54           C  
ATOM   3155  CE1 TYR A 391      20.748 -32.184   6.886  1.00 35.54           C  
ATOM   3156  CE2 TYR A 391      18.483 -31.423   7.122  1.00 35.54           C  
ATOM   3157  OH  TYR A 391      20.011 -31.231   8.945  1.00 35.54           O  
ATOM   3158  CZ  TYR A 391      19.747 -31.613   7.649  1.00 35.54           C  
TER    3159      TYR A 391                                                      
ENDMDL                                                                          
END                                                                             
