# Supplementary material for: Pan-kinome of Legionella expanded by a bioinformatics survey
Source: Sci Rep. 2022 Dec 16;12:21782. doi: 10.1038/s41598-022-26109-x (PMC9758233; doi:10.1038/s41598-022-26109-x)
Supplement: Supplementary file 9 — Supplementary Information 9. [file 41598_2022_26109_MOESM9_ESM.zip › S15 - Data - 3D structure models of novel kinases/pdb - whole proteins - AlphaFold2/LLO_2159.pdb]

MODEL     1                                                                     
ATOM      1  N   MET A   1     -30.513  10.491 -23.887  1.00 37.50           N  
ATOM      2  CA  MET A   1     -29.549  11.327 -24.597  1.00 37.50           C  
ATOM      3  C   MET A   1     -29.990  12.787 -24.596  1.00 37.50           C  
ATOM      4  CB  MET A   1     -29.367  10.836 -26.034  1.00 37.50           C  
ATOM      5  O   MET A   1     -29.179  13.684 -24.358  1.00 37.50           O  
ATOM      6  CG  MET A   1     -28.158  11.432 -26.737  1.00 37.50           C  
ATOM      7  SD  MET A   1     -27.978  10.829 -28.460  1.00 37.50           S  
ATOM      8  CE  MET A   1     -27.011   9.321 -28.173  1.00 37.50           C  
ATOM      9  N   PHE A   2     -31.286  13.143 -24.890  1.00 39.98           N  
ATOM     10  CA  PHE A   2     -31.878  14.471 -24.792  1.00 39.98           C  
ATOM     11  C   PHE A   2     -31.801  14.994 -23.362  1.00 39.98           C  
ATOM     12  CB  PHE A   2     -33.335  14.448 -25.264  1.00 39.98           C  
ATOM     13  O   PHE A   2     -31.426  16.146 -23.136  1.00 39.98           O  
ATOM     14  CG  PHE A   2     -33.970  15.810 -25.343  1.00 39.98           C  
ATOM     15  CD1 PHE A   2     -34.803  16.264 -24.328  1.00 39.98           C  
ATOM     16  CD2 PHE A   2     -33.733  16.637 -26.434  1.00 39.98           C  
ATOM     17  CE1 PHE A   2     -35.392  17.525 -24.399  1.00 39.98           C  
ATOM     18  CE2 PHE A   2     -34.318  17.898 -26.511  1.00 39.98           C  
ATOM     19  CZ  PHE A   2     -35.148  18.339 -25.493  1.00 39.98           C  
ATOM     20  N   GLU A   3     -32.163  14.097 -22.311  1.00 44.52           N  
ATOM     21  CA  GLU A   3     -32.067  14.470 -20.903  1.00 44.52           C  
ATOM     22  C   GLU A   3     -30.626  14.783 -20.512  1.00 44.52           C  
ATOM     23  CB  GLU A   3     -32.624  13.357 -20.012  1.00 44.52           C  
ATOM     24  O   GLU A   3     -30.370  15.736 -19.772  1.00 44.52           O  
ATOM     25  CG  GLU A   3     -34.113  13.486 -19.724  1.00 44.52           C  
ATOM     26  CD  GLU A   3     -34.656  12.364 -18.854  1.00 44.52           C  
ATOM     27  OE1 GLU A   3     -35.873  12.356 -18.562  1.00 44.52           O  
ATOM     28  OE2 GLU A   3     -33.857  11.485 -18.460  1.00 44.52           O  
ATOM     29  N   TYR A   4     -29.672  14.034 -21.082  1.00 42.74           N  
ATOM     30  CA  TYR A   4     -28.239  14.218 -20.882  1.00 42.74           C  
ATOM     31  C   TYR A   4     -27.761  15.515 -21.524  1.00 42.74           C  
ATOM     32  CB  TYR A   4     -27.460  13.032 -21.458  1.00 42.74           C  
ATOM     33  O   TYR A   4     -27.043  16.297 -20.896  1.00 42.74           O  
ATOM     34  CG  TYR A   4     -25.965  13.140 -21.273  1.00 42.74           C  
ATOM     35  CD1 TYR A   4     -25.143  13.555 -22.318  1.00 42.74           C  
ATOM     36  CD2 TYR A   4     -25.374  12.827 -20.054  1.00 42.74           C  
ATOM     37  CE1 TYR A   4     -23.765  13.654 -22.152  1.00 42.74           C  
ATOM     38  CE2 TYR A   4     -23.997  12.923 -19.877  1.00 42.74           C  
ATOM     39  OH  TYR A   4     -21.839  13.434 -20.760  1.00 42.74           O  
ATOM     40  CZ  TYR A   4     -23.203  13.337 -20.930  1.00 42.74           C  
ATOM     41  N   ILE A   5     -28.206  15.826 -22.804  1.00 43.82           N  
ATOM     42  CA  ILE A   5     -27.887  17.055 -23.523  1.00 43.82           C  
ATOM     43  C   ILE A   5     -28.511  18.249 -22.805  1.00 43.82           C  
ATOM     44  CB  ILE A   5     -28.375  16.995 -24.987  1.00 43.82           C  
ATOM     45  O   ILE A   5     -27.863  19.284 -22.631  1.00 43.82           O  
ATOM     46  CG1 ILE A   5     -27.569  15.958 -25.778  1.00 43.82           C  
ATOM     47  CG2 ILE A   5     -28.284  18.376 -25.644  1.00 43.82           C  
ATOM     48  CD1 ILE A   5     -28.066  15.740 -27.200  1.00 43.82           C  
ATOM     49  N   ILE A   6     -29.786  18.136 -22.306  1.00 50.67           N  
ATOM     50  CA  ILE A   6     -30.488  19.188 -21.578  1.00 50.67           C  
ATOM     51  C   ILE A   6     -29.781  19.458 -20.252  1.00 50.67           C  
ATOM     52  CB  ILE A   6     -31.967  18.813 -21.331  1.00 50.67           C  
ATOM     53  O   ILE A   6     -29.597  20.614 -19.864  1.00 50.67           O  
ATOM     54  CG1 ILE A   6     -32.760  18.879 -22.641  1.00 50.67           C  
ATOM     55  CG2 ILE A   6     -32.585  19.727 -20.269  1.00 50.67           C  
ATOM     56  CD1 ILE A   6     -34.023  19.725 -22.557  1.00 50.67           C  
ATOM     57  N   GLN A   7     -29.332  18.438 -19.608  1.00 48.56           N  
ATOM     58  CA  GLN A   7     -28.650  18.559 -18.323  1.00 48.56           C  
ATOM     59  C   GLN A   7     -27.286  19.224 -18.485  1.00 48.56           C  
ATOM     60  CB  GLN A   7     -28.491  17.186 -17.668  1.00 48.56           C  
ATOM     61  O   GLN A   7     -26.906  20.076 -17.680  1.00 48.56           O  
ATOM     62  CG  GLN A   7     -29.712  16.737 -16.877  1.00 48.56           C  
ATOM     63  CD  GLN A   7     -29.370  15.739 -15.786  1.00 48.56           C  
ATOM     64  NE2 GLN A   7     -30.341  15.441 -14.930  1.00 48.56           N  
ATOM     65  OE1 GLN A   7     -28.242  15.240 -15.715  1.00 48.56           O  
ATOM     66  N   LYS A   8     -26.501  18.856 -19.506  1.00 49.59           N  
ATOM     67  CA  LYS A   8     -25.216  19.484 -19.797  1.00 49.59           C  
ATOM     68  C   LYS A   8     -25.401  20.930 -20.249  1.00 49.59           C  
ATOM     69  CB  LYS A   8     -24.461  18.694 -20.866  1.00 49.59           C  
ATOM     70  O   LYS A   8     -24.626  21.810 -19.865  1.00 49.59           O  
ATOM     71  CG  LYS A   8     -23.903  17.366 -20.375  1.00 49.59           C  
ATOM     72  CD  LYS A   8     -22.770  17.570 -19.377  1.00 49.59           C  
ATOM     73  CE  LYS A   8     -22.181  16.243 -18.918  1.00 49.59           C  
ATOM     74  NZ  LYS A   8     -21.172  16.429 -17.833  1.00 49.59           N  
ATOM     75  N   ALA A   9     -26.492  21.188 -21.029  1.00 47.80           N  
ATOM     76  CA  ALA A   9     -26.867  22.548 -21.408  1.00 47.80           C  
ATOM     77  C   ALA A   9     -27.222  23.381 -20.179  1.00 47.80           C  
ATOM     78  CB  ALA A   9     -28.038  22.523 -22.387  1.00 47.80           C  
ATOM     79  O   ALA A   9     -26.837  24.548 -20.081  1.00 47.80           O  
ATOM     80  N   LYS A  10     -27.905  22.654 -19.138  1.00 48.10           N  
ATOM     81  CA  LYS A  10     -28.277  23.270 -17.867  1.00 48.10           C  
ATOM     82  C   LYS A  10     -27.041  23.671 -17.068  1.00 48.10           C  
ATOM     83  CB  LYS A  10     -29.147  22.318 -17.044  1.00 48.10           C  
ATOM     84  O   LYS A  10     -26.985  24.769 -16.510  1.00 48.10           O  
ATOM     85  CG  LYS A  10     -30.590  22.231 -17.519  1.00 48.10           C  
ATOM     86  CD  LYS A  10     -31.412  21.297 -16.640  1.00 48.10           C  
ATOM     87  CE  LYS A  10     -32.857  21.211 -17.113  1.00 48.10           C  
ATOM     88  NZ  LYS A  10     -33.655  20.257 -16.286  1.00 48.10           N  
ATOM     89  N   ILE A  11     -26.016  22.882 -17.068  1.00 45.81           N  
ATOM     90  CA  ILE A  11     -24.763  23.082 -16.349  1.00 45.81           C  
ATOM     91  C   ILE A  11     -23.955  24.192 -17.017  1.00 45.81           C  
ATOM     92  CB  ILE A  11     -23.934  21.779 -16.286  1.00 45.81           C  
ATOM     93  O   ILE A  11     -23.392  25.054 -16.338  1.00 45.81           O  
ATOM     94  CG1 ILE A  11     -24.620  20.753 -15.377  1.00 45.81           C  
ATOM     95  CG2 ILE A  11     -22.508  22.069 -15.807  1.00 45.81           C  
ATOM     96  CD1 ILE A  11     -23.959  19.381 -15.384  1.00 45.81           C  
ATOM     97  N   ILE A  12     -23.987  24.192 -18.346  1.00 44.63           N  
ATOM     98  CA  ILE A  12     -23.314  25.213 -19.141  1.00 44.63           C  
ATOM     99  C   ILE A  12     -24.008  26.560 -18.946  1.00 44.63           C  
ATOM    100  CB  ILE A  12     -23.287  24.836 -20.639  1.00 44.63           C  
ATOM    101  O   ILE A  12     -23.348  27.587 -18.774  1.00 44.63           O  
ATOM    102  CG1 ILE A  12     -22.339  23.654 -20.874  1.00 44.63           C  
ATOM    103  CG2 ILE A  12     -22.882  26.042 -21.492  1.00 44.63           C  
ATOM    104  CD1 ILE A  12     -22.371  23.109 -22.295  1.00 44.63           C  
ATOM    105  N   TYR A  13     -25.364  26.512 -18.861  1.00 44.01           N  
ATOM    106  CA  TYR A  13     -26.211  27.673 -18.611  1.00 44.01           C  
ATOM    107  C   TYR A  13     -26.003  28.206 -17.198  1.00 44.01           C  
ATOM    108  CB  TYR A  13     -27.685  27.318 -18.823  1.00 44.01           C  
ATOM    109  O   TYR A  13     -25.894  29.417 -16.995  1.00 44.01           O  
ATOM    110  CG  TYR A  13     -28.581  28.521 -18.990  1.00 44.01           C  
ATOM    111  CD1 TYR A  13     -29.239  29.082 -17.897  1.00 44.01           C  
ATOM    112  CD2 TYR A  13     -28.773  29.099 -20.240  1.00 44.01           C  
ATOM    113  CE1 TYR A  13     -30.067  30.190 -18.047  1.00 44.01           C  
ATOM    114  CE2 TYR A  13     -29.599  30.207 -20.402  1.00 44.01           C  
ATOM    115  OH  TYR A  13     -31.059  31.841 -19.455  1.00 44.01           O  
ATOM    116  CZ  TYR A  13     -30.240  30.744 -19.301  1.00 44.01           C  
ATOM    117  N   LEU A  14     -25.867  27.388 -16.116  1.00 43.36           N  
ATOM    118  CA  LEU A  14     -25.629  27.711 -14.713  1.00 43.36           C  
ATOM    119  C   LEU A  14     -24.245  28.322 -14.523  1.00 43.36           C  
ATOM    120  CB  LEU A  14     -25.770  26.458 -13.844  1.00 43.36           C  
ATOM    121  O   LEU A  14     -24.074  29.242 -13.721  1.00 43.36           O  
ATOM    122  CG  LEU A  14     -27.198  26.011 -13.526  1.00 43.36           C  
ATOM    123  CD1 LEU A  14     -27.199  24.582 -12.994  1.00 43.36           C  
ATOM    124  CD2 LEU A  14     -27.845  26.961 -12.524  1.00 43.36           C  
ATOM    125  N   TYR A  15     -23.362  27.942 -15.277  1.00 41.75           N  
ATOM    126  CA  TYR A  15     -21.992  28.445 -15.278  1.00 41.75           C  
ATOM    127  C   TYR A  15     -21.923  29.837 -15.895  1.00 41.75           C  
ATOM    128  CB  TYR A  15     -21.070  27.490 -16.041  1.00 41.75           C  
ATOM    129  O   TYR A  15     -21.241  30.721 -15.372  1.00 41.75           O  
ATOM    130  CG  TYR A  15     -19.604  27.693 -15.743  1.00 41.75           C  
ATOM    131  CD1 TYR A  15     -18.823  28.535 -16.532  1.00 41.75           C  
ATOM    132  CD2 TYR A  15     -18.998  27.045 -14.672  1.00 41.75           C  
ATOM    133  CE1 TYR A  15     -17.471  28.724 -16.261  1.00 41.75           C  
ATOM    134  CE2 TYR A  15     -17.647  27.227 -14.393  1.00 41.75           C  
ATOM    135  OH  TYR A  15     -15.556  28.251 -14.919  1.00 41.75           O  
ATOM    136  CZ  TYR A  15     -16.894  28.067 -15.191  1.00 41.75           C  
ATOM    137  N   PHE A  16     -22.840  30.182 -16.759  1.00 43.54           N  
ATOM    138  CA  PHE A  16     -22.793  31.434 -17.504  1.00 43.54           C  
ATOM    139  C   PHE A  16     -23.707  32.476 -16.870  1.00 43.54           C  
ATOM    140  CB  PHE A  16     -23.192  31.207 -18.966  1.00 43.54           C  
ATOM    141  O   PHE A  16     -23.427  33.675 -16.931  1.00 43.54           O  
ATOM    142  CG  PHE A  16     -22.115  30.562 -19.795  1.00 43.54           C  
ATOM    143  CD1 PHE A  16     -20.995  31.284 -20.189  1.00 43.54           C  
ATOM    144  CD2 PHE A  16     -22.222  29.232 -20.181  1.00 43.54           C  
ATOM    145  CE1 PHE A  16     -19.996  30.690 -20.957  1.00 43.54           C  
ATOM    146  CE2 PHE A  16     -21.228  28.631 -20.949  1.00 43.54           C  
ATOM    147  CZ  PHE A  16     -20.117  29.362 -21.336  1.00 43.54           C  
ATOM    148  N   PHE A  17     -24.648  31.964 -16.000  1.00 39.29           N  
ATOM    149  CA  PHE A  17     -25.555  32.773 -15.195  1.00 39.29           C  
ATOM    150  C   PHE A  17     -24.835  33.346 -13.980  1.00 39.29           C  
ATOM    151  CB  PHE A  17     -26.763  31.945 -14.747  1.00 39.29           C  
ATOM    152  O   PHE A  17     -25.102  34.478 -13.570  1.00 39.29           O  
ATOM    153  CG  PHE A  17     -28.012  32.757 -14.539  1.00 39.29           C  
ATOM    154  CD1 PHE A  17     -28.342  33.240 -13.279  1.00 39.29           C  
ATOM    155  CD2 PHE A  17     -28.857  33.038 -15.605  1.00 39.29           C  
ATOM    156  CE1 PHE A  17     -29.498  33.993 -13.083  1.00 39.29           C  
ATOM    157  CE2 PHE A  17     -30.014  33.790 -15.417  1.00 39.29           C  
ATOM    158  CZ  PHE A  17     -30.333  34.265 -14.156  1.00 39.29           C  
ATOM    159  N   ALA A  18     -23.760  32.785 -13.531  1.00 43.58           N  
ATOM    160  CA  ALA A  18     -22.909  33.236 -12.433  1.00 43.58           C  
ATOM    161  C   ALA A  18     -22.058  34.431 -12.853  1.00 43.58           C  
ATOM    162  CB  ALA A  18     -22.018  32.096 -11.947  1.00 43.58           C  
ATOM    163  O   ALA A  18     -21.644  35.233 -12.012  1.00 43.58           O  
ATOM    164  N   TYR A  19     -22.283  35.000 -14.104  1.00 42.16           N  
ATOM    165  CA  TYR A  19     -21.467  36.102 -14.599  1.00 42.16           C  
ATOM    166  C   TYR A  19     -22.339  37.269 -15.047  1.00 42.16           C  
ATOM    167  CB  TYR A  19     -20.582  35.637 -15.760  1.00 42.16           C  
ATOM    168  O   TYR A  19     -21.838  38.252 -15.598  1.00 42.16           O  
ATOM    169  CG  TYR A  19     -19.169  35.300 -15.349  1.00 42.16           C  
ATOM    170  CD1 TYR A  19     -18.183  36.283 -15.304  1.00 42.16           C  
ATOM    171  CD2 TYR A  19     -18.818  33.999 -15.006  1.00 42.16           C  
ATOM    172  CE1 TYR A  19     -16.879  35.977 -14.928  1.00 42.16           C  
ATOM    173  CE2 TYR A  19     -17.517  33.682 -14.628  1.00 42.16           C  
ATOM    174  OH  TYR A  19     -15.268  34.367 -14.219  1.00 42.16           O  
ATOM    175  CZ  TYR A  19     -16.557  34.676 -14.592  1.00 42.16           C  
ATOM    176  N   ARG A  20     -23.388  37.709 -14.243  1.00 38.36           N  
ATOM    177  CA  ARG A  20     -24.280  38.856 -14.111  1.00 38.36           C  
ATOM    178  C   ARG A  20     -24.039  39.868 -15.225  1.00 38.36           C  
ATOM    179  CB  ARG A  20     -24.098  39.525 -12.747  1.00 38.36           C  
ATOM    180  O   ARG A  20     -23.898  41.065 -14.964  1.00 38.36           O  
ATOM    181  CG  ARG A  20     -24.763  38.779 -11.601  1.00 38.36           C  
ATOM    182  CD  ARG A  20     -25.018  39.689 -10.408  1.00 38.36           C  
ATOM    183  NE  ARG A  20     -25.493  38.938  -9.249  1.00 38.36           N  
ATOM    184  NH1 ARG A  20     -25.890  40.802  -7.944  1.00 38.36           N  
ATOM    185  NH2 ARG A  20     -26.310  38.707  -7.115  1.00 38.36           N  
ATOM    186  CZ  ARG A  20     -25.897  39.484  -8.105  1.00 38.36           C  
ATOM    187  N   LYS A  21     -24.084  39.568 -16.578  1.00 39.72           N  
ATOM    188  CA  LYS A  21     -24.165  40.677 -17.525  1.00 39.72           C  
ATOM    189  C   LYS A  21     -25.319  40.481 -18.504  1.00 39.72           C  
ATOM    190  CB  LYS A  21     -22.849  40.826 -18.290  1.00 39.72           C  
ATOM    191  O   LYS A  21     -25.479  39.401 -19.076  1.00 39.72           O  
ATOM    192  CG  LYS A  21     -21.787  41.623 -17.546  1.00 39.72           C  
ATOM    193  CD  LYS A  21     -20.666  42.066 -18.477  1.00 39.72           C  
ATOM    194  CE  LYS A  21     -19.587  42.836 -17.727  1.00 39.72           C  
ATOM    195  NZ  LYS A  21     -18.509  43.314 -18.644  1.00 39.72           N  
ATOM    196  N   TYR A  22     -26.551  41.019 -18.293  1.00 36.52           N  
ATOM    197  CA  TYR A  22     -27.806  41.171 -19.021  1.00 36.52           C  
ATOM    198  C   TYR A  22     -27.581  41.060 -20.524  1.00 36.52           C  
ATOM    199  CB  TYR A  22     -28.461  42.515 -18.688  1.00 36.52           C  
ATOM    200  O   TYR A  22     -28.398  40.475 -21.239  1.00 36.52           O  
ATOM    201  CG  TYR A  22     -29.327  42.479 -17.453  1.00 36.52           C  
ATOM    202  CD1 TYR A  22     -30.646  42.035 -17.517  1.00 36.52           C  
ATOM    203  CD2 TYR A  22     -28.830  42.890 -16.221  1.00 36.52           C  
ATOM    204  CE1 TYR A  22     -31.450  42.002 -16.382  1.00 36.52           C  
ATOM    205  CE2 TYR A  22     -29.625  42.861 -15.079  1.00 36.52           C  
ATOM    206  OH  TYR A  22     -31.721  42.385 -14.042  1.00 36.52           O  
ATOM    207  CZ  TYR A  22     -30.931  42.416 -15.169  1.00 36.52           C  
ATOM    208  N   GLU A  23     -26.424  41.330 -21.125  1.00 39.10           N  
ATOM    209  CA  GLU A  23     -26.133  41.319 -22.556  1.00 39.10           C  
ATOM    210  C   GLU A  23     -25.718  39.928 -23.025  1.00 39.10           C  
ATOM    211  CB  GLU A  23     -25.038  42.336 -22.889  1.00 39.10           C  
ATOM    212  O   GLU A  23     -26.097  39.496 -24.115  1.00 39.10           O  
ATOM    213  CG  GLU A  23     -25.325  43.163 -24.134  1.00 39.10           C  
ATOM    214  CD  GLU A  23     -24.324  44.286 -24.352  1.00 39.10           C  
ATOM    215  OE1 GLU A  23     -24.429  45.003 -25.373  1.00 39.10           O  
ATOM    216  OE2 GLU A  23     -23.427  44.450 -23.495  1.00 39.10           O  
ATOM    217  N   PHE A  24     -25.389  39.155 -22.242  1.00 38.11           N  
ATOM    218  CA  PHE A  24     -24.933  37.793 -22.490  1.00 38.11           C  
ATOM    219  C   PHE A  24     -26.042  36.789 -22.197  1.00 38.11           C  
ATOM    220  CB  PHE A  24     -23.699  37.474 -21.640  1.00 38.11           C  
ATOM    221  O   PHE A  24     -26.211  35.812 -22.930  1.00 38.11           O  
ATOM    222  CG  PHE A  24     -22.995  36.206 -22.043  1.00 38.11           C  
ATOM    223  CD1 PHE A  24     -23.203  35.026 -21.339  1.00 38.11           C  
ATOM    224  CD2 PHE A  24     -22.126  36.195 -23.125  1.00 38.11           C  
ATOM    225  CE1 PHE A  24     -22.553  33.851 -21.709  1.00 38.11           C  
ATOM    226  CE2 PHE A  24     -21.473  35.024 -23.501  1.00 38.11           C  
ATOM    227  CZ  PHE A  24     -21.687  33.854 -22.791  1.00 38.11           C  
ATOM    228  N   ILE A  25     -26.952  37.039 -21.309  1.00 39.15           N  
ATOM    229  CA  ILE A  25     -28.213  36.341 -21.085  1.00 39.15           C  
ATOM    230  C   ILE A  25     -29.073  36.412 -22.345  1.00 39.15           C  
ATOM    231  CB  ILE A  25     -28.979  36.930 -19.880  1.00 39.15           C  
ATOM    232  O   ILE A  25     -29.676  35.416 -22.750  1.00 39.15           O  
ATOM    233  CG1 ILE A  25     -28.225  36.642 -18.576  1.00 39.15           C  
ATOM    234  CG2 ILE A  25     -30.405  36.375 -19.822  1.00 39.15           C  
ATOM    235  CD1 ILE A  25     -28.855  37.278 -17.344  1.00 39.15           C  
ATOM    236  N   ASN A  26     -29.054  37.568 -22.980  1.00 45.86           N  
ATOM    237  CA  ASN A  26     -29.783  37.719 -24.235  1.00 45.86           C  
ATOM    238  C   ASN A  26     -29.185  36.851 -25.339  1.00 45.86           C  
ATOM    239  CB  ASN A  26     -29.808  39.187 -24.668  1.00 45.86           C  
ATOM    240  O   ASN A  26     -29.917  36.218 -26.101  1.00 45.86           O  
ATOM    241  CG  ASN A  26     -31.058  39.910 -24.207  1.00 45.86           C  
ATOM    242  ND2 ASN A  26     -31.064  41.231 -24.345  1.00 45.86           N  
ATOM    243  OD1 ASN A  26     -32.010  39.287 -23.729  1.00 45.86           O  
ATOM    244  N   ARG A  27     -27.897  36.758 -25.349  1.00 44.75           N  
ATOM    245  CA  ARG A  27     -27.209  35.946 -26.347  1.00 44.75           C  
ATOM    246  C   ARG A  27     -27.419  34.459 -26.083  1.00 44.75           C  
ATOM    247  CB  ARG A  27     -25.713  36.269 -26.366  1.00 44.75           C  
ATOM    248  O   ARG A  27     -27.624  33.680 -27.016  1.00 44.75           O  
ATOM    249  CG  ARG A  27     -25.335  37.381 -27.332  1.00 44.75           C  
ATOM    250  CD  ARG A  27     -23.835  37.641 -27.334  1.00 44.75           C  
ATOM    251  NE  ARG A  27     -23.484  38.764 -28.198  1.00 44.75           N  
ATOM    252  NH1 ARG A  27     -21.205  38.569 -27.873  1.00 44.75           N  
ATOM    253  NH2 ARG A  27     -22.036  40.213 -29.237  1.00 44.75           N  
ATOM    254  CZ  ARG A  27     -22.243  39.179 -28.434  1.00 44.75           C  
ATOM    255  N   CYS A  28     -27.409  34.071 -24.901  1.00 42.28           N  
ATOM    256  CA  CYS A  28     -27.710  32.706 -24.485  1.00 42.28           C  
ATOM    257  C   CYS A  28     -29.158  32.347 -24.797  1.00 42.28           C  
ATOM    258  CB  CYS A  28     -27.442  32.529 -22.991  1.00 42.28           C  
ATOM    259  O   CYS A  28     -29.442  31.241 -25.260  1.00 42.28           O  
ATOM    260  SG  CYS A  28     -25.688  32.493 -22.565  1.00 42.28           S  
ATOM    261  N   ASN A  29     -30.016  33.330 -24.560  1.00 46.90           N  
ATOM    262  CA  ASN A  29     -31.413  33.141 -24.933  1.00 46.90           C  
ATOM    263  C   ASN A  29     -31.570  32.938 -26.437  1.00 46.90           C  
ATOM    264  CB  ASN A  29     -32.259  34.327 -24.466  1.00 46.90           C  
ATOM    265  O   ASN A  29     -32.351  32.093 -26.876  1.00 46.90           O  
ATOM    266  CG  ASN A  29     -32.686  34.206 -23.017  1.00 46.90           C  
ATOM    267  ND2 ASN A  29     -32.984  35.338 -22.390  1.00 46.90           N  
ATOM    268  OD1 ASN A  29     -32.746  33.105 -22.464  1.00 46.90           O  
ATOM    269  N   ILE A  30     -30.807  33.771 -27.200  1.00 52.21           N  
ATOM    270  CA  ILE A  30     -30.833  33.655 -28.654  1.00 52.21           C  
ATOM    271  C   ILE A  30     -30.314  32.282 -29.072  1.00 52.21           C  
ATOM    272  CB  ILE A  30     -29.999  34.770 -29.325  1.00 52.21           C  
ATOM    273  O   ILE A  30     -30.922  31.610 -29.910  1.00 52.21           O  
ATOM    274  CG1 ILE A  30     -30.669  36.134 -29.120  1.00 52.21           C  
ATOM    275  CG2 ILE A  30     -29.802  34.475 -30.815  1.00 52.21           C  
ATOM    276  CD1 ILE A  30     -29.826  37.313 -29.587  1.00 52.21           C  
ATOM    277  N   LEU A  31     -29.235  31.811 -28.401  1.00 47.68           N  
ATOM    278  CA  LEU A  31     -28.596  30.537 -28.717  1.00 47.68           C  
ATOM    279  C   LEU A  31     -29.485  29.367 -28.309  1.00 47.68           C  
ATOM    280  CB  LEU A  31     -27.239  30.431 -28.016  1.00 47.68           C  
ATOM    281  O   LEU A  31     -29.605  28.387 -29.047  1.00 47.68           O  
ATOM    282  CG  LEU A  31     -26.084  31.205 -28.654  1.00 47.68           C  
ATOM    283  CD1 LEU A  31     -24.913  31.306 -27.682  1.00 47.68           C  
ATOM    284  CD2 LEU A  31     -25.649  30.542 -29.956  1.00 47.68           C  
ATOM    285  N   LEU A  32     -30.090  29.524 -27.202  1.00 49.11           N  
ATOM    286  CA  LEU A  32     -31.037  28.525 -26.719  1.00 49.11           C  
ATOM    287  C   LEU A  32     -32.231  28.407 -27.661  1.00 49.11           C  
ATOM    288  CB  LEU A  32     -31.518  28.880 -25.309  1.00 49.11           C  
ATOM    289  O   LEU A  32     -32.682  27.299 -27.962  1.00 49.11           O  
ATOM    290  CG  LEU A  32     -31.013  27.987 -24.175  1.00 49.11           C  
ATOM    291  CD1 LEU A  32     -30.446  28.837 -23.043  1.00 49.11           C  
ATOM    292  CD2 LEU A  32     -32.131  27.085 -23.665  1.00 49.11           C  
ATOM    293  N   ASN A  33     -32.723  29.604 -28.122  1.00 52.59           N  
ATOM    294  CA  ASN A  33     -33.825  29.613 -29.078  1.00 52.59           C  
ATOM    295  C   ASN A  33     -33.425  28.967 -30.401  1.00 52.59           C  
ATOM    296  CB  ASN A  33     -34.321  31.042 -29.312  1.00 52.59           C  
ATOM    297  O   ASN A  33     -34.215  28.241 -31.006  1.00 52.59           O  
ATOM    298  CG  ASN A  33     -35.178  31.557 -28.173  1.00 52.59           C  
ATOM    299  ND2 ASN A  33     -35.184  32.871 -27.982  1.00 52.59           N  
ATOM    300  OD1 ASN A  33     -35.830  30.780 -27.470  1.00 52.59           O  
ATOM    301  N   GLN A  34     -32.180  29.217 -30.774  1.00 52.52           N  
ATOM    302  CA  GLN A  34     -31.650  28.611 -31.991  1.00 52.52           C  
ATOM    303  C   GLN A  34     -31.529  27.097 -31.845  1.00 52.52           C  
ATOM    304  CB  GLN A  34     -30.291  29.215 -32.345  1.00 52.52           C  
ATOM    305  O   GLN A  34     -31.810  26.352 -32.786  1.00 52.52           O  
ATOM    306  CG  GLN A  34     -30.369  30.642 -32.870  1.00 52.52           C  
ATOM    307  CD  GLN A  34     -29.004  31.239 -33.155  1.00 52.52           C  
ATOM    308  NE2 GLN A  34     -28.980  32.328 -33.916  1.00 52.52           N  
ATOM    309  OE1 GLN A  34     -27.979  30.726 -32.694  1.00 52.52           O  
ATOM    310  N   PHE A  35     -31.016  26.728 -30.655  1.00 47.38           N  
ATOM    311  CA  PHE A  35     -30.936  25.320 -30.283  1.00 47.38           C  
ATOM    312  C   PHE A  35     -32.309  24.663 -30.355  1.00 47.38           C  
ATOM    313  CB  PHE A  35     -30.354  25.167 -28.875  1.00 47.38           C  
ATOM    314  O   PHE A  35     -32.462  23.598 -30.956  1.00 47.38           O  
ATOM    315  CG  PHE A  35     -30.187  23.736 -28.439  1.00 47.38           C  
ATOM    316  CD1 PHE A  35     -31.079  23.159 -27.543  1.00 47.38           C  
ATOM    317  CD2 PHE A  35     -29.138  22.967 -28.926  1.00 47.38           C  
ATOM    318  CE1 PHE A  35     -30.928  21.835 -27.139  1.00 47.38           C  
ATOM    319  CE2 PHE A  35     -28.981  21.643 -28.526  1.00 47.38           C  
ATOM    320  CZ  PHE A  35     -29.876  21.079 -27.632  1.00 47.38           C  
ATOM    321  N   PHE A  36     -33.205  25.347 -29.886  1.00 51.33           N  
ATOM    322  CA  PHE A  36     -34.565  24.824 -29.826  1.00 51.33           C  
ATOM    323  C   PHE A  36     -35.188  24.778 -31.216  1.00 51.33           C  
ATOM    324  CB  PHE A  36     -35.429  25.676 -28.891  1.00 51.33           C  
ATOM    325  O   PHE A  36     -35.898  23.828 -31.553  1.00 51.33           O  
ATOM    326  CG  PHE A  36     -35.144  25.452 -27.430  1.00 51.33           C  
ATOM    327  CD1 PHE A  36     -35.196  24.175 -26.886  1.00 51.33           C  
ATOM    328  CD2 PHE A  36     -34.824  26.519 -26.602  1.00 51.33           C  
ATOM    329  CE1 PHE A  36     -34.934  23.964 -25.534  1.00 51.33           C  
ATOM    330  CE2 PHE A  36     -34.561  26.317 -25.250  1.00 51.33           C  
ATOM    331  CZ  PHE A  36     -34.617  25.039 -24.718  1.00 51.33           C  
ATOM    332  N   ASP A  37     -34.958  25.794 -32.032  1.00 56.00           N  
ATOM    333  CA  ASP A  37     -35.428  25.825 -33.413  1.00 56.00           C  
ATOM    334  C   ASP A  37     -34.854  24.659 -34.215  1.00 56.00           C  
ATOM    335  CB  ASP A  37     -35.058  27.153 -34.077  1.00 56.00           C  
ATOM    336  O   ASP A  37     -35.564  24.034 -35.006  1.00 56.00           O  
ATOM    337  CG  ASP A  37     -35.902  28.316 -33.586  1.00 56.00           C  
ATOM    338  OD1 ASP A  37     -36.952  28.083 -32.950  1.00 56.00           O  
ATOM    339  OD2 ASP A  37     -35.514  29.477 -33.840  1.00 56.00           O  
ATOM    340  N   LYS A  38     -33.645  24.352 -33.858  1.00 51.17           N  
ATOM    341  CA  LYS A  38     -32.961  23.280 -34.575  1.00 51.17           C  
ATOM    342  C   LYS A  38     -33.471  21.911 -34.137  1.00 51.17           C  
ATOM    343  CB  LYS A  38     -31.449  23.370 -34.359  1.00 51.17           C  
ATOM    344  O   LYS A  38     -33.628  21.008 -34.961  1.00 51.17           O  
ATOM    345  CG  LYS A  38     -30.629  22.628 -35.404  1.00 51.17           C  
ATOM    346  CD  LYS A  38     -30.799  23.243 -36.787  1.00 51.17           C  
ATOM    347  CE  LYS A  38     -30.005  22.481 -37.840  1.00 51.17           C  
ATOM    348  NZ  LYS A  38     -30.173  23.077 -39.199  1.00 51.17           N  
ATOM    349  N   ILE A  39     -33.782  21.733 -32.801  1.00 48.60           N  
ATOM    350  CA  ILE A  39     -34.389  20.508 -32.292  1.00 48.60           C  
ATOM    351  C   ILE A  39     -35.764  20.310 -32.927  1.00 48.60           C  
ATOM    352  CB  ILE A  39     -34.510  20.535 -30.751  1.00 48.60           C  
ATOM    353  O   ILE A  39     -36.113  19.199 -33.332  1.00 48.60           O  
ATOM    354  CG1 ILE A  39     -33.120  20.493 -30.106  1.00 48.60           C  
ATOM    355  CG2 ILE A  39     -35.379  19.375 -30.257  1.00 48.60           C  
ATOM    356  CD1 ILE A  39     -33.141  20.563 -28.585  1.00 48.60           C  
ATOM    357  N   GLU A  40     -36.519  21.421 -33.026  1.00 55.18           N  
ATOM    358  CA  GLU A  40     -37.830  21.398 -33.669  1.00 55.18           C  
ATOM    359  C   GLU A  40     -37.715  21.017 -35.143  1.00 55.18           C  
ATOM    360  CB  GLU A  40     -38.522  22.756 -33.530  1.00 55.18           C  
ATOM    361  O   GLU A  40     -38.554  20.282 -35.666  1.00 55.18           O  
ATOM    362  CG  GLU A  40     -39.996  22.736 -33.905  1.00 55.18           C  
ATOM    363  CD  GLU A  40     -40.701  24.057 -33.636  1.00 55.18           C  
ATOM    364  OE1 GLU A  40     -41.932  24.142 -33.850  1.00 55.18           O  
ATOM    365  OE2 GLU A  40     -40.017  25.014 -33.210  1.00 55.18           O  
ATOM    366  N   GLU A  41     -36.666  21.414 -35.755  1.00 57.55           N  
ATOM    367  CA  GLU A  41     -36.413  21.104 -37.158  1.00 57.55           C  
ATOM    368  C   GLU A  41     -36.044  19.634 -37.341  1.00 57.55           C  
ATOM    369  CB  GLU A  41     -35.302  21.998 -37.715  1.00 57.55           C  
ATOM    370  O   GLU A  41     -36.498  18.988 -38.287  1.00 57.55           O  
ATOM    371  CG  GLU A  41     -35.085  21.848 -39.214  1.00 57.55           C  
ATOM    372  CD  GLU A  41     -33.919  22.671 -39.737  1.00 57.55           C  
ATOM    373  OE1 GLU A  41     -33.487  22.448 -40.891  1.00 57.55           O  
ATOM    374  OE2 GLU A  41     -33.432  23.546 -38.986  1.00 57.55           O  
ATOM    375  N   ILE A  42     -35.261  19.049 -36.388  1.00 46.61           N  
ATOM    376  CA  ILE A  42     -34.699  17.708 -36.515  1.00 46.61           C  
ATOM    377  C   ILE A  42     -35.698  16.679 -35.990  1.00 46.61           C  
ATOM    378  CB  ILE A  42     -33.356  17.584 -35.762  1.00 46.61           C  
ATOM    379  O   ILE A  42     -35.837  15.594 -36.560  1.00 46.61           O  
ATOM    380  CG1 ILE A  42     -32.334  18.578 -36.325  1.00 46.61           C  
ATOM    381  CG2 ILE A  42     -32.825  16.150 -35.838  1.00 46.61           C  
ATOM    382  CD1 ILE A  42     -31.056  18.684 -35.504  1.00 46.61           C  
ATOM    383  N   GLU A  43     -36.560  17.054 -35.138  1.00 50.75           N  
ATOM    384  CA  GLU A  43     -37.500  16.098 -34.562  1.00 50.75           C  
ATOM    385  C   GLU A  43     -38.828  16.766 -34.221  1.00 50.75           C  
ATOM    386  CB  GLU A  43     -36.904  15.443 -33.314  1.00 50.75           C  
ATOM    387  O   GLU A  43     -39.147  16.962 -33.046  1.00 50.75           O  
ATOM    388  CG  GLU A  43     -35.771  14.471 -33.610  1.00 50.75           C  
ATOM    389  CD  GLU A  43     -35.711  13.304 -32.637  1.00 50.75           C  
ATOM    390  OE1 GLU A  43     -34.816  12.440 -32.779  1.00 50.75           O  
ATOM    391  OE2 GLU A  43     -36.568  13.252 -31.726  1.00 50.75           O  
ATOM    392  N   PRO A  44     -39.666  17.176 -35.235  1.00 52.81           N  
ATOM    393  CA  PRO A  44     -40.880  17.954 -34.979  1.00 52.81           C  
ATOM    394  C   PRO A  44     -41.894  17.202 -34.121  1.00 52.81           C  
ATOM    395  CB  PRO A  44     -41.436  18.211 -36.382  1.00 52.81           C  
ATOM    396  O   PRO A  44     -42.591  17.811 -33.306  1.00 52.81           O  
ATOM    397  CG  PRO A  44     -40.684  17.272 -37.269  1.00 52.81           C  
ATOM    398  CD  PRO A  44     -39.465  16.795 -36.534  1.00 52.81           C  
ATOM    399  N   GLU A  45     -41.874  15.935 -34.145  1.00 50.66           N  
ATOM    400  CA  GLU A  45     -42.836  15.057 -33.486  1.00 50.66           C  
ATOM    401  C   GLU A  45     -42.534  14.927 -31.995  1.00 50.66           C  
ATOM    402  CB  GLU A  45     -42.842  13.675 -34.143  1.00 50.66           C  
ATOM    403  O   GLU A  45     -43.449  14.784 -31.182  1.00 50.66           O  
ATOM    404  CG  GLU A  45     -43.500  13.649 -35.515  1.00 50.66           C  
ATOM    405  CD  GLU A  45     -43.388  12.301 -36.210  1.00 50.66           C  
ATOM    406  OE1 GLU A  45     -43.878  12.165 -37.354  1.00 50.66           O  
ATOM    407  OE2 GLU A  45     -42.806  11.373 -35.604  1.00 50.66           O  
ATOM    408  N   TYR A  46     -41.404  15.208 -31.603  1.00 47.08           N  
ATOM    409  CA  TYR A  46     -40.904  15.049 -30.242  1.00 47.08           C  
ATOM    410  C   TYR A  46     -40.981  16.365 -29.476  1.00 47.08           C  
ATOM    411  CB  TYR A  46     -39.461  14.536 -30.254  1.00 47.08           C  
ATOM    412  O   TYR A  46     -41.202  16.372 -28.263  1.00 47.08           O  
ATOM    413  CG  TYR A  46     -39.341  13.057 -29.980  1.00 47.08           C  
ATOM    414  CD1 TYR A  46     -39.258  12.575 -28.675  1.00 47.08           C  
ATOM    415  CD2 TYR A  46     -39.308  12.138 -31.023  1.00 47.08           C  
ATOM    416  CE1 TYR A  46     -39.145  11.213 -28.417  1.00 47.08           C  
ATOM    417  CE2 TYR A  46     -39.195  10.773 -30.777  1.00 47.08           C  
ATOM    418  OH  TYR A  46     -39.003   8.972 -29.223  1.00 47.08           O  
ATOM    419  CZ  TYR A  46     -39.115  10.321 -29.473  1.00 47.08           C  
ATOM    420  N   VAL A  47     -41.021  17.504 -30.183  1.00 46.68           N  
ATOM    421  CA  VAL A  47     -41.208  18.850 -29.651  1.00 46.68           C  
ATOM    422  C   VAL A  47     -42.679  19.070 -29.305  1.00 46.68           C  
ATOM    423  CB  VAL A  47     -40.729  19.927 -30.651  1.00 46.68           C  
ATOM    424  O   VAL A  47     -42.998  19.776 -28.346  1.00 46.68           O  
ATOM    425  CG1 VAL A  47     -40.953  21.328 -30.084  1.00 46.68           C  
ATOM    426  CG2 VAL A  47     -39.256  19.716 -30.997  1.00 46.68           C  
ATOM    427  N   SER A  48     -43.595  18.266 -29.874  1.00 50.78           N  
ATOM    428  CA  SER A  48     -45.024  18.384 -29.603  1.00 50.78           C  
ATOM    429  C   SER A  48     -45.386  17.753 -28.263  1.00 50.78           C  
ATOM    430  CB  SER A  48     -45.837  17.729 -30.720  1.00 50.78           C  
ATOM    431  O   SER A  48     -46.408  18.097 -27.665  1.00 50.78           O  
ATOM    432  OG  SER A  48     -45.564  16.341 -30.794  1.00 50.78           O  
ATOM    433  N   HIS A  49     -44.460  17.041 -27.608  1.00 51.39           N  
ATOM    434  CA  HIS A  49     -44.725  16.336 -26.359  1.00 51.39           C  
ATOM    435  C   HIS A  49     -44.277  17.160 -25.156  1.00 51.39           C  
ATOM    436  CB  HIS A  49     -44.028  14.975 -26.353  1.00 51.39           C  
ATOM    437  O   HIS A  49     -44.575  16.809 -24.012  1.00 51.39           O  
ATOM    438  CG  HIS A  49     -44.635  13.985 -27.295  1.00 51.39           C  
ATOM    439  CD2 HIS A  49     -44.089  12.941 -27.961  1.00 51.39           C  
ATOM    440  ND1 HIS A  49     -45.967  14.014 -27.647  1.00 51.39           N  
ATOM    441  CE1 HIS A  49     -46.215  13.025 -28.490  1.00 51.39           C  
ATOM    442  NE2 HIS A  49     -45.092  12.359 -28.697  1.00 51.39           N  
ATOM    443  N   PHE A  50     -43.719  18.367 -25.387  1.00 49.82           N  
ATOM    444  CA  PHE A  50     -43.193  19.122 -24.256  1.00 49.82           C  
ATOM    445  C   PHE A  50     -43.846  20.497 -24.172  1.00 49.82           C  
ATOM    446  CB  PHE A  50     -41.672  19.270 -24.367  1.00 49.82           C  
ATOM    447  O   PHE A  50     -44.168  21.101 -25.198  1.00 49.82           O  
ATOM    448  CG  PHE A  50     -40.911  18.038 -23.955  1.00 49.82           C  
ATOM    449  CD1 PHE A  50     -40.622  17.798 -22.618  1.00 49.82           C  
ATOM    450  CD2 PHE A  50     -40.485  17.120 -24.907  1.00 49.82           C  
ATOM    451  CE1 PHE A  50     -39.918  16.659 -22.233  1.00 49.82           C  
ATOM    452  CE2 PHE A  50     -39.781  15.980 -24.530  1.00 49.82           C  
ATOM    453  CZ  PHE A  50     -39.498  15.752 -23.193  1.00 49.82           C  
ATOM    454  N   ASN A  51     -44.531  20.754 -23.020  1.00 56.92           N  
ATOM    455  CA  ASN A  51     -44.967  22.106 -22.685  1.00 56.92           C  
ATOM    456  C   ASN A  51     -43.781  23.031 -22.432  1.00 56.92           C  
ATOM    457  CB  ASN A  51     -45.894  22.085 -21.468  1.00 56.92           C  
ATOM    458  O   ASN A  51     -43.230  23.054 -21.330  1.00 56.92           O  
ATOM    459  CG  ASN A  51     -46.639  23.391 -21.279  1.00 56.92           C  
ATOM    460  ND2 ASN A  51     -47.790  23.328 -20.620  1.00 56.92           N  
ATOM    461  OD1 ASN A  51     -46.185  24.449 -21.722  1.00 56.92           O  
ATOM    462  N   TRP A  52     -43.388  23.597 -23.319  1.00 55.24           N  
ATOM    463  CA  TRP A  52     -42.180  24.411 -23.408  1.00 55.24           C  
ATOM    464  C   TRP A  52     -42.221  25.556 -22.400  1.00 55.24           C  
ATOM    465  CB  TRP A  52     -42.008  24.967 -24.824  1.00 55.24           C  
ATOM    466  O   TRP A  52     -41.194  25.916 -21.820  1.00 55.24           O  
ATOM    467  CG  TRP A  52     -41.719  23.920 -25.858  1.00 55.24           C  
ATOM    468  CD1 TRP A  52     -42.539  23.518 -26.875  1.00 55.24           C  
ATOM    469  CD2 TRP A  52     -40.526  23.138 -25.971  1.00 55.24           C  
ATOM    470  CE2 TRP A  52     -40.692  22.281 -27.082  1.00 55.24           C  
ATOM    471  CE3 TRP A  52     -39.331  23.080 -25.241  1.00 55.24           C  
ATOM    472  NE1 TRP A  52     -41.927  22.533 -27.615  1.00 55.24           N  
ATOM    473  CH2 TRP A  52     -38.546  21.339 -26.748  1.00 55.24           C  
ATOM    474  CZ2 TRP A  52     -39.705  21.376 -27.479  1.00 55.24           C  
ATOM    475  CZ3 TRP A  52     -38.351  22.177 -25.638  1.00 55.24           C  
ATOM    476  N   ASP A  53     -43.307  26.075 -22.207  1.00 56.74           N  
ATOM    477  CA  ASP A  53     -43.495  27.124 -21.210  1.00 56.74           C  
ATOM    478  C   ASP A  53     -43.221  26.600 -19.802  1.00 56.74           C  
ATOM    479  CB  ASP A  53     -44.913  27.694 -21.292  1.00 56.74           C  
ATOM    480  O   ASP A  53     -42.615  27.293 -18.983  1.00 56.74           O  
ATOM    481  CG  ASP A  53     -45.123  28.588 -22.501  1.00 56.74           C  
ATOM    482  OD1 ASP A  53     -44.138  29.156 -23.019  1.00 56.74           O  
ATOM    483  OD2 ASP A  53     -46.286  28.729 -22.938  1.00 56.74           O  
ATOM    484  N   GLU A  54     -43.561  25.310 -19.722  1.00 58.98           N  
ATOM    485  CA  GLU A  54     -43.349  24.645 -18.439  1.00 58.98           C  
ATOM    486  C   GLU A  54     -41.865  24.389 -18.190  1.00 58.98           C  
ATOM    487  CB  GLU A  54     -44.128  23.329 -18.381  1.00 58.98           C  
ATOM    488  O   GLU A  54     -41.381  24.559 -17.069  1.00 58.98           O  
ATOM    489  CG  GLU A  54     -44.925  23.143 -17.098  1.00 58.98           C  
ATOM    490  CD  GLU A  54     -45.710  21.841 -17.062  1.00 58.98           C  
ATOM    491  OE1 GLU A  54     -46.337  21.538 -16.022  1.00 58.98           O  
ATOM    492  OE2 GLU A  54     -45.697  21.118 -18.083  1.00 58.98           O  
ATOM    493  N   LEU A  55     -41.202  24.018 -19.175  1.00 51.76           N  
ATOM    494  CA  LEU A  55     -39.778  23.720 -19.066  1.00 51.76           C  
ATOM    495  C   LEU A  55     -38.976  24.987 -18.789  1.00 51.76           C  
ATOM    496  CB  LEU A  55     -39.271  23.052 -20.348  1.00 51.76           C  
ATOM    497  O   LEU A  55     -38.056  24.977 -17.968  1.00 51.76           O  
ATOM    498  CG  LEU A  55     -38.503  21.741 -20.171  1.00 51.76           C  
ATOM    499  CD1 LEU A  55     -39.255  20.593 -20.836  1.00 51.76           C  
ATOM    500  CD2 LEU A  55     -37.094  21.865 -20.741  1.00 51.76           C  
ATOM    501  N   LYS A  56     -39.409  26.083 -19.509  1.00 51.98           N  
ATOM    502  CA  LYS A  56     -38.791  27.387 -19.289  1.00 51.98           C  
ATOM    503  C   LYS A  56     -38.987  27.852 -17.849  1.00 51.98           C  
ATOM    504  CB  LYS A  56     -39.366  28.423 -20.257  1.00 51.98           C  
ATOM    505  O   LYS A  56     -38.051  28.348 -17.219  1.00 51.98           O  
ATOM    506  CG  LYS A  56     -38.692  28.436 -21.621  1.00 51.98           C  
ATOM    507  CD  LYS A  56     -39.249  29.542 -22.509  1.00 51.98           C  
ATOM    508  CE  LYS A  56     -38.679  29.468 -23.919  1.00 51.98           C  
ATOM    509  NZ  LYS A  56     -39.234  30.541 -24.798  1.00 51.98           N  
ATOM    510  N   ASP A  57     -40.267  27.656 -17.322  1.00 55.12           N  
ATOM    511  CA  ASP A  57     -40.609  28.042 -15.957  1.00 55.12           C  
ATOM    512  C   ASP A  57     -39.850  27.193 -14.940  1.00 55.12           C  
ATOM    513  CB  ASP A  57     -42.116  27.919 -15.725  1.00 55.12           C  
ATOM    514  O   ASP A  57     -39.384  27.705 -13.920  1.00 55.12           O  
ATOM    515  CG  ASP A  57     -42.879  29.175 -16.106  1.00 55.12           C  
ATOM    516  OD1 ASP A  57     -42.243  30.213 -16.388  1.00 55.12           O  
ATOM    517  OD2 ASP A  57     -44.128  29.127 -16.122  1.00 55.12           O  
ATOM    518  N   GLU A  58     -39.686  25.874 -15.250  1.00 51.98           N  
ATOM    519  CA  GLU A  58     -38.928  24.967 -14.393  1.00 51.98           C  
ATOM    520  C   GLU A  58     -37.455  25.363 -14.336  1.00 51.98           C  
ATOM    521  CB  GLU A  58     -39.065  23.523 -14.884  1.00 51.98           C  
ATOM    522  O   GLU A  58     -36.832  25.305 -13.274  1.00 51.98           O  
ATOM    523  CG  GLU A  58     -39.470  22.540 -13.795  1.00 51.98           C  
ATOM    524  CD  GLU A  58     -39.663  21.122 -14.308  1.00 51.98           C  
ATOM    525  OE1 GLU A  58     -39.981  20.221 -13.499  1.00 51.98           O  
ATOM    526  OE2 GLU A  58     -39.493  20.910 -15.530  1.00 51.98           O  
ATOM    527  N   PHE A  59     -37.046  25.794 -15.471  1.00 45.43           N  
ATOM    528  CA  PHE A  59     -35.692  26.299 -15.667  1.00 45.43           C  
ATOM    529  C   PHE A  59     -35.447  27.537 -14.812  1.00 45.43           C  
ATOM    530  CB  PHE A  59     -35.446  26.623 -17.144  1.00 45.43           C  
ATOM    531  O   PHE A  59     -34.426  27.634 -14.129  1.00 45.43           O  
ATOM    532  CG  PHE A  59     -34.005  26.904 -17.472  1.00 45.43           C  
ATOM    533  CD1 PHE A  59     -33.561  28.207 -17.658  1.00 45.43           C  
ATOM    534  CD2 PHE A  59     -33.093  25.863 -17.594  1.00 45.43           C  
ATOM    535  CE1 PHE A  59     -32.227  28.470 -17.962  1.00 45.43           C  
ATOM    536  CE2 PHE A  59     -31.759  26.117 -17.897  1.00 45.43           C  
ATOM    537  CZ  PHE A  59     -31.328  27.421 -18.082  1.00 45.43           C  
ATOM    538  N   LYS A  60     -36.334  28.503 -14.780  1.00 48.29           N  
ATOM    539  CA  LYS A  60     -36.267  29.753 -14.029  1.00 48.29           C  
ATOM    540  C   LYS A  60     -36.341  29.498 -12.527  1.00 48.29           C  
ATOM    541  CB  LYS A  60     -37.392  30.697 -14.457  1.00 48.29           C  
ATOM    542  O   LYS A  60     -35.598  30.102 -11.751  1.00 48.29           O  
ATOM    543  CG  LYS A  60     -37.144  31.392 -15.788  1.00 48.29           C  
ATOM    544  CD  LYS A  60     -38.261  32.373 -16.122  1.00 48.29           C  
ATOM    545  CE  LYS A  60     -38.030  33.046 -17.468  1.00 48.29           C  
ATOM    546  NZ  LYS A  60     -39.147  33.972 -17.823  1.00 48.29           N  
ATOM    547  N   THR A  61     -37.192  28.491 -12.100  1.00 52.25           N  
ATOM    548  CA  THR A  61     -37.376  28.125 -10.700  1.00 52.25           C  
ATOM    549  C   THR A  61     -36.127  27.441 -10.151  1.00 52.25           C  
ATOM    550  CB  THR A  61     -38.592  27.198 -10.520  1.00 52.25           C  
ATOM    551  O   THR A  61     -35.703  27.721  -9.027  1.00 52.25           O  
ATOM    552  CG2 THR A  61     -38.941  27.028  -9.045  1.00 52.25           C  
ATOM    553  OG1 THR A  61     -39.719  27.761 -11.203  1.00 52.25           O  
ATOM    554  N   ASP A  62     -35.484  26.557 -10.869  1.00 44.20           N  
ATOM    555  CA  ASP A  62     -34.290  25.817 -10.473  1.00 44.20           C  
ATOM    556  C   ASP A  62     -33.100  26.755 -10.283  1.00 44.20           C  
ATOM    557  CB  ASP A  62     -33.954  24.745 -11.511  1.00 44.20           C  
ATOM    558  O   ASP A  62     -32.337  26.612  -9.325  1.00 44.20           O  
ATOM    559  CG  ASP A  62     -34.775  23.478 -11.343  1.00 44.20           C  
ATOM    560  OD1 ASP A  62     -35.475  23.337 -10.317  1.00 44.20           O  
ATOM    561  OD2 ASP A  62     -34.718  22.612 -12.242  1.00 44.20           O  
ATOM    562  N   ILE A  63     -33.035  27.772 -11.130  1.00 37.73           N  
ATOM    563  CA  ILE A  63     -32.001  28.800 -11.087  1.00 37.73           C  
ATOM    564  C   ILE A  63     -32.233  29.716  -9.887  1.00 37.73           C  
ATOM    565  CB  ILE A  63     -31.970  29.626 -12.393  1.00 37.73           C  
ATOM    566  O   ILE A  63     -31.291  30.056  -9.167  1.00 37.73           O  
ATOM    567  CG1 ILE A  63     -31.519  28.751 -13.567  1.00 37.73           C  
ATOM    568  CG2 ILE A  63     -31.059  30.847 -12.238  1.00 37.73           C  
ATOM    569  CD1 ILE A  63     -31.304  29.518 -14.865  1.00 37.73           C  
ATOM    570  N   PHE A  64     -33.541  30.063  -9.566  1.00 39.42           N  
ATOM    571  CA  PHE A  64     -33.930  30.868  -8.414  1.00 39.42           C  
ATOM    572  C   PHE A  64     -33.634  30.131  -7.114  1.00 39.42           C  
ATOM    573  CB  PHE A  64     -35.418  31.228  -8.486  1.00 39.42           C  
ATOM    574  O   PHE A  64     -33.128  30.725  -6.159  1.00 39.42           O  
ATOM    575  CG  PHE A  64     -35.781  32.464  -7.708  1.00 39.42           C  
ATOM    576  CD1 PHE A  64     -36.198  32.373  -6.386  1.00 39.42           C  
ATOM    577  CD2 PHE A  64     -35.706  33.719  -8.300  1.00 39.42           C  
ATOM    578  CE1 PHE A  64     -36.535  33.515  -5.664  1.00 39.42           C  
ATOM    579  CE2 PHE A  64     -36.041  34.865  -7.585  1.00 39.42           C  
ATOM    580  CZ  PHE A  64     -36.456  34.761  -6.267  1.00 39.42           C  
ATOM    581  N   ASN A  65     -33.789  28.775  -7.031  1.00 39.44           N  
ATOM    582  CA  ASN A  65     -33.523  27.953  -5.855  1.00 39.44           C  
ATOM    583  C   ASN A  65     -32.025  27.767  -5.628  1.00 39.44           C  
ATOM    584  CB  ASN A  65     -34.213  26.593  -5.983  1.00 39.44           C  
ATOM    585  O   ASN A  65     -31.569  27.704  -4.485  1.00 39.44           O  
ATOM    586  CG  ASN A  65     -35.710  26.674  -5.761  1.00 39.44           C  
ATOM    587  ND2 ASN A  65     -36.442  25.701  -6.289  1.00 39.44           N  
ATOM    588  OD1 ASN A  65     -36.205  27.606  -5.121  1.00 39.44           O  
ATOM    589  N   LEU A  66     -31.282  27.759  -6.651  1.00 32.71           N  
ATOM    590  CA  LEU A  66     -29.833  27.597  -6.636  1.00 32.71           C  
ATOM    591  C   LEU A  66     -29.146  28.885  -6.196  1.00 32.71           C  
ATOM    592  CB  LEU A  66     -29.325  27.181  -8.019  1.00 32.71           C  
ATOM    593  O   LEU A  66     -28.150  28.847  -5.470  1.00 32.71           O  
ATOM    594  CG  LEU A  66     -28.367  25.989  -8.059  1.00 32.71           C  
ATOM    595  CD1 LEU A  66     -29.033  24.796  -8.737  1.00 32.71           C  
ATOM    596  CD2 LEU A  66     -27.075  26.365  -8.776  1.00 32.71           C  
ATOM    597  N   ILE A  67     -29.746  30.063  -6.304  1.00 31.20           N  
ATOM    598  CA  ILE A  67     -29.339  31.424  -5.973  1.00 31.20           C  
ATOM    599  C   ILE A  67     -29.870  31.800  -4.591  1.00 31.20           C  
ATOM    600  CB  ILE A  67     -29.835  32.436  -7.030  1.00 31.20           C  
ATOM    601  O   ILE A  67     -29.224  32.546  -3.852  1.00 31.20           O  
ATOM    602  CG1 ILE A  67     -29.278  32.078  -8.413  1.00 31.20           C  
ATOM    603  CG2 ILE A  67     -29.446  33.864  -6.636  1.00 31.20           C  
ATOM    604  CD1 ILE A  67     -29.860  32.909  -9.549  1.00 31.20           C  
ATOM    605  N   SER A  68     -30.703  31.110  -3.857  1.00 32.07           N  
ATOM    606  CA  SER A  68     -31.300  31.412  -2.560  1.00 32.07           C  
ATOM    607  C   SER A  68     -30.573  30.684  -1.434  1.00 32.07           C  
ATOM    608  CB  SER A  68     -32.781  31.032  -2.551  1.00 32.07           C  
ATOM    609  O   SER A  68     -30.192  29.521  -1.584  1.00 32.07           O  
ATOM    610  OG  SER A  68     -32.990  29.840  -1.813  1.00 32.07           O  
ATOM    611  N   THR A  69     -29.487  31.235  -0.629  1.00 26.96           N  
ATOM    612  CA  THR A  69     -28.909  31.728   0.616  1.00 26.96           C  
ATOM    613  C   THR A  69     -28.405  30.571   1.474  1.00 26.96           C  
ATOM    614  CB  THR A  69     -29.930  32.557   1.417  1.00 26.96           C  
ATOM    615  O   THR A  69     -27.896  30.784   2.576  1.00 26.96           O  
ATOM    616  CG2 THR A  69     -29.892  34.025   1.003  1.00 26.96           C  
ATOM    617  OG1 THR A  69     -31.245  32.040   1.183  1.00 26.96           O  
ATOM    618  N   ASP A  70     -27.357  29.681   0.874  1.00 33.77           N  
ATOM    619  CA  ASP A  70     -26.478  28.949   1.780  1.00 33.77           C  
ATOM    620  C   ASP A  70     -25.306  28.327   1.024  1.00 33.77           C  
ATOM    621  CB  ASP A  70     -27.258  27.864   2.526  1.00 33.77           C  
ATOM    622  O   ASP A  70     -24.252  28.065   1.608  1.00 33.77           O  
ATOM    623  CG  ASP A  70     -28.057  28.408   3.697  1.00 33.77           C  
ATOM    624  OD1 ASP A  70     -27.796  29.549   4.136  1.00 33.77           O  
ATOM    625  OD2 ASP A  70     -28.954  27.688   4.187  1.00 33.77           O  
ATOM    626  N   ASN A  71     -25.004  28.716  -0.260  1.00 33.46           N  
ATOM    627  CA  ASN A  71     -23.923  28.134  -1.049  1.00 33.46           C  
ATOM    628  C   ASN A  71     -23.209  29.191  -1.887  1.00 33.46           C  
ATOM    629  CB  ASN A  71     -24.456  27.016  -1.946  1.00 33.46           C  
ATOM    630  O   ASN A  71     -22.241  28.885  -2.585  1.00 33.46           O  
ATOM    631  CG  ASN A  71     -24.527  25.679  -1.234  1.00 33.46           C  
ATOM    632  ND2 ASN A  71     -25.215  24.720  -1.841  1.00 33.46           N  
ATOM    633  OD1 ASN A  71     -23.970  25.511  -0.146  1.00 33.46           O  
ATOM    634  N   TRP A  72     -23.486  30.522  -1.756  1.00 29.95           N  
ATOM    635  CA  TRP A  72     -22.958  31.689  -2.455  1.00 29.95           C  
ATOM    636  C   TRP A  72     -21.728  32.240  -1.743  1.00 29.95           C  
ATOM    637  CB  TRP A  72     -24.029  32.779  -2.568  1.00 29.95           C  
ATOM    638  O   TRP A  72     -20.796  32.727  -2.387  1.00 29.95           O  
ATOM    639  CG  TRP A  72     -23.881  33.654  -3.776  1.00 29.95           C  
ATOM    640  CD1 TRP A  72     -23.041  34.723  -3.921  1.00 29.95           C  
ATOM    641  CD2 TRP A  72     -24.600  33.538  -5.007  1.00 29.95           C  
ATOM    642  CE2 TRP A  72     -24.143  34.571  -5.856  1.00 29.95           C  
ATOM    643  CE3 TRP A  72     -25.586  32.660  -5.477  1.00 29.95           C  
ATOM    644  NE1 TRP A  72     -23.194  35.279  -5.170  1.00 29.95           N  
ATOM    645  CH2 TRP A  72     -25.604  33.875  -7.584  1.00 29.95           C  
ATOM    646  CZ2 TRP A  72     -24.640  34.748  -7.150  1.00 29.95           C  
ATOM    647  CZ3 TRP A  72     -26.079  32.838  -6.764  1.00 29.95           C  
ATOM    648  N   THR A  73     -21.235  31.789  -0.562  1.00 29.50           N  
ATOM    649  CA  THR A  73     -20.088  32.312   0.172  1.00 29.50           C  
ATOM    650  C   THR A  73     -18.846  31.465  -0.091  1.00 29.50           C  
ATOM    651  CB  THR A  73     -20.368  32.360   1.686  1.00 29.50           C  
ATOM    652  O   THR A  73     -17.736  31.993  -0.182  1.00 29.50           O  
ATOM    653  CG2 THR A  73     -20.709  33.777   2.137  1.00 29.50           C  
ATOM    654  OG1 THR A  73     -21.469  31.496   1.990  1.00 29.50           O  
ATOM    655  N   VAL A  74     -18.874  30.269  -0.765  1.00 32.45           N  
ATOM    656  CA  VAL A  74     -17.757  29.367  -1.022  1.00 32.45           C  
ATOM    657  C   VAL A  74     -17.338  29.467  -2.487  1.00 32.45           C  
ATOM    658  CB  VAL A  74     -18.115  27.906  -0.669  1.00 32.45           C  
ATOM    659  O   VAL A  74     -16.145  29.479  -2.798  1.00 32.45           O  
ATOM    660  CG1 VAL A  74     -16.970  26.965  -1.037  1.00 32.45           C  
ATOM    661  CG2 VAL A  74     -18.454  27.784   0.816  1.00 32.45           C  
ATOM    662  N   PHE A  75     -18.123  29.902  -3.383  1.00 28.88           N  
ATOM    663  CA  PHE A  75     -17.922  30.187  -4.799  1.00 28.88           C  
ATOM    664  C   PHE A  75     -17.474  31.629  -5.003  1.00 28.88           C  
ATOM    665  CB  PHE A  75     -19.206  29.919  -5.590  1.00 28.88           C  
ATOM    666  O   PHE A  75     -16.586  31.900  -5.813  1.00 28.88           O  
ATOM    667  CG  PHE A  75     -18.972  29.629  -7.048  1.00 28.88           C  
ATOM    668  CD1 PHE A  75     -19.061  30.641  -7.995  1.00 28.88           C  
ATOM    669  CD2 PHE A  75     -18.662  28.343  -7.471  1.00 28.88           C  
ATOM    670  CE1 PHE A  75     -18.844  30.376  -9.345  1.00 28.88           C  
ATOM    671  CE2 PHE A  75     -18.444  28.070  -8.818  1.00 28.88           C  
ATOM    672  CZ  PHE A  75     -18.537  29.087  -9.754  1.00 28.88           C  
ATOM    673  N   HIS A  76     -17.895  32.638  -4.187  1.00 30.84           N  
ATOM    674  CA  HIS A  76     -17.501  34.040  -4.122  1.00 30.84           C  
ATOM    675  C   HIS A  76     -16.129  34.198  -3.474  1.00 30.84           C  
ATOM    676  CB  HIS A  76     -18.542  34.854  -3.350  1.00 30.84           C  
ATOM    677  O   HIS A  76     -15.318  35.013  -3.919  1.00 30.84           O  
ATOM    678  CG  HIS A  76     -18.356  36.333  -3.470  1.00 30.84           C  
ATOM    679  CD2 HIS A  76     -18.918  37.235  -4.310  1.00 30.84           C  
ATOM    680  ND1 HIS A  76     -17.498  37.044  -2.660  1.00 30.84           N  
ATOM    681  CE1 HIS A  76     -17.541  38.322  -2.996  1.00 30.84           C  
ATOM    682  NE2 HIS A  76     -18.395  38.465  -3.995  1.00 30.84           N  
ATOM    683  N   ASP A  77     -15.587  33.225  -2.638  1.00 29.15           N  
ATOM    684  CA  ASP A  77     -14.294  33.289  -1.963  1.00 29.15           C  
ATOM    685  C   ASP A  77     -13.192  32.682  -2.827  1.00 29.15           C  
ATOM    686  CB  ASP A  77     -14.358  32.574  -0.612  1.00 29.15           C  
ATOM    687  O   ASP A  77     -12.057  33.162  -2.824  1.00 29.15           O  
ATOM    688  CG  ASP A  77     -14.854  33.469   0.510  1.00 29.15           C  
ATOM    689  OD1 ASP A  77     -14.942  34.700   0.315  1.00 29.15           O  
ATOM    690  OD2 ASP A  77     -15.158  32.938   1.600  1.00 29.15           O  
ATOM    691  N   ILE A  78     -13.523  31.863  -3.884  1.00 31.08           N  
ATOM    692  CA  ILE A  78     -12.599  31.202  -4.799  1.00 31.08           C  
ATOM    693  C   ILE A  78     -12.470  32.019  -6.083  1.00 31.08           C  
ATOM    694  CB  ILE A  78     -13.057  29.763  -5.124  1.00 31.08           C  
ATOM    695  O   ILE A  78     -11.366  32.205  -6.600  1.00 31.08           O  
ATOM    696  CG1 ILE A  78     -13.014  28.892  -3.863  1.00 31.08           C  
ATOM    697  CG2 ILE A  78     -12.195  29.159  -6.236  1.00 31.08           C  
ATOM    698  CD1 ILE A  78     -13.608  27.502  -4.050  1.00 31.08           C  
ATOM    699  N   VAL A  79     -13.461  32.765  -6.409  1.00 30.59           N  
ATOM    700  CA  VAL A  79     -13.539  33.528  -7.650  1.00 30.59           C  
ATOM    701  C   VAL A  79     -13.190  34.990  -7.381  1.00 30.59           C  
ATOM    702  CB  VAL A  79     -14.940  33.424  -8.294  1.00 30.59           C  
ATOM    703  O   VAL A  79     -12.500  35.627  -8.180  1.00 30.59           O  
ATOM    704  CG1 VAL A  79     -15.043  34.336  -9.515  1.00 30.59           C  
ATOM    705  CG2 VAL A  79     -15.245  31.977  -8.676  1.00 30.59           C  
ATOM    706  N   VAL A  80     -13.264  35.604  -6.126  1.00 30.01           N  
ATOM    707  CA  VAL A  80     -12.986  36.977  -5.718  1.00 30.01           C  
ATOM    708  C   VAL A  80     -11.578  37.068  -5.135  1.00 30.01           C  
ATOM    709  CB  VAL A  80     -14.022  37.485  -4.690  1.00 30.01           C  
ATOM    710  O   VAL A  80     -10.931  38.115  -5.220  1.00 30.01           O  
ATOM    711  CG1 VAL A  80     -13.721  38.928  -4.288  1.00 30.01           C  
ATOM    712  CG2 VAL A  80     -15.436  37.369  -5.257  1.00 30.01           C  
ATOM    713  N   ASN A  81     -10.791  35.964  -4.949  1.00 30.05           N  
ATOM    714  CA  ASN A  81      -9.422  36.035  -4.449  1.00 30.05           C  
ATOM    715  C   ASN A  81      -8.412  35.645  -5.524  1.00 30.05           C  
ATOM    716  CB  ASN A  81      -9.255  35.146  -3.215  1.00 30.05           C  
ATOM    717  O   ASN A  81      -7.208  35.600  -5.263  1.00 30.05           O  
ATOM    718  CG  ASN A  81      -9.710  35.827  -1.939  1.00 30.05           C  
ATOM    719  ND2 ASN A  81     -10.069  35.032  -0.938  1.00 30.05           N  
ATOM    720  OD1 ASN A  81      -9.739  37.057  -1.854  1.00 30.05           O  
ATOM    721  N   LEU A  82      -8.838  35.497  -6.794  1.00 30.47           N  
ATOM    722  CA  LEU A  82      -7.887  35.322  -7.886  1.00 30.47           C  
ATOM    723  C   LEU A  82      -7.568  36.658  -8.548  1.00 30.47           C  
ATOM    724  CB  LEU A  82      -8.438  34.343  -8.926  1.00 30.47           C  
ATOM    725  O   LEU A  82      -8.476  37.410  -8.908  1.00 30.47           O  
ATOM    726  CG  LEU A  82      -8.401  32.861  -8.549  1.00 30.47           C  
ATOM    727  CD1 LEU A  82      -9.377  32.070  -9.412  1.00 30.47           C  
ATOM    728  CD2 LEU A  82      -6.986  32.309  -8.689  1.00 30.47           C  
ATOM    729  N   ASN A  83      -6.574  37.404  -8.099  1.00 33.96           N  
ATOM    730  CA  ASN A  83      -6.100  38.650  -8.693  1.00 33.96           C  
ATOM    731  C   ASN A  83      -5.765  38.474 -10.171  1.00 33.96           C  
ATOM    732  CB  ASN A  83      -4.882  39.178  -7.932  1.00 33.96           C  
ATOM    733  O   ASN A  83      -5.675  37.348 -10.662  1.00 33.96           O  
ATOM    734  CG  ASN A  83      -3.635  38.353  -8.180  1.00 33.96           C  
ATOM    735  ND2 ASN A  83      -2.635  38.516  -7.322  1.00 33.96           N  
ATOM    736  OD1 ASN A  83      -3.570  37.576  -9.136  1.00 33.96           O  
ATOM    737  N   GLU A  84      -6.310  39.276 -11.049  1.00 32.68           N  
ATOM    738  CA  GLU A  84      -6.143  39.454 -12.488  1.00 32.68           C  
ATOM    739  C   GLU A  84      -4.874  38.769 -12.986  1.00 32.68           C  
ATOM    740  CB  GLU A  84      -6.112  40.942 -12.846  1.00 32.68           C  
ATOM    741  O   GLU A  84      -4.869  38.166 -14.061  1.00 32.68           O  
ATOM    742  CG  GLU A  84      -7.139  41.344 -13.894  1.00 32.68           C  
ATOM    743  CD  GLU A  84      -7.074  42.818 -14.263  1.00 32.68           C  
ATOM    744  OE1 GLU A  84      -7.827  43.251 -15.165  1.00 32.68           O  
ATOM    745  OE2 GLU A  84      -6.264  43.544 -13.647  1.00 32.68           O  
ATOM    746  N   GLU A  85      -3.846  38.701 -12.178  1.00 36.36           N  
ATOM    747  CA  GLU A  85      -2.575  38.074 -12.528  1.00 36.36           C  
ATOM    748  C   GLU A  85      -2.685  36.552 -12.502  1.00 36.36           C  
ATOM    749  CB  GLU A  85      -1.467  38.537 -11.578  1.00 36.36           C  
ATOM    750  O   GLU A  85      -2.164  35.872 -13.389  1.00 36.36           O  
ATOM    751  CG  GLU A  85      -0.065  38.379 -12.147  1.00 36.36           C  
ATOM    752  CD  GLU A  85       1.021  38.905 -11.221  1.00 36.36           C  
ATOM    753  OE1 GLU A  85       2.220  38.782 -11.559  1.00 36.36           O  
ATOM    754  OE2 GLU A  85       0.669  39.443 -10.147  1.00 36.36           O  
ATOM    755  N   SER A  86      -3.423  36.031 -11.575  1.00 34.45           N  
ATOM    756  CA  SER A  86      -3.615  34.598 -11.380  1.00 34.45           C  
ATOM    757  C   SER A  86      -4.581  34.024 -12.410  1.00 34.45           C  
ATOM    758  CB  SER A  86      -4.133  34.314  -9.969  1.00 34.45           C  
ATOM    759  O   SER A  86      -4.372  32.920 -12.917  1.00 34.45           O  
ATOM    760  OG  SER A  86      -3.207  34.760  -8.994  1.00 34.45           O  
ATOM    761  N   LEU A  87      -5.468  34.807 -12.837  1.00 32.93           N  
ATOM    762  CA  LEU A  87      -6.401  34.467 -13.905  1.00 32.93           C  
ATOM    763  C   LEU A  87      -5.714  34.521 -15.265  1.00 32.93           C  
ATOM    764  CB  LEU A  87      -7.603  35.416 -13.890  1.00 32.93           C  
ATOM    765  O   LEU A  87      -5.951  33.665 -16.120  1.00 32.93           O  
ATOM    766  CG  LEU A  87      -8.872  34.892 -13.216  1.00 32.93           C  
ATOM    767  CD1 LEU A  87      -9.573  36.016 -12.460  1.00 32.93           C  
ATOM    768  CD2 LEU A  87      -9.807  34.269 -14.246  1.00 32.93           C  
ATOM    769  N   THR A  88      -4.737  35.482 -15.474  1.00 32.73           N  
ATOM    770  CA  THR A  88      -3.916  35.623 -16.671  1.00 32.73           C  
ATOM    771  C   THR A  88      -2.932  34.463 -16.792  1.00 32.73           C  
ATOM    772  CB  THR A  88      -3.145  36.956 -16.667  1.00 32.73           C  
ATOM    773  O   THR A  88      -2.735  33.920 -17.881  1.00 32.73           O  
ATOM    774  CG2 THR A  88      -2.677  37.325 -18.070  1.00 32.73           C  
ATOM    775  OG1 THR A  88      -4.000  37.994 -16.172  1.00 32.73           O  
ATOM    776  N   LYS A  89      -2.369  33.938 -15.739  1.00 34.44           N  
ATOM    777  CA  LYS A  89      -1.397  32.848 -15.723  1.00 34.44           C  
ATOM    778  C   LYS A  89      -2.070  31.507 -16.002  1.00 34.44           C  
ATOM    779  CB  LYS A  89      -0.668  32.799 -14.379  1.00 34.44           C  
ATOM    780  O   LYS A  89      -1.525  30.672 -16.727  1.00 34.44           O  
ATOM    781  CG  LYS A  89       0.488  33.782 -14.266  1.00 34.44           C  
ATOM    782  CD  LYS A  89       1.231  33.621 -12.946  1.00 34.44           C  
ATOM    783  CE  LYS A  89       2.341  34.654 -12.799  1.00 34.44           C  
ATOM    784  NZ  LYS A  89       3.056  34.516 -11.495  1.00 34.44           N  
ATOM    785  N   ILE A  90      -3.352  31.357 -15.558  1.00 30.77           N  
ATOM    786  CA  ILE A  90      -4.154  30.150 -15.731  1.00 30.77           C  
ATOM    787  C   ILE A  90      -4.681  30.083 -17.163  1.00 30.77           C  
ATOM    788  CB  ILE A  90      -5.325  30.101 -14.725  1.00 30.77           C  
ATOM    789  O   ILE A  90      -4.649  29.023 -17.793  1.00 30.77           O  
ATOM    790  CG1 ILE A  90      -4.796  29.918 -13.298  1.00 30.77           C  
ATOM    791  CG2 ILE A  90      -6.307  28.985 -15.093  1.00 30.77           C  
ATOM    792  CD1 ILE A  90      -5.869  30.022 -12.222  1.00 30.77           C  
ATOM    793  N   THR A  91      -5.023  31.219 -17.722  1.00 32.22           N  
ATOM    794  CA  THR A  91      -5.516  31.349 -19.089  1.00 32.22           C  
ATOM    795  C   THR A  91      -4.377  31.188 -20.092  1.00 32.22           C  
ATOM    796  CB  THR A  91      -6.206  32.709 -19.307  1.00 32.22           C  
ATOM    797  O   THR A  91      -4.537  30.526 -21.120  1.00 32.22           O  
ATOM    798  CG2 THR A  91      -7.689  32.529 -19.615  1.00 32.22           C  
ATOM    799  OG1 THR A  91      -6.068  33.503 -18.122  1.00 32.22           O  
ATOM    800  N   ASP A  92      -3.154  31.769 -19.860  1.00 34.93           N  
ATOM    801  CA  ASP A  92      -1.952  31.616 -20.674  1.00 34.93           C  
ATOM    802  C   ASP A  92      -1.466  30.168 -20.670  1.00 34.93           C  
ATOM    803  CB  ASP A  92      -0.843  32.544 -20.175  1.00 34.93           C  
ATOM    804  O   ASP A  92      -1.060  29.640 -21.707  1.00 34.93           O  
ATOM    805  CG  ASP A  92      -1.030  33.984 -20.619  1.00 34.93           C  
ATOM    806  OD1 ASP A  92      -1.871  34.244 -21.507  1.00 34.93           O  
ATOM    807  OD2 ASP A  92      -0.328  34.866 -20.079  1.00 34.93           O  
ATOM    808  N   PHE A  93      -1.596  29.527 -19.492  1.00 32.82           N  
ATOM    809  CA  PHE A  93      -1.229  28.128 -19.307  1.00 32.82           C  
ATOM    810  C   PHE A  93      -2.191  27.212 -20.054  1.00 32.82           C  
ATOM    811  CB  PHE A  93      -1.211  27.768 -17.818  1.00 32.82           C  
ATOM    812  O   PHE A  93      -1.764  26.277 -20.734  1.00 32.82           O  
ATOM    813  CG  PHE A  93      -0.799  26.347 -17.541  1.00 32.82           C  
ATOM    814  CD1 PHE A  93      -1.750  25.380 -17.240  1.00 32.82           C  
ATOM    815  CD2 PHE A  93       0.539  25.979 -17.583  1.00 32.82           C  
ATOM    816  CE1 PHE A  93      -1.372  24.063 -16.984  1.00 32.82           C  
ATOM    817  CE2 PHE A  93       0.925  24.666 -17.328  1.00 32.82           C  
ATOM    818  CZ  PHE A  93      -0.032  23.710 -17.028  1.00 32.82           C  
ATOM    819  N   ALA A  94      -3.525  27.434 -20.054  1.00 31.74           N  
ATOM    820  CA  ALA A  94      -4.570  26.663 -20.722  1.00 31.74           C  
ATOM    821  C   ALA A  94      -4.504  26.844 -22.235  1.00 31.74           C  
ATOM    822  CB  ALA A  94      -5.947  27.068 -20.200  1.00 31.74           C  
ATOM    823  O   ALA A  94      -4.672  25.883 -22.990  1.00 31.74           O  
ATOM    824  N   ALA A  95      -4.152  28.154 -22.717  1.00 31.50           N  
ATOM    825  CA  ALA A  95      -3.934  28.492 -24.121  1.00 31.50           C  
ATOM    826  C   ALA A  95      -2.705  27.775 -24.673  1.00 31.50           C  
ATOM    827  CB  ALA A  95      -3.783  30.002 -24.287  1.00 31.50           C  
ATOM    828  O   ALA A  95      -2.734  27.251 -25.789  1.00 31.50           O  
ATOM    829  N   GLU A  96      -1.646  27.692 -23.871  1.00 32.62           N  
ATOM    830  CA  GLU A  96      -0.399  27.031 -24.245  1.00 32.62           C  
ATOM    831  C   GLU A  96      -0.574  25.516 -24.306  1.00 32.62           C  
ATOM    832  CB  GLU A  96       0.717  27.392 -23.262  1.00 32.62           C  
ATOM    833  O   GLU A  96      -0.091  24.867 -25.236  1.00 32.62           O  
ATOM    834  CG  GLU A  96       2.081  27.564 -23.916  1.00 32.62           C  
ATOM    835  CD  GLU A  96       3.169  27.974 -22.936  1.00 32.62           C  
ATOM    836  OE1 GLU A  96       4.329  28.167 -23.363  1.00 32.62           O  
ATOM    837  OE2 GLU A  96       2.858  28.102 -21.730  1.00 32.62           O  
ATOM    838  N   THR A  97      -1.350  24.973 -23.415  1.00 32.06           N  
ATOM    839  CA  THR A  97      -1.650  23.546 -23.381  1.00 32.06           C  
ATOM    840  C   THR A  97      -2.623  23.171 -24.495  1.00 32.06           C  
ATOM    841  CB  THR A  97      -2.238  23.130 -22.020  1.00 32.06           C  
ATOM    842  O   THR A  97      -2.467  22.132 -25.140  1.00 32.06           O  
ATOM    843  CG2 THR A  97      -2.307  21.612 -21.891  1.00 32.06           C  
ATOM    844  OG1 THR A  97      -1.414  23.651 -20.970  1.00 32.06           O  
ATOM    845  N   PHE A  98      -3.542  24.160 -24.773  1.00 31.63           N  
ATOM    846  CA  PHE A  98      -4.530  24.095 -25.843  1.00 31.63           C  
ATOM    847  C   PHE A  98      -3.851  24.050 -27.206  1.00 31.63           C  
ATOM    848  CB  PHE A  98      -5.483  25.292 -25.770  1.00 31.63           C  
ATOM    849  O   PHE A  98      -4.210  23.234 -28.058  1.00 31.63           O  
ATOM    850  CG  PHE A  98      -6.727  25.130 -26.601  1.00 31.63           C  
ATOM    851  CD1 PHE A  98      -6.800  25.670 -27.880  1.00 31.63           C  
ATOM    852  CD2 PHE A  98      -7.823  24.438 -26.104  1.00 31.63           C  
ATOM    853  CE1 PHE A  98      -7.950  25.522 -28.651  1.00 31.63           C  
ATOM    854  CE2 PHE A  98      -8.976  24.286 -26.869  1.00 31.63           C  
ATOM    855  CZ  PHE A  98      -9.038  24.829 -28.142  1.00 31.63           C  
ATOM    856  N   VAL A  99      -2.862  24.682 -27.432  1.00 32.81           N  
ATOM    857  CA  VAL A  99      -2.096  24.837 -28.665  1.00 32.81           C  
ATOM    858  C   VAL A  99      -1.076  23.707 -28.784  1.00 32.81           C  
ATOM    859  CB  VAL A  99      -1.385  26.207 -28.722  1.00 32.81           C  
ATOM    860  O   VAL A  99      -0.899  23.133 -29.861  1.00 32.81           O  
ATOM    861  CG1 VAL A  99      -0.452  26.281 -29.930  1.00 32.81           C  
ATOM    862  CG2 VAL A  99      -2.410  27.339 -28.765  1.00 32.81           C  
ATOM    863  N   ILE A 100      -0.526  23.280 -27.678  1.00 32.42           N  
ATOM    864  CA  ILE A 100       0.493  22.238 -27.616  1.00 32.42           C  
ATOM    865  C   ILE A 100      -0.155  20.870 -27.815  1.00 32.42           C  
ATOM    866  CB  ILE A 100       1.260  22.278 -26.275  1.00 32.42           C  
ATOM    867  O   ILE A 100       0.367  20.030 -28.552  1.00 32.42           O  
ATOM    868  CG1 ILE A 100       2.138  23.532 -26.199  1.00 32.42           C  
ATOM    869  CG2 ILE A 100       2.100  21.010 -26.096  1.00 32.42           C  
ATOM    870  CD1 ILE A 100       2.846  23.712 -24.863  1.00 32.42           C  
ATOM    871  N   VAL A 101      -1.494  20.705 -27.263  1.00 33.23           N  
ATOM    872  CA  VAL A 101      -2.231  19.447 -27.340  1.00 33.23           C  
ATOM    873  C   VAL A 101      -2.864  19.303 -28.721  1.00 33.23           C  
ATOM    874  CB  VAL A 101      -3.316  19.357 -26.244  1.00 33.23           C  
ATOM    875  O   VAL A 101      -2.877  18.211 -29.295  1.00 33.23           O  
ATOM    876  CG1 VAL A 101      -4.211  18.140 -26.469  1.00 33.23           C  
ATOM    877  CG2 VAL A 101      -2.672  19.302 -24.859  1.00 33.23           C  
ATOM    878  N   LEU A 102      -3.125  20.323 -29.502  1.00 36.43           N  
ATOM    879  CA  LEU A 102      -3.759  20.309 -30.816  1.00 36.43           C  
ATOM    880  C   LEU A 102      -2.712  20.298 -31.925  1.00 36.43           C  
ATOM    881  CB  LEU A 102      -4.680  21.521 -30.980  1.00 36.43           C  
ATOM    882  O   LEU A 102      -2.916  19.677 -32.971  1.00 36.43           O  
ATOM    883  CG  LEU A 102      -6.176  21.266 -30.791  1.00 36.43           C  
ATOM    884  CD1 LEU A 102      -6.857  22.506 -30.221  1.00 36.43           C  
ATOM    885  CD2 LEU A 102      -6.819  20.855 -32.111  1.00 36.43           C  
ATOM    886  N   LEU A 103      -1.427  20.471 -31.572  1.00 34.94           N  
ATOM    887  CA  LEU A 103      -0.468  20.628 -32.660  1.00 34.94           C  
ATOM    888  C   LEU A 103       0.726  19.700 -32.471  1.00 34.94           C  
ATOM    889  CB  LEU A 103       0.008  22.080 -32.749  1.00 34.94           C  
ATOM    890  O   LEU A 103       1.684  19.747 -33.247  1.00 34.94           O  
ATOM    891  CG  LEU A 103      -0.988  23.086 -33.330  1.00 34.94           C  
ATOM    892  CD1 LEU A 103      -0.555  24.511 -33.000  1.00 34.94           C  
ATOM    893  CD2 LEU A 103      -1.121  22.897 -34.837  1.00 34.94           C  
ATOM    894  N   ARG A 104       0.480  18.640 -31.708  1.00 34.70           N  
ATOM    895  CA  ARG A 104       1.444  17.551 -31.584  1.00 34.70           C  
ATOM    896  C   ARG A 104       1.345  16.595 -32.768  1.00 34.70           C  
ATOM    897  CB  ARG A 104       1.228  16.789 -30.275  1.00 34.70           C  
ATOM    898  O   ARG A 104       0.262  16.098 -33.082  1.00 34.70           O  
ATOM    899  CG  ARG A 104       2.041  17.326 -29.108  1.00 34.70           C  
ATOM    900  CD  ARG A 104       1.946  16.418 -27.890  1.00 34.70           C  
ATOM    901  NE  ARG A 104       2.827  16.866 -26.814  1.00 34.70           N  
ATOM    902  NH1 ARG A 104       2.191  15.216 -25.327  1.00 34.70           N  
ATOM    903  NH2 ARG A 104       3.757  16.775 -24.716  1.00 34.70           N  
ATOM    904  CZ  ARG A 104       2.923  16.285 -25.622  1.00 34.70           C  
ATOM    905  N   GLU A 105       1.733  17.119 -33.994  1.00 41.37           N  
ATOM    906  CA  GLU A 105       2.348  16.362 -35.081  1.00 41.37           C  
ATOM    907  C   GLU A 105       2.135  17.054 -36.424  1.00 41.37           C  
ATOM    908  CB  GLU A 105       1.788  14.938 -35.128  1.00 41.37           C  
ATOM    909  O   GLU A 105       2.836  16.764 -37.396  1.00 41.37           O  
ATOM    910  CG  GLU A 105       2.378  14.010 -34.077  1.00 41.37           C  
ATOM    911  CD  GLU A 105       2.264  12.539 -34.442  1.00 41.37           C  
ATOM    912  OE1 GLU A 105       2.865  11.691 -33.745  1.00 41.37           O  
ATOM    913  OE2 GLU A 105       1.567  12.231 -35.435  1.00 41.37           O  
ATOM    914  N   ASN A 106       2.355  18.459 -36.620  1.00 41.02           N  
ATOM    915  CA  ASN A 106       2.551  18.824 -38.018  1.00 41.02           C  
ATOM    916  C   ASN A 106       2.157  20.275 -38.279  1.00 41.02           C  
ATOM    917  CB  ASN A 106       1.762  17.886 -38.934  1.00 41.02           C  
ATOM    918  O   ASN A 106       1.763  20.625 -39.393  1.00 41.02           O  
ATOM    919  CG  ASN A 106       2.572  16.683 -39.376  1.00 41.02           C  
ATOM    920  ND2 ASN A 106       1.904  15.710 -39.984  1.00 41.02           N  
ATOM    921  OD1 ASN A 106       3.787  16.628 -39.170  1.00 41.02           O  
ATOM    922  N   THR A 107       2.838  21.381 -37.635  1.00 50.32           N  
ATOM    923  CA  THR A 107       3.048  22.591 -38.421  1.00 50.32           C  
ATOM    924  C   THR A 107       3.265  23.796 -37.511  1.00 50.32           C  
ATOM    925  CB  THR A 107       1.858  22.862 -39.360  1.00 50.32           C  
ATOM    926  O   THR A 107       2.319  24.297 -36.899  1.00 50.32           O  
ATOM    927  CG2 THR A 107       2.178  22.440 -40.790  1.00 50.32           C  
ATOM    928  OG1 THR A 107       0.717  22.125 -38.901  1.00 50.32           O  
ATOM    929  N   ALA A 108       4.400  24.161 -36.875  1.00 47.84           N  
ATOM    930  CA  ALA A 108       4.830  25.354 -36.151  1.00 47.84           C  
ATOM    931  C   ALA A 108       4.273  26.619 -36.799  1.00 47.84           C  
ATOM    932  CB  ALA A 108       6.354  25.419 -36.089  1.00 47.84           C  
ATOM    933  O   ALA A 108       3.888  27.562 -36.104  1.00 47.84           O  
ATOM    934  N   GLU A 109       4.017  26.663 -38.050  1.00 50.26           N  
ATOM    935  CA  GLU A 109       3.528  27.802 -38.820  1.00 50.26           C  
ATOM    936  C   GLU A 109       2.039  28.033 -38.579  1.00 50.26           C  
ATOM    937  CB  GLU A 109       3.793  27.595 -40.314  1.00 50.26           C  
ATOM    938  O   GLU A 109       1.601  29.173 -38.411  1.00 50.26           O  
ATOM    939  CG  GLU A 109       4.226  28.859 -41.042  1.00 50.26           C  
ATOM    940  CD  GLU A 109       4.659  28.606 -42.478  1.00 50.26           C  
ATOM    941  OE1 GLU A 109       5.039  29.573 -43.176  1.00 50.26           O  
ATOM    942  OE2 GLU A 109       4.616  27.431 -42.907  1.00 50.26           O  
ATOM    943  N   LEU A 110       1.296  26.965 -38.405  1.00 46.79           N  
ATOM    944  CA  LEU A 110      -0.137  27.005 -38.135  1.00 46.79           C  
ATOM    945  C   LEU A 110      -0.408  27.449 -36.702  1.00 46.79           C  
ATOM    946  CB  LEU A 110      -0.768  25.632 -38.385  1.00 46.79           C  
ATOM    947  O   LEU A 110      -1.323  28.238 -36.454  1.00 46.79           O  
ATOM    948  CG  LEU A 110      -2.195  25.632 -38.935  1.00 46.79           C  
ATOM    949  CD1 LEU A 110      -2.182  25.419 -40.445  1.00 46.79           C  
ATOM    950  CD2 LEU A 110      -3.034  24.562 -38.246  1.00 46.79           C  
ATOM    951  N   LEU A 111       0.435  27.024 -35.834  1.00 44.35           N  
ATOM    952  CA  LEU A 111       0.402  27.430 -34.433  1.00 44.35           C  
ATOM    953  C   LEU A 111       0.635  28.931 -34.297  1.00 44.35           C  
ATOM    954  CB  LEU A 111       1.454  26.664 -33.628  1.00 44.35           C  
ATOM    955  O   LEU A 111      -0.034  29.598 -33.505  1.00 44.35           O  
ATOM    956  CG  LEU A 111       0.924  25.675 -32.588  1.00 44.35           C  
ATOM    957  CD1 LEU A 111       1.650  24.339 -32.709  1.00 44.35           C  
ATOM    958  CD2 LEU A 111       1.075  26.245 -31.182  1.00 44.35           C  
ATOM    959  N   SER A 112       1.480  29.498 -35.081  1.00 52.16           N  
ATOM    960  CA  SER A 112       1.780  30.926 -35.054  1.00 52.16           C  
ATOM    961  C   SER A 112       0.628  31.743 -35.628  1.00 52.16           C  
ATOM    962  CB  SER A 112       3.062  31.219 -35.834  1.00 52.16           C  
ATOM    963  O   SER A 112       0.289  32.804 -35.100  1.00 52.16           O  
ATOM    964  OG  SER A 112       3.410  32.589 -35.734  1.00 52.16           O  
ATOM    965  N   GLN A 113      -0.078  31.240 -36.560  1.00 51.12           N  
ATOM    966  CA  GLN A 113      -1.198  31.911 -37.211  1.00 51.12           C  
ATOM    967  C   GLN A 113      -2.433  31.914 -36.315  1.00 51.12           C  
ATOM    968  CB  GLN A 113      -1.521  31.244 -38.549  1.00 51.12           C  
ATOM    969  O   GLN A 113      -3.136  32.923 -36.221  1.00 51.12           O  
ATOM    970  CG  GLN A 113      -0.556  31.610 -39.668  1.00 51.12           C  
ATOM    971  CD  GLN A 113      -0.864  30.890 -40.967  1.00 51.12           C  
ATOM    972  NE2 GLN A 113      -0.125  31.225 -42.020  1.00 51.12           N  
ATOM    973  OE1 GLN A 113      -1.758  30.040 -41.025  1.00 51.12           O  
ATOM    974  N   ILE A 114      -2.666  30.814 -35.588  1.00 45.74           N  
ATOM    975  CA  ILE A 114      -3.790  30.651 -34.672  1.00 45.74           C  
ATOM    976  C   ILE A 114      -3.558  31.489 -33.416  1.00 45.74           C  
ATOM    977  CB  ILE A 114      -4.002  29.168 -34.295  1.00 45.74           C  
ATOM    978  O   ILE A 114      -4.472  32.163 -32.935  1.00 45.74           O  
ATOM    979  CG1 ILE A 114      -4.451  28.364 -35.521  1.00 45.74           C  
ATOM    980  CG2 ILE A 114      -5.016  29.040 -33.154  1.00 45.74           C  
ATOM    981  CD1 ILE A 114      -4.531  26.863 -35.281  1.00 45.74           C  
ATOM    982  N   LYS A 115      -2.284  31.513 -32.974  1.00 48.71           N  
ATOM    983  CA  LYS A 115      -1.880  32.324 -31.829  1.00 48.71           C  
ATOM    984  C   LYS A 115      -2.056  33.812 -32.119  1.00 48.71           C  
ATOM    985  CB  LYS A 115      -0.426  32.032 -31.451  1.00 48.71           C  
ATOM    986  O   LYS A 115      -2.542  34.562 -31.270  1.00 48.71           O  
ATOM    987  CG  LYS A 115      -0.124  32.214 -29.971  1.00 48.71           C  
ATOM    988  CD  LYS A 115       1.326  31.873 -29.651  1.00 48.71           C  
ATOM    989  CE  LYS A 115       1.676  32.212 -28.208  1.00 48.71           C  
ATOM    990  NZ  LYS A 115       3.091  31.861 -27.884  1.00 48.71           N  
ATOM    991  N   GLU A 116      -1.701  34.251 -33.310  1.00 55.23           N  
ATOM    992  CA  GLU A 116      -1.769  35.652 -33.715  1.00 55.23           C  
ATOM    993  C   GLU A 116      -3.212  36.094 -33.936  1.00 55.23           C  
ATOM    994  CB  GLU A 116      -0.947  35.885 -34.986  1.00 55.23           C  
ATOM    995  O   GLU A 116      -3.590  37.207 -33.565  1.00 55.23           O  
ATOM    996  CG  GLU A 116       0.532  36.129 -34.726  1.00 55.23           C  
ATOM    997  CD  GLU A 116       0.799  37.384 -33.911  1.00 55.23           C  
ATOM    998  OE1 GLU A 116       1.767  37.398 -33.117  1.00 55.23           O  
ATOM    999  OE2 GLU A 116       0.032  38.361 -34.065  1.00 55.23           O  
ATOM   1000  N   GLU A 117      -4.041  35.186 -34.330  1.00 51.52           N  
ATOM   1001  CA  GLU A 117      -5.439  35.509 -34.600  1.00 51.52           C  
ATOM   1002  C   GLU A 117      -6.271  35.473 -33.322  1.00 51.52           C  
ATOM   1003  CB  GLU A 117      -6.023  34.545 -35.636  1.00 51.52           C  
ATOM   1004  O   GLU A 117      -7.163  36.302 -33.132  1.00 51.52           O  
ATOM   1005  CG  GLU A 117      -5.910  35.040 -37.070  1.00 51.52           C  
ATOM   1006  CD  GLU A 117      -6.605  34.134 -38.074  1.00 51.52           C  
ATOM   1007  OE1 GLU A 117      -6.531  34.410 -39.293  1.00 51.52           O  
ATOM   1008  OE2 GLU A 117      -7.228  33.141 -37.639  1.00 51.52           O  
ATOM   1009  N   LEU A 118      -5.863  34.514 -32.407  1.00 47.95           N  
ATOM   1010  CA  LEU A 118      -6.520  34.374 -31.112  1.00 47.95           C  
ATOM   1011  C   LEU A 118      -6.149  35.528 -30.187  1.00 47.95           C  
ATOM   1012  CB  LEU A 118      -6.144  33.041 -30.460  1.00 47.95           C  
ATOM   1013  O   LEU A 118      -6.994  36.027 -29.440  1.00 47.95           O  
ATOM   1014  CG  LEU A 118      -6.879  31.803 -30.976  1.00 47.95           C  
ATOM   1015  CD1 LEU A 118      -6.199  30.534 -30.472  1.00 47.95           C  
ATOM   1016  CD2 LEU A 118      -8.344  31.835 -30.552  1.00 47.95           C  
ATOM   1017  N   LYS A 119      -4.891  36.117 -30.401  1.00 52.45           N  
ATOM   1018  CA  LYS A 119      -4.369  37.260 -29.656  1.00 52.45           C  
ATOM   1019  C   LYS A 119      -4.999  38.564 -30.138  1.00 52.45           C  
ATOM   1020  CB  LYS A 119      -2.847  37.334 -29.784  1.00 52.45           C  
ATOM   1021  O   LYS A 119      -5.286  39.454 -29.336  1.00 52.45           O  
ATOM   1022  CG  LYS A 119      -2.097  36.707 -28.619  1.00 52.45           C  
ATOM   1023  CD  LYS A 119      -0.592  36.899 -28.755  1.00 52.45           C  
ATOM   1024  CE  LYS A 119       0.164  36.225 -27.617  1.00 52.45           C  
ATOM   1025  NZ  LYS A 119       1.640  36.410 -27.747  1.00 52.45           N  
ATOM   1026  N   GLN A 120      -5.496  38.592 -31.349  1.00 53.06           N  
ATOM   1027  CA  GLN A 120      -5.948  39.832 -31.970  1.00 53.06           C  
ATOM   1028  C   GLN A 120      -7.472  39.887 -32.045  1.00 53.06           C  
ATOM   1029  CB  GLN A 120      -5.349  39.983 -33.369  1.00 53.06           C  
ATOM   1030  O   GLN A 120      -8.065  40.963 -31.942  1.00 53.06           O  
ATOM   1031  CG  GLN A 120      -3.912  40.487 -33.371  1.00 53.06           C  
ATOM   1032  CD  GLN A 120      -3.434  40.894 -34.753  1.00 53.06           C  
ATOM   1033  NE2 GLN A 120      -2.246  41.485 -34.819  1.00 53.06           N  
ATOM   1034  OE1 GLN A 120      -4.128  40.679 -35.752  1.00 53.06           O  
ATOM   1035  N   LYS A 121      -8.272  38.813 -31.754  1.00 54.02           N  
ATOM   1036  CA  LYS A 121      -9.684  38.862 -32.120  1.00 54.02           C  
ATOM   1037  C   LYS A 121     -10.554  38.223 -31.041  1.00 54.02           C  
ATOM   1038  CB  LYS A 121      -9.916  38.164 -33.461  1.00 54.02           C  
ATOM   1039  O   LYS A 121     -11.727  38.574 -30.894  1.00 54.02           O  
ATOM   1040  CG  LYS A 121      -9.496  38.989 -34.669  1.00 54.02           C  
ATOM   1041  CD  LYS A 121      -9.957  38.348 -35.972  1.00 54.02           C  
ATOM   1042  CE  LYS A 121      -9.532  39.169 -37.181  1.00 54.02           C  
ATOM   1043  NZ  LYS A 121     -10.017  38.566 -38.459  1.00 54.02           N  
ATOM   1044  N   ILE A 122      -9.858  37.547 -30.048  1.00 51.71           N  
ATOM   1045  CA  ILE A 122     -10.744  36.859 -29.116  1.00 51.71           C  
ATOM   1046  C   ILE A 122     -10.486  37.355 -27.696  1.00 51.71           C  
ATOM   1047  CB  ILE A 122     -10.562  35.326 -29.190  1.00 51.71           C  
ATOM   1048  O   ILE A 122      -9.336  37.426 -27.256  1.00 51.71           O  
ATOM   1049  CG1 ILE A 122     -10.957  34.807 -30.578  1.00 51.71           C  
ATOM   1050  CG2 ILE A 122     -11.374  34.632 -28.094  1.00 51.71           C  
ATOM   1051  CD1 ILE A 122     -10.700  33.320 -30.779  1.00 51.71           C  
ATOM   1052  N   ASP A 123     -11.340  38.268 -27.239  1.00 50.02           N  
ATOM   1053  CA  ASP A 123     -11.198  38.704 -25.853  1.00 50.02           C  
ATOM   1054  C   ASP A 123     -11.119  37.508 -24.907  1.00 50.02           C  
ATOM   1055  CB  ASP A 123     -12.362  39.614 -25.454  1.00 50.02           C  
ATOM   1056  O   ASP A 123     -11.416  36.378 -25.300  1.00 50.02           O  
ATOM   1057  CG  ASP A 123     -13.686  38.876 -25.359  1.00 50.02           C  
ATOM   1058  OD1 ASP A 123     -13.694  37.683 -24.988  1.00 50.02           O  
ATOM   1059  OD2 ASP A 123     -14.730  39.493 -25.661  1.00 50.02           O  
ATOM   1060  N   LYS A 124     -10.186  37.461 -24.003  1.00 49.09           N  
ATOM   1061  CA  LYS A 124      -9.854  36.516 -22.941  1.00 49.09           C  
ATOM   1062  C   LYS A 124     -11.073  35.693 -22.536  1.00 49.09           C  
ATOM   1063  CB  LYS A 124      -9.290  37.252 -21.724  1.00 49.09           C  
ATOM   1064  O   LYS A 124     -10.975  34.478 -22.349  1.00 49.09           O  
ATOM   1065  CG  LYS A 124      -8.564  36.350 -20.737  1.00 49.09           C  
ATOM   1066  CD  LYS A 124      -7.926  37.153 -19.611  1.00 49.09           C  
ATOM   1067  CE  LYS A 124      -7.294  36.246 -18.564  1.00 49.09           C  
ATOM   1068  NZ  LYS A 124      -6.674  37.029 -17.454  1.00 49.09           N  
ATOM   1069  N   LYS A 125     -12.181  36.297 -22.561  1.00 49.34           N  
ATOM   1070  CA  LYS A 125     -13.444  35.693 -22.149  1.00 49.34           C  
ATOM   1071  C   LYS A 125     -13.960  34.721 -23.207  1.00 49.34           C  
ATOM   1072  CB  LYS A 125     -14.492  36.773 -21.875  1.00 49.34           C  
ATOM   1073  O   LYS A 125     -14.440  33.634 -22.878  1.00 49.34           O  
ATOM   1074  CG  LYS A 125     -14.326  37.470 -20.533  1.00 49.34           C  
ATOM   1075  CD  LYS A 125     -15.457  38.456 -20.271  1.00 49.34           C  
ATOM   1076  CE  LYS A 125     -15.225  39.246 -18.990  1.00 49.34           C  
ATOM   1077  NZ  LYS A 125     -16.320  40.231 -18.742  1.00 49.34           N  
ATOM   1078  N   SER A 126     -13.837  35.077 -24.396  1.00 47.91           N  
ATOM   1079  CA  SER A 126     -14.240  34.266 -25.540  1.00 47.91           C  
ATOM   1080  C   SER A 126     -13.320  33.063 -25.716  1.00 47.91           C  
ATOM   1081  CB  SER A 126     -14.245  35.106 -26.818  1.00 47.91           C  
ATOM   1082  O   SER A 126     -13.774  31.975 -26.076  1.00 47.91           O  
ATOM   1083  OG  SER A 126     -15.214  36.137 -26.739  1.00 47.91           O  
ATOM   1084  N   PHE A 127     -12.155  33.152 -25.288  1.00 47.22           N  
ATOM   1085  CA  PHE A 127     -11.172  32.078 -25.362  1.00 47.22           C  
ATOM   1086  C   PHE A 127     -11.479  30.993 -24.336  1.00 47.22           C  
ATOM   1087  CB  PHE A 127      -9.758  32.625 -25.141  1.00 47.22           C  
ATOM   1088  O   PHE A 127     -11.422  29.802 -24.649  1.00 47.22           O  
ATOM   1089  CG  PHE A 127      -8.673  31.604 -25.352  1.00 47.22           C  
ATOM   1090  CD1 PHE A 127      -8.108  30.936 -24.273  1.00 47.22           C  
ATOM   1091  CD2 PHE A 127      -8.217  31.313 -26.631  1.00 47.22           C  
ATOM   1092  CE1 PHE A 127      -7.103  29.991 -24.465  1.00 47.22           C  
ATOM   1093  CE2 PHE A 127      -7.213  30.369 -26.832  1.00 47.22           C  
ATOM   1094  CZ  PHE A 127      -6.657  29.711 -25.747  1.00 47.22           C  
ATOM   1095  N   ILE A 128     -11.779  31.408 -23.112  1.00 45.49           N  
ATOM   1096  CA  ILE A 128     -12.147  30.488 -22.040  1.00 45.49           C  
ATOM   1097  C   ILE A 128     -13.383  29.689 -22.447  1.00 45.49           C  
ATOM   1098  CB  ILE A 128     -12.406  31.240 -20.715  1.00 45.49           C  
ATOM   1099  O   ILE A 128     -13.431  28.471 -22.261  1.00 45.49           O  
ATOM   1100  CG1 ILE A 128     -11.105  31.856 -20.187  1.00 45.49           C  
ATOM   1101  CG2 ILE A 128     -13.029  30.303 -19.676  1.00 45.49           C  
ATOM   1102  CD1 ILE A 128     -11.294  32.755 -18.974  1.00 45.49           C  
ATOM   1103  N   ALA A 129     -14.316  30.381 -22.996  1.00 47.98           N  
ATOM   1104  CA  ALA A 129     -15.545  29.737 -23.450  1.00 47.98           C  
ATOM   1105  C   ALA A 129     -15.262  28.751 -24.580  1.00 47.98           C  
ATOM   1106  CB  ALA A 129     -16.559  30.784 -23.904  1.00 47.98           C  
ATOM   1107  O   ALA A 129     -15.774  27.629 -24.576  1.00 47.98           O  
ATOM   1108  N   LEU A 130     -14.422  29.112 -25.505  1.00 49.91           N  
ATOM   1109  CA  LEU A 130     -14.036  28.254 -26.620  1.00 49.91           C  
ATOM   1110  C   LEU A 130     -13.297  27.016 -26.123  1.00 49.91           C  
ATOM   1111  CB  LEU A 130     -13.158  29.024 -27.609  1.00 49.91           C  
ATOM   1112  O   LEU A 130     -13.544  25.907 -26.601  1.00 49.91           O  
ATOM   1113  CG  LEU A 130     -13.606  29.005 -29.072  1.00 49.91           C  
ATOM   1114  CD1 LEU A 130     -13.779  30.428 -29.591  1.00 49.91           C  
ATOM   1115  CD2 LEU A 130     -12.607  28.235 -29.928  1.00 49.91           C  
ATOM   1116  N   ASN A 131     -12.423  27.180 -25.193  1.00 48.16           N  
ATOM   1117  CA  ASN A 131     -11.683  26.079 -24.584  1.00 48.16           C  
ATOM   1118  C   ASN A 131     -12.619  25.079 -23.912  1.00 48.16           C  
ATOM   1119  CB  ASN A 131     -10.662  26.611 -23.576  1.00 48.16           C  
ATOM   1120  O   ASN A 131     -12.433  23.868 -24.035  1.00 48.16           O  
ATOM   1121  CG  ASN A 131      -9.541  25.627 -23.306  1.00 48.16           C  
ATOM   1122  ND2 ASN A 131      -8.867  25.792 -22.174  1.00 48.16           N  
ATOM   1123  OD1 ASN A 131      -9.282  24.727 -24.109  1.00 48.16           O  
ATOM   1124  N   LYS A 132     -13.528  25.535 -23.247  1.00 49.98           N  
ATOM   1125  CA  LYS A 132     -14.454  24.667 -22.526  1.00 49.98           C  
ATOM   1126  C   LYS A 132     -15.341  23.887 -23.492  1.00 49.98           C  
ATOM   1127  CB  LYS A 132     -15.318  25.483 -21.564  1.00 49.98           C  
ATOM   1128  O   LYS A 132     -15.581  22.693 -23.297  1.00 49.98           O  
ATOM   1129  CG  LYS A 132     -14.588  25.934 -20.307  1.00 49.98           C  
ATOM   1130  CD  LYS A 132     -15.518  26.678 -19.357  1.00 49.98           C  
ATOM   1131  CE  LYS A 132     -14.794  27.113 -18.090  1.00 49.98           C  
ATOM   1132  NZ  LYS A 132     -15.692  27.876 -17.173  1.00 49.98           N  
ATOM   1133  N   ILE A 133     -15.819  24.561 -24.494  1.00 46.89           N  
ATOM   1134  CA  ILE A 133     -16.658  23.958 -25.525  1.00 46.89           C  
ATOM   1135  C   ILE A 133     -15.864  22.891 -26.276  1.00 46.89           C  
ATOM   1136  CB  ILE A 133     -17.195  25.020 -26.510  1.00 46.89           C  
ATOM   1137  O   ILE A 133     -16.374  21.800 -26.540  1.00 46.89           O  
ATOM   1138  CG1 ILE A 133     -18.178  25.958 -25.800  1.00 46.89           C  
ATOM   1139  CG2 ILE A 133     -17.852  24.350 -27.720  1.00 46.89           C  
ATOM   1140  CD1 ILE A 133     -18.620  27.145 -26.644  1.00 46.89           C  
ATOM   1141  N   PHE A 134     -14.691  23.226 -26.538  1.00 51.23           N  
ATOM   1142  CA  PHE A 134     -13.789  22.288 -27.196  1.00 51.23           C  
ATOM   1143  C   PHE A 134     -13.564  21.055 -26.329  1.00 51.23           C  
ATOM   1144  CB  PHE A 134     -12.450  22.960 -27.512  1.00 51.23           C  
ATOM   1145  O   PHE A 134     -13.597  19.927 -26.825  1.00 51.23           O  
ATOM   1146  CG  PHE A 134     -11.515  22.100 -28.319  1.00 51.23           C  
ATOM   1147  CD1 PHE A 134     -10.431  21.472 -27.718  1.00 51.23           C  
ATOM   1148  CD2 PHE A 134     -11.720  21.919 -29.681  1.00 51.23           C  
ATOM   1149  CE1 PHE A 134      -9.564  20.676 -28.462  1.00 51.23           C  
ATOM   1150  CE2 PHE A 134     -10.858  21.125 -30.432  1.00 51.23           C  
ATOM   1151  CZ  PHE A 134      -9.780  20.505 -29.821  1.00 51.23           C  
ATOM   1152  N   ASN A 135     -13.262  21.185 -25.078  1.00 48.86           N  
ATOM   1153  CA  ASN A 135     -13.095  20.070 -24.151  1.00 48.86           C  
ATOM   1154  C   ASN A 135     -14.344  19.195 -24.097  1.00 48.86           C  
ATOM   1155  CB  ASN A 135     -12.743  20.583 -22.753  1.00 48.86           C  
ATOM   1156  O   ASN A 135     -14.245  17.969 -24.019  1.00 48.86           O  
ATOM   1157  CG  ASN A 135     -11.293  21.007 -22.634  1.00 48.86           C  
ATOM   1158  ND2 ASN A 135     -11.014  21.908 -21.699  1.00 48.86           N  
ATOM   1159  OD1 ASN A 135     -10.431  20.531 -23.376  1.00 48.86           O  
ATOM   1160  N   LEU A 136     -15.438  19.848 -24.217  1.00 48.49           N  
ATOM   1161  CA  LEU A 136     -16.700  19.116 -24.262  1.00 48.49           C  
ATOM   1162  C   LEU A 136     -16.805  18.291 -25.540  1.00 48.49           C  
ATOM   1163  CB  LEU A 136     -17.883  20.083 -24.165  1.00 48.49           C  
ATOM   1164  O   LEU A 136     -17.214  17.129 -25.502  1.00 48.49           O  
ATOM   1165  CG  LEU A 136     -19.274  19.449 -24.115  1.00 48.49           C  
ATOM   1166  CD1 LEU A 136     -19.426  18.604 -22.854  1.00 48.49           C  
ATOM   1167  CD2 LEU A 136     -20.354  20.523 -24.179  1.00 48.49           C  
ATOM   1168  N   TYR A 137     -16.494  18.923 -26.676  1.00 50.03           N  
ATOM   1169  CA  TYR A 137     -16.503  18.211 -27.949  1.00 50.03           C  
ATOM   1170  C   TYR A 137     -15.577  17.002 -27.905  1.00 50.03           C  
ATOM   1171  CB  TYR A 137     -16.088  19.145 -29.090  1.00 50.03           C  
ATOM   1172  O   TYR A 137     -15.960  15.903 -28.313  1.00 50.03           O  
ATOM   1173  CG  TYR A 137     -15.895  18.440 -30.411  1.00 50.03           C  
ATOM   1174  CD1 TYR A 137     -14.621  18.108 -30.866  1.00 50.03           C  
ATOM   1175  CD2 TYR A 137     -16.985  18.106 -31.207  1.00 50.03           C  
ATOM   1176  CE1 TYR A 137     -14.437  17.461 -32.083  1.00 50.03           C  
ATOM   1177  CE2 TYR A 137     -16.814  17.459 -32.427  1.00 50.03           C  
ATOM   1178  OH  TYR A 137     -15.363  16.499 -34.061  1.00 50.03           O  
ATOM   1179  CZ  TYR A 137     -15.538  17.140 -32.855  1.00 50.03           C  
ATOM   1180  N   LEU A 138     -14.303  17.153 -27.428  1.00 49.41           N  
ATOM   1181  CA  LEU A 138     -13.326  16.073 -27.351  1.00 49.41           C  
ATOM   1182  C   LEU A 138     -13.826  14.952 -26.446  1.00 49.41           C  
ATOM   1183  CB  LEU A 138     -11.984  16.600 -26.838  1.00 49.41           C  
ATOM   1184  O   LEU A 138     -13.616  13.772 -26.738  1.00 49.41           O  
ATOM   1185  CG  LEU A 138     -11.168  17.446 -27.816  1.00 49.41           C  
ATOM   1186  CD1 LEU A 138      -9.904  17.966 -27.141  1.00 49.41           C  
ATOM   1187  CD2 LEU A 138     -10.821  16.638 -29.062  1.00 49.41           C  
ATOM   1188  N   GLU A 139     -14.503  15.458 -25.448  1.00 48.33           N  
ATOM   1189  CA  GLU A 139     -15.098  14.500 -24.520  1.00 48.33           C  
ATOM   1190  C   GLU A 139     -16.186  13.675 -25.201  1.00 48.33           C  
ATOM   1191  CB  GLU A 139     -15.671  15.221 -23.298  1.00 48.33           C  
ATOM   1192  O   GLU A 139     -16.234  12.453 -25.047  1.00 48.33           O  
ATOM   1193  CG  GLU A 139     -16.007  14.293 -22.139  1.00 48.33           C  
ATOM   1194  CD  GLU A 139     -16.447  15.034 -20.886  1.00 48.33           C  
ATOM   1195  OE1 GLU A 139     -16.889  14.377 -19.916  1.00 48.33           O  
ATOM   1196  OE2 GLU A 139     -16.349  16.281 -20.874  1.00 48.33           O  
ATOM   1197  N   LEU A 140     -17.008  14.361 -25.972  1.00 47.15           N  
ATOM   1198  CA  LEU A 140     -18.117  13.706 -26.658  1.00 47.15           C  
ATOM   1199  C   LEU A 140     -17.608  12.818 -27.788  1.00 47.15           C  
ATOM   1200  CB  LEU A 140     -19.095  14.746 -27.211  1.00 47.15           C  
ATOM   1201  O   LEU A 140     -18.107  11.708 -27.984  1.00 47.15           O  
ATOM   1202  CG  LEU A 140     -19.960  15.477 -26.183  1.00 47.15           C  
ATOM   1203  CD1 LEU A 140     -20.717  16.623 -26.846  1.00 47.15           C  
ATOM   1204  CD2 LEU A 140     -20.927  14.508 -25.511  1.00 47.15           C  
ATOM   1205  N   LYS A 141     -16.654  13.370 -28.560  1.00 48.91           N  
ATOM   1206  CA  LYS A 141     -16.025  12.598 -29.628  1.00 48.91           C  
ATOM   1207  C   LYS A 141     -15.368  11.334 -29.079  1.00 48.91           C  
ATOM   1208  CB  LYS A 141     -14.989  13.448 -30.366  1.00 48.91           C  
ATOM   1209  O   LYS A 141     -15.504  10.255 -29.659  1.00 48.91           O  
ATOM   1210  CG  LYS A 141     -14.392  12.769 -31.590  1.00 48.91           C  
ATOM   1211  CD  LYS A 141     -13.407  13.682 -32.310  1.00 48.91           C  
ATOM   1212  CE  LYS A 141     -12.736  12.972 -33.478  1.00 48.91           C  
ATOM   1213  NZ  LYS A 141     -11.739  13.850 -34.161  1.00 48.91           N  
ATOM   1214  N   SER A 142     -14.603  11.453 -28.019  1.00 47.69           N  
ATOM   1215  CA  SER A 142     -13.968  10.320 -27.354  1.00 47.69           C  
ATOM   1216  C   SER A 142     -15.001   9.290 -26.908  1.00 47.69           C  
ATOM   1217  CB  SER A 142     -13.155  10.792 -26.148  1.00 47.69           C  
ATOM   1218  O   SER A 142     -14.784   8.085 -27.048  1.00 47.69           O  
ATOM   1219  OG  SER A 142     -12.654   9.688 -25.415  1.00 47.69           O  
ATOM   1220  N   LEU A 143     -16.144   9.788 -26.452  1.00 43.62           N  
ATOM   1221  CA  LEU A 143     -17.230   8.923 -26.003  1.00 43.62           C  
ATOM   1222  C   LEU A 143     -17.813   8.131 -27.168  1.00 43.62           C  
ATOM   1223  CB  LEU A 143     -18.330   9.750 -25.331  1.00 43.62           C  
ATOM   1224  O   LEU A 143     -18.093   6.938 -27.035  1.00 43.62           O  
ATOM   1225  CG  LEU A 143     -18.056  10.207 -23.898  1.00 43.62           C  
ATOM   1226  CD1 LEU A 143     -19.057  11.280 -23.483  1.00 43.62           C  
ATOM   1227  CD2 LEU A 143     -18.107   9.021 -22.940  1.00 43.62           C  
ATOM   1228  N   TYR A 144     -17.823   8.765 -28.332  1.00 51.00           N  
ATOM   1229  CA  TYR A 144     -18.502   8.186 -29.486  1.00 51.00           C  
ATOM   1230  C   TYR A 144     -17.571   7.258 -30.258  1.00 51.00           C  
ATOM   1231  CB  TYR A 144     -19.024   9.289 -30.412  1.00 51.00           C  
ATOM   1232  O   TYR A 144     -18.004   6.229 -30.780  1.00 51.00           O  
ATOM   1233  CG  TYR A 144     -20.243  10.003 -29.879  1.00 51.00           C  
ATOM   1234  CD1 TYR A 144     -21.454   9.332 -29.722  1.00 51.00           C  
ATOM   1235  CD2 TYR A 144     -20.187  11.348 -29.533  1.00 51.00           C  
ATOM   1236  CE1 TYR A 144     -22.580   9.985 -29.233  1.00 51.00           C  
ATOM   1237  CE2 TYR A 144     -21.307  12.012 -29.043  1.00 51.00           C  
ATOM   1238  OH  TYR A 144     -23.608  11.976 -28.412  1.00 51.00           O  
ATOM   1239  CZ  TYR A 144     -22.497  11.323 -28.896  1.00 51.00           C  
ATOM   1240  N   GLU A 145     -16.282   7.613 -30.336  1.00 47.70           N  
ATOM   1241  CA  GLU A 145     -15.296   6.816 -31.060  1.00 47.70           C  
ATOM   1242  C   GLU A 145     -14.884   5.585 -30.259  1.00 47.70           C  
ATOM   1243  CB  GLU A 145     -14.064   7.661 -31.396  1.00 47.70           C  
ATOM   1244  O   GLU A 145     -14.592   4.534 -30.832  1.00 47.70           O  
ATOM   1245  CG  GLU A 145     -14.286   8.648 -32.533  1.00 47.70           C  
ATOM   1246  CD  GLU A 145     -13.036   9.431 -32.901  1.00 47.70           C  
ATOM   1247  OE1 GLU A 145     -13.061  10.175 -33.908  1.00 47.70           O  
ATOM   1248  OE2 GLU A 145     -12.024   9.298 -32.178  1.00 47.70           O  
ATOM   1249  N   ILE A 146     -15.134   5.514 -28.997  1.00 41.78           N  
ATOM   1250  CA  ILE A 146     -14.697   4.444 -28.106  1.00 41.78           C  
ATOM   1251  C   ILE A 146     -15.891   3.572 -27.723  1.00 41.78           C  
ATOM   1252  CB  ILE A 146     -14.015   5.006 -26.839  1.00 41.78           C  
ATOM   1253  O   ILE A 146     -15.746   2.364 -27.521  1.00 41.78           O  
ATOM   1254  CG1 ILE A 146     -12.756   5.794 -27.215  1.00 41.78           C  
ATOM   1255  CG2 ILE A 146     -13.683   3.878 -25.859  1.00 41.78           C  
ATOM   1256  CD1 ILE A 146     -12.128   6.550 -26.052  1.00 41.78           C  
ATOM   1257  N   ASN A 147     -17.237   3.987 -27.955  1.00 36.70           N  
ATOM   1258  CA  ASN A 147     -18.451   3.273 -27.572  1.00 36.70           C  
ATOM   1259  C   ASN A 147     -19.112   2.607 -28.776  1.00 36.70           C  
ATOM   1260  CB  ASN A 147     -19.435   4.220 -26.883  1.00 36.70           C  
ATOM   1261  O   ASN A 147     -19.163   3.187 -29.862  1.00 36.70           O  
ATOM   1262  CG  ASN A 147     -19.148   4.384 -25.403  1.00 36.70           C  
ATOM   1263  ND2 ASN A 147     -19.700   5.433 -24.805  1.00 36.70           N  
ATOM   1264  OD1 ASN A 147     -18.435   3.575 -24.803  1.00 36.70           O  
ATOM   1265  N   SER A 148     -18.799   1.321 -29.096  1.00 41.79           N  
ATOM   1266  CA  SER A 148     -19.590   0.452 -29.961  1.00 41.79           C  
ATOM   1267  C   SER A 148     -21.075   0.791 -29.878  1.00 41.79           C  
ATOM   1268  CB  SER A 148     -19.373  -1.016 -29.589  1.00 41.79           C  
ATOM   1269  O   SER A 148     -21.904  -0.085 -29.628  1.00 41.79           O  
ATOM   1270  OG  SER A 148     -19.496  -1.203 -28.190  1.00 41.79           O  
ATOM   1271  N   LEU A 149     -21.492   2.096 -29.745  1.00 36.63           N  
ATOM   1272  CA  LEU A 149     -22.920   2.391 -29.758  1.00 36.63           C  
ATOM   1273  C   LEU A 149     -23.510   2.165 -31.146  1.00 36.63           C  
ATOM   1274  CB  LEU A 149     -23.173   3.834 -29.312  1.00 36.63           C  
ATOM   1275  O   LEU A 149     -22.799   2.257 -32.149  1.00 36.63           O  
ATOM   1276  CG  LEU A 149     -23.046   4.112 -27.813  1.00 36.63           C  
ATOM   1277  CD1 LEU A 149     -22.735   5.586 -27.572  1.00 36.63           C  
ATOM   1278  CD2 LEU A 149     -24.321   3.704 -27.083  1.00 36.63           C  
ATOM   1279  N   GLU A 150     -24.683   1.516 -31.221  1.00 37.27           N  
ATOM   1280  CA  GLU A 150     -25.561   1.135 -32.323  1.00 37.27           C  
ATOM   1281  C   GLU A 150     -25.835   2.319 -33.245  1.00 37.27           C  
ATOM   1282  CB  GLU A 150     -26.879   0.568 -31.789  1.00 37.27           C  
ATOM   1283  O   GLU A 150     -26.013   2.144 -34.453  1.00 37.27           O  
ATOM   1284  CG  GLU A 150     -26.796  -0.894 -31.373  1.00 37.27           C  
ATOM   1285  CD  GLU A 150     -28.126  -1.459 -30.901  1.00 37.27           C  
ATOM   1286  OE1 GLU A 150     -28.192  -2.668 -30.580  1.00 37.27           O  
ATOM   1287  OE2 GLU A 150     -29.110  -0.688 -30.852  1.00 37.27           O  
ATOM   1288  N   SER A 151     -25.212   3.571 -33.042  1.00 44.30           N  
ATOM   1289  CA  SER A 151     -25.379   4.629 -34.033  1.00 44.30           C  
ATOM   1290  C   SER A 151     -24.397   5.772 -33.792  1.00 44.30           C  
ATOM   1291  CB  SER A 151     -26.811   5.164 -34.011  1.00 44.30           C  
ATOM   1292  O   SER A 151     -24.798   6.867 -33.393  1.00 44.30           O  
ATOM   1293  OG  SER A 151     -26.821   6.568 -33.821  1.00 44.30           O  
ATOM   1294  N   PRO A 152     -23.012   5.584 -33.700  1.00 46.69           N  
ATOM   1295  CA  PRO A 152     -21.931   6.556 -33.516  1.00 46.69           C  
ATOM   1296  C   PRO A 152     -22.022   7.730 -34.488  1.00 46.69           C  
ATOM   1297  CB  PRO A 152     -20.667   5.732 -33.773  1.00 46.69           C  
ATOM   1298  O   PRO A 152     -21.685   8.861 -34.129  1.00 46.69           O  
ATOM   1299  CG  PRO A 152     -21.167   4.399 -34.229  1.00 46.69           C  
ATOM   1300  CD  PRO A 152     -22.665   4.389 -34.122  1.00 46.69           C  
ATOM   1301  N   THR A 153     -22.839   7.664 -35.431  1.00 51.13           N  
ATOM   1302  CA  THR A 153     -22.805   8.643 -36.512  1.00 51.13           C  
ATOM   1303  C   THR A 153     -23.792   9.776 -36.246  1.00 51.13           C  
ATOM   1304  CB  THR A 153     -23.125   7.989 -37.869  1.00 51.13           C  
ATOM   1305  O   THR A 153     -23.475  10.947 -36.468  1.00 51.13           O  
ATOM   1306  CG2 THR A 153     -22.201   8.513 -38.964  1.00 51.13           C  
ATOM   1307  OG1 THR A 153     -22.961   6.569 -37.759  1.00 51.13           O  
ATOM   1308  N   GLU A 154     -24.913   9.496 -35.629  1.00 43.11           N  
ATOM   1309  CA  GLU A 154     -25.955  10.500 -35.437  1.00 43.11           C  
ATOM   1310  C   GLU A 154     -25.605  11.446 -34.292  1.00 43.11           C  
ATOM   1311  CB  GLU A 154     -27.305   9.829 -35.171  1.00 43.11           C  
ATOM   1312  O   GLU A 154     -25.784  12.660 -34.407  1.00 43.11           O  
ATOM   1313  CG  GLU A 154     -28.021   9.365 -36.431  1.00 43.11           C  
ATOM   1314  CD  GLU A 154     -29.201   8.450 -36.149  1.00 43.11           C  
ATOM   1315  OE1 GLU A 154     -29.837   7.964 -37.112  1.00 43.11           O  
ATOM   1316  OE2 GLU A 154     -29.494   8.218 -34.955  1.00 43.11           O  
ATOM   1317  N   ALA A 155     -25.046  10.988 -33.228  1.00 40.04           N  
ATOM   1318  CA  ALA A 155     -24.654  11.784 -32.068  1.00 40.04           C  
ATOM   1319  C   ALA A 155     -23.410  12.615 -32.368  1.00 40.04           C  
ATOM   1320  CB  ALA A 155     -24.408  10.881 -30.861  1.00 40.04           C  
ATOM   1321  O   ALA A 155     -23.312  13.772 -31.951  1.00 40.04           O  
ATOM   1322  N   LEU A 156     -22.450  12.018 -33.137  1.00 48.68           N  
ATOM   1323  CA  LEU A 156     -21.287  12.754 -33.619  1.00 48.68           C  
ATOM   1324  C   LEU A 156     -21.708  13.900 -34.531  1.00 48.68           C  
ATOM   1325  CB  LEU A 156     -20.332  11.818 -34.364  1.00 48.68           C  
ATOM   1326  O   LEU A 156     -21.149  14.997 -34.456  1.00 48.68           O  
ATOM   1327  CG  LEU A 156     -18.839  12.025 -34.104  1.00 48.68           C  
ATOM   1328  CD1 LEU A 156     -18.271  10.855 -33.308  1.00 48.68           C  
ATOM   1329  CD2 LEU A 156     -18.086  12.199 -35.419  1.00 48.68           C  
ATOM   1330  N   ILE A 157     -22.722  13.631 -35.270  1.00 49.93           N  
ATOM   1331  CA  ILE A 157     -23.236  14.633 -36.197  1.00 49.93           C  
ATOM   1332  C   ILE A 157     -23.862  15.786 -35.415  1.00 49.93           C  
ATOM   1333  CB  ILE A 157     -24.267  14.025 -37.174  1.00 49.93           C  
ATOM   1334  O   ILE A 157     -23.618  16.956 -35.719  1.00 49.93           O  
ATOM   1335  CG1 ILE A 157     -23.580  13.049 -38.136  1.00 49.93           C  
ATOM   1336  CG2 ILE A 157     -24.999  15.128 -37.943  1.00 49.93           C  
ATOM   1337  CD1 ILE A 157     -24.544  12.269 -39.019  1.00 49.93           C  
ATOM   1338  N   ILE A 158     -24.631  15.472 -34.369  1.00 44.75           N  
ATOM   1339  CA  ILE A 158     -25.303  16.473 -33.548  1.00 44.75           C  
ATOM   1340  C   ILE A 158     -24.266  17.298 -32.788  1.00 44.75           C  
ATOM   1341  CB  ILE A 158     -26.297  15.821 -32.562  1.00 44.75           C  
ATOM   1342  O   ILE A 158     -24.337  18.529 -32.768  1.00 44.75           O  
ATOM   1343  CG1 ILE A 158     -27.462  15.179 -33.324  1.00 44.75           C  
ATOM   1344  CG2 ILE A 158     -26.807  16.851 -31.549  1.00 44.75           C  
ATOM   1345  CD1 ILE A 158     -28.395  14.354 -32.448  1.00 44.75           C  
ATOM   1346  N   THR A 159     -23.276  16.645 -32.192  1.00 47.82           N  
ATOM   1347  CA  THR A 159     -22.230  17.328 -31.439  1.00 47.82           C  
ATOM   1348  C   THR A 159     -21.385  18.203 -32.360  1.00 47.82           C  
ATOM   1349  CB  THR A 159     -21.323  16.323 -30.706  1.00 47.82           C  
ATOM   1350  O   THR A 159     -21.057  19.341 -32.016  1.00 47.82           O  
ATOM   1351  CG2 THR A 159     -20.335  17.040 -29.791  1.00 47.82           C  
ATOM   1352  OG1 THR A 159     -22.134  15.443 -29.918  1.00 47.82           O  
ATOM   1353  N   LYS A 160     -21.167  17.606 -33.487  1.00 55.23           N  
ATOM   1354  CA  LYS A 160     -20.458  18.347 -34.527  1.00 55.23           C  
ATOM   1355  C   LYS A 160     -21.218  19.612 -34.915  1.00 55.23           C  
ATOM   1356  CB  LYS A 160     -20.239  17.468 -35.759  1.00 55.23           C  
ATOM   1357  O   LYS A 160     -20.622  20.682 -35.054  1.00 55.23           O  
ATOM   1358  CG  LYS A 160     -19.454  18.146 -36.872  1.00 55.23           C  
ATOM   1359  CD  LYS A 160     -19.352  17.258 -38.105  1.00 55.23           C  
ATOM   1360  CE  LYS A 160     -18.752  18.008 -39.287  1.00 55.23           C  
ATOM   1361  NZ  LYS A 160     -18.696  17.156 -40.512  1.00 55.23           N  
ATOM   1362  N   THR A 161     -22.416  19.418 -35.151  1.00 52.30           N  
ATOM   1363  CA  THR A 161     -23.271  20.515 -35.592  1.00 52.30           C  
ATOM   1364  C   THR A 161     -23.327  21.615 -34.536  1.00 52.30           C  
ATOM   1365  CB  THR A 161     -24.697  20.023 -35.902  1.00 52.30           C  
ATOM   1366  O   THR A 161     -23.225  22.800 -34.860  1.00 52.30           O  
ATOM   1367  CG2 THR A 161     -25.548  21.141 -36.493  1.00 52.30           C  
ATOM   1368  OG1 THR A 161     -24.629  18.942 -36.840  1.00 52.30           O  
ATOM   1369  N   VAL A 162     -23.389  21.217 -33.354  1.00 49.31           N  
ATOM   1370  CA  VAL A 162     -23.453  22.152 -32.235  1.00 49.31           C  
ATOM   1371  C   VAL A 162     -22.123  22.889 -32.101  1.00 49.31           C  
ATOM   1372  CB  VAL A 162     -23.799  21.431 -30.913  1.00 49.31           C  
ATOM   1373  O   VAL A 162     -22.098  24.112 -31.942  1.00 49.31           O  
ATOM   1374  CG1 VAL A 162     -23.644  22.379 -29.725  1.00 49.31           C  
ATOM   1375  CG2 VAL A 162     -25.218  20.867 -30.969  1.00 49.31           C  
ATOM   1376  N   PHE A 163     -21.089  22.096 -32.187  1.00 55.93           N  
ATOM   1377  CA  PHE A 163     -19.747  22.661 -32.104  1.00 55.93           C  
ATOM   1378  C   PHE A 163     -19.501  23.642 -33.244  1.00 55.93           C  
ATOM   1379  CB  PHE A 163     -18.692  21.550 -32.132  1.00 55.93           C  
ATOM   1380  O   PHE A 163     -18.973  24.735 -33.026  1.00 55.93           O  
ATOM   1381  CG  PHE A 163     -17.292  22.035 -31.867  1.00 55.93           C  
ATOM   1382  CD1 PHE A 163     -16.371  22.141 -32.901  1.00 55.93           C  
ATOM   1383  CD2 PHE A 163     -16.898  22.386 -30.582  1.00 55.93           C  
ATOM   1384  CE1 PHE A 163     -15.075  22.590 -32.659  1.00 55.93           C  
ATOM   1385  CE2 PHE A 163     -15.605  22.836 -30.332  1.00 55.93           C  
ATOM   1386  CZ  PHE A 163     -14.694  22.936 -31.372  1.00 55.93           C  
ATOM   1387  N   GLU A 164     -19.893  23.246 -34.402  1.00 56.70           N  
ATOM   1388  CA  GLU A 164     -19.759  24.095 -35.582  1.00 56.70           C  
ATOM   1389  C   GLU A 164     -20.517  25.408 -35.406  1.00 56.70           C  
ATOM   1390  CB  GLU A 164     -20.258  23.363 -36.830  1.00 56.70           C  
ATOM   1391  O   GLU A 164     -19.998  26.479 -35.728  1.00 56.70           O  
ATOM   1392  CG  GLU A 164     -19.964  24.096 -38.131  1.00 56.70           C  
ATOM   1393  CD  GLU A 164     -20.407  23.327 -39.366  1.00 56.70           C  
ATOM   1394  OE1 GLU A 164     -20.340  23.885 -40.485  1.00 56.70           O  
ATOM   1395  OE2 GLU A 164     -20.826  22.158 -39.213  1.00 56.70           O  
ATOM   1396  N   ALA A 165     -21.694  25.307 -34.917  1.00 53.85           N  
ATOM   1397  CA  ALA A 165     -22.531  26.486 -34.710  1.00 53.85           C  
ATOM   1398  C   ALA A 165     -21.903  27.433 -33.692  1.00 53.85           C  
ATOM   1399  CB  ALA A 165     -23.929  26.072 -34.257  1.00 53.85           C  
ATOM   1400  O   ALA A 165     -21.894  28.650 -33.890  1.00 53.85           O  
ATOM   1401  N   PHE A 166     -21.303  26.830 -32.782  1.00 51.32           N  
ATOM   1402  CA  PHE A 166     -20.678  27.601 -31.714  1.00 51.32           C  
ATOM   1403  C   PHE A 166     -19.389  28.253 -32.199  1.00 51.32           C  
ATOM   1404  CB  PHE A 166     -20.391  26.708 -30.503  1.00 51.32           C  
ATOM   1405  O   PHE A 166     -19.154  29.438 -31.950  1.00 51.32           O  
ATOM   1406  CG  PHE A 166     -20.147  27.473 -29.229  1.00 51.32           C  
ATOM   1407  CD1 PHE A 166     -18.854  27.756 -28.809  1.00 51.32           C  
ATOM   1408  CD2 PHE A 166     -21.213  27.909 -28.453  1.00 51.32           C  
ATOM   1409  CE1 PHE A 166     -18.625  28.463 -27.631  1.00 51.32           C  
ATOM   1410  CE2 PHE A 166     -20.993  28.616 -27.274  1.00 51.32           C  
ATOM   1411  CZ  PHE A 166     -19.698  28.892 -26.865  1.00 51.32           C  
ATOM   1412  N   LEU A 167     -18.583  27.521 -32.964  1.00 53.91           N  
ATOM   1413  CA  LEU A 167     -17.318  28.019 -33.492  1.00 53.91           C  
ATOM   1414  C   LEU A 167     -17.549  29.173 -34.461  1.00 53.91           C  
ATOM   1415  CB  LEU A 167     -16.550  26.895 -34.194  1.00 53.91           C  
ATOM   1416  O   LEU A 167     -16.791  30.146 -34.466  1.00 53.91           O  
ATOM   1417  CG  LEU A 167     -15.812  25.909 -33.287  1.00 53.91           C  
ATOM   1418  CD1 LEU A 167     -15.213  24.775 -34.113  1.00 53.91           C  
ATOM   1419  CD2 LEU A 167     -14.729  26.625 -32.488  1.00 53.91           C  
ATOM   1420  N   LYS A 168     -18.619  29.047 -35.235  1.00 57.78           N  
ATOM   1421  CA  LYS A 168     -18.933  30.073 -36.224  1.00 57.78           C  
ATOM   1422  C   LYS A 168     -19.252  31.405 -35.552  1.00 57.78           C  
ATOM   1423  CB  LYS A 168     -20.107  29.634 -37.100  1.00 57.78           C  
ATOM   1424  O   LYS A 168     -19.130  32.465 -36.171  1.00 57.78           O  
ATOM   1425  CG  LYS A 168     -19.727  28.650 -38.197  1.00 57.78           C  
ATOM   1426  CD  LYS A 168     -20.920  28.308 -39.079  1.00 57.78           C  
ATOM   1427  CE  LYS A 168     -20.537  27.336 -40.187  1.00 57.78           C  
ATOM   1428  NZ  LYS A 168     -21.709  26.979 -41.041  1.00 57.78           N  
ATOM   1429  N   SER A 169     -19.556  31.332 -34.210  1.00 53.96           N  
ATOM   1430  CA  SER A 169     -19.865  32.546 -33.462  1.00 53.96           C  
ATOM   1431  C   SER A 169     -18.594  33.287 -33.061  1.00 53.96           C  
ATOM   1432  CB  SER A 169     -20.686  32.213 -32.215  1.00 53.96           C  
ATOM   1433  O   SER A 169     -18.628  34.490 -32.796  1.00 53.96           O  
ATOM   1434  OG  SER A 169     -21.919  31.611 -32.570  1.00 53.96           O  
ATOM   1435  N   PHE A 170     -17.428  32.586 -33.204  1.00 46.67           N  
ATOM   1436  CA  PHE A 170     -16.220  33.156 -32.620  1.00 46.67           C  
ATOM   1437  C   PHE A 170     -15.127  33.302 -33.672  1.00 46.67           C  
ATOM   1438  CB  PHE A 170     -15.720  32.289 -31.460  1.00 46.67           C  
ATOM   1439  O   PHE A 170     -14.281  34.193 -33.577  1.00 46.67           O  
ATOM   1440  CG  PHE A 170     -16.670  32.228 -30.295  1.00 46.67           C  
ATOM   1441  CD1 PHE A 170     -16.697  33.245 -29.348  1.00 46.67           C  
ATOM   1442  CD2 PHE A 170     -17.537  31.153 -30.146  1.00 46.67           C  
ATOM   1443  CE1 PHE A 170     -17.575  33.191 -28.268  1.00 46.67           C  
ATOM   1444  CE2 PHE A 170     -18.417  31.093 -29.070  1.00 46.67           C  
ATOM   1445  CZ  PHE A 170     -18.434  32.112 -28.131  1.00 46.67           C  
ATOM   1446  N   ILE A 171     -15.151  32.514 -34.720  1.00 50.18           N  
ATOM   1447  CA  ILE A 171     -14.071  32.520 -35.701  1.00 50.18           C  
ATOM   1448  C   ILE A 171     -14.648  32.347 -37.104  1.00 50.18           C  
ATOM   1449  CB  ILE A 171     -13.034  31.413 -35.407  1.00 50.18           C  
ATOM   1450  O   ILE A 171     -15.823  32.008 -37.262  1.00 50.18           O  
ATOM   1451  CG1 ILE A 171     -13.714  30.039 -35.379  1.00 50.18           C  
ATOM   1452  CG2 ILE A 171     -12.306  31.691 -34.089  1.00 50.18           C  
ATOM   1453  CD1 ILE A 171     -12.747  28.873 -35.228  1.00 50.18           C  
ATOM   1454  N   SER A 172     -14.036  32.892 -38.154  1.00 51.46           N  
ATOM   1455  CA  SER A 172     -14.445  32.898 -39.555  1.00 51.46           C  
ATOM   1456  C   SER A 172     -14.709  31.484 -40.060  1.00 51.46           C  
ATOM   1457  CB  SER A 172     -13.379  33.568 -40.422  1.00 51.46           C  
ATOM   1458  O   SER A 172     -14.196  30.513 -39.499  1.00 51.46           O  
ATOM   1459  OG  SER A 172     -12.198  32.784 -40.461  1.00 51.46           O  
ATOM   1460  N   GLU A 173     -15.590  31.278 -40.864  1.00 54.43           N  
ATOM   1461  CA  GLU A 173     -16.018  30.026 -41.480  1.00 54.43           C  
ATOM   1462  C   GLU A 173     -14.823  29.211 -41.964  1.00 54.43           C  
ATOM   1463  CB  GLU A 173     -16.976  30.298 -42.643  1.00 54.43           C  
ATOM   1464  O   GLU A 173     -14.765  27.998 -41.755  1.00 54.43           O  
ATOM   1465  CG  GLU A 173     -17.900  29.132 -42.964  1.00 54.43           C  
ATOM   1466  CD  GLU A 173     -18.988  29.488 -43.964  1.00 54.43           C  
ATOM   1467  OE1 GLU A 173     -19.761  28.588 -44.366  1.00 54.43           O  
ATOM   1468  OE2 GLU A 173     -19.069  30.675 -44.350  1.00 54.43           O  
ATOM   1469  N   PRO A 174     -13.767  29.803 -42.575  1.00 60.29           N  
ATOM   1470  CA  PRO A 174     -12.617  29.009 -43.012  1.00 60.29           C  
ATOM   1471  C   PRO A 174     -11.872  28.358 -41.848  1.00 60.29           C  
ATOM   1472  CB  PRO A 174     -11.730  30.034 -43.723  1.00 60.29           C  
ATOM   1473  O   PRO A 174     -11.414  27.219 -41.964  1.00 60.29           O  
ATOM   1474  CG  PRO A 174     -12.636  31.187 -44.012  1.00 60.29           C  
ATOM   1475  CD  PRO A 174     -13.791  31.139 -43.053  1.00 60.29           C  
ATOM   1476  N   LEU A 175     -11.810  28.998 -40.782  1.00 49.79           N  
ATOM   1477  CA  LEU A 175     -11.138  28.507 -39.585  1.00 49.79           C  
ATOM   1478  C   LEU A 175     -11.963  27.418 -38.906  1.00 49.79           C  
ATOM   1479  CB  LEU A 175     -10.881  29.654 -38.604  1.00 49.79           C  
ATOM   1480  O   LEU A 175     -11.411  26.433 -38.411  1.00 49.79           O  
ATOM   1481  CG  LEU A 175      -9.474  30.254 -38.616  1.00 49.79           C  
ATOM   1482  CD1 LEU A 175      -9.546  31.771 -38.758  1.00 49.79           C  
ATOM   1483  CD2 LEU A 175      -8.716  29.866 -37.351  1.00 49.79           C  
ATOM   1484  N   VAL A 176     -13.231  27.582 -38.957  1.00 53.13           N  
ATOM   1485  CA  VAL A 176     -14.137  26.562 -38.438  1.00 53.13           C  
ATOM   1486  C   VAL A 176     -13.954  25.263 -39.220  1.00 53.13           C  
ATOM   1487  CB  VAL A 176     -15.610  27.023 -38.506  1.00 53.13           C  
ATOM   1488  O   VAL A 176     -13.844  24.186 -38.630  1.00 53.13           O  
ATOM   1489  CG1 VAL A 176     -16.552  25.870 -38.164  1.00 53.13           C  
ATOM   1490  CG2 VAL A 176     -15.842  28.205 -37.567  1.00 53.13           C  
ATOM   1491  N   ASN A 177     -13.860  25.373 -40.549  1.00 57.92           N  
ATOM   1492  CA  ASN A 177     -13.703  24.205 -41.409  1.00 57.92           C  
ATOM   1493  C   ASN A 177     -12.361  23.516 -41.181  1.00 57.92           C  
ATOM   1494  CB  ASN A 177     -13.854  24.599 -42.880  1.00 57.92           C  
ATOM   1495  O   ASN A 177     -12.280  22.287 -41.189  1.00 57.92           O  
ATOM   1496  CG  ASN A 177     -15.290  24.906 -43.258  1.00 57.92           C  
ATOM   1497  ND2 ASN A 177     -15.470  25.705 -44.303  1.00 57.92           N  
ATOM   1498  OD1 ASN A 177     -16.229  24.431 -42.615  1.00 57.92           O  
ATOM   1499  N   LYS A 178     -11.377  24.337 -40.967  1.00 55.22           N  
ATOM   1500  CA  LYS A 178     -10.055  23.790 -40.679  1.00 55.22           C  
ATOM   1501  C   LYS A 178     -10.039  23.071 -39.333  1.00 55.22           C  
ATOM   1502  CB  LYS A 178      -9.001  24.898 -40.693  1.00 55.22           C  
ATOM   1503  O   LYS A 178      -9.472  21.983 -39.211  1.00 55.22           O  
ATOM   1504  CG  LYS A 178      -7.589  24.406 -40.977  1.00 55.22           C  
ATOM   1505  CD  LYS A 178      -6.630  25.565 -41.215  1.00 55.22           C  
ATOM   1506  CE  LYS A 178      -5.214  25.074 -41.486  1.00 55.22           C  
ATOM   1507  NZ  LYS A 178      -4.282  26.204 -41.776  1.00 55.22           N  
ATOM   1508  N   TRP A 179     -10.704  23.626 -38.375  1.00 53.85           N  
ATOM   1509  CA  TRP A 179     -10.829  23.044 -37.042  1.00 53.85           C  
ATOM   1510  C   TRP A 179     -11.614  21.737 -37.091  1.00 53.85           C  
ATOM   1511  CB  TRP A 179     -11.510  24.028 -36.087  1.00 53.85           C  
ATOM   1512  O   TRP A 179     -11.215  20.743 -36.481  1.00 53.85           O  
ATOM   1513  CG  TRP A 179     -10.558  24.935 -35.367  1.00 53.85           C  
ATOM   1514  CD1 TRP A 179      -9.655  25.795 -35.928  1.00 53.85           C  
ATOM   1515  CD2 TRP A 179     -10.411  25.067 -33.950  1.00 53.85           C  
ATOM   1516  CE2 TRP A 179      -9.401  26.027 -33.722  1.00 53.85           C  
ATOM   1517  CE3 TRP A 179     -11.038  24.468 -32.849  1.00 53.85           C  
ATOM   1518  NE1 TRP A 179      -8.956  26.455 -34.944  1.00 53.85           N  
ATOM   1519  CH2 TRP A 179      -9.632  25.799 -31.377  1.00 53.85           C  
ATOM   1520  CZ2 TRP A 179      -9.002  26.401 -32.436  1.00 53.85           C  
ATOM   1521  CZ3 TRP A 179     -10.640  24.841 -31.571  1.00 53.85           C  
ATOM   1522  N   LEU A 180     -12.680  21.769 -37.808  1.00 56.38           N  
ATOM   1523  CA  LEU A 180     -13.536  20.594 -37.938  1.00 56.38           C  
ATOM   1524  C   LEU A 180     -12.789  19.451 -38.617  1.00 56.38           C  
ATOM   1525  CB  LEU A 180     -14.799  20.936 -38.732  1.00 56.38           C  
ATOM   1526  O   LEU A 180     -12.980  18.284 -38.267  1.00 56.38           O  
ATOM   1527  CG  LEU A 180     -15.855  21.767 -38.001  1.00 56.38           C  
ATOM   1528  CD1 LEU A 180     -16.966  22.176 -38.962  1.00 56.38           C  
ATOM   1529  CD2 LEU A 180     -16.422  20.990 -36.818  1.00 56.38           C  
ATOM   1530  N   SER A 181     -11.843  19.811 -39.586  1.00 58.25           N  
ATOM   1531  CA  SER A 181     -11.065  18.793 -40.285  1.00 58.25           C  
ATOM   1532  C   SER A 181     -10.100  18.087 -39.338  1.00 58.25           C  
ATOM   1533  CB  SER A 181     -10.288  19.415 -41.446  1.00 58.25           C  
ATOM   1534  O   SER A 181      -9.861  16.885 -39.470  1.00 58.25           O  
ATOM   1535  OG  SER A 181      -9.224  20.219 -40.966  1.00 58.25           O  
ATOM   1536  N   ILE A 182      -9.549  18.789 -38.344  1.00 48.90           N  
ATOM   1537  CA  ILE A 182      -8.636  18.257 -37.338  1.00 48.90           C  
ATOM   1538  C   ILE A 182      -9.402  17.357 -36.371  1.00 48.90           C  
ATOM   1539  CB  ILE A 182      -7.923  19.389 -36.566  1.00 48.90           C  
ATOM   1540  O   ILE A 182      -8.921  16.284 -35.998  1.00 48.90           O  
ATOM   1541  CG1 ILE A 182      -7.006  20.181 -37.506  1.00 48.90           C  
ATOM   1542  CG2 ILE A 182      -7.136  18.823 -35.381  1.00 48.90           C  
ATOM   1543  CD1 ILE A 182      -6.426  21.444 -36.885  1.00 48.90           C  
ATOM   1544  N   LEU A 183     -10.594  17.712 -36.196  1.00 47.74           N  
ATOM   1545  CA  LEU A 183     -11.427  17.033 -35.210  1.00 47.74           C  
ATOM   1546  C   LEU A 183     -12.027  15.757 -35.791  1.00 47.74           C  
ATOM   1547  CB  LEU A 183     -12.544  17.960 -34.722  1.00 47.74           C  
ATOM   1548  O   LEU A 183     -12.373  14.835 -35.049  1.00 47.74           O  
ATOM   1549  CG  LEU A 183     -12.118  19.119 -33.820  1.00 47.74           C  
ATOM   1550  CD1 LEU A 183     -13.277  20.089 -33.620  1.00 47.74           C  
ATOM   1551  CD2 LEU A 183     -11.615  18.596 -32.479  1.00 47.74           C  
ATOM   1552  N   GLN A 184     -12.078  15.683 -37.144  1.00 49.62           N  
ATOM   1553  CA  GLN A 184     -12.643  14.547 -37.864  1.00 49.62           C  
ATOM   1554  C   GLN A 184     -11.649  13.391 -37.936  1.00 49.62           C  
ATOM   1555  CB  GLN A 184     -13.070  14.961 -39.273  1.00 49.62           C  
ATOM   1556  O   GLN A 184     -12.035  12.249 -38.195  1.00 49.62           O  
ATOM   1557  CG  GLN A 184     -14.326  15.820 -39.308  1.00 49.62           C  
ATOM   1558  CD  GLN A 184     -14.697  16.262 -40.711  1.00 49.62           C  
ATOM   1559  NE2 GLN A 184     -15.883  16.843 -40.856  1.00 49.62           N  
ATOM   1560  OE1 GLN A 184     -13.923  16.084 -41.657  1.00 49.62           O  
ATOM   1561  N   LYS A 185     -10.379  13.516 -37.505  1.00 51.39           N  
ATOM   1562  CA  LYS A 185      -9.409  12.425 -37.500  1.00 51.39           C  
ATOM   1563  C   LYS A 185      -9.616  11.511 -36.296  1.00 51.39           C  
ATOM   1564  CB  LYS A 185      -7.982  12.975 -37.502  1.00 51.39           C  
ATOM   1565  O   LYS A 185      -9.955  11.978 -35.207  1.00 51.39           O  
ATOM   1566  CG  LYS A 185      -7.488  13.410 -38.874  1.00 51.39           C  
ATOM   1567  CD  LYS A 185      -6.014  13.796 -38.840  1.00 51.39           C  
ATOM   1568  CE  LYS A 185      -5.533  14.286 -40.199  1.00 51.39           C  
ATOM   1569  NZ  LYS A 185      -4.097  14.695 -40.164  1.00 51.39           N  
ATOM   1570  N   PRO A 186      -9.811  10.141 -36.501  1.00 45.43           N  
ATOM   1571  CA  PRO A 186      -9.939   9.255 -35.342  1.00 45.43           C  
ATOM   1572  C   PRO A 186      -8.927   9.571 -34.243  1.00 45.43           C  
ATOM   1573  CB  PRO A 186      -9.687   7.865 -35.932  1.00 45.43           C  
ATOM   1574  O   PRO A 186      -7.793   9.959 -34.535  1.00 45.43           O  
ATOM   1575  CG  PRO A 186      -9.419   8.108 -37.382  1.00 45.43           C  
ATOM   1576  CD  PRO A 186      -9.441   9.589 -37.629  1.00 45.43           C  
ATOM   1577  N   ILE A 187      -9.426   9.751 -33.005  1.00 42.74           N  
ATOM   1578  CA  ILE A 187      -8.618  10.090 -31.838  1.00 42.74           C  
ATOM   1579  C   ILE A 187      -7.579   8.998 -31.595  1.00 42.74           C  
ATOM   1580  CB  ILE A 187      -9.496  10.284 -30.581  1.00 42.74           C  
ATOM   1581  O   ILE A 187      -6.421   9.292 -31.290  1.00 42.74           O  
ATOM   1582  CG1 ILE A 187     -10.491  11.430 -30.796  1.00 42.74           C  
ATOM   1583  CG2 ILE A 187      -8.624  10.541 -29.348  1.00 42.74           C  
ATOM   1584  CD1 ILE A 187     -11.535  11.559 -29.695  1.00 42.74           C  
ATOM   1585  N   ALA A 188      -7.657   7.809 -32.103  1.00 40.06           N  
ATOM   1586  CA  ALA A 188      -6.672   6.754 -31.882  1.00 40.06           C  
ATOM   1587  C   ALA A 188      -6.721   5.715 -32.999  1.00 40.06           C  
ATOM   1588  CB  ALA A 188      -6.902   6.086 -30.529  1.00 40.06           C  
ATOM   1589  O   ALA A 188      -7.791   5.427 -33.541  1.00 40.06           O  
ATOM   1590  N   SER A 189      -5.498   5.506 -33.693  1.00 40.85           N  
ATOM   1591  CA  SER A 189      -5.391   4.372 -34.605  1.00 40.85           C  
ATOM   1592  C   SER A 189      -5.721   3.061 -33.898  1.00 40.85           C  
ATOM   1593  CB  SER A 189      -3.987   4.297 -35.205  1.00 40.85           C  
ATOM   1594  O   SER A 189      -5.390   2.883 -32.724  1.00 40.85           O  
ATOM   1595  OG  SER A 189      -3.286   3.171 -34.707  1.00 40.85           O  
ATOM   1596  N   ASN A 190      -6.780   2.302 -34.166  1.00 41.64           N  
ATOM   1597  CA  ASN A 190      -7.132   0.988 -33.639  1.00 41.64           C  
ATOM   1598  C   ASN A 190      -5.947   0.028 -33.690  1.00 41.64           C  
ATOM   1599  CB  ASN A 190      -8.322   0.404 -34.403  1.00 41.64           C  
ATOM   1600  O   ASN A 190      -5.999  -1.060 -33.113  1.00 41.64           O  
ATOM   1601  CG  ASN A 190      -9.636   1.061 -34.028  1.00 41.64           C  
ATOM   1602  ND2 ASN A 190     -10.651   0.879 -34.864  1.00 41.64           N  
ATOM   1603  OD1 ASN A 190      -9.738   1.728 -32.994  1.00 41.64           O  
ATOM   1604  N   GLU A 191      -4.745   0.385 -33.994  1.00 41.84           N  
ATOM   1605  CA  GLU A 191      -3.675  -0.601 -34.111  1.00 41.84           C  
ATOM   1606  C   GLU A 191      -2.642  -0.428 -33.001  1.00 41.84           C  
ATOM   1607  CB  GLU A 191      -2.997  -0.500 -35.480  1.00 41.84           C  
ATOM   1608  O   GLU A 191      -2.345   0.696 -32.591  1.00 41.84           O  
ATOM   1609  CG  GLU A 191      -3.871  -0.970 -36.634  1.00 41.84           C  
ATOM   1610  CD  GLU A 191      -3.141  -0.993 -37.968  1.00 41.84           C  
ATOM   1611  OE1 GLU A 191      -3.738  -1.429 -38.979  1.00 41.84           O  
ATOM   1612  OE2 GLU A 191      -1.963  -0.573 -38.002  1.00 41.84           O  
ATOM   1613  N   PRO A 192      -2.334  -1.518 -32.197  1.00 48.18           N  
ATOM   1614  CA  PRO A 192      -1.234  -1.453 -31.232  1.00 48.18           C  
ATOM   1615  C   PRO A 192       0.019  -0.797 -31.808  1.00 48.18           C  
ATOM   1616  CB  PRO A 192      -0.974  -2.923 -30.893  1.00 48.18           C  
ATOM   1617  O   PRO A 192       0.334  -0.987 -32.986  1.00 48.18           O  
ATOM   1618  CG  PRO A 192      -2.053  -3.675 -31.602  1.00 48.18           C  
ATOM   1619  CD  PRO A 192      -2.763  -2.730 -32.529  1.00 48.18           C  
ATOM   1620  N   THR A 193       0.439   0.307 -31.154  1.00 50.79           N  
ATOM   1621  CA  THR A 193       1.691   0.936 -31.558  1.00 50.79           C  
ATOM   1622  C   THR A 193       2.775   0.708 -30.509  1.00 50.79           C  
ATOM   1623  CB  THR A 193       1.507   2.448 -31.790  1.00 50.79           C  
ATOM   1624  O   THR A 193       2.472   0.432 -29.346  1.00 50.79           O  
ATOM   1625  CG2 THR A 193       0.585   2.714 -32.975  1.00 50.79           C  
ATOM   1626  OG1 THR A 193       0.940   3.040 -30.615  1.00 50.79           O  
ATOM   1627  N   LEU A 194       4.030   0.510 -30.942  1.00 51.92           N  
ATOM   1628  CA  LEU A 194       5.191   0.445 -30.061  1.00 51.92           C  
ATOM   1629  C   LEU A 194       5.418   1.781 -29.362  1.00 51.92           C  
ATOM   1630  CB  LEU A 194       6.441   0.050 -30.851  1.00 51.92           C  
ATOM   1631  O   LEU A 194       5.457   2.828 -30.012  1.00 51.92           O  
ATOM   1632  CG  LEU A 194       6.644  -1.446 -31.095  1.00 51.92           C  
ATOM   1633  CD1 LEU A 194       7.341  -1.676 -32.432  1.00 51.92           C  
ATOM   1634  CD2 LEU A 194       7.442  -2.071 -29.956  1.00 51.92           C  
ATOM   1635  N   PRO A 195       5.298   1.780 -28.034  1.00 56.47           N  
ATOM   1636  CA  PRO A 195       5.564   3.051 -27.356  1.00 56.47           C  
ATOM   1637  C   PRO A 195       6.981   3.564 -27.598  1.00 56.47           C  
ATOM   1638  CB  PRO A 195       5.349   2.714 -25.879  1.00 56.47           C  
ATOM   1639  O   PRO A 195       7.954   2.881 -27.267  1.00 56.47           O  
ATOM   1640  CG  PRO A 195       5.332   1.221 -25.826  1.00 56.47           C  
ATOM   1641  CD  PRO A 195       5.254   0.695 -27.231  1.00 56.47           C  
ATOM   1642  N   LEU A 196       7.107   4.527 -28.555  1.00 56.86           N  
ATOM   1643  CA  LEU A 196       8.381   5.025 -29.061  1.00 56.86           C  
ATOM   1644  C   LEU A 196       9.349   5.306 -27.916  1.00 56.86           C  
ATOM   1645  CB  LEU A 196       8.169   6.296 -29.889  1.00 56.86           C  
ATOM   1646  O   LEU A 196      10.550   5.055 -28.037  1.00 56.86           O  
ATOM   1647  CG  LEU A 196       7.569   6.105 -31.283  1.00 56.86           C  
ATOM   1648  CD1 LEU A 196       7.052   7.434 -31.823  1.00 56.86           C  
ATOM   1649  CD2 LEU A 196       8.600   5.501 -32.230  1.00 56.86           C  
ATOM   1650  N   ARG A 197       8.779   5.694 -26.654  1.00 64.26           N  
ATOM   1651  CA  ARG A 197       9.636   6.048 -25.528  1.00 64.26           C  
ATOM   1652  C   ARG A 197      10.244   4.803 -24.890  1.00 64.26           C  
ATOM   1653  CB  ARG A 197       8.851   6.842 -24.482  1.00 64.26           C  
ATOM   1654  O   ARG A 197      11.298   4.876 -24.255  1.00 64.26           O  
ATOM   1655  CG  ARG A 197       8.568   8.281 -24.886  1.00 64.26           C  
ATOM   1656  CD  ARG A 197       7.884   9.056 -23.769  1.00 64.26           C  
ATOM   1657  NE  ARG A 197       7.537  10.411 -24.188  1.00 64.26           N  
ATOM   1658  NH1 ARG A 197       6.753  11.072 -22.118  1.00 64.26           N  
ATOM   1659  NH2 ARG A 197       6.731  12.539 -23.879  1.00 64.26           N  
ATOM   1660  CZ  ARG A 197       7.008  11.338 -23.394  1.00 64.26           C  
ATOM   1661  N   PHE A 198       9.772   3.608 -25.178  1.00 67.60           N  
ATOM   1662  CA  PHE A 198      10.210   2.377 -24.531  1.00 67.60           C  
ATOM   1663  C   PHE A 198      10.979   1.496 -25.508  1.00 67.60           C  
ATOM   1664  CB  PHE A 198       9.011   1.610 -23.964  1.00 67.60           C  
ATOM   1665  O   PHE A 198      11.544   0.473 -25.117  1.00 67.60           O  
ATOM   1666  CG  PHE A 198       8.417   2.238 -22.732  1.00 67.60           C  
ATOM   1667  CD1 PHE A 198       8.825   1.839 -21.465  1.00 67.60           C  
ATOM   1668  CD2 PHE A 198       7.448   3.228 -22.841  1.00 67.60           C  
ATOM   1669  CE1 PHE A 198       8.276   2.418 -20.324  1.00 67.60           C  
ATOM   1670  CE2 PHE A 198       6.895   3.811 -21.705  1.00 67.60           C  
ATOM   1671  CZ  PHE A 198       7.310   3.404 -20.447  1.00 67.60           C  
ATOM   1672  N   LYS A 199      10.883   1.901 -26.805  1.00 64.57           N  
ATOM   1673  CA  LYS A 199      11.386   1.079 -27.901  1.00 64.57           C  
ATOM   1674  C   LYS A 199      12.876   0.791 -27.734  1.00 64.57           C  
ATOM   1675  CB  LYS A 199      11.133   1.763 -29.245  1.00 64.57           C  
ATOM   1676  O   LYS A 199      13.333  -0.321 -28.007  1.00 64.57           O  
ATOM   1677  CG  LYS A 199      11.454   0.894 -30.452  1.00 64.57           C  
ATOM   1678  CD  LYS A 199      11.160   1.621 -31.759  1.00 64.57           C  
ATOM   1679  CE  LYS A 199      11.552   0.781 -32.967  1.00 64.57           C  
ATOM   1680  NZ  LYS A 199      11.288   1.499 -34.250  1.00 64.57           N  
ATOM   1681  N   TYR A 200      13.598   1.620 -26.931  1.00 67.89           N  
ATOM   1682  CA  TYR A 200      15.045   1.448 -26.871  1.00 67.89           C  
ATOM   1683  C   TYR A 200      15.478   0.947 -25.498  1.00 67.89           C  
ATOM   1684  CB  TYR A 200      15.758   2.765 -27.194  1.00 67.89           C  
ATOM   1685  O   TYR A 200      16.670   0.754 -25.248  1.00 67.89           O  
ATOM   1686  CG  TYR A 200      15.432   3.310 -28.564  1.00 67.89           C  
ATOM   1687  CD1 TYR A 200      15.890   2.673 -29.715  1.00 67.89           C  
ATOM   1688  CD2 TYR A 200      14.668   4.463 -28.709  1.00 67.89           C  
ATOM   1689  CE1 TYR A 200      15.594   3.173 -30.979  1.00 67.89           C  
ATOM   1690  CE2 TYR A 200      14.366   4.972 -29.968  1.00 67.89           C  
ATOM   1691  OH  TYR A 200      14.537   4.820 -32.344  1.00 67.89           O  
ATOM   1692  CZ  TYR A 200      14.833   4.321 -31.095  1.00 67.89           C  
ATOM   1693  N   LEU A 201      14.452   0.684 -24.674  1.00 71.20           N  
ATOM   1694  CA  LEU A 201      14.758   0.194 -23.335  1.00 71.20           C  
ATOM   1695  C   LEU A 201      14.888  -1.326 -23.328  1.00 71.20           C  
ATOM   1696  CB  LEU A 201      13.676   0.630 -22.344  1.00 71.20           C  
ATOM   1697  O   LEU A 201      14.066  -2.026 -23.924  1.00 71.20           O  
ATOM   1698  CG  LEU A 201      13.544   2.134 -22.101  1.00 71.20           C  
ATOM   1699  CD1 LEU A 201      12.320   2.427 -21.241  1.00 71.20           C  
ATOM   1700  CD2 LEU A 201      14.808   2.683 -21.447  1.00 71.20           C  
ATOM   1701  N   GLU A 202      16.064  -1.890 -23.046  1.00 72.77           N  
ATOM   1702  CA  GLU A 202      16.322  -3.325 -22.974  1.00 72.77           C  
ATOM   1703  C   GLU A 202      16.346  -3.809 -21.527  1.00 72.77           C  
ATOM   1704  CB  GLU A 202      17.643  -3.670 -23.666  1.00 72.77           C  
ATOM   1705  O   GLU A 202      17.158  -3.343 -20.724  1.00 72.77           O  
ATOM   1706  CG  GLU A 202      17.610  -3.492 -25.177  1.00 72.77           C  
ATOM   1707  CD  GLU A 202      18.901  -3.916 -25.859  1.00 72.77           C  
ATOM   1708  OE1 GLU A 202      18.953  -3.924 -27.110  1.00 72.77           O  
ATOM   1709  OE2 GLU A 202      19.869  -4.245 -25.136  1.00 72.77           O  
ATOM   1710  N   PHE A 203      15.357  -4.503 -21.162  1.00 79.57           N  
ATOM   1711  CA  PHE A 203      15.307  -5.142 -19.852  1.00 79.57           C  
ATOM   1712  C   PHE A 203      15.759  -6.595 -19.941  1.00 79.57           C  
ATOM   1713  CB  PHE A 203      13.892  -5.068 -19.270  1.00 79.57           C  
ATOM   1714  O   PHE A 203      15.216  -7.372 -20.729  1.00 79.57           O  
ATOM   1715  CG  PHE A 203      13.445  -3.670 -18.937  1.00 79.57           C  
ATOM   1716  CD1 PHE A 203      13.849  -3.058 -17.757  1.00 79.57           C  
ATOM   1717  CD2 PHE A 203      12.621  -2.966 -19.806  1.00 79.57           C  
ATOM   1718  CE1 PHE A 203      13.438  -1.764 -17.446  1.00 79.57           C  
ATOM   1719  CE2 PHE A 203      12.205  -1.673 -19.502  1.00 79.57           C  
ATOM   1720  CZ  PHE A 203      12.614  -1.074 -18.322  1.00 79.57           C  
ATOM   1721  N   GLU A 204      16.790  -6.889 -19.234  1.00 80.24           N  
ATOM   1722  CA  GLU A 204      17.324  -8.247 -19.260  1.00 80.24           C  
ATOM   1723  C   GLU A 204      16.232  -9.274 -18.974  1.00 80.24           C  
ATOM   1724  CB  GLU A 204      18.464  -8.396 -18.249  1.00 80.24           C  
ATOM   1725  O   GLU A 204      15.536  -9.183 -17.960  1.00 80.24           O  
ATOM   1726  CG  GLU A 204      19.268  -9.678 -18.414  1.00 80.24           C  
ATOM   1727  CD  GLU A 204      20.430  -9.787 -17.439  1.00 80.24           C  
ATOM   1728  OE1 GLU A 204      21.140 -10.818 -17.454  1.00 80.24           O  
ATOM   1729  OE2 GLU A 204      20.631  -8.834 -16.654  1.00 80.24           O  
ATOM   1730  N   GLY A 205      15.970 -10.221 -20.011  1.00 82.77           N  
ATOM   1731  CA  GLY A 205      15.028 -11.321 -19.878  1.00 82.77           C  
ATOM   1732  C   GLY A 205      13.627 -10.965 -20.337  1.00 82.77           C  
ATOM   1733  O   GLY A 205      12.711 -11.785 -20.244  1.00 82.77           O  
ATOM   1734  N   TYR A 206      13.365  -9.699 -20.778  1.00 85.99           N  
ATOM   1735  CA  TYR A 206      12.042  -9.256 -21.203  1.00 85.99           C  
ATOM   1736  C   TYR A 206      12.050  -8.838 -22.669  1.00 85.99           C  
ATOM   1737  CB  TYR A 206      11.559  -8.092 -20.332  1.00 85.99           C  
ATOM   1738  O   TYR A 206      13.056  -8.329 -23.170  1.00 85.99           O  
ATOM   1739  CG  TYR A 206      11.284  -8.480 -18.899  1.00 85.99           C  
ATOM   1740  CD1 TYR A 206      10.013  -8.886 -18.499  1.00 85.99           C  
ATOM   1741  CD2 TYR A 206      12.294  -8.439 -17.944  1.00 85.99           C  
ATOM   1742  CE1 TYR A 206       9.755  -9.242 -17.179  1.00 85.99           C  
ATOM   1743  CE2 TYR A 206      12.047  -8.793 -16.621  1.00 85.99           C  
ATOM   1744  OH  TYR A 206      10.526  -9.545 -14.942  1.00 85.99           O  
ATOM   1745  CZ  TYR A 206      10.776  -9.193 -16.249  1.00 85.99           C  
ATOM   1746  N   THR A 207      10.935  -9.118 -23.325  1.00 86.62           N  
ATOM   1747  CA  THR A 207      10.735  -8.701 -24.708  1.00 86.62           C  
ATOM   1748  C   THR A 207       9.551  -7.744 -24.818  1.00 86.62           C  
ATOM   1749  CB  THR A 207      10.506  -9.913 -25.630  1.00 86.62           C  
ATOM   1750  O   THR A 207       8.480  -8.008 -24.268  1.00 86.62           O  
ATOM   1751  CG2 THR A 207      11.788 -10.720 -25.805  1.00 86.62           C  
ATOM   1752  OG1 THR A 207       9.498 -10.756 -25.059  1.00 86.62           O  
ATOM   1753  N   LEU A 208       9.769  -6.566 -25.464  1.00 85.71           N  
ATOM   1754  CA  LEU A 208       8.748  -5.538 -25.638  1.00 85.71           C  
ATOM   1755  C   LEU A 208       7.615  -6.043 -26.524  1.00 85.71           C  
ATOM   1756  CB  LEU A 208       9.360  -4.272 -26.243  1.00 85.71           C  
ATOM   1757  O   LEU A 208       7.861  -6.616 -27.588  1.00 85.71           O  
ATOM   1758  CG  LEU A 208       8.416  -3.082 -26.422  1.00 85.71           C  
ATOM   1759  CD1 LEU A 208       7.926  -2.586 -25.065  1.00 85.71           C  
ATOM   1760  CD2 LEU A 208       9.108  -1.960 -27.188  1.00 85.71           C  
ATOM   1761  N   GLN A 209       6.345  -5.830 -26.096  1.00 84.18           N  
ATOM   1762  CA  GLN A 209       5.144  -6.232 -26.822  1.00 84.18           C  
ATOM   1763  C   GLN A 209       4.363  -5.015 -27.309  1.00 84.18           C  
ATOM   1764  CB  GLN A 209       4.253  -7.111 -25.942  1.00 84.18           C  
ATOM   1765  O   GLN A 209       4.538  -3.910 -26.791  1.00 84.18           O  
ATOM   1766  CG  GLN A 209       4.932  -8.384 -25.457  1.00 84.18           C  
ATOM   1767  CD  GLN A 209       5.312  -9.316 -26.593  1.00 84.18           C  
ATOM   1768  NE2 GLN A 209       6.550  -9.797 -26.576  1.00 84.18           N  
ATOM   1769  OE1 GLN A 209       4.498  -9.601 -27.477  1.00 84.18           O  
ATOM   1770  N   PRO A 210       3.558  -5.222 -28.378  1.00 78.56           N  
ATOM   1771  CA  PRO A 210       2.633  -4.145 -28.738  1.00 78.56           C  
ATOM   1772  C   PRO A 210       1.740  -3.720 -27.574  1.00 78.56           C  
ATOM   1773  CB  PRO A 210       1.802  -4.757 -29.869  1.00 78.56           C  
ATOM   1774  O   PRO A 210       1.217  -4.571 -26.850  1.00 78.56           O  
ATOM   1775  CG  PRO A 210       2.648  -5.865 -30.407  1.00 78.56           C  
ATOM   1776  CD  PRO A 210       3.497  -6.402 -29.291  1.00 78.56           C  
ATOM   1777  N   THR A 211       1.730  -2.429 -27.275  1.00 68.50           N  
ATOM   1778  CA  THR A 211       0.982  -1.869 -26.154  1.00 68.50           C  
ATOM   1779  C   THR A 211      -0.303  -1.205 -26.640  1.00 68.50           C  
ATOM   1780  CB  THR A 211       1.828  -0.847 -25.373  1.00 68.50           C  
ATOM   1781  O   THR A 211      -0.275  -0.391 -27.566  1.00 68.50           O  
ATOM   1782  CG2 THR A 211       1.104  -0.382 -24.114  1.00 68.50           C  
ATOM   1783  OG1 THR A 211       3.073  -1.451 -24.999  1.00 68.50           O  
ATOM   1784  N   PRO A 212      -1.407  -1.628 -26.091  1.00 64.04           N  
ATOM   1785  CA  PRO A 212      -2.658  -0.967 -26.470  1.00 64.04           C  
ATOM   1786  C   PRO A 212      -2.611   0.546 -26.269  1.00 64.04           C  
ATOM   1787  CB  PRO A 212      -3.692  -1.610 -25.541  1.00 64.04           C  
ATOM   1788  O   PRO A 212      -1.957   1.029 -25.341  1.00 64.04           O  
ATOM   1789  CG  PRO A 212      -3.066  -2.895 -25.105  1.00 64.04           C  
ATOM   1790  CD  PRO A 212      -1.575  -2.720 -25.092  1.00 64.04           C  
ATOM   1791  N   PRO A 213      -3.177   1.338 -27.187  1.00 55.00           N  
ATOM   1792  CA  PRO A 213      -3.108   2.801 -27.182  1.00 55.00           C  
ATOM   1793  C   PRO A 213      -3.667   3.415 -25.901  1.00 55.00           C  
ATOM   1794  CB  PRO A 213      -3.956   3.198 -28.393  1.00 55.00           C  
ATOM   1795  O   PRO A 213      -3.264   4.514 -25.511  1.00 55.00           O  
ATOM   1796  CG  PRO A 213      -4.140   1.930 -29.163  1.00 55.00           C  
ATOM   1797  CD  PRO A 213      -3.819   0.774 -28.260  1.00 55.00           C  
ATOM   1798  N   HIS A 214      -4.523   2.735 -25.131  1.00 58.22           N  
ATOM   1799  CA  HIS A 214      -5.127   3.280 -23.921  1.00 58.22           C  
ATOM   1800  C   HIS A 214      -4.162   3.205 -22.742  1.00 58.22           C  
ATOM   1801  CB  HIS A 214      -6.421   2.537 -23.587  1.00 58.22           C  
ATOM   1802  O   HIS A 214      -4.395   3.827 -21.703  1.00 58.22           O  
ATOM   1803  CG  HIS A 214      -6.223   1.080 -23.311  1.00 58.22           C  
ATOM   1804  CD2 HIS A 214      -6.190   0.392 -22.145  1.00 58.22           C  
ATOM   1805  ND1 HIS A 214      -6.025   0.153 -24.311  1.00 58.22           N  
ATOM   1806  CE1 HIS A 214      -5.879  -1.045 -23.771  1.00 58.22           C  
ATOM   1807  NE2 HIS A 214      -5.975  -0.927 -22.458  1.00 58.22           N  
ATOM   1808  N   ILE A 215      -3.038   2.399 -22.807  1.00 60.73           N  
ATOM   1809  CA  ILE A 215      -2.015   2.324 -21.769  1.00 60.73           C  
ATOM   1810  C   ILE A 215      -0.964   3.407 -22.001  1.00 60.73           C  
ATOM   1811  CB  ILE A 215      -1.349   0.930 -21.732  1.00 60.73           C  
ATOM   1812  O   ILE A 215      -0.177   3.324 -22.947  1.00 60.73           O  
ATOM   1813  CG1 ILE A 215      -2.391  -0.152 -21.423  1.00 60.73           C  
ATOM   1814  CG2 ILE A 215      -0.211   0.903 -20.708  1.00 60.73           C  
ATOM   1815  CD1 ILE A 215      -1.824  -1.564 -21.385  1.00 60.73           C  
ATOM   1816  N   LYS A 216      -1.125   4.536 -21.289  1.00 62.46           N  
ATOM   1817  CA  LYS A 216      -0.228   5.679 -21.429  1.00 62.46           C  
ATOM   1818  C   LYS A 216       0.944   5.582 -20.457  1.00 62.46           C  
ATOM   1819  CB  LYS A 216      -0.988   6.988 -21.203  1.00 62.46           C  
ATOM   1820  O   LYS A 216       0.838   4.938 -19.411  1.00 62.46           O  
ATOM   1821  CG  LYS A 216      -2.074   7.258 -22.234  1.00 62.46           C  
ATOM   1822  CD  LYS A 216      -2.705   8.630 -22.034  1.00 62.46           C  
ATOM   1823  CE  LYS A 216      -3.794   8.901 -23.063  1.00 62.46           C  
ATOM   1824  NZ  LYS A 216      -4.419  10.244 -22.869  1.00 62.46           N  
ATOM   1825  N   ASN A 217       2.144   5.918 -20.864  1.00 68.80           N  
ATOM   1826  CA  ASN A 217       3.355   6.016 -20.055  1.00 68.80           C  
ATOM   1827  C   ASN A 217       3.777   4.655 -19.510  1.00 68.80           C  
ATOM   1828  CB  ASN A 217       3.156   7.009 -18.908  1.00 68.80           C  
ATOM   1829  O   ASN A 217       4.291   4.560 -18.394  1.00 68.80           O  
ATOM   1830  CG  ASN A 217       2.934   8.427 -19.395  1.00 68.80           C  
ATOM   1831  ND2 ASN A 217       2.100   9.175 -18.682  1.00 68.80           N  
ATOM   1832  OD1 ASN A 217       3.507   8.847 -20.403  1.00 68.80           O  
ATOM   1833  N   ALA A 218       3.331   3.629 -20.139  1.00 78.62           N  
ATOM   1834  CA  ALA A 218       3.688   2.261 -19.770  1.00 78.62           C  
ATOM   1835  C   ALA A 218       3.893   1.395 -21.009  1.00 78.62           C  
ATOM   1836  CB  ALA A 218       2.613   1.654 -18.872  1.00 78.62           C  
ATOM   1837  O   ALA A 218       3.565   1.807 -22.124  1.00 78.62           O  
ATOM   1838  N   ALA A 219       4.611   0.365 -20.817  1.00 84.01           N  
ATOM   1839  CA  ALA A 219       4.842  -0.605 -21.884  1.00 84.01           C  
ATOM   1840  C   ALA A 219       4.650  -2.032 -21.378  1.00 84.01           C  
ATOM   1841  CB  ALA A 219       6.244  -0.434 -22.465  1.00 84.01           C  
ATOM   1842  O   ALA A 219       4.797  -2.299 -20.183  1.00 84.01           O  
ATOM   1843  N   ILE A 220       4.236  -2.886 -22.378  1.00 86.10           N  
ATOM   1844  CA  ILE A 220       4.056  -4.293 -22.036  1.00 86.10           C  
ATOM   1845  C   ILE A 220       5.300  -5.084 -22.433  1.00 86.10           C  
ATOM   1846  CB  ILE A 220       2.804  -4.885 -22.720  1.00 86.10           C  
ATOM   1847  O   ILE A 220       5.783  -4.969 -23.562  1.00 86.10           O  
ATOM   1848  CG1 ILE A 220       1.541  -4.154 -22.249  1.00 86.10           C  
ATOM   1849  CG2 ILE A 220       2.699  -6.388 -22.447  1.00 86.10           C  
ATOM   1850  CD1 ILE A 220       0.274  -4.569 -22.983  1.00 86.10           C  
ATOM   1851  N   TYR A 221       5.838  -5.781 -21.431  1.00 88.81           N  
ATOM   1852  CA  TYR A 221       6.972  -6.670 -21.656  1.00 88.81           C  
ATOM   1853  C   TYR A 221       6.605  -8.114 -21.338  1.00 88.81           C  
ATOM   1854  CB  TYR A 221       8.172  -6.237 -20.808  1.00 88.81           C  
ATOM   1855  O   TYR A 221       5.728  -8.370 -20.510  1.00 88.81           O  
ATOM   1856  CG  TYR A 221       8.838  -4.975 -21.298  1.00 88.81           C  
ATOM   1857  CD1 TYR A 221       9.987  -5.030 -22.083  1.00 88.81           C  
ATOM   1858  CD2 TYR A 221       8.321  -3.724 -20.976  1.00 88.81           C  
ATOM   1859  CE1 TYR A 221      10.606  -3.870 -22.536  1.00 88.81           C  
ATOM   1860  CE2 TYR A 221       8.932  -2.557 -21.423  1.00 88.81           C  
ATOM   1861  OH  TYR A 221      10.680  -1.488 -22.647  1.00 88.81           O  
ATOM   1862  CZ  TYR A 221      10.072  -2.640 -22.202  1.00 88.81           C  
ATOM   1863  N   GLU A 222       7.168  -9.004 -22.013  1.00 89.48           N  
ATOM   1864  CA  GLU A 222       6.963 -10.432 -21.793  1.00 89.48           C  
ATOM   1865  C   GLU A 222       8.246 -11.106 -21.316  1.00 89.48           C  
ATOM   1866  CB  GLU A 222       6.458 -11.107 -23.071  1.00 89.48           C  
ATOM   1867  O   GLU A 222       9.327 -10.840 -21.845  1.00 89.48           O  
ATOM   1868  CG  GLU A 222       6.098 -12.574 -22.890  1.00 89.48           C  
ATOM   1869  CD  GLU A 222       5.579 -13.225 -24.163  1.00 89.48           C  
ATOM   1870  OE1 GLU A 222       6.384 -13.834 -24.904  1.00 89.48           O  
ATOM   1871  OE2 GLU A 222       4.359 -13.125 -24.421  1.00 89.48           O  
ATOM   1872  N   ASN A 223       8.113 -11.917 -20.280  1.00 88.54           N  
ATOM   1873  CA  ASN A 223       9.276 -12.645 -19.783  1.00 88.54           C  
ATOM   1874  C   ASN A 223       9.451 -13.980 -20.502  1.00 88.54           C  
ATOM   1875  CB  ASN A 223       9.166 -12.865 -18.273  1.00 88.54           C  
ATOM   1876  O   ASN A 223       8.642 -14.339 -21.359  1.00 88.54           O  
ATOM   1877  CG  ASN A 223       8.093 -13.871 -17.906  1.00 88.54           C  
ATOM   1878  ND2 ASN A 223       7.845 -14.027 -16.611  1.00 88.54           N  
ATOM   1879  OD1 ASN A 223       7.493 -14.504 -18.779  1.00 88.54           O  
ATOM   1880  N   PRO A 224      10.549 -14.787 -20.251  1.00 87.68           N  
ATOM   1881  CA  PRO A 224      10.820 -16.051 -20.940  1.00 87.68           C  
ATOM   1882  C   PRO A 224       9.729 -17.094 -20.709  1.00 87.68           C  
ATOM   1883  CB  PRO A 224      12.148 -16.507 -20.331  1.00 87.68           C  
ATOM   1884  O   PRO A 224       9.570 -18.015 -21.514  1.00 87.68           O  
ATOM   1885  CG  PRO A 224      12.830 -15.244 -19.911  1.00 87.68           C  
ATOM   1886  CD  PRO A 224      11.786 -14.275 -19.436  1.00 87.68           C  
ATOM   1887  N   GLN A 225       8.959 -16.926 -19.648  1.00 90.10           N  
ATOM   1888  CA  GLN A 225       7.864 -17.840 -19.342  1.00 90.10           C  
ATOM   1889  C   GLN A 225       6.583 -17.425 -20.059  1.00 90.10           C  
ATOM   1890  CB  GLN A 225       7.623 -17.904 -17.833  1.00 90.10           C  
ATOM   1891  O   GLN A 225       5.523 -18.015 -19.840  1.00 90.10           O  
ATOM   1892  CG  GLN A 225       8.767 -18.538 -17.053  1.00 90.10           C  
ATOM   1893  CD  GLN A 225       9.858 -17.544 -16.699  1.00 90.10           C  
ATOM   1894  NE2 GLN A 225      10.950 -18.040 -16.127  1.00 90.10           N  
ATOM   1895  OE1 GLN A 225       9.720 -16.340 -16.938  1.00 90.10           O  
ATOM   1896  N   GLN A 226       6.655 -16.362 -20.892  1.00 84.89           N  
ATOM   1897  CA  GLN A 226       5.569 -15.863 -21.729  1.00 84.89           C  
ATOM   1898  C   GLN A 226       4.503 -15.165 -20.889  1.00 84.89           C  
ATOM   1899  CB  GLN A 226       4.941 -17.004 -22.531  1.00 84.89           C  
ATOM   1900  O   GLN A 226       3.316 -15.212 -21.218  1.00 84.89           O  
ATOM   1901  CG  GLN A 226       5.888 -17.643 -23.537  1.00 84.89           C  
ATOM   1902  CD  GLN A 226       5.207 -18.682 -24.407  1.00 84.89           C  
ATOM   1903  NE2 GLN A 226       5.755 -18.913 -25.596  1.00 84.89           N  
ATOM   1904  OE1 GLN A 226       4.196 -19.274 -24.015  1.00 84.89           O  
ATOM   1905  N   GLU A 227       4.922 -14.705 -19.733  1.00 85.70           N  
ATOM   1906  CA  GLU A 227       4.045 -13.873 -18.914  1.00 85.70           C  
ATOM   1907  C   GLU A 227       4.214 -12.394 -19.251  1.00 85.70           C  
ATOM   1908  CB  GLU A 227       4.317 -14.107 -17.426  1.00 85.70           C  
ATOM   1909  O   GLU A 227       5.336 -11.917 -19.429  1.00 85.70           O  
ATOM   1910  CG  GLU A 227       4.060 -15.537 -16.972  1.00 85.70           C  
ATOM   1911  CD  GLU A 227       4.452 -15.786 -15.524  1.00 85.70           C  
ATOM   1912  OE1 GLU A 227       4.088 -16.848 -14.971  1.00 85.70           O  
ATOM   1913  OE2 GLU A 227       5.129 -14.912 -14.938  1.00 85.70           O  
ATOM   1914  N   GLN A 228       3.066 -11.642 -19.391  1.00 88.53           N  
ATOM   1915  CA  GLN A 228       3.115 -10.233 -19.765  1.00 88.53           C  
ATOM   1916  C   GLN A 228       3.053  -9.334 -18.534  1.00 88.53           C  
ATOM   1917  CB  GLN A 228       1.972  -9.892 -20.723  1.00 88.53           C  
ATOM   1918  O   GLN A 228       2.284  -9.595 -17.607  1.00 88.53           O  
ATOM   1919  CG  GLN A 228       2.046 -10.625 -22.055  1.00 88.53           C  
ATOM   1920  CD  GLN A 228       0.912 -10.257 -22.992  1.00 88.53           C  
ATOM   1921  NE2 GLN A 228       1.167 -10.337 -24.294  1.00 88.53           N  
ATOM   1922  OE1 GLN A 228      -0.186  -9.903 -22.550  1.00 88.53           O  
ATOM   1923  N   PHE A 229       3.903  -8.307 -18.590  1.00 88.88           N  
ATOM   1924  CA  PHE A 229       3.982  -7.333 -17.507  1.00 88.88           C  
ATOM   1925  C   PHE A 229       3.871  -5.913 -18.048  1.00 88.88           C  
ATOM   1926  CB  PHE A 229       5.291  -7.498 -16.729  1.00 88.88           C  
ATOM   1927  O   PHE A 229       4.317  -5.630 -19.161  1.00 88.88           O  
ATOM   1928  CG  PHE A 229       5.418  -8.824 -16.029  1.00 88.88           C  
ATOM   1929  CD1 PHE A 229       5.090  -8.951 -14.685  1.00 88.88           C  
ATOM   1930  CD2 PHE A 229       5.867  -9.945 -16.716  1.00 88.88           C  
ATOM   1931  CE1 PHE A 229       5.207 -10.177 -14.034  1.00 88.88           C  
ATOM   1932  CE2 PHE A 229       5.986 -11.173 -16.072  1.00 88.88           C  
ATOM   1933  CZ  PHE A 229       5.656 -11.287 -14.732  1.00 88.88           C  
ATOM   1934  N   ILE A 230       3.179  -5.157 -17.234  1.00 87.85           N  
ATOM   1935  CA  ILE A 230       3.146  -3.735 -17.558  1.00 87.85           C  
ATOM   1936  C   ILE A 230       4.260  -3.008 -16.807  1.00 87.85           C  
ATOM   1937  CB  ILE A 230       1.774  -3.110 -17.219  1.00 87.85           C  
ATOM   1938  O   ILE A 230       4.432  -3.202 -15.601  1.00 87.85           O  
ATOM   1939  CG1 ILE A 230       1.710  -1.661 -17.716  1.00 87.85           C  
ATOM   1940  CG2 ILE A 230       1.504  -3.185 -15.713  1.00 87.85           C  
ATOM   1941  CD1 ILE A 230       0.300  -1.093 -17.789  1.00 87.85           C  
ATOM   1942  N   PHE A 231       5.130  -2.333 -17.586  1.00 89.13           N  
ATOM   1943  CA  PHE A 231       6.194  -1.510 -17.025  1.00 89.13           C  
ATOM   1944  C   PHE A 231       5.794  -0.039 -17.015  1.00 89.13           C  
ATOM   1945  CB  PHE A 231       7.493  -1.695 -17.816  1.00 89.13           C  
ATOM   1946  O   PHE A 231       5.439   0.520 -18.055  1.00 89.13           O  
ATOM   1947  CG  PHE A 231       8.177  -3.011 -17.560  1.00 89.13           C  
ATOM   1948  CD1 PHE A 231       9.525  -3.055 -17.227  1.00 89.13           C  
ATOM   1949  CD2 PHE A 231       7.472  -4.203 -17.652  1.00 89.13           C  
ATOM   1950  CE1 PHE A 231      10.162  -4.271 -16.989  1.00 89.13           C  
ATOM   1951  CE2 PHE A 231       8.101  -5.422 -17.415  1.00 89.13           C  
ATOM   1952  CZ  PHE A 231       9.446  -5.454 -17.085  1.00 89.13           C  
ATOM   1953  N   LYS A 232       5.856   0.530 -15.835  1.00 86.07           N  
ATOM   1954  CA  LYS A 232       5.465   1.926 -15.663  1.00 86.07           C  
ATOM   1955  C   LYS A 232       6.614   2.752 -15.091  1.00 86.07           C  
ATOM   1956  CB  LYS A 232       4.240   2.033 -14.755  1.00 86.07           C  
ATOM   1957  O   LYS A 232       7.315   2.303 -14.181  1.00 86.07           O  
ATOM   1958  CG  LYS A 232       2.981   1.407 -15.337  1.00 86.07           C  
ATOM   1959  CD  LYS A 232       1.795   1.553 -14.393  1.00 86.07           C  
ATOM   1960  CE  LYS A 232       0.550   0.875 -14.948  1.00 86.07           C  
ATOM   1961  NZ  LYS A 232      -0.616   1.018 -14.026  1.00 86.07           N  
ATOM   1962  N   LYS A 233       6.740   3.886 -15.674  1.00 84.64           N  
ATOM   1963  CA  LYS A 233       7.707   4.828 -15.119  1.00 84.64           C  
ATOM   1964  C   LYS A 233       7.053   5.746 -14.090  1.00 84.64           C  
ATOM   1965  CB  LYS A 233       8.346   5.660 -16.233  1.00 84.64           C  
ATOM   1966  O   LYS A 233       6.161   6.527 -14.426  1.00 84.64           O  
ATOM   1967  CG  LYS A 233       9.514   6.519 -15.772  1.00 84.64           C  
ATOM   1968  CD  LYS A 233      10.169   7.245 -16.940  1.00 84.64           C  
ATOM   1969  CE  LYS A 233      11.357   8.081 -16.483  1.00 84.64           C  
ATOM   1970  NZ  LYS A 233      12.016   8.779 -17.628  1.00 84.64           N  
ATOM   1971  N   ALA A 234       7.507   5.635 -12.880  1.00 82.32           N  
ATOM   1972  CA  ALA A 234       6.934   6.479 -11.834  1.00 82.32           C  
ATOM   1973  C   ALA A 234       7.428   7.918 -11.958  1.00 82.32           C  
ATOM   1974  CB  ALA A 234       7.274   5.921 -10.454  1.00 82.32           C  
ATOM   1975  O   ALA A 234       8.563   8.157 -12.378  1.00 82.32           O  
ATOM   1976  N   LYS A 235       6.552   8.801 -11.589  1.00 80.71           N  
ATOM   1977  CA  LYS A 235       6.873  10.225 -11.640  1.00 80.71           C  
ATOM   1978  C   LYS A 235       7.917  10.591 -10.589  1.00 80.71           C  
ATOM   1979  CB  LYS A 235       5.611  11.066 -11.441  1.00 80.71           C  
ATOM   1980  O   LYS A 235       8.845  11.352 -10.868  1.00 80.71           O  
ATOM   1981  CG  LYS A 235       5.824  12.559 -11.649  1.00 80.71           C  
ATOM   1982  CD  LYS A 235       4.517  13.332 -11.527  1.00 80.71           C  
ATOM   1983  CE  LYS A 235       4.735  14.830 -11.689  1.00 80.71           C  
ATOM   1984  NZ  LYS A 235       3.454  15.591 -11.584  1.00 80.71           N  
ATOM   1985  N   HIS A 236       7.791  10.010  -9.383  1.00 84.72           N  
ATOM   1986  CA  HIS A 236       8.684  10.286  -8.263  1.00 84.72           C  
ATOM   1987  C   HIS A 236       9.336   9.006  -7.751  1.00 84.72           C  
ATOM   1988  CB  HIS A 236       7.924  10.978  -7.130  1.00 84.72           C  
ATOM   1989  O   HIS A 236       8.736   7.931  -7.812  1.00 84.72           O  
ATOM   1990  CG  HIS A 236       7.226  12.231  -7.553  1.00 84.72           C  
ATOM   1991  CD2 HIS A 236       5.909  12.513  -7.690  1.00 84.72           C  
ATOM   1992  ND1 HIS A 236       7.904  13.381  -7.897  1.00 84.72           N  
ATOM   1993  CE1 HIS A 236       7.031  14.318  -8.227  1.00 84.72           C  
ATOM   1994  NE2 HIS A 236       5.814  13.816  -8.111  1.00 84.72           N  
ATOM   1995  N   LEU A 237      10.566   9.122  -7.253  1.00 89.87           N  
ATOM   1996  CA  LEU A 237      11.333   7.974  -6.782  1.00 89.87           C  
ATOM   1997  C   LEU A 237      10.647   7.314  -5.590  1.00 89.87           C  
ATOM   1998  CB  LEU A 237      12.753   8.398  -6.399  1.00 89.87           C  
ATOM   1999  O   LEU A 237      10.631   6.086  -5.479  1.00 89.87           O  
ATOM   2000  CG  LEU A 237      13.671   8.812  -7.550  1.00 89.87           C  
ATOM   2001  CD1 LEU A 237      15.010   9.302  -7.009  1.00 89.87           C  
ATOM   2002  CD2 LEU A 237      13.872   7.651  -8.518  1.00 89.87           C  
ATOM   2003  N   GLU A 238      10.083   8.088  -4.648  1.00 91.56           N  
ATOM   2004  CA  GLU A 238       9.434   7.527  -3.467  1.00 91.56           C  
ATOM   2005  C   GLU A 238       8.202   6.712  -3.849  1.00 91.56           C  
ATOM   2006  CB  GLU A 238       9.047   8.638  -2.487  1.00 91.56           C  
ATOM   2007  O   GLU A 238       7.773   5.836  -3.095  1.00 91.56           O  
ATOM   2008  CG  GLU A 238       8.047   9.636  -3.053  1.00 91.56           C  
ATOM   2009  CD  GLU A 238       8.705  10.856  -3.677  1.00 91.56           C  
ATOM   2010  OE1 GLU A 238       8.095  11.950  -3.659  1.00 91.56           O  
ATOM   2011  OE2 GLU A 238       9.838  10.718  -4.189  1.00 91.56           O  
ATOM   2012  N   ASP A 239       7.584   7.089  -5.065  1.00 89.97           N  
ATOM   2013  CA  ASP A 239       6.425   6.341  -5.543  1.00 89.97           C  
ATOM   2014  C   ASP A 239       6.792   4.889  -5.838  1.00 89.97           C  
ATOM   2015  CB  ASP A 239       5.839   7.000  -6.793  1.00 89.97           C  
ATOM   2016  O   ASP A 239       5.970   3.987  -5.662  1.00 89.97           O  
ATOM   2017  CG  ASP A 239       5.149   8.321  -6.500  1.00 89.97           C  
ATOM   2018  OD1 ASP A 239       4.853   8.605  -5.319  1.00 89.97           O  
ATOM   2019  OD2 ASP A 239       4.898   9.083  -7.458  1.00 89.97           O  
ATOM   2020  N   ILE A 240       8.057   4.672  -6.251  1.00 92.02           N  
ATOM   2021  CA  ILE A 240       8.557   3.328  -6.517  1.00 92.02           C  
ATOM   2022  C   ILE A 240       8.610   2.530  -5.216  1.00 92.02           C  
ATOM   2023  CB  ILE A 240       9.952   3.364  -7.180  1.00 92.02           C  
ATOM   2024  O   ILE A 240       8.114   1.403  -5.151  1.00 92.02           O  
ATOM   2025  CG1 ILE A 240       9.875   4.051  -8.549  1.00 92.02           C  
ATOM   2026  CG2 ILE A 240      10.527   1.951  -7.309  1.00 92.02           C  
ATOM   2027  CD1 ILE A 240      11.232   4.344  -9.172  1.00 92.02           C  
ATOM   2028  N   LEU A 241       9.161   3.178  -4.149  1.00 94.72           N  
ATOM   2029  CA  LEU A 241       9.262   2.531  -2.845  1.00 94.72           C  
ATOM   2030  C   LEU A 241       7.879   2.279  -2.255  1.00 94.72           C  
ATOM   2031  CB  LEU A 241      10.091   3.388  -1.885  1.00 94.72           C  
ATOM   2032  O   LEU A 241       7.598   1.181  -1.768  1.00 94.72           O  
ATOM   2033  CG  LEU A 241      11.547   3.637  -2.283  1.00 94.72           C  
ATOM   2034  CD1 LEU A 241      12.241   4.503  -1.237  1.00 94.72           C  
ATOM   2035  CD2 LEU A 241      12.285   2.315  -2.466  1.00 94.72           C  
ATOM   2036  N   ALA A 242       7.009   3.290  -2.323  1.00 92.93           N  
ATOM   2037  CA  ALA A 242       5.666   3.188  -1.757  1.00 92.93           C  
ATOM   2038  C   ALA A 242       4.874   2.067  -2.425  1.00 92.93           C  
ATOM   2039  CB  ALA A 242       4.926   4.516  -1.899  1.00 92.93           C  
ATOM   2040  O   ALA A 242       4.227   1.266  -1.745  1.00 92.93           O  
ATOM   2041  N   SER A 243       4.982   2.000  -3.692  1.00 92.58           N  
ATOM   2042  CA  SER A 243       4.215   1.020  -4.454  1.00 92.58           C  
ATOM   2043  C   SER A 243       4.677  -0.401  -4.149  1.00 92.58           C  
ATOM   2044  CB  SER A 243       4.335   1.293  -5.954  1.00 92.58           C  
ATOM   2045  O   SER A 243       3.855  -1.290  -3.917  1.00 92.58           O  
ATOM   2046  OG  SER A 243       3.598   2.448  -6.316  1.00 92.58           O  
ATOM   2047  N   THR A 244       5.972  -0.598  -4.131  1.00 94.07           N  
ATOM   2048  CA  THR A 244       6.512  -1.931  -3.889  1.00 94.07           C  
ATOM   2049  C   THR A 244       6.253  -2.366  -2.449  1.00 94.07           C  
ATOM   2050  CB  THR A 244       8.023  -1.984  -4.180  1.00 94.07           C  
ATOM   2051  O   THR A 244       5.923  -3.526  -2.196  1.00 94.07           O  
ATOM   2052  CG2 THR A 244       8.305  -1.774  -5.664  1.00 94.07           C  
ATOM   2053  OG1 THR A 244       8.684  -0.957  -3.430  1.00 94.07           O  
ATOM   2054  N   ILE A 245       6.399  -1.448  -1.486  1.00 95.39           N  
ATOM   2055  CA  ILE A 245       6.162  -1.740  -0.077  1.00 95.39           C  
ATOM   2056  C   ILE A 245       4.680  -2.030   0.149  1.00 95.39           C  
ATOM   2057  CB  ILE A 245       6.624  -0.574   0.827  1.00 95.39           C  
ATOM   2058  O   ILE A 245       4.327  -2.991   0.836  1.00 95.39           O  
ATOM   2059  CG1 ILE A 245       8.153  -0.466   0.819  1.00 95.39           C  
ATOM   2060  CG2 ILE A 245       6.095  -0.754   2.253  1.00 95.39           C  
ATOM   2061  CD1 ILE A 245       8.688   0.788   1.496  1.00 95.39           C  
ATOM   2062  N   ALA A 246       3.794  -1.169  -0.441  1.00 93.81           N  
ATOM   2063  CA  ALA A 246       2.356  -1.387  -0.312  1.00 93.81           C  
ATOM   2064  C   ALA A 246       1.962  -2.768  -0.829  1.00 93.81           C  
ATOM   2065  CB  ALA A 246       1.584  -0.302  -1.059  1.00 93.81           C  
ATOM   2066  O   ALA A 246       1.159  -3.465  -0.205  1.00 93.81           O  
ATOM   2067  N   SER A 247       2.535  -3.159  -1.916  1.00 93.25           N  
ATOM   2068  CA  SER A 247       2.257  -4.464  -2.507  1.00 93.25           C  
ATOM   2069  C   SER A 247       2.751  -5.593  -1.609  1.00 93.25           C  
ATOM   2070  CB  SER A 247       2.905  -4.577  -3.887  1.00 93.25           C  
ATOM   2071  O   SER A 247       2.077  -6.615  -1.461  1.00 93.25           O  
ATOM   2072  OG  SER A 247       2.576  -5.813  -4.497  1.00 93.25           O  
ATOM   2073  N   ALA A 248       3.911  -5.387  -0.983  1.00 93.68           N  
ATOM   2074  CA  ALA A 248       4.493  -6.372  -0.076  1.00 93.68           C  
ATOM   2075  C   ALA A 248       3.591  -6.605   1.133  1.00 93.68           C  
ATOM   2076  CB  ALA A 248       5.880  -5.924   0.378  1.00 93.68           C  
ATOM   2077  O   ALA A 248       3.589  -7.693   1.713  1.00 93.68           O  
ATOM   2078  N   ILE A 249       2.839  -5.579   1.444  1.00 95.01           N  
ATOM   2079  CA  ILE A 249       1.931  -5.672   2.582  1.00 95.01           C  
ATOM   2080  C   ILE A 249       0.590  -6.244   2.127  1.00 95.01           C  
ATOM   2081  CB  ILE A 249       1.726  -4.297   3.257  1.00 95.01           C  
ATOM   2082  O   ILE A 249       0.077  -7.192   2.727  1.00 95.01           O  
ATOM   2083  CG1 ILE A 249       3.060  -3.758   3.785  1.00 95.01           C  
ATOM   2084  CG2 ILE A 249       0.691  -4.396   4.381  1.00 95.01           C  
ATOM   2085  CD1 ILE A 249       3.006  -2.302   4.229  1.00 95.01           C  
ATOM   2086  N   ALA A 250       0.052  -5.772   0.993  1.00 93.88           N  
ATOM   2087  CA  ALA A 250      -1.331  -5.966   0.565  1.00 93.88           C  
ATOM   2088  C   ALA A 250      -1.513  -7.327  -0.102  1.00 93.88           C  
ATOM   2089  CB  ALA A 250      -1.756  -4.850  -0.385  1.00 93.88           C  
ATOM   2090  O   ALA A 250      -2.478  -8.040   0.182  1.00 93.88           O  
ATOM   2091  N   HIS A 251      -0.613  -7.755  -0.926  1.00 92.63           N  
ATOM   2092  CA  HIS A 251      -0.786  -8.923  -1.782  1.00 92.63           C  
ATOM   2093  C   HIS A 251      -0.963 -10.191  -0.954  1.00 92.63           C  
ATOM   2094  CB  HIS A 251       0.406  -9.076  -2.728  1.00 92.63           C  
ATOM   2095  O   HIS A 251      -1.866 -10.989  -1.217  1.00 92.63           O  
ATOM   2096  CG  HIS A 251       0.320 -10.278  -3.613  1.00 92.63           C  
ATOM   2097  CD2 HIS A 251       1.086 -11.393  -3.675  1.00 92.63           C  
ATOM   2098  ND1 HIS A 251      -0.650 -10.421  -4.582  1.00 92.63           N  
ATOM   2099  CE1 HIS A 251      -0.476 -11.576  -5.203  1.00 92.63           C  
ATOM   2100  NE2 HIS A 251       0.571 -12.185  -4.672  1.00 92.63           N  
ATOM   2101  N   PRO A 252      -0.147 -10.379   0.119  1.00 92.68           N  
ATOM   2102  CA  PRO A 252      -0.327 -11.581   0.937  1.00 92.68           C  
ATOM   2103  C   PRO A 252      -1.659 -11.595   1.682  1.00 92.68           C  
ATOM   2104  CB  PRO A 252       0.847 -11.518   1.918  1.00 92.68           C  
ATOM   2105  O   PRO A 252      -2.154 -12.663   2.051  1.00 92.68           O  
ATOM   2106  CG  PRO A 252       1.893 -10.718   1.212  1.00 92.68           C  
ATOM   2107  CD  PRO A 252       1.212  -9.653   0.400  1.00 92.68           C  
ATOM   2108  N   LEU A 253      -2.226 -10.420   1.894  1.00 94.11           N  
ATOM   2109  CA  LEU A 253      -3.470 -10.319   2.649  1.00 94.11           C  
ATOM   2110  C   LEU A 253      -4.677 -10.498   1.734  1.00 94.11           C  
ATOM   2111  CB  LEU A 253      -3.554  -8.969   3.366  1.00 94.11           C  
ATOM   2112  O   LEU A 253      -5.731 -10.965   2.173  1.00 94.11           O  
ATOM   2113  CG  LEU A 253      -2.464  -8.681   4.399  1.00 94.11           C  
ATOM   2114  CD1 LEU A 253      -2.640  -7.282   4.980  1.00 94.11           C  
ATOM   2115  CD2 LEU A 253      -2.484  -9.731   5.505  1.00 94.11           C  
ATOM   2116  N   CYS A 254      -4.508 -10.112   0.462  1.00 92.53           N  
ATOM   2117  CA  CYS A 254      -5.569 -10.129  -0.539  1.00 92.53           C  
ATOM   2118  C   CYS A 254      -5.009 -10.440  -1.922  1.00 92.53           C  
ATOM   2119  CB  CYS A 254      -6.302  -8.788  -0.565  1.00 92.53           C  
ATOM   2120  O   CYS A 254      -4.392  -9.581  -2.554  1.00 92.53           O  
ATOM   2121  SG  CYS A 254      -7.642  -8.714  -1.774  1.00 92.53           S  
ATOM   2122  N   SER A 255      -5.326 -11.653  -2.416  1.00 90.27           N  
ATOM   2123  CA  SER A 255      -4.764 -12.121  -3.679  1.00 90.27           C  
ATOM   2124  C   SER A 255      -5.319 -11.330  -4.858  1.00 90.27           C  
ATOM   2125  CB  SER A 255      -5.051 -13.611  -3.873  1.00 90.27           C  
ATOM   2126  O   SER A 255      -4.775 -11.389  -5.963  1.00 90.27           O  
ATOM   2127  OG  SER A 255      -6.446 -13.858  -3.875  1.00 90.27           O  
ATOM   2128  N   SER A 256      -6.349 -10.532  -4.569  1.00 88.78           N  
ATOM   2129  CA  SER A 256      -6.962  -9.703  -5.602  1.00 88.78           C  
ATOM   2130  C   SER A 256      -6.206  -8.390  -5.777  1.00 88.78           C  
ATOM   2131  CB  SER A 256      -8.425  -9.417  -5.261  1.00 88.78           C  
ATOM   2132  O   SER A 256      -6.528  -7.596  -6.663  1.00 88.78           O  
ATOM   2133  OG  SER A 256      -9.194 -10.607  -5.307  1.00 88.78           O  
ATOM   2134  N   ILE A 257      -5.165  -8.198  -5.002  1.00 87.41           N  
ATOM   2135  CA  ILE A 257      -4.237  -7.088  -5.185  1.00 87.41           C  
ATOM   2136  C   ILE A 257      -2.979  -7.579  -5.899  1.00 87.41           C  
ATOM   2137  CB  ILE A 257      -3.866  -6.432  -3.836  1.00 87.41           C  
ATOM   2138  O   ILE A 257      -2.249  -8.422  -5.373  1.00 87.41           O  
ATOM   2139  CG1 ILE A 257      -5.116  -5.855  -3.161  1.00 87.41           C  
ATOM   2140  CG2 ILE A 257      -2.802  -5.349  -4.037  1.00 87.41           C  
ATOM   2141  CD1 ILE A 257      -4.844  -5.196  -1.816  1.00 87.41           C  
ATOM   2142  N   LEU A 258      -2.705  -7.010  -7.091  1.00 86.69           N  
ATOM   2143  CA  LEU A 258      -1.594  -7.483  -7.909  1.00 86.69           C  
ATOM   2144  C   LEU A 258      -0.263  -6.978  -7.362  1.00 86.69           C  
ATOM   2145  CB  LEU A 258      -1.767  -7.029  -9.361  1.00 86.69           C  
ATOM   2146  O   LEU A 258      -0.156  -5.823  -6.945  1.00 86.69           O  
ATOM   2147  CG  LEU A 258      -2.936  -7.648 -10.130  1.00 86.69           C  
ATOM   2148  CD1 LEU A 258      -2.965  -7.123 -11.562  1.00 86.69           C  
ATOM   2149  CD2 LEU A 258      -2.841  -9.170 -10.114  1.00 86.69           C  
ATOM   2150  N   PRO A 259       0.684  -7.881  -7.326  1.00 89.63           N  
ATOM   2151  CA  PRO A 259       1.993  -7.481  -6.804  1.00 89.63           C  
ATOM   2152  C   PRO A 259       2.721  -6.502  -7.722  1.00 89.63           C  
ATOM   2153  CB  PRO A 259       2.753  -8.807  -6.707  1.00 89.63           C  
ATOM   2154  O   PRO A 259       2.531  -6.536  -8.941  1.00 89.63           O  
ATOM   2155  CG  PRO A 259       2.149  -9.672  -7.765  1.00 89.63           C  
ATOM   2156  CD  PRO A 259       0.693  -9.325  -7.891  1.00 89.63           C  
ATOM   2157  N   THR A 260       3.405  -5.574  -7.137  1.00 89.84           N  
ATOM   2158  CA  THR A 260       4.237  -4.597  -7.831  1.00 89.84           C  
ATOM   2159  C   THR A 260       5.711  -4.809  -7.499  1.00 89.84           C  
ATOM   2160  CB  THR A 260       3.828  -3.157  -7.468  1.00 89.84           C  
ATOM   2161  O   THR A 260       6.068  -5.013  -6.337  1.00 89.84           O  
ATOM   2162  CG2 THR A 260       4.676  -2.139  -8.223  1.00 89.84           C  
ATOM   2163  OG1 THR A 260       2.450  -2.959  -7.805  1.00 89.84           O  
ATOM   2164  N   GLN A 261       6.533  -4.734  -8.566  1.00 89.71           N  
ATOM   2165  CA  GLN A 261       7.976  -4.880  -8.404  1.00 89.71           C  
ATOM   2166  C   GLN A 261       8.726  -3.753  -9.109  1.00 89.71           C  
ATOM   2167  CB  GLN A 261       8.442  -6.235  -8.937  1.00 89.71           C  
ATOM   2168  O   GLN A 261       8.156  -3.050  -9.946  1.00 89.71           O  
ATOM   2169  CG  GLN A 261       7.770  -7.425  -8.264  1.00 89.71           C  
ATOM   2170  CD  GLN A 261       8.159  -8.750  -8.891  1.00 89.71           C  
ATOM   2171  NE2 GLN A 261       7.734  -9.846  -8.272  1.00 89.71           N  
ATOM   2172  OE1 GLN A 261       8.836  -8.789  -9.924  1.00 89.71           O  
ATOM   2173  N   ALA A 262      10.008  -3.586  -8.692  1.00 89.30           N  
ATOM   2174  CA  ALA A 262      10.862  -2.610  -9.365  1.00 89.30           C  
ATOM   2175  C   ALA A 262      11.892  -3.303 -10.252  1.00 89.30           C  
ATOM   2176  CB  ALA A 262      11.559  -1.717  -8.342  1.00 89.30           C  
ATOM   2177  O   ALA A 262      12.479  -4.314  -9.859  1.00 89.30           O  
ATOM   2178  N   VAL A 263      12.028  -2.669 -11.430  1.00 85.31           N  
ATOM   2179  CA  VAL A 263      13.014  -3.181 -12.376  1.00 85.31           C  
ATOM   2180  C   VAL A 263      13.745  -2.016 -13.040  1.00 85.31           C  
ATOM   2181  CB  VAL A 263      12.360  -4.081 -13.448  1.00 85.31           C  
ATOM   2182  O   VAL A 263      13.239  -0.892 -13.069  1.00 85.31           O  
ATOM   2183  CG1 VAL A 263      11.824  -5.366 -12.820  1.00 85.31           C  
ATOM   2184  CG2 VAL A 263      11.242  -3.327 -14.166  1.00 85.31           C  
ATOM   2185  N   CYS A 264      15.011  -2.304 -13.495  1.00 84.01           N  
ATOM   2186  CA  CYS A 264      15.784  -1.224 -14.099  1.00 84.01           C  
ATOM   2187  C   CYS A 264      16.262  -1.610 -15.494  1.00 84.01           C  
ATOM   2188  CB  CYS A 264      16.982  -0.866 -13.220  1.00 84.01           C  
ATOM   2189  O   CYS A 264      16.353  -2.795 -15.817  1.00 84.01           O  
ATOM   2190  SG  CYS A 264      18.200  -2.192 -13.075  1.00 84.01           S  
ATOM   2191  N   SER A 265      16.394  -0.558 -16.388  1.00 77.55           N  
ATOM   2192  CA  SER A 265      17.061  -0.711 -17.677  1.00 77.55           C  
ATOM   2193  C   SER A 265      18.484  -0.163 -17.632  1.00 77.55           C  
ATOM   2194  CB  SER A 265      16.269  -0.006 -18.778  1.00 77.55           C  
ATOM   2195  O   SER A 265      18.893   0.435 -16.635  1.00 77.55           O  
ATOM   2196  OG  SER A 265      16.353   1.402 -18.636  1.00 77.55           O  
ATOM   2197  N   ASP A 266      19.411  -0.645 -18.529  1.00 66.91           N  
ATOM   2198  CA  ASP A 266      20.800  -0.239 -18.717  1.00 66.91           C  
ATOM   2199  C   ASP A 266      20.914   1.276 -18.874  1.00 66.91           C  
ATOM   2200  CB  ASP A 266      21.405  -0.940 -19.935  1.00 66.91           C  
ATOM   2201  O   ASP A 266      21.940   1.866 -18.532  1.00 66.91           O  
ATOM   2202  CG  ASP A 266      21.799  -2.380 -19.655  1.00 66.91           C  
ATOM   2203  OD1 ASP A 266      21.932  -2.757 -18.470  1.00 66.91           O  
ATOM   2204  OD2 ASP A 266      21.981  -3.144 -20.627  1.00 66.91           O  
ATOM   2205  N   LYS A 267      19.841   2.046 -18.618  1.00 64.62           N  
ATOM   2206  CA  LYS A 267      19.769   3.502 -18.702  1.00 64.62           C  
ATOM   2207  C   LYS A 267      19.318   4.108 -17.376  1.00 64.62           C  
ATOM   2208  CB  LYS A 267      18.819   3.928 -19.822  1.00 64.62           C  
ATOM   2209  O   LYS A 267      18.994   5.295 -17.308  1.00 64.62           O  
ATOM   2210  CG  LYS A 267      19.333   3.620 -21.221  1.00 64.62           C  
ATOM   2211  CD  LYS A 267      18.443   4.236 -22.292  1.00 64.62           C  
ATOM   2212  CE  LYS A 267      18.957   3.929 -23.692  1.00 64.62           C  
ATOM   2213  NZ  LYS A 267      18.081   4.522 -24.747  1.00 64.62           N  
ATOM   2214  N   ASP A 268      19.935   3.846 -16.254  1.00 65.05           N  
ATOM   2215  CA  ASP A 268      19.829   4.356 -14.890  1.00 65.05           C  
ATOM   2216  C   ASP A 268      18.383   4.708 -14.547  1.00 65.05           C  
ATOM   2217  CB  ASP A 268      20.727   5.580 -14.704  1.00 65.05           C  
ATOM   2218  O   ASP A 268      18.132   5.512 -13.647  1.00 65.05           O  
ATOM   2219  CG  ASP A 268      22.206   5.251 -14.801  1.00 65.05           C  
ATOM   2220  OD1 ASP A 268      22.605   4.121 -14.443  1.00 65.05           O  
ATOM   2221  OD2 ASP A 268      22.981   6.130 -15.236  1.00 65.05           O  
ATOM   2222  N   SER A 269      17.373   4.141 -15.258  1.00 79.79           N  
ATOM   2223  CA  SER A 269      15.998   4.452 -14.884  1.00 79.79           C  
ATOM   2224  C   SER A 269      15.318   3.253 -14.232  1.00 79.79           C  
ATOM   2225  CB  SER A 269      15.197   4.898 -16.109  1.00 79.79           C  
ATOM   2226  O   SER A 269      15.491   2.117 -14.676  1.00 79.79           O  
ATOM   2227  OG  SER A 269      15.748   6.079 -16.667  1.00 79.79           O  
ATOM   2228  N   VAL A 270      14.546   3.522 -13.179  1.00 85.62           N  
ATOM   2229  CA  VAL A 270      13.858   2.478 -12.427  1.00 85.62           C  
ATOM   2230  C   VAL A 270      12.379   2.458 -12.807  1.00 85.62           C  
ATOM   2231  CB  VAL A 270      14.014   2.679 -10.903  1.00 85.62           C  
ATOM   2232  O   VAL A 270      11.723   3.502 -12.828  1.00 85.62           O  
ATOM   2233  CG1 VAL A 270      13.355   1.533 -10.137  1.00 85.62           C  
ATOM   2234  CG2 VAL A 270      15.491   2.794 -10.530  1.00 85.62           C  
ATOM   2235  N   PHE A 271      11.867   1.285 -13.146  1.00 88.66           N  
ATOM   2236  CA  PHE A 271      10.483   1.110 -13.570  1.00 88.66           C  
ATOM   2237  C   PHE A 271       9.742   0.175 -12.622  1.00 88.66           C  
ATOM   2238  CB  PHE A 271      10.422   0.564 -15.000  1.00 88.66           C  
ATOM   2239  O   PHE A 271      10.343  -0.726 -12.033  1.00 88.66           O  
ATOM   2240  CG  PHE A 271      10.911   1.534 -16.041  1.00 88.66           C  
ATOM   2241  CD1 PHE A 271      10.012   2.296 -16.778  1.00 88.66           C  
ATOM   2242  CD2 PHE A 271      12.270   1.685 -16.283  1.00 88.66           C  
ATOM   2243  CE1 PHE A 271      10.461   3.195 -17.742  1.00 88.66           C  
ATOM   2244  CE2 PHE A 271      12.727   2.581 -17.246  1.00 88.66           C  
ATOM   2245  CZ  PHE A 271      11.821   3.334 -17.975  1.00 88.66           C  
ATOM   2246  N   LEU A 272       8.455   0.449 -12.519  1.00 90.27           N  
ATOM   2247  CA  LEU A 272       7.578  -0.457 -11.783  1.00 90.27           C  
ATOM   2248  C   LEU A 272       6.970  -1.500 -12.715  1.00 90.27           C  
ATOM   2249  CB  LEU A 272       6.467   0.327 -11.080  1.00 90.27           C  
ATOM   2250  O   LEU A 272       6.551  -1.176 -13.828  1.00 90.27           O  
ATOM   2251  CG  LEU A 272       6.905   1.260  -9.951  1.00 90.27           C  
ATOM   2252  CD1 LEU A 272       5.733   2.120  -9.490  1.00 90.27           C  
ATOM   2253  CD2 LEU A 272       7.477   0.459  -8.786  1.00 90.27           C  
ATOM   2254  N   THR A 273       7.026  -2.679 -12.229  1.00 89.23           N  
ATOM   2255  CA  THR A 273       6.435  -3.742 -13.034  1.00 89.23           C  
ATOM   2256  C   THR A 273       5.297  -4.423 -12.279  1.00 89.23           C  
ATOM   2257  CB  THR A 273       7.489  -4.790 -13.436  1.00 89.23           C  
ATOM   2258  O   THR A 273       5.373  -4.603 -11.062  1.00 89.23           O  
ATOM   2259  CG2 THR A 273       8.210  -5.343 -12.211  1.00 89.23           C  
ATOM   2260  OG1 THR A 273       6.843  -5.869 -14.124  1.00 89.23           O  
ATOM   2261  N   GLN A 274       4.198  -4.789 -13.021  1.00 87.83           N  
ATOM   2262  CA  GLN A 274       3.048  -5.540 -12.526  1.00 87.83           C  
ATOM   2263  C   GLN A 274       2.545  -6.529 -13.574  1.00 87.83           C  
ATOM   2264  CB  GLN A 274       1.922  -4.589 -12.118  1.00 87.83           C  
ATOM   2265  O   GLN A 274       2.695  -6.298 -14.776  1.00 87.83           O  
ATOM   2266  CG  GLN A 274       2.249  -3.735 -10.901  1.00 87.83           C  
ATOM   2267  CD  GLN A 274       1.136  -2.767 -10.547  1.00 87.83           C  
ATOM   2268  NE2 GLN A 274       0.614  -2.882  -9.330  1.00 87.83           N  
ATOM   2269  OE1 GLN A 274       0.748  -1.922 -11.360  1.00 87.83           O  
ATOM   2270  N   PRO A 275       2.040  -7.650 -13.045  1.00 86.53           N  
ATOM   2271  CA  PRO A 275       1.444  -8.552 -14.032  1.00 86.53           C  
ATOM   2272  C   PRO A 275       0.381  -7.869 -14.890  1.00 86.53           C  
ATOM   2273  CB  PRO A 275       0.824  -9.656 -13.172  1.00 86.53           C  
ATOM   2274  O   PRO A 275      -0.367  -7.023 -14.394  1.00 86.53           O  
ATOM   2275  CG  PRO A 275       1.601  -9.628 -11.895  1.00 86.53           C  
ATOM   2276  CD  PRO A 275       1.995  -8.207 -11.609  1.00 86.53           C  
ATOM   2277  N   PHE A 276       0.507  -8.136 -16.187  1.00 83.14           N  
ATOM   2278  CA  PHE A 276      -0.495  -7.647 -17.126  1.00 83.14           C  
ATOM   2279  C   PHE A 276      -1.641  -8.642 -17.263  1.00 83.14           C  
ATOM   2280  CB  PHE A 276       0.136  -7.380 -18.496  1.00 83.14           C  
ATOM   2281  O   PHE A 276      -1.415  -9.824 -17.530  1.00 83.14           O  
ATOM   2282  CG  PHE A 276      -0.843  -6.895 -19.531  1.00 83.14           C  
ATOM   2283  CD1 PHE A 276      -1.165  -7.684 -20.629  1.00 83.14           C  
ATOM   2284  CD2 PHE A 276      -1.442  -5.648 -19.407  1.00 83.14           C  
ATOM   2285  CE1 PHE A 276      -2.070  -7.237 -21.588  1.00 83.14           C  
ATOM   2286  CE2 PHE A 276      -2.347  -5.194 -20.361  1.00 83.14           C  
ATOM   2287  CZ  PHE A 276      -2.660  -5.990 -21.452  1.00 83.14           C  
ATOM   2288  N   LEU A 277      -2.867  -8.279 -16.849  1.00 72.85           N  
ATOM   2289  CA  LEU A 277      -4.031  -9.149 -16.977  1.00 72.85           C  
ATOM   2290  C   LEU A 277      -4.713  -8.949 -18.326  1.00 72.85           C  
ATOM   2291  CB  LEU A 277      -5.027  -8.882 -15.845  1.00 72.85           C  
ATOM   2292  O   LEU A 277      -5.227  -7.865 -18.613  1.00 72.85           O  
ATOM   2293  CG  LEU A 277      -4.515  -9.120 -14.423  1.00 72.85           C  
ATOM   2294  CD1 LEU A 277      -5.535  -8.623 -13.403  1.00 72.85           C  
ATOM   2295  CD2 LEU A 277      -4.209 -10.597 -14.204  1.00 72.85           C  
ATOM   2296  N   ALA A 278      -4.471  -9.953 -19.302  1.00 59.09           N  
ATOM   2297  CA  ALA A 278      -5.064  -9.908 -20.636  1.00 59.09           C  
ATOM   2298  C   ALA A 278      -6.583 -10.038 -20.567  1.00 59.09           C  
ATOM   2299  CB  ALA A 278      -4.478 -11.010 -21.516  1.00 59.09           C  
ATOM   2300  O   ALA A 278      -7.125 -10.532 -19.575  1.00 59.09           O  
ATOM   2301  N   ASN A 279      -7.459  -9.214 -21.218  1.00 56.22           N  
ATOM   2302  CA  ASN A 279      -8.913  -9.265 -21.321  1.00 56.22           C  
ATOM   2303  C   ASN A 279      -9.583  -8.431 -20.232  1.00 56.22           C  
ATOM   2304  CB  ASN A 279      -9.406 -10.712 -21.260  1.00 56.22           C  
ATOM   2305  O   ASN A 279     -10.511  -8.898 -19.570  1.00 56.22           O  
ATOM   2306  CG  ASN A 279      -8.937 -11.539 -22.440  1.00 56.22           C  
ATOM   2307  ND2 ASN A 279      -8.652 -12.813 -22.196  1.00 56.22           N  
ATOM   2308  OD1 ASN A 279      -8.830 -11.037 -23.562  1.00 56.22           O  
ATOM   2309  N   LEU A 280      -8.876  -7.377 -19.854  1.00 53.75           N  
ATOM   2310  CA  LEU A 280      -9.413  -6.505 -18.815  1.00 53.75           C  
ATOM   2311  C   LEU A 280     -10.733  -5.882 -19.257  1.00 53.75           C  
ATOM   2312  CB  LEU A 280      -8.408  -5.405 -18.464  1.00 53.75           C  
ATOM   2313  O   LEU A 280     -10.840  -5.373 -20.376  1.00 53.75           O  
ATOM   2314  CG  LEU A 280      -7.137  -5.854 -17.742  1.00 53.75           C  
ATOM   2315  CD1 LEU A 280      -6.094  -4.741 -17.763  1.00 53.75           C  
ATOM   2316  CD2 LEU A 280      -7.454  -6.270 -16.309  1.00 53.75           C  
ATOM   2317  N   LYS A 281     -11.819  -6.437 -18.757  1.00 46.57           N  
ATOM   2318  CA  LYS A 281     -13.062  -5.695 -18.944  1.00 46.57           C  
ATOM   2319  C   LYS A 281     -13.278  -4.690 -17.816  1.00 46.57           C  
ATOM   2320  CB  LYS A 281     -14.251  -6.653 -19.028  1.00 46.57           C  
ATOM   2321  O   LYS A 281     -13.042  -5.001 -16.647  1.00 46.57           O  
ATOM   2322  CG  LYS A 281     -14.311  -7.454 -20.320  1.00 46.57           C  
ATOM   2323  CD  LYS A 281     -15.596  -8.267 -20.415  1.00 46.57           C  
ATOM   2324  CE  LYS A 281     -15.632  -9.111 -21.682  1.00 46.57           C  
ATOM   2325  NZ  LYS A 281     -16.892  -9.907 -21.781  1.00 46.57           N  
ATOM   2326  N   THR A 282     -12.929  -3.406 -17.939  1.00 42.95           N  
ATOM   2327  CA  THR A 282     -13.175  -2.464 -16.852  1.00 42.95           C  
ATOM   2328  C   THR A 282     -14.637  -2.509 -16.418  1.00 42.95           C  
ATOM   2329  CB  THR A 282     -12.803  -1.027 -17.263  1.00 42.95           C  
ATOM   2330  O   THR A 282     -15.531  -2.702 -17.246  1.00 42.95           O  
ATOM   2331  CG2 THR A 282     -11.290  -0.836 -17.282  1.00 42.95           C  
ATOM   2332  OG1 THR A 282     -13.323  -0.761 -18.572  1.00 42.95           O  
ATOM   2333  N   ILE A 283     -15.002  -2.925 -15.086  1.00 43.37           N  
ATOM   2334  CA  ILE A 283     -16.348  -2.940 -14.523  1.00 43.37           C  
ATOM   2335  C   ILE A 283     -17.085  -1.661 -14.915  1.00 43.37           C  
ATOM   2336  CB  ILE A 283     -16.315  -3.090 -12.985  1.00 43.37           C  
ATOM   2337  O   ILE A 283     -18.260  -1.704 -15.285  1.00 43.37           O  
ATOM   2338  CG1 ILE A 283     -15.632  -4.404 -12.591  1.00 43.37           C  
ATOM   2339  CG2 ILE A 283     -17.731  -3.013 -12.405  1.00 43.37           C  
ATOM   2340  CD1 ILE A 283     -15.376  -4.544 -11.097  1.00 43.37           C  
ATOM   2341  N   VAL A 284     -16.339  -0.591 -15.202  1.00 37.42           N  
ATOM   2342  CA  VAL A 284     -16.720   0.741 -15.660  1.00 37.42           C  
ATOM   2343  C   VAL A 284     -15.618   1.319 -16.544  1.00 37.42           C  
ATOM   2344  CB  VAL A 284     -17.004   1.689 -14.473  1.00 37.42           C  
ATOM   2345  O   VAL A 284     -14.439   1.281 -16.182  1.00 37.42           O  
ATOM   2346  CG1 VAL A 284     -17.423   3.070 -14.973  1.00 37.42           C  
ATOM   2347  CG2 VAL A 284     -18.079   1.098 -13.563  1.00 37.42           C  
ATOM   2348  N   PRO A 285     -15.814   1.344 -17.802  1.00 33.95           N  
ATOM   2349  CA  PRO A 285     -14.770   1.917 -18.655  1.00 33.95           C  
ATOM   2350  C   PRO A 285     -14.021   3.065 -17.981  1.00 33.95           C  
ATOM   2351  CB  PRO A 285     -15.547   2.415 -19.876  1.00 33.95           C  
ATOM   2352  O   PRO A 285     -14.632   3.885 -17.291  1.00 33.95           O  
ATOM   2353  CG  PRO A 285     -16.936   1.898 -19.682  1.00 33.95           C  
ATOM   2354  CD  PRO A 285     -17.079   1.436 -18.261  1.00 33.95           C  
ATOM   2355  N   ARG A 286     -12.674   2.854 -17.481  1.00 34.43           N  
ATOM   2356  CA  ARG A 286     -11.693   3.782 -16.927  1.00 34.43           C  
ATOM   2357  C   ARG A 286     -12.004   5.217 -17.338  1.00 34.43           C  
ATOM   2358  CB  ARG A 286     -10.280   3.403 -17.377  1.00 34.43           C  
ATOM   2359  O   ARG A 286     -11.787   6.151 -16.562  1.00 34.43           O  
ATOM   2360  CG  ARG A 286      -9.616   2.352 -16.502  1.00 34.43           C  
ATOM   2361  CD  ARG A 286      -8.141   2.186 -16.840  1.00 34.43           C  
ATOM   2362  NE  ARG A 286      -7.568   1.009 -16.193  1.00 34.43           N  
ATOM   2363  NH1 ARG A 286      -5.474   1.253 -17.138  1.00 34.43           N  
ATOM   2364  NH2 ARG A 286      -5.898  -0.492 -15.713  1.00 34.43           N  
ATOM   2365  CZ  ARG A 286      -6.315   0.593 -16.350  1.00 34.43           C  
ATOM   2366  N   HIS A 287     -12.915   5.452 -18.180  1.00 35.99           N  
ATOM   2367  CA  HIS A 287     -13.141   6.793 -18.707  1.00 35.99           C  
ATOM   2368  C   HIS A 287     -14.435   7.389 -18.161  1.00 35.99           C  
ATOM   2369  CB  HIS A 287     -13.180   6.769 -20.236  1.00 35.99           C  
ATOM   2370  O   HIS A 287     -14.744   8.554 -18.419  1.00 35.99           O  
ATOM   2371  CG  HIS A 287     -13.855   5.559 -20.800  1.00 35.99           C  
ATOM   2372  CD2 HIS A 287     -15.030   5.422 -21.458  1.00 35.99           C  
ATOM   2373  ND1 HIS A 287     -13.313   4.295 -20.710  1.00 35.99           N  
ATOM   2374  CE1 HIS A 287     -14.128   3.431 -21.292  1.00 35.99           C  
ATOM   2375  NE2 HIS A 287     -15.178   4.089 -21.754  1.00 35.99           N  
ATOM   2376  N   LEU A 288     -15.271   6.555 -17.310  1.00 28.13           N  
ATOM   2377  CA  LEU A 288     -16.410   7.047 -16.542  1.00 28.13           C  
ATOM   2378  C   LEU A 288     -15.973   7.505 -15.154  1.00 28.13           C  
ATOM   2379  CB  LEU A 288     -17.483   5.962 -16.420  1.00 28.13           C  
ATOM   2380  O   LEU A 288     -16.773   8.062 -14.400  1.00 28.13           O  
ATOM   2381  CG  LEU A 288     -18.384   5.760 -17.640  1.00 28.13           C  
ATOM   2382  CD1 LEU A 288     -19.017   4.373 -17.607  1.00 28.13           C  
ATOM   2383  CD2 LEU A 288     -19.457   6.841 -17.697  1.00 28.13           C  
ATOM   2384  N   ASP A 289     -14.655   7.266 -14.847  1.00 32.82           N  
ATOM   2385  CA  ASP A 289     -14.028   7.689 -13.599  1.00 32.82           C  
ATOM   2386  C   ASP A 289     -13.858   9.206 -13.556  1.00 32.82           C  
ATOM   2387  CB  ASP A 289     -12.672   7.003 -13.420  1.00 32.82           C  
ATOM   2388  O   ASP A 289     -13.993   9.821 -12.496  1.00 32.82           O  
ATOM   2389  CG  ASP A 289     -12.750   5.749 -12.568  1.00 32.82           C  
ATOM   2390  OD1 ASP A 289     -13.799   5.506 -11.934  1.00 32.82           O  
ATOM   2391  OD2 ASP A 289     -11.752   4.997 -12.527  1.00 32.82           O  
ATOM   2392  N   PHE A 290     -14.071   9.902 -14.727  1.00 26.24           N  
ATOM   2393  CA  PHE A 290     -13.894  11.349 -14.780  1.00 26.24           C  
ATOM   2394  C   PHE A 290     -15.220  12.047 -15.054  1.00 26.24           C  
ATOM   2395  CB  PHE A 290     -12.869  11.727 -15.854  1.00 26.24           C  
ATOM   2396  O   PHE A 290     -15.447  13.165 -14.587  1.00 26.24           O  
ATOM   2397  CG  PHE A 290     -11.509  12.062 -15.305  1.00 26.24           C  
ATOM   2398  CD1 PHE A 290     -11.214  13.351 -14.879  1.00 26.24           C  
ATOM   2399  CD2 PHE A 290     -10.524  11.086 -15.215  1.00 26.24           C  
ATOM   2400  CE1 PHE A 290      -9.956  13.664 -14.370  1.00 26.24           C  
ATOM   2401  CE2 PHE A 290      -9.265  11.391 -14.707  1.00 26.24           C  
ATOM   2402  CZ  PHE A 290      -8.982  12.681 -14.287  1.00 26.24           C  
ATOM   2403  N   ILE A 291     -16.270  11.243 -15.349  1.00 27.14           N  
ATOM   2404  CA  ILE A 291     -17.611  11.734 -15.646  1.00 27.14           C  
ATOM   2405  C   ILE A 291     -18.559  11.368 -14.507  1.00 27.14           C  
ATOM   2406  CB  ILE A 291     -18.137  11.168 -16.984  1.00 27.14           C  
ATOM   2407  O   ILE A 291     -19.680  11.877 -14.436  1.00 27.14           O  
ATOM   2408  CG1 ILE A 291     -17.198  11.554 -18.133  1.00 27.14           C  
ATOM   2409  CG2 ILE A 291     -19.563  11.657 -17.254  1.00 27.14           C  
ATOM   2410  CD1 ILE A 291     -17.587  10.954 -19.478  1.00 27.14           C  
ATOM   2411  N   THR A 292     -18.085  10.881 -13.436  1.00 30.13           N  
ATOM   2412  CA  THR A 292     -18.971  10.657 -12.299  1.00 30.13           C  
ATOM   2413  C   THR A 292     -18.931  11.843 -11.340  1.00 30.13           C  
ATOM   2414  CB  THR A 292     -18.596   9.369 -11.543  1.00 30.13           C  
ATOM   2415  O   THR A 292     -19.431  11.757 -10.216  1.00 30.13           O  
ATOM   2416  CG2 THR A 292     -18.922   8.130 -12.371  1.00 30.13           C  
ATOM   2417  OG1 THR A 292     -17.192   9.382 -11.256  1.00 30.13           O  
ATOM   2418  N   SER A 293     -18.828  13.146 -11.928  1.00 30.98           N  
ATOM   2419  CA  SER A 293     -19.078  14.511 -11.479  1.00 30.98           C  
ATOM   2420  C   SER A 293     -20.571  14.819 -11.450  1.00 30.98           C  
ATOM   2421  CB  SER A 293     -18.359  15.514 -12.383  1.00 30.98           C  
ATOM   2422  O   SER A 293     -21.323  14.353 -12.308  1.00 30.98           O  
ATOM   2423  OG  SER A 293     -19.053  15.672 -13.609  1.00 30.98           O  
ATOM   2424  N   ARG A 294     -21.377  14.208 -10.406  1.00 34.55           N  
ATOM   2425  CA  ARG A 294     -22.508  14.758  -9.666  1.00 34.55           C  
ATOM   2426  C   ARG A 294     -23.823  14.467 -10.380  1.00 34.55           C  
ATOM   2427  CB  ARG A 294     -22.340  16.267  -9.472  1.00 34.55           C  
ATOM   2428  O   ARG A 294     -24.860  14.291  -9.736  1.00 34.55           O  
ATOM   2429  CG  ARG A 294     -21.583  16.645  -8.208  1.00 34.55           C  
ATOM   2430  CD  ARG A 294     -21.646  18.142  -7.940  1.00 34.55           C  
ATOM   2431  NE  ARG A 294     -20.756  18.532  -6.850  1.00 34.55           N  
ATOM   2432  NH1 ARG A 294     -21.426  20.742  -6.818  1.00 34.55           N  
ATOM   2433  NH2 ARG A 294     -19.828  20.003  -5.351  1.00 34.55           N  
ATOM   2434  CZ  ARG A 294     -20.672  19.758  -6.342  1.00 34.55           C  
ATOM   2435  N   ASN A 295     -23.844  13.375 -11.517  1.00 29.72           N  
ATOM   2436  CA  ASN A 295     -25.120  13.172 -12.195  1.00 29.72           C  
ATOM   2437  C   ASN A 295     -25.096  11.922 -13.071  1.00 29.72           C  
ATOM   2438  CB  ASN A 295     -25.485  14.400 -13.031  1.00 29.72           C  
ATOM   2439  O   ASN A 295     -26.050  11.654 -13.803  1.00 29.72           O  
ATOM   2440  CG  ASN A 295     -26.052  15.529 -12.193  1.00 29.72           C  
ATOM   2441  ND2 ASN A 295     -26.087  16.729 -12.761  1.00 29.72           N  
ATOM   2442  OD1 ASN A 295     -26.455  15.325 -11.045  1.00 29.72           O  
ATOM   2443  N   SER A 296     -24.119  10.831 -12.911  1.00 30.00           N  
ATOM   2444  CA  SER A 296     -23.987   9.672 -13.787  1.00 30.00           C  
ATOM   2445  C   SER A 296     -24.806   8.493 -13.271  1.00 30.00           C  
ATOM   2446  CB  SER A 296     -22.519   9.264 -13.921  1.00 30.00           C  
ATOM   2447  O   SER A 296     -24.854   8.244 -12.065  1.00 30.00           O  
ATOM   2448  OG  SER A 296     -22.239   8.125 -13.125  1.00 30.00           O  
ATOM   2449  N   LEU A 297     -26.035   8.350 -13.687  1.00 26.72           N  
ATOM   2450  CA  LEU A 297     -26.833   7.188 -14.065  1.00 26.72           C  
ATOM   2451  C   LEU A 297     -26.178   5.899 -13.582  1.00 26.72           C  
ATOM   2452  CB  LEU A 297     -27.025   7.140 -15.583  1.00 26.72           C  
ATOM   2453  O   LEU A 297     -26.779   4.825 -13.660  1.00 26.72           O  
ATOM   2454  CG  LEU A 297     -28.289   7.805 -16.128  1.00 26.72           C  
ATOM   2455  CD1 LEU A 297     -27.990   8.515 -17.444  1.00 26.72           C  
ATOM   2456  CD2 LEU A 297     -29.399   6.776 -16.311  1.00 26.72           C  
ATOM   2457  N   PHE A 298     -25.079   5.988 -12.602  1.00 31.87           N  
ATOM   2458  CA  PHE A 298     -24.703   4.787 -11.865  1.00 31.87           C  
ATOM   2459  C   PHE A 298     -25.006   4.946 -10.380  1.00 31.87           C  
ATOM   2460  CB  PHE A 298     -23.218   4.473 -12.068  1.00 31.87           C  
ATOM   2461  O   PHE A 298     -24.456   5.830  -9.720  1.00 31.87           O  
ATOM   2462  CG  PHE A 298     -22.953   3.465 -13.153  1.00 31.87           C  
ATOM   2463  CD1 PHE A 298     -23.006   2.103 -12.885  1.00 31.87           C  
ATOM   2464  CD2 PHE A 298     -22.651   3.880 -14.444  1.00 31.87           C  
ATOM   2465  CE1 PHE A 298     -22.761   1.168 -13.888  1.00 31.87           C  
ATOM   2466  CE2 PHE A 298     -22.405   2.952 -15.451  1.00 31.87           C  
ATOM   2467  CZ  PHE A 298     -22.460   1.596 -15.171  1.00 31.87           C  
ATOM   2468  N   GLN A 299     -26.262   5.169  -9.962  1.00 35.75           N  
ATOM   2469  CA  GLN A 299     -26.725   5.097  -8.580  1.00 35.75           C  
ATOM   2470  C   GLN A 299     -26.055   3.944  -7.836  1.00 35.75           C  
ATOM   2471  CB  GLN A 299     -28.245   4.942  -8.530  1.00 35.75           C  
ATOM   2472  O   GLN A 299     -26.097   2.799  -8.289  1.00 35.75           O  
ATOM   2473  CG  GLN A 299     -29.004   6.240  -8.768  1.00 35.75           C  
ATOM   2474  CD  GLN A 299     -30.506   6.075  -8.634  1.00 35.75           C  
ATOM   2475  NE2 GLN A 299     -31.233   7.186  -8.695  1.00 35.75           N  
ATOM   2476  OE1 GLN A 299     -31.010   4.958  -8.479  1.00 35.75           O  
ATOM   2477  N   SER A 300     -24.675   3.974  -7.547  1.00 39.09           N  
ATOM   2478  CA  SER A 300     -24.079   3.093  -6.548  1.00 39.09           C  
ATOM   2479  C   SER A 300     -25.118   2.147  -5.955  1.00 39.09           C  
ATOM   2480  CB  SER A 300     -23.426   3.910  -5.433  1.00 39.09           C  
ATOM   2481  O   SER A 300     -24.815   0.989  -5.660  1.00 39.09           O  
ATOM   2482  OG  SER A 300     -24.364   4.793  -4.841  1.00 39.09           O  
ATOM   2483  N   GLY A 301     -26.422   2.543  -6.147  1.00 35.78           N  
ATOM   2484  CA  GLY A 301     -27.512   1.677  -5.727  1.00 35.78           C  
ATOM   2485  C   GLY A 301     -27.830   0.588  -6.735  1.00 35.78           C  
ATOM   2486  O   GLY A 301     -28.169  -0.535  -6.356  1.00 35.78           O  
ATOM   2487  N   GLN A 302     -27.571   0.808  -8.014  1.00 39.46           N  
ATOM   2488  CA  GLN A 302     -27.876  -0.136  -9.084  1.00 39.46           C  
ATOM   2489  C   GLN A 302     -26.769  -1.175  -9.234  1.00 39.46           C  
ATOM   2490  CB  GLN A 302     -28.085   0.602 -10.408  1.00 39.46           C  
ATOM   2491  O   GLN A 302     -27.043  -2.350  -9.488  1.00 39.46           O  
ATOM   2492  CG  GLN A 302     -29.484   1.181 -10.575  1.00 39.46           C  
ATOM   2493  CD  GLN A 302     -29.681   1.861 -11.916  1.00 39.46           C  
ATOM   2494  NE2 GLN A 302     -30.911   2.282 -12.192  1.00 39.46           N  
ATOM   2495  OE1 GLN A 302     -28.736   2.008 -12.698  1.00 39.46           O  
ATOM   2496  N   LEU A 303     -25.464  -0.791  -8.988  1.00 46.93           N  
ATOM   2497  CA  LEU A 303     -24.376  -1.761  -9.037  1.00 46.93           C  
ATOM   2498  C   LEU A 303     -24.463  -2.735  -7.866  1.00 46.93           C  
ATOM   2499  CB  LEU A 303     -23.021  -1.049  -9.023  1.00 46.93           C  
ATOM   2500  O   LEU A 303     -24.322  -3.946  -8.048  1.00 46.93           O  
ATOM   2501  CG  LEU A 303     -21.869  -1.770  -9.725  1.00 46.93           C  
ATOM   2502  CD1 LEU A 303     -21.651  -1.188 -11.118  1.00 46.93           C  
ATOM   2503  CD2 LEU A 303     -20.594  -1.675  -8.895  1.00 46.93           C  
ATOM   2504  N   PHE A 304     -24.998  -2.213  -6.726  1.00 47.67           N  
ATOM   2505  CA  PHE A 304     -25.016  -3.025  -5.515  1.00 47.67           C  
ATOM   2506  C   PHE A 304     -26.370  -3.700  -5.336  1.00 47.67           C  
ATOM   2507  CB  PHE A 304     -24.689  -2.168  -4.288  1.00 47.67           C  
ATOM   2508  O   PHE A 304     -26.463  -4.765  -4.722  1.00 47.67           O  
ATOM   2509  CG  PHE A 304     -23.244  -1.757  -4.201  1.00 47.67           C  
ATOM   2510  CD1 PHE A 304     -22.275  -2.658  -3.780  1.00 47.67           C  
ATOM   2511  CD2 PHE A 304     -22.856  -0.468  -4.543  1.00 47.67           C  
ATOM   2512  CE1 PHE A 304     -20.936  -2.280  -3.699  1.00 47.67           C  
ATOM   2513  CE2 PHE A 304     -21.520  -0.083  -4.465  1.00 47.67           C  
ATOM   2514  CZ  PHE A 304     -20.562  -0.990  -4.041  1.00 47.67           C  
ATOM   2515  N   SER A 305     -27.460  -3.055  -5.962  1.00 43.89           N  
ATOM   2516  CA  SER A 305     -28.791  -3.652  -5.915  1.00 43.89           C  
ATOM   2517  C   SER A 305     -28.837  -4.961  -6.696  1.00 43.89           C  
ATOM   2518  CB  SER A 305     -29.834  -2.681  -6.469  1.00 43.89           C  
ATOM   2519  O   SER A 305     -29.560  -5.887  -6.322  1.00 43.89           O  
ATOM   2520  OG  SER A 305     -29.595  -2.415  -7.840  1.00 43.89           O  
ATOM   2521  N   LYS A 306     -27.973  -5.127  -7.649  1.00 43.18           N  
ATOM   2522  CA  LYS A 306     -27.895  -6.365  -8.418  1.00 43.18           C  
ATOM   2523  C   LYS A 306     -27.245  -7.479  -7.602  1.00 43.18           C  
ATOM   2524  CB  LYS A 306     -27.116  -6.144  -9.716  1.00 43.18           C  
ATOM   2525  O   LYS A 306     -27.576  -8.654  -7.772  1.00 43.18           O  
ATOM   2526  CG  LYS A 306     -27.926  -5.478 -10.818  1.00 43.18           C  
ATOM   2527  CD  LYS A 306     -27.176  -5.481 -12.143  1.00 43.18           C  
ATOM   2528  CE  LYS A 306     -27.989  -4.823 -13.249  1.00 43.18           C  
ATOM   2529  NZ  LYS A 306     -27.275  -4.861 -14.560  1.00 43.18           N  
ATOM   2530  N   PHE A 307     -26.529  -7.105  -6.495  1.00 46.63           N  
ATOM   2531  CA  PHE A 307     -25.800  -8.044  -5.651  1.00 46.63           C  
ATOM   2532  C   PHE A 307     -26.666  -8.511  -4.488  1.00 46.63           C  
ATOM   2533  CB  PHE A 307     -24.511  -7.407  -5.124  1.00 46.63           C  
ATOM   2534  O   PHE A 307     -26.366  -9.523  -3.851  1.00 46.63           O  
ATOM   2535  CG  PHE A 307     -23.496  -7.114  -6.195  1.00 46.63           C  
ATOM   2536  CD1 PHE A 307     -22.815  -8.147  -6.828  1.00 46.63           C  
ATOM   2537  CD2 PHE A 307     -23.221  -5.805  -6.569  1.00 46.63           C  
ATOM   2538  CE1 PHE A 307     -21.875  -7.879  -7.821  1.00 46.63           C  
ATOM   2539  CE2 PHE A 307     -22.283  -5.529  -7.560  1.00 46.63           C  
ATOM   2540  CZ  PHE A 307     -21.610  -6.567  -8.183  1.00 46.63           C  
ATOM   2541  N   GLN A 308     -27.812  -7.906  -4.140  1.00 44.71           N  
ATOM   2542  CA  GLN A 308     -28.699  -8.173  -3.012  1.00 44.71           C  
ATOM   2543  C   GLN A 308     -29.763  -9.203  -3.381  1.00 44.71           C  
ATOM   2544  CB  GLN A 308     -29.362  -6.882  -2.531  1.00 44.71           C  
ATOM   2545  O   GLN A 308     -30.339  -9.849  -2.503  1.00 44.71           O  
ATOM   2546  CG  GLN A 308     -28.416  -5.940  -1.798  1.00 44.71           C  
ATOM   2547  CD  GLN A 308     -29.115  -4.703  -1.266  1.00 44.71           C  
ATOM   2548  NE2 GLN A 308     -28.389  -3.896  -0.500  1.00 44.71           N  
ATOM   2549  OE1 GLN A 308     -30.297  -4.475  -1.541  1.00 44.71           O  
ATOM   2550  N   ASN A 309     -29.897  -9.625  -4.718  1.00 45.04           N  
ATOM   2551  CA  ASN A 309     -30.850 -10.645  -5.142  1.00 45.04           C  
ATOM   2552  C   ASN A 309     -30.281 -12.050  -4.973  1.00 45.04           C  
ATOM   2553  CB  ASN A 309     -31.272 -10.414  -6.595  1.00 45.04           C  
ATOM   2554  O   ASN A 309     -29.125 -12.302  -5.320  1.00 45.04           O  
ATOM   2555  CG  ASN A 309     -32.663  -9.822  -6.712  1.00 45.04           C  
ATOM   2556  ND2 ASN A 309     -32.984  -9.292  -7.886  1.00 45.04           N  
ATOM   2557  OD1 ASN A 309     -33.441  -9.840  -5.755  1.00 45.04           O  
ATOM   2558  N   GLU A 310     -30.820 -12.910  -3.959  1.00 43.73           N  
ATOM   2559  CA  GLU A 310     -30.504 -14.288  -3.596  1.00 43.73           C  
ATOM   2560  C   GLU A 310     -30.260 -15.143  -4.836  1.00 43.73           C  
ATOM   2561  CB  GLU A 310     -31.629 -14.893  -2.753  1.00 43.73           C  
ATOM   2562  O   GLU A 310     -29.467 -16.086  -4.800  1.00 43.73           O  
ATOM   2563  CG  GLU A 310     -31.485 -14.636  -1.260  1.00 43.73           C  
ATOM   2564  CD  GLU A 310     -32.552 -15.327  -0.426  1.00 43.73           C  
ATOM   2565  OE1 GLU A 310     -32.518 -15.213   0.820  1.00 43.73           O  
ATOM   2566  OE2 GLU A 310     -33.429 -15.990  -1.024  1.00 43.73           O  
ATOM   2567  N   LYS A 311     -30.596 -14.743  -6.027  1.00 45.79           N  
ATOM   2568  CA  LYS A 311     -30.415 -15.488  -7.269  1.00 45.79           C  
ATOM   2569  C   LYS A 311     -29.011 -15.287  -7.832  1.00 45.79           C  
ATOM   2570  CB  LYS A 311     -31.460 -15.069  -8.304  1.00 45.79           C  
ATOM   2571  O   LYS A 311     -28.510 -16.128  -8.582  1.00 45.79           O  
ATOM   2572  CG  LYS A 311     -32.693 -15.959  -8.335  1.00 45.79           C  
ATOM   2573  CD  LYS A 311     -33.652 -15.548  -9.445  1.00 45.79           C  
ATOM   2574  CE  LYS A 311     -34.911 -16.404  -9.443  1.00 45.79           C  
ATOM   2575  NZ  LYS A 311     -35.845 -16.017 -10.542  1.00 45.79           N  
ATOM   2576  N   TYR A 312     -28.151 -14.483  -7.124  1.00 47.67           N  
ATOM   2577  CA  TYR A 312     -26.836 -14.179  -7.676  1.00 47.67           C  
ATOM   2578  C   TYR A 312     -25.730 -14.605  -6.717  1.00 47.67           C  
ATOM   2579  CB  TYR A 312     -26.713 -12.684  -7.983  1.00 47.67           C  
ATOM   2580  O   TYR A 312     -24.674 -13.971  -6.657  1.00 47.67           O  
ATOM   2581  CG  TYR A 312     -27.607 -12.219  -9.107  1.00 47.67           C  
ATOM   2582  CD1 TYR A 312     -27.266 -12.452 -10.437  1.00 47.67           C  
ATOM   2583  CD2 TYR A 312     -28.795 -11.546  -8.841  1.00 47.67           C  
ATOM   2584  CE1 TYR A 312     -28.086 -12.025 -11.476  1.00 47.67           C  
ATOM   2585  CE2 TYR A 312     -29.623 -11.114  -9.872  1.00 47.67           C  
ATOM   2586  OH  TYR A 312     -30.076 -10.932 -12.208  1.00 47.67           O  
ATOM   2587  CZ  TYR A 312     -29.261 -11.358 -11.184  1.00 47.67           C  
ATOM   2588  N   LYS A 313     -25.874 -15.674  -5.894  1.00 47.81           N  
ATOM   2589  CA  LYS A 313     -24.874 -16.248  -4.998  1.00 47.81           C  
ATOM   2590  C   LYS A 313     -23.518 -16.364  -5.689  1.00 47.81           C  
ATOM   2591  CB  LYS A 313     -25.326 -17.620  -4.497  1.00 47.81           C  
ATOM   2592  O   LYS A 313     -22.476 -16.176  -5.059  1.00 47.81           O  
ATOM   2593  CG  LYS A 313     -26.084 -17.579  -3.178  1.00 47.81           C  
ATOM   2594  CD  LYS A 313     -26.362 -18.980  -2.649  1.00 47.81           C  
ATOM   2595  CE  LYS A 313     -27.167 -18.941  -1.357  1.00 47.81           C  
ATOM   2596  NZ  LYS A 313     -27.410 -20.311  -0.814  1.00 47.81           N  
ATOM   2597  N   GLU A 314     -23.448 -16.583  -7.010  1.00 43.84           N  
ATOM   2598  CA  GLU A 314     -22.224 -16.508  -7.802  1.00 43.84           C  
ATOM   2599  C   GLU A 314     -21.725 -15.070  -7.912  1.00 43.84           C  
ATOM   2600  CB  GLU A 314     -22.449 -17.095  -9.198  1.00 43.84           C  
ATOM   2601  O   GLU A 314     -20.517 -14.828  -7.950  1.00 43.84           O  
ATOM   2602  CG  GLU A 314     -22.433 -18.616  -9.236  1.00 43.84           C  
ATOM   2603  CD  GLU A 314     -22.624 -19.183 -10.633  1.00 43.84           C  
ATOM   2604  OE1 GLU A 314     -22.607 -20.425 -10.792  1.00 43.84           O  
ATOM   2605  OE2 GLU A 314     -22.792 -18.380 -11.577  1.00 43.84           O  
ATOM   2606  N   ASP A 315     -22.583 -14.073  -7.661  1.00 51.36           N  
ATOM   2607  CA  ASP A 315     -22.320 -12.638  -7.596  1.00 51.36           C  
ATOM   2608  C   ASP A 315     -21.803 -12.236  -6.217  1.00 51.36           C  
ATOM   2609  CB  ASP A 315     -23.584 -11.845  -7.935  1.00 51.36           C  
ATOM   2610  O   ASP A 315     -21.241 -11.152  -6.051  1.00 51.36           O  
ATOM   2611  CG  ASP A 315     -23.925 -11.877  -9.415  1.00 51.36           C  
ATOM   2612  OD1 ASP A 315     -23.034 -12.171 -10.240  1.00 51.36           O  
ATOM   2613  OD2 ASP A 315     -25.095 -11.602  -9.759  1.00 51.36           O  
ATOM   2614  N   SER A 316     -21.746 -13.291  -5.190  1.00 59.76           N  
ATOM   2615  CA  SER A 316     -21.238 -13.081  -3.838  1.00 59.76           C  
ATOM   2616  C   SER A 316     -19.715 -13.022  -3.822  1.00 59.76           C  
ATOM   2617  CB  SER A 316     -21.724 -14.191  -2.904  1.00 59.76           C  
ATOM   2618  O   SER A 316     -19.125 -12.266  -3.047  1.00 59.76           O  
ATOM   2619  OG  SER A 316     -20.879 -15.326  -2.991  1.00 59.76           O  
ATOM   2620  N   GLN A 317     -19.118 -13.780  -4.795  1.00 71.57           N  
ATOM   2621  CA  GLN A 317     -17.660 -13.784  -4.856  1.00 71.57           C  
ATOM   2622  C   GLN A 317     -17.123 -12.415  -5.265  1.00 71.57           C  
ATOM   2623  CB  GLN A 317     -17.166 -14.854  -5.830  1.00 71.57           C  
ATOM   2624  O   GLN A 317     -16.131 -11.940  -4.708  1.00 71.57           O  
ATOM   2625  CG  GLN A 317     -15.652 -15.021  -5.844  1.00 71.57           C  
ATOM   2626  CD  GLN A 317     -15.193 -16.133  -6.769  1.00 71.57           C  
ATOM   2627  NE2 GLN A 317     -13.882 -16.337  -6.844  1.00 71.57           N  
ATOM   2628  OE1 GLN A 317     -16.009 -16.802  -7.410  1.00 71.57           O  
ATOM   2629  N   PHE A 318     -17.833 -11.711  -6.209  1.00 70.39           N  
ATOM   2630  CA  PHE A 318     -17.454 -10.385  -6.682  1.00 70.39           C  
ATOM   2631  C   PHE A 318     -17.496  -9.372  -5.544  1.00 70.39           C  
ATOM   2632  CB  PHE A 318     -18.376  -9.935  -7.820  1.00 70.39           C  
ATOM   2633  O   PHE A 318     -16.551  -8.603  -5.356  1.00 70.39           O  
ATOM   2634  CG  PHE A 318     -17.973  -8.628  -8.447  1.00 70.39           C  
ATOM   2635  CD1 PHE A 318     -18.517  -7.430  -7.999  1.00 70.39           C  
ATOM   2636  CD2 PHE A 318     -17.050  -8.597  -9.484  1.00 70.39           C  
ATOM   2637  CE1 PHE A 318     -18.146  -6.218  -8.578  1.00 70.39           C  
ATOM   2638  CE2 PHE A 318     -16.674  -7.390 -10.067  1.00 70.39           C  
ATOM   2639  CZ  PHE A 318     -17.224  -6.202  -9.613  1.00 70.39           C  
ATOM   2640  N   LEU A 319     -18.582  -9.365  -4.851  1.00 71.01           N  
ATOM   2641  CA  LEU A 319     -18.757  -8.444  -3.733  1.00 71.01           C  
ATOM   2642  C   LEU A 319     -17.714  -8.699  -2.650  1.00 71.01           C  
ATOM   2643  CB  LEU A 319     -20.164  -8.576  -3.144  1.00 71.01           C  
ATOM   2644  O   LEU A 319     -17.132  -7.757  -2.108  1.00 71.01           O  
ATOM   2645  CG  LEU A 319     -20.505  -7.638  -1.985  1.00 71.01           C  
ATOM   2646  CD1 LEU A 319     -20.368  -6.184  -2.423  1.00 71.01           C  
ATOM   2647  CD2 LEU A 319     -21.912  -7.917  -1.468  1.00 71.01           C  
ATOM   2648  N   THR A 320     -17.535  -9.945  -2.367  1.00 77.68           N  
ATOM   2649  CA  THR A 320     -16.536 -10.320  -1.374  1.00 77.68           C  
ATOM   2650  C   THR A 320     -15.153  -9.821  -1.782  1.00 77.68           C  
ATOM   2651  CB  THR A 320     -16.494 -11.846  -1.172  1.00 77.68           C  
ATOM   2652  O   THR A 320     -14.442  -9.216  -0.977  1.00 77.68           O  
ATOM   2653  CG2 THR A 320     -15.428 -12.238  -0.155  1.00 77.68           C  
ATOM   2654  OG1 THR A 320     -17.772 -12.295  -0.704  1.00 77.68           O  
ATOM   2655  N   GLU A 321     -14.748 -10.055  -3.044  1.00 80.00           N  
ATOM   2656  CA  GLU A 321     -13.454  -9.603  -3.545  1.00 80.00           C  
ATOM   2657  C   GLU A 321     -13.346  -8.081  -3.503  1.00 80.00           C  
ATOM   2658  CB  GLU A 321     -13.223 -10.107  -4.972  1.00 80.00           C  
ATOM   2659  O   GLU A 321     -12.312  -7.538  -3.109  1.00 80.00           O  
ATOM   2660  CG  GLU A 321     -12.947 -11.601  -5.059  1.00 80.00           C  
ATOM   2661  CD  GLU A 321     -12.870 -12.114  -6.489  1.00 80.00           C  
ATOM   2662  OE1 GLU A 321     -12.401 -13.256  -6.699  1.00 80.00           O  
ATOM   2663  OE2 GLU A 321     -13.280 -11.368  -7.405  1.00 80.00           O  
ATOM   2664  N   PHE A 322     -14.372  -7.513  -3.908  1.00 78.75           N  
ATOM   2665  CA  PHE A 322     -14.418  -6.056  -3.910  1.00 78.75           C  
ATOM   2666  C   PHE A 322     -14.210  -5.505  -2.505  1.00 78.75           C  
ATOM   2667  CB  PHE A 322     -15.752  -5.559  -4.477  1.00 78.75           C  
ATOM   2668  O   PHE A 322     -13.406  -4.593  -2.302  1.00 78.75           O  
ATOM   2669  CG  PHE A 322     -15.825  -4.065  -4.634  1.00 78.75           C  
ATOM   2670  CD1 PHE A 322     -16.586  -3.296  -3.761  1.00 78.75           C  
ATOM   2671  CD2 PHE A 322     -15.134  -3.427  -5.656  1.00 78.75           C  
ATOM   2672  CE1 PHE A 322     -16.656  -1.912  -3.904  1.00 78.75           C  
ATOM   2673  CE2 PHE A 322     -15.199  -2.045  -5.806  1.00 78.75           C  
ATOM   2674  CZ  PHE A 322     -15.961  -1.290  -4.930  1.00 78.75           C  
ATOM   2675  N   CYS A 323     -14.939  -6.053  -1.519  1.00 80.64           N  
ATOM   2676  CA  CYS A 323     -14.841  -5.609  -0.133  1.00 80.64           C  
ATOM   2677  C   CYS A 323     -13.444  -5.860   0.422  1.00 80.64           C  
ATOM   2678  CB  CYS A 323     -15.879  -6.322   0.732  1.00 80.64           C  
ATOM   2679  O   CYS A 323     -12.895  -5.019   1.136  1.00 80.64           O  
ATOM   2680  SG  CYS A 323     -17.575  -5.779   0.431  1.00 80.64           S  
ATOM   2681  N   HIS A 324     -12.864  -6.981   0.074  1.00 88.18           N  
ATOM   2682  CA  HIS A 324     -11.512  -7.302   0.517  1.00 88.18           C  
ATOM   2683  C   HIS A 324     -10.493  -6.336  -0.078  1.00 88.18           C  
ATOM   2684  CB  HIS A 324     -11.153  -8.741   0.141  1.00 88.18           C  
ATOM   2685  O   HIS A 324      -9.553  -5.922   0.603  1.00 88.18           O  
ATOM   2686  CG  HIS A 324     -11.717  -9.764   1.076  1.00 88.18           C  
ATOM   2687  CD2 HIS A 324     -11.110 -10.598   1.953  1.00 88.18           C  
ATOM   2688  ND1 HIS A 324     -13.068 -10.017   1.174  1.00 88.18           N  
ATOM   2689  CE1 HIS A 324     -13.267 -10.966   2.074  1.00 88.18           C  
ATOM   2690  NE2 HIS A 324     -12.095 -11.335   2.561  1.00 88.18           N  
ATOM   2691  N   ILE A 325     -10.688  -5.914  -1.379  1.00 83.12           N  
ATOM   2692  CA  ILE A 325      -9.812  -4.947  -2.032  1.00 83.12           C  
ATOM   2693  C   ILE A 325      -9.895  -3.605  -1.307  1.00 83.12           C  
ATOM   2694  CB  ILE A 325     -10.175  -4.773  -3.524  1.00 83.12           C  
ATOM   2695  O   ILE A 325      -8.868  -3.001  -0.988  1.00 83.12           O  
ATOM   2696  CG1 ILE A 325      -9.751  -6.010  -4.324  1.00 83.12           C  
ATOM   2697  CG2 ILE A 325      -9.530  -3.506  -4.092  1.00 83.12           C  
ATOM   2698  CD1 ILE A 325     -10.294  -6.043  -5.746  1.00 83.12           C  
ATOM   2699  N   ILE A 326     -11.061  -3.247  -0.982  1.00 80.64           N  
ATOM   2700  CA  ILE A 326     -11.264  -1.956  -0.334  1.00 80.64           C  
ATOM   2701  C   ILE A 326     -10.658  -1.981   1.067  1.00 80.64           C  
ATOM   2702  CB  ILE A 326     -12.763  -1.588  -0.265  1.00 80.64           C  
ATOM   2703  O   ILE A 326      -9.947  -1.053   1.460  1.00 80.64           O  
ATOM   2704  CG1 ILE A 326     -13.346  -1.454  -1.676  1.00 80.64           C  
ATOM   2705  CG2 ILE A 326     -12.965  -0.298   0.536  1.00 80.64           C  
ATOM   2706  CD1 ILE A 326     -12.663  -0.395  -2.531  1.00 80.64           C  
ATOM   2707  N   ALA A 327     -10.967  -3.035   1.834  1.00 85.29           N  
ATOM   2708  CA  ALA A 327     -10.451  -3.173   3.194  1.00 85.29           C  
ATOM   2709  C   ALA A 327      -8.925  -3.164   3.205  1.00 85.29           C  
ATOM   2710  CB  ALA A 327     -10.977  -4.455   3.834  1.00 85.29           C  
ATOM   2711  O   ALA A 327      -8.308  -2.487   4.031  1.00 85.29           O  
ATOM   2712  N   THR A 328      -8.345  -3.899   2.299  1.00 90.10           N  
ATOM   2713  CA  THR A 328      -6.892  -3.973   2.205  1.00 90.10           C  
ATOM   2714  C   THR A 328      -6.306  -2.625   1.795  1.00 90.10           C  
ATOM   2715  CB  THR A 328      -6.451  -5.054   1.201  1.00 90.10           C  
ATOM   2716  O   THR A 328      -5.262  -2.215   2.305  1.00 90.10           O  
ATOM   2717  CG2 THR A 328      -4.932  -5.179   1.159  1.00 90.10           C  
ATOM   2718  OG1 THR A 328      -7.012  -6.315   1.589  1.00 90.10           O  
ATOM   2719  N   SER A 329      -6.943  -1.949   0.866  1.00 84.78           N  
ATOM   2720  CA  SER A 329      -6.513  -0.623   0.434  1.00 84.78           C  
ATOM   2721  C   SER A 329      -6.548   0.372   1.589  1.00 84.78           C  
ATOM   2722  CB  SER A 329      -7.394  -0.120  -0.711  1.00 84.78           C  
ATOM   2723  O   SER A 329      -5.661   1.219   1.711  1.00 84.78           O  
ATOM   2724  OG  SER A 329      -7.224  -0.923  -1.866  1.00 84.78           O  
ATOM   2725  N   PHE A 330      -7.525   0.207   2.402  1.00 82.53           N  
ATOM   2726  CA  PHE A 330      -7.626   1.039   3.595  1.00 82.53           C  
ATOM   2727  C   PHE A 330      -6.459   0.775   4.539  1.00 82.53           C  
ATOM   2728  CB  PHE A 330      -8.953   0.788   4.317  1.00 82.53           C  
ATOM   2729  O   PHE A 330      -5.864   1.711   5.076  1.00 82.53           O  
ATOM   2730  CG  PHE A 330      -9.141   1.627   5.552  1.00 82.53           C  
ATOM   2731  CD1 PHE A 330      -8.986   1.073   6.816  1.00 82.53           C  
ATOM   2732  CD2 PHE A 330      -9.473   2.972   5.448  1.00 82.53           C  
ATOM   2733  CE1 PHE A 330      -9.158   1.847   7.961  1.00 82.53           C  
ATOM   2734  CE2 PHE A 330      -9.647   3.752   6.588  1.00 82.53           C  
ATOM   2735  CZ  PHE A 330      -9.491   3.188   7.843  1.00 82.53           C  
ATOM   2736  N   LEU A 331      -6.124  -0.461   4.763  1.00 88.99           N  
ATOM   2737  CA  LEU A 331      -5.051  -0.859   5.667  1.00 88.99           C  
ATOM   2738  C   LEU A 331      -3.730  -0.214   5.261  1.00 88.99           C  
ATOM   2739  CB  LEU A 331      -4.903  -2.383   5.686  1.00 88.99           C  
ATOM   2740  O   LEU A 331      -2.990   0.285   6.112  1.00 88.99           O  
ATOM   2741  CG  LEU A 331      -3.827  -2.948   6.615  1.00 88.99           C  
ATOM   2742  CD1 LEU A 331      -4.188  -2.676   8.071  1.00 88.99           C  
ATOM   2743  CD2 LEU A 331      -3.645  -4.443   6.374  1.00 88.99           C  
ATOM   2744  N   VAL A 332      -3.465  -0.100   3.928  1.00 88.52           N  
ATOM   2745  CA  VAL A 332      -2.169   0.399   3.480  1.00 88.52           C  
ATOM   2746  C   VAL A 332      -2.296   1.862   3.061  1.00 88.52           C  
ATOM   2747  CB  VAL A 332      -1.609  -0.443   2.313  1.00 88.52           C  
ATOM   2748  O   VAL A 332      -1.398   2.410   2.418  1.00 88.52           O  
ATOM   2749  CG1 VAL A 332      -1.295  -1.865   2.774  1.00 88.52           C  
ATOM   2750  CG2 VAL A 332      -2.596  -0.461   1.147  1.00 88.52           C  
ATOM   2751  N   SER A 333      -3.357   2.536   3.325  1.00 81.71           N  
ATOM   2752  CA  SER A 333      -3.641   3.935   3.018  1.00 81.71           C  
ATOM   2753  C   SER A 333      -3.551   4.200   1.519  1.00 81.71           C  
ATOM   2754  CB  SER A 333      -2.675   4.855   3.765  1.00 81.71           C  
ATOM   2755  O   SER A 333      -2.958   5.194   1.093  1.00 81.71           O  
ATOM   2756  OG  SER A 333      -2.849   4.735   5.167  1.00 81.71           O  
ATOM   2757  N   ASP A 334      -4.061   3.299   0.794  1.00 78.47           N  
ATOM   2758  CA  ASP A 334      -4.164   3.495  -0.649  1.00 78.47           C  
ATOM   2759  C   ASP A 334      -5.469   4.198  -1.015  1.00 78.47           C  
ATOM   2760  CB  ASP A 334      -4.065   2.155  -1.381  1.00 78.47           C  
ATOM   2761  O   ASP A 334      -6.504   3.550  -1.184  1.00 78.47           O  
ATOM   2762  CG  ASP A 334      -3.866   2.311  -2.878  1.00 78.47           C  
ATOM   2763  OD1 ASP A 334      -3.889   3.455  -3.381  1.00 78.47           O  
ATOM   2764  OD2 ASP A 334      -3.688   1.280  -3.562  1.00 78.47           O  
ATOM   2765  N   TRP A 335      -5.329   5.492  -1.158  1.00 68.25           N  
ATOM   2766  CA  TRP A 335      -6.531   6.317  -1.212  1.00 68.25           C  
ATOM   2767  C   TRP A 335      -6.967   6.552  -2.654  1.00 68.25           C  
ATOM   2768  CB  TRP A 335      -6.294   7.659  -0.512  1.00 68.25           C  
ATOM   2769  O   TRP A 335      -8.045   7.098  -2.903  1.00 68.25           O  
ATOM   2770  CG  TRP A 335      -5.817   7.531   0.904  1.00 68.25           C  
ATOM   2771  CD1 TRP A 335      -4.602   7.911   1.401  1.00 68.25           C  
ATOM   2772  CD2 TRP A 335      -6.547   6.981   2.004  1.00 68.25           C  
ATOM   2773  CE2 TRP A 335      -5.711   7.059   3.141  1.00 68.25           C  
ATOM   2774  CE3 TRP A 335      -7.828   6.429   2.141  1.00 68.25           C  
ATOM   2775  NE1 TRP A 335      -4.532   7.630   2.746  1.00 68.25           N  
ATOM   2776  CH2 TRP A 335      -7.374   6.070   4.504  1.00 68.25           C  
ATOM   2777  CZ2 TRP A 335      -6.117   6.606   4.398  1.00 68.25           C  
ATOM   2778  CZ3 TRP A 335      -8.229   5.978   3.393  1.00 68.25           C  
ATOM   2779  N   ASP A 336      -6.213   6.181  -3.551  1.00 65.97           N  
ATOM   2780  CA  ASP A 336      -6.565   6.357  -4.957  1.00 65.97           C  
ATOM   2781  C   ASP A 336      -7.392   5.179  -5.467  1.00 65.97           C  
ATOM   2782  CB  ASP A 336      -5.305   6.524  -5.809  1.00 65.97           C  
ATOM   2783  O   ASP A 336      -6.988   4.492  -6.408  1.00 65.97           O  
ATOM   2784  CG  ASP A 336      -5.604   6.986  -7.224  1.00 65.97           C  
ATOM   2785  OD1 ASP A 336      -6.701   7.533  -7.469  1.00 65.97           O  
ATOM   2786  OD2 ASP A 336      -4.735   6.799  -8.104  1.00 65.97           O  
ATOM   2787  N   LEU A 337      -8.415   4.876  -4.695  1.00 61.66           N  
ATOM   2788  CA  LEU A 337      -9.301   3.796  -5.114  1.00 61.66           C  
ATOM   2789  C   LEU A 337     -10.389   4.317  -6.047  1.00 61.66           C  
ATOM   2790  CB  LEU A 337      -9.938   3.121  -3.896  1.00 61.66           C  
ATOM   2791  O   LEU A 337     -11.199   5.160  -5.654  1.00 61.66           O  
ATOM   2792  CG  LEU A 337     -10.560   1.744  -4.132  1.00 61.66           C  
ATOM   2793  CD1 LEU A 337      -9.476   0.672  -4.167  1.00 61.66           C  
ATOM   2794  CD2 LEU A 337     -11.593   1.432  -3.055  1.00 61.66           C  
ATOM   2795  N   HIS A 338     -10.245   4.111  -7.288  1.00 59.30           N  
ATOM   2796  CA  HIS A 338     -11.273   4.442  -8.268  1.00 59.30           C  
ATOM   2797  C   HIS A 338     -11.528   3.274  -9.215  1.00 59.30           C  
ATOM   2798  CB  HIS A 338     -10.875   5.686  -9.064  1.00 59.30           C  
ATOM   2799  O   HIS A 338     -10.797   2.281  -9.194  1.00 59.30           O  
ATOM   2800  CG  HIS A 338      -9.557   5.557  -9.759  1.00 59.30           C  
ATOM   2801  CD2 HIS A 338      -8.333   6.039  -9.440  1.00 59.30           C  
ATOM   2802  ND1 HIS A 338      -9.402   4.860 -10.938  1.00 59.30           N  
ATOM   2803  CE1 HIS A 338      -8.136   4.919 -11.314  1.00 59.30           C  
ATOM   2804  NE2 HIS A 338      -7.466   5.629 -10.422  1.00 59.30           N  
ATOM   2805  N   LEU A 339     -12.673   3.298  -9.844  1.00 54.67           N  
ATOM   2806  CA  LEU A 339     -13.126   2.158 -10.633  1.00 54.67           C  
ATOM   2807  C   LEU A 339     -12.135   1.840 -11.748  1.00 54.67           C  
ATOM   2808  CB  LEU A 339     -14.509   2.434 -11.228  1.00 54.67           C  
ATOM   2809  O   LEU A 339     -12.095   0.713 -12.246  1.00 54.67           O  
ATOM   2810  CG  LEU A 339     -15.688   2.382 -10.255  1.00 54.67           C  
ATOM   2811  CD1 LEU A 339     -16.972   2.820 -10.953  1.00 54.67           C  
ATOM   2812  CD2 LEU A 339     -15.841   0.980  -9.675  1.00 54.67           C  
ATOM   2813  N   GLY A 340     -11.205   2.890 -12.005  1.00 56.13           N  
ATOM   2814  CA  GLY A 340     -10.168   2.670 -13.001  1.00 56.13           C  
ATOM   2815  C   GLY A 340      -9.077   1.728 -12.529  1.00 56.13           C  
ATOM   2816  O   GLY A 340      -8.413   1.081 -13.342  1.00 56.13           O  
ATOM   2817  N   ASN A 341      -8.911   1.587 -11.234  1.00 68.15           N  
ATOM   2818  CA  ASN A 341      -7.862   0.740 -10.677  1.00 68.15           C  
ATOM   2819  C   ASN A 341      -8.401  -0.633 -10.284  1.00 68.15           C  
ATOM   2820  CB  ASN A 341      -7.207   1.419  -9.472  1.00 68.15           C  
ATOM   2821  O   ASN A 341      -7.635  -1.518  -9.898  1.00 68.15           O  
ATOM   2822  CG  ASN A 341      -6.364   2.616  -9.864  1.00 68.15           C  
ATOM   2823  ND2 ASN A 341      -5.919   3.378  -8.871  1.00 68.15           N  
ATOM   2824  OD1 ASN A 341      -6.114   2.854 -11.048  1.00 68.15           O  
ATOM   2825  N   ILE A 342      -9.667  -0.921 -10.330  1.00 67.90           N  
ATOM   2826  CA  ILE A 342     -10.294  -2.219 -10.108  1.00 67.90           C  
ATOM   2827  C   ILE A 342     -10.674  -2.844 -11.448  1.00 67.90           C  
ATOM   2828  CB  ILE A 342     -11.538  -2.099  -9.200  1.00 67.90           C  
ATOM   2829  O   ILE A 342     -11.495  -2.294 -12.186  1.00 67.90           O  
ATOM   2830  CG1 ILE A 342     -11.158  -1.474  -7.852  1.00 67.90           C  
ATOM   2831  CG2 ILE A 342     -12.198  -3.467  -9.003  1.00 67.90           C  
ATOM   2832  CD1 ILE A 342     -12.337  -1.264  -6.913  1.00 67.90           C  
ATOM   2833  N   VAL A 343     -10.035  -3.892 -11.753  1.00 67.39           N  
ATOM   2834  CA  VAL A 343     -10.222  -4.473 -13.079  1.00 67.39           C  
ATOM   2835  C   VAL A 343     -10.813  -5.875 -12.950  1.00 67.39           C  
ATOM   2836  CB  VAL A 343      -8.895  -4.524 -13.868  1.00 67.39           C  
ATOM   2837  O   VAL A 343     -10.609  -6.551 -11.939  1.00 67.39           O  
ATOM   2838  CG1 VAL A 343      -8.346  -3.117 -14.093  1.00 67.39           C  
ATOM   2839  CG2 VAL A 343      -7.872  -5.390 -13.135  1.00 67.39           C  
ATOM   2840  N   LEU A 344     -11.639  -6.204 -13.916  1.00 64.82           N  
ATOM   2841  CA  LEU A 344     -12.251  -7.525 -14.009  1.00 64.82           C  
ATOM   2842  C   LEU A 344     -11.498  -8.404 -15.002  1.00 64.82           C  
ATOM   2843  CB  LEU A 344     -13.720  -7.408 -14.424  1.00 64.82           C  
ATOM   2844  O   LEU A 344     -11.257  -7.996 -16.140  1.00 64.82           O  
ATOM   2845  CG  LEU A 344     -14.495  -8.720 -14.553  1.00 64.82           C  
ATOM   2846  CD1 LEU A 344     -14.698  -9.353 -13.181  1.00 64.82           C  
ATOM   2847  CD2 LEU A 344     -15.834  -8.485 -15.243  1.00 64.82           C  
ATOM   2848  N   ASN A 345     -10.958  -9.378 -14.530  1.00 69.47           N  
ATOM   2849  CA  ASN A 345     -10.343 -10.415 -15.353  1.00 69.47           C  
ATOM   2850  C   ASN A 345     -11.032 -11.763 -15.162  1.00 69.47           C  
ATOM   2851  CB  ASN A 345      -8.850 -10.533 -15.041  1.00 69.47           C  
ATOM   2852  O   ASN A 345     -10.972 -12.348 -14.079  1.00 69.47           O  
ATOM   2853  CG  ASN A 345      -8.123 -11.450 -16.004  1.00 69.47           C  
ATOM   2854  ND2 ASN A 345      -6.955 -11.932 -15.597  1.00 69.47           N  
ATOM   2855  OD1 ASN A 345      -8.607 -11.723 -17.106  1.00 69.47           O  
ATOM   2856  N   LYS A 346     -11.628 -12.105 -16.319  1.00 72.96           N  
ATOM   2857  CA  LYS A 346     -12.489 -13.282 -16.239  1.00 72.96           C  
ATOM   2858  C   LYS A 346     -13.605 -13.077 -15.218  1.00 72.96           C  
ATOM   2859  CB  LYS A 346     -11.670 -14.523 -15.879  1.00 72.96           C  
ATOM   2860  O   LYS A 346     -14.410 -12.153 -15.348  1.00 72.96           O  
ATOM   2861  CG  LYS A 346     -10.627 -14.900 -16.920  1.00 72.96           C  
ATOM   2862  CD  LYS A 346      -9.878 -16.167 -16.528  1.00 72.96           C  
ATOM   2863  CE  LYS A 346      -8.832 -16.543 -17.568  1.00 72.96           C  
ATOM   2864  NZ  LYS A 346      -8.034 -17.733 -17.145  1.00 72.96           N  
ATOM   2865  N   LYS A 347     -13.683 -13.853 -14.104  1.00 72.40           N  
ATOM   2866  CA  LYS A 347     -14.723 -13.780 -13.082  1.00 72.40           C  
ATOM   2867  C   LYS A 347     -14.177 -13.196 -11.782  1.00 72.40           C  
ATOM   2868  CB  LYS A 347     -15.321 -15.164 -12.824  1.00 72.40           C  
ATOM   2869  O   LYS A 347     -14.841 -13.246 -10.745  1.00 72.40           O  
ATOM   2870  CG  LYS A 347     -16.135 -15.713 -13.987  1.00 72.40           C  
ATOM   2871  CD  LYS A 347     -16.790 -17.042 -13.633  1.00 72.40           C  
ATOM   2872  CE  LYS A 347     -17.617 -17.585 -14.790  1.00 72.40           C  
ATOM   2873  NZ  LYS A 347     -18.256 -18.891 -14.450  1.00 72.40           N  
ATOM   2874  N   HIS A 348     -12.897 -12.557 -11.785  1.00 75.45           N  
ATOM   2875  CA  HIS A 348     -12.288 -12.072 -10.551  1.00 75.45           C  
ATOM   2876  C   HIS A 348     -11.946 -10.590 -10.650  1.00 75.45           C  
ATOM   2877  CB  HIS A 348     -11.032 -12.880 -10.220  1.00 75.45           C  
ATOM   2878  O   HIS A 348     -11.639 -10.090 -11.735  1.00 75.45           O  
ATOM   2879  CG  HIS A 348     -11.306 -14.319  -9.920  1.00 75.45           C  
ATOM   2880  CD2 HIS A 348     -11.104 -15.436 -10.658  1.00 75.45           C  
ATOM   2881  ND1 HIS A 348     -11.861 -14.739  -8.730  1.00 75.45           N  
ATOM   2882  CE1 HIS A 348     -11.987 -16.055  -8.749  1.00 75.45           C  
ATOM   2883  NE2 HIS A 348     -11.535 -16.503  -9.908  1.00 75.45           N  
ATOM   2884  N   LEU A 349     -12.030  -9.966  -9.529  1.00 77.51           N  
ATOM   2885  CA  LEU A 349     -11.661  -8.557  -9.436  1.00 77.51           C  
ATOM   2886  C   LEU A 349     -10.225  -8.403  -8.947  1.00 77.51           C  
ATOM   2887  CB  LEU A 349     -12.615  -7.814  -8.497  1.00 77.51           C  
ATOM   2888  O   LEU A 349      -9.786  -9.132  -8.055  1.00 77.51           O  
ATOM   2889  CG  LEU A 349     -14.053  -7.643  -8.988  1.00 77.51           C  
ATOM   2890  CD1 LEU A 349     -14.932  -7.089  -7.872  1.00 77.51           C  
ATOM   2891  CD2 LEU A 349     -14.096  -6.733 -10.211  1.00 77.51           C  
ATOM   2892  N   TYR A 350      -9.524  -7.483  -9.625  1.00 80.07           N  
ATOM   2893  CA  TYR A 350      -8.161  -7.187  -9.197  1.00 80.07           C  
ATOM   2894  C   TYR A 350      -7.954  -5.685  -9.037  1.00 80.07           C  
ATOM   2895  CB  TYR A 350      -7.149  -7.749 -10.199  1.00 80.07           C  
ATOM   2896  O   TYR A 350      -8.586  -4.888  -9.733  1.00 80.07           O  
ATOM   2897  CG  TYR A 350      -7.161  -9.256 -10.295  1.00 80.07           C  
ATOM   2898  CD1 TYR A 350      -6.396 -10.034  -9.429  1.00 80.07           C  
ATOM   2899  CD2 TYR A 350      -7.937  -9.903 -11.250  1.00 80.07           C  
ATOM   2900  CE1 TYR A 350      -6.404 -11.423  -9.515  1.00 80.07           C  
ATOM   2901  CE2 TYR A 350      -7.952 -11.291 -11.345  1.00 80.07           C  
ATOM   2902  OH  TYR A 350      -7.194 -13.415 -10.563  1.00 80.07           O  
ATOM   2903  CZ  TYR A 350      -7.184 -12.041 -10.474  1.00 80.07           C  
ATOM   2904  N   LYS A 351      -7.184  -5.363  -7.999  1.00 83.57           N  
ATOM   2905  CA  LYS A 351      -6.717  -3.984  -7.894  1.00 83.57           C  
ATOM   2906  C   LYS A 351      -5.317  -3.831  -8.483  1.00 83.57           C  
ATOM   2907  CB  LYS A 351      -6.725  -3.525  -6.435  1.00 83.57           C  
ATOM   2908  O   LYS A 351      -4.415  -4.607  -8.161  1.00 83.57           O  
ATOM   2909  CG  LYS A 351      -6.226  -2.101  -6.232  1.00 83.57           C  
ATOM   2910  CD  LYS A 351      -6.491  -1.613  -4.813  1.00 83.57           C  
ATOM   2911  CE  LYS A 351      -5.973  -0.197  -4.602  1.00 83.57           C  
ATOM   2912  NZ  LYS A 351      -4.795   0.097  -5.472  1.00 83.57           N  
ATOM   2913  N   ILE A 352      -5.208  -2.802  -9.343  1.00 76.14           N  
ATOM   2914  CA  ILE A 352      -3.914  -2.513  -9.954  1.00 76.14           C  
ATOM   2915  C   ILE A 352      -3.416  -1.147  -9.487  1.00 76.14           C  
ATOM   2916  CB  ILE A 352      -3.995  -2.556 -11.496  1.00 76.14           C  
ATOM   2917  O   ILE A 352      -4.181  -0.360  -8.924  1.00 76.14           O  
ATOM   2918  CG1 ILE A 352      -4.997  -1.515 -12.007  1.00 76.14           C  
ATOM   2919  CG2 ILE A 352      -4.370  -3.960 -11.979  1.00 76.14           C  
ATOM   2920  CD1 ILE A 352      -5.021  -1.371 -13.523  1.00 76.14           C  
ATOM   2921  N   ASP A 353      -2.178  -0.901  -9.474  1.00 77.05           N  
ATOM   2922  CA  ASP A 353      -1.511   0.368  -9.199  1.00 77.05           C  
ATOM   2923  C   ASP A 353      -1.645   0.751  -7.727  1.00 77.05           C  
ATOM   2924  CB  ASP A 353      -2.082   1.478 -10.086  1.00 77.05           C  
ATOM   2925  O   ASP A 353      -2.745   0.723  -7.170  1.00 77.05           O  
ATOM   2926  CG  ASP A 353      -1.680   1.338 -11.543  1.00 77.05           C  
ATOM   2927  OD1 ASP A 353      -0.729   0.585 -11.844  1.00 77.05           O  
ATOM   2928  OD2 ASP A 353      -2.320   1.988 -12.398  1.00 77.05           O  
ATOM   2929  N   HIS A 354      -0.522   1.112  -7.071  1.00 77.31           N  
ATOM   2930  CA  HIS A 354      -0.454   1.555  -5.683  1.00 77.31           C  
ATOM   2931  C   HIS A 354       0.284   2.884  -5.565  1.00 77.31           C  
ATOM   2932  CB  HIS A 354       0.230   0.496  -4.816  1.00 77.31           C  
ATOM   2933  O   HIS A 354       0.977   3.128  -4.575  1.00 77.31           O  
ATOM   2934  CG  HIS A 354      -0.490  -0.815  -4.791  1.00 77.31           C  
ATOM   2935  CD2 HIS A 354      -0.222  -1.988  -5.412  1.00 77.31           C  
ATOM   2936  ND1 HIS A 354      -1.639  -1.019  -4.059  1.00 77.31           N  
ATOM   2937  CE1 HIS A 354      -2.048  -2.265  -4.231  1.00 77.31           C  
ATOM   2938  NE2 HIS A 354      -1.206  -2.874  -5.048  1.00 77.31           N  
ATOM   2939  N   ASP A 355       0.107   3.648  -6.600  1.00 71.02           N  
ATOM   2940  CA  ASP A 355       0.953   4.832  -6.722  1.00 71.02           C  
ATOM   2941  C   ASP A 355       0.759   5.769  -5.532  1.00 71.02           C  
ATOM   2942  CB  ASP A 355       0.656   5.572  -8.028  1.00 71.02           C  
ATOM   2943  O   ASP A 355       1.691   6.468  -5.128  1.00 71.02           O  
ATOM   2944  CG  ASP A 355       1.098   4.801  -9.259  1.00 71.02           C  
ATOM   2945  OD1 ASP A 355       1.918   3.866  -9.133  1.00 71.02           O  
ATOM   2946  OD2 ASP A 355       0.624   5.133 -10.367  1.00 71.02           O  
ATOM   2947  N   TRP A 356      -0.367   5.570  -4.881  1.00 70.29           N  
ATOM   2948  CA  TRP A 356      -0.666   6.563  -3.855  1.00 70.29           C  
ATOM   2949  C   TRP A 356      -0.872   5.900  -2.498  1.00 70.29           C  
ATOM   2950  CB  TRP A 356      -1.910   7.372  -4.236  1.00 70.29           C  
ATOM   2951  O   TRP A 356      -1.608   6.415  -1.653  1.00 70.29           O  
ATOM   2952  CG  TRP A 356      -1.779   8.117  -5.530  1.00 70.29           C  
ATOM   2953  CD1 TRP A 356      -2.092   7.659  -6.780  1.00 70.29           C  
ATOM   2954  CD2 TRP A 356      -1.296   9.453  -5.702  1.00 70.29           C  
ATOM   2955  CE2 TRP A 356      -1.344   9.740  -7.084  1.00 70.29           C  
ATOM   2956  CE3 TRP A 356      -0.828  10.436  -4.820  1.00 70.29           C  
ATOM   2957  NE1 TRP A 356      -1.832   8.630  -7.719  1.00 70.29           N  
ATOM   2958  CH2 TRP A 356      -0.486  11.916  -6.720  1.00 70.29           C  
ATOM   2959  CZ2 TRP A 356      -0.940  10.972  -7.605  1.00 70.29           C  
ATOM   2960  CZ3 TRP A 356      -0.426  11.661  -5.340  1.00 70.29           C  
ATOM   2961  N   ALA A 357      -0.210   4.850  -2.327  1.00 83.33           N  
ATOM   2962  CA  ALA A 357      -0.336   4.094  -1.083  1.00 83.33           C  
ATOM   2963  C   ALA A 357       0.587   4.654  -0.005  1.00 83.33           C  
ATOM   2964  CB  ALA A 357      -0.033   2.618  -1.325  1.00 83.33           C  
ATOM   2965  O   ALA A 357       1.476   5.458  -0.297  1.00 83.33           O  
ATOM   2966  N   LEU A 358       0.284   4.404   1.275  1.00 87.66           N  
ATOM   2967  CA  LEU A 358       1.108   4.626   2.459  1.00 87.66           C  
ATOM   2968  C   LEU A 358       1.075   6.092   2.877  1.00 87.66           C  
ATOM   2969  CB  LEU A 358       2.552   4.190   2.196  1.00 87.66           C  
ATOM   2970  O   LEU A 358       1.860   6.517   3.728  1.00 87.66           O  
ATOM   2971  CG  LEU A 358       2.769   2.706   1.897  1.00 87.66           C  
ATOM   2972  CD1 LEU A 358       4.259   2.399   1.793  1.00 87.66           C  
ATOM   2973  CD2 LEU A 358       2.113   1.843   2.969  1.00 87.66           C  
ATOM   2974  N   ASP A 359       0.190   6.832   2.179  1.00 79.44           N  
ATOM   2975  CA  ASP A 359       0.071   8.238   2.550  1.00 79.44           C  
ATOM   2976  C   ASP A 359      -0.440   8.388   3.981  1.00 79.44           C  
ATOM   2977  CB  ASP A 359      -0.859   8.972   1.581  1.00 79.44           C  
ATOM   2978  O   ASP A 359      -1.495   7.852   4.329  1.00 79.44           O  
ATOM   2979  CG  ASP A 359      -0.188   9.318   0.263  1.00 79.44           C  
ATOM   2980  OD1 ASP A 359       1.051   9.192   0.158  1.00 79.44           O  
ATOM   2981  OD2 ASP A 359      -0.904   9.724  -0.677  1.00 79.44           O  
ATOM   2982  N   GLU A 360       0.434   9.051   4.835  1.00 75.33           N  
ATOM   2983  CA  GLU A 360       0.105   9.435   6.204  1.00 75.33           C  
ATOM   2984  C   GLU A 360      -0.131   8.208   7.080  1.00 75.33           C  
ATOM   2985  CB  GLU A 360      -1.128  10.342   6.227  1.00 75.33           C  
ATOM   2986  O   GLU A 360      -0.872   8.273   8.063  1.00 75.33           O  
ATOM   2987  CG  GLU A 360      -0.921  11.679   5.530  1.00 75.33           C  
ATOM   2988  CD  GLU A 360      -2.147  12.576   5.576  1.00 75.33           C  
ATOM   2989  OE1 GLU A 360      -2.073  13.731   5.098  1.00 75.33           O  
ATOM   2990  OE2 GLU A 360      -3.191  12.121   6.095  1.00 75.33           O  
ATOM   2991  N   LEU A 361       0.307   7.135   6.589  1.00 81.57           N  
ATOM   2992  CA  LEU A 361       0.153   5.904   7.358  1.00 81.57           C  
ATOM   2993  C   LEU A 361       0.756   6.054   8.750  1.00 81.57           C  
ATOM   2994  CB  LEU A 361       0.810   4.730   6.627  1.00 81.57           C  
ATOM   2995  O   LEU A 361       0.219   5.522   9.724  1.00 81.57           O  
ATOM   2996  CG  LEU A 361       0.646   3.353   7.272  1.00 81.57           C  
ATOM   2997  CD1 LEU A 361      -0.814   2.917   7.227  1.00 81.57           C  
ATOM   2998  CD2 LEU A 361       1.537   2.328   6.578  1.00 81.57           C  
ATOM   2999  N   GLY A 362       1.792   6.840   8.823  1.00 67.52           N  
ATOM   3000  CA  GLY A 362       2.492   7.044  10.082  1.00 67.52           C  
ATOM   3001  C   GLY A 362       1.812   8.056  10.985  1.00 67.52           C  
ATOM   3002  O   GLY A 362       2.123   8.142  12.175  1.00 67.52           O  
ATOM   3003  N   GLN A 363       0.818   8.811  10.376  1.00 66.65           N  
ATOM   3004  CA  GLN A 363       0.080   9.811  11.140  1.00 66.65           C  
ATOM   3005  C   GLN A 363      -1.189   9.215  11.744  1.00 66.65           C  
ATOM   3006  CB  GLN A 363      -0.272  11.009  10.258  1.00 66.65           C  
ATOM   3007  O   GLN A 363      -1.947   8.527  11.056  1.00 66.65           O  
ATOM   3008  CG  GLN A 363       0.931  11.856   9.863  1.00 66.65           C  
ATOM   3009  CD  GLN A 363       0.542  13.109   9.101  1.00 66.65           C  
ATOM   3010  NE2 GLN A 363       1.514  13.983   8.861  1.00 66.65           N  
ATOM   3011  OE1 GLN A 363      -0.622  13.290   8.731  1.00 66.65           O  
ATOM   3012  N   ILE A 364      -1.194   8.867  13.005  1.00 58.97           N  
ATOM   3013  CA  ILE A 364      -2.378   8.333  13.669  1.00 58.97           C  
ATOM   3014  C   ILE A 364      -3.458   9.411  13.745  1.00 58.97           C  
ATOM   3015  CB  ILE A 364      -2.045   7.808  15.084  1.00 58.97           C  
ATOM   3016  O   ILE A 364      -3.315  10.390  14.480  1.00 58.97           O  
ATOM   3017  CG1 ILE A 364      -0.955   6.732  15.011  1.00 58.97           C  
ATOM   3018  CG2 ILE A 364      -3.303   7.268  15.770  1.00 58.97           C  
ATOM   3019  CD1 ILE A 364      -0.466   6.254  16.370  1.00 58.97           C  
ATOM   3020  N   LYS A 365      -4.289   9.658  12.702  1.00 57.04           N  
ATOM   3021  CA  LYS A 365      -5.379  10.629  12.672  1.00 57.04           C  
ATOM   3022  C   LYS A 365      -6.737   9.931  12.667  1.00 57.04           C  
ATOM   3023  CB  LYS A 365      -5.254  11.540  11.450  1.00 57.04           C  
ATOM   3024  O   LYS A 365      -6.811   8.707  12.543  1.00 57.04           O  
ATOM   3025  CG  LYS A 365      -4.015  12.423  11.462  1.00 57.04           C  
ATOM   3026  CD  LYS A 365      -3.978  13.350  10.253  1.00 57.04           C  
ATOM   3027  CE  LYS A 365      -2.745  14.243  10.269  1.00 57.04           C  
ATOM   3028  NZ  LYS A 365      -2.699  15.146   9.081  1.00 57.04           N  
ATOM   3029  N   ILE A 366      -7.805  10.773  13.112  1.00 48.42           N  
ATOM   3030  CA  ILE A 366      -9.156  10.247  12.948  1.00 48.42           C  
ATOM   3031  C   ILE A 366      -9.348   9.755  11.515  1.00 48.42           C  
ATOM   3032  CB  ILE A 366     -10.222  11.310  13.297  1.00 48.42           C  
ATOM   3033  O   ILE A 366      -9.089  10.491  10.559  1.00 48.42           O  
ATOM   3034  CG1 ILE A 366     -10.128  11.695  14.778  1.00 48.42           C  
ATOM   3035  CG2 ILE A 366     -11.625  10.802  12.951  1.00 48.42           C  
ATOM   3036  CD1 ILE A 366     -11.018  12.866  15.171  1.00 48.42           C  
ATOM   3037  N   LEU A 367      -9.512   8.481  11.472  1.00 56.24           N  
ATOM   3038  CA  LEU A 367      -9.648   7.844  10.167  1.00 56.24           C  
ATOM   3039  C   LEU A 367     -11.103   7.845   9.710  1.00 56.24           C  
ATOM   3040  CB  LEU A 367      -9.116   6.409  10.213  1.00 56.24           C  
ATOM   3041  O   LEU A 367     -12.012   7.640  10.517  1.00 56.24           O  
ATOM   3042  CG  LEU A 367      -7.603   6.251  10.373  1.00 56.24           C  
ATOM   3043  CD1 LEU A 367      -7.259   4.820  10.772  1.00 56.24           C  
ATOM   3044  CD2 LEU A 367      -6.885   6.641   9.086  1.00 56.24           C  
ATOM   3045  N   SER A 368     -11.352   8.570   8.688  1.00 55.84           N  
ATOM   3046  CA  SER A 368     -12.640   8.329   8.045  1.00 55.84           C  
ATOM   3047  C   SER A 368     -12.464   7.628   6.702  1.00 55.84           C  
ATOM   3048  CB  SER A 368     -13.395   9.643   7.848  1.00 55.84           C  
ATOM   3049  O   SER A 368     -11.581   7.986   5.920  1.00 55.84           O  
ATOM   3050  OG  SER A 368     -14.543   9.448   7.040  1.00 55.84           O  
ATOM   3051  N   PHE A 369     -13.130   6.364   6.643  1.00 54.81           N  
ATOM   3052  CA  PHE A 369     -13.182   5.688   5.352  1.00 54.81           C  
ATOM   3053  C   PHE A 369     -13.658   6.641   4.262  1.00 54.81           C  
ATOM   3054  CB  PHE A 369     -14.102   4.465   5.420  1.00 54.81           C  
ATOM   3055  O   PHE A 369     -13.147   6.614   3.140  1.00 54.81           O  
ATOM   3056  CG  PHE A 369     -13.379   3.177   5.703  1.00 54.81           C  
ATOM   3057  CD1 PHE A 369     -12.857   2.414   4.665  1.00 54.81           C  
ATOM   3058  CD2 PHE A 369     -13.220   2.728   7.007  1.00 54.81           C  
ATOM   3059  CE1 PHE A 369     -12.187   1.220   4.924  1.00 54.81           C  
ATOM   3060  CE2 PHE A 369     -12.551   1.536   7.274  1.00 54.81           C  
ATOM   3061  CZ  PHE A 369     -12.037   0.783   6.230  1.00 54.81           C  
ATOM   3062  N   PHE A 370     -14.473   7.711   4.678  1.00 51.49           N  
ATOM   3063  CA  PHE A 370     -15.245   8.458   3.692  1.00 51.49           C  
ATOM   3064  C   PHE A 370     -14.942   9.949   3.783  1.00 51.49           C  
ATOM   3065  CB  PHE A 370     -16.745   8.215   3.886  1.00 51.49           C  
ATOM   3066  O   PHE A 370     -15.264  10.711   2.869  1.00 51.49           O  
ATOM   3067  CG  PHE A 370     -17.160   6.784   3.675  1.00 51.49           C  
ATOM   3068  CD1 PHE A 370     -17.133   6.218   2.406  1.00 51.49           C  
ATOM   3069  CD2 PHE A 370     -17.578   6.005   4.746  1.00 51.49           C  
ATOM   3070  CE1 PHE A 370     -17.517   4.893   2.208  1.00 51.49           C  
ATOM   3071  CE2 PHE A 370     -17.962   4.681   4.556  1.00 51.49           C  
ATOM   3072  CZ  PHE A 370     -17.932   4.127   3.286  1.00 51.49           C  
ATOM   3073  N   ALA A 371     -14.227  10.296   4.860  1.00 43.51           N  
ATOM   3074  CA  ALA A 371     -14.096  11.722   5.146  1.00 43.51           C  
ATOM   3075  C   ALA A 371     -12.664  12.198   4.919  1.00 43.51           C  
ATOM   3076  CB  ALA A 371     -14.532  12.020   6.579  1.00 43.51           C  
ATOM   3077  O   ALA A 371     -11.724  11.663   5.512  1.00 43.51           O  
ATOM   3078  N   LYS A 372     -12.191  12.261   3.635  1.00 47.77           N  
ATOM   3079  CA  LYS A 372     -11.080  13.206   3.571  1.00 47.77           C  
ATOM   3080  C   LYS A 372     -11.100  13.992   2.263  1.00 47.77           C  
ATOM   3081  CB  LYS A 372      -9.745  12.475   3.723  1.00 47.77           C  
ATOM   3082  O   LYS A 372     -10.839  13.435   1.195  1.00 47.77           O  
ATOM   3083  CG  LYS A 372      -9.124  12.600   5.107  1.00 47.77           C  
ATOM   3084  CD  LYS A 372      -7.733  11.983   5.153  1.00 47.77           C  
ATOM   3085  CE  LYS A 372      -7.108  12.114   6.536  1.00 47.77           C  
ATOM   3086  NZ  LYS A 372      -5.741  11.514   6.585  1.00 47.77           N  
ATOM   3087  N   ARG A 373     -11.953  14.980   2.074  1.00 39.61           N  
ATOM   3088  CA  ARG A 373     -11.930  16.131   1.177  1.00 39.61           C  
ATOM   3089  C   ARG A 373     -11.387  17.367   1.886  1.00 39.61           C  
ATOM   3090  CB  ARG A 373     -13.331  16.414   0.629  1.00 39.61           C  
ATOM   3091  O   ARG A 373     -10.721  18.201   1.269  1.00 39.61           O  
ATOM   3092  CG  ARG A 373     -13.613  15.754  -0.711  1.00 39.61           C  
ATOM   3093  CD  ARG A 373     -14.956  16.188  -1.282  1.00 39.61           C  
ATOM   3094  NE  ARG A 373     -15.133  15.724  -2.655  1.00 39.61           N  
ATOM   3095  NH1 ARG A 373     -17.349  16.360  -2.802  1.00 39.61           N  
ATOM   3096  NH2 ARG A 373     -16.317  15.361  -4.589  1.00 39.61           N  
ATOM   3097  CZ  ARG A 373     -16.266  15.816  -3.346  1.00 39.61           C  
ATOM   3098  N   ASN A 374     -10.724  17.266   3.213  1.00 31.36           N  
ATOM   3099  CA  ASN A 374     -10.440  18.610   3.704  1.00 31.36           C  
ATOM   3100  C   ASN A 374      -9.017  18.719   4.245  1.00 31.36           C  
ATOM   3101  CB  ASN A 374     -11.450  19.013   4.781  1.00 31.36           C  
ATOM   3102  O   ASN A 374      -8.385  19.771   4.132  1.00 31.36           O  
ATOM   3103  CG  ASN A 374     -12.629  19.781   4.217  1.00 31.36           C  
ATOM   3104  ND2 ASN A 374     -13.679  19.925   5.016  1.00 31.36           N  
ATOM   3105  OD1 ASN A 374     -12.597  20.239   3.072  1.00 31.36           O  
ATOM   3106  N   ILE A 375      -8.167  17.662   4.317  1.00 28.66           N  
ATOM   3107  CA  ILE A 375      -6.841  17.864   4.892  1.00 28.66           C  
ATOM   3108  C   ILE A 375      -5.777  17.684   3.811  1.00 28.66           C  
ATOM   3109  CB  ILE A 375      -6.581  16.894   6.067  1.00 28.66           C  
ATOM   3110  O   ILE A 375      -4.781  18.410   3.786  1.00 28.66           O  
ATOM   3111  CG1 ILE A 375      -7.510  17.218   7.242  1.00 28.66           C  
ATOM   3112  CG2 ILE A 375      -5.112  16.951   6.498  1.00 28.66           C  
ATOM   3113  CD1 ILE A 375      -7.503  16.168   8.345  1.00 28.66           C  
ATOM   3114  N   LEU A 376      -6.119  17.113   2.605  1.00 28.55           N  
ATOM   3115  CA  LEU A 376      -5.176  16.896   1.513  1.00 28.55           C  
ATOM   3116  C   LEU A 376      -5.294  17.998   0.466  1.00 28.55           C  
ATOM   3117  CB  LEU A 376      -5.412  15.530   0.863  1.00 28.55           C  
ATOM   3118  O   LEU A 376      -4.314  18.330  -0.205  1.00 28.55           O  
ATOM   3119  CG  LEU A 376      -4.791  14.326   1.571  1.00 28.55           C  
ATOM   3120  CD1 LEU A 376      -5.520  13.045   1.178  1.00 28.55           C  
ATOM   3121  CD2 LEU A 376      -3.304  14.222   1.246  1.00 28.55           C  
ATOM   3122  N   ASN A 377      -6.379  18.818   0.547  1.00 29.41           N  
ATOM   3123  CA  ASN A 377      -6.619  19.973  -0.312  1.00 29.41           C  
ATOM   3124  C   ASN A 377      -5.865  21.205   0.182  1.00 29.41           C  
ATOM   3125  CB  ASN A 377      -8.117  20.270  -0.406  1.00 29.41           C  
ATOM   3126  O   ASN A 377      -5.458  22.050  -0.617  1.00 29.41           O  
ATOM   3127  CG  ASN A 377      -8.769  19.610  -1.605  1.00 29.41           C  
ATOM   3128  ND2 ASN A 377     -10.096  19.575  -1.614  1.00 29.41           N  
ATOM   3129  OD1 ASN A 377      -8.085  19.136  -2.516  1.00 29.41           O  
ATOM   3130  N   THR A 378      -5.262  21.103   1.425  1.00 29.80           N  
ATOM   3131  CA  THR A 378      -4.538  22.255   1.950  1.00 29.80           C  
ATOM   3132  C   THR A 378      -3.030  22.036   1.853  1.00 29.80           C  
ATOM   3133  CB  THR A 378      -4.925  22.539   3.413  1.00 29.80           C  
ATOM   3134  O   THR A 378      -2.281  22.966   1.548  1.00 29.80           O  
ATOM   3135  CG2 THR A 378      -6.076  23.536   3.493  1.00 29.80           C  
ATOM   3136  OG1 THR A 378      -5.323  21.315   4.042  1.00 29.80           O  
ATOM   3137  N   VAL A 379      -2.528  20.810   1.646  1.00 30.84           N  
ATOM   3138  CA  VAL A 379      -1.088  20.580   1.613  1.00 30.84           C  
ATOM   3139  C   VAL A 379      -0.666  20.139   0.214  1.00 30.84           C  
ATOM   3140  CB  VAL A 379      -0.658  19.525   2.657  1.00 30.84           C  
ATOM   3141  O   VAL A 379       0.407  20.512  -0.265  1.00 30.84           O  
ATOM   3142  CG1 VAL A 379       0.852  19.299   2.607  1.00 30.84           C  
ATOM   3143  CG2 VAL A 379      -1.091  19.953   4.058  1.00 30.84           C  
ATOM   3144  N   TYR A 380      -1.598  19.766  -0.667  1.00 32.36           N  
ATOM   3145  CA  TYR A 380      -1.217  19.244  -1.974  1.00 32.36           C  
ATOM   3146  C   TYR A 380      -2.180  19.722  -3.054  1.00 32.36           C  
ATOM   3147  CB  TYR A 380      -1.179  17.713  -1.951  1.00 32.36           C  
ATOM   3148  O   TYR A 380      -2.678  18.922  -3.850  1.00 32.36           O  
ATOM   3149  CG  TYR A 380      -0.068  17.147  -1.100  1.00 32.36           C  
ATOM   3150  CD1 TYR A 380       1.246  17.119  -1.562  1.00 32.36           C  
ATOM   3151  CD2 TYR A 380      -0.330  16.637   0.168  1.00 32.36           C  
ATOM   3152  CE1 TYR A 380       2.272  16.597  -0.782  1.00 32.36           C  
ATOM   3153  CE2 TYR A 380       0.689  16.112   0.956  1.00 32.36           C  
ATOM   3154  OH  TYR A 380       2.997  15.578   1.250  1.00 32.36           O  
ATOM   3155  CZ  TYR A 380       1.984  16.097   0.474  1.00 32.36           C  
ATOM   3156  N   GLN A 381      -2.704  21.020  -3.026  1.00 31.96           N  
ATOM   3157  CA  GLN A 381      -3.682  21.679  -3.886  1.00 31.96           C  
ATOM   3158  C   GLN A 381      -3.337  21.486  -5.360  1.00 31.96           C  
ATOM   3159  CB  GLN A 381      -3.766  23.171  -3.558  1.00 31.96           C  
ATOM   3160  O   GLN A 381      -4.230  21.391  -6.204  1.00 31.96           O  
ATOM   3161  CG  GLN A 381      -4.714  23.496  -2.411  1.00 31.96           C  
ATOM   3162  CD  GLN A 381      -4.871  24.988  -2.184  1.00 31.96           C  
ATOM   3163  NE2 GLN A 381      -5.828  25.361  -1.342  1.00 31.96           N  
ATOM   3164  OE1 GLN A 381      -4.139  25.797  -2.761  1.00 31.96           O  
ATOM   3165  N   ASP A 382      -2.101  20.875  -5.628  1.00 35.79           N  
ATOM   3166  CA  ASP A 382      -1.689  20.653  -7.010  1.00 35.79           C  
ATOM   3167  C   ASP A 382      -1.624  19.161  -7.331  1.00 35.79           C  
ATOM   3168  CB  ASP A 382      -0.332  21.308  -7.278  1.00 35.79           C  
ATOM   3169  O   ASP A 382      -1.707  18.767  -8.496  1.00 35.79           O  
ATOM   3170  CG  ASP A 382      -0.403  22.824  -7.318  1.00 35.79           C  
ATOM   3171  OD1 ASP A 382      -1.507  23.378  -7.512  1.00 35.79           O  
ATOM   3172  OD2 ASP A 382       0.654  23.471  -7.158  1.00 35.79           O  
ATOM   3173  N   ARG A 383      -1.883  18.259  -6.271  1.00 33.65           N  
ATOM   3174  CA  ARG A 383      -1.546  16.849  -6.440  1.00 33.65           C  
ATOM   3175  C   ARG A 383      -2.790  15.973  -6.344  1.00 33.65           C  
ATOM   3176  CB  ARG A 383      -0.516  16.413  -5.396  1.00 33.65           C  
ATOM   3177  O   ARG A 383      -2.775  14.815  -6.766  1.00 33.65           O  
ATOM   3178  CG  ARG A 383       0.903  16.864  -5.704  1.00 33.65           C  
ATOM   3179  CD  ARG A 383       1.919  16.194  -4.789  1.00 33.65           C  
ATOM   3180  NE  ARG A 383       3.222  16.848  -4.860  1.00 33.65           N  
ATOM   3181  NH1 ARG A 383       4.350  15.185  -3.720  1.00 33.65           N  
ATOM   3182  NH2 ARG A 383       5.478  17.033  -4.472  1.00 33.65           N  
ATOM   3183  CZ  ARG A 383       4.347  16.354  -4.350  1.00 33.65           C  
ATOM   3184  N   PHE A 384      -4.002  16.565  -6.049  1.00 32.60           N  
ATOM   3185  CA  PHE A 384      -5.158  15.706  -5.822  1.00 32.60           C  
ATOM   3186  C   PHE A 384      -6.333  16.137  -6.691  1.00 32.60           C  
ATOM   3187  CB  PHE A 384      -5.563  15.727  -4.344  1.00 32.60           C  
ATOM   3188  O   PHE A 384      -6.858  17.241  -6.531  1.00 32.60           O  
ATOM   3189  CG  PHE A 384      -4.655  14.922  -3.454  1.00 32.60           C  
ATOM   3190  CD1 PHE A 384      -4.818  13.547  -3.333  1.00 32.60           C  
ATOM   3191  CD2 PHE A 384      -3.638  15.541  -2.739  1.00 32.60           C  
ATOM   3192  CE1 PHE A 384      -3.979  12.800  -2.510  1.00 32.60           C  
ATOM   3193  CE2 PHE A 384      -2.795  14.800  -1.915  1.00 32.60           C  
ATOM   3194  CZ  PHE A 384      -2.968  13.430  -1.801  1.00 32.60           C  
ATOM   3195  N   PRO A 385      -6.597  15.634  -7.912  1.00 35.80           N  
ATOM   3196  CA  PRO A 385      -7.930  15.907  -8.453  1.00 35.80           C  
ATOM   3197  C   PRO A 385      -9.048  15.345  -7.577  1.00 35.80           C  
ATOM   3198  CB  PRO A 385      -7.906  15.215  -9.818  1.00 35.80           C  
ATOM   3199  O   PRO A 385      -8.833  14.380  -6.838  1.00 35.80           O  
ATOM   3200  CG  PRO A 385      -6.685  14.352  -9.787  1.00 35.80           C  
ATOM   3201  CD  PRO A 385      -5.873  14.719  -8.578  1.00 35.80           C  
ATOM   3202  N   PRO A 386     -10.017  16.151  -7.013  1.00 36.21           N  
ATOM   3203  CA  PRO A 386     -11.157  15.583  -6.290  1.00 36.21           C  
ATOM   3204  C   PRO A 386     -11.527  14.184  -6.775  1.00 36.21           C  
ATOM   3205  CB  PRO A 386     -12.286  16.577  -6.576  1.00 36.21           C  
ATOM   3206  O   PRO A 386     -11.593  13.943  -7.984  1.00 36.21           O  
ATOM   3207  CG  PRO A 386     -11.702  17.548  -7.551  1.00 36.21           C  
ATOM   3208  CD  PRO A 386     -10.271  17.170  -7.802  1.00 36.21           C  
ATOM   3209  N   SER A 387     -10.894  13.035  -6.319  1.00 37.19           N  
ATOM   3210  CA  SER A 387     -11.477  11.769  -6.749  1.00 37.19           C  
ATOM   3211  C   SER A 387     -12.825  11.526  -6.079  1.00 37.19           C  
ATOM   3212  CB  SER A 387     -10.529  10.609  -6.441  1.00 37.19           C  
ATOM   3213  O   SER A 387     -12.945  11.631  -4.856  1.00 37.19           O  
ATOM   3214  OG  SER A 387     -11.024   9.826  -5.369  1.00 37.19           O  
ATOM   3215  N   ASN A 388     -13.962  11.834  -6.646  1.00 37.20           N  
ATOM   3216  CA  ASN A 388     -15.377  11.560  -6.421  1.00 37.20           C  
ATOM   3217  C   ASN A 388     -15.627  10.078  -6.158  1.00 37.20           C  
ATOM   3218  CB  ASN A 388     -16.212  12.036  -7.612  1.00 37.20           C  
ATOM   3219  O   ASN A 388     -16.742   9.684  -5.812  1.00 37.20           O  
ATOM   3220  CG  ASN A 388     -16.291  13.548  -7.702  1.00 37.20           C  
ATOM   3221  ND2 ASN A 388     -16.623  14.054  -8.884  1.00 37.20           N  
ATOM   3222  OD1 ASN A 388     -16.055  14.254  -6.719  1.00 37.20           O  
ATOM   3223  N   ALA A 389     -14.613   9.198  -6.087  1.00 39.29           N  
ATOM   3224  CA  ALA A 389     -14.810   7.752  -6.148  1.00 39.29           C  
ATOM   3225  C   ALA A 389     -15.104   7.179  -4.765  1.00 39.29           C  
ATOM   3226  CB  ALA A 389     -13.582   7.073  -6.752  1.00 39.29           C  
ATOM   3227  O   ALA A 389     -15.892   6.240  -4.629  1.00 39.29           O  
ATOM   3228  N   LEU A 390     -14.835   8.010  -3.663  1.00 39.87           N  
ATOM   3229  CA  LEU A 390     -15.065   7.421  -2.348  1.00 39.87           C  
ATOM   3230  C   LEU A 390     -16.438   7.812  -1.810  1.00 39.87           C  
ATOM   3231  CB  LEU A 390     -13.976   7.858  -1.366  1.00 39.87           C  
ATOM   3232  O   LEU A 390     -17.036   7.072  -1.027  1.00 39.87           O  
ATOM   3233  CG  LEU A 390     -12.635   7.130  -1.472  1.00 39.87           C  
ATOM   3234  CD1 LEU A 390     -11.534   7.945  -0.802  1.00 39.87           C  
ATOM   3235  CD2 LEU A 390     -12.730   5.740  -0.853  1.00 39.87           C  
ATOM   3236  N   ARG A 391     -17.095   9.004  -2.457  1.00 40.07           N  
ATOM   3237  CA  ARG A 391     -18.454   9.394  -2.098  1.00 40.07           C  
ATOM   3238  C   ARG A 391     -19.459   8.325  -2.512  1.00 40.07           C  
ATOM   3239  CB  ARG A 391     -18.817  10.733  -2.744  1.00 40.07           C  
ATOM   3240  O   ARG A 391     -20.446   8.088  -1.812  1.00 40.07           O  
ATOM   3241  CG  ARG A 391     -18.866  11.896  -1.765  1.00 40.07           C  
ATOM   3242  CD  ARG A 391     -19.303  13.187  -2.445  1.00 40.07           C  
ATOM   3243  NE  ARG A 391     -19.167  14.337  -1.555  1.00 40.07           N  
ATOM   3244  NH1 ARG A 391     -20.075  15.855  -3.042  1.00 40.07           N  
ATOM   3245  NH2 ARG A 391     -19.368  16.549  -0.974  1.00 40.07           N  
ATOM   3246  CZ  ARG A 391     -19.537  15.578  -1.859  1.00 40.07           C  
ATOM   3247  N   ASP A 392     -19.089   7.394  -3.475  1.00 45.54           N  
ATOM   3248  CA  ASP A 392     -19.971   6.354  -3.994  1.00 45.54           C  
ATOM   3249  C   ASP A 392     -19.874   5.082  -3.156  1.00 45.54           C  
ATOM   3250  CB  ASP A 392     -19.637   6.048  -5.456  1.00 45.54           C  
ATOM   3251  O   ASP A 392     -20.717   4.189  -3.272  1.00 45.54           O  
ATOM   3252  CG  ASP A 392     -20.074   7.148  -6.407  1.00 45.54           C  
ATOM   3253  OD1 ASP A 392     -20.989   7.927  -6.061  1.00 45.54           O  
ATOM   3254  OD2 ASP A 392     -19.500   7.236  -7.514  1.00 45.54           O  
ATOM   3255  N   TYR A 393     -18.965   5.091  -2.126  1.00 51.02           N  
ATOM   3256  CA  TYR A 393     -18.790   3.858  -1.367  1.00 51.02           C  
ATOM   3257  C   TYR A 393     -19.600   3.892  -0.076  1.00 51.02           C  
ATOM   3258  CB  TYR A 393     -17.309   3.629  -1.048  1.00 51.02           C  
ATOM   3259  O   TYR A 393     -19.488   2.991   0.758  1.00 51.02           O  
ATOM   3260  CG  TYR A 393     -16.459   3.369  -2.267  1.00 51.02           C  
ATOM   3261  CD1 TYR A 393     -16.557   2.168  -2.967  1.00 51.02           C  
ATOM   3262  CD2 TYR A 393     -15.555   4.323  -2.722  1.00 51.02           C  
ATOM   3263  CE1 TYR A 393     -15.774   1.924  -4.090  1.00 51.02           C  
ATOM   3264  CE2 TYR A 393     -14.766   4.089  -3.844  1.00 51.02           C  
ATOM   3265  OH  TYR A 393     -14.106   2.653  -5.632  1.00 51.02           O  
ATOM   3266  CZ  TYR A 393     -14.883   2.889  -4.521  1.00 51.02           C  
ATOM   3267  N   GLN A 394     -20.325   5.073   0.159  1.00 46.86           N  
ATOM   3268  CA  GLN A 394     -21.193   5.204   1.324  1.00 46.86           C  
ATOM   3269  C   GLN A 394     -22.189   4.050   1.401  1.00 46.86           C  
ATOM   3270  CB  GLN A 394     -21.939   6.539   1.291  1.00 46.86           C  
ATOM   3271  O   GLN A 394     -22.575   3.629   2.493  1.00 46.86           O  
ATOM   3272  CG  GLN A 394     -21.126   7.711   1.824  1.00 46.86           C  
ATOM   3273  CD  GLN A 394     -21.878   9.027   1.755  1.00 46.86           C  
ATOM   3274  NE2 GLN A 394     -21.294  10.075   2.326  1.00 46.86           N  
ATOM   3275  OE1 GLN A 394     -22.975   9.102   1.192  1.00 46.86           O  
ATOM   3276  N   TYR A 395     -22.364   3.296   0.239  1.00 47.42           N  
ATOM   3277  CA  TYR A 395     -23.294   2.173   0.220  1.00 47.42           C  
ATOM   3278  C   TYR A 395     -22.653   0.923   0.810  1.00 47.42           C  
ATOM   3279  CB  TYR A 395     -23.769   1.892  -1.209  1.00 47.42           C  
ATOM   3280  O   TYR A 395     -23.352  -0.007   1.219  1.00 47.42           O  
ATOM   3281  CG  TYR A 395     -24.788   2.883  -1.716  1.00 47.42           C  
ATOM   3282  CD1 TYR A 395     -26.138   2.747  -1.399  1.00 47.42           C  
ATOM   3283  CD2 TYR A 395     -24.404   3.955  -2.514  1.00 47.42           C  
ATOM   3284  CE1 TYR A 395     -27.081   3.657  -1.866  1.00 47.42           C  
ATOM   3285  CE2 TYR A 395     -25.339   4.871  -2.986  1.00 47.42           C  
ATOM   3286  OH  TYR A 395     -27.602   5.617  -3.122  1.00 47.42           O  
ATOM   3287  CZ  TYR A 395     -26.672   4.714  -2.657  1.00 47.42           C  
ATOM   3288  N   LEU A 396     -21.366   0.888   0.946  1.00 56.12           N  
ATOM   3289  CA  LEU A 396     -20.661  -0.295   1.427  1.00 56.12           C  
ATOM   3290  C   LEU A 396     -20.880  -0.488   2.923  1.00 56.12           C  
ATOM   3291  CB  LEU A 396     -19.163  -0.185   1.128  1.00 56.12           C  
ATOM   3292  O   LEU A 396     -20.871  -1.618   3.416  1.00 56.12           O  
ATOM   3293  CG  LEU A 396     -18.749  -0.363  -0.333  1.00 56.12           C  
ATOM   3294  CD1 LEU A 396     -17.292   0.047  -0.524  1.00 56.12           C  
ATOM   3295  CD2 LEU A 396     -18.967  -1.804  -0.781  1.00 56.12           C  
ATOM   3296  N   PHE A 397     -21.235   0.688   3.662  1.00 50.01           N  
ATOM   3297  CA  PHE A 397     -21.416   0.642   5.108  1.00 50.01           C  
ATOM   3298  C   PHE A 397     -22.655  -0.166   5.473  1.00 50.01           C  
ATOM   3299  CB  PHE A 397     -21.523   2.058   5.683  1.00 50.01           C  
ATOM   3300  O   PHE A 397     -22.753  -0.694   6.583  1.00 50.01           O  
ATOM   3301  CG  PHE A 397     -20.203   2.643   6.106  1.00 50.01           C  
ATOM   3302  CD1 PHE A 397     -19.636   2.302   7.328  1.00 50.01           C  
ATOM   3303  CD2 PHE A 397     -19.530   3.535   5.282  1.00 50.01           C  
ATOM   3304  CE1 PHE A 397     -18.414   2.843   7.722  1.00 50.01           C  
ATOM   3305  CE2 PHE A 397     -18.308   4.079   5.669  1.00 50.01           C  
ATOM   3306  CZ  PHE A 397     -17.753   3.732   6.890  1.00 50.01           C  
ATOM   3307  N   ASN A 398     -23.373  -0.486   4.399  1.00 52.56           N  
ATOM   3308  CA  ASN A 398     -24.599  -1.200   4.737  1.00 52.56           C  
ATOM   3309  C   ASN A 398     -24.489  -2.688   4.414  1.00 52.56           C  
ATOM   3310  CB  ASN A 398     -25.796  -0.586   4.008  1.00 52.56           C  
ATOM   3311  O   ASN A 398     -25.453  -3.437   4.583  1.00 52.56           O  
ATOM   3312  CG  ASN A 398     -26.194   0.763   4.573  1.00 52.56           C  
ATOM   3313  ND2 ASN A 398     -26.814   1.594   3.743  1.00 52.56           N  
ATOM   3314  OD1 ASN A 398     -25.947   1.056   5.746  1.00 52.56           O  
ATOM   3315  N   THR A 399     -23.241  -3.070   4.100  1.00 59.45           N  
ATOM   3316  CA  THR A 399     -23.158  -4.465   3.681  1.00 59.45           C  
ATOM   3317  C   THR A 399     -22.373  -5.288   4.699  1.00 59.45           C  
ATOM   3318  CB  THR A 399     -22.500  -4.594   2.295  1.00 59.45           C  
ATOM   3319  O   THR A 399     -21.303  -4.873   5.148  1.00 59.45           O  
ATOM   3320  CG2 THR A 399     -23.379  -3.980   1.210  1.00 59.45           C  
ATOM   3321  OG1 THR A 399     -21.235  -3.921   2.308  1.00 59.45           O  
ATOM   3322  N   HIS A 400     -22.916  -6.187   5.461  1.00 73.50           N  
ATOM   3323  CA  HIS A 400     -22.270  -7.134   6.363  1.00 73.50           C  
ATOM   3324  C   HIS A 400     -20.980  -7.678   5.759  1.00 73.50           C  
ATOM   3325  CB  HIS A 400     -23.219  -8.285   6.700  1.00 73.50           C  
ATOM   3326  O   HIS A 400     -20.002  -7.907   6.475  1.00 73.50           O  
ATOM   3327  CG  HIS A 400     -24.356  -7.886   7.586  1.00 73.50           C  
ATOM   3328  CD2 HIS A 400     -25.688  -7.823   7.349  1.00 73.50           C  
ATOM   3329  ND1 HIS A 400     -24.177  -7.485   8.892  1.00 73.50           N  
ATOM   3330  CE1 HIS A 400     -25.353  -7.193   9.422  1.00 73.50           C  
ATOM   3331  NE2 HIS A 400     -26.286  -7.390   8.507  1.00 73.50           N  
ATOM   3332  N   GLU A 401     -20.861  -7.699   4.461  1.00 75.07           N  
ATOM   3333  CA  GLU A 401     -19.711  -8.259   3.759  1.00 75.07           C  
ATOM   3334  C   GLU A 401     -18.483  -7.364   3.909  1.00 75.07           C  
ATOM   3335  CB  GLU A 401     -20.033  -8.464   2.276  1.00 75.07           C  
ATOM   3336  O   GLU A 401     -17.361  -7.858   4.036  1.00 75.07           O  
ATOM   3337  CG  GLU A 401     -20.946  -9.651   2.004  1.00 75.07           C  
ATOM   3338  CD  GLU A 401     -22.423  -9.315   2.137  1.00 75.07           C  
ATOM   3339  OE1 GLU A 401     -23.273 -10.156   1.764  1.00 75.07           O  
ATOM   3340  OE2 GLU A 401     -22.733  -8.202   2.617  1.00 75.07           O  
ATOM   3341  N   PHE A 402     -18.760  -6.082   3.923  1.00 79.01           N  
ATOM   3342  CA  PHE A 402     -17.657  -5.139   4.065  1.00 79.01           C  
ATOM   3343  C   PHE A 402     -17.022  -5.253   5.446  1.00 79.01           C  
ATOM   3344  CB  PHE A 402     -18.139  -3.705   3.825  1.00 79.01           C  
ATOM   3345  O   PHE A 402     -15.798  -5.335   5.567  1.00 79.01           O  
ATOM   3346  CG  PHE A 402     -17.081  -2.662   4.060  1.00 79.01           C  
ATOM   3347  CD1 PHE A 402     -17.208  -1.743   5.094  1.00 79.01           C  
ATOM   3348  CD2 PHE A 402     -15.958  -2.599   3.245  1.00 79.01           C  
ATOM   3349  CE1 PHE A 402     -16.230  -0.776   5.314  1.00 79.01           C  
ATOM   3350  CE2 PHE A 402     -14.976  -1.636   3.458  1.00 79.01           C  
ATOM   3351  CZ  PHE A 402     -15.114  -0.724   4.493  1.00 79.01           C  
ATOM   3352  N   PHE A 403     -17.841  -5.269   6.524  1.00 83.18           N  
ATOM   3353  CA  PHE A 403     -17.325  -5.338   7.886  1.00 83.18           C  
ATOM   3354  C   PHE A 403     -16.662  -6.685   8.146  1.00 83.18           C  
ATOM   3355  CB  PHE A 403     -18.448  -5.099   8.901  1.00 83.18           C  
ATOM   3356  O   PHE A 403     -15.673  -6.765   8.878  1.00 83.18           O  
ATOM   3357  CG  PHE A 403     -18.998  -3.699   8.879  1.00 83.18           C  
ATOM   3358  CD1 PHE A 403     -18.200  -2.618   9.233  1.00 83.18           C  
ATOM   3359  CD2 PHE A 403     -20.315  -3.464   8.506  1.00 83.18           C  
ATOM   3360  CE1 PHE A 403     -18.707  -1.321   9.214  1.00 83.18           C  
ATOM   3361  CE2 PHE A 403     -20.828  -2.170   8.484  1.00 83.18           C  
ATOM   3362  CZ  PHE A 403     -20.023  -1.100   8.840  1.00 83.18           C  
ATOM   3363  N   ASP A 404     -17.216  -7.706   7.474  1.00 86.17           N  
ATOM   3364  CA  ASP A 404     -16.560  -9.009   7.535  1.00 86.17           C  
ATOM   3365  C   ASP A 404     -15.170  -8.953   6.906  1.00 86.17           C  
ATOM   3366  CB  ASP A 404     -17.411 -10.071   6.837  1.00 86.17           C  
ATOM   3367  O   ASP A 404     -14.219  -9.531   7.437  1.00 86.17           O  
ATOM   3368  CG  ASP A 404     -18.627 -10.484   7.648  1.00 86.17           C  
ATOM   3369  OD1 ASP A 404     -18.693 -10.163   8.854  1.00 86.17           O  
ATOM   3370  OD2 ASP A 404     -19.525 -11.139   7.076  1.00 86.17           O  
ATOM   3371  N   ALA A 405     -15.139  -8.259   5.826  1.00 87.49           N  
ATOM   3372  CA  ALA A 405     -13.850  -8.106   5.156  1.00 87.49           C  
ATOM   3373  C   ALA A 405     -12.860  -7.349   6.038  1.00 87.49           C  
ATOM   3374  CB  ALA A 405     -14.026  -7.388   3.821  1.00 87.49           C  
ATOM   3375  O   ALA A 405     -11.687  -7.719   6.123  1.00 87.49           O  
ATOM   3376  N   LEU A 406     -13.331  -6.260   6.704  1.00 89.66           N  
ATOM   3377  CA  LEU A 406     -12.472  -5.506   7.611  1.00 89.66           C  
ATOM   3378  C   LEU A 406     -11.895  -6.413   8.692  1.00 89.66           C  
ATOM   3379  CB  LEU A 406     -13.251  -4.356   8.254  1.00 89.66           C  
ATOM   3380  O   LEU A 406     -10.691  -6.384   8.955  1.00 89.66           O  
ATOM   3381  CG  LEU A 406     -13.609  -3.184   7.339  1.00 89.66           C  
ATOM   3382  CD1 LEU A 406     -14.402  -2.133   8.109  1.00 89.66           C  
ATOM   3383  CD2 LEU A 406     -12.349  -2.573   6.735  1.00 89.66           C  
ATOM   3384  N   ARG A 407     -12.761  -7.186   9.270  1.00 91.41           N  
ATOM   3385  CA  ARG A 407     -12.362  -8.091  10.344  1.00 91.41           C  
ATOM   3386  C   ARG A 407     -11.358  -9.124   9.844  1.00 91.41           C  
ATOM   3387  CB  ARG A 407     -13.584  -8.793  10.938  1.00 91.41           C  
ATOM   3388  O   ARG A 407     -10.320  -9.343  10.472  1.00 91.41           O  
ATOM   3389  CG  ARG A 407     -13.266  -9.678  12.133  1.00 91.41           C  
ATOM   3390  CD  ARG A 407     -14.517 -10.339  12.694  1.00 91.41           C  
ATOM   3391  NE  ARG A 407     -15.496  -9.351  13.139  1.00 91.41           N  
ATOM   3392  NH1 ARG A 407     -17.177 -10.887  13.528  1.00 91.41           N  
ATOM   3393  NH2 ARG A 407     -17.544  -8.657  13.910  1.00 91.41           N  
ATOM   3394  CZ  ARG A 407     -16.737  -9.634  13.525  1.00 91.41           C  
ATOM   3395  N   ASN A 408     -11.647  -9.724   8.744  1.00 93.41           N  
ATOM   3396  CA  ASN A 408     -10.800 -10.774   8.187  1.00 93.41           C  
ATOM   3397  C   ASN A 408      -9.407 -10.251   7.850  1.00 93.41           C  
ATOM   3398  CB  ASN A 408     -11.452 -11.388   6.947  1.00 93.41           C  
ATOM   3399  O   ASN A 408      -8.403 -10.875   8.200  1.00 93.41           O  
ATOM   3400  CG  ASN A 408     -12.634 -12.275   7.286  1.00 93.41           C  
ATOM   3401  ND2 ASN A 408     -13.478 -12.542   6.297  1.00 93.41           N  
ATOM   3402  OD1 ASN A 408     -12.787 -12.716   8.428  1.00 93.41           O  
ATOM   3403  N   ILE A 409      -9.353  -9.121   7.230  1.00 94.17           N  
ATOM   3404  CA  ILE A 409      -8.085  -8.525   6.824  1.00 94.17           C  
ATOM   3405  C   ILE A 409      -7.297  -8.096   8.060  1.00 94.17           C  
ATOM   3406  CB  ILE A 409      -8.303  -7.320   5.882  1.00 94.17           C  
ATOM   3407  O   ILE A 409      -6.088  -8.322   8.143  1.00 94.17           O  
ATOM   3408  CG1 ILE A 409      -8.875  -7.788   4.539  1.00 94.17           C  
ATOM   3409  CG2 ILE A 409      -6.995  -6.548   5.681  1.00 94.17           C  
ATOM   3410  CD1 ILE A 409      -7.976  -8.763   3.790  1.00 94.17           C  
ATOM   3411  N   ALA A 410      -7.983  -7.525   8.973  1.00 93.04           N  
ATOM   3412  CA  ALA A 410      -7.331  -7.084  10.204  1.00 93.04           C  
ATOM   3413  C   ALA A 410      -6.730  -8.265  10.960  1.00 93.04           C  
ATOM   3414  CB  ALA A 410      -8.323  -6.336  11.092  1.00 93.04           C  
ATOM   3415  O   ALA A 410      -5.590  -8.197  11.425  1.00 93.04           O  
ATOM   3416  N   ASP A 411      -7.484  -9.321  11.084  1.00 94.48           N  
ATOM   3417  CA  ASP A 411      -7.017 -10.512  11.787  1.00 94.48           C  
ATOM   3418  C   ASP A 411      -5.800 -11.118  11.091  1.00 94.48           C  
ATOM   3419  CB  ASP A 411      -8.136 -11.549  11.888  1.00 94.48           C  
ATOM   3420  O   ASP A 411      -4.814 -11.467  11.745  1.00 94.48           O  
ATOM   3421  CG  ASP A 411      -9.222 -11.156  12.874  1.00 94.48           C  
ATOM   3422  OD1 ASP A 411      -9.012 -10.214  13.669  1.00 94.48           O  
ATOM   3423  OD2 ASP A 411     -10.296 -11.795  12.858  1.00 94.48           O  
ATOM   3424  N   LYS A 412      -5.934 -11.226   9.820  1.00 95.65           N  
ATOM   3425  CA  LYS A 412      -4.817 -11.772   9.054  1.00 95.65           C  
ATOM   3426  C   LYS A 412      -3.584 -10.881   9.171  1.00 95.65           C  
ATOM   3427  CB  LYS A 412      -5.205 -11.939   7.584  1.00 95.65           C  
ATOM   3428  O   LYS A 412      -2.465 -11.377   9.318  1.00 95.65           O  
ATOM   3429  CG  LYS A 412      -4.198 -12.733   6.765  1.00 95.65           C  
ATOM   3430  CD  LYS A 412      -4.727 -13.036   5.369  1.00 95.65           C  
ATOM   3431  CE  LYS A 412      -3.717 -13.823   4.546  1.00 95.65           C  
ATOM   3432  NZ  LYS A 412      -4.246 -14.155   3.189  1.00 95.65           N  
ATOM   3433  N   ALA A 413      -3.781  -9.588   9.081  1.00 94.90           N  
ATOM   3434  CA  ALA A 413      -2.683  -8.629   9.175  1.00 94.90           C  
ATOM   3435  C   ALA A 413      -1.996  -8.713  10.535  1.00 94.90           C  
ATOM   3436  CB  ALA A 413      -3.192  -7.211   8.927  1.00 94.90           C  
ATOM   3437  O   ALA A 413      -0.768  -8.644  10.623  1.00 94.90           O  
ATOM   3438  N   GLU A 414      -2.784  -8.834  11.547  1.00 93.79           N  
ATOM   3439  CA  GLU A 414      -2.224  -8.942  12.891  1.00 93.79           C  
ATOM   3440  C   GLU A 414      -1.392 -10.213  13.042  1.00 93.79           C  
ATOM   3441  CB  GLU A 414      -3.338  -8.915  13.941  1.00 93.79           C  
ATOM   3442  O   GLU A 414      -0.302 -10.183  13.616  1.00 93.79           O  
ATOM   3443  CG  GLU A 414      -2.830  -8.880  15.375  1.00 93.79           C  
ATOM   3444  CD  GLU A 414      -3.932  -8.647  16.396  1.00 93.79           C  
ATOM   3445  OE1 GLU A 414      -3.632  -8.173  17.516  1.00 93.79           O  
ATOM   3446  OE2 GLU A 414      -5.105  -8.941  16.075  1.00 93.79           O  
ATOM   3447  N   GLN A 415      -1.842 -11.304  12.518  1.00 94.94           N  
ATOM   3448  CA  GLN A 415      -1.179 -12.600  12.616  1.00 94.94           C  
ATOM   3449  C   GLN A 415       0.156 -12.592  11.877  1.00 94.94           C  
ATOM   3450  CB  GLN A 415      -2.078 -13.707  12.063  1.00 94.94           C  
ATOM   3451  O   GLN A 415       1.112 -13.244  12.303  1.00 94.94           O  
ATOM   3452  CG  GLN A 415      -3.238 -14.072  12.979  1.00 94.94           C  
ATOM   3453  CD  GLN A 415      -4.195 -15.066  12.348  1.00 94.94           C  
ATOM   3454  NE2 GLN A 415      -5.186 -15.505  13.116  1.00 94.94           N  
ATOM   3455  OE1 GLN A 415      -4.044 -15.437  11.180  1.00 94.94           O  
ATOM   3456  N   THR A 416       0.226 -11.764  10.835  1.00 93.97           N  
ATOM   3457  CA  THR A 416       1.390 -11.826   9.958  1.00 93.97           C  
ATOM   3458  C   THR A 416       2.226 -10.555  10.079  1.00 93.97           C  
ATOM   3459  CB  THR A 416       0.973 -12.031   8.490  1.00 93.97           C  
ATOM   3460  O   THR A 416       3.072 -10.279   9.226  1.00 93.97           O  
ATOM   3461  CG2 THR A 416       0.234 -13.353   8.308  1.00 93.97           C  
ATOM   3462  OG1 THR A 416       0.114 -10.957   8.089  1.00 93.97           O  
ATOM   3463  N   LEU A 417       1.978  -9.704  11.059  1.00 94.09           N  
ATOM   3464  CA  LEU A 417       2.572  -8.376  11.161  1.00 94.09           C  
ATOM   3465  C   LEU A 417       4.094  -8.462  11.179  1.00 94.09           C  
ATOM   3466  CB  LEU A 417       2.074  -7.662  12.421  1.00 94.09           C  
ATOM   3467  O   LEU A 417       4.769  -7.749  10.433  1.00 94.09           O  
ATOM   3468  CG  LEU A 417       2.607  -6.247  12.653  1.00 94.09           C  
ATOM   3469  CD1 LEU A 417       2.254  -5.347  11.474  1.00 94.09           C  
ATOM   3470  CD2 LEU A 417       2.055  -5.675  13.954  1.00 94.09           C  
ATOM   3471  N   ASN A 418       4.656  -9.352  12.009  1.00 93.04           N  
ATOM   3472  CA  ASN A 418       6.106  -9.452  12.146  1.00 93.04           C  
ATOM   3473  C   ASN A 418       6.764  -9.880  10.838  1.00 93.04           C  
ATOM   3474  CB  ASN A 418       6.473 -10.425  13.269  1.00 93.04           C  
ATOM   3475  O   ASN A 418       7.757  -9.286  10.414  1.00 93.04           O  
ATOM   3476  CG  ASN A 418       6.226  -9.846  14.648  1.00 93.04           C  
ATOM   3477  ND2 ASN A 418       6.051 -10.717  15.634  1.00 93.04           N  
ATOM   3478  OD1 ASN A 418       6.192  -8.625  14.825  1.00 93.04           O  
ATOM   3479  N   THR A 419       6.203 -10.922  10.261  1.00 94.19           N  
ATOM   3480  CA  THR A 419       6.732 -11.403   8.989  1.00 94.19           C  
ATOM   3481  C   THR A 419       6.579 -10.341   7.904  1.00 94.19           C  
ATOM   3482  CB  THR A 419       6.028 -12.699   8.545  1.00 94.19           C  
ATOM   3483  O   THR A 419       7.478 -10.154   7.081  1.00 94.19           O  
ATOM   3484  CG2 THR A 419       6.603 -13.215   7.231  1.00 94.19           C  
ATOM   3485  OG1 THR A 419       6.201 -13.700   9.556  1.00 94.19           O  
ATOM   3486  N   THR A 420       5.492  -9.607   7.908  1.00 95.29           N  
ATOM   3487  CA  THR A 420       5.241  -8.537   6.949  1.00 95.29           C  
ATOM   3488  C   THR A 420       6.296  -7.442   7.072  1.00 95.29           C  
ATOM   3489  CB  THR A 420       3.840  -7.928   7.146  1.00 95.29           C  
ATOM   3490  O   THR A 420       6.817  -6.958   6.064  1.00 95.29           O  
ATOM   3491  CG2 THR A 420       3.610  -6.758   6.194  1.00 95.29           C  
ATOM   3492  OG1 THR A 420       2.849  -8.933   6.898  1.00 95.29           O  
ATOM   3493  N   LEU A 421       6.691  -7.113   8.267  1.00 96.17           N  
ATOM   3494  CA  LEU A 421       7.663  -6.047   8.487  1.00 96.17           C  
ATOM   3495  C   LEU A 421       9.053  -6.478   8.033  1.00 96.17           C  
ATOM   3496  CB  LEU A 421       7.696  -5.648   9.964  1.00 96.17           C  
ATOM   3497  O   LEU A 421       9.819  -5.665   7.509  1.00 96.17           O  
ATOM   3498  CG  LEU A 421       6.445  -4.956  10.508  1.00 96.17           C  
ATOM   3499  CD1 LEU A 421       6.625  -4.619  11.984  1.00 96.17           C  
ATOM   3500  CD2 LEU A 421       6.135  -3.700   9.701  1.00 96.17           C  
ATOM   3501  N   VAL A 422       9.336  -7.713   8.241  1.00 95.26           N  
ATOM   3502  CA  VAL A 422      10.589  -8.254   7.726  1.00 95.26           C  
ATOM   3503  C   VAL A 422      10.596  -8.181   6.201  1.00 95.26           C  
ATOM   3504  CB  VAL A 422      10.812  -9.711   8.190  1.00 95.26           C  
ATOM   3505  O   VAL A 422      11.585  -7.759   5.597  1.00 95.26           O  
ATOM   3506  CG1 VAL A 422      12.022 -10.323   7.486  1.00 95.26           C  
ATOM   3507  CG2 VAL A 422      10.989  -9.765   9.707  1.00 95.26           C  
ATOM   3508  N   ASN A 423       9.504  -8.532   5.589  1.00 94.25           N  
ATOM   3509  CA  ASN A 423       9.375  -8.491   4.137  1.00 94.25           C  
ATOM   3510  C   ASN A 423       9.466  -7.063   3.606  1.00 94.25           C  
ATOM   3511  CB  ASN A 423       8.060  -9.138   3.696  1.00 94.25           C  
ATOM   3512  O   ASN A 423      10.050  -6.826   2.547  1.00 94.25           O  
ATOM   3513  CG  ASN A 423       8.077 -10.647   3.833  1.00 94.25           C  
ATOM   3514  ND2 ASN A 423       6.896 -11.255   3.851  1.00 94.25           N  
ATOM   3515  OD1 ASN A 423       9.142 -11.263   3.922  1.00 94.25           O  
ATOM   3516  N   VAL A 424       8.849  -6.161   4.372  1.00 96.25           N  
ATOM   3517  CA  VAL A 424       8.913  -4.751   4.003  1.00 96.25           C  
ATOM   3518  C   VAL A 424      10.366  -4.282   4.003  1.00 96.25           C  
ATOM   3519  CB  VAL A 424       8.071  -3.876   4.958  1.00 96.25           C  
ATOM   3520  O   VAL A 424      10.814  -3.629   3.057  1.00 96.25           O  
ATOM   3521  CG1 VAL A 424       8.410  -2.397   4.775  1.00 96.25           C  
ATOM   3522  CG2 VAL A 424       6.580  -4.117   4.727  1.00 96.25           C  
ATOM   3523  N   HIS A 425      11.055  -4.643   5.038  1.00 96.49           N  
ATOM   3524  CA  HIS A 425      12.465  -4.290   5.152  1.00 96.49           C  
ATOM   3525  C   HIS A 425      13.267  -4.840   3.977  1.00 96.49           C  
ATOM   3526  CB  HIS A 425      13.043  -4.809   6.470  1.00 96.49           C  
ATOM   3527  O   HIS A 425      14.033  -4.108   3.346  1.00 96.49           O  
ATOM   3528  CG  HIS A 425      14.448  -4.366   6.726  1.00 96.49           C  
ATOM   3529  CD2 HIS A 425      15.632  -4.962   6.452  1.00 96.49           C  
ATOM   3530  ND1 HIS A 425      14.750  -3.170   7.340  1.00 96.49           N  
ATOM   3531  CE1 HIS A 425      16.064  -3.049   7.432  1.00 96.49           C  
ATOM   3532  NE2 HIS A 425      16.622  -4.123   6.901  1.00 96.49           N  
ATOM   3533  N   ASN A 426      13.057  -6.074   3.674  1.00 95.38           N  
ATOM   3534  CA  ASN A 426      13.769  -6.724   2.579  1.00 95.38           C  
ATOM   3535  C   ASN A 426      13.409  -6.105   1.231  1.00 95.38           C  
ATOM   3536  CB  ASN A 426      13.481  -8.226   2.567  1.00 95.38           C  
ATOM   3537  O   ASN A 426      14.281  -5.904   0.383  1.00 95.38           O  
ATOM   3538  CG  ASN A 426      14.128  -8.954   3.730  1.00 95.38           C  
ATOM   3539  ND2 ASN A 426      13.563 -10.096   4.103  1.00 95.38           N  
ATOM   3540  OD1 ASN A 426      15.126  -8.493   4.288  1.00 95.38           O  
ATOM   3541  N   THR A 427      12.129  -5.845   1.055  1.00 95.25           N  
ATOM   3542  CA  THR A 427      11.655  -5.218  -0.174  1.00 95.25           C  
ATOM   3543  C   THR A 427      12.270  -3.832  -0.347  1.00 95.25           C  
ATOM   3544  CB  THR A 427      10.119  -5.107  -0.187  1.00 95.25           C  
ATOM   3545  O   THR A 427      12.667  -3.457  -1.451  1.00 95.25           O  
ATOM   3546  CG2 THR A 427       9.630  -4.394  -1.444  1.00 95.25           C  
ATOM   3547  OG1 THR A 427       9.549  -6.421  -0.144  1.00 95.25           O  
ATOM   3548  N   LEU A 428      12.294  -3.123   0.726  1.00 95.32           N  
ATOM   3549  CA  LEU A 428      12.912  -1.802   0.722  1.00 95.32           C  
ATOM   3550  C   LEU A 428      14.367  -1.884   0.272  1.00 95.32           C  
ATOM   3551  CB  LEU A 428      12.831  -1.167   2.113  1.00 95.32           C  
ATOM   3552  O   LEU A 428      14.779  -1.173  -0.647  1.00 95.32           O  
ATOM   3553  CG  LEU A 428      13.360   0.262   2.238  1.00 95.32           C  
ATOM   3554  CD1 LEU A 428      12.589   1.196   1.310  1.00 95.32           C  
ATOM   3555  CD2 LEU A 428      13.271   0.742   3.683  1.00 95.32           C  
ATOM   3556  N   LEU A 429      15.188  -2.739   0.828  1.00 94.84           N  
ATOM   3557  CA  LEU A 429      16.604  -2.895   0.513  1.00 94.84           C  
ATOM   3558  C   LEU A 429      16.792  -3.375  -0.922  1.00 94.84           C  
ATOM   3559  CB  LEU A 429      17.264  -3.878   1.483  1.00 94.84           C  
ATOM   3560  O   LEU A 429      17.669  -2.883  -1.636  1.00 94.84           O  
ATOM   3561  CG  LEU A 429      17.374  -3.423   2.939  1.00 94.84           C  
ATOM   3562  CD1 LEU A 429      18.022  -4.512   3.787  1.00 94.84           C  
ATOM   3563  CD2 LEU A 429      18.163  -2.122   3.035  1.00 94.84           C  
ATOM   3564  N   LYS A 430      15.940  -4.310  -1.307  1.00 93.96           N  
ATOM   3565  CA  LYS A 430      16.020  -4.869  -2.654  1.00 93.96           C  
ATOM   3566  C   LYS A 430      15.738  -3.804  -3.709  1.00 93.96           C  
ATOM   3567  CB  LYS A 430      15.041  -6.034  -2.810  1.00 93.96           C  
ATOM   3568  O   LYS A 430      16.403  -3.758  -4.746  1.00 93.96           O  
ATOM   3569  CG  LYS A 430      15.163  -6.770  -4.136  1.00 93.96           C  
ATOM   3570  CD  LYS A 430      14.181  -7.931  -4.223  1.00 93.96           C  
ATOM   3571  CE  LYS A 430      14.231  -8.607  -5.587  1.00 93.96           C  
ATOM   3572  NZ  LYS A 430      13.265  -9.743  -5.679  1.00 93.96           N  
ATOM   3573  N   THR A 431      14.792  -3.034  -3.447  1.00 93.78           N  
ATOM   3574  CA  THR A 431      14.411  -1.989  -4.390  1.00 93.78           C  
ATOM   3575  C   THR A 431      15.493  -0.916  -4.474  1.00 93.78           C  
ATOM   3576  CB  THR A 431      13.071  -1.342  -3.996  1.00 93.78           C  
ATOM   3577  O   THR A 431      15.820  -0.440  -5.563  1.00 93.78           O  
ATOM   3578  CG2 THR A 431      12.638  -0.302  -5.024  1.00 93.78           C  
ATOM   3579  OG1 THR A 431      12.064  -2.358  -3.907  1.00 93.78           O  
ATOM   3580  N   LEU A 432      16.110  -0.565  -3.384  1.00 94.31           N  
ATOM   3581  CA  LEU A 432      17.080   0.521  -3.282  1.00 94.31           C  
ATOM   3582  C   LEU A 432      18.372   0.166  -4.010  1.00 94.31           C  
ATOM   3583  CB  LEU A 432      17.378   0.837  -1.814  1.00 94.31           C  
ATOM   3584  O   LEU A 432      19.128   1.054  -4.410  1.00 94.31           O  
ATOM   3585  CG  LEU A 432      16.312   1.637  -1.063  1.00 94.31           C  
ATOM   3586  CD1 LEU A 432      16.628   1.671   0.429  1.00 94.31           C  
ATOM   3587  CD2 LEU A 432      16.210   3.051  -1.625  1.00 94.31           C  
ATOM   3588  N   ILE A 433      18.631  -1.154  -4.249  1.00 92.01           N  
ATOM   3589  CA  ILE A 433      19.845  -1.599  -4.926  1.00 92.01           C  
ATOM   3590  C   ILE A 433      19.902  -0.999  -6.330  1.00 92.01           C  
ATOM   3591  CB  ILE A 433      19.919  -3.140  -4.998  1.00 92.01           C  
ATOM   3592  O   ILE A 433      20.984  -0.828  -6.895  1.00 92.01           O  
ATOM   3593  CG1 ILE A 433      20.229  -3.725  -3.616  1.00 92.01           C  
ATOM   3594  CG2 ILE A 433      20.964  -3.583  -6.027  1.00 92.01           C  
ATOM   3595  CD1 ILE A 433      20.057  -5.235  -3.529  1.00 92.01           C  
ATOM   3596  N   LEU A 434      18.724  -0.591  -6.821  1.00 88.98           N  
ATOM   3597  CA  LEU A 434      18.624  -0.086  -8.186  1.00 88.98           C  
ATOM   3598  C   LEU A 434      18.865   1.420  -8.227  1.00 88.98           C  
ATOM   3599  CB  LEU A 434      17.250  -0.411  -8.778  1.00 88.98           C  
ATOM   3600  O   LEU A 434      18.900   2.017  -9.305  1.00 88.98           O  
ATOM   3601  CG  LEU A 434      16.862  -1.890  -8.816  1.00 88.98           C  
ATOM   3602  CD1 LEU A 434      15.390  -2.042  -9.188  1.00 88.98           C  
ATOM   3603  CD2 LEU A 434      17.747  -2.651  -9.798  1.00 88.98           C  
ATOM   3604  N   PHE A 435      19.021   2.043  -7.053  1.00 90.61           N  
ATOM   3605  CA  PHE A 435      19.169   3.489  -6.944  1.00 90.61           C  
ATOM   3606  C   PHE A 435      20.627   3.868  -6.713  1.00 90.61           C  
ATOM   3607  CB  PHE A 435      18.298   4.036  -5.808  1.00 90.61           C  
ATOM   3608  O   PHE A 435      21.387   3.100  -6.120  1.00 90.61           O  
ATOM   3609  CG  PHE A 435      16.821   3.945  -6.078  1.00 90.61           C  
ATOM   3610  CD1 PHE A 435      16.341   3.209  -7.154  1.00 90.61           C  
ATOM   3611  CD2 PHE A 435      15.911   4.597  -5.256  1.00 90.61           C  
ATOM   3612  CE1 PHE A 435      14.973   3.123  -7.407  1.00 90.61           C  
ATOM   3613  CE2 PHE A 435      14.543   4.516  -5.502  1.00 90.61           C  
ATOM   3614  CZ  PHE A 435      14.077   3.779  -6.579  1.00 90.61           C  
ATOM   3615  N   THR A 436      21.018   5.088  -7.262  1.00 90.08           N  
ATOM   3616  CA  THR A 436      22.277   5.687  -6.834  1.00 90.08           C  
ATOM   3617  C   THR A 436      22.190   6.150  -5.382  1.00 90.08           C  
ATOM   3618  CB  THR A 436      22.663   6.877  -7.732  1.00 90.08           C  
ATOM   3619  O   THR A 436      21.102   6.197  -4.805  1.00 90.08           O  
ATOM   3620  CG2 THR A 436      22.683   6.472  -9.203  1.00 90.08           C  
ATOM   3621  OG1 THR A 436      21.712   7.933  -7.552  1.00 90.08           O  
ATOM   3622  N   GLU A 437      23.306   6.510  -4.722  1.00 90.24           N  
ATOM   3623  CA  GLU A 437      23.313   6.981  -3.340  1.00 90.24           C  
ATOM   3624  C   GLU A 437      22.459   8.235  -3.181  1.00 90.24           C  
ATOM   3625  CB  GLU A 437      24.745   7.256  -2.873  1.00 90.24           C  
ATOM   3626  O   GLU A 437      21.713   8.365  -2.208  1.00 90.24           O  
ATOM   3627  CG  GLU A 437      25.531   6.000  -2.528  1.00 90.24           C  
ATOM   3628  CD  GLU A 437      24.838   5.122  -1.499  1.00 90.24           C  
ATOM   3629  OE1 GLU A 437      24.700   3.901  -1.737  1.00 90.24           O  
ATOM   3630  OE2 GLU A 437      24.429   5.660  -0.446  1.00 90.24           O  
ATOM   3631  N   GLU A 438      22.547   9.146  -4.124  1.00 90.67           N  
ATOM   3632  CA  GLU A 438      21.738  10.361  -4.122  1.00 90.67           C  
ATOM   3633  C   GLU A 438      20.254  10.037  -4.264  1.00 90.67           C  
ATOM   3634  CB  GLU A 438      22.181  11.303  -5.244  1.00 90.67           C  
ATOM   3635  O   GLU A 438      19.416  10.625  -3.577  1.00 90.67           O  
ATOM   3636  CG  GLU A 438      21.501  12.665  -5.208  1.00 90.67           C  
ATOM   3637  CD  GLU A 438      21.931  13.580  -6.344  1.00 90.67           C  
ATOM   3638  OE1 GLU A 438      21.355  14.682  -6.486  1.00 90.67           O  
ATOM   3639  OE2 GLU A 438      22.850  13.190  -7.098  1.00 90.67           O  
ATOM   3640  N   GLU A 439      19.913   9.097  -5.076  1.00 92.97           N  
ATOM   3641  CA  GLU A 439      18.530   8.679  -5.285  1.00 92.97           C  
ATOM   3642  C   GLU A 439      17.963   8.005  -4.038  1.00 92.97           C  
ATOM   3643  CB  GLU A 439      18.428   7.735  -6.486  1.00 92.97           C  
ATOM   3644  O   GLU A 439      16.795   8.202  -3.696  1.00 92.97           O  
ATOM   3645  CG  GLU A 439      18.608   8.427  -7.829  1.00 92.97           C  
ATOM   3646  CD  GLU A 439      18.682   7.458  -8.998  1.00 92.97           C  
ATOM   3647  OE1 GLU A 439      18.428   7.877 -10.150  1.00 92.97           O  
ATOM   3648  OE2 GLU A 439      18.995   6.270  -8.760  1.00 92.97           O  
ATOM   3649  N   LYS A 440      18.831   7.232  -3.383  1.00 95.03           N  
ATOM   3650  CA  LYS A 440      18.396   6.587  -2.147  1.00 95.03           C  
ATOM   3651  C   LYS A 440      17.978   7.620  -1.105  1.00 95.03           C  
ATOM   3652  CB  LYS A 440      19.506   5.696  -1.587  1.00 95.03           C  
ATOM   3653  O   LYS A 440      16.919   7.493  -0.487  1.00 95.03           O  
ATOM   3654  CG  LYS A 440      19.786   4.456  -2.422  1.00 95.03           C  
ATOM   3655  CD  LYS A 440      20.928   3.635  -1.838  1.00 95.03           C  
ATOM   3656  CE  LYS A 440      21.265   2.439  -2.718  1.00 95.03           C  
ATOM   3657  NZ  LYS A 440      22.457   1.695  -2.211  1.00 95.03           N  
ATOM   3658  N   HIS A 441      18.857   8.597  -0.970  1.00 93.21           N  
ATOM   3659  CA  HIS A 441      18.592   9.677  -0.026  1.00 93.21           C  
ATOM   3660  C   HIS A 441      17.265  10.363  -0.332  1.00 93.21           C  
ATOM   3661  CB  HIS A 441      19.730  10.699  -0.048  1.00 93.21           C  
ATOM   3662  O   HIS A 441      16.421  10.514   0.553  1.00 93.21           O  
ATOM   3663  CG  HIS A 441      19.522  11.848   0.887  1.00 93.21           C  
ATOM   3664  CD2 HIS A 441      19.901  12.026   2.174  1.00 93.21           C  
ATOM   3665  ND1 HIS A 441      18.846  12.992   0.522  1.00 93.21           N  
ATOM   3666  CE1 HIS A 441      18.818  13.826   1.548  1.00 93.21           C  
ATOM   3667  NE2 HIS A 441      19.452  13.264   2.563  1.00 93.21           N  
ATOM   3668  N   THR A 442      17.040  10.733  -1.528  1.00 92.63           N  
ATOM   3669  CA  THR A 442      15.852  11.442  -1.990  1.00 92.63           C  
ATOM   3670  C   THR A 442      14.607  10.575  -1.828  1.00 92.63           C  
ATOM   3671  CB  THR A 442      15.994  11.870  -3.463  1.00 92.63           C  
ATOM   3672  O   THR A 442      13.579  11.042  -1.333  1.00 92.63           O  
ATOM   3673  CG2 THR A 442      14.746  12.602  -3.945  1.00 92.63           C  
ATOM   3674  OG1 THR A 442      17.125  12.740  -3.594  1.00 92.63           O  
ATOM   3675  N   ALA A 443      14.687   9.355  -2.237  1.00 93.64           N  
ATOM   3676  CA  ALA A 443      13.560   8.427  -2.190  1.00 93.64           C  
ATOM   3677  C   ALA A 443      13.140   8.146  -0.750  1.00 93.64           C  
ATOM   3678  CB  ALA A 443      13.915   7.123  -2.901  1.00 93.64           C  
ATOM   3679  O   ALA A 443      11.950   8.172  -0.428  1.00 93.64           O  
ATOM   3680  N   LEU A 444      14.101   7.888   0.166  1.00 96.35           N  
ATOM   3681  CA  LEU A 444      13.812   7.577   1.562  1.00 96.35           C  
ATOM   3682  C   LEU A 444      13.217   8.786   2.276  1.00 96.35           C  
ATOM   3683  CB  LEU A 444      15.083   7.118   2.283  1.00 96.35           C  
ATOM   3684  O   LEU A 444      12.253   8.653   3.033  1.00 96.35           O  
ATOM   3685  CG  LEU A 444      15.630   5.746   1.884  1.00 96.35           C  
ATOM   3686  CD1 LEU A 444      16.971   5.493   2.565  1.00 96.35           C  
ATOM   3687  CD2 LEU A 444      14.631   4.649   2.235  1.00 96.35           C  
ATOM   3688  N   ASN A 445      13.839   9.904   2.044  1.00 93.00           N  
ATOM   3689  CA  ASN A 445      13.292  11.134   2.605  1.00 93.00           C  
ATOM   3690  C   ASN A 445      11.853  11.366   2.151  1.00 93.00           C  
ATOM   3691  CB  ASN A 445      14.167  12.332   2.228  1.00 93.00           C  
ATOM   3692  O   ASN A 445      10.987  11.693   2.964  1.00 93.00           O  
ATOM   3693  CG  ASN A 445      13.840  13.571   3.037  1.00 93.00           C  
ATOM   3694  ND2 ASN A 445      13.752  14.713   2.364  1.00 93.00           N  
ATOM   3695  OD1 ASN A 445      13.669  13.504   4.257  1.00 93.00           O  
ATOM   3696  N   GLY A 446      11.681  11.263   0.821  1.00 92.31           N  
ATOM   3697  CA  GLY A 446      10.347  11.422   0.264  1.00 92.31           C  
ATOM   3698  C   GLY A 446       9.333  10.465   0.860  1.00 92.31           C  
ATOM   3699  O   GLY A 446       8.209  10.860   1.176  1.00 92.31           O  
ATOM   3700  N   LEU A 447       9.736   9.189   1.027  1.00 93.78           N  
ATOM   3701  CA  LEU A 447       8.849   8.177   1.589  1.00 93.78           C  
ATOM   3702  C   LEU A 447       8.505   8.501   3.039  1.00 93.78           C  
ATOM   3703  CB  LEU A 447       9.493   6.791   1.503  1.00 93.78           C  
ATOM   3704  O   LEU A 447       7.351   8.367   3.453  1.00 93.78           O  
ATOM   3705  CG  LEU A 447       8.674   5.626   2.061  1.00 93.78           C  
ATOM   3706  CD1 LEU A 447       7.322   5.546   1.359  1.00 93.78           C  
ATOM   3707  CD2 LEU A 447       9.438   4.315   1.912  1.00 93.78           C  
ATOM   3708  N   MET A 448       9.502   8.828   3.830  1.00 92.33           N  
ATOM   3709  CA  MET A 448       9.270   9.183   5.228  1.00 92.33           C  
ATOM   3710  C   MET A 448       8.270  10.329   5.340  1.00 92.33           C  
ATOM   3711  CB  MET A 448      10.583   9.565   5.911  1.00 92.33           C  
ATOM   3712  O   MET A 448       7.376  10.298   6.187  1.00 92.33           O  
ATOM   3713  CG  MET A 448      10.439   9.860   7.396  1.00 92.33           C  
ATOM   3714  SD  MET A 448       9.803   8.420   8.339  1.00 92.33           S  
ATOM   3715  CE  MET A 448      11.357   7.546   8.675  1.00 92.33           C  
ATOM   3716  N   VAL A 449       8.407  11.375   4.541  1.00 86.61           N  
ATOM   3717  CA  VAL A 449       7.480  12.501   4.503  1.00 86.61           C  
ATOM   3718  C   VAL A 449       6.078  12.004   4.155  1.00 86.61           C  
ATOM   3719  CB  VAL A 449       7.932  13.574   3.488  1.00 86.61           C  
ATOM   3720  O   VAL A 449       5.098  12.393   4.796  1.00 86.61           O  
ATOM   3721  CG1 VAL A 449       6.839  14.623   3.288  1.00 86.61           C  
ATOM   3722  CG2 VAL A 449       9.230  14.232   3.951  1.00 86.61           C  
ATOM   3723  N   ARG A 450       6.080  11.240   3.186  1.00 86.12           N  
ATOM   3724  CA  ARG A 450       4.810  10.660   2.760  1.00 86.12           C  
ATOM   3725  C   ARG A 450       4.131   9.923   3.910  1.00 86.12           C  
ATOM   3726  CB  ARG A 450       5.021   9.709   1.580  1.00 86.12           C  
ATOM   3727  O   ARG A 450       2.921  10.052   4.108  1.00 86.12           O  
ATOM   3728  CG  ARG A 450       3.738   9.087   1.053  1.00 86.12           C  
ATOM   3729  CD  ARG A 450       3.957   8.388  -0.282  1.00 86.12           C  
ATOM   3730  NE  ARG A 450       2.698   7.937  -0.867  1.00 86.12           N  
ATOM   3731  NH1 ARG A 450       3.271   8.482  -3.037  1.00 86.12           N  
ATOM   3732  NH2 ARG A 450       1.225   7.553  -2.587  1.00 86.12           N  
ATOM   3733  CZ  ARG A 450       2.401   7.992  -2.162  1.00 86.12           C  
ATOM   3734  N   LEU A 451       4.789   9.197   4.619  1.00 86.11           N  
ATOM   3735  CA  LEU A 451       4.287   8.393   5.727  1.00 86.11           C  
ATOM   3736  C   LEU A 451       3.824   9.281   6.877  1.00 86.11           C  
ATOM   3737  CB  LEU A 451       5.366   7.424   6.218  1.00 86.11           C  
ATOM   3738  O   LEU A 451       3.036   8.850   7.722  1.00 86.11           O  
ATOM   3739  CG  LEU A 451       5.704   6.258   5.287  1.00 86.11           C  
ATOM   3740  CD1 LEU A 451       6.945   5.525   5.785  1.00 86.11           C  
ATOM   3741  CD2 LEU A 451       4.521   5.303   5.175  1.00 86.11           C  
ATOM   3742  N   GLY A 452       4.215  10.554   6.838  1.00 81.86           N  
ATOM   3743  CA  GLY A 452       3.952  11.462   7.943  1.00 81.86           C  
ATOM   3744  C   GLY A 452       4.836  11.205   9.149  1.00 81.86           C  
ATOM   3745  O   GLY A 452       4.430  11.452  10.287  1.00 81.86           O  
ATOM   3746  N   GLY A 453       6.010  10.584   8.939  1.00 83.46           N  
ATOM   3747  CA  GLY A 453       6.926  10.247  10.017  1.00 83.46           C  
ATOM   3748  C   GLY A 453       8.148  11.145  10.063  1.00 83.46           C  
ATOM   3749  O   GLY A 453       8.190  12.180   9.395  1.00 83.46           O  
ATOM   3750  N   GLN A 454       9.043  10.798  11.047  1.00 85.90           N  
ATOM   3751  CA  GLN A 454      10.312  11.501  11.201  1.00 85.90           C  
ATOM   3752  C   GLN A 454      11.450  10.525  11.489  1.00 85.90           C  
ATOM   3753  CB  GLN A 454      10.218  12.541  12.319  1.00 85.90           C  
ATOM   3754  O   GLN A 454      11.243   9.494  12.131  1.00 85.90           O  
ATOM   3755  CG  GLN A 454       9.214  13.651  12.042  1.00 85.90           C  
ATOM   3756  CD  GLN A 454       9.115  14.651  13.179  1.00 85.90           C  
ATOM   3757  NE2 GLN A 454       8.422  15.758  12.937  1.00 85.90           N  
ATOM   3758  OE1 GLN A 454       9.657  14.429  14.267  1.00 85.90           O  
ATOM   3759  N   PHE A 455      12.517  10.916  10.907  1.00 91.74           N  
ATOM   3760  CA  PHE A 455      13.689  10.099  11.201  1.00 91.74           C  
ATOM   3761  C   PHE A 455      14.201  10.376  12.609  1.00 91.74           C  
ATOM   3762  CB  PHE A 455      14.799  10.360  10.178  1.00 91.74           C  
ATOM   3763  O   PHE A 455      14.108  11.503  13.099  1.00 91.74           O  
ATOM   3764  CG  PHE A 455      14.490   9.838   8.801  1.00 91.74           C  
ATOM   3765  CD1 PHE A 455      14.349   8.474   8.575  1.00 91.74           C  
ATOM   3766  CD2 PHE A 455      14.340  10.711   7.731  1.00 91.74           C  
ATOM   3767  CE1 PHE A 455      14.063   7.987   7.301  1.00 91.74           C  
ATOM   3768  CE2 PHE A 455      14.054  10.232   6.456  1.00 91.74           C  
ATOM   3769  CZ  PHE A 455      13.917   8.870   6.243  1.00 91.74           C  
ATOM   3770  N   THR A 456      14.650   9.346  13.312  1.00 87.26           N  
ATOM   3771  CA  THR A 456      15.190   9.467  14.662  1.00 87.26           C  
ATOM   3772  C   THR A 456      16.509  10.233  14.651  1.00 87.26           C  
ATOM   3773  CB  THR A 456      15.402   8.083  15.305  1.00 87.26           C  
ATOM   3774  O   THR A 456      16.820  10.959  15.598  1.00 87.26           O  
ATOM   3775  CG2 THR A 456      14.070   7.384  15.556  1.00 87.26           C  
ATOM   3776  OG1 THR A 456      16.197   7.273  14.430  1.00 87.26           O  
ATOM   3777  N   ASP A 457      17.264  10.116  13.614  1.00 83.52           N  
ATOM   3778  CA  ASP A 457      18.552  10.786  13.462  1.00 83.52           C  
ATOM   3779  C   ASP A 457      18.538  11.738  12.268  1.00 83.52           C  
ATOM   3780  CB  ASP A 457      19.675   9.760  13.304  1.00 83.52           C  
ATOM   3781  O   ASP A 457      17.972  11.421  11.221  1.00 83.52           O  
ATOM   3782  CG  ASP A 457      19.940   8.970  14.573  1.00 83.52           C  
ATOM   3783  OD1 ASP A 457      19.648   9.476  15.679  1.00 83.52           O  
ATOM   3784  OD2 ASP A 457      20.448   7.832  14.468  1.00 83.52           O  
ATOM   3785  N   ASN A 458      19.170  12.859  12.406  1.00 79.59           N  
ATOM   3786  CA  ASN A 458      19.243  13.829  11.318  1.00 79.59           C  
ATOM   3787  C   ASN A 458      20.310  13.446  10.296  1.00 79.59           C  
ATOM   3788  CB  ASN A 458      19.513  15.232  11.866  1.00 79.59           C  
ATOM   3789  O   ASN A 458      20.238  13.853   9.135  1.00 79.59           O  
ATOM   3790  CG  ASN A 458      18.326  15.805  12.614  1.00 79.59           C  
ATOM   3791  ND2 ASN A 458      18.580  16.797  13.459  1.00 79.59           N  
ATOM   3792  OD1 ASN A 458      17.189  15.359  12.434  1.00 79.59           O  
ATOM   3793  N   GLN A 459      21.199  12.549  10.721  1.00 86.34           N  
ATOM   3794  CA  GLN A 459      22.269  12.129   9.822  1.00 86.34           C  
ATOM   3795  C   GLN A 459      21.864  10.892   9.025  1.00 86.34           C  
ATOM   3796  CB  GLN A 459      23.552  11.851  10.606  1.00 86.34           C  
ATOM   3797  O   GLN A 459      21.417   9.896   9.599  1.00 86.34           O  
ATOM   3798  CG  GLN A 459      24.216  13.104  11.162  1.00 86.34           C  
ATOM   3799  CD  GLN A 459      25.524  12.808  11.872  1.00 86.34           C  
ATOM   3800  NE2 GLN A 459      26.258  13.859  12.225  1.00 86.34           N  
ATOM   3801  OE1 GLN A 459      25.872  11.646  12.103  1.00 86.34           O  
ATOM   3802  N   TYR A 460      22.047  10.997   7.668  1.00 89.05           N  
ATOM   3803  CA  TYR A 460      21.665   9.923   6.758  1.00 89.05           C  
ATOM   3804  C   TYR A 460      22.586   8.719   6.920  1.00 89.05           C  
ATOM   3805  CB  TYR A 460      21.695  10.411   5.307  1.00 89.05           C  
ATOM   3806  O   TYR A 460      23.801   8.829   6.739  1.00 89.05           O  
ATOM   3807  CG  TYR A 460      21.503   9.311   4.292  1.00 89.05           C  
ATOM   3808  CD1 TYR A 460      22.538   8.935   3.438  1.00 89.05           C  
ATOM   3809  CD2 TYR A 460      20.287   8.645   4.184  1.00 89.05           C  
ATOM   3810  CE1 TYR A 460      22.365   7.923   2.500  1.00 89.05           C  
ATOM   3811  CE2 TYR A 460      20.103   7.631   3.249  1.00 89.05           C  
ATOM   3812  OH  TYR A 460      20.970   6.274   1.487  1.00 89.05           O  
ATOM   3813  CZ  TYR A 460      21.146   7.277   2.414  1.00 89.05           C  
ATOM   3814  N   GLN A 461      21.980   7.686   7.425  1.00 91.08           N  
ATOM   3815  CA  GLN A 461      22.528   6.333   7.419  1.00 91.08           C  
ATOM   3816  C   GLN A 461      21.506   5.328   6.896  1.00 91.08           C  
ATOM   3817  CB  GLN A 461      22.988   5.933   8.821  1.00 91.08           C  
ATOM   3818  O   GLN A 461      20.445   5.144   7.497  1.00 91.08           O  
ATOM   3819  CG  GLN A 461      24.178   6.736   9.331  1.00 91.08           C  
ATOM   3820  CD  GLN A 461      24.653   6.278  10.697  1.00 91.08           C  
ATOM   3821  NE2 GLN A 461      25.796   6.797  11.131  1.00 91.08           N  
ATOM   3822  OE1 GLN A 461      23.998   5.465  11.356  1.00 91.08           O  
ATOM   3823  N   LEU A 462      21.927   4.687   5.801  1.00 91.47           N  
ATOM   3824  CA  LEU A 462      20.979   3.866   5.055  1.00 91.47           C  
ATOM   3825  C   LEU A 462      20.255   2.894   5.982  1.00 91.47           C  
ATOM   3826  CB  LEU A 462      21.695   3.094   3.945  1.00 91.47           C  
ATOM   3827  O   LEU A 462      19.023   2.841   5.993  1.00 91.47           O  
ATOM   3828  CG  LEU A 462      20.825   2.171   3.090  1.00 91.47           C  
ATOM   3829  CD1 LEU A 462      19.784   2.982   2.325  1.00 91.47           C  
ATOM   3830  CD2 LEU A 462      21.688   1.358   2.131  1.00 91.47           C  
ATOM   3831  N   ASP A 463      20.949   2.175   6.779  1.00 92.39           N  
ATOM   3832  CA  ASP A 463      20.375   1.130   7.621  1.00 92.39           C  
ATOM   3833  C   ASP A 463      19.451   1.725   8.681  1.00 92.39           C  
ATOM   3834  CB  ASP A 463      21.482   0.311   8.288  1.00 92.39           C  
ATOM   3835  O   ASP A 463      18.368   1.195   8.936  1.00 92.39           O  
ATOM   3836  CG  ASP A 463      22.230  -0.580   7.312  1.00 92.39           C  
ATOM   3837  OD1 ASP A 463      21.671  -0.924   6.248  1.00 92.39           O  
ATOM   3838  OD2 ASP A 463      23.388  -0.945   7.611  1.00 92.39           O  
ATOM   3839  N   ASN A 464      19.839   2.831   9.266  1.00 93.37           N  
ATOM   3840  CA  ASN A 464      19.042   3.471  10.307  1.00 93.37           C  
ATOM   3841  C   ASN A 464      17.747   4.050   9.745  1.00 93.37           C  
ATOM   3842  CB  ASN A 464      19.852   4.564  11.008  1.00 93.37           C  
ATOM   3843  O   ASN A 464      16.680   3.891  10.342  1.00 93.37           O  
ATOM   3844  CG  ASN A 464      20.994   4.005  11.834  1.00 93.37           C  
ATOM   3845  ND2 ASN A 464      21.913   4.874  12.239  1.00 93.37           N  
ATOM   3846  OD1 ASN A 464      21.050   2.803  12.105  1.00 93.37           O  
ATOM   3847  N   TRP A 465      17.913   4.740   8.651  1.00 95.91           N  
ATOM   3848  CA  TRP A 465      16.734   5.345   8.040  1.00 95.91           C  
ATOM   3849  C   TRP A 465      15.743   4.276   7.592  1.00 95.91           C  
ATOM   3850  CB  TRP A 465      17.134   6.220   6.848  1.00 95.91           C  
ATOM   3851  O   TRP A 465      14.530   4.445   7.738  1.00 95.91           O  
ATOM   3852  CG  TRP A 465      17.590   7.596   7.229  1.00 95.91           C  
ATOM   3853  CD1 TRP A 465      18.192   7.971   8.398  1.00 95.91           C  
ATOM   3854  CD2 TRP A 465      17.476   8.783   6.438  1.00 95.91           C  
ATOM   3855  CE2 TRP A 465      18.030   9.842   7.190  1.00 95.91           C  
ATOM   3856  CE3 TRP A 465      16.958   9.054   5.164  1.00 95.91           C  
ATOM   3857  NE1 TRP A 465      18.459   9.321   8.381  1.00 95.91           N  
ATOM   3858  CH2 TRP A 465      17.568  11.390   5.461  1.00 95.91           C  
ATOM   3859  CZ2 TRP A 465      18.081  11.153   6.709  1.00 95.91           C  
ATOM   3860  CZ3 TRP A 465      17.010  10.359   4.687  1.00 95.91           C  
ATOM   3861  N   CYS A 466      16.238   3.140   7.013  1.00 96.11           N  
ATOM   3862  CA  CYS A 466      15.367   2.038   6.618  1.00 96.11           C  
ATOM   3863  C   CYS A 466      14.625   1.471   7.822  1.00 96.11           C  
ATOM   3864  CB  CYS A 466      16.175   0.933   5.939  1.00 96.11           C  
ATOM   3865  O   CYS A 466      13.428   1.192   7.744  1.00 96.11           O  
ATOM   3866  SG  CYS A 466      16.724   1.353   4.270  1.00 96.11           S  
ATOM   3867  N   GLU A 467      15.314   1.379   8.914  1.00 94.59           N  
ATOM   3868  CA  GLU A 467      14.706   0.875  10.142  1.00 94.59           C  
ATOM   3869  C   GLU A 467      13.627   1.825  10.655  1.00 94.59           C  
ATOM   3870  CB  GLU A 467      15.770   0.657  11.220  1.00 94.59           C  
ATOM   3871  O   GLU A 467      12.565   1.385  11.100  1.00 94.59           O  
ATOM   3872  CG  GLU A 467      15.260  -0.084  12.447  1.00 94.59           C  
ATOM   3873  CD  GLU A 467      16.349  -0.374  13.469  1.00 94.59           C  
ATOM   3874  OE1 GLU A 467      16.050  -0.992  14.515  1.00 94.59           O  
ATOM   3875  OE2 GLU A 467      17.510   0.022  13.221  1.00 94.59           O  
ATOM   3876  N   ASP A 468      13.906   3.071  10.596  1.00 95.01           N  
ATOM   3877  CA  ASP A 468      12.929   4.071  11.016  1.00 95.01           C  
ATOM   3878  C   ASP A 468      11.660   3.987  10.171  1.00 95.01           C  
ATOM   3879  CB  ASP A 468      13.528   5.476  10.929  1.00 95.01           C  
ATOM   3880  O   ASP A 468      10.550   4.092  10.696  1.00 95.01           O  
ATOM   3881  CG  ASP A 468      14.524   5.766  12.038  1.00 95.01           C  
ATOM   3882  OD1 ASP A 468      14.520   5.051  13.063  1.00 95.01           O  
ATOM   3883  OD2 ASP A 468      15.319   6.719  11.885  1.00 95.01           O  
ATOM   3884  N   ILE A 469      11.811   3.844   8.912  1.00 95.86           N  
ATOM   3885  CA  ILE A 469      10.681   3.732   7.996  1.00 95.86           C  
ATOM   3886  C   ILE A 469       9.869   2.482   8.329  1.00 95.86           C  
ATOM   3887  CB  ILE A 469      11.147   3.691   6.524  1.00 95.86           C  
ATOM   3888  O   ILE A 469       8.642   2.542   8.437  1.00 95.86           O  
ATOM   3889  CG1 ILE A 469      11.623   5.078   6.076  1.00 95.86           C  
ATOM   3890  CG2 ILE A 469      10.026   3.177   5.616  1.00 95.86           C  
ATOM   3891  CD1 ILE A 469      12.293   5.091   4.709  1.00 95.86           C  
ATOM   3892  N   VAL A 470      10.541   1.356   8.523  1.00 96.11           N  
ATOM   3893  CA  VAL A 470       9.872   0.101   8.849  1.00 96.11           C  
ATOM   3894  C   VAL A 470       9.110   0.248  10.164  1.00 96.11           C  
ATOM   3895  CB  VAL A 470      10.877  -1.070   8.943  1.00 96.11           C  
ATOM   3896  O   VAL A 470       7.962  -0.187  10.275  1.00 96.11           O  
ATOM   3897  CG1 VAL A 470      10.188  -2.333   9.456  1.00 96.11           C  
ATOM   3898  CG2 VAL A 470      11.526  -1.326   7.584  1.00 96.11           C  
ATOM   3899  N   ASN A 471       9.689   0.901  11.136  1.00 92.66           N  
ATOM   3900  CA  ASN A 471       9.048   1.124  12.428  1.00 92.66           C  
ATOM   3901  C   ASN A 471       7.814   2.012  12.295  1.00 92.66           C  
ATOM   3902  CB  ASN A 471      10.039   1.736  13.420  1.00 92.66           C  
ATOM   3903  O   ASN A 471       6.784   1.749  12.919  1.00 92.66           O  
ATOM   3904  CG  ASN A 471      11.057   0.732  13.923  1.00 92.66           C  
ATOM   3905  ND2 ASN A 471      12.187   1.228  14.413  1.00 92.66           N  
ATOM   3906  OD1 ASN A 471      10.831  -0.480  13.869  1.00 92.66           O  
ATOM   3907  N   THR A 472       8.004   3.034  11.501  1.00 90.95           N  
ATOM   3908  CA  THR A 472       6.883   3.934  11.254  1.00 90.95           C  
ATOM   3909  C   THR A 472       5.725   3.188  10.597  1.00 90.95           C  
ATOM   3910  CB  THR A 472       7.303   5.119  10.364  1.00 90.95           C  
ATOM   3911  O   THR A 472       4.569   3.358  10.989  1.00 90.95           O  
ATOM   3912  CG2 THR A 472       6.122   6.041  10.082  1.00 90.95           C  
ATOM   3913  OG1 THR A 472       8.331   5.866  11.028  1.00 90.95           O  
ATOM   3914  N   ILE A 473       5.955   2.381   9.635  1.00 92.37           N  
ATOM   3915  CA  ILE A 473       4.951   1.563   8.963  1.00 92.37           C  
ATOM   3916  C   ILE A 473       4.315   0.602   9.965  1.00 92.37           C  
ATOM   3917  CB  ILE A 473       5.561   0.777   7.781  1.00 92.37           C  
ATOM   3918  O   ILE A 473       3.091   0.457  10.004  1.00 92.37           O  
ATOM   3919  CG1 ILE A 473       5.920   1.731   6.635  1.00 92.37           C  
ATOM   3920  CG2 ILE A 473       4.599  -0.315   7.304  1.00 92.37           C  
ATOM   3921  CD1 ILE A 473       6.681   1.069   5.494  1.00 92.37           C  
ATOM   3922  N   GLY A 474       5.160  -0.039  10.786  1.00 91.69           N  
ATOM   3923  CA  GLY A 474       4.665  -0.950  11.806  1.00 91.69           C  
ATOM   3924  C   GLY A 474       3.662  -0.307  12.744  1.00 91.69           C  
ATOM   3925  O   GLY A 474       2.600  -0.873  13.009  1.00 91.69           O  
ATOM   3926  N   LYS A 475       4.020   0.877  13.241  1.00 86.37           N  
ATOM   3927  CA  LYS A 475       3.132   1.610  14.138  1.00 86.37           C  
ATOM   3928  C   LYS A 475       1.823   1.971  13.442  1.00 86.37           C  
ATOM   3929  CB  LYS A 475       3.817   2.875  14.656  1.00 86.37           C  
ATOM   3930  O   LYS A 475       0.744   1.822  14.020  1.00 86.37           O  
ATOM   3931  CG  LYS A 475       4.926   2.611  15.664  1.00 86.37           C  
ATOM   3932  CD  LYS A 475       5.574   3.906  16.135  1.00 86.37           C  
ATOM   3933  CE  LYS A 475       6.745   3.639  17.070  1.00 86.37           C  
ATOM   3934  NZ  LYS A 475       7.437   4.902  17.467  1.00 86.37           N  
ATOM   3935  N   GLY A 476       1.937   2.448  12.200  1.00 86.06           N  
ATOM   3936  CA  GLY A 476       0.765   2.801  11.415  1.00 86.06           C  
ATOM   3937  C   GLY A 476      -0.152   1.621  11.149  1.00 86.06           C  
ATOM   3938  O   GLY A 476      -1.372   1.735  11.282  1.00 86.06           O  
ATOM   3939  N   LEU A 477       0.389   0.465  10.804  1.00 90.47           N  
ATOM   3940  CA  LEU A 477      -0.395  -0.733  10.524  1.00 90.47           C  
ATOM   3941  C   LEU A 477      -1.122  -1.211  11.776  1.00 90.47           C  
ATOM   3942  CB  LEU A 477       0.505  -1.848   9.985  1.00 90.47           C  
ATOM   3943  O   LEU A 477      -2.291  -1.598  11.710  1.00 90.47           O  
ATOM   3944  CG  LEU A 477       1.032  -1.666   8.561  1.00 90.47           C  
ATOM   3945  CD1 LEU A 477       1.969  -2.811   8.191  1.00 90.47           C  
ATOM   3946  CD2 LEU A 477      -0.123  -1.572   7.571  1.00 90.47           C  
ATOM   3947  N   GLN A 478      -0.422  -1.186  12.833  1.00 87.45           N  
ATOM   3948  CA  GLN A 478      -1.039  -1.601  14.089  1.00 87.45           C  
ATOM   3949  C   GLN A 478      -2.263  -0.748  14.410  1.00 87.45           C  
ATOM   3950  CB  GLN A 478      -0.029  -1.522  15.235  1.00 87.45           C  
ATOM   3951  O   GLN A 478      -3.298  -1.270  14.827  1.00 87.45           O  
ATOM   3952  CG  GLN A 478       0.987  -2.656  15.240  1.00 87.45           C  
ATOM   3953  CD  GLN A 478       2.014  -2.520  16.348  1.00 87.45           C  
ATOM   3954  NE2 GLN A 478       2.675  -3.623  16.683  1.00 87.45           N  
ATOM   3955  OE1 GLN A 478       2.214  -1.432  16.897  1.00 87.45           O  
ATOM   3956  N   HIS A 479      -2.046   0.482  14.249  1.00 81.31           N  
ATOM   3957  CA  HIS A 479      -3.150   1.405  14.486  1.00 81.31           C  
ATOM   3958  C   HIS A 479      -4.327   1.105  13.564  1.00 81.31           C  
ATOM   3959  CB  HIS A 479      -2.690   2.851  14.295  1.00 81.31           C  
ATOM   3960  O   HIS A 479      -5.474   1.045  14.014  1.00 81.31           O  
ATOM   3961  CG  HIS A 479      -3.785   3.856  14.458  1.00 81.31           C  
ATOM   3962  CD2 HIS A 479      -4.411   4.643  13.552  1.00 81.31           C  
ATOM   3963  ND1 HIS A 479      -4.357   4.143  15.679  1.00 81.31           N  
ATOM   3964  CE1 HIS A 479      -5.291   5.065  15.515  1.00 81.31           C  
ATOM   3965  NE2 HIS A 479      -5.343   5.386  14.234  1.00 81.31           N  
ATOM   3966  N   ARG A 480      -4.155   0.863  12.388  1.00 83.30           N  
ATOM   3967  CA  ARG A 480      -5.205   0.615  11.404  1.00 83.30           C  
ATOM   3968  C   ARG A 480      -5.883  -0.727  11.654  1.00 83.30           C  
ATOM   3969  CB  ARG A 480      -4.633   0.657   9.986  1.00 83.30           C  
ATOM   3970  O   ARG A 480      -7.096  -0.858  11.477  1.00 83.30           O  
ATOM   3971  CG  ARG A 480      -4.248   2.052   9.518  1.00 83.30           C  
ATOM   3972  CD  ARG A 480      -4.020   2.099   8.013  1.00 83.30           C  
ATOM   3973  NE  ARG A 480      -3.577   3.420   7.576  1.00 83.30           N  
ATOM   3974  NH1 ARG A 480      -5.404   3.810   6.217  1.00 83.30           N  
ATOM   3975  NH2 ARG A 480      -3.750   5.387   6.403  1.00 83.30           N  
ATOM   3976  CZ  ARG A 480      -4.244   4.203   6.733  1.00 83.30           C  
ATOM   3977  N   ILE A 481      -5.082  -1.658  11.972  1.00 88.58           N  
ATOM   3978  CA  ILE A 481      -5.617  -2.972  12.314  1.00 88.58           C  
ATOM   3979  C   ILE A 481      -6.639  -2.835  13.441  1.00 88.58           C  
ATOM   3980  CB  ILE A 481      -4.494  -3.950  12.725  1.00 88.58           C  
ATOM   3981  O   ILE A 481      -7.746  -3.371  13.351  1.00 88.58           O  
ATOM   3982  CG1 ILE A 481      -3.653  -4.341  11.504  1.00 88.58           C  
ATOM   3983  CG2 ILE A 481      -5.081  -5.191  13.405  1.00 88.58           C  
ATOM   3984  CD1 ILE A 481      -2.354  -5.054  11.850  1.00 88.58           C  
ATOM   3985  N   HIS A 482      -6.295  -2.039  14.367  1.00 84.12           N  
ATOM   3986  CA  HIS A 482      -7.192  -1.814  15.496  1.00 84.12           C  
ATOM   3987  C   HIS A 482      -8.452  -1.073  15.059  1.00 84.12           C  
ATOM   3988  CB  HIS A 482      -6.478  -1.031  16.599  1.00 84.12           C  
ATOM   3989  O   HIS A 482      -9.558  -1.423  15.476  1.00 84.12           O  
ATOM   3990  CG  HIS A 482      -5.533  -1.861  17.408  1.00 84.12           C  
ATOM   3991  CD2 HIS A 482      -4.341  -1.556  17.972  1.00 84.12           C  
ATOM   3992  ND1 HIS A 482      -5.777  -3.183  17.714  1.00 84.12           N  
ATOM   3993  CE1 HIS A 482      -4.773  -3.655  18.433  1.00 84.12           C  
ATOM   3994  NE2 HIS A 482      -3.888  -2.688  18.604  1.00 84.12           N  
ATOM   3995  N   CYS A 483      -8.300  -0.130  14.305  1.00 80.63           N  
ATOM   3996  CA  CYS A 483      -9.422   0.671  13.830  1.00 80.63           C  
ATOM   3997  C   CYS A 483     -10.387  -0.174  13.007  1.00 80.63           C  
ATOM   3998  CB  CYS A 483      -8.923   1.850  12.994  1.00 80.63           C  
ATOM   3999  O   CYS A 483     -11.605  -0.059  13.159  1.00 80.63           O  
ATOM   4000  SG  CYS A 483      -8.111   3.138  13.965  1.00 80.63           S  
ATOM   4001  N   MET A 484      -9.817  -0.919  12.118  1.00 86.15           N  
ATOM   4002  CA  MET A 484     -10.630  -1.805  11.290  1.00 86.15           C  
ATOM   4003  C   MET A 484     -11.439  -2.767  12.155  1.00 86.15           C  
ATOM   4004  CB  MET A 484      -9.749  -2.591  10.317  1.00 86.15           C  
ATOM   4005  O   MET A 484     -12.630  -2.972  11.914  1.00 86.15           O  
ATOM   4006  CG  MET A 484      -9.115  -1.734   9.234  1.00 86.15           C  
ATOM   4007  SD  MET A 484      -7.908  -2.667   8.216  1.00 86.15           S  
ATOM   4008  CE  MET A 484      -9.032  -3.769   7.315  1.00 86.15           C  
ATOM   4009  N   ARG A 485     -10.858  -3.349  13.163  1.00 87.54           N  
ATOM   4010  CA  ARG A 485     -11.547  -4.260  14.072  1.00 87.54           C  
ATOM   4011  C   ARG A 485     -12.667  -3.544  14.819  1.00 87.54           C  
ATOM   4012  CB  ARG A 485     -10.561  -4.874  15.068  1.00 87.54           C  
ATOM   4013  O   ARG A 485     -13.764  -4.086  14.971  1.00 87.54           O  
ATOM   4014  CG  ARG A 485      -9.758  -6.035  14.504  1.00 87.54           C  
ATOM   4015  CD  ARG A 485      -8.826  -6.635  15.548  1.00 87.54           C  
ATOM   4016  NE  ARG A 485      -8.069  -7.762  15.010  1.00 87.54           N  
ATOM   4017  NH1 ARG A 485      -6.542  -7.831  16.741  1.00 87.54           N  
ATOM   4018  NH2 ARG A 485      -6.389  -9.328  15.013  1.00 87.54           N  
ATOM   4019  CZ  ARG A 485      -7.002  -8.305  15.589  1.00 87.54           C  
ATOM   4020  N   LEU A 486     -12.276  -2.345  15.320  1.00 84.66           N  
ATOM   4021  CA  LEU A 486     -13.258  -1.549  16.049  1.00 84.66           C  
ATOM   4022  C   LEU A 486     -14.471  -1.248  15.175  1.00 84.66           C  
ATOM   4023  CB  LEU A 486     -12.630  -0.241  16.539  1.00 84.66           C  
ATOM   4024  O   LEU A 486     -15.612  -1.361  15.630  1.00 84.66           O  
ATOM   4025  CG  LEU A 486     -13.535   0.679  17.360  1.00 84.66           C  
ATOM   4026  CD1 LEU A 486     -14.047  -0.048  18.598  1.00 84.66           C  
ATOM   4027  CD2 LEU A 486     -12.790   1.951  17.750  1.00 84.66           C  
ATOM   4028  N   MET A 487     -14.287  -0.897  13.930  1.00 81.15           N  
ATOM   4029  CA  MET A 487     -15.381  -0.622  13.002  1.00 81.15           C  
ATOM   4030  C   MET A 487     -16.252  -1.858  12.806  1.00 81.15           C  
ATOM   4031  CB  MET A 487     -14.837  -0.147  11.654  1.00 81.15           C  
ATOM   4032  O   MET A 487     -17.479  -1.757  12.760  1.00 81.15           O  
ATOM   4033  CG  MET A 487     -14.335   1.288  11.667  1.00 81.15           C  
ATOM   4034  SD  MET A 487     -13.891   1.892   9.992  1.00 81.15           S  
ATOM   4035  CE  MET A 487     -12.357   0.964   9.714  1.00 81.15           C  
ATOM   4036  N   ALA A 488     -15.614  -2.987  12.695  1.00 85.25           N  
ATOM   4037  CA  ALA A 488     -16.333  -4.247  12.520  1.00 85.25           C  
ATOM   4038  C   ALA A 488     -17.193  -4.561  13.741  1.00 85.25           C  
ATOM   4039  CB  ALA A 488     -15.353  -5.387  12.256  1.00 85.25           C  
ATOM   4040  O   ALA A 488     -18.356  -4.947  13.605  1.00 85.25           O  
ATOM   4041  N   ILE A 489     -16.631  -4.368  14.910  1.00 85.67           N  
ATOM   4042  CA  ILE A 489     -17.339  -4.629  16.159  1.00 85.67           C  
ATOM   4043  C   ILE A 489     -18.539  -3.692  16.277  1.00 85.67           C  
ATOM   4044  CB  ILE A 489     -16.409  -4.465  17.381  1.00 85.67           C  
ATOM   4045  O   ILE A 489     -19.635  -4.120  16.648  1.00 85.67           O  
ATOM   4046  CG1 ILE A 489     -15.355  -5.579  17.404  1.00 85.67           C  
ATOM   4047  CG2 ILE A 489     -17.221  -4.454  18.680  1.00 85.67           C  
ATOM   4048  CD1 ILE A 489     -14.240  -5.355  18.415  1.00 85.67           C  
ATOM   4049  N   CYS A 490     -18.320  -2.432  15.888  1.00 83.44           N  
ATOM   4050  CA  CYS A 490     -19.350  -1.407  16.007  1.00 83.44           C  
ATOM   4051  C   CYS A 490     -20.473  -1.643  15.004  1.00 83.44           C  
ATOM   4052  CB  CYS A 490     -18.751  -0.017  15.798  1.00 83.44           C  
ATOM   4053  O   CYS A 490     -21.619  -1.261  15.247  1.00 83.44           O  
ATOM   4054  SG  CYS A 490     -17.693   0.532  17.155  1.00 83.44           S  
ATOM   4055  N   SER A 491     -20.161  -2.223  13.936  1.00 84.33           N  
ATOM   4056  CA  SER A 491     -21.139  -2.470  12.881  1.00 84.33           C  
ATOM   4057  C   SER A 491     -22.289  -3.335  13.384  1.00 84.33           C  
ATOM   4058  CB  SER A 491     -20.472  -3.142  11.679  1.00 84.33           C  
ATOM   4059  O   SER A 491     -23.386  -3.306  12.822  1.00 84.33           O  
ATOM   4060  OG  SER A 491     -20.202  -4.506  11.952  1.00 84.33           O  
ATOM   4061  N   GLU A 492     -22.105  -4.106  14.400  1.00 84.65           N  
ATOM   4062  CA  GLU A 492     -23.122  -4.992  14.960  1.00 84.65           C  
ATOM   4063  C   GLU A 492     -24.262  -4.196  15.589  1.00 84.65           C  
ATOM   4064  CB  GLU A 492     -22.504  -5.934  15.996  1.00 84.65           C  
ATOM   4065  O   GLU A 492     -25.364  -4.717  15.771  1.00 84.65           O  
ATOM   4066  CG  GLU A 492     -21.559  -6.968  15.400  1.00 84.65           C  
ATOM   4067  CD  GLU A 492     -21.077  -7.994  16.413  1.00 84.65           C  
ATOM   4068  OE1 GLU A 492     -20.349  -8.936  16.024  1.00 84.65           O  
ATOM   4069  OE2 GLU A 492     -21.431  -7.857  17.605  1.00 84.65           O  
ATOM   4070  N   LEU A 493     -23.947  -2.916  15.767  1.00 79.28           N  
ATOM   4071  CA  LEU A 493     -24.954  -2.024  16.332  1.00 79.28           C  
ATOM   4072  C   LEU A 493     -26.011  -1.670  15.292  1.00 79.28           C  
ATOM   4073  CB  LEU A 493     -24.300  -0.747  16.867  1.00 79.28           C  
ATOM   4074  O   LEU A 493     -27.167  -1.414  15.638  1.00 79.28           O  
ATOM   4075  CG  LEU A 493     -23.568  -0.870  18.205  1.00 79.28           C  
ATOM   4076  CD1 LEU A 493     -22.759   0.393  18.484  1.00 79.28           C  
ATOM   4077  CD2 LEU A 493     -24.558  -1.137  19.334  1.00 79.28           C  
ATOM   4078  N   HIS A 494     -25.643  -1.662  14.042  1.00 71.21           N  
ATOM   4079  CA  HIS A 494     -26.432  -1.127  12.937  1.00 71.21           C  
ATOM   4080  C   HIS A 494     -27.732  -1.905  12.761  1.00 71.21           C  
ATOM   4081  CB  HIS A 494     -25.623  -1.155  11.639  1.00 71.21           C  
ATOM   4082  O   HIS A 494     -28.776  -1.318  12.469  1.00 71.21           O  
ATOM   4083  CG  HIS A 494     -26.275  -0.422  10.510  1.00 71.21           C  
ATOM   4084  CD2 HIS A 494     -26.716  -0.855   9.306  1.00 71.21           C  
ATOM   4085  ND1 HIS A 494     -26.535   0.931  10.553  1.00 71.21           N  
ATOM   4086  CE1 HIS A 494     -27.111   1.299   9.421  1.00 71.21           C  
ATOM   4087  NE2 HIS A 494     -27.232   0.234   8.647  1.00 71.21           N  
ATOM   4088  N   ASN A 495     -27.881  -3.228  13.222  1.00 70.47           N  
ATOM   4089  CA  ASN A 495     -29.068  -4.029  12.937  1.00 70.47           C  
ATOM   4090  C   ASN A 495     -29.813  -4.401  14.216  1.00 70.47           C  
ATOM   4091  CB  ASN A 495     -28.690  -5.289  12.157  1.00 70.47           C  
ATOM   4092  O   ASN A 495     -30.838  -5.082  14.166  1.00 70.47           O  
ATOM   4093  CG  ASN A 495     -28.219  -4.985  10.748  1.00 70.47           C  
ATOM   4094  ND2 ASN A 495     -27.274  -5.777  10.255  1.00 70.47           N  
ATOM   4095  OD1 ASN A 495     -28.699  -4.046  10.109  1.00 70.47           O  
ATOM   4096  N   LEU A 496     -29.286  -3.855  15.264  1.00 79.65           N  
ATOM   4097  CA  LEU A 496     -29.903  -4.259  16.523  1.00 79.65           C  
ATOM   4098  C   LEU A 496     -31.098  -3.371  16.851  1.00 79.65           C  
ATOM   4099  CB  LEU A 496     -28.882  -4.203  17.663  1.00 79.65           C  
ATOM   4100  O   LEU A 496     -31.043  -2.154  16.663  1.00 79.65           O  
ATOM   4101  CG  LEU A 496     -27.726  -5.202  17.587  1.00 79.65           C  
ATOM   4102  CD1 LEU A 496     -26.745  -4.964  18.730  1.00 79.65           C  
ATOM   4103  CD2 LEU A 496     -28.252  -6.633  17.616  1.00 79.65           C  
ATOM   4104  N   GLU A 497     -32.239  -3.880  17.156  1.00 77.86           N  
ATOM   4105  CA  GLU A 497     -33.434  -3.130  17.528  1.00 77.86           C  
ATOM   4106  C   GLU A 497     -33.732  -3.270  19.018  1.00 77.86           C  
ATOM   4107  CB  GLU A 497     -34.639  -3.593  16.705  1.00 77.86           C  
ATOM   4108  O   GLU A 497     -34.222  -2.331  19.650  1.00 77.86           O  
ATOM   4109  CG  GLU A 497     -34.545  -3.244  15.227  1.00 77.86           C  
ATOM   4110  CD  GLU A 497     -35.787  -3.629  14.439  1.00 77.86           C  
ATOM   4111  OE1 GLU A 497     -35.868  -3.299  13.234  1.00 77.86           O  
ATOM   4112  OE2 GLU A 497     -36.687  -4.264  15.032  1.00 77.86           O  
ATOM   4113  N   ASP A 498     -33.365  -4.471  19.567  1.00 81.67           N  
ATOM   4114  CA  ASP A 498     -33.605  -4.812  20.966  1.00 81.67           C  
ATOM   4115  C   ASP A 498     -32.659  -4.045  21.888  1.00 81.67           C  
ATOM   4116  CB  ASP A 498     -33.447  -6.318  21.185  1.00 81.67           C  
ATOM   4117  O   ASP A 498     -31.438  -4.131  21.744  1.00 81.67           O  
ATOM   4118  CG  ASP A 498     -33.787  -6.750  22.601  1.00 81.67           C  
ATOM   4119  OD1 ASP A 498     -34.987  -6.869  22.931  1.00 81.67           O  
ATOM   4120  OD2 ASP A 498     -32.847  -6.970  23.395  1.00 81.67           O  
ATOM   4121  N   THR A 499     -33.189  -3.231  22.803  1.00 75.66           N  
ATOM   4122  CA  THR A 499     -32.420  -2.370  23.695  1.00 75.66           C  
ATOM   4123  C   THR A 499     -31.429  -3.190  24.517  1.00 75.66           C  
ATOM   4124  CB  THR A 499     -33.343  -1.579  24.641  1.00 75.66           C  
ATOM   4125  O   THR A 499     -30.309  -2.745  24.773  1.00 75.66           O  
ATOM   4126  CG2 THR A 499     -34.169  -0.553  23.872  1.00 75.66           C  
ATOM   4127  OG1 THR A 499     -34.229  -2.488  25.305  1.00 75.66           O  
ATOM   4128  N   PHE A 500     -31.822  -4.421  24.986  1.00 79.77           N  
ATOM   4129  CA  PHE A 500     -30.935  -5.310  25.728  1.00 79.77           C  
ATOM   4130  C   PHE A 500     -29.725  -5.694  24.884  1.00 79.77           C  
ATOM   4131  CB  PHE A 500     -31.684  -6.569  26.175  1.00 79.77           C  
ATOM   4132  O   PHE A 500     -28.593  -5.680  25.371  1.00 79.77           O  
ATOM   4133  CG  PHE A 500     -30.829  -7.546  26.935  1.00 79.77           C  
ATOM   4134  CD1 PHE A 500     -30.288  -8.658  26.301  1.00 79.77           C  
ATOM   4135  CD2 PHE A 500     -30.567  -7.354  28.285  1.00 79.77           C  
ATOM   4136  CE1 PHE A 500     -29.496  -9.564  27.002  1.00 79.77           C  
ATOM   4137  CE2 PHE A 500     -29.776  -8.255  28.993  1.00 79.77           C  
ATOM   4138  CZ  PHE A 500     -29.243  -9.360  28.349  1.00 79.77           C  
ATOM   4139  N   GLU A 501     -29.910  -6.019  23.649  1.00 84.51           N  
ATOM   4140  CA  GLU A 501     -28.851  -6.414  22.725  1.00 84.51           C  
ATOM   4141  C   GLU A 501     -27.933  -5.238  22.403  1.00 84.51           C  
ATOM   4142  CB  GLU A 501     -29.447  -6.985  21.436  1.00 84.51           C  
ATOM   4143  O   GLU A 501     -26.722  -5.412  22.257  1.00 84.51           O  
ATOM   4144  CG  GLU A 501     -30.136  -8.329  21.620  1.00 84.51           C  
ATOM   4145  CD  GLU A 501     -29.209  -9.411  22.151  1.00 84.51           C  
ATOM   4146  OE1 GLU A 501     -29.633 -10.196  23.029  1.00 84.51           O  
ATOM   4147  OE2 GLU A 501     -28.049  -9.474  21.686  1.00 84.51           O  
ATOM   4148  N   ILE A 502     -28.518  -4.097  22.248  1.00 76.93           N  
ATOM   4149  CA  ILE A 502     -27.740  -2.885  22.013  1.00 76.93           C  
ATOM   4150  C   ILE A 502     -26.808  -2.633  23.196  1.00 76.93           C  
ATOM   4151  CB  ILE A 502     -28.656  -1.662  21.782  1.00 76.93           C  
ATOM   4152  O   ILE A 502     -25.619  -2.362  23.010  1.00 76.93           O  
ATOM   4153  CG1 ILE A 502     -29.416  -1.806  20.459  1.00 76.93           C  
ATOM   4154  CG2 ILE A 502     -27.842  -0.366  21.808  1.00 76.93           C  
ATOM   4155  CD1 ILE A 502     -30.464  -0.727  20.226  1.00 76.93           C  
ATOM   4156  N   GLU A 503     -27.326  -2.731  24.413  1.00 75.98           N  
ATOM   4157  CA  GLU A 503     -26.530  -2.557  25.624  1.00 75.98           C  
ATOM   4158  C   GLU A 503     -25.393  -3.572  25.688  1.00 75.98           C  
ATOM   4159  CB  GLU A 503     -27.413  -2.678  26.869  1.00 75.98           C  
ATOM   4160  O   GLU A 503     -24.265  -3.226  26.046  1.00 75.98           O  
ATOM   4161  CG  GLU A 503     -26.711  -2.283  28.161  1.00 75.98           C  
ATOM   4162  CD  GLU A 503     -27.625  -2.320  29.376  1.00 75.98           C  
ATOM   4163  OE1 GLU A 503     -27.161  -2.002  30.494  1.00 75.98           O  
ATOM   4164  OE2 GLU A 503     -28.815  -2.670  29.207  1.00 75.98           O  
ATOM   4165  N   LYS A 504     -25.701  -4.756  25.431  1.00 83.72           N  
ATOM   4166  CA  LYS A 504     -24.692  -5.810  25.401  1.00 83.72           C  
ATOM   4167  C   LYS A 504     -23.567  -5.466  24.429  1.00 83.72           C  
ATOM   4168  CB  LYS A 504     -25.325  -7.149  25.017  1.00 83.72           C  
ATOM   4169  O   LYS A 504     -22.388  -5.626  24.754  1.00 83.72           O  
ATOM   4170  CG  LYS A 504     -24.381  -8.337  25.137  1.00 83.72           C  
ATOM   4171  CD  LYS A 504     -25.069  -9.638  24.746  1.00 83.72           C  
ATOM   4172  CE  LYS A 504     -24.098 -10.811  24.760  1.00 83.72           C  
ATOM   4173  NZ  LYS A 504     -24.766 -12.089  24.371  1.00 83.72           N  
ATOM   4174  N   GLN A 505     -23.926  -5.033  23.271  1.00 84.98           N  
ATOM   4175  CA  GLN A 505     -22.938  -4.699  22.250  1.00 84.98           C  
ATOM   4176  C   GLN A 505     -22.115  -3.481  22.658  1.00 84.98           C  
ATOM   4177  CB  GLN A 505     -23.621  -4.444  20.905  1.00 84.98           C  
ATOM   4178  O   GLN A 505     -20.908  -3.429  22.410  1.00 84.98           O  
ATOM   4179  CG  GLN A 505     -22.649  -4.249  19.749  1.00 84.98           C  
ATOM   4180  CD  GLN A 505     -21.759  -5.457  19.521  1.00 84.98           C  
ATOM   4181  NE2 GLN A 505     -20.585  -5.227  18.943  1.00 84.98           N  
ATOM   4182  OE1 GLN A 505     -22.123  -6.586  19.863  1.00 84.98           O  
ATOM   4183  N   LEU A 506     -22.696  -2.487  23.163  1.00 79.97           N  
ATOM   4184  CA  LEU A 506     -21.984  -1.310  23.650  1.00 79.97           C  
ATOM   4185  C   LEU A 506     -20.969  -1.694  24.722  1.00 79.97           C  
ATOM   4186  CB  LEU A 506     -22.969  -0.281  24.209  1.00 79.97           C  
ATOM   4187  O   LEU A 506     -19.875  -1.127  24.778  1.00 79.97           O  
ATOM   4188  CG  LEU A 506     -23.775   0.515  23.181  1.00 79.97           C  
ATOM   4189  CD1 LEU A 506     -24.848   1.346  23.877  1.00 79.97           C  
ATOM   4190  CD2 LEU A 506     -22.855   1.406  22.353  1.00 79.97           C  
ATOM   4191  N   HIS A 507     -21.325  -2.690  25.589  1.00 76.92           N  
ATOM   4192  CA  HIS A 507     -20.399  -3.198  26.596  1.00 76.92           C  
ATOM   4193  C   HIS A 507     -19.205  -3.890  25.948  1.00 76.92           C  
ATOM   4194  CB  HIS A 507     -21.115  -4.162  27.544  1.00 76.92           C  
ATOM   4195  O   HIS A 507     -18.071  -3.741  26.407  1.00 76.92           O  
ATOM   4196  CG  HIS A 507     -20.292  -4.562  28.727  1.00 76.92           C  
ATOM   4197  CD2 HIS A 507     -19.764  -5.758  29.079  1.00 76.92           C  
ATOM   4198  ND1 HIS A 507     -19.929  -3.673  29.715  1.00 76.92           N  
ATOM   4199  CE1 HIS A 507     -19.211  -4.307  30.627  1.00 76.92           C  
ATOM   4200  NE2 HIS A 507     -19.096  -5.573  30.265  1.00 76.92           N  
ATOM   4201  N   VAL A 508     -19.483  -4.649  24.959  1.00 85.03           N  
ATOM   4202  CA  VAL A 508     -18.421  -5.296  24.196  1.00 85.03           C  
ATOM   4203  C   VAL A 508     -17.465  -4.242  23.644  1.00 85.03           C  
ATOM   4204  CB  VAL A 508     -18.991  -6.154  23.044  1.00 85.03           C  
ATOM   4205  O   VAL A 508     -16.244  -4.398  23.725  1.00 85.03           O  
ATOM   4206  CG1 VAL A 508     -17.872  -6.631  22.120  1.00 85.03           C  
ATOM   4207  CG2 VAL A 508     -19.771  -7.343  23.601  1.00 85.03           C  
ATOM   4208  N   ILE A 509     -17.958  -3.172  23.083  1.00 79.99           N  
ATOM   4209  CA  ILE A 509     -17.180  -2.084  22.502  1.00 79.99           C  
ATOM   4210  C   ILE A 509     -16.335  -1.418  23.585  1.00 79.99           C  
ATOM   4211  CB  ILE A 509     -18.092  -1.041  21.817  1.00 79.99           C  
ATOM   4212  O   ILE A 509     -15.144  -1.167  23.385  1.00 79.99           O  
ATOM   4213  CG1 ILE A 509     -18.767  -1.650  20.583  1.00 79.99           C  
ATOM   4214  CG2 ILE A 509     -17.293   0.211  21.442  1.00 79.99           C  
ATOM   4215  CD1 ILE A 509     -19.881  -0.792  19.999  1.00 79.99           C  
ATOM   4216  N   GLN A 510     -16.937  -1.211  24.659  1.00 73.42           N  
ATOM   4217  CA  GLN A 510     -16.240  -0.617  25.795  1.00 73.42           C  
ATOM   4218  C   GLN A 510     -15.088  -1.504  26.258  1.00 73.42           C  
ATOM   4219  CB  GLN A 510     -17.210  -0.370  26.951  1.00 73.42           C  
ATOM   4220  O   GLN A 510     -13.978  -1.019  26.488  1.00 73.42           O  
ATOM   4221  CG  GLN A 510     -16.571   0.305  28.157  1.00 73.42           C  
ATOM   4222  CD  GLN A 510     -17.573   0.627  29.249  1.00 73.42           C  
ATOM   4223  NE2 GLN A 510     -17.080   1.124  30.379  1.00 73.42           N  
ATOM   4224  OE1 GLN A 510     -18.781   0.432  29.080  1.00 73.42           O  
ATOM   4225  N   GLU A 511     -15.375  -2.723  26.444  1.00 79.52           N  
ATOM   4226  CA  GLU A 511     -14.349  -3.659  26.894  1.00 79.52           C  
ATOM   4227  C   GLU A 511     -13.188  -3.722  25.905  1.00 79.52           C  
ATOM   4228  CB  GLU A 511     -14.945  -5.054  27.096  1.00 79.52           C  
ATOM   4229  O   GLU A 511     -12.026  -3.801  26.308  1.00 79.52           O  
ATOM   4230  CG  GLU A 511     -15.791  -5.185  28.354  1.00 79.52           C  
ATOM   4231  CD  GLU A 511     -14.991  -5.016  29.636  1.00 79.52           C  
ATOM   4232  OE1 GLU A 511     -15.534  -4.471  30.623  1.00 79.52           O  
ATOM   4233  OE2 GLU A 511     -13.810  -5.430  29.652  1.00 79.52           O  
ATOM   4234  N   TYR A 512     -13.559  -3.729  24.650  1.00 82.69           N  
ATOM   4235  CA  TYR A 512     -12.538  -3.725  23.608  1.00 82.69           C  
ATOM   4236  C   TYR A 512     -11.640  -2.500  23.729  1.00 82.69           C  
ATOM   4237  CB  TYR A 512     -13.185  -3.763  22.221  1.00 82.69           C  
ATOM   4238  O   TYR A 512     -10.413  -2.613  23.667  1.00 82.69           O  
ATOM   4239  CG  TYR A 512     -12.190  -3.803  21.087  1.00 82.69           C  
ATOM   4240  CD1 TYR A 512     -11.749  -2.630  20.478  1.00 82.69           C  
ATOM   4241  CD2 TYR A 512     -11.688  -5.014  20.622  1.00 82.69           C  
ATOM   4242  CE1 TYR A 512     -10.833  -2.663  19.432  1.00 82.69           C  
ATOM   4243  CE2 TYR A 512     -10.772  -5.059  19.576  1.00 82.69           C  
ATOM   4244  OH  TYR A 512      -9.444  -3.918  17.954  1.00 82.69           O  
ATOM   4245  CZ  TYR A 512     -10.351  -3.880  18.989  1.00 82.69           C  
ATOM   4246  N   LEU A 513     -12.255  -1.377  23.888  1.00 74.34           N  
ATOM   4247  CA  LEU A 513     -11.520  -0.122  24.007  1.00 74.34           C  
ATOM   4248  C   LEU A 513     -10.633  -0.127  25.247  1.00 74.34           C  
ATOM   4249  CB  LEU A 513     -12.488   1.063  24.062  1.00 74.34           C  
ATOM   4250  O   LEU A 513      -9.490   0.331  25.200  1.00 74.34           O  
ATOM   4251  CG  LEU A 513     -13.230   1.393  22.766  1.00 74.34           C  
ATOM   4252  CD1 LEU A 513     -14.281   2.469  23.016  1.00 74.34           C  
ATOM   4253  CD2 LEU A 513     -12.249   1.837  21.686  1.00 74.34           C  
ATOM   4254  N   LEU A 514     -11.081  -0.703  26.339  1.00 71.69           N  
ATOM   4255  CA  LEU A 514     -10.343  -0.755  27.596  1.00 71.69           C  
ATOM   4256  C   LEU A 514      -9.154  -1.704  27.489  1.00 71.69           C  
ATOM   4257  CB  LEU A 514     -11.261  -1.196  28.739  1.00 71.69           C  
ATOM   4258  O   LEU A 514      -8.076  -1.418  28.016  1.00 71.69           O  
ATOM   4259  CG  LEU A 514     -12.263  -0.156  29.243  1.00 71.69           C  
ATOM   4260  CD1 LEU A 514     -13.259  -0.801  30.201  1.00 71.69           C  
ATOM   4261  CD2 LEU A 514     -11.537   1.003  29.918  1.00 71.69           C  
ATOM   4262  N   GLN A 515      -9.293  -2.852  26.835  1.00 73.85           N  
ATOM   4263  CA  GLN A 515      -8.246  -3.857  26.686  1.00 73.85           C  
ATOM   4264  C   GLN A 515      -7.114  -3.346  25.799  1.00 73.85           C  
ATOM   4265  CB  GLN A 515      -8.823  -5.151  26.107  1.00 73.85           C  
ATOM   4266  O   GLN A 515      -5.968  -3.779  25.936  1.00 73.85           O  
ATOM   4267  CG  GLN A 515      -9.698  -5.925  27.084  1.00 73.85           C  
ATOM   4268  CD  GLN A 515     -10.322  -7.159  26.461  1.00 73.85           C  
ATOM   4269  NE2 GLN A 515     -10.968  -7.977  27.285  1.00 73.85           N  
ATOM   4270  OE1 GLN A 515     -10.226  -7.375  25.248  1.00 73.85           O  
ATOM   4271  N   ASN A 516      -7.485  -2.505  24.977  1.00 68.80           N  
ATOM   4272  CA  ASN A 516      -6.502  -2.046  24.001  1.00 68.80           C  
ATOM   4273  C   ASN A 516      -5.989  -0.648  24.337  1.00 68.80           C  
ATOM   4274  CB  ASN A 516      -7.095  -2.069  22.591  1.00 68.80           C  
ATOM   4275  O   ASN A 516      -5.364   0.006  23.501  1.00 68.80           O  
ATOM   4276  CG  ASN A 516      -7.262  -3.476  22.051  1.00 68.80           C  
ATOM   4277  ND2 ASN A 516      -8.485  -3.991  22.107  1.00 68.80           N  
ATOM   4278  OD1 ASN A 516      -6.301  -4.095  21.588  1.00 68.80           O  
ATOM   4279  N   ASP A 517      -6.330  -0.237  25.583  1.00 56.17           N  
ATOM   4280  CA  ASP A 517      -5.957   1.041  26.182  1.00 56.17           C  
ATOM   4281  C   ASP A 517      -4.439   1.185  26.267  1.00 56.17           C  
ATOM   4282  CB  ASP A 517      -6.578   1.184  27.573  1.00 56.17           C  
ATOM   4283  O   ASP A 517      -3.900   2.270  26.042  1.00 56.17           O  
ATOM   4284  CG  ASP A 517      -6.685   2.628  28.029  1.00 56.17           C  
ATOM   4285  OD1 ASP A 517      -6.658   3.541  27.175  1.00 56.17           O  
ATOM   4286  OD2 ASP A 517      -6.795   2.856  29.253  1.00 56.17           O  
ATOM   4287  N   LYS A 518      -3.652   0.061  26.436  1.00 51.73           N  
ATOM   4288  CA  LYS A 518      -2.194   0.100  26.514  1.00 51.73           C  
ATOM   4289  C   LYS A 518      -1.574   0.275  25.131  1.00 51.73           C  
ATOM   4290  CB  LYS A 518      -1.657  -1.171  27.173  1.00 51.73           C  
ATOM   4291  O   LYS A 518      -0.551   0.948  24.984  1.00 51.73           O  
ATOM   4292  CG  LYS A 518      -1.897  -1.240  28.674  1.00 51.73           C  
ATOM   4293  CD  LYS A 518      -1.199  -2.442  29.297  1.00 51.73           C  
ATOM   4294  CE  LYS A 518      -1.489  -2.546  30.788  1.00 51.73           C  
ATOM   4295  NZ  LYS A 518      -0.769  -3.696  31.413  1.00 51.73           N  
ATOM   4296  N   GLU A 519      -2.342  -0.160  24.140  1.00 48.10           N  
ATOM   4297  CA  GLU A 519      -1.958  -0.032  22.738  1.00 48.10           C  
ATOM   4298  C   GLU A 519      -2.448   1.288  22.150  1.00 48.10           C  
ATOM   4299  CB  GLU A 519      -2.503  -1.206  21.921  1.00 48.10           C  
ATOM   4300  O   GLU A 519      -1.808   1.854  21.261  1.00 48.10           O  
ATOM   4301  CG  GLU A 519      -1.747  -2.509  22.137  1.00 48.10           C  
ATOM   4302  CD  GLU A 519      -2.290  -3.662  21.307  1.00 48.10           C  
ATOM   4303  OE1 GLU A 519      -1.756  -4.789  21.412  1.00 48.10           O  
ATOM   4304  OE2 GLU A 519      -3.257  -3.436  20.546  1.00 48.10           O  
ATOM   4305  N   LEU A 520      -3.325   1.890  22.858  1.00 43.80           N  
ATOM   4306  CA  LEU A 520      -3.926   3.181  22.544  1.00 43.80           C  
ATOM   4307  C   LEU A 520      -3.215   4.307  23.288  1.00 43.80           C  
ATOM   4308  CB  LEU A 520      -5.415   3.180  22.901  1.00 43.80           C  
ATOM   4309  O   LEU A 520      -3.416   5.484  22.979  1.00 43.80           O  
ATOM   4310  CG  LEU A 520      -6.333   2.382  21.973  1.00 43.80           C  
ATOM   4311  CD1 LEU A 520      -7.641   2.047  22.683  1.00 43.80           C  
ATOM   4312  CD2 LEU A 520      -6.600   3.157  20.688  1.00 43.80           C  
ATOM   4313  N   THR A 521      -2.310   3.998  24.293  1.00 35.01           N  
ATOM   4314  CA  THR A 521      -1.475   4.788  25.191  1.00 35.01           C  
ATOM   4315  C   THR A 521      -0.244   5.316  24.460  1.00 35.01           C  
ATOM   4316  CB  THR A 521      -1.036   3.964  26.415  1.00 35.01           C  
ATOM   4317  O   THR A 521       0.350   6.313  24.875  1.00 35.01           O  
ATOM   4318  CG2 THR A 521      -1.686   4.485  27.692  1.00 35.01           C  
ATOM   4319  OG1 THR A 521      -1.415   2.595  26.223  1.00 35.01           O  
ATOM   4320  N   ILE A 522      -0.059   5.026  23.094  1.00 36.45           N  
ATOM   4321  CA  ILE A 522       0.921   5.745  22.288  1.00 36.45           C  
ATOM   4322  C   ILE A 522       0.252   6.931  21.598  1.00 36.45           C  
ATOM   4323  CB  ILE A 522       1.582   4.819  21.242  1.00 36.45           C  
ATOM   4324  O   ILE A 522      -0.733   6.763  20.876  1.00 36.45           O  
ATOM   4325  CG1 ILE A 522       2.192   3.591  21.926  1.00 36.45           C  
ATOM   4326  CG2 ILE A 522       2.640   5.581  20.439  1.00 36.45           C  
ATOM   4327  CD1 ILE A 522       2.698   2.530  20.958  1.00 36.45           C  
ATOM   4328  N   GLY A 523      -0.421   7.871  22.366  1.00 35.00           N  
ATOM   4329  CA  GLY A 523      -0.527   9.282  22.033  1.00 35.00           C  
ATOM   4330  C   GLY A 523      -1.287   9.536  20.745  1.00 35.00           C  
ATOM   4331  O   GLY A 523      -1.538  10.688  20.383  1.00 35.00           O  
ATOM   4332  N   TYR A 524      -2.361   8.687  20.426  1.00 40.66           N  
ATOM   4333  CA  TYR A 524      -3.262   9.177  19.389  1.00 40.66           C  
ATOM   4334  C   TYR A 524      -4.591   8.433  19.426  1.00 40.66           C  
ATOM   4335  CB  TYR A 524      -2.620   9.033  18.006  1.00 40.66           C  
ATOM   4336  O   TYR A 524      -4.636   7.220  19.208  1.00 40.66           O  
ATOM   4337  CG  TYR A 524      -1.455   9.964  17.778  1.00 40.66           C  
ATOM   4338  CD1 TYR A 524      -1.660  11.293  17.414  1.00 40.66           C  
ATOM   4339  CD2 TYR A 524      -0.146   9.517  17.923  1.00 40.66           C  
ATOM   4340  CE1 TYR A 524      -0.589  12.154  17.201  1.00 40.66           C  
ATOM   4341  CE2 TYR A 524       0.933  10.369  17.712  1.00 40.66           C  
ATOM   4342  OH  TYR A 524       1.766  12.533  17.142  1.00 40.66           O  
ATOM   4343  CZ  TYR A 524       0.702  11.684  17.352  1.00 40.66           C  
ATOM   4344  N   LYS A 525      -5.438   8.612  20.358  1.00 50.58           N  
ATOM   4345  CA  LYS A 525      -6.821   8.261  20.666  1.00 50.58           C  
ATOM   4346  C   LYS A 525      -7.748   8.610  19.505  1.00 50.58           C  
ATOM   4347  CB  LYS A 525      -7.285   8.971  21.939  1.00 50.58           C  
ATOM   4348  O   LYS A 525      -8.082   9.779  19.300  1.00 50.58           O  
ATOM   4349  CG  LYS A 525      -6.663   8.423  23.215  1.00 50.58           C  
ATOM   4350  CD  LYS A 525      -7.211   9.126  24.450  1.00 50.58           C  
ATOM   4351  CE  LYS A 525      -6.504   8.664  25.717  1.00 50.58           C  
ATOM   4352  NZ  LYS A 525      -7.054   9.333  26.934  1.00 50.58           N  
ATOM   4353  N   ILE A 526      -7.708   7.761  18.345  1.00 57.95           N  
ATOM   4354  CA  ILE A 526      -8.691   8.284  17.402  1.00 57.95           C  
ATOM   4355  C   ILE A 526      -9.658   7.174  16.996  1.00 57.95           C  
ATOM   4356  CB  ILE A 526      -8.010   8.885  16.152  1.00 57.95           C  
ATOM   4357  O   ILE A 526      -9.233   6.091  16.585  1.00 57.95           O  
ATOM   4358  CG1 ILE A 526      -7.047  10.008  16.556  1.00 57.95           C  
ATOM   4359  CG2 ILE A 526      -9.059   9.394  15.159  1.00 57.95           C  
ATOM   4360  CD1 ILE A 526      -6.198  10.537  15.409  1.00 57.95           C  
ATOM   4361  N   ILE A 527     -10.880   7.115  17.574  1.00 64.41           N  
ATOM   4362  CA  ILE A 527     -11.999   6.301  17.111  1.00 64.41           C  
ATOM   4363  C   ILE A 527     -12.427   6.757  15.718  1.00 64.41           C  
ATOM   4364  CB  ILE A 527     -13.193   6.374  18.089  1.00 64.41           C  
ATOM   4365  O   ILE A 527     -12.731   7.934  15.509  1.00 64.41           O  
ATOM   4366  CG1 ILE A 527     -12.760   5.938  19.494  1.00 64.41           C  
ATOM   4367  CG2 ILE A 527     -14.357   5.516  17.584  1.00 64.41           C  
ATOM   4368  CD1 ILE A 527     -13.842   6.100  20.553  1.00 64.41           C  
ATOM   4369  N   PRO A 528     -12.312   5.808  14.709  1.00 67.14           N  
ATOM   4370  CA  PRO A 528     -12.747   6.218  13.372  1.00 67.14           C  
ATOM   4371  C   PRO A 528     -14.132   6.862  13.373  1.00 67.14           C  
ATOM   4372  CB  PRO A 528     -12.757   4.904  12.586  1.00 67.14           C  
ATOM   4373  O   PRO A 528     -14.984   6.501  14.188  1.00 67.14           O  
ATOM   4374  CG  PRO A 528     -11.855   3.993  13.355  1.00 67.14           C  
ATOM   4375  CD  PRO A 528     -11.938   4.356  14.810  1.00 67.14           C  
ATOM   4376  N   LEU A 529     -14.369   7.806  12.499  1.00 65.19           N  
ATOM   4377  CA  LEU A 529     -15.617   8.554  12.406  1.00 65.19           C  
ATOM   4378  C   LEU A 529     -16.803   7.613  12.224  1.00 65.19           C  
ATOM   4379  CB  LEU A 529     -15.560   9.552  11.247  1.00 65.19           C  
ATOM   4380  O   LEU A 529     -17.851   7.799  12.847  1.00 65.19           O  
ATOM   4381  CG  LEU A 529     -16.697  10.572  11.174  1.00 65.19           C  
ATOM   4382  CD1 LEU A 529     -16.691  11.462  12.412  1.00 65.19           C  
ATOM   4383  CD2 LEU A 529     -16.582  11.412   9.906  1.00 65.19           C  
ATOM   4384  N   GLU A 530     -16.601   6.588  11.415  1.00 68.98           N  
ATOM   4385  CA  GLU A 530     -17.670   5.627  11.160  1.00 68.98           C  
ATOM   4386  C   GLU A 530     -18.028   4.851  12.424  1.00 68.98           C  
ATOM   4387  CB  GLU A 530     -17.268   4.659  10.044  1.00 68.98           C  
ATOM   4388  O   GLU A 530     -19.200   4.560  12.669  1.00 68.98           O  
ATOM   4389  CG  GLU A 530     -17.189   5.305   8.668  1.00 68.98           C  
ATOM   4390  CD  GLU A 530     -15.887   6.053   8.430  1.00 68.98           C  
ATOM   4391  OE1 GLU A 530     -15.744   6.699   7.367  1.00 68.98           O  
ATOM   4392  OE2 GLU A 530     -15.003   5.993   9.314  1.00 68.98           O  
ATOM   4393  N   ALA A 531     -17.050   4.541  13.177  1.00 71.29           N  
ATOM   4394  CA  ALA A 531     -17.297   3.851  14.441  1.00 71.29           C  
ATOM   4395  C   ALA A 531     -18.030   4.756  15.426  1.00 71.29           C  
ATOM   4396  CB  ALA A 531     -15.982   3.365  15.047  1.00 71.29           C  
ATOM   4397  O   ALA A 531     -18.949   4.313  16.120  1.00 71.29           O  
ATOM   4398  N   GLN A 532     -17.604   5.995  15.427  1.00 69.65           N  
ATOM   4399  CA  GLN A 532     -18.271   6.974  16.279  1.00 69.65           C  
ATOM   4400  C   GLN A 532     -19.755   7.078  15.940  1.00 69.65           C  
ATOM   4401  CB  GLN A 532     -17.605   8.345  16.146  1.00 69.65           C  
ATOM   4402  O   GLN A 532     -20.601   7.122  16.836  1.00 69.65           O  
ATOM   4403  CG  GLN A 532     -16.197   8.403  16.723  1.00 69.65           C  
ATOM   4404  CD  GLN A 532     -15.546   9.762  16.548  1.00 69.65           C  
ATOM   4405  NE2 GLN A 532     -14.233   9.769  16.346  1.00 69.65           N  
ATOM   4406  OE1 GLN A 532     -16.219  10.797  16.592  1.00 69.65           O  
ATOM   4407  N   THR A 533     -20.004   7.171  14.625  1.00 67.25           N  
ATOM   4408  CA  THR A 533     -21.374   7.280  14.136  1.00 67.25           C  
ATOM   4409  C   THR A 533     -22.204   6.079  14.579  1.00 67.25           C  
ATOM   4410  CB  THR A 533     -21.411   7.394  12.600  1.00 67.25           C  
ATOM   4411  O   THR A 533     -23.337   6.237  15.040  1.00 67.25           O  
ATOM   4412  CG2 THR A 533     -22.845   7.492  12.090  1.00 67.25           C  
ATOM   4413  OG1 THR A 533     -20.691   8.565  12.197  1.00 67.25           O  
ATOM   4414  N   LEU A 534     -21.677   4.894  14.511  1.00 73.21           N  
ATOM   4415  CA  LEU A 534     -22.373   3.664  14.871  1.00 73.21           C  
ATOM   4416  C   LEU A 534     -22.652   3.615  16.369  1.00 73.21           C  
ATOM   4417  CB  LEU A 534     -21.552   2.441  14.453  1.00 73.21           C  
ATOM   4418  O   LEU A 534     -23.735   3.202  16.791  1.00 73.21           O  
ATOM   4419  CG  LEU A 534     -21.455   2.171  12.950  1.00 73.21           C  
ATOM   4420  CD1 LEU A 534     -20.391   1.115  12.669  1.00 73.21           C  
ATOM   4421  CD2 LEU A 534     -22.808   1.734  12.398  1.00 73.21           C  
ATOM   4422  N   ILE A 535     -21.721   4.078  17.113  1.00 71.61           N  
ATOM   4423  CA  ILE A 535     -21.867   4.120  18.563  1.00 71.61           C  
ATOM   4424  C   ILE A 535     -22.973   5.102  18.943  1.00 71.61           C  
ATOM   4425  CB  ILE A 535     -20.542   4.512  19.254  1.00 71.61           C  
ATOM   4426  O   ILE A 535     -23.843   4.783  19.757  1.00 71.61           O  
ATOM   4427  CG1 ILE A 535     -19.486   3.420  19.044  1.00 71.61           C  
ATOM   4428  CG2 ILE A 535     -20.768   4.776  20.746  1.00 71.61           C  
ATOM   4429  CD1 ILE A 535     -18.084   3.823  19.478  1.00 71.61           C  
ATOM   4430  N   ARG A 536     -22.943   6.267  18.283  1.00 69.84           N  
ATOM   4431  CA  ARG A 536     -23.963   7.280  18.536  1.00 69.84           C  
ATOM   4432  C   ARG A 536     -25.351   6.763  18.175  1.00 69.84           C  
ATOM   4433  CB  ARG A 536     -23.659   8.557  17.749  1.00 69.84           C  
ATOM   4434  O   ARG A 536     -26.318   7.006  18.901  1.00 69.84           O  
ATOM   4435  CG  ARG A 536     -22.525   9.385  18.333  1.00 69.84           C  
ATOM   4436  CD  ARG A 536     -22.313  10.677  17.557  1.00 69.84           C  
ATOM   4437  NE  ARG A 536     -21.120  11.389  18.009  1.00 69.84           N  
ATOM   4438  NH1 ARG A 536     -20.957  12.730  16.136  1.00 69.84           N  
ATOM   4439  NH2 ARG A 536     -19.426  12.928  17.830  1.00 69.84           N  
ATOM   4440  CZ  ARG A 536     -20.504  12.347  17.324  1.00 69.84           C  
ATOM   4441  N   GLN A 537     -25.420   6.105  17.087  1.00 71.26           N  
ATOM   4442  CA  GLN A 537     -26.685   5.518  16.656  1.00 71.26           C  
ATOM   4443  C   GLN A 537     -27.213   4.529  17.692  1.00 71.26           C  
ATOM   4444  CB  GLN A 537     -26.522   4.824  15.303  1.00 71.26           C  
ATOM   4445  O   GLN A 537     -28.409   4.512  17.988  1.00 71.26           O  
ATOM   4446  CG  GLN A 537     -26.404   5.786  14.129  1.00 71.26           C  
ATOM   4447  CD  GLN A 537     -26.176   5.075  12.808  1.00 71.26           C  
ATOM   4448  NE2 GLN A 537     -26.301   5.811  11.709  1.00 71.26           N  
ATOM   4449  OE1 GLN A 537     -25.889   3.874  12.775  1.00 71.26           O  
ATOM   4450  N   GLY A 538     -26.350   3.700  18.183  1.00 72.46           N  
ATOM   4451  CA  GLY A 538     -26.727   2.756  19.224  1.00 72.46           C  
ATOM   4452  C   GLY A 538     -27.193   3.431  20.500  1.00 72.46           C  
ATOM   4453  O   GLY A 538     -28.206   3.037  21.083  1.00 72.46           O  
ATOM   4454  N   LEU A 539     -26.491   4.500  20.871  1.00 71.26           N  
ATOM   4455  CA  LEU A 539     -26.810   5.240  22.088  1.00 71.26           C  
ATOM   4456  C   LEU A 539     -28.159   5.939  21.961  1.00 71.26           C  
ATOM   4457  CB  LEU A 539     -25.716   6.267  22.392  1.00 71.26           C  
ATOM   4458  O   LEU A 539     -28.927   5.994  22.925  1.00 71.26           O  
ATOM   4459  CG  LEU A 539     -24.389   5.710  22.910  1.00 71.26           C  
ATOM   4460  CD1 LEU A 539     -23.346   6.820  22.996  1.00 71.26           C  
ATOM   4461  CD2 LEU A 539     -24.581   5.044  24.268  1.00 71.26           C  
ATOM   4462  N   ARG A 540     -28.422   6.485  20.751  1.00 70.62           N  
ATOM   4463  CA  ARG A 540     -29.680   7.183  20.505  1.00 70.62           C  
ATOM   4464  C   ARG A 540     -30.868   6.238  20.649  1.00 70.62           C  
ATOM   4465  CB  ARG A 540     -29.680   7.817  19.112  1.00 70.62           C  
ATOM   4466  O   ARG A 540     -31.945   6.649  21.085  1.00 70.62           O  
ATOM   4467  CG  ARG A 540     -28.888   9.112  19.024  1.00 70.62           C  
ATOM   4468  CD  ARG A 540     -28.955   9.721  17.631  1.00 70.62           C  
ATOM   4469  NE  ARG A 540     -28.185  10.958  17.545  1.00 70.62           N  
ATOM   4470  NH1 ARG A 540     -28.411  11.184  15.257  1.00 70.62           N  
ATOM   4471  NH2 ARG A 540     -27.230  12.741  16.456  1.00 70.62           N  
ATOM   4472  CZ  ARG A 540     -27.944  11.625  16.420  1.00 70.62           C  
ATOM   4473  N   LYS A 541     -30.683   4.980  20.355  1.00 72.32           N  
ATOM   4474  CA  LYS A 541     -31.748   3.983  20.426  1.00 72.32           C  
ATOM   4475  C   LYS A 541     -32.043   3.595  21.872  1.00 72.32           C  
ATOM   4476  CB  LYS A 541     -31.374   2.741  19.616  1.00 72.32           C  
ATOM   4477  O   LYS A 541     -33.126   3.092  22.177  1.00 72.32           O  
ATOM   4478  CG  LYS A 541     -31.442   2.941  18.109  1.00 72.32           C  
ATOM   4479  CD  LYS A 541     -31.117   1.655  17.359  1.00 72.32           C  
ATOM   4480  CE  LYS A 541     -31.156   1.861  15.851  1.00 72.32           C  
ATOM   4481  NZ  LYS A 541     -30.837   0.603  15.112  1.00 72.32           N  
ATOM   4482  N   LEU A 542     -31.105   3.879  22.746  1.00 66.51           N  
ATOM   4483  CA  LEU A 542     -31.289   3.633  24.173  1.00 66.51           C  
ATOM   4484  C   LEU A 542     -32.030   4.791  24.832  1.00 66.51           C  
ATOM   4485  CB  LEU A 542     -29.937   3.420  24.859  1.00 66.51           C  
ATOM   4486  O   LEU A 542     -31.744   5.957  24.552  1.00 66.51           O  
ATOM   4487  CG  LEU A 542     -29.219   2.105  24.550  1.00 66.51           C  
ATOM   4488  CD1 LEU A 542     -27.812   2.119  25.137  1.00 66.51           C  
ATOM   4489  CD2 LEU A 542     -30.017   0.922  25.086  1.00 66.51           C  
ATOM   4490  N   THR A 543     -33.427   4.950  24.936  1.00 57.43           N  
ATOM   4491  CA  THR A 543     -34.201   6.013  25.568  1.00 57.43           C  
ATOM   4492  C   THR A 543     -33.516   6.495  26.844  1.00 57.43           C  
ATOM   4493  CB  THR A 543     -35.631   5.544  25.896  1.00 57.43           C  
ATOM   4494  O   THR A 543     -32.855   5.715  27.533  1.00 57.43           O  
ATOM   4495  CG2 THR A 543     -36.403   5.205  24.625  1.00 57.43           C  
ATOM   4496  OG1 THR A 543     -35.567   4.380  26.728  1.00 57.43           O  
ATOM   4497  N   MET A 544     -33.135   7.808  26.963  1.00 50.07           N  
ATOM   4498  CA  MET A 544     -32.612   8.498  28.139  1.00 50.07           C  
ATOM   4499  C   MET A 544     -33.202   7.915  29.419  1.00 50.07           C  
ATOM   4500  CB  MET A 544     -32.909   9.996  28.062  1.00 50.07           C  
ATOM   4501  O   MET A 544     -32.540   7.888  30.458  1.00 50.07           O  
ATOM   4502  CG  MET A 544     -32.022  10.747  27.083  1.00 50.07           C  
ATOM   4503  SD  MET A 544     -31.396  12.329  27.771  1.00 50.07           S  
ATOM   4504  CE  MET A 544     -31.022  13.220  26.236  1.00 50.07           C  
ATOM   4505  N   GLU A 545     -34.334   7.117  29.332  1.00 46.04           N  
ATOM   4506  CA  GLU A 545     -35.016   6.603  30.516  1.00 46.04           C  
ATOM   4507  C   GLU A 545     -34.502   5.216  30.891  1.00 46.04           C  
ATOM   4508  CB  GLU A 545     -36.529   6.560  30.289  1.00 46.04           C  
ATOM   4509  O   GLU A 545     -34.490   4.850  32.068  1.00 46.04           O  
ATOM   4510  CG  GLU A 545     -37.231   7.880  30.575  1.00 46.04           C  
ATOM   4511  CD  GLU A 545     -38.733   7.823  30.344  1.00 46.04           C  
ATOM   4512  OE1 GLU A 545     -39.417   8.853  30.537  1.00 46.04           O  
ATOM   4513  OE2 GLU A 545     -39.230   6.738  29.967  1.00 46.04           O  
ATOM   4514  N   ASN A 546     -33.514   4.619  30.180  1.00 49.85           N  
ATOM   4515  CA  ASN A 546     -32.957   3.285  30.376  1.00 49.85           C  
ATOM   4516  C   ASN A 546     -31.437   3.327  30.510  1.00 49.85           C  
ATOM   4517  CB  ASN A 546     -33.363   2.359  29.227  1.00 49.85           C  
ATOM   4518  O   ASN A 546     -30.787   2.283  30.578  1.00 49.85           O  
ATOM   4519  CG  ASN A 546     -34.703   1.691  29.462  1.00 49.85           C  
ATOM   4520  ND2 ASN A 546     -35.258   1.092  28.415  1.00 49.85           N  
ATOM   4521  OD1 ASN A 546     -35.235   1.713  30.575  1.00 49.85           O  
ATOM   4522  N   VAL A 547     -30.806   4.519  30.595  1.00 49.86           N  
ATOM   4523  CA  VAL A 547     -29.356   4.671  30.652  1.00 49.86           C  
ATOM   4524  C   VAL A 547     -28.890   4.640  32.106  1.00 49.86           C  
ATOM   4525  CB  VAL A 547     -28.896   5.981  29.972  1.00 49.86           C  
ATOM   4526  O   VAL A 547     -28.284   5.599  32.590  1.00 49.86           O  
ATOM   4527  CG1 VAL A 547     -27.371   6.063  29.935  1.00 49.86           C  
ATOM   4528  CG2 VAL A 547     -29.474   6.081  28.562  1.00 49.86           C  
ATOM   4529  N   LYS A 548     -29.695   4.025  33.016  1.00 48.22           N  
ATOM   4530  CA  LYS A 548     -29.217   3.852  34.385  1.00 48.22           C  
ATOM   4531  C   LYS A 548     -28.460   2.536  34.541  1.00 48.22           C  
ATOM   4532  CB  LYS A 548     -30.384   3.905  35.372  1.00 48.22           C  
ATOM   4533  O   LYS A 548     -28.262   2.057  35.659  1.00 48.22           O  
ATOM   4534  CG  LYS A 548     -30.859   5.315  35.694  1.00 48.22           C  
ATOM   4535  CD  LYS A 548     -31.838   5.322  36.861  1.00 48.22           C  
ATOM   4536  CE  LYS A 548     -32.330   6.729  37.171  1.00 48.22           C  
ATOM   4537  NZ  LYS A 548     -33.270   6.745  38.331  1.00 48.22           N  
ATOM   4538  N   THR A 549     -27.499   2.125  33.559  1.00 48.70           N  
ATOM   4539  CA  THR A 549     -26.753   0.872  33.596  1.00 48.70           C  
ATOM   4540  C   THR A 549     -25.343   1.066  33.046  1.00 48.70           C  
ATOM   4541  CB  THR A 549     -27.473  -0.230  32.795  1.00 48.70           C  
ATOM   4542  O   THR A 549     -25.031   2.115  32.479  1.00 48.70           O  
ATOM   4543  CG2 THR A 549     -28.630  -0.823  33.593  1.00 48.70           C  
ATOM   4544  OG1 THR A 549     -27.982   0.327  31.578  1.00 48.70           O  
ATOM   4545  N   ASN A 550     -24.160   0.770  33.690  1.00 49.10           N  
ATOM   4546  CA  ASN A 550     -22.743   0.604  33.388  1.00 49.10           C  
ATOM   4547  C   ASN A 550     -22.399   1.140  32.001  1.00 49.10           C  
ATOM   4548  CB  ASN A 550     -22.337  -0.867  33.503  1.00 49.10           C  
ATOM   4549  O   ASN A 550     -21.227   1.190  31.622  1.00 49.10           O  
ATOM   4550  CG  ASN A 550     -22.032  -1.278  34.930  1.00 49.10           C  
ATOM   4551  ND2 ASN A 550     -21.973  -2.582  35.172  1.00 49.10           N  
ATOM   4552  OD1 ASN A 550     -21.851  -0.430  35.808  1.00 49.10           O  
ATOM   4553  N   CYS A 551     -23.368   1.610  31.189  1.00 50.50           N  
ATOM   4554  CA  CYS A 551     -23.211   2.237  29.881  1.00 50.50           C  
ATOM   4555  C   CYS A 551     -23.023   3.743  30.017  1.00 50.50           C  
ATOM   4556  CB  CYS A 551     -24.422   1.942  28.997  1.00 50.50           C  
ATOM   4557  O   CYS A 551     -22.873   4.447  29.016  1.00 50.50           O  
ATOM   4558  SG  CYS A 551     -24.231   0.471  27.966  1.00 50.50           S  
ATOM   4559  N   ASP A 552     -22.916   4.301  31.231  1.00 55.44           N  
ATOM   4560  CA  ASP A 552     -22.782   5.710  31.589  1.00 55.44           C  
ATOM   4561  C   ASP A 552     -21.453   6.277  31.097  1.00 55.44           C  
ATOM   4562  CB  ASP A 552     -22.904   5.893  33.103  1.00 55.44           C  
ATOM   4563  O   ASP A 552     -21.392   7.420  30.637  1.00 55.44           O  
ATOM   4564  CG  ASP A 552     -24.319   6.218  33.549  1.00 55.44           C  
ATOM   4565  OD1 ASP A 552     -25.196   6.435  32.685  1.00 55.44           O  
ATOM   4566  OD2 ASP A 552     -24.558   6.261  34.775  1.00 55.44           O  
ATOM   4567  N   ILE A 553     -20.468   5.420  30.859  1.00 51.51           N  
ATOM   4568  CA  ILE A 553     -19.145   5.956  30.556  1.00 51.51           C  
ATOM   4569  C   ILE A 553     -19.028   6.222  29.056  1.00 51.51           C  
ATOM   4570  CB  ILE A 553     -18.027   4.997  31.019  1.00 51.51           C  
ATOM   4571  O   ILE A 553     -18.529   7.271  28.643  1.00 51.51           O  
ATOM   4572  CG1 ILE A 553     -17.985   4.925  32.550  1.00 51.51           C  
ATOM   4573  CG2 ILE A 553     -16.672   5.434  30.454  1.00 51.51           C  
ATOM   4574  CD1 ILE A 553     -17.042   3.861  33.095  1.00 51.51           C  
ATOM   4575  N   LEU A 554     -19.591   5.358  28.264  1.00 54.90           N  
ATOM   4576  CA  LEU A 554     -19.563   5.518  26.814  1.00 54.90           C  
ATOM   4577  C   LEU A 554     -20.532   6.608  26.368  1.00 54.90           C  
ATOM   4578  CB  LEU A 554     -19.910   4.196  26.123  1.00 54.90           C  
ATOM   4579  O   LEU A 554     -20.208   7.411  25.491  1.00 54.90           O  
ATOM   4580  CG  LEU A 554     -18.760   3.205  25.940  1.00 54.90           C  
ATOM   4581  CD1 LEU A 554     -19.300   1.833  25.551  1.00 54.90           C  
ATOM   4582  CD2 LEU A 554     -17.775   3.714  24.893  1.00 54.90           C  
ATOM   4583  N   ALA A 555     -21.821   6.655  27.049  1.00 52.63           N  
ATOM   4584  CA  ALA A 555     -22.856   7.659  26.814  1.00 52.63           C  
ATOM   4585  C   ALA A 555     -22.379   9.047  27.232  1.00 52.63           C  
ATOM   4586  CB  ALA A 555     -24.134   7.291  27.564  1.00 52.63           C  
ATOM   4587  O   ALA A 555     -22.603  10.028  26.520  1.00 52.63           O  
ATOM   4588  N   LYS A 556     -21.639   9.103  28.369  1.00 52.72           N  
ATOM   4589  CA  LYS A 556     -21.019  10.351  28.805  1.00 52.72           C  
ATOM   4590  C   LYS A 556     -19.892  10.764  27.863  1.00 52.72           C  
ATOM   4591  CB  LYS A 556     -20.485  10.215  30.232  1.00 52.72           C  
ATOM   4592  O   LYS A 556     -19.730  11.949  27.562  1.00 52.72           O  
ATOM   4593  CG  LYS A 556     -21.562  10.277  31.305  1.00 52.72           C  
ATOM   4594  CD  LYS A 556     -20.965  10.185  32.703  1.00 52.72           C  
ATOM   4595  CE  LYS A 556     -22.047  10.184  33.775  1.00 52.72           C  
ATOM   4596  NZ  LYS A 556     -21.471  10.014  35.142  1.00 52.72           N  
ATOM   4597  N   TRP A 557     -19.302   9.817  27.222  1.00 55.07           N  
ATOM   4598  CA  TRP A 557     -18.129   9.921  26.360  1.00 55.07           C  
ATOM   4599  C   TRP A 557     -18.506  10.478  24.992  1.00 55.07           C  
ATOM   4600  CB  TRP A 557     -17.455   8.555  26.202  1.00 55.07           C  
ATOM   4601  O   TRP A 557     -17.829  11.367  24.468  1.00 55.07           O  
ATOM   4602  CG  TRP A 557     -16.732   8.086  27.429  1.00 55.07           C  
ATOM   4603  CD1 TRP A 557     -16.590   8.761  28.609  1.00 55.07           C  
ATOM   4604  CD2 TRP A 557     -16.049   6.840  27.594  1.00 55.07           C  
ATOM   4605  CE2 TRP A 557     -15.516   6.825  28.901  1.00 55.07           C  
ATOM   4606  CE3 TRP A 557     -15.838   5.732  26.762  1.00 55.07           C  
ATOM   4607  NE1 TRP A 557     -15.859   8.008  29.499  1.00 55.07           N  
ATOM   4608  CH2 TRP A 557     -14.590   4.674  28.563  1.00 55.07           C  
ATOM   4609  CZ2 TRP A 557     -14.782   5.744  29.397  1.00 55.07           C  
ATOM   4610  CZ3 TRP A 557     -15.108   4.657  27.257  1.00 55.07           C  
ATOM   4611  N   PHE A 558     -19.683  10.072  24.439  1.00 53.18           N  
ATOM   4612  CA  PHE A 558     -20.042  10.344  23.052  1.00 53.18           C  
ATOM   4613  C   PHE A 558     -21.138  11.399  22.974  1.00 53.18           C  
ATOM   4614  CB  PHE A 558     -20.499   9.060  22.352  1.00 53.18           C  
ATOM   4615  O   PHE A 558     -21.228  12.137  21.990  1.00 53.18           O  
ATOM   4616  CG  PHE A 558     -19.376   8.277  21.727  1.00 53.18           C  
ATOM   4617  CD1 PHE A 558     -18.927   8.581  20.447  1.00 53.18           C  
ATOM   4618  CD2 PHE A 558     -18.769   7.237  22.418  1.00 53.18           C  
ATOM   4619  CE1 PHE A 558     -17.888   7.858  19.865  1.00 53.18           C  
ATOM   4620  CE2 PHE A 558     -17.730   6.510  21.843  1.00 53.18           C  
ATOM   4621  CZ  PHE A 558     -17.292   6.822  20.567  1.00 53.18           C  
ATOM   4622  N   LEU A 559     -21.905  11.626  24.022  1.00 50.34           N  
ATOM   4623  CA  LEU A 559     -22.961  12.631  24.081  1.00 50.34           C  
ATOM   4624  C   LEU A 559     -22.394  13.992  24.472  1.00 50.34           C  
ATOM   4625  CB  LEU A 559     -24.045  12.212  25.077  1.00 50.34           C  
ATOM   4626  O   LEU A 559     -23.007  15.026  24.197  1.00 50.34           O  
ATOM   4627  CG  LEU A 559     -24.962  11.068  24.640  1.00 50.34           C  
ATOM   4628  CD1 LEU A 559     -25.773  10.557  25.826  1.00 50.34           C  
ATOM   4629  CD2 LEU A 559     -25.882  11.522  23.512  1.00 50.34           C  
ATOM   4630  N   ALA A 560     -21.132  14.110  24.929  1.00 45.47           N  
ATOM   4631  CA  ALA A 560     -20.473  15.375  25.246  1.00 45.47           C  
ATOM   4632  C   ALA A 560     -19.874  16.010  23.994  1.00 45.47           C  
ATOM   4633  CB  ALA A 560     -19.391  15.162  26.301  1.00 45.47           C  
ATOM   4634  O   ALA A 560     -19.221  15.331  23.198  1.00 45.47           O  
ATOM   4635  N   ASP A 561     -20.549  16.327  22.897  1.00 43.89           N  
ATOM   4636  CA  ASP A 561     -20.359  17.117  21.684  1.00 43.89           C  
ATOM   4637  C   ASP A 561     -18.946  17.692  21.619  1.00 43.89           C  
ATOM   4638  CB  ASP A 561     -21.390  18.245  21.610  1.00 43.89           C  
ATOM   4639  O   ASP A 561     -18.613  18.432  20.691  1.00 43.89           O  
ATOM   4640  CG  ASP A 561     -22.633  17.862  20.825  1.00 43.89           C  
ATOM   4641  OD1 ASP A 561     -22.621  16.819  20.136  1.00 43.89           O  
ATOM   4642  OD2 ASP A 561     -23.631  18.611  20.894  1.00 43.89           O  
ATOM   4643  N   ASN A 562     -17.946  17.028  22.427  1.00 36.62           N  
ATOM   4644  CA  ASN A 562     -16.586  17.543  22.307  1.00 36.62           C  
ATOM   4645  C   ASN A 562     -15.577  16.418  22.096  1.00 36.62           C  
ATOM   4646  CB  ASN A 562     -16.212  18.366  23.542  1.00 36.62           C  
ATOM   4647  O   ASN A 562     -14.603  16.303  22.843  1.00 36.62           O  
ATOM   4648  CG  ASN A 562     -16.708  19.797  23.462  1.00 36.62           C  
ATOM   4649  ND2 ASN A 562     -16.758  20.472  24.605  1.00 36.62           N  
ATOM   4650  OD1 ASN A 562     -17.043  20.291  22.383  1.00 36.62           O  
ATOM   4651  N   ILE A 563     -15.645  15.573  21.100  1.00 40.76           N  
ATOM   4652  CA  ILE A 563     -14.797  14.399  20.922  1.00 40.76           C  
ATOM   4653  C   ILE A 563     -13.535  14.786  20.154  1.00 40.76           C  
ATOM   4654  CB  ILE A 563     -15.546  13.266  20.187  1.00 40.76           C  
ATOM   4655  O   ILE A 563     -12.592  13.997  20.059  1.00 40.76           O  
ATOM   4656  CG1 ILE A 563     -16.818  12.883  20.952  1.00 40.76           C  
ATOM   4657  CG2 ILE A 563     -14.634  12.050  19.997  1.00 40.76           C  
ATOM   4658  CD1 ILE A 563     -17.752  11.962  20.179  1.00 40.76           C  
ATOM   4659  N   TYR A 564     -13.214  16.172  20.077  1.00 36.85           N  
ATOM   4660  CA  TYR A 564     -11.999  16.524  19.351  1.00 36.85           C  
ATOM   4661  C   TYR A 564     -10.882  16.913  20.312  1.00 36.85           C  
ATOM   4662  CB  TYR A 564     -12.270  17.671  18.373  1.00 36.85           C  
ATOM   4663  O   TYR A 564      -9.702  16.857  19.957  1.00 36.85           O  
ATOM   4664  CG  TYR A 564     -13.151  17.283  17.210  1.00 36.85           C  
ATOM   4665  CD1 TYR A 564     -12.629  16.596  16.116  1.00 36.85           C  
ATOM   4666  CD2 TYR A 564     -14.504  17.602  17.203  1.00 36.85           C  
ATOM   4667  CE1 TYR A 564     -13.436  16.237  15.041  1.00 36.85           C  
ATOM   4668  CE2 TYR A 564     -15.320  17.248  16.133  1.00 36.85           C  
ATOM   4669  OH  TYR A 564     -15.582  16.214  13.998  1.00 36.85           O  
ATOM   4670  CZ  TYR A 564     -14.778  16.567  15.059  1.00 36.85           C  
ATOM   4671  N   GLN A 565     -10.861  16.374  21.586  1.00 33.37           N  
ATOM   4672  CA  GLN A 565      -9.792  16.773  22.495  1.00 33.37           C  
ATOM   4673  C   GLN A 565      -9.792  15.912  23.755  1.00 33.37           C  
ATOM   4674  CB  GLN A 565      -9.927  18.250  22.868  1.00 33.37           C  
ATOM   4675  O   GLN A 565     -10.714  15.993  24.568  1.00 33.37           O  
ATOM   4676  CG  GLN A 565      -9.320  19.201  21.844  1.00 33.37           C  
ATOM   4677  CD  GLN A 565      -9.417  20.655  22.264  1.00 33.37           C  
ATOM   4678  NE2 GLN A 565      -8.814  21.541  21.479  1.00 33.37           N  
ATOM   4679  OE1 GLN A 565     -10.032  20.981  23.285  1.00 33.37           O  
ATOM   4680  N   PHE A 566      -9.570  14.499  23.661  1.00 36.38           N  
ATOM   4681  CA  PHE A 566      -9.597  14.040  25.044  1.00 36.38           C  
ATOM   4682  C   PHE A 566      -8.359  13.209  25.364  1.00 36.38           C  
ATOM   4683  CB  PHE A 566     -10.863  13.221  25.316  1.00 36.38           C  
ATOM   4684  O   PHE A 566      -7.971  12.339  24.582  1.00 36.38           O  
ATOM   4685  CG  PHE A 566     -12.015  14.039  25.835  1.00 36.38           C  
ATOM   4686  CD1 PHE A 566     -12.128  14.325  27.190  1.00 36.38           C  
ATOM   4687  CD2 PHE A 566     -12.985  14.522  24.966  1.00 36.38           C  
ATOM   4688  CE1 PHE A 566     -13.193  15.081  27.673  1.00 36.38           C  
ATOM   4689  CE2 PHE A 566     -14.052  15.279  25.441  1.00 36.38           C  
ATOM   4690  CZ  PHE A 566     -14.155  15.556  26.795  1.00 36.38           C  
ATOM   4691  N   LYS A 567      -7.502  13.686  26.308  1.00 29.37           N  
ATOM   4692  CA  LYS A 567      -6.517  13.209  27.274  1.00 29.37           C  
ATOM   4693  C   LYS A 567      -7.181  12.387  28.375  1.00 29.37           C  
ATOM   4694  CB  LYS A 567      -5.751  14.383  27.885  1.00 29.37           C  
ATOM   4695  O   LYS A 567      -8.194  12.803  28.942  1.00 29.37           O  
ATOM   4696  CG  LYS A 567      -4.354  14.576  27.313  1.00 29.37           C  
ATOM   4697  CD  LYS A 567      -3.627  15.730  27.991  1.00 29.37           C  
ATOM   4698  CE  LYS A 567      -2.261  15.976  27.366  1.00 29.37           C  
ATOM   4699  NZ  LYS A 567      -1.531  17.086  28.048  1.00 29.37           N  
ATOM   4700  N   PHE A 568      -7.387  11.063  28.311  1.00 31.88           N  
ATOM   4701  CA  PHE A 568      -7.802  10.097  29.321  1.00 31.88           C  
ATOM   4702  C   PHE A 568      -7.407  10.568  30.715  1.00 31.88           C  
ATOM   4703  CB  PHE A 568      -7.186   8.723  29.038  1.00 31.88           C  
ATOM   4704  O   PHE A 568      -6.278  11.013  30.929  1.00 31.88           O  
ATOM   4705  CG  PHE A 568      -7.993   7.880  28.087  1.00 31.88           C  
ATOM   4706  CD1 PHE A 568      -9.070   7.130  28.543  1.00 31.88           C  
ATOM   4707  CD2 PHE A 568      -7.675   7.839  26.736  1.00 31.88           C  
ATOM   4708  CE1 PHE A 568      -9.819   6.350  27.665  1.00 31.88           C  
ATOM   4709  CE2 PHE A 568      -8.418   7.062  25.852  1.00 31.88           C  
ATOM   4710  CZ  PHE A 568      -9.489   6.317  26.319  1.00 31.88           C  
ATOM   4711  N   PHE A 569      -8.167  11.145  31.538  1.00 30.47           N  
ATOM   4712  CA  PHE A 569      -8.176  11.236  32.994  1.00 30.47           C  
ATOM   4713  C   PHE A 569      -7.740   9.917  33.621  1.00 30.47           C  
ATOM   4714  CB  PHE A 569      -9.569  11.623  33.501  1.00 30.47           C  
ATOM   4715  O   PHE A 569      -8.270   8.857  33.282  1.00 30.47           O  
ATOM   4716  CG  PHE A 569      -9.809  13.108  33.542  1.00 30.47           C  
ATOM   4717  CD1 PHE A 569      -9.348  13.871  34.608  1.00 30.47           C  
ATOM   4718  CD2 PHE A 569     -10.495  13.741  32.514  1.00 30.47           C  
ATOM   4719  CE1 PHE A 569      -9.568  15.246  34.649  1.00 30.47           C  
ATOM   4720  CE2 PHE A 569     -10.719  15.115  32.548  1.00 30.47           C  
ATOM   4721  CZ  PHE A 569     -10.256  15.865  33.617  1.00 30.47           C  
ATOM   4722  N   GLN A 570      -6.377   9.617  33.693  1.00 29.63           N  
ATOM   4723  CA  GLN A 570      -5.750   8.821  34.743  1.00 29.63           C  
ATOM   4724  C   GLN A 570      -6.625   8.772  35.993  1.00 29.63           C  
ATOM   4725  CB  GLN A 570      -4.370   9.381  35.090  1.00 29.63           C  
ATOM   4726  O   GLN A 570      -7.093   9.807  36.470  1.00 29.63           O  
ATOM   4727  CG  GLN A 570      -3.252   8.856  34.200  1.00 29.63           C  
ATOM   4728  CD  GLN A 570      -1.879   9.324  34.644  1.00 29.63           C  
ATOM   4729  NE2 GLN A 570      -0.838   8.787  34.016  1.00 29.63           N  
ATOM   4730  OE1 GLN A 570      -1.755  10.162  35.543  1.00 29.63           O  
ATOM   4731  N   SER A 571      -7.451   7.798  36.158  1.00 30.20           N  
ATOM   4732  CA  SER A 571      -7.988   7.456  37.471  1.00 30.20           C  
ATOM   4733  C   SER A 571      -6.971   7.729  38.573  1.00 30.20           C  
ATOM   4734  CB  SER A 571      -8.413   5.987  37.510  1.00 30.20           C  
ATOM   4735  O   SER A 571      -5.799   7.368  38.447  1.00 30.20           O  
ATOM   4736  OG  SER A 571      -7.289   5.135  37.373  1.00 30.20           O  
ATOM   4737  N   GLU A 572      -6.858   8.966  39.060  1.00 27.31           N  
ATOM   4738  CA  GLU A 572      -6.490   9.192  40.455  1.00 27.31           C  
ATOM   4739  C   GLU A 572      -6.937   8.030  41.338  1.00 27.31           C  
ATOM   4740  CB  GLU A 572      -7.093  10.503  40.965  1.00 27.31           C  
ATOM   4741  O   GLU A 572      -8.134   7.827  41.547  1.00 27.31           O  
ATOM   4742  CG  GLU A 572      -6.229  11.725  40.692  1.00 27.31           C  
ATOM   4743  CD  GLU A 572      -6.841  13.020  41.202  1.00 27.31           C  
ATOM   4744  OE1 GLU A 572      -6.208  14.090  41.055  1.00 27.31           O  
ATOM   4745  OE2 GLU A 572      -7.963  12.963  41.753  1.00 27.31           O  
ATOM   4746  N   LYS A 573      -6.611   6.762  40.964  1.00 33.39           N  
ATOM   4747  CA  LYS A 573      -6.622   5.701  41.967  1.00 33.39           C  
ATOM   4748  C   LYS A 573      -5.339   5.711  42.793  1.00 33.39           C  
ATOM   4749  CB  LYS A 573      -6.806   4.335  41.303  1.00 33.39           C  
ATOM   4750  O   LYS A 573      -4.242   5.825  42.244  1.00 33.39           O  
ATOM   4751  CG  LYS A 573      -8.260   3.955  41.062  1.00 33.39           C  
ATOM   4752  CD  LYS A 573      -8.392   2.502  40.624  1.00 33.39           C  
ATOM   4753  CE  LYS A 573      -9.842   2.133  40.340  1.00 33.39           C  
ATOM   4754  NZ  LYS A 573      -9.979   0.704  39.926  1.00 33.39           N  
ATOM   4755  N   GLN A 574      -5.184   6.489  43.936  1.00 28.67           N  
ATOM   4756  CA  GLN A 574      -4.863   5.990  45.269  1.00 28.67           C  
ATOM   4757  C   GLN A 574      -3.541   5.229  45.268  1.00 28.67           C  
ATOM   4758  CB  GLN A 574      -5.986   5.092  45.791  1.00 28.67           C  
ATOM   4759  O   GLN A 574      -3.453   4.126  44.724  1.00 28.67           O  
ATOM   4760  CG  GLN A 574      -7.187   5.859  46.327  1.00 28.67           C  
ATOM   4761  CD  GLN A 574      -8.225   4.953  46.963  1.00 28.67           C  
ATOM   4762  NE2 GLN A 574      -9.253   5.553  47.554  1.00 28.67           N  
ATOM   4763  OE1 GLN A 574      -8.104   3.725  46.924  1.00 28.67           O  
ATOM   4764  N   SER A 575      -2.398   5.849  44.879  1.00 29.78           N  
ATOM   4765  CA  SER A 575      -1.202   5.275  45.487  1.00 29.78           C  
ATOM   4766  C   SER A 575      -0.726   6.113  46.669  1.00 29.78           C  
ATOM   4767  CB  SER A 575      -0.081   5.152  44.454  1.00 29.78           C  
ATOM   4768  O   SER A 575      -0.341   7.272  46.499  1.00 29.78           O  
ATOM   4769  OG  SER A 575      -0.054   6.286  43.604  1.00 29.78           O  
ATOM   4770  N   GLU A 576      -1.494   6.223  47.774  1.00 27.64           N  
ATOM   4771  CA  GLU A 576      -0.938   6.230  49.124  1.00 27.64           C  
ATOM   4772  C   GLU A 576       0.085   5.112  49.306  1.00 27.64           C  
ATOM   4773  CB  GLU A 576      -2.052   6.099  50.166  1.00 27.64           C  
ATOM   4774  O   GLU A 576      -0.195   3.952  48.998  1.00 27.64           O  
ATOM   4775  CG  GLU A 576      -2.765   7.407  50.472  1.00 27.64           C  
ATOM   4776  CD  GLU A 576      -3.864   7.262  51.514  1.00 27.64           C  
ATOM   4777  OE1 GLU A 576      -4.516   8.276  51.853  1.00 27.64           O  
ATOM   4778  OE2 GLU A 576      -4.073   6.126  51.994  1.00 27.64           O  
ATOM   4779  N   ALA A 577       1.363   5.221  48.818  1.00 27.93           N  
ATOM   4780  CA  ALA A 577       2.458   4.660  49.605  1.00 27.93           C  
ATOM   4781  C   ALA A 577       3.682   4.397  48.731  1.00 27.93           C  
ATOM   4782  CB  ALA A 577       2.014   3.372  50.294  1.00 27.93           C  
ATOM   4783  O   ALA A 577       3.645   3.543  47.842  1.00 27.93           O  
ATOM   4784  N   HIS A 578       4.334   5.398  48.192  1.00 31.58           N  
ATOM   4785  CA  HIS A 578       5.772   5.153  48.203  1.00 31.58           C  
ATOM   4786  C   HIS A 578       6.550   6.446  48.426  1.00 31.58           C  
ATOM   4787  CB  HIS A 578       6.213   4.494  46.895  1.00 31.58           C  
ATOM   4788  O   HIS A 578       6.461   7.375  47.620  1.00 31.58           O  
ATOM   4789  CG  HIS A 578       6.158   3.000  46.928  1.00 31.58           C  
ATOM   4790  CD2 HIS A 578       5.455   2.119  46.177  1.00 31.58           C  
ATOM   4791  ND1 HIS A 578       6.889   2.248  47.822  1.00 31.58           N  
ATOM   4792  CE1 HIS A 578       6.638   0.965  47.617  1.00 31.58           C  
ATOM   4793  NE2 HIS A 578       5.771   0.860  46.625  1.00 31.58           N  
ATOM   4794  N   GLU A 579       6.544   7.112  49.648  1.00 26.60           N  
ATOM   4795  CA  GLU A 579       7.635   7.523  50.526  1.00 26.60           C  
ATOM   4796  C   GLU A 579       8.992   7.190  49.913  1.00 26.60           C  
ATOM   4797  CB  GLU A 579       7.500   6.860  51.899  1.00 26.60           C  
ATOM   4798  O   GLU A 579       9.241   6.045  49.527  1.00 26.60           O  
ATOM   4799  CG  GLU A 579       6.622   7.633  52.871  1.00 26.60           C  
ATOM   4800  CD  GLU A 579       6.564   7.007  54.256  1.00 26.60           C  
ATOM   4801  OE1 GLU A 579       5.905   7.579  55.154  1.00 26.60           O  
ATOM   4802  OE2 GLU A 579       7.184   5.936  54.444  1.00 26.60           O  
ATOM   4803  N   LEU A 580       9.697   8.155  49.160  1.00 29.44           N  
ATOM   4804  CA  LEU A 580      11.001   8.606  49.632  1.00 29.44           C  
ATOM   4805  C   LEU A 580      11.788   9.267  48.506  1.00 29.44           C  
ATOM   4806  CB  LEU A 580      11.799   7.431  50.206  1.00 29.44           C  
ATOM   4807  O   LEU A 580      12.034   8.648  47.468  1.00 29.44           O  
ATOM   4808  CG  LEU A 580      11.441   7.000  51.629  1.00 29.44           C  
ATOM   4809  CD1 LEU A 580      11.808   5.536  51.848  1.00 29.44           C  
ATOM   4810  CD2 LEU A 580      12.142   7.891  52.650  1.00 29.44           C  
ATOM   4811  N   GLU A 581      11.879  10.610  48.514  1.00 29.96           N  
ATOM   4812  CA  GLU A 581      12.880  11.570  48.967  1.00 29.96           C  
ATOM   4813  C   GLU A 581      12.880  12.821  48.093  1.00 29.96           C  
ATOM   4814  CB  GLU A 581      14.272  10.934  48.974  1.00 29.96           C  
ATOM   4815  O   GLU A 581      12.981  12.729  46.868  1.00 29.96           O  
ATOM   4816  CG  GLU A 581      14.550  10.075  50.200  1.00 29.96           C  
ATOM   4817  CD  GLU A 581      16.032   9.848  50.450  1.00 29.96           C  
ATOM   4818  OE1 GLU A 581      16.391   9.298  51.516  1.00 29.96           O  
ATOM   4819  OE2 GLU A 581      16.842  10.224  49.573  1.00 29.96           O  
ATOM   4820  N   PRO A 582      12.718  14.000  48.682  1.00 28.29           N  
ATOM   4821  CA  PRO A 582      12.860  15.412  48.320  1.00 28.29           C  
ATOM   4822  C   PRO A 582      14.277  15.938  48.541  1.00 28.29           C  
ATOM   4823  CB  PRO A 582      11.866  16.116  49.247  1.00 28.29           C  
ATOM   4824  O   PRO A 582      15.007  15.418  49.389  1.00 28.29           O  
ATOM   4825  CG  PRO A 582      11.817  15.263  50.473  1.00 28.29           C  
ATOM   4826  CD  PRO A 582      12.691  14.061  50.254  1.00 28.29           C  
ATOM   4827  N   GLY A 583      15.021  16.066  47.469  1.00 30.65           N  
ATOM   4828  CA  GLY A 583      16.094  17.019  47.704  1.00 30.65           C  
ATOM   4829  C   GLY A 583      16.872  17.364  46.448  1.00 30.65           C  
ATOM   4830  O   GLY A 583      17.281  16.472  45.701  1.00 30.65           O  
ATOM   4831  N   CYS A 584      16.544  18.492  45.790  1.00 27.55           N  
ATOM   4832  CA  CYS A 584      17.348  19.708  45.744  1.00 27.55           C  
ATOM   4833  C   CYS A 584      18.087  19.823  44.417  1.00 27.55           C  
ATOM   4834  CB  CYS A 584      18.349  19.733  46.899  1.00 27.55           C  
ATOM   4835  O   CYS A 584      18.764  18.884  43.995  1.00 27.55           O  
ATOM   4836  SG  CYS A 584      17.956  20.949  48.176  1.00 27.55           S  
ATOM   4837  N   GLY A 585      17.698  20.865  43.584  1.00 29.18           N  
ATOM   4838  CA  GLY A 585      18.287  22.180  43.388  1.00 29.18           C  
ATOM   4839  C   GLY A 585      19.011  22.318  42.062  1.00 29.18           C  
ATOM   4840  O   GLY A 585      19.744  21.416  41.652  1.00 29.18           O  
ATOM   4841  N   HIS A 586      18.466  23.120  41.152  1.00 29.57           N  
ATOM   4842  CA  HIS A 586      18.880  24.382  40.549  1.00 29.57           C  
ATOM   4843  C   HIS A 586      20.178  24.219  39.764  1.00 29.57           C  
ATOM   4844  CB  HIS A 586      19.048  25.459  41.623  1.00 29.57           C  
ATOM   4845  O   HIS A 586      21.161  23.687  40.286  1.00 29.57           O  
ATOM   4846  CG  HIS A 586      17.873  26.376  41.742  1.00 29.57           C  
ATOM   4847  CD2 HIS A 586      17.776  27.720  41.611  1.00 29.57           C  
ATOM   4848  ND1 HIS A 586      16.604  25.924  42.034  1.00 29.57           N  
ATOM   4849  CE1 HIS A 586      15.775  26.954  42.077  1.00 29.57           C  
ATOM   4850  NE2 HIS A 586      16.462  28.055  41.824  1.00 29.57           N  
ATOM   4851  N   GLN A 587      20.115  24.529  38.435  1.00 29.49           N  
ATOM   4852  CA  GLN A 587      20.514  25.497  37.419  1.00 29.49           C  
ATOM   4853  C   GLN A 587      22.010  25.406  37.130  1.00 29.49           C  
ATOM   4854  CB  GLN A 587      20.149  26.917  37.855  1.00 29.49           C  
ATOM   4855  O   GLN A 587      22.823  25.333  38.054  1.00 29.49           O  
ATOM   4856  CG  GLN A 587      18.802  27.394  37.330  1.00 29.49           C  
ATOM   4857  CD  GLN A 587      18.525  28.848  37.663  1.00 29.49           C  
ATOM   4858  NE2 GLN A 587      17.454  29.392  37.095  1.00 29.49           N  
ATOM   4859  OE1 GLN A 587      19.266  29.477  38.426  1.00 29.49           O  
ATOM   4860  N   VAL A 588      22.411  25.344  35.849  1.00 28.69           N  
ATOM   4861  CA  VAL A 588      23.036  26.159  34.813  1.00 28.69           C  
ATOM   4862  C   VAL A 588      24.251  25.430  34.244  1.00 28.69           C  
ATOM   4863  CB  VAL A 588      23.452  27.545  35.356  1.00 28.69           C  
ATOM   4864  O   VAL A 588      25.098  24.942  34.996  1.00 28.69           O  
ATOM   4865  CG1 VAL A 588      23.905  28.457  34.217  1.00 28.69           C  
ATOM   4866  CG2 VAL A 588      22.299  28.183  36.129  1.00 28.69           C  
ATOM   4867  N   GLY A 589      24.367  25.215  32.892  1.00 27.88           N  
ATOM   4868  CA  GLY A 589      25.262  25.626  31.822  1.00 27.88           C  
ATOM   4869  C   GLY A 589      26.280  24.564  31.454  1.00 27.88           C  
ATOM   4870  O   GLY A 589      26.901  23.961  32.332  1.00 27.88           O  
ATOM   4871  N   ILE A 590      26.107  23.980  30.242  1.00 34.41           N  
ATOM   4872  CA  ILE A 590      26.652  23.735  28.912  1.00 34.41           C  
ATOM   4873  C   ILE A 590      25.601  23.050  28.041  1.00 34.41           C  
ATOM   4874  CB  ILE A 590      27.936  22.878  28.976  1.00 34.41           C  
ATOM   4875  O   ILE A 590      24.926  22.120  28.488  1.00 34.41           O  
ATOM   4876  CG1 ILE A 590      28.957  23.515  29.926  1.00 34.41           C  
ATOM   4877  CG2 ILE A 590      28.532  22.691  27.578  1.00 34.41           C  
ATOM   4878  CD1 ILE A 590      30.191  22.659  30.173  1.00 34.41           C  
TER    4879      ILE A 590                                                      
ENDMDL                                                                          
END                                                                             
