# Supplementary material for: Pan-kinome of Legionella expanded by a bioinformatics survey
Source: Sci Rep. 2022 Dec 16;12:21782. doi: 10.1038/s41598-022-26109-x (PMC9758233; doi:10.1038/s41598-022-26109-x)
Supplement: Supplementary file 9 — Supplementary Information 9. [file 41598_2022_26109_MOESM9_ESM.zip › S15 - Data - 3D structure models of novel kinases/pdb - whole proteins - AlphaFold2/Lmor_1975.pdb]

MODEL     1                                                                     
ATOM      1  N   MET A   1     -20.825  57.244 -29.634  1.00 40.55           N  
ATOM      2  CA  MET A   1     -20.935  55.845 -30.037  1.00 40.55           C  
ATOM      3  C   MET A   1     -19.756  55.033 -29.510  1.00 40.55           C  
ATOM      4  CB  MET A   1     -21.010  55.728 -31.561  1.00 40.55           C  
ATOM      5  O   MET A   1     -19.835  53.807 -29.413  1.00 40.55           O  
ATOM      6  CG  MET A   1     -22.366  55.270 -32.073  1.00 40.55           C  
ATOM      7  SD  MET A   1     -22.317  54.765 -33.837  1.00 40.55           S  
ATOM      8  CE  MET A   1     -22.191  52.964 -33.651  1.00 40.55           C  
ATOM      9  N   ASP A   2     -18.909  55.737 -28.622  1.00 46.49           N  
ATOM     10  CA  ASP A   2     -17.705  55.168 -28.025  1.00 46.49           C  
ATOM     11  C   ASP A   2     -17.827  55.096 -26.504  1.00 46.49           C  
ATOM     12  CB  ASP A   2     -16.474  55.988 -28.415  1.00 46.49           C  
ATOM     13  O   ASP A   2     -17.159  54.285 -25.860  1.00 46.49           O  
ATOM     14  CG  ASP A   2     -15.737  55.417 -29.614  1.00 46.49           C  
ATOM     15  OD1 ASP A   2     -16.000  54.257 -29.996  1.00 46.49           O  
ATOM     16  OD2 ASP A   2     -14.884  56.134 -30.181  1.00 46.49           O  
ATOM     17  N   GLU A   3     -19.039  55.469 -25.987  1.00 44.60           N  
ATOM     18  CA  GLU A   3     -19.231  55.387 -24.542  1.00 44.60           C  
ATOM     19  C   GLU A   3     -20.315  54.375 -24.186  1.00 44.60           C  
ATOM     20  CB  GLU A   3     -19.586  56.762 -23.969  1.00 44.60           C  
ATOM     21  O   GLU A   3     -20.266  53.753 -23.122  1.00 44.60           O  
ATOM     22  CG  GLU A   3     -18.603  57.263 -22.920  1.00 44.60           C  
ATOM     23  CD  GLU A   3     -18.973  58.624 -22.353  1.00 44.60           C  
ATOM     24  OE1 GLU A   3     -18.245  59.132 -21.471  1.00 44.60           O  
ATOM     25  OE2 GLU A   3     -20.000  59.186 -22.794  1.00 44.60           O  
ATOM     26  N   LYS A   4     -20.836  53.692 -25.256  1.00 43.89           N  
ATOM     27  CA  LYS A   4     -21.815  52.634 -25.023  1.00 43.89           C  
ATOM     28  C   LYS A   4     -21.246  51.268 -25.394  1.00 43.89           C  
ATOM     29  CB  LYS A   4     -23.094  52.902 -25.816  1.00 43.89           C  
ATOM     30  O   LYS A   4     -21.826  50.235 -25.052  1.00 43.89           O  
ATOM     31  CG  LYS A   4     -24.248  53.425 -24.973  1.00 43.89           C  
ATOM     32  CD  LYS A   4     -25.516  53.590 -25.800  1.00 43.89           C  
ATOM     33  CE  LYS A   4     -26.667  54.126 -24.960  1.00 43.89           C  
ATOM     34  NZ  LYS A   4     -27.918  54.271 -25.763  1.00 43.89           N  
ATOM     35  N   LEU A   5     -19.920  51.188 -25.681  1.00 43.10           N  
ATOM     36  CA  LEU A   5     -19.291  49.902 -25.961  1.00 43.10           C  
ATOM     37  C   LEU A   5     -18.500  49.410 -24.754  1.00 43.10           C  
ATOM     38  CB  LEU A   5     -18.371  50.008 -27.180  1.00 43.10           C  
ATOM     39  O   LEU A   5     -18.259  48.208 -24.611  1.00 43.10           O  
ATOM     40  CG  LEU A   5     -18.481  48.885 -28.212  1.00 43.10           C  
ATOM     41  CD1 LEU A   5     -19.314  49.341 -29.405  1.00 43.10           C  
ATOM     42  CD2 LEU A   5     -17.095  48.434 -28.662  1.00 43.10           C  
ATOM     43  N   ASP A   6     -18.561  50.182 -23.614  1.00 44.92           N  
ATOM     44  CA  ASP A   6     -17.849  49.674 -22.446  1.00 44.92           C  
ATOM     45  C   ASP A   6     -18.818  49.076 -21.429  1.00 44.92           C  
ATOM     46  CB  ASP A   6     -17.024  50.787 -21.795  1.00 44.92           C  
ATOM     47  O   ASP A   6     -18.429  48.239 -20.611  1.00 44.92           O  
ATOM     48  CG  ASP A   6     -15.590  50.830 -22.291  1.00 44.92           C  
ATOM     49  OD1 ASP A   6     -15.147  49.872 -22.962  1.00 44.92           O  
ATOM     50  OD2 ASP A   6     -14.894  51.829 -22.007  1.00 44.92           O  
ATOM     51  N   THR A   7     -20.086  48.961 -21.814  1.00 43.95           N  
ATOM     52  CA  THR A   7     -20.913  48.233 -20.857  1.00 43.95           C  
ATOM     53  C   THR A   7     -21.529  46.997 -21.506  1.00 43.95           C  
ATOM     54  CB  THR A   7     -22.029  49.128 -20.288  1.00 43.95           C  
ATOM     55  O   THR A   7     -22.157  46.181 -20.827  1.00 43.95           O  
ATOM     56  CG2 THR A   7     -21.663  49.650 -18.903  1.00 43.95           C  
ATOM     57  OG1 THR A   7     -22.235  50.241 -21.167  1.00 43.95           O  
ATOM     58  N   LEU A   8     -20.940  46.516 -22.616  1.00 38.18           N  
ATOM     59  CA  LEU A   8     -21.419  45.209 -23.052  1.00 38.18           C  
ATOM     60  C   LEU A   8     -20.336  44.149 -22.885  1.00 38.18           C  
ATOM     61  CB  LEU A   8     -21.874  45.265 -24.513  1.00 38.18           C  
ATOM     62  O   LEU A   8     -20.239  43.222 -23.693  1.00 38.18           O  
ATOM     63  CG  LEU A   8     -23.312  45.725 -24.759  1.00 38.18           C  
ATOM     64  CD1 LEU A   8     -23.447  46.321 -26.156  1.00 38.18           C  
ATOM     65  CD2 LEU A   8     -24.284  44.565 -24.570  1.00 38.18           C  
ATOM     66  N   LEU A   9     -19.350  44.329 -21.974  1.00 41.36           N  
ATOM     67  CA  LEU A   9     -18.488  43.215 -21.598  1.00 41.36           C  
ATOM     68  C   LEU A   9     -19.252  42.194 -20.761  1.00 41.36           C  
ATOM     69  CB  LEU A   9     -17.268  43.719 -20.821  1.00 41.36           C  
ATOM     70  O   LEU A   9     -19.735  42.515 -19.672  1.00 41.36           O  
ATOM     71  CG  LEU A   9     -16.139  44.327 -21.653  1.00 41.36           C  
ATOM     72  CD1 LEU A   9     -15.221  45.165 -20.769  1.00 41.36           C  
ATOM     73  CD2 LEU A   9     -15.350  43.234 -22.366  1.00 41.36           C  
ATOM     74  N   VAL A  10     -20.348  41.702 -21.226  1.00 37.61           N  
ATOM     75  CA  VAL A  10     -20.987  40.440 -20.868  1.00 37.61           C  
ATOM     76  C   VAL A  10     -20.055  39.623 -19.977  1.00 37.61           C  
ATOM     77  CB  VAL A  10     -21.378  39.625 -22.121  1.00 37.61           C  
ATOM     78  O   VAL A  10     -18.940  39.283 -20.381  1.00 37.61           O  
ATOM     79  CG1 VAL A  10     -22.042  38.308 -21.724  1.00 37.61           C  
ATOM     80  CG2 VAL A  10     -22.301  40.443 -23.022  1.00 37.61           C  
ATOM     81  N   LYS A  11     -19.541  40.040 -18.784  1.00 34.93           N  
ATOM     82  CA  LYS A  11     -19.011  39.154 -17.751  1.00 34.93           C  
ATOM     83  C   LYS A  11     -19.473  37.716 -17.971  1.00 34.93           C  
ATOM     84  CB  LYS A  11     -19.434  39.635 -16.362  1.00 34.93           C  
ATOM     85  O   LYS A  11     -20.675  37.447 -18.026  1.00 34.93           O  
ATOM     86  CG  LYS A  11     -18.460  40.613 -15.722  1.00 34.93           C  
ATOM     87  CD  LYS A  11     -18.877  40.968 -14.301  1.00 34.93           C  
ATOM     88  CE  LYS A  11     -17.931  41.984 -13.677  1.00 34.93           C  
ATOM     89  NZ  LYS A  11     -18.332  42.330 -12.280  1.00 34.93           N  
ATOM     90  N   THR A  12     -19.179  37.062 -19.061  1.00 41.03           N  
ATOM     91  CA  THR A  12     -19.425  35.628 -19.171  1.00 41.03           C  
ATOM     92  C   THR A  12     -19.348  34.960 -17.801  1.00 41.03           C  
ATOM     93  CB  THR A  12     -18.420  34.960 -20.128  1.00 41.03           C  
ATOM     94  O   THR A  12     -18.397  35.181 -17.049  1.00 41.03           O  
ATOM     95  CG2 THR A  12     -18.766  35.257 -21.584  1.00 41.03           C  
ATOM     96  OG1 THR A  12     -17.104  35.456 -19.851  1.00 41.03           O  
ATOM     97  N   ASP A  13     -20.261  35.126 -16.892  1.00 50.59           N  
ATOM     98  CA  ASP A  13     -20.398  34.399 -15.633  1.00 50.59           C  
ATOM     99  C   ASP A  13     -19.665  33.061 -15.690  1.00 50.59           C  
ATOM    100  CB  ASP A  13     -21.875  34.176 -15.300  1.00 50.59           C  
ATOM    101  O   ASP A  13     -19.930  32.238 -16.569  1.00 50.59           O  
ATOM    102  CG  ASP A  13     -22.508  35.362 -14.593  1.00 50.59           C  
ATOM    103  OD1 ASP A  13     -21.772  36.238 -14.092  1.00 50.59           O  
ATOM    104  OD2 ASP A  13     -23.756  35.418 -14.534  1.00 50.59           O  
ATOM    105  N   LYS A  14     -18.345  33.062 -15.779  1.00 59.67           N  
ATOM    106  CA  LYS A  14     -17.596  31.819 -15.623  1.00 59.67           C  
ATOM    107  C   LYS A  14     -18.253  30.907 -14.592  1.00 59.67           C  
ATOM    108  CB  LYS A  14     -16.150  32.110 -15.219  1.00 59.67           C  
ATOM    109  O   LYS A  14     -18.685  31.368 -13.533  1.00 59.67           O  
ATOM    110  CG  LYS A  14     -15.274  32.602 -16.362  1.00 59.67           C  
ATOM    111  CD  LYS A  14     -13.814  32.708 -15.942  1.00 59.67           C  
ATOM    112  CE  LYS A  14     -12.951  33.283 -17.057  1.00 59.67           C  
ATOM    113  NZ  LYS A  14     -11.515  33.371 -16.657  1.00 59.67           N  
ATOM    114  N   VAL A  15     -18.788  29.737 -15.061  1.00 74.59           N  
ATOM    115  CA  VAL A  15     -19.522  28.724 -14.311  1.00 74.59           C  
ATOM    116  C   VAL A  15     -18.564  27.960 -13.399  1.00 74.59           C  
ATOM    117  CB  VAL A  15     -20.258  27.744 -15.252  1.00 74.59           C  
ATOM    118  O   VAL A  15     -17.543  27.441 -13.857  1.00 74.59           O  
ATOM    119  CG1 VAL A  15     -21.048  26.713 -14.447  1.00 74.59           C  
ATOM    120  CG2 VAL A  15     -21.181  28.507 -16.200  1.00 74.59           C  
ATOM    121  N   HIS A  16     -18.603  28.197 -12.061  1.00 84.20           N  
ATOM    122  CA  HIS A  16     -17.849  27.465 -11.050  1.00 84.20           C  
ATOM    123  C   HIS A  16     -18.669  26.313 -10.479  1.00 84.20           C  
ATOM    124  CB  HIS A  16     -17.408  28.404  -9.926  1.00 84.20           C  
ATOM    125  O   HIS A  16     -19.901  26.339 -10.526  1.00 84.20           O  
ATOM    126  CG  HIS A  16     -16.664  29.609 -10.409  1.00 84.20           C  
ATOM    127  CD2 HIS A  16     -17.006  30.919 -10.420  1.00 84.20           C  
ATOM    128  ND1 HIS A  16     -15.405  29.534 -10.964  1.00 84.20           N  
ATOM    129  CE1 HIS A  16     -15.004  30.749 -11.296  1.00 84.20           C  
ATOM    130  NE2 HIS A  16     -15.957  31.608 -10.977  1.00 84.20           N  
ATOM    131  N   SER A  17     -17.926  25.324 -10.080  1.00 86.40           N  
ATOM    132  CA  SER A  17     -18.631  24.259  -9.376  1.00 86.40           C  
ATOM    133  C   SER A  17     -19.280  24.776  -8.097  1.00 86.40           C  
ATOM    134  CB  SER A  17     -17.676  23.111  -9.045  1.00 86.40           C  
ATOM    135  O   SER A  17     -18.891  25.824  -7.577  1.00 86.40           O  
ATOM    136  OG  SER A  17     -16.702  23.524  -8.101  1.00 86.40           O  
ATOM    137  N   ALA A  18     -20.211  24.092  -7.545  1.00 86.82           N  
ATOM    138  CA  ALA A  18     -21.020  24.506  -6.401  1.00 86.82           C  
ATOM    139  C   ALA A  18     -20.154  24.701  -5.159  1.00 86.82           C  
ATOM    140  CB  ALA A  18     -22.116  23.480  -6.126  1.00 86.82           C  
ATOM    141  O   ALA A  18     -20.388  25.619  -4.370  1.00 86.82           O  
ATOM    142  N   ARG A  19     -19.085  23.942  -5.098  1.00 89.22           N  
ATOM    143  CA  ARG A  19     -18.279  23.979  -3.882  1.00 89.22           C  
ATOM    144  C   ARG A  19     -17.060  24.878  -4.060  1.00 89.22           C  
ATOM    145  CB  ARG A  19     -17.836  22.568  -3.488  1.00 89.22           C  
ATOM    146  O   ARG A  19     -16.292  25.085  -3.118  1.00 89.22           O  
ATOM    147  CG  ARG A  19     -18.915  21.756  -2.791  1.00 89.22           C  
ATOM    148  CD  ARG A  19     -18.369  20.444  -2.244  1.00 89.22           C  
ATOM    149  NE  ARG A  19     -17.590  20.651  -1.026  1.00 89.22           N  
ATOM    150  NH1 ARG A  19     -17.289  18.403  -0.589  1.00 89.22           N  
ATOM    151  NH2 ARG A  19     -16.400  19.978   0.819  1.00 89.22           N  
ATOM    152  CZ  ARG A  19     -17.095  19.677  -0.268  1.00 89.22           C  
ATOM    153  N   ALA A  20     -16.917  25.403  -5.277  1.00 90.58           N  
ATOM    154  CA  ALA A  20     -15.763  26.265  -5.522  1.00 90.58           C  
ATOM    155  C   ALA A  20     -15.891  27.581  -4.760  1.00 90.58           C  
ATOM    156  CB  ALA A  20     -15.606  26.531  -7.017  1.00 90.58           C  
ATOM    157  O   ALA A  20     -16.976  28.162  -4.689  1.00 90.58           O  
ATOM    158  N   ARG A  21     -14.823  27.995  -4.134  1.00 90.48           N  
ATOM    159  CA  ARG A  21     -14.740  29.267  -3.424  1.00 90.48           C  
ATOM    160  C   ARG A  21     -13.604  30.126  -3.971  1.00 90.48           C  
ATOM    161  CB  ARG A  21     -14.546  29.034  -1.924  1.00 90.48           C  
ATOM    162  O   ARG A  21     -12.713  29.621  -4.658  1.00 90.48           O  
ATOM    163  CG  ARG A  21     -15.655  28.220  -1.278  1.00 90.48           C  
ATOM    164  CD  ARG A  21     -16.945  29.020  -1.159  1.00 90.48           C  
ATOM    165  NE  ARG A  21     -17.950  28.308  -0.375  1.00 90.48           N  
ATOM    166  NH1 ARG A  21     -19.446  28.075  -2.121  1.00 90.48           N  
ATOM    167  NH2 ARG A  21     -19.956  27.238  -0.049  1.00 90.48           N  
ATOM    168  CZ  ARG A  21     -19.115  27.875  -0.850  1.00 90.48           C  
ATOM    169  N   SER A  22     -13.703  31.453  -3.543  1.00 90.71           N  
ATOM    170  CA  SER A  22     -12.681  32.389  -4.001  1.00 90.71           C  
ATOM    171  C   SER A  22     -11.421  32.293  -3.147  1.00 90.71           C  
ATOM    172  CB  SER A  22     -13.216  33.821  -3.976  1.00 90.71           C  
ATOM    173  O   SER A  22     -11.503  32.172  -1.923  1.00 90.71           O  
ATOM    174  OG  SER A  22     -12.185  34.748  -4.272  1.00 90.71           O  
ATOM    175  N   ILE A  23     -10.225  32.381  -3.785  1.00 87.94           N  
ATOM    176  CA  ILE A  23      -8.955  32.311  -3.071  1.00 87.94           C  
ATOM    177  C   ILE A  23      -8.809  33.526  -2.158  1.00 87.94           C  
ATOM    178  CB  ILE A  23      -7.761  32.229  -4.049  1.00 87.94           C  
ATOM    179  O   ILE A  23      -7.991  33.522  -1.235  1.00 87.94           O  
ATOM    180  CG1 ILE A  23      -6.478  31.858  -3.296  1.00 87.94           C  
ATOM    181  CG2 ILE A  23      -7.590  33.550  -4.805  1.00 87.94           C  
ATOM    182  CD1 ILE A  23      -5.318  31.471  -4.203  1.00 87.94           C  
ATOM    183  N   GLU A  24      -9.596  34.550  -2.443  1.00 85.42           N  
ATOM    184  CA  GLU A  24      -9.571  35.775  -1.650  1.00 85.42           C  
ATOM    185  C   GLU A  24     -10.084  35.527  -0.234  1.00 85.42           C  
ATOM    186  CB  GLU A  24     -10.401  36.870  -2.325  1.00 85.42           C  
ATOM    187  O   GLU A  24      -9.922  36.372   0.648  1.00 85.42           O  
ATOM    188  CG  GLU A  24      -9.806  37.375  -3.632  1.00 85.42           C  
ATOM    189  CD  GLU A  24     -10.621  38.488  -4.271  1.00 85.42           C  
ATOM    190  OE1 GLU A  24     -10.202  39.017  -5.326  1.00 85.42           O  
ATOM    191  OE2 GLU A  24     -11.685  38.835  -3.712  1.00 85.42           O  
ATOM    192  N   ASN A  25     -10.582  34.273  -0.048  1.00 82.03           N  
ATOM    193  CA  ASN A  25     -11.094  33.896   1.265  1.00 82.03           C  
ATOM    194  C   ASN A  25      -9.970  33.466   2.203  1.00 82.03           C  
ATOM    195  CB  ASN A  25     -12.134  32.780   1.136  1.00 82.03           C  
ATOM    196  O   ASN A  25     -10.215  33.152   3.369  1.00 82.03           O  
ATOM    197  CG  ASN A  25     -13.421  33.253   0.489  1.00 82.03           C  
ATOM    198  ND2 ASN A  25     -14.241  32.310   0.042  1.00 82.03           N  
ATOM    199  OD1 ASN A  25     -13.675  34.457   0.391  1.00 82.03           O  
ATOM    200  N   PHE A  26      -8.750  33.413   1.657  1.00 81.36           N  
ATOM    201  CA  PHE A  26      -7.631  32.958   2.472  1.00 81.36           C  
ATOM    202  C   PHE A  26      -6.638  34.090   2.709  1.00 81.36           C  
ATOM    203  CB  PHE A  26      -6.926  31.772   1.806  1.00 81.36           C  
ATOM    204  O   PHE A  26      -6.549  35.023   1.908  1.00 81.36           O  
ATOM    205  CG  PHE A  26      -7.676  30.474   1.927  1.00 81.36           C  
ATOM    206  CD1 PHE A  26      -7.848  29.866   3.165  1.00 81.36           C  
ATOM    207  CD2 PHE A  26      -8.211  29.860   0.802  1.00 81.36           C  
ATOM    208  CE1 PHE A  26      -8.542  28.664   3.280  1.00 81.36           C  
ATOM    209  CE2 PHE A  26      -8.907  28.659   0.909  1.00 81.36           C  
ATOM    210  CZ  PHE A  26      -9.070  28.062   2.149  1.00 81.36           C  
ATOM    211  N   GLN A  27      -5.979  33.997   3.928  1.00 80.87           N  
ATOM    212  CA  GLN A  27      -4.797  34.800   4.225  1.00 80.87           C  
ATOM    213  C   GLN A  27      -3.600  33.915   4.559  1.00 80.87           C  
ATOM    214  CB  GLN A  27      -5.078  35.762   5.381  1.00 80.87           C  
ATOM    215  O   GLN A  27      -3.739  32.916   5.268  1.00 80.87           O  
ATOM    216  CG  GLN A  27      -5.395  35.065   6.697  1.00 80.87           C  
ATOM    217  CD  GLN A  27      -5.761  36.038   7.802  1.00 80.87           C  
ATOM    218  NE2 GLN A  27      -6.135  35.505   8.961  1.00 80.87           N  
ATOM    219  OE1 GLN A  27      -5.708  37.258   7.617  1.00 80.87           O  
ATOM    220  N   PRO A  28      -2.446  34.136   3.883  1.00 77.91           N  
ATOM    221  CA  PRO A  28      -1.255  33.333   4.172  1.00 77.91           C  
ATOM    222  C   PRO A  28      -0.856  33.380   5.646  1.00 77.91           C  
ATOM    223  CB  PRO A  28      -0.177  33.972   3.294  1.00 77.91           C  
ATOM    224  O   PRO A  28      -1.040  34.406   6.306  1.00 77.91           O  
ATOM    225  CG  PRO A  28      -0.928  34.845   2.341  1.00 77.91           C  
ATOM    226  CD  PRO A  28      -2.285  35.126   2.920  1.00 77.91           C  
ATOM    227  N   ILE A  29      -0.530  32.250   6.259  1.00 76.99           N  
ATOM    228  CA  ILE A  29       0.047  32.185   7.598  1.00 76.99           C  
ATOM    229  C   ILE A  29       1.557  32.397   7.519  1.00 76.99           C  
ATOM    230  CB  ILE A  29      -0.270  30.837   8.285  1.00 76.99           C  
ATOM    231  O   ILE A  29       2.240  31.750   6.722  1.00 76.99           O  
ATOM    232  CG1 ILE A  29      -1.786  30.650   8.419  1.00 76.99           C  
ATOM    233  CG2 ILE A  29       0.415  30.754   9.652  1.00 76.99           C  
ATOM    234  CD1 ILE A  29      -2.196  29.286   8.956  1.00 76.99           C  
ATOM    235  N   VAL A  30       2.116  33.687   7.697  1.00 55.82           N  
ATOM    236  CA  VAL A  30       3.534  34.021   7.627  1.00 55.82           C  
ATOM    237  C   VAL A  30       4.316  33.169   8.624  1.00 55.82           C  
ATOM    238  CB  VAL A  30       3.778  35.522   7.903  1.00 55.82           C  
ATOM    239  O   VAL A  30       4.059  33.221   9.829  1.00 55.82           O  
ATOM    240  CG1 VAL A  30       5.260  35.864   7.759  1.00 55.82           C  
ATOM    241  CG2 VAL A  30       2.935  36.380   6.961  1.00 55.82           C  
ATOM    242  N   PHE A  31       4.451  31.845   8.531  1.00 47.85           N  
ATOM    243  CA  PHE A  31       5.493  31.133   9.261  1.00 47.85           C  
ATOM    244  C   PHE A  31       6.104  30.035   8.398  1.00 47.85           C  
ATOM    245  CB  PHE A  31       4.933  30.533  10.554  1.00 47.85           C  
ATOM    246  O   PHE A  31       5.416  29.434   7.570  1.00 47.85           O  
ATOM    247  CG  PHE A  31       4.929  31.490  11.715  1.00 47.85           C  
ATOM    248  CD1 PHE A  31       6.084  31.711  12.455  1.00 47.85           C  
ATOM    249  CD2 PHE A  31       3.770  32.169  12.067  1.00 47.85           C  
ATOM    250  CE1 PHE A  31       6.084  32.596  13.531  1.00 47.85           C  
ATOM    251  CE2 PHE A  31       3.762  33.055  13.140  1.00 47.85           C  
ATOM    252  CZ  PHE A  31       4.920  33.267  13.872  1.00 47.85           C  
ATOM    253  N   ASP A  32       7.477  30.048   8.096  1.00 45.00           N  
ATOM    254  CA  ASP A  32       8.710  29.274   7.984  1.00 45.00           C  
ATOM    255  C   ASP A  32       8.909  28.760   6.560  1.00 45.00           C  
ATOM    256  CB  ASP A  32       8.700  28.104   8.970  1.00 45.00           C  
ATOM    257  O   ASP A  32       8.024  28.108   6.001  1.00 45.00           O  
ATOM    258  CG  ASP A  32       9.529  28.370  10.214  1.00 45.00           C  
ATOM    259  OD1 ASP A  32      10.361  29.302  10.206  1.00 45.00           O  
ATOM    260  OD2 ASP A  32       9.350  27.638  11.212  1.00 45.00           O  
ATOM    261  N   GLU A  33       9.307  29.581   5.613  1.00 45.49           N  
ATOM    262  CA  GLU A  33      10.000  29.225   4.378  1.00 45.49           C  
ATOM    263  C   GLU A  33      10.191  27.715   4.268  1.00 45.49           C  
ATOM    264  CB  GLU A  33      11.355  29.934   4.298  1.00 45.49           C  
ATOM    265  O   GLU A  33      10.246  27.170   3.164  1.00 45.49           O  
ATOM    266  CG  GLU A  33      11.281  31.337   3.713  1.00 45.49           C  
ATOM    267  CD  GLU A  33      12.640  32.007   3.587  1.00 45.49           C  
ATOM    268  OE1 GLU A  33      12.701  33.177   3.147  1.00 45.49           O  
ATOM    269  OE2 GLU A  33      13.652  31.355   3.930  1.00 45.49           O  
ATOM    270  N   GLU A  34       9.730  26.878   5.436  1.00 46.45           N  
ATOM    271  CA  GLU A  34      10.151  25.482   5.354  1.00 46.45           C  
ATOM    272  C   GLU A  34       9.028  24.598   4.819  1.00 46.45           C  
ATOM    273  CB  GLU A  34      10.610  24.977   6.725  1.00 46.45           C  
ATOM    274  O   GLU A  34       9.286  23.598   4.146  1.00 46.45           O  
ATOM    275  CG  GLU A  34      12.122  24.935   6.889  1.00 46.45           C  
ATOM    276  CD  GLU A  34      12.564  24.391   8.238  1.00 46.45           C  
ATOM    277  OE1 GLU A  34      13.788  24.291   8.481  1.00 46.45           O  
ATOM    278  OE2 GLU A  34      11.679  24.060   9.059  1.00 46.45           O  
ATOM    279  N   ILE A  35       7.742  25.143   4.596  1.00 46.90           N  
ATOM    280  CA  ILE A  35       6.726  24.185   4.175  1.00 46.90           C  
ATOM    281  C   ILE A  35       6.208  24.558   2.788  1.00 46.90           C  
ATOM    282  CB  ILE A  35       5.557  24.121   5.184  1.00 46.90           C  
ATOM    283  O   ILE A  35       5.600  23.733   2.102  1.00 46.90           O  
ATOM    284  CG1 ILE A  35       6.072  23.722   6.572  1.00 46.90           C  
ATOM    285  CG2 ILE A  35       4.478  23.149   4.699  1.00 46.90           C  
ATOM    286  CD1 ILE A  35       5.023  23.818   7.672  1.00 46.90           C  
ATOM    287  N   SER A  36       6.871  25.586   2.130  1.00 41.81           N  
ATOM    288  CA  SER A  36       6.277  26.038   0.876  1.00 41.81           C  
ATOM    289  C   SER A  36       7.017  25.461  -0.326  1.00 41.81           C  
ATOM    290  CB  SER A  36       6.280  27.565   0.801  1.00 41.81           C  
ATOM    291  O   SER A  36       8.246  25.526  -0.395  1.00 41.81           O  
ATOM    292  OG  SER A  36       7.591  28.056   0.580  1.00 41.81           O  
ATOM    293  N   SER A  37       6.763  24.238  -0.662  1.00 52.53           N  
ATOM    294  CA  SER A  37       7.162  23.919  -2.029  1.00 52.53           C  
ATOM    295  C   SER A  37       6.480  24.842  -3.033  1.00 52.53           C  
ATOM    296  CB  SER A  37       6.833  22.462  -2.357  1.00 52.53           C  
ATOM    297  O   SER A  37       5.464  25.466  -2.720  1.00 52.53           O  
ATOM    298  OG  SER A  37       5.441  22.295  -2.566  1.00 52.53           O  
ATOM    299  N   GLY A  38       7.117  25.849  -3.566  1.00 57.26           N  
ATOM    300  CA  GLY A  38       6.583  26.767  -4.560  1.00 57.26           C  
ATOM    301  C   GLY A  38       5.171  26.421  -4.994  1.00 57.26           C  
ATOM    302  O   GLY A  38       4.347  27.312  -5.211  1.00 57.26           O  
ATOM    303  N   LYS A  39       4.533  25.197  -4.587  1.00 72.29           N  
ATOM    304  CA  LYS A  39       3.225  24.792  -5.094  1.00 72.29           C  
ATOM    305  C   LYS A  39       2.191  24.742  -3.973  1.00 72.29           C  
ATOM    306  CB  LYS A  39       3.315  23.431  -5.785  1.00 72.29           C  
ATOM    307  O   LYS A  39       0.999  24.944  -4.211  1.00 72.29           O  
ATOM    308  CG  LYS A  39       3.962  23.477  -7.162  1.00 72.29           C  
ATOM    309  CD  LYS A  39       3.881  22.127  -7.863  1.00 72.29           C  
ATOM    310  CE  LYS A  39       4.597  22.150  -9.206  1.00 72.29           C  
ATOM    311  NZ  LYS A  39       4.510  20.832  -9.903  1.00 72.29           N  
ATOM    312  N   VAL A  40       2.529  24.567  -2.687  1.00 80.55           N  
ATOM    313  CA  VAL A  40       1.615  24.414  -1.560  1.00 80.55           C  
ATOM    314  C   VAL A  40       1.918  25.472  -0.501  1.00 80.55           C  
ATOM    315  CB  VAL A  40       1.708  23.001  -0.942  1.00 80.55           C  
ATOM    316  O   VAL A  40       3.074  25.658  -0.113  1.00 80.55           O  
ATOM    317  CG1 VAL A  40       0.724  22.852   0.217  1.00 80.55           C  
ATOM    318  CG2 VAL A  40       1.449  21.936  -2.007  1.00 80.55           C  
ATOM    319  N   ARG A  41       0.867  26.156  -0.101  1.00 82.51           N  
ATOM    320  CA  ARG A  41       1.006  27.207   0.902  1.00 82.51           C  
ATOM    321  C   ARG A  41       0.074  26.962   2.084  1.00 82.51           C  
ATOM    322  CB  ARG A  41       0.721  28.579   0.286  1.00 82.51           C  
ATOM    323  O   ARG A  41      -1.027  26.434   1.915  1.00 82.51           O  
ATOM    324  CG  ARG A  41       1.631  28.932  -0.879  1.00 82.51           C  
ATOM    325  CD  ARG A  41       1.254  30.268  -1.505  1.00 82.51           C  
ATOM    326  NE  ARG A  41       2.004  30.519  -2.732  1.00 82.51           N  
ATOM    327  NH1 ARG A  41       0.968  32.531  -3.198  1.00 82.51           N  
ATOM    328  NH2 ARG A  41       2.587  31.717  -4.602  1.00 82.51           N  
ATOM    329  CZ  ARG A  41       1.851  31.589  -3.508  1.00 82.51           C  
ATOM    330  N   LEU A  42       0.551  27.301   3.219  1.00 81.93           N  
ATOM    331  CA  LEU A  42      -0.276  27.262   4.420  1.00 81.93           C  
ATOM    332  C   LEU A  42      -1.083  28.547   4.566  1.00 81.93           C  
ATOM    333  CB  LEU A  42       0.592  27.047   5.663  1.00 81.93           C  
ATOM    334  O   LEU A  42      -0.520  29.644   4.557  1.00 81.93           O  
ATOM    335  CG  LEU A  42      -0.145  26.668   6.948  1.00 81.93           C  
ATOM    336  CD1 LEU A  42      -0.775  25.287   6.810  1.00 81.93           C  
ATOM    337  CD2 LEU A  42       0.803  26.712   8.142  1.00 81.93           C  
ATOM    338  N   VAL A  43      -2.470  28.375   4.738  1.00 82.62           N  
ATOM    339  CA  VAL A  43      -3.333  29.551   4.726  1.00 82.62           C  
ATOM    340  C   VAL A  43      -4.396  29.424   5.814  1.00 82.62           C  
ATOM    341  CB  VAL A  43      -4.003  29.750   3.347  1.00 82.62           C  
ATOM    342  O   VAL A  43      -4.603  28.340   6.365  1.00 82.62           O  
ATOM    343  CG1 VAL A  43      -2.951  29.997   2.267  1.00 82.62           C  
ATOM    344  CG2 VAL A  43      -4.862  28.538   2.993  1.00 82.62           C  
ATOM    345  N   LYS A  44      -4.923  30.577   6.280  1.00 83.78           N  
ATOM    346  CA  LYS A  44      -6.090  30.635   7.155  1.00 83.78           C  
ATOM    347  C   LYS A  44      -7.270  31.302   6.454  1.00 83.78           C  
ATOM    348  CB  LYS A  44      -5.757  31.383   8.447  1.00 83.78           C  
ATOM    349  O   LYS A  44      -7.084  32.223   5.655  1.00 83.78           O  
ATOM    350  CG  LYS A  44      -4.855  30.608   9.396  1.00 83.78           C  
ATOM    351  CD  LYS A  44      -4.625  31.369  10.695  1.00 83.78           C  
ATOM    352  CE  LYS A  44      -3.693  30.610  11.631  1.00 83.78           C  
ATOM    353  NZ  LYS A  44      -3.476  31.346  12.912  1.00 83.78           N  
ATOM    354  N   LYS A  45      -8.451  30.749   6.671  1.00 77.80           N  
ATOM    355  CA  LYS A  45      -9.651  31.364   6.111  1.00 77.80           C  
ATOM    356  C   LYS A  45      -9.925  32.720   6.756  1.00 77.80           C  
ATOM    357  CB  LYS A  45     -10.860  30.444   6.289  1.00 77.80           C  
ATOM    358  O   LYS A  45      -9.786  32.874   7.971  1.00 77.80           O  
ATOM    359  CG  LYS A  45     -12.038  30.789   5.390  1.00 77.80           C  
ATOM    360  CD  LYS A  45     -13.163  29.773   5.529  1.00 77.80           C  
ATOM    361  CE  LYS A  45     -14.375  30.160   4.692  1.00 77.80           C  
ATOM    362  NZ  LYS A  45     -15.472  29.153   4.805  1.00 77.80           N  
ATOM    363  N   ILE A  46     -10.232  33.759   5.969  1.00 70.04           N  
ATOM    364  CA  ILE A  46     -10.614  35.076   6.465  1.00 70.04           C  
ATOM    365  C   ILE A  46     -12.022  35.019   7.053  1.00 70.04           C  
ATOM    366  CB  ILE A  46     -10.542  36.143   5.350  1.00 70.04           C  
ATOM    367  O   ILE A  46     -12.969  34.617   6.373  1.00 70.04           O  
ATOM    368  CG1 ILE A  46      -9.129  36.201   4.757  1.00 70.04           C  
ATOM    369  CG2 ILE A  46     -10.967  37.513   5.885  1.00 70.04           C  
ATOM    370  CD1 ILE A  46      -9.015  37.071   3.513  1.00 70.04           C  
ATOM    371  N   LYS A  47     -12.187  34.753   8.384  1.00 62.27           N  
ATOM    372  CA  LYS A  47     -13.487  34.631   9.038  1.00 62.27           C  
ATOM    373  C   LYS A  47     -14.283  35.928   8.925  1.00 62.27           C  
ATOM    374  CB  LYS A  47     -13.315  34.249  10.508  1.00 62.27           C  
ATOM    375  O   LYS A  47     -13.707  37.018   8.930  1.00 62.27           O  
ATOM    376  CG  LYS A  47     -13.040  32.769  10.735  1.00 62.27           C  
ATOM    377  CD  LYS A  47     -13.100  32.410  12.214  1.00 62.27           C  
ATOM    378  CE  LYS A  47     -12.786  30.938  12.446  1.00 62.27           C  
ATOM    379  NZ  LYS A  47     -12.858  30.577  13.893  1.00 62.27           N  
ATOM    380  N   ASP A  48     -15.687  35.924   8.591  1.00 47.58           N  
ATOM    381  CA  ASP A  48     -16.663  36.987   8.807  1.00 47.58           C  
ATOM    382  C   ASP A  48     -16.844  37.273  10.296  1.00 47.58           C  
ATOM    383  CB  ASP A  48     -18.007  36.619   8.175  1.00 47.58           C  
ATOM    384  O   ASP A  48     -16.780  36.359  11.121  1.00 47.58           O  
ATOM    385  CG  ASP A  48     -18.143  37.107   6.744  1.00 47.58           C  
ATOM    386  OD1 ASP A  48     -17.385  38.012   6.333  1.00 47.58           O  
ATOM    387  OD2 ASP A  48     -19.018  36.583   6.020  1.00 47.58           O  
ATOM    388  N   GLU A  49     -16.378  38.401  10.913  1.00 42.63           N  
ATOM    389  CA  GLU A  49     -16.512  38.990  12.242  1.00 42.63           C  
ATOM    390  C   GLU A  49     -17.629  38.317  13.034  1.00 42.63           C  
ATOM    391  CB  GLU A  49     -16.772  40.495  12.139  1.00 42.63           C  
ATOM    392  O   GLU A  49     -17.556  38.219  14.260  1.00 42.63           O  
ATOM    393  CG  GLU A  49     -15.550  41.304  11.731  1.00 42.63           C  
ATOM    394  CD  GLU A  49     -15.794  42.805  11.739  1.00 42.63           C  
ATOM    395  OE1 GLU A  49     -14.849  43.575  11.453  1.00 42.63           O  
ATOM    396  OE2 GLU A  49     -16.938  43.214  12.036  1.00 42.63           O  
ATOM    397  N   ASN A  50     -18.452  37.307  12.512  1.00 39.47           N  
ATOM    398  CA  ASN A  50     -19.557  36.746  13.281  1.00 39.47           C  
ATOM    399  C   ASN A  50     -19.403  35.239  13.467  1.00 39.47           C  
ATOM    400  CB  ASN A  50     -20.895  37.064  12.609  1.00 39.47           C  
ATOM    401  O   ASN A  50     -20.238  34.600  14.110  1.00 39.47           O  
ATOM    402  CG  ASN A  50     -21.301  38.515  12.776  1.00 39.47           C  
ATOM    403  ND2 ASN A  50     -22.176  38.990  11.897  1.00 39.47           N  
ATOM    404  OD1 ASN A  50     -20.832  39.204  13.686  1.00 39.47           O  
ATOM    405  N   GLU A  51     -18.218  34.510  13.154  1.00 41.68           N  
ATOM    406  CA  GLU A  51     -18.071  33.072  13.356  1.00 41.68           C  
ATOM    407  C   GLU A  51     -17.140  32.771  14.527  1.00 41.68           C  
ATOM    408  CB  GLU A  51     -17.549  32.400  12.084  1.00 41.68           C  
ATOM    409  O   GLU A  51     -16.043  33.327  14.614  1.00 41.68           O  
ATOM    410  CG  GLU A  51     -18.630  32.117  11.050  1.00 41.68           C  
ATOM    411  CD  GLU A  51     -18.117  31.355   9.839  1.00 41.68           C  
ATOM    412  OE1 GLU A  51     -18.912  31.086   8.910  1.00 41.68           O  
ATOM    413  OE2 GLU A  51     -16.911  31.024   9.819  1.00 41.68           O  
ATOM    414  N   GLN A  52     -17.661  32.554  15.787  1.00 35.17           N  
ATOM    415  CA  GLN A  52     -17.056  32.060  17.020  1.00 35.17           C  
ATOM    416  C   GLN A  52     -16.373  30.714  16.796  1.00 35.17           C  
ATOM    417  CB  GLN A  52     -18.107  31.938  18.124  1.00 35.17           C  
ATOM    418  O   GLN A  52     -16.923  29.836  16.128  1.00 35.17           O  
ATOM    419  CG  GLN A  52     -18.459  33.263  18.787  1.00 35.17           C  
ATOM    420  CD  GLN A  52     -19.426  33.102  19.945  1.00 35.17           C  
ATOM    421  NE2 GLN A  52     -19.685  34.193  20.657  1.00 35.17           N  
ATOM    422  OE1 GLN A  52     -19.936  32.005  20.196  1.00 35.17           O  
ATOM    423  N   GLY A  53     -14.913  30.663  16.707  1.00 50.67           N  
ATOM    424  CA  GLY A  53     -14.100  29.457  16.714  1.00 50.67           C  
ATOM    425  C   GLY A  53     -12.727  29.659  16.101  1.00 50.67           C  
ATOM    426  O   GLY A  53     -12.421  30.740  15.593  1.00 50.67           O  
ATOM    427  N   GLN A  54     -11.626  28.991  16.626  1.00 54.46           N  
ATOM    428  CA  GLN A  54     -10.253  28.983  16.133  1.00 54.46           C  
ATOM    429  C   GLN A  54     -10.213  28.791  14.619  1.00 54.46           C  
ATOM    430  CB  GLN A  54      -9.440  27.885  16.822  1.00 54.46           C  
ATOM    431  O   GLN A  54     -11.004  28.025  14.064  1.00 54.46           O  
ATOM    432  CG  GLN A  54      -8.742  28.345  18.095  1.00 54.46           C  
ATOM    433  CD  GLN A  54      -7.978  27.228  18.782  1.00 54.46           C  
ATOM    434  NE2 GLN A  54      -7.297  27.560  19.873  1.00 54.46           N  
ATOM    435  OE1 GLN A  54      -8.002  26.076  18.336  1.00 54.46           O  
ATOM    436  N   SER A  55      -9.688  29.823  13.816  1.00 64.51           N  
ATOM    437  CA  SER A  55      -9.488  29.759  12.372  1.00 64.51           C  
ATOM    438  C   SER A  55      -8.762  28.479  11.971  1.00 64.51           C  
ATOM    439  CB  SER A  55      -8.700  30.976  11.885  1.00 64.51           C  
ATOM    440  O   SER A  55      -7.748  28.119  12.573  1.00 64.51           O  
ATOM    441  OG  SER A  55      -7.438  31.047  12.526  1.00 64.51           O  
ATOM    442  N   ALA A  56      -9.469  27.518  11.368  1.00 78.71           N  
ATOM    443  CA  ALA A  56      -8.918  26.279  10.826  1.00 78.71           C  
ATOM    444  C   ALA A  56      -7.810  26.567   9.817  1.00 78.71           C  
ATOM    445  CB  ALA A  56     -10.020  25.445  10.178  1.00 78.71           C  
ATOM    446  O   ALA A  56      -7.856  27.573   9.105  1.00 78.71           O  
ATOM    447  N   VAL A  57      -6.739  25.848   9.880  1.00 86.67           N  
ATOM    448  CA  VAL A  57      -5.579  25.960   9.002  1.00 86.67           C  
ATOM    449  C   VAL A  57      -5.758  25.049   7.790  1.00 86.67           C  
ATOM    450  CB  VAL A  57      -4.269  25.611   9.743  1.00 86.67           C  
ATOM    451  O   VAL A  57      -6.258  23.928   7.917  1.00 86.67           O  
ATOM    452  CG1 VAL A  57      -3.073  25.701   8.797  1.00 86.67           C  
ATOM    453  CG2 VAL A  57      -4.075  26.532  10.946  1.00 86.67           C  
ATOM    454  N   TYR A  58      -5.362  25.594   6.582  1.00 90.69           N  
ATOM    455  CA  TYR A  58      -5.508  24.861   5.330  1.00 90.69           C  
ATOM    456  C   TYR A  58      -4.195  24.835   4.556  1.00 90.69           C  
ATOM    457  CB  TYR A  58      -6.610  25.484   4.468  1.00 90.69           C  
ATOM    458  O   TYR A  58      -3.348  25.714   4.729  1.00 90.69           O  
ATOM    459  CG  TYR A  58      -7.987  25.387   5.079  1.00 90.69           C  
ATOM    460  CD1 TYR A  58      -8.879  24.393   4.682  1.00 90.69           C  
ATOM    461  CD2 TYR A  58      -8.399  26.289   6.054  1.00 90.69           C  
ATOM    462  CE1 TYR A  58     -10.149  24.301   5.241  1.00 90.69           C  
ATOM    463  CE2 TYR A  58      -9.667  26.207   6.620  1.00 90.69           C  
ATOM    464  OH  TYR A  58     -11.790  25.125   6.765  1.00 90.69           O  
ATOM    465  CZ  TYR A  58     -10.533  25.211   6.208  1.00 90.69           C  
ATOM    466  N   PHE A  59      -4.058  23.745   3.770  1.00 90.99           N  
ATOM    467  CA  PHE A  59      -3.015  23.680   2.754  1.00 90.99           C  
ATOM    468  C   PHE A  59      -3.585  23.984   1.373  1.00 90.99           C  
ATOM    469  CB  PHE A  59      -2.347  22.302   2.755  1.00 90.99           C  
ATOM    470  O   PHE A  59      -4.562  23.363   0.949  1.00 90.99           O  
ATOM    471  CG  PHE A  59      -1.603  21.988   4.024  1.00 90.99           C  
ATOM    472  CD1 PHE A  59      -0.255  22.303   4.153  1.00 90.99           C  
ATOM    473  CD2 PHE A  59      -2.251  21.379   5.091  1.00 90.99           C  
ATOM    474  CE1 PHE A  59       0.436  22.015   5.327  1.00 90.99           C  
ATOM    475  CE2 PHE A  59      -1.567  21.087   6.267  1.00 90.99           C  
ATOM    476  CZ  PHE A  59      -0.223  21.405   6.383  1.00 90.99           C  
ATOM    477  N   LEU A  60      -2.980  25.036   0.757  1.00 91.43           N  
ATOM    478  CA  LEU A  60      -3.443  25.449  -0.564  1.00 91.43           C  
ATOM    479  C   LEU A  60      -2.445  25.041  -1.642  1.00 91.43           C  
ATOM    480  CB  LEU A  60      -3.666  26.963  -0.604  1.00 91.43           C  
ATOM    481  O   LEU A  60      -1.301  25.503  -1.642  1.00 91.43           O  
ATOM    482  CG  LEU A  60      -4.394  27.509  -1.834  1.00 91.43           C  
ATOM    483  CD1 LEU A  60      -5.844  27.037  -1.844  1.00 91.43           C  
ATOM    484  CD2 LEU A  60      -4.322  29.032  -1.866  1.00 91.43           C  
ATOM    485  N   LYS A  61      -2.960  24.201  -2.502  1.00 92.44           N  
ATOM    486  CA  LYS A  61      -2.140  23.689  -3.596  1.00 92.44           C  
ATOM    487  C   LYS A  61      -2.558  24.302  -4.929  1.00 92.44           C  
ATOM    488  CB  LYS A  61      -2.232  22.164  -3.668  1.00 92.44           C  
ATOM    489  O   LYS A  61      -3.747  24.348  -5.252  1.00 92.44           O  
ATOM    490  CG  LYS A  61      -1.335  21.539  -4.726  1.00 92.44           C  
ATOM    491  CD  LYS A  61      -1.412  20.018  -4.697  1.00 92.44           C  
ATOM    492  CE  LYS A  61      -0.522  19.392  -5.762  1.00 92.44           C  
ATOM    493  NZ  LYS A  61      -0.575  17.900  -5.721  1.00 92.44           N  
ATOM    494  N   GLN A  62      -1.513  24.734  -5.691  1.00 90.58           N  
ATOM    495  CA  GLN A  62      -1.769  25.354  -6.987  1.00 90.58           C  
ATOM    496  C   GLN A  62      -1.431  24.400  -8.129  1.00 90.58           C  
ATOM    497  CB  GLN A  62      -0.969  26.649  -7.131  1.00 90.58           C  
ATOM    498  O   GLN A  62      -0.391  23.738  -8.105  1.00 90.58           O  
ATOM    499  CG  GLN A  62      -1.249  27.405  -8.422  1.00 90.58           C  
ATOM    500  CD  GLN A  62      -0.451  28.690  -8.536  1.00 90.58           C  
ATOM    501  NE2 GLN A  62      -0.477  29.303  -9.714  1.00 90.58           N  
ATOM    502  OE1 GLN A  62       0.184  29.129  -7.571  1.00 90.58           O  
ATOM    503  N   HIS A  63      -2.419  24.312  -9.177  1.00 86.72           N  
ATOM    504  CA  HIS A  63      -2.193  23.554 -10.403  1.00 86.72           C  
ATOM    505  C   HIS A  63      -2.094  24.479 -11.611  1.00 86.72           C  
ATOM    506  CB  HIS A  63      -3.311  22.532 -10.614  1.00 86.72           C  
ATOM    507  O   HIS A  63      -3.107  24.801 -12.236  1.00 86.72           O  
ATOM    508  CG  HIS A  63      -3.337  21.449  -9.582  1.00 86.72           C  
ATOM    509  CD2 HIS A  63      -4.179  21.229  -8.546  1.00 86.72           C  
ATOM    510  ND1 HIS A  63      -2.408  20.431  -9.549  1.00 86.72           N  
ATOM    511  CE1 HIS A  63      -2.680  19.629  -8.533  1.00 86.72           C  
ATOM    512  NE2 HIS A  63      -3.749  20.091  -7.908  1.00 86.72           N  
ATOM    513  N   ASP A  64      -0.844  24.865 -12.091  1.00 75.68           N  
ATOM    514  CA  ASP A  64      -0.645  25.886 -13.115  1.00 75.68           C  
ATOM    515  C   ASP A  64      -0.818  25.300 -14.515  1.00 75.68           C  
ATOM    516  CB  ASP A  64       0.740  26.521 -12.978  1.00 75.68           C  
ATOM    517  O   ASP A  64      -1.442  25.919 -15.380  1.00 75.68           O  
ATOM    518  CG  ASP A  64       0.866  27.410 -11.753  1.00 75.68           C  
ATOM    519  OD1 ASP A  64      -0.156  27.964 -11.294  1.00 75.68           O  
ATOM    520  OD2 ASP A  64       1.998  27.560 -11.245  1.00 75.68           O  
ATOM    521  N   THR A  65      -0.415  24.133 -14.716  1.00 75.72           N  
ATOM    522  CA  THR A  65      -0.315  23.556 -16.052  1.00 75.72           C  
ATOM    523  C   THR A  65      -1.675  23.053 -16.527  1.00 75.72           C  
ATOM    524  CB  THR A  65       0.704  22.401 -16.087  1.00 75.72           C  
ATOM    525  O   THR A  65      -2.023  23.202 -17.700  1.00 75.72           O  
ATOM    526  CG2 THR A  65       2.127  22.918 -15.902  1.00 75.72           C  
ATOM    527  OG1 THR A  65       0.403  21.475 -15.037  1.00 75.72           O  
ATOM    528  N   ASN A  66      -2.461  22.568 -15.562  1.00 82.25           N  
ATOM    529  CA  ASN A  66      -3.807  22.093 -15.861  1.00 82.25           C  
ATOM    530  C   ASN A  66      -4.777  22.403 -14.725  1.00 82.25           C  
ATOM    531  CB  ASN A  66      -3.794  20.591 -16.153  1.00 82.25           C  
ATOM    532  O   ASN A  66      -4.876  21.640 -13.762  1.00 82.25           O  
ATOM    533  CG  ASN A  66      -5.064  20.117 -16.833  1.00 82.25           C  
ATOM    534  ND2 ASN A  66      -4.957  19.046 -17.610  1.00 82.25           N  
ATOM    535  OD1 ASN A  66      -6.133  20.710 -16.662  1.00 82.25           O  
ATOM    536  N   PRO A  67      -5.455  23.542 -14.851  1.00 81.29           N  
ATOM    537  CA  PRO A  67      -6.325  24.020 -13.774  1.00 81.29           C  
ATOM    538  C   PRO A  67      -7.456  23.046 -13.452  1.00 81.29           C  
ATOM    539  CB  PRO A  67      -6.878  25.336 -14.326  1.00 81.29           C  
ATOM    540  O   PRO A  67      -7.960  23.030 -12.326  1.00 81.29           O  
ATOM    541  CG  PRO A  67      -5.873  25.778 -15.340  1.00 81.29           C  
ATOM    542  CD  PRO A  67      -5.230  24.558 -15.937  1.00 81.29           C  
ATOM    543  N   ARG A  68      -7.827  22.209 -14.447  1.00 85.87           N  
ATOM    544  CA  ARG A  68      -8.898  21.239 -14.243  1.00 85.87           C  
ATOM    545  C   ARG A  68      -8.524  20.230 -13.161  1.00 85.87           C  
ATOM    546  CB  ARG A  68      -9.221  20.510 -15.549  1.00 85.87           C  
ATOM    547  O   ARG A  68      -9.400  19.636 -12.530  1.00 85.87           O  
ATOM    548  CG  ARG A  68     -10.539  19.753 -15.522  1.00 85.87           C  
ATOM    549  CD  ARG A  68     -11.731  20.697 -15.447  1.00 85.87           C  
ATOM    550  NE  ARG A  68     -12.997  19.972 -15.490  1.00 85.87           N  
ATOM    551  NH1 ARG A  68     -14.313  21.832 -15.112  1.00 85.87           N  
ATOM    552  NH2 ARG A  68     -15.283  19.773 -15.387  1.00 85.87           N  
ATOM    553  CZ  ARG A  68     -14.195  20.527 -15.329  1.00 85.87           C  
ATOM    554  N   LEU A  69      -7.313  19.984 -12.923  1.00 89.06           N  
ATOM    555  CA  LEU A  69      -6.808  19.029 -11.943  1.00 89.06           C  
ATOM    556  C   LEU A  69      -7.221  19.428 -10.531  1.00 89.06           C  
ATOM    557  CB  LEU A  69      -5.283  18.926 -12.031  1.00 89.06           C  
ATOM    558  O   LEU A  69      -7.441  18.567  -9.677  1.00 89.06           O  
ATOM    559  CG  LEU A  69      -4.633  17.788 -11.242  1.00 89.06           C  
ATOM    560  CD1 LEU A  69      -5.220  16.446 -11.667  1.00 89.06           C  
ATOM    561  CD2 LEU A  69      -3.120  17.800 -11.434  1.00 89.06           C  
ATOM    562  N   ALA A  70      -7.359  20.703 -10.318  1.00 92.20           N  
ATOM    563  CA  ALA A  70      -7.780  21.163  -8.997  1.00 92.20           C  
ATOM    564  C   ALA A  70      -9.175  20.647  -8.655  1.00 92.20           C  
ATOM    565  CB  ALA A  70      -7.750  22.688  -8.931  1.00 92.20           C  
ATOM    566  O   ALA A  70      -9.404  20.142  -7.553  1.00 92.20           O  
ATOM    567  N   GLU A  71     -10.095  20.766  -9.555  1.00 93.70           N  
ATOM    568  CA  GLU A  71     -11.465  20.301  -9.361  1.00 93.70           C  
ATOM    569  C   GLU A  71     -11.515  18.783  -9.208  1.00 93.70           C  
ATOM    570  CB  GLU A  71     -12.353  20.741 -10.528  1.00 93.70           C  
ATOM    571  O   GLU A  71     -12.221  18.265  -8.341  1.00 93.70           O  
ATOM    572  CG  GLU A  71     -12.583  22.244 -10.592  1.00 93.70           C  
ATOM    573  CD  GLU A  71     -13.358  22.680 -11.825  1.00 93.70           C  
ATOM    574  OE1 GLU A  71     -14.183  23.616 -11.723  1.00 93.70           O  
ATOM    575  OE2 GLU A  71     -13.139  22.081 -12.901  1.00 93.70           O  
ATOM    576  N   LEU A  72     -10.730  18.101 -10.052  1.00 94.54           N  
ATOM    577  CA  LEU A  72     -10.689  16.644 -10.020  1.00 94.54           C  
ATOM    578  C   LEU A  72     -10.100  16.145  -8.704  1.00 94.54           C  
ATOM    579  CB  LEU A  72      -9.869  16.104 -11.195  1.00 94.54           C  
ATOM    580  O   LEU A  72     -10.594  15.174  -8.127  1.00 94.54           O  
ATOM    581  CG  LEU A  72     -10.495  16.253 -12.583  1.00 94.54           C  
ATOM    582  CD1 LEU A  72      -9.459  15.970 -13.665  1.00 94.54           C  
ATOM    583  CD2 LEU A  72     -11.697  15.326 -12.730  1.00 94.54           C  
ATOM    584  N   GLU A  73      -9.105  16.802  -8.277  1.00 95.35           N  
ATOM    585  CA  GLU A  73      -8.505  16.452  -6.993  1.00 95.35           C  
ATOM    586  C   GLU A  73      -9.491  16.661  -5.848  1.00 95.35           C  
ATOM    587  CB  GLU A  73      -7.236  17.274  -6.751  1.00 95.35           C  
ATOM    588  O   GLU A  73      -9.566  15.842  -4.929  1.00 95.35           O  
ATOM    589  CG  GLU A  73      -6.515  16.924  -5.457  1.00 95.35           C  
ATOM    590  CD  GLU A  73      -5.166  17.612  -5.317  1.00 95.35           C  
ATOM    591  OE1 GLU A  73      -4.494  17.424  -4.278  1.00 95.35           O  
ATOM    592  OE2 GLU A  73      -4.780  18.346  -6.254  1.00 95.35           O  
ATOM    593  N   ALA A  74     -10.185  17.749  -5.886  1.00 96.46           N  
ATOM    594  CA  ALA A  74     -11.208  18.011  -4.877  1.00 96.46           C  
ATOM    595  C   ALA A  74     -12.275  16.920  -4.880  1.00 96.46           C  
ATOM    596  CB  ALA A  74     -11.848  19.377  -5.111  1.00 96.46           C  
ATOM    597  O   ALA A  74     -12.709  16.465  -3.819  1.00 96.46           O  
ATOM    598  N   TYR A  75     -12.711  16.547  -6.052  1.00 96.79           N  
ATOM    599  CA  TYR A  75     -13.650  15.440  -6.195  1.00 96.79           C  
ATOM    600  C   TYR A  75     -13.100  14.172  -5.551  1.00 96.79           C  
ATOM    601  CB  TYR A  75     -13.957  15.183  -7.673  1.00 96.79           C  
ATOM    602  O   TYR A  75     -13.789  13.521  -4.762  1.00 96.79           O  
ATOM    603  CG  TYR A  75     -14.580  13.834  -7.939  1.00 96.79           C  
ATOM    604  CD1 TYR A  75     -13.852  12.817  -8.551  1.00 96.79           C  
ATOM    605  CD2 TYR A  75     -15.898  13.575  -7.579  1.00 96.79           C  
ATOM    606  CE1 TYR A  75     -14.423  11.573  -8.800  1.00 96.79           C  
ATOM    607  CE2 TYR A  75     -16.479  12.335  -7.822  1.00 96.79           C  
ATOM    608  OH  TYR A  75     -16.305  10.112  -8.675  1.00 96.79           O  
ATOM    609  CZ  TYR A  75     -15.735  11.342  -8.432  1.00 96.79           C  
ATOM    610  N   CYS A  76     -11.884  13.825  -5.861  1.00 97.84           N  
ATOM    611  CA  CYS A  76     -11.264  12.617  -5.328  1.00 97.84           C  
ATOM    612  C   CYS A  76     -11.132  12.694  -3.812  1.00 97.84           C  
ATOM    613  CB  CYS A  76      -9.889  12.398  -5.959  1.00 97.84           C  
ATOM    614  O   CYS A  76     -11.337  11.699  -3.115  1.00 97.84           O  
ATOM    615  SG  CYS A  76      -9.954  11.900  -7.693  1.00 97.84           S  
ATOM    616  N   GLY A  77     -10.809  13.866  -3.338  1.00 97.72           N  
ATOM    617  CA  GLY A  77     -10.792  14.059  -1.897  1.00 97.72           C  
ATOM    618  C   GLY A  77     -12.148  13.846  -1.250  1.00 97.72           C  
ATOM    619  O   GLY A  77     -12.247  13.210  -0.199  1.00 97.72           O  
ATOM    620  N   ALA A  78     -13.151  14.289  -1.894  1.00 97.70           N  
ATOM    621  CA  ALA A  78     -14.511  14.207  -1.368  1.00 97.70           C  
ATOM    622  C   ALA A  78     -14.992  12.760  -1.315  1.00 97.70           C  
ATOM    623  CB  ALA A  78     -15.461  15.050  -2.215  1.00 97.70           C  
ATOM    624  O   ALA A  78     -15.568  12.327  -0.314  1.00 97.70           O  
ATOM    625  N   ILE A  79     -14.804  12.055  -2.364  1.00 98.14           N  
ATOM    626  CA  ILE A  79     -15.275  10.674  -2.378  1.00 98.14           C  
ATOM    627  C   ILE A  79     -14.453   9.838  -1.400  1.00 98.14           C  
ATOM    628  CB  ILE A  79     -15.200  10.067  -3.797  1.00 98.14           C  
ATOM    629  O   ILE A  79     -14.977   8.918  -0.768  1.00 98.14           O  
ATOM    630  CG1 ILE A  79     -13.757  10.093  -4.314  1.00 98.14           C  
ATOM    631  CG2 ILE A  79     -16.138  10.809  -4.753  1.00 98.14           C  
ATOM    632  CD1 ILE A  79     -13.558   9.362  -5.635  1.00 98.14           C  
ATOM    633  N   SER A  80     -13.185  10.142  -1.249  1.00 98.45           N  
ATOM    634  CA  SER A  80     -12.363   9.462  -0.254  1.00 98.45           C  
ATOM    635  C   SER A  80     -12.833   9.778   1.162  1.00 98.45           C  
ATOM    636  CB  SER A  80     -10.894   9.855  -0.412  1.00 98.45           C  
ATOM    637  O   SER A  80     -12.903   8.888   2.012  1.00 98.45           O  
ATOM    638  OG  SER A  80     -10.389   9.425  -1.665  1.00 98.45           O  
ATOM    639  N   LEU A  81     -13.118  11.049   1.395  1.00 97.92           N  
ATOM    640  CA  LEU A  81     -13.638  11.485   2.686  1.00 97.92           C  
ATOM    641  C   LEU A  81     -14.948  10.775   3.013  1.00 97.92           C  
ATOM    642  CB  LEU A  81     -13.849  13.001   2.695  1.00 97.92           C  
ATOM    643  O   LEU A  81     -15.152  10.330   4.144  1.00 97.92           O  
ATOM    644  CG  LEU A  81     -14.417  13.599   3.983  1.00 97.92           C  
ATOM    645  CD1 LEU A  81     -13.369  13.563   5.091  1.00 97.92           C  
ATOM    646  CD2 LEU A  81     -14.900  15.025   3.743  1.00 97.92           C  
ATOM    647  N   PHE A  82     -15.721  10.618   2.019  1.00 97.84           N  
ATOM    648  CA  PHE A  82     -17.005   9.949   2.195  1.00 97.84           C  
ATOM    649  C   PHE A  82     -16.807   8.502   2.628  1.00 97.84           C  
ATOM    650  CB  PHE A  82     -17.823  10.003   0.901  1.00 97.84           C  
ATOM    651  O   PHE A  82     -17.450   8.037   3.571  1.00 97.84           O  
ATOM    652  CG  PHE A  82     -19.051   9.135   0.922  1.00 97.84           C  
ATOM    653  CD1 PHE A  82     -19.084   7.935   0.221  1.00 97.84           C  
ATOM    654  CD2 PHE A  82     -20.174   9.518   1.644  1.00 97.84           C  
ATOM    655  CE1 PHE A  82     -20.220   7.129   0.239  1.00 97.84           C  
ATOM    656  CE2 PHE A  82     -21.313   8.717   1.667  1.00 97.84           C  
ATOM    657  CZ  PHE A  82     -21.334   7.524   0.963  1.00 97.84           C  
ATOM    658  N   LEU A  83     -15.917   7.868   2.023  1.00 98.05           N  
ATOM    659  CA  LEU A  83     -15.700   6.450   2.286  1.00 98.05           C  
ATOM    660  C   LEU A  83     -14.924   6.251   3.584  1.00 98.05           C  
ATOM    661  CB  LEU A  83     -14.947   5.798   1.123  1.00 98.05           C  
ATOM    662  O   LEU A  83     -15.280   5.397   4.400  1.00 98.05           O  
ATOM    663  CG  LEU A  83     -14.862   4.271   1.141  1.00 98.05           C  
ATOM    664  CD1 LEU A  83     -16.259   3.663   1.210  1.00 98.05           C  
ATOM    665  CD2 LEU A  83     -14.112   3.762  -0.085  1.00 98.05           C  
ATOM    666  N   ALA A  84     -13.853   7.034   3.921  1.00 97.70           N  
ATOM    667  CA  ALA A  84     -12.925   6.818   5.028  1.00 97.70           C  
ATOM    668  C   ALA A  84     -13.270   7.712   6.215  1.00 97.70           C  
ATOM    669  CB  ALA A  84     -11.489   7.070   4.575  1.00 97.70           C  
ATOM    670  O   ALA A  84     -12.766   7.507   7.322  1.00 97.70           O  
ATOM    671  N   THR A  85     -14.108   8.776   6.067  1.00 95.63           N  
ATOM    672  CA  THR A  85     -14.580   9.729   7.065  1.00 95.63           C  
ATOM    673  C   THR A  85     -13.512  10.779   7.358  1.00 95.63           C  
ATOM    674  CB  THR A  85     -14.977   9.019   8.373  1.00 95.63           C  
ATOM    675  O   THR A  85     -12.375  10.661   6.896  1.00 95.63           O  
ATOM    676  CG2 THR A  85     -15.910   7.844   8.099  1.00 95.63           C  
ATOM    677  OG1 THR A  85     -13.796   8.535   9.025  1.00 95.63           O  
ATOM    678  N   SER A  86     -13.838  11.770   8.041  1.00 93.76           N  
ATOM    679  CA  SER A  86     -13.024  12.955   8.289  1.00 93.76           C  
ATOM    680  C   SER A  86     -11.900  12.657   9.276  1.00 93.76           C  
ATOM    681  CB  SER A  86     -13.889  14.099   8.821  1.00 93.76           C  
ATOM    682  O   SER A  86     -10.969  13.452   9.424  1.00 93.76           O  
ATOM    683  OG  SER A  86     -14.529  13.726  10.029  1.00 93.76           O  
ATOM    684  N   ARG A  87     -12.032  11.458   9.824  1.00 93.74           N  
ATOM    685  CA  ARG A  87     -10.952  11.034  10.709  1.00 93.74           C  
ATOM    686  C   ARG A  87      -9.679  10.744   9.920  1.00 93.74           C  
ATOM    687  CB  ARG A  87     -11.366   9.796  11.508  1.00 93.74           C  
ATOM    688  O   ARG A  87      -8.572  10.910  10.435  1.00 93.74           O  
ATOM    689  CG  ARG A  87     -10.277   9.263  12.425  1.00 93.74           C  
ATOM    690  CD  ARG A  87     -10.802   8.174  13.350  1.00 93.74           C  
ATOM    691  NE  ARG A  87      -9.757   7.668  14.235  1.00 93.74           N  
ATOM    692  NH1 ARG A  87     -11.205   6.552  15.648  1.00 93.74           N  
ATOM    693  NH2 ARG A  87      -8.948   6.504  16.042  1.00 93.74           N  
ATOM    694  CZ  ARG A  87      -9.972   6.909  15.306  1.00 93.74           C  
ATOM    695  N   TYR A  88      -9.819  10.286   8.680  1.00 97.10           N  
ATOM    696  CA  TYR A  88      -8.682   9.757   7.935  1.00 97.10           C  
ATOM    697  C   TYR A  88      -8.392  10.608   6.705  1.00 97.10           C  
ATOM    698  CB  TYR A  88      -8.940   8.306   7.517  1.00 97.10           C  
ATOM    699  O   TYR A  88      -7.292  10.553   6.149  1.00 97.10           O  
ATOM    700  CG  TYR A  88      -9.262   7.389   8.672  1.00 97.10           C  
ATOM    701  CD1 TYR A  88      -8.303   7.091   9.638  1.00 97.10           C  
ATOM    702  CD2 TYR A  88     -10.524   6.820   8.800  1.00 97.10           C  
ATOM    703  CE1 TYR A  88      -8.594   6.245  10.703  1.00 97.10           C  
ATOM    704  CE2 TYR A  88     -10.826   5.973   9.861  1.00 97.10           C  
ATOM    705  OH  TYR A  88     -10.151   4.854  11.859  1.00 97.10           O  
ATOM    706  CZ  TYR A  88      -9.857   5.692  10.806  1.00 97.10           C  
ATOM    707  N   VAL A  89      -9.371  11.358   6.266  1.00 97.87           N  
ATOM    708  CA  VAL A  89      -9.235  12.141   5.043  1.00 97.87           C  
ATOM    709  C   VAL A  89      -9.625  13.592   5.312  1.00 97.87           C  
ATOM    710  CB  VAL A  89     -10.096  11.561   3.898  1.00 97.87           C  
ATOM    711  O   VAL A  89     -10.682  13.861   5.888  1.00 97.87           O  
ATOM    712  CG1 VAL A  89      -9.940  12.395   2.629  1.00 97.87           C  
ATOM    713  CG2 VAL A  89      -9.719  10.104   3.634  1.00 97.87           C  
ATOM    714  N   PRO A  90      -8.738  14.536   4.935  1.00 96.20           N  
ATOM    715  CA  PRO A  90      -9.082  15.947   5.121  1.00 96.20           C  
ATOM    716  C   PRO A  90     -10.172  16.420   4.161  1.00 96.20           C  
ATOM    717  CB  PRO A  90      -7.762  16.671   4.847  1.00 96.20           C  
ATOM    718  O   PRO A  90     -10.335  15.851   3.078  1.00 96.20           O  
ATOM    719  CG  PRO A  90      -7.038  15.793   3.879  1.00 96.20           C  
ATOM    720  CD  PRO A  90      -7.360  14.362   4.200  1.00 96.20           C  
ATOM    721  N   LYS A  91     -10.834  17.428   4.628  1.00 94.81           N  
ATOM    722  CA  LYS A  91     -11.787  18.085   3.737  1.00 94.81           C  
ATOM    723  C   LYS A  91     -11.066  18.877   2.650  1.00 94.81           C  
ATOM    724  CB  LYS A  91     -12.716  19.006   4.529  1.00 94.81           C  
ATOM    725  O   LYS A  91     -10.143  19.641   2.940  1.00 94.81           O  
ATOM    726  CG  LYS A  91     -13.923  19.493   3.741  1.00 94.81           C  
ATOM    727  CD  LYS A  91     -14.893  20.265   4.625  1.00 94.81           C  
ATOM    728  CE  LYS A  91     -16.085  20.782   3.831  1.00 94.81           C  
ATOM    729  NZ  LYS A  91     -17.064  21.498   4.703  1.00 94.81           N  
ATOM    730  N   THR A  92     -11.492  18.602   1.392  1.00 94.47           N  
ATOM    731  CA  THR A  92     -10.878  19.267   0.248  1.00 94.47           C  
ATOM    732  C   THR A  92     -11.907  20.103  -0.507  1.00 94.47           C  
ATOM    733  CB  THR A  92     -10.235  18.248  -0.711  1.00 94.47           C  
ATOM    734  O   THR A  92     -13.094  19.769  -0.525  1.00 94.47           O  
ATOM    735  CG2 THR A  92      -9.132  17.457  -0.016  1.00 94.47           C  
ATOM    736  OG1 THR A  92     -11.240  17.339  -1.176  1.00 94.47           O  
ATOM    737  N   ARG A  93     -11.351  21.230  -1.106  1.00 93.50           N  
ATOM    738  CA  ARG A  93     -12.246  22.127  -1.830  1.00 93.50           C  
ATOM    739  C   ARG A  93     -11.520  22.812  -2.982  1.00 93.50           C  
ATOM    740  CB  ARG A  93     -12.837  23.175  -0.885  1.00 93.50           C  
ATOM    741  O   ARG A  93     -10.357  23.199  -2.848  1.00 93.50           O  
ATOM    742  CG  ARG A  93     -14.119  22.733  -0.198  1.00 93.50           C  
ATOM    743  CD  ARG A  93     -14.669  23.814   0.722  1.00 93.50           C  
ATOM    744  NE  ARG A  93     -15.148  23.257   1.983  1.00 93.50           N  
ATOM    745  NH1 ARG A  93     -16.910  24.736   2.205  1.00 93.50           N  
ATOM    746  NH2 ARG A  93     -16.551  23.126   3.797  1.00 93.50           N  
ATOM    747  CZ  ARG A  93     -16.202  23.707   2.659  1.00 93.50           C  
ATOM    748  N   PRO A  94     -12.270  23.042  -4.073  1.00 94.16           N  
ATOM    749  CA  PRO A  94     -11.671  23.807  -5.170  1.00 94.16           C  
ATOM    750  C   PRO A  94     -11.806  25.316  -4.979  1.00 94.16           C  
ATOM    751  CB  PRO A  94     -12.457  23.339  -6.397  1.00 94.16           C  
ATOM    752  O   PRO A  94     -12.797  25.784  -4.413  1.00 94.16           O  
ATOM    753  CG  PRO A  94     -13.800  22.953  -5.866  1.00 94.16           C  
ATOM    754  CD  PRO A  94     -13.623  22.388  -4.485  1.00 94.16           C  
ATOM    755  N   TYR A  95     -10.759  26.045  -5.498  1.00 93.06           N  
ATOM    756  CA  TYR A  95     -10.748  27.498  -5.372  1.00 93.06           C  
ATOM    757  C   TYR A  95     -10.423  28.159  -6.706  1.00 93.06           C  
ATOM    758  CB  TYR A  95      -9.736  27.939  -4.311  1.00 93.06           C  
ATOM    759  O   TYR A  95      -9.621  27.638  -7.485  1.00 93.06           O  
ATOM    760  CG  TYR A  95     -10.200  27.704  -2.894  1.00 93.06           C  
ATOM    761  CD1 TYR A  95     -10.747  28.740  -2.139  1.00 93.06           C  
ATOM    762  CD2 TYR A  95     -10.094  26.448  -2.307  1.00 93.06           C  
ATOM    763  CE1 TYR A  95     -11.175  28.529  -0.832  1.00 93.06           C  
ATOM    764  CE2 TYR A  95     -10.518  26.226  -1.001  1.00 93.06           C  
ATOM    765  OH  TYR A  95     -11.479  27.056   1.020  1.00 93.06           O  
ATOM    766  CZ  TYR A  95     -11.057  27.271  -0.273  1.00 93.06           C  
ATOM    767  N   TYR A  96     -11.115  29.330  -6.987  1.00 92.17           N  
ATOM    768  CA  TYR A  96     -10.834  30.080  -8.206  1.00 92.17           C  
ATOM    769  C   TYR A  96     -10.104  31.380  -7.890  1.00 92.17           C  
ATOM    770  CB  TYR A  96     -12.131  30.381  -8.963  1.00 92.17           C  
ATOM    771  O   TYR A  96     -10.241  31.926  -6.793  1.00 92.17           O  
ATOM    772  CG  TYR A  96     -13.154  31.128  -8.142  1.00 92.17           C  
ATOM    773  CD1 TYR A  96     -14.123  30.444  -7.410  1.00 92.17           C  
ATOM    774  CD2 TYR A  96     -13.155  32.518  -8.096  1.00 92.17           C  
ATOM    775  CE1 TYR A  96     -15.069  31.128  -6.653  1.00 92.17           C  
ATOM    776  CE2 TYR A  96     -14.096  33.212  -7.343  1.00 92.17           C  
ATOM    777  OH  TYR A  96     -15.981  33.192  -5.878  1.00 92.17           O  
ATOM    778  CZ  TYR A  96     -15.047  32.510  -6.626  1.00 92.17           C  
ATOM    779  N   ASP A  97      -9.235  31.712  -8.783  1.00 89.59           N  
ATOM    780  CA  ASP A  97      -8.421  32.910  -8.599  1.00 89.59           C  
ATOM    781  C   ASP A  97      -9.169  34.158  -9.064  1.00 89.59           C  
ATOM    782  CB  ASP A  97      -7.096  32.780  -9.351  1.00 89.59           C  
ATOM    783  O   ASP A  97     -10.365  34.098  -9.357  1.00 89.59           O  
ATOM    784  CG  ASP A  97      -7.275  32.673 -10.855  1.00 89.59           C  
ATOM    785  OD1 ASP A  97      -8.362  33.022 -11.366  1.00 89.59           O  
ATOM    786  OD2 ASP A  97      -6.323  32.234 -11.536  1.00 89.59           O  
ATOM    787  N   SER A  98      -8.532  35.340  -8.969  1.00 85.71           N  
ATOM    788  CA  SER A  98      -9.126  36.637  -9.273  1.00 85.71           C  
ATOM    789  C   SER A  98      -9.587  36.707 -10.725  1.00 85.71           C  
ATOM    790  CB  SER A  98      -8.130  37.763  -8.992  1.00 85.71           C  
ATOM    791  O   SER A  98     -10.480  37.488 -11.062  1.00 85.71           O  
ATOM    792  OG  SER A  98      -6.917  37.547  -9.692  1.00 85.71           O  
ATOM    793  N   GLU A  99      -9.014  35.777 -11.571  1.00 85.75           N  
ATOM    794  CA  GLU A  99      -9.392  35.737 -12.980  1.00 85.75           C  
ATOM    795  C   GLU A  99     -10.572  34.796 -13.209  1.00 85.75           C  
ATOM    796  CB  GLU A  99      -8.203  35.309 -13.844  1.00 85.75           C  
ATOM    797  O   GLU A  99     -11.008  34.603 -14.345  1.00 85.75           O  
ATOM    798  CG  GLU A  99      -7.041  36.290 -13.820  1.00 85.75           C  
ATOM    799  CD  GLU A  99      -5.831  35.807 -14.605  1.00 85.75           C  
ATOM    800  OE1 GLU A  99      -4.789  36.501 -14.603  1.00 85.75           O  
ATOM    801  OE2 GLU A  99      -5.926  34.725 -15.227  1.00 85.75           O  
ATOM    802  N   GLY A 100     -11.053  34.156 -12.130  1.00 85.83           N  
ATOM    803  CA  GLY A 100     -12.193  33.259 -12.227  1.00 85.83           C  
ATOM    804  C   GLY A 100     -11.808  31.847 -12.626  1.00 85.83           C  
ATOM    805  O   GLY A 100     -12.676  31.017 -12.905  1.00 85.83           O  
ATOM    806  N   ARG A 101     -10.488  31.565 -12.729  1.00 88.16           N  
ATOM    807  CA  ARG A 101      -9.986  30.234 -13.055  1.00 88.16           C  
ATOM    808  C   ARG A 101      -9.869  29.371 -11.803  1.00 88.16           C  
ATOM    809  CB  ARG A 101      -8.629  30.328 -13.756  1.00 88.16           C  
ATOM    810  O   ARG A 101      -9.245  29.776 -10.820  1.00 88.16           O  
ATOM    811  CG  ARG A 101      -8.682  31.009 -15.114  1.00 88.16           C  
ATOM    812  CD  ARG A 101      -7.324  31.006 -15.801  1.00 88.16           C  
ATOM    813  NE  ARG A 101      -6.362  31.848 -15.095  1.00 88.16           N  
ATOM    814  NH1 ARG A 101      -4.601  31.386 -16.517  1.00 88.16           N  
ATOM    815  NH2 ARG A 101      -4.302  32.799 -14.738  1.00 88.16           N  
ATOM    816  CZ  ARG A 101      -5.090  32.009 -15.452  1.00 88.16           C  
ATOM    817  N   THR A 102     -10.514  28.195 -11.834  1.00 90.36           N  
ATOM    818  CA  THR A 102     -10.390  27.259 -10.721  1.00 90.36           C  
ATOM    819  C   THR A 102      -9.109  26.439 -10.845  1.00 90.36           C  
ATOM    820  CB  THR A 102     -11.603  26.313 -10.649  1.00 90.36           C  
ATOM    821  O   THR A 102      -9.087  25.410 -11.523  1.00 90.36           O  
ATOM    822  CG2 THR A 102     -11.535  25.426  -9.410  1.00 90.36           C  
ATOM    823  OG1 THR A 102     -12.806  27.090 -10.601  1.00 90.36           O  
ATOM    824  N   ASN A 103      -8.039  26.829 -10.178  1.00 89.71           N  
ATOM    825  CA  ASN A 103      -6.738  26.188 -10.339  1.00 89.71           C  
ATOM    826  C   ASN A 103      -6.105  25.858  -8.990  1.00 89.71           C  
ATOM    827  CB  ASN A 103      -5.802  27.074 -11.163  1.00 89.71           C  
ATOM    828  O   ASN A 103      -4.932  25.488  -8.925  1.00 89.71           O  
ATOM    829  CG  ASN A 103      -5.525  28.408 -10.499  1.00 89.71           C  
ATOM    830  ND2 ASN A 103      -4.657  29.206 -11.109  1.00 89.71           N  
ATOM    831  OD1 ASN A 103      -6.086  28.719  -9.445  1.00 89.71           O  
ATOM    832  N   HIS A 104      -6.850  26.020  -7.896  1.00 93.20           N  
ATOM    833  CA  HIS A 104      -6.352  25.720  -6.559  1.00 93.20           C  
ATOM    834  C   HIS A 104      -7.248  24.710  -5.850  1.00 93.20           C  
ATOM    835  CB  HIS A 104      -6.243  26.999  -5.728  1.00 93.20           C  
ATOM    836  O   HIS A 104      -8.450  24.646  -6.117  1.00 93.20           O  
ATOM    837  CG  HIS A 104      -5.250  27.981  -6.264  1.00 93.20           C  
ATOM    838  CD2 HIS A 104      -4.016  28.325  -5.826  1.00 93.20           C  
ATOM    839  ND1 HIS A 104      -5.488  28.742  -7.387  1.00 93.20           N  
ATOM    840  CE1 HIS A 104      -4.439  29.514  -7.619  1.00 93.20           C  
ATOM    841  NE2 HIS A 104      -3.532  29.281  -6.686  1.00 93.20           N  
ATOM    842  N   VAL A 105      -6.631  23.957  -5.000  1.00 94.16           N  
ATOM    843  CA  VAL A 105      -7.353  23.035  -4.129  1.00 94.16           C  
ATOM    844  C   VAL A 105      -6.825  23.152  -2.701  1.00 94.16           C  
ATOM    845  CB  VAL A 105      -7.233  21.576  -4.624  1.00 94.16           C  
ATOM    846  O   VAL A 105      -5.622  23.320  -2.489  1.00 94.16           O  
ATOM    847  CG1 VAL A 105      -5.774  21.123  -4.622  1.00 94.16           C  
ATOM    848  CG2 VAL A 105      -8.084  20.648  -3.758  1.00 94.16           C  
ATOM    849  N   SER A 106      -7.773  23.186  -1.796  1.00 94.14           N  
ATOM    850  CA  SER A 106      -7.373  23.267  -0.395  1.00 94.14           C  
ATOM    851  C   SER A 106      -7.641  21.955   0.334  1.00 94.14           C  
ATOM    852  CB  SER A 106      -8.108  24.409   0.308  1.00 94.14           C  
ATOM    853  O   SER A 106      -8.529  21.193  -0.056  1.00 94.14           O  
ATOM    854  OG  SER A 106      -9.486  24.111   0.445  1.00 94.14           O  
ATOM    855  N   SER A 107      -6.868  21.704   1.328  1.00 94.03           N  
ATOM    856  CA  SER A 107      -7.102  20.613   2.268  1.00 94.03           C  
ATOM    857  C   SER A 107      -6.962  21.086   3.711  1.00 94.03           C  
ATOM    858  CB  SER A 107      -6.131  19.460   2.005  1.00 94.03           C  
ATOM    859  O   SER A 107      -5.981  21.746   4.061  1.00 94.03           O  
ATOM    860  OG  SER A 107      -6.218  19.027   0.658  1.00 94.03           O  
ATOM    861  N   LYS A 108      -7.975  20.780   4.441  1.00 93.19           N  
ATOM    862  CA  LYS A 108      -7.932  21.133   5.857  1.00 93.19           C  
ATOM    863  C   LYS A 108      -6.805  20.394   6.574  1.00 93.19           C  
ATOM    864  CB  LYS A 108      -9.271  20.825   6.529  1.00 93.19           C  
ATOM    865  O   LYS A 108      -6.573  19.210   6.321  1.00 93.19           O  
ATOM    866  CG  LYS A 108      -9.380  21.338   7.957  1.00 93.19           C  
ATOM    867  CD  LYS A 108     -10.754  21.053   8.550  1.00 93.19           C  
ATOM    868  CE  LYS A 108     -10.866  21.569   9.978  1.00 93.19           C  
ATOM    869  NZ  LYS A 108     -12.219  21.313  10.555  1.00 93.19           N  
ATOM    870  N   GLU A 109      -6.111  21.085   7.437  1.00 91.46           N  
ATOM    871  CA  GLU A 109      -5.014  20.484   8.189  1.00 91.46           C  
ATOM    872  C   GLU A 109      -5.502  19.313   9.038  1.00 91.46           C  
ATOM    873  CB  GLU A 109      -4.334  21.529   9.077  1.00 91.46           C  
ATOM    874  O   GLU A 109      -6.567  19.388   9.654  1.00 91.46           O  
ATOM    875  CG  GLU A 109      -3.143  20.993   9.857  1.00 91.46           C  
ATOM    876  CD  GLU A 109      -2.561  22.003  10.834  1.00 91.46           C  
ATOM    877  OE1 GLU A 109      -1.381  21.857  11.227  1.00 91.46           O  
ATOM    878  OE2 GLU A 109      -3.291  22.947  11.209  1.00 91.46           O  
ATOM    879  N   MET A 110      -4.740  18.244   8.953  1.00 91.71           N  
ATOM    880  CA  MET A 110      -4.941  17.123   9.867  1.00 91.71           C  
ATOM    881  C   MET A 110      -4.030  17.244  11.085  1.00 91.71           C  
ATOM    882  CB  MET A 110      -4.685  15.794   9.153  1.00 91.71           C  
ATOM    883  O   MET A 110      -2.840  16.934  11.009  1.00 91.71           O  
ATOM    884  CG  MET A 110      -5.574  15.568   7.941  1.00 91.71           C  
ATOM    885  SD  MET A 110      -7.332  15.307   8.398  1.00 91.71           S  
ATOM    886  CE  MET A 110      -7.226  13.659   9.150  1.00 91.71           C  
ATOM    887  N   VAL A 111      -4.629  17.673  12.263  1.00 85.91           N  
ATOM    888  CA  VAL A 111      -3.851  17.946  13.467  1.00 85.91           C  
ATOM    889  C   VAL A 111      -3.104  16.685  13.896  1.00 85.91           C  
ATOM    890  CB  VAL A 111      -4.748  18.453  14.619  1.00 85.91           C  
ATOM    891  O   VAL A 111      -3.702  15.613  14.019  1.00 85.91           O  
ATOM    892  CG1 VAL A 111      -3.925  18.670  15.888  1.00 85.91           C  
ATOM    893  CG2 VAL A 111      -5.460  19.741  14.213  1.00 85.91           C  
ATOM    894  N   GLY A 112      -1.701  16.839  13.996  1.00 86.51           N  
ATOM    895  CA  GLY A 112      -0.880  15.751  14.503  1.00 86.51           C  
ATOM    896  C   GLY A 112      -0.432  14.787  13.420  1.00 86.51           C  
ATOM    897  O   GLY A 112       0.102  13.716  13.717  1.00 86.51           O  
ATOM    898  N   PHE A 113      -0.721  15.131  12.123  1.00 93.34           N  
ATOM    899  CA  PHE A 113      -0.321  14.259  11.025  1.00 93.34           C  
ATOM    900  C   PHE A 113       1.197  14.131  10.961  1.00 93.34           C  
ATOM    901  CB  PHE A 113      -0.859  14.789   9.692  1.00 93.34           C  
ATOM    902  O   PHE A 113       1.911  15.135  10.974  1.00 93.34           O  
ATOM    903  CG  PHE A 113      -0.341  14.047   8.490  1.00 93.34           C  
ATOM    904  CD1 PHE A 113       0.754  14.524   7.780  1.00 93.34           C  
ATOM    905  CD2 PHE A 113      -0.950  12.872   8.069  1.00 93.34           C  
ATOM    906  CE1 PHE A 113       1.236  13.839   6.667  1.00 93.34           C  
ATOM    907  CE2 PHE A 113      -0.474  12.182   6.958  1.00 93.34           C  
ATOM    908  CZ  PHE A 113       0.618  12.668   6.257  1.00 93.34           C  
ATOM    909  N   LEU A 114       1.658  12.936  11.068  1.00 93.95           N  
ATOM    910  CA  LEU A 114       3.041  12.569  10.787  1.00 93.95           C  
ATOM    911  C   LEU A 114       3.112  11.516   9.686  1.00 93.95           C  
ATOM    912  CB  LEU A 114       3.726  12.048  12.053  1.00 93.95           C  
ATOM    913  O   LEU A 114       2.441  10.485   9.764  1.00 93.95           O  
ATOM    914  CG  LEU A 114       3.843  13.034  13.216  1.00 93.95           C  
ATOM    915  CD1 LEU A 114       4.345  12.321  14.468  1.00 93.95           C  
ATOM    916  CD2 LEU A 114       4.767  14.189  12.846  1.00 93.95           C  
ATOM    917  N   SER A 115       3.903  11.906   8.630  1.00 94.17           N  
ATOM    918  CA  SER A 115       4.011  10.954   7.529  1.00 94.17           C  
ATOM    919  C   SER A 115       4.653   9.649   7.988  1.00 94.17           C  
ATOM    920  CB  SER A 115       4.820  11.553   6.379  1.00 94.17           C  
ATOM    921  O   SER A 115       5.265   9.594   9.056  1.00 94.17           O  
ATOM    922  OG  SER A 115       6.183  11.692   6.742  1.00 94.17           O  
ATOM    923  N   ASN A 116       4.441   8.668   7.279  1.00 93.55           N  
ATOM    924  CA  ASN A 116       5.081   7.386   7.551  1.00 93.55           C  
ATOM    925  C   ASN A 116       6.602   7.511   7.573  1.00 93.55           C  
ATOM    926  CB  ASN A 116       4.649   6.340   6.521  1.00 93.55           C  
ATOM    927  O   ASN A 116       7.278   6.789   8.307  1.00 93.55           O  
ATOM    928  CG  ASN A 116       5.111   4.942   6.880  1.00 93.55           C  
ATOM    929  ND2 ASN A 116       6.079   4.427   6.131  1.00 93.55           N  
ATOM    930  OD1 ASN A 116       4.601   4.328   7.821  1.00 93.55           O  
ATOM    931  N   TYR A 117       7.118   8.369   6.707  1.00 91.36           N  
ATOM    932  CA  TYR A 117       8.552   8.637   6.690  1.00 91.36           C  
ATOM    933  C   TYR A 117       9.029   9.143   8.046  1.00 91.36           C  
ATOM    934  CB  TYR A 117       8.895   9.658   5.601  1.00 91.36           C  
ATOM    935  O   TYR A 117      10.063   8.700   8.552  1.00 91.36           O  
ATOM    936  CG  TYR A 117      10.361  10.013   5.542  1.00 91.36           C  
ATOM    937  CD1 TYR A 117      10.828  11.215   6.070  1.00 91.36           C  
ATOM    938  CD2 TYR A 117      11.281   9.149   4.958  1.00 91.36           C  
ATOM    939  CE1 TYR A 117      12.178  11.547   6.016  1.00 91.36           C  
ATOM    940  CE2 TYR A 117      12.633   9.471   4.899  1.00 91.36           C  
ATOM    941  OH  TYR A 117      14.408  10.994   5.375  1.00 91.36           O  
ATOM    942  CZ  TYR A 117      13.071  10.670   5.430  1.00 91.36           C  
ATOM    943  N   GLU A 118       8.242   9.949   8.738  1.00 92.53           N  
ATOM    944  CA  GLU A 118       8.589  10.533  10.030  1.00 92.53           C  
ATOM    945  C   GLU A 118       8.336   9.548  11.167  1.00 92.53           C  
ATOM    946  CB  GLU A 118       7.800  11.824  10.266  1.00 92.53           C  
ATOM    947  O   GLU A 118       9.144   9.439  12.092  1.00 92.53           O  
ATOM    948  CG  GLU A 118       8.166  12.952   9.313  1.00 92.53           C  
ATOM    949  CD  GLU A 118       7.277  14.176   9.462  1.00 92.53           C  
ATOM    950  OE1 GLU A 118       7.742  15.303   9.176  1.00 92.53           O  
ATOM    951  OE2 GLU A 118       6.106  14.007   9.870  1.00 92.53           O  
ATOM    952  N   GLU A 119       7.275   8.829  11.044  1.00 95.13           N  
ATOM    953  CA  GLU A 119       6.894   7.856  12.063  1.00 95.13           C  
ATOM    954  C   GLU A 119       6.384   6.565  11.429  1.00 95.13           C  
ATOM    955  CB  GLU A 119       5.828   8.441  12.993  1.00 95.13           C  
ATOM    956  O   GLU A 119       5.177   6.389  11.251  1.00 95.13           O  
ATOM    957  CG  GLU A 119       5.598   7.623  14.255  1.00 95.13           C  
ATOM    958  CD  GLU A 119       4.562   8.234  15.186  1.00 95.13           C  
ATOM    959  OE1 GLU A 119       4.571   7.916  16.397  1.00 95.13           O  
ATOM    960  OE2 GLU A 119       3.735   9.037  14.700  1.00 95.13           O  
ATOM    961  N   PRO A 120       7.329   5.678  11.072  1.00 95.79           N  
ATOM    962  CA  PRO A 120       6.971   4.445  10.367  1.00 95.79           C  
ATOM    963  C   PRO A 120       6.212   3.458  11.251  1.00 95.79           C  
ATOM    964  CB  PRO A 120       8.327   3.872   9.947  1.00 95.79           C  
ATOM    965  O   PRO A 120       6.321   3.514  12.479  1.00 95.79           O  
ATOM    966  CG  PRO A 120       9.311   4.492  10.886  1.00 95.79           C  
ATOM    967  CD  PRO A 120       8.762   5.811  11.349  1.00 95.79           C  
ATOM    968  N   LEU A 121       5.463   2.622  10.655  1.00 97.51           N  
ATOM    969  CA  LEU A 121       4.778   1.522  11.325  1.00 97.51           C  
ATOM    970  C   LEU A 121       5.781   0.546  11.932  1.00 97.51           C  
ATOM    971  CB  LEU A 121       3.861   0.785  10.345  1.00 97.51           C  
ATOM    972  O   LEU A 121       6.729   0.128  11.264  1.00 97.51           O  
ATOM    973  CG  LEU A 121       3.041  -0.371  10.921  1.00 97.51           C  
ATOM    974  CD1 LEU A 121       1.996   0.156  11.899  1.00 97.51           C  
ATOM    975  CD2 LEU A 121       2.380  -1.168   9.802  1.00 97.51           C  
ATOM    976  N   SER A 122       5.618   0.234  13.158  1.00 95.61           N  
ATOM    977  CA  SER A 122       6.474  -0.743  13.823  1.00 95.61           C  
ATOM    978  C   SER A 122       5.688  -1.987  14.222  1.00 95.61           C  
ATOM    979  CB  SER A 122       7.131  -0.127  15.059  1.00 95.61           C  
ATOM    980  O   SER A 122       4.469  -1.929  14.394  1.00 95.61           O  
ATOM    981  OG  SER A 122       6.200  -0.019  16.122  1.00 95.61           O  
ATOM    982  N   PRO A 123       6.372  -3.105  14.382  1.00 94.76           N  
ATOM    983  CA  PRO A 123       5.697  -4.335  14.805  1.00 94.76           C  
ATOM    984  C   PRO A 123       4.937  -4.168  16.119  1.00 94.76           C  
ATOM    985  CB  PRO A 123       6.847  -5.333  14.962  1.00 94.76           C  
ATOM    986  O   PRO A 123       3.875  -4.768  16.302  1.00 94.76           O  
ATOM    987  CG  PRO A 123       7.875  -4.891  13.971  1.00 94.76           C  
ATOM    988  CD  PRO A 123       7.892  -3.389  13.939  1.00 94.76           C  
ATOM    989  N   ASP A 124       5.383  -3.381  16.986  1.00 93.81           N  
ATOM    990  CA  ASP A 124       4.746  -3.134  18.277  1.00 93.81           C  
ATOM    991  C   ASP A 124       3.367  -2.504  18.097  1.00 93.81           C  
ATOM    992  CB  ASP A 124       5.627  -2.234  19.146  1.00 93.81           C  
ATOM    993  O   ASP A 124       2.489  -2.666  18.947  1.00 93.81           O  
ATOM    994  CG  ASP A 124       5.124  -2.113  20.574  1.00 93.81           C  
ATOM    995  OD1 ASP A 124       4.957  -3.150  21.252  1.00 93.81           O  
ATOM    996  OD2 ASP A 124       4.889  -0.971  21.023  1.00 93.81           O  
ATOM    997  N   ASP A 125       3.221  -1.775  17.021  1.00 96.47           N  
ATOM    998  CA  ASP A 125       1.948  -1.123  16.725  1.00 96.47           C  
ATOM    999  C   ASP A 125       0.871  -2.151  16.385  1.00 96.47           C  
ATOM   1000  CB  ASP A 125       2.109  -0.129  15.573  1.00 96.47           C  
ATOM   1001  O   ASP A 125      -0.317  -1.824  16.348  1.00 96.47           O  
ATOM   1002  CG  ASP A 125       2.999   1.050  15.928  1.00 96.47           C  
ATOM   1003  OD1 ASP A 125       2.904   1.566  17.062  1.00 96.47           O  
ATOM   1004  OD2 ASP A 125       3.799   1.469  15.063  1.00 96.47           O  
ATOM   1005  N   LEU A 126       1.257  -3.390  16.158  1.00 97.07           N  
ATOM   1006  CA  LEU A 126       0.341  -4.432  15.709  1.00 97.07           C  
ATOM   1007  C   LEU A 126      -0.072  -5.330  16.871  1.00 97.07           C  
ATOM   1008  CB  LEU A 126       0.985  -5.272  14.603  1.00 97.07           C  
ATOM   1009  O   LEU A 126      -0.916  -6.214  16.708  1.00 97.07           O  
ATOM   1010  CG  LEU A 126       1.447  -4.514  13.358  1.00 97.07           C  
ATOM   1011  CD1 LEU A 126       2.036  -5.481  12.337  1.00 97.07           C  
ATOM   1012  CD2 LEU A 126       0.291  -3.726  12.751  1.00 97.07           C  
ATOM   1013  N   LEU A 127       0.516  -5.094  18.025  1.00 94.79           N  
ATOM   1014  CA  LEU A 127       0.248  -5.929  19.191  1.00 94.79           C  
ATOM   1015  C   LEU A 127      -1.034  -5.490  19.891  1.00 94.79           C  
ATOM   1016  CB  LEU A 127       1.423  -5.873  20.171  1.00 94.79           C  
ATOM   1017  O   LEU A 127      -1.124  -4.362  20.381  1.00 94.79           O  
ATOM   1018  CG  LEU A 127       1.272  -6.688  21.457  1.00 94.79           C  
ATOM   1019  CD1 LEU A 127       1.225  -8.178  21.138  1.00 94.79           C  
ATOM   1020  CD2 LEU A 127       2.411  -6.379  22.423  1.00 94.79           C  
ATOM   1021  N   ILE A 128      -1.998  -6.351  19.888  1.00 95.50           N  
ATOM   1022  CA  ILE A 128      -3.239  -6.216  20.643  1.00 95.50           C  
ATOM   1023  C   ILE A 128      -3.409  -7.412  21.577  1.00 95.50           C  
ATOM   1024  CB  ILE A 128      -4.461  -6.091  19.705  1.00 95.50           C  
ATOM   1025  O   ILE A 128      -3.479  -8.556  21.123  1.00 95.50           O  
ATOM   1026  CG1 ILE A 128      -4.322  -4.854  18.810  1.00 95.50           C  
ATOM   1027  CG2 ILE A 128      -5.760  -6.038  20.514  1.00 95.50           C  
ATOM   1028  CD1 ILE A 128      -5.404  -4.737  17.745  1.00 95.50           C  
ATOM   1029  N   SER A 129      -3.518  -7.145  22.932  1.00 93.93           N  
ATOM   1030  CA  SER A 129      -3.421  -8.181  23.955  1.00 93.93           C  
ATOM   1031  C   SER A 129      -4.715  -8.980  24.057  1.00 93.93           C  
ATOM   1032  CB  SER A 129      -3.084  -7.564  25.313  1.00 93.93           C  
ATOM   1033  O   SER A 129      -5.175  -9.288  25.159  1.00 93.93           O  
ATOM   1034  OG  SER A 129      -1.840  -6.886  25.263  1.00 93.93           O  
ATOM   1035  N   SER A 130      -5.359  -9.224  22.921  1.00 95.36           N  
ATOM   1036  CA  SER A 130      -6.524 -10.097  22.827  1.00 95.36           C  
ATOM   1037  C   SER A 130      -6.133 -11.491  22.349  1.00 95.36           C  
ATOM   1038  CB  SER A 130      -7.568  -9.500  21.883  1.00 95.36           C  
ATOM   1039  O   SER A 130      -5.636 -11.654  21.232  1.00 95.36           O  
ATOM   1040  OG  SER A 130      -8.588 -10.441  21.600  1.00 95.36           O  
ATOM   1041  N   PRO A 131      -6.423 -12.525  23.220  1.00 93.25           N  
ATOM   1042  CA  PRO A 131      -6.061 -13.892  22.838  1.00 93.25           C  
ATOM   1043  C   PRO A 131      -6.707 -14.329  21.526  1.00 93.25           C  
ATOM   1044  CB  PRO A 131      -6.577 -14.733  24.008  1.00 93.25           C  
ATOM   1045  O   PRO A 131      -6.066 -14.997  20.710  1.00 93.25           O  
ATOM   1046  CG  PRO A 131      -6.551 -13.810  25.183  1.00 93.25           C  
ATOM   1047  CD  PRO A 131      -6.892 -12.426  24.711  1.00 93.25           C  
ATOM   1048  N   GLU A 132      -7.953 -13.969  21.319  1.00 92.59           N  
ATOM   1049  CA  GLU A 132      -8.666 -14.307  20.090  1.00 92.59           C  
ATOM   1050  C   GLU A 132      -8.006 -13.663  18.875  1.00 92.59           C  
ATOM   1051  CB  GLU A 132     -10.132 -13.877  20.183  1.00 92.59           C  
ATOM   1052  O   GLU A 132      -7.802 -14.320  17.852  1.00 92.59           O  
ATOM   1053  CG  GLU A 132     -10.960 -14.247  18.961  1.00 92.59           C  
ATOM   1054  CD  GLU A 132     -12.388 -13.730  19.025  1.00 92.59           C  
ATOM   1055  OE1 GLU A 132     -13.114 -13.824  18.009  1.00 92.59           O  
ATOM   1056  OE2 GLU A 132     -12.784 -13.225  20.099  1.00 92.59           O  
ATOM   1057  N   ILE A 133      -7.707 -12.400  18.920  1.00 95.10           N  
ATOM   1058  CA  ILE A 133      -7.070 -11.664  17.833  1.00 95.10           C  
ATOM   1059  C   ILE A 133      -5.678 -12.235  17.571  1.00 95.10           C  
ATOM   1060  CB  ILE A 133      -6.979 -10.155  18.150  1.00 95.10           C  
ATOM   1061  O   ILE A 133      -5.305 -12.472  16.419  1.00 95.10           O  
ATOM   1062  CG1 ILE A 133      -8.371  -9.515  18.104  1.00 95.10           C  
ATOM   1063  CG2 ILE A 133      -6.022  -9.456  17.179  1.00 95.10           C  
ATOM   1064  CD1 ILE A 133      -8.402  -8.066  18.573  1.00 95.10           C  
ATOM   1065  N   ASN A 134      -4.965 -12.525  18.637  1.00 91.66           N  
ATOM   1066  CA  ASN A 134      -3.608 -13.048  18.526  1.00 91.66           C  
ATOM   1067  C   ASN A 134      -3.590 -14.429  17.877  1.00 91.66           C  
ATOM   1068  CB  ASN A 134      -2.938 -13.099  19.901  1.00 91.66           C  
ATOM   1069  O   ASN A 134      -2.736 -14.714  17.036  1.00 91.66           O  
ATOM   1070  CG  ASN A 134      -1.445 -13.349  19.814  1.00 91.66           C  
ATOM   1071  ND2 ASN A 134      -0.970 -14.358  20.534  1.00 91.66           N  
ATOM   1072  OD1 ASN A 134      -0.725 -12.640  19.107  1.00 91.66           O  
ATOM   1073  N   LYS A 135      -4.489 -15.241  18.322  1.00 91.45           N  
ATOM   1074  CA  LYS A 135      -4.575 -16.585  17.759  1.00 91.45           C  
ATOM   1075  C   LYS A 135      -4.817 -16.536  16.253  1.00 91.45           C  
ATOM   1076  CB  LYS A 135      -5.686 -17.383  18.443  1.00 91.45           C  
ATOM   1077  O   LYS A 135      -4.127 -17.210  15.486  1.00 91.45           O  
ATOM   1078  CG  LYS A 135      -5.795 -18.825  17.969  1.00 91.45           C  
ATOM   1079  CD  LYS A 135      -6.914 -19.567  18.687  1.00 91.45           C  
ATOM   1080  CE  LYS A 135      -7.063 -20.992  18.171  1.00 91.45           C  
ATOM   1081  NZ  LYS A 135      -8.174 -21.716  18.857  1.00 91.45           N  
ATOM   1082  N   GLU A 136      -5.779 -15.774  15.829  1.00 92.84           N  
ATOM   1083  CA  GLU A 136      -6.091 -15.638  14.410  1.00 92.84           C  
ATOM   1084  C   GLU A 136      -4.930 -15.005  13.648  1.00 92.84           C  
ATOM   1085  CB  GLU A 136      -7.363 -14.809  14.215  1.00 92.84           C  
ATOM   1086  O   GLU A 136      -4.588 -15.445  12.548  1.00 92.84           O  
ATOM   1087  CG  GLU A 136      -7.826 -14.724  12.768  1.00 92.84           C  
ATOM   1088  CD  GLU A 136      -9.210 -14.113  12.616  1.00 92.84           C  
ATOM   1089  OE1 GLU A 136      -9.626 -13.831  11.469  1.00 92.84           O  
ATOM   1090  OE2 GLU A 136      -9.882 -13.913  13.651  1.00 92.84           O  
ATOM   1091  N   MET A 137      -4.356 -14.002  14.157  1.00 93.81           N  
ATOM   1092  CA  MET A 137      -3.212 -13.362  13.515  1.00 93.81           C  
ATOM   1093  C   MET A 137      -2.082 -14.362  13.293  1.00 93.81           C  
ATOM   1094  CB  MET A 137      -2.712 -12.186  14.356  1.00 93.81           C  
ATOM   1095  O   MET A 137      -1.495 -14.411  12.211  1.00 93.81           O  
ATOM   1096  CG  MET A 137      -1.562 -11.422  13.720  1.00 93.81           C  
ATOM   1097  SD  MET A 137      -1.064  -9.954  14.702  1.00 93.81           S  
ATOM   1098  CE  MET A 137       0.335  -9.364  13.708  1.00 93.81           C  
ATOM   1099  N   ASN A 138      -1.745 -15.202  14.343  1.00 91.46           N  
ATOM   1100  CA  ASN A 138      -0.681 -16.194  14.232  1.00 91.46           C  
ATOM   1101  C   ASN A 138      -0.956 -17.186  13.105  1.00 91.46           C  
ATOM   1102  CB  ASN A 138      -0.497 -16.935  15.558  1.00 91.46           C  
ATOM   1103  O   ASN A 138      -0.071 -17.475  12.297  1.00 91.46           O  
ATOM   1104  CG  ASN A 138       0.220 -16.098  16.599  1.00 91.46           C  
ATOM   1105  ND2 ASN A 138       0.242 -16.582  17.836  1.00 91.46           N  
ATOM   1106  OD1 ASN A 138       0.749 -15.026  16.295  1.00 91.46           O  
ATOM   1107  N   GLN A 139      -2.144 -17.626  13.039  1.00 92.32           N  
ATOM   1108  CA  GLN A 139      -2.516 -18.624  12.043  1.00 92.32           C  
ATOM   1109  C   GLN A 139      -2.456 -18.044  10.633  1.00 92.32           C  
ATOM   1110  CB  GLN A 139      -3.916 -19.171  12.327  1.00 92.32           C  
ATOM   1111  O   GLN A 139      -1.820 -18.617   9.747  1.00 92.32           O  
ATOM   1112  CG  GLN A 139      -4.317 -20.332  11.427  1.00 92.32           C  
ATOM   1113  CD  GLN A 139      -5.629 -20.971  11.843  1.00 92.32           C  
ATOM   1114  NE2 GLN A 139      -6.013 -22.040  11.154  1.00 92.32           N  
ATOM   1115  OE1 GLN A 139      -6.292 -20.508  12.777  1.00 92.32           O  
ATOM   1116  N   ARG A 140      -3.007 -16.924  10.451  1.00 94.22           N  
ATOM   1117  CA  ARG A 140      -3.106 -16.324   9.125  1.00 94.22           C  
ATOM   1118  C   ARG A 140      -1.745 -15.832   8.644  1.00 94.22           C  
ATOM   1119  CB  ARG A 140      -4.109 -15.169   9.130  1.00 94.22           C  
ATOM   1120  O   ARG A 140      -1.366 -16.064   7.494  1.00 94.22           O  
ATOM   1121  CG  ARG A 140      -5.560 -15.613   9.216  1.00 94.22           C  
ATOM   1122  CD  ARG A 140      -6.519 -14.437   9.092  1.00 94.22           C  
ATOM   1123  NE  ARG A 140      -7.905 -14.881   8.984  1.00 94.22           N  
ATOM   1124  NH1 ARG A 140      -8.178 -14.175   6.801  1.00 94.22           N  
ATOM   1125  NH2 ARG A 140      -9.912 -15.186   7.908  1.00 94.22           N  
ATOM   1126  CZ  ARG A 140      -8.662 -14.746   7.898  1.00 94.22           C  
ATOM   1127  N   SER A 141      -1.073 -15.178   9.480  1.00 94.84           N  
ATOM   1128  CA  SER A 141       0.207 -14.589   9.100  1.00 94.84           C  
ATOM   1129  C   SER A 141       1.221 -15.665   8.726  1.00 94.84           C  
ATOM   1130  CB  SER A 141       0.760 -13.729  10.237  1.00 94.84           C  
ATOM   1131  O   SER A 141       1.965 -15.514   7.755  1.00 94.84           O  
ATOM   1132  OG  SER A 141      -0.059 -12.593  10.453  1.00 94.84           O  
ATOM   1133  N   LEU A 142       1.168 -16.731   9.510  1.00 94.70           N  
ATOM   1134  CA  LEU A 142       2.100 -17.813   9.212  1.00 94.70           C  
ATOM   1135  C   LEU A 142       1.838 -18.390   7.824  1.00 94.70           C  
ATOM   1136  CB  LEU A 142       1.993 -18.918  10.265  1.00 94.70           C  
ATOM   1137  O   LEU A 142       2.777 -18.666   7.074  1.00 94.70           O  
ATOM   1138  CG  LEU A 142       3.067 -20.007  10.218  1.00 94.70           C  
ATOM   1139  CD1 LEU A 142       4.456 -19.385  10.317  1.00 94.70           C  
ATOM   1140  CD2 LEU A 142       2.848 -21.022  11.335  1.00 94.70           C  
ATOM   1141  N   VAL A 143       0.612 -18.545   7.506  1.00 94.60           N  
ATOM   1142  CA  VAL A 143       0.238 -19.059   6.193  1.00 94.60           C  
ATOM   1143  C   VAL A 143       0.712 -18.096   5.107  1.00 94.60           C  
ATOM   1144  CB  VAL A 143      -1.287 -19.278   6.082  1.00 94.60           C  
ATOM   1145  O   VAL A 143       1.372 -18.507   4.149  1.00 94.60           O  
ATOM   1146  CG1 VAL A 143      -1.693 -19.531   4.631  1.00 94.60           C  
ATOM   1147  CG2 VAL A 143      -1.725 -20.439   6.973  1.00 94.60           C  
ATOM   1148  N   LEU A 144       0.438 -16.857   5.295  1.00 95.13           N  
ATOM   1149  CA  LEU A 144       0.765 -15.849   4.293  1.00 95.13           C  
ATOM   1150  C   LEU A 144       2.276 -15.699   4.145  1.00 95.13           C  
ATOM   1151  CB  LEU A 144       0.141 -14.501   4.665  1.00 95.13           C  
ATOM   1152  O   LEU A 144       2.786 -15.590   3.028  1.00 95.13           O  
ATOM   1153  CG  LEU A 144      -1.382 -14.409   4.570  1.00 95.13           C  
ATOM   1154  CD1 LEU A 144      -1.874 -13.101   5.181  1.00 95.13           C  
ATOM   1155  CD2 LEU A 144      -1.836 -14.532   3.119  1.00 95.13           C  
ATOM   1156  N   ILE A 145       3.019 -15.739   5.176  1.00 95.66           N  
ATOM   1157  CA  ILE A 145       4.462 -15.531   5.205  1.00 95.66           C  
ATOM   1158  C   ILE A 145       5.164 -16.688   4.497  1.00 95.66           C  
ATOM   1159  CB  ILE A 145       4.984 -15.393   6.653  1.00 95.66           C  
ATOM   1160  O   ILE A 145       6.143 -16.480   3.776  1.00 95.66           O  
ATOM   1161  CG1 ILE A 145       4.566 -14.042   7.245  1.00 95.66           C  
ATOM   1162  CG2 ILE A 145       6.506 -15.563   6.697  1.00 95.66           C  
ATOM   1163  CD1 ILE A 145       4.781 -13.932   8.748  1.00 95.66           C  
ATOM   1164  N   THR A 146       4.587 -17.914   4.616  1.00 95.28           N  
ATOM   1165  CA  THR A 146       5.327 -19.099   4.196  1.00 95.28           C  
ATOM   1166  C   THR A 146       4.821 -19.603   2.848  1.00 95.28           C  
ATOM   1167  CB  THR A 146       5.220 -20.224   5.242  1.00 95.28           C  
ATOM   1168  O   THR A 146       5.419 -20.500   2.250  1.00 95.28           O  
ATOM   1169  CG2 THR A 146       5.862 -19.812   6.562  1.00 95.28           C  
ATOM   1170  OG1 THR A 146       3.838 -20.527   5.469  1.00 95.28           O  
ATOM   1171  N   GLU A 147       3.856 -19.046   2.270  1.00 93.77           N  
ATOM   1172  CA  GLU A 147       3.123 -19.576   1.124  1.00 93.77           C  
ATOM   1173  C   GLU A 147       4.019 -19.671  -0.107  1.00 93.77           C  
ATOM   1174  CB  GLU A 147       1.900 -18.708   0.819  1.00 93.77           C  
ATOM   1175  O   GLU A 147       4.056 -20.706  -0.776  1.00 93.77           O  
ATOM   1176  CG  GLU A 147       1.075 -19.201  -0.361  1.00 93.77           C  
ATOM   1177  CD  GLU A 147      -0.137 -18.330  -0.652  1.00 93.77           C  
ATOM   1178  OE1 GLU A 147      -1.008 -18.749  -1.447  1.00 93.77           O  
ATOM   1179  OE2 GLU A 147      -0.215 -17.220  -0.080  1.00 93.77           O  
ATOM   1180  N   ASN A 148       4.762 -18.624  -0.392  1.00 92.36           N  
ATOM   1181  CA  ASN A 148       5.591 -18.608  -1.592  1.00 92.36           C  
ATOM   1182  C   ASN A 148       6.732 -19.618  -1.499  1.00 92.36           C  
ATOM   1183  CB  ASN A 148       6.144 -17.204  -1.845  1.00 92.36           C  
ATOM   1184  O   ASN A 148       7.054 -20.290  -2.480  1.00 92.36           O  
ATOM   1185  CG  ASN A 148       5.078 -16.231  -2.307  1.00 92.36           C  
ATOM   1186  ND2 ASN A 148       5.298 -14.946  -2.054  1.00 92.36           N  
ATOM   1187  OD1 ASN A 148       4.064 -16.631  -2.885  1.00 92.36           O  
ATOM   1188  N   LEU A 149       7.275 -19.622  -0.282  1.00 93.89           N  
ATOM   1189  CA  LEU A 149       8.340 -20.596  -0.072  1.00 93.89           C  
ATOM   1190  C   LEU A 149       7.803 -22.019  -0.176  1.00 93.89           C  
ATOM   1191  CB  LEU A 149       8.998 -20.384   1.294  1.00 93.89           C  
ATOM   1192  O   LEU A 149       8.415 -22.873  -0.822  1.00 93.89           O  
ATOM   1193  CG  LEU A 149      10.178 -21.300   1.627  1.00 93.89           C  
ATOM   1194  CD1 LEU A 149      11.267 -21.168   0.567  1.00 93.89           C  
ATOM   1195  CD2 LEU A 149      10.730 -20.978   3.011  1.00 93.89           C  
ATOM   1196  N   LEU A 150       6.694 -22.219   0.398  1.00 92.59           N  
ATOM   1197  CA  LEU A 150       6.069 -23.536   0.341  1.00 92.59           C  
ATOM   1198  C   LEU A 150       5.709 -23.905  -1.094  1.00 92.59           C  
ATOM   1199  CB  LEU A 150       4.816 -23.573   1.220  1.00 92.59           C  
ATOM   1200  O   LEU A 150       5.927 -25.041  -1.520  1.00 92.59           O  
ATOM   1201  CG  LEU A 150       4.124 -24.930   1.356  1.00 92.59           C  
ATOM   1202  CD1 LEU A 150       5.095 -25.968   1.906  1.00 92.59           C  
ATOM   1203  CD2 LEU A 150       2.893 -24.815   2.249  1.00 92.59           C  
ATOM   1204  N   ASP A 151       5.105 -22.982  -1.836  1.00 90.43           N  
ATOM   1205  CA  ASP A 151       4.792 -23.206  -3.243  1.00 90.43           C  
ATOM   1206  C   ASP A 151       6.043 -23.591  -4.030  1.00 90.43           C  
ATOM   1207  CB  ASP A 151       4.149 -21.960  -3.856  1.00 90.43           C  
ATOM   1208  O   ASP A 151       6.001 -24.489  -4.873  1.00 90.43           O  
ATOM   1209  CG  ASP A 151       2.695 -21.785  -3.453  1.00 90.43           C  
ATOM   1210  OD1 ASP A 151       2.110 -22.715  -2.859  1.00 90.43           O  
ATOM   1211  OD2 ASP A 151       2.128 -20.707  -3.736  1.00 90.43           O  
ATOM   1212  N   TYR A 152       7.096 -22.833  -3.700  1.00 89.41           N  
ATOM   1213  CA  TYR A 152       8.376 -23.137  -4.330  1.00 89.41           C  
ATOM   1214  C   TYR A 152       8.797 -24.574  -4.043  1.00 89.41           C  
ATOM   1215  CB  TYR A 152       9.458 -22.169  -3.844  1.00 89.41           C  
ATOM   1216  O   TYR A 152       9.153 -25.318  -4.960  1.00 89.41           O  
ATOM   1217  CG  TYR A 152      10.842 -22.504  -4.346  1.00 89.41           C  
ATOM   1218  CD1 TYR A 152      11.735 -23.224  -3.555  1.00 89.41           C  
ATOM   1219  CD2 TYR A 152      11.260 -22.101  -5.609  1.00 89.41           C  
ATOM   1220  CE1 TYR A 152      13.012 -23.533  -4.012  1.00 89.41           C  
ATOM   1221  CE2 TYR A 152      12.534 -22.404  -6.077  1.00 89.41           C  
ATOM   1222  OH  TYR A 152      14.664 -23.424  -5.730  1.00 89.41           O  
ATOM   1223  CZ  TYR A 152      13.401 -23.120  -5.273  1.00 89.41           C  
ATOM   1224  N   TYR A 153       8.731 -24.976  -2.838  1.00 87.61           N  
ATOM   1225  CA  TYR A 153       9.131 -26.324  -2.450  1.00 87.61           C  
ATOM   1226  C   TYR A 153       8.213 -27.367  -3.075  1.00 87.61           C  
ATOM   1227  CB  TYR A 153       9.125 -26.469  -0.926  1.00 87.61           C  
ATOM   1228  O   TYR A 153       8.669 -28.432  -3.497  1.00 87.61           O  
ATOM   1229  CG  TYR A 153      10.287 -25.786  -0.246  1.00 87.61           C  
ATOM   1230  CD1 TYR A 153      11.438 -25.454  -0.957  1.00 87.61           C  
ATOM   1231  CD2 TYR A 153      10.237 -25.473   1.108  1.00 87.61           C  
ATOM   1232  CE1 TYR A 153      12.512 -24.827  -0.334  1.00 87.61           C  
ATOM   1233  CE2 TYR A 153      11.305 -24.846   1.741  1.00 87.61           C  
ATOM   1234  OH  TYR A 153      13.496 -23.906   1.634  1.00 87.61           O  
ATOM   1235  CZ  TYR A 153      12.436 -24.527   1.013  1.00 87.61           C  
ATOM   1236  N   ASN A 154       6.953 -27.081  -3.216  1.00 84.82           N  
ATOM   1237  CA  ASN A 154       5.982 -28.020  -3.768  1.00 84.82           C  
ATOM   1238  C   ASN A 154       6.187 -28.222  -5.267  1.00 84.82           C  
ATOM   1239  CB  ASN A 154       4.555 -27.544  -3.487  1.00 84.82           C  
ATOM   1240  O   ASN A 154       5.975 -29.319  -5.785  1.00 84.82           O  
ATOM   1241  CG  ASN A 154       4.149 -27.740  -2.039  1.00 84.82           C  
ATOM   1242  ND2 ASN A 154       3.145 -26.992  -1.598  1.00 84.82           N  
ATOM   1243  OD1 ASN A 154       4.735 -28.557  -1.322  1.00 84.82           O  
ATOM   1244  N   LYS A 155       6.469 -27.197  -5.988  1.00 81.68           N  
ATOM   1245  CA  LYS A 155       6.701 -27.281  -7.427  1.00 81.68           C  
ATOM   1246  C   LYS A 155       7.914 -28.153  -7.738  1.00 81.68           C  
ATOM   1247  CB  LYS A 155       6.893 -25.885  -8.022  1.00 81.68           C  
ATOM   1248  O   LYS A 155       7.965 -28.805  -8.783  1.00 81.68           O  
ATOM   1249  CG  LYS A 155       5.599 -25.102  -8.192  1.00 81.68           C  
ATOM   1250  CD  LYS A 155       5.854 -23.725  -8.792  1.00 81.68           C  
ATOM   1251  CE  LYS A 155       4.577 -22.899  -8.861  1.00 81.68           C  
ATOM   1252  NZ  LYS A 155       4.843 -21.507  -9.334  1.00 81.68           N  
ATOM   1253  N   LYS A 156       8.745 -28.317  -6.734  1.00 71.23           N  
ATOM   1254  CA  LYS A 156       9.996 -29.033  -6.971  1.00 71.23           C  
ATOM   1255  C   LYS A 156       9.967 -30.418  -6.330  1.00 71.23           C  
ATOM   1256  CB  LYS A 156      11.183 -28.232  -6.433  1.00 71.23           C  
ATOM   1257  O   LYS A 156      10.973 -31.130  -6.332  1.00 71.23           O  
ATOM   1258  CG  LYS A 156      11.393 -26.895  -7.127  1.00 71.23           C  
ATOM   1259  CD  LYS A 156      11.856 -27.079  -8.567  1.00 71.23           C  
ATOM   1260  CE  LYS A 156      12.174 -25.745  -9.228  1.00 71.23           C  
ATOM   1261  NZ  LYS A 156      12.522 -25.911 -10.671  1.00 71.23           N  
ATOM   1262  N   ASN A 157       8.872 -30.785  -5.765  1.00 64.97           N  
ATOM   1263  CA  ASN A 157       8.670 -32.094  -5.154  1.00 64.97           C  
ATOM   1264  C   ASN A 157       8.672 -33.206  -6.200  1.00 64.97           C  
ATOM   1265  CB  ASN A 157       7.366 -32.119  -4.355  1.00 64.97           C  
ATOM   1266  O   ASN A 157       7.913 -33.154  -7.169  1.00 64.97           O  
ATOM   1267  CG  ASN A 157       7.278 -33.306  -3.416  1.00 64.97           C  
ATOM   1268  ND2 ASN A 157       6.268 -33.308  -2.555  1.00 64.97           N  
ATOM   1269  OD1 ASN A 157       8.113 -34.214  -3.464  1.00 64.97           O  
ATOM   1270  N   PRO A 158       9.621 -34.186  -6.105  1.00 56.91           N  
ATOM   1271  CA  PRO A 158       9.761 -35.293  -7.055  1.00 56.91           C  
ATOM   1272  C   PRO A 158       8.568 -36.244  -7.033  1.00 56.91           C  
ATOM   1273  CB  PRO A 158      11.034 -36.002  -6.584  1.00 56.91           C  
ATOM   1274  O   PRO A 158       8.367 -37.011  -7.979  1.00 56.91           O  
ATOM   1275  CG  PRO A 158      11.348 -35.383  -5.260  1.00 56.91           C  
ATOM   1276  CD  PRO A 158      10.471 -34.178  -5.076  1.00 56.91           C  
ATOM   1277  N   THR A 159       7.603 -36.085  -6.146  1.00 56.12           N  
ATOM   1278  CA  THR A 159       6.539 -37.077  -6.040  1.00 56.12           C  
ATOM   1279  C   THR A 159       5.478 -36.849  -7.113  1.00 56.12           C  
ATOM   1280  CB  THR A 159       5.881 -37.045  -4.648  1.00 56.12           C  
ATOM   1281  O   THR A 159       4.685 -37.745  -7.410  1.00 56.12           O  
ATOM   1282  CG2 THR A 159       6.791 -37.667  -3.595  1.00 56.12           C  
ATOM   1283  OG1 THR A 159       5.609 -35.685  -4.286  1.00 56.12           O  
ATOM   1284  N   GLY A 160       5.732 -35.838  -8.105  1.00 50.90           N  
ATOM   1285  CA  GLY A 160       4.674 -35.640  -9.083  1.00 50.90           C  
ATOM   1286  C   GLY A 160       5.078 -36.042 -10.489  1.00 50.90           C  
ATOM   1287  O   GLY A 160       5.957 -35.420 -11.089  1.00 50.90           O  
ATOM   1288  N   GLY A 161       5.552 -37.366 -10.769  1.00 44.27           N  
ATOM   1289  CA  GLY A 161       5.471 -37.943 -12.101  1.00 44.27           C  
ATOM   1290  C   GLY A 161       6.796 -37.928 -12.840  1.00 44.27           C  
ATOM   1291  O   GLY A 161       7.707 -37.182 -12.476  1.00 44.27           O  
ATOM   1292  N   LEU A 162       7.235 -39.088 -13.477  1.00 38.99           N  
ATOM   1293  CA  LEU A 162       8.290 -39.663 -14.304  1.00 38.99           C  
ATOM   1294  C   LEU A 162       8.911 -38.604 -15.208  1.00 38.99           C  
ATOM   1295  CB  LEU A 162       7.740 -40.814 -15.151  1.00 38.99           C  
ATOM   1296  O   LEU A 162      10.084 -38.704 -15.574  1.00 38.99           O  
ATOM   1297  CG  LEU A 162       8.295 -42.206 -14.845  1.00 38.99           C  
ATOM   1298  CD1 LEU A 162       7.206 -43.092 -14.250  1.00 38.99           C  
ATOM   1299  CD2 LEU A 162       8.877 -42.838 -16.105  1.00 38.99           C  
ATOM   1300  N   SER A 163       8.469 -37.228 -15.236  1.00 44.88           N  
ATOM   1301  CA  SER A 163       9.137 -36.271 -16.113  1.00 44.88           C  
ATOM   1302  C   SER A 163      10.107 -35.391 -15.333  1.00 44.88           C  
ATOM   1303  CB  SER A 163       8.110 -35.398 -16.835  1.00 44.88           C  
ATOM   1304  O   SER A 163      10.891 -34.647 -15.925  1.00 44.88           O  
ATOM   1305  OG  SER A 163       7.452 -34.536 -15.922  1.00 44.88           O  
ATOM   1306  N   TYR A 164      10.649 -35.881 -14.172  1.00 44.72           N  
ATOM   1307  CA  TYR A 164      11.444 -34.989 -13.335  1.00 44.72           C  
ATOM   1308  C   TYR A 164      12.776 -35.631 -12.967  1.00 44.72           C  
ATOM   1309  CB  TYR A 164      10.675 -34.617 -12.064  1.00 44.72           C  
ATOM   1310  O   TYR A 164      13.614 -35.006 -12.313  1.00 44.72           O  
ATOM   1311  CG  TYR A 164      10.365 -33.144 -11.952  1.00 44.72           C  
ATOM   1312  CD1 TYR A 164      11.244 -32.274 -11.310  1.00 44.72           C  
ATOM   1313  CD2 TYR A 164       9.193 -32.619 -12.486  1.00 44.72           C  
ATOM   1314  CE1 TYR A 164      10.961 -30.916 -11.202  1.00 44.72           C  
ATOM   1315  CE2 TYR A 164       8.900 -31.263 -12.385  1.00 44.72           C  
ATOM   1316  OH  TYR A 164       9.504 -29.078 -11.639  1.00 44.72           O  
ATOM   1317  CZ  TYR A 164       9.789 -30.421 -11.743  1.00 44.72           C  
ATOM   1318  N   TYR A 165      13.185 -36.782 -13.621  1.00 39.98           N  
ATOM   1319  CA  TYR A 165      14.474 -37.414 -13.362  1.00 39.98           C  
ATOM   1320  C   TYR A 165      15.577 -36.762 -14.186  1.00 39.98           C  
ATOM   1321  CB  TYR A 165      14.409 -38.913 -13.670  1.00 39.98           C  
ATOM   1322  O   TYR A 165      16.732 -37.193 -14.140  1.00 39.98           O  
ATOM   1323  CG  TYR A 165      13.756 -39.729 -12.581  1.00 39.98           C  
ATOM   1324  CD1 TYR A 165      14.462 -40.092 -11.436  1.00 39.98           C  
ATOM   1325  CD2 TYR A 165      12.432 -40.139 -12.694  1.00 39.98           C  
ATOM   1326  CE1 TYR A 165      13.865 -40.845 -10.431  1.00 39.98           C  
ATOM   1327  CE2 TYR A 165      11.824 -40.893 -11.695  1.00 39.98           C  
ATOM   1328  OH  TYR A 165      11.951 -41.986  -9.577  1.00 39.98           O  
ATOM   1329  CZ  TYR A 165      12.547 -41.240 -10.569  1.00 39.98           C  
ATOM   1330  N   THR A 166      15.464 -35.415 -14.583  1.00 44.29           N  
ATOM   1331  CA  THR A 166      16.620 -35.134 -15.427  1.00 44.29           C  
ATOM   1332  C   THR A 166      17.625 -34.251 -14.693  1.00 44.29           C  
ATOM   1333  CB  THR A 166      16.199 -34.454 -16.743  1.00 44.29           C  
ATOM   1334  O   THR A 166      18.804 -34.215 -15.049  1.00 44.29           O  
ATOM   1335  CG2 THR A 166      15.471 -35.432 -17.659  1.00 44.29           C  
ATOM   1336  OG1 THR A 166      15.329 -33.354 -16.448  1.00 44.29           O  
ATOM   1337  N   SER A 167      17.780 -34.299 -13.239  1.00 52.44           N  
ATOM   1338  CA  SER A 167      19.133 -33.911 -12.854  1.00 52.44           C  
ATOM   1339  C   SER A 167      19.506 -34.482 -11.490  1.00 52.44           C  
ATOM   1340  CB  SER A 167      19.269 -32.387 -12.832  1.00 52.44           C  
ATOM   1341  O   SER A 167      18.718 -34.410 -10.545  1.00 52.44           O  
ATOM   1342  OG  SER A 167      18.560 -31.836 -11.735  1.00 52.44           O  
ATOM   1343  N   LEU A 168      19.991 -35.672 -11.276  1.00 50.74           N  
ATOM   1344  CA  LEU A 168      20.669 -36.261 -10.126  1.00 50.74           C  
ATOM   1345  C   LEU A 168      21.105 -35.182  -9.141  1.00 50.74           C  
ATOM   1346  CB  LEU A 168      21.883 -37.077 -10.579  1.00 50.74           C  
ATOM   1347  O   LEU A 168      21.061 -35.390  -7.926  1.00 50.74           O  
ATOM   1348  CG  LEU A 168      21.589 -38.449 -11.188  1.00 50.74           C  
ATOM   1349  CD1 LEU A 168      22.814 -38.971 -11.932  1.00 50.74           C  
ATOM   1350  CD2 LEU A 168      21.154 -39.432 -10.107  1.00 50.74           C  
ATOM   1351  N   SER A 169      21.453 -33.932  -9.645  1.00 54.69           N  
ATOM   1352  CA  SER A 169      21.839 -32.841  -8.756  1.00 54.69           C  
ATOM   1353  C   SER A 169      20.649 -32.341  -7.945  1.00 54.69           C  
ATOM   1354  CB  SER A 169      22.444 -31.686  -9.556  1.00 54.69           C  
ATOM   1355  O   SER A 169      20.794 -31.990  -6.772  1.00 54.69           O  
ATOM   1356  OG  SER A 169      21.466 -31.084 -10.386  1.00 54.69           O  
ATOM   1357  N   PHE A 170      19.452 -32.476  -8.521  1.00 57.75           N  
ATOM   1358  CA  PHE A 170      18.218 -32.045  -7.874  1.00 57.75           C  
ATOM   1359  C   PHE A 170      17.834 -33.000  -6.750  1.00 57.75           C  
ATOM   1360  CB  PHE A 170      17.079 -31.951  -8.894  1.00 57.75           C  
ATOM   1361  O   PHE A 170      17.486 -32.565  -5.650  1.00 57.75           O  
ATOM   1362  CG  PHE A 170      15.740 -31.643  -8.282  1.00 57.75           C  
ATOM   1363  CD1 PHE A 170      14.829 -32.659  -8.020  1.00 57.75           C  
ATOM   1364  CD2 PHE A 170      15.391 -30.336  -7.968  1.00 57.75           C  
ATOM   1365  CE1 PHE A 170      13.588 -32.377  -7.453  1.00 57.75           C  
ATOM   1366  CE2 PHE A 170      14.153 -30.046  -7.402  1.00 57.75           C  
ATOM   1367  CZ  PHE A 170      13.253 -31.068  -7.146  1.00 57.75           C  
ATOM   1368  N   ILE A 171      17.821 -34.369  -7.029  1.00 59.09           N  
ATOM   1369  CA  ILE A 171      17.496 -35.367  -6.015  1.00 59.09           C  
ATOM   1370  C   ILE A 171      18.474 -35.255  -4.848  1.00 59.09           C  
ATOM   1371  CB  ILE A 171      17.521 -36.796  -6.601  1.00 59.09           C  
ATOM   1372  O   ILE A 171      18.074 -35.337  -3.685  1.00 59.09           O  
ATOM   1373  CG1 ILE A 171      16.412 -36.965  -7.646  1.00 59.09           C  
ATOM   1374  CG2 ILE A 171      17.388 -37.839  -5.488  1.00 59.09           C  
ATOM   1375  CD1 ILE A 171      16.434 -38.309  -8.360  1.00 59.09           C  
ATOM   1376  N   SER A 172      19.733 -34.897  -5.262  1.00 58.68           N  
ATOM   1377  CA  SER A 172      20.767 -34.779  -4.239  1.00 58.68           C  
ATOM   1378  C   SER A 172      20.507 -33.585  -3.327  1.00 58.68           C  
ATOM   1379  CB  SER A 172      22.147 -34.648  -4.884  1.00 58.68           C  
ATOM   1380  O   SER A 172      20.659 -33.684  -2.107  1.00 58.68           O  
ATOM   1381  OG  SER A 172      22.663 -33.340  -4.706  1.00 58.68           O  
ATOM   1382  N   SER A 173      20.164 -32.363  -3.898  1.00 63.88           N  
ATOM   1383  CA  SER A 173      19.869 -31.177  -3.101  1.00 63.88           C  
ATOM   1384  C   SER A 173      18.618 -31.379  -2.252  1.00 63.88           C  
ATOM   1385  CB  SER A 173      19.690 -29.955  -4.003  1.00 63.88           C  
ATOM   1386  O   SER A 173      18.573 -30.956  -1.095  1.00 63.88           O  
ATOM   1387  OG  SER A 173      19.191 -28.853  -3.265  1.00 63.88           O  
ATOM   1388  N   TRP A 174      17.661 -32.146  -2.815  1.00 63.64           N  
ATOM   1389  CA  TRP A 174      16.403 -32.429  -2.131  1.00 63.64           C  
ATOM   1390  C   TRP A 174      16.615 -33.416  -0.988  1.00 63.64           C  
ATOM   1391  CB  TRP A 174      15.369 -32.983  -3.115  1.00 63.64           C  
ATOM   1392  O   TRP A 174      16.040 -33.258   0.092  1.00 63.64           O  
ATOM   1393  CG  TRP A 174      14.002 -33.162  -2.525  1.00 63.64           C  
ATOM   1394  CD1 TRP A 174      13.599 -34.143  -1.662  1.00 63.64           C  
ATOM   1395  CD2 TRP A 174      12.856 -32.338  -2.759  1.00 63.64           C  
ATOM   1396  CE2 TRP A 174      11.791 -32.879  -2.005  1.00 63.64           C  
ATOM   1397  CE3 TRP A 174      12.626 -31.193  -3.534  1.00 63.64           C  
ATOM   1398  NE1 TRP A 174      12.270 -33.978  -1.346  1.00 63.64           N  
ATOM   1399  CH2 TRP A 174      10.317 -31.193  -2.769  1.00 63.64           C  
ATOM   1400  CZ2 TRP A 174      10.514 -32.312  -2.003  1.00 63.64           C  
ATOM   1401  CZ3 TRP A 174      11.355 -30.631  -3.531  1.00 63.64           C  
ATOM   1402  N   LEU A 175      17.550 -34.496  -1.127  1.00 62.87           N  
ATOM   1403  CA  LEU A 175      17.683 -35.551  -0.129  1.00 62.87           C  
ATOM   1404  C   LEU A 175      19.017 -35.444   0.602  1.00 62.87           C  
ATOM   1405  CB  LEU A 175      17.557 -36.929  -0.785  1.00 62.87           C  
ATOM   1406  O   LEU A 175      19.122 -35.821   1.771  1.00 62.87           O  
ATOM   1407  CG  LEU A 175      16.170 -37.306  -1.309  1.00 62.87           C  
ATOM   1408  CD1 LEU A 175      16.244 -38.589  -2.130  1.00 62.87           C  
ATOM   1409  CD2 LEU A 175      15.186 -37.460  -0.155  1.00 62.87           C  
ATOM   1410  N   ASN A 176      20.068 -34.886  -0.075  1.00 55.54           N  
ATOM   1411  CA  ASN A 176      21.412 -35.187   0.407  1.00 55.54           C  
ATOM   1412  C   ASN A 176      22.078 -33.957   1.017  1.00 55.54           C  
ATOM   1413  CB  ASN A 176      22.273 -35.752  -0.724  1.00 55.54           C  
ATOM   1414  O   ASN A 176      23.255 -33.999   1.379  1.00 55.54           O  
ATOM   1415  CG  ASN A 176      21.924 -37.187  -1.064  1.00 55.54           C  
ATOM   1416  ND2 ASN A 176      22.239 -37.601  -2.286  1.00 55.54           N  
ATOM   1417  OD1 ASN A 176      21.374 -37.918  -0.236  1.00 55.54           O  
ATOM   1418  N   THR A 177      21.313 -32.755   1.230  1.00 60.40           N  
ATOM   1419  CA  THR A 177      21.926 -31.627   1.923  1.00 60.40           C  
ATOM   1420  C   THR A 177      21.225 -31.362   3.252  1.00 60.40           C  
ATOM   1421  CB  THR A 177      21.889 -30.353   1.057  1.00 60.40           C  
ATOM   1422  O   THR A 177      20.048 -31.692   3.416  1.00 60.40           O  
ATOM   1423  CG2 THR A 177      22.674 -30.545  -0.236  1.00 60.40           C  
ATOM   1424  OG1 THR A 177      20.528 -30.041   0.736  1.00 60.40           O  
ATOM   1425  N   THR A 178      21.938 -31.295   4.357  1.00 61.93           N  
ATOM   1426  CA  THR A 178      21.413 -30.921   5.665  1.00 61.93           C  
ATOM   1427  C   THR A 178      21.770 -29.475   5.998  1.00 61.93           C  
ATOM   1428  CB  THR A 178      21.947 -31.852   6.769  1.00 61.93           C  
ATOM   1429  O   THR A 178      22.945 -29.101   5.982  1.00 61.93           O  
ATOM   1430  CG2 THR A 178      20.809 -32.405   7.620  1.00 61.93           C  
ATOM   1431  OG1 THR A 178      22.652 -32.944   6.165  1.00 61.93           O  
ATOM   1432  N   PRO A 179      20.747 -28.613   6.156  1.00 79.01           N  
ATOM   1433  CA  PRO A 179      19.336 -28.997   6.060  1.00 79.01           C  
ATOM   1434  C   PRO A 179      18.837 -29.053   4.618  1.00 79.01           C  
ATOM   1435  CB  PRO A 179      18.617 -27.897   6.845  1.00 79.01           C  
ATOM   1436  O   PRO A 179      19.225 -28.221   3.794  1.00 79.01           O  
ATOM   1437  CG  PRO A 179      19.647 -26.831   7.041  1.00 79.01           C  
ATOM   1438  CD  PRO A 179      20.975 -27.362   6.583  1.00 79.01           C  
ATOM   1439  N   THR A 180      18.078 -30.229   4.279  1.00 82.54           N  
ATOM   1440  CA  THR A 180      17.524 -30.426   2.944  1.00 82.54           C  
ATOM   1441  C   THR A 180      16.259 -29.592   2.755  1.00 82.54           C  
ATOM   1442  CB  THR A 180      17.207 -31.910   2.684  1.00 82.54           C  
ATOM   1443  O   THR A 180      15.687 -29.093   3.726  1.00 82.54           O  
ATOM   1444  CG2 THR A 180      18.437 -32.783   2.908  1.00 82.54           C  
ATOM   1445  OG1 THR A 180      16.167 -32.334   3.575  1.00 82.54           O  
ATOM   1446  N   GLN A 181      15.905 -29.355   1.416  1.00 83.55           N  
ATOM   1447  CA  GLN A 181      14.620 -28.746   1.093  1.00 83.55           C  
ATOM   1448  C   GLN A 181      13.468 -29.525   1.722  1.00 83.55           C  
ATOM   1449  CB  GLN A 181      14.431 -28.663  -0.423  1.00 83.55           C  
ATOM   1450  O   GLN A 181      12.512 -28.932   2.225  1.00 83.55           O  
ATOM   1451  CG  GLN A 181      15.291 -27.599  -1.092  1.00 83.55           C  
ATOM   1452  CD  GLN A 181      15.095 -27.547  -2.595  1.00 83.55           C  
ATOM   1453  NE2 GLN A 181      15.355 -26.385  -3.187  1.00 83.55           N  
ATOM   1454  OE1 GLN A 181      14.714 -28.541  -3.220  1.00 83.55           O  
ATOM   1455  N   TYR A 182      13.562 -30.837   1.704  1.00 83.78           N  
ATOM   1456  CA  TYR A 182      12.531 -31.713   2.249  1.00 83.78           C  
ATOM   1457  C   TYR A 182      12.375 -31.503   3.750  1.00 83.78           C  
ATOM   1458  CB  TYR A 182      12.864 -33.180   1.959  1.00 83.78           C  
ATOM   1459  O   TYR A 182      11.257 -31.357   4.250  1.00 83.78           O  
ATOM   1460  CG  TYR A 182      11.859 -34.153   2.526  1.00 83.78           C  
ATOM   1461  CD1 TYR A 182      12.092 -34.798   3.738  1.00 83.78           C  
ATOM   1462  CD2 TYR A 182      10.676 -34.431   1.850  1.00 83.78           C  
ATOM   1463  CE1 TYR A 182      11.170 -35.697   4.264  1.00 83.78           C  
ATOM   1464  CE2 TYR A 182       9.747 -35.329   2.366  1.00 83.78           C  
ATOM   1465  OH  TYR A 182       9.086 -36.845   4.087  1.00 83.78           O  
ATOM   1466  CZ  TYR A 182      10.002 -35.955   3.572  1.00 83.78           C  
ATOM   1467  N   SER A 183      13.499 -31.551   4.464  1.00 87.27           N  
ATOM   1468  CA  SER A 183      13.436 -31.363   5.910  1.00 87.27           C  
ATOM   1469  C   SER A 183      12.898 -29.981   6.264  1.00 87.27           C  
ATOM   1470  CB  SER A 183      14.818 -31.556   6.536  1.00 87.27           C  
ATOM   1471  O   SER A 183      12.150 -29.830   7.233  1.00 87.27           O  
ATOM   1472  OG  SER A 183      15.689 -30.500   6.171  1.00 87.27           O  
ATOM   1473  N   THR A 184      13.275 -28.988   5.509  1.00 90.33           N  
ATOM   1474  CA  THR A 184      12.794 -27.628   5.723  1.00 90.33           C  
ATOM   1475  C   THR A 184      11.295 -27.536   5.450  1.00 90.33           C  
ATOM   1476  CB  THR A 184      13.544 -26.622   4.831  1.00 90.33           C  
ATOM   1477  O   THR A 184      10.556 -26.916   6.217  1.00 90.33           O  
ATOM   1478  CG2 THR A 184      13.110 -25.191   5.130  1.00 90.33           C  
ATOM   1479  OG1 THR A 184      14.953 -26.741   5.068  1.00 90.33           O  
ATOM   1480  N   ARG A 185      10.886 -28.145   4.446  1.00 90.90           N  
ATOM   1481  CA  ARG A 185       9.468 -28.194   4.105  1.00 90.90           C  
ATOM   1482  C   ARG A 185       8.661 -28.858   5.215  1.00 90.90           C  
ATOM   1483  CB  ARG A 185       9.258 -28.941   2.786  1.00 90.90           C  
ATOM   1484  O   ARG A 185       7.587 -28.377   5.581  1.00 90.90           O  
ATOM   1485  CG  ARG A 185       7.803 -29.039   2.358  1.00 90.90           C  
ATOM   1486  CD  ARG A 185       7.647 -29.820   1.061  1.00 90.90           C  
ATOM   1487  NE  ARG A 185       6.244 -30.090   0.760  1.00 90.90           N  
ATOM   1488  NH1 ARG A 185       5.979 -31.679   2.416  1.00 90.90           N  
ATOM   1489  NH2 ARG A 185       4.219 -31.133   1.053  1.00 90.90           N  
ATOM   1490  CZ  ARG A 185       5.484 -30.967   1.410  1.00 90.90           C  
ATOM   1491  N   SER A 186       9.103 -29.944   5.674  1.00 90.00           N  
ATOM   1492  CA  SER A 186       8.415 -30.659   6.744  1.00 90.00           C  
ATOM   1493  C   SER A 186       8.215 -29.768   7.965  1.00 90.00           C  
ATOM   1494  CB  SER A 186       9.196 -31.913   7.140  1.00 90.00           C  
ATOM   1495  O   SER A 186       7.143 -29.772   8.574  1.00 90.00           O  
ATOM   1496  OG  SER A 186       9.227 -32.844   6.072  1.00 90.00           O  
ATOM   1497  N   VAL A 187       9.209 -29.027   8.320  1.00 92.05           N  
ATOM   1498  CA  VAL A 187       9.116 -28.118   9.458  1.00 92.05           C  
ATOM   1499  C   VAL A 187       8.091 -27.025   9.164  1.00 92.05           C  
ATOM   1500  CB  VAL A 187      10.486 -27.488   9.794  1.00 92.05           C  
ATOM   1501  O   VAL A 187       7.329 -26.625  10.048  1.00 92.05           O  
ATOM   1502  CG1 VAL A 187      10.338 -26.421  10.878  1.00 92.05           C  
ATOM   1503  CG2 VAL A 187      11.475 -28.566  10.232  1.00 92.05           C  
ATOM   1504  N   LEU A 188       8.168 -26.529   7.961  1.00 93.79           N  
ATOM   1505  CA  LEU A 188       7.191 -25.535   7.530  1.00 93.79           C  
ATOM   1506  C   LEU A 188       5.770 -26.065   7.686  1.00 93.79           C  
ATOM   1507  CB  LEU A 188       7.442 -25.133   6.074  1.00 93.79           C  
ATOM   1508  O   LEU A 188       4.919 -25.404   8.284  1.00 93.79           O  
ATOM   1509  CG  LEU A 188       6.682 -23.905   5.569  1.00 93.79           C  
ATOM   1510  CD1 LEU A 188       7.465 -23.220   4.453  1.00 93.79           C  
ATOM   1511  CD2 LEU A 188       5.289 -24.298   5.088  1.00 93.79           C  
ATOM   1512  N   LEU A 189       5.493 -27.251   7.178  1.00 93.14           N  
ATOM   1513  CA  LEU A 189       4.165 -27.852   7.238  1.00 93.14           C  
ATOM   1514  C   LEU A 189       3.742 -28.093   8.683  1.00 93.14           C  
ATOM   1515  CB  LEU A 189       4.137 -29.170   6.460  1.00 93.14           C  
ATOM   1516  O   LEU A 189       2.588 -27.854   9.045  1.00 93.14           O  
ATOM   1517  CG  LEU A 189       4.188 -29.059   4.935  1.00 93.14           C  
ATOM   1518  CD1 LEU A 189       4.325 -30.442   4.307  1.00 93.14           C  
ATOM   1519  CD2 LEU A 189       2.947 -28.347   4.409  1.00 93.14           C  
ATOM   1520  N   HIS A 190       4.719 -28.523   9.455  1.00 92.76           N  
ATOM   1521  CA  HIS A 190       4.433 -28.733  10.870  1.00 92.76           C  
ATOM   1522  C   HIS A 190       4.030 -27.429  11.550  1.00 92.76           C  
ATOM   1523  CB  HIS A 190       5.647 -29.340  11.576  1.00 92.76           C  
ATOM   1524  O   HIS A 190       3.063 -27.396  12.315  1.00 92.76           O  
ATOM   1525  CG  HIS A 190       5.455 -29.520  13.049  1.00 92.76           C  
ATOM   1526  CD2 HIS A 190       5.946 -28.823  14.101  1.00 92.76           C  
ATOM   1527  ND1 HIS A 190       4.676 -30.524  13.580  1.00 92.76           N  
ATOM   1528  CE1 HIS A 190       4.695 -30.437  14.900  1.00 92.76           C  
ATOM   1529  NE2 HIS A 190       5.459 -29.413  15.241  1.00 92.76           N  
ATOM   1530  N   SER A 191       4.722 -26.366  11.304  1.00 93.36           N  
ATOM   1531  CA  SER A 191       4.444 -25.070  11.915  1.00 93.36           C  
ATOM   1532  C   SER A 191       3.084 -24.534  11.481  1.00 93.36           C  
ATOM   1533  CB  SER A 191       5.537 -24.062  11.555  1.00 93.36           C  
ATOM   1534  O   SER A 191       2.379 -23.903  12.271  1.00 93.36           O  
ATOM   1535  OG  SER A 191       6.785 -24.459  12.096  1.00 93.36           O  
ATOM   1536  N   LEU A 192       2.731 -24.824  10.270  1.00 93.22           N  
ATOM   1537  CA  LEU A 192       1.439 -24.397   9.744  1.00 93.22           C  
ATOM   1538  C   LEU A 192       0.300 -25.142  10.433  1.00 93.22           C  
ATOM   1539  CB  LEU A 192       1.373 -24.625   8.232  1.00 93.22           C  
ATOM   1540  O   LEU A 192      -0.765 -24.569  10.675  1.00 93.22           O  
ATOM   1541  CG  LEU A 192       2.168 -23.649   7.364  1.00 93.22           C  
ATOM   1542  CD1 LEU A 192       2.172 -24.114   5.911  1.00 93.22           C  
ATOM   1543  CD2 LEU A 192       1.593 -22.241   7.478  1.00 93.22           C  
ATOM   1544  N   ASN A 193       0.497 -26.348  10.779  1.00 91.69           N  
ATOM   1545  CA  ASN A 193      -0.521 -27.172  11.421  1.00 91.69           C  
ATOM   1546  C   ASN A 193      -0.584 -26.916  12.924  1.00 91.69           C  
ATOM   1547  CB  ASN A 193      -0.264 -28.655  11.146  1.00 91.69           C  
ATOM   1548  O   ASN A 193      -1.617 -27.146  13.555  1.00 91.69           O  
ATOM   1549  CG  ASN A 193      -0.551 -29.041   9.708  1.00 91.69           C  
ATOM   1550  ND2 ASN A 193       0.201 -30.005   9.191  1.00 91.69           N  
ATOM   1551  OD1 ASN A 193      -1.440 -28.476   9.066  1.00 91.69           O  
ATOM   1552  N   HIS A 194       0.546 -26.361  13.432  1.00 90.07           N  
ATOM   1553  CA  HIS A 194       0.643 -26.064  14.857  1.00 90.07           C  
ATOM   1554  C   HIS A 194       1.301 -24.709  15.094  1.00 90.07           C  
ATOM   1555  CB  HIS A 194       1.424 -27.162  15.581  1.00 90.07           C  
ATOM   1556  O   HIS A 194       2.451 -24.642  15.533  1.00 90.07           O  
ATOM   1557  CG  HIS A 194       0.825 -28.524  15.432  1.00 90.07           C  
ATOM   1558  CD2 HIS A 194      -0.096 -29.177  16.180  1.00 90.07           C  
ATOM   1559  ND1 HIS A 194       1.170 -29.380  14.409  1.00 90.07           N  
ATOM   1560  CE1 HIS A 194       0.484 -30.504  14.534  1.00 90.07           C  
ATOM   1561  NE2 HIS A 194      -0.291 -30.407  15.601  1.00 90.07           N  
ATOM   1562  N   PRO A 195       0.612 -23.592  14.783  1.00 88.40           N  
ATOM   1563  CA  PRO A 195       1.224 -22.261  14.801  1.00 88.40           C  
ATOM   1564  C   PRO A 195       1.406 -21.714  16.214  1.00 88.40           C  
ATOM   1565  CB  PRO A 195       0.232 -21.407  14.008  1.00 88.40           C  
ATOM   1566  O   PRO A 195       0.819 -20.686  16.563  1.00 88.40           O  
ATOM   1567  CG  PRO A 195      -1.095 -22.057  14.229  1.00 88.40           C  
ATOM   1568  CD  PRO A 195      -0.878 -23.531  14.422  1.00 88.40           C  
ATOM   1569  N   THR A 196       2.135 -22.415  17.011  1.00 85.77           N  
ATOM   1570  CA  THR A 196       2.514 -21.908  18.325  1.00 85.77           C  
ATOM   1571  C   THR A 196       3.779 -21.058  18.232  1.00 85.77           C  
ATOM   1572  CB  THR A 196       2.737 -23.057  19.325  1.00 85.77           C  
ATOM   1573  O   THR A 196       4.464 -21.065  17.208  1.00 85.77           O  
ATOM   1574  CG2 THR A 196       1.511 -23.960  19.408  1.00 85.77           C  
ATOM   1575  OG1 THR A 196       3.863 -23.837  18.903  1.00 85.77           O  
ATOM   1576  N   GLN A 197       3.954 -20.274  19.183  1.00 85.01           N  
ATOM   1577  CA  GLN A 197       5.158 -19.451  19.230  1.00 85.01           C  
ATOM   1578  C   GLN A 197       6.414 -20.306  19.094  1.00 85.01           C  
ATOM   1579  CB  GLN A 197       5.208 -18.647  20.530  1.00 85.01           C  
ATOM   1580  O   GLN A 197       7.345 -19.940  18.373  1.00 85.01           O  
ATOM   1581  CG  GLN A 197       6.274 -17.559  20.539  1.00 85.01           C  
ATOM   1582  CD  GLN A 197       5.967 -16.429  19.574  1.00 85.01           C  
ATOM   1583  NE2 GLN A 197       6.971 -15.609  19.282  1.00 85.01           N  
ATOM   1584  OE1 GLN A 197       4.837 -16.294  19.094  1.00 85.01           O  
ATOM   1585  N   ASP A 198       6.453 -21.364  19.775  1.00 88.29           N  
ATOM   1586  CA  ASP A 198       7.594 -22.273  19.724  1.00 88.29           C  
ATOM   1587  C   ASP A 198       7.828 -22.783  18.304  1.00 88.29           C  
ATOM   1588  CB  ASP A 198       7.386 -23.450  20.679  1.00 88.29           C  
ATOM   1589  O   ASP A 198       8.966 -22.827  17.834  1.00 88.29           O  
ATOM   1590  CG  ASP A 198       7.544 -23.065  22.139  1.00 88.29           C  
ATOM   1591  OD1 ASP A 198       8.107 -21.987  22.428  1.00 88.29           O  
ATOM   1592  OD2 ASP A 198       7.104 -23.848  23.009  1.00 88.29           O  
ATOM   1593  N   SER A 199       6.745 -23.150  17.704  1.00 90.57           N  
ATOM   1594  CA  SER A 199       6.868 -23.654  16.340  1.00 90.57           C  
ATOM   1595  C   SER A 199       7.353 -22.564  15.390  1.00 90.57           C  
ATOM   1596  CB  SER A 199       5.530 -24.210  15.851  1.00 90.57           C  
ATOM   1597  O   SER A 199       8.107 -22.840  14.454  1.00 90.57           O  
ATOM   1598  OG  SER A 199       4.573 -23.174  15.718  1.00 90.57           O  
ATOM   1599  N   ILE A 200       6.921 -21.366  15.607  1.00 91.48           N  
ATOM   1600  CA  ILE A 200       7.311 -20.232  14.776  1.00 91.48           C  
ATOM   1601  C   ILE A 200       8.801 -19.951  14.953  1.00 91.48           C  
ATOM   1602  CB  ILE A 200       6.484 -18.972  15.115  1.00 91.48           C  
ATOM   1603  O   ILE A 200       9.522 -19.748  13.973  1.00 91.48           O  
ATOM   1604  CG1 ILE A 200       5.016 -19.175  14.725  1.00 91.48           C  
ATOM   1605  CG2 ILE A 200       7.070 -17.739  14.421  1.00 91.48           C  
ATOM   1606  CD1 ILE A 200       4.083 -18.085  15.234  1.00 91.48           C  
ATOM   1607  N   TYR A 201       9.271 -20.012  16.203  1.00 92.81           N  
ATOM   1608  CA  TYR A 201      10.689 -19.813  16.481  1.00 92.81           C  
ATOM   1609  C   TYR A 201      11.529 -20.912  15.842  1.00 92.81           C  
ATOM   1610  CB  TYR A 201      10.941 -19.776  17.992  1.00 92.81           C  
ATOM   1611  O   TYR A 201      12.594 -20.642  15.282  1.00 92.81           O  
ATOM   1612  CG  TYR A 201      10.705 -18.421  18.614  1.00 92.81           C  
ATOM   1613  CD1 TYR A 201      11.618 -17.384  18.438  1.00 92.81           C  
ATOM   1614  CD2 TYR A 201       9.569 -18.176  19.378  1.00 92.81           C  
ATOM   1615  CE1 TYR A 201      11.406 -16.134  19.011  1.00 92.81           C  
ATOM   1616  CE2 TYR A 201       9.347 -16.930  19.955  1.00 92.81           C  
ATOM   1617  OH  TYR A 201      10.054 -14.682  20.335  1.00 92.81           O  
ATOM   1618  CZ  TYR A 201      10.269 -15.917  19.766  1.00 92.81           C  
ATOM   1619  N   ASN A 202      11.012 -22.079  16.012  1.00 92.96           N  
ATOM   1620  CA  ASN A 202      11.700 -23.214  15.405  1.00 92.96           C  
ATOM   1621  C   ASN A 202      11.803 -23.061  13.890  1.00 92.96           C  
ATOM   1622  CB  ASN A 202      10.992 -24.523  15.760  1.00 92.96           C  
ATOM   1623  O   ASN A 202      12.861 -23.304  13.308  1.00 92.96           O  
ATOM   1624  CG  ASN A 202      11.757 -25.746  15.292  1.00 92.96           C  
ATOM   1625  ND2 ASN A 202      11.061 -26.663  14.630  1.00 92.96           N  
ATOM   1626  OD1 ASN A 202      12.963 -25.865  15.524  1.00 92.96           O  
ATOM   1627  N   LEU A 203      10.710 -22.646  13.275  1.00 94.78           N  
ATOM   1628  CA  LEU A 203      10.696 -22.408  11.836  1.00 94.78           C  
ATOM   1629  C   LEU A 203      11.715 -21.340  11.452  1.00 94.78           C  
ATOM   1630  CB  LEU A 203       9.298 -21.985  11.376  1.00 94.78           C  
ATOM   1631  O   LEU A 203      12.475 -21.516  10.497  1.00 94.78           O  
ATOM   1632  CG  LEU A 203       9.151 -21.625   9.896  1.00 94.78           C  
ATOM   1633  CD1 LEU A 203       9.560 -22.804   9.021  1.00 94.78           C  
ATOM   1634  CD2 LEU A 203       7.721 -21.194   9.590  1.00 94.78           C  
ATOM   1635  N   PHE A 204      11.709 -20.288  12.153  1.00 95.99           N  
ATOM   1636  CA  PHE A 204      12.652 -19.198  11.932  1.00 95.99           C  
ATOM   1637  C   PHE A 204      14.088 -19.708  11.972  1.00 95.99           C  
ATOM   1638  CB  PHE A 204      12.457 -18.096  12.978  1.00 95.99           C  
ATOM   1639  O   PHE A 204      14.878 -19.424  11.069  1.00 95.99           O  
ATOM   1640  CG  PHE A 204      13.359 -16.908  12.784  1.00 95.99           C  
ATOM   1641  CD1 PHE A 204      14.296 -16.564  13.750  1.00 95.99           C  
ATOM   1642  CD2 PHE A 204      13.271 -16.134  11.634  1.00 95.99           C  
ATOM   1643  CE1 PHE A 204      15.133 -15.465  13.573  1.00 95.99           C  
ATOM   1644  CE2 PHE A 204      14.103 -15.034  11.450  1.00 95.99           C  
ATOM   1645  CZ  PHE A 204      15.033 -14.701  12.421  1.00 95.99           C  
ATOM   1646  N   ARG A 205      14.458 -20.423  12.948  1.00 95.55           N  
ATOM   1647  CA  ARG A 205      15.793 -20.985  13.126  1.00 95.55           C  
ATOM   1648  C   ARG A 205      16.168 -21.887  11.955  1.00 95.55           C  
ATOM   1649  CB  ARG A 205      15.877 -21.767  14.438  1.00 95.55           C  
ATOM   1650  O   ARG A 205      17.247 -21.746  11.376  1.00 95.55           O  
ATOM   1651  CG  ARG A 205      17.259 -22.330  14.733  1.00 95.55           C  
ATOM   1652  CD  ARG A 205      17.264 -23.181  15.994  1.00 95.55           C  
ATOM   1653  NE  ARG A 205      16.335 -24.303  15.891  1.00 95.55           N  
ATOM   1654  NH1 ARG A 205      17.728 -25.605  14.588  1.00 95.55           N  
ATOM   1655  NH2 ARG A 205      15.661 -26.386  15.197  1.00 95.55           N  
ATOM   1656  CZ  ARG A 205      16.577 -25.429  15.225  1.00 95.55           C  
ATOM   1657  N   ILE A 206      15.281 -22.778  11.569  1.00 94.49           N  
ATOM   1658  CA  ILE A 206      15.532 -23.763  10.522  1.00 94.49           C  
ATOM   1659  C   ILE A 206      15.725 -23.054   9.184  1.00 94.49           C  
ATOM   1660  CB  ILE A 206      14.382 -24.790  10.424  1.00 94.49           C  
ATOM   1661  O   ILE A 206      16.588 -23.438   8.390  1.00 94.49           O  
ATOM   1662  CG1 ILE A 206      14.383 -25.711  11.650  1.00 94.49           C  
ATOM   1663  CG2 ILE A 206      14.491 -25.600   9.130  1.00 94.49           C  
ATOM   1664  CD1 ILE A 206      15.637 -26.564  11.782  1.00 94.49           C  
ATOM   1665  N   LEU A 207      14.926 -22.069   8.906  1.00 95.68           N  
ATOM   1666  CA  LEU A 207      15.048 -21.317   7.662  1.00 95.68           C  
ATOM   1667  C   LEU A 207      16.389 -20.596   7.592  1.00 95.68           C  
ATOM   1668  CB  LEU A 207      13.904 -20.308   7.531  1.00 95.68           C  
ATOM   1669  O   LEU A 207      17.016 -20.543   6.531  1.00 95.68           O  
ATOM   1670  CG  LEU A 207      12.502 -20.891   7.355  1.00 95.68           C  
ATOM   1671  CD1 LEU A 207      11.482 -19.772   7.171  1.00 95.68           C  
ATOM   1672  CD2 LEU A 207      12.467 -21.853   6.172  1.00 95.68           C  
ATOM   1673  N   ARG A 208      16.894 -20.099   8.649  1.00 94.65           N  
ATOM   1674  CA  ARG A 208      18.195 -19.439   8.697  1.00 94.65           C  
ATOM   1675  C   ARG A 208      19.323 -20.432   8.434  1.00 94.65           C  
ATOM   1676  CB  ARG A 208      18.403 -18.756  10.050  1.00 94.65           C  
ATOM   1677  O   ARG A 208      20.272 -20.124   7.711  1.00 94.65           O  
ATOM   1678  CG  ARG A 208      17.680 -17.425  10.186  1.00 94.65           C  
ATOM   1679  CD  ARG A 208      18.050 -16.712  11.478  1.00 94.65           C  
ATOM   1680  NE  ARG A 208      19.383 -16.121  11.405  1.00 94.65           N  
ATOM   1681  NH1 ARG A 208      19.282 -15.123  13.486  1.00 94.65           N  
ATOM   1682  NH2 ARG A 208      21.158 -14.892  12.189  1.00 94.65           N  
ATOM   1683  CZ  ARG A 208      19.938 -15.380  12.360  1.00 94.65           C  
ATOM   1684  N   GLU A 209      19.169 -21.529   9.032  1.00 93.17           N  
ATOM   1685  CA  GLU A 209      20.166 -22.574   8.821  1.00 93.17           C  
ATOM   1686  C   GLU A 209      20.230 -22.986   7.353  1.00 93.17           C  
ATOM   1687  CB  GLU A 209      19.861 -23.792   9.696  1.00 93.17           C  
ATOM   1688  O   GLU A 209      21.317 -23.183   6.805  1.00 93.17           O  
ATOM   1689  CG  GLU A 209      20.130 -23.568  11.177  1.00 93.17           C  
ATOM   1690  CD  GLU A 209      19.719 -24.746  12.046  1.00 93.17           C  
ATOM   1691  OE1 GLU A 209      19.943 -24.699  13.277  1.00 93.17           O  
ATOM   1692  OE2 GLU A 209      19.169 -25.724  11.492  1.00 93.17           O  
ATOM   1693  N   ARG A 210      19.019 -23.057   6.754  1.00 91.65           N  
ATOM   1694  CA  ARG A 210      18.960 -23.404   5.337  1.00 91.65           C  
ATOM   1695  C   ARG A 210      19.587 -22.310   4.479  1.00 91.65           C  
ATOM   1696  CB  ARG A 210      17.514 -23.647   4.902  1.00 91.65           C  
ATOM   1697  O   ARG A 210      20.337 -22.600   3.545  1.00 91.65           O  
ATOM   1698  CG  ARG A 210      17.357 -23.937   3.418  1.00 91.65           C  
ATOM   1699  CD  ARG A 210      18.095 -25.204   3.010  1.00 91.65           C  
ATOM   1700  NE  ARG A 210      17.879 -25.525   1.601  1.00 91.65           N  
ATOM   1701  NH1 ARG A 210      19.259 -27.377   1.597  1.00 91.65           N  
ATOM   1702  NH2 ARG A 210      18.170 -26.748  -0.320  1.00 91.65           N  
ATOM   1703  CZ  ARG A 210      18.436 -26.549   0.963  1.00 91.65           C  
ATOM   1704  N   ARG A 211      19.233 -21.173   4.785  1.00 90.93           N  
ATOM   1705  CA  ARG A 211      19.809 -20.047   4.057  1.00 90.93           C  
ATOM   1706  C   ARG A 211      21.331 -20.060   4.145  1.00 90.93           C  
ATOM   1707  CB  ARG A 211      19.264 -18.723   4.596  1.00 90.93           C  
ATOM   1708  O   ARG A 211      22.018 -19.882   3.137  1.00 90.93           O  
ATOM   1709  CG  ARG A 211      19.805 -17.497   3.878  1.00 90.93           C  
ATOM   1710  CD  ARG A 211      19.453 -16.211   4.614  1.00 90.93           C  
ATOM   1711  NE  ARG A 211      20.091 -16.149   5.925  1.00 90.93           N  
ATOM   1712  NH1 ARG A 211      18.909 -14.298   6.642  1.00 90.93           N  
ATOM   1713  NH2 ARG A 211      20.459 -15.277   8.018  1.00 90.93           N  
ATOM   1714  CZ  ARG A 211      19.818 -15.242   6.859  1.00 90.93           C  
ATOM   1715  N   GLU A 212      21.906 -20.256   5.326  1.00 89.62           N  
ATOM   1716  CA  GLU A 212      23.351 -20.276   5.539  1.00 89.62           C  
ATOM   1717  C   GLU A 212      24.002 -21.439   4.797  1.00 89.62           C  
ATOM   1718  CB  GLU A 212      23.672 -20.359   7.034  1.00 89.62           C  
ATOM   1719  O   GLU A 212      25.106 -21.303   4.265  1.00 89.62           O  
ATOM   1720  CG  GLU A 212      23.331 -19.094   7.808  1.00 89.62           C  
ATOM   1721  CD  GLU A 212      23.990 -17.847   7.240  1.00 89.62           C  
ATOM   1722  OE1 GLU A 212      23.342 -16.776   7.216  1.00 89.62           O  
ATOM   1723  OE2 GLU A 212      25.163 -17.942   6.816  1.00 89.62           O  
ATOM   1724  N   HIS A 213      23.345 -22.440   4.795  1.00 86.01           N  
ATOM   1725  CA  HIS A 213      23.832 -23.606   4.068  1.00 86.01           C  
ATOM   1726  C   HIS A 213      23.959 -23.312   2.577  1.00 86.01           C  
ATOM   1727  CB  HIS A 213      22.905 -24.802   4.290  1.00 86.01           C  
ATOM   1728  O   HIS A 213      24.967 -23.655   1.955  1.00 86.01           O  
ATOM   1729  CG  HIS A 213      23.255 -25.995   3.459  1.00 86.01           C  
ATOM   1730  CD2 HIS A 213      22.649 -26.531   2.373  1.00 86.01           C  
ATOM   1731  ND1 HIS A 213      24.352 -26.788   3.720  1.00 86.01           N  
ATOM   1732  CE1 HIS A 213      24.406 -27.762   2.826  1.00 86.01           C  
ATOM   1733  NE2 HIS A 213      23.384 -27.629   1.998  1.00 86.01           N  
ATOM   1734  N   LEU A 214      22.909 -22.742   1.966  1.00 84.05           N  
ATOM   1735  CA  LEU A 214      22.932 -22.386   0.551  1.00 84.05           C  
ATOM   1736  C   LEU A 214      24.091 -21.442   0.247  1.00 84.05           C  
ATOM   1737  CB  LEU A 214      21.608 -21.736   0.141  1.00 84.05           C  
ATOM   1738  O   LEU A 214      24.754 -21.579  -0.783  1.00 84.05           O  
ATOM   1739  CG  LEU A 214      20.402 -22.669   0.027  1.00 84.05           C  
ATOM   1740  CD1 LEU A 214      19.146 -21.873  -0.312  1.00 84.05           C  
ATOM   1741  CD2 LEU A 214      20.657 -23.749  -1.020  1.00 84.05           C  
ATOM   1742  N   ARG A 215      24.416 -20.689   1.107  1.00 81.19           N  
ATOM   1743  CA  ARG A 215      25.471 -19.694   0.941  1.00 81.19           C  
ATOM   1744  C   ARG A 215      26.849 -20.348   0.969  1.00 81.19           C  
ATOM   1745  CB  ARG A 215      25.377 -18.623   2.030  1.00 81.19           C  
ATOM   1746  O   ARG A 215      27.766 -19.904   0.276  1.00 81.19           O  
ATOM   1747  CG  ARG A 215      26.204 -17.380   1.744  1.00 81.19           C  
ATOM   1748  CD  ARG A 215      26.040 -16.330   2.834  1.00 81.19           C  
ATOM   1749  NE  ARG A 215      27.079 -15.307   2.758  1.00 81.19           N  
ATOM   1750  NH1 ARG A 215      26.144 -13.944   4.373  1.00 81.19           N  
ATOM   1751  NH2 ARG A 215      28.098 -13.333   3.341  1.00 81.19           N  
ATOM   1752  CZ  ARG A 215      27.105 -14.197   3.491  1.00 81.19           C  
ATOM   1753  N   SER A 216      26.968 -21.386   1.773  1.00 82.83           N  
ATOM   1754  CA  SER A 216      28.267 -22.005   2.014  1.00 82.83           C  
ATOM   1755  C   SER A 216      28.642 -22.960   0.886  1.00 82.83           C  
ATOM   1756  CB  SER A 216      28.266 -22.753   3.348  1.00 82.83           C  
ATOM   1757  O   SER A 216      29.782 -23.424   0.811  1.00 82.83           O  
ATOM   1758  OG  SER A 216      27.448 -23.909   3.275  1.00 82.83           O  
ATOM   1759  N   GLN A 217      27.748 -23.130  -0.091  1.00 76.34           N  
ATOM   1760  CA  GLN A 217      28.030 -24.068  -1.172  1.00 76.34           C  
ATOM   1761  C   GLN A 217      28.994 -23.462  -2.188  1.00 76.34           C  
ATOM   1762  CB  GLN A 217      26.735 -24.493  -1.866  1.00 76.34           C  
ATOM   1763  O   GLN A 217      28.879 -22.285  -2.536  1.00 76.34           O  
ATOM   1764  CG  GLN A 217      25.802 -25.307  -0.980  1.00 76.34           C  
ATOM   1765  CD  GLN A 217      24.803 -26.126  -1.776  1.00 76.34           C  
ATOM   1766  NE2 GLN A 217      24.470 -27.309  -1.271  1.00 76.34           N  
ATOM   1767  OE1 GLN A 217      24.335 -25.699  -2.836  1.00 76.34           O  
ATOM   1768  N   ALA A 218      30.100 -24.285  -2.560  1.00 64.65           N  
ATOM   1769  CA  ALA A 218      31.118 -23.848  -3.512  1.00 64.65           C  
ATOM   1770  C   ALA A 218      30.529 -23.689  -4.911  1.00 64.65           C  
ATOM   1771  CB  ALA A 218      32.283 -24.834  -3.536  1.00 64.65           C  
ATOM   1772  O   ALA A 218      30.841 -22.728  -5.617  1.00 64.65           O  
ATOM   1773  N   VAL A 219      29.655 -24.635  -5.250  1.00 64.59           N  
ATOM   1774  CA  VAL A 219      28.952 -24.622  -6.528  1.00 64.59           C  
ATOM   1775  C   VAL A 219      27.461 -24.386  -6.296  1.00 64.59           C  
ATOM   1776  CB  VAL A 219      29.169 -25.938  -7.309  1.00 64.59           C  
ATOM   1777  O   VAL A 219      26.799 -25.179  -5.623  1.00 64.59           O  
ATOM   1778  CG1 VAL A 219      28.463 -25.885  -8.663  1.00 64.59           C  
ATOM   1779  CG2 VAL A 219      30.661 -26.210  -7.491  1.00 64.59           C  
ATOM   1780  N   ARG A 220      26.997 -23.184  -6.806  1.00 68.64           N  
ATOM   1781  CA  ARG A 220      25.603 -22.816  -6.583  1.00 68.64           C  
ATOM   1782  C   ARG A 220      24.691 -23.474  -7.614  1.00 68.64           C  
ATOM   1783  CB  ARG A 220      25.434 -21.296  -6.629  1.00 68.64           C  
ATOM   1784  O   ARG A 220      25.003 -23.488  -8.807  1.00 68.64           O  
ATOM   1785  CG  ARG A 220      26.172 -20.561  -5.522  1.00 68.64           C  
ATOM   1786  CD  ARG A 220      25.982 -19.054  -5.621  1.00 68.64           C  
ATOM   1787  NE  ARG A 220      26.808 -18.341  -4.651  1.00 68.64           N  
ATOM   1788  NH1 ARG A 220      26.191 -16.232  -5.365  1.00 68.64           N  
ATOM   1789  NH2 ARG A 220      27.671 -16.473  -3.631  1.00 68.64           N  
ATOM   1790  CZ  ARG A 220      26.888 -17.017  -4.551  1.00 68.64           C  
ATOM   1791  N   PRO A 221      23.740 -24.221  -7.153  1.00 63.41           N  
ATOM   1792  CA  PRO A 221      22.783 -24.798  -8.100  1.00 63.41           C  
ATOM   1793  C   PRO A 221      22.116 -23.744  -8.981  1.00 63.41           C  
ATOM   1794  CB  PRO A 221      21.756 -25.480  -7.192  1.00 63.41           C  
ATOM   1795  O   PRO A 221      22.179 -22.550  -8.677  1.00 63.41           O  
ATOM   1796  CG  PRO A 221      22.026 -24.929  -5.829  1.00 63.41           C  
ATOM   1797  CD  PRO A 221      23.348 -24.217  -5.855  1.00 63.41           C  
ATOM   1798  N   ALA A 222      21.693 -24.179 -10.238  1.00 60.84           N  
ATOM   1799  CA  ALA A 222      21.061 -23.293 -11.212  1.00 60.84           C  
ATOM   1800  C   ALA A 222      19.912 -22.512 -10.579  1.00 60.84           C  
ATOM   1801  CB  ALA A 222      20.558 -24.093 -12.411  1.00 60.84           C  
ATOM   1802  O   ALA A 222      19.704 -21.338 -10.893  1.00 60.84           O  
ATOM   1803  N   ASP A 223      19.295 -22.948  -9.566  1.00 70.48           N  
ATOM   1804  CA  ASP A 223      18.108 -22.316  -8.998  1.00 70.48           C  
ATOM   1805  C   ASP A 223      18.408 -21.713  -7.628  1.00 70.48           C  
ATOM   1806  CB  ASP A 223      16.963 -23.325  -8.889  1.00 70.48           C  
ATOM   1807  O   ASP A 223      17.491 -21.419  -6.858  1.00 70.48           O  
ATOM   1808  CG  ASP A 223      16.262 -23.573 -10.213  1.00 70.48           C  
ATOM   1809  OD1 ASP A 223      16.367 -22.726 -11.127  1.00 70.48           O  
ATOM   1810  OD2 ASP A 223      15.597 -24.623 -10.344  1.00 70.48           O  
ATOM   1811  N   PHE A 224      19.621 -21.646  -7.273  1.00 74.68           N  
ATOM   1812  CA  PHE A 224      20.119 -21.101  -6.015  1.00 74.68           C  
ATOM   1813  C   PHE A 224      19.477 -19.751  -5.718  1.00 74.68           C  
ATOM   1814  CB  PHE A 224      21.644 -20.960  -6.056  1.00 74.68           C  
ATOM   1815  O   PHE A 224      18.977 -19.526  -4.614  1.00 74.68           O  
ATOM   1816  CG  PHE A 224      22.203 -20.095  -4.958  1.00 74.68           C  
ATOM   1817  CD1 PHE A 224      22.498 -18.757  -5.191  1.00 74.68           C  
ATOM   1818  CD2 PHE A 224      22.432 -20.620  -3.693  1.00 74.68           C  
ATOM   1819  CE1 PHE A 224      23.015 -17.954  -4.177  1.00 74.68           C  
ATOM   1820  CE2 PHE A 224      22.949 -19.823  -2.675  1.00 74.68           C  
ATOM   1821  CZ  PHE A 224      23.241 -18.491  -2.919  1.00 74.68           C  
ATOM   1822  N   LEU A 225      19.376 -18.903  -6.665  1.00 76.74           N  
ATOM   1823  CA  LEU A 225      18.965 -17.521  -6.446  1.00 76.74           C  
ATOM   1824  C   LEU A 225      17.481 -17.442  -6.103  1.00 76.74           C  
ATOM   1825  CB  LEU A 225      19.260 -16.671  -7.684  1.00 76.74           C  
ATOM   1826  O   LEU A 225      17.079 -16.651  -5.247  1.00 76.74           O  
ATOM   1827  CG  LEU A 225      20.717 -16.250  -7.887  1.00 76.74           C  
ATOM   1828  CD1 LEU A 225      20.912 -15.674  -9.286  1.00 76.74           C  
ATOM   1829  CD2 LEU A 225      21.135 -15.241  -6.824  1.00 76.74           C  
ATOM   1830  N   ASN A 226      16.702 -18.348  -6.662  1.00 82.85           N  
ATOM   1831  CA  ASN A 226      15.266 -18.321  -6.407  1.00 82.85           C  
ATOM   1832  C   ASN A 226      14.941 -18.758  -4.981  1.00 82.85           C  
ATOM   1833  CB  ASN A 226      14.525 -19.203  -7.414  1.00 82.85           C  
ATOM   1834  O   ASN A 226      14.174 -18.092  -4.283  1.00 82.85           O  
ATOM   1835  CG  ASN A 226      14.442 -18.573  -8.791  1.00 82.85           C  
ATOM   1836  ND2 ASN A 226      14.392 -19.408  -9.823  1.00 82.85           N  
ATOM   1837  OD1 ASN A 226      14.423 -17.347  -8.927  1.00 82.85           O  
ATOM   1838  N   GLU A 227      15.520 -19.961  -4.619  1.00 87.17           N  
ATOM   1839  CA  GLU A 227      15.289 -20.394  -3.244  1.00 87.17           C  
ATOM   1840  C   GLU A 227      15.824 -19.371  -2.246  1.00 87.17           C  
ATOM   1841  CB  GLU A 227      15.936 -21.760  -2.996  1.00 87.17           C  
ATOM   1842  O   GLU A 227      15.155 -19.047  -1.263  1.00 87.17           O  
ATOM   1843  CG  GLU A 227      15.669 -22.323  -1.607  1.00 87.17           C  
ATOM   1844  CD  GLU A 227      16.307 -23.684  -1.379  1.00 87.17           C  
ATOM   1845  OE1 GLU A 227      16.065 -24.296  -0.314  1.00 87.17           O  
ATOM   1846  OE2 GLU A 227      17.055 -24.140  -2.272  1.00 87.17           O  
ATOM   1847  N   TYR A 228      16.999 -18.932  -2.555  1.00 87.49           N  
ATOM   1848  CA  TYR A 228      17.632 -17.936  -1.697  1.00 87.49           C  
ATOM   1849  C   TYR A 228      16.742 -16.710  -1.537  1.00 87.49           C  
ATOM   1850  CB  TYR A 228      18.992 -17.523  -2.266  1.00 87.49           C  
ATOM   1851  O   TYR A 228      16.563 -16.206  -0.425  1.00 87.49           O  
ATOM   1852  CG  TYR A 228      19.849 -16.753  -1.292  1.00 87.49           C  
ATOM   1853  CD1 TYR A 228      20.009 -15.374  -1.413  1.00 87.49           C  
ATOM   1854  CD2 TYR A 228      20.502 -17.401  -0.249  1.00 87.49           C  
ATOM   1855  CE1 TYR A 228      20.799 -14.660  -0.519  1.00 87.49           C  
ATOM   1856  CE2 TYR A 228      21.295 -16.697   0.652  1.00 87.49           C  
ATOM   1857  OH  TYR A 228      22.220 -14.627   1.398  1.00 87.49           O  
ATOM   1858  CZ  TYR A 228      21.437 -15.329   0.509  1.00 87.49           C  
ATOM   1859  N   TYR A 229      16.185 -16.320  -2.551  1.00 87.71           N  
ATOM   1860  CA  TYR A 229      15.297 -15.163  -2.564  1.00 87.71           C  
ATOM   1861  C   TYR A 229      14.086 -15.394  -1.668  1.00 87.71           C  
ATOM   1862  CB  TYR A 229      14.838 -14.853  -3.992  1.00 87.71           C  
ATOM   1863  O   TYR A 229      13.780 -14.570  -0.802  1.00 87.71           O  
ATOM   1864  CG  TYR A 229      13.710 -13.853  -4.064  1.00 87.71           C  
ATOM   1865  CD1 TYR A 229      12.407 -14.262  -4.342  1.00 87.71           C  
ATOM   1866  CD2 TYR A 229      13.943 -12.498  -3.855  1.00 87.71           C  
ATOM   1867  CE1 TYR A 229      11.364 -13.344  -4.411  1.00 87.71           C  
ATOM   1868  CE2 TYR A 229      12.908 -11.572  -3.922  1.00 87.71           C  
ATOM   1869  OH  TYR A 229      10.596 -11.090  -4.267  1.00 87.71           O  
ATOM   1870  CZ  TYR A 229      11.624 -12.003  -4.199  1.00 87.71           C  
ATOM   1871  N   TYR A 230      13.392 -16.509  -1.854  1.00 91.43           N  
ATOM   1872  CA  TYR A 230      12.194 -16.811  -1.079  1.00 91.43           C  
ATOM   1873  C   TYR A 230      12.532 -17.004   0.394  1.00 91.43           C  
ATOM   1874  CB  TYR A 230      11.502 -18.064  -1.624  1.00 91.43           C  
ATOM   1875  O   TYR A 230      11.755 -16.618   1.271  1.00 91.43           O  
ATOM   1876  CG  TYR A 230      10.807 -17.847  -2.946  1.00 91.43           C  
ATOM   1877  CD1 TYR A 230       9.838 -16.857  -3.092  1.00 91.43           C  
ATOM   1878  CD2 TYR A 230      11.116 -18.632  -4.052  1.00 91.43           C  
ATOM   1879  CE1 TYR A 230       9.193 -16.654  -4.307  1.00 91.43           C  
ATOM   1880  CE2 TYR A 230      10.478 -18.438  -5.273  1.00 91.43           C  
ATOM   1881  OH  TYR A 230       8.884 -17.252  -6.596  1.00 91.43           O  
ATOM   1882  CZ  TYR A 230       9.519 -17.448  -5.390  1.00 91.43           C  
ATOM   1883  N   LEU A 231      13.676 -17.533   0.672  1.00 93.04           N  
ATOM   1884  CA  LEU A 231      14.127 -17.712   2.048  1.00 93.04           C  
ATOM   1885  C   LEU A 231      14.341 -16.364   2.730  1.00 93.04           C  
ATOM   1886  CB  LEU A 231      15.422 -18.527   2.086  1.00 93.04           C  
ATOM   1887  O   LEU A 231      13.869 -16.148   3.848  1.00 93.04           O  
ATOM   1888  CG  LEU A 231      15.271 -20.045   1.972  1.00 93.04           C  
ATOM   1889  CD1 LEU A 231      16.622 -20.692   1.684  1.00 93.04           C  
ATOM   1890  CD2 LEU A 231      14.658 -20.619   3.245  1.00 93.04           C  
ATOM   1891  N   ASN A 232      15.015 -15.517   2.043  1.00 92.19           N  
ATOM   1892  CA  ASN A 232      15.295 -14.204   2.613  1.00 92.19           C  
ATOM   1893  C   ASN A 232      14.011 -13.425   2.884  1.00 92.19           C  
ATOM   1894  CB  ASN A 232      16.216 -13.404   1.690  1.00 92.19           C  
ATOM   1895  O   ASN A 232      13.870 -12.799   3.936  1.00 92.19           O  
ATOM   1896  CG  ASN A 232      17.673 -13.800   1.832  1.00 92.19           C  
ATOM   1897  ND2 ASN A 232      18.425 -13.693   0.744  1.00 92.19           N  
ATOM   1898  OD1 ASN A 232      18.118 -14.200   2.912  1.00 92.19           O  
ATOM   1899  N   GLN A 233      13.135 -13.499   1.979  1.00 91.61           N  
ATOM   1900  CA  GLN A 233      11.865 -12.805   2.164  1.00 91.61           C  
ATOM   1901  C   GLN A 233      11.096 -13.373   3.353  1.00 91.61           C  
ATOM   1902  CB  GLN A 233      11.013 -12.897   0.897  1.00 91.61           C  
ATOM   1903  O   GLN A 233      10.589 -12.621   4.188  1.00 91.61           O  
ATOM   1904  CG  GLN A 233      11.578 -12.115  -0.282  1.00 91.61           C  
ATOM   1905  CD  GLN A 233      11.561 -10.615  -0.053  1.00 91.61           C  
ATOM   1906  NE2 GLN A 233      12.634  -9.942  -0.455  1.00 91.61           N  
ATOM   1907  OE1 GLN A 233      10.592 -10.066   0.481  1.00 91.61           O  
ATOM   1908  N   THR A 234      11.064 -14.680   3.409  1.00 95.54           N  
ATOM   1909  CA  THR A 234      10.334 -15.365   4.471  1.00 95.54           C  
ATOM   1910  C   THR A 234      10.971 -15.089   5.830  1.00 95.54           C  
ATOM   1911  CB  THR A 234      10.282 -16.884   4.223  1.00 95.54           C  
ATOM   1912  O   THR A 234      10.271 -14.795   6.801  1.00 95.54           O  
ATOM   1913  CG2 THR A 234       9.493 -17.593   5.319  1.00 95.54           C  
ATOM   1914  OG1 THR A 234       9.656 -17.135   2.959  1.00 95.54           O  
ATOM   1915  N   ILE A 235      12.211 -15.135   5.911  1.00 96.12           N  
ATOM   1916  CA  ILE A 235      12.953 -14.912   7.147  1.00 96.12           C  
ATOM   1917  C   ILE A 235      12.718 -13.486   7.641  1.00 96.12           C  
ATOM   1918  CB  ILE A 235      14.464 -15.170   6.953  1.00 96.12           C  
ATOM   1919  O   ILE A 235      12.459 -13.268   8.827  1.00 96.12           O  
ATOM   1920  CG1 ILE A 235      14.737 -16.672   6.816  1.00 96.12           C  
ATOM   1921  CG2 ILE A 235      15.267 -14.571   8.112  1.00 96.12           C  
ATOM   1922  CD1 ILE A 235      16.145 -17.005   6.342  1.00 96.12           C  
ATOM   1923  N   ARG A 236      12.788 -12.612   6.795  1.00 94.09           N  
ATOM   1924  CA  ARG A 236      12.567 -11.214   7.150  1.00 94.09           C  
ATOM   1925  C   ARG A 236      11.168 -11.009   7.722  1.00 94.09           C  
ATOM   1926  CB  ARG A 236      12.771 -10.311   5.931  1.00 94.09           C  
ATOM   1927  O   ARG A 236      11.003 -10.353   8.753  1.00 94.09           O  
ATOM   1928  CG  ARG A 236      14.231 -10.062   5.587  1.00 94.09           C  
ATOM   1929  CD  ARG A 236      14.388  -8.932   4.580  1.00 94.09           C  
ATOM   1930  NE  ARG A 236      13.758  -9.255   3.303  1.00 94.09           N  
ATOM   1931  NH1 ARG A 236      15.680 -10.087   2.329  1.00 94.09           N  
ATOM   1932  NH2 ARG A 236      13.716 -10.050   1.149  1.00 94.09           N  
ATOM   1933  CZ  ARG A 236      14.386  -9.796   2.263  1.00 94.09           C  
ATOM   1934  N   GLN A 237      10.220 -11.508   7.071  1.00 95.18           N  
ATOM   1935  CA  GLN A 237       8.839 -11.373   7.523  1.00 95.18           C  
ATOM   1936  C   GLN A 237       8.623 -12.090   8.853  1.00 95.18           C  
ATOM   1937  CB  GLN A 237       7.873 -11.918   6.470  1.00 95.18           C  
ATOM   1938  O   GLN A 237       7.925 -11.581   9.732  1.00 95.18           O  
ATOM   1939  CG  GLN A 237       7.784 -11.060   5.215  1.00 95.18           C  
ATOM   1940  CD  GLN A 237       6.690 -11.517   4.268  1.00 95.18           C  
ATOM   1941  NE2 GLN A 237       7.044 -11.711   3.003  1.00 95.18           N  
ATOM   1942  OE1 GLN A 237       5.536 -11.695   4.672  1.00 95.18           O  
ATOM   1943  N   LEU A 238       9.232 -13.275   8.961  1.00 95.72           N  
ATOM   1944  CA  LEU A 238       9.111 -14.025  10.207  1.00 95.72           C  
ATOM   1945  C   LEU A 238       9.757 -13.268  11.362  1.00 95.72           C  
ATOM   1946  CB  LEU A 238       9.753 -15.407  10.064  1.00 95.72           C  
ATOM   1947  O   LEU A 238       9.218 -13.240  12.470  1.00 95.72           O  
ATOM   1948  CG  LEU A 238       8.883 -16.498   9.438  1.00 95.72           C  
ATOM   1949  CD1 LEU A 238       9.716 -17.744   9.156  1.00 95.72           C  
ATOM   1950  CD2 LEU A 238       7.704 -16.830  10.346  1.00 95.72           C  
ATOM   1951  N   GLU A 239      10.865 -12.723  11.042  1.00 95.35           N  
ATOM   1952  CA  GLU A 239      11.546 -11.919  12.052  1.00 95.35           C  
ATOM   1953  C   GLU A 239      10.660 -10.774  12.536  1.00 95.35           C  
ATOM   1954  CB  GLU A 239      12.864 -11.368  11.503  1.00 95.35           C  
ATOM   1955  O   GLU A 239      10.533 -10.547  13.741  1.00 95.35           O  
ATOM   1956  CG  GLU A 239      13.719 -10.664  12.547  1.00 95.35           C  
ATOM   1957  CD  GLU A 239      15.081 -10.241  12.021  1.00 95.35           C  
ATOM   1958  OE1 GLU A 239      15.971  -9.908  12.837  1.00 95.35           O  
ATOM   1959  OE2 GLU A 239      15.260 -10.240  10.782  1.00 95.35           O  
ATOM   1960  N   ALA A 240      10.129 -10.020  11.620  1.00 94.56           N  
ATOM   1961  CA  ALA A 240       9.214  -8.935  11.967  1.00 94.56           C  
ATOM   1962  C   ALA A 240       8.027  -9.456  12.773  1.00 94.56           C  
ATOM   1963  CB  ALA A 240       8.727  -8.226  10.706  1.00 94.56           C  
ATOM   1964  O   ALA A 240       7.610  -8.830  13.751  1.00 94.56           O  
ATOM   1965  N   PHE A 241       7.495 -10.564  12.339  1.00 94.63           N  
ATOM   1966  CA  PHE A 241       6.360 -11.202  12.996  1.00 94.63           C  
ATOM   1967  C   PHE A 241       6.712 -11.591  14.427  1.00 94.63           C  
ATOM   1968  CB  PHE A 241       5.908 -12.438  12.212  1.00 94.63           C  
ATOM   1969  O   PHE A 241       5.927 -11.361  15.349  1.00 94.63           O  
ATOM   1970  CG  PHE A 241       4.670 -13.089  12.766  1.00 94.63           C  
ATOM   1971  CD1 PHE A 241       4.624 -14.462  12.978  1.00 94.63           C  
ATOM   1972  CD2 PHE A 241       3.550 -12.328  13.075  1.00 94.63           C  
ATOM   1973  CE1 PHE A 241       3.479 -15.067  13.490  1.00 94.63           C  
ATOM   1974  CE2 PHE A 241       2.402 -12.925  13.588  1.00 94.63           C  
ATOM   1975  CZ  PHE A 241       2.368 -14.295  13.794  1.00 94.63           C  
ATOM   1976  N   ILE A 242       7.834 -12.128  14.642  1.00 93.79           N  
ATOM   1977  CA  ILE A 242       8.315 -12.537  15.957  1.00 93.79           C  
ATOM   1978  C   ILE A 242       8.485 -11.309  16.849  1.00 93.79           C  
ATOM   1979  CB  ILE A 242       9.646 -13.315  15.856  1.00 93.79           C  
ATOM   1980  O   ILE A 242       8.210 -11.363  18.050  1.00 93.79           O  
ATOM   1981  CG1 ILE A 242       9.407 -14.706  15.260  1.00 93.79           C  
ATOM   1982  CG2 ILE A 242      10.318 -13.414  17.228  1.00 93.79           C  
ATOM   1983  CD1 ILE A 242      10.682 -15.434  14.857  1.00 93.79           C  
ATOM   1984  N   CYS A 243       8.867 -10.152  16.334  1.00 93.22           N  
ATOM   1985  CA  CYS A 243       9.114  -8.911  17.061  1.00 93.22           C  
ATOM   1986  C   CYS A 243       7.818  -8.343  17.626  1.00 93.22           C  
ATOM   1987  CB  CYS A 243       9.779  -7.880  16.150  1.00 93.22           C  
ATOM   1988  O   CYS A 243       7.844  -7.529  18.552  1.00 93.22           O  
ATOM   1989  SG  CYS A 243      11.529  -8.203  15.840  1.00 93.22           S  
ATOM   1990  N   ILE A 244       6.710  -8.730  17.042  1.00 91.14           N  
ATOM   1991  CA  ILE A 244       5.443  -8.258  17.588  1.00 91.14           C  
ATOM   1992  C   ILE A 244       5.342  -8.642  19.063  1.00 91.14           C  
ATOM   1993  CB  ILE A 244       4.241  -8.828  16.802  1.00 91.14           C  
ATOM   1994  O   ILE A 244       4.902  -7.841  19.890  1.00 91.14           O  
ATOM   1995  CG1 ILE A 244       4.215  -8.258  15.379  1.00 91.14           C  
ATOM   1996  CG2 ILE A 244       2.928  -8.534  17.534  1.00 91.14           C  
ATOM   1997  CD1 ILE A 244       3.172  -8.899  14.474  1.00 91.14           C  
ATOM   1998  N   GLY A 245       5.901  -9.786  19.485  1.00 83.90           N  
ATOM   1999  CA  GLY A 245       6.014 -10.205  20.873  1.00 83.90           C  
ATOM   2000  C   GLY A 245       4.830 -11.027  21.347  1.00 83.90           C  
ATOM   2001  O   GLY A 245       4.013 -11.471  20.539  1.00 83.90           O  
ATOM   2002  N   ILE A 246       4.839 -11.364  22.755  1.00 80.33           N  
ATOM   2003  CA  ILE A 246       3.832 -12.207  23.389  1.00 80.33           C  
ATOM   2004  C   ILE A 246       2.918 -11.351  24.262  1.00 80.33           C  
ATOM   2005  CB  ILE A 246       4.483 -13.327  24.232  1.00 80.33           C  
ATOM   2006  O   ILE A 246       3.310 -10.270  24.710  1.00 80.33           O  
ATOM   2007  CG1 ILE A 246       6.010 -13.255  24.128  1.00 80.33           C  
ATOM   2008  CG2 ILE A 246       3.968 -14.701  23.793  1.00 80.33           C  
ATOM   2009  CD1 ILE A 246       6.741 -14.133  25.135  1.00 80.33           C  
ATOM   2010  N   ILE A 247       1.743 -11.858  24.360  1.00 81.84           N  
ATOM   2011  CA  ILE A 247       0.765 -11.223  25.238  1.00 81.84           C  
ATOM   2012  C   ILE A 247       1.152 -11.459  26.696  1.00 81.84           C  
ATOM   2013  CB  ILE A 247      -0.662 -11.751  24.969  1.00 81.84           C  
ATOM   2014  O   ILE A 247       1.212 -12.603  27.152  1.00 81.84           O  
ATOM   2015  CG1 ILE A 247      -1.062 -11.491  23.513  1.00 81.84           C  
ATOM   2016  CG2 ILE A 247      -1.664 -11.112  25.935  1.00 81.84           C  
ATOM   2017  CD1 ILE A 247      -2.347 -12.190  23.090  1.00 81.84           C  
ATOM   2018  N   ASP A 248       1.566 -10.389  27.407  1.00 80.45           N  
ATOM   2019  CA  ASP A 248       1.935 -10.551  28.810  1.00 80.45           C  
ATOM   2020  C   ASP A 248       0.705 -10.492  29.712  1.00 80.45           C  
ATOM   2021  CB  ASP A 248       2.946  -9.481  29.226  1.00 80.45           C  
ATOM   2022  O   ASP A 248       0.589 -11.266  30.664  1.00 80.45           O  
ATOM   2023  CG  ASP A 248       4.293  -9.638  28.542  1.00 80.45           C  
ATOM   2024  OD1 ASP A 248       4.684 -10.782  28.222  1.00 80.45           O  
ATOM   2025  OD2 ASP A 248       4.970  -8.610  28.324  1.00 80.45           O  
ATOM   2026  N   GLU A 249      -0.245  -9.712  29.292  1.00 86.34           N  
ATOM   2027  CA  GLU A 249      -1.482  -9.497  30.036  1.00 86.34           C  
ATOM   2028  C   GLU A 249      -2.697  -9.541  29.113  1.00 86.34           C  
ATOM   2029  CB  GLU A 249      -1.437  -8.160  30.781  1.00 86.34           C  
ATOM   2030  O   GLU A 249      -3.117  -8.511  28.582  1.00 86.34           O  
ATOM   2031  CG  GLU A 249      -0.365  -8.093  31.859  1.00 86.34           C  
ATOM   2032  CD  GLU A 249      -0.326  -6.757  32.584  1.00 86.34           C  
ATOM   2033  OE1 GLU A 249       0.584  -6.545  33.418  1.00 86.34           O  
ATOM   2034  OE2 GLU A 249      -1.213  -5.916  32.317  1.00 86.34           O  
ATOM   2035  N   PRO A 250      -3.275 -10.824  28.957  1.00 90.93           N  
ATOM   2036  CA  PRO A 250      -4.365 -10.987  27.992  1.00 90.93           C  
ATOM   2037  C   PRO A 250      -5.631 -10.237  28.399  1.00 90.93           C  
ATOM   2038  CB  PRO A 250      -4.605 -12.499  27.983  1.00 90.93           C  
ATOM   2039  O   PRO A 250      -5.974 -10.195  29.584  1.00 90.93           O  
ATOM   2040  CG  PRO A 250      -4.066 -12.979  29.292  1.00 90.93           C  
ATOM   2041  CD  PRO A 250      -2.992 -12.031  29.742  1.00 90.93           C  
ATOM   2042  N   VAL A 251      -6.243  -9.548  27.431  1.00 91.28           N  
ATOM   2043  CA  VAL A 251      -7.547  -8.912  27.589  1.00 91.28           C  
ATOM   2044  C   VAL A 251      -8.554  -9.558  26.640  1.00 91.28           C  
ATOM   2045  CB  VAL A 251      -7.472  -7.391  27.331  1.00 91.28           C  
ATOM   2046  O   VAL A 251      -8.470  -9.384  25.422  1.00 91.28           O  
ATOM   2047  CG1 VAL A 251      -8.824  -6.731  27.596  1.00 91.28           C  
ATOM   2048  CG2 VAL A 251      -6.385  -6.756  28.196  1.00 91.28           C  
ATOM   2049  N   PRO A 252      -9.540 -10.334  27.228  1.00 92.68           N  
ATOM   2050  CA  PRO A 252     -10.463 -11.110  26.396  1.00 92.68           C  
ATOM   2051  C   PRO A 252     -11.500 -10.238  25.693  1.00 92.68           C  
ATOM   2052  CB  PRO A 252     -11.132 -12.054  27.398  1.00 92.68           C  
ATOM   2053  O   PRO A 252     -12.702 -10.396  25.921  1.00 92.68           O  
ATOM   2054  CG  PRO A 252     -11.141 -11.299  28.687  1.00 92.68           C  
ATOM   2055  CD  PRO A 252      -9.944 -10.392  28.717  1.00 92.68           C  
ATOM   2056  N   LEU A 253     -11.034  -9.282  24.908  1.00 94.88           N  
ATOM   2057  CA  LEU A 253     -11.925  -8.416  24.143  1.00 94.88           C  
ATOM   2058  C   LEU A 253     -11.939  -8.814  22.671  1.00 94.88           C  
ATOM   2059  CB  LEU A 253     -11.501  -6.952  24.285  1.00 94.88           C  
ATOM   2060  O   LEU A 253     -10.894  -9.131  22.100  1.00 94.88           O  
ATOM   2061  CG  LEU A 253     -11.548  -6.365  25.696  1.00 94.88           C  
ATOM   2062  CD1 LEU A 253     -10.998  -4.943  25.698  1.00 94.88           C  
ATOM   2063  CD2 LEU A 253     -12.972  -6.394  26.241  1.00 94.88           C  
ATOM   2064  N   SER A 254     -13.121  -8.872  22.124  1.00 95.18           N  
ATOM   2065  CA  SER A 254     -13.287  -9.106  20.693  1.00 95.18           C  
ATOM   2066  C   SER A 254     -13.158  -7.808  19.902  1.00 95.18           C  
ATOM   2067  CB  SER A 254     -14.642  -9.753  20.408  1.00 95.18           C  
ATOM   2068  O   SER A 254     -13.054  -6.727  20.486  1.00 95.18           O  
ATOM   2069  OG  SER A 254     -15.696  -8.831  20.628  1.00 95.18           O  
ATOM   2070  N   ILE A 255     -13.100  -7.911  18.597  1.00 96.92           N  
ATOM   2071  CA  ILE A 255     -13.050  -6.742  17.726  1.00 96.92           C  
ATOM   2072  C   ILE A 255     -14.274  -5.863  17.972  1.00 96.92           C  
ATOM   2073  CB  ILE A 255     -12.974  -7.149  16.238  1.00 96.92           C  
ATOM   2074  O   ILE A 255     -14.161  -4.637  18.051  1.00 96.92           O  
ATOM   2075  CG1 ILE A 255     -11.648  -7.862  15.947  1.00 96.92           C  
ATOM   2076  CG2 ILE A 255     -13.148  -5.926  15.333  1.00 96.92           C  
ATOM   2077  CD1 ILE A 255     -11.589  -8.523  14.576  1.00 96.92           C  
ATOM   2078  N   LYS A 256     -15.421  -6.509  18.107  1.00 95.97           N  
ATOM   2079  CA  LYS A 256     -16.663  -5.798  18.395  1.00 95.97           C  
ATOM   2080  C   LYS A 256     -16.543  -4.978  19.676  1.00 95.97           C  
ATOM   2081  CB  LYS A 256     -17.830  -6.780  18.508  1.00 95.97           C  
ATOM   2082  O   LYS A 256     -16.911  -3.801  19.703  1.00 95.97           O  
ATOM   2083  CG  LYS A 256     -19.167  -6.120  18.814  1.00 95.97           C  
ATOM   2084  CD  LYS A 256     -20.286  -7.147  18.921  1.00 95.97           C  
ATOM   2085  CE  LYS A 256     -21.603  -6.501  19.329  1.00 95.97           C  
ATOM   2086  NZ  LYS A 256     -22.699  -7.508  19.454  1.00 95.97           N  
ATOM   2087  N   GLU A 257     -16.036  -5.524  20.710  1.00 96.05           N  
ATOM   2088  CA  GLU A 257     -15.876  -4.850  21.996  1.00 96.05           C  
ATOM   2089  C   GLU A 257     -14.879  -3.699  21.895  1.00 96.05           C  
ATOM   2090  CB  GLU A 257     -15.426  -5.843  23.071  1.00 96.05           C  
ATOM   2091  O   GLU A 257     -15.112  -2.620  22.444  1.00 96.05           O  
ATOM   2092  CG  GLU A 257     -16.496  -6.852  23.462  1.00 96.05           C  
ATOM   2093  CD  GLU A 257     -15.945  -8.044  24.229  1.00 96.05           C  
ATOM   2094  OE1 GLU A 257     -16.716  -8.702  24.964  1.00 96.05           O  
ATOM   2095  OE2 GLU A 257     -14.732  -8.321  24.095  1.00 96.05           O  
ATOM   2096  N   PHE A 258     -13.785  -3.883  21.130  1.00 97.30           N  
ATOM   2097  CA  PHE A 258     -12.846  -2.789  20.908  1.00 97.30           C  
ATOM   2098  C   PHE A 258     -13.529  -1.623  20.204  1.00 97.30           C  
ATOM   2099  CB  PHE A 258     -11.645  -3.268  20.087  1.00 97.30           C  
ATOM   2100  O   PHE A 258     -13.311  -0.463  20.559  1.00 97.30           O  
ATOM   2101  CG  PHE A 258     -10.513  -3.804  20.921  1.00 97.30           C  
ATOM   2102  CD1 PHE A 258      -9.731  -2.949  21.687  1.00 97.30           C  
ATOM   2103  CD2 PHE A 258     -10.232  -5.164  20.940  1.00 97.30           C  
ATOM   2104  CE1 PHE A 258      -8.682  -3.442  22.461  1.00 97.30           C  
ATOM   2105  CE2 PHE A 258      -9.186  -5.664  21.710  1.00 97.30           C  
ATOM   2106  CZ  PHE A 258      -8.412  -4.801  22.469  1.00 97.30           C  
ATOM   2107  N   GLU A 259     -14.312  -1.972  19.251  1.00 97.07           N  
ATOM   2108  CA  GLU A 259     -15.033  -0.951  18.496  1.00 97.07           C  
ATOM   2109  C   GLU A 259     -15.979  -0.163  19.397  1.00 97.07           C  
ATOM   2110  CB  GLU A 259     -15.813  -1.587  17.343  1.00 97.07           C  
ATOM   2111  O   GLU A 259     -16.028   1.067  19.330  1.00 97.07           O  
ATOM   2112  CG  GLU A 259     -16.481  -0.577  16.421  1.00 97.07           C  
ATOM   2113  CD  GLU A 259     -15.490   0.233  15.600  1.00 97.07           C  
ATOM   2114  OE1 GLU A 259     -15.888   1.263  15.011  1.00 97.07           O  
ATOM   2115  OE2 GLU A 259     -14.305  -0.167  15.545  1.00 97.07           O  
ATOM   2116  N   LEU A 260     -16.706  -0.801  20.216  1.00 95.57           N  
ATOM   2117  CA  LEU A 260     -17.658  -0.160  21.117  1.00 95.57           C  
ATOM   2118  C   LEU A 260     -16.939   0.734  22.121  1.00 95.57           C  
ATOM   2119  CB  LEU A 260     -18.488  -1.213  21.857  1.00 95.57           C  
ATOM   2120  O   LEU A 260     -17.375   1.858  22.382  1.00 95.57           O  
ATOM   2121  CG  LEU A 260     -19.479  -2.013  21.010  1.00 95.57           C  
ATOM   2122  CD1 LEU A 260     -20.141  -3.098  21.853  1.00 95.57           C  
ATOM   2123  CD2 LEU A 260     -20.528  -1.090  20.399  1.00 95.57           C  
ATOM   2124  N   ILE A 261     -15.851   0.246  22.656  1.00 96.17           N  
ATOM   2125  CA  ILE A 261     -15.062   0.999  23.624  1.00 96.17           C  
ATOM   2126  C   ILE A 261     -14.476   2.242  22.957  1.00 96.17           C  
ATOM   2127  CB  ILE A 261     -13.934   0.134  24.229  1.00 96.17           C  
ATOM   2128  O   ILE A 261     -14.528   3.339  23.520  1.00 96.17           O  
ATOM   2129  CG1 ILE A 261     -14.526  -1.005  25.067  1.00 96.17           C  
ATOM   2130  CG2 ILE A 261     -12.983   0.994  25.066  1.00 96.17           C  
ATOM   2131  CD1 ILE A 261     -13.528  -2.102  25.413  1.00 96.17           C  
ATOM   2132  N   ASP A 262     -13.939   2.014  21.753  1.00 96.35           N  
ATOM   2133  CA  ASP A 262     -13.353   3.139  21.031  1.00 96.35           C  
ATOM   2134  C   ASP A 262     -14.396   4.221  20.761  1.00 96.35           C  
ATOM   2135  CB  ASP A 262     -12.732   2.667  19.715  1.00 96.35           C  
ATOM   2136  O   ASP A 262     -14.124   5.410  20.939  1.00 96.35           O  
ATOM   2137  CG  ASP A 262     -11.995   3.770  18.978  1.00 96.35           C  
ATOM   2138  OD1 ASP A 262     -11.017   4.323  19.527  1.00 96.35           O  
ATOM   2139  OD2 ASP A 262     -12.396   4.092  17.838  1.00 96.35           O  
ATOM   2140  N   LYS A 263     -15.505   3.836  20.408  1.00 94.21           N  
ATOM   2141  CA  LYS A 263     -16.595   4.779  20.175  1.00 94.21           C  
ATOM   2142  C   LYS A 263     -16.937   5.550  21.447  1.00 94.21           C  
ATOM   2143  CB  LYS A 263     -17.835   4.049  19.656  1.00 94.21           C  
ATOM   2144  O   LYS A 263     -17.166   6.760  21.404  1.00 94.21           O  
ATOM   2145  CG  LYS A 263     -17.770   3.693  18.178  1.00 94.21           C  
ATOM   2146  CD  LYS A 263     -19.074   3.073  17.694  1.00 94.21           C  
ATOM   2147  CE  LYS A 263     -19.029   2.766  16.203  1.00 94.21           C  
ATOM   2148  NZ  LYS A 263     -20.286   2.108  15.735  1.00 94.21           N  
ATOM   2149  N   ASP A 264     -17.053   4.842  22.498  1.00 94.71           N  
ATOM   2150  CA  ASP A 264     -17.349   5.454  23.790  1.00 94.71           C  
ATOM   2151  C   ASP A 264     -16.283   6.479  24.170  1.00 94.71           C  
ATOM   2152  CB  ASP A 264     -17.460   4.383  24.878  1.00 94.71           C  
ATOM   2153  O   ASP A 264     -16.607   7.593  24.588  1.00 94.71           O  
ATOM   2154  CG  ASP A 264     -17.836   4.953  26.235  1.00 94.71           C  
ATOM   2155  OD1 ASP A 264     -18.971   5.450  26.394  1.00 94.71           O  
ATOM   2156  OD2 ASP A 264     -16.988   4.906  27.152  1.00 94.71           O  
ATOM   2157  N   VAL A 265     -15.053   6.109  23.967  1.00 93.99           N  
ATOM   2158  CA  VAL A 265     -13.927   6.976  24.297  1.00 93.99           C  
ATOM   2159  C   VAL A 265     -13.991   8.250  23.458  1.00 93.99           C  
ATOM   2160  CB  VAL A 265     -12.575   6.261  24.077  1.00 93.99           C  
ATOM   2161  O   VAL A 265     -13.815   9.354  23.979  1.00 93.99           O  
ATOM   2162  CG1 VAL A 265     -11.420   7.258  24.140  1.00 93.99           C  
ATOM   2163  CG2 VAL A 265     -12.385   5.151  25.110  1.00 93.99           C  
ATOM   2164  N   VAL A 266     -14.295   8.133  22.230  1.00 92.39           N  
ATOM   2165  CA  VAL A 266     -14.378   9.267  21.315  1.00 92.39           C  
ATOM   2166  C   VAL A 266     -15.552  10.162  21.707  1.00 92.39           C  
ATOM   2167  CB  VAL A 266     -14.528   8.804  19.849  1.00 92.39           C  
ATOM   2168  O   VAL A 266     -15.415  11.387  21.765  1.00 92.39           O  
ATOM   2169  CG1 VAL A 266     -14.874   9.984  18.942  1.00 92.39           C  
ATOM   2170  CG2 VAL A 266     -13.248   8.118  19.373  1.00 92.39           C  
ATOM   2171  N   SER A 267     -16.659   9.548  21.998  1.00 92.48           N  
ATOM   2172  CA  SER A 267     -17.856  10.302  22.355  1.00 92.48           C  
ATOM   2173  C   SER A 267     -17.643  11.105  23.633  1.00 92.48           C  
ATOM   2174  CB  SER A 267     -19.051   9.362  22.526  1.00 92.48           C  
ATOM   2175  O   SER A 267     -18.217  12.184  23.798  1.00 92.48           O  
ATOM   2176  OG  SER A 267     -18.926   8.602  23.716  1.00 92.48           O  
ATOM   2177  N   LYS A 268     -16.767  10.666  24.489  1.00 92.35           N  
ATOM   2178  CA  LYS A 268     -16.474  11.330  25.756  1.00 92.35           C  
ATOM   2179  C   LYS A 268     -15.342  12.341  25.598  1.00 92.35           C  
ATOM   2180  CB  LYS A 268     -16.114  10.302  26.830  1.00 92.35           C  
ATOM   2181  O   LYS A 268     -14.971  13.020  26.558  1.00 92.35           O  
ATOM   2182  CG  LYS A 268     -17.288   9.451  27.290  1.00 92.35           C  
ATOM   2183  CD  LYS A 268     -16.850   8.390  28.292  1.00 92.35           C  
ATOM   2184  CE  LYS A 268     -18.026   7.546  28.765  1.00 92.35           C  
ATOM   2185  NZ  LYS A 268     -17.584   6.423  29.645  1.00 92.35           N  
ATOM   2186  N   GLY A 269     -14.775  12.459  24.396  1.00 90.17           N  
ATOM   2187  CA  GLY A 269     -13.715  13.413  24.112  1.00 90.17           C  
ATOM   2188  C   GLY A 269     -12.418  13.097  24.832  1.00 90.17           C  
ATOM   2189  O   GLY A 269     -11.685  14.005  25.230  1.00 90.17           O  
ATOM   2190  N   ILE A 270     -12.227  11.811  25.128  1.00 89.91           N  
ATOM   2191  CA  ILE A 270     -11.033  11.366  25.837  1.00 89.91           C  
ATOM   2192  C   ILE A 270      -9.846  11.331  24.877  1.00 89.91           C  
ATOM   2193  CB  ILE A 270     -11.242   9.977  26.481  1.00 89.91           C  
ATOM   2194  O   ILE A 270      -9.924  10.727  23.804  1.00 89.91           O  
ATOM   2195  CG1 ILE A 270     -12.343  10.043  27.546  1.00 89.91           C  
ATOM   2196  CG2 ILE A 270      -9.932   9.456  27.079  1.00 89.91           C  
ATOM   2197  CD1 ILE A 270     -12.736   8.687  28.115  1.00 89.91           C  
ATOM   2198  N   ASP A 271      -8.804  12.063  25.231  1.00 89.65           N  
ATOM   2199  CA  ASP A 271      -7.529  12.038  24.522  1.00 89.65           C  
ATOM   2200  C   ASP A 271      -6.616  10.944  25.073  1.00 89.65           C  
ATOM   2201  CB  ASP A 271      -6.835  13.398  24.616  1.00 89.65           C  
ATOM   2202  O   ASP A 271      -6.085  11.070  26.178  1.00 89.65           O  
ATOM   2203  CG  ASP A 271      -5.565  13.475  23.788  1.00 89.65           C  
ATOM   2204  OD1 ASP A 271      -5.160  12.451  23.195  1.00 89.65           O  
ATOM   2205  OD2 ASP A 271      -4.961  14.568  23.730  1.00 89.65           O  
ATOM   2206  N   LEU A 272      -6.393   9.904  24.289  1.00 91.25           N  
ATOM   2207  CA  LEU A 272      -5.650   8.738  24.754  1.00 91.25           C  
ATOM   2208  C   LEU A 272      -4.213   9.112  25.102  1.00 91.25           C  
ATOM   2209  CB  LEU A 272      -5.660   7.637  23.690  1.00 91.25           C  
ATOM   2210  O   LEU A 272      -3.564   8.426  25.895  1.00 91.25           O  
ATOM   2211  CG  LEU A 272      -7.000   6.940  23.448  1.00 91.25           C  
ATOM   2212  CD1 LEU A 272      -6.861   5.892  22.349  1.00 91.25           C  
ATOM   2213  CD2 LEU A 272      -7.515   6.308  24.736  1.00 91.25           C  
ATOM   2214  N   ASP A 273      -3.714  10.198  24.522  1.00 87.28           N  
ATOM   2215  CA  ASP A 273      -2.341  10.623  24.774  1.00 87.28           C  
ATOM   2216  C   ASP A 273      -2.188  11.175  26.190  1.00 87.28           C  
ATOM   2217  CB  ASP A 273      -1.907  11.673  23.750  1.00 87.28           C  
ATOM   2218  O   ASP A 273      -1.078  11.234  26.722  1.00 87.28           O  
ATOM   2219  CG  ASP A 273      -1.738  11.105  22.353  1.00 87.28           C  
ATOM   2220  OD1 ASP A 273      -1.360   9.921  22.217  1.00 87.28           O  
ATOM   2221  OD2 ASP A 273      -1.981  11.849  21.378  1.00 87.28           O  
ATOM   2222  N   GLN A 274      -3.333  11.482  26.810  1.00 86.85           N  
ATOM   2223  CA  GLN A 274      -3.320  12.052  28.153  1.00 86.85           C  
ATOM   2224  C   GLN A 274      -3.532  10.973  29.211  1.00 86.85           C  
ATOM   2225  CB  GLN A 274      -4.390  13.137  28.288  1.00 86.85           C  
ATOM   2226  O   GLN A 274      -3.465  11.250  30.410  1.00 86.85           O  
ATOM   2227  CG  GLN A 274      -4.143  14.357  27.411  1.00 86.85           C  
ATOM   2228  CD  GLN A 274      -5.191  15.437  27.599  1.00 86.85           C  
ATOM   2229  NE2 GLN A 274      -5.005  16.568  26.927  1.00 86.85           N  
ATOM   2230  OE1 GLN A 274      -6.161  15.257  28.343  1.00 86.85           O  
ATOM   2231  N   TYR A 275      -3.741   9.761  28.825  1.00 83.36           N  
ATOM   2232  CA  TYR A 275      -3.975   8.627  29.712  1.00 83.36           C  
ATOM   2233  C   TYR A 275      -2.764   7.703  29.748  1.00 83.36           C  
ATOM   2234  CB  TYR A 275      -5.215   7.845  29.268  1.00 83.36           C  
ATOM   2235  O   TYR A 275      -2.124   7.468  28.720  1.00 83.36           O  
ATOM   2236  CG  TYR A 275      -6.513   8.432  29.766  1.00 83.36           C  
ATOM   2237  CD1 TYR A 275      -7.155   7.906  30.885  1.00 83.36           C  
ATOM   2238  CD2 TYR A 275      -7.101   9.514  29.119  1.00 83.36           C  
ATOM   2239  CE1 TYR A 275      -8.352   8.443  31.347  1.00 83.36           C  
ATOM   2240  CE2 TYR A 275      -8.299  10.059  29.572  1.00 83.36           C  
ATOM   2241  OH  TYR A 275     -10.101  10.053  31.137  1.00 83.36           O  
ATOM   2242  CZ  TYR A 275      -8.915   9.518  30.685  1.00 83.36           C  
ATOM   2243  N   GLU A 276      -2.473   7.155  31.014  1.00 76.58           N  
ATOM   2244  CA  GLU A 276      -1.198   6.457  31.149  1.00 76.58           C  
ATOM   2245  C   GLU A 276      -1.397   4.944  31.176  1.00 76.58           C  
ATOM   2246  CB  GLU A 276      -0.465   6.914  32.413  1.00 76.58           C  
ATOM   2247  O   GLU A 276      -0.650   4.203  30.533  1.00 76.58           O  
ATOM   2248  CG  GLU A 276       0.652   7.913  32.149  1.00 76.58           C  
ATOM   2249  CD  GLU A 276       1.378   8.348  33.412  1.00 76.58           C  
ATOM   2250  OE1 GLU A 276       2.266   9.227  33.329  1.00 76.58           O  
ATOM   2251  OE2 GLU A 276       1.057   7.806  34.493  1.00 76.58           O  
ATOM   2252  N   HIS A 277      -2.544   4.381  31.611  1.00 87.18           N  
ATOM   2253  CA  HIS A 277      -2.429   2.936  31.772  1.00 87.18           C  
ATOM   2254  C   HIS A 277      -3.649   2.219  31.203  1.00 87.18           C  
ATOM   2255  CB  HIS A 277      -2.247   2.573  33.247  1.00 87.18           C  
ATOM   2256  O   HIS A 277      -3.541   1.487  30.217  1.00 87.18           O  
ATOM   2257  CG  HIS A 277      -1.014   3.156  33.860  1.00 87.18           C  
ATOM   2258  CD2 HIS A 277      -0.859   4.120  34.798  1.00 87.18           C  
ATOM   2259  ND1 HIS A 277       0.255   2.747  33.512  1.00 87.18           N  
ATOM   2260  CE1 HIS A 277       1.140   3.437  34.213  1.00 87.18           C  
ATOM   2261  NE2 HIS A 277       0.490   4.276  35.000  1.00 87.18           N  
ATOM   2262  N   VAL A 278      -4.863   2.462  31.737  1.00 92.38           N  
ATOM   2263  CA  VAL A 278      -6.037   1.703  31.319  1.00 92.38           C  
ATOM   2264  C   VAL A 278      -7.230   2.643  31.158  1.00 92.38           C  
ATOM   2265  CB  VAL A 278      -6.375   0.581  32.326  1.00 92.38           C  
ATOM   2266  O   VAL A 278      -7.274   3.712  31.772  1.00 92.38           O  
ATOM   2267  CG1 VAL A 278      -5.255  -0.457  32.374  1.00 92.38           C  
ATOM   2268  CG2 VAL A 278      -6.624   1.167  33.714  1.00 92.38           C  
ATOM   2269  N   ILE A 279      -8.168   2.252  30.366  1.00 92.36           N  
ATOM   2270  CA  ILE A 279      -9.445   2.934  30.182  1.00 92.36           C  
ATOM   2271  C   ILE A 279     -10.583   2.040  30.670  1.00 92.36           C  
ATOM   2272  CB  ILE A 279      -9.668   3.328  28.705  1.00 92.36           C  
ATOM   2273  O   ILE A 279     -10.626   0.850  30.349  1.00 92.36           O  
ATOM   2274  CG1 ILE A 279      -8.630   4.367  28.266  1.00 92.36           C  
ATOM   2275  CG2 ILE A 279     -11.091   3.852  28.494  1.00 92.36           C  
ATOM   2276  CD1 ILE A 279      -8.906   5.773  28.782  1.00 92.36           C  
ATOM   2277  N   ASN A 280     -11.422   2.622  31.512  1.00 91.25           N  
ATOM   2278  CA  ASN A 280     -12.617   1.931  31.983  1.00 91.25           C  
ATOM   2279  C   ASN A 280     -13.876   2.461  31.301  1.00 91.25           C  
ATOM   2280  CB  ASN A 280     -12.745   2.054  33.503  1.00 91.25           C  
ATOM   2281  O   ASN A 280     -14.086   3.673  31.232  1.00 91.25           O  
ATOM   2282  CG  ASN A 280     -11.583   1.418  34.240  1.00 91.25           C  
ATOM   2283  ND2 ASN A 280     -10.859   2.220  35.011  1.00 91.25           N  
ATOM   2284  OD1 ASN A 280     -11.337   0.215  34.116  1.00 91.25           O  
ATOM   2285  N   SER A 281     -14.550   1.589  30.670  1.00 89.00           N  
ATOM   2286  CA  SER A 281     -15.782   1.972  29.989  1.00 89.00           C  
ATOM   2287  C   SER A 281     -16.938   1.059  30.384  1.00 89.00           C  
ATOM   2288  CB  SER A 281     -15.590   1.937  28.472  1.00 89.00           C  
ATOM   2289  O   SER A 281     -16.748  -0.143  30.581  1.00 89.00           O  
ATOM   2290  OG  SER A 281     -16.687   2.543  27.812  1.00 89.00           O  
ATOM   2291  N   GLU A 282     -18.081   1.669  30.686  1.00 90.85           N  
ATOM   2292  CA  GLU A 282     -19.310   0.918  30.923  1.00 90.85           C  
ATOM   2293  C   GLU A 282     -20.275   1.051  29.748  1.00 90.85           C  
ATOM   2294  CB  GLU A 282     -19.986   1.387  32.215  1.00 90.85           C  
ATOM   2295  O   GLU A 282     -20.769   2.145  29.466  1.00 90.85           O  
ATOM   2296  CG  GLU A 282     -21.168   0.526  32.638  1.00 90.85           C  
ATOM   2297  CD  GLU A 282     -21.842   1.016  33.909  1.00 90.85           C  
ATOM   2298  OE1 GLU A 282     -22.916   0.484  34.270  1.00 90.85           O  
ATOM   2299  OE2 GLU A 282     -21.292   1.941  34.549  1.00 90.85           O  
ATOM   2300  N   ILE A 283     -20.438  -0.062  29.027  1.00 88.89           N  
ATOM   2301  CA  ILE A 283     -21.299  -0.056  27.849  1.00 88.89           C  
ATOM   2302  C   ILE A 283     -22.409  -1.091  28.016  1.00 88.89           C  
ATOM   2303  CB  ILE A 283     -20.494  -0.337  26.560  1.00 88.89           C  
ATOM   2304  O   ILE A 283     -22.138  -2.289  28.124  1.00 88.89           O  
ATOM   2305  CG1 ILE A 283     -19.340   0.663  26.422  1.00 88.89           C  
ATOM   2306  CG2 ILE A 283     -21.408  -0.292  25.332  1.00 88.89           C  
ATOM   2307  CD1 ILE A 283     -18.303   0.272  25.379  1.00 88.89           C  
ATOM   2308  N   ASP A 284     -23.681  -0.688  28.031  1.00 87.89           N  
ATOM   2309  CA  ASP A 284     -24.860  -1.537  28.173  1.00 87.89           C  
ATOM   2310  C   ASP A 284     -24.779  -2.380  29.443  1.00 87.89           C  
ATOM   2311  CB  ASP A 284     -25.019  -2.442  26.950  1.00 87.89           C  
ATOM   2312  O   ASP A 284     -25.041  -3.585  29.413  1.00 87.89           O  
ATOM   2313  CG  ASP A 284     -25.307  -1.671  25.674  1.00 87.89           C  
ATOM   2314  OD1 ASP A 284     -25.896  -0.571  25.746  1.00 87.89           O  
ATOM   2315  OD2 ASP A 284     -24.943  -2.168  24.586  1.00 87.89           O  
ATOM   2316  N   GLY A 285     -24.266  -1.832  30.535  1.00 88.51           N  
ATOM   2317  CA  GLY A 285     -24.232  -2.488  31.832  1.00 88.51           C  
ATOM   2318  C   GLY A 285     -22.986  -3.327  32.044  1.00 88.51           C  
ATOM   2319  O   GLY A 285     -22.794  -3.902  33.117  1.00 88.51           O  
ATOM   2320  N   THR A 286     -22.212  -3.491  31.009  1.00 91.37           N  
ATOM   2321  CA  THR A 286     -20.988  -4.280  31.095  1.00 91.37           C  
ATOM   2322  C   THR A 286     -19.771  -3.375  31.256  1.00 91.37           C  
ATOM   2323  CB  THR A 286     -20.809  -5.169  29.850  1.00 91.37           C  
ATOM   2324  O   THR A 286     -19.619  -2.393  30.525  1.00 91.37           O  
ATOM   2325  CG2 THR A 286     -19.614  -6.103  30.009  1.00 91.37           C  
ATOM   2326  OG1 THR A 286     -21.993  -5.954  29.656  1.00 91.37           O  
ATOM   2327  N   HIS A 287     -18.884  -3.677  32.224  1.00 92.40           N  
ATOM   2328  CA  HIS A 287     -17.669  -2.919  32.500  1.00 92.40           C  
ATOM   2329  C   HIS A 287     -16.473  -3.507  31.759  1.00 92.40           C  
ATOM   2330  CB  HIS A 287     -17.390  -2.883  34.003  1.00 92.40           C  
ATOM   2331  O   HIS A 287     -16.213  -4.709  31.846  1.00 92.40           O  
ATOM   2332  CG  HIS A 287     -18.373  -2.063  34.777  1.00 92.40           C  
ATOM   2333  CD2 HIS A 287     -19.356  -2.427  35.633  1.00 92.40           C  
ATOM   2334  ND1 HIS A 287     -18.410  -0.687  34.709  1.00 92.40           N  
ATOM   2335  CE1 HIS A 287     -19.376  -0.239  35.493  1.00 92.40           C  
ATOM   2336  NE2 HIS A 287     -19.966  -1.275  36.065  1.00 92.40           N  
ATOM   2337  N   TYR A 288     -15.890  -2.629  30.969  1.00 93.67           N  
ATOM   2338  CA  TYR A 288     -14.695  -3.045  30.244  1.00 93.67           C  
ATOM   2339  C   TYR A 288     -13.464  -2.303  30.750  1.00 93.67           C  
ATOM   2340  CB  TYR A 288     -14.868  -2.805  28.741  1.00 93.67           C  
ATOM   2341  O   TYR A 288     -13.544  -1.125  31.107  1.00 93.67           O  
ATOM   2342  CG  TYR A 288     -16.006  -3.585  28.128  1.00 93.67           C  
ATOM   2343  CD1 TYR A 288     -15.861  -4.934  27.812  1.00 93.67           C  
ATOM   2344  CD2 TYR A 288     -17.227  -2.975  27.863  1.00 93.67           C  
ATOM   2345  CE1 TYR A 288     -16.906  -5.656  27.245  1.00 93.67           C  
ATOM   2346  CE2 TYR A 288     -18.279  -3.688  27.297  1.00 93.67           C  
ATOM   2347  OH  TYR A 288     -19.147  -5.736  26.432  1.00 93.67           O  
ATOM   2348  CZ  TYR A 288     -18.109  -5.026  26.993  1.00 93.67           C  
ATOM   2349  N   THR A 289     -12.340  -3.039  30.847  1.00 92.71           N  
ATOM   2350  CA  THR A 289     -11.033  -2.448  31.112  1.00 92.71           C  
ATOM   2351  C   THR A 289     -10.052  -2.781  29.992  1.00 92.71           C  
ATOM   2352  CB  THR A 289     -10.464  -2.932  32.458  1.00 92.71           C  
ATOM   2353  O   THR A 289      -9.857  -3.952  29.658  1.00 92.71           O  
ATOM   2354  CG2 THR A 289      -9.134  -2.253  32.768  1.00 92.71           C  
ATOM   2355  OG1 THR A 289     -11.397  -2.628  33.502  1.00 92.71           O  
ATOM   2356  N   VAL A 290      -9.488  -1.668  29.429  1.00 94.30           N  
ATOM   2357  CA  VAL A 290      -8.594  -1.887  28.297  1.00 94.30           C  
ATOM   2358  C   VAL A 290      -7.328  -1.051  28.469  1.00 94.30           C  
ATOM   2359  CB  VAL A 290      -9.282  -1.543  26.956  1.00 94.30           C  
ATOM   2360  O   VAL A 290      -7.398   0.129  28.822  1.00 94.30           O  
ATOM   2361  CG1 VAL A 290      -9.747  -0.088  26.946  1.00 94.30           C  
ATOM   2362  CG2 VAL A 290      -8.336  -1.814  25.788  1.00 94.30           C  
ATOM   2363  N   PRO A 291      -6.184  -1.678  28.212  1.00 94.16           N  
ATOM   2364  CA  PRO A 291      -4.953  -0.884  28.209  1.00 94.16           C  
ATOM   2365  C   PRO A 291      -4.938   0.177  27.111  1.00 94.16           C  
ATOM   2366  CB  PRO A 291      -3.859  -1.928  27.973  1.00 94.16           C  
ATOM   2367  O   PRO A 291      -5.351  -0.094  25.980  1.00 94.16           O  
ATOM   2368  CG  PRO A 291      -4.467  -3.222  28.409  1.00 94.16           C  
ATOM   2369  CD  PRO A 291      -5.936  -3.188  28.100  1.00 94.16           C  
ATOM   2370  N   VAL A 292      -4.488   1.358  27.462  1.00 94.96           N  
ATOM   2371  CA  VAL A 292      -4.437   2.480  26.531  1.00 94.96           C  
ATOM   2372  C   VAL A 292      -3.620   2.094  25.300  1.00 94.96           C  
ATOM   2373  CB  VAL A 292      -3.839   3.741  27.194  1.00 94.96           C  
ATOM   2374  O   VAL A 292      -4.005   2.402  24.170  1.00 94.96           O  
ATOM   2375  CG1 VAL A 292      -3.579   4.827  26.151  1.00 94.96           C  
ATOM   2376  CG2 VAL A 292      -4.769   4.259  28.289  1.00 94.96           C  
ATOM   2377  N   ARG A 293      -2.540   1.427  25.437  1.00 93.92           N  
ATOM   2378  CA  ARG A 293      -1.694   0.974  24.337  1.00 93.92           C  
ATOM   2379  C   ARG A 293      -2.496   0.160  23.328  1.00 93.92           C  
ATOM   2380  CB  ARG A 293      -0.521   0.145  24.866  1.00 93.92           C  
ATOM   2381  O   ARG A 293      -2.382   0.373  22.119  1.00 93.92           O  
ATOM   2382  CG  ARG A 293       0.374  -0.421  23.776  1.00 93.92           C  
ATOM   2383  CD  ARG A 293       1.221  -1.579  24.286  1.00 93.92           C  
ATOM   2384  NE  ARG A 293       0.403  -2.747  24.600  1.00 93.92           N  
ATOM   2385  NH1 ARG A 293       2.085  -3.888  25.697  1.00 93.92           N  
ATOM   2386  NH2 ARG A 293       0.003  -4.825  25.494  1.00 93.92           N  
ATOM   2387  CZ  ARG A 293       0.832  -3.817  25.263  1.00 93.92           C  
ATOM   2388  N   ASP A 294      -3.288  -0.787  23.823  1.00 95.37           N  
ATOM   2389  CA  ASP A 294      -4.060  -1.674  22.957  1.00 95.37           C  
ATOM   2390  C   ASP A 294      -5.099  -0.892  22.157  1.00 95.37           C  
ATOM   2391  CB  ASP A 294      -4.744  -2.767  23.782  1.00 95.37           C  
ATOM   2392  O   ASP A 294      -5.322  -1.173  20.977  1.00 95.37           O  
ATOM   2393  CG  ASP A 294      -3.788  -3.859  24.228  1.00 95.37           C  
ATOM   2394  OD1 ASP A 294      -2.557  -3.642  24.199  1.00 95.37           O  
ATOM   2395  OD2 ASP A 294      -4.269  -4.948  24.609  1.00 95.37           O  
ATOM   2396  N   LEU A 295      -5.732   0.028  22.834  1.00 96.22           N  
ATOM   2397  CA  LEU A 295      -6.707   0.857  22.133  1.00 96.22           C  
ATOM   2398  C   LEU A 295      -6.028   1.708  21.065  1.00 96.22           C  
ATOM   2399  CB  LEU A 295      -7.455   1.756  23.120  1.00 96.22           C  
ATOM   2400  O   LEU A 295      -6.572   1.894  19.974  1.00 96.22           O  
ATOM   2401  CG  LEU A 295      -8.722   2.433  22.595  1.00 96.22           C  
ATOM   2402  CD1 LEU A 295      -9.682   1.392  22.027  1.00 96.22           C  
ATOM   2403  CD2 LEU A 295      -9.394   3.241  23.699  1.00 96.22           C  
ATOM   2404  N   LYS A 296      -4.810   2.263  21.329  1.00 96.15           N  
ATOM   2405  CA  LYS A 296      -4.039   2.993  20.326  1.00 96.15           C  
ATOM   2406  C   LYS A 296      -3.685   2.094  19.145  1.00 96.15           C  
ATOM   2407  CB  LYS A 296      -2.766   3.572  20.944  1.00 96.15           C  
ATOM   2408  O   LYS A 296      -3.820   2.499  17.988  1.00 96.15           O  
ATOM   2409  CG  LYS A 296      -3.007   4.776  21.843  1.00 96.15           C  
ATOM   2410  CD  LYS A 296      -1.699   5.342  22.382  1.00 96.15           C  
ATOM   2411  CE  LYS A 296      -1.926   6.626  23.168  1.00 96.15           C  
ATOM   2412  NZ  LYS A 296      -0.649   7.175  23.713  1.00 96.15           N  
ATOM   2413  N   ASN A 297      -3.208   0.939  19.488  1.00 97.02           N  
ATOM   2414  CA  ASN A 297      -2.847  -0.011  18.441  1.00 97.02           C  
ATOM   2415  C   ASN A 297      -4.060  -0.416  17.608  1.00 97.02           C  
ATOM   2416  CB  ASN A 297      -2.180  -1.248  19.045  1.00 97.02           C  
ATOM   2417  O   ASN A 297      -3.958  -0.570  16.390  1.00 97.02           O  
ATOM   2418  CG  ASN A 297      -0.773  -0.972  19.537  1.00 97.02           C  
ATOM   2419  ND2 ASN A 297      -0.167  -1.960  20.185  1.00 97.02           N  
ATOM   2420  OD1 ASN A 297      -0.235   0.120  19.336  1.00 97.02           O  
ATOM   2421  N   TYR A 298      -5.188  -0.636  18.347  1.00 97.92           N  
ATOM   2422  CA  TYR A 298      -6.430  -0.915  17.635  1.00 97.92           C  
ATOM   2423  C   TYR A 298      -6.744   0.189  16.633  1.00 97.92           C  
ATOM   2424  CB  TYR A 298      -7.592  -1.072  18.621  1.00 97.92           C  
ATOM   2425  O   TYR A 298      -7.051  -0.088  15.471  1.00 97.92           O  
ATOM   2426  CG  TYR A 298      -8.948  -1.114  17.959  1.00 97.92           C  
ATOM   2427  CD1 TYR A 298      -9.768   0.013  17.934  1.00 97.92           C  
ATOM   2428  CD2 TYR A 298      -9.412  -2.279  17.358  1.00 97.92           C  
ATOM   2429  CE1 TYR A 298     -11.019  -0.022  17.327  1.00 97.92           C  
ATOM   2430  CE2 TYR A 298     -10.661  -2.325  16.748  1.00 97.92           C  
ATOM   2431  OH  TYR A 298     -12.694  -1.233  16.135  1.00 97.92           O  
ATOM   2432  CZ  TYR A 298     -11.456  -1.193  16.737  1.00 97.92           C  
ATOM   2433  N   ARG A 299      -6.657   1.482  17.023  1.00 97.33           N  
ATOM   2434  CA  ARG A 299      -6.949   2.625  16.163  1.00 97.33           C  
ATOM   2435  C   ARG A 299      -5.998   2.671  14.972  1.00 97.33           C  
ATOM   2436  CB  ARG A 299      -6.861   3.931  16.956  1.00 97.33           C  
ATOM   2437  O   ARG A 299      -6.405   3.012  13.859  1.00 97.33           O  
ATOM   2438  CG  ARG A 299      -8.040   4.168  17.886  1.00 97.33           C  
ATOM   2439  CD  ARG A 299      -7.955   5.526  18.568  1.00 97.33           C  
ATOM   2440  NE  ARG A 299      -9.124   5.783  19.405  1.00 97.33           N  
ATOM   2441  NH1 ARG A 299      -8.262   7.689  20.385  1.00 97.33           N  
ATOM   2442  NH2 ARG A 299     -10.351   6.942  20.962  1.00 97.33           N  
ATOM   2443  CZ  ARG A 299      -9.243   6.804  20.249  1.00 97.33           C  
ATOM   2444  N   THR A 300      -4.757   2.399  15.291  1.00 98.05           N  
ATOM   2445  CA  THR A 300      -3.752   2.397  14.235  1.00 98.05           C  
ATOM   2446  C   THR A 300      -4.097   1.369  13.162  1.00 98.05           C  
ATOM   2447  CB  THR A 300      -2.349   2.104  14.799  1.00 98.05           C  
ATOM   2448  O   THR A 300      -4.152   1.697  11.975  1.00 98.05           O  
ATOM   2449  CG2 THR A 300      -1.327   1.949  13.677  1.00 98.05           C  
ATOM   2450  OG1 THR A 300      -1.947   3.184  15.650  1.00 98.05           O  
ATOM   2451  N   VAL A 301      -4.352   0.139  13.549  1.00 98.63           N  
ATOM   2452  CA  VAL A 301      -4.619  -0.951  12.616  1.00 98.63           C  
ATOM   2453  C   VAL A 301      -5.942  -0.703  11.895  1.00 98.63           C  
ATOM   2454  CB  VAL A 301      -4.651  -2.318  13.335  1.00 98.63           C  
ATOM   2455  O   VAL A 301      -6.046  -0.915  10.685  1.00 98.63           O  
ATOM   2456  CG1 VAL A 301      -4.989  -3.438  12.351  1.00 98.63           C  
ATOM   2457  CG2 VAL A 301      -3.315  -2.592  14.022  1.00 98.63           C  
ATOM   2458  N   LYS A 302      -6.902  -0.239  12.628  1.00 98.54           N  
ATOM   2459  CA  LYS A 302      -8.182   0.143  12.040  1.00 98.54           C  
ATOM   2460  C   LYS A 302      -7.998   1.214  10.969  1.00 98.54           C  
ATOM   2461  CB  LYS A 302      -9.141   0.644  13.121  1.00 98.54           C  
ATOM   2462  O   LYS A 302      -8.518   1.085   9.858  1.00 98.54           O  
ATOM   2463  CG  LYS A 302     -10.445   1.209  12.579  1.00 98.54           C  
ATOM   2464  CD  LYS A 302     -11.328   1.751  13.696  1.00 98.54           C  
ATOM   2465  CE  LYS A 302     -12.579   2.422  13.146  1.00 98.54           C  
ATOM   2466  NZ  LYS A 302     -13.478   2.899  14.239  1.00 98.54           N  
ATOM   2467  N   GLY A 303      -7.317   2.253  11.326  1.00 98.45           N  
ATOM   2468  CA  GLY A 303      -7.055   3.331  10.385  1.00 98.45           C  
ATOM   2469  C   GLY A 303      -6.400   2.857   9.102  1.00 98.45           C  
ATOM   2470  O   GLY A 303      -6.783   3.281   8.010  1.00 98.45           O  
ATOM   2471  N   LEU A 304      -5.445   2.002   9.225  1.00 98.73           N  
ATOM   2472  CA  LEU A 304      -4.746   1.470   8.061  1.00 98.73           C  
ATOM   2473  C   LEU A 304      -5.684   0.630   7.200  1.00 98.73           C  
ATOM   2474  CB  LEU A 304      -3.544   0.628   8.496  1.00 98.73           C  
ATOM   2475  O   LEU A 304      -5.601   0.663   5.970  1.00 98.73           O  
ATOM   2476  CG  LEU A 304      -2.344   1.396   9.053  1.00 98.73           C  
ATOM   2477  CD1 LEU A 304      -1.350   0.434   9.695  1.00 98.73           C  
ATOM   2478  CD2 LEU A 304      -1.673   2.211   7.953  1.00 98.73           C  
ATOM   2479  N   GLY A 305      -6.570  -0.189   7.889  1.00 98.66           N  
ATOM   2480  CA  GLY A 305      -7.577  -0.930   7.147  1.00 98.66           C  
ATOM   2481  C   GLY A 305      -8.493  -0.039   6.330  1.00 98.66           C  
ATOM   2482  O   GLY A 305      -8.804  -0.348   5.178  1.00 98.66           O  
ATOM   2483  N   VAL A 306      -8.785   1.104   6.843  1.00 98.74           N  
ATOM   2484  CA  VAL A 306      -9.702   2.035   6.194  1.00 98.74           C  
ATOM   2485  C   VAL A 306      -8.959   2.832   5.124  1.00 98.74           C  
ATOM   2486  CB  VAL A 306     -10.354   2.994   7.216  1.00 98.74           C  
ATOM   2487  O   VAL A 306      -9.389   2.885   3.970  1.00 98.74           O  
ATOM   2488  CG1 VAL A 306     -11.178   4.065   6.502  1.00 98.74           C  
ATOM   2489  CG2 VAL A 306     -11.224   2.214   8.200  1.00 98.74           C  
ATOM   2490  N   GLY A 307      -7.891   3.433   5.471  1.00 98.24           N  
ATOM   2491  CA  GLY A 307      -7.145   4.305   4.577  1.00 98.24           C  
ATOM   2492  C   GLY A 307      -6.590   3.582   3.364  1.00 98.24           C  
ATOM   2493  O   GLY A 307      -6.772   4.031   2.231  1.00 98.24           O  
ATOM   2494  N   LEU A 308      -5.938   2.435   3.550  1.00 98.13           N  
ATOM   2495  CA  LEU A 308      -5.312   1.702   2.454  1.00 98.13           C  
ATOM   2496  C   LEU A 308      -6.366   1.124   1.516  1.00 98.13           C  
ATOM   2497  CB  LEU A 308      -4.425   0.579   2.998  1.00 98.13           C  
ATOM   2498  O   LEU A 308      -6.197   1.152   0.294  1.00 98.13           O  
ATOM   2499  CG  LEU A 308      -3.091   1.006   3.613  1.00 98.13           C  
ATOM   2500  CD1 LEU A 308      -2.419  -0.180   4.296  1.00 98.13           C  
ATOM   2501  CD2 LEU A 308      -2.179   1.605   2.548  1.00 98.13           C  
ATOM   2502  N   THR A 309      -7.425   0.624   2.159  1.00 98.49           N  
ATOM   2503  CA  THR A 309      -8.502   0.070   1.348  1.00 98.49           C  
ATOM   2504  C   THR A 309      -9.138   1.152   0.480  1.00 98.49           C  
ATOM   2505  CB  THR A 309      -9.583  -0.587   2.227  1.00 98.49           C  
ATOM   2506  O   THR A 309      -9.428   0.922  -0.696  1.00 98.49           O  
ATOM   2507  CG2 THR A 309     -10.643  -1.276   1.373  1.00 98.49           C  
ATOM   2508  OG1 THR A 309      -8.969  -1.559   3.082  1.00 98.49           O  
ATOM   2509  N   THR A 310      -9.329   2.332   1.041  1.00 98.52           N  
ATOM   2510  CA  THR A 310      -9.878   3.465   0.304  1.00 98.52           C  
ATOM   2511  C   THR A 310      -8.984   3.824  -0.880  1.00 98.52           C  
ATOM   2512  CB  THR A 310     -10.048   4.695   1.214  1.00 98.52           C  
ATOM   2513  O   THR A 310      -9.467   3.995  -2.001  1.00 98.52           O  
ATOM   2514  CG2 THR A 310     -10.568   5.893   0.428  1.00 98.52           C  
ATOM   2515  OG1 THR A 310     -10.977   4.383   2.260  1.00 98.52           O  
ATOM   2516  N   ARG A 311      -7.736   3.884  -0.738  1.00 96.50           N  
ATOM   2517  CA  ARG A 311      -6.800   4.203  -1.812  1.00 96.50           C  
ATOM   2518  C   ARG A 311      -6.845   3.145  -2.909  1.00 96.50           C  
ATOM   2519  CB  ARG A 311      -5.377   4.330  -1.264  1.00 96.50           C  
ATOM   2520  O   ARG A 311      -6.792   3.472  -4.097  1.00 96.50           O  
ATOM   2521  CG  ARG A 311      -5.115   5.634  -0.527  1.00 96.50           C  
ATOM   2522  CD  ARG A 311      -3.625   5.893  -0.352  1.00 96.50           C  
ATOM   2523  NE  ARG A 311      -3.372   7.203   0.241  1.00 96.50           N  
ATOM   2524  NH1 ARG A 311      -2.175   8.017  -1.559  1.00 96.50           N  
ATOM   2525  NH2 ARG A 311      -2.518   9.335   0.284  1.00 96.50           N  
ATOM   2526  CZ  ARG A 311      -2.689   8.182  -0.346  1.00 96.50           C  
ATOM   2527  N   TYR A 312      -6.959   1.936  -2.439  1.00 96.71           N  
ATOM   2528  CA  TYR A 312      -7.010   0.846  -3.408  1.00 96.71           C  
ATOM   2529  C   TYR A 312      -8.277   0.926  -4.251  1.00 96.71           C  
ATOM   2530  CB  TYR A 312      -6.941  -0.509  -2.697  1.00 96.71           C  
ATOM   2531  O   TYR A 312      -8.221   0.814  -5.478  1.00 96.71           O  
ATOM   2532  CG  TYR A 312      -7.097  -1.689  -3.625  1.00 96.71           C  
ATOM   2533  CD1 TYR A 312      -8.272  -2.438  -3.638  1.00 96.71           C  
ATOM   2534  CD2 TYR A 312      -6.072  -2.058  -4.489  1.00 96.71           C  
ATOM   2535  CE1 TYR A 312      -8.420  -3.528  -4.490  1.00 96.71           C  
ATOM   2536  CE2 TYR A 312      -6.209  -3.146  -5.345  1.00 96.71           C  
ATOM   2537  OH  TYR A 312      -7.526  -4.951  -6.184  1.00 96.71           O  
ATOM   2538  CZ  TYR A 312      -7.385  -3.873  -5.339  1.00 96.71           C  
ATOM   2539  N   ILE A 313      -9.406   1.154  -3.601  1.00 97.39           N  
ATOM   2540  CA  ILE A 313     -10.707   1.217  -4.258  1.00 97.39           C  
ATOM   2541  C   ILE A 313     -10.688   2.296  -5.338  1.00 97.39           C  
ATOM   2542  CB  ILE A 313     -11.839   1.492  -3.244  1.00 97.39           C  
ATOM   2543  O   ILE A 313     -11.165   2.074  -6.454  1.00 97.39           O  
ATOM   2544  CG1 ILE A 313     -12.181   0.217  -2.465  1.00 97.39           C  
ATOM   2545  CG2 ILE A 313     -13.077   2.049  -3.954  1.00 97.39           C  
ATOM   2546  CD1 ILE A 313     -13.078   0.451  -1.257  1.00 97.39           C  
ATOM   2547  N   PHE A 314      -9.972   3.366  -5.033  1.00 96.75           N  
ATOM   2548  CA  PHE A 314     -10.077   4.504  -5.939  1.00 96.75           C  
ATOM   2549  C   PHE A 314      -8.855   4.589  -6.845  1.00 96.75           C  
ATOM   2550  CB  PHE A 314     -10.238   5.807  -5.150  1.00 96.75           C  
ATOM   2551  O   PHE A 314      -8.611   5.623  -7.470  1.00 96.75           O  
ATOM   2552  CG  PHE A 314     -11.579   5.950  -4.482  1.00 96.75           C  
ATOM   2553  CD1 PHE A 314     -12.751   5.691  -5.182  1.00 96.75           C  
ATOM   2554  CD2 PHE A 314     -11.668   6.344  -3.153  1.00 96.75           C  
ATOM   2555  CE1 PHE A 314     -13.994   5.823  -4.566  1.00 96.75           C  
ATOM   2556  CE2 PHE A 314     -12.906   6.478  -2.531  1.00 96.75           C  
ATOM   2557  CZ  PHE A 314     -14.068   6.218  -3.239  1.00 96.75           C  
ATOM   2558  N   LYS A 315      -8.097   3.503  -6.904  1.00 94.84           N  
ATOM   2559  CA  LYS A 315      -7.001   3.329  -7.852  1.00 94.84           C  
ATOM   2560  C   LYS A 315      -5.964   4.438  -7.703  1.00 94.84           C  
ATOM   2561  CB  LYS A 315      -7.531   3.296  -9.287  1.00 94.84           C  
ATOM   2562  O   LYS A 315      -5.635   5.123  -8.675  1.00 94.84           O  
ATOM   2563  CG  LYS A 315      -8.519   2.171  -9.556  1.00 94.84           C  
ATOM   2564  CD  LYS A 315      -9.044   2.218 -10.985  1.00 94.84           C  
ATOM   2565  CE  LYS A 315     -10.054   1.109 -11.247  1.00 94.84           C  
ATOM   2566  NZ  LYS A 315     -10.598   1.172 -12.637  1.00 94.84           N  
ATOM   2567  N   GLU A 316      -5.429   4.652  -6.441  1.00 92.72           N  
ATOM   2568  CA  GLU A 316      -4.391   5.622  -6.108  1.00 92.72           C  
ATOM   2569  C   GLU A 316      -3.042   5.209  -6.690  1.00 92.72           C  
ATOM   2570  CB  GLU A 316      -4.279   5.792  -4.591  1.00 92.72           C  
ATOM   2571  O   GLU A 316      -2.527   4.134  -6.375  1.00 92.72           O  
ATOM   2572  CG  GLU A 316      -3.134   6.694  -4.156  1.00 92.72           C  
ATOM   2573  CD  GLU A 316      -3.231   8.103  -4.720  1.00 92.72           C  
ATOM   2574  OE1 GLU A 316      -2.361   8.493  -5.532  1.00 92.72           O  
ATOM   2575  OE2 GLU A 316      -4.185   8.822  -4.348  1.00 92.72           O  
ATOM   2576  N   GLY A 317      -2.547   6.084  -7.618  1.00 87.98           N  
ATOM   2577  CA  GLY A 317      -1.320   5.758  -8.328  1.00 87.98           C  
ATOM   2578  C   GLY A 317      -0.079   6.329  -7.669  1.00 87.98           C  
ATOM   2579  O   GLY A 317       1.043   6.045  -8.095  1.00 87.98           O  
ATOM   2580  N   ASP A 318      -0.298   7.122  -6.589  1.00 86.07           N  
ATOM   2581  CA  ASP A 318       0.841   7.789  -5.965  1.00 86.07           C  
ATOM   2582  C   ASP A 318       0.761   7.703  -4.443  1.00 86.07           C  
ATOM   2583  CB  ASP A 318       0.915   9.252  -6.407  1.00 86.07           C  
ATOM   2584  O   ASP A 318       0.936   8.707  -3.749  1.00 86.07           O  
ATOM   2585  CG  ASP A 318       2.208   9.932  -5.993  1.00 86.07           C  
ATOM   2586  OD1 ASP A 318       3.236   9.240  -5.831  1.00 86.07           O  
ATOM   2587  OD2 ASP A 318       2.198  11.171  -5.825  1.00 86.07           O  
ATOM   2588  N   GLY A 319       0.450   6.546  -3.851  1.00 88.13           N  
ATOM   2589  CA  GLY A 319       0.358   6.348  -2.413  1.00 88.13           C  
ATOM   2590  C   GLY A 319       1.712   6.233  -1.739  1.00 88.13           C  
ATOM   2591  O   GLY A 319       2.005   5.225  -1.091  1.00 88.13           O  
ATOM   2592  N   HIS A 320       2.558   7.325  -1.882  1.00 89.75           N  
ATOM   2593  CA  HIS A 320       3.924   7.215  -1.382  1.00 89.75           C  
ATOM   2594  C   HIS A 320       3.993   7.529   0.108  1.00 89.75           C  
ATOM   2595  CB  HIS A 320       4.855   8.149  -2.159  1.00 89.75           C  
ATOM   2596  O   HIS A 320       2.988   7.909   0.714  1.00 89.75           O  
ATOM   2597  CG  HIS A 320       4.425   9.581  -2.135  1.00 89.75           C  
ATOM   2598  CD2 HIS A 320       3.866  10.357  -3.093  1.00 89.75           C  
ATOM   2599  ND1 HIS A 320       4.558  10.380  -1.020  1.00 89.75           N  
ATOM   2600  CE1 HIS A 320       4.097  11.589  -1.294  1.00 89.75           C  
ATOM   2601  NE2 HIS A 320       3.672  11.601  -2.546  1.00 89.75           N  
ATOM   2602  N   ASN A 321       5.114   7.368   0.728  1.00 91.22           N  
ATOM   2603  CA  ASN A 321       5.441   7.347   2.150  1.00 91.22           C  
ATOM   2604  C   ASN A 321       5.090   8.669   2.825  1.00 91.22           C  
ATOM   2605  CB  ASN A 321       6.923   7.023   2.355  1.00 91.22           C  
ATOM   2606  O   ASN A 321       4.693   8.689   3.992  1.00 91.22           O  
ATOM   2607  CG  ASN A 321       7.218   6.497   3.746  1.00 91.22           C  
ATOM   2608  ND2 ASN A 321       8.496   6.300   4.046  1.00 91.22           N  
ATOM   2609  OD1 ASN A 321       6.305   6.268   4.543  1.00 91.22           O  
ATOM   2610  N   SER A 322       5.065   9.751   2.127  1.00 91.41           N  
ATOM   2611  CA  SER A 322       4.815  11.062   2.717  1.00 91.41           C  
ATOM   2612  C   SER A 322       3.341  11.441   2.618  1.00 91.41           C  
ATOM   2613  CB  SER A 322       5.671  12.130   2.035  1.00 91.41           C  
ATOM   2614  O   SER A 322       2.910  12.438   3.200  1.00 91.41           O  
ATOM   2615  OG  SER A 322       7.050  11.878   2.243  1.00 91.41           O  
ATOM   2616  N   ASN A 323       2.569  10.679   1.871  1.00 93.49           N  
ATOM   2617  CA  ASN A 323       1.168  11.010   1.636  1.00 93.49           C  
ATOM   2618  C   ASN A 323       0.243  10.214   2.553  1.00 93.49           C  
ATOM   2619  CB  ASN A 323       0.797  10.772   0.171  1.00 93.49           C  
ATOM   2620  O   ASN A 323      -0.976  10.230   2.377  1.00 93.49           O  
ATOM   2621  CG  ASN A 323       1.288  11.878  -0.743  1.00 93.49           C  
ATOM   2622  ND2 ASN A 323       1.219  11.643  -2.048  1.00 93.49           N  
ATOM   2623  OD1 ASN A 323       1.725  12.934  -0.279  1.00 93.49           O  
ATOM   2624  N   MET A 324       0.869   9.449   3.453  1.00 95.21           N  
ATOM   2625  CA  MET A 324       0.053   8.691   4.397  1.00 95.21           C  
ATOM   2626  C   MET A 324       0.759   8.558   5.742  1.00 95.21           C  
ATOM   2627  CB  MET A 324      -0.272   7.306   3.837  1.00 95.21           C  
ATOM   2628  O   MET A 324       1.977   8.724   5.827  1.00 95.21           O  
ATOM   2629  CG  MET A 324       0.945   6.409   3.676  1.00 95.21           C  
ATOM   2630  SD  MET A 324       0.498   4.701   3.176  1.00 95.21           S  
ATOM   2631  CE  MET A 324      -0.238   4.097   4.720  1.00 95.21           C  
ATOM   2632  N   SER A 325      -0.070   8.332   6.760  1.00 96.15           N  
ATOM   2633  CA  SER A 325       0.470   8.114   8.099  1.00 96.15           C  
ATOM   2634  C   SER A 325       0.316   6.659   8.527  1.00 96.15           C  
ATOM   2635  CB  SER A 325      -0.223   9.028   9.111  1.00 96.15           C  
ATOM   2636  O   SER A 325      -0.406   5.891   7.887  1.00 96.15           O  
ATOM   2637  OG  SER A 325      -1.527   8.557   9.404  1.00 96.15           O  
ATOM   2638  N   LYS A 326       0.998   6.279   9.603  1.00 96.23           N  
ATOM   2639  CA  LYS A 326       0.875   4.920  10.123  1.00 96.23           C  
ATOM   2640  C   LYS A 326      -0.513   4.679  10.708  1.00 96.23           C  
ATOM   2641  CB  LYS A 326       1.945   4.653  11.183  1.00 96.23           C  
ATOM   2642  O   LYS A 326      -0.919   3.532  10.905  1.00 96.23           O  
ATOM   2643  CG  LYS A 326       1.709   5.382  12.497  1.00 96.23           C  
ATOM   2644  CD  LYS A 326       2.749   4.999  13.543  1.00 96.23           C  
ATOM   2645  CE  LYS A 326       2.529   5.746  14.851  1.00 96.23           C  
ATOM   2646  NZ  LYS A 326       3.579   5.415  15.861  1.00 96.23           N  
ATOM   2647  N   ASP A 327      -1.264   5.768  10.950  1.00 96.35           N  
ATOM   2648  CA  ASP A 327      -2.588   5.654  11.553  1.00 96.35           C  
ATOM   2649  C   ASP A 327      -3.675   5.590  10.483  1.00 96.35           C  
ATOM   2650  CB  ASP A 327      -2.850   6.827  12.500  1.00 96.35           C  
ATOM   2651  O   ASP A 327      -4.867   5.631  10.797  1.00 96.35           O  
ATOM   2652  CG  ASP A 327      -1.890   6.866  13.676  1.00 96.35           C  
ATOM   2653  OD1 ASP A 327      -1.594   5.800  14.257  1.00 96.35           O  
ATOM   2654  OD2 ASP A 327      -1.428   7.973  14.026  1.00 96.35           O  
ATOM   2655  N   GLY A 328      -3.308   5.620   9.224  1.00 96.99           N  
ATOM   2656  CA  GLY A 328      -4.267   5.403   8.152  1.00 96.99           C  
ATOM   2657  C   GLY A 328      -4.771   6.693   7.533  1.00 96.99           C  
ATOM   2658  O   GLY A 328      -5.729   6.682   6.757  1.00 96.99           O  
ATOM   2659  N   ILE A 329      -4.185   7.864   7.955  1.00 97.87           N  
ATOM   2660  CA  ILE A 329      -4.537   9.143   7.347  1.00 97.87           C  
ATOM   2661  C   ILE A 329      -3.928   9.234   5.949  1.00 97.87           C  
ATOM   2662  CB  ILE A 329      -4.067  10.331   8.215  1.00 97.87           C  
ATOM   2663  O   ILE A 329      -2.748   8.930   5.759  1.00 97.87           O  
ATOM   2664  CG1 ILE A 329      -4.768  10.307   9.578  1.00 97.87           C  
ATOM   2665  CG2 ILE A 329      -4.315  11.659   7.494  1.00 97.87           C  
ATOM   2666  CD1 ILE A 329      -4.226  11.326  10.571  1.00 97.87           C  
ATOM   2667  N   ILE A 330      -4.731   9.627   4.924  1.00 97.33           N  
ATOM   2668  CA  ILE A 330      -4.258   9.726   3.548  1.00 97.33           C  
ATOM   2669  C   ILE A 330      -4.470  11.147   3.031  1.00 97.33           C  
ATOM   2670  CB  ILE A 330      -4.972   8.709   2.630  1.00 97.33           C  
ATOM   2671  O   ILE A 330      -5.437  11.813   3.406  1.00 97.33           O  
ATOM   2672  CG1 ILE A 330      -6.492   8.889   2.715  1.00 97.33           C  
ATOM   2673  CG2 ILE A 330      -4.568   7.277   2.993  1.00 97.33           C  
ATOM   2674  CD1 ILE A 330      -7.277   7.958   1.801  1.00 97.33           C  
ATOM   2675  N   LEU A 331      -3.521  11.648   2.220  1.00 95.33           N  
ATOM   2676  CA  LEU A 331      -3.509  13.011   1.700  1.00 95.33           C  
ATOM   2677  C   LEU A 331      -3.197  13.020   0.207  1.00 95.33           C  
ATOM   2678  CB  LEU A 331      -2.484  13.863   2.452  1.00 95.33           C  
ATOM   2679  O   LEU A 331      -2.825  11.991  -0.360  1.00 95.33           O  
ATOM   2680  CG  LEU A 331      -2.578  13.846   3.979  1.00 95.33           C  
ATOM   2681  CD1 LEU A 331      -1.390  14.581   4.591  1.00 95.33           C  
ATOM   2682  CD2 LEU A 331      -3.893  14.466   4.440  1.00 95.33           C  
ATOM   2683  N   ASP A 332      -3.382  14.154  -0.391  1.00 92.09           N  
ATOM   2684  CA  ASP A 332      -2.984  14.394  -1.775  1.00 92.09           C  
ATOM   2685  C   ASP A 332      -3.674  13.415  -2.723  1.00 92.09           C  
ATOM   2686  CB  ASP A 332      -1.465  14.287  -1.922  1.00 92.09           C  
ATOM   2687  O   ASP A 332      -3.249  12.265  -2.853  1.00 92.09           O  
ATOM   2688  CG  ASP A 332      -0.962  14.786  -3.266  1.00 92.09           C  
ATOM   2689  OD1 ASP A 332      -1.790  15.087  -4.153  1.00 92.09           O  
ATOM   2690  OD2 ASP A 332       0.272  14.877  -3.440  1.00 92.09           O  
ATOM   2691  N   PHE A 333      -4.581  13.924  -3.574  1.00 94.96           N  
ATOM   2692  CA  PHE A 333      -5.464  13.027  -4.310  1.00 94.96           C  
ATOM   2693  C   PHE A 333      -5.371  13.285  -5.809  1.00 94.96           C  
ATOM   2694  CB  PHE A 333      -6.913  13.191  -3.838  1.00 94.96           C  
ATOM   2695  O   PHE A 333      -6.312  13.000  -6.553  1.00 94.96           O  
ATOM   2696  CG  PHE A 333      -7.099  12.966  -2.362  1.00 94.96           C  
ATOM   2697  CD1 PHE A 333      -7.145  11.678  -1.841  1.00 94.96           C  
ATOM   2698  CD2 PHE A 333      -7.228  14.043  -1.494  1.00 94.96           C  
ATOM   2699  CE1 PHE A 333      -7.317  11.467  -0.475  1.00 94.96           C  
ATOM   2700  CE2 PHE A 333      -7.401  13.839  -0.128  1.00 94.96           C  
ATOM   2701  CZ  PHE A 333      -7.446  12.551   0.380  1.00 94.96           C  
ATOM   2702  N   ASP A 334      -4.293  13.897  -6.202  1.00 90.35           N  
ATOM   2703  CA  ASP A 334      -4.169  14.302  -7.599  1.00 90.35           C  
ATOM   2704  C   ASP A 334      -3.826  13.109  -8.488  1.00 90.35           C  
ATOM   2705  CB  ASP A 334      -3.107  15.393  -7.749  1.00 90.35           C  
ATOM   2706  O   ASP A 334      -3.864  13.212  -9.716  1.00 90.35           O  
ATOM   2707  CG  ASP A 334      -1.747  14.975  -7.216  1.00 90.35           C  
ATOM   2708  OD1 ASP A 334      -1.644  13.901  -6.585  1.00 90.35           O  
ATOM   2709  OD2 ASP A 334      -0.772  15.727  -7.427  1.00 90.35           O  
ATOM   2710  N   TRP A 335      -3.582  11.896  -7.840  1.00 89.54           N  
ATOM   2711  CA  TRP A 335      -3.342  10.674  -8.600  1.00 89.54           C  
ATOM   2712  C   TRP A 335      -4.412   9.629  -8.303  1.00 89.54           C  
ATOM   2713  CB  TRP A 335      -1.955  10.107  -8.285  1.00 89.54           C  
ATOM   2714  O   TRP A 335      -4.287   8.471  -8.708  1.00 89.54           O  
ATOM   2715  CG  TRP A 335      -0.846  10.739  -9.072  1.00 89.54           C  
ATOM   2716  CD1 TRP A 335      -0.105  11.832  -8.720  1.00 89.54           C  
ATOM   2717  CD2 TRP A 335      -0.357  10.316 -10.348  1.00 89.54           C  
ATOM   2718  CE2 TRP A 335       0.684  11.199 -10.710  1.00 89.54           C  
ATOM   2719  CE3 TRP A 335      -0.697   9.274 -11.221  1.00 89.54           C  
ATOM   2720  NE1 TRP A 335       0.818  12.114  -9.701  1.00 89.54           N  
ATOM   2721  CH2 TRP A 335       1.035  10.044 -12.746  1.00 89.54           C  
ATOM   2722  CZ2 TRP A 335       1.388  11.072 -11.910  1.00 89.54           C  
ATOM   2723  CZ3 TRP A 335       0.005   9.149 -12.415  1.00 89.54           C  
ATOM   2724  N   THR A 336      -5.357  10.062  -7.514  1.00 93.72           N  
ATOM   2725  CA  THR A 336      -6.497   9.184  -7.273  1.00 93.72           C  
ATOM   2726  C   THR A 336      -7.339   9.032  -8.537  1.00 93.72           C  
ATOM   2727  CB  THR A 336      -7.378   9.714  -6.127  1.00 93.72           C  
ATOM   2728  O   THR A 336      -7.693  10.024  -9.177  1.00 93.72           O  
ATOM   2729  CG2 THR A 336      -8.562   8.787  -5.869  1.00 93.72           C  
ATOM   2730  OG1 THR A 336      -6.592   9.811  -4.933  1.00 93.72           O  
ATOM   2731  N   LYS A 337      -7.602   7.793  -8.906  1.00 93.09           N  
ATOM   2732  CA  LYS A 337      -8.213   7.478 -10.194  1.00 93.09           C  
ATOM   2733  C   LYS A 337      -7.207   7.626 -11.331  1.00 93.09           C  
ATOM   2734  CB  LYS A 337      -9.425   8.376 -10.446  1.00 93.09           C  
ATOM   2735  O   LYS A 337      -7.510   8.235 -12.360  1.00 93.09           O  
ATOM   2736  CG  LYS A 337     -10.534   8.224  -9.415  1.00 93.09           C  
ATOM   2737  CD  LYS A 337     -11.279   6.906  -9.586  1.00 93.09           C  
ATOM   2738  CE  LYS A 337     -12.409   6.767  -8.575  1.00 93.09           C  
ATOM   2739  NZ  LYS A 337     -12.867   5.351  -8.447  1.00 93.09           N  
ATOM   2740  N   ALA A 338      -6.078   7.087 -11.073  1.00 89.94           N  
ATOM   2741  CA  ALA A 338      -4.936   7.209 -11.975  1.00 89.94           C  
ATOM   2742  C   ALA A 338      -5.314   6.805 -13.397  1.00 89.94           C  
ATOM   2743  CB  ALA A 338      -3.770   6.359 -11.476  1.00 89.94           C  
ATOM   2744  O   ALA A 338      -4.716   7.282 -14.365  1.00 89.94           O  
ATOM   2745  N   ASN A 339      -6.274   5.961 -13.533  1.00 89.27           N  
ATOM   2746  CA  ASN A 339      -6.717   5.543 -14.859  1.00 89.27           C  
ATOM   2747  C   ASN A 339      -7.371   6.693 -15.620  1.00 89.27           C  
ATOM   2748  CB  ASN A 339      -7.682   4.360 -14.755  1.00 89.27           C  
ATOM   2749  O   ASN A 339      -7.455   6.662 -16.849  1.00 89.27           O  
ATOM   2750  CG  ASN A 339      -8.887   4.663 -13.886  1.00 89.27           C  
ATOM   2751  ND2 ASN A 339     -10.076   4.370 -14.399  1.00 89.27           N  
ATOM   2752  OD1 ASN A 339      -8.750   5.157 -12.764  1.00 89.27           O  
ATOM   2753  N   ILE A 340      -7.744   7.705 -14.982  1.00 89.69           N  
ATOM   2754  CA  ILE A 340      -8.393   8.851 -15.610  1.00 89.69           C  
ATOM   2755  C   ILE A 340      -7.512  10.089 -15.460  1.00 89.69           C  
ATOM   2756  CB  ILE A 340      -9.791   9.111 -15.004  1.00 89.69           C  
ATOM   2757  O   ILE A 340      -7.190  10.753 -16.449  1.00 89.69           O  
ATOM   2758  CG1 ILE A 340     -10.720   7.922 -15.275  1.00 89.69           C  
ATOM   2759  CG2 ILE A 340     -10.387  10.409 -15.558  1.00 89.69           C  
ATOM   2760  CD1 ILE A 340     -12.064   8.012 -14.565  1.00 89.69           C  
ATOM   2761  N   LEU A 341      -7.009  10.341 -14.280  1.00 88.96           N  
ATOM   2762  CA  LEU A 341      -6.369  11.611 -13.956  1.00 88.96           C  
ATOM   2763  C   LEU A 341      -4.954  11.667 -14.523  1.00 88.96           C  
ATOM   2764  CB  LEU A 341      -6.332  11.822 -12.440  1.00 88.96           C  
ATOM   2765  O   LEU A 341      -4.365  12.745 -14.630  1.00 88.96           O  
ATOM   2766  CG  LEU A 341      -7.518  12.570 -11.830  1.00 88.96           C  
ATOM   2767  CD1 LEU A 341      -8.811  11.795 -12.064  1.00 88.96           C  
ATOM   2768  CD2 LEU A 341      -7.293  12.808 -10.341  1.00 88.96           C  
ATOM   2769  N   SER A 342      -4.388  10.528 -14.860  1.00 83.75           N  
ATOM   2770  CA  SER A 342      -3.046  10.526 -15.433  1.00 83.75           C  
ATOM   2771  C   SER A 342      -2.996  11.333 -16.726  1.00 83.75           C  
ATOM   2772  CB  SER A 342      -2.578   9.094 -15.698  1.00 83.75           C  
ATOM   2773  O   SER A 342      -1.960  11.910 -17.064  1.00 83.75           O  
ATOM   2774  OG  SER A 342      -3.417   8.458 -16.646  1.00 83.75           O  
ATOM   2775  N   ASP A 343      -4.169  11.477 -17.420  1.00 82.07           N  
ATOM   2776  CA  ASP A 343      -4.268  12.211 -18.678  1.00 82.07           C  
ATOM   2777  C   ASP A 343      -4.205  13.719 -18.440  1.00 82.07           C  
ATOM   2778  CB  ASP A 343      -5.561  11.848 -19.411  1.00 82.07           C  
ATOM   2779  O   ASP A 343      -3.924  14.487 -19.363  1.00 82.07           O  
ATOM   2780  CG  ASP A 343      -5.563  10.425 -19.940  1.00 82.07           C  
ATOM   2781  OD1 ASP A 343      -4.476   9.820 -20.069  1.00 82.07           O  
ATOM   2782  OD2 ASP A 343      -6.660   9.904 -20.234  1.00 82.07           O  
ATOM   2783  N   PHE A 344      -4.411  14.137 -17.240  1.00 83.52           N  
ATOM   2784  CA  PHE A 344      -4.454  15.561 -16.929  1.00 83.52           C  
ATOM   2785  C   PHE A 344      -3.138  16.021 -16.313  1.00 83.52           C  
ATOM   2786  CB  PHE A 344      -5.615  15.871 -15.980  1.00 83.52           C  
ATOM   2787  O   PHE A 344      -2.945  17.214 -16.068  1.00 83.52           O  
ATOM   2788  CG  PHE A 344      -6.973  15.627 -16.581  1.00 83.52           C  
ATOM   2789  CD1 PHE A 344      -7.689  16.668 -17.160  1.00 83.52           C  
ATOM   2790  CD2 PHE A 344      -7.534  14.357 -16.568  1.00 83.52           C  
ATOM   2791  CE1 PHE A 344      -8.946  16.446 -17.718  1.00 83.52           C  
ATOM   2792  CE2 PHE A 344      -8.789  14.127 -17.123  1.00 83.52           C  
ATOM   2793  CZ  PHE A 344      -9.494  15.173 -17.697  1.00 83.52           C  
ATOM   2794  N   ARG A 345      -2.221  15.134 -16.214  1.00 76.90           N  
ATOM   2795  CA  ARG A 345      -0.943  15.466 -15.592  1.00 76.90           C  
ATOM   2796  C   ARG A 345       0.150  15.634 -16.642  1.00 76.90           C  
ATOM   2797  CB  ARG A 345      -0.539  14.388 -14.584  1.00 76.90           C  
ATOM   2798  O   ARG A 345       0.072  15.051 -17.726  1.00 76.90           O  
ATOM   2799  CG  ARG A 345      -1.431  14.330 -13.354  1.00 76.90           C  
ATOM   2800  CD  ARG A 345      -0.927  15.246 -12.248  1.00 76.90           C  
ATOM   2801  NE  ARG A 345       0.096  14.595 -11.434  1.00 76.90           N  
ATOM   2802  NH1 ARG A 345      -0.350  15.818  -9.525  1.00 76.90           N  
ATOM   2803  NH2 ARG A 345       1.301  14.228  -9.514  1.00 76.90           N  
ATOM   2804  CZ  ARG A 345       0.347  14.882 -10.160  1.00 76.90           C  
ATOM   2805  N   GLN A 346       1.221  16.392 -16.144  1.00 70.04           N  
ATOM   2806  CA  GLN A 346       2.395  16.579 -16.991  1.00 70.04           C  
ATOM   2807  C   GLN A 346       3.256  15.320 -17.024  1.00 70.04           C  
ATOM   2808  CB  GLN A 346       3.223  17.769 -16.505  1.00 70.04           C  
ATOM   2809  O   GLN A 346       3.443  14.662 -15.998  1.00 70.04           O  
ATOM   2810  CG  GLN A 346       2.598  19.122 -16.816  1.00 70.04           C  
ATOM   2811  CD  GLN A 346       3.487  20.285 -16.419  1.00 70.04           C  
ATOM   2812  NE2 GLN A 346       3.006  21.503 -16.643  1.00 70.04           N  
ATOM   2813  OE1 GLN A 346       4.597  20.091 -15.913  1.00 70.04           O  
ATOM   2814  N   GLN A 347       3.465  14.754 -18.214  1.00 66.56           N  
ATOM   2815  CA  GLN A 347       4.307  13.577 -18.399  1.00 66.56           C  
ATOM   2816  C   GLN A 347       5.786  13.951 -18.382  1.00 66.56           C  
ATOM   2817  CB  GLN A 347       3.960  12.868 -19.709  1.00 66.56           C  
ATOM   2818  O   GLN A 347       6.413  14.075 -19.437  1.00 66.56           O  
ATOM   2819  CG  GLN A 347       2.543  12.312 -19.751  1.00 66.56           C  
ATOM   2820  CD  GLN A 347       2.367  11.088 -18.872  1.00 66.56           C  
ATOM   2821  NE2 GLN A 347       1.138  10.848 -18.428  1.00 66.56           N  
ATOM   2822  OE1 GLN A 347       3.328  10.363 -18.594  1.00 66.56           O  
ATOM   2823  N   ASP A 348       6.227  14.329 -17.144  1.00 65.47           N  
ATOM   2824  CA  ASP A 348       7.647  14.658 -17.069  1.00 65.47           C  
ATOM   2825  C   ASP A 348       8.506  13.397 -17.123  1.00 65.47           C  
ATOM   2826  CB  ASP A 348       7.948  15.447 -15.793  1.00 65.47           C  
ATOM   2827  O   ASP A 348       7.983  12.287 -17.230  1.00 65.47           O  
ATOM   2828  CG  ASP A 348       7.680  14.652 -14.528  1.00 65.47           C  
ATOM   2829  OD1 ASP A 348       7.486  13.420 -14.611  1.00 65.47           O  
ATOM   2830  OD2 ASP A 348       7.660  15.263 -13.438  1.00 65.47           O  
ATOM   2831  N   ALA A 349       9.878  13.552 -17.371  1.00 61.60           N  
ATOM   2832  CA  ALA A 349      10.828  12.462 -17.579  1.00 61.60           C  
ATOM   2833  C   ALA A 349      10.691  11.399 -16.493  1.00 61.60           C  
ATOM   2834  CB  ALA A 349      12.256  13.001 -17.614  1.00 61.60           C  
ATOM   2835  O   ALA A 349      10.752  10.201 -16.778  1.00 61.60           O  
ATOM   2836  N   PHE A 350      10.421  11.908 -15.224  1.00 66.93           N  
ATOM   2837  CA  PHE A 350      10.282  10.967 -14.119  1.00 66.93           C  
ATOM   2838  C   PHE A 350       9.095  10.039 -14.345  1.00 66.93           C  
ATOM   2839  CB  PHE A 350      10.120  11.714 -12.791  1.00 66.93           C  
ATOM   2840  O   PHE A 350       9.226   8.817 -14.240  1.00 66.93           O  
ATOM   2841  CG  PHE A 350       9.927  10.808 -11.605  1.00 66.93           C  
ATOM   2842  CD1 PHE A 350       8.654  10.532 -11.123  1.00 66.93           C  
ATOM   2843  CD2 PHE A 350      11.021  10.232 -10.972  1.00 66.93           C  
ATOM   2844  CE1 PHE A 350       8.472   9.694 -10.025  1.00 66.93           C  
ATOM   2845  CE2 PHE A 350      10.847   9.393  -9.874  1.00 66.93           C  
ATOM   2846  CZ  PHE A 350       9.573   9.127  -9.402  1.00 66.93           C  
ATOM   2847  N   ASN A 351       7.882  10.618 -14.684  1.00 67.38           N  
ATOM   2848  CA  ASN A 351       6.671   9.830 -14.888  1.00 67.38           C  
ATOM   2849  C   ASN A 351       6.768   8.968 -16.144  1.00 67.38           C  
ATOM   2850  CB  ASN A 351       5.445  10.741 -14.963  1.00 67.38           C  
ATOM   2851  O   ASN A 351       6.277   7.839 -16.166  1.00 67.38           O  
ATOM   2852  CG  ASN A 351       5.071  11.329 -13.616  1.00 67.38           C  
ATOM   2853  ND2 ASN A 351       4.655  12.590 -13.614  1.00 67.38           N  
ATOM   2854  OD1 ASN A 351       5.155  10.655 -12.586  1.00 67.38           O  
ATOM   2855  N   GLN A 352       7.539   9.451 -17.086  1.00 64.61           N  
ATOM   2856  CA  GLN A 352       7.673   8.727 -18.346  1.00 64.61           C  
ATOM   2857  C   GLN A 352       8.657   7.569 -18.212  1.00 64.61           C  
ATOM   2858  CB  GLN A 352       8.122   9.671 -19.463  1.00 64.61           C  
ATOM   2859  O   GLN A 352       8.423   6.484 -18.750  1.00 64.61           O  
ATOM   2860  CG  GLN A 352       7.023  10.600 -19.961  1.00 64.61           C  
ATOM   2861  CD  GLN A 352       7.501  11.544 -21.048  1.00 64.61           C  
ATOM   2862  NE2 GLN A 352       6.678  12.533 -21.379  1.00 64.61           N  
ATOM   2863  OE1 GLN A 352       8.602  11.387 -21.586  1.00 64.61           O  
ATOM   2864  N   LEU A 353       9.664   7.852 -17.367  1.00 59.38           N  
ATOM   2865  CA  LEU A 353      10.745   6.872 -17.341  1.00 59.38           C  
ATOM   2866  C   LEU A 353      10.537   5.863 -16.216  1.00 59.38           C  
ATOM   2867  CB  LEU A 353      12.097   7.570 -17.172  1.00 59.38           C  
ATOM   2868  O   LEU A 353      10.869   4.685 -16.363  1.00 59.38           O  
ATOM   2869  CG  LEU A 353      12.601   8.370 -18.374  1.00 59.38           C  
ATOM   2870  CD1 LEU A 353      13.822   9.198 -17.986  1.00 59.38           C  
ATOM   2871  CD2 LEU A 353      12.928   7.440 -19.538  1.00 59.38           C  
ATOM   2872  N   LEU A 354       9.811   6.310 -15.114  1.00 63.32           N  
ATOM   2873  CA  LEU A 354       9.862   5.444 -13.941  1.00 63.32           C  
ATOM   2874  C   LEU A 354       8.471   4.929 -13.585  1.00 63.32           C  
ATOM   2875  CB  LEU A 354      10.463   6.193 -12.749  1.00 63.32           C  
ATOM   2876  O   LEU A 354       8.287   3.730 -13.364  1.00 63.32           O  
ATOM   2877  CG  LEU A 354      11.926   6.617 -12.882  1.00 63.32           C  
ATOM   2878  CD1 LEU A 354      12.336   7.485 -11.697  1.00 63.32           C  
ATOM   2879  CD2 LEU A 354      12.830   5.394 -12.995  1.00 63.32           C  
ATOM   2880  N   ARG A 355       7.324   5.667 -13.587  1.00 66.20           N  
ATOM   2881  CA  ARG A 355       6.033   5.389 -12.968  1.00 66.20           C  
ATOM   2882  C   ARG A 355       5.038   4.855 -13.993  1.00 66.20           C  
ATOM   2883  CB  ARG A 355       5.473   6.648 -12.302  1.00 66.20           C  
ATOM   2884  O   ARG A 355       4.243   3.963 -13.688  1.00 66.20           O  
ATOM   2885  CG  ARG A 355       6.001   6.888 -10.897  1.00 66.20           C  
ATOM   2886  CD  ARG A 355       5.309   8.067 -10.227  1.00 66.20           C  
ATOM   2887  NE  ARG A 355       5.665   8.170  -8.815  1.00 66.20           N  
ATOM   2888  NH1 ARG A 355       4.148   9.848  -8.343  1.00 66.20           N  
ATOM   2889  NH2 ARG A 355       5.505   9.024  -6.689  1.00 66.20           N  
ATOM   2890  CZ  ARG A 355       5.105   9.014  -7.952  1.00 66.20           C  
ATOM   2891  N   HIS A 356       5.296   4.860 -15.249  1.00 67.93           N  
ATOM   2892  CA  HIS A 356       4.414   4.445 -16.334  1.00 67.93           C  
ATOM   2893  C   HIS A 356       2.970   4.326 -15.856  1.00 67.93           C  
ATOM   2894  CB  HIS A 356       4.882   3.114 -16.926  1.00 67.93           C  
ATOM   2895  O   HIS A 356       2.441   3.218 -15.737  1.00 67.93           O  
ATOM   2896  CG  HIS A 356       6.298   3.137 -17.407  1.00 67.93           C  
ATOM   2897  CD2 HIS A 356       7.427   2.613 -16.873  1.00 67.93           C  
ATOM   2898  ND1 HIS A 356       6.677   3.761 -18.575  1.00 67.93           N  
ATOM   2899  CE1 HIS A 356       7.982   3.619 -18.740  1.00 67.93           C  
ATOM   2900  NE2 HIS A 356       8.460   2.926 -17.720  1.00 67.93           N  
ATOM   2901  N   PRO A 357       2.256   5.378 -15.540  1.00 64.99           N  
ATOM   2902  CA  PRO A 357       0.904   5.351 -14.978  1.00 64.99           C  
ATOM   2903  C   PRO A 357      -0.093   4.622 -15.876  1.00 64.99           C  
ATOM   2904  CB  PRO A 357       0.544   6.834 -14.854  1.00 64.99           C  
ATOM   2905  O   PRO A 357      -1.064   4.043 -15.383  1.00 64.99           O  
ATOM   2906  CG  PRO A 357       1.521   7.539 -15.739  1.00 64.99           C  
ATOM   2907  CD  PRO A 357       2.717   6.652 -15.933  1.00 64.99           C  
ATOM   2908  N   ASP A 358       0.165   4.592 -17.126  1.00 66.56           N  
ATOM   2909  CA  ASP A 358      -0.754   3.985 -18.084  1.00 66.56           C  
ATOM   2910  C   ASP A 358      -0.687   2.461 -18.020  1.00 66.56           C  
ATOM   2911  CB  ASP A 358      -0.444   4.465 -19.504  1.00 66.56           C  
ATOM   2912  O   ASP A 358      -1.569   1.773 -18.538  1.00 66.56           O  
ATOM   2913  CG  ASP A 358      -0.602   5.967 -19.669  1.00 66.56           C  
ATOM   2914  OD1 ASP A 358      -1.373   6.587 -18.905  1.00 66.56           O  
ATOM   2915  OD2 ASP A 358       0.048   6.534 -20.574  1.00 66.56           O  
ATOM   2916  N   SER A 359       0.203   1.966 -17.243  1.00 70.70           N  
ATOM   2917  CA  SER A 359       0.400   0.521 -17.230  1.00 70.70           C  
ATOM   2918  C   SER A 359      -0.138  -0.099 -15.945  1.00 70.70           C  
ATOM   2919  CB  SER A 359       1.883   0.180 -17.388  1.00 70.70           C  
ATOM   2920  O   SER A 359      -0.069  -1.316 -15.760  1.00 70.70           O  
ATOM   2921  OG  SER A 359       2.637   0.703 -16.308  1.00 70.70           O  
ATOM   2922  N   VAL A 360      -0.674   0.786 -15.033  1.00 79.34           N  
ATOM   2923  CA  VAL A 360      -1.176   0.268 -13.764  1.00 79.34           C  
ATOM   2924  C   VAL A 360      -2.640  -0.137 -13.914  1.00 79.34           C  
ATOM   2925  CB  VAL A 360      -1.023   1.304 -12.628  1.00 79.34           C  
ATOM   2926  O   VAL A 360      -3.490   0.693 -14.244  1.00 79.34           O  
ATOM   2927  CG1 VAL A 360      -1.489   0.717 -11.297  1.00 79.34           C  
ATOM   2928  CG2 VAL A 360       0.426   1.777 -12.529  1.00 79.34           C  
ATOM   2929  N   ALA A 361      -3.004  -1.433 -13.697  1.00 79.68           N  
ATOM   2930  CA  ALA A 361      -4.319  -1.995 -13.995  1.00 79.68           C  
ATOM   2931  C   ALA A 361      -5.214  -1.983 -12.759  1.00 79.68           C  
ATOM   2932  CB  ALA A 361      -4.181  -3.416 -14.535  1.00 79.68           C  
ATOM   2933  O   ALA A 361      -6.435  -1.850 -12.870  1.00 79.68           O  
ATOM   2934  N   PHE A 362      -4.602  -1.916 -11.551  1.00 84.24           N  
ATOM   2935  CA  PHE A 362      -5.324  -2.092 -10.296  1.00 84.24           C  
ATOM   2936  C   PHE A 362      -6.364  -3.199 -10.420  1.00 84.24           C  
ATOM   2937  CB  PHE A 362      -6.000  -0.783  -9.875  1.00 84.24           C  
ATOM   2938  O   PHE A 362      -7.521  -3.018 -10.034  1.00 84.24           O  
ATOM   2939  CG  PHE A 362      -5.033   0.287  -9.444  1.00 84.24           C  
ATOM   2940  CD1 PHE A 362      -4.527   0.306  -8.149  1.00 84.24           C  
ATOM   2941  CD2 PHE A 362      -4.630   1.275 -10.333  1.00 84.24           C  
ATOM   2942  CE1 PHE A 362      -3.633   1.295  -7.747  1.00 84.24           C  
ATOM   2943  CE2 PHE A 362      -3.736   2.266  -9.938  1.00 84.24           C  
ATOM   2944  CZ  PHE A 362      -3.240   2.275  -8.645  1.00 84.24           C  
ATOM   2945  N   ALA A 363      -5.899  -4.341 -11.001  1.00 86.00           N  
ATOM   2946  CA  ALA A 363      -6.810  -5.475 -11.141  1.00 86.00           C  
ATOM   2947  C   ALA A 363      -7.312  -5.947  -9.779  1.00 86.00           C  
ATOM   2948  CB  ALA A 363      -6.122  -6.622 -11.878  1.00 86.00           C  
ATOM   2949  O   ALA A 363      -6.557  -5.964  -8.804  1.00 86.00           O  
ATOM   2950  N   CYS A 364      -8.670  -6.130  -9.715  1.00 91.50           N  
ATOM   2951  CA  CYS A 364      -9.289  -6.675  -8.512  1.00 91.50           C  
ATOM   2952  C   CYS A 364      -9.533  -8.172  -8.654  1.00 91.50           C  
ATOM   2953  CB  CYS A 364     -10.608  -5.960  -8.217  1.00 91.50           C  
ATOM   2954  O   CYS A 364     -10.485  -8.591  -9.315  1.00 91.50           O  
ATOM   2955  SG  CYS A 364     -11.381  -6.469  -6.666  1.00 91.50           S  
ATOM   2956  N   ASP A 365      -8.615  -8.958  -8.125  1.00 92.33           N  
ATOM   2957  CA  ASP A 365      -8.756 -10.410  -8.141  1.00 92.33           C  
ATOM   2958  C   ASP A 365      -8.664 -10.987  -6.730  1.00 92.33           C  
ATOM   2959  CB  ASP A 365      -7.692 -11.044  -9.039  1.00 92.33           C  
ATOM   2960  O   ASP A 365      -8.427 -10.253  -5.768  1.00 92.33           O  
ATOM   2961  CG  ASP A 365      -6.275 -10.705  -8.609  1.00 92.33           C  
ATOM   2962  OD1 ASP A 365      -6.034 -10.520  -7.397  1.00 92.33           O  
ATOM   2963  OD2 ASP A 365      -5.394 -10.619  -9.491  1.00 92.33           O  
ATOM   2964  N   GLU A 366      -8.992 -12.208  -6.593  1.00 93.30           N  
ATOM   2965  CA  GLU A 366      -9.043 -12.879  -5.298  1.00 93.30           C  
ATOM   2966  C   GLU A 366      -7.701 -12.787  -4.576  1.00 93.30           C  
ATOM   2967  CB  GLU A 366      -9.450 -14.345  -5.466  1.00 93.30           C  
ATOM   2968  O   GLU A 366      -7.655 -12.518  -3.374  1.00 93.30           O  
ATOM   2969  CG  GLU A 366      -9.655 -15.082  -4.150  1.00 93.30           C  
ATOM   2970  CD  GLU A 366     -10.154 -16.506  -4.332  1.00 93.30           C  
ATOM   2971  OE1 GLU A 366     -10.243 -17.251  -3.329  1.00 93.30           O  
ATOM   2972  OE2 GLU A 366     -10.457 -16.882  -5.486  1.00 93.30           O  
ATOM   2973  N   TYR A 367      -6.657 -12.984  -5.307  1.00 92.49           N  
ATOM   2974  CA  TYR A 367      -5.329 -12.933  -4.705  1.00 92.49           C  
ATOM   2975  C   TYR A 367      -5.072 -11.575  -4.064  1.00 92.49           C  
ATOM   2976  CB  TYR A 367      -4.252 -13.228  -5.753  1.00 92.49           C  
ATOM   2977  O   TYR A 367      -4.625 -11.497  -2.917  1.00 92.49           O  
ATOM   2978  CG  TYR A 367      -2.845 -13.168  -5.210  1.00 92.49           C  
ATOM   2979  CD1 TYR A 367      -2.122 -11.977  -5.222  1.00 92.49           C  
ATOM   2980  CD2 TYR A 367      -2.234 -14.302  -4.685  1.00 92.49           C  
ATOM   2981  CE1 TYR A 367      -0.825 -11.917  -4.724  1.00 92.49           C  
ATOM   2982  CE2 TYR A 367      -0.937 -14.254  -4.185  1.00 92.49           C  
ATOM   2983  OH  TYR A 367       1.043 -13.006  -3.714  1.00 92.49           O  
ATOM   2984  CZ  TYR A 367      -0.242 -13.059  -4.208  1.00 92.49           C  
ATOM   2985  N   THR A 368      -5.351 -10.528  -4.797  1.00 94.11           N  
ATOM   2986  CA  THR A 368      -5.109  -9.171  -4.320  1.00 94.11           C  
ATOM   2987  C   THR A 368      -5.905  -8.895  -3.047  1.00 94.11           C  
ATOM   2988  CB  THR A 368      -5.474  -8.128  -5.393  1.00 94.11           C  
ATOM   2989  O   THR A 368      -5.360  -8.387  -2.065  1.00 94.11           O  
ATOM   2990  CG2 THR A 368      -5.361  -6.711  -4.842  1.00 94.11           C  
ATOM   2991  OG1 THR A 368      -4.586  -8.268  -6.508  1.00 94.11           O  
ATOM   2992  N   ILE A 369      -7.123  -9.285  -2.987  1.00 96.36           N  
ATOM   2993  CA  ILE A 369      -7.982  -8.984  -1.847  1.00 96.36           C  
ATOM   2994  C   ILE A 369      -7.580  -9.851  -0.656  1.00 96.36           C  
ATOM   2995  CB  ILE A 369      -9.473  -9.200  -2.189  1.00 96.36           C  
ATOM   2996  O   ILE A 369      -7.516  -9.369   0.478  1.00 96.36           O  
ATOM   2997  CG1 ILE A 369      -9.899  -8.272  -3.332  1.00 96.36           C  
ATOM   2998  CG2 ILE A 369     -10.348  -8.982  -0.951  1.00 96.36           C  
ATOM   2999  CD1 ILE A 369      -9.708  -6.791  -3.030  1.00 96.36           C  
ATOM   3000  N   GLU A 370      -7.196 -11.023  -0.892  1.00 94.65           N  
ATOM   3001  CA  GLU A 370      -6.794 -11.949   0.162  1.00 94.65           C  
ATOM   3002  C   GLU A 370      -5.483 -11.513   0.810  1.00 94.65           C  
ATOM   3003  CB  GLU A 370      -6.659 -13.370  -0.393  1.00 94.65           C  
ATOM   3004  O   GLU A 370      -5.317 -11.628   2.026  1.00 94.65           O  
ATOM   3005  CG  GLU A 370      -6.325 -14.413   0.664  1.00 94.65           C  
ATOM   3006  CD  GLU A 370      -6.241 -15.825   0.107  1.00 94.65           C  
ATOM   3007  OE1 GLU A 370      -6.020 -16.775   0.891  1.00 94.65           O  
ATOM   3008  OE2 GLU A 370      -6.398 -15.983  -1.125  1.00 94.65           O  
ATOM   3009  N   HIS A 371      -4.591 -10.942   0.036  1.00 95.47           N  
ATOM   3010  CA  HIS A 371      -3.252 -10.623   0.518  1.00 95.47           C  
ATOM   3011  C   HIS A 371      -3.105  -9.129   0.790  1.00 95.47           C  
ATOM   3012  CB  HIS A 371      -2.196 -11.079  -0.491  1.00 95.47           C  
ATOM   3013  O   HIS A 371      -2.026  -8.666   1.167  1.00 95.47           O  
ATOM   3014  CG  HIS A 371      -2.072 -12.565  -0.599  1.00 95.47           C  
ATOM   3015  CD2 HIS A 371      -1.172 -13.423  -0.062  1.00 95.47           C  
ATOM   3016  ND1 HIS A 371      -2.946 -13.334  -1.337  1.00 95.47           N  
ATOM   3017  CE1 HIS A 371      -2.588 -14.604  -1.248  1.00 95.47           C  
ATOM   3018  NE2 HIS A 371      -1.515 -14.685  -0.481  1.00 95.47           N  
ATOM   3019  N   PHE A 372      -4.208  -8.464   0.596  1.00 97.54           N  
ATOM   3020  CA  PHE A 372      -4.175  -7.022   0.812  1.00 97.54           C  
ATOM   3021  C   PHE A 372      -3.663  -6.696   2.210  1.00 97.54           C  
ATOM   3022  CB  PHE A 372      -5.566  -6.415   0.608  1.00 97.54           C  
ATOM   3023  O   PHE A 372      -4.061  -7.332   3.187  1.00 97.54           O  
ATOM   3024  CG  PHE A 372      -5.574  -4.910   0.580  1.00 97.54           C  
ATOM   3025  CD1 PHE A 372      -5.865  -4.181   1.726  1.00 97.54           C  
ATOM   3026  CD2 PHE A 372      -5.289  -4.225  -0.594  1.00 97.54           C  
ATOM   3027  CE1 PHE A 372      -5.872  -2.789   1.704  1.00 97.54           C  
ATOM   3028  CE2 PHE A 372      -5.295  -2.833  -0.625  1.00 97.54           C  
ATOM   3029  CZ  PHE A 372      -5.588  -2.117   0.525  1.00 97.54           C  
ATOM   3030  N   PRO A 373      -2.702  -5.645   2.282  1.00 96.16           N  
ATOM   3031  CA  PRO A 373      -2.417  -4.590   1.307  1.00 96.16           C  
ATOM   3032  C   PRO A 373      -1.299  -4.967   0.338  1.00 96.16           C  
ATOM   3033  CB  PRO A 373      -2.005  -3.403   2.182  1.00 96.16           C  
ATOM   3034  O   PRO A 373      -0.790  -4.109  -0.388  1.00 96.16           O  
ATOM   3035  CG  PRO A 373      -1.294  -4.016   3.345  1.00 96.16           C  
ATOM   3036  CD  PRO A 373      -1.959  -5.320   3.678  1.00 96.16           C  
ATOM   3037  N   ASP A 374      -0.863  -6.233   0.341  1.00 94.59           N  
ATOM   3038  CA  ASP A 374       0.148  -6.686  -0.610  1.00 94.59           C  
ATOM   3039  C   ASP A 374      -0.477  -6.997  -1.968  1.00 94.59           C  
ATOM   3040  CB  ASP A 374       0.878  -7.918  -0.072  1.00 94.59           C  
ATOM   3041  O   ASP A 374      -0.945  -8.114  -2.201  1.00 94.59           O  
ATOM   3042  CG  ASP A 374       2.072  -8.317  -0.921  1.00 94.59           C  
ATOM   3043  OD1 ASP A 374       2.500  -7.521  -1.785  1.00 94.59           O  
ATOM   3044  OD2 ASP A 374       2.588  -9.439  -0.726  1.00 94.59           O  
ATOM   3045  N   ILE A 375      -0.518  -6.003  -2.827  1.00 90.85           N  
ATOM   3046  CA  ILE A 375      -1.253  -6.165  -4.077  1.00 90.85           C  
ATOM   3047  C   ILE A 375      -0.311  -6.672  -5.167  1.00 90.85           C  
ATOM   3048  CB  ILE A 375      -1.919  -4.842  -4.517  1.00 90.85           C  
ATOM   3049  O   ILE A 375       0.898  -6.437  -5.110  1.00 90.85           O  
ATOM   3050  CG1 ILE A 375      -0.859  -3.754  -4.725  1.00 90.85           C  
ATOM   3051  CG2 ILE A 375      -2.966  -4.398  -3.492  1.00 90.85           C  
ATOM   3052  CD1 ILE A 375      -1.419  -2.436  -5.241  1.00 90.85           C  
ATOM   3053  N   ASN A 376      -0.881  -7.460  -6.148  1.00 85.87           N  
ATOM   3054  CA  ASN A 376      -0.152  -8.034  -7.273  1.00 85.87           C  
ATOM   3055  C   ASN A 376      -0.129  -7.087  -8.469  1.00 85.87           C  
ATOM   3056  CB  ASN A 376      -0.758  -9.381  -7.674  1.00 85.87           C  
ATOM   3057  O   ASN A 376      -0.757  -7.359  -9.494  1.00 85.87           O  
ATOM   3058  CG  ASN A 376       0.110 -10.142  -8.657  1.00 85.87           C  
ATOM   3059  ND2 ASN A 376      -0.495 -11.077  -9.381  1.00 85.87           N  
ATOM   3060  OD1 ASN A 376       1.313  -9.893  -8.764  1.00 85.87           O  
ATOM   3061  N   GLU A 377       0.423  -5.877  -8.261  1.00 85.49           N  
ATOM   3062  CA  GLU A 377       0.552  -4.872  -9.312  1.00 85.49           C  
ATOM   3063  C   GLU A 377       2.011  -4.477  -9.521  1.00 85.49           C  
ATOM   3064  CB  GLU A 377      -0.285  -3.635  -8.979  1.00 85.49           C  
ATOM   3065  O   GLU A 377       2.534  -3.615  -8.811  1.00 85.49           O  
ATOM   3066  CG  GLU A 377      -0.266  -2.569 -10.065  1.00 85.49           C  
ATOM   3067  CD  GLU A 377      -0.681  -3.095 -11.430  1.00 85.49           C  
ATOM   3068  OE1 GLU A 377       0.158  -3.102 -12.359  1.00 85.49           O  
ATOM   3069  OE2 GLU A 377      -1.856  -3.503 -11.571  1.00 85.49           O  
ATOM   3070  N   PRO A 378       2.657  -5.075 -10.559  1.00 76.99           N  
ATOM   3071  CA  PRO A 378       4.096  -4.876 -10.751  1.00 76.99           C  
ATOM   3072  C   PRO A 378       4.441  -3.456 -11.196  1.00 76.99           C  
ATOM   3073  CB  PRO A 378       4.451  -5.891 -11.840  1.00 76.99           C  
ATOM   3074  O   PRO A 378       5.562  -2.992 -10.975  1.00 76.99           O  
ATOM   3075  CG  PRO A 378       3.149  -6.212 -12.501  1.00 76.99           C  
ATOM   3076  CD  PRO A 378       2.047  -6.032 -11.497  1.00 76.99           C  
ATOM   3077  N   ASN A 379       3.430  -2.776 -11.736  1.00 78.85           N  
ATOM   3078  CA  ASN A 379       3.736  -1.480 -12.332  1.00 78.85           C  
ATOM   3079  C   ASN A 379       3.426  -0.334 -11.373  1.00 78.85           C  
ATOM   3080  CB  ASN A 379       2.970  -1.296 -13.643  1.00 78.85           C  
ATOM   3081  O   ASN A 379       3.618   0.835 -11.712  1.00 78.85           O  
ATOM   3082  CG  ASN A 379       3.404  -2.277 -14.715  1.00 78.85           C  
ATOM   3083  ND2 ASN A 379       2.439  -2.819 -15.449  1.00 78.85           N  
ATOM   3084  OD1 ASN A 379       4.596  -2.546 -14.882  1.00 78.85           O  
ATOM   3085  N   LEU A 380       2.913  -0.679 -10.176  1.00 84.33           N  
ATOM   3086  CA  LEU A 380       2.652   0.335  -9.160  1.00 84.33           C  
ATOM   3087  C   LEU A 380       3.944   0.759  -8.470  1.00 84.33           C  
ATOM   3088  CB  LEU A 380       1.654  -0.189  -8.124  1.00 84.33           C  
ATOM   3089  O   LEU A 380       4.615  -0.061  -7.840  1.00 84.33           O  
ATOM   3090  CG  LEU A 380       1.090   0.841  -7.144  1.00 84.33           C  
ATOM   3091  CD1 LEU A 380       0.322   1.922  -7.897  1.00 84.33           C  
ATOM   3092  CD2 LEU A 380       0.195   0.163  -6.112  1.00 84.33           C  
ATOM   3093  N   PHE A 381       4.277   2.042  -8.722  1.00 83.54           N  
ATOM   3094  CA  PHE A 381       5.574   2.555  -8.297  1.00 83.54           C  
ATOM   3095  C   PHE A 381       5.588   2.816  -6.796  1.00 83.54           C  
ATOM   3096  CB  PHE A 381       5.921   3.840  -9.056  1.00 83.54           C  
ATOM   3097  O   PHE A 381       6.514   2.400  -6.097  1.00 83.54           O  
ATOM   3098  CG  PHE A 381       7.361   4.253  -8.924  1.00 83.54           C  
ATOM   3099  CD1 PHE A 381       7.751   5.165  -7.951  1.00 83.54           C  
ATOM   3100  CD2 PHE A 381       8.327   3.730  -9.774  1.00 83.54           C  
ATOM   3101  CE1 PHE A 381       9.084   5.550  -7.826  1.00 83.54           C  
ATOM   3102  CE2 PHE A 381       9.661   4.109  -9.655  1.00 83.54           C  
ATOM   3103  CZ  PHE A 381      10.037   5.020  -8.681  1.00 83.54           C  
ATOM   3104  N   TYR A 382       4.563   3.537  -6.198  1.00 88.32           N  
ATOM   3105  CA  TYR A 382       4.479   3.810  -4.767  1.00 88.32           C  
ATOM   3106  C   TYR A 382       3.344   3.020  -4.127  1.00 88.32           C  
ATOM   3107  CB  TYR A 382       4.280   5.307  -4.516  1.00 88.32           C  
ATOM   3108  O   TYR A 382       2.177   3.202  -4.480  1.00 88.32           O  
ATOM   3109  CG  TYR A 382       5.485   6.147  -4.864  1.00 88.32           C  
ATOM   3110  CD1 TYR A 382       6.716   5.920  -4.254  1.00 88.32           C  
ATOM   3111  CD2 TYR A 382       5.395   7.169  -5.803  1.00 88.32           C  
ATOM   3112  CE1 TYR A 382       7.829   6.692  -4.570  1.00 88.32           C  
ATOM   3113  CE2 TYR A 382       6.501   7.948  -6.127  1.00 88.32           C  
ATOM   3114  OH  TYR A 382       8.810   8.470  -5.823  1.00 88.32           O  
ATOM   3115  CZ  TYR A 382       7.712   7.702  -5.506  1.00 88.32           C  
ATOM   3116  N   TRP A 383       3.704   2.151  -3.227  1.00 93.04           N  
ATOM   3117  CA  TRP A 383       2.788   1.384  -2.388  1.00 93.04           C  
ATOM   3118  C   TRP A 383       3.520   0.778  -1.196  1.00 93.04           C  
ATOM   3119  CB  TRP A 383       2.111   0.279  -3.203  1.00 93.04           C  
ATOM   3120  O   TRP A 383       4.676   0.364  -1.313  1.00 93.04           O  
ATOM   3121  CG  TRP A 383       0.911  -0.322  -2.535  1.00 93.04           C  
ATOM   3122  CD1 TRP A 383       0.851  -1.511  -1.862  1.00 93.04           C  
ATOM   3123  CD2 TRP A 383      -0.405   0.236  -2.479  1.00 93.04           C  
ATOM   3124  CE2 TRP A 383      -1.213  -0.669  -1.756  1.00 93.04           C  
ATOM   3125  CE3 TRP A 383      -0.981   1.416  -2.972  1.00 93.04           C  
ATOM   3126  NE1 TRP A 383      -0.423  -1.725  -1.391  1.00 93.04           N  
ATOM   3127  CH2 TRP A 383      -3.105   0.731  -2.005  1.00 93.04           C  
ATOM   3128  CZ2 TRP A 383      -2.568  -0.430  -1.512  1.00 93.04           C  
ATOM   3129  CZ3 TRP A 383      -2.329   1.651  -2.728  1.00 93.04           C  
ATOM   3130  N   PRO A 384       2.899   0.754  -0.012  1.00 94.08           N  
ATOM   3131  CA  PRO A 384       3.599   0.416   1.230  1.00 94.08           C  
ATOM   3132  C   PRO A 384       4.213  -0.982   1.200  1.00 94.08           C  
ATOM   3133  CB  PRO A 384       2.499   0.507   2.291  1.00 94.08           C  
ATOM   3134  O   PRO A 384       5.154  -1.263   1.946  1.00 94.08           O  
ATOM   3135  CG  PRO A 384       1.492   1.451   1.717  1.00 94.08           C  
ATOM   3136  CD  PRO A 384       1.521   1.328   0.220  1.00 94.08           C  
ATOM   3137  N   THR A 385       3.733  -1.866   0.346  1.00 93.45           N  
ATOM   3138  CA  THR A 385       4.238  -3.234   0.355  1.00 93.45           C  
ATOM   3139  C   THR A 385       5.076  -3.510  -0.890  1.00 93.45           C  
ATOM   3140  CB  THR A 385       3.088  -4.254   0.440  1.00 93.45           C  
ATOM   3141  O   THR A 385       5.339  -4.667  -1.224  1.00 93.45           O  
ATOM   3142  CG2 THR A 385       2.374  -4.168   1.784  1.00 93.45           C  
ATOM   3143  OG1 THR A 385       2.146  -3.990  -0.607  1.00 93.45           O  
ATOM   3144  N   LYS A 386       5.383  -2.336  -1.637  1.00 87.88           N  
ATOM   3145  CA  LYS A 386       6.128  -2.522  -2.879  1.00 87.88           C  
ATOM   3146  C   LYS A 386       7.413  -1.700  -2.877  1.00 87.88           C  
ATOM   3147  CB  LYS A 386       5.266  -2.145  -4.084  1.00 87.88           C  
ATOM   3148  O   LYS A 386       7.464  -0.619  -2.287  1.00 87.88           O  
ATOM   3149  CG  LYS A 386       4.009  -2.989  -4.235  1.00 87.88           C  
ATOM   3150  CD  LYS A 386       4.315  -4.338  -4.873  1.00 87.88           C  
ATOM   3151  CE  LYS A 386       3.041  -5.108  -5.192  1.00 87.88           C  
ATOM   3152  NZ  LYS A 386       3.337  -6.452  -5.772  1.00 87.88           N  
ATOM   3153  N   GLN A 387       8.382  -2.288  -3.504  1.00 81.87           N  
ATOM   3154  CA  GLN A 387       9.617  -1.566  -3.788  1.00 81.87           C  
ATOM   3155  C   GLN A 387       9.726  -1.223  -5.271  1.00 81.87           C  
ATOM   3156  CB  GLN A 387      10.832  -2.386  -3.349  1.00 81.87           C  
ATOM   3157  O   GLN A 387       9.352  -2.027  -6.129  1.00 81.87           O  
ATOM   3158  CG  GLN A 387      10.942  -2.560  -1.840  1.00 81.87           C  
ATOM   3159  CD  GLN A 387      11.231  -1.258  -1.118  1.00 81.87           C  
ATOM   3160  NE2 GLN A 387      10.555  -1.039   0.004  1.00 81.87           N  
ATOM   3161  OE1 GLN A 387      12.057  -0.455  -1.565  1.00 81.87           O  
ATOM   3162  N   PRO A 388      10.111   0.013  -5.517  1.00 73.75           N  
ATOM   3163  CA  PRO A 388      10.404   0.269  -6.929  1.00 73.75           C  
ATOM   3164  C   PRO A 388      11.503  -0.639  -7.477  1.00 73.75           C  
ATOM   3165  CB  PRO A 388      10.851   1.733  -6.937  1.00 73.75           C  
ATOM   3166  O   PRO A 388      12.371  -1.088  -6.725  1.00 73.75           O  
ATOM   3167  CG  PRO A 388      11.139   2.052  -5.505  1.00 73.75           C  
ATOM   3168  CD  PRO A 388      10.491   1.007  -4.644  1.00 73.75           C  
ATOM   3169  N   ASP A 389      11.278  -1.121  -8.699  1.00 70.60           N  
ATOM   3170  CA  ASP A 389      12.303  -1.951  -9.326  1.00 70.60           C  
ATOM   3171  C   ASP A 389      13.565  -1.141  -9.614  1.00 70.60           C  
ATOM   3172  CB  ASP A 389      11.772  -2.576 -10.617  1.00 70.60           C  
ATOM   3173  O   ASP A 389      13.726  -0.604 -10.712  1.00 70.60           O  
ATOM   3174  CG  ASP A 389      12.707  -3.622 -11.198  1.00 70.60           C  
ATOM   3175  OD1 ASP A 389      13.813  -3.822 -10.652  1.00 70.60           O  
ATOM   3176  OD2 ASP A 389      12.336  -4.249 -12.214  1.00 70.60           O  
ATOM   3177  N   LEU A 390      14.385  -0.924  -8.531  1.00 67.17           N  
ATOM   3178  CA  LEU A 390      15.575  -0.090  -8.656  1.00 67.17           C  
ATOM   3179  C   LEU A 390      16.578  -0.714  -9.620  1.00 67.17           C  
ATOM   3180  CB  LEU A 390      16.228   0.121  -7.287  1.00 67.17           C  
ATOM   3181  O   LEU A 390      17.393  -0.007 -10.219  1.00 67.17           O  
ATOM   3182  CG  LEU A 390      15.447   0.976  -6.288  1.00 67.17           C  
ATOM   3183  CD1 LEU A 390      16.157   0.995  -4.938  1.00 67.17           C  
ATOM   3184  CD2 LEU A 390      15.266   2.392  -6.823  1.00 67.17           C  
ATOM   3185  N   ARG A 391      16.407  -2.015  -9.695  1.00 67.30           N  
ATOM   3186  CA  ARG A 391      17.243  -2.737 -10.649  1.00 67.30           C  
ATOM   3187  C   ARG A 391      17.028  -2.219 -12.067  1.00 67.30           C  
ATOM   3188  CB  ARG A 391      16.954  -4.238 -10.590  1.00 67.30           C  
ATOM   3189  O   ARG A 391      17.989  -1.893 -12.768  1.00 67.30           O  
ATOM   3190  CG  ARG A 391      17.722  -5.054 -11.617  1.00 67.30           C  
ATOM   3191  CD  ARG A 391      17.349  -6.529 -11.559  1.00 67.30           C  
ATOM   3192  NE  ARG A 391      18.023  -7.297 -12.602  1.00 67.30           N  
ATOM   3193  NH1 ARG A 391      16.358  -7.011 -14.178  1.00 67.30           N  
ATOM   3194  NH2 ARG A 391      18.235  -8.223 -14.693  1.00 67.30           N  
ATOM   3195  CZ  ARG A 391      17.537  -7.509 -13.822  1.00 67.30           C  
ATOM   3196  N   THR A 392      15.744  -2.182 -12.438  1.00 67.10           N  
ATOM   3197  CA  THR A 392      15.367  -1.732 -13.773  1.00 67.10           C  
ATOM   3198  C   THR A 392      15.790  -0.283 -13.994  1.00 67.10           C  
ATOM   3199  CB  THR A 392      13.850  -1.867 -14.001  1.00 67.10           C  
ATOM   3200  O   THR A 392      16.300   0.064 -15.062  1.00 67.10           O  
ATOM   3201  CG2 THR A 392      13.460  -1.401 -15.400  1.00 67.10           C  
ATOM   3202  OG1 THR A 392      13.469  -3.240 -13.843  1.00 67.10           O  
ATOM   3203  N   ILE A 393      15.660   0.444 -12.908  1.00 64.46           N  
ATOM   3204  CA  ILE A 393      15.996   1.861 -12.993  1.00 64.46           C  
ATOM   3205  C   ILE A 393      17.497   2.022 -13.218  1.00 64.46           C  
ATOM   3206  CB  ILE A 393      15.560   2.623 -11.721  1.00 64.46           C  
ATOM   3207  O   ILE A 393      17.922   2.781 -14.093  1.00 64.46           O  
ATOM   3208  CG1 ILE A 393      14.030   2.668 -11.624  1.00 64.46           C  
ATOM   3209  CG2 ILE A 393      16.152   4.035 -11.708  1.00 64.46           C  
ATOM   3210  CD1 ILE A 393      13.510   3.206 -10.298  1.00 64.46           C  
ATOM   3211  N   LEU A 394      18.285   1.291 -12.453  1.00 64.02           N  
ATOM   3212  CA  LEU A 394      19.738   1.360 -12.559  1.00 64.02           C  
ATOM   3213  C   LEU A 394      20.206   0.883 -13.930  1.00 64.02           C  
ATOM   3214  CB  LEU A 394      20.397   0.521 -11.461  1.00 64.02           C  
ATOM   3215  O   LEU A 394      21.010   1.552 -14.584  1.00 64.02           O  
ATOM   3216  CG  LEU A 394      21.902   0.715 -11.271  1.00 64.02           C  
ATOM   3217  CD1 LEU A 394      22.193   1.270  -9.880  1.00 64.02           C  
ATOM   3218  CD2 LEU A 394      22.643  -0.598 -11.495  1.00 64.02           C  
ATOM   3219  N   LEU A 395      19.625  -0.198 -14.414  1.00 66.79           N  
ATOM   3220  CA  LEU A 395      20.069  -0.813 -15.661  1.00 66.79           C  
ATOM   3221  C   LEU A 395      19.636   0.020 -16.862  1.00 66.79           C  
ATOM   3222  CB  LEU A 395      19.515  -2.235 -15.784  1.00 66.79           C  
ATOM   3223  O   LEU A 395      20.397   0.178 -17.820  1.00 66.79           O  
ATOM   3224  CG  LEU A 395      20.129  -3.285 -14.857  1.00 66.79           C  
ATOM   3225  CD1 LEU A 395      19.402  -4.617 -15.011  1.00 66.79           C  
ATOM   3226  CD2 LEU A 395      21.618  -3.446 -15.144  1.00 66.79           C  
ATOM   3227  N   THR A 396      18.368   0.583 -16.739  1.00 66.01           N  
ATOM   3228  CA  THR A 396      17.855   1.412 -17.824  1.00 66.01           C  
ATOM   3229  C   THR A 396      18.669   2.696 -17.955  1.00 66.01           C  
ATOM   3230  CB  THR A 396      16.371   1.762 -17.606  1.00 66.01           C  
ATOM   3231  O   THR A 396      19.007   3.112 -19.066  1.00 66.01           O  
ATOM   3232  CG2 THR A 396      15.821   2.576 -18.772  1.00 66.01           C  
ATOM   3233  OG1 THR A 396      15.614   0.552 -17.482  1.00 66.01           O  
ATOM   3234  N   ASN A 397      19.026   3.281 -16.814  1.00 60.95           N  
ATOM   3235  CA  ASN A 397      19.802   4.516 -16.823  1.00 60.95           C  
ATOM   3236  C   ASN A 397      21.236   4.274 -17.288  1.00 60.95           C  
ATOM   3237  CB  ASN A 397      19.796   5.164 -15.437  1.00 60.95           C  
ATOM   3238  O   ASN A 397      21.788   5.068 -18.050  1.00 60.95           O  
ATOM   3239  CG  ASN A 397      18.469   5.817 -15.104  1.00 60.95           C  
ATOM   3240  ND2 ASN A 397      18.059   5.720 -13.845  1.00 60.95           N  
ATOM   3241  OD1 ASN A 397      17.817   6.404 -15.972  1.00 60.95           O  
ATOM   3242  N   LEU A 398      21.788   3.168 -16.777  1.00 62.28           N  
ATOM   3243  CA  LEU A 398      23.127   2.805 -17.228  1.00 62.28           C  
ATOM   3244  C   LEU A 398      23.140   2.530 -18.728  1.00 62.28           C  
ATOM   3245  CB  LEU A 398      23.635   1.577 -16.467  1.00 62.28           C  
ATOM   3246  O   LEU A 398      24.030   2.999 -19.441  1.00 62.28           O  
ATOM   3247  CG  LEU A 398      25.049   1.104 -16.809  1.00 62.28           C  
ATOM   3248  CD1 LEU A 398      26.060   2.209 -16.521  1.00 62.28           C  
ATOM   3249  CD2 LEU A 398      25.394  -0.160 -16.028  1.00 62.28           C  
ATOM   3250  N   ALA A 399      22.148   1.829 -19.210  1.00 67.48           N  
ATOM   3251  CA  ALA A 399      22.025   1.539 -20.636  1.00 67.48           C  
ATOM   3252  C   ALA A 399      21.873   2.823 -21.446  1.00 67.48           C  
ATOM   3253  CB  ALA A 399      20.840   0.610 -20.890  1.00 67.48           C  
ATOM   3254  O   ALA A 399      22.466   2.962 -22.518  1.00 67.48           O  
ATOM   3255  N   GLY A 400      21.012   3.749 -20.943  1.00 63.42           N  
ATOM   3256  CA  GLY A 400      20.826   5.037 -21.592  1.00 63.42           C  
ATOM   3257  C   GLY A 400      22.111   5.835 -21.714  1.00 63.42           C  
ATOM   3258  O   GLY A 400      22.393   6.410 -22.767  1.00 63.42           O  
ATOM   3259  N   LEU A 401      22.805   5.879 -20.602  1.00 58.92           N  
ATOM   3260  CA  LEU A 401      24.096   6.560 -20.586  1.00 58.92           C  
ATOM   3261  C   LEU A 401      25.046   5.947 -21.609  1.00 58.92           C  
ATOM   3262  CB  LEU A 401      24.719   6.494 -19.189  1.00 58.92           C  
ATOM   3263  O   LEU A 401      25.687   6.667 -22.377  1.00 58.92           O  
ATOM   3264  CG  LEU A 401      26.110   7.111 -19.037  1.00 58.92           C  
ATOM   3265  CD1 LEU A 401      26.035   8.628 -19.179  1.00 58.92           C  
ATOM   3266  CD2 LEU A 401      26.724   6.724 -17.696  1.00 58.92           C  
ATOM   3267  N   LEU A 402      25.125   4.607 -21.568  1.00 63.15           N  
ATOM   3268  CA  LEU A 402      26.032   3.918 -22.479  1.00 63.15           C  
ATOM   3269  C   LEU A 402      25.616   4.140 -23.930  1.00 63.15           C  
ATOM   3270  CB  LEU A 402      26.066   2.419 -22.170  1.00 63.15           C  
ATOM   3271  O   LEU A 402      26.469   4.248 -24.815  1.00 63.15           O  
ATOM   3272  CG  LEU A 402      26.720   2.015 -20.847  1.00 63.15           C  
ATOM   3273  CD1 LEU A 402      26.604   0.508 -20.638  1.00 63.15           C  
ATOM   3274  CD2 LEU A 402      28.180   2.453 -20.816  1.00 63.15           C  
ATOM   3275  N   SER A 403      24.381   4.296 -24.183  1.00 66.93           N  
ATOM   3276  CA  SER A 403      23.867   4.555 -25.523  1.00 66.93           C  
ATOM   3277  C   SER A 403      24.267   5.945 -26.009  1.00 66.93           C  
ATOM   3278  CB  SER A 403      22.345   4.415 -25.551  1.00 66.93           C  
ATOM   3279  O   SER A 403      24.580   6.130 -27.187  1.00 66.93           O  
ATOM   3280  OG  SER A 403      21.728   5.497 -24.874  1.00 66.93           O  
ATOM   3281  N   VAL A 404      24.149   6.932 -25.131  1.00 60.45           N  
ATOM   3282  CA  VAL A 404      24.543   8.297 -25.463  1.00 60.45           C  
ATOM   3283  C   VAL A 404      26.025   8.333 -25.826  1.00 60.45           C  
ATOM   3284  CB  VAL A 404      24.256   9.270 -24.297  1.00 60.45           C  
ATOM   3285  O   VAL A 404      26.414   8.963 -26.813  1.00 60.45           O  
ATOM   3286  CG1 VAL A 404      24.901  10.630 -24.558  1.00 60.45           C  
ATOM   3287  CG2 VAL A 404      22.751   9.420 -24.086  1.00 60.45           C  
ATOM   3288  N   ILE A 405      26.765   7.610 -25.002  1.00 55.03           N  
ATOM   3289  CA  ILE A 405      28.196   7.544 -25.276  1.00 55.03           C  
ATOM   3290  C   ILE A 405      28.432   6.870 -26.626  1.00 55.03           C  
ATOM   3291  CB  ILE A 405      28.951   6.788 -24.160  1.00 55.03           C  
ATOM   3292  O   ILE A 405      29.240   7.342 -27.429  1.00 55.03           O  
ATOM   3293  CG1 ILE A 405      28.860   7.559 -22.838  1.00 55.03           C  
ATOM   3294  CG2 ILE A 405      30.411   6.555 -24.558  1.00 55.03           C  
ATOM   3295  CD1 ILE A 405      29.448   6.815 -21.646  1.00 55.03           C  
ATOM   3296  N   ASP A 406      27.760   5.804 -26.853  1.00 64.39           N  
ATOM   3297  CA  ASP A 406      27.853   5.090 -28.123  1.00 64.39           C  
ATOM   3298  C   ASP A 406      27.532   6.012 -29.297  1.00 64.39           C  
ATOM   3299  CB  ASP A 406      26.913   3.883 -28.130  1.00 64.39           C  
ATOM   3300  O   ASP A 406      28.271   6.052 -30.282  1.00 64.39           O  
ATOM   3301  CG  ASP A 406      27.108   2.987 -29.341  1.00 64.39           C  
ATOM   3302  OD1 ASP A 406      28.266   2.653 -29.673  1.00 64.39           O  
ATOM   3303  OD2 ASP A 406      26.095   2.613 -29.970  1.00 64.39           O  
ATOM   3304  N   ARG A 407      26.431   6.778 -29.191  1.00 67.71           N  
ATOM   3305  CA  ARG A 407      25.960   7.645 -30.266  1.00 67.71           C  
ATOM   3306  C   ARG A 407      26.914   8.815 -30.484  1.00 67.71           C  
ATOM   3307  CB  ARG A 407      24.554   8.166 -29.960  1.00 67.71           C  
ATOM   3308  O   ARG A 407      27.317   9.091 -31.616  1.00 67.71           O  
ATOM   3309  CG  ARG A 407      23.924   8.948 -31.102  1.00 67.71           C  
ATOM   3310  CD  ARG A 407      22.626   9.620 -30.678  1.00 67.71           C  
ATOM   3311  NE  ARG A 407      22.503   9.685 -29.224  1.00 67.71           N  
ATOM   3312  NH1 ARG A 407      20.280  10.312 -29.234  1.00 67.71           N  
ATOM   3313  NH2 ARG A 407      21.391  10.040 -27.247  1.00 67.71           N  
ATOM   3314  CZ  ARG A 407      21.391  10.012 -28.572  1.00 67.71           C  
ATOM   3315  N   ASP A 408      27.319   9.496 -29.386  1.00 60.51           N  
ATOM   3316  CA  ASP A 408      28.024  10.770 -29.491  1.00 60.51           C  
ATOM   3317  C   ASP A 408      29.519  10.554 -29.714  1.00 60.51           C  
ATOM   3318  CB  ASP A 408      27.796  11.615 -28.236  1.00 60.51           C  
ATOM   3319  O   ASP A 408      30.174  11.354 -30.385  1.00 60.51           O  
ATOM   3320  CG  ASP A 408      26.386  12.172 -28.144  1.00 60.51           C  
ATOM   3321  OD1 ASP A 408      25.675  12.207 -29.172  1.00 60.51           O  
ATOM   3322  OD2 ASP A 408      25.982  12.581 -27.034  1.00 60.51           O  
ATOM   3323  N   VAL A 409      29.958   9.441 -29.243  1.00 55.88           N  
ATOM   3324  CA  VAL A 409      31.409   9.292 -29.228  1.00 55.88           C  
ATOM   3325  C   VAL A 409      31.834   8.264 -30.274  1.00 55.88           C  
ATOM   3326  CB  VAL A 409      31.923   8.875 -27.831  1.00 55.88           C  
ATOM   3327  O   VAL A 409      32.749   8.513 -31.062  1.00 55.88           O  
ATOM   3328  CG1 VAL A 409      33.435   8.661 -27.854  1.00 55.88           C  
ATOM   3329  CG2 VAL A 409      31.544   9.925 -26.789  1.00 55.88           C  
ATOM   3330  N   ILE A 410      31.089   7.171 -30.395  1.00 60.56           N  
ATOM   3331  CA  ILE A 410      31.522   6.054 -31.229  1.00 60.56           C  
ATOM   3332  C   ILE A 410      30.979   6.227 -32.645  1.00 60.56           C  
ATOM   3333  CB  ILE A 410      31.064   4.701 -30.641  1.00 60.56           C  
ATOM   3334  O   ILE A 410      31.740   6.200 -33.616  1.00 60.56           O  
ATOM   3335  CG1 ILE A 410      31.693   4.478 -29.261  1.00 60.56           C  
ATOM   3336  CG2 ILE A 410      31.413   3.553 -31.593  1.00 60.56           C  
ATOM   3337  CD1 ILE A 410      31.204   3.222 -28.553  1.00 60.56           C  
ATOM   3338  N   GLU A 411      29.679   6.600 -32.735  1.00 66.76           N  
ATOM   3339  CA  GLU A 411      29.065   6.711 -34.055  1.00 66.76           C  
ATOM   3340  C   GLU A 411      29.530   7.974 -34.775  1.00 66.76           C  
ATOM   3341  CB  GLU A 411      27.539   6.702 -33.942  1.00 66.76           C  
ATOM   3342  O   GLU A 411      29.675   7.980 -35.999  1.00 66.76           O  
ATOM   3343  CG  GLU A 411      26.949   5.320 -33.702  1.00 66.76           C  
ATOM   3344  CD  GLU A 411      25.430   5.296 -33.770  1.00 66.76           C  
ATOM   3345  OE1 GLU A 411      24.835   4.200 -33.664  1.00 66.76           O  
ATOM   3346  OE2 GLU A 411      24.830   6.383 -33.931  1.00 66.76           O  
ATOM   3347  N   SER A 412      29.790   9.023 -34.006  1.00 63.62           N  
ATOM   3348  CA  SER A 412      30.238  10.262 -34.633  1.00 63.62           C  
ATOM   3349  C   SER A 412      31.712  10.186 -35.017  1.00 63.62           C  
ATOM   3350  CB  SER A 412      30.006  11.450 -33.699  1.00 63.62           C  
ATOM   3351  O   SER A 412      32.243  11.104 -35.646  1.00 63.62           O  
ATOM   3352  OG  SER A 412      30.852  11.371 -32.565  1.00 63.62           O  
ATOM   3353  N   ASN A 413      32.328   9.025 -34.733  1.00 64.32           N  
ATOM   3354  CA  ASN A 413      33.740   8.752 -34.980  1.00 64.32           C  
ATOM   3355  C   ASN A 413      34.639   9.728 -34.227  1.00 64.32           C  
ATOM   3356  CB  ASN A 413      34.041   8.801 -36.479  1.00 64.32           C  
ATOM   3357  O   ASN A 413      35.790   9.942 -34.612  1.00 64.32           O  
ATOM   3358  CG  ASN A 413      33.483   7.605 -37.226  1.00 64.32           C  
ATOM   3359  ND2 ASN A 413      33.146   7.803 -38.495  1.00 64.32           N  
ATOM   3360  OD1 ASN A 413      33.354   6.513 -36.667  1.00 64.32           O  
ATOM   3361  N   LEU A 414      34.015  10.488 -33.341  1.00 53.89           N  
ATOM   3362  CA  LEU A 414      34.780  11.449 -32.555  1.00 53.89           C  
ATOM   3363  C   LEU A 414      35.967  10.774 -31.875  1.00 53.89           C  
ATOM   3364  CB  LEU A 414      33.887  12.115 -31.504  1.00 53.89           C  
ATOM   3365  O   LEU A 414      37.065  11.334 -31.833  1.00 53.89           O  
ATOM   3366  CG  LEU A 414      34.242  13.553 -31.125  1.00 53.89           C  
ATOM   3367  CD1 LEU A 414      33.271  14.529 -31.780  1.00 53.89           C  
ATOM   3368  CD2 LEU A 414      34.238  13.723 -29.609  1.00 53.89           C  
ATOM   3369  N   LEU A 415      35.755   9.503 -31.376  1.00 51.20           N  
ATOM   3370  CA  LEU A 415      36.779   8.732 -30.680  1.00 51.20           C  
ATOM   3371  C   LEU A 415      37.961   8.444 -31.599  1.00 51.20           C  
ATOM   3372  CB  LEU A 415      36.196   7.418 -30.153  1.00 51.20           C  
ATOM   3373  O   LEU A 415      39.117   8.555 -31.185  1.00 51.20           O  
ATOM   3374  CG  LEU A 415      36.921   6.781 -28.967  1.00 51.20           C  
ATOM   3375  CD1 LEU A 415      36.136   7.011 -27.680  1.00 51.20           C  
ATOM   3376  CD2 LEU A 415      37.137   5.291 -29.208  1.00 51.20           C  
ATOM   3377  N   PHE A 416      37.696   8.169 -32.869  1.00 54.39           N  
ATOM   3378  CA  PHE A 416      38.711   7.742 -33.825  1.00 54.39           C  
ATOM   3379  C   PHE A 416      39.468   8.941 -34.383  1.00 54.39           C  
ATOM   3380  CB  PHE A 416      38.073   6.945 -34.968  1.00 54.39           C  
ATOM   3381  O   PHE A 416      40.612   8.810 -34.822  1.00 54.39           O  
ATOM   3382  CG  PHE A 416      37.357   5.701 -34.515  1.00 54.39           C  
ATOM   3383  CD1 PHE A 416      38.071   4.574 -34.127  1.00 54.39           C  
ATOM   3384  CD2 PHE A 416      35.970   5.659 -34.477  1.00 54.39           C  
ATOM   3385  CE1 PHE A 416      37.411   3.421 -33.707  1.00 54.39           C  
ATOM   3386  CE2 PHE A 416      35.303   4.511 -34.059  1.00 54.39           C  
ATOM   3387  CZ  PHE A 416      36.026   3.393 -33.676  1.00 54.39           C  
ATOM   3388  N   ASN A 417      38.811  10.080 -34.349  1.00 50.94           N  
ATOM   3389  CA  ASN A 417      39.497  11.317 -34.704  1.00 50.94           C  
ATOM   3390  C   ASN A 417      40.399  11.803 -33.574  1.00 50.94           C  
ATOM   3391  CB  ASN A 417      38.486  12.403 -35.080  1.00 50.94           C  
ATOM   3392  O   ASN A 417      41.397  12.484 -33.819  1.00 50.94           O  
ATOM   3393  CG  ASN A 417      37.796  12.127 -36.401  1.00 50.94           C  
ATOM   3394  ND2 ASN A 417      36.601  12.679 -36.574  1.00 50.94           N  
ATOM   3395  OD1 ASN A 417      38.332  11.421 -37.260  1.00 50.94           O  
ATOM   3396  N   LEU A 418      40.386  11.373 -32.310  1.00 41.63           N  
ATOM   3397  CA  LEU A 418      40.906  11.854 -31.034  1.00 41.63           C  
ATOM   3398  C   LEU A 418      42.068  10.987 -30.559  1.00 41.63           C  
ATOM   3399  CB  LEU A 418      39.800  11.869 -29.976  1.00 41.63           C  
ATOM   3400  O   LEU A 418      43.041  11.498 -30.001  1.00 41.63           O  
ATOM   3401  CG  LEU A 418      38.681  12.891 -30.180  1.00 41.63           C  
ATOM   3402  CD1 LEU A 418      37.483  12.549 -29.301  1.00 41.63           C  
ATOM   3403  CD2 LEU A 418      39.183  14.300 -29.884  1.00 41.63           C  
ATOM   3404  N   VAL A 419      41.998   9.578 -30.780  1.00 41.58           N  
ATOM   3405  CA  VAL A 419      42.908   8.578 -30.233  1.00 41.58           C  
ATOM   3406  C   VAL A 419      43.282   7.570 -31.317  1.00 41.58           C  
ATOM   3407  CB  VAL A 419      42.289   7.850 -29.019  1.00 41.58           C  
ATOM   3408  O   VAL A 419      42.410   7.052 -32.019  1.00 41.58           O  
ATOM   3409  CG1 VAL A 419      43.283   6.857 -28.420  1.00 41.58           C  
ATOM   3410  CG2 VAL A 419      41.837   8.860 -27.966  1.00 41.58           C  
ATOM   3411  N   PRO A 420      44.654   7.519 -31.663  1.00 50.08           N  
ATOM   3412  CA  PRO A 420      45.049   6.514 -32.653  1.00 50.08           C  
ATOM   3413  C   PRO A 420      44.539   5.116 -32.312  1.00 50.08           C  
ATOM   3414  CB  PRO A 420      46.579   6.562 -32.612  1.00 50.08           C  
ATOM   3415  O   PRO A 420      44.550   4.719 -31.144  1.00 50.08           O  
ATOM   3416  CG  PRO A 420      46.902   7.855 -31.936  1.00 50.08           C  
ATOM   3417  CD  PRO A 420      45.735   8.249 -31.077  1.00 50.08           C  
ATOM   3418  N   VAL A 421      43.871   4.487 -33.219  1.00 48.75           N  
ATOM   3419  CA  VAL A 421      43.188   3.201 -33.123  1.00 48.75           C  
ATOM   3420  C   VAL A 421      44.087   2.190 -32.414  1.00 48.75           C  
ATOM   3421  CB  VAL A 421      42.781   2.668 -34.515  1.00 48.75           C  
ATOM   3422  O   VAL A 421      43.618   1.405 -31.588  1.00 48.75           O  
ATOM   3423  CG1 VAL A 421      42.825   1.142 -34.543  1.00 48.75           C  
ATOM   3424  CG2 VAL A 421      41.390   3.173 -34.893  1.00 48.75           C  
ATOM   3425  N   HIS A 422      45.374   2.295 -32.571  1.00 46.92           N  
ATOM   3426  CA  HIS A 422      46.280   1.307 -31.995  1.00 46.92           C  
ATOM   3427  C   HIS A 422      46.382   1.469 -30.482  1.00 46.92           C  
ATOM   3428  CB  HIS A 422      47.667   1.418 -32.630  1.00 46.92           C  
ATOM   3429  O   HIS A 422      46.513   0.482 -29.755  1.00 46.92           O  
ATOM   3430  CG  HIS A 422      47.672   1.178 -34.106  1.00 46.92           C  
ATOM   3431  CD2 HIS A 422      48.247   1.870 -35.117  1.00 46.92           C  
ATOM   3432  ND1 HIS A 422      47.022   0.112 -34.688  1.00 46.92           N  
ATOM   3433  CE1 HIS A 422      47.198   0.158 -35.998  1.00 46.92           C  
ATOM   3434  NE2 HIS A 422      47.939   1.216 -36.284  1.00 46.92           N  
ATOM   3435  N   LEU A 423      46.332   2.688 -29.988  1.00 43.70           N  
ATOM   3436  CA  LEU A 423      46.339   2.950 -28.553  1.00 43.70           C  
ATOM   3437  C   LEU A 423      45.055   2.445 -27.902  1.00 43.70           C  
ATOM   3438  CB  LEU A 423      46.506   4.448 -28.282  1.00 43.70           C  
ATOM   3439  O   LEU A 423      45.090   1.878 -26.808  1.00 43.70           O  
ATOM   3440  CG  LEU A 423      47.609   4.840 -27.297  1.00 43.70           C  
ATOM   3441  CD1 LEU A 423      48.737   5.563 -28.024  1.00 43.70           C  
ATOM   3442  CD2 LEU A 423      47.043   5.709 -26.179  1.00 43.70           C  
ATOM   3443  N   LEU A 424      43.968   2.600 -28.615  1.00 43.24           N  
ATOM   3444  CA  LEU A 424      42.692   2.108 -28.109  1.00 43.24           C  
ATOM   3445  C   LEU A 424      42.708   0.588 -27.980  1.00 43.24           C  
ATOM   3446  CB  LEU A 424      41.547   2.542 -29.028  1.00 43.24           C  
ATOM   3447  O   LEU A 424      42.280   0.043 -26.960  1.00 43.24           O  
ATOM   3448  CG  LEU A 424      41.023   3.965 -28.832  1.00 43.24           C  
ATOM   3449  CD1 LEU A 424      40.292   4.437 -30.085  1.00 43.24           C  
ATOM   3450  CD2 LEU A 424      40.108   4.035 -27.615  1.00 43.24           C  
ATOM   3451  N   LEU A 425      43.249  -0.027 -28.930  1.00 48.42           N  
ATOM   3452  CA  LEU A 425      43.312  -1.484 -28.936  1.00 48.42           C  
ATOM   3453  C   LEU A 425      44.196  -1.995 -27.803  1.00 48.42           C  
ATOM   3454  CB  LEU A 425      43.842  -1.991 -30.280  1.00 48.42           C  
ATOM   3455  O   LEU A 425      43.857  -2.979 -27.142  1.00 48.42           O  
ATOM   3456  CG  LEU A 425      42.854  -1.978 -31.448  1.00 48.42           C  
ATOM   3457  CD1 LEU A 425      43.583  -2.237 -32.762  1.00 48.42           C  
ATOM   3458  CD2 LEU A 425      41.753  -3.010 -31.228  1.00 48.42           C  
ATOM   3459  N   ALA A 426      45.336  -1.359 -27.565  1.00 47.69           N  
ATOM   3460  CA  ALA A 426      46.248  -1.753 -26.495  1.00 47.69           C  
ATOM   3461  C   ALA A 426      45.591  -1.592 -25.127  1.00 47.69           C  
ATOM   3462  CB  ALA A 426      47.535  -0.935 -26.563  1.00 47.69           C  
ATOM   3463  O   ALA A 426      45.747  -2.446 -24.251  1.00 47.69           O  
ATOM   3464  N   THR A 427      44.887  -0.444 -24.877  1.00 41.89           N  
ATOM   3465  CA  THR A 427      44.166  -0.176 -23.638  1.00 41.89           C  
ATOM   3466  C   THR A 427      43.096  -1.237 -23.395  1.00 41.89           C  
ATOM   3467  CB  THR A 427      43.513   1.219 -23.662  1.00 41.89           C  
ATOM   3468  O   THR A 427      42.965  -1.750 -22.282  1.00 41.89           O  
ATOM   3469  CG2 THR A 427      43.029   1.623 -22.273  1.00 41.89           C  
ATOM   3470  OG1 THR A 427      44.472   2.181 -24.120  1.00 41.89           O  
ATOM   3471  N   PHE A 428      42.490  -1.604 -24.445  1.00 50.18           N  
ATOM   3472  CA  PHE A 428      41.394  -2.556 -24.304  1.00 50.18           C  
ATOM   3473  C   PHE A 428      41.926  -3.956 -24.025  1.00 50.18           C  
ATOM   3474  CB  PHE A 428      40.524  -2.566 -25.565  1.00 50.18           C  
ATOM   3475  O   PHE A 428      41.343  -4.702 -23.236  1.00 50.18           O  
ATOM   3476  CG  PHE A 428      39.553  -1.418 -25.642  1.00 50.18           C  
ATOM   3477  CD1 PHE A 428      38.576  -1.250 -24.669  1.00 50.18           C  
ATOM   3478  CD2 PHE A 428      39.619  -0.507 -26.688  1.00 50.18           C  
ATOM   3479  CE1 PHE A 428      37.676  -0.188 -24.737  1.00 50.18           C  
ATOM   3480  CE2 PHE A 428      38.724   0.556 -26.763  1.00 50.18           C  
ATOM   3481  CZ  PHE A 428      37.753   0.713 -25.788  1.00 50.18           C  
ATOM   3482  N   GLU A 429      42.987  -4.253 -24.702  1.00 51.03           N  
ATOM   3483  CA  GLU A 429      43.629  -5.533 -24.416  1.00 51.03           C  
ATOM   3484  C   GLU A 429      44.039  -5.628 -22.949  1.00 51.03           C  
ATOM   3485  CB  GLU A 429      44.849  -5.736 -25.318  1.00 51.03           C  
ATOM   3486  O   GLU A 429      43.880  -6.678 -22.322  1.00 51.03           O  
ATOM   3487  CG  GLU A 429      44.612  -6.710 -26.462  1.00 51.03           C  
ATOM   3488  CD  GLU A 429      45.791  -6.811 -27.418  1.00 51.03           C  
ATOM   3489  OE1 GLU A 429      45.675  -7.507 -28.452  1.00 51.03           O  
ATOM   3490  OE2 GLU A 429      46.838  -6.191 -27.129  1.00 51.03           O  
ATOM   3491  N   TYR A 430      44.503  -4.571 -22.432  1.00 43.32           N  
ATOM   3492  CA  TYR A 430      44.876  -4.496 -21.024  1.00 43.32           C  
ATOM   3493  C   TYR A 430      43.659  -4.682 -20.127  1.00 43.32           C  
ATOM   3494  CB  TYR A 430      45.551  -3.156 -20.718  1.00 43.32           C  
ATOM   3495  O   TYR A 430      43.701  -5.452 -19.164  1.00 43.32           O  
ATOM   3496  CG  TYR A 430      45.932  -2.986 -19.267  1.00 43.32           C  
ATOM   3497  CD1 TYR A 430      45.153  -2.215 -18.408  1.00 43.32           C  
ATOM   3498  CD2 TYR A 430      47.072  -3.596 -18.753  1.00 43.32           C  
ATOM   3499  CE1 TYR A 430      45.502  -2.054 -17.071  1.00 43.32           C  
ATOM   3500  CE2 TYR A 430      47.430  -3.442 -17.418  1.00 43.32           C  
ATOM   3501  OH  TYR A 430      46.989  -2.515 -15.263  1.00 43.32           O  
ATOM   3502  CZ  TYR A 430      46.639  -2.671 -16.586  1.00 43.32           C  
ATOM   3503  N   VAL A 431      42.505  -3.972 -20.382  1.00 43.38           N  
ATOM   3504  CA  VAL A 431      41.273  -4.069 -19.605  1.00 43.38           C  
ATOM   3505  C   VAL A 431      40.740  -5.499 -19.657  1.00 43.38           C  
ATOM   3506  CB  VAL A 431      40.200  -3.081 -20.118  1.00 43.38           C  
ATOM   3507  O   VAL A 431      40.340  -6.056 -18.632  1.00 43.38           O  
ATOM   3508  CG1 VAL A 431      38.857  -3.344 -19.440  1.00 43.38           C  
ATOM   3509  CG2 VAL A 431      40.648  -1.640 -19.884  1.00 43.38           C  
ATOM   3510  N   GLU A 432      40.774  -6.079 -20.882  1.00 48.61           N  
ATOM   3511  CA  GLU A 432      40.287  -7.441 -21.079  1.00 48.61           C  
ATOM   3512  C   GLU A 432      41.155  -8.451 -20.334  1.00 48.61           C  
ATOM   3513  CB  GLU A 432      40.241  -7.786 -22.570  1.00 48.61           C  
ATOM   3514  O   GLU A 432      40.640  -9.387 -19.720  1.00 48.61           O  
ATOM   3515  CG  GLU A 432      38.872  -7.592 -23.204  1.00 48.61           C  
ATOM   3516  CD  GLU A 432      38.844  -7.927 -24.687  1.00 48.61           C  
ATOM   3517  OE1 GLU A 432      37.771  -7.798 -25.319  1.00 48.61           O  
ATOM   3518  OE2 GLU A 432      39.904  -8.324 -25.221  1.00 48.61           O  
ATOM   3519  N   ASN A 433      42.469  -8.199 -20.346  1.00 49.33           N  
ATOM   3520  CA  ASN A 433      43.424  -9.106 -19.717  1.00 49.33           C  
ATOM   3521  C   ASN A 433      43.427  -8.951 -18.199  1.00 49.33           C  
ATOM   3522  CB  ASN A 433      44.829  -8.878 -20.277  1.00 49.33           C  
ATOM   3523  O   ASN A 433      43.525  -9.939 -17.470  1.00 49.33           O  
ATOM   3524  CG  ASN A 433      45.015  -9.486 -21.654  1.00 49.33           C  
ATOM   3525  ND2 ASN A 433      45.958  -8.948 -22.417  1.00 49.33           N  
ATOM   3526  OD1 ASN A 433      44.315 -10.430 -22.028  1.00 49.33           O  
ATOM   3527  N   GLU A 434      43.134  -7.730 -17.702  1.00 46.37           N  
ATOM   3528  CA  GLU A 434      43.210  -7.507 -16.262  1.00 46.37           C  
ATOM   3529  C   GLU A 434      41.851  -7.714 -15.599  1.00 46.37           C  
ATOM   3530  CB  GLU A 434      43.732  -6.099 -15.962  1.00 46.37           C  
ATOM   3531  O   GLU A 434      41.771  -8.239 -14.486  1.00 46.37           O  
ATOM   3532  CG  GLU A 434      45.043  -6.082 -15.189  1.00 46.37           C  
ATOM   3533  CD  GLU A 434      45.158  -4.908 -14.230  1.00 46.37           C  
ATOM   3534  OE1 GLU A 434      46.034  -4.938 -13.336  1.00 46.37           O  
ATOM   3535  OE2 GLU A 434      44.365  -3.951 -14.372  1.00 46.37           O  
ATOM   3536  N   TYR A 435      40.722  -7.518 -16.373  1.00 44.44           N  
ATOM   3537  CA  TYR A 435      39.461  -7.472 -15.641  1.00 44.44           C  
ATOM   3538  C   TYR A 435      38.509  -8.559 -16.127  1.00 44.44           C  
ATOM   3539  CB  TYR A 435      38.803  -6.097 -15.789  1.00 44.44           C  
ATOM   3540  O   TYR A 435      37.712  -9.088 -15.349  1.00 44.44           O  
ATOM   3541  CG  TYR A 435      39.304  -5.075 -14.797  1.00 44.44           C  
ATOM   3542  CD1 TYR A 435      38.747  -4.982 -13.524  1.00 44.44           C  
ATOM   3543  CD2 TYR A 435      40.332  -4.201 -15.132  1.00 44.44           C  
ATOM   3544  CE1 TYR A 435      39.203  -4.040 -12.607  1.00 44.44           C  
ATOM   3545  CE2 TYR A 435      40.796  -3.256 -14.223  1.00 44.44           C  
ATOM   3546  OH  TYR A 435      40.682  -2.249 -12.062  1.00 44.44           O  
ATOM   3547  CZ  TYR A 435      40.227  -3.183 -12.965  1.00 44.44           C  
ATOM   3548  N   LEU A 436      38.829  -9.216 -17.287  1.00 47.66           N  
ATOM   3549  CA  LEU A 436      37.807 -10.087 -17.857  1.00 47.66           C  
ATOM   3550  C   LEU A 436      38.337 -11.507 -18.025  1.00 47.66           C  
ATOM   3551  CB  LEU A 436      37.331  -9.544 -19.206  1.00 47.66           C  
ATOM   3552  O   LEU A 436      37.563 -12.440 -18.253  1.00 47.66           O  
ATOM   3553  CG  LEU A 436      36.509  -8.254 -19.166  1.00 47.66           C  
ATOM   3554  CD1 LEU A 436      36.346  -7.686 -20.572  1.00 47.66           C  
ATOM   3555  CD2 LEU A 436      35.149  -8.506 -18.524  1.00 47.66           C  
ATOM   3556  N   ASP A 437      39.573 -11.828 -17.522  1.00 42.17           N  
ATOM   3557  CA  ASP A 437      40.206 -13.110 -17.817  1.00 42.17           C  
ATOM   3558  C   ASP A 437      39.844 -14.156 -16.765  1.00 42.17           C  
ATOM   3559  CB  ASP A 437      41.726 -12.952 -17.900  1.00 42.17           C  
ATOM   3560  O   ASP A 437      40.319 -14.093 -15.629  1.00 42.17           O  
ATOM   3561  CG  ASP A 437      42.238 -12.885 -19.328  1.00 42.17           C  
ATOM   3562  OD1 ASP A 437      41.436 -13.049 -20.272  1.00 42.17           O  
ATOM   3563  OD2 ASP A 437      43.456 -12.670 -19.510  1.00 42.17           O  
ATOM   3564  N   ASN A 438      38.556 -14.571 -16.704  1.00 39.65           N  
ATOM   3565  CA  ASN A 438      38.316 -15.971 -16.368  1.00 39.65           C  
ATOM   3566  C   ASN A 438      37.402 -16.643 -17.388  1.00 39.65           C  
ATOM   3567  CB  ASN A 438      37.723 -16.091 -14.962  1.00 39.65           C  
ATOM   3568  O   ASN A 438      36.210 -16.338 -17.456  1.00 39.65           O  
ATOM   3569  CG  ASN A 438      38.762 -15.917 -13.873  1.00 39.65           C  
ATOM   3570  ND2 ASN A 438      38.320 -15.497 -12.693  1.00 39.65           N  
ATOM   3571  OD1 ASN A 438      39.953 -16.156 -14.090  1.00 39.65           O  
ATOM   3572  N   ALA A 439      37.695 -16.720 -18.690  1.00 41.29           N  
ATOM   3573  CA  ALA A 439      36.805 -17.681 -19.336  1.00 41.29           C  
ATOM   3574  C   ALA A 439      37.523 -18.426 -20.457  1.00 41.29           C  
ATOM   3575  CB  ALA A 439      35.564 -16.975 -19.880  1.00 41.29           C  
ATOM   3576  O   ALA A 439      38.260 -17.823 -21.240  1.00 41.29           O  
ATOM   3577  N   ASN A 440      38.177 -19.585 -20.228  1.00 41.82           N  
ATOM   3578  CA  ASN A 440      38.552 -20.790 -20.961  1.00 41.82           C  
ATOM   3579  C   ASN A 440      37.837 -20.873 -22.306  1.00 41.82           C  
ATOM   3580  CB  ASN A 440      38.259 -22.038 -20.126  1.00 41.82           C  
ATOM   3581  O   ASN A 440      36.606 -20.848 -22.362  1.00 41.82           O  
ATOM   3582  CG  ASN A 440      39.421 -22.429 -19.234  1.00 41.82           C  
ATOM   3583  ND2 ASN A 440      39.162 -23.312 -18.276  1.00 41.82           N  
ATOM   3584  OD1 ASN A 440      40.542 -21.942 -19.404  1.00 41.82           O  
ATOM   3585  N   LYS A 441      38.378 -20.308 -23.352  1.00 39.73           N  
ATOM   3586  CA  LYS A 441      38.084 -20.130 -24.771  1.00 39.73           C  
ATOM   3587  C   LYS A 441      37.860 -21.474 -25.458  1.00 39.73           C  
ATOM   3588  CB  LYS A 441      39.217 -19.370 -25.463  1.00 39.73           C  
ATOM   3589  O   LYS A 441      38.688 -22.380 -25.347  1.00 39.73           O  
ATOM   3590  CG  LYS A 441      39.218 -17.874 -25.186  1.00 39.73           C  
ATOM   3591  CD  LYS A 441      40.307 -17.160 -25.977  1.00 39.73           C  
ATOM   3592  CE  LYS A 441      40.364 -15.676 -25.638  1.00 39.73           C  
ATOM   3593  NZ  LYS A 441      41.437 -14.974 -26.403  1.00 39.73           N  
ATOM   3594  N   THR A 442      36.609 -22.051 -25.652  1.00 38.43           N  
ATOM   3595  CA  THR A 442      36.098 -23.236 -26.333  1.00 38.43           C  
ATOM   3596  C   THR A 442      36.024 -23.004 -27.839  1.00 38.43           C  
ATOM   3597  CB  THR A 442      34.708 -23.630 -25.802  1.00 38.43           C  
ATOM   3598  O   THR A 442      36.075 -21.862 -28.300  1.00 38.43           O  
ATOM   3599  CG2 THR A 442      34.769 -24.010 -24.326  1.00 38.43           C  
ATOM   3600  OG1 THR A 442      33.811 -22.524 -25.962  1.00 38.43           O  
ATOM   3601  N   TYR A 443      36.362 -23.995 -28.697  1.00 32.93           N  
ATOM   3602  CA  TYR A 443      36.245 -24.315 -30.115  1.00 32.93           C  
ATOM   3603  C   TYR A 443      35.059 -23.592 -30.742  1.00 32.93           C  
ATOM   3604  CB  TYR A 443      36.101 -25.827 -30.315  1.00 32.93           C  
ATOM   3605  O   TYR A 443      35.148 -23.100 -31.869  1.00 32.93           O  
ATOM   3606  CG  TYR A 443      36.531 -26.302 -31.682  1.00 32.93           C  
ATOM   3607  CD1 TYR A 443      35.599 -26.494 -32.699  1.00 32.93           C  
ATOM   3608  CD2 TYR A 443      37.869 -26.561 -31.958  1.00 32.93           C  
ATOM   3609  CE1 TYR A 443      35.991 -26.934 -33.960  1.00 32.93           C  
ATOM   3610  CE2 TYR A 443      38.272 -27.001 -33.215  1.00 32.93           C  
ATOM   3611  OH  TYR A 443      37.720 -27.619 -35.453  1.00 32.93           O  
ATOM   3612  CZ  TYR A 443      37.327 -27.184 -34.207  1.00 32.93           C  
ATOM   3613  N   PHE A 444      34.021 -23.176 -30.004  1.00 30.46           N  
ATOM   3614  CA  PHE A 444      32.871 -22.373 -30.401  1.00 30.46           C  
ATOM   3615  C   PHE A 444      33.266 -20.912 -30.583  1.00 30.46           C  
ATOM   3616  CB  PHE A 444      31.749 -22.488 -29.364  1.00 30.46           C  
ATOM   3617  O   PHE A 444      32.811 -20.253 -31.520  1.00 30.46           O  
ATOM   3618  CG  PHE A 444      30.393 -22.750 -29.962  1.00 30.46           C  
ATOM   3619  CD1 PHE A 444      29.580 -21.697 -30.364  1.00 30.46           C  
ATOM   3620  CD2 PHE A 444      29.932 -24.050 -30.122  1.00 30.46           C  
ATOM   3621  CE1 PHE A 444      28.325 -21.936 -30.918  1.00 30.46           C  
ATOM   3622  CE2 PHE A 444      28.678 -24.297 -30.675  1.00 30.46           C  
ATOM   3623  CZ  PHE A 444      27.876 -23.239 -31.071  1.00 30.46           C  
ATOM   3624  N   GLU A 445      34.291 -20.437 -29.961  1.00 44.84           N  
ATOM   3625  CA  GLU A 445      34.754 -19.057 -30.082  1.00 44.84           C  
ATOM   3626  C   GLU A 445      35.576 -18.861 -31.352  1.00 44.84           C  
ATOM   3627  CB  GLU A 445      35.578 -18.658 -28.855  1.00 44.84           C  
ATOM   3628  O   GLU A 445      35.482 -17.818 -32.004  1.00 44.84           O  
ATOM   3629  CG  GLU A 445      34.784 -17.899 -27.801  1.00 44.84           C  
ATOM   3630  CD  GLU A 445      35.566 -17.657 -26.520  1.00 44.84           C  
ATOM   3631  OE1 GLU A 445      35.055 -16.951 -25.621  1.00 44.84           O  
ATOM   3632  OE2 GLU A 445      36.699 -18.177 -26.414  1.00 44.84           O  
ATOM   3633  N   GLN A 446      36.187 -19.989 -31.794  1.00 36.27           N  
ATOM   3634  CA  GLN A 446      37.011 -19.893 -32.994  1.00 36.27           C  
ATOM   3635  C   GLN A 446      36.147 -19.775 -34.247  1.00 36.27           C  
ATOM   3636  CB  GLN A 446      37.938 -21.105 -33.108  1.00 36.27           C  
ATOM   3637  O   GLN A 446      36.456 -18.995 -35.149  1.00 36.27           O  
ATOM   3638  CG  GLN A 446      39.177 -21.016 -32.227  1.00 36.27           C  
ATOM   3639  CD  GLN A 446      40.069 -22.238 -32.343  1.00 36.27           C  
ATOM   3640  NE2 GLN A 446      40.825 -22.523 -31.289  1.00 36.27           N  
ATOM   3641  OE1 GLN A 446      40.077 -22.921 -33.373  1.00 36.27           O  
ATOM   3642  N   ILE A 447      35.046 -20.466 -34.182  1.00 30.30           N  
ATOM   3643  CA  ILE A 447      34.079 -20.434 -35.273  1.00 30.30           C  
ATOM   3644  C   ILE A 447      33.309 -19.115 -35.241  1.00 30.30           C  
ATOM   3645  CB  ILE A 447      33.101 -21.628 -35.197  1.00 30.30           C  
ATOM   3646  O   ILE A 447      33.073 -18.502 -36.284  1.00 30.30           O  
ATOM   3647  CG1 ILE A 447      33.839 -22.942 -35.477  1.00 30.30           C  
ATOM   3648  CG2 ILE A 447      31.937 -21.435 -36.174  1.00 30.30           C  
ATOM   3649  CD1 ILE A 447      32.976 -24.184 -35.311  1.00 30.30           C  
ATOM   3650  N   SER A 448      33.027 -18.555 -34.060  1.00 41.55           N  
ATOM   3651  CA  SER A 448      32.399 -17.251 -33.876  1.00 41.55           C  
ATOM   3652  C   SER A 448      33.310 -16.125 -34.354  1.00 41.55           C  
ATOM   3653  CB  SER A 448      32.034 -17.033 -32.407  1.00 41.55           C  
ATOM   3654  O   SER A 448      32.852 -15.180 -34.999  1.00 41.55           O  
ATOM   3655  OG  SER A 448      31.284 -15.841 -32.246  1.00 41.55           O  
ATOM   3656  N   THR A 449      34.615 -16.301 -34.179  1.00 42.78           N  
ATOM   3657  CA  THR A 449      35.603 -15.309 -34.587  1.00 42.78           C  
ATOM   3658  C   THR A 449      35.689 -15.224 -36.108  1.00 42.78           C  
ATOM   3659  CB  THR A 449      36.993 -15.634 -34.009  1.00 42.78           C  
ATOM   3660  O   THR A 449      35.787 -14.131 -36.670  1.00 42.78           O  
ATOM   3661  CG2 THR A 449      37.970 -14.488 -34.249  1.00 42.78           C  
ATOM   3662  OG1 THR A 449      36.876 -15.859 -32.598  1.00 42.78           O  
ATOM   3663  N   PHE A 450      35.588 -16.460 -36.749  1.00 39.18           N  
ATOM   3664  CA  PHE A 450      35.640 -16.549 -38.203  1.00 39.18           C  
ATOM   3665  C   PHE A 450      34.427 -15.873 -38.831  1.00 39.18           C  
ATOM   3666  CB  PHE A 450      35.717 -18.012 -38.651  1.00 39.18           C  
ATOM   3667  O   PHE A 450      34.567 -15.053 -39.740  1.00 39.18           O  
ATOM   3668  CG  PHE A 450      35.664 -18.193 -40.144  1.00 39.18           C  
ATOM   3669  CD1 PHE A 450      34.484 -18.571 -40.772  1.00 39.18           C  
ATOM   3670  CD2 PHE A 450      36.797 -17.985 -40.921  1.00 39.18           C  
ATOM   3671  CE1 PHE A 450      34.432 -18.739 -42.153  1.00 39.18           C  
ATOM   3672  CE2 PHE A 450      36.753 -18.152 -42.302  1.00 39.18           C  
ATOM   3673  CZ  PHE A 450      35.570 -18.529 -42.916  1.00 39.18           C  
ATOM   3674  N   PHE A 451      33.246 -16.204 -38.354  1.00 39.26           N  
ATOM   3675  CA  PHE A 451      32.020 -15.629 -38.895  1.00 39.26           C  
ATOM   3676  C   PHE A 451      31.918 -14.148 -38.551  1.00 39.26           C  
ATOM   3677  CB  PHE A 451      30.794 -16.378 -38.364  1.00 39.26           C  
ATOM   3678  O   PHE A 451      31.412 -13.354 -39.346  1.00 39.26           O  
ATOM   3679  CG  PHE A 451      30.513 -17.670 -39.082  1.00 39.26           C  
ATOM   3680  CD1 PHE A 451      30.023 -17.667 -40.382  1.00 39.26           C  
ATOM   3681  CD2 PHE A 451      30.741 -18.889 -38.457  1.00 39.26           C  
ATOM   3682  CE1 PHE A 451      29.762 -18.862 -41.049  1.00 39.26           C  
ATOM   3683  CE2 PHE A 451      30.483 -20.087 -39.117  1.00 39.26           C  
ATOM   3684  CZ  PHE A 451      29.993 -20.072 -40.413  1.00 39.26           C  
ATOM   3685  N   HIS A 452      32.572 -13.840 -37.494  1.00 47.23           N  
ATOM   3686  CA  HIS A 452      32.645 -12.448 -37.067  1.00 47.23           C  
ATOM   3687  C   HIS A 452      33.520 -11.628 -38.008  1.00 47.23           C  
ATOM   3688  CB  HIS A 452      33.181 -12.354 -35.637  1.00 47.23           C  
ATOM   3689  O   HIS A 452      33.165 -10.504 -38.371  1.00 47.23           O  
ATOM   3690  CG  HIS A 452      33.053 -10.990 -35.037  1.00 47.23           C  
ATOM   3691  CD2 HIS A 452      33.994 -10.102 -34.639  1.00 47.23           C  
ATOM   3692  ND1 HIS A 452      31.833 -10.401 -34.782  1.00 47.23           N  
ATOM   3693  CE1 HIS A 452      32.031  -9.205 -34.253  1.00 47.23           C  
ATOM   3694  NE2 HIS A 452      33.333  -8.999 -34.155  1.00 47.23           N  
ATOM   3695  N   GLY A 453      34.640 -12.154 -38.465  1.00 46.68           N  
ATOM   3696  CA  GLY A 453      35.510 -11.525 -39.446  1.00 46.68           C  
ATOM   3697  C   GLY A 453      34.830 -11.287 -40.781  1.00 46.68           C  
ATOM   3698  O   GLY A 453      34.978 -10.218 -41.377  1.00 46.68           O  
ATOM   3699  N   VAL A 454      34.008 -12.288 -41.130  1.00 40.81           N  
ATOM   3700  CA  VAL A 454      33.284 -12.207 -42.394  1.00 40.81           C  
ATOM   3701  C   VAL A 454      32.210 -11.124 -42.307  1.00 40.81           C  
ATOM   3702  CB  VAL A 454      32.644 -13.563 -42.769  1.00 40.81           C  
ATOM   3703  O   VAL A 454      32.047 -10.327 -43.233  1.00 40.81           O  
ATOM   3704  CG1 VAL A 454      31.730 -13.411 -43.984  1.00 40.81           C  
ATOM   3705  CG2 VAL A 454      33.726 -14.607 -43.038  1.00 40.81           C  
ATOM   3706  N   TYR A 455      31.558 -11.070 -41.184  1.00 46.10           N  
ATOM   3707  CA  TYR A 455      30.545 -10.057 -40.910  1.00 46.10           C  
ATOM   3708  C   TYR A 455      31.145  -8.657 -40.969  1.00 46.10           C  
ATOM   3709  CB  TYR A 455      29.905 -10.293 -39.538  1.00 46.10           C  
ATOM   3710  O   TYR A 455      30.576  -7.757 -41.591  1.00 46.10           O  
ATOM   3711  CG  TYR A 455      29.069  -9.135 -39.051  1.00 46.10           C  
ATOM   3712  CD1 TYR A 455      29.558  -8.254 -38.089  1.00 46.10           C  
ATOM   3713  CD2 TYR A 455      27.789  -8.920 -39.550  1.00 46.10           C  
ATOM   3714  CE1 TYR A 455      28.790  -7.187 -37.635  1.00 46.10           C  
ATOM   3715  CE2 TYR A 455      27.012  -7.856 -39.104  1.00 46.10           C  
ATOM   3716  OH  TYR A 455      26.756  -5.941 -37.702  1.00 46.10           O  
ATOM   3717  CZ  TYR A 455      27.521  -6.996 -38.148  1.00 46.10           C  
ATOM   3718  N   LEU A 456      32.303  -8.446 -40.375  1.00 48.35           N  
ATOM   3719  CA  LEU A 456      32.935  -7.134 -40.301  1.00 48.35           C  
ATOM   3720  C   LEU A 456      33.370  -6.662 -41.685  1.00 48.35           C  
ATOM   3721  CB  LEU A 456      34.142  -7.173 -39.360  1.00 48.35           C  
ATOM   3722  O   LEU A 456      33.249  -5.478 -42.007  1.00 48.35           O  
ATOM   3723  CG  LEU A 456      33.833  -7.250 -37.864  1.00 48.35           C  
ATOM   3724  CD1 LEU A 456      35.115  -7.473 -37.069  1.00 48.35           C  
ATOM   3725  CD2 LEU A 456      33.122  -5.984 -37.398  1.00 48.35           C  
ATOM   3726  N   GLN A 457      33.755  -7.639 -42.521  1.00 44.96           N  
ATOM   3727  CA  GLN A 457      34.145  -7.352 -43.897  1.00 44.96           C  
ATOM   3728  C   GLN A 457      32.950  -6.879 -44.721  1.00 44.96           C  
ATOM   3729  CB  GLN A 457      34.775  -8.585 -44.546  1.00 44.96           C  
ATOM   3730  O   GLN A 457      33.048  -5.898 -45.461  1.00 44.96           O  
ATOM   3731  CG  GLN A 457      35.831  -8.258 -45.593  1.00 44.96           C  
ATOM   3732  CD  GLN A 457      36.658  -9.467 -45.990  1.00 44.96           C  
ATOM   3733  NE2 GLN A 457      37.485  -9.308 -47.017  1.00 44.96           N  
ATOM   3734  OE1 GLN A 457      36.555 -10.534 -45.377  1.00 44.96           O  
ATOM   3735  N   LEU A 458      31.850  -7.541 -44.519  1.00 40.48           N  
ATOM   3736  CA  LEU A 458      30.630  -7.191 -45.238  1.00 40.48           C  
ATOM   3737  C   LEU A 458      30.102  -5.834 -44.785  1.00 40.48           C  
ATOM   3738  CB  LEU A 458      29.558  -8.264 -45.030  1.00 40.48           C  
ATOM   3739  O   LEU A 458      29.688  -5.017 -45.611  1.00 40.48           O  
ATOM   3740  CG  LEU A 458      29.763  -9.582 -45.780  1.00 40.48           C  
ATOM   3741  CD1 LEU A 458      28.785 -10.637 -45.274  1.00 40.48           C  
ATOM   3742  CD2 LEU A 458      29.603  -9.373 -47.282  1.00 40.48           C  
ATOM   3743  N   ASN A 459      30.254  -5.610 -43.442  1.00 46.42           N  
ATOM   3744  CA  ASN A 459      29.791  -4.346 -42.881  1.00 46.42           C  
ATOM   3745  C   ASN A 459      30.658  -3.177 -43.340  1.00 46.42           C  
ATOM   3746  CB  ASN A 459      29.760  -4.415 -41.352  1.00 46.42           C  
ATOM   3747  O   ASN A 459      30.151  -2.082 -43.589  1.00 46.42           O  
ATOM   3748  CG  ASN A 459      28.489  -3.833 -40.766  1.00 46.42           C  
ATOM   3749  ND2 ASN A 459      28.408  -3.799 -39.442  1.00 46.42           N  
ATOM   3750  OD1 ASN A 459      27.587  -3.417 -41.498  1.00 46.42           O  
ATOM   3751  N   GLY A 460      31.899  -3.402 -43.342  1.00 49.10           N  
ATOM   3752  CA  GLY A 460      32.811  -2.398 -43.866  1.00 49.10           C  
ATOM   3753  C   GLY A 460      32.508  -2.007 -45.300  1.00 49.10           C  
ATOM   3754  O   GLY A 460      32.562  -0.826 -45.652  1.00 49.10           O  
ATOM   3755  N   MET A 461      32.055  -3.055 -46.073  1.00 44.68           N  
ATOM   3756  CA  MET A 461      31.718  -2.812 -47.473  1.00 44.68           C  
ATOM   3757  C   MET A 461      30.423  -2.016 -47.591  1.00 44.68           C  
ATOM   3758  CB  MET A 461      31.592  -4.134 -48.232  1.00 44.68           C  
ATOM   3759  O   MET A 461      30.324  -1.101 -48.411  1.00 44.68           O  
ATOM   3760  CG  MET A 461      32.925  -4.804 -48.524  1.00 44.68           C  
ATOM   3761  SD  MET A 461      32.760  -6.231 -49.665  1.00 44.68           S  
ATOM   3762  CE  MET A 461      33.983  -7.360 -48.945  1.00 44.68           C  
ATOM   3763  N   ILE A 462      29.539  -2.254 -46.683  1.00 49.90           N  
ATOM   3764  CA  ILE A 462      28.214  -1.643 -46.707  1.00 49.90           C  
ATOM   3765  C   ILE A 462      28.295  -0.214 -46.176  1.00 49.90           C  
ATOM   3766  CB  ILE A 462      27.198  -2.465 -45.882  1.00 49.90           C  
ATOM   3767  O   ILE A 462      27.692   0.701 -46.742  1.00 49.90           O  
ATOM   3768  CG1 ILE A 462      26.959  -3.830 -46.536  1.00 49.90           C  
ATOM   3769  CG2 ILE A 462      25.883  -1.696 -45.724  1.00 49.90           C  
ATOM   3770  CD1 ILE A 462      26.130  -4.786 -45.690  1.00 49.90           C  
ATOM   3771  N   THR A 463      29.174   0.059 -45.127  1.00 64.23           N  
ATOM   3772  CA  THR A 463      29.145   1.340 -44.431  1.00 64.23           C  
ATOM   3773  C   THR A 463      30.291   2.234 -44.897  1.00 64.23           C  
ATOM   3774  CB  THR A 463      29.228   1.149 -42.906  1.00 64.23           C  
ATOM   3775  O   THR A 463      30.327   3.424 -44.577  1.00 64.23           O  
ATOM   3776  CG2 THR A 463      28.033   0.356 -42.386  1.00 64.23           C  
ATOM   3777  OG1 THR A 463      30.433   0.445 -42.582  1.00 64.23           O  
ATOM   3778  N   ASN A 464      31.229   1.751 -45.844  1.00 69.63           N  
ATOM   3779  CA  ASN A 464      32.425   2.459 -46.287  1.00 69.63           C  
ATOM   3780  C   ASN A 464      33.290   2.890 -45.107  1.00 69.63           C  
ATOM   3781  CB  ASN A 464      32.045   3.672 -47.139  1.00 69.63           C  
ATOM   3782  O   ASN A 464      33.877   3.974 -45.125  1.00 69.63           O  
ATOM   3783  CG  ASN A 464      33.051   3.951 -48.238  1.00 69.63           C  
ATOM   3784  ND2 ASN A 464      33.037   5.172 -48.759  1.00 69.63           N  
ATOM   3785  OD1 ASN A 464      33.834   3.076 -48.617  1.00 69.63           O  
ATOM   3786  N   GLN A 465      33.351   2.202 -43.964  1.00 65.19           N  
ATOM   3787  CA  GLN A 465      34.180   2.460 -42.792  1.00 65.19           C  
ATOM   3788  C   GLN A 465      35.389   1.529 -42.757  1.00 65.19           C  
ATOM   3789  CB  GLN A 465      33.361   2.306 -41.509  1.00 65.19           C  
ATOM   3790  O   GLN A 465      35.306   0.379 -43.194  1.00 65.19           O  
ATOM   3791  CG  GLN A 465      32.324   3.402 -41.306  1.00 65.19           C  
ATOM   3792  CD  GLN A 465      31.624   3.305 -39.963  1.00 65.19           C  
ATOM   3793  NE2 GLN A 465      30.947   4.379 -39.569  1.00 65.19           N  
ATOM   3794  OE1 GLN A 465      31.689   2.274 -39.287  1.00 65.19           O  
ATOM   3795  N   PRO A 466      36.661   2.071 -42.335  1.00 70.66           N  
ATOM   3796  CA  PRO A 466      37.853   1.223 -42.258  1.00 70.66           C  
ATOM   3797  C   PRO A 466      37.689   0.064 -41.277  1.00 70.66           C  
ATOM   3798  CB  PRO A 466      38.943   2.188 -41.786  1.00 70.66           C  
ATOM   3799  O   PRO A 466      37.029   0.212 -40.245  1.00 70.66           O  
ATOM   3800  CG  PRO A 466      38.310   3.541 -41.852  1.00 70.66           C  
ATOM   3801  CD  PRO A 466      36.826   3.366 -42.001  1.00 70.66           C  
ATOM   3802  N   ARG A 467      38.017  -1.165 -41.680  1.00 65.79           N  
ATOM   3803  CA  ARG A 467      37.868  -2.397 -40.911  1.00 65.79           C  
ATOM   3804  C   ARG A 467      38.346  -2.208 -39.475  1.00 65.79           C  
ATOM   3805  CB  ARG A 467      38.639  -3.541 -41.574  1.00 65.79           C  
ATOM   3806  O   ARG A 467      37.691  -2.658 -38.533  1.00 65.79           O  
ATOM   3807  CG  ARG A 467      38.356  -4.906 -40.967  1.00 65.79           C  
ATOM   3808  CD  ARG A 467      39.190  -5.998 -41.623  1.00 65.79           C  
ATOM   3809  NE  ARG A 467      38.947  -7.302 -41.013  1.00 65.79           N  
ATOM   3810  NH1 ARG A 467      40.902  -8.259 -41.786  1.00 65.79           N  
ATOM   3811  NH2 ARG A 467      39.446  -9.486 -40.509  1.00 65.79           N  
ATOM   3812  CZ  ARG A 467      39.766  -8.346 -41.104  1.00 65.79           C  
ATOM   3813  N   ASP A 468      39.460  -1.541 -39.295  1.00 64.22           N  
ATOM   3814  CA  ASP A 468      40.044  -1.382 -37.967  1.00 64.22           C  
ATOM   3815  C   ASP A 468      39.118  -0.586 -37.050  1.00 64.22           C  
ATOM   3816  CB  ASP A 468      41.409  -0.696 -38.059  1.00 64.22           C  
ATOM   3817  O   ASP A 468      38.987  -0.901 -35.866  1.00 64.22           O  
ATOM   3818  CG  ASP A 468      41.449   0.405 -39.104  1.00 64.22           C  
ATOM   3819  OD1 ASP A 468      40.614   0.394 -40.034  1.00 64.22           O  
ATOM   3820  OD2 ASP A 468      42.326   1.290 -38.999  1.00 64.22           O  
ATOM   3821  N   GLN A 469      38.452   0.346 -37.593  1.00 65.39           N  
ATOM   3822  CA  GLN A 469      37.507   1.160 -36.835  1.00 65.39           C  
ATOM   3823  C   GLN A 469      36.290   0.340 -36.413  1.00 65.39           C  
ATOM   3824  CB  GLN A 469      37.064   2.373 -37.655  1.00 65.39           C  
ATOM   3825  O   GLN A 469      35.808   0.471 -35.286  1.00 65.39           O  
ATOM   3826  CG  GLN A 469      38.115   3.471 -37.745  1.00 65.39           C  
ATOM   3827  CD  GLN A 469      37.620   4.697 -38.488  1.00 65.39           C  
ATOM   3828  NE2 GLN A 469      38.474   5.709 -38.599  1.00 65.39           N  
ATOM   3829  OE1 GLN A 469      36.479   4.735 -38.960  1.00 65.39           O  
ATOM   3830  N   LEU A 470      35.881  -0.501 -37.367  1.00 68.47           N  
ATOM   3831  CA  LEU A 470      34.734  -1.357 -37.084  1.00 68.47           C  
ATOM   3832  C   LEU A 470      35.058  -2.349 -35.971  1.00 68.47           C  
ATOM   3833  CB  LEU A 470      34.304  -2.110 -38.345  1.00 68.47           C  
ATOM   3834  O   LEU A 470      34.227  -2.598 -35.095  1.00 68.47           O  
ATOM   3835  CG  LEU A 470      33.313  -1.389 -39.260  1.00 68.47           C  
ATOM   3836  CD1 LEU A 470      33.548  -1.787 -40.714  1.00 68.47           C  
ATOM   3837  CD2 LEU A 470      31.879  -1.694 -38.842  1.00 68.47           C  
ATOM   3838  N   ILE A 471      36.274  -2.798 -35.949  1.00 68.35           N  
ATOM   3839  CA  ILE A 471      36.714  -3.756 -34.941  1.00 68.35           C  
ATOM   3840  C   ILE A 471      36.705  -3.096 -33.564  1.00 68.35           C  
ATOM   3841  CB  ILE A 471      38.122  -4.307 -35.261  1.00 68.35           C  
ATOM   3842  O   ILE A 471      36.207  -3.674 -32.595  1.00 68.35           O  
ATOM   3843  CG1 ILE A 471      38.072  -5.211 -36.499  1.00 68.35           C  
ATOM   3844  CG2 ILE A 471      38.694  -5.059 -34.057  1.00 68.35           C  
ATOM   3845  CD1 ILE A 471      39.439  -5.668 -36.987  1.00 68.35           C  
ATOM   3846  N   VAL A 472      37.223  -1.911 -33.449  1.00 63.33           N  
ATOM   3847  CA  VAL A 472      37.296  -1.179 -32.189  1.00 63.33           C  
ATOM   3848  C   VAL A 472      35.887  -0.876 -31.685  1.00 63.33           C  
ATOM   3849  CB  VAL A 472      38.101   0.132 -32.340  1.00 63.33           C  
ATOM   3850  O   VAL A 472      35.594  -1.053 -30.500  1.00 63.33           O  
ATOM   3851  CG1 VAL A 472      37.998   0.978 -31.072  1.00 63.33           C  
ATOM   3852  CG2 VAL A 472      39.562  -0.175 -32.664  1.00 63.33           C  
ATOM   3853  N   LYS A 473      35.033  -0.436 -32.634  1.00 68.85           N  
ATOM   3854  CA  LYS A 473      33.656  -0.138 -32.251  1.00 68.85           C  
ATOM   3855  C   LYS A 473      32.978  -1.363 -31.643  1.00 68.85           C  
ATOM   3856  CB  LYS A 473      32.858   0.358 -33.457  1.00 68.85           C  
ATOM   3857  O   LYS A 473      32.298  -1.259 -30.620  1.00 68.85           O  
ATOM   3858  CG  LYS A 473      33.164   1.795 -33.853  1.00 68.85           C  
ATOM   3859  CD  LYS A 473      32.254   2.270 -34.979  1.00 68.85           C  
ATOM   3860  CE  LYS A 473      32.547   3.714 -35.364  1.00 68.85           C  
ATOM   3861  NZ  LYS A 473      31.622   4.202 -36.430  1.00 68.85           N  
ATOM   3862  N   GLU A 474      33.149  -2.433 -32.238  1.00 71.48           N  
ATOM   3863  CA  GLU A 474      32.533  -3.667 -31.759  1.00 71.48           C  
ATOM   3864  C   GLU A 474      33.119  -4.091 -30.416  1.00 71.48           C  
ATOM   3865  CB  GLU A 474      32.706  -4.788 -32.787  1.00 71.48           C  
ATOM   3866  O   GLU A 474      32.394  -4.563 -29.538  1.00 71.48           O  
ATOM   3867  CG  GLU A 474      31.613  -4.827 -33.845  1.00 71.48           C  
ATOM   3868  CD  GLU A 474      30.274  -5.306 -33.308  1.00 71.48           C  
ATOM   3869  OE1 GLU A 474      29.222  -4.910 -33.860  1.00 71.48           O  
ATOM   3870  OE2 GLU A 474      30.277  -6.083 -32.327  1.00 71.48           O  
ATOM   3871  N   LYS A 475      34.445  -3.946 -30.296  1.00 66.39           N  
ATOM   3872  CA  LYS A 475      35.076  -4.286 -29.024  1.00 66.39           C  
ATOM   3873  C   LYS A 475      34.530  -3.420 -27.892  1.00 66.39           C  
ATOM   3874  CB  LYS A 475      36.594  -4.129 -29.118  1.00 66.39           C  
ATOM   3875  O   LYS A 475      34.286  -3.913 -26.789  1.00 66.39           O  
ATOM   3876  CG  LYS A 475      37.301  -5.319 -29.750  1.00 66.39           C  
ATOM   3877  CD  LYS A 475      38.816  -5.175 -29.673  1.00 66.39           C  
ATOM   3878  CE  LYS A 475      39.524  -6.412 -30.208  1.00 66.39           C  
ATOM   3879  NZ  LYS A 475      40.984  -6.392 -29.897  1.00 66.39           N  
ATOM   3880  N   ILE A 476      34.331  -2.163 -28.161  1.00 59.75           N  
ATOM   3881  CA  ILE A 476      33.773  -1.247 -27.172  1.00 59.75           C  
ATOM   3882  C   ILE A 476      32.359  -1.688 -26.801  1.00 59.75           C  
ATOM   3883  CB  ILE A 476      33.761   0.208 -27.692  1.00 59.75           C  
ATOM   3884  O   ILE A 476      32.009  -1.745 -25.619  1.00 59.75           O  
ATOM   3885  CG1 ILE A 476      35.193   0.742 -27.816  1.00 59.75           C  
ATOM   3886  CG2 ILE A 476      32.921   1.102 -26.775  1.00 59.75           C  
ATOM   3887  CD1 ILE A 476      35.286   2.123 -28.451  1.00 59.75           C  
ATOM   3888  N   ARG A 477      31.649  -2.051 -27.905  1.00 71.85           N  
ATOM   3889  CA  ARG A 477      30.280  -2.497 -27.669  1.00 71.85           C  
ATOM   3890  C   ARG A 477      30.255  -3.761 -26.815  1.00 71.85           C  
ATOM   3891  CB  ARG A 477      29.559  -2.748 -28.996  1.00 71.85           C  
ATOM   3892  O   ARG A 477      29.407  -3.903 -25.932  1.00 71.85           O  
ATOM   3893  CG  ARG A 477      29.109  -1.479 -29.702  1.00 71.85           C  
ATOM   3894  CD  ARG A 477      28.355  -1.786 -30.988  1.00 71.85           C  
ATOM   3895  NE  ARG A 477      28.007  -0.567 -31.712  1.00 71.85           N  
ATOM   3896  NH1 ARG A 477      27.731  -1.613 -33.754  1.00 71.85           N  
ATOM   3897  NH2 ARG A 477      27.414   0.650 -33.568  1.00 71.85           N  
ATOM   3898  CZ  ARG A 477      27.718  -0.513 -33.010  1.00 71.85           C  
ATOM   3899  N   HIS A 478      31.152  -4.641 -27.122  1.00 70.72           N  
ATOM   3900  CA  HIS A 478      31.282  -5.858 -26.329  1.00 70.72           C  
ATOM   3901  C   HIS A 478      31.596  -5.535 -24.872  1.00 70.72           C  
ATOM   3902  CB  HIS A 478      32.368  -6.764 -26.912  1.00 70.72           C  
ATOM   3903  O   HIS A 478      31.020  -6.135 -23.961  1.00 70.72           O  
ATOM   3904  CG  HIS A 478      32.543  -8.047 -26.164  1.00 70.72           C  
ATOM   3905  CD2 HIS A 478      33.579  -8.512 -25.426  1.00 70.72           C  
ATOM   3906  ND1 HIS A 478      31.574  -9.026 -26.127  1.00 70.72           N  
ATOM   3907  CE1 HIS A 478      32.007 -10.039 -25.396  1.00 70.72           C  
ATOM   3908  NE2 HIS A 478      33.221  -9.753 -24.959  1.00 70.72           N  
ATOM   3909  N   ILE A 479      32.467  -4.672 -24.594  1.00 60.45           N  
ATOM   3910  CA  ILE A 479      32.826  -4.264 -23.240  1.00 60.45           C  
ATOM   3911  C   ILE A 479      31.608  -3.665 -22.541  1.00 60.45           C  
ATOM   3912  CB  ILE A 479      33.993  -3.251 -23.246  1.00 60.45           C  
ATOM   3913  O   ILE A 479      31.323  -3.993 -21.387  1.00 60.45           O  
ATOM   3914  CG1 ILE A 479      35.291  -3.934 -23.691  1.00 60.45           C  
ATOM   3915  CG2 ILE A 479      34.157  -2.609 -21.865  1.00 60.45           C  
ATOM   3916  CD1 ILE A 479      36.453  -2.974 -23.905  1.00 60.45           C  
ATOM   3917  N   PHE A 480      30.897  -2.774 -23.301  1.00 67.48           N  
ATOM   3918  CA  PHE A 480      29.707  -2.159 -22.725  1.00 67.48           C  
ATOM   3919  C   PHE A 480      28.697  -3.222 -22.308  1.00 67.48           C  
ATOM   3920  CB  PHE A 480      29.067  -1.188 -23.721  1.00 67.48           C  
ATOM   3921  O   PHE A 480      28.159  -3.173 -21.200  1.00 67.48           O  
ATOM   3922  CG  PHE A 480      29.773   0.138 -23.815  1.00 67.48           C  
ATOM   3923  CD1 PHE A 480      30.950   0.366 -23.114  1.00 67.48           C  
ATOM   3924  CD2 PHE A 480      29.258   1.157 -24.606  1.00 67.48           C  
ATOM   3925  CE1 PHE A 480      31.606   1.592 -23.200  1.00 67.48           C  
ATOM   3926  CE2 PHE A 480      29.908   2.385 -24.697  1.00 67.48           C  
ATOM   3927  CZ  PHE A 480      31.081   2.600 -23.992  1.00 67.48           C  
ATOM   3928  N   ASN A 481      28.514  -4.164 -23.209  1.00 71.87           N  
ATOM   3929  CA  ASN A 481      27.580  -5.245 -22.910  1.00 71.87           C  
ATOM   3930  C   ASN A 481      28.042  -6.070 -21.712  1.00 71.87           C  
ATOM   3931  CB  ASN A 481      27.390  -6.144 -24.133  1.00 71.87           C  
ATOM   3932  O   ASN A 481      27.227  -6.481 -20.885  1.00 71.87           O  
ATOM   3933  CG  ASN A 481      26.554  -5.489 -25.215  1.00 71.87           C  
ATOM   3934  ND2 ASN A 481      26.717  -5.949 -26.450  1.00 71.87           N  
ATOM   3935  OD1 ASN A 481      25.769  -4.577 -24.944  1.00 71.87           O  
ATOM   3936  N   SER A 482      29.312  -6.296 -21.662  1.00 64.36           N  
ATOM   3937  CA  SER A 482      29.861  -7.039 -20.533  1.00 64.36           C  
ATOM   3938  C   SER A 482      29.660  -6.283 -19.224  1.00 64.36           C  
ATOM   3939  CB  SER A 482      31.350  -7.317 -20.747  1.00 64.36           C  
ATOM   3940  O   SER A 482      29.324  -6.882 -18.200  1.00 64.36           O  
ATOM   3941  OG  SER A 482      31.543  -8.218 -21.824  1.00 64.36           O  
ATOM   3942  N   LEU A 483      29.867  -5.041 -19.266  1.00 62.43           N  
ATOM   3943  CA  LEU A 483      29.645  -4.210 -18.089  1.00 62.43           C  
ATOM   3944  C   LEU A 483      28.189  -4.277 -17.642  1.00 62.43           C  
ATOM   3945  CB  LEU A 483      30.036  -2.757 -18.376  1.00 62.43           C  
ATOM   3946  O   LEU A 483      27.906  -4.396 -16.447  1.00 62.43           O  
ATOM   3947  CG  LEU A 483      31.533  -2.445 -18.371  1.00 62.43           C  
ATOM   3948  CD1 LEU A 483      31.786  -1.052 -18.940  1.00 62.43           C  
ATOM   3949  CD2 LEU A 483      32.100  -2.561 -16.960  1.00 62.43           C  
ATOM   3950  N   LEU A 484      27.292  -4.184 -18.623  1.00 66.55           N  
ATOM   3951  CA  LEU A 484      25.868  -4.269 -18.322  1.00 66.55           C  
ATOM   3952  C   LEU A 484      25.527  -5.609 -17.679  1.00 66.55           C  
ATOM   3953  CB  LEU A 484      25.038  -4.075 -19.595  1.00 66.55           C  
ATOM   3954  O   LEU A 484      24.756  -5.662 -16.718  1.00 66.55           O  
ATOM   3955  CG  LEU A 484      23.545  -3.812 -19.397  1.00 66.55           C  
ATOM   3956  CD1 LEU A 484      23.329  -2.456 -18.735  1.00 66.55           C  
ATOM   3957  CD2 LEU A 484      22.808  -3.886 -20.730  1.00 66.55           C  
ATOM   3958  N   GLU A 485      26.126  -6.648 -18.229  1.00 69.44           N  
ATOM   3959  CA  GLU A 485      25.904  -7.981 -17.678  1.00 69.44           C  
ATOM   3960  C   GLU A 485      26.417  -8.078 -16.244  1.00 69.44           C  
ATOM   3961  CB  GLU A 485      26.576  -9.043 -18.551  1.00 69.44           C  
ATOM   3962  O   GLU A 485      25.740  -8.627 -15.372  1.00 69.44           O  
ATOM   3963  CG  GLU A 485      26.146 -10.467 -18.229  1.00 69.44           C  
ATOM   3964  CD  GLU A 485      26.627 -11.485 -19.250  1.00 69.44           C  
ATOM   3965  OE1 GLU A 485      26.308 -12.687 -19.105  1.00 69.44           O  
ATOM   3966  OE2 GLU A 485      27.329 -11.077 -20.202  1.00 69.44           O  
ATOM   3967  N   ASN A 486      27.601  -7.560 -16.007  1.00 61.38           N  
ATOM   3968  CA  ASN A 486      28.164  -7.575 -14.661  1.00 61.38           C  
ATOM   3969  C   ASN A 486      27.324  -6.745 -13.694  1.00 61.38           C  
ATOM   3970  CB  ASN A 486      29.608  -7.071 -14.677  1.00 61.38           C  
ATOM   3971  O   ASN A 486      27.105  -7.150 -12.550  1.00 61.38           O  
ATOM   3972  CG  ASN A 486      30.575  -8.087 -15.252  1.00 61.38           C  
ATOM   3973  ND2 ASN A 486      31.728  -7.615 -15.712  1.00 61.38           N  
ATOM   3974  OD1 ASN A 486      30.288  -9.286 -15.284  1.00 61.38           O  
ATOM   3975  N   ALA A 487      26.869  -5.626 -14.215  1.00 64.12           N  
ATOM   3976  CA  ALA A 487      25.996  -4.780 -13.406  1.00 64.12           C  
ATOM   3977  C   ALA A 487      24.696  -5.502 -13.062  1.00 64.12           C  
ATOM   3978  CB  ALA A 487      25.698  -3.472 -14.135  1.00 64.12           C  
ATOM   3979  O   ALA A 487      24.196  -5.393 -11.940  1.00 64.12           O  
ATOM   3980  N   ASN A 488      24.215  -6.194 -14.065  1.00 66.92           N  
ATOM   3981  CA  ASN A 488      23.008  -6.989 -13.861  1.00 66.92           C  
ATOM   3982  C   ASN A 488      23.206  -8.038 -12.771  1.00 66.92           C  
ATOM   3983  CB  ASN A 488      22.577  -7.655 -15.169  1.00 66.92           C  
ATOM   3984  O   ASN A 488      22.340  -8.219 -11.913  1.00 66.92           O  
ATOM   3985  CG  ASN A 488      21.162  -8.196 -15.110  1.00 66.92           C  
ATOM   3986  ND2 ASN A 488      20.853  -9.145 -15.985  1.00 66.92           N  
ATOM   3987  OD1 ASN A 488      20.353  -7.762 -14.286  1.00 66.92           O  
ATOM   3988  N   GLN A 489      24.288  -8.747 -12.798  1.00 65.11           N  
ATOM   3989  CA  GLN A 489      24.591  -9.767 -11.800  1.00 65.11           C  
ATOM   3990  C   GLN A 489      24.717  -9.155 -10.408  1.00 65.11           C  
ATOM   3991  CB  GLN A 489      25.877 -10.510 -12.165  1.00 65.11           C  
ATOM   3992  O   GLN A 489      24.200  -9.704  -9.433  1.00 65.11           O  
ATOM   3993  CG  GLN A 489      25.725 -11.458 -13.347  1.00 65.11           C  
ATOM   3994  CD  GLN A 489      27.023 -12.156 -13.710  1.00 65.11           C  
ATOM   3995  NE2 GLN A 489      26.994 -12.941 -14.782  1.00 65.11           N  
ATOM   3996  OE1 GLN A 489      28.043 -11.990 -13.034  1.00 65.11           O  
ATOM   3997  N   LEU A 490      25.427  -8.049 -10.383  1.00 61.95           N  
ATOM   3998  CA  LEU A 490      25.577  -7.327  -9.124  1.00 61.95           C  
ATOM   3999  C   LEU A 490      24.226  -6.833  -8.617  1.00 61.95           C  
ATOM   4000  CB  LEU A 490      26.535  -6.145  -9.294  1.00 61.95           C  
ATOM   4001  O   LEU A 490      23.933  -6.930  -7.423  1.00 61.95           O  
ATOM   4002  CG  LEU A 490      28.025  -6.453  -9.142  1.00 61.95           C  
ATOM   4003  CD1 LEU A 490      28.862  -5.335  -9.754  1.00 61.95           C  
ATOM   4004  CD2 LEU A 490      28.383  -6.654  -7.674  1.00 61.95           C  
ATOM   4005  N   ALA A 491      23.451  -6.342  -9.580  1.00 66.46           N  
ATOM   4006  CA  ALA A 491      22.111  -5.875  -9.233  1.00 66.46           C  
ATOM   4007  C   ALA A 491      21.265  -7.009  -8.662  1.00 66.46           C  
ATOM   4008  CB  ALA A 491      21.426  -5.267 -10.454  1.00 66.46           C  
ATOM   4009  O   ALA A 491      20.523  -6.814  -7.696  1.00 66.46           O  
ATOM   4010  N   ASP A 492      21.467  -8.243  -9.208  1.00 67.89           N  
ATOM   4011  CA  ASP A 492      20.744  -9.417  -8.726  1.00 67.89           C  
ATOM   4012  C   ASP A 492      21.127  -9.744  -7.284  1.00 67.89           C  
ATOM   4013  CB  ASP A 492      21.016 -10.622  -9.629  1.00 67.89           C  
ATOM   4014  O   ASP A 492      20.263 -10.065  -6.465  1.00 67.89           O  
ATOM   4015  CG  ASP A 492      20.254 -10.564 -10.941  1.00 67.89           C  
ATOM   4016  OD1 ASP A 492      19.310  -9.753 -11.063  1.00 67.89           O  
ATOM   4017  OD2 ASP A 492      20.598 -11.337 -11.860  1.00 67.89           O  
ATOM   4018  N   LEU A 493      22.333  -9.563  -7.037  1.00 61.98           N  
ATOM   4019  CA  LEU A 493      22.818  -9.889  -5.700  1.00 61.98           C  
ATOM   4020  C   LEU A 493      22.294  -8.890  -4.674  1.00 61.98           C  
ATOM   4021  CB  LEU A 493      24.349  -9.907  -5.676  1.00 61.98           C  
ATOM   4022  O   LEU A 493      21.915  -9.274  -3.565  1.00 61.98           O  
ATOM   4023  CG  LEU A 493      25.021 -11.152  -6.257  1.00 61.98           C  
ATOM   4024  CD1 LEU A 493      26.515 -10.908  -6.446  1.00 61.98           C  
ATOM   4025  CD2 LEU A 493      24.780 -12.360  -5.358  1.00 61.98           C  
ATOM   4026  N   PHE A 494      22.179  -7.639  -5.166  1.00 64.61           N  
ATOM   4027  CA  PHE A 494      21.692  -6.596  -4.270  1.00 64.61           C  
ATOM   4028  C   PHE A 494      20.183  -6.701  -4.087  1.00 64.61           C  
ATOM   4029  CB  PHE A 494      22.061  -5.209  -4.807  1.00 64.61           C  
ATOM   4030  O   PHE A 494      19.672  -6.519  -2.980  1.00 64.61           O  
ATOM   4031  CG  PHE A 494      23.501  -4.835  -4.583  1.00 64.61           C  
ATOM   4032  CD1 PHE A 494      23.994  -4.653  -3.297  1.00 64.61           C  
ATOM   4033  CD2 PHE A 494      24.362  -4.666  -5.659  1.00 64.61           C  
ATOM   4034  CE1 PHE A 494      25.327  -4.306  -3.086  1.00 64.61           C  
ATOM   4035  CE2 PHE A 494      25.695  -4.319  -5.457  1.00 64.61           C  
ATOM   4036  CZ  PHE A 494      26.175  -4.139  -4.170  1.00 64.61           C  
ATOM   4037  N   TYR A 495      19.652  -7.166  -5.158  1.00 66.40           N  
ATOM   4038  CA  TYR A 495      18.195  -7.213  -5.145  1.00 66.40           C  
ATOM   4039  C   TYR A 495      17.695  -8.451  -4.410  1.00 66.40           C  
ATOM   4040  CB  TYR A 495      17.643  -7.195  -6.574  1.00 66.40           C  
ATOM   4041  O   TYR A 495      16.754  -8.372  -3.617  1.00 66.40           O  
ATOM   4042  CG  TYR A 495      16.166  -6.892  -6.650  1.00 66.40           C  
ATOM   4043  CD1 TYR A 495      15.229  -7.917  -6.753  1.00 66.40           C  
ATOM   4044  CD2 TYR A 495      15.705  -5.580  -6.621  1.00 66.40           C  
ATOM   4045  CE1 TYR A 495      13.867  -7.642  -6.826  1.00 66.40           C  
ATOM   4046  CE2 TYR A 495      14.346  -5.293  -6.693  1.00 66.40           C  
ATOM   4047  OH  TYR A 495      12.090  -6.051  -6.867  1.00 66.40           O  
ATOM   4048  CZ  TYR A 495      13.436  -6.329  -6.795  1.00 66.40           C  
ATOM   4049  N   PHE A 496      18.420  -9.547  -4.424  1.00 68.64           N  
ATOM   4050  CA  PHE A 496      17.940 -10.816  -3.889  1.00 68.64           C  
ATOM   4051  C   PHE A 496      18.676 -11.174  -2.603  1.00 68.64           C  
ATOM   4052  CB  PHE A 496      18.111 -11.935  -4.921  1.00 68.64           C  
ATOM   4053  O   PHE A 496      18.448 -12.241  -2.028  1.00 68.64           O  
ATOM   4054  CG  PHE A 496      17.325 -11.719  -6.186  1.00 68.64           C  
ATOM   4055  CD1 PHE A 496      15.961 -11.458  -6.137  1.00 68.64           C  
ATOM   4056  CD2 PHE A 496      17.950 -11.777  -7.425  1.00 68.64           C  
ATOM   4057  CE1 PHE A 496      15.230 -11.258  -7.306  1.00 68.64           C  
ATOM   4058  CE2 PHE A 496      17.227 -11.579  -8.597  1.00 68.64           C  
ATOM   4059  CZ  PHE A 496      15.867 -11.320  -8.536  1.00 68.64           C  
ATOM   4060  N   GLY A 497      19.530 -10.256  -2.205  1.00 67.62           N  
ATOM   4061  CA  GLY A 497      20.395 -10.563  -1.077  1.00 67.62           C  
ATOM   4062  C   GLY A 497      19.758 -10.253   0.264  1.00 67.62           C  
ATOM   4063  O   GLY A 497      18.560  -9.971   0.339  1.00 67.62           O  
ATOM   4064  N   GLU A 498      20.412 -10.467   1.377  1.00 68.99           N  
ATOM   4065  CA  GLU A 498      20.007 -10.276   2.766  1.00 68.99           C  
ATOM   4066  C   GLU A 498      19.646  -8.818   3.040  1.00 68.99           C  
ATOM   4067  CB  GLU A 498      21.116 -10.730   3.718  1.00 68.99           C  
ATOM   4068  O   GLU A 498      18.733  -8.535   3.818  1.00 68.99           O  
ATOM   4069  CG  GLU A 498      21.306 -12.239   3.765  1.00 68.99           C  
ATOM   4070  CD  GLU A 498      22.408 -12.676   4.718  1.00 68.99           C  
ATOM   4071  OE1 GLU A 498      22.705 -13.890   4.786  1.00 68.99           O  
ATOM   4072  OE2 GLU A 498      22.977 -11.796   5.403  1.00 68.99           O  
ATOM   4073  N   LYS A 499      20.386  -7.944   2.333  1.00 71.08           N  
ATOM   4074  CA  LYS A 499      20.135  -6.512   2.462  1.00 71.08           C  
ATOM   4075  C   LYS A 499      19.815  -5.885   1.108  1.00 71.08           C  
ATOM   4076  CB  LYS A 499      21.340  -5.811   3.092  1.00 71.08           C  
ATOM   4077  O   LYS A 499      20.684  -5.280   0.477  1.00 71.08           O  
ATOM   4078  CG  LYS A 499      21.627  -6.240   4.524  1.00 71.08           C  
ATOM   4079  CD  LYS A 499      22.799  -5.468   5.114  1.00 71.08           C  
ATOM   4080  CE  LYS A 499      23.126  -5.938   6.525  1.00 71.08           C  
ATOM   4081  NZ  LYS A 499      24.286  -5.195   7.102  1.00 71.08           N  
ATOM   4082  N   PRO A 500      18.594  -6.196   0.681  1.00 72.22           N  
ATOM   4083  CA  PRO A 500      18.240  -5.684  -0.645  1.00 72.22           C  
ATOM   4084  C   PRO A 500      18.315  -4.161  -0.729  1.00 72.22           C  
ATOM   4085  CB  PRO A 500      16.802  -6.171  -0.838  1.00 72.22           C  
ATOM   4086  O   PRO A 500      18.226  -3.477   0.295  1.00 72.22           O  
ATOM   4087  CG  PRO A 500      16.302  -6.444   0.543  1.00 72.22           C  
ATOM   4088  CD  PRO A 500      17.483  -6.652   1.446  1.00 72.22           C  
ATOM   4089  N   LEU A 501      18.635  -3.714  -1.978  1.00 70.10           N  
ATOM   4090  CA  LEU A 501      18.674  -2.280  -2.244  1.00 70.10           C  
ATOM   4091  C   LEU A 501      17.293  -1.657  -2.068  1.00 70.10           C  
ATOM   4092  CB  LEU A 501      19.192  -2.011  -3.659  1.00 70.10           C  
ATOM   4093  O   LEU A 501      16.296  -2.203  -2.545  1.00 70.10           O  
ATOM   4094  CG  LEU A 501      20.705  -2.107  -3.856  1.00 70.10           C  
ATOM   4095  CD1 LEU A 501      21.030  -2.436  -5.310  1.00 70.10           C  
ATOM   4096  CD2 LEU A 501      21.384  -0.809  -3.432  1.00 70.10           C  
ATOM   4097  N   ASP A 502      17.183  -0.759  -1.186  1.00 78.11           N  
ATOM   4098  CA  ASP A 502      15.980   0.068  -1.180  1.00 78.11           C  
ATOM   4099  C   ASP A 502      16.329   1.546  -1.342  1.00 78.11           C  
ATOM   4100  CB  ASP A 502      15.187  -0.146   0.111  1.00 78.11           C  
ATOM   4101  O   ASP A 502      17.478   1.890  -1.628  1.00 78.11           O  
ATOM   4102  CG  ASP A 502      15.923   0.343   1.346  1.00 78.11           C  
ATOM   4103  OD1 ASP A 502      16.868   1.150   1.214  1.00 78.11           O  
ATOM   4104  OD2 ASP A 502      15.555  -0.086   2.462  1.00 78.11           O  
ATOM   4105  N   ALA A 503      15.283   2.436  -1.401  1.00 71.39           N  
ATOM   4106  CA  ALA A 503      15.452   3.855  -1.702  1.00 71.39           C  
ATOM   4107  C   ALA A 503      16.496   4.490  -0.788  1.00 71.39           C  
ATOM   4108  CB  ALA A 503      14.120   4.589  -1.573  1.00 71.39           C  
ATOM   4109  O   ALA A 503      17.277   5.340  -1.223  1.00 71.39           O  
ATOM   4110  N   ARG A 504      16.646   4.016   0.461  1.00 73.60           N  
ATOM   4111  CA  ARG A 504      17.559   4.619   1.426  1.00 73.60           C  
ATOM   4112  C   ARG A 504      18.992   4.155   1.189  1.00 73.60           C  
ATOM   4113  CB  ARG A 504      17.129   4.283   2.856  1.00 73.60           C  
ATOM   4114  O   ARG A 504      19.937   4.927   1.361  1.00 73.60           O  
ATOM   4115  CG  ARG A 504      15.905   5.052   3.328  1.00 73.60           C  
ATOM   4116  CD  ARG A 504      15.613   4.799   4.800  1.00 73.60           C  
ATOM   4117  NE  ARG A 504      14.318   5.345   5.195  1.00 73.60           N  
ATOM   4118  NH1 ARG A 504      14.547   4.822   7.433  1.00 73.60           N  
ATOM   4119  NH2 ARG A 504      12.649   5.867   6.684  1.00 73.60           N  
ATOM   4120  CZ  ARG A 504      13.841   5.343   6.436  1.00 73.60           C  
ATOM   4121  N   THR A 505      19.099   2.894   0.764  1.00 70.68           N  
ATOM   4122  CA  THR A 505      20.434   2.345   0.558  1.00 70.68           C  
ATOM   4123  C   THR A 505      20.966   2.720  -0.823  1.00 70.68           C  
ATOM   4124  CB  THR A 505      20.439   0.813   0.714  1.00 70.68           C  
ATOM   4125  O   THR A 505      22.179   2.788  -1.029  1.00 70.68           O  
ATOM   4126  CG2 THR A 505      20.155   0.407   2.157  1.00 70.68           C  
ATOM   4127  OG1 THR A 505      19.433   0.249  -0.136  1.00 70.68           O  
ATOM   4128  N   ALA A 506      20.004   2.983  -1.795  1.00 67.21           N  
ATOM   4129  CA  ALA A 506      20.390   3.365  -3.152  1.00 67.21           C  
ATOM   4130  C   ALA A 506      21.182   4.668  -3.150  1.00 67.21           C  
ATOM   4131  CB  ALA A 506      19.154   3.498  -4.039  1.00 67.21           C  
ATOM   4132  O   ALA A 506      22.131   4.826  -3.922  1.00 67.21           O  
ATOM   4133  N   GLY A 507      20.753   5.540  -2.278  1.00 64.01           N  
ATOM   4134  CA  GLY A 507      21.455   6.807  -2.155  1.00 64.01           C  
ATOM   4135  C   GLY A 507      22.925   6.645  -1.814  1.00 64.01           C  
ATOM   4136  O   GLY A 507      23.778   7.331  -2.380  1.00 64.01           O  
ATOM   4137  N   TYR A 508      23.181   5.776  -0.879  1.00 63.68           N  
ATOM   4138  CA  TYR A 508      24.547   5.470  -0.470  1.00 63.68           C  
ATOM   4139  C   TYR A 508      25.368   4.961  -1.650  1.00 63.68           C  
ATOM   4140  CB  TYR A 508      24.552   4.432   0.656  1.00 63.68           C  
ATOM   4141  O   TYR A 508      26.505   5.393  -1.855  1.00 63.68           O  
ATOM   4142  CG  TYR A 508      25.936   4.011   1.087  1.00 63.68           C  
ATOM   4143  CD1 TYR A 508      26.479   2.799   0.669  1.00 63.68           C  
ATOM   4144  CD2 TYR A 508      26.703   4.825   1.915  1.00 63.68           C  
ATOM   4145  CE1 TYR A 508      27.754   2.406   1.066  1.00 63.68           C  
ATOM   4146  CE2 TYR A 508      27.978   4.443   2.318  1.00 63.68           C  
ATOM   4147  OH  TYR A 508      29.756   2.850   2.285  1.00 63.68           O  
ATOM   4148  CZ  TYR A 508      28.494   3.234   1.889  1.00 63.68           C  
ATOM   4149  N   ASN A 509      24.750   4.133  -2.500  1.00 64.34           N  
ATOM   4150  CA  ASN A 509      25.448   3.566  -3.649  1.00 64.34           C  
ATOM   4151  C   ASN A 509      25.682   4.613  -4.735  1.00 64.34           C  
ATOM   4152  CB  ASN A 509      24.671   2.377  -4.216  1.00 64.34           C  
ATOM   4153  O   ASN A 509      26.706   4.584  -5.420  1.00 64.34           O  
ATOM   4154  CG  ASN A 509      24.757   1.148  -3.332  1.00 64.34           C  
ATOM   4155  ND2 ASN A 509      23.618   0.506  -3.097  1.00 64.34           N  
ATOM   4156  OD1 ASN A 509      25.837   0.779  -2.864  1.00 64.34           O  
ATOM   4157  N   LEU A 510      24.717   5.487  -4.805  1.00 63.61           N  
ATOM   4158  CA  LEU A 510      24.887   6.578  -5.758  1.00 63.61           C  
ATOM   4159  C   LEU A 510      26.060   7.468  -5.362  1.00 63.61           C  
ATOM   4160  CB  LEU A 510      23.607   7.412  -5.851  1.00 63.61           C  
ATOM   4161  O   LEU A 510      26.821   7.918  -6.222  1.00 63.61           O  
ATOM   4162  CG  LEU A 510      22.456   6.802  -6.654  1.00 63.61           C  
ATOM   4163  CD1 LEU A 510      21.176   7.601  -6.435  1.00 63.61           C  
ATOM   4164  CD2 LEU A 510      22.810   6.744  -8.136  1.00 63.61           C  
ATOM   4165  N   LYS A 511      26.253   7.623  -4.090  1.00 64.88           N  
ATOM   4166  CA  LYS A 511      27.365   8.419  -3.579  1.00 64.88           C  
ATOM   4167  C   LYS A 511      28.701   7.727  -3.836  1.00 64.88           C  
ATOM   4168  CB  LYS A 511      27.193   8.686  -2.083  1.00 64.88           C  
ATOM   4169  O   LYS A 511      29.687   8.379  -4.185  1.00 64.88           O  
ATOM   4170  CG  LYS A 511      26.153   9.748  -1.759  1.00 64.88           C  
ATOM   4171  CD  LYS A 511      26.045   9.986  -0.258  1.00 64.88           C  
ATOM   4172  CE  LYS A 511      24.923  10.960   0.075  1.00 64.88           C  
ATOM   4173  NZ  LYS A 511      24.786  11.163   1.549  1.00 64.88           N  
ATOM   4174  N   ILE A 512      28.678   6.428  -3.669  1.00 58.77           N  
ATOM   4175  CA  ILE A 512      29.865   5.629  -3.955  1.00 58.77           C  
ATOM   4176  C   ILE A 512      30.234   5.763  -5.431  1.00 58.77           C  
ATOM   4177  CB  ILE A 512      29.648   4.143  -3.590  1.00 58.77           C  
ATOM   4178  O   ILE A 512      31.406   5.941  -5.771  1.00 58.77           O  
ATOM   4179  CG1 ILE A 512      29.548   3.976  -2.069  1.00 58.77           C  
ATOM   4180  CG2 ILE A 512      30.772   3.276  -4.163  1.00 58.77           C  
ATOM   4181  CD1 ILE A 512      29.232   2.556  -1.621  1.00 58.77           C  
ATOM   4182  N   ALA A 513      29.206   5.673  -6.257  1.00 58.55           N  
ATOM   4183  CA  ALA A 513      29.428   5.829  -7.693  1.00 58.55           C  
ATOM   4184  C   ALA A 513      30.026   7.197  -8.009  1.00 58.55           C  
ATOM   4185  CB  ALA A 513      28.121   5.633  -8.457  1.00 58.55           C  
ATOM   4186  O   ALA A 513      30.934   7.308  -8.836  1.00 58.55           O  
ATOM   4187  N   ALA A 514      29.541   8.196  -7.334  1.00 59.34           N  
ATOM   4188  CA  ALA A 514      30.049   9.552  -7.523  1.00 59.34           C  
ATOM   4189  C   ALA A 514      31.519   9.647  -7.124  1.00 59.34           C  
ATOM   4190  CB  ALA A 514      29.218  10.548  -6.718  1.00 59.34           C  
ATOM   4191  O   ALA A 514      32.313  10.298  -7.807  1.00 59.34           O  
ATOM   4192  N   ARG A 515      31.912   8.950  -6.057  1.00 61.53           N  
ATOM   4193  CA  ARG A 515      33.293   8.926  -5.586  1.00 61.53           C  
ATOM   4194  C   ARG A 515      34.203   8.232  -6.594  1.00 61.53           C  
ATOM   4195  CB  ARG A 515      33.387   8.228  -4.228  1.00 61.53           C  
ATOM   4196  O   ARG A 515      35.330   8.673  -6.827  1.00 61.53           O  
ATOM   4197  CG  ARG A 515      32.863   9.062  -3.069  1.00 61.53           C  
ATOM   4198  CD  ARG A 515      32.979   8.321  -1.744  1.00 61.53           C  
ATOM   4199  NE  ARG A 515      32.382   9.080  -0.649  1.00 61.53           N  
ATOM   4200  NH1 ARG A 515      32.684   7.427   0.936  1.00 61.53           N  
ATOM   4201  NH2 ARG A 515      31.696   9.412   1.518  1.00 61.53           N  
ATOM   4202  CZ  ARG A 515      32.255   8.638   0.599  1.00 61.53           C  
ATOM   4203  N   PHE A 516      33.675   7.099  -7.094  1.00 56.13           N  
ATOM   4204  CA  PHE A 516      34.434   6.373  -8.106  1.00 56.13           C  
ATOM   4205  C   PHE A 516      34.715   7.260  -9.312  1.00 56.13           C  
ATOM   4206  CB  PHE A 516      33.679   5.114  -8.544  1.00 56.13           C  
ATOM   4207  O   PHE A 516      35.826   7.257  -9.846  1.00 56.13           O  
ATOM   4208  CG  PHE A 516      34.019   3.890  -7.737  1.00 56.13           C  
ATOM   4209  CD1 PHE A 516      35.221   3.221  -7.936  1.00 56.13           C  
ATOM   4210  CD2 PHE A 516      33.137   3.409  -6.779  1.00 56.13           C  
ATOM   4211  CE1 PHE A 516      35.538   2.088  -7.190  1.00 56.13           C  
ATOM   4212  CE2 PHE A 516      33.447   2.277  -6.030  1.00 56.13           C  
ATOM   4213  CZ  PHE A 516      34.648   1.618  -6.237  1.00 56.13           C  
ATOM   4214  N   LEU A 517      33.811   7.985  -9.550  1.00 57.89           N  
ATOM   4215  CA  LEU A 517      33.959   8.879 -10.694  1.00 57.89           C  
ATOM   4216  C   LEU A 517      34.998   9.958 -10.410  1.00 57.89           C  
ATOM   4217  CB  LEU A 517      32.617   9.525 -11.047  1.00 57.89           C  
ATOM   4218  O   LEU A 517      35.831  10.265 -11.266  1.00 57.89           O  
ATOM   4219  CG  LEU A 517      32.598  10.414 -12.291  1.00 57.89           C  
ATOM   4220  CD1 LEU A 517      32.898   9.587 -13.537  1.00 57.89           C  
ATOM   4221  CD2 LEU A 517      31.254  11.122 -12.423  1.00 57.89           C  
ATOM   4222  N   SER A 518      34.857  10.525  -9.325  1.00 63.87           N  
ATOM   4223  CA  SER A 518      35.841  11.519  -8.909  1.00 63.87           C  
ATOM   4224  C   SER A 518      37.253  10.945  -8.938  1.00 63.87           C  
ATOM   4225  CB  SER A 518      35.520  12.037  -7.506  1.00 63.87           C  
ATOM   4226  O   SER A 518      38.192  11.614  -9.374  1.00 63.87           O  
ATOM   4227  OG  SER A 518      34.318  12.787  -7.509  1.00 63.87           O  
ATOM   4228  N   ALA A 519      37.339   9.751  -8.558  1.00 59.64           N  
ATOM   4229  CA  ALA A 519      38.624   9.056  -8.578  1.00 59.64           C  
ATOM   4230  C   ALA A 519      39.108   8.839 -10.009  1.00 59.64           C  
ATOM   4231  CB  ALA A 519      38.517   7.720  -7.847  1.00 59.64           C  
ATOM   4232  O   ALA A 519      40.299   8.983 -10.297  1.00 59.64           O  
ATOM   4233  N   PHE A 520      38.124   8.427 -10.825  1.00 58.57           N  
ATOM   4234  CA  PHE A 520      38.439   8.237 -12.236  1.00 58.57           C  
ATOM   4235  C   PHE A 520      39.010   9.514 -12.840  1.00 58.57           C  
ATOM   4236  CB  PHE A 520      37.192   7.801 -13.013  1.00 58.57           C  
ATOM   4237  O   PHE A 520      40.033   9.479 -13.527  1.00 58.57           O  
ATOM   4238  CG  PHE A 520      37.401   7.719 -14.500  1.00 58.57           C  
ATOM   4239  CD1 PHE A 520      36.982   8.749 -15.333  1.00 58.57           C  
ATOM   4240  CD2 PHE A 520      38.018   6.611 -15.067  1.00 58.57           C  
ATOM   4241  CE1 PHE A 520      37.175   8.676 -16.711  1.00 58.57           C  
ATOM   4242  CE2 PHE A 520      38.213   6.530 -16.443  1.00 58.57           C  
ATOM   4243  CZ  PHE A 520      37.790   7.564 -17.263  1.00 58.57           C  
ATOM   4244  N   VAL A 521      38.399  10.640 -12.610  1.00 61.52           N  
ATOM   4245  CA  VAL A 521      38.834  11.932 -13.131  1.00 61.52           C  
ATOM   4246  C   VAL A 521      40.211  12.278 -12.571  1.00 61.52           C  
ATOM   4247  CB  VAL A 521      37.823  13.050 -12.789  1.00 61.52           C  
ATOM   4248  O   VAL A 521      41.080  12.765 -13.299  1.00 61.52           O  
ATOM   4249  CG1 VAL A 521      38.393  14.421 -13.147  1.00 61.52           C  
ATOM   4250  CG2 VAL A 521      36.500  12.812 -13.514  1.00 61.52           C  
ATOM   4251  N   LYS A 522      40.446  12.020 -11.344  1.00 71.10           N  
ATOM   4252  CA  LYS A 522      41.742  12.235 -10.707  1.00 71.10           C  
ATOM   4253  C   LYS A 522      42.825  11.384 -11.364  1.00 71.10           C  
ATOM   4254  CB  LYS A 522      41.665  11.922  -9.212  1.00 71.10           C  
ATOM   4255  O   LYS A 522      43.915  11.878 -11.661  1.00 71.10           O  
ATOM   4256  CG  LYS A 522      42.951  12.209  -8.452  1.00 71.10           C  
ATOM   4257  CD  LYS A 522      42.819  11.856  -6.976  1.00 71.10           C  
ATOM   4258  CE  LYS A 522      44.133  12.054  -6.233  1.00 71.10           C  
ATOM   4259  NZ  LYS A 522      44.028  11.641  -4.801  1.00 71.10           N  
ATOM   4260  N   HIS A 523      42.523  10.125 -11.596  1.00 56.97           N  
ATOM   4261  CA  HIS A 523      43.476   9.212 -12.217  1.00 56.97           C  
ATOM   4262  C   HIS A 523      43.803   9.641 -13.643  1.00 56.97           C  
ATOM   4263  CB  HIS A 523      42.929   7.783 -12.212  1.00 56.97           C  
ATOM   4264  O   HIS A 523      44.955   9.554 -14.073  1.00 56.97           O  
ATOM   4265  CG  HIS A 523      43.204   7.040 -10.943  1.00 56.97           C  
ATOM   4266  CD2 HIS A 523      44.130   6.097 -10.648  1.00 56.97           C  
ATOM   4267  ND1 HIS A 523      42.473   7.237  -9.792  1.00 56.97           N  
ATOM   4268  CE1 HIS A 523      42.940   6.445  -8.840  1.00 56.97           C  
ATOM   4269  NE2 HIS A 523      43.945   5.744  -9.334  1.00 56.97           N  
ATOM   4270  N   TYR A 524      42.798  10.069 -14.251  1.00 64.68           N  
ATOM   4271  CA  TYR A 524      43.032  10.577 -15.598  1.00 64.68           C  
ATOM   4272  C   TYR A 524      44.012  11.744 -15.579  1.00 64.68           C  
ATOM   4273  CB  TYR A 524      41.714  11.012 -16.246  1.00 64.68           C  
ATOM   4274  O   TYR A 524      44.932  11.805 -16.398  1.00 64.68           O  
ATOM   4275  CG  TYR A 524      41.895  11.780 -17.533  1.00 64.68           C  
ATOM   4276  CD1 TYR A 524      41.836  13.171 -17.550  1.00 64.68           C  
ATOM   4277  CD2 TYR A 524      42.123  11.116 -18.734  1.00 64.68           C  
ATOM   4278  CE1 TYR A 524      42.000  13.883 -18.734  1.00 64.68           C  
ATOM   4279  CE2 TYR A 524      42.289  11.818 -19.923  1.00 64.68           C  
ATOM   4280  OH  TYR A 524      42.389  13.899 -21.088  1.00 64.68           O  
ATOM   4281  CZ  TYR A 524      42.226  13.199 -19.913  1.00 64.68           C  
ATOM   4282  N   THR A 525      43.826  12.647 -14.680  1.00 70.06           N  
ATOM   4283  CA  THR A 525      44.687  13.819 -14.564  1.00 70.06           C  
ATOM   4284  C   THR A 525      46.128  13.405 -14.281  1.00 70.06           C  
ATOM   4285  CB  THR A 525      44.195  14.766 -13.454  1.00 70.06           C  
ATOM   4286  O   THR A 525      47.065  13.971 -14.848  1.00 70.06           O  
ATOM   4287  CG2 THR A 525      44.985  16.071 -13.454  1.00 70.06           C  
ATOM   4288  OG1 THR A 525      42.808  15.061 -13.666  1.00 70.06           O  
ATOM   4289  N   GLU A 526      46.283  12.383 -13.497  1.00 67.94           N  
ATOM   4290  CA  GLU A 526      47.607  11.865 -13.169  1.00 67.94           C  
ATOM   4291  C   GLU A 526      48.258  11.206 -14.382  1.00 67.94           C  
ATOM   4292  CB  GLU A 526      47.522  10.867 -12.011  1.00 67.94           C  
ATOM   4293  O   GLU A 526      49.446  11.409 -14.641  1.00 67.94           O  
ATOM   4294  CG  GLU A 526      47.232  11.512 -10.663  1.00 67.94           C  
ATOM   4295  CD  GLU A 526      46.962  10.501  -9.560  1.00 67.94           C  
ATOM   4296  OE1 GLU A 526      46.707  10.915  -8.406  1.00 67.94           O  
ATOM   4297  OE2 GLU A 526      47.006   9.285  -9.852  1.00 67.94           O  
ATOM   4298  N   LEU A 527      47.408  10.362 -15.020  1.00 58.34           N  
ATOM   4299  CA  LEU A 527      47.886   9.711 -16.235  1.00 58.34           C  
ATOM   4300  C   LEU A 527      48.296  10.743 -17.279  1.00 58.34           C  
ATOM   4301  CB  LEU A 527      46.808   8.787 -16.808  1.00 58.34           C  
ATOM   4302  O   LEU A 527      49.320  10.584 -17.947  1.00 58.34           O  
ATOM   4303  CG  LEU A 527      47.250   7.842 -17.926  1.00 58.34           C  
ATOM   4304  CD1 LEU A 527      47.599   6.472 -17.355  1.00 58.34           C  
ATOM   4305  CD2 LEU A 527      46.162   7.723 -18.987  1.00 58.34           C  
ATOM   4306  N   ARG A 528      47.492  11.696 -17.330  1.00 63.80           N  
ATOM   4307  CA  ARG A 528      47.795  12.801 -18.234  1.00 63.80           C  
ATOM   4308  C   ARG A 528      49.159  13.407 -17.918  1.00 63.80           C  
ATOM   4309  CB  ARG A 528      46.711  13.878 -18.150  1.00 63.80           C  
ATOM   4310  O   ARG A 528      49.971  13.625 -18.820  1.00 63.80           O  
ATOM   4311  CG  ARG A 528      46.936  15.053 -19.088  1.00 63.80           C  
ATOM   4312  CD  ARG A 528      45.857  16.115 -18.931  1.00 63.80           C  
ATOM   4313  NE  ARG A 528      46.076  17.243 -19.831  1.00 63.80           N  
ATOM   4314  NH1 ARG A 528      47.521  18.359 -18.415  1.00 63.80           N  
ATOM   4315  NH2 ARG A 528      46.988  19.256 -20.456  1.00 63.80           N  
ATOM   4316  CZ  ARG A 528      46.861  18.283 -19.565  1.00 63.80           C  
ATOM   4317  N   SER A 529      49.431  13.793 -16.692  1.00 71.42           N  
ATOM   4318  CA  SER A 529      50.683  14.391 -16.240  1.00 71.42           C  
ATOM   4319  C   SER A 529      51.869  13.479 -16.532  1.00 71.42           C  
ATOM   4320  CB  SER A 529      50.621  14.698 -14.743  1.00 71.42           C  
ATOM   4321  O   SER A 529      52.922  13.944 -16.974  1.00 71.42           O  
ATOM   4322  OG  SER A 529      49.616  15.658 -14.467  1.00 71.42           O  
ATOM   4323  N   GLU A 530      51.670  12.223 -16.337  1.00 64.66           N  
ATOM   4324  CA  GLU A 530      52.725  11.241 -16.567  1.00 64.66           C  
ATOM   4325  C   GLU A 530      53.046  11.114 -18.054  1.00 64.66           C  
ATOM   4326  CB  GLU A 530      52.324   9.878 -15.998  1.00 64.66           C  
ATOM   4327  O   GLU A 530      54.210  10.962 -18.432  1.00 64.66           O  
ATOM   4328  CG  GLU A 530      52.355   9.813 -14.478  1.00 64.66           C  
ATOM   4329  CD  GLU A 530      51.961   8.451 -13.927  1.00 64.66           C  
ATOM   4330  OE1 GLU A 530      51.857   8.304 -12.688  1.00 64.66           O  
ATOM   4331  OE2 GLU A 530      51.756   7.523 -14.742  1.00 64.66           O  
ATOM   4332  N   LEU A 531      51.990  11.146 -18.807  1.00 60.19           N  
ATOM   4333  CA  LEU A 531      52.164  11.086 -20.254  1.00 60.19           C  
ATOM   4334  C   LEU A 531      52.960  12.285 -20.756  1.00 60.19           C  
ATOM   4335  CB  LEU A 531      50.804  11.031 -20.956  1.00 60.19           C  
ATOM   4336  O   LEU A 531      53.860  12.135 -21.586  1.00 60.19           O  
ATOM   4337  CG  LEU A 531      50.829  10.770 -22.463  1.00 60.19           C  
ATOM   4338  CD1 LEU A 531      51.215   9.322 -22.744  1.00 60.19           C  
ATOM   4339  CD2 LEU A 531      49.476  11.099 -23.085  1.00 60.19           C  
ATOM   4340  N   ILE A 532      52.649  13.458 -20.245  1.00 66.75           N  
ATOM   4341  CA  ILE A 532      53.357  14.680 -20.611  1.00 66.75           C  
ATOM   4342  C   ILE A 532      54.824  14.570 -20.201  1.00 66.75           C  
ATOM   4343  CB  ILE A 532      52.711  15.924 -19.962  1.00 66.75           C  
ATOM   4344  O   ILE A 532      55.720  14.901 -20.981  1.00 66.75           O  
ATOM   4345  CG1 ILE A 532      51.336  16.197 -20.583  1.00 66.75           C  
ATOM   4346  CG2 ILE A 532      53.627  17.143 -20.101  1.00 66.75           C  
ATOM   4347  CD1 ILE A 532      50.556  17.310 -19.895  1.00 66.75           C  
ATOM   4348  N   ALA A 533      55.046  14.072 -18.996  1.00 69.08           N  
ATOM   4349  CA  ALA A 533      56.405  13.886 -18.492  1.00 69.08           C  
ATOM   4350  C   ALA A 533      57.181  12.900 -19.360  1.00 69.08           C  
ATOM   4351  CB  ALA A 533      56.374  13.406 -17.043  1.00 69.08           C  
ATOM   4352  O   ALA A 533      58.361  13.113 -19.649  1.00 69.08           O  
ATOM   4353  N   PHE A 534      56.490  11.821 -19.724  1.00 62.99           N  
ATOM   4354  CA  PHE A 534      57.082  10.782 -20.558  1.00 62.99           C  
ATOM   4355  C   PHE A 534      57.503  11.347 -21.909  1.00 62.99           C  
ATOM   4356  CB  PHE A 534      56.098   9.625 -20.757  1.00 62.99           C  
ATOM   4357  O   PHE A 534      58.592  11.045 -22.403  1.00 62.99           O  
ATOM   4358  CG  PHE A 534      56.600   8.554 -21.688  1.00 62.99           C  
ATOM   4359  CD1 PHE A 534      56.112   8.457 -22.986  1.00 62.99           C  
ATOM   4360  CD2 PHE A 534      57.561   7.645 -21.266  1.00 62.99           C  
ATOM   4361  CE1 PHE A 534      56.575   7.468 -23.850  1.00 62.99           C  
ATOM   4362  CE2 PHE A 534      58.028   6.653 -22.124  1.00 62.99           C  
ATOM   4363  CZ  PHE A 534      57.534   6.566 -23.415  1.00 62.99           C  
ATOM   4364  N   THR A 535      56.605  12.173 -22.477  1.00 62.04           N  
ATOM   4365  CA  THR A 535      56.869  12.710 -23.807  1.00 62.04           C  
ATOM   4366  C   THR A 535      58.023  13.708 -23.769  1.00 62.04           C  
ATOM   4367  CB  THR A 535      55.618  13.390 -24.394  1.00 62.04           C  
ATOM   4368  O   THR A 535      58.650  13.979 -24.795  1.00 62.04           O  
ATOM   4369  CG2 THR A 535      54.491  12.384 -24.601  1.00 62.04           C  
ATOM   4370  OG1 THR A 535      55.172  14.413 -23.495  1.00 62.04           O  
ATOM   4371  N   GLN A 536      58.319  14.216 -22.574  1.00 68.46           N  
ATOM   4372  CA  GLN A 536      59.412  15.167 -22.405  1.00 68.46           C  
ATOM   4373  C   GLN A 536      60.709  14.453 -22.032  1.00 68.46           C  
ATOM   4374  CB  GLN A 536      59.061  16.207 -21.341  1.00 68.46           C  
ATOM   4375  O   GLN A 536      61.774  15.072 -21.990  1.00 68.46           O  
ATOM   4376  CG  GLN A 536      57.900  17.114 -21.727  1.00 68.46           C  
ATOM   4377  CD  GLN A 536      57.483  18.045 -20.604  1.00 68.46           C  
ATOM   4378  NE2 GLN A 536      56.654  19.032 -20.929  1.00 68.46           N  
ATOM   4379  OE1 GLN A 536      57.903  17.879 -19.454  1.00 68.46           O  
ATOM   4380  N   GLY A 537      60.653  13.127 -21.765  1.00 68.92           N  
ATOM   4381  CA  GLY A 537      61.807  12.346 -21.349  1.00 68.92           C  
ATOM   4382  C   GLY A 537      62.640  11.845 -22.514  1.00 68.92           C  
ATOM   4383  O   GLY A 537      62.206  11.907 -23.666  1.00 68.92           O  
ATOM   4384  N   PRO A 538      63.910  11.599 -22.290  1.00 67.14           N  
ATOM   4385  CA  PRO A 538      64.875  11.234 -23.329  1.00 67.14           C  
ATOM   4386  C   PRO A 538      64.467   9.981 -24.101  1.00 67.14           C  
ATOM   4387  CB  PRO A 538      66.167  10.995 -22.543  1.00 67.14           C  
ATOM   4388  O   PRO A 538      64.767   9.859 -25.291  1.00 67.14           O  
ATOM   4389  CG  PRO A 538      65.756  11.048 -21.107  1.00 67.14           C  
ATOM   4390  CD  PRO A 538      64.336  11.532 -21.036  1.00 67.14           C  
ATOM   4391  N   LEU A 539      63.660   9.100 -23.421  1.00 57.56           N  
ATOM   4392  CA  LEU A 539      63.273   7.825 -24.016  1.00 57.56           C  
ATOM   4393  C   LEU A 539      62.296   8.037 -25.167  1.00 57.56           C  
ATOM   4394  CB  LEU A 539      62.645   6.910 -22.960  1.00 57.56           C  
ATOM   4395  O   LEU A 539      62.289   7.267 -26.130  1.00 57.56           O  
ATOM   4396  CG  LEU A 539      63.570   5.866 -22.333  1.00 57.56           C  
ATOM   4397  CD1 LEU A 539      63.240   5.687 -20.854  1.00 57.56           C  
ATOM   4398  CD2 LEU A 539      63.460   4.539 -23.075  1.00 57.56           C  
ATOM   4399  N   PHE A 540      61.453   8.986 -25.081  1.00 56.59           N  
ATOM   4400  CA  PHE A 540      60.447   9.264 -26.098  1.00 56.59           C  
ATOM   4401  C   PHE A 540      61.103   9.671 -27.412  1.00 56.59           C  
ATOM   4402  CB  PHE A 540      59.492  10.365 -25.626  1.00 56.59           C  
ATOM   4403  O   PHE A 540      60.638   9.289 -28.489  1.00 56.59           O  
ATOM   4404  CG  PHE A 540      58.253  10.498 -26.469  1.00 56.59           C  
ATOM   4405  CD1 PHE A 540      58.164  11.481 -27.448  1.00 56.59           C  
ATOM   4406  CD2 PHE A 540      57.177   9.639 -26.284  1.00 56.59           C  
ATOM   4407  CE1 PHE A 540      57.018  11.606 -28.230  1.00 56.59           C  
ATOM   4408  CE2 PHE A 540      56.029   9.759 -27.062  1.00 56.59           C  
ATOM   4409  CZ  PHE A 540      55.951  10.743 -28.034  1.00 56.59           C  
ATOM   4410  N   LYS A 541      62.237  10.383 -27.256  1.00 58.09           N  
ATOM   4411  CA  LYS A 541      62.949  10.864 -28.436  1.00 58.09           C  
ATOM   4412  C   LYS A 541      63.617   9.713 -29.182  1.00 58.09           C  
ATOM   4413  CB  LYS A 541      63.993  11.910 -28.044  1.00 58.09           C  
ATOM   4414  O   LYS A 541      63.831   9.792 -30.394  1.00 58.09           O  
ATOM   4415  CG  LYS A 541      63.407  13.271 -27.700  1.00 58.09           C  
ATOM   4416  CD  LYS A 541      64.498  14.313 -27.488  1.00 58.09           C  
ATOM   4417  CE  LYS A 541      63.915  15.661 -27.088  1.00 58.09           C  
ATOM   4418  NZ  LYS A 541      64.980  16.689 -26.890  1.00 58.09           N  
ATOM   4419  N   PHE A 542      63.707   8.548 -28.535  1.00 56.46           N  
ATOM   4420  CA  PHE A 542      64.456   7.450 -29.134  1.00 56.46           C  
ATOM   4421  C   PHE A 542      63.511   6.406 -29.718  1.00 56.46           C  
ATOM   4422  CB  PHE A 542      65.380   6.800 -28.099  1.00 56.46           C  
ATOM   4423  O   PHE A 542      63.954   5.450 -30.358  1.00 56.46           O  
ATOM   4424  CG  PHE A 542      66.661   7.557 -27.870  1.00 56.46           C  
ATOM   4425  CD1 PHE A 542      67.727   7.428 -28.751  1.00 56.46           C  
ATOM   4426  CD2 PHE A 542      66.798   8.397 -26.773  1.00 56.46           C  
ATOM   4427  CE1 PHE A 542      68.914   8.127 -28.541  1.00 56.46           C  
ATOM   4428  CE2 PHE A 542      67.980   9.099 -26.557  1.00 56.46           C  
ATOM   4429  CZ  PHE A 542      69.038   8.961 -27.442  1.00 56.46           C  
ATOM   4430  N   LEU A 543      62.147   6.582 -29.504  1.00 48.24           N  
ATOM   4431  CA  LEU A 543      61.207   5.592 -30.020  1.00 48.24           C  
ATOM   4432  C   LEU A 543      60.973   5.791 -31.513  1.00 48.24           C  
ATOM   4433  CB  LEU A 543      59.876   5.675 -29.267  1.00 48.24           C  
ATOM   4434  O   LEU A 543      60.645   6.895 -31.953  1.00 48.24           O  
ATOM   4435  CG  LEU A 543      59.851   5.065 -27.865  1.00 48.24           C  
ATOM   4436  CD1 LEU A 543      58.660   5.598 -27.076  1.00 48.24           C  
ATOM   4437  CD2 LEU A 543      59.809   3.542 -27.944  1.00 48.24           C  
ATOM   4438  N   PRO A 544      61.557   4.918 -32.411  1.00 45.72           N  
ATOM   4439  CA  PRO A 544      61.449   4.911 -33.872  1.00 45.72           C  
ATOM   4440  C   PRO A 544      60.003   4.839 -34.357  1.00 45.72           C  
ATOM   4441  CB  PRO A 544      62.224   3.655 -34.277  1.00 45.72           C  
ATOM   4442  O   PRO A 544      59.194   4.100 -33.791  1.00 45.72           O  
ATOM   4443  CG  PRO A 544      62.563   2.982 -32.986  1.00 45.72           C  
ATOM   4444  CD  PRO A 544      61.986   3.792 -31.861  1.00 45.72           C  
ATOM   4445  N   GLY A 545      59.433   5.898 -35.180  1.00 50.54           N  
ATOM   4446  CA  GLY A 545      58.100   6.051 -35.740  1.00 50.54           C  
ATOM   4447  C   GLY A 545      57.334   7.218 -35.145  1.00 50.54           C  
ATOM   4448  O   GLY A 545      56.241   7.550 -35.607  1.00 50.54           O  
ATOM   4449  N   PHE A 546      57.989   7.839 -34.156  1.00 43.37           N  
ATOM   4450  CA  PHE A 546      57.344   8.980 -33.517  1.00 43.37           C  
ATOM   4451  C   PHE A 546      58.006  10.285 -33.943  1.00 43.37           C  
ATOM   4452  CB  PHE A 546      57.389   8.841 -31.992  1.00 43.37           C  
ATOM   4453  O   PHE A 546      57.680  11.352 -33.419  1.00 43.37           O  
ATOM   4454  CG  PHE A 546      56.214   8.098 -31.416  1.00 43.37           C  
ATOM   4455  CD1 PHE A 546      55.068   8.779 -31.023  1.00 43.37           C  
ATOM   4456  CD2 PHE A 546      56.256   6.718 -31.266  1.00 43.37           C  
ATOM   4457  CE1 PHE A 546      53.979   8.094 -30.489  1.00 43.37           C  
ATOM   4458  CE2 PHE A 546      55.171   6.027 -30.733  1.00 43.37           C  
ATOM   4459  CZ  PHE A 546      54.035   6.717 -30.344  1.00 43.37           C  
ATOM   4460  N   ASP A 547      59.099  10.236 -34.719  1.00 51.87           N  
ATOM   4461  CA  ASP A 547      59.794  11.405 -35.249  1.00 51.87           C  
ATOM   4462  C   ASP A 547      58.815  12.376 -35.904  1.00 51.87           C  
ATOM   4463  CB  ASP A 547      60.867  10.981 -36.254  1.00 51.87           C  
ATOM   4464  O   ASP A 547      59.020  13.592 -35.868  1.00 51.87           O  
ATOM   4465  CG  ASP A 547      62.009  10.212 -35.614  1.00 51.87           C  
ATOM   4466  OD1 ASP A 547      62.266  10.396 -34.405  1.00 51.87           O  
ATOM   4467  OD2 ASP A 547      62.660   9.416 -36.326  1.00 51.87           O  
ATOM   4468  N   SER A 548      57.479  11.868 -36.220  1.00 50.74           N  
ATOM   4469  CA  SER A 548      56.468  12.716 -36.844  1.00 50.74           C  
ATOM   4470  C   SER A 548      55.423  13.169 -35.830  1.00 50.74           C  
ATOM   4471  CB  SER A 548      55.786  11.977 -37.997  1.00 50.74           C  
ATOM   4472  O   SER A 548      54.523  13.943 -36.162  1.00 50.74           O  
ATOM   4473  OG  SER A 548      55.010  10.896 -37.511  1.00 50.74           O  
ATOM   4474  N   PHE A 549      55.511  12.522 -34.603  1.00 47.71           N  
ATOM   4475  CA  PHE A 549      54.542  12.915 -33.586  1.00 47.71           C  
ATOM   4476  C   PHE A 549      54.935  14.241 -32.946  1.00 47.71           C  
ATOM   4477  CB  PHE A 549      54.419  11.830 -32.512  1.00 47.71           C  
ATOM   4478  O   PHE A 549      55.965  14.331 -32.275  1.00 47.71           O  
ATOM   4479  CG  PHE A 549      53.040  11.713 -31.921  1.00 47.71           C  
ATOM   4480  CD1 PHE A 549      52.735  12.319 -30.709  1.00 47.71           C  
ATOM   4481  CD2 PHE A 549      52.048  10.998 -32.579  1.00 47.71           C  
ATOM   4482  CE1 PHE A 549      51.459  12.213 -30.160  1.00 47.71           C  
ATOM   4483  CE2 PHE A 549      50.771  10.887 -32.037  1.00 47.71           C  
ATOM   4484  CZ  PHE A 549      50.479  11.495 -30.826  1.00 47.71           C  
ATOM   4485  N   ASN A 550      54.886  15.326 -33.637  1.00 58.02           N  
ATOM   4486  CA  ASN A 550      55.248  16.686 -33.253  1.00 58.02           C  
ATOM   4487  C   ASN A 550      54.384  17.193 -32.101  1.00 58.02           C  
ATOM   4488  CB  ASN A 550      55.140  17.629 -34.453  1.00 58.02           C  
ATOM   4489  O   ASN A 550      53.362  16.587 -31.773  1.00 58.02           O  
ATOM   4490  CG  ASN A 550      53.707  18.009 -34.770  1.00 58.02           C  
ATOM   4491  ND2 ASN A 550      53.501  18.639 -35.920  1.00 58.02           N  
ATOM   4492  OD1 ASN A 550      52.792  17.739 -33.987  1.00 58.02           O  
ATOM   4493  N   GLU A 551      55.029  17.769 -31.074  1.00 61.11           N  
ATOM   4494  CA  GLU A 551      54.476  18.492 -29.932  1.00 61.11           C  
ATOM   4495  C   GLU A 551      53.073  19.009 -30.233  1.00 61.11           C  
ATOM   4496  CB  GLU A 551      55.391  19.653 -29.536  1.00 61.11           C  
ATOM   4497  O   GLU A 551      52.193  18.970 -29.371  1.00 61.11           O  
ATOM   4498  CG  GLU A 551      56.403  19.298 -28.456  1.00 61.11           C  
ATOM   4499  CD  GLU A 551      57.297  20.464 -28.065  1.00 61.11           C  
ATOM   4500  OE1 GLU A 551      58.221  20.271 -27.242  1.00 61.11           O  
ATOM   4501  OE2 GLU A 551      57.072  21.579 -28.585  1.00 61.11           O  
ATOM   4502  N   GLN A 552      52.811  19.306 -31.515  1.00 62.95           N  
ATOM   4503  CA  GLN A 552      51.518  19.847 -31.920  1.00 62.95           C  
ATOM   4504  C   GLN A 552      50.435  18.773 -31.882  1.00 62.95           C  
ATOM   4505  CB  GLN A 552      51.606  20.455 -33.321  1.00 62.95           C  
ATOM   4506  O   GLN A 552      49.324  19.020 -31.409  1.00 62.95           O  
ATOM   4507  CG  GLN A 552      50.719  21.677 -33.518  1.00 62.95           C  
ATOM   4508  CD  GLN A 552      50.897  22.318 -34.882  1.00 62.95           C  
ATOM   4509  NE2 GLN A 552      50.128  23.369 -35.148  1.00 62.95           N  
ATOM   4510  OE1 GLN A 552      51.718  21.873 -35.689  1.00 62.95           O  
ATOM   4511  N   LYS A 553      50.756  17.540 -32.370  1.00 56.92           N  
ATOM   4512  CA  LYS A 553      49.796  16.439 -32.393  1.00 56.92           C  
ATOM   4513  C   LYS A 553      49.458  15.976 -30.979  1.00 56.92           C  
ATOM   4514  CB  LYS A 553      50.342  15.268 -33.212  1.00 56.92           C  
ATOM   4515  O   LYS A 553      48.302  15.667 -30.681  1.00 56.92           O  
ATOM   4516  CG  LYS A 553      50.035  15.358 -34.699  1.00 56.92           C  
ATOM   4517  CD  LYS A 553      50.505  14.114 -35.443  1.00 56.92           C  
ATOM   4518  CE  LYS A 553      50.249  14.226 -36.940  1.00 56.92           C  
ATOM   4519  NZ  LYS A 553      50.764  13.036 -37.680  1.00 56.92           N  
ATOM   4520  N   LEU A 554      50.452  15.932 -30.131  1.00 59.67           N  
ATOM   4521  CA  LEU A 554      50.252  15.592 -28.726  1.00 59.67           C  
ATOM   4522  C   LEU A 554      49.369  16.626 -28.037  1.00 59.67           C  
ATOM   4523  CB  LEU A 554      51.598  15.489 -28.003  1.00 59.67           C  
ATOM   4524  O   LEU A 554      48.458  16.268 -27.286  1.00 59.67           O  
ATOM   4525  CG  LEU A 554      51.548  15.057 -26.537  1.00 59.67           C  
ATOM   4526  CD1 LEU A 554      51.055  13.618 -26.425  1.00 59.67           C  
ATOM   4527  CD2 LEU A 554      52.918  15.211 -25.886  1.00 59.67           C  
ATOM   4528  N   GLU A 555      49.665  17.931 -28.304  1.00 64.73           N  
ATOM   4529  CA  GLU A 555      48.849  18.997 -27.729  1.00 64.73           C  
ATOM   4530  C   GLU A 555      47.396  18.885 -28.182  1.00 64.73           C  
ATOM   4531  CB  GLU A 555      49.414  20.369 -28.106  1.00 64.73           C  
ATOM   4532  O   GLU A 555      46.476  19.090 -27.387  1.00 64.73           O  
ATOM   4533  CG  GLU A 555      50.555  20.831 -27.212  1.00 64.73           C  
ATOM   4534  CD  GLU A 555      50.116  21.143 -25.790  1.00 64.73           C  
ATOM   4535  OE1 GLU A 555      50.975  21.158 -24.879  1.00 64.73           O  
ATOM   4536  OE2 GLU A 555      48.903  21.373 -25.586  1.00 64.73           O  
ATOM   4537  N   GLN A 556      47.293  18.550 -29.398  1.00 62.28           N  
ATOM   4538  CA  GLN A 556      45.945  18.380 -29.930  1.00 62.28           C  
ATOM   4539  C   GLN A 556      45.229  17.214 -29.253  1.00 62.28           C  
ATOM   4540  CB  GLN A 556      45.988  18.162 -31.443  1.00 62.28           C  
ATOM   4541  O   GLN A 556      44.054  17.323 -28.896  1.00 62.28           O  
ATOM   4542  CG  GLN A 556      44.680  18.494 -32.149  1.00 62.28           C  
ATOM   4543  CD  GLN A 556      44.806  18.465 -33.661  1.00 62.28           C  
ATOM   4544  NE2 GLN A 556      43.790  18.974 -34.350  1.00 62.28           N  
ATOM   4545  OE1 GLN A 556      45.808  17.990 -34.205  1.00 62.28           O  
ATOM   4546  N   LEU A 557      45.938  16.111 -29.092  1.00 53.83           N  
ATOM   4547  CA  LEU A 557      45.414  14.937 -28.404  1.00 53.83           C  
ATOM   4548  C   LEU A 557      44.990  15.285 -26.981  1.00 53.83           C  
ATOM   4549  CB  LEU A 557      46.459  13.819 -28.378  1.00 53.83           C  
ATOM   4550  O   LEU A 557      43.896  14.916 -26.547  1.00 53.83           O  
ATOM   4551  CG  LEU A 557      45.941  12.413 -28.069  1.00 53.83           C  
ATOM   4552  CD1 LEU A 557      46.364  11.440 -29.164  1.00 53.83           C  
ATOM   4553  CD2 LEU A 557      46.443  11.946 -26.707  1.00 53.83           C  
ATOM   4554  N   LEU A 558      45.857  15.998 -26.271  1.00 63.85           N  
ATOM   4555  CA  LEU A 558      45.580  16.348 -24.882  1.00 63.85           C  
ATOM   4556  C   LEU A 558      44.403  17.313 -24.789  1.00 63.85           C  
ATOM   4557  CB  LEU A 558      46.818  16.971 -24.230  1.00 63.85           C  
ATOM   4558  O   LEU A 558      43.580  17.207 -23.877  1.00 63.85           O  
ATOM   4559  CG  LEU A 558      47.979  16.021 -23.933  1.00 63.85           C  
ATOM   4560  CD1 LEU A 558      49.195  16.804 -23.452  1.00 63.85           C  
ATOM   4561  CD2 LEU A 558      47.566  14.977 -22.901  1.00 63.85           C  
ATOM   4562  N   TRP A 559      44.436  18.312 -25.729  1.00 69.19           N  
ATOM   4563  CA  TRP A 559      43.338  19.272 -25.778  1.00 69.19           C  
ATOM   4564  C   TRP A 559      41.997  18.559 -25.917  1.00 69.19           C  
ATOM   4565  CB  TRP A 559      43.532  20.253 -26.938  1.00 69.19           C  
ATOM   4566  O   TRP A 559      41.057  18.840 -25.170  1.00 69.19           O  
ATOM   4567  CG  TRP A 559      42.475  21.313 -27.022  1.00 69.19           C  
ATOM   4568  CD1 TRP A 559      42.408  22.468 -26.295  1.00 69.19           C  
ATOM   4569  CD2 TRP A 559      41.331  21.312 -27.882  1.00 69.19           C  
ATOM   4570  CE2 TRP A 559      40.612  22.500 -27.622  1.00 69.19           C  
ATOM   4571  CE3 TRP A 559      40.844  20.422 -28.848  1.00 69.19           C  
ATOM   4572  NE1 TRP A 559      41.289  23.187 -26.650  1.00 69.19           N  
ATOM   4573  CH2 TRP A 559      38.976  21.932 -29.234  1.00 69.19           C  
ATOM   4574  CZ2 TRP A 559      39.431  22.820 -28.294  1.00 69.19           C  
ATOM   4575  CZ3 TRP A 559      39.668  20.742 -29.516  1.00 69.19           C  
ATOM   4576  N   TYR A 560      41.858  17.607 -26.719  1.00 54.59           N  
ATOM   4577  CA  TYR A 560      40.602  16.914 -26.985  1.00 54.59           C  
ATOM   4578  C   TYR A 560      40.223  16.005 -25.822  1.00 54.59           C  
ATOM   4579  CB  TYR A 560      40.702  16.096 -28.276  1.00 54.59           C  
ATOM   4580  O   TYR A 560      39.051  15.926 -25.444  1.00 54.59           O  
ATOM   4581  CG  TYR A 560      40.609  16.930 -29.531  1.00 54.59           C  
ATOM   4582  CD1 TYR A 560      39.429  17.589 -29.868  1.00 54.59           C  
ATOM   4583  CD2 TYR A 560      41.701  17.059 -30.384  1.00 54.59           C  
ATOM   4584  CE1 TYR A 560      39.339  18.357 -31.024  1.00 54.59           C  
ATOM   4585  CE2 TYR A 560      41.622  17.823 -31.543  1.00 54.59           C  
ATOM   4586  OH  TYR A 560      40.355  19.226 -33.000  1.00 54.59           O  
ATOM   4587  CZ  TYR A 560      40.439  18.468 -31.854  1.00 54.59           C  
ATOM   4588  N   SER A 561      41.231  15.167 -25.348  1.00 58.21           N  
ATOM   4589  CA  SER A 561      41.005  14.353 -24.158  1.00 58.21           C  
ATOM   4590  C   SER A 561      40.441  15.189 -23.015  1.00 58.21           C  
ATOM   4591  CB  SER A 561      42.304  13.678 -23.715  1.00 58.21           C  
ATOM   4592  O   SER A 561      39.496  14.773 -22.342  1.00 58.21           O  
ATOM   4593  OG  SER A 561      43.154  14.604 -23.060  1.00 58.21           O  
ATOM   4594  N   ASP A 562      40.960  16.392 -22.816  1.00 73.93           N  
ATOM   4595  CA  ASP A 562      40.499  17.303 -21.772  1.00 73.93           C  
ATOM   4596  C   ASP A 562      39.049  17.719 -22.008  1.00 73.93           C  
ATOM   4597  CB  ASP A 562      41.397  18.540 -21.704  1.00 73.93           C  
ATOM   4598  O   ASP A 562      38.254  17.780 -21.067  1.00 73.93           O  
ATOM   4599  CG  ASP A 562      42.759  18.251 -21.097  1.00 73.93           C  
ATOM   4600  OD1 ASP A 562      42.924  17.200 -20.441  1.00 73.93           O  
ATOM   4601  OD2 ASP A 562      43.674  19.083 -21.275  1.00 73.93           O  
ATOM   4602  N   ARG A 563      38.838  17.932 -23.222  1.00 72.48           N  
ATOM   4603  CA  ARG A 563      37.479  18.337 -23.567  1.00 72.48           C  
ATOM   4604  C   ARG A 563      36.484  17.219 -23.272  1.00 72.48           C  
ATOM   4605  CB  ARG A 563      37.395  18.739 -25.041  1.00 72.48           C  
ATOM   4606  O   ARG A 563      35.392  17.473 -22.759  1.00 72.48           O  
ATOM   4607  CG  ARG A 563      36.172  19.575 -25.382  1.00 72.48           C  
ATOM   4608  CD  ARG A 563      36.157  19.980 -26.849  1.00 72.48           C  
ATOM   4609  NE  ARG A 563      34.842  20.464 -27.261  1.00 72.48           N  
ATOM   4610  NH1 ARG A 563      35.647  22.326 -28.368  1.00 72.48           N  
ATOM   4611  NH2 ARG A 563      33.393  21.917 -28.293  1.00 72.48           N  
ATOM   4612  CZ  ARG A 563      34.630  21.568 -27.973  1.00 72.48           C  
ATOM   4613  N   PHE A 564      36.826  16.030 -23.669  1.00 66.94           N  
ATOM   4614  CA  PHE A 564      35.985  14.871 -23.396  1.00 66.94           C  
ATOM   4615  C   PHE A 564      35.742  14.719 -21.899  1.00 66.94           C  
ATOM   4616  CB  PHE A 564      36.624  13.597 -23.956  1.00 66.94           C  
ATOM   4617  O   PHE A 564      34.601  14.549 -21.464  1.00 66.94           O  
ATOM   4618  CG  PHE A 564      35.886  12.337 -23.592  1.00 66.94           C  
ATOM   4619  CD1 PHE A 564      36.390  11.473 -22.628  1.00 66.94           C  
ATOM   4620  CD2 PHE A 564      34.686  12.017 -24.215  1.00 66.94           C  
ATOM   4621  CE1 PHE A 564      35.709  10.306 -22.289  1.00 66.94           C  
ATOM   4622  CE2 PHE A 564      34.000  10.852 -23.881  1.00 66.94           C  
ATOM   4623  CZ  PHE A 564      34.513   9.998 -22.919  1.00 66.94           C  
ATOM   4624  N   ILE A 565      36.829  14.741 -21.148  1.00 69.27           N  
ATOM   4625  CA  ILE A 565      36.730  14.586 -19.701  1.00 69.27           C  
ATOM   4626  C   ILE A 565      35.875  15.709 -19.119  1.00 69.27           C  
ATOM   4627  CB  ILE A 565      38.125  14.575 -19.036  1.00 69.27           C  
ATOM   4628  O   ILE A 565      35.031  15.470 -18.252  1.00 69.27           O  
ATOM   4629  CG1 ILE A 565      38.897  13.313 -19.437  1.00 69.27           C  
ATOM   4630  CG2 ILE A 565      37.998  14.678 -17.513  1.00 69.27           C  
ATOM   4631  CD1 ILE A 565      38.231  12.015 -19.004  1.00 69.27           C  
ATOM   4632  N   ASP A 566      36.070  16.924 -19.684  1.00 74.45           N  
ATOM   4633  CA  ASP A 566      35.269  18.059 -19.236  1.00 74.45           C  
ATOM   4634  C   ASP A 566      33.789  17.843 -19.544  1.00 74.45           C  
ATOM   4635  CB  ASP A 566      35.759  19.353 -19.890  1.00 74.45           C  
ATOM   4636  O   ASP A 566      32.927  18.147 -18.717  1.00 74.45           O  
ATOM   4637  CG  ASP A 566      37.053  19.869 -19.288  1.00 74.45           C  
ATOM   4638  OD1 ASP A 566      37.437  19.417 -18.187  1.00 74.45           O  
ATOM   4639  OD2 ASP A 566      37.695  20.738 -19.917  1.00 74.45           O  
ATOM   4640  N   TYR A 567      33.633  17.364 -20.738  1.00 68.80           N  
ATOM   4641  CA  TYR A 567      32.264  17.060 -21.140  1.00 68.80           C  
ATOM   4642  C   TYR A 567      31.645  16.013 -20.222  1.00 68.80           C  
ATOM   4643  CB  TYR A 567      32.227  16.568 -22.591  1.00 68.80           C  
ATOM   4644  O   TYR A 567      30.510  16.171 -19.767  1.00 68.80           O  
ATOM   4645  CG  TYR A 567      30.837  16.266 -23.093  1.00 68.80           C  
ATOM   4646  CD1 TYR A 567      30.342  14.963 -23.090  1.00 68.80           C  
ATOM   4647  CD2 TYR A 567      30.015  17.280 -23.574  1.00 68.80           C  
ATOM   4648  CE1 TYR A 567      29.062  14.679 -23.554  1.00 68.80           C  
ATOM   4649  CE2 TYR A 567      28.734  17.007 -24.040  1.00 68.80           C  
ATOM   4650  OH  TYR A 567      26.998  15.430 -24.487  1.00 68.80           O  
ATOM   4651  CZ  TYR A 567      28.266  15.706 -24.026  1.00 68.80           C  
ATOM   4652  N   LEU A 568      32.336  14.961 -19.961  1.00 63.14           N  
ATOM   4653  CA  LEU A 568      31.869  13.901 -19.073  1.00 63.14           C  
ATOM   4654  C   LEU A 568      31.602  14.444 -17.673  1.00 63.14           C  
ATOM   4655  CB  LEU A 568      32.895  12.767 -19.007  1.00 63.14           C  
ATOM   4656  O   LEU A 568      30.577  14.127 -17.065  1.00 63.14           O  
ATOM   4657  CG  LEU A 568      32.890  11.779 -20.174  1.00 63.14           C  
ATOM   4658  CD1 LEU A 568      34.056  10.804 -20.049  1.00 63.14           C  
ATOM   4659  CD2 LEU A 568      31.564  11.029 -20.235  1.00 63.14           C  
ATOM   4660  N   LYS A 569      32.523  15.259 -17.213  1.00 71.15           N  
ATOM   4661  CA  LYS A 569      32.390  15.869 -15.893  1.00 71.15           C  
ATOM   4662  C   LYS A 569      31.134  16.731 -15.809  1.00 71.15           C  
ATOM   4663  CB  LYS A 569      33.625  16.708 -15.563  1.00 71.15           C  
ATOM   4664  O   LYS A 569      30.373  16.636 -14.844  1.00 71.15           O  
ATOM   4665  CG  LYS A 569      33.698  17.158 -14.111  1.00 71.15           C  
ATOM   4666  CD  LYS A 569      34.980  17.931 -13.829  1.00 71.15           C  
ATOM   4667  CE  LYS A 569      34.982  18.519 -12.424  1.00 71.15           C  
ATOM   4668  NZ  LYS A 569      36.223  19.303 -12.153  1.00 71.15           N  
ATOM   4669  N   ASP A 570      30.938  17.613 -16.856  1.00 73.56           N  
ATOM   4670  CA  ASP A 570      29.787  18.511 -16.870  1.00 73.56           C  
ATOM   4671  C   ASP A 570      28.478  17.726 -16.908  1.00 73.56           C  
ATOM   4672  CB  ASP A 570      29.864  19.463 -18.066  1.00 73.56           C  
ATOM   4673  O   ASP A 570      27.539  18.040 -16.174  1.00 73.56           O  
ATOM   4674  CG  ASP A 570      30.849  20.600 -17.857  1.00 73.56           C  
ATOM   4675  OD1 ASP A 570      31.363  20.762 -16.729  1.00 73.56           O  
ATOM   4676  OD2 ASP A 570      31.113  21.341 -18.828  1.00 73.56           O  
ATOM   4677  N   HIS A 571      28.413  16.775 -17.780  1.00 63.58           N  
ATOM   4678  CA  HIS A 571      27.199  15.976 -17.907  1.00 63.58           C  
ATOM   4679  C   HIS A 571      26.911  15.204 -16.623  1.00 63.58           C  
ATOM   4680  CB  HIS A 571      27.314  15.009 -19.086  1.00 63.58           C  
ATOM   4681  O   HIS A 571      25.761  15.130 -16.183  1.00 63.58           O  
ATOM   4682  CG  HIS A 571      26.557  15.448 -20.299  1.00 63.58           C  
ATOM   4683  CD2 HIS A 571      25.414  14.980 -20.851  1.00 63.58           C  
ATOM   4684  ND1 HIS A 571      26.971  16.494 -21.095  1.00 63.58           N  
ATOM   4685  CE1 HIS A 571      26.111  16.650 -22.088  1.00 63.58           C  
ATOM   4686  NE2 HIS A 571      25.157  15.744 -21.963  1.00 63.58           N  
ATOM   4687  N   MET A 572      27.914  14.837 -16.008  1.00 63.03           N  
ATOM   4688  CA  MET A 572      27.722  14.025 -14.810  1.00 63.03           C  
ATOM   4689  C   MET A 572      27.339  14.896 -13.618  1.00 63.03           C  
ATOM   4690  CB  MET A 572      28.988  13.229 -14.490  1.00 63.03           C  
ATOM   4691  O   MET A 572      26.523  14.494 -12.787  1.00 63.03           O  
ATOM   4692  CG  MET A 572      29.263  12.097 -15.467  1.00 63.03           C  
ATOM   4693  SD  MET A 572      28.075  10.710 -15.289  1.00 63.03           S  
ATOM   4694  CE  MET A 572      28.341  10.282 -13.546  1.00 63.03           C  
ATOM   4695  N   ASP A 573      28.032  16.129 -13.558  1.00 70.71           N  
ATOM   4696  CA  ASP A 573      27.654  17.083 -12.520  1.00 70.71           C  
ATOM   4697  C   ASP A 573      26.179  17.460 -12.633  1.00 70.71           C  
ATOM   4698  CB  ASP A 573      28.526  18.338 -12.601  1.00 70.71           C  
ATOM   4699  O   ASP A 573      25.465  17.501 -11.629  1.00 70.71           O  
ATOM   4700  CG  ASP A 573      29.923  18.126 -12.047  1.00 70.71           C  
ATOM   4701  OD1 ASP A 573      30.155  17.117 -11.345  1.00 70.71           O  
ATOM   4702  OD2 ASP A 573      30.800  18.976 -12.311  1.00 70.71           O  
ATOM   4703  N   GLN A 574      25.808  17.750 -13.870  1.00 65.95           N  
ATOM   4704  CA  GLN A 574      24.405  18.070 -14.109  1.00 65.95           C  
ATOM   4705  C   GLN A 574      23.506  16.881 -13.785  1.00 65.95           C  
ATOM   4706  CB  GLN A 574      24.193  18.509 -15.559  1.00 65.95           C  
ATOM   4707  O   GLN A 574      22.477  17.035 -13.125  1.00 65.95           O  
ATOM   4708  CG  GLN A 574      22.827  19.128 -15.821  1.00 65.95           C  
ATOM   4709  CD  GLN A 574      22.665  19.609 -17.251  1.00 65.95           C  
ATOM   4710  NE2 GLN A 574      21.516  20.204 -17.550  1.00 65.95           N  
ATOM   4711  OE1 GLN A 574      23.567  19.449 -18.080  1.00 65.95           O  
ATOM   4712  N   PHE A 575      23.989  15.765 -14.316  1.00 57.85           N  
ATOM   4713  CA  PHE A 575      23.256  14.529 -14.067  1.00 57.85           C  
ATOM   4714  C   PHE A 575      23.224  14.209 -12.577  1.00 57.85           C  
ATOM   4715  CB  PHE A 575      23.884  13.365 -14.840  1.00 57.85           C  
ATOM   4716  O   PHE A 575      22.172  13.867 -12.033  1.00 57.85           O  
ATOM   4717  CG  PHE A 575      23.136  12.067 -14.697  1.00 57.85           C  
ATOM   4718  CD1 PHE A 575      23.618  11.058 -13.872  1.00 57.85           C  
ATOM   4719  CD2 PHE A 575      21.950  11.856 -15.388  1.00 57.85           C  
ATOM   4720  CE1 PHE A 575      22.928   9.856 -13.737  1.00 57.85           C  
ATOM   4721  CE2 PHE A 575      21.255  10.657 -15.259  1.00 57.85           C  
ATOM   4722  CZ  PHE A 575      21.746   9.658 -14.434  1.00 57.85           C  
ATOM   4723  N   GLY A 576      24.386  14.343 -11.879  1.00 61.61           N  
ATOM   4724  CA  GLY A 576      24.488  14.101 -10.449  1.00 61.61           C  
ATOM   4725  C   GLY A 576      23.577  14.992  -9.626  1.00 61.61           C  
ATOM   4726  O   GLY A 576      22.906  14.522  -8.706  1.00 61.61           O  
ATOM   4727  N   SER A 577      23.550  16.407  -9.971  1.00 66.87           N  
ATOM   4728  CA  SER A 577      22.709  17.346  -9.236  1.00 66.87           C  
ATOM   4729  C   SER A 577      21.230  17.034  -9.433  1.00 66.87           C  
ATOM   4730  CB  SER A 577      22.998  18.782  -9.676  1.00 66.87           C  
ATOM   4731  O   SER A 577      20.450  17.068  -8.478  1.00 66.87           O  
ATOM   4732  OG  SER A 577      24.340  19.136  -9.388  1.00 66.87           O  
ATOM   4733  N   GLU A 578      20.854  16.711 -10.669  1.00 61.05           N  
ATOM   4734  CA  GLU A 578      19.469  16.366 -10.977  1.00 61.05           C  
ATOM   4735  C   GLU A 578      19.047  15.086 -10.263  1.00 61.05           C  
ATOM   4736  CB  GLU A 578      19.276  16.214 -12.488  1.00 61.05           C  
ATOM   4737  O   GLU A 578      17.947  15.009  -9.712  1.00 61.05           O  
ATOM   4738  CG  GLU A 578      19.156  17.538 -13.229  1.00 61.05           C  
ATOM   4739  CD  GLU A 578      18.929  17.370 -14.723  1.00 61.05           C  
ATOM   4740  OE1 GLU A 578      18.834  18.391 -15.441  1.00 61.05           O  
ATOM   4741  OE2 GLU A 578      18.845  16.208 -15.180  1.00 61.05           O  
ATOM   4742  N   ILE A 579      19.948  14.145 -10.226  1.00 58.38           N  
ATOM   4743  CA  ILE A 579      19.671  12.858  -9.598  1.00 58.38           C  
ATOM   4744  C   ILE A 579      19.558  13.036  -8.085  1.00 58.38           C  
ATOM   4745  CB  ILE A 579      20.761  11.817  -9.935  1.00 58.38           C  
ATOM   4746  O   ILE A 579      18.663  12.470  -7.452  1.00 58.38           O  
ATOM   4747  CG1 ILE A 579      20.618  11.344 -11.386  1.00 58.38           C  
ATOM   4748  CG2 ILE A 579      20.698  10.634  -8.965  1.00 58.38           C  
ATOM   4749  CD1 ILE A 579      21.654  10.311 -11.806  1.00 58.38           C  
ATOM   4750  N   GLU A 580      20.502  13.885  -7.575  1.00 65.06           N  
ATOM   4751  CA  GLU A 580      20.495  14.109  -6.132  1.00 65.06           C  
ATOM   4752  C   GLU A 580      19.184  14.746  -5.680  1.00 65.06           C  
ATOM   4753  CB  GLU A 580      21.678  14.988  -5.718  1.00 65.06           C  
ATOM   4754  O   GLU A 580      18.600  14.332  -4.677  1.00 65.06           O  
ATOM   4755  CG  GLU A 580      21.974  14.956  -4.226  1.00 65.06           C  
ATOM   4756  CD  GLU A 580      23.236  15.716  -3.849  1.00 65.06           C  
ATOM   4757  OE1 GLU A 580      23.555  15.801  -2.641  1.00 65.06           O  
ATOM   4758  OE2 GLU A 580      23.911  16.231  -4.768  1.00 65.06           O  
ATOM   4759  N   MET A 581      18.756  15.912  -6.349  1.00 65.97           N  
ATOM   4760  CA  MET A 581      17.498  16.575  -6.018  1.00 65.97           C  
ATOM   4761  C   MET A 581      16.323  15.613  -6.154  1.00 65.97           C  
ATOM   4762  CB  MET A 581      17.281  17.796  -6.914  1.00 65.97           C  
ATOM   4763  O   MET A 581      15.475  15.532  -5.263  1.00 65.97           O  
ATOM   4764  CG  MET A 581      16.217  18.752  -6.400  1.00 65.97           C  
ATOM   4765  SD  MET A 581      15.863  20.111  -7.581  1.00 65.97           S  
ATOM   4766  CE  MET A 581      17.554  20.619  -8.000  1.00 65.97           C  
ATOM   4767  N   ARG A 582      16.350  14.814  -7.174  1.00 66.57           N  
ATOM   4768  CA  ARG A 582      15.246  13.909  -7.476  1.00 66.57           C  
ATOM   4769  C   ARG A 582      15.291  12.674  -6.583  1.00 66.57           C  
ATOM   4770  CB  ARG A 582      15.280  13.492  -8.948  1.00 66.57           C  
ATOM   4771  O   ARG A 582      14.248  12.165  -6.165  1.00 66.57           O  
ATOM   4772  CG  ARG A 582      14.910  14.607  -9.913  1.00 66.57           C  
ATOM   4773  CD  ARG A 582      14.827  14.107 -11.348  1.00 66.57           C  
ATOM   4774  NE  ARG A 582      14.544  15.193 -12.282  1.00 66.57           N  
ATOM   4775  NH1 ARG A 582      14.562  13.855 -14.166  1.00 66.57           N  
ATOM   4776  NH2 ARG A 582      14.166  16.105 -14.356  1.00 66.57           N  
ATOM   4777  CZ  ARG A 582      14.425  15.049 -13.599  1.00 66.57           C  
ATOM   4778  N   TYR A 583      16.550  12.348  -6.235  1.00 69.19           N  
ATOM   4779  CA  TYR A 583      16.708  11.180  -5.376  1.00 69.19           C  
ATOM   4780  C   TYR A 583      16.223  11.473  -3.962  1.00 69.19           C  
ATOM   4781  CB  TYR A 583      18.172  10.731  -5.343  1.00 69.19           C  
ATOM   4782  O   TYR A 583      15.646  10.604  -3.304  1.00 69.19           O  
ATOM   4783  CG  TYR A 583      18.403   9.473  -4.541  1.00 69.19           C  
ATOM   4784  CD1 TYR A 583      18.896   9.534  -3.239  1.00 69.19           C  
ATOM   4785  CD2 TYR A 583      18.131   8.222  -5.084  1.00 69.19           C  
ATOM   4786  CE1 TYR A 583      19.112   8.378  -2.497  1.00 69.19           C  
ATOM   4787  CE2 TYR A 583      18.344   7.059  -4.351  1.00 69.19           C  
ATOM   4788  OH  TYR A 583      19.045   5.998  -2.331  1.00 69.19           O  
ATOM   4789  CZ  TYR A 583      18.833   7.147  -3.061  1.00 69.19           C  
ATOM   4790  N   GLU A 584      16.562  12.704  -3.465  1.00 71.88           N  
ATOM   4791  CA  GLU A 584      16.093  13.071  -2.132  1.00 71.88           C  
ATOM   4792  C   GLU A 584      14.578  12.927  -2.021  1.00 71.88           C  
ATOM   4793  CB  GLU A 584      16.511  14.504  -1.790  1.00 71.88           C  
ATOM   4794  O   GLU A 584      14.071  12.385  -1.036  1.00 71.88           O  
ATOM   4795  CG  GLU A 584      16.354  14.855  -0.318  1.00 71.88           C  
ATOM   4796  CD  GLU A 584      16.851  16.252   0.022  1.00 71.88           C  
ATOM   4797  OE1 GLU A 584      16.729  16.670   1.196  1.00 71.88           O  
ATOM   4798  OE2 GLU A 584      17.364  16.933  -0.893  1.00 71.88           O  
ATOM   4799  N   ARG A 585      13.885  13.378  -2.994  1.00 74.85           N  
ATOM   4800  CA  ARG A 585      12.432  13.242  -3.024  1.00 74.85           C  
ATOM   4801  C   ARG A 585      12.022  11.778  -3.148  1.00 74.85           C  
ATOM   4802  CB  ARG A 585      11.840  14.052  -4.179  1.00 74.85           C  
ATOM   4803  O   ARG A 585      11.091  11.329  -2.477  1.00 74.85           O  
ATOM   4804  CG  ARG A 585      11.717  15.539  -3.888  1.00 74.85           C  
ATOM   4805  CD  ARG A 585      11.025  16.280  -5.024  1.00 74.85           C  
ATOM   4806  NE  ARG A 585      11.211  17.725  -4.917  1.00 74.85           N  
ATOM   4807  NH1 ARG A 585      10.353  18.199  -7.009  1.00 74.85           N  
ATOM   4808  NH2 ARG A 585      11.099  19.895  -5.660  1.00 74.85           N  
ATOM   4809  CZ  ARG A 585      10.887  18.603  -5.862  1.00 74.85           C  
ATOM   4810  N   PHE A 586      12.745  11.098  -4.037  1.00 77.53           N  
ATOM   4811  CA  PHE A 586      12.505   9.673  -4.236  1.00 77.53           C  
ATOM   4812  C   PHE A 586      12.698   8.905  -2.934  1.00 77.53           C  
ATOM   4813  CB  PHE A 586      13.437   9.116  -5.317  1.00 77.53           C  
ATOM   4814  O   PHE A 586      11.873   8.062  -2.576  1.00 77.53           O  
ATOM   4815  CG  PHE A 586      13.380   7.619  -5.454  1.00 77.53           C  
ATOM   4816  CD1 PHE A 586      14.414   6.823  -4.976  1.00 77.53           C  
ATOM   4817  CD2 PHE A 586      12.292   7.006  -6.062  1.00 77.53           C  
ATOM   4818  CE1 PHE A 586      14.364   5.437  -5.102  1.00 77.53           C  
ATOM   4819  CE2 PHE A 586      12.235   5.622  -6.192  1.00 77.53           C  
ATOM   4820  CZ  PHE A 586      13.272   4.839  -5.712  1.00 77.53           C  
ATOM   4821  N   GLU A 587      13.757   9.223  -2.228  1.00 81.63           N  
ATOM   4822  CA  GLU A 587      14.066   8.556  -0.967  1.00 81.63           C  
ATOM   4823  C   GLU A 587      12.961   8.781   0.062  1.00 81.63           C  
ATOM   4824  CB  GLU A 587      15.407   9.044  -0.414  1.00 81.63           C  
ATOM   4825  O   GLU A 587      12.508   7.837   0.711  1.00 81.63           O  
ATOM   4826  CG  GLU A 587      15.829   8.354   0.876  1.00 81.63           C  
ATOM   4827  CD  GLU A 587      17.147   8.870   1.429  1.00 81.63           C  
ATOM   4828  OE1 GLU A 587      17.575   8.406   2.510  1.00 81.63           O  
ATOM   4829  OE2 GLU A 587      17.757   9.746   0.776  1.00 81.63           O  
ATOM   4830  N   GLN A 588      12.445   9.979   0.173  1.00 84.65           N  
ATOM   4831  CA  GLN A 588      11.406  10.329   1.136  1.00 84.65           C  
ATOM   4832  C   GLN A 588      10.069   9.700   0.755  1.00 84.65           C  
ATOM   4833  CB  GLN A 588      11.260  11.848   1.241  1.00 84.65           C  
ATOM   4834  O   GLN A 588       9.296   9.296   1.627  1.00 84.65           O  
ATOM   4835  CG  GLN A 588      12.414  12.528   1.965  1.00 84.65           C  
ATOM   4836  CD  GLN A 588      12.271  14.037   2.010  1.00 84.65           C  
ATOM   4837  NE2 GLN A 588      13.170  14.697   2.733  1.00 84.65           N  
ATOM   4838  OE1 GLN A 588      11.360  14.606   1.400  1.00 84.65           O  
ATOM   4839  N   ASN A 589       9.862   9.572  -0.499  1.00 88.46           N  
ATOM   4840  CA  ASN A 589       8.576   9.105  -1.007  1.00 88.46           C  
ATOM   4841  C   ASN A 589       8.511   7.581  -1.051  1.00 88.46           C  
ATOM   4842  CB  ASN A 589       8.303   9.688  -2.395  1.00 88.46           C  
ATOM   4843  O   ASN A 589       7.424   7.002  -1.059  1.00 88.46           O  
ATOM   4844  CG  ASN A 589       7.948  11.162  -2.349  1.00 88.46           C  
ATOM   4845  ND2 ASN A 589       7.945  11.807  -3.510  1.00 88.46           N  
ATOM   4846  OD1 ASN A 589       7.681  11.716  -1.280  1.00 88.46           O  
ATOM   4847  N   SER A 590       9.687   6.947  -0.991  1.00 88.23           N  
ATOM   4848  CA  SER A 590       9.723   5.496  -1.138  1.00 88.23           C  
ATOM   4849  C   SER A 590       9.651   4.801   0.217  1.00 88.23           C  
ATOM   4850  CB  SER A 590      10.992   5.063  -1.875  1.00 88.23           C  
ATOM   4851  O   SER A 590      10.166   5.314   1.213  1.00 88.23           O  
ATOM   4852  OG  SER A 590      11.030   5.618  -3.178  1.00 88.23           O  
ATOM   4853  N   PHE A 591       8.970   3.665   0.259  1.00 91.11           N  
ATOM   4854  CA  PHE A 591       8.965   2.804   1.436  1.00 91.11           C  
ATOM   4855  C   PHE A 591      10.221   1.943   1.481  1.00 91.11           C  
ATOM   4856  CB  PHE A 591       7.718   1.914   1.447  1.00 91.11           C  
ATOM   4857  O   PHE A 591      10.699   1.477   0.444  1.00 91.11           O  
ATOM   4858  CG  PHE A 591       6.436   2.668   1.677  1.00 91.11           C  
ATOM   4859  CD1 PHE A 591       5.935   2.841   2.962  1.00 91.11           C  
ATOM   4860  CD2 PHE A 591       5.731   3.206   0.608  1.00 91.11           C  
ATOM   4861  CE1 PHE A 591       4.749   3.538   3.178  1.00 91.11           C  
ATOM   4862  CE2 PHE A 591       4.545   3.904   0.816  1.00 91.11           C  
ATOM   4863  CZ  PHE A 591       4.055   4.068   2.101  1.00 91.11           C  
ATOM   4864  N   THR A 592      10.750   1.849   2.690  1.00 90.15           N  
ATOM   4865  CA  THR A 592      11.903   0.969   2.845  1.00 90.15           C  
ATOM   4866  C   THR A 592      11.471  -0.494   2.832  1.00 90.15           C  
ATOM   4867  CB  THR A 592      12.665   1.271   4.149  1.00 90.15           C  
ATOM   4868  O   THR A 592      10.279  -0.796   2.912  1.00 90.15           O  
ATOM   4869  CG2 THR A 592      13.052   2.744   4.231  1.00 90.15           C  
ATOM   4870  OG1 THR A 592      11.832   0.944   5.268  1.00 90.15           O  
ATOM   4871  N   ILE A 593      12.428  -1.342   2.678  1.00 89.32           N  
ATOM   4872  CA  ILE A 593      12.166  -2.776   2.732  1.00 89.32           C  
ATOM   4873  C   ILE A 593      11.576  -3.142   4.093  1.00 89.32           C  
ATOM   4874  CB  ILE A 593      13.448  -3.596   2.466  1.00 89.32           C  
ATOM   4875  O   ILE A 593      10.659  -3.961   4.179  1.00 89.32           O  
ATOM   4876  CG1 ILE A 593      13.877  -3.456   1.001  1.00 89.32           C  
ATOM   4877  CG2 ILE A 593      13.236  -5.066   2.837  1.00 89.32           C  
ATOM   4878  CD1 ILE A 593      15.238  -4.066   0.694  1.00 89.32           C  
ATOM   4879  N   GLU A 594      12.114  -2.530   5.048  1.00 91.15           N  
ATOM   4880  CA  GLU A 594      11.592  -2.744   6.394  1.00 91.15           C  
ATOM   4881  C   GLU A 594      10.139  -2.290   6.501  1.00 91.15           C  
ATOM   4882  CB  GLU A 594      12.449  -2.009   7.427  1.00 91.15           C  
ATOM   4883  O   GLU A 594       9.301  -2.998   7.065  1.00 91.15           O  
ATOM   4884  CG  GLU A 594      12.131  -2.381   8.868  1.00 91.15           C  
ATOM   4885  CD  GLU A 594      13.086  -1.757   9.874  1.00 91.15           C  
ATOM   4886  OE1 GLU A 594      12.987  -2.073  11.081  1.00 91.15           O  
ATOM   4887  OE2 GLU A 594      13.939  -0.945   9.451  1.00 91.15           O  
ATOM   4888  N   ASP A 595       9.844  -1.114   5.982  1.00 93.54           N  
ATOM   4889  CA  ASP A 595       8.461  -0.647   5.936  1.00 93.54           C  
ATOM   4890  C   ASP A 595       7.561  -1.665   5.240  1.00 93.54           C  
ATOM   4891  CB  ASP A 595       8.374   0.705   5.224  1.00 93.54           C  
ATOM   4892  O   ASP A 595       6.498  -2.017   5.757  1.00 93.54           O  
ATOM   4893  CG  ASP A 595       9.030   1.830   6.006  1.00 93.54           C  
ATOM   4894  OD1 ASP A 595       9.137   1.728   7.247  1.00 93.54           O  
ATOM   4895  OD2 ASP A 595       9.440   2.828   5.376  1.00 93.54           O  
ATOM   4896  N   ASN A 596       7.971  -2.097   4.085  1.00 93.47           N  
ATOM   4897  CA  ASN A 596       7.207  -3.062   3.302  1.00 93.47           C  
ATOM   4898  C   ASN A 596       6.859  -4.301   4.122  1.00 93.47           C  
ATOM   4899  CB  ASN A 596       7.977  -3.460   2.041  1.00 93.47           C  
ATOM   4900  O   ASN A 596       5.713  -4.755   4.114  1.00 93.47           O  
ATOM   4901  CG  ASN A 596       8.068  -2.332   1.032  1.00 93.47           C  
ATOM   4902  ND2 ASN A 596       7.475  -1.191   1.363  1.00 93.47           N  
ATOM   4903  OD1 ASN A 596       8.664  -2.485  -0.037  1.00 93.47           O  
ATOM   4904  N   THR A 597       7.894  -4.777   4.827  1.00 94.51           N  
ATOM   4905  CA  THR A 597       7.758  -5.989   5.627  1.00 94.51           C  
ATOM   4906  C   THR A 597       6.711  -5.800   6.721  1.00 94.51           C  
ATOM   4907  CB  THR A 597       9.101  -6.393   6.263  1.00 94.51           C  
ATOM   4908  O   THR A 597       5.861  -6.668   6.931  1.00 94.51           O  
ATOM   4909  CG2 THR A 597       8.948  -7.641   7.125  1.00 94.51           C  
ATOM   4910  OG1 THR A 597      10.054  -6.656   5.225  1.00 94.51           O  
ATOM   4911  N   HIS A 598       6.701  -4.735   7.314  1.00 96.34           N  
ATOM   4912  CA  HIS A 598       5.762  -4.457   8.396  1.00 96.34           C  
ATOM   4913  C   HIS A 598       4.336  -4.332   7.870  1.00 96.34           C  
ATOM   4914  CB  HIS A 598       6.162  -3.180   9.137  1.00 96.34           C  
ATOM   4915  O   HIS A 598       3.401  -4.874   8.463  1.00 96.34           O  
ATOM   4916  CG  HIS A 598       7.478  -3.282   9.841  1.00 96.34           C  
ATOM   4917  CD2 HIS A 598       8.276  -4.348  10.084  1.00 96.34           C  
ATOM   4918  ND1 HIS A 598       8.113  -2.191  10.393  1.00 96.34           N  
ATOM   4919  CE1 HIS A 598       9.249  -2.583  10.946  1.00 96.34           C  
ATOM   4920  NE2 HIS A 598       9.371  -3.888  10.772  1.00 96.34           N  
ATOM   4921  N   TYR A 599       4.197  -3.661   6.775  1.00 97.63           N  
ATOM   4922  CA  TYR A 599       2.867  -3.478   6.206  1.00 97.63           C  
ATOM   4923  C   TYR A 599       2.305  -4.799   5.696  1.00 97.63           C  
ATOM   4924  CB  TYR A 599       2.905  -2.453   5.069  1.00 97.63           C  
ATOM   4925  O   TYR A 599       1.090  -5.012   5.713  1.00 97.63           O  
ATOM   4926  CG  TYR A 599       2.725  -1.027   5.530  1.00 97.63           C  
ATOM   4927  CD1 TYR A 599       1.477  -0.410   5.478  1.00 97.63           C  
ATOM   4928  CD2 TYR A 599       3.801  -0.294   6.018  1.00 97.63           C  
ATOM   4929  CE1 TYR A 599       1.306   0.905   5.900  1.00 97.63           C  
ATOM   4930  CE2 TYR A 599       3.642   1.021   6.443  1.00 97.63           C  
ATOM   4931  OH  TYR A 599       2.230   2.912   6.800  1.00 97.63           O  
ATOM   4932  CZ  TYR A 599       2.393   1.610   6.381  1.00 97.63           C  
ATOM   4933  N   LYS A 600       3.162  -5.692   5.260  1.00 96.87           N  
ATOM   4934  CA  LYS A 600       2.713  -6.998   4.785  1.00 96.87           C  
ATOM   4935  C   LYS A 600       2.101  -7.815   5.920  1.00 96.87           C  
ATOM   4936  CB  LYS A 600       3.873  -7.767   4.152  1.00 96.87           C  
ATOM   4937  O   LYS A 600       1.291  -8.712   5.679  1.00 96.87           O
[truncated: 101,575 more chars]
