# Supplementary material for: Pan-kinome of Legionella expanded by a bioinformatics survey
Source: Sci Rep. 2022 Dec 16;12:21782. doi: 10.1038/s41598-022-26109-x (PMC9758233; doi:10.1038/s41598-022-26109-x)
Supplement: Supplementary file 9 — Supplementary Information 9. [file 41598_2022_26109_MOESM9_ESM.zip › S15 - Data - 3D structure models of novel kinases/pdb - whole proteins - AlphaFold2/lpg1316.pdb]

ATOM      1  N   MET A   1      37.903 -51.276   8.397  1.00 55.18           N  
ATOM      2  H   MET A   1      37.470 -52.077   7.960  1.00 55.18           H  
ATOM      3  H2  MET A   1      38.787 -51.571   8.786  1.00 55.18           H  
ATOM      4  H3  MET A   1      37.318 -50.954   9.155  1.00 55.18           H  
ATOM      5  CA  MET A   1      38.125 -50.190   7.409  1.00 55.18           C  
ATOM      6  HA  MET A   1      38.635 -49.380   7.931  1.00 55.18           H  
ATOM      7  C   MET A   1      36.825 -49.555   6.901  1.00 55.18           C  
ATOM      8  CB  MET A   1      39.056 -50.620   6.260  1.00 55.18           C  
ATOM      9  HB2 MET A   1      38.567 -50.450   5.300  1.00 55.18           H  
ATOM     10  HB3 MET A   1      39.294 -51.680   6.340  1.00 55.18           H  
ATOM     11  O   MET A   1      36.821 -48.348   6.713  1.00 55.18           O  
ATOM     12  CG  MET A   1      40.353 -49.801   6.304  1.00 55.18           C  
ATOM     13  HG2 MET A   1      40.090 -48.744   6.272  1.00 55.18           H  
ATOM     14  HG3 MET A   1      40.871 -49.992   7.244  1.00 55.18           H  
ATOM     15  SD  MET A   1      41.499 -50.116   4.938  1.00 55.18           S  
ATOM     16  CE  MET A   1      42.144 -51.759   5.359  1.00 55.18           C  
ATOM     17  HE1 MET A   1      42.610 -51.733   6.343  1.00 55.18           H  
ATOM     18  HE2 MET A   1      42.892 -52.048   4.621  1.00 55.18           H  
ATOM     19  HE3 MET A   1      41.338 -52.494   5.348  1.00 55.18           H  
ATOM     20  N   HIS A   2      35.720 -50.297   6.736  1.00 50.45           N  
ATOM     21  H   HIS A   2      35.752 -51.305   6.805  1.00 50.45           H  
ATOM     22  CA  HIS A   2      34.456 -49.742   6.217  1.00 50.45           C  
ATOM     23  HA  HIS A   2      34.698 -49.160   5.328  1.00 50.45           H  
ATOM     24  C   HIS A   2      33.719 -48.745   7.138  1.00 50.45           C  
ATOM     25  CB  HIS A   2      33.529 -50.891   5.783  1.00 50.45           C  
ATOM     26  HB2 HIS A   2      32.492 -50.574   5.894  1.00 50.45           H  
ATOM     27  HB3 HIS A   2      33.672 -51.765   6.418  1.00 50.45           H  
ATOM     28  O   HIS A   2      33.181 -47.766   6.630  1.00 50.45           O  
ATOM     29  CG  HIS A   2      33.720 -51.260   4.334  1.00 50.45           C  
ATOM     30  CD2 HIS A   2      33.965 -52.503   3.813  1.00 50.45           C  
ATOM     31  HD2 HIS A   2      34.066 -53.424   4.368  1.00 50.45           H  
ATOM     32  ND1 HIS A   2      33.620 -50.388   3.271  1.00 50.45           N  
ATOM     33  HD1 HIS A   2      33.341 -49.419   3.311  1.00 50.45           H  
ATOM     34  CE1 HIS A   2      33.817 -51.084   2.140  1.00 50.45           C  
ATOM     35  HE1 HIS A   2      33.774 -50.681   1.139  1.00 50.45           H  
ATOM     36  NE2 HIS A   2      34.046 -52.373   2.426  1.00 50.45           N  
ATOM     37  N   GLU A   3      33.742 -48.907   8.465  1.00 46.68           N  
ATOM     38  H   GLU A   3      34.055 -49.782   8.862  1.00 46.68           H  
ATOM     39  CA  GLU A   3      33.061 -47.958   9.373  1.00 46.68           C  
ATOM     40  HA  GLU A   3      32.030 -47.823   9.047  1.00 46.68           H  
ATOM     41  C   GLU A   3      33.701 -46.559   9.386  1.00 46.68           C  
ATOM     42  CB  GLU A   3      33.032 -48.523  10.796  1.00 46.68           C  
ATOM     43  HB2 GLU A   3      34.043 -48.806  11.088  1.00 46.68           H  
ATOM     44  HB3 GLU A   3      32.678 -47.742  11.469  1.00 46.68           H  
ATOM     45  O   GLU A   3      33.003 -45.548   9.475  1.00 46.68           O  
ATOM     46  CG  GLU A   3      32.088 -49.727  10.914  1.00 46.68           C  
ATOM     47  HG2 GLU A   3      32.486 -50.548  10.318  1.00 46.68           H  
ATOM     48  HG3 GLU A   3      31.116 -49.449  10.506  1.00 46.68           H  
ATOM     49  CD  GLU A   3      31.927 -50.184  12.370  1.00 46.68           C  
ATOM     50  OE1 GLU A   3      30.859 -50.754  12.670  1.00 46.68           O  
ATOM     51  OE2 GLU A   3      32.890 -49.975  13.140  1.00 46.68           O  
ATOM     52  N   CYS A   4      35.022 -46.482   9.201  1.00 46.33           N  
ATOM     53  H   CYS A   4      35.538 -47.345   9.109  1.00 46.33           H  
ATOM     54  CA  CYS A   4      35.750 -45.211   9.153  1.00 46.33           C  
ATOM     55  HA  CYS A   4      35.459 -44.615  10.018  1.00 46.33           H  
ATOM     56  C   CYS A   4      35.386 -44.394   7.894  1.00 46.33           C  
ATOM     57  CB  CYS A   4      37.250 -45.529   9.261  1.00 46.33           C  
ATOM     58  HB2 CYS A   4      37.399 -46.308  10.009  1.00 46.33           H  
ATOM     59  HB3 CYS A   4      37.634 -45.866   8.298  1.00 46.33           H  
ATOM     60  O   CYS A   4      35.240 -43.175   7.954  1.00 46.33           O  
ATOM     61  SG  CYS A   4      38.154 -44.058   9.813  1.00 46.33           S  
ATOM     62  HG  CYS A   4      39.368 -44.605   9.920  1.00 46.33           H  
ATOM     63  N   VAL A   5      35.141 -45.066   6.761  1.00 52.69           N  
ATOM     64  H   VAL A   5      35.214 -46.073   6.777  1.00 52.69           H  
ATOM     65  CA  VAL A   5      34.741 -44.412   5.500  1.00 52.69           C  
ATOM     66  HA  VAL A   5      35.415 -43.575   5.317  1.00 52.69           H  
ATOM     67  C   VAL A   5      33.326 -43.823   5.595  1.00 52.69           C  
ATOM     68  CB  VAL A   5      34.874 -45.391   4.314  1.00 52.69           C  
ATOM     69  HB  VAL A   5      34.247 -46.264   4.497  1.00 52.69           H  
ATOM     70  O   VAL A   5      33.093 -42.712   5.118  1.00 52.69           O  
ATOM     71  CG1 VAL A   5      34.451 -44.760   2.982  1.00 52.69           C  
ATOM     72 HG11 VAL A   5      34.619 -45.463   2.166  1.00 52.69           H  
ATOM     73 HG12 VAL A   5      33.390 -44.512   3.000  1.00 52.69           H  
ATOM     74 HG13 VAL A   5      35.026 -43.853   2.796  1.00 52.69           H  
ATOM     75  CG2 VAL A   5      36.328 -45.861   4.151  1.00 52.69           C  
ATOM     76 HG21 VAL A   5      36.672 -46.371   5.050  1.00 52.69           H  
ATOM     77 HG22 VAL A   5      36.402 -46.556   3.315  1.00 52.69           H  
ATOM     78 HG23 VAL A   5      36.977 -45.006   3.960  1.00 52.69           H  
ATOM     79  N   ILE A   6      32.395 -44.509   6.269  1.00 51.67           N  
ATOM     80  H   ILE A   6      32.643 -45.409   6.654  1.00 51.67           H  
ATOM     81  CA  ILE A   6      31.020 -44.016   6.466  1.00 51.67           C  
ATOM     82  HA  ILE A   6      30.635 -43.681   5.503  1.00 51.67           H  
ATOM     83  C   ILE A   6      31.002 -42.788   7.390  1.00 51.67           C  
ATOM     84  CB  ILE A   6      30.098 -45.156   6.966  1.00 51.67           C  
ATOM     85  HB  ILE A   6      30.547 -45.600   7.855  1.00 51.67           H  
ATOM     86  O   ILE A   6      30.337 -41.798   7.077  1.00 51.67           O  
ATOM     87  CG1 ILE A   6      29.972 -46.246   5.874  1.00 51.67           C  
ATOM     88 HG12 ILE A   6      30.967 -46.568   5.567  1.00 51.67           H  
ATOM     89 HG13 ILE A   6      29.476 -45.826   4.999  1.00 51.67           H  
ATOM     90  CG2 ILE A   6      28.705 -44.618   7.348  1.00 51.67           C  
ATOM     91 HG21 ILE A   6      28.064 -45.427   7.697  1.00 51.67           H  
ATOM     92 HG22 ILE A   6      28.781 -43.903   8.168  1.00 51.67           H  
ATOM     93 HG23 ILE A   6      28.237 -44.136   6.489  1.00 51.67           H  
ATOM     94  CD1 ILE A   6      29.213 -47.503   6.316  1.00 51.67           C  
ATOM     95 HD11 ILE A   6      28.156 -47.284   6.465  1.00 51.67           H  
ATOM     96 HD12 ILE A   6      29.642 -47.892   7.239  1.00 51.67           H  
ATOM     97 HD13 ILE A   6      29.298 -48.264   5.540  1.00 51.67           H  
ATOM     98  N   GLN A   7      31.773 -42.789   8.485  1.00 43.64           N  
ATOM     99  H   GLN A   7      32.293 -43.622   8.722  1.00 43.64           H  
ATOM    100  CA  GLN A   7      31.870 -41.614   9.362  1.00 43.64           C  
ATOM    101  HA  GLN A   7      30.864 -41.324   9.663  1.00 43.64           H  
ATOM    102  C   GLN A   7      32.472 -40.395   8.648  1.00 43.64           C  
ATOM    103  CB  GLN A   7      32.680 -41.936  10.624  1.00 43.64           C  
ATOM    104  HB2 GLN A   7      33.029 -40.997  11.053  1.00 43.64           H  
ATOM    105  HB3 GLN A   7      33.552 -42.538  10.368  1.00 43.64           H  
ATOM    106  O   GLN A   7      31.967 -39.283   8.816  1.00 43.64           O  
ATOM    107  CG  GLN A   7      31.838 -42.650  11.693  1.00 43.64           C  
ATOM    108  HG2 GLN A   7      31.584 -43.653  11.350  1.00 43.64           H  
ATOM    109  HG3 GLN A   7      30.914 -42.095  11.854  1.00 43.64           H  
ATOM    110  CD  GLN A   7      32.572 -42.755  13.028  1.00 43.64           C  
ATOM    111  NE2 GLN A   7      31.882 -43.043  14.109  1.00 43.64           N  
ATOM    112 HE21 GLN A   7      30.910 -43.310  14.053  1.00 43.64           H  
ATOM    113 HE22 GLN A   7      32.428 -43.164  14.950  1.00 43.64           H  
ATOM    114  OE1 GLN A   7      33.770 -42.561  13.134  1.00 43.64           O  
ATOM    115  N   ILE A   8      33.494 -40.588   7.806  1.00 54.52           N  
ATOM    116  H   ILE A   8      33.894 -41.512   7.737  1.00 54.52           H  
ATOM    117  CA  ILE A   8      34.092 -39.502   7.014  1.00 54.52           C  
ATOM    118  HA  ILE A   8      34.343 -38.684   7.689  1.00 54.52           H  
ATOM    119  C   ILE A   8      33.082 -38.935   6.003  1.00 54.52           C  
ATOM    120  CB  ILE A   8      35.405 -39.982   6.352  1.00 54.52           C  
ATOM    121  HB  ILE A   8      35.212 -40.924   5.840  1.00 54.52           H  
ATOM    122  O   ILE A   8      32.982 -37.714   5.868  1.00 54.52           O  
ATOM    123  CG1 ILE A   8      36.483 -40.208   7.440  1.00 54.52           C  
ATOM    124 HG12 ILE A   8      36.062 -40.780   8.267  1.00 54.52           H  
ATOM    125 HG13 ILE A   8      36.800 -39.246   7.843  1.00 54.52           H  
ATOM    126  CG2 ILE A   8      35.922 -38.963   5.317  1.00 54.52           C  
ATOM    127 HG21 ILE A   8      36.080 -37.993   5.788  1.00 54.52           H  
ATOM    128 HG22 ILE A   8      36.859 -39.307   4.879  1.00 54.52           H  
ATOM    129 HG23 ILE A   8      35.211 -38.856   4.497  1.00 54.52           H  
ATOM    130  CD1 ILE A   8      37.720 -40.969   6.942  1.00 54.52           C  
ATOM    131 HD11 ILE A   8      38.366 -41.193   7.790  1.00 54.52           H  
ATOM    132 HD12 ILE A   8      38.283 -40.368   6.228  1.00 54.52           H  
ATOM    133 HD13 ILE A   8      37.417 -41.906   6.475  1.00 54.52           H  
ATOM    134  N   ALA A   9      32.281 -39.781   5.347  1.00 47.80           N  
ATOM    135  H   ALA A   9      32.418 -40.775   5.468  1.00 47.80           H  
ATOM    136  CA  ALA A   9      31.244 -39.334   4.415  1.00 47.80           C  
ATOM    137  HA  ALA A   9      31.702 -38.670   3.682  1.00 47.80           H  
ATOM    138  C   ALA A   9      30.123 -38.537   5.116  1.00 47.80           C  
ATOM    139  CB  ALA A   9      30.702 -40.557   3.668  1.00 47.80           C  
ATOM    140  HB1 ALA A   9      31.515 -41.067   3.152  1.00 47.80           H  
ATOM    141  HB2 ALA A   9      30.236 -41.251   4.368  1.00 47.80           H  
ATOM    142  HB3 ALA A   9      29.961 -40.241   2.934  1.00 47.80           H  
ATOM    143  O   ALA A   9      29.736 -37.468   4.639  1.00 47.80           O  
ATOM    144  N   ILE A  10      29.654 -38.992   6.286  1.00 50.36           N  
ATOM    145  H   ILE A  10      29.989 -39.887   6.613  1.00 50.36           H  
ATOM    146  CA  ILE A  10      28.639 -38.281   7.086  1.00 50.36           C  
ATOM    147  HA  ILE A  10      27.787 -38.059   6.442  1.00 50.36           H  
ATOM    148  C   ILE A  10      29.178 -36.931   7.589  1.00 50.36           C  
ATOM    149  CB  ILE A  10      28.142 -39.180   8.246  1.00 50.36           C  
ATOM    150  HB  ILE A  10      29.011 -39.550   8.790  1.00 50.36           H  
ATOM    151  O   ILE A  10      28.476 -35.916   7.527  1.00 50.36           O  
ATOM    152  CG1 ILE A  10      27.353 -40.388   7.686  1.00 50.36           C  
ATOM    153 HG12 ILE A  10      26.421 -40.039   7.241  1.00 50.36           H  
ATOM    154 HG13 ILE A  10      27.929 -40.869   6.896  1.00 50.36           H  
ATOM    155  CG2 ILE A  10      27.256 -38.388   9.233  1.00 50.36           C  
ATOM    156 HG21 ILE A  10      26.905 -39.041  10.032  1.00 50.36           H  
ATOM    157 HG22 ILE A  10      26.398 -37.972   8.705  1.00 50.36           H  
ATOM    158 HG23 ILE A  10      27.827 -37.585   9.699  1.00 50.36           H  
ATOM    159  CD1 ILE A  10      27.030 -41.464   8.732  1.00 50.36           C  
ATOM    160 HD11 ILE A  10      26.608 -42.335   8.230  1.00 50.36           H  
ATOM    161 HD12 ILE A  10      26.298 -41.098   9.452  1.00 50.36           H  
ATOM    162 HD13 ILE A  10      27.940 -41.763   9.251  1.00 50.36           H  
ATOM    163  N   LEU A  11      30.432 -36.885   8.054  1.00 44.99           N  
ATOM    164  H   LEU A  11      30.956 -37.747   8.105  1.00 44.99           H  
ATOM    165  CA  LEU A  11      31.090 -35.643   8.477  1.00 44.99           C  
ATOM    166  HA  LEU A  11      30.443 -35.127   9.186  1.00 44.99           H  
ATOM    167  C   LEU A  11      31.304 -34.676   7.302  1.00 44.99           C  
ATOM    168  CB  LEU A  11      32.427 -35.984   9.163  1.00 44.99           C  
ATOM    169  HB2 LEU A  11      32.952 -36.718   8.552  1.00 44.99           H  
ATOM    170  HB3 LEU A  11      33.049 -35.089   9.201  1.00 44.99           H  
ATOM    171  O   LEU A  11      31.098 -33.469   7.458  1.00 44.99           O  
ATOM    172  CG  LEU A  11      32.275 -36.527  10.597  1.00 44.99           C  
ATOM    173  HG  LEU A  11      31.502 -37.294  10.625  1.00 44.99           H  
ATOM    174  CD1 LEU A  11      33.594 -37.143  11.063  1.00 44.99           C  
ATOM    175 HD11 LEU A  11      33.481 -37.541  12.072  1.00 44.99           H  
ATOM    176 HD12 LEU A  11      33.865 -37.968  10.404  1.00 44.99           H  
ATOM    177 HD13 LEU A  11      34.390 -36.399  11.054  1.00 44.99           H  
ATOM    178  CD2 LEU A  11      31.902 -35.411  11.580  1.00 44.99           C  
ATOM    179 HD21 LEU A  11      30.935 -34.982  11.319  1.00 44.99           H  
ATOM    180 HD22 LEU A  11      31.835 -35.827  12.585  1.00 44.99           H  
ATOM    181 HD23 LEU A  11      32.665 -34.633  11.571  1.00 44.99           H  
ATOM    182  N   GLY A  12      31.659 -35.194   6.123  1.00 43.24           N  
ATOM    183  H   GLY A  12      31.861 -36.183   6.080  1.00 43.24           H  
ATOM    184  CA  GLY A  12      31.770 -34.428   4.882  1.00 43.24           C  
ATOM    185  HA2 GLY A  12      32.094 -35.099   4.086  1.00 43.24           H  
ATOM    186  HA3 GLY A  12      32.511 -33.639   5.001  1.00 43.24           H  
ATOM    187  C   GLY A  12      30.438 -33.801   4.464  1.00 43.24           C  
ATOM    188  O   GLY A  12      30.382 -32.596   4.213  1.00 43.24           O  
ATOM    189  N   TYR A  13      29.351 -34.579   4.490  1.00 50.93           N  
ATOM    190  H   TYR A  13      29.471 -35.564   4.677  1.00 50.93           H  
ATOM    191  CA  TYR A  13      28.008 -34.107   4.143  1.00 50.93           C  
ATOM    192  HA  TYR A  13      28.053 -33.645   3.157  1.00 50.93           H  
ATOM    193  C   TYR A  13      27.498 -33.043   5.125  1.00 50.93           C  
ATOM    194  CB  TYR A  13      27.052 -35.305   4.058  1.00 50.93           C  
ATOM    195  HB2 TYR A  13      27.548 -36.113   3.521  1.00 50.93           H  
ATOM    196  HB3 TYR A  13      26.832 -35.672   5.061  1.00 50.93           H  
ATOM    197  O   TYR A  13      27.037 -31.983   4.702  1.00 50.93           O  
ATOM    198  CG  TYR A  13      25.759 -34.989   3.332  1.00 50.93           C  
ATOM    199  CD1 TYR A  13      24.623 -34.556   4.044  1.00 50.93           C  
ATOM    200  HD1 TYR A  13      24.658 -34.453   5.118  1.00 50.93           H  
ATOM    201  CD2 TYR A  13      25.701 -35.123   1.930  1.00 50.93           C  
ATOM    202  HD2 TYR A  13      26.567 -35.464   1.383  1.00 50.93           H  
ATOM    203  CE1 TYR A  13      23.431 -34.262   3.354  1.00 50.93           C  
ATOM    204  HE1 TYR A  13      22.549 -33.934   3.884  1.00 50.93           H  
ATOM    205  CE2 TYR A  13      24.508 -34.836   1.239  1.00 50.93           C  
ATOM    206  HE2 TYR A  13      24.461 -34.955   0.166  1.00 50.93           H  
ATOM    207  OH  TYR A  13      22.212 -34.127   1.300  1.00 50.93           O  
ATOM    208  HH  TYR A  13      22.260 -34.311   0.359  1.00 50.93           H  
ATOM    209  CZ  TYR A  13      23.369 -34.406   1.952  1.00 50.93           C  
ATOM    210  N   LYS A  14      27.677 -33.245   6.441  1.00 45.17           N  
ATOM    211  H   LYS A  14      28.045 -34.139   6.735  1.00 45.17           H  
ATOM    212  CA  LYS A  14      27.345 -32.230   7.461  1.00 45.17           C  
ATOM    213  HA  LYS A  14      26.300 -31.947   7.342  1.00 45.17           H  
ATOM    214  C   LYS A  14      28.150 -30.933   7.275  1.00 45.17           C  
ATOM    215  CB  LYS A  14      27.544 -32.804   8.876  1.00 45.17           C  
ATOM    216  HB2 LYS A  14      27.575 -31.974   9.582  1.00 45.17           H  
ATOM    217  HB3 LYS A  14      28.498 -33.330   8.930  1.00 45.17           H  
ATOM    218  O   LYS A  14      27.594 -29.836   7.388  1.00 45.17           O  
ATOM    219  CG  LYS A  14      26.404 -33.745   9.303  1.00 45.17           C  
ATOM    220  HG2 LYS A  14      26.376 -34.612   8.644  1.00 45.17           H  
ATOM    221  HG3 LYS A  14      25.456 -33.212   9.218  1.00 45.17           H  
ATOM    222  CD  LYS A  14      26.581 -34.215  10.758  1.00 45.17           C  
ATOM    223  HD2 LYS A  14      26.645 -33.342  11.408  1.00 45.17           H  
ATOM    224  HD3 LYS A  14      27.505 -34.788  10.836  1.00 45.17           H  
ATOM    225  CE  LYS A  14      25.394 -35.088  11.195  1.00 45.17           C  
ATOM    226  HE2 LYS A  14      24.474 -34.526  11.038  1.00 45.17           H  
ATOM    227  HE3 LYS A  14      25.354 -35.966  10.550  1.00 45.17           H  
ATOM    228  NZ  LYS A  14      25.492 -35.506  12.619  1.00 45.17           N  
ATOM    229  HZ1 LYS A  14      25.504 -34.704  13.233  1.00 45.17           H  
ATOM    230  HZ2 LYS A  14      24.697 -36.074  12.872  1.00 45.17           H  
ATOM    231  HZ3 LYS A  14      26.326 -36.053  12.779  1.00 45.17           H  
ATOM    232  N   ARG A  15      29.448 -31.019   6.947  1.00 52.43           N  
ATOM    233  H   ARG A  15      29.859 -31.939   6.885  1.00 52.43           H  
ATOM    234  CA  ARG A  15      30.279 -29.836   6.640  1.00 52.43           C  
ATOM    235  HA  ARG A  15      30.173 -29.108   7.445  1.00 52.43           H  
ATOM    236  C   ARG A  15      29.819 -29.111   5.377  1.00 52.43           C  
ATOM    237  CB  ARG A  15      31.763 -30.216   6.516  1.00 52.43           C  
ATOM    238  HB2 ARG A  15      31.864 -31.240   6.155  1.00 52.43           H  
ATOM    239  HB3 ARG A  15      32.235 -29.559   5.786  1.00 52.43           H  
ATOM    240  O   ARG A  15      29.788 -27.885   5.371  1.00 52.43           O  
ATOM    241  CG  ARG A  15      32.507 -30.044   7.847  1.00 52.43           C  
ATOM    242  HG2 ARG A  15      32.395 -29.015   8.190  1.00 52.43           H  
ATOM    243  HG3 ARG A  15      32.085 -30.718   8.592  1.00 52.43           H  
ATOM    244  CD  ARG A  15      33.996 -30.353   7.657  1.00 52.43           C  
ATOM    245  HD2 ARG A  15      34.375 -29.769   6.819  1.00 52.43           H  
ATOM    246  HD3 ARG A  15      34.098 -31.413   7.420  1.00 52.43           H  
ATOM    247  NE  ARG A  15      34.785 -30.034   8.864  1.00 52.43           N  
ATOM    248  HE  ARG A  15      34.280 -29.671   9.660  1.00 52.43           H  
ATOM    249  NH1 ARG A  15      36.824 -30.748   8.079  1.00 52.43           N  
ATOM    250 HH11 ARG A  15      37.807 -30.920   8.236  1.00 52.43           H  
ATOM    251 HH12 ARG A  15      36.385 -31.084   7.234  1.00 52.43           H  
ATOM    252  NH2 ARG A  15      36.677 -29.897  10.132  1.00 52.43           N  
ATOM    253 HH21 ARG A  15      36.153 -29.515  10.907  1.00 52.43           H  
ATOM    254 HH22 ARG A  15      37.666 -30.063  10.251  1.00 52.43           H  
ATOM    255  CZ  ARG A  15      36.085 -30.226   9.019  1.00 52.43           C  
ATOM    256  N   MET A  16      29.453 -29.837   4.325  1.00 45.40           N  
ATOM    257  H   MET A  16      29.549 -30.842   4.365  1.00 45.40           H  
ATOM    258  CA  MET A  16      28.972 -29.228   3.085  1.00 45.40           C  
ATOM    259  HA  MET A  16      29.677 -28.449   2.793  1.00 45.40           H  
ATOM    260  C   MET A  16      27.607 -28.557   3.281  1.00 45.40           C  
ATOM    261  CB  MET A  16      28.951 -30.286   1.978  1.00 45.40           C  
ATOM    262  HB2 MET A  16      29.875 -30.862   2.016  1.00 45.40           H  
ATOM    263  HB3 MET A  16      28.112 -30.966   2.126  1.00 45.40           H  
ATOM    264  O   MET A  16      27.437 -27.405   2.890  1.00 45.40           O  
ATOM    265  CG  MET A  16      28.862 -29.632   0.597  1.00 45.40           C  
ATOM    266  HG2 MET A  16      27.920 -29.092   0.504  1.00 45.40           H  
ATOM    267  HG3 MET A  16      29.677 -28.914   0.500  1.00 45.40           H  
ATOM    268  SD  MET A  16      29.005 -30.809  -0.769  1.00 45.40           S  
ATOM    269  CE  MET A  16      27.351 -31.552  -0.734  1.00 45.40           C  
ATOM    270  HE1 MET A  16      26.594 -30.774  -0.835  1.00 45.40           H  
ATOM    271  HE2 MET A  16      27.254 -32.252  -1.564  1.00 45.40           H  
ATOM    272  HE3 MET A  16      27.201 -32.089   0.203  1.00 45.40           H  
ATOM    273  N   TYR A  17      26.678 -29.220   3.976  1.00 49.99           N  
ATOM    274  H   TYR A  17      26.860 -30.179   4.234  1.00 49.99           H  
ATOM    275  CA  TYR A  17      25.351 -28.680   4.277  1.00 49.99           C  
ATOM    276  HA  TYR A  17      24.878 -28.384   3.341  1.00 49.99           H  
ATOM    277  C   TYR A  17      25.422 -27.433   5.172  1.00 49.99           C  
ATOM    278  CB  TYR A  17      24.500 -29.785   4.914  1.00 49.99           C  
ATOM    279  HB2 TYR A  17      24.596 -30.692   4.318  1.00 49.99           H  
ATOM    280  HB3 TYR A  17      24.876 -30.008   5.913  1.00 49.99           H  
ATOM    281  O   TYR A  17      24.790 -26.424   4.883  1.00 49.99           O  
ATOM    282  CG  TYR A  17      23.028 -29.441   4.985  1.00 49.99           C  
ATOM    283  CD1 TYR A  17      22.443 -29.039   6.200  1.00 49.99           C  
ATOM    284  HD1 TYR A  17      23.034 -28.979   7.102  1.00 49.99           H  
ATOM    285  CD2 TYR A  17      22.239 -29.540   3.822  1.00 49.99           C  
ATOM    286  HD2 TYR A  17      22.682 -29.865   2.892  1.00 49.99           H  
ATOM    287  CE1 TYR A  17      21.067 -28.745   6.247  1.00 49.99           C  
ATOM    288  HE1 TYR A  17      20.588 -28.479   7.178  1.00 49.99           H  
ATOM    289  CE2 TYR A  17      20.871 -29.212   3.862  1.00 49.99           C  
ATOM    290  HE2 TYR A  17      20.271 -29.275   2.966  1.00 49.99           H  
ATOM    291  OH  TYR A  17      18.967 -28.482   5.139  1.00 49.99           O  
ATOM    292  HH  TYR A  17      18.520 -28.562   4.294  1.00 49.99           H  
ATOM    293  CZ  TYR A  17      20.283 -28.805   5.078  1.00 49.99           C  
ATOM    294  N   SER A  18      26.268 -27.445   6.209  1.00 49.10           N  
ATOM    295  H   SER A  18      26.730 -28.314   6.437  1.00 49.10           H  
ATOM    296  CA  SER A  18      26.491 -26.259   7.054  1.00 49.10           C  
ATOM    297  HA  SER A  18      25.519 -25.895   7.388  1.00 49.10           H  
ATOM    298  C   SER A  18      27.160 -25.098   6.312  1.00 49.10           C  
ATOM    299  CB  SER A  18      27.296 -26.604   8.307  1.00 49.10           C  
ATOM    300  HB2 SER A  18      26.742 -27.326   8.907  1.00 49.10           H  
ATOM    301  HB3 SER A  18      27.443 -25.698   8.895  1.00 49.10           H  
ATOM    302  O   SER A  18      26.831 -23.947   6.587  1.00 49.10           O  
ATOM    303  OG  SER A  18      28.554 -27.141   7.969  1.00 49.10           O  
ATOM    304  HG  SER A  18      28.381 -28.022   7.628  1.00 49.10           H  
ATOM    305  N   LYS A  19      28.059 -25.360   5.350  1.00 58.89           N  
ATOM    306  H   LYS A  19      28.328 -26.321   5.197  1.00 58.89           H  
ATOM    307  CA  LYS A  19      28.612 -24.314   4.471  1.00 58.89           C  
ATOM    308  HA  LYS A  19      28.959 -23.479   5.080  1.00 58.89           H  
ATOM    309  C   LYS A  19      27.548 -23.727   3.545  1.00 58.89           C  
ATOM    310  CB  LYS A  19      29.785 -24.848   3.639  1.00 58.89           C  
ATOM    311  HB2 LYS A  19      29.542 -25.837   3.249  1.00 58.89           H  
ATOM    312  HB3 LYS A  19      29.930 -24.181   2.789  1.00 58.89           H  
ATOM    313  O   LYS A  19      27.506 -22.512   3.401  1.00 58.89           O  
ATOM    314  CG  LYS A  19      31.104 -24.903   4.422  1.00 58.89           C  
ATOM    315  HG2 LYS A  19      31.343 -23.906   4.791  1.00 58.89           H  
ATOM    316  HG3 LYS A  19      31.012 -25.582   5.269  1.00 58.89           H  
ATOM    317  CD  LYS A  19      32.225 -25.379   3.488  1.00 58.89           C  
ATOM    318  HD2 LYS A  19      32.278 -24.706   2.633  1.00 58.89           H  
ATOM    319  HD3 LYS A  19      31.987 -26.381   3.131  1.00 58.89           H  
ATOM    320  CE  LYS A  19      33.579 -25.396   4.204  1.00 58.89           C  
ATOM    321  HE2 LYS A  19      33.754 -24.408   4.630  1.00 58.89           H  
ATOM    322  HE3 LYS A  19      33.533 -26.114   5.023  1.00 58.89           H  
ATOM    323  NZ  LYS A  19      34.677 -25.742   3.264  1.00 58.89           N  
ATOM    324  HZ1 LYS A  19      34.716 -25.068   2.512  1.00 58.89           H  
ATOM    325  HZ2 LYS A  19      35.574 -25.732   3.727  1.00 58.89           H  
ATOM    326  HZ3 LYS A  19      34.529 -26.651   2.849  1.00 58.89           H  
ATOM    327  N   LEU A  20      26.687 -24.565   2.966  1.00 53.48           N  
ATOM    328  H   LEU A  20      26.815 -25.557   3.111  1.00 53.48           H  
ATOM    329  CA  LEU A  20      25.556 -24.137   2.135  1.00 53.48           C  
ATOM    330  HA  LEU A  20      25.929 -23.498   1.335  1.00 53.48           H  
ATOM    331  C   LEU A  20      24.564 -23.286   2.933  1.00 53.48           C  
ATOM    332  CB  LEU A  20      24.881 -25.384   1.523  1.00 53.48           C  
ATOM    333  HB2 LEU A  20      25.219 -26.276   2.049  1.00 53.48           H  
ATOM    334  HB3 LEU A  20      23.802 -25.335   1.669  1.00 53.48           H  
ATOM    335  O   LEU A  20      24.219 -22.192   2.499  1.00 53.48           O  
ATOM    336  CG  LEU A  20      25.175 -25.530   0.019  1.00 53.48           C  
ATOM    337  HG  LEU A  20      26.158 -25.117  -0.206  1.00 53.48           H  
ATOM    338  CD1 LEU A  20      25.188 -27.001  -0.389  1.00 53.48           C  
ATOM    339 HD11 LEU A  20      25.965 -27.530   0.163  1.00 53.48           H  
ATOM    340 HD12 LEU A  20      24.219 -27.455  -0.181  1.00 53.48           H  
ATOM    341 HD13 LEU A  20      25.397 -27.083  -1.456  1.00 53.48           H  
ATOM    342  CD2 LEU A  20      24.117 -24.797  -0.806  1.00 53.48           C  
ATOM    343 HD21 LEU A  20      24.093 -23.743  -0.528  1.00 53.48           H  
ATOM    344 HD22 LEU A  20      24.359 -24.871  -1.867  1.00 53.48           H  
ATOM    345 HD23 LEU A  20      23.132 -25.232  -0.638  1.00 53.48           H  
ATOM    346  N   LEU A  21      24.186 -23.733   4.135  1.00 55.28           N  
ATOM    347  H   LEU A  21      24.458 -24.668   4.403  1.00 55.28           H  
ATOM    348  CA  LEU A  21      23.318 -22.976   5.038  1.00 55.28           C  
ATOM    349  HA  LEU A  21      22.399 -22.717   4.511  1.00 55.28           H  
ATOM    350  C   LEU A  21      23.948 -21.653   5.478  1.00 55.28           C  
ATOM    351  CB  LEU A  21      22.984 -23.821   6.275  1.00 55.28           C  
ATOM    352  HB2 LEU A  21      22.618 -23.152   7.054  1.00 55.28           H  
ATOM    353  HB3 LEU A  21      23.901 -24.281   6.644  1.00 55.28           H  
ATOM    354  O   LEU A  21      23.265 -20.636   5.480  1.00 55.28           O  
ATOM    355  CG  LEU A  21      21.920 -24.909   6.062  1.00 55.28           C  
ATOM    356  HG  LEU A  21      22.211 -25.574   5.249  1.00 55.28           H  
ATOM    357  CD1 LEU A  21      21.829 -25.708   7.360  1.00 55.28           C  
ATOM    358 HD11 LEU A  21      22.722 -26.321   7.481  1.00 55.28           H  
ATOM    359 HD12 LEU A  21      21.721 -25.036   8.211  1.00 55.28           H  
ATOM    360 HD13 LEU A  21      20.944 -26.344   7.332  1.00 55.28           H  
ATOM    361  CD2 LEU A  21      20.537 -24.324   5.765  1.00 55.28           C  
ATOM    362 HD21 LEU A  21      20.236 -23.636   6.555  1.00 55.28           H  
ATOM    363 HD22 LEU A  21      19.805 -25.128   5.695  1.00 55.28           H  
ATOM    364 HD23 LEU A  21      20.542 -23.797   4.811  1.00 55.28           H  
ATOM    365  N   ARG A  22      25.246 -21.632   5.814  1.00 54.17           N  
ATOM    366  H   ARG A  22      25.752 -22.506   5.830  1.00 54.17           H  
ATOM    367  CA  ARG A  22      25.952 -20.381   6.137  1.00 54.17           C  
ATOM    368  HA  ARG A  22      25.382 -19.835   6.888  1.00 54.17           H  
ATOM    369  C   ARG A  22      26.017 -19.450   4.934  1.00 54.17           C  
ATOM    370  CB  ARG A  22      27.362 -20.648   6.672  1.00 54.17           C  
ATOM    371  HB2 ARG A  22      27.933 -19.721   6.626  1.00 54.17           H  
ATOM    372  HB3 ARG A  22      27.856 -21.385   6.039  1.00 54.17           H  
ATOM    373  O   ARG A  22      25.758 -18.271   5.101  1.00 54.17           O  
ATOM    374  CG  ARG A  22      27.345 -21.123   8.129  1.00 54.17           C  
ATOM    375  HG2 ARG A  22      26.903 -20.354   8.762  1.00 54.17           H  
ATOM    376  HG3 ARG A  22      26.750 -22.032   8.218  1.00 54.17           H  
ATOM    377  CD  ARG A  22      28.783 -21.392   8.582  1.00 54.17           C  
ATOM    378  HD2 ARG A  22      29.302 -20.437   8.662  1.00 54.17           H  
ATOM    379  HD3 ARG A  22      29.278 -22.002   7.826  1.00 54.17           H  
ATOM    380  NE  ARG A  22      28.822 -22.111   9.867  1.00 54.17           N  
ATOM    381  HE  ARG A  22      27.947 -22.503  10.185  1.00 54.17           H  
ATOM    382  NH1 ARG A  22      31.041 -21.760  10.342  1.00 54.17           N  
ATOM    383 HH11 ARG A  22      31.812 -21.821  10.992  1.00 54.17           H  
ATOM    384 HH12 ARG A  22      31.096 -21.142   9.546  1.00 54.17           H  
ATOM    385  NH2 ARG A  22      29.794 -22.986  11.730  1.00 54.17           N  
ATOM    386 HH21 ARG A  22      30.584 -23.051  12.356  1.00 54.17           H  
ATOM    387 HH22 ARG A  22      28.897 -23.340  12.028  1.00 54.17           H  
ATOM    388  CZ  ARG A  22      29.882 -22.284  10.635  1.00 54.17           C  
ATOM    389  N   GLY A  23      26.310 -19.967   3.740  1.00 56.43           N  
ATOM    390  H   GLY A  23      26.517 -20.954   3.678  1.00 56.43           H  
ATOM    391  CA  GLY A  23      26.325 -19.179   2.508  1.00 56.43           C  
ATOM    392  HA2 GLY A  23      26.596 -19.826   1.673  1.00 56.43           H  
ATOM    393  HA3 GLY A  23      27.062 -18.380   2.593  1.00 56.43           H  
ATOM    394  C   GLY A  23      24.963 -18.555   2.208  1.00 56.43           C  
ATOM    395  O   GLY A  23      24.888 -17.356   1.950  1.00 56.43           O  
ATOM    396  N   ALA A  24      23.887 -19.336   2.333  1.00 57.30           N  
ATOM    397  H   ALA A  24      24.015 -20.320   2.523  1.00 57.30           H  
ATOM    398  CA  ALA A  24      22.519 -18.843   2.210  1.00 57.30           C  
ATOM    399  HA  ALA A  24      22.408 -18.355   1.241  1.00 57.30           H  
ATOM    400  C   ALA A  24      22.196 -17.798   3.290  1.00 57.30           C  
ATOM    401  CB  ALA A  24      21.557 -20.036   2.261  1.00 57.30           C  
ATOM    402  HB1 ALA A  24      20.533 -19.683   2.141  1.00 57.30           H  
ATOM    403  HB2 ALA A  24      21.646 -20.552   3.217  1.00 57.30           H  
ATOM    404  HB3 ALA A  24      21.787 -20.732   1.454  1.00 57.30           H  
ATOM    405  O   ALA A  24      21.694 -16.729   2.964  1.00 57.30           O  
ATOM    406  N   ALA A  25      22.553 -18.048   4.553  1.00 55.64           N  
ATOM    407  H   ALA A  25      22.934 -18.956   4.779  1.00 55.64           H  
ATOM    408  CA  ALA A  25      22.336 -17.104   5.647  1.00 55.64           C  
ATOM    409  HA  ALA A  25      21.278 -16.847   5.676  1.00 55.64           H  
ATOM    410  C   ALA A  25      23.118 -15.793   5.458  1.00 55.64           C  
ATOM    411  CB  ALA A  25      22.698 -17.785   6.972  1.00 55.64           C  
ATOM    412  HB1 ALA A  25      22.095 -18.685   7.100  1.00 55.64           H  
ATOM    413  HB2 ALA A  25      23.755 -18.051   6.983  1.00 55.64           H  
ATOM    414  HB3 ALA A  25      22.491 -17.104   7.797  1.00 55.64           H  
ATOM    415  O   ALA A  25      22.571 -14.725   5.705  1.00 55.64           O  
ATOM    416  N   THR A  26      24.366 -15.841   4.980  1.00 58.62           N  
ATOM    417  H   THR A  26      24.795 -16.744   4.841  1.00 58.62           H  
ATOM    418  CA  THR A  26      25.160 -14.643   4.668  1.00 58.62           C  
ATOM    419  HA  THR A  26      25.124 -13.968   5.523  1.00 58.62           H  
ATOM    420  C   THR A  26      24.583 -13.883   3.477  1.00 58.62           C  
ATOM    421  CB  THR A  26      26.632 -14.995   4.390  1.00 58.62           C  
ATOM    422  HB  THR A  26      26.703 -15.586   3.477  1.00 58.62           H  
ATOM    423  O   THR A  26      24.529 -12.658   3.520  1.00 58.62           O  
ATOM    424  CG2 THR A  26      27.519 -13.757   4.262  1.00 58.62           C  
ATOM    425 HG21 THR A  26      27.245 -13.190   3.373  1.00 58.62           H  
ATOM    426 HG22 THR A  26      28.561 -14.063   4.165  1.00 58.62           H  
ATOM    427 HG23 THR A  26      27.410 -13.120   5.139  1.00 58.62           H  
ATOM    428  OG1 THR A  26      27.174 -15.739   5.456  1.00 58.62           O  
ATOM    429  HG1 THR A  26      26.894 -15.314   6.269  1.00 58.62           H  
ATOM    430  N   ALA A  27      24.108 -14.579   2.440  1.00 58.45           N  
ATOM    431  H   ALA A  27      24.194 -15.586   2.437  1.00 58.45           H  
ATOM    432  CA  ALA A  27      23.438 -13.946   1.306  1.00 58.45           C  
ATOM    433  HA  ALA A  27      24.087 -13.169   0.903  1.00 58.45           H  
ATOM    434  C   ALA A  27      22.126 -13.270   1.733  1.00 58.45           C  
ATOM    435  CB  ALA A  27      23.210 -14.998   0.215  1.00 58.45           C  
ATOM    436  HB1 ALA A  27      22.559 -15.791   0.583  1.00 58.45           H  
ATOM    437  HB2 ALA A  27      22.741 -14.528  -0.651  1.00 58.45           H  
ATOM    438  HB3 ALA A  27      24.163 -15.429  -0.089  1.00 58.45           H  
ATOM    439  O   ALA A  27      21.883 -12.124   1.363  1.00 58.45           O  
ATOM    440  N   VAL A  28      21.326 -13.938   2.571  1.00 57.83           N  
ATOM    441  H   VAL A  28      21.567 -14.890   2.805  1.00 57.83           H  
ATOM    442  CA  VAL A  28      20.098 -13.376   3.150  1.00 57.83           C  
ATOM    443  HA  VAL A  28      19.475 -12.995   2.341  1.00 57.83           H  
ATOM    444  C   VAL A  28      20.427 -12.184   4.046  1.00 57.83           C  
ATOM    445  CB  VAL A  28      19.286 -14.451   3.901  1.00 57.83           C  
ATOM    446  HB  VAL A  28      19.938 -14.969   4.604  1.00 57.83           H  
ATOM    447  O   VAL A  28      19.832 -11.134   3.866  1.00 57.83           O  
ATOM    448  CG1 VAL A  28      18.103 -13.858   4.677  1.00 57.83           C  
ATOM    449 HG11 VAL A  28      17.470 -13.269   4.013  1.00 57.83           H  
ATOM    450 HG12 VAL A  28      18.456 -13.223   5.489  1.00 57.83           H  
ATOM    451 HG13 VAL A  28      17.506 -14.659   5.115  1.00 57.83           H  
ATOM    452  CG2 VAL A  28      18.700 -15.475   2.919  1.00 57.83           C  
ATOM    453 HG21 VAL A  28      18.234 -16.291   3.472  1.00 57.83           H  
ATOM    454 HG22 VAL A  28      17.947 -15.000   2.290  1.00 57.83           H  
ATOM    455 HG23 VAL A  28      19.473 -15.889   2.272  1.00 57.83           H  
ATOM    456  N   ALA A  29      21.405 -12.281   4.948  1.00 59.61           N  
ATOM    457  H   ALA A  29      21.855 -13.176   5.081  1.00 59.61           H  
ATOM    458  CA  ALA A  29      21.798 -11.180   5.831  1.00 59.61           C  
ATOM    459  HA  ALA A  29      20.916 -10.825   6.365  1.00 59.61           H  
ATOM    460  C   ALA A  29      22.384  -9.983   5.068  1.00 59.61           C  
ATOM    461  CB  ALA A  29      22.804 -11.712   6.856  1.00 59.61           C  
ATOM    462  HB1 ALA A  29      22.346 -12.510   7.440  1.00 59.61           H  
ATOM    463  HB2 ALA A  29      23.689 -12.095   6.348  1.00 59.61           H  
ATOM    464  HB3 ALA A  29      23.098 -10.906   7.529  1.00 59.61           H  
ATOM    465  O   ALA A  29      22.102  -8.836   5.412  1.00 59.61           O  
ATOM    466  N   GLY A  30      23.168 -10.239   4.017  1.00 58.12           N  
ATOM    467  H   GLY A  30      23.393 -11.202   3.811  1.00 58.12           H  
ATOM    468  CA  GLY A  30      23.687  -9.210   3.119  1.00 58.12           C  
ATOM    469  HA2 GLY A  30      24.370  -9.674   2.407  1.00 58.12           H  
ATOM    470  HA3 GLY A  30      24.228  -8.457   3.692  1.00 58.12           H  
ATOM    471  C   GLY A  30      22.570  -8.527   2.335  1.00 58.12           C  
ATOM    472  O   GLY A  30      22.555  -7.303   2.232  1.00 58.12           O  
ATOM    473  N   TYR A  31      21.596  -9.298   1.847  1.00 58.19           N  
ATOM    474  H   TYR A  31      21.668 -10.301   1.945  1.00 58.19           H  
ATOM    475  CA  TYR A  31      20.423  -8.764   1.159  1.00 58.19           C  
ATOM    476  HA  TYR A  31      20.763  -8.070   0.391  1.00 58.19           H  
ATOM    477  C   TYR A  31      19.508  -7.982   2.104  1.00 58.19           C  
ATOM    478  CB  TYR A  31      19.663  -9.898   0.467  1.00 58.19           C  
ATOM    479  HB2 TYR A  31      20.355 -10.455  -0.165  1.00 58.19           H  
ATOM    480  HB3 TYR A  31      19.270 -10.587   1.215  1.00 58.19           H  
ATOM    481  O   TYR A  31      19.128  -6.868   1.774  1.00 58.19           O  
ATOM    482  CG  TYR A  31      18.528  -9.393  -0.400  1.00 58.19           C  
ATOM    483  CD1 TYR A  31      17.205  -9.393   0.079  1.00 58.19           C  
ATOM    484  HD1 TYR A  31      16.994  -9.735   1.082  1.00 58.19           H  
ATOM    485  CD2 TYR A  31      18.813  -8.877  -1.676  1.00 58.19           C  
ATOM    486  HD2 TYR A  31      19.832  -8.858  -2.033  1.00 58.19           H  
ATOM    487  CE1 TYR A  31      16.155  -8.917  -0.734  1.00 58.19           C  
ATOM    488  HE1 TYR A  31      15.140  -8.909  -0.366  1.00 58.19           H  
ATOM    489  CE2 TYR A  31      17.776  -8.368  -2.478  1.00 58.19           C  
ATOM    490  HE2 TYR A  31      18.006  -7.961  -3.451  1.00 58.19           H  
ATOM    491  OH  TYR A  31      15.470  -7.875  -2.809  1.00 58.19           O  
ATOM    492  HH  TYR A  31      15.902  -7.401  -3.523  1.00 58.19           H  
ATOM    493  CZ  TYR A  31      16.444  -8.394  -2.012  1.00 58.19           C  
ATOM    494  N   VAL A  32      19.215  -8.506   3.297  1.00 58.73           N  
ATOM    495  H   VAL A  32      19.544  -9.440   3.496  1.00 58.73           H  
ATOM    496  CA  VAL A  32      18.442  -7.818   4.342  1.00 58.73           C  
ATOM    497  HA  VAL A  32      17.468  -7.537   3.939  1.00 58.73           H  
ATOM    498  C   VAL A  32      19.141  -6.523   4.744  1.00 58.73           C  
ATOM    499  CB  VAL A  32      18.212  -8.738   5.560  1.00 58.73           C  
ATOM    500  HB  VAL A  32      19.162  -9.186   5.851  1.00 58.73           H  
ATOM    501  O   VAL A  32      18.503  -5.482   4.761  1.00 58.73           O  
ATOM    502  CG1 VAL A  32      17.642  -7.994   6.773  1.00 58.73           C  
ATOM    503 HG11 VAL A  32      18.385  -7.306   7.176  1.00 58.73           H  
ATOM    504 HG12 VAL A  32      17.380  -8.701   7.560  1.00 58.73           H  
ATOM    505 HG13 VAL A  32      16.751  -7.434   6.489  1.00 58.73           H  
ATOM    506  CG2 VAL A  32      17.221  -9.860   5.221  1.00 58.73           C  
ATOM    507 HG21 VAL A  32      17.184 -10.579   6.039  1.00 58.73           H  
ATOM    508 HG22 VAL A  32      16.226  -9.440   5.075  1.00 58.73           H  
ATOM    509 HG23 VAL A  32      17.511 -10.380   4.308  1.00 58.73           H  
ATOM    510  N   SER A  33      20.460  -6.543   4.965  1.00 57.93           N  
ATOM    511  H   SER A  33      20.938  -7.432   4.964  1.00 57.93           H  
ATOM    512  CA  SER A  33      21.237  -5.323   5.227  1.00 57.93           C  
ATOM    513  HA  SER A  33      20.840  -4.831   6.115  1.00 57.93           H  
ATOM    514  C   SER A  33      21.158  -4.326   4.069  1.00 57.93           C  
ATOM    515  CB  SER A  33      22.710  -5.648   5.478  1.00 57.93           C  
ATOM    516  HB2 SER A  33      23.124  -6.171   4.616  1.00 57.93           H  
ATOM    517  HB3 SER A  33      23.262  -4.718   5.620  1.00 57.93           H  
ATOM    518  O   SER A  33      21.005  -3.136   4.308  1.00 57.93           O  
ATOM    519  OG  SER A  33      22.859  -6.446   6.633  1.00 57.93           O  
ATOM    520  HG  SER A  33      22.504  -7.315   6.435  1.00 57.93           H  
ATOM    521  N   TYR A  34      21.241  -4.783   2.816  1.00 57.64           N  
ATOM    522  H   TYR A  34      21.385  -5.772   2.673  1.00 57.64           H  
ATOM    523  CA  TYR A  34      21.111  -3.928   1.631  1.00 57.64           C  
ATOM    524  HA  TYR A  34      21.809  -3.095   1.718  1.00 57.64           H  
ATOM    525  C   TYR A  34      19.707  -3.326   1.493  1.00 57.64           C  
ATOM    526  CB  TYR A  34      21.479  -4.743   0.383  1.00 57.64           C  
ATOM    527  HB2 TYR A  34      20.907  -5.671   0.379  1.00 57.64           H  
ATOM    528  HB3 TYR A  34      22.532  -5.017   0.444  1.00 57.64           H  
ATOM    529  O   TYR A  34      19.583  -2.149   1.161  1.00 57.64           O  
ATOM    530  CG  TYR A  34      21.231  -4.032  -0.935  1.00 57.64           C  
ATOM    531  CD1 TYR A  34      20.034  -4.260  -1.644  1.00 57.64           C  
ATOM    532  HD1 TYR A  34      19.285  -4.922  -1.236  1.00 57.64           H  
ATOM    533  CD2 TYR A  34      22.197  -3.147  -1.451  1.00 57.64           C  
ATOM    534  HD2 TYR A  34      23.105  -2.967  -0.895  1.00 57.64           H  
ATOM    535  CE1 TYR A  34      19.814  -3.619  -2.879  1.00 57.64           C  
ATOM    536  HE1 TYR A  34      18.895  -3.776  -3.424  1.00 57.64           H  
ATOM    537  CE2 TYR A  34      21.984  -2.509  -2.688  1.00 57.64           C  
ATOM    538  HE2 TYR A  34      22.731  -1.837  -3.084  1.00 57.64           H  
ATOM    539  OH  TYR A  34      20.560  -2.112  -4.583  1.00 57.64           O  
ATOM    540  HH  TYR A  34      21.264  -1.502  -4.816  1.00 57.64           H  
ATOM    541  CZ  TYR A  34      20.793  -2.754  -3.409  1.00 57.64           C  
ATOM    542  N   VAL A  35      18.664  -4.115   1.762  1.00 54.68           N  
ATOM    543  H   VAL A  35      18.845  -5.076   2.016  1.00 54.68           H  
ATOM    544  CA  VAL A  35      17.270  -3.660   1.793  1.00 54.68           C  
ATOM    545  HA  VAL A  35      17.042  -3.147   0.859  1.00 54.68           H  
ATOM    546  C   VAL A  35      17.100  -2.627   2.903  1.00 54.68           C  
ATOM    547  CB  VAL A  35      16.297  -4.851   1.920  1.00 54.68           C  
ATOM    548  HB  VAL A  35      16.620  -5.500   2.734  1.00 54.68           H  
ATOM    549  O   VAL A  35      16.752  -1.499   2.588  1.00 54.68           O  
ATOM    550  CG1 VAL A  35      14.860  -4.409   2.192  1.00 54.68           C  
ATOM    551 HG11 VAL A  35      14.526  -3.682   1.452  1.00 54.68           H  
ATOM    552 HG12 VAL A  35      14.184  -5.264   2.177  1.00 54.68           H  
ATOM    553 HG13 VAL A  35      14.781  -3.957   3.180  1.00 54.68           H  
ATOM    554  CG2 VAL A  35      16.274  -5.664   0.616  1.00 54.68           C  
ATOM    555 HG21 VAL A  35      15.637  -6.537   0.752  1.00 54.68           H  
ATOM    556 HG22 VAL A  35      15.874  -5.052  -0.193  1.00 54.68           H  
ATOM    557 HG23 VAL A  35      17.276  -6.000   0.348  1.00 54.68           H  
ATOM    558  N   LEU A  36      17.498  -2.925   4.143  1.00 50.21           N  
ATOM    559  H   LEU A  36      17.789  -3.874   4.333  1.00 50.21           H  
ATOM    560  CA  LEU A  36      17.436  -1.992   5.278  1.00 50.21           C  
ATOM    561  HA  LEU A  36      16.397  -1.705   5.440  1.00 50.21           H  
ATOM    562  C   LEU A  36      18.228  -0.694   5.027  1.00 50.21           C  
ATOM    563  CB  LEU A  36      17.977  -2.700   6.537  1.00 50.21           C  
ATOM    564  HB2 LEU A  36      18.948  -3.133   6.296  1.00 50.21           H  
ATOM    565  HB3 LEU A  36      18.137  -1.952   7.313  1.00 50.21           H  
ATOM    566  O   LEU A  36      17.760   0.402   5.339  1.00 50.21           O  
ATOM    567  CG  LEU A  36      17.065  -3.799   7.120  1.00 50.21           C  
ATOM    568  HG  LEU A  36      16.763  -4.494   6.337  1.00 50.21           H  
ATOM    569  CD1 LEU A  36      17.836  -4.574   8.193  1.00 50.21           C  
ATOM    570 HD11 LEU A  36      18.736  -5.007   7.757  1.00 50.21           H  
ATOM    571 HD12 LEU A  36      18.112  -3.904   9.007  1.00 50.21           H  
ATOM    572 HD13 LEU A  36      17.207  -5.373   8.583  1.00 50.21           H  
ATOM    573  CD2 LEU A  36      15.809  -3.216   7.764  1.00 50.21           C  
ATOM    574 HD21 LEU A  36      15.190  -2.735   7.007  1.00 50.21           H  
ATOM    575 HD22 LEU A  36      16.071  -2.486   8.530  1.00 50.21           H  
ATOM    576 HD23 LEU A  36      15.217  -4.014   8.212  1.00 50.21           H  
ATOM    577  N   LEU A  37      19.425  -0.781   4.433  1.00 49.71           N  
ATOM    578  H   LEU A  37      19.787  -1.704   4.239  1.00 49.71           H  
ATOM    579  CA  LEU A  37      20.251   0.386   4.087  1.00 49.71           C  
ATOM    580  HA  LEU A  37      20.312   1.043   4.955  1.00 49.71           H  
ATOM    581  C   LEU A  37      19.654   1.229   2.952  1.00 49.71           C  
ATOM    582  CB  LEU A  37      21.671  -0.069   3.699  1.00 49.71           C  
ATOM    583  HB2 LEU A  37      21.589  -0.929   3.035  1.00 49.71           H  
ATOM    584  HB3 LEU A  37      22.155   0.727   3.134  1.00 49.71           H  
ATOM    585  O   LEU A  37      19.905   2.433   2.889  1.00 49.71           O  
ATOM    586  CG  LEU A  37      22.571  -0.413   4.899  1.00 49.71           C  
ATOM    587  HG  LEU A  37      22.035  -1.052   5.601  1.00 49.71           H  
ATOM    588  CD1 LEU A  37      23.818  -1.155   4.412  1.00 49.71           C  
ATOM    589 HD11 LEU A  37      23.517  -2.077   3.915  1.00 49.71           H  
ATOM    590 HD12 LEU A  37      24.381  -0.532   3.717  1.00 49.71           H  
ATOM    591 HD13 LEU A  37      24.445  -1.411   5.267  1.00 49.71           H  
ATOM    592  CD2 LEU A  37      23.038   0.849   5.632  1.00 49.71           C  
ATOM    593 HD21 LEU A  37      22.180   1.381   6.042  1.00 49.71           H  
ATOM    594 HD22 LEU A  37      23.689   0.570   6.461  1.00 49.71           H  
ATOM    595 HD23 LEU A  37      23.577   1.508   4.951  1.00 49.71           H  
ATOM    596  N   ASN A  38      18.891   0.623   2.042  1.00 45.81           N  
ATOM    597  H   ASN A  38      18.716  -0.368   2.132  1.00 45.81           H  
ATOM    598  CA  ASN A  38      18.207   1.359   0.983  1.00 45.81           C  
ATOM    599  HA  ASN A  38      18.781   2.256   0.747  1.00 45.81           H  
ATOM    600  C   ASN A  38      16.832   1.870   1.407  1.00 45.81           C  
ATOM    601  CB  ASN A  38      18.128   0.510  -0.284  1.00 45.81           C  
ATOM    602  HB2 ASN A  38      17.387   0.936  -0.960  1.00 45.81           H  
ATOM    603  HB3 ASN A  38      17.805  -0.499  -0.027  1.00 45.81           H  
ATOM    604  O   ASN A  38      16.468   2.948   0.956  1.00 45.81           O  
ATOM    605  CG  ASN A  38      19.446   0.477  -1.027  1.00 45.81           C  
ATOM    606  ND2 ASN A  38      19.736  -0.634  -1.642  1.00 45.81           N  
ATOM    607 HD21 ASN A  38      20.665  -0.710  -2.030  1.00 45.81           H  
ATOM    608 HD22 ASN A  38      19.181  -1.453  -1.436  1.00 45.81           H  
ATOM    609  OD1 ASN A  38      20.219   1.426  -1.094  1.00 45.81           O  
ATOM    610  N   GLU A  39      16.127   1.168   2.293  1.00 41.50           N  
ATOM    611  H   GLU A  39      16.455   0.249   2.552  1.00 41.50           H  
ATOM    612  CA  GLU A  39      14.874   1.610   2.918  1.00 41.50           C  
ATOM    613  HA  GLU A  39      14.166   1.932   2.154  1.00 41.50           H  
ATOM    614  C   GLU A  39      15.109   2.808   3.849  1.00 41.50           C  
ATOM    615  CB  GLU A  39      14.253   0.444   3.708  1.00 41.50           C  
ATOM    616  HB2 GLU A  39      13.503   0.847   4.389  1.00 41.50           H  
ATOM    617  HB3 GLU A  39      15.032  -0.035   4.302  1.00 41.50           H  
ATOM    618  O   GLU A  39      14.294   3.725   3.915  1.00 41.50           O  
ATOM    619  CG  GLU A  39      13.563  -0.590   2.801  1.00 41.50           C  
ATOM    620  HG2 GLU A  39      12.764  -0.086   2.258  1.00 41.50           H  
ATOM    621  HG3 GLU A  39      14.275  -0.959   2.063  1.00 41.50           H  
ATOM    622  CD  GLU A  39      12.975  -1.783   3.575  1.00 41.50           C  
ATOM    623  OE1 GLU A  39      12.268  -2.586   2.925  1.00 41.50           O  
ATOM    624  OE2 GLU A  39      13.284  -1.929   4.781  1.00 41.50           O  
ATOM    625  N   THR A  40      16.265   2.873   4.519  1.00 39.32           N  
ATOM    626  H   THR A  40      16.871   2.065   4.497  1.00 39.32           H  
ATOM    627  CA  THR A  40      16.645   4.042   5.336  1.00 39.32           C  
ATOM    628  HA  THR A  40      15.765   4.349   5.902  1.00 39.32           H  
ATOM    629  C   THR A  40      17.044   5.265   4.505  1.00 39.32           C  
ATOM    630  CB  THR A  40      17.744   3.709   6.354  1.00 39.32           C  
ATOM    631  HB  THR A  40      18.172   4.637   6.735  1.00 39.32           H  
ATOM    632  O   THR A  40      16.986   6.392   5.005  1.00 39.32           O  
ATOM    633  CG2 THR A  40      17.195   2.916   7.536  1.00 39.32           C  
ATOM    634 HG21 THR A  40      16.465   3.520   8.076  1.00 39.32           H  
ATOM    635 HG22 THR A  40      18.008   2.658   8.215  1.00 39.32           H  
ATOM    636 HG23 THR A  40      16.710   2.002   7.192  1.00 39.32           H  
ATOM    637  OG1 THR A  40      18.770   2.937   5.783  1.00 39.32           O  
ATOM    638  HG1 THR A  40      18.428   2.043   5.713  1.00 39.32           H  
ATOM    639  N   LYS A  41      17.380   5.098   3.219  1.00 42.44           N  
ATOM    640  H   LYS A  41      17.324   4.162   2.844  1.00 42.44           H  
ATOM    641  CA  LYS A  41      17.503   6.217   2.273  1.00 42.44           C  
ATOM    642  HA  LYS A  41      17.868   7.099   2.800  1.00 42.44           H  
ATOM    643  C   LYS A  41      16.113   6.554   1.753  1.00 42.44           C  
ATOM    644  CB  LYS A  41      18.498   5.891   1.157  1.00 42.44           C  
ATOM    645  HB2 LYS A  41      18.395   6.632   0.364  1.00 42.44           H  
ATOM    646  HB3 LYS A  41      18.280   4.906   0.744  1.00 42.44           H  
ATOM    647  O   LYS A  41      15.672   6.042   0.732  1.00 42.44           O  
ATOM    648  CG  LYS A  41      19.929   5.932   1.698  1.00 42.44           C  
ATOM    649  HG2 LYS A  41      20.129   6.916   2.122  1.00 42.44           H  
ATOM    650  HG3 LYS A  41      20.049   5.178   2.477  1.00 42.44           H  
ATOM    651  CD  LYS A  41      20.918   5.657   0.569  1.00 42.44           C  
ATOM    652  HD2 LYS A  41      20.706   4.675   0.147  1.00 42.44           H  
ATOM    653  HD3 LYS A  41      20.806   6.418  -0.203  1.00 42.44           H  
ATOM    654  CE  LYS A  41      22.336   5.682   1.137  1.00 42.44           C  
ATOM    655  HE2 LYS A  41      22.519   6.660   1.581  1.00 42.44           H  
ATOM    656  HE3 LYS A  41      22.396   4.936   1.929  1.00 42.44           H  
ATOM    657  NZ  LYS A  41      23.323   5.391   0.075  1.00 42.44           N  
ATOM    658  HZ1 LYS A  41      23.251   6.080  -0.660  1.00 42.44           H  
ATOM    659  HZ2 LYS A  41      23.127   4.481  -0.315  1.00 42.44           H  
ATOM    660  HZ3 LYS A  41      24.259   5.393   0.455  1.00 42.44           H  
ATOM    661  N   ARG A  42      15.438   7.426   2.502  1.00 42.83           N  
ATOM    662  H   ARG A  42      15.897   7.703   3.358  1.00 42.83           H  
ATOM    663  CA  ARG A  42      14.008   7.743   2.376  1.00 42.83           C  
ATOM    664  HA  ARG A  42      13.453   6.817   2.524  1.00 42.83           H  
ATOM    665  C   ARG A  42      13.537   8.228   1.001  1.00 42.83           C  
ATOM    666  CB  ARG A  42      13.600   8.728   3.486  1.00 42.83           C  
ATOM    667  HB2 ARG A  42      12.633   9.165   3.236  1.00 42.83           H  
ATOM    668  HB3 ARG A  42      14.328   9.536   3.555  1.00 42.83           H  
ATOM    669  O   ARG A  42      12.337   8.287   0.810  1.00 42.83           O  
ATOM    670  CG  ARG A  42      13.458   8.020   4.842  1.00 42.83           C  
ATOM    671  HG2 ARG A  42      14.417   7.604   5.149  1.00 42.83           H  
ATOM    672  HG3 ARG A  42      12.737   7.208   4.741  1.00 42.83           H  
ATOM    673  CD  ARG A  42      12.959   9.001   5.909  1.00 42.83           C  
ATOM    674  HD2 ARG A  42      12.073   9.508   5.526  1.00 42.83           H  
ATOM    675  HD3 ARG A  42      13.736   9.742   6.096  1.00 42.83           H  
ATOM    676  NE  ARG A  42      12.607   8.303   7.160  1.00 42.83           N  
ATOM    677  HE  ARG A  42      12.630   7.294   7.132  1.00 42.83           H  
ATOM    678  NH1 ARG A  42      12.057  10.159   8.395  1.00 42.83           N  
ATOM    679 HH11 ARG A  42      11.671  10.566   9.235  1.00 42.83           H  
ATOM    680 HH12 ARG A  42      12.240  10.734   7.585  1.00 42.83           H  
ATOM    681  NH2 ARG A  42      11.830   8.129   9.295  1.00 42.83           N  
ATOM    682 HH21 ARG A  42      11.860   7.122   9.223  1.00 42.83           H  
ATOM    683 HH22 ARG A  42      11.462   8.553  10.134  1.00 42.83           H  
ATOM    684  CZ  ARG A  42      12.171   8.865   8.274  1.00 42.83           C  
ATOM    685  N   GLU A  43      14.399   8.491   0.025  1.00 48.80           N  
ATOM    686  H   GLU A  43      15.384   8.341   0.189  1.00 48.80           H  
ATOM    687  CA  GLU A  43      13.979   8.733  -1.360  1.00 48.80           C  
ATOM    688  HA  GLU A  43      13.053   8.194  -1.561  1.00 48.80           H  
ATOM    689  C   GLU A  43      15.045   8.211  -2.330  1.00 48.80           C  
ATOM    690  CB  GLU A  43      13.703  10.234  -1.594  1.00 48.80           C  
ATOM    691  HB2 GLU A  43      13.503  10.383  -2.655  1.00 48.80           H  
ATOM    692  HB3 GLU A  43      14.590  10.808  -1.325  1.00 48.80           H  
ATOM    693  O   GLU A  43      16.205   8.625  -2.275  1.00 48.80           O  
ATOM    694  CG  GLU A  43      12.491  10.752  -0.793  1.00 48.80           C  
ATOM    695  HG2 GLU A  43      11.632  10.118  -1.013  1.00 48.80           H  
ATOM    696  HG3 GLU A  43      12.719  10.691   0.271  1.00 48.80           H  
ATOM    697  CD  GLU A  43      12.113  12.209  -1.065  1.00 48.80           C  
ATOM    698  OE1 GLU A  43      10.945  12.574  -0.779  1.00 48.80           O  
ATOM    699  OE2 GLU A  43      12.980  12.977  -1.532  1.00 48.80           O  
ATOM    700  N   HIS A  44      14.652   7.326  -3.251  1.00 52.18           N  
ATOM    701  H   HIS A  44      13.694   7.006  -3.248  1.00 52.18           H  
ATOM    702  CA  HIS A  44      15.425   7.078  -4.465  1.00 52.18           C  
ATOM    703  HA  HIS A  44      16.395   7.571  -4.395  1.00 52.18           H  
ATOM    704  C   HIS A  44      14.659   7.698  -5.620  1.00 52.18           C  
ATOM    705  CB  HIS A  44      15.699   5.585  -4.688  1.00 52.18           C  
ATOM    706  HB2 HIS A  44      16.164   5.459  -5.666  1.00 52.18           H  
ATOM    707  HB3 HIS A  44      14.754   5.043  -4.699  1.00 52.18           H  
ATOM    708  O   HIS A  44      13.552   7.283  -5.949  1.00 52.18           O  
ATOM    709  CG  HIS A  44      16.617   4.977  -3.656  1.00 52.18           C  
ATOM    710  CD2 HIS A  44      16.213   4.386  -2.498  1.00 52.18           C  
ATOM    711  HD2 HIS A  44      15.199   4.311  -2.133  1.00 52.18           H  
ATOM    712  ND1 HIS A  44      18.018   4.966  -3.697  1.00 52.18           N  
ATOM    713  CE1 HIS A  44      18.403   4.363  -2.558  1.00 52.18           C  
ATOM    714  HE1 HIS A  44      19.429   4.191  -2.269  1.00 52.18           H  
ATOM    715  NE2 HIS A  44      17.338   4.001  -1.822  1.00 52.18           N  
ATOM    716  HE2 HIS A  44      17.330   3.619  -0.887  1.00 52.18           H  
ATOM    717  N   GLU A  45      15.249   8.699  -6.264  1.00 61.76           N  
ATOM    718  H   GLU A  45      16.115   9.076  -5.908  1.00 61.76           H  
ATOM    719  CA  GLU A  45      14.694   9.228  -7.502  1.00 61.76           C  
ATOM    720  HA  GLU A  45      13.662   9.534  -7.330  1.00 61.76           H  
ATOM    721  C   GLU A  45      14.714   8.104  -8.546  1.00 61.76           C  
ATOM    722  CB  GLU A  45      15.495  10.451  -7.963  1.00 61.76           C  
ATOM    723  HB2 GLU A  45      16.522  10.142  -8.158  1.00 61.76           H  
ATOM    724  HB3 GLU A  45      15.056  10.822  -8.889  1.00 61.76           H  
ATOM    725  O   GLU A  45      15.780   7.708  -9.031  1.00 61.76           O  
ATOM    726  CG  GLU A  45      15.510  11.586  -6.925  1.00 61.76           C  
ATOM    727  HG2 GLU A  45      14.486  11.828  -6.639  1.00 61.76           H  
ATOM    728  HG3 GLU A  45      16.030  11.242  -6.031  1.00 61.76           H  
ATOM    729  CD  GLU A  45      16.231  12.830  -7.453  1.00 61.76           C  
ATOM    730  OE1 GLU A  45      15.658  13.933  -7.421  1.00 61.76           O  
ATOM    731  OE2 GLU A  45      17.376  12.673  -7.936  1.00 61.76           O  
ATOM    732  N   ILE A  46      13.543   7.554  -8.877  1.00 74.64           N  
ATOM    733  H   ILE A  46      12.721   7.801  -8.344  1.00 74.64           H  
ATOM    734  CA  ILE A  46      13.437   6.522  -9.908  1.00 74.64           C  
ATOM    735  HA  ILE A  46      14.217   5.781  -9.732  1.00 74.64           H  
ATOM    736  C   ILE A  46      13.726   7.193 -11.241  1.00 74.64           C  
ATOM    737  CB  ILE A  46      12.077   5.792  -9.877  1.00 74.64           C  
ATOM    738  HB  ILE A  46      11.289   6.502 -10.127  1.00 74.64           H  
ATOM    739  O   ILE A  46      12.908   7.946 -11.766  1.00 74.64           O  
ATOM    740  CG1 ILE A  46      11.756   5.218  -8.479  1.00 74.64           C  
ATOM    741 HG12 ILE A  46      10.837   4.635  -8.532  1.00 74.64           H  
ATOM    742 HG13 ILE A  46      11.565   6.045  -7.795  1.00 74.64           H  
ATOM    743  CG2 ILE A  46      12.059   4.664 -10.927  1.00 74.64           C  
ATOM    744 HG21 ILE A  46      11.113   4.126 -10.867  1.00 74.64           H  
ATOM    745 HG22 ILE A  46      12.878   3.965 -10.759  1.00 74.64           H  
ATOM    746 HG23 ILE A  46      12.144   5.079 -11.931  1.00 74.64           H  
ATOM    747  CD1 ILE A  46      12.859   4.344  -7.865  1.00 74.64           C  
ATOM    748 HD11 ILE A  46      12.549   4.059  -6.860  1.00 74.64           H  
ATOM    749 HD12 ILE A  46      13.030   3.455  -8.472  1.00 74.64           H  
ATOM    750 HD13 ILE A  46      13.788   4.904  -7.761  1.00 74.64           H  
ATOM    751  N   LYS A  47      14.933   6.955 -11.754  1.00 79.55           N  
ATOM    752  H   LYS A  47      15.562   6.396 -11.195  1.00 79.55           H  
ATOM    753  CA  LYS A  47      15.464   7.600 -12.952  1.00 79.55           C  
ATOM    754  HA  LYS A  47      14.728   8.326 -13.296  1.00 79.55           H  
ATOM    755  C   LYS A  47      15.681   6.597 -14.072  1.00 79.55           C  
ATOM    756  CB  LYS A  47      16.758   8.353 -12.624  1.00 79.55           C  
ATOM    757  HB2 LYS A  47      17.239   8.654 -13.554  1.00 79.55           H  
ATOM    758  HB3 LYS A  47      17.430   7.682 -12.089  1.00 79.55           H  
ATOM    759  O   LYS A  47      16.207   5.509 -13.853  1.00 79.55           O  
ATOM    760  CG  LYS A  47      16.505   9.612 -11.786  1.00 79.55           C  
ATOM    761  HG2 LYS A  47      15.901   9.376 -10.910  1.00 79.55           H  
ATOM    762  HG3 LYS A  47      15.957  10.336 -12.390  1.00 79.55           H  
ATOM    763  CD  LYS A  47      17.844  10.202 -11.334  1.00 79.55           C  
ATOM    764  HD2 LYS A  47      18.337   9.483 -10.680  1.00 79.55           H  
ATOM    765  HD3 LYS A  47      18.473  10.403 -12.202  1.00 79.55           H  
ATOM    766  CE  LYS A  47      17.592  11.494 -10.569  1.00 79.55           C  
ATOM    767  HE2 LYS A  47      17.144  12.244 -11.222  1.00 79.55           H  
ATOM    768  HE3 LYS A  47      16.858  11.295  -9.788  1.00 79.55           H  
ATOM    769  NZ  LYS A  47      18.815  12.023  -9.932  1.00 79.55           N  
ATOM    770  HZ1 LYS A  47      19.259  11.314  -9.366  1.00 79.55           H  
ATOM    771  HZ2 LYS A  47      19.441  12.496 -10.569  1.00 79.55           H  
ATOM    772  HZ3 LYS A  47      18.479  12.673  -9.236  1.00 79.55           H  
ATOM    773  N   SER A  48      15.358   7.000 -15.294  1.00 80.87           N  
ATOM    774  H   SER A  48      14.928   7.909 -15.389  1.00 80.87           H  
ATOM    775  CA  SER A  48      15.706   6.269 -16.516  1.00 80.87           C  
ATOM    776  HA  SER A  48      16.501   5.553 -16.302  1.00 80.87           H  
ATOM    777  C   SER A  48      16.200   7.236 -17.580  1.00 80.87           C  
ATOM    778  CB  SER A  48      14.499   5.498 -17.050  1.00 80.87           C  
ATOM    779  HB2 SER A  48      13.742   6.210 -17.378  1.00 80.87           H  
ATOM    780  HB3 SER A  48      14.092   4.859 -16.266  1.00 80.87           H  
ATOM    781  O   SER A  48      15.790   8.387 -17.600  1.00 80.87           O  
ATOM    782  OG  SER A  48      14.874   4.703 -18.157  1.00 80.87           O  
ATOM    783  HG  SER A  48      14.065   4.401 -18.576  1.00 80.87           H  
ATOM    784  N   LYS A  49      17.051   6.776 -18.499  1.00 81.94           N  
ATOM    785  H   LYS A  49      17.289   5.795 -18.460  1.00 81.94           H  
ATOM    786  CA  LYS A  49      17.383   7.538 -19.718  1.00 81.94           C  
ATOM    787  HA  LYS A  49      17.517   8.592 -19.473  1.00 81.94           H  
ATOM    788  C   LYS A  49      16.263   7.497 -20.760  1.00 81.94           C  
ATOM    789  CB  LYS A  49      18.678   7.007 -20.339  1.00 81.94           C  
ATOM    790  HB2 LYS A  49      18.817   7.483 -21.309  1.00 81.94           H  
ATOM    791  HB3 LYS A  49      18.595   5.931 -20.496  1.00 81.94           H  
ATOM    792  O   LYS A  49      16.269   8.294 -21.688  1.00 81.94           O  
ATOM    793  CG  LYS A  49      19.897   7.320 -19.467  1.00 81.94           C  
ATOM    794  HG2 LYS A  49      19.813   6.810 -18.507  1.00 81.94           H  
ATOM    795  HG3 LYS A  49      19.946   8.396 -19.301  1.00 81.94           H  
ATOM    796  CD  LYS A  49      21.176   6.874 -20.177  1.00 81.94           C  
ATOM    797  HD2 LYS A  49      21.231   7.366 -21.148  1.00 81.94           H  
ATOM    798  HD3 LYS A  49      21.148   5.794 -20.324  1.00 81.94           H  
ATOM    799  CE  LYS A  49      22.393   7.259 -19.334  1.00 81.94           C  
ATOM    800  HE2 LYS A  49      22.353   8.333 -19.151  1.00 81.94           H  
ATOM    801  HE3 LYS A  49      22.327   6.752 -18.372  1.00 81.94           H  
ATOM    802  NZ  LYS A  49      23.654   6.903 -20.029  1.00 81.94           N  
ATOM    803  HZ1 LYS A  49      23.706   7.383 -20.916  1.00 81.94           H  
ATOM    804  HZ2 LYS A  49      23.694   5.909 -20.205  1.00 81.94           H  
ATOM    805  HZ3 LYS A  49      24.455   7.170 -19.475  1.00 81.94           H  
ATOM    806  N   GLU A  50      15.355   6.538 -20.620  1.00 81.03           N  
ATOM    807  H   GLU A  50      15.382   5.967 -19.788  1.00 81.03           H  
ATOM    808  CA  GLU A  50      14.268   6.298 -21.560  1.00 81.03           C  
ATOM    809  HA  GLU A  50      14.606   6.506 -22.575  1.00 81.03           H  
ATOM    810  C   GLU A  50      13.101   7.226 -21.247  1.00 81.03           C  
ATOM    811  CB  GLU A  50      13.834   4.825 -21.486  1.00 81.03           C  
ATOM    812  HB2 GLU A  50      13.453   4.614 -20.486  1.00 81.03           H  
ATOM    813  HB3 GLU A  50      13.019   4.655 -22.190  1.00 81.03           H  
ATOM    814  O   GLU A  50      12.639   7.254 -20.108  1.00 81.03           O  
ATOM    815  CG  GLU A  50      14.977   3.839 -21.784  1.00 81.03           C  
ATOM    816  HG2 GLU A  50      14.594   2.828 -21.640  1.00 81.03           H  
ATOM    817  HG3 GLU A  50      15.781   3.976 -21.060  1.00 81.03           H  
ATOM    818  CD  GLU A  50      15.536   3.950 -23.210  1.00 81.03           C  
ATOM    819  OE1 GLU A  50      16.635   3.409 -23.462  1.00 81.03           O  
ATOM    820  OE2 GLU A  50      14.832   4.431 -24.123  1.00 81.03           O  
ATOM    821  N   GLU A  51      12.647   7.960 -22.259  1.00 88.56           N  
ATOM    822  H   GLU A  51      13.094   7.862 -23.160  1.00 88.56           H  
ATOM    823  CA  GLU A  51      11.347   8.627 -22.263  1.00 88.56           C  
ATOM    824  HA  GLU A  51      11.164   9.106 -21.301  1.00 88.56           H  
ATOM    825  C   GLU A  51      10.272   7.579 -22.536  1.00 88.56           C  
ATOM    826  CB  GLU A  51      11.318   9.680 -23.381  1.00 88.56           C  
ATOM    827  HB2 GLU A  51      11.326   9.174 -24.346  1.00 88.56           H  
ATOM    828  HB3 GLU A  51      12.223  10.286 -23.336  1.00 88.56           H  
ATOM    829  O   GLU A  51      10.409   6.789 -23.476  1.00 88.56           O  
ATOM    830  CG  GLU A  51      10.087  10.594 -23.303  1.00 88.56           C  
ATOM    831  HG2 GLU A  51       9.192   9.995 -23.472  1.00 88.56           H  
ATOM    832  HG3 GLU A  51      10.023  11.020 -22.301  1.00 88.56           H  
ATOM    833  CD  GLU A  51      10.133  11.726 -24.341  1.00 88.56           C  
ATOM    834  OE1 GLU A  51       9.284  12.634 -24.243  1.00 88.56           O  
ATOM    835  OE2 GLU A  51      10.965  11.663 -25.285  1.00 88.56           O  
ATOM    836  N   ILE A  52       9.196   7.574 -21.755  1.00 89.05           N  
ATOM    837  H   ILE A  52       9.084   8.280 -21.042  1.00 89.05           H  
ATOM    838  CA  ILE A  52       8.079   6.673 -22.025  1.00 89.05           C  
ATOM    839  HA  ILE A  52       8.454   5.781 -22.526  1.00 89.05           H  
ATOM    840  C   ILE A  52       7.131   7.383 -22.985  1.00 89.05           C  
ATOM    841  CB  ILE A  52       7.410   6.190 -20.729  1.00 89.05           C  
ATOM    842  HB  ILE A  52       7.046   7.056 -20.176  1.00 89.05           H  
ATOM    843  O   ILE A  52       6.489   8.372 -22.629  1.00 89.05           O  
ATOM    844  CG1 ILE A  52       8.451   5.437 -19.872  1.00 89.05           C  
ATOM    845 HG12 ILE A  52       8.807   4.562 -20.417  1.00 89.05           H  
ATOM    846 HG13 ILE A  52       9.306   6.090 -19.699  1.00 89.05           H  
ATOM    847  CG2 ILE A  52       6.228   5.270 -21.079  1.00 89.05           C  
ATOM    848 HG21 ILE A  52       5.743   4.906 -20.173  1.00 89.05           H  
ATOM    849 HG22 ILE A  52       5.480   5.813 -21.659  1.00 89.05           H  
ATOM    850 HG23 ILE A  52       6.584   4.416 -21.655  1.00 89.05           H  
ATOM    851  CD1 ILE A  52       7.942   4.996 -18.499  1.00 89.05           C  
ATOM    852 HD11 ILE A  52       8.789   4.685 -17.887  1.00 89.05           H  
ATOM    853 HD12 ILE A  52       7.423   5.818 -18.006  1.00 89.05           H  
ATOM    854 HD13 ILE A  52       7.269   4.147 -18.613  1.00 89.05           H  
ATOM    855  N   LYS A  53       7.068   6.859 -24.209  1.00 84.00           N  
ATOM    856  H   LYS A  53       7.646   6.053 -24.396  1.00 84.00           H  
ATOM    857  CA  LYS A  53       6.129   7.274 -25.257  1.00 84.00           C  
ATOM    858  HA  LYS A  53       5.652   8.208 -24.959  1.00 84.00           H  
ATOM    859  C   LYS A  53       5.005   6.249 -25.389  1.00 84.00           C  
ATOM    860  CB  LYS A  53       6.876   7.527 -26.580  1.00 84.00           C  
ATOM    861  HB2 LYS A  53       7.373   6.614 -26.906  1.00 84.00           H  
ATOM    862  HB3 LYS A  53       6.161   7.827 -27.345  1.00 84.00           H  
ATOM    863  O   LYS A  53       5.102   5.137 -24.868  1.00 84.00           O  
ATOM    864  CG  LYS A  53       7.907   8.646 -26.387  1.00 84.00           C  
ATOM    865  HG2 LYS A  53       8.668   8.311 -25.682  1.00 84.00           H  
ATOM    866  HG3 LYS A  53       7.400   9.510 -25.957  1.00 84.00           H  
ATOM    867  CD  LYS A  53       8.603   9.080 -27.680  1.00 84.00           C  
ATOM    868  HD2 LYS A  53       9.137   8.239 -28.123  1.00 84.00           H  
ATOM    869  HD3 LYS A  53       7.871   9.484 -28.378  1.00 84.00           H  
ATOM    870  CE  LYS A  53       9.573  10.162 -27.213  1.00 84.00           C  
ATOM    871  HE2 LYS A  53      10.271   9.725 -26.499  1.00 84.00           H  
ATOM    872  HE3 LYS A  53       9.010  10.909 -26.653  1.00 84.00           H  
ATOM    873  NZ  LYS A  53      10.323  10.844 -28.281  1.00 84.00           N  
ATOM    874  HZ1 LYS A  53       9.684  11.336 -28.889  1.00 84.00           H  
ATOM    875  HZ2 LYS A  53      10.902  10.193 -28.792  1.00 84.00           H  
ATOM    876  HZ3 LYS A  53      10.900  11.522 -27.803  1.00 84.00           H  
ATOM    877  N   ASP A  54       3.926   6.645 -26.054  1.00 83.46           N  
ATOM    878  H   ASP A  54       3.961   7.543 -26.515  1.00 83.46           H  
ATOM    879  CA  ASP A  54       2.780   5.796 -26.403  1.00 83.46           C  
ATOM    880  HA  ASP A  54       2.092   6.436 -26.955  1.00 83.46           H  
ATOM    881  C   ASP A  54       1.968   5.247 -25.215  1.00 83.46           C  
ATOM    882  CB  ASP A  54       3.208   4.687 -27.384  1.00 83.46           C  
ATOM    883  HB2 ASP A  54       3.766   3.924 -26.841  1.00 83.46           H  
ATOM    884  HB3 ASP A  54       2.317   4.214 -27.796  1.00 83.46           H  
ATOM    885  O   ASP A  54       1.105   4.397 -25.411  1.00 83.46           O  
ATOM    886  CG  ASP A  54       4.057   5.208 -28.547  1.00 83.46           C  
ATOM    887  OD1 ASP A  54       3.709   6.278 -29.088  1.00 83.46           O  
ATOM    888  OD2 ASP A  54       5.066   4.539 -28.871  1.00 83.46           O  
ATOM    889  N   CYS A  55       2.192   5.732 -23.990  1.00 90.21           N  
ATOM    890  H   CYS A  55       2.915   6.431 -23.898  1.00 90.21           H  
ATOM    891  CA  CYS A  55       1.438   5.365 -22.780  1.00 90.21           C  
ATOM    892  HA  CYS A  55       0.651   4.658 -23.041  1.00 90.21           H  
ATOM    893  C   CYS A  55       0.706   6.568 -22.171  1.00 90.21           C  
ATOM    894  CB  CYS A  55       2.356   4.670 -21.761  1.00 90.21           C  
ATOM    895  HB2 CYS A  55       3.163   5.344 -21.476  1.00 90.21           H  
ATOM    896  HB3 CYS A  55       1.778   4.428 -20.868  1.00 90.21           H  
ATOM    897  O   CYS A  55       0.623   6.672 -20.954  1.00 90.21           O  
ATOM    898  SG  CYS A  55       3.032   3.138 -22.449  1.00 90.21           S  
ATOM    899  HG  CYS A  55       3.681   3.717 -23.463  1.00 90.21           H  
ATOM    900  N   GLU A  56       0.208   7.484 -23.002  1.00 87.08           N  
ATOM    901  H   GLU A  56       0.326   7.346 -23.996  1.00 87.08           H  
ATOM    902  CA  GLU A  56      -0.379   8.772 -22.588  1.00 87.08           C  
ATOM    903  HA  GLU A  56       0.370   9.365 -22.063  1.00 87.08           H  
ATOM    904  C   GLU A  56      -1.593   8.639 -21.656  1.00 87.08           C  
ATOM    905  CB  GLU A  56      -0.828   9.536 -23.841  1.00 87.08           C  
ATOM    906  HB2 GLU A  56      -1.564   8.926 -24.365  1.00 87.08           H  
ATOM    907  HB3 GLU A  56      -1.302  10.468 -23.535  1.00 87.08           H  
ATOM    908  O   GLU A  56      -1.946   9.587 -20.957  1.00 87.08           O  
ATOM    909  CG  GLU A  56       0.331   9.866 -24.795  1.00 87.08           C  
ATOM    910  HG2 GLU A  56       1.026  10.531 -24.283  1.00 87.08           H  
ATOM    911  HG3 GLU A  56       0.866   8.949 -25.042  1.00 87.08           H  
ATOM    912  CD  GLU A  56      -0.139  10.516 -26.105  1.00 87.08           C  
ATOM    913  OE1 GLU A  56       0.751  10.761 -26.950  1.00 87.08           O  
ATOM    914  OE2 GLU A  56      -1.364  10.704 -26.276  1.00 87.08           O  
ATOM    915  N   ASP A  57      -2.235   7.471 -21.631  1.00 88.51           N  
ATOM    916  H   ASP A  57      -1.897   6.721 -22.217  1.00 88.51           H  
ATOM    917  CA  ASP A  57      -3.320   7.141 -20.708  1.00 88.51           C  
ATOM    918  HA  ASP A  57      -4.019   7.977 -20.683  1.00 88.51           H  
ATOM    919  C   ASP A  57      -2.838   6.933 -19.263  1.00 88.51           C  
ATOM    920  CB  ASP A  57      -4.081   5.915 -21.253  1.00 88.51           C  
ATOM    921  HB2 ASP A  57      -4.907   5.700 -20.576  1.00 88.51           H  
ATOM    922  HB3 ASP A  57      -4.519   6.185 -22.214  1.00 88.51           H  
ATOM    923  O   ASP A  57      -3.602   7.155 -18.330  1.00 88.51           O  
ATOM    924  CG  ASP A  57      -3.248   4.631 -21.455  1.00 88.51           C  
ATOM    925  OD1 ASP A  57      -2.248   4.651 -22.229  1.00 88.51           O  
ATOM    926  OD2 ASP A  57      -3.660   3.573 -20.924  1.00 88.51           O  
ATOM    927  N   LEU A  58      -1.572   6.553 -19.074  1.00 93.44           N  
ATOM    928  H   LEU A  58      -0.996   6.451 -19.897  1.00 93.44           H  
ATOM    929  CA  LEU A  58      -1.003   6.176 -17.777  1.00 93.44           C  
ATOM    930  HA  LEU A  58      -1.764   6.289 -17.005  1.00 93.44           H  
ATOM    931  C   LEU A  58       0.198   7.036 -17.370  1.00 93.44           C  
ATOM    932  CB  LEU A  58      -0.603   4.696 -17.877  1.00 93.44           C  
ATOM    933  HB2 LEU A  58       0.261   4.616 -18.536  1.00 93.44           H  
ATOM    934  HB3 LEU A  58      -1.423   4.146 -18.341  1.00 93.44           H  
ATOM    935  O   LEU A  58       0.439   7.244 -16.184  1.00 93.44           O  
ATOM    936  CG  LEU A  58      -0.277   4.026 -16.532  1.00 93.44           C  
ATOM    937  HG  LEU A  58       0.524   4.557 -16.018  1.00 93.44           H  
ATOM    938  CD1 LEU A  58      -1.514   3.953 -15.634  1.00 93.44           C  
ATOM    939 HD11 LEU A  58      -2.381   3.623 -16.207  1.00 93.44           H  
ATOM    940 HD12 LEU A  58      -1.727   4.933 -15.207  1.00 93.44           H  
ATOM    941 HD13 LEU A  58      -1.367   3.247 -14.817  1.00 93.44           H  
ATOM    942  CD2 LEU A  58       0.199   2.605 -16.826  1.00 93.44           C  
ATOM    943 HD21 LEU A  58       1.080   2.630 -17.467  1.00 93.44           H  
ATOM    944 HD22 LEU A  58      -0.594   2.063 -17.342  1.00 93.44           H  
ATOM    945 HD23 LEU A  58       0.427   2.085 -15.896  1.00 93.44           H  
ATOM    946  N   VAL A  59       0.969   7.516 -18.345  1.00 95.44           N  
ATOM    947  H   VAL A  59       0.683   7.343 -19.298  1.00 95.44           H  
ATOM    948  CA  VAL A  59       2.187   8.300 -18.150  1.00 95.44           C  
ATOM    949  HA  VAL A  59       2.365   8.387 -17.078  1.00 95.44           H  
ATOM    950  C   VAL A  59       1.987   9.692 -18.726  1.00 95.44           C  
ATOM    951  CB  VAL A  59       3.433   7.629 -18.754  1.00 95.44           C  
ATOM    952  HB  VAL A  59       3.368   7.628 -19.842  1.00 95.44           H  
ATOM    953  O   VAL A  59       1.775   9.851 -19.925  1.00 95.44           O  
ATOM    954  CG1 VAL A  59       4.694   8.399 -18.333  1.00 95.44           C  
ATOM    955 HG11 VAL A  59       5.584   7.895 -18.709  1.00 95.44           H  
ATOM    956 HG12 VAL A  59       4.749   8.464 -17.247  1.00 95.44           H  
ATOM    957 HG13 VAL A  59       4.672   9.404 -18.754  1.00 95.44           H  
ATOM    958  CG2 VAL A  59       3.572   6.175 -18.283  1.00 95.44           C  
ATOM    959 HG21 VAL A  59       4.550   5.785 -18.565  1.00 95.44           H  
ATOM    960 HG22 VAL A  59       2.798   5.565 -18.748  1.00 95.44           H  
ATOM    961 HG23 VAL A  59       3.464   6.113 -17.200  1.00 95.44           H  
ATOM    962  N   LYS A  60       2.091  10.699 -17.862  1.00 95.86           N  
ATOM    963  H   LYS A  60       2.285  10.464 -16.899  1.00 95.86           H  
ATOM    964  CA  LYS A  60       1.922  12.114 -18.195  1.00 95.86           C  
ATOM    965  HA  LYS A  60       1.629  12.221 -19.240  1.00 95.86           H  
ATOM    966  C   LYS A  60       3.234  12.869 -18.034  1.00 95.86           C  
ATOM    967  CB  LYS A  60       0.816  12.718 -17.321  1.00 95.86           C  
ATOM    968  HB2 LYS A  60       1.129  12.676 -16.278  1.00 95.86           H  
ATOM    969  HB3 LYS A  60       0.701  13.759 -17.622  1.00 95.86           H  
ATOM    970  O   LYS A  60       4.016  12.589 -17.120  1.00 95.86           O  
ATOM    971  CG  LYS A  60      -0.563  12.053 -17.439  1.00 95.86           C  
ATOM    972  HG2 LYS A  60      -1.256  12.586 -16.789  1.00 95.86           H  
ATOM    973  HG3 LYS A  60      -0.519  11.011 -17.121  1.00 95.86           H  
ATOM    974  CD  LYS A  60      -1.062  12.140 -18.881  1.00 95.86           C  
ATOM    975  HD2 LYS A  60      -0.853  13.138 -19.264  1.00 95.86           H  
ATOM    976  HD3 LYS A  60      -0.526  11.416 -19.495  1.00 95.86           H  
ATOM    977  CE  LYS A  60      -2.561  11.889 -18.992  1.00 95.86           C  
ATOM    978  HE2 LYS A  60      -2.786  10.871 -18.676  1.00 95.86           H  
ATOM    979  HE3 LYS A  60      -3.083  12.597 -18.348  1.00 95.86           H  
ATOM    980  NZ  LYS A  60      -2.959  12.096 -20.400  1.00 95.86           N  
ATOM    981  HZ1 LYS A  60      -3.962  12.081 -20.515  1.00 95.86           H  
ATOM    982  HZ2 LYS A  60      -2.553  11.353 -20.950  1.00 95.86           H  
ATOM    983  HZ3 LYS A  60      -2.591  12.976 -20.730  1.00 95.86           H  
ATOM    984  N   ASN A  61       3.503  13.834 -18.902  1.00 94.92           N  
ATOM    985  H   ASN A  61       2.783  14.097 -19.560  1.00 94.92           H  
ATOM    986  CA  ASN A  61       4.658  14.708 -18.754  1.00 94.92           C  
ATOM    987  HA  ASN A  61       5.509  14.101 -18.447  1.00 94.92           H  
ATOM    988  C   ASN A  61       4.397  15.743 -17.655  1.00 94.92           C  
ATOM    989  CB  ASN A  61       5.004  15.357 -20.102  1.00 94.92           C  
ATOM    990  HB2 ASN A  61       4.294  16.153 -20.325  1.00 94.92           H  
ATOM    991  HB3 ASN A  61       4.919  14.610 -20.891  1.00 94.92           H  
ATOM    992  O   ASN A  61       3.310  16.301 -17.542  1.00 94.92           O  
ATOM    993  CG  ASN A  61       6.415  15.926 -20.104  1.00 94.92           C  
ATOM    994  ND2 ASN A  61       7.262  15.455 -20.989  1.00 94.92           N  
ATOM    995 HD21 ASN A  61       8.178  15.879 -21.021  1.00 94.92           H  
ATOM    996 HD22 ASN A  61       6.950  14.815 -21.705  1.00 94.92           H  
ATOM    997  OD1 ASN A  61       6.805  16.736 -19.270  1.00 94.92           O  
ATOM    998  N   SER A  62       5.422  16.060 -16.865  1.00 95.93           N  
ATOM    999  H   SER A  62       6.276  15.531 -16.965  1.00 95.93           H  
ATOM   1000  CA  SER A  62       5.358  17.139 -15.875  1.00 95.93           C  
ATOM   1001  HA  SER A  62       4.625  16.862 -15.117  1.00 95.93           H  
ATOM   1002  C   SER A  62       4.914  18.498 -16.435  1.00 95.93           C  
ATOM   1003  CB  SER A  62       6.715  17.282 -15.196  1.00 95.93           C  
ATOM   1004  HB2 SER A  62       6.680  18.099 -14.476  1.00 95.93           H  
ATOM   1005  HB3 SER A  62       6.921  16.354 -14.662  1.00 95.93           H  
ATOM   1006  O   SER A  62       4.346  19.284 -15.684  1.00 95.93           O  
ATOM   1007  OG  SER A  62       7.753  17.515 -16.133  1.00 95.93           O  
ATOM   1008  HG  SER A  62       7.423  17.329 -17.015  1.00 95.93           H  
ATOM   1009  N   SER A  63       5.118  18.772 -17.730  1.00 96.45           N  
ATOM   1010  H   SER A  63       5.551  18.077 -18.321  1.00 96.45           H  
ATOM   1011  CA  SER A  63       4.647  20.003 -18.384  1.00 96.45           C  
ATOM   1012  HA  SER A  63       4.987  20.858 -17.799  1.00 96.45           H  
ATOM   1013  C   SER A  63       3.122  20.115 -18.489  1.00 96.45           C  
ATOM   1014  CB  SER A  63       5.254  20.114 -19.786  1.00 96.45           C  
ATOM   1015  HB2 SER A  63       6.340  20.151 -19.700  1.00 96.45           H  
ATOM   1016  HB3 SER A  63       4.912  21.034 -20.262  1.00 96.45           H  
ATOM   1017  O   SER A  63       2.617  21.207 -18.724  1.00 96.45           O  
ATOM   1018  OG  SER A  63       4.895  19.004 -20.589  1.00 96.45           O  
ATOM   1019  HG  SER A  63       3.961  19.055 -20.805  1.00 96.45           H  
ATOM   1020  N   GLU A  64       2.385  19.014 -18.322  1.00 97.40           N  
ATOM   1021  H   GLU A  64       2.849  18.133 -18.150  1.00 97.40           H  
ATOM   1022  CA  GLU A  64       0.913  18.986 -18.339  1.00 97.40           C  
ATOM   1023  HA  GLU A  64       0.550  19.676 -19.100  1.00 97.40           H  
ATOM   1024  C   GLU A  64       0.300  19.439 -17.000  1.00 97.40           C  
ATOM   1025  CB  GLU A  64       0.422  17.574 -18.713  1.00 97.40           C  
ATOM   1026  HB2 GLU A  64      -0.667  17.557 -18.676  1.00 97.40           H  
ATOM   1027  HB3 GLU A  64       0.792  16.861 -17.976  1.00 97.40           H  
ATOM   1028  O   GLU A  64      -0.924  19.520 -16.865  1.00 97.40           O  
ATOM   1029  CG  GLU A  64       0.861  17.131 -20.118  1.00 97.40           C  
ATOM   1030  HG2 GLU A  64       0.381  17.770 -20.859  1.00 97.40           H  
ATOM   1031  HG3 GLU A  64       1.939  17.257 -20.222  1.00 97.40           H  
ATOM   1032  CD  GLU A  64       0.500  15.660 -20.379  1.00 97.40           C  
ATOM   1033  OE1 GLU A  64       1.443  14.834 -20.422  1.00 97.40           O  
ATOM   1034  OE2 GLU A  64      -0.702  15.336 -20.487  1.00 97.40           O  
ATOM   1035  N   PHE A  65       1.134  19.753 -16.001  1.00 97.75           N  
ATOM   1036  H   PHE A  65       2.128  19.730 -16.179  1.00 97.75           H  
ATOM   1037  CA  PHE A  65       0.701  20.091 -14.650  1.00 97.75           C  
ATOM   1038  HA  PHE A  65      -0.383  20.208 -14.653  1.00 97.75           H  
ATOM   1039  C   PHE A  65       1.302  21.401 -14.143  1.00 97.75           C  
ATOM   1040  CB  PHE A  65       1.047  18.962 -13.673  1.00 97.75           C  
ATOM   1041  HB2 PHE A  65       0.678  19.255 -12.690  1.00 97.75           H  
ATOM   1042  HB3 PHE A  65       2.131  18.870 -13.606  1.00 97.75           H  
ATOM   1043  O   PHE A  65       2.396  21.812 -14.524  1.00 97.75           O  
ATOM   1044  CG  PHE A  65       0.462  17.611 -14.015  1.00 97.75           C  
ATOM   1045  CD1 PHE A  65      -0.746  17.173 -13.440  1.00 97.75           C  
ATOM   1046  HD1 PHE A  65      -1.268  17.800 -12.732  1.00 97.75           H  
ATOM   1047  CD2 PHE A  65       1.147  16.783 -14.914  1.00 97.75           C  
ATOM   1048  HD2 PHE A  65       2.074  17.112 -15.359  1.00 97.75           H  
ATOM   1049  CE1 PHE A  65      -1.278  15.918 -13.787  1.00 97.75           C  
ATOM   1050  HE1 PHE A  65      -2.205  15.576 -13.352  1.00 97.75           H  
ATOM   1051  CE2 PHE A  65       0.622  15.533 -15.252  1.00 97.75           C  
ATOM   1052  HE2 PHE A  65       1.179  14.922 -15.947  1.00 97.75           H  
ATOM   1053  CZ  PHE A  65      -0.596  15.098 -14.703  1.00 97.75           C  
ATOM   1054  HZ  PHE A  65      -0.997  14.132 -14.971  1.00 97.75           H  
ATOM   1055  N   LYS A  66       0.606  22.013 -13.184  1.00 97.16           N  
ATOM   1056  H   LYS A  66      -0.300  21.627 -12.962  1.00 97.16           H  
ATOM   1057  CA  LYS A  66       1.133  23.081 -12.323  1.00 97.16           C  
ATOM   1058  HA  LYS A  66       2.178  23.253 -12.584  1.00 97.16           H  
ATOM   1059  C   LYS A  66       1.105  22.638 -10.860  1.00 97.16           C  
ATOM   1060  CB  LYS A  66       0.374  24.395 -12.584  1.00 97.16           C  
ATOM   1061  HB2 LYS A  66       0.823  25.186 -11.984  1.00 97.16           H  
ATOM   1062  HB3 LYS A  66       0.483  24.659 -13.636  1.00 97.16           H  
ATOM   1063  O   LYS A  66       0.120  22.049 -10.420  1.00 97.16           O  
ATOM   1064  CG  LYS A  66      -1.119  24.295 -12.243  1.00 97.16           C  
ATOM   1065  HG2 LYS A  66      -1.225  24.073 -11.181  1.00 97.16           H  
ATOM   1066  HG3 LYS A  66      -1.569  23.485 -12.818  1.00 97.16           H  
ATOM   1067  CD  LYS A  66      -1.891  25.583 -12.537  1.00 97.16           C  
ATOM   1068  HD2 LYS A  66      -1.467  26.410 -11.969  1.00 97.16           H  
ATOM   1069  HD3 LYS A  66      -1.859  25.798 -13.605  1.00 97.16           H  
ATOM   1070  CE  LYS A  66      -3.320  25.296 -12.085  1.00 97.16           C  
ATOM   1071  HE2 LYS A  66      -3.304  25.042 -11.025  1.00 97.16           H  
ATOM   1072  HE3 LYS A  66      -3.675  24.408 -12.609  1.00 97.16           H  
ATOM   1073  NZ  LYS A  66      -4.273  26.404 -12.308  1.00 97.16           N  
ATOM   1074  HZ1 LYS A  66      -4.368  26.601 -13.294  1.00 97.16           H  
ATOM   1075  HZ2 LYS A  66      -5.166  26.092 -11.956  1.00 97.16           H  
ATOM   1076  HZ3 LYS A  66      -3.992  27.232 -11.804  1.00 97.16           H  
ATOM   1077  N   GLU A  67       2.160  22.917 -10.098  1.00 95.57           N  
ATOM   1078  H   GLU A  67       2.934  23.426 -10.503  1.00 95.57           H  
ATOM   1079  CA  GLU A  67       2.158  22.713  -8.642  1.00 95.57           C  
ATOM   1080  HA  GLU A  67       1.717  21.739  -8.429  1.00 95.57           H  
ATOM   1081  C   GLU A  67       1.273  23.782  -7.982  1.00 95.57           C  
ATOM   1082  CB  GLU A  67       3.603  22.685  -8.097  1.00 95.57           C  
ATOM   1083  HB2 GLU A  67       4.147  21.928  -8.663  1.00 95.57           H  
ATOM   1084  HB3 GLU A  67       4.082  23.649  -8.270  1.00 95.57           H  
ATOM   1085  O   GLU A  67       1.423  24.970  -8.259  1.00 95.57           O  
ATOM   1086  CG  GLU A  67       3.680  22.339  -6.594  1.00 95.57           C  
ATOM   1087  HG2 GLU A  67       2.996  21.513  -6.400  1.00 95.57           H  
ATOM   1088  HG3 GLU A  67       3.332  23.196  -6.018  1.00 95.57           H  
ATOM   1089  CD  GLU A  67       5.089  21.915  -6.114  1.00 95.57           C  
ATOM   1090  OE1 GLU A  67       5.507  22.315  -4.996  1.00 95.57           O  
ATOM   1091  OE2 GLU A  67       5.716  21.083  -6.812  1.00 95.57           O  
ATOM   1092  N   ILE A  68       0.323  23.358  -7.145  1.00 94.66           N  
ATOM   1093  H   ILE A  68       0.256  22.364  -6.980  1.00 94.66           H  
ATOM   1094  CA  ILE A  68      -0.670  24.231  -6.492  1.00 94.66           C  
ATOM   1095  HA  ILE A  68      -0.501  25.256  -6.821  1.00 94.66           H  
ATOM   1096  C   ILE A  68      -0.524  24.277  -4.965  1.00 94.66           C  
ATOM   1097  CB  ILE A  68      -2.114  23.858  -6.906  1.00 94.66           C  
ATOM   1098  HB  ILE A  68      -2.785  24.551  -6.400  1.00 94.66           H  
ATOM   1099  O   ILE A  68      -1.247  25.016  -4.303  1.00 94.66           O  
ATOM   1100  CG1 ILE A  68      -2.491  22.424  -6.475  1.00 94.66           C  
ATOM   1101 HG12 ILE A  68      -1.983  21.700  -7.112  1.00 94.66           H  
ATOM   1102 HG13 ILE A  68      -2.169  22.268  -5.446  1.00 94.66           H  
ATOM   1103  CG2 ILE A  68      -2.316  24.053  -8.419  1.00 94.66           C  
ATOM   1104 HG21 ILE A  68      -3.376  23.987  -8.665  1.00 94.66           H  
ATOM   1105 HG22 ILE A  68      -1.947  25.036  -8.712  1.00 94.66           H  
ATOM   1106 HG23 ILE A  68      -1.769  23.288  -8.969  1.00 94.66           H  
ATOM   1107  CD1 ILE A  68      -3.995  22.145  -6.517  1.00 94.66           C  
ATOM   1108 HD11 ILE A  68      -4.524  22.878  -5.907  1.00 94.66           H  
ATOM   1109 HD12 ILE A  68      -4.186  21.152  -6.110  1.00 94.66           H  
ATOM   1110 HD13 ILE A  68      -4.370  22.190  -7.539  1.00 94.66           H  
ATOM   1111  N   GLY A  69       0.386  23.488  -4.391  1.00 89.74           N  
ATOM   1112  H   GLY A  69       0.942  22.881  -4.976  1.00 89.74           H  
ATOM   1113  CA  GLY A  69       0.629  23.457  -2.952  1.00 89.74           C  
ATOM   1114  HA2 GLY A  69       1.282  24.286  -2.679  1.00 89.74           H  
ATOM   1115  HA3 GLY A  69      -0.314  23.577  -2.419  1.00 89.74           H  
ATOM   1116  C   GLY A  69       1.277  22.156  -2.495  1.00 89.74           C  
ATOM   1117  O   GLY A  69       1.726  21.349  -3.308  1.00 89.74           O  
ATOM   1118  N   ARG A  70       1.308  21.941  -1.179  1.00 85.04           N  
ATOM   1119  H   ARG A  70       0.875  22.616  -0.566  1.00 85.04           H  
ATOM   1120  CA  ARG A  70       1.819  20.717  -0.548  1.00 85.04           C  
ATOM   1121  HA  ARG A  70       1.866  19.926  -1.297  1.00 85.04           H  
ATOM   1122  C   ARG A  70       0.873  20.257   0.563  1.00 85.04           C  
ATOM   1123  CB  ARG A  70       3.236  20.940   0.003  1.00 85.04           C  
ATOM   1124  HB2 ARG A  70       3.563  20.029   0.504  1.00 85.04           H  
ATOM   1125  HB3 ARG A  70       3.222  21.749   0.732  1.00 85.04           H  
ATOM   1126  O   ARG A  70       0.217  21.113   1.161  1.00 85.04           O  
ATOM   1127  CG  ARG A  70       4.228  21.270  -1.119  1.00 85.04           C  
ATOM   1128  HG2 ARG A  70       4.194  20.486  -1.876  1.00 85.04           H  
ATOM   1129  HG3 ARG A  70       3.960  22.220  -1.582  1.00 85.04           H  
ATOM   1130  CD  ARG A  70       5.649  21.379  -0.579  1.00 85.04           C  
ATOM   1131  HD2 ARG A  70       5.934  20.417  -0.156  1.00 85.04           H  
ATOM   1132  HD3 ARG A  70       5.674  22.140   0.201  1.00 85.04           H  
ATOM   1133  NE  ARG A  70       6.572  21.743  -1.665  1.00 85.04           N  
ATOM   1134  HE  ARG A  70       6.174  21.850  -2.587  1.00 85.04           H  
ATOM   1135  NH1 ARG A  70       8.494  21.793  -0.410  1.00 85.04           N  
ATOM   1136 HH11 ARG A  70       7.948  21.533   0.399  1.00 85.04           H  
ATOM   1137 HH12 ARG A  70       9.499  21.883  -0.353  1.00 85.04           H  
ATOM   1138  NH2 ARG A  70       8.563  22.180  -2.623  1.00 85.04           N  
ATOM   1139 HH21 ARG A  70       9.566  22.296  -2.589  1.00 85.04           H  
ATOM   1140 HH22 ARG A  70       8.064  22.244  -3.499  1.00 85.04           H  
ATOM   1141  CZ  ARG A  70       7.874  21.904  -1.555  1.00 85.04           C  
ATOM   1142  N   PRO A  71       0.783  18.947   0.842  1.00 74.54           N  
ATOM   1143  CA  PRO A  71       0.071  18.451   2.014  1.00 74.54           C  
ATOM   1144  HA  PRO A  71      -0.982  18.715   1.927  1.00 74.54           H  
ATOM   1145  C   PRO A  71       0.644  19.039   3.309  1.00 74.54           C  
ATOM   1146  CB  PRO A  71       0.218  16.926   1.978  1.00 74.54           C  
ATOM   1147  HB2 PRO A  71       1.078  16.620   2.574  1.00 74.54           H  
ATOM   1148  HB3 PRO A  71      -0.685  16.421   2.324  1.00 74.54           H  
ATOM   1149  O   PRO A  71       1.854  19.227   3.427  1.00 74.54           O  
ATOM   1150  CG  PRO A  71       0.511  16.623   0.513  1.00 74.54           C  
ATOM   1151  HG2 PRO A  71      -0.422  16.584  -0.049  1.00 74.54           H  
ATOM   1152  HG3 PRO A  71       1.046  15.681   0.395  1.00 74.54           H  
ATOM   1153  CD  PRO A  71       1.330  17.834   0.078  1.00 74.54           C  
ATOM   1154  HD2 PRO A  71       1.224  17.974  -0.997  1.00 74.54           H  
ATOM   1155  HD3 PRO A  71       2.377  17.688   0.348  1.00 74.54           H  
ATOM   1156  N   ILE A  72      -0.227  19.323   4.281  1.00 66.84           N  
ATOM   1157  H   ILE A  72      -1.209  19.158   4.116  1.00 66.84           H  
ATOM   1158  CA  ILE A  72       0.179  19.766   5.629  1.00 66.84           C  
ATOM   1159  HA  ILE A  72       0.964  20.517   5.535  1.00 66.84           H  
ATOM   1160  C   ILE A  72       0.776  18.583   6.410  1.00 66.84           C  
ATOM   1161  CB  ILE A  72      -1.026  20.402   6.367  1.00 66.84           C  
ATOM   1162  HB  ILE A  72      -1.820  19.658   6.430  1.00 66.84           H  
ATOM   1163  O   ILE A  72       1.717  18.754   7.185  1.00 66.84           O  
ATOM   1164  CG1 ILE A  72      -1.561  21.626   5.581  1.00 66.84           C  
ATOM   1165 HG12 ILE A  72      -1.777  21.335   4.553  1.00 66.84           H  
ATOM   1166 HG13 ILE A  72      -0.795  22.402   5.553  1.00 66.84           H  
ATOM   1167  CG2 ILE A  72      -0.645  20.815   7.801  1.00 66.84           C  
ATOM   1168 HG21 ILE A  72       0.157  21.554   7.785  1.00 66.84           H  
ATOM   1169 HG22 ILE A  72      -1.510  21.221   8.325  1.00 66.84           H  
ATOM   1170 HG23 ILE A  72      -0.321  19.947   8.374  1.00 66.84           H  
ATOM   1171  CD1 ILE A  72      -2.855  22.226   6.148  1.00 66.84           C  
ATOM   1172 HD11 ILE A  72      -3.234  22.980   5.458  1.00 66.84           H  
ATOM   1173 HD12 ILE A  72      -3.606  21.445   6.265  1.00 66.84           H  
ATOM   1174 HD13 ILE A  72      -2.669  22.703   7.110  1.00 66.84           H  
ATOM   1175  N   HIS A  73       0.262  17.378   6.155  1.00 56.81           N  
ATOM   1176  H   HIS A  73      -0.488  17.309   5.482  1.00 56.81           H  
ATOM   1177  CA  HIS A  73       0.714  16.120   6.735  1.00 56.81           C  
ATOM   1178  HA  HIS A  73       1.583  16.308   7.364  1.00 56.81           H  
ATOM   1179  C   HIS A  73       1.143  15.163   5.616  1.00 56.81           C  
ATOM   1180  CB  HIS A  73      -0.401  15.554   7.627  1.00 56.81           C  
ATOM   1181  HB2 HIS A  73      -1.283  15.349   7.020  1.00 56.81           H  
ATOM   1182  HB3 HIS A  73      -0.069  14.612   8.063  1.00 56.81           H  
ATOM   1183  O   HIS A  73       0.474  15.045   4.593  1.00 56.81           O  
ATOM   1184  CG  HIS A  73      -0.773  16.499   8.746  1.00 56.81           C  
ATOM   1185  CD2 HIS A  73      -1.989  17.094   8.961  1.00 56.81           C  
ATOM   1186  HD2 HIS A  73      -2.883  16.943   8.374  1.00 56.81           H  
ATOM   1187  ND1 HIS A  73       0.087  16.983   9.707  1.00 56.81           N  
ATOM   1188  HD1 HIS A  73       1.068  16.759   9.793  1.00 56.81           H  
ATOM   1189  CE1 HIS A  73      -0.593  17.841  10.483  1.00 56.81           C  
ATOM   1190  HE1 HIS A  73      -0.179  18.386  11.319  1.00 56.81           H  
ATOM   1191  NE2 HIS A  73      -1.859  17.949  10.063  1.00 56.81           N  
ATOM   1192  N   GLY A  74       2.304  14.533   5.785  1.00 52.95           N  
ATOM   1193  H   GLY A  74       2.842  14.734   6.615  1.00 52.95           H  
ATOM   1194  CA  GLY A  74       2.909  13.652   4.789  1.00 52.95           C  
ATOM   1195  HA2 GLY A  74       2.427  12.675   4.840  1.00 52.95           H  
ATOM   1196  HA3 GLY A  74       2.757  14.059   3.789  1.00 52.95           H  
ATOM   1197  C   GLY A  74       4.408  13.505   5.028  1.00 52.95           C  
ATOM   1198  O   GLY A  74       5.111  14.479   5.283  1.00 52.95           O  
ATOM   1199  N   THR A  75       4.904  12.274   4.982  1.00 49.98           N  
ATOM   1200  H   THR A  75       4.284  11.498   4.802  1.00 49.98           H  
ATOM   1201  CA  THR A  75       6.294  11.912   5.311  1.00 49.98           C  
ATOM   1202  HA  THR A  75       6.655  12.574   6.098  1.00 49.98           H  
ATOM   1203  C   THR A  75       7.274  12.066   4.144  1.00 49.98           C  
ATOM   1204  CB  THR A  75       6.329  10.467   5.840  1.00 49.98           C  
ATOM   1205  HB  THR A  75       7.343  10.069   5.786  1.00 49.98           H  
ATOM   1206  O   THR A  75       8.476  11.889   4.334  1.00 49.98           O  
ATOM   1207  CG2 THR A  75       5.849  10.401   7.290  1.00 49.98           C  
ATOM   1208 HG21 THR A  75       4.822  10.761   7.363  1.00 49.98           H  
ATOM   1209 HG22 THR A  75       5.887   9.369   7.640  1.00 49.98           H  
ATOM   1210 HG23 THR A  75       6.492  11.014   7.922  1.00 49.98           H  
ATOM   1211  OG1 THR A  75       5.457   9.668   5.070  1.00 49.98           O  
ATOM   1212  HG1 THR A  75       5.670   8.740   5.193  1.00 49.98           H  
ATOM   1213  N   LEU A  76       6.786  12.409   2.950  1.00 53.95           N  
ATOM   1214  H   LEU A  76       5.804  12.637   2.902  1.00 53.95           H  
ATOM   1215  CA  LEU A  76       7.539  12.405   1.690  1.00 53.95           C  
ATOM   1216  HA  LEU A  76       8.601  12.263   1.889  1.00 53.95           H  
ATOM   1217  C   LEU A  76       7.401  13.751   0.969  1.00 53.95           C  
ATOM   1218  CB  LEU A  76       7.029  11.231   0.828  1.00 53.95           C  
ATOM   1219  HB2 LEU A  76       5.964  11.372   0.646  1.00 53.95           H  
ATOM   1220  HB3 LEU A  76       7.539  11.249  -0.136  1.00 53.95           H  
ATOM   1221  O   LEU A  76       6.477  14.507   1.285  1.00 53.95           O  
ATOM   1222  CG  LEU A  76       7.242   9.842   1.468  1.00 53.95           C  
ATOM   1223  HG  LEU A  76       6.810   9.823   2.468  1.00 53.95           H  
ATOM   1224  CD1 LEU A  76       6.536   8.767   0.646  1.00 53.95           C  
ATOM   1225 HD11 LEU A  76       6.934   8.738  -0.368  1.00 53.95           H  
ATOM   1226 HD12 LEU A  76       5.464   8.959   0.615  1.00 53.95           H  
ATOM   1227 HD13 LEU A  76       6.690   7.791   1.105  1.00 53.95           H  
ATOM   1228  CD2 LEU A  76       8.725   9.491   1.566  1.00 53.95           C  
ATOM   1229 HD21 LEU A  76       9.246  10.193   2.217  1.00 53.95           H  
ATOM   1230 HD22 LEU A  76       9.185   9.490   0.578  1.00 53.95           H  
ATOM   1231 HD23 LEU A  76       8.807   8.495   2.002  1.00 53.95           H  
ATOM   1232  N   SER A  77       8.284  14.035  -0.003  1.00 61.29           N  
ATOM   1233  H   SER A  77       9.024  13.369  -0.169  1.00 61.29           H  
ATOM   1234  CA  SER A  77       8.261  15.200  -0.917  1.00 61.29           C  
ATOM   1235  HA  SER A  77       8.253  16.103  -0.306  1.00 61.29           H  
ATOM   1236  C   SER A  77       7.006  15.253  -1.805  1.00 61.29           C  
ATOM   1237  CB  SER A  77       9.538  15.233  -1.768  1.00 61.29           C  
ATOM   1238  HB2 SER A  77      10.403  15.366  -1.119  1.00 61.29           H  
ATOM   1239  HB3 SER A  77       9.490  16.072  -2.462  1.00 61.29           H  
ATOM   1240  O   SER A  77       7.038  15.248  -3.035  1.00 61.29           O  
ATOM   1241  OG  SER A  77       9.693  14.032  -2.491  1.00 61.29           O  
ATOM   1242  HG  SER A  77      10.224  13.453  -1.938  1.00 61.29           H  
ATOM   1243  N   SER A  78       5.856  15.294  -1.152  1.00 80.01           N  
ATOM   1244  H   SER A  78       5.902  15.341  -0.144  1.00 80.01           H  
ATOM   1245  CA  SER A  78       4.553  15.311  -1.766  1.00 80.01           C  
ATOM   1246  HA  SER A  78       4.637  14.731  -2.686  1.00 80.01           H  
ATOM   1247  C   SER A  78       4.183  16.735  -2.142  1.00 80.01           C  
ATOM   1248  CB  SER A  78       3.511  14.615  -0.887  1.00 80.01           C  
ATOM   1249  HB2 SER A  78       2.526  14.731  -1.338  1.00 80.01           H  
ATOM   1250  HB3 SER A  78       3.746  13.552  -0.837  1.00 80.01           H  
ATOM   1251  O   SER A  78       4.401  17.691  -1.391  1.00 80.01           O  
ATOM   1252  OG  SER A  78       3.499  15.139   0.426  1.00 80.01           O  
ATOM   1253  HG  SER A  78       4.336  14.954   0.858  1.00 80.01           H  
ATOM   1254  N   SER A  79       3.621  16.884  -3.332  1.00 90.16           N  
ATOM   1255  H   SER A  79       3.497  16.072  -3.920  1.00 90.16           H  
ATOM   1256  CA  SER A  79       3.018  18.138  -3.755  1.00 90.16           C  
ATOM   1257  HA  SER A  79       2.811  18.730  -2.864  1.00 90.16           H  
ATOM   1258  C   SER A  79       1.668  17.886  -4.399  1.00 90.16           C  
ATOM   1259  CB  SER A  79       3.970  18.994  -4.605  1.00 90.16           C  
ATOM   1260  HB2 SER A  79       3.502  19.967  -4.755  1.00 90.16           H  
ATOM   1261  HB3 SER A  79       4.888  19.157  -4.041  1.00 90.16           H  
ATOM   1262  O   SER A  79       1.387  16.810  -4.928  1.00 90.16           O  
ATOM   1263  OG  SER A  79       4.308  18.463  -5.873  1.00 90.16           O  
ATOM   1264  HG  SER A  79       4.794  19.166  -6.311  1.00 90.16           H  
ATOM   1265  N   TYR A  80       0.797  18.880  -4.307  1.00 92.48           N  
ATOM   1266  H   TYR A  80       1.103  19.750  -3.896  1.00 92.48           H  
ATOM   1267  CA  TYR A  80      -0.439  18.894  -5.061  1.00 92.48           C  
ATOM   1268  HA  TYR A  80      -0.790  17.873  -5.208  1.00 92.48           H  
ATOM   1269  C   TYR A  80      -0.152  19.486  -6.427  1.00 92.48           C  
ATOM   1270  CB  TYR A  80      -1.519  19.672  -4.309  1.00 92.48           C  
ATOM   1271  HB2 TYR A  80      -2.413  19.715  -4.931  1.00 92.48           H  
ATOM   1272  HB3 TYR A  80      -1.161  20.690  -4.156  1.00 92.48           H  
ATOM   1273  O   TYR A  80       0.362  20.600  -6.538  1.00 92.48           O  
ATOM   1274  CG  TYR A  80      -1.912  19.085  -2.968  1.00 92.48           C  
ATOM   1275  CD1 TYR A  80      -2.104  17.695  -2.820  1.00 92.48           C  
ATOM   1276  HD1 TYR A  80      -1.959  17.025  -3.655  1.00 92.48           H  
ATOM   1277  CD2 TYR A  80      -2.108  19.942  -1.866  1.00 92.48           C  
ATOM   1278  HD2 TYR A  80      -1.964  21.006  -1.975  1.00 92.48           H  
ATOM   1279  CE1 TYR A  80      -2.492  17.172  -1.575  1.00 92.48           C  
ATOM   1280  HE1 TYR A  80      -2.628  16.110  -1.430  1.00 92.48           H  
ATOM   1281  CE2 TYR A  80      -2.502  19.417  -0.620  1.00 92.48           C  
ATOM   1282  HE2 TYR A  80      -2.649  20.076   0.223  1.00 92.48           H  
ATOM   1283  OH  TYR A  80      -3.116  17.494   0.695  1.00 92.48           O  
ATOM   1284  HH  TYR A  80      -3.228  18.131   1.404  1.00 92.48           H  
ATOM   1285  CZ  TYR A  80      -2.701  18.029  -0.479  1.00 92.48           C  
ATOM   1286  N   VAL A  81      -0.505  18.743  -7.468  1.00 95.77           N  
ATOM   1287  H   VAL A  81      -0.921  17.839  -7.297  1.00 95.77           H  
ATOM   1288  CA  VAL A  81      -0.371  19.183  -8.853  1.00 95.77           C  
ATOM   1289  HA  VAL A  81      -0.020  20.215  -8.860  1.00 95.77           H  
ATOM   1290  C   VAL A  81      -1.738  19.181  -9.520  1.00 95.77           C  
ATOM   1291  CB  VAL A  81       0.678  18.360  -9.623  1.00 95.77           C  
ATOM   1292  HB  VAL A  81       0.745  18.778 -10.627  1.00 95.77           H  
ATOM   1293  O   VAL A  81      -2.551  18.294  -9.275  1.00 95.77           O  
ATOM   1294  CG1 VAL A  81       2.070  18.485  -8.989  1.00 95.77           C  
ATOM   1295 HG11 VAL A  81       2.804  17.983  -9.619  1.00 95.77           H  
ATOM   1296 HG12 VAL A  81       2.081  18.029  -7.999  1.00 95.77           H  
ATOM   1297 HG13 VAL A  81       2.345  19.536  -8.899  1.00 95.77           H  
ATOM   1298  CG2 VAL A  81       0.326  16.875  -9.751  1.00 95.77           C  
ATOM   1299 HG21 VAL A  81       1.107  16.361 -10.311  1.00 95.77           H  
ATOM   1300 HG22 VAL A  81      -0.609  16.761 -10.299  1.00 95.77           H  
ATOM   1301 HG23 VAL A  81       0.230  16.417  -8.766  1.00 95.77           H  
ATOM   1302  N   GLN A  82      -2.012  20.182 -10.349  1.00 97.63           N  
ATOM   1303  H   GLN A  82      -1.305  20.888 -10.494  1.00 97.63           H  
ATOM   1304  CA  GLN A  82      -3.254  20.290 -11.107  1.00 97.63           C  
ATOM   1305  HA  GLN A  82      -3.936  19.498 -10.799  1.00 97.63           H  
ATOM   1306  C   GLN A  82      -2.962  20.113 -12.593  1.00 97.63           C  
ATOM   1307  CB  GLN A  82      -3.937  21.630 -10.801  1.00 97.63           C  
ATOM   1308  HB2 GLN A  82      -4.049  21.724  -9.720  1.00 97.63           H  
ATOM   1309  HB3 GLN A  82      -3.319  22.451 -11.164  1.00 97.63           H  
ATOM   1310  O   GLN A  82      -2.124  20.832 -13.138  1.00 97.63           O  
ATOM   1311  CG  GLN A  82      -5.329  21.700 -11.442  1.00 97.63           C  
ATOM   1312  HG2 GLN A  82      -5.894  20.824 -11.121  1.00 97.63           H  
ATOM   1313  HG3 GLN A  82      -5.244  21.668 -12.528  1.00 97.63           H  
ATOM   1314  CD  GLN A  82      -6.109  22.956 -11.065  1.00 97.63           C  
ATOM   1315  NE2 GLN A  82      -7.393  22.834 -10.819  1.00 97.63           N  
ATOM   1316 HE21 GLN A  82      -7.835  21.929 -10.882  1.00 97.63           H  
ATOM   1317 HE22 GLN A  82      -7.915  23.656 -10.549  1.00 97.63           H  
ATOM   1318  OE1 GLN A  82      -5.595  24.067 -11.012  1.00 97.63           O  
ATOM   1319  N   HIS A  83      -3.662  19.182 -13.236  1.00 97.22           N  
ATOM   1320  H   HIS A  83      -4.349  18.650 -12.721  1.00 97.22           H  
ATOM   1321  CA  HIS A  83      -3.603  18.989 -14.681  1.00 97.22           C  
ATOM   1322  HA  HIS A  83      -2.563  18.870 -14.985  1.00 97.22           H  
ATOM   1323  C   HIS A  83      -4.197  20.213 -15.382  1.00 97.22           C  
ATOM   1324  CB  HIS A  83      -4.365  17.715 -15.046  1.00 97.22           C  
ATOM   1325  HB2 HIS A  83      -5.426  17.866 -14.849  1.00 97.22           H  
ATOM   1326  HB3 HIS A  83      -4.021  16.908 -14.399  1.00 97.22           H  
ATOM   1327  O   HIS A  83      -5.311  20.634 -15.060  1.00 97.22           O  
ATOM   1328  CG  HIS A  83      -4.168  17.279 -16.476  1.00 97.22           C  
ATOM   1329  CD2 HIS A  83      -3.467  16.176 -16.879  1.00 97.22           C  
ATOM   1330  HD2 HIS A  83      -2.955  15.475 -16.236  1.00 97.22           H  
ATOM   1331  ND1 HIS A  83      -4.646  17.891 -17.618  1.00 97.22           N  
ATOM   1332  HD1 HIS A  83      -5.094  18.794 -17.674  1.00 97.22           H  
ATOM   1333  CE1 HIS A  83      -4.247  17.163 -18.681  1.00 97.22           C  
ATOM   1334  HE1 HIS A  83      -4.429  17.397 -19.719  1.00 97.22           H  
ATOM   1335  NE2 HIS A  83      -3.554  16.095 -18.265  1.00 97.22           N  
ATOM   1336  N   ILE A  84      -3.463  20.785 -16.336  1.00 97.30           N  
ATOM   1337  H   ILE A  84      -2.575  20.363 -16.568  1.00 97.30           H  
ATOM   1338  CA  ILE A  84      -3.793  22.087 -16.934  1.00 97.30           C  
ATOM   1339  HA  ILE A  84      -3.947  22.805 -16.128  1.00 97.30           H  
ATOM   1340  C   ILE A  84      -5.115  22.025 -17.709  1.00 97.30           C  
ATOM   1341  CB  ILE A  84      -2.607  22.585 -17.793  1.00 97.30           C  
ATOM   1342  HB  ILE A  84      -2.337  21.796 -18.495  1.00 97.30           H  
ATOM   1343  O   ILE A  84      -5.943  22.918 -17.561  1.00 97.30           O  
ATOM   1344  CG1 ILE A  84      -1.390  22.886 -16.883  1.00 97.30           C  
ATOM   1345 HG12 ILE A  84      -1.228  22.059 -16.192  1.00 97.30           H  
ATOM   1346 HG13 ILE A  84      -1.591  23.774 -16.285  1.00 97.30           H  
ATOM   1347  CG2 ILE A  84      -2.983  23.842 -18.601  1.00 97.30           C  
ATOM   1348 HG21 ILE A  84      -2.132  24.185 -19.190  1.00 97.30           H  
ATOM   1349 HG22 ILE A  84      -3.783  23.616 -19.306  1.00 97.30           H  
ATOM   1350 HG23 ILE A  84      -3.310  24.640 -17.934  1.00 97.30           H  
ATOM   1351  CD1 ILE A  84      -0.078  23.086 -17.652  1.00 97.30           C  
ATOM   1352 HD11 ILE A  84       0.749  23.142 -16.945  1.00 97.30           H  
ATOM   1353 HD12 ILE A  84       0.089  22.243 -18.322  1.00 97.30           H  
ATOM   1354 HD13 ILE A  84      -0.106  24.010 -18.229  1.00 97.30           H  
ATOM   1355  N   GLU A  85      -5.336  20.962 -18.487  1.00 95.61           N  
ATOM   1356  H   GLU A  85      -4.546  20.369 -18.696  1.00 95.61           H  
ATOM   1357  CA  GLU A  85      -6.525  20.852 -19.348  1.00 95.61           C  
ATOM   1358  HA  GLU A  85      -6.726  21.820 -19.808  1.00 95.61           H  
ATOM   1359  C   GLU A  85      -7.802  20.444 -18.600  1.00 95.61           C  
ATOM   1360  CB  GLU A  85      -6.265  19.844 -20.471  1.00 95.61           C  
ATOM   1361  HB2 GLU A  85      -7.144  19.817 -21.115  1.00 95.61           H  
ATOM   1362  HB3 GLU A  85      -6.132  18.857 -20.028  1.00 95.61           H  
ATOM   1363  O   GLU A  85      -8.864  21.014 -18.828  1.00 95.61           O  
ATOM   1364  CG  GLU A  85      -5.038  20.198 -21.324  1.00 95.61           C  
ATOM   1365  HG2 GLU A  85      -4.145  20.165 -20.700  1.00 95.61           H  
ATOM   1366  HG3 GLU A  85      -5.156  21.216 -21.696  1.00 95.61           H  
ATOM   1367  CD  GLU A  85      -4.854  19.233 -22.501  1.00 95.61           C  
ATOM   1368  OE1 GLU A  85      -4.154  19.637 -23.454  1.00 95.61           O  
ATOM   1369  OE2 GLU A  85      -5.408  18.113 -22.422  1.00 95.61           O  
ATOM   1370  N   THR A  86      -7.718  19.457 -17.703  1.00 95.15           N  
ATOM   1371  H   THR A  86      -6.831  18.997 -17.559  1.00 95.15           H  
ATOM   1372  CA  THR A  86      -8.896  18.878 -17.036  1.00 95.15           C  
ATOM   1373  HA  THR A  86      -9.768  19.003 -17.678  1.00 95.15           H  
ATOM   1374  C   THR A  86      -9.231  19.552 -15.709  1.00 95.15           C  
ATOM   1375  CB  THR A  86      -8.708  17.372 -16.799  1.00 95.15           C  
ATOM   1376  HB  THR A  86      -9.605  16.967 -16.331  1.00 95.15           H  
ATOM   1377  O   THR A  86     -10.321  19.357 -15.180  1.00 95.15           O  
ATOM   1378  CG2 THR A  86      -8.431  16.594 -18.085  1.00 95.15           C  
ATOM   1379 HG21 THR A  86      -7.485  16.896 -18.534  1.00 95.15           H  
ATOM   1380 HG22 THR A  86      -8.402  15.526 -17.871  1.00 95.15           H  
ATOM   1381 HG23 THR A  86      -9.233  16.781 -18.800  1.00 95.15           H  
ATOM   1382  OG1 THR A  86      -7.603  17.145 -15.955  1.00 95.15           O  
ATOM   1383  HG1 THR A  86      -7.076  16.467 -16.383  1.00 95.15           H  
ATOM   1384  N   GLY A  87      -8.290  20.298 -15.120  1.00 95.76           N  
ATOM   1385  H   GLY A  87      -7.415  20.442 -15.603  1.00 95.76           H  
ATOM   1386  CA  GLY A  87      -8.425  20.853 -13.773  1.00 95.76           C  
ATOM   1387  HA2 GLY A  87      -7.637  21.591 -13.624  1.00 95.76           H  
ATOM   1388  HA3 GLY A  87      -9.390  21.351 -13.690  1.00 95.76           H  
ATOM   1389  C   GLY A  87      -8.327  19.813 -12.649  1.00 95.76           C  
ATOM   1390  O   GLY A  87      -8.396  20.189 -11.477  1.00 95.76           O  
ATOM   1391  N   ASN A  88      -8.124  18.530 -12.971  1.00 95.96           N  
ATOM   1392  H   ASN A  88      -8.076  18.289 -13.951  1.00 95.96           H  
ATOM   1393  CA  ASN A  88      -7.983  17.461 -11.988  1.00 95.96           C  
ATOM   1394  HA  ASN A  88      -8.851  17.495 -11.330  1.00 95.96           H  
ATOM   1395  C   ASN A  88      -6.730  17.663 -11.124  1.00 95.96           C  
ATOM   1396  CB  ASN A  88      -7.948  16.097 -12.701  1.00 95.96           C  
ATOM   1397  HB2 ASN A  88      -7.568  15.340 -12.015  1.00 95.96           H  
ATOM   1398  HB3 ASN A  88      -7.252  16.147 -13.538  1.00 95.96           H  
ATOM   1399  O   ASN A  88      -5.636  17.908 -11.630  1.00 95.96           O  
ATOM   1400  CG  ASN A  88      -9.295  15.612 -13.208  1.00 95.96           C  
ATOM   1401  ND2 ASN A  88      -9.298  14.614 -14.056  1.00 95.96           N  
ATOM   1402 HD21 ASN A  88     -10.191  14.298 -14.408  1.00 95.96           H  
ATOM   1403 HD22 ASN A  88      -8.432  14.194 -14.360  1.00 95.96           H  
ATOM   1404  OD1 ASN A  88     -10.355  16.030 -12.769  1.00 95.96           O  
ATOM   1405  N   ILE A  89      -6.894  17.519  -9.813  1.00 95.40           N  
ATOM   1406  H   ILE A  89      -7.823  17.303  -9.482  1.00 95.40           H  
ATOM   1407  CA  ILE A  89      -5.830  17.596  -8.811  1.00 95.40           C  
ATOM   1408  HA  ILE A  89      -5.004  18.168  -9.234  1.00 95.40           H  
ATOM   1409  C   ILE A  89      -5.313  16.191  -8.486  1.00 95.40           C  
ATOM   1410  CB  ILE A  89      -6.311  18.349  -7.548  1.00 95.40           C  
ATOM   1411  HB  ILE A  89      -7.133  17.789  -7.102  1.00 95.40           H  
ATOM   1412  O   ILE A  89      -6.091  15.252  -8.303  1.00 95.40           O  
ATOM   1413  CG1 ILE A  89      -6.824  19.763  -7.921  1.00 95.40           C  
ATOM   1414 HG12 ILE A  89      -7.585  19.686  -8.697  1.00 95.40           H  
ATOM   1415 HG13 ILE A  89      -6.000  20.354  -8.320  1.00 95.40           H  
ATOM   1416  CG2 ILE A  89      -5.165  18.443  -6.519  1.00 95.40           C  
ATOM   1417 HG21 ILE A  89      -4.848  17.452  -6.195  1.00 95.40           H  
ATOM   1418 HG22 ILE A  89      -4.310  18.955  -6.959  1.00 95.40           H  
ATOM   1419 HG23 ILE A  89      -5.491  18.980  -5.628  1.00 95.40           H  
ATOM   1420  CD1 ILE A  89      -7.472  20.526  -6.759  1.00 95.40           C  
ATOM   1421 HD11 ILE A  89      -8.260  19.921  -6.310  1.00 95.40           H  
ATOM   1422 HD12 ILE A  89      -6.732  20.786  -6.002  1.00 95.40           H  
ATOM   1423 HD13 ILE A  89      -7.911  21.448  -7.139  1.00 95.40           H  
ATOM   1424  N   TYR A  90      -4.000  16.058  -8.362  1.00 94.96           N  
ATOM   1425  H   TYR A  90      -3.420  16.866  -8.536  1.00 94.96           H  
ATOM   1426  CA  TYR A  90      -3.320  14.827  -7.989  1.00 94.96           C  
ATOM   1427  HA  TYR A  90      -4.051  14.091  -7.655  1.00 94.96           H  
ATOM   1428  C   TYR A  90      -2.361  15.085  -6.830  1.00 94.96           C  
ATOM   1429  CB  TYR A  90      -2.586  14.237  -9.201  1.00 94.96           C  
ATOM   1430  HB2 TYR A  90      -1.844  14.952  -9.556  1.00 94.96           H  
ATOM   1431  HB3 TYR A  90      -2.048  13.347  -8.872  1.00 94.96           H  
ATOM   1432  O   TYR A  90      -1.786  16.170  -6.707  1.00 94.96           O  
ATOM   1433  CG  TYR A  90      -3.494  13.860 -10.358  1.00 94.96           C  
ATOM   1434  CD1 TYR A  90      -3.922  12.527 -10.517  1.00 94.96           C  
ATOM   1435  HD1 TYR A  90      -3.577  11.758  -9.841  1.00 94.96           H  
ATOM   1436  CD2 TYR A  90      -3.921  14.844 -11.273  1.00 94.96           C  
ATOM   1437  HD2 TYR A  90      -3.589  15.865 -11.164  1.00 94.96           H  
ATOM   1438  CE1 TYR A  90      -4.797  12.179 -11.565  1.00 94.96           C  
ATOM   1439  HE1 TYR A  90      -5.123  11.157 -11.684  1.00 94.96           H  
ATOM   1440  CE2 TYR A  90      -4.792  14.497 -12.325  1.00 94.96           C  
ATOM   1441  HE2 TYR A  90      -5.120  15.246 -13.031  1.00 94.96           H  
ATOM   1442  OH  TYR A  90      -6.125  12.849 -13.455  1.00 94.96           O  
ATOM   1443  HH  TYR A  90      -6.330  11.911 -13.477  1.00 94.96           H  
ATOM   1444  CZ  TYR A  90      -5.242  13.166 -12.469  1.00 94.96           C  
ATOM   1445  N   VAL A  91      -2.175  14.070  -5.991  1.00 92.09           N  
ATOM   1446  H   VAL A  91      -2.680  13.213  -6.162  1.00 92.09           H  
ATOM   1447  CA  VAL A  91      -1.062  14.014  -5.044  1.00 92.09           C  
ATOM   1448  HA  VAL A  91      -0.796  15.026  -4.737  1.00 92.09           H  
ATOM   1449  C   VAL A  91       0.120  13.399  -5.776  1.00 92.09           C  
ATOM   1450  CB  VAL A  91      -1.406  13.210  -3.777  1.00 92.09           C  
ATOM   1451  HB  VAL A  91      -1.473  12.148  -4.012  1.00 92.09           H  
ATOM   1452  O   VAL A  91       0.089  12.220  -6.125  1.00 92.09           O  
ATOM   1453  CG1 VAL A  91      -0.311  13.413  -2.723  1.00 92.09           C  
ATOM   1454 HG11 VAL A  91      -0.540  12.824  -1.834  1.00 92.09           H  
ATOM   1455 HG12 VAL A  91       0.656  13.094  -3.113  1.00 92.09           H  
ATOM   1456 HG13 VAL A  91      -0.250  14.464  -2.442  1.00 92.09           H  
ATOM   1457  CG2 VAL A  91      -2.749  13.648  -3.181  1.00 92.09           C  
ATOM   1458 HG21 VAL A  91      -2.817  14.735  -3.163  1.00 92.09           H  
ATOM   1459 HG22 VAL A  91      -2.863  13.251  -2.172  1.00 92.09           H  
ATOM   1460 HG23 VAL A  91      -3.556  13.243  -3.792  1.00 92.09           H  
ATOM   1461  N   LYS A  92       1.152  14.202  -6.025  1.00 92.79           N  
ATOM   1462  H   LYS A  92       1.103  15.156  -5.697  1.00 92.79           H  
ATOM   1463  CA  LYS A  92       2.428  13.742  -6.567  1.00 92.79           C  
ATOM   1464  HA  LYS A  92       2.246  12.938  -7.280  1.00 92.79           H  
ATOM   1465  C   LYS A  92       3.266  13.182  -5.427  1.00 92.79           C  
ATOM   1466  CB  LYS A  92       3.115  14.917  -7.279  1.00 92.79           C  
ATOM   1467  HB2 LYS A  92       2.492  15.250  -8.109  1.00 92.79           H  
ATOM   1468  HB3 LYS A  92       3.208  15.741  -6.571  1.00 92.79           H  
ATOM   1469  O   LYS A  92       3.521  13.909  -4.470  1.00 92.79           O  
ATOM   1470  CG  LYS A  92       4.512  14.561  -7.808  1.00 92.79           C  
ATOM   1471  HG2 LYS A  92       4.430  13.831  -8.614  1.00 92.79           H  
ATOM   1472  HG3 LYS A  92       5.108  14.133  -7.002  1.00 92.79           H  
ATOM   1473  CD  LYS A  92       5.224  15.820  -8.313  1.00 92.79           C  
ATOM   1474  HD2 LYS A  92       5.072  16.624  -7.593  1.00 92.79           H  
ATOM   1475  HD3 LYS A  92       4.803  16.123  -9.273  1.00 92.79           H  
ATOM   1476  CE  LYS A  92       6.726  15.548  -8.425  1.00 92.79           C  
ATOM   1477  HE2 LYS A  92       7.068  15.134  -7.477  1.00 92.79           H  
ATOM   1478  HE3 LYS A  92       6.911  14.792  -9.188  1.00 92.79           H  
ATOM   1479  NZ  LYS A  92       7.483  16.788  -8.713  1.00 92.79           N  
ATOM   1480  HZ1 LYS A  92       7.195  17.198  -9.590  1.00 92.79           H  
ATOM   1481  HZ2 LYS A  92       7.316  17.460  -7.978  1.00 92.79           H  
ATOM   1482  HZ3 LYS A  92       8.472  16.584  -8.732  1.00 92.79           H  
ATOM   1483  N   LYS A  93       3.724  11.934  -5.537  1.00 88.68           N  
ATOM   1484  H   LYS A  93       3.427  11.387  -6.333  1.00 88.68           H  
ATOM   1485  CA  LYS A  93       4.623  11.299  -4.561  1.00 88.68           C  
ATOM   1486  HA  LYS A  93       4.987  12.053  -3.863  1.00 88.68           H  
ATOM   1487  C   LYS A  93       5.851  10.702  -5.252  1.00 88.68           C  
ATOM   1488  CB  LYS A  93       3.873  10.228  -3.745  1.00 88.68           C  
ATOM   1489  HB2 LYS A  93       3.489   9.470  -4.428  1.00 88.68           H  
ATOM   1490  HB3 LYS A  93       4.588   9.743  -3.081  1.00 88.68           H  
ATOM   1491  O   LYS A  93       5.765  10.147  -6.348  1.00 88.68           O  
ATOM   1492  CG  LYS A  93       2.706  10.765  -2.892  1.00 88.68           C  
ATOM   1493  HG2 LYS A  93       3.071  11.546  -2.226  1.00 88.68           H  
ATOM   1494  HG3 LYS A  93       1.937  11.177  -3.546  1.00 88.68           H  
ATOM   1495  CD  LYS A  93       2.094   9.623  -2.058  1.00 88.68           C  
ATOM   1496  HD2 LYS A  93       2.876   9.192  -1.433  1.00 88.68           H  
ATOM   1497  HD3 LYS A  93       1.739   8.848  -2.736  1.00 88.68           H  
ATOM   1498  CE  LYS A  93       0.930  10.069  -1.158  1.00 88.68           C  
ATOM   1499  HE2 LYS A  93       0.131  10.462  -1.787  1.00 88.68           H  
ATOM   1500  HE3 LYS A  93       1.278  10.869  -0.505  1.00 88.68           H  
ATOM   1501  NZ  LYS A  93       0.421   8.932  -0.337  1.00 88.68           N  
ATOM   1502  HZ1 LYS A  93      -0.325   9.209   0.286  1.00 88.68           H  
ATOM   1503  HZ2 LYS A  93       1.151   8.532   0.235  1.00 88.68           H  
ATOM   1504  HZ3 LYS A  93       0.087   8.176  -0.917  1.00 88.68           H  
ATOM   1505  N   GLY A  94       7.011  10.832  -4.613  1.00 84.73           N  
ATOM   1506  H   GLY A  94       7.011  11.304  -3.720  1.00 84.73           H  
ATOM   1507  CA  GLY A  94       8.153   9.969  -4.912  1.00 84.73           C  
ATOM   1508  HA2 GLY A  94       9.043  10.349  -4.410  1.00 84.73           H  
ATOM   1509  HA3 GLY A  94       8.337   9.950  -5.986  1.00 84.73           H  
ATOM   1510  C   GLY A  94       7.888   8.542  -4.422  1.00 84.73           C  
ATOM   1511  O   GLY A  94       6.991   8.321  -3.614  1.00 84.73           O  
ATOM   1512  N   ALA A  95       8.676   7.582  -4.899  1.00 82.54           N  
ATOM   1513  H   ALA A  95       9.439   7.832  -5.511  1.00 82.54           H  
ATOM   1514  CA  ALA A  95       8.653   6.209  -4.404  1.00 82.54           C  
ATOM   1515  HA  ALA A  95       7.929   6.115  -3.595  1.00 82.54           H  
ATOM   1516  C   ALA A  95      10.028   5.835  -3.846  1.00 82.54           C  
ATOM   1517  CB  ALA A  95       8.219   5.273  -5.535  1.00 82.54           C  
ATOM   1518  HB1 ALA A  95       7.235   5.567  -5.898  1.00 82.54           H  
ATOM   1519  HB2 ALA A  95       8.166   4.250  -5.162  1.00 82.54           H  
ATOM   1520  HB3 ALA A  95       8.943   5.322  -6.349  1.00 82.54           H  
ATOM   1521  O   ALA A  95      11.054   6.265  -4.375  1.00 82.54           O  
ATOM   1522  N   HIS A  96      10.059   4.997  -2.811  1.00 76.64           N  
ATOM   1523  H   HIS A  96       9.195   4.735  -2.357  1.00 76.64           H  
ATOM   1524  CA  HIS A  96      11.311   4.498  -2.238  1.00 76.64           C  
ATOM   1525  HA  HIS A  96      11.961   5.342  -2.006  1.00 76.64           H  
ATOM   1526  C   HIS A  96      12.073   3.587  -3.200  1.00 76.64           C  
ATOM   1527  CB  HIS A  96      10.994   3.750  -0.942  1.00 76.64           C  
ATOM   1528  HB2 HIS A  96      11.903   3.281  -0.565  1.00 76.64           H  
ATOM   1529  HB3 HIS A  96      10.262   2.965  -1.134  1.00 76.64           H  
ATOM   1530  O   HIS A  96      13.299   3.534  -3.186  1.00 76.64           O  
ATOM   1531  CG  HIS A  96      10.464   4.663   0.125  1.00 76.64           C  
ATOM   1532  CD2 HIS A  96       9.249   4.599   0.758  1.00 76.64           C  
ATOM   1533  HD2 HIS A  96       8.474   3.866   0.593  1.00 76.64           H  
ATOM   1534  ND1 HIS A  96      11.132   5.743   0.643  1.00 76.64           N  
ATOM   1535  HD1 HIS A  96      12.018   6.121   0.339  1.00 76.64           H  
ATOM   1536  CE1 HIS A  96      10.349   6.315   1.565  1.00 76.64           C  
ATOM   1537  HE1 HIS A  96      10.597   7.201   2.130  1.00 76.64           H  
ATOM   1538  NE2 HIS A  96       9.197   5.656   1.673  1.00 76.64           N  
ATOM   1539  N   SER A  97      11.366   2.874  -4.069  1.00 82.99           N  
ATOM   1540  H   SER A  97      10.359   2.898  -4.004  1.00 82.99           H  
ATOM   1541  CA  SER A  97      11.983   1.988  -5.043  1.00 82.99           C  
ATOM   1542  HA  SER A  97      12.948   2.404  -5.332  1.00 82.99           H  
ATOM   1543  C   SER A  97      11.128   1.861  -6.299  1.00 82.99           C  
ATOM   1544  CB  SER A  97      12.234   0.624  -4.390  1.00 82.99           C  
ATOM   1545  HB2 SER A  97      12.915   0.052  -5.019  1.00 82.99           H  
ATOM   1546  HB3 SER A  97      12.698   0.757  -3.413  1.00 82.99           H  
ATOM   1547  O   SER A  97       9.943   2.198  -6.319  1.00 82.99           O  
ATOM   1548  OG  SER A  97      11.030  -0.098  -4.252  1.00 82.99           O  
ATOM   1549  HG  SER A  97      10.600   0.202  -3.447  1.00 82.99           H  
ATOM   1550  N   ARG A  98      11.724   1.302  -7.361  1.00 88.17           N  
ATOM   1551  H   ARG A  98      12.713   1.110  -7.299  1.00 88.17           H  
ATOM   1552  CA  ARG A  98      10.983   0.893  -8.563  1.00 88.17           C  
ATOM   1553  HA  ARG A  98      10.558   1.773  -9.046  1.00 88.17           H  
ATOM   1554  C   ARG A  98       9.813  -0.019  -8.182  1.00 88.17           C  
ATOM   1555  CB  ARG A  98      11.936   0.165  -9.528  1.00 88.17           C  
ATOM   1556  HB2 ARG A  98      12.273  -0.756  -9.052  1.00 88.17           H  
ATOM   1557  HB3 ARG A  98      12.811   0.787  -9.717  1.00 88.17           H  
ATOM   1558  O   ARG A  98       8.724   0.126  -8.718  1.00 88.17           O  
ATOM   1559  CG  ARG A  98      11.273  -0.163 -10.876  1.00 88.17           C  
ATOM   1560  HG2 ARG A  98      10.214  -0.382 -10.740  1.00 88.17           H  
ATOM   1561  HG3 ARG A  98      11.334   0.721 -11.511  1.00 88.17           H  
ATOM   1562  CD  ARG A  98      11.933  -1.345 -11.610  1.00 88.17           C  
ATOM   1563  HD2 ARG A  98      12.994  -1.128 -11.731  1.00 88.17           H  
ATOM   1564  HD3 ARG A  98      11.506  -1.408 -12.611  1.00 88.17           H  
ATOM   1565  NE  ARG A  98      11.771  -2.664 -10.941  1.00 88.17           N  
ATOM   1566  HE  ARG A  98      12.610  -3.193 -10.753  1.00 88.17           H  
ATOM   1567  NH1 ARG A  98       9.493  -2.860 -11.101  1.00 88.17           N  
ATOM   1568 HH11 ARG A  98       9.427  -1.930 -11.488  1.00 88.17           H  
ATOM   1569 HH12 ARG A  98       8.793  -3.527 -11.395  1.00 88.17           H  
ATOM   1570  NH2 ARG A  98      10.668  -4.628 -10.516  1.00 88.17           N  
ATOM   1571 HH21 ARG A  98      11.375  -5.184 -10.974  1.00 88.17           H  
ATOM   1572 HH22 ARG A  98       9.775  -5.098 -10.564  1.00 88.17           H  
ATOM   1573  CZ  ARG A  98      10.651  -3.366 -10.836  1.00 88.17           C  
ATOM   1574  N   ARG A  99      10.044  -0.947  -7.248  1.00 88.06           N  
ATOM   1575  H   ARG A  99      10.912  -0.888  -6.734  1.00 88.06           H  
ATOM   1576  CA  ARG A  99       9.040  -1.920  -6.804  1.00 88.06           C  
ATOM   1577  HA  ARG A  99       8.618  -2.434  -7.667  1.00 88.06           H  
ATOM   1578  C   ARG A  99       7.864  -1.233  -6.118  1.00 88.06           C  
ATOM   1579  CB  ARG A  99       9.671  -2.948  -5.858  1.00 88.06           C  
ATOM   1580  HB2 ARG A  99      10.142  -2.431  -5.022  1.00 88.06           H  
ATOM   1581  HB3 ARG A  99       8.878  -3.578  -5.454  1.00 88.06           H  
ATOM   1582  O   ARG A  99       6.732  -1.615  -6.382  1.00 88.06           O  
ATOM   1583  CG  ARG A  99      10.698  -3.850  -6.553  1.00 88.06           C  
ATOM   1584  HG2 ARG A  99      11.464  -3.246  -7.040  1.00 88.06           H  
ATOM   1585  HG3 ARG A  99      10.195  -4.466  -7.298  1.00 88.06           H  
ATOM   1586  CD  ARG A  99      11.359  -4.741  -5.498  1.00 88.06           C  
ATOM   1587  HD2 ARG A  99      10.585  -5.289  -4.962  1.00 88.06           H  
ATOM   1588  HD3 ARG A  99      11.879  -4.100  -4.785  1.00 88.06           H  
ATOM   1589  NE  ARG A  99      12.312  -5.695  -6.092  1.00 88.06           N  
ATOM   1590  HE  ARG A  99      12.297  -5.791  -7.098  1.00 88.06           H  
ATOM   1591  NH1 ARG A  99      13.108  -6.538  -4.106  1.00 88.06           N  
ATOM   1592 HH11 ARG A  99      13.660  -7.201  -3.582  1.00 88.06           H  
ATOM   1593 HH12 ARG A  99      12.493  -5.918  -3.599  1.00 88.06           H  
ATOM   1594  NH2 ARG A  99      13.858  -7.364  -6.040  1.00 88.06           N  
ATOM   1595 HH21 ARG A  99      13.778  -7.457  -7.043  1.00 88.06           H  
ATOM   1596 HH22 ARG A  99      14.307  -8.099  -5.512  1.00 88.06           H  
ATOM   1597  CZ  ARG A  99      13.089  -6.521  -5.412  1.00 88.06           C  
ATOM   1598  N   ASP A 100       8.118  -0.219  -5.296  1.00 87.84           N  
ATOM   1599  H   ASP A 100       9.076   0.014  -5.077  1.00 87.84           H  
ATOM   1600  CA  ASP A 100       7.051   0.514  -4.602  1.00 87.84           C  
ATOM   1601  HA  ASP A 100       6.355  -0.209  -4.175  1.00 87.84           H  
ATOM   1602  C   ASP A 100       6.242   1.374  -5.568  1.00 87.84           C  
ATOM   1603  CB  ASP A 100       7.613   1.332  -3.435  1.00 87.84           C  
ATOM   1604  HB2 ASP A 100       8.256   2.121  -3.825  1.00 87.84           H  
ATOM   1605  HB3 ASP A 100       6.791   1.790  -2.886  1.00 87.84           H  
ATOM   1606  O   ASP A 100       5.019   1.381  -5.487  1.00 87.84           O  
ATOM   1607  CG  ASP A 100       8.407   0.432  -2.492  1.00 87.84           C  
ATOM   1608  OD1 ASP A 100       7.938  -0.702  -2.217  1.00 87.84           O  
ATOM   1609  OD2 ASP A 100       9.582   0.785  -2.256  1.00 87.84           O  
ATOM   1610  N   LEU A 101       6.897   1.984  -6.563  1.00 91.38           N  
ATOM   1611  H   LEU A 101       7.907   1.963  -6.557  1.00 91.38           H  
ATOM   1612  CA  LEU A 101       6.205   2.679  -7.650  1.00 91.38           C  
ATOM   1613  HA  LEU A 101       5.579   3.457  -7.213  1.00 91.38           H  
ATOM   1614  C   LEU A 101       5.273   1.735  -8.418  1.00 91.38           C  
ATOM   1615  CB  LEU A 101       7.252   3.342  -8.560  1.00 91.38           C  
ATOM   1616  HB2 LEU A 101       7.848   4.004  -7.932  1.00 91.38           H  
ATOM   1617  HB3 LEU A 101       7.929   2.590  -8.964  1.00 91.38           H  
ATOM   1618  O   LEU A 101       4.111   2.064  -8.642  1.00 91.38           O  
ATOM   1619  CG  LEU A 101       6.654   4.170  -9.716  1.00 91.38           C  
ATOM   1620  HG  LEU A 101       5.726   4.643  -9.396  1.00 91.38           H  
ATOM   1621  CD1 LEU A 101       7.640   5.277 -10.099  1.00 91.38           C  
ATOM   1622 HD11 LEU A 101       7.227   5.867 -10.917  1.00 91.38           H  
ATOM   1623 HD12 LEU A 101       8.596   4.847 -10.394  1.00 91.38           H  
ATOM   1624 HD13 LEU A 101       7.790   5.941  -9.247  1.00 91.38           H  
ATOM   1625  CD2 LEU A 101       6.383   3.322 -10.966  1.00 91.38           C  
ATOM   1626 HD21 LEU A 101       7.238   2.685 -11.190  1.00 91.38           H  
ATOM   1627 HD22 LEU A 101       6.182   3.967 -11.821  1.00 91.38           H  
ATOM   1628 HD23 LEU A 101       5.499   2.700 -10.820  1.00 91.38           H  
ATOM   1629  N   VAL A 102       5.766   0.558  -8.821  1.00 92.85           N  
ATOM   1630  H   VAL A 102       6.735   0.351  -8.627  1.00 92.85           H  
ATOM   1631  CA  VAL A 102       4.947  -0.423  -9.553  1.00 92.85           C  
ATOM   1632  HA  VAL A 102       4.467   0.085 -10.390  1.00 92.85           H  
ATOM   1633  C   VAL A 102       3.816  -0.957  -8.683  1.00 92.85           C  
ATOM   1634  CB  VAL A 102       5.808  -1.569 -10.118  1.00 92.85           C  
ATOM   1635  HB  VAL A 102       6.390  -2.029  -9.320  1.00 92.85           H  
ATOM   1636  O   VAL A 102       2.707  -1.134  -9.166  1.00 92.85           O  
ATOM   1637  CG1 VAL A 102       4.966  -2.657 -10.796  1.00 92.85           C  
ATOM   1638 HG11 VAL A 102       4.353  -2.221 -11.585  1.00 92.85           H  
ATOM   1639 HG12 VAL A 102       4.314  -3.144 -10.071  1.00 92.85           H  
ATOM   1640 HG13 VAL A 102       5.619  -3.416 -11.228  1.00 92.85           H  
ATOM   1641  CG2 VAL A 102       6.760  -1.007 -11.181  1.00 92.85           C  
ATOM   1642 HG21 VAL A 102       7.136  -1.803 -11.824  1.00 92.85           H  
ATOM   1643 HG22 VAL A 102       7.604  -0.498 -10.716  1.00 92.85           H  
ATOM   1644 HG23 VAL A 102       6.234  -0.270 -11.789  1.00 92.85           H  
ATOM   1645  N   LYS A 103       4.064  -1.186  -7.398  1.00 93.39           N  
ATOM   1646  H   LYS A 103       4.996  -1.006  -7.053  1.00 93.39           H  
ATOM   1647  CA  LYS A 103       3.055  -1.655  -6.450  1.00 93.39           C  
ATOM   1648  HA  LYS A 103       2.558  -2.538  -6.851  1.00 93.39           H  
ATOM   1649  C   LYS A 103       1.936  -0.645  -6.238  1.00 93.39           C  
ATOM   1650  CB  LYS A 103       3.805  -2.014  -5.179  1.00 93.39           C  
ATOM   1651  HB2 LYS A 103       4.365  -1.125  -4.887  1.00 93.39           H  
ATOM   1652  HB3 LYS A 103       4.506  -2.812  -5.423  1.00 93.39           H  
ATOM   1653  O   LYS A 103       0.779  -1.018  -6.392  1.00 93.39           O  
ATOM   1654  CG  LYS A 103       2.961  -2.462  -3.984  1.00 93.39           C  
ATOM   1655  HG2 LYS A 103       2.273  -3.253  -4.283  1.00 93.39           H  
ATOM   1656  HG3 LYS A 103       2.380  -1.606  -3.640  1.00 93.39           H  
ATOM   1657  CD  LYS A 103       3.861  -2.973  -2.839  1.00 93.39           C  
ATOM   1658  HD2 LYS A 103       3.336  -2.836  -1.894  1.00 93.39           H  
ATOM   1659  HD3 LYS A 103       4.035  -4.037  -2.996  1.00 93.39           H  
ATOM   1660  CE  LYS A 103       5.218  -2.249  -2.784  1.00 93.39           C  
ATOM   1661  HE2 LYS A 103       5.027  -1.185  -2.650  1.00 93.39           H  
ATOM   1662  HE3 LYS A 103       5.732  -2.371  -3.738  1.00 93.39           H  
ATOM   1663  NZ  LYS A 103       6.119  -2.696  -1.706  1.00 93.39           N  
ATOM   1664  HZ1 LYS A 103       5.701  -2.455  -0.818  1.00 93.39           H  
ATOM   1665  HZ2 LYS A 103       6.326  -3.684  -1.728  1.00 93.39           H  
ATOM   1666  HZ3 LYS A 103       6.951  -2.125  -1.735  1.00 93.39           H  
ATOM   1667  N   GLU A 104       2.268   0.621  -6.000  1.00 93.50           N  
ATOM   1668  H   GLU A 104       3.240   0.861  -5.866  1.00 93.50           H  
ATOM   1669  CA  GLU A 104       1.278   1.700  -5.937  1.00 93.50           C  
ATOM   1670  HA  GLU A 104       0.589   1.513  -5.113  1.00 93.50           H  
ATOM   1671  C   GLU A 104       0.458   1.758  -7.235  1.00 93.50           C  
ATOM   1672  CB  GLU A 104       2.010   3.029  -5.680  1.00 93.50           C  
ATOM   1673  HB2 GLU A 104       2.667   3.230  -6.526  1.00 93.50           H  
ATOM   1674  HB3 GLU A 104       2.641   2.929  -4.797  1.00 93.50           H  
ATOM   1675  O   GLU A 104      -0.768   1.759  -7.204  1.00 93.50           O  
ATOM   1676  CG  GLU A 104       1.077   4.239  -5.495  1.00 93.50           C  
ATOM   1677  HG2 GLU A 104       1.695   5.137  -5.473  1.00 93.50           H  
ATOM   1678  HG3 GLU A 104       0.422   4.324  -6.362  1.00 93.50           H  
ATOM   1679  CD  GLU A 104       0.231   4.206  -4.210  1.00 93.50           C  
ATOM   1680  OE1 GLU A 104      -0.659   5.081  -4.088  1.00 93.50           O  
ATOM   1681  OE2 GLU A 104       0.494   3.342  -3.346  1.00 93.50           O  
ATOM   1682  N   LEU A 105       1.123   1.714  -8.394  1.00 95.26           N  
ATOM   1683  H   LEU A 105       2.133   1.711  -8.366  1.00 95.26           H  
ATOM   1684  CA  LEU A 105       0.457   1.749  -9.695  1.00 95.26           C  
ATOM   1685  HA  LEU A 105      -0.126   2.668  -9.751  1.00 95.26           H  
ATOM   1686  C   LEU A 105      -0.510   0.573  -9.899  1.00 95.26           C  
ATOM   1687  CB  LEU A 105       1.546   1.763 -10.780  1.00 95.26           C  
ATOM   1688  HB2 LEU A 105       2.257   2.559 -10.555  1.00 95.26           H  
ATOM   1689  HB3 LEU A 105       2.085   0.817 -10.743  1.00 95.26           H  
ATOM   1690  O   LEU A 105      -1.645   0.771 -10.332  1.00 95.26           O  
ATOM   1691  CG  LEU A 105       1.015   1.969 -12.205  1.00 95.26           C  
ATOM   1692  HG  LEU A 105       0.224   1.253 -12.430  1.00 95.26           H  
ATOM   1693  CD1 LEU A 105       0.484   3.390 -12.374  1.00 95.26           C  
ATOM   1694 HD11 LEU A 105      -0.427   3.523 -11.791  1.00 95.26           H  
ATOM   1695 HD12 LEU A 105       0.264   3.594 -13.422  1.00 95.26           H  
ATOM   1696 HD13 LEU A 105       1.219   4.116 -12.026  1.00 95.26           H  
ATOM   1697  CD2 LEU A 105       2.161   1.745 -13.191  1.00 95.26           C  
ATOM   1698 HD21 LEU A 105       2.512   0.716 -13.115  1.00 95.26           H  
ATOM   1699 HD22 LEU A 105       1.809   1.924 -14.207  1.00 95.26           H  
ATOM   1700 HD23 LEU A 105       2.981   2.429 -12.971  1.00 95.26           H  
ATOM   1701  N   MET A 106      -0.065  -0.651  -9.612  1.00 96.43           N  
ATOM   1702  H   MET A 106       0.873  -0.741  -9.249  1.00 96.43           H  
ATOM   1703  CA  MET A 106      -0.835  -1.868  -9.872  1.00 96.43           C  
ATOM   1704  HA  MET A 106      -1.284  -1.793 -10.862  1.00 96.43           H  
ATOM   1705  C   MET A 106      -1.992  -2.033  -8.889  1.00 96.43           C  
ATOM   1706  CB  MET A 106       0.092  -3.095  -9.841  1.00 96.43           C  
ATOM   1707  HB2 MET A 106      -0.513  -4.002  -9.871  1.00 96.43           H  
ATOM   1708  HB3 MET A 106       0.659  -3.103  -8.911  1.00 96.43           H  
ATOM   1709  O   MET A 106      -3.096  -2.381  -9.308  1.00 96.43           O  
ATOM   1710  CG  MET A 106       1.067  -3.116 -11.028  1.00 96.43           C  
ATOM   1711  HG2 MET A 106       1.724  -2.249 -10.963  1.00 96.43           H  
ATOM   1712  HG3 MET A 106       1.693  -4.005 -10.957  1.00 96.43           H  
ATOM   1713  SD  MET A 106       0.326  -3.065 -12.679  1.00 96.43           S  
ATOM   1714  CE  MET A 106      -0.513  -4.666 -12.715  1.00 96.43           C  
ATOM   1715  HE1 MET A 106      -1.255  -4.717 -11.918  1.00 96.43           H  
ATOM   1716  HE2 MET A 106       0.221  -5.461 -12.588  1.00 96.43           H  
ATOM   1717  HE3 MET A 106      -1.007  -4.785 -13.679  1.00 96.43           H  
ATOM   1718  N   VAL A 107      -1.763  -1.765  -7.600  1.00 96.14           N  
ATOM   1719  H   VAL A 107      -0.850  -1.436  -7.322  1.00 96.14           H  
ATOM   1720  CA  VAL A 107      -2.792  -1.901  -6.562  1.00 96.14           C  
ATOM   1721  HA  VAL A 107      -3.305  -2.852  -6.707  1.00 96.14           H  
ATOM   1722  C   VAL A 107      -3.852  -0.813  -6.711  1.00 96.14           C  
ATOM   1723  CB  VAL A 107      -2.173  -1.926  -5.152  1.00 96.14           C  
ATOM   1724  HB  VAL A 107      -1.587  -1.020  -4.994  1.00 96.14           H  
ATOM   1725  O   VAL A 107      -5.031  -1.153  -6.801  1.00 96.14           O  
ATOM   1726  CG1 VAL A 107      -3.254  -2.006  -4.067  1.00 96.14           C  
ATOM   1727 HG11 VAL A 107      -3.823  -1.076  -4.039  1.00 96.14           H  
ATOM   1728 HG12 VAL A 107      -2.799  -2.149  -3.088  1.00 96.14           H  
ATOM   1729 HG13 VAL A 107      -3.941  -2.827  -4.271  1.00 96.14           H  
ATOM   1730  CG2 VAL A 107      -1.258  -3.151  -4.988  1.00 96.14           C  
ATOM   1731 HG21 VAL A 107      -0.827  -3.151  -3.987  1.00 96.14           H  
ATOM   1732 HG22 VAL A 107      -0.441  -3.122  -5.708  1.00 96.14           H  
ATOM   1733 HG23 VAL A 107      -1.828  -4.068  -5.141  1.00 96.14           H  
ATOM   1734  N   SER A 108      -3.468   0.463  -6.848  1.00 96.53           N  
ATOM   1735  H   SER A 108      -2.493   0.715  -6.773  1.00 96.53           H  
ATOM   1736  CA  SER A 108      -4.437   1.563  -6.987  1.00 96.53           C  
ATOM   1737  HA  SER A 108      -5.075   1.590  -6.103  1.00 96.53           H  
ATOM   1738  C   SER A 108      -5.331   1.388  -8.212  1.00 96.53           C  
ATOM   1739  CB  SER A 108      -3.733   2.917  -7.099  1.00 96.53           C  
ATOM   1740  HB2 SER A 108      -4.477   3.701  -7.242  1.00 96.53           H  
ATOM   1741  HB3 SER A 108      -3.058   2.895  -7.954  1.00 96.53           H  
ATOM   1742  O   SER A 108      -6.546   1.538  -8.121  1.00 96.53           O  
ATOM   1743  OG  SER A 108      -3.001   3.180  -5.925  1.00 96.53           O  
ATOM   1744  HG  SER A 108      -2.637   4.068  -5.911  1.00 96.53           H  
ATOM   1745  N   ASN A 109      -4.771   0.999  -9.363  1.00 97.24           N  
ATOM   1746  H   ASN A 109      -3.770   0.866  -9.402  1.00 97.24           H  
ATOM   1747  CA  ASN A 109      -5.577   0.816 -10.574  1.00 97.24           C  
ATOM   1748  HA  ASN A 109      -6.280   1.646 -10.641  1.00 97.24           H  
ATOM   1749  C   ASN A 109      -6.441  -0.453 -10.536  1.00 97.24           C  
ATOM   1750  CB  ASN A 109      -4.677   0.874 -11.812  1.00 97.24           C  
ATOM   1751  HB2 ASN A 109      -5.244   0.560 -12.688  1.00 97.24           H  
ATOM   1752  HB3 ASN A 109      -3.827   0.202 -11.695  1.00 97.24           H  
ATOM   1753  O   ASN A 109      -7.546  -0.449 -11.079  1.00 97.24           O  
ATOM   1754  CG  ASN A 109      -4.209   2.294 -12.075  1.00 97.24           C  
ATOM   1755  ND2 ASN A 109      -2.926   2.524 -12.149  1.00 97.24           N  
ATOM   1756 HD21 ASN A 109      -2.658   3.483 -12.319  1.00 97.24           H  
ATOM   1757 HD22 ASN A 109      -2.276   1.815 -11.839  1.00 97.24           H  
ATOM   1758  OD1 ASN A 109      -4.997   3.218 -12.170  1.00 97.24           O  
ATOM   1759  N   ALA A 110      -5.999  -1.523  -9.864  1.00 97.67           N  
ATOM   1760  H   ALA A 110      -5.087  -1.501  -9.431  1.00 97.67           H  
ATOM   1761  CA  ALA A 110      -6.866  -2.673  -9.607  1.00 97.67           C  
ATOM   1762  HA  ALA A 110      -7.287  -3.011 -10.553  1.00 97.67           H  
ATOM   1763  C   ALA A 110      -8.046  -2.286  -8.704  1.00 97.67           C  
ATOM   1764  CB  ALA A 110      -6.041  -3.817  -9.010  1.00 97.67           C  
ATOM   1765  HB1 ALA A 110      -5.254  -4.099  -9.710  1.00 97.67           H  
ATOM   1766  HB2 ALA A 110      -5.588  -3.506  -8.069  1.00 97.67           H  
ATOM   1767  HB3 ALA A 110      -6.684  -4.678  -8.831  1.00 97.67           H  
ATOM   1768  O   ALA A 110      -9.189  -2.635  -9.000  1.00 97.67           O  
ATOM   1769  N   LEU A 111      -7.791  -1.509  -7.650  1.00 97.36           N  
ATOM   1770  H   LEU A 111      -6.833  -1.257  -7.455  1.00 97.36           H  
ATOM   1771  CA  LEU A 111      -8.828  -1.000  -6.755  1.00 97.36           C  
ATOM   1772  HA  LEU A 111      -9.436  -1.838  -6.413  1.00 97.36           H  
ATOM   1773  C   LEU A 111      -9.797  -0.055  -7.457  1.00 97.36           C  
ATOM   1774  CB  LEU A 111      -8.166  -0.307  -5.560  1.00 97.36           C  
ATOM   1775  HB2 LEU A 111      -8.920   0.253  -5.007  1.00 97.36           H  
ATOM   1776  HB3 LEU A 111      -7.429   0.408  -5.925  1.00 97.36           H  
ATOM   1777  O   LEU A 111     -11.002  -0.214  -7.281  1.00 97.36           O  
ATOM   1778  CG  LEU A 111      -7.486  -1.286  -4.597  1.00 97.36           C  
ATOM   1779  HG  LEU A 111      -6.783  -1.925  -5.131  1.00 97.36           H  
ATOM   1780  CD1 LEU A 111      -6.719  -0.477  -3.557  1.00 97.36           C  
ATOM   1781 HD11 LEU A 111      -5.968   0.129  -4.065  1.00 97.36           H  
ATOM   1782 HD12 LEU A 111      -6.199  -1.142  -2.868  1.00 97.36           H  
ATOM   1783 HD13 LEU A 111      -7.385   0.194  -3.014  1.00 97.36           H  
ATOM   1784  CD2 LEU A 111      -8.527  -2.181  -3.923  1.00 97.36           C  
ATOM   1785 HD21 LEU A 111      -9.272  -1.574  -3.408  1.00 97.36           H  
ATOM   1786 HD22 LEU A 111      -9.015  -2.832  -4.648  1.00 97.36           H  
ATOM   1787 HD23 LEU A 111      -8.023  -2.827  -3.204  1.00 97.36           H  
ATOM   1788  N   HIS A 112      -9.294   0.847  -8.300  1.00 97.18           N  
ATOM   1789  H   HIS A 112      -8.293   0.979  -8.320  1.00 97.18           H  
ATOM   1790  CA  HIS A 112     -10.116   1.730  -9.127  1.00 97.18           C  
ATOM   1791  HA  HIS A 112     -10.765   2.320  -8.479  1.00 97.18           H  
ATOM   1792  C   HIS A 112     -11.026   0.949 -10.089  1.00 97.18           C  
ATOM   1793  CB  HIS A 112      -9.207   2.707  -9.878  1.00 97.18           C  
ATOM   1794  HB2 HIS A 112      -8.555   2.157 -10.556  1.00 97.18           H  
ATOM   1795  HB3 HIS A 112      -8.587   3.246  -9.161  1.00 97.18           H  
ATOM   1796  O   HIS A 112     -12.170   1.329 -10.326  1.00 97.18           O  
ATOM   1797  CG  HIS A 112     -10.006   3.710 -10.665  1.00 97.18           C  
ATOM   1798  CD2 HIS A 112     -10.192   3.733 -12.019  1.00 97.18           C  
ATOM   1799  HD2 HIS A 112      -9.741   3.057 -12.731  1.00 97.18           H  
ATOM   1800  ND1 HIS A 112     -10.775   4.718 -10.141  1.00 97.18           N  
ATOM   1801  HD1 HIS A 112     -10.835   4.981  -9.168  1.00 97.18           H  
ATOM   1802  CE1 HIS A 112     -11.411   5.332 -11.147  1.00 97.18           C  
ATOM   1803  HE1 HIS A 112     -12.097   6.158 -11.031  1.00 97.18           H  
ATOM   1804  NE2 HIS A 112     -11.093   4.759 -12.319  1.00 97.18           N  
ATOM   1805  N   LYS A 113     -10.564  -0.196 -10.613  1.00 97.40           N  
ATOM   1806  H   LYS A 113      -9.605  -0.453 -10.429  1.00 97.40           H  
ATOM   1807  CA  LYS A 113     -11.418  -1.086 -11.415  1.00 97.40           C  
ATOM   1808  HA  LYS A 113     -12.010  -0.470 -12.092  1.00 97.40           H  
ATOM   1809  C   LYS A 113     -12.476  -1.811 -10.592  1.00 97.40           C  
ATOM   1810  CB  LYS A 113     -10.564  -2.089 -12.206  1.00 97.40           C  
ATOM   1811  HB2 LYS A 113     -11.207  -2.875 -12.604  1.00 97.40           H  
ATOM   1812  HB3 LYS A 113      -9.843  -2.556 -11.536  1.00 97.40           H  
ATOM   1813  O   LYS A 113     -13.568  -2.037 -11.100  1.00 97.40           O  
ATOM   1814  CG  LYS A 113      -9.811  -1.447 -13.376  1.00 97.40           C  
ATOM   1815  HG2 LYS A 113      -9.205  -0.618 -13.012  1.00 97.40           H  
ATOM   1816  HG3 LYS A 113      -9.152  -2.199 -13.811  1.00 97.40           H  
ATOM   1817  CD  LYS A 113     -10.752  -0.940 -14.474  1.00 97.40           C  
ATOM   1818  HD2 LYS A 113     -11.281  -1.784 -14.917  1.00 97.40           H  
ATOM   1819  HD3 LYS A 113     -11.478  -0.242 -14.057  1.00 97.40           H  
ATOM   1820  CE  LYS A 113      -9.946  -0.201 -15.538  1.00 97.40           C  
ATOM   1821  HE2 LYS A 113      -9.266  -0.902 -16.024  1.00 97.40           H  
ATOM   1822  HE3 LYS A 113      -9.344   0.561 -15.043  1.00 97.40           H  
ATOM   1823  NZ  LYS A 113     -10.844   0.435 -16.529  1.00 97.40           N  
ATOM   1824  HZ1 LYS A 113     -10.307   0.961 -17.203  1.00 97.40           H  
ATOM   1825  HZ2 LYS A 113     -11.461   1.081 -16.057  1.00 97.40           H  
ATOM   1826  HZ3 LYS A 113     -11.404  -0.260 -17.000  1.00 97.40           H  
ATOM   1827  N   ILE A 114     -12.164  -2.183  -9.352  1.00 97.66           N  
ATOM   1828  H   ILE A 114     -11.228  -1.993  -9.022  1.00 97.66           H  
ATOM   1829  CA  ILE A 114     -13.122  -2.838  -8.449  1.00 97.66           C  
ATOM   1830  HA  ILE A 114     -13.671  -3.596  -9.007  1.00 97.66           H  
ATOM   1831  C   ILE A 114     -14.169  -1.829  -7.955  1.00 97.66           C  
ATOM   1832  CB  ILE A 114     -12.366  -3.540  -7.296  1.00 97.66           C  
ATOM   1833  HB  ILE A 114     -11.726  -2.806  -6.806  1.00 97.66           H  
ATOM   1834  O   ILE A 114     -15.339  -2.184  -7.776  1.00 97.66           O  
ATOM   1835  CG1 ILE A 114     -11.494  -4.700  -7.834  1.00 97.66           C  
ATOM   1836 HG12 ILE A 114     -11.001  -4.400  -8.759  1.00 97.66           H  
ATOM   1837 HG13 ILE A 114     -12.127  -5.555  -8.072  1.00 97.66           H  
ATOM   1838  CG2 ILE A 114     -13.340  -4.113  -6.250  1.00 97.66           C  
ATOM   1839 HG21 ILE A 114     -12.789  -4.551  -5.418  1.00 97.66           H  
ATOM   1840 HG22 ILE A 114     -13.978  -3.325  -5.851  1.00 97.66           H  
ATOM   1841 HG23 ILE A 114     -13.967  -4.876  -6.711  1.00 97.66           H  
ATOM   1842  CD1 ILE A 114     -10.394  -5.148  -6.864  1.00 97.66           C  
ATOM   1843 HD11 ILE A 114     -10.823  -5.527  -5.937  1.00 97.66           H  
ATOM   1844 HD12 ILE A 114      -9.735  -4.309  -6.640  1.00 97.66           H  
ATOM   1845 HD13 ILE A 114      -9.807  -5.940  -7.329  1.00 97.66           H  
ATOM   1846  N   ARG A 115     -13.769  -0.569  -7.743  1.00 95.10           N  
ATOM   1847  H   ARG A 115     -12.790  -0.352  -7.859  1.00 95.10           H  
ATOM   1848  CA  ARG A 115     -14.671   0.542  -7.445  1.00 95.10           C  
ATOM   1849  HA  ARG A 115     -15.612   0.347  -7.961  1.00 95.10           H  
ATOM   1850  C   ARG A 115     -14.132   1.873  -7.989  1.00 95.10           C  
ATOM   1851  CB  ARG A 115     -14.965   0.574  -5.937  1.00 95.10           C  
ATOM   1852  HB2 ARG A 115     -15.185  -0.434  -5.587  1.00 95.10           H  
ATOM   1853  HB3 ARG A 115     -15.867   1.168  -5.789  1.00 95.10           H  
ATOM   1854  O   ARG A 115     -13.023   2.293  -7.672  1.00 95.10           O  
ATOM   1855  CG  ARG A 115     -13.830   1.165  -5.094  1.00 95.10           C  
ATOM   1856  HG2 ARG A 115     -13.631   2.185  -5.424  1.00 95.10           H  
ATOM   1857  HG3 ARG A 115     -12.928   0.561  -5.190  1.00 95.10           H  
ATOM   1858  CD  ARG A 115     -14.249   1.311  -3.640  1.00 95.10           C  
ATOM   1859  HD2 ARG A 115     -15.290   1.629  -3.589  1.00 95.10           H  
ATOM   1860  HD3 ARG A 115     -13.665   2.101  -3.168  1.00 95.10           H  
ATOM   1861  NE  ARG A 115     -14.087   0.051  -2.931  1.00 95.10           N  
ATOM   1862  HE  ARG A 115     -14.427  -0.787  -3.380  1.00 95.10           H  
ATOM   1863  NH1 ARG A 115     -13.321   0.930  -0.941  1.00 95.10           N  
ATOM   1864 HH11 ARG A 115     -13.060   0.750   0.018  1.00 95.10           H  
ATOM   1865 HH12 ARG A 115     -13.510   1.879  -1.228  1.00 95.10           H  
ATOM   1866  NH2 ARG A 115     -13.564  -1.259  -1.240  1.00 95.10           N  
ATOM   1867 HH21 ARG A 115     -12.779  -1.801  -1.571  1.00 95.10           H  
ATOM   1868 HH22 ARG A 115     -14.441  -1.754  -1.326  1.00 95.10           H  
ATOM   1869  CZ  ARG A 115     -13.655  -0.069  -1.708  1.00 95.10           C  
ATOM   1870  N   GLU A 116     -14.946   2.564  -8.776  1.00 93.44           N  
ATOM   1871  H   GLU A 116     -15.832   2.154  -9.036  1.00 93.44           H  
ATOM   1872  CA  GLU A 116     -14.531   3.781  -9.494  1.00 93.44           C  
ATOM   1873  HA  GLU A 116     -13.587   3.591 -10.004  1.00 93.44           H  
ATOM   1874  C   GLU A 116     -14.314   4.998  -8.578  1.00 93.44           C  
ATOM   1875  CB  GLU A 116     -15.593   4.123 -10.546  1.00 93.44           C  
ATOM   1876  HB2 GLU A 116     -16.545   4.282 -10.039  1.00 93.44           H  
ATOM   1877  HB3 GLU A 116     -15.306   5.049 -11.044  1.00 93.44           H  
ATOM   1878  O   GLU A 116     -13.732   6.001  -8.987  1.00 93.44           O  
ATOM   1879  CG  GLU A 116     -15.755   3.028 -11.613  1.00 93.44           C  
ATOM   1880  HG2 GLU A 116     -16.056   2.098 -11.132  1.00 93.44           H  
ATOM   1881  HG3 GLU A 116     -14.790   2.865 -12.094  1.00 93.44           H  
ATOM   1882  CD  GLU A 116     -16.804   3.384 -12.680  1.00 93.44           C  
ATOM   1883  OE1 GLU A 116     -16.823   2.680 -13.716  1.00 93.44           O  
ATOM   1884  OE2 GLU A 116     -17.603   4.322 -12.447  1.00 93.44           O  
ATOM   1885  N   ASP A 117     -14.782   4.940  -7.330  1.00 93.36           N  
ATOM   1886  H   ASP A 117     -15.220   4.089  -7.008  1.00 93.36           H  
ATOM   1887  CA  ASP A 117     -14.557   5.977  -6.329  1.00 93.36           C  
ATOM   1888  HA  ASP A 117     -14.610   6.941  -6.836  1.00 93.36           H  
ATOM   1889  C   ASP A 117     -13.165   5.924  -5.687  1.00 93.36           C  
ATOM   1890  CB  ASP A 117     -15.675   5.950  -5.275  1.00 93.36           C  
ATOM   1891  HB2 ASP A 117     -15.494   6.759  -4.568  1.00 93.36           H  
ATOM   1892  HB3 ASP A 117     -16.627   6.148  -5.767  1.00 93.36           H  
ATOM   1893  O   ASP A 117     -12.760   6.932  -5.105  1.00 93.36           O  
ATOM   1894  CG  ASP A 117     -15.786   4.631  -4.501  1.00 93.36           C  
ATOM   1895  OD1 ASP A 117     -15.775   3.565  -5.151  1.00 93.36           O  
ATOM   1896  OD2 ASP A 117     -15.959   4.701  -3.269  1.00 93.36           O  
ATOM   1897  N   GLN A 118     -12.421   4.818  -5.826  1.00 95.64           N  
ATOM   1898  H   GLN A 118     -12.789   4.062  -6.385  1.00 95.64           H  
ATOM   1899  CA  GLN A 118     -11.004   4.767  -5.445  1.00 95.64           C  
ATOM   1900  HA  GLN A 118     -10.916   5.137  -4.424  1.00 95.64           H  
ATOM   1901  C   GLN A 118     -10.171   5.654  -6.375  1.00 95.64           C  
ATOM   1902  CB  GLN A 118     -10.456   3.332  -5.486  1.00 95.64           C  
ATOM   1903  HB2 GLN A 118      -9.366   3.348  -5.481  1.00 95.64           H  
ATOM   1904  HB3 GLN A 118     -10.779   2.858  -6.413  1.00 95.64           H  
ATOM   1905  O   GLN A 118     -10.421   5.664  -7.582  1.00 95.64           O  
ATOM   1906  CG  GLN A 118     -10.941   2.490  -4.305  1.00 95.64           C  
ATOM   1907  HG2 GLN A 118     -11.976   2.764  -4.099  1.00 95.64           H  
ATOM   1908  HG3 GLN A 118     -10.884   1.436  -4.577  1.00 95.64           H  
ATOM   1909  CD  GLN A 118     -10.180   2.706  -3.011  1.00 95.64           C  
ATOM   1910  NE2 GLN A 118     -10.171   1.741  -2.117  1.00 95.64           N  
ATOM   1911 HE21 GLN A 118      -9.514   1.846  -1.357  1.00 95.64           H  
ATOM   1912 HE22 GLN A 118     -10.586   0.847  -2.336  1.00 95.64           H  
ATOM   1913  OE1 GLN A 118      -9.617   3.745  -2.748  1.00 95.64           O  
ATOM   1914  N   PRO A 119      -9.166   6.383  -5.865  1.00 93.54           N  
ATOM   1915  CA  PRO A 119      -8.242   7.122  -6.711  1.00 93.54           C  
ATOM   1916  HA  PRO A 119      -8.796   7.896  -7.243  1.00 93.54           H  
ATOM   1917  C   PRO A 119      -7.524   6.214  -7.712  1.00 93.54           C  
ATOM   1918  CB  PRO A 119      -7.247   7.777  -5.750  1.00 93.54           C  
ATOM   1919  HB2 PRO A 119      -6.892   8.734  -6.131  1.00 93.54           H  
ATOM   1920  HB3 PRO A 119      -6.400   7.115  -5.568  1.00 93.54           H  
ATOM   1921  O   PRO A 119      -6.867   5.246  -7.335  1.00 93.54           O  
ATOM   1922  CG  PRO A 119      -8.046   7.918  -4.458  1.00 93.54           C  
ATOM   1923  HG2 PRO A 119      -7.400   7.973  -3.582  1.00 93.54           H  
ATOM   1924  HG3 PRO A 119      -8.695   8.792  -4.517  1.00 93.54           H  
ATOM   1925  CD  PRO A 119      -8.887   6.645  -4.461  1.00 93.54           C  
ATOM   1926  HD2 PRO A 119      -8.316   5.817  -4.041  1.00 93.54           H  
ATOM   1927  HD3 PRO A 119      -9.797   6.813  -3.886  1.00 93.54           H  
ATOM   1928  N   GLU A 120      -7.591   6.566  -8.992  1.00 93.90           N  
ATOM   1929  H   GLU A 120      -8.199   7.321  -9.276  1.00 93.90           H  
ATOM   1930  CA  GLU A 120      -6.651   6.029  -9.974  1.00 93.90           C  
ATOM   1931  HA  GLU A 120      -6.651   4.942  -9.889  1.00 93.90           H  
ATOM   1932  C   GLU A 120      -5.223   6.520  -9.678  1.00 93.90           C  
ATOM   1933  CB  GLU A 120      -7.091   6.374 -11.406  1.00 93.90           C  
ATOM   1934  HB2 GLU A 120      -8.104   6.002 -11.563  1.00 93.90           H  
ATOM   1935  HB3 GLU A 120      -6.425   5.864 -12.101  1.00 93.90           H  
ATOM   1936  O   GLU A 120      -5.020   7.573  -9.052  1.00 93.90           O  
ATOM   1937  CG  GLU A 120      -7.054   7.885 -11.690  1.00 93.90           C  
ATOM   1938  HG2 GLU A 120      -7.721   8.390 -10.992  1.00 93.90           H  
ATOM   1939  HG3 GLU A 120      -6.046   8.260 -11.514  1.00 93.90           H  
ATOM   1940  CD  GLU A 120      -7.455   8.275 -13.120  1.00 93.90           C  
ATOM   1941  OE1 GLU A 120      -7.539   9.512 -13.342  1.00 93.90           O  
ATOM   1942  OE2 GLU A 120      -7.649   7.378 -13.968  1.00 93.90           O  
ATOM   1943  N   CYS A 121      -4.239   5.761 -10.165  1.00 95.49           N  
ATOM   1944  H   CYS A 121      -4.486   4.972 -10.744  1.00 95.49           H  
ATOM   1945  CA  CYS A 121      -2.828   6.116 -10.075  1.00 95.49           C  
ATOM   1946  HA  CYS A 121      -2.733   7.085  -9.585  1.00 95.49           H  
ATOM   1947  C   CYS A 121      -2.224   6.235 -11.474  1.00 95.49           C  
ATOM   1948  CB  CYS A 121      -2.095   5.100  -9.197  1.00 95.49           C  
ATOM   1949  HB2 CYS A 121      -2.170   4.108  -9.641  1.00 95.49           H  
ATOM   1950  HB3 CYS A 121      -2.566   5.098  -8.213  1.00 95.49           H  
ATOM   1951  O   CYS A 121      -2.290   5.301 -12.273  1.00 95.49           O  
ATOM   1952  SG  CYS A 121      -0.347   5.554  -8.999  1.00 95.49           S  
ATOM   1953  HG  CYS A 121      -0.075   4.651  -8.052  1.00 95.49           H  
ATOM   1954  N   LEU A 122      -1.604   7.379 -11.744  1.00 96.21           N  
ATOM   1955  H   LEU A 122      -1.591   8.079 -11.016  1.00 96.21           H  
ATOM   1956  CA  LEU A 122      -0.838   7.644 -12.959  1.00 96.21           C  
ATOM   1957  HA  LEU A 122      -0.942   6.806 -13.648  1.00 96.21           H  
ATOM   1958  C   LEU A 122       0.649   7.771 -12.616  1.00 96.21           C  
ATOM   1959  CB  LEU A 122      -1.374   8.909 -13.664  1.00 96.21           C  
ATOM   1960  HB2 LEU A 122      -1.083   9.785 -13.084  1.00 96.21           H  
ATOM   1961  HB3 LEU A 122      -0.889   8.996 -14.636  1.00 96.21           H  
ATOM   1962  O   LEU A 122       1.039   7.874 -11.453  1.00 96.21           O  
ATOM   1963  CG  LEU A 122      -2.897   8.973 -13.875  1.00 96.21           C  
ATOM   1964  HG  LEU A 122      -3.411   8.892 -12.917  1.00 96.21           H  
ATOM   1965  CD1 LEU A 122      -3.259  10.328 -14.487  1.00 96.21           C  
ATOM   1966 HD11 LEU A 122      -2.775  10.439 -15.458  1.00 96.21           H  
ATOM   1967 HD12 LEU A 122      -4.340  10.378 -14.620  1.00 96.21           H  
ATOM   1968 HD13 LEU A 122      -2.948  11.132 -13.821  1.00 96.21           H  
ATOM   1969  CD2 LEU A 122      -3.388   7.866 -14.804  1.00 96.21           C  
ATOM   1970 HD21 LEU A 122      -4.466   7.953 -14.940  1.00 96.21           H  
ATOM   1971 HD22 LEU A 122      -2.902   7.938 -15.777  1.00 96.21           H  
ATOM   1972 HD23 LEU A 122      -3.189   6.888 -14.366  1.00 96.21           H  
ATOM   1973  N   ILE A 123       1.489   7.830 -13.642  1.00 95.62           N  
ATOM   1974  H   ILE A 123       1.102   7.735 -14.570  1.00 95.62           H  
ATOM   1975  CA  ILE A 123       2.908   8.153 -13.519  1.00 95.62           C  
ATOM   1976  HA  ILE A 123       3.174   8.209 -12.464  1.00 95.62           H  
ATOM   1977  C   ILE A 123       3.164   9.527 -14.128  1.00 95.62           C  
ATOM   1978  CB  ILE A 123       3.773   7.053 -14.163  1.00 95.62           C  
ATOM   1979  HB  ILE A 123       3.479   6.979 -15.210  1.00 95.62           H  
ATOM   1980  O   ILE A 123       2.831   9.780 -15.282  1.00 95.62           O  
ATOM   1981  CG1 ILE A 123       3.553   5.662 -13.525  1.00 95.62           C  
ATOM   1982 HG12 ILE A 123       4.200   4.942 -14.026  1.00 95.62           H  
ATOM   1983 HG13 ILE A 123       2.526   5.346 -13.711  1.00 95.62           H  
ATOM   1984  CG2 ILE A 123       5.266   7.428 -14.132  1.00 95.62           C  
ATOM   1985 HG21 ILE A 123       5.442   8.301 -14.760  1.00 95.62           H  
ATOM   1986 HG22 ILE A 123       5.863   6.605 -14.524  1.00 95.62           H  
ATOM   1987 HG23 ILE A 123       5.579   7.655 -13.113  1.00 95.62           H  
ATOM   1988  CD1 ILE A 123       3.820   5.584 -12.015  1.00 95.62           C  
ATOM   1989 HD11 ILE A 123       4.826   5.932 -11.781  1.00 95.62           H  
ATOM   1990 HD12 ILE A 123       3.716   4.550 -11.685  1.00 95.62           H  
ATOM   1991 HD13 ILE A 123       3.095   6.187 -11.469  1.00 95.62           H  
ATOM   1992  N   MET A 124       3.824  10.408 -13.383  1.00 94.90           N  
ATOM   1993  H   MET A 124       4.086  10.129 -12.448  1.00 94.90           H  
ATOM   1994  CA  MET A 124       4.400  11.627 -13.940  1.00 94.90           C  
ATOM   1995  HA  MET A 124       3.837  11.910 -14.829  1.00 94.90           H  
ATOM   1996  C   MET A 124       5.858  11.383 -14.316  1.00 94.90           C  
ATOM   1997  CB  MET A 124       4.293  12.780 -12.944  1.00 94.90           C  
ATOM   1998  HB2 MET A 124       5.020  12.633 -12.145  1.00 94.90           H  
ATOM   1999  HB3 MET A 124       3.298  12.789 -12.499  1.00 94.90           H  
ATOM   2000  O   MET A 124       6.646  10.960 -13.467  1.00 94.90           O  
ATOM   2001  CG  MET A 124       4.527  14.129 -13.630  1.00 94.90           C  
ATOM   2002  HG2 MET A 124       3.713  14.302 -14.335  1.00 94.90           H  
ATOM   2003  HG3 MET A 124       5.456  14.094 -14.198  1.00 94.90           H  
ATOM   2004  SD  MET A 124       4.608  15.543 -12.500  1.00 94.90           S  
ATOM   2005  CE  MET A 124       6.129  15.104 -11.643  1.00 94.90           C  
ATOM   2006  HE1 MET A 124       5.890  14.411 -10.836  1.00 94.90           H  
ATOM   2007  HE2 MET A 124       6.799  14.596 -12.338  1.00 94.90           H  
ATOM   2008  HE3 MET A 124       6.606  16.004 -11.256  1.00 94.90           H  
ATOM   2009  N   GLN A 125       6.239  11.716 -15.548  1.00 94.65           N  
ATOM   2010  H   GLN A 125       5.529  12.042 -16.189  1.00 94.65           H  
ATOM   2011  CA  GLN A 125       7.637  11.772 -15.974  1.00 94.65           C  
ATOM   2012  HA  GLN A 125       8.241  11.259 -15.226  1.00 94.65           H  
ATOM   2013  C   GLN A 125       8.134  13.222 -16.028  1.00 94.65           C  
ATOM   2014  CB  GLN A 125       7.860  10.989 -17.278  1.00 94.65           C  
ATOM   2015  HB2 GLN A 125       8.933  10.954 -17.469  1.00 94.65           H  
ATOM   2016  HB3 GLN A 125       7.517   9.966 -17.120  1.00 94.65           H  
ATOM   2017  O   GLN A 125       7.541  14.081 -16.682  1.00 94.65           O  
ATOM   2018  CG  GLN A 125       7.160  11.543 -18.534  1.00 94.65           C  
ATOM   2019  HG2 GLN A 125       7.516  12.551 -18.748  1.00 94.65           H  
ATOM   2020  HG3 GLN A 125       6.085  11.583 -18.358  1.00 94.65           H  
ATOM   2021  CD  GLN A 125       7.412  10.686 -19.775  1.00 94.65           C  
ATOM   2022  NE2 GLN A 125       6.644  10.868 -20.826  1.00 94.65           N  
ATOM   2023 HE21 GLN A 125       6.748  10.207 -21.582  1.00 94.65           H  
ATOM   2024 HE22 GLN A 125       5.870  11.517 -20.814  1.00 94.65           H  
ATOM   2025  OE1 GLN A 125       8.289   9.832 -19.819  1.00 94.65           O  
ATOM   2026  N   THR A 126       9.238  13.498 -15.336  1.00 93.12           N  
ATOM   2027  H   THR A 126       9.631  12.763 -14.766  1.00 93.12           H  
ATOM   2028  CA  THR A 126       9.902  14.806 -15.311  1.00 93.12           C  
ATOM   2029  HA  THR A 126       9.269  15.541 -15.809  1.00 93.12           H  
ATOM   2030  C   THR A 126      11.244  14.717 -16.028  1.00 93.12           C  
ATOM   2031  CB  THR A 126      10.115  15.308 -13.877  1.00 93.12           C  
ATOM   2032  HB  THR A 126      10.743  14.610 -13.324  1.00 93.12           H  
ATOM   2033  O   THR A 126      12.103  13.954 -15.577  1.00 93.12           O  
ATOM   2034  CG2 THR A 126      10.735  16.704 -13.831  1.00 93.12           C  
ATOM   2035 HG21 THR A 126      11.762  16.668 -14.196  1.00 93.12           H  
ATOM   2036 HG22 THR A 126      10.161  17.398 -14.445  1.00 93.12           H  
ATOM   2037 HG23 THR A 126      10.756  17.061 -12.801  1.00 93.12           H  
ATOM   2038  OG1 THR A 126       8.877  15.428 -13.226  1.00 93.12           O  
ATOM   2039  HG1 THR A 126       8.357  16.025 -13.770  1.00 93.12           H  
ATOM   2040  N   PRO A 127      11.469  15.487 -17.108  1.00 91.98           N  
ATOM   2041  CA  PRO A 127      12.778  15.571 -17.741  1.00 91.98           C  
ATOM   2042  HA  PRO A 127      13.055  14.581 -18.103  1.00 91.98           H  
ATOM   2043  C   PRO A 127      13.842  16.086 -16.763  1.00 91.98           C  
ATOM   2044  CB  PRO A 127      12.609  16.512 -18.940  1.00 91.98           C  
ATOM   2045  HB2 PRO A 127      13.186  16.172 -19.800  1.00 91.98           H  
ATOM   2046  HB3 PRO A 127      12.899  17.527 -18.669  1.00 91.98           H  
ATOM   2047  O   PRO A 127      13.652  17.086 -16.075  1.00 91.98           O  
ATOM   2048  CG  PRO A 127      11.108  16.485 -19.225  1.00 91.98           C  
ATOM   2049  HG2 PRO A 127      10.764  17.412 -19.684  1.00 91.98           H  
ATOM   2050  HG3 PRO A 127      10.869  15.632 -19.860  1.00 91.98           H  
ATOM   2051  CD  PRO A 127      10.495  16.279 -17.844  1.00 91.98           C  
ATOM   2052  HD2 PRO A 127       9.540  15.764 -17.941  1.00 91.98           H  
ATOM   2053  HD3 PRO A 127      10.360  17.242 -17.351  1.00 91.98           H  
ATOM   2054  N   ILE A 128      14.990  15.419 -16.732  1.00 90.63           N  
ATOM   2055  H   ILE A 128      15.075  14.626 -17.352  1.00 90.63           H  
ATOM   2056  CA  ILE A 128      16.191  15.816 -15.990  1.00 90.63           C  
ATOM   2057  HA  ILE A 128      16.073  16.847 -15.658  1.00 90.63           H  
ATOM   2058  C   ILE A 128      17.397  15.781 -16.934  1.00 90.63           C  
ATOM   2059  CB  ILE A 128      16.402  14.932 -14.735  1.00 90.63           C  
ATOM   2060  HB  ILE A 128      17.321  15.265 -14.253  1.00 90.63           H  
ATOM   2061  O   ILE A 128      17.342  15.179 -18.004  1.00 90.63           O  
ATOM   2062  CG1 ILE A 128      16.564  13.440 -15.096  1.00 90.63           C  
ATOM   2063 HG12 ILE A 128      17.287  13.334 -15.905  1.00 90.63           H  
ATOM   2064 HG13 ILE A 128      15.604  13.052 -15.439  1.00 90.63           H  
ATOM   2065  CG2 ILE A 128      15.259  15.141 -13.726  1.00 90.63           C  
ATOM   2066 HG21 ILE A 128      14.330  14.716 -14.106  1.00 90.63           H  
ATOM   2067 HG22 ILE A 128      15.099  16.206 -13.555  1.00 90.63           H  
ATOM   2068 HG23 ILE A 128      15.489  14.677 -12.767  1.00 90.63           H  
ATOM   2069  CD1 ILE A 128      17.044  12.566 -13.937  1.00 90.63           C  
ATOM   2070 HD11 ILE A 128      16.292  12.555 -13.148  1.00 90.63           H  
ATOM   2071 HD12 ILE A 128      17.986  12.949 -13.545  1.00 90.63           H  
ATOM   2072 HD13 ILE A 128      17.190  11.547 -14.296  1.00 90.63           H  
ATOM   2073  N   LYS A 129      18.533  16.370 -16.531  1.00 87.97           N  
ATOM   2074  H   LYS A 129      18.498  16.879 -15.659  1.00 87.97           H  
ATOM   2075  CA  LYS A 129      19.735  16.511 -17.385  1.00 87.97           C  
ATOM   2076  HA  LYS A 129      19.514  17.248 -18.157  1.00 87.97           H  
ATOM   2077  C   LYS A 129      20.139  15.232 -18.144  1.00 87.97           C  
ATOM   2078  CB  LYS A 129      20.902  17.027 -16.521  1.00 87.97           C  
ATOM   2079  HB2 LYS A 129      21.146  16.282 -15.763  1.00 87.97           H  
ATOM   2080  HB3 LYS A 129      20.585  17.940 -16.017  1.00 87.97           H  
ATOM   2081  O   LYS A 129      20.617  15.328 -19.266  1.00 87.97           O  
ATOM   2082  CG  LYS A 129      22.163  17.336 -17.349  1.00 87.97           C  
ATOM   2083  HG2 LYS A 129      21.910  18.056 -18.126  1.00 87.97           H  
ATOM   2084  HG3 LYS A 129      22.525  16.422 -17.821  1.00 87.97           H  
ATOM   2085  CD  LYS A 129      23.292  17.904 -16.481  1.00 87.97           C  
ATOM   2086  HD2 LYS A 129      22.957  18.836 -16.026  1.00 87.97           H  
ATOM   2087  HD3 LYS A 129      23.540  17.187 -15.698  1.00 87.97           H  
ATOM   2088  CE  LYS A 129      24.522  18.163 -17.360  1.00 87.97           C  
ATOM   2089  HE2 LYS A 129      24.831  17.220 -17.812  1.00 87.97           H  
ATOM   2090  HE3 LYS A 129      24.228  18.831 -18.170  1.00 87.97           H  
ATOM   2091  NZ  LYS A 129      25.639  18.762 -16.587  1.00 87.97           N  
ATOM   2092  HZ1 LYS A 129      26.429  18.937 -17.191  1.00 87.97           H  
ATOM   2093  HZ2 LYS A 129      25.931  18.149 -15.840  1.00 87.97           H  
ATOM   2094  HZ3 LYS A 129      25.353  19.645 -16.188  1.00 87.97           H  
ATOM   2095  N   ASN A 130      19.962  14.058 -17.533  1.00 85.50           N  
ATOM   2096  H   ASN A 130      19.448  14.070 -16.663  1.00 85.50           H  
ATOM   2097  CA  ASN A 130      20.395  12.766 -18.075  1.00 85.50           C  
ATOM   2098  HA  ASN A 130      20.755  12.915 -19.092  1.00 85.50           H  
ATOM   2099  C   ASN A 130      19.250  11.740 -18.197  1.00 85.50           C  
ATOM   2100  CB  ASN A 130      21.570  12.241 -17.227  1.00 85.50           C  
ATOM   2101  HB2 ASN A 130      21.247  12.154 -16.189  1.00 85.50           H  
ATOM   2102  HB3 ASN A 130      21.852  11.247 -17.576  1.00 85.50           H  
ATOM   2103  O   ASN A 130      19.502  10.543 -18.045  1.00 85.50           O  
ATOM   2104  CG  ASN A 130      22.824  13.092 -17.301  1.00 85.50           C  
ATOM   2105  ND2 ASN A 130      23.628  13.079 -16.264  1.00 85.50           N  
ATOM   2106 HD21 ASN A 130      24.494  13.587 -16.374  1.00 85.50           H  
ATOM   2107 HD22 ASN A 130      23.411  12.520 -15.451  1.00 85.50           H  
ATOM   2108  OD1 ASN A 130      23.140  13.744 -18.275  1.00 85.50           O  
ATOM   2109  N   GLY A 131      18.010  12.183 -18.427  1.00 90.61           N  
ATOM   2110  H   GLY A 131      17.834  13.172 -18.528  1.00 90.61           H  
ATOM   2111  CA  GLY A 131      16.869  11.286 -18.611  1.00 90.61           C  
ATOM   2112  HA2 GLY A 131      17.091  10.323 -18.150  1.00 90.61           H  
ATOM   2113  HA3 GLY A 131      16.695  11.123 -19.675  1.00 90.61           H  
ATOM   2114  C   GLY A 131      15.581  11.822 -18.002  1.00 90.61           C  
ATOM   2115  O   GLY A 131      15.265  12.997 -18.137  1.00 90.61           O  
ATOM   2116  N   PHE A 132      14.858  10.953 -17.308  1.00 91.09           N  
ATOM   2117  H   PHE A 132      15.184   9.998 -17.259  1.00 91.09           H  
ATOM   2118  CA  PHE A 132      13.547  11.210 -16.734  1.00 91.09           C  
ATOM   2119  HA  PHE A 132      13.367  12.285 -16.721  1.00 91.09           H  
ATOM   2120  C   PHE A 132      13.491  10.685 -15.309  1.00 91.09           C  
ATOM   2121  CB  PHE A 132      12.462  10.554 -17.596  1.00 91.09           C  
ATOM   2122  HB2 PHE A 132      12.632   9.478 -17.643  1.00 91.09           H  
ATOM   2123  HB3 PHE A 132      11.490  10.716 -17.130  1.00 91.09           H  
ATOM   2124  O   PHE A 132      14.041   9.622 -15.016  1.00 91.09           O  
ATOM   2125  CG  PHE A 132      12.437  11.114 -19.000  1.00 91.09           C  
ATOM   2126  CD1 PHE A 132      11.582  12.184 -19.320  1.00 91.09           C  
ATOM   2127  HD1 PHE A 132      10.882  12.561 -18.589  1.00 91.09           H  
ATOM   2128  CD2 PHE A 132      13.329  10.613 -19.967  1.00 91.09           C  
ATOM   2129  HD2 PHE A 132      13.967   9.774 -19.734  1.00 91.09           H  
ATOM   2130  CE1 PHE A 132      11.627  12.755 -20.603  1.00 91.09           C  
ATOM   2131  HE1 PHE A 132      10.940  13.543 -20.874  1.00 91.09           H  
ATOM   2132  CE2 PHE A 132      13.408  11.218 -21.229  1.00 91.09           C  
ATOM   2133  HE2 PHE A 132      14.100  10.839 -21.967  1.00 91.09           H  
ATOM   2134  CZ  PHE A 132      12.551  12.285 -21.550  1.00 91.09           C  
ATOM   2135  HZ  PHE A 132      12.576  12.723 -22.537  1.00 91.09           H  
ATOM   2136  N   GLN A 133      12.820  11.433 -14.444  1.00 90.31           N  
ATOM   2137  H   GLN A 133      12.428  12.301 -14.782  1.00 90.31           H  
ATOM   2138  CA  GLN A 133      12.465  11.039 -13.089  1.00 90.31           C  
ATOM   2139  HA  GLN A 133      13.014  10.138 -12.814  1.00 90.31           H  
ATOM   2140  C   GLN A 133      10.969  10.745 -13.018  1.00 90.31           C  
ATOM   2141  CB  GLN A 133      12.874  12.159 -12.137  1.00 90.31           C  
ATOM   2142  HB2 GLN A 133      13.949  12.303 -12.240  1.00 90.31           H  
ATOM   2143  HB3 GLN A 133      12.374  13.081 -12.433  1.00 90.31           H  
ATOM   2144  O   GLN A 133      10.164  11.521 -13.536  1.00 90.31           O  
ATOM   2145  CG  GLN A 133      12.553  11.872 -10.660  1.00 90.31           C  
ATOM   2146  HG2 GLN A 133      12.998  10.921 -10.368  1.00 90.31           H  
ATOM   2147  HG3 GLN A 133      11.475  11.807 -10.512  1.00 90.31           H  
ATOM   2148  CD  GLN A 133      13.117  12.970  -9.763  1.00 90.31           C  
ATOM   2149  NE2 GLN A 133      12.920  12.914  -8.470  1.00 90.31           N  
ATOM   2150 HE21 GLN A 133      12.263  12.277  -8.042  1.00 90.31           H  
ATOM   2151 HE22 GLN A 133      13.466  13.565  -7.924  1.00 90.31           H  
ATOM   2152  OE1 GLN A 133      13.777  13.885 -10.224  1.00 90.31           O  
ATOM   2153  N   TYR A 134      10.605   9.652 -12.358  1.00 92.23           N  
ATOM   2154  H   TYR A 134      11.321   9.064 -11.956  1.00 92.23           H  
ATOM   2155  CA  TYR A 134       9.224   9.192 -12.262  1.00 92.23           C  
ATOM   2156  HA  TYR A 134       8.620   9.753 -12.976  1.00 92.23           H  
ATOM   2157  C   TYR A 134       8.640   9.427 -10.872  1.00 92.23           C  
ATOM   2158  CB  TYR A 134       9.132   7.724 -12.679  1.00 92.23           C  
ATOM   2159  HB2 TYR A 134       9.699   7.113 -11.976  1.00 92.23           H  
ATOM   2160  HB3 TYR A 134       8.090   7.408 -12.628  1.00 92.23           H  
ATOM   2161  O   TYR A 134       9.309   9.205  -9.864  1.00 92.23           O  
ATOM   2162  CG  TYR A 134       9.639   7.486 -14.084  1.00 92.23           C  
ATOM   2163  CD1 TYR A 134       8.825   7.801 -15.185  1.00 92.23           C  
ATOM   2164  HD1 TYR A 134       7.835   8.204 -15.031  1.00 92.23           H  
ATOM   2165  CD2 TYR A 134      10.943   7.000 -14.288  1.00 92.23           C  
ATOM   2166  HD2 TYR A 134      11.570   6.776 -13.438  1.00 92.23           H  
ATOM   2167  CE1 TYR A 134       9.299   7.588 -16.490  1.00 92.23           C  
ATOM   2168  HE1 TYR A 134       8.681   7.815 -17.346  1.00 92.23           H  
ATOM   2169  CE2 TYR A 134      11.433   6.820 -15.591  1.00 92.23           C  
ATOM   2170  HE2 TYR A 134      12.439   6.452 -15.733  1.00 92.23           H  
ATOM   2171  OH  TYR A 134      10.996   6.883 -17.972  1.00 92.23           O  
ATOM   2172  HH  TYR A 134      11.930   6.966 -18.181  1.00 92.23           H  
ATOM   2173  CZ  TYR A 134      10.600   7.097 -16.696  1.00 92.23           C  
ATOM   2174  N   HIS A 135       7.379   9.846 -10.841  1.00 92.55           N  
ATOM   2175  H   HIS A 135       6.909  10.000 -11.722  1.00 92.55           H  
ATOM   2176  CA  HIS A 135       6.575  10.022  -9.633  1.00 92.55           C  
ATOM   2177  HA  HIS A 135       7.068   9.562  -8.777  1.00 92.55           H  
ATOM   2178  C   HIS A 135       5.220   9.347  -9.832  1.00 92.55           C  
ATOM   2179  CB  HIS A 135       6.374  11.515  -9.351  1.00 92.55           C  
ATOM   2180  HB2 HIS A 135       5.791  11.952 -10.162  1.00 92.55           H  
ATOM   2181  HB3 HIS A 135       5.789  11.631  -8.438  1.00 92.55           H  
ATOM   2182  O   HIS A 135       4.735   9.290 -10.962  1.00 92.55           O  
ATOM   2183  CG  HIS A 135       7.654  12.292  -9.208  1.00 92.55           C  
ATOM   2184  CD2 HIS A 135       8.294  12.608  -8.041  1.00 92.55           C  
ATOM   2185  HD2 HIS A 135       7.978  12.332  -7.045  1.00 92.55           H  
ATOM   2186  ND1 HIS A 135       8.387  12.835 -10.241  1.00 92.55           N  
ATOM   2187  HD1 HIS A 135       8.228  12.678 -11.226  1.00 92.55           H  
ATOM   2188  CE1 HIS A 135       9.441  13.471  -9.709  1.00 92.55           C  
ATOM   2189  HE1 HIS A 135      10.214  13.972 -10.274  1.00 92.55           H  
ATOM   2190  NE2 HIS A 135       9.410  13.386  -8.371  1.00 92.55           N  
ATOM   2191  N   THR A 136       4.590   8.886  -8.758  1.00 93.48           N  
ATOM   2192  H   THR A 136       4.988   9.031  -7.841  1.00 93.48           H  
ATOM   2193  CA  THR A 136       3.184   8.473  -8.800  1.00 93.48           C  
ATOM   2194  HA  THR A 136       2.967   8.033  -9.773  1.00 93.48           H  
ATOM   2195  C   THR A 136       2.283   9.693  -8.637  1.00 93.48           C  
ATOM   2196  CB  THR A 136       2.861   7.401  -7.750  1.00 93.48           C  
ATOM   2197  HB  THR A 136       1.790   7.196  -7.760  1.00 93.48           H  
ATOM   2198  O   THR A 136       2.637  10.665  -7.962  1.00 93.48           O  
ATOM   2199  CG2 THR A 136       3.622   6.105  -8.027  1.00 93.48           C  
ATOM   2200 HG21 THR A 136       4.697   6.281  -7.981  1.00 93.48           H  
ATOM   2201 HG22 THR A 136       3.354   5.358  -7.280  1.00 93.48           H  
ATOM   2202 HG23 THR A 136       3.350   5.723  -9.011  1.00 93.48           H  
ATOM   2203  OG1 THR A 136       3.240   7.831  -6.467  1.00 93.48           O  
ATOM   2204  HG1 THR A 136       2.913   7.179  -5.842  1.00 93.48           H  
ATOM   2205  N   LEU A 137       1.128   9.658  -9.295  1.00 94.71           N  
ATOM   2206  H   LEU A 137       0.940   8.852  -9.874  1.00 94.71           H  
ATOM   2207  CA  LEU A 137       0.069  10.652  -9.192  1.00 94.71           C  
ATOM   2208  HA  LEU A 137       0.317  11.404  -8.443  1.00 94.71           H  
ATOM   2209  C   LEU A 137      -1.217   9.946  -8.773  1.00 94.71           C  
ATOM   2210  CB  LEU A 137      -0.153  11.339 -10.549  1.00 94.71           C  
ATOM   2211  HB2 LEU A 137      -0.405  10.561 -11.269  1.00 94.71           H  
ATOM   2212  HB3 LEU A 137      -1.021  11.991 -10.457  1.00 94.71           H  
ATOM   2213  O   LEU A 137      -1.849   9.293  -9.600  1.00 94.71           O  
ATOM   2214  CG  LEU A 137       1.000  12.149 -11.147  1.00 94.71           C  
ATOM   2215  HG  LEU A 137       1.825  11.478 -11.388  1.00 94.71           H  
ATOM   2216  CD1 LEU A 137       0.493  12.806 -12.433  1.00 94.71           C  
ATOM   2217 HD11 LEU A 137      -0.386  13.415 -12.220  1.00 94.71           H  
ATOM   2218 HD12 LEU A 137       1.253  13.451 -12.874  1.00 94.71           H  
ATOM   2219 HD13 LEU A 137       0.226  12.037 -13.157  1.00 94.71           H  
ATOM   2220  CD2 LEU A 137       1.503  13.238 -10.202  1.00 94.71           C  
ATOM   2221 HD21 LEU A 137       2.188  13.906 -10.724  1.00 94.71           H  
ATOM   2222 HD22 LEU A 137       2.040  12.764  -9.380  1.00 94.71           H  
ATOM   2223 HD23 LEU A 137       0.662  13.813  -9.813  1.00 94.71           H  
ATOM   2224  N   SER A 138      -1.636  10.118  -7.526  1.00 93.77           N  
ATOM   2225  H   SER A 138      -1.045  10.613  -6.874  1.00 93.77           H  
ATOM   2226  CA  SER A 138      -2.924   9.591  -7.057  1.00 93.77           C  
ATOM   2227  HA  SER A 138      -3.231   8.765  -7.698  1.00 93.77           H  
ATOM   2228  C   SER A 138      -3.981  10.689  -7.157  1.00 93.77           C  
ATOM   2229  CB  SER A 138      -2.813   9.016  -5.639  1.00 93.77           C  
ATOM   2230  HB2 SER A 138      -3.721   8.459  -5.405  1.00 93.77           H  
ATOM   2231  HB3 SER A 138      -2.699   9.830  -4.923  1.00 93.77           H  
ATOM   2232  O   SER A 138      -3.748  11.814  -6.701  1.00 93.77           O  
ATOM   2233  OG  SER A 138      -1.686   8.159  -5.550  1.00 93.77           O  
ATOM   2234  HG  SER A 138      -1.884   7.362  -5.053  1.00 93.77           H  
ATOM   2235  N   ARG A 139      -5.139  10.414  -7.770  1.00 94.28           N  
ATOM   2236  H   ARG A 139      -5.266   9.490  -8.159  1.00 94.28           H  
ATOM   2237  CA  ARG A 139      -6.203  11.427  -7.924  1.00 94.28           C  
ATOM   2238  HA  ARG A 139      -5.781  12.268  -8.475  1.00 94.28           H  
ATOM   2239  C   ARG A 139      -6.664  11.940  -6.553  1.00 94.28           C  
ATOM   2240  CB  ARG A 139      -7.375  10.844  -8.739  1.00 94.28           C  
ATOM   2241  HB2 ARG A 139      -6.995  10.464  -9.687  1.00 94.28           H  
ATOM   2242  HB3 ARG A 139      -7.790   9.998  -8.192  1.00 94.28           H  
ATOM   2243  O   ARG A 139      -7.098  11.171  -5.704  1.00 94.28           O  
ATOM   2244  CG  ARG A 139      -8.519  11.839  -9.027  1.00 94.28           C  
ATOM   2245  HG2 ARG A 139      -9.348  11.278  -9.458  1.00 94.28           H  
ATOM   2246  HG3 ARG A 139      -8.870  12.284  -8.096  1.00 94.28           H  
ATOM   2247  CD  ARG A 139      -8.124  12.949 -10.019  1.00 94.28           C  
ATOM   2248  HD2 ARG A 139      -7.807  12.473 -10.947  1.00 94.28           H  
ATOM   2249  HD3 ARG A 139      -7.268  13.503  -9.633  1.00 94.28           H  
ATOM   2250  NE  ARG A 139      -9.253  13.863 -10.323  1.00 94.28           N  
ATOM   2251  HE  ARG A 139      -9.904  13.541 -11.024  1.00 94.28           H  
ATOM   2252  NH1 ARG A 139      -8.758  15.555  -8.867  1.00 94.28           N  
ATOM   2253 HH11 ARG A 139      -7.872  15.115  -8.665  1.00 94.28           H  
ATOM   2254 HH12 ARG A 139      -9.137  16.136  -8.133  1.00 94.28           H  
ATOM   2255  NH2 ARG A 139     -10.598  15.705 -10.045  1.00 94.28           N  
ATOM   2256 HH21 ARG A 139     -10.795  16.575  -9.571  1.00 94.28           H  
ATOM   2257 HH22 ARG A 139     -11.009  15.572 -10.958  1.00 94.28           H  
ATOM   2258  CZ  ARG A 139      -9.535  15.020  -9.747  1.00 94.28           C  
ATOM   2259  N   LYS A 140      -6.640  13.260  -6.350  1.00 92.47           N  
ATOM   2260  H   LYS A 140      -6.253  13.844  -7.077  1.00 92.47           H  
ATOM   2261  CA  LYS A 140      -7.224  13.912  -5.170  1.00 92.47           C  
ATOM   2262  HA  LYS A 140      -7.364  13.168  -4.386  1.00 92.47           H  
ATOM   2263  C   LYS A 140      -8.588  14.493  -5.518  1.00 92.47           C  
ATOM   2264  CB  LYS A 140      -6.276  14.989  -4.622  1.00 92.47           C  
ATOM   2265  HB2 LYS A 140      -5.276  14.572  -4.500  1.00 92.47           H  
ATOM   2266  HB3 LYS A 140      -6.223  15.824  -5.321  1.00 92.47           H  
ATOM   2267  O   LYS A 140      -8.667  15.528  -6.178  1.00 92.47           O  
ATOM   2268  CG  LYS A 140      -6.789  15.480  -3.259  1.00 92.47           C  
ATOM   2269  HG2 LYS A 140      -7.831  15.787  -3.354  1.00 92.47           H  
ATOM   2270  HG3 LYS A 140      -6.736  14.654  -2.551  1.00 92.47           H  
ATOM   2271  CD  LYS A 140      -5.990  16.667  -2.708  1.00 92.47           C  
ATOM   2272  HD2 LYS A 140      -6.137  17.540  -3.343  1.00 92.47           H  
ATOM   2273  HD3 LYS A 140      -4.930  16.410  -2.709  1.00 92.47           H  
ATOM   2274  CE  LYS A 140      -6.417  16.983  -1.265  1.00 92.47           C  
ATOM   2275  HE2 LYS A 140      -5.799  17.792  -0.875  1.00 92.47           H  
ATOM   2276  HE3 LYS A 140      -6.208  16.104  -0.655  1.00 92.47           H  
ATOM   2277  NZ  LYS A 140      -7.860  17.326  -1.144  1.00 92.47           N  
ATOM   2278  HZ1 LYS A 140      -8.156  17.242  -0.182  1.00 92.47           H  
ATOM   2279  HZ2 LYS A 140      -8.047  18.264  -1.470  1.00 92.47           H  
ATOM   2280  HZ3 LYS A 140      -8.426  16.678  -1.673  1.00 92.47           H  
ATOM   2281  N   PHE A 141      -9.661  13.853  -5.072  1.00 92.06           N  
ATOM   2282  H   PHE A 141      -9.545  13.000  -4.543  1.00 92.06           H  
ATOM   2283  CA  PHE A 141     -11.003  14.404  -5.244  1.00 92.06           C  
ATOM   2284  HA  PHE A 141     -11.123  14.691  -6.289  1.00 92.06           H  
ATOM   2285  C   PHE A 141     -11.204  15.683  -4.409  1.00 92.06           C  
ATOM   2286  CB  PHE A 141     -12.051  13.326  -4.939  1.00 92.06           C  
ATOM   2287  HB2 PHE A 141     -13.044  13.762  -5.051  1.00 92.06           H  
ATOM   2288  HB3 PHE A 141     -11.944  13.010  -3.902  1.00 92.06           H  
ATOM   2289  O   PHE A 141     -10.470  15.964  -3.455  1.00 92.06           O  
ATOM   2290  CG  PHE A 141     -11.959  12.105  -5.835  1.00 92.06           C  
ATOM   2291  CD1 PHE A 141     -12.420  12.166  -7.166  1.00 92.06           C  
ATOM   2292  HD1 PHE A 141     -12.831  13.084  -7.558  1.00 92.06           H  
ATOM   2293  CD2 PHE A 141     -11.406  10.907  -5.343  1.00 92.06           C  
ATOM   2294  HD2 PHE A 141     -11.052  10.839  -4.325  1.00 92.06           H  
ATOM   2295  CE1 PHE A 141     -12.331  11.032  -7.996  1.00 92.06           C  
ATOM   2296  HE1 PHE A 141     -12.675  11.071  -9.018  1.00 92.06           H  
ATOM   2297  CE2 PHE A 141     -11.319   9.777  -6.174  1.00 92.06           C  
ATOM   2298  HE2 PHE A 141     -10.916   8.851  -5.790  1.00 92.06           H  
ATOM   2299  CZ  PHE A 141     -11.781   9.837  -7.499  1.00 92.06           C  
ATOM   2300  HZ  PHE A 141     -11.718   8.960  -8.126  1.00 92.06           H  
ATOM   2301  N   ASP A 142     -12.212  16.468  -4.777  1.00 90.20           N  
ATOM   2302  H   ASP A 142     -12.744  16.257  -5.609  1.00 90.20           H  
ATOM   2303  CA  ASP A 142     -12.624  17.633  -3.994  1.00 90.20           C  
ATOM   2304  HA  ASP A 142     -11.746  18.252  -3.810  1.00 90.20           H  
ATOM   2305  C   ASP A 142     -13.189  17.196  -2.635  1.00 90.20           C  
ATOM   2306  CB  ASP A 142     -13.629  18.480  -4.786  1.00 90.20           C  
ATOM   2307  HB2 ASP A 142     -14.525  17.887  -4.969  1.00 90.20           H  
ATOM   2308  HB3 ASP A 142     -13.908  19.349  -4.191  1.00 90.20           H  
ATOM   2309  O   ASP A 142     -13.592  16.042  -2.463  1.00 90.20           O  
ATOM   2310  CG  ASP A 142     -13.045  18.963  -6.117  1.00 90.20           C  
ATOM   2311  OD1 ASP A 142     -11.824  19.242  -6.154  1.00 90.20           O  
ATOM   2312  OD2 ASP A 142     -13.809  18.970  -7.104  1.00 90.20           O  
ATOM   2313  N   HIS A 143     -13.189  18.106  -1.655  1.00 91.35           N  
ATOM   2314  H   HIS A 143     -12.938  19.054  -1.897  1.00 91.35           H  
ATOM   2315  CA  HIS A 143     -13.725  17.866  -0.300  1.00 91.35           C  
ATOM   2316  HA  HIS A 143     -13.394  18.692   0.328  1.00 91.35           H  
ATOM   2317  C   HIS A 143     -13.182  16.595   0.368  1.00 91.35           C  
ATOM   2318  CB  HIS A 143     -15.254  17.914  -0.333  1.00 91.35           C  
ATOM   2319  HB2 HIS A 143     -15.631  17.045  -0.873  1.00 91.35           H  
ATOM   2320  HB3 HIS A 143     -15.641  17.872   0.686  1.00 91.35           H  
ATOM   2321  O   HIS A 143     -13.894  15.852   1.039  1.00 91.35           O  
ATOM   2322  CG  HIS A 143     -15.762  19.162  -0.991  1.00 91.35           C  
ATOM   2323  CD2 HIS A 143     -16.395  19.241  -2.200  1.00 91.35           C  
ATOM   2324  HD2 HIS A 143     -16.646  18.409  -2.842  1.00 91.35           H  
ATOM   2325  ND1 HIS A 143     -15.604  20.445  -0.523  1.00 91.35           N  
ATOM   2326  HD1 HIS A 143     -15.238  20.709   0.381  1.00 91.35           H  
ATOM   2327  CE1 HIS A 143     -16.140  21.280  -1.428  1.00 91.35           C  
ATOM   2328  HE1 HIS A 143     -16.194  22.354  -1.329  1.00 91.35           H  
ATOM   2329  NE2 HIS A 143     -16.632  20.592  -2.468  1.00 91.35           N  
ATOM   2330  N   THR A 144     -11.904  16.332   0.125  1.00 91.23           N  
ATOM   2331  H   THR A 144     -11.390  16.995  -0.439  1.00 91.23           H  
ATOM   2332  CA  THR A 144     -11.226  15.108   0.530  1.00 91.23           C  
ATOM   2333  HA  THR A 144     -11.932  14.430   1.009  1.00 91.23           H  
ATOM   2334  C   THR A 144     -10.119  15.429   1.523  1.00 91.23           C  
ATOM   2335  CB  THR A 144     -10.686  14.414  -0.716  1.00 91.23           C  
ATOM   2336  HB  THR A 144      -9.992  15.075  -1.235  1.00 91.23           H  
ATOM   2337  O   THR A 144      -9.304  16.320   1.247  1.00 91.23           O  
ATOM   2338  CG2 THR A 144      -9.983  13.130  -0.385  1.00 91.23           C  
ATOM   2339 HG21 THR A 144     -10.705  12.515   0.152  1.00 91.23           H  
ATOM   2340 HG22 THR A 144      -9.684  12.628  -1.305  1.00 91.23           H  
ATOM   2341 HG23 THR A 144      -9.099  13.316   0.225  1.00 91.23           H  
ATOM   2342  OG1 THR A 144     -11.747  14.045  -1.568  1.00 91.23           O  
ATOM   2343  HG1 THR A 144     -12.284  14.820  -1.748  1.00 91.23           H  
ATOM   2344  N   GLN A 145     -10.097  14.680   2.623  1.00 89.86           N  
ATOM   2345  H   GLN A 145     -10.790  13.951   2.717  1.00 89.86           H  
ATOM   2346  CA  GLN A 145      -9.124  14.752   3.715  1.00 89.86           C  
ATOM   2347  HA  GLN A 145      -8.190  15.177   3.348  1.00 89.86           H  
ATOM   2348  C   GLN A 145      -8.818  13.343   4.242  1.00 89.86           C  
ATOM   2349  CB  GLN A 145      -9.663  15.667   4.834  1.00 89.86           C  
ATOM   2350  HB2 GLN A 145      -9.863  16.653   4.416  1.00 89.86           H  
ATOM   2351  HB3 GLN A 145      -8.896  15.776   5.600  1.00 89.86           H  
ATOM   2352  O   GLN A 145      -9.579  12.402   3.987  1.00 89.86           O  
ATOM   2353  CG  GLN A 145     -10.943  15.125   5.495  1.00 89.86           C  
ATOM   2354  HG2 GLN A 145     -11.720  14.985   4.743  1.00 89.86           H  
ATOM   2355  HG3 GLN A 145     -10.726  14.156   5.943  1.00 89.86           H  
ATOM   2356  CD  GLN A 145     -11.505  16.032   6.584  1.00 89.86           C  
ATOM   2357  NE2 GLN A 145     -12.318  15.502   7.462  1.00 89.86           N  
ATOM   2358 HE21 GLN A 145     -12.403  16.044   8.310  1.00 89.86           H  
ATOM   2359 HE22 GLN A 145     -12.405  14.496   7.455  1.00 89.86           H  
ATOM   2360  OE1 GLN A 145     -11.295  17.225   6.682  1.00 89.86           O  
ATOM   2361  N   ASP A 146      -7.737  13.203   4.998  1.00 90.42           N  
ATOM   2362  H   ASP A 146      -7.129  13.994   5.160  1.00 90.42           H  
ATOM   2363  CA  ASP A 146      -7.367  11.929   5.613  1.00 90.42           C  
ATOM   2364  HA  ASP A 146      -7.456  11.143   4.864  1.00 90.42           H  
ATOM   2365  C   ASP A 146      -8.335  11.613   6.768  1.00 90.42           C  
ATOM   2366  CB  ASP A 146      -5.897  11.956   6.067  1.00 90.42           C  
ATOM   2367  HB2 ASP A 146      -5.650  10.980   6.486  1.00 90.42           H  
ATOM   2368  HB3 ASP A 146      -5.792  12.696   6.860  1.00 90.42           H  
ATOM   2369  O   ASP A 146      -8.857  12.515   7.437  1.00 90.42           O  
ATOM   2370  CG  ASP A 146      -4.885  12.278   4.947  1.00 90.42           C  
ATOM   2371  OD1 ASP A 146      -5.283  12.347   3.757  1.00 90.42           O  
ATOM   2372  OD2 ASP A 146      -3.712  12.519   5.303  1.00 90.42           O  
ATOM   2373  N   VAL A 147      -8.602  10.330   7.032  1.00 94.53           N  
ATOM   2374  H   VAL A 147      -8.137   9.615   6.492  1.00 94.53           H  
ATOM   2375  CA  VAL A 147      -9.528   9.943   8.115  1.00 94.53           C  
ATOM   2376  HA  VAL A 147     -10.446  10.516   7.986  1.00 94.53           H  
ATOM   2377  C   VAL A 147      -8.959  10.324   9.482  1.00 94.53           C  
ATOM   2378  CB  VAL A 147      -9.909   8.453   8.056  1.00 94.53           C  
ATOM   2379  HB  VAL A 147      -9.015   7.834   8.137  1.00 94.53           H  
ATOM   2380  O   VAL A 147      -9.718  10.668  10.387  1.00 94.53           O  
ATOM   2381  CG1 VAL A 147     -10.878   8.054   9.177  1.00 94.53           C  
ATOM   2382 HG11 VAL A 147     -11.781   8.663   9.132  1.00 94.53           H  
ATOM   2383 HG12 VAL A 147     -11.142   7.002   9.076  1.00 94.53           H  
ATOM   2384 HG13 VAL A 147     -10.412   8.193  10.153  1.00 94.53           H  
ATOM   2385  CG2 VAL A 147     -10.629   8.140   6.740  1.00 94.53           C  
ATOM   2386 HG21 VAL A 147     -11.529   8.749   6.657  1.00 94.53           H  
ATOM   2387 HG22 VAL A 147     -10.891   7.082   6.707  1.00 94.53           H  
ATOM   2388 HG23 VAL A 147      -9.983   8.366   5.892  1.00 94.53           H  
ATOM   2389  N   GLU A 148      -7.633  10.358   9.629  1.00 93.63           N  
ATOM   2390  H   GLU A 148      -7.057  10.048   8.859  1.00 93.63           H  
ATOM   2391  CA  GLU A 148      -6.997  10.869  10.846  1.00 93.63           C  
ATOM   2392  HA  GLU A 148      -7.327  10.259  11.687  1.00 93.63           H  
ATOM   2393  C   GLU A 148      -7.418  12.321  11.133  1.00 93.63           C  
ATOM   2394  CB  GLU A 148      -5.469  10.756  10.730  1.00 93.63           C  
ATOM   2395  HB2 GLU A 148      -5.089  11.519  10.050  1.00 93.63           H  
ATOM   2396  HB3 GLU A 148      -5.204   9.772  10.343  1.00 93.63           H  
ATOM   2397  O   GLU A 148      -7.839  12.639  12.246  1.00 93.63           O  
ATOM   2398  CG  GLU A 148      -4.843  10.922  12.116  1.00 93.63           C  
ATOM   2399  HG2 GLU A 148      -5.240  11.817  12.595  1.00 93.63           H  
ATOM   2400  HG3 GLU A 148      -5.138  10.061  12.717  1.00 93.63           H  
ATOM   2401  CD  GLU A 148      -3.317  11.004  12.099  1.00 93.63           C  
ATOM   2402  OE1 GLU A 148      -2.805  12.043  12.586  1.00 93.63           O  
ATOM   2403  OE2 GLU A 148      -2.667  10.013  11.714  1.00 93.63           O  
ATOM   2404  N   GLU A 149      -7.387  13.197  10.123  1.00 91.73           N  
ATOM   2405  H   GLU A 149      -7.106  12.872   9.209  1.00 91.73           H  
ATOM   2406  CA  GLU A 149      -7.829  14.590  10.247  1.00 91.73           C  
ATOM   2407  HA  GLU A 149      -7.311  15.048  11.090  1.00 91.73           H  
ATOM   2408  C   GLU A 149      -9.337  14.679  10.531  1.00 91.73           C  
ATOM   2409  CB  GLU A 149      -7.439  15.366   8.977  1.00 91.73           C  
ATOM   2410  HB2 GLU A 149      -7.934  14.923   8.113  1.00 91.73           H  
ATOM   2411  HB3 GLU A 149      -6.360  15.292   8.841  1.00 91.73           H  
ATOM   2412  O   GLU A 149      -9.770  15.448  11.391  1.00 91.73           O  
ATOM   2413  CG  GLU A 149      -7.832  16.847   9.080  1.00 91.73           C  
ATOM   2414  HG2 GLU A 149      -8.919  16.905   9.149  1.00 91.73           H  
ATOM   2415  HG3 GLU A 149      -7.409  17.258   9.997  1.00 91.73           H  
ATOM   2416  CD  GLU A 149      -7.396  17.708   7.886  1.00 91.73           C  
ATOM   2417  OE1 GLU A 149      -7.564  18.943   8.005  1.00 91.73           O  
ATOM   2418  OE2 GLU A 149      -6.940  17.148   6.863  1.00 91.73           O  
ATOM   2419  N   PHE A 150     -10.147  13.845   9.871  1.00 94.37           N  
ATOM   2420  H   PHE A 150      -9.727  13.232   9.187  1.00 94.37           H  
ATOM   2421  CA  PHE A 150     -11.585  13.742  10.141  1.00 94.37           C  
ATOM   2422  HA  PHE A 150     -12.051  14.705   9.934  1.00 94.37           H  
ATOM   2423  C   PHE A 150     -11.884  13.429  11.616  1.00 94.37           C  
ATOM   2424  CB  PHE A 150     -12.187  12.679   9.211  1.00 94.37           C  
ATOM   2425  HB2 PHE A 150     -11.985  12.946   8.174  1.00 94.37           H  
ATOM   2426  HB3 PHE A 150     -11.683  11.729   9.387  1.00 94.37           H  
ATOM   2427  O   PHE A 150     -12.728  14.090  12.229  1.00 94.37           O  
ATOM   2428  CG  PHE A 150     -13.671  12.440   9.397  1.00 94.37           C  
ATOM   2429  CD1 PHE A 150     -14.097  11.430  10.280  1.00 94.37           C  
ATOM   2430  HD1 PHE A 150     -13.372  10.842  10.823  1.00 94.37           H  
ATOM   2431  CD2 PHE A 150     -14.625  13.199   8.690  1.00 94.37           C  
ATOM   2432  HD2 PHE A 150     -14.321  13.969   7.996  1.00 94.37           H  
ATOM   2433  CE1 PHE A 150     -15.466  11.179  10.454  1.00 94.37           C  
ATOM   2434  HE1 PHE A 150     -15.793  10.401  11.128  1.00 94.37           H  
ATOM   2435  CE2 PHE A 150     -15.996  12.948   8.867  1.00 94.37           C  
ATOM   2436  HE2 PHE A 150     -16.733  13.527   8.329  1.00 94.37           H  
ATOM   2437  CZ  PHE A 150     -16.413  11.934   9.745  1.00 94.37           C  
ATOM   2438  HZ  PHE A 150     -17.466  11.733   9.881  1.00 94.37           H  
ATOM   2439  N   VAL A 151     -11.161  12.469  12.197  1.00 95.48           N  
ATOM   2440  H   VAL A 151     -10.490  11.974  11.627  1.00 95.48           H  
ATOM   2441  CA  VAL A 151     -11.279  12.086  13.611  1.00 95.48           C  
ATOM   2442  HA  VAL A 151     -12.332  11.944  13.852  1.00 95.48           H  
ATOM   2443  C   VAL A 151     -10.764  13.198  14.526  1.00 95.48           C  
ATOM   2444  CB  VAL A 151     -10.549  10.749  13.860  1.00 95.48           C  
ATOM   2445  HB  VAL A 151      -9.539  10.804  13.454  1.00 95.48           H  
ATOM   2446  O   VAL A 151     -11.448  13.571  15.482  1.00 95.48           O  
ATOM   2447  CG1 VAL A 151     -10.452  10.390  15.346  1.00 95.48           C  
ATOM   2448 HG11 VAL A 151     -11.449  10.359  15.787  1.00 95.48           H  
ATOM   2449 HG12 VAL A 151      -9.837  11.115  15.879  1.00 95.48           H  
ATOM   2450 HG13 VAL A 151      -9.992   9.409  15.458  1.00 95.48           H  
ATOM   2451  CG2 VAL A 151     -11.306   9.608  13.167  1.00 95.48           C  
ATOM   2452 HG21 VAL A 151     -11.356   9.774  12.091  1.00 95.48           H  
ATOM   2453 HG22 VAL A 151     -12.319   9.540  13.563  1.00 95.48           H  
ATOM   2454 HG23 VAL A 151     -10.797   8.660  13.343  1.00 95.48           H  
ATOM   2455  N   ARG A 152      -9.603  13.795  14.217  1.00 92.80           N  
ATOM   2456  H   ARG A 152      -9.092  13.449  13.418  1.00 92.80           H  
ATOM   2457  CA  ARG A 152      -9.036  14.912  14.997  1.00 92.80           C  
ATOM   2458  HA  ARG A 152      -8.886  14.576  16.023  1.00 92.80           H  
ATOM   2459  C   ARG A 152      -9.988  16.104  15.077  1.00 92.80           C  
ATOM   2460  CB  ARG A 152      -7.687  15.355  14.406  1.00 92.80           C  
ATOM   2461  HB2 ARG A 152      -7.427  16.332  14.813  1.00 92.80           H  
ATOM   2462  HB3 ARG A 152      -7.777  15.455  13.324  1.00 92.80           H  
ATOM   2463  O   ARG A 152     -10.092  16.709  16.144  1.00 92.80           O  
ATOM   2464  CG  ARG A 152      -6.553  14.380  14.749  1.00 92.80           C  
ATOM   2465  HG2 ARG A 152      -6.467  14.312  15.834  1.00 92.80           H  
ATOM   2466  HG3 ARG A 152      -6.786  13.390  14.357  1.00 92.80           H  
ATOM   2467  CD  ARG A 152      -5.214  14.852  14.161  1.00 92.80           C  
ATOM   2468  HD2 ARG A 152      -5.354  15.036  13.096  1.00 92.80           H  
ATOM   2469  HD3 ARG A 152      -4.917  15.791  14.627  1.00 92.80           H  
ATOM   2470  NE  ARG A 152      -4.138  13.851  14.309  1.00 92.80           N  
ATOM   2471  HE  ARG A 152      -3.834  13.374  13.473  1.00 92.80           H  
ATOM   2472  NH1 ARG A 152      -3.726  13.942  16.576  1.00 92.80           N  
ATOM   2473 HH11 ARG A 152      -4.453  14.636  16.671  1.00 92.80           H  
ATOM   2474 HH12 ARG A 152      -3.274  13.509  17.369  1.00 92.80           H  
ATOM   2475  NH2 ARG A 152      -2.609  12.509  15.262  1.00 92.80           N  
ATOM   2476 HH21 ARG A 152      -2.462  12.170  14.323  1.00 92.80           H  
ATOM   2477 HH22 ARG A 152      -2.188  12.000  16.026  1.00 92.80           H  
ATOM   2478  CZ  ARG A 152      -3.496  13.448  15.390  1.00 92.80           C  
ATOM   2479  N   ASN A 153     -10.715  16.382  13.996  1.00 93.08           N  
ATOM   2480  H   ASN A 153     -10.508  15.859  13.157  1.00 93.08           H  
ATOM   2481  CA  ASN A 153     -11.687  17.470  13.899  1.00 93.08           C  
ATOM   2482  HA  ASN A 153     -11.278  18.336  14.420  1.00 93.08           H  
ATOM   2483  C   ASN A 153     -13.029  17.176  14.604  1.00 93.08           C  
ATOM   2484  CB  ASN A 153     -11.844  17.844  12.409  1.00 93.08           C  
ATOM   2485  HB2 ASN A 153     -12.676  18.540  12.295  1.00 93.08           H  
ATOM   2486  HB3 ASN A 153     -12.061  16.947  11.828  1.00 93.08           H  
ATOM   2487  O   ASN A 153     -13.945  17.991  14.515  1.00 93.08           O  
ATOM   2488  CG  ASN A 153     -10.608  18.530  11.839  1.00 93.08           C  
ATOM   2489  ND2 ASN A 153     -10.462  18.583  10.535  1.00 93.08           N  
ATOM   2490 HD21 ASN A 153     -11.058  18.062   9.907  1.00 93.08           H  
ATOM   2491 HD22 ASN A 153      -9.594  18.972  10.196  1.00 93.08           H  
ATOM   2492  OD1 ASN A 153      -9.779  19.062  12.558  1.00 93.08           O  
ATOM   2493  N   GLY A 154     -13.174  16.037  15.297  1.00 93.56           N  
ATOM   2494  H   GLY A 154     -12.405  15.382  15.321  1.00 93.56           H  
ATOM   2495  CA  GLY A 154     -14.369  15.715  16.089  1.00 93.56           C  
ATOM   2496  HA2 GLY A 154     -14.156  14.843  16.707  1.00 93.56           H  
ATOM   2497  HA3 GLY A 154     -14.608  16.554  16.744  1.00 93.56           H  
ATOM   2498  C   GLY A 154     -15.608  15.402  15.247  1.00 93.56           C  
ATOM   2499  O   GLY A 154     -16.734  15.591  15.698  1.00 93.56           O  
ATOM   2500  N   ARG A 155     -15.417  14.941  14.005  1.00 94.97           N  
ATOM   2501  H   ARG A 155     -14.465  14.808  13.696  1.00 94.97           H  
ATOM   2502  CA  ARG A 155     -16.497  14.746  13.023  1.00 94.97           C  
ATOM   2503  HA  ARG A 155     -17.320  15.416  13.273  1.00 94.97           H  
ATOM   2504  C   ARG A 155     -17.107  13.341  13.039  1.00 94.97           C  
ATOM   2505  CB  ARG A 155     -15.993  15.137  11.628  1.00 94.97           C  
ATOM   2506  HB2 ARG A 155     -15.188  14.463  11.338  1.00 94.97           H  
ATOM   2507  HB3 ARG A 155     -16.812  15.010  10.920  1.00 94.97           H  
ATOM   2508  O   ARG A 155     -17.931  13.024  12.187  1.00 94.97           O  
ATOM   2509  CG  ARG A 155     -15.489  16.592  11.569  1.00 94.97           C  
ATOM   2510  HG2 ARG A 155     -16.289  17.269  11.871  1.00 94.97           H  
ATOM   2511  HG3 ARG A 155     -14.649  16.716  12.253  1.00 94.97           H  
ATOM   2512  CD  ARG A 155     -15.005  16.964  10.166  1.00 94.97           C  
ATOM   2513  HD2 ARG A 155     -14.601  17.976  10.187  1.00 94.97           H  
ATOM   2514  HD3 ARG A 155     -14.222  16.267   9.866  1.00 94.97           H  
ATOM   2515  NE  ARG A 155     -16.123  16.901   9.228  1.00 94.97           N  
ATOM   2516  HE  ARG A 155     -17.042  16.803   9.635  1.00 94.97           H  
ATOM   2517  NH1 ARG A 155     -15.090  17.072   7.160  1.00 94.97           N  
ATOM   2518 HH11 ARG A 155     -14.171  17.209   7.555  1.00 94.97           H  
ATOM   2519 HH12 ARG A 155     -15.229  17.062   6.159  1.00 94.97           H  
ATOM   2520  NH2 ARG A 155     -17.283  16.739   7.359  1.00 94.97           N  
ATOM   2521 HH21 ARG A 155     -17.434  16.832   6.365  1.00 94.97           H  
ATOM   2522 HH22 ARG A 155     -18.082  16.519   7.936  1.00 94.97           H  
ATOM   2523  CZ  ARG A 155     -16.137  16.909   7.919  1.00 94.97           C  
ATOM   2524  N   ILE A 156     -16.729  12.502  14.007  1.00 96.00           N  
ATOM   2525  H   ILE A 156     -16.086  12.862  14.697  1.00 96.00           H  
ATOM   2526  CA  ILE A 156     -17.136  11.088  14.116  1.00 96.00           C  
ATOM   2527  HA  ILE A 156     -16.728  10.542  13.265  1.00 96.00           H  
ATOM   2528  C   ILE A 156     -18.664  10.932  14.062  1.00 96.00           C  
ATOM   2529  CB  ILE A 156     -16.556  10.468  15.411  1.00 96.00           C  
ATOM   2530  HB  ILE A 156     -16.958  11.018  16.262  1.00 96.00           H  
ATOM   2531  O   ILE A 156     -19.171  10.047  13.374  1.00 96.00           O  
ATOM   2532  CG1 ILE A 156     -15.011  10.569  15.446  1.00 96.00           C  
ATOM   2533 HG12 ILE A 156     -14.702  11.600  15.273  1.00 96.00           H  
ATOM   2534 HG13 ILE A 156     -14.580   9.951  14.659  1.00 96.00           H  
ATOM   2535  CG2 ILE A 156     -16.985   8.997  15.545  1.00 96.00           C  
ATOM   2536 HG21 ILE A 156     -16.572   8.401  14.731  1.00 96.00           H  
ATOM   2537 HG22 ILE A 156     -18.072   8.917  15.542  1.00 96.00           H  
ATOM   2538 HG23 ILE A 156     -16.644   8.588  16.496  1.00 96.00           H  
ATOM   2539  CD1 ILE A 156     -14.419  10.155  16.798  1.00 96.00           C  
ATOM   2540 HD11 ILE A 156     -14.494   9.076  16.936  1.00 96.00           H  
ATOM   2541 HD12 ILE A 156     -14.945  10.662  17.607  1.00 96.00           H  
ATOM   2542 HD13 ILE A 156     -13.368  10.440  16.841  1.00 96.00           H  
ATOM   2543  N   ASP A 157     -19.408  11.840  14.697  1.00 94.38           N  
ATOM   2544  H   ASP A 157     -18.933  12.504  15.292  1.00 94.38           H  
ATOM   2545  CA  ASP A 157     -20.876  11.859  14.690  1.00 94.38           C  
ATOM   2546  HA  ASP A 157     -21.245  10.940  15.147  1.00 94.38           H  
ATOM   2547  C   ASP A 157     -21.504  11.938  13.289  1.00 94.38           C  
ATOM   2548  CB  ASP A 157     -21.355  13.079  15.492  1.00 94.38           C  
ATOM   2549  HB2 ASP A 157     -22.290  13.437  15.062  1.00 94.38           H  
ATOM   2550  HB3 ASP A 157     -20.635  13.891  15.395  1.00 94.38           H  
ATOM   2551  O   ASP A 157     -22.659  11.548  13.106  1.00 94.38           O  
ATOM   2552  CG  ASP A 157     -21.636  12.813  16.969  1.00 94.38           C  
ATOM   2553  OD1 ASP A 157     -21.740  11.629  17.363  1.00 94.38           O  
ATOM   2554  OD2 ASP A 157     -21.930  13.833  17.630  1.00 94.38           O  
ATOM   2555  N   GLU A 158     -20.782  12.443  12.286  1.00 96.46           N  
ATOM   2556  H   GLU A 158     -19.821  12.701  12.456  1.00 96.46           H  
ATOM   2557  CA  GLU A 158     -21.275  12.480  10.908  1.00 96.46           C  
ATOM   2558  HA  GLU A 158     -22.266  12.934  10.905  1.00 96.46           H  
ATOM   2559  C   GLU A 158     -21.437  11.079  10.308  1.00 96.46           C  
ATOM   2560  CB  GLU A 158     -20.371  13.334  10.014  1.00 96.46           C  
ATOM   2561  HB2 GLU A 158     -19.359  12.928  10.011  1.00 96.46           H  
ATOM   2562  HB3 GLU A 158     -20.764  13.270   8.999  1.00 96.46           H  
ATOM   2563  O   GLU A 158     -22.328  10.892   9.481  1.00 96.46           O  
ATOM   2564  CG  GLU A 158     -20.338  14.811  10.428  1.00 96.46           C  
ATOM   2565  HG2 GLU A 158     -19.914  14.901  11.428  1.00 96.46           H  
ATOM   2566  HG3 GLU A 158     -21.359  15.192  10.456  1.00 96.46           H  
ATOM   2567  CD  GLU A 158     -19.520  15.648   9.439  1.00 96.46           C  
ATOM   2568  OE1 GLU A 158     -18.768  16.546   9.869  1.00 96.46           O  
ATOM   2569  OE2 GLU A 158     -19.635  15.443   8.208  1.00 96.46           O  
ATOM   2570  N   LEU A 159     -20.678  10.079  10.779  1.00 95.95           N  
ATOM   2571  H   LEU A 159     -20.017  10.287  11.514  1.00 95.95           H  
ATOM   2572  CA  LEU A 159     -20.828   8.674  10.370  1.00 95.95           C  
ATOM   2573  HA  LEU A 159     -20.691   8.590   9.291  1.00 95.95           H  
ATOM   2574  C   LEU A 159     -22.217   8.107  10.694  1.00 95.95           C  
ATOM   2575  CB  LEU A 159     -19.785   7.810  11.096  1.00 95.95           C  
ATOM   2576  HB2 LEU A 159     -19.981   6.765  10.855  1.00 95.95           H  
ATOM   2577  HB3 LEU A 159     -19.937   7.926  12.169  1.00 95.95           H  
ATOM   2578  O   LEU A 159     -22.661   7.162  10.053  1.00 95.95           O  
ATOM   2579  CG  LEU A 159     -18.316   8.097  10.767  1.00 95.95           C  
ATOM   2580  HG  LEU A 159     -18.092   9.153  10.923  1.00 95.95           H  
ATOM   2581  CD1 LEU A 159     -17.419   7.266  11.682  1.00 95.95           C  
ATOM   2582 HD11 LEU A 159     -17.588   6.201  11.522  1.00 95.95           H  
ATOM   2583 HD12 LEU A 159     -16.372   7.500  11.485  1.00 95.95           H  
ATOM   2584 HD13 LEU A 159     -17.633   7.511  12.722  1.00 95.95           H  
ATOM   2585  CD2 LEU A 159     -17.983   7.717   9.329  1.00 95.95           C  
ATOM   2586 HD21 LEU A 159     -18.291   6.690   9.128  1.00 95.95           H  
ATOM   2587 HD22 LEU A 159     -18.482   8.391   8.633  1.00 95.95           H  
ATOM   2588 HD23 LEU A 159     -16.903   7.789   9.199  1.00 95.95           H  
ATOM   2589  N   ARG A 160     -22.905   8.677  11.693  1.00 93.24           N  
ATOM   2590  H   ARG A 160     -22.463   9.446  12.176  1.00 93.24           H  
ATOM   2591  CA  ARG A 160     -24.268   8.286  12.089  1.00 93.24           C  
ATOM   2592  HA  ARG A 160     -24.431   7.238  11.839  1.00 93.24           H  
ATOM   2593  C   ARG A 160     -25.354   9.068  11.344  1.00 93.24           C  
ATOM   2594  CB  ARG A 160     -24.433   8.472  13.606  1.00 93.24           C  
ATOM   2595  HB2 ARG A 160     -25.455   8.213  13.880  1.00 93.24           H  
ATOM   2596  HB3 ARG A 160     -24.275   9.522  13.852  1.00 93.24           H  
ATOM   2597  O   ARG A 160     -26.519   8.692  11.403  1.00 93.24           O  
ATOM   2598  CG  ARG A 160     -23.475   7.609  14.443  1.00 93.24           C  
ATOM   2599  HG2 ARG A 160     -22.441   7.826  14.175  1.00 93.24           H  
ATOM   2600  HG3 ARG A 160     -23.680   6.554  14.259  1.00 93.24           H  
ATOM   2601  CD  ARG A 160     -23.679   7.931  15.928  1.00 93.24           C  
ATOM   2602  HD2 ARG A 160     -23.425   8.979  16.084  1.00 93.24           H  
ATOM   2603  HD3 ARG A 160     -24.728   7.783  16.182  1.00 93.24           H  
ATOM   2604  NE  ARG A 160     -22.848   7.085  16.806  1.00 93.24           N  
ATOM   2605  HE  ARG A 160     -22.399   6.282  16.390  1.00 93.24           H  
ATOM   2606  NH1 ARG A 160     -23.092   8.345  18.712  1.00 93.24           N  
ATOM   2607 HH11 ARG A 160     -23.353   9.135  18.139  1.00 93.24           H  
ATOM   2608 HH12 ARG A 160     -22.765   8.549  19.646  1.00 93.24           H  
ATOM   2609  NH2 ARG A 160     -21.929   6.456  18.806  1.00 93.24           N  
ATOM   2610 HH21 ARG A 160     -21.660   6.698  19.749  1.00 93.24           H  
ATOM   2611 HH22 ARG A 160     -21.478   5.661  18.374  1.00 93.24           H  
ATOM   2612  CZ  ARG A 160     -22.632   7.293  18.097  1.00 93.24           C  
ATOM   2613  N   LYS A 161     -24.991  10.188  10.710  1.00 93.87           N  
ATOM   2614  H   LYS A 161     -24.001  10.383  10.669  1.00 93.87           H  
ATOM   2615  CA  LYS A 161     -25.926  11.157  10.105  1.00 93.87           C  
ATOM   2616  HA  LYS A 161     -26.946  10.928  10.414  1.00 93.87           H  
ATOM   2617  C   LYS A 161     -25.936  11.100   8.578  1.00 93.87           C  
ATOM   2618  CB  LYS A 161     -25.569  12.578  10.573  1.00 93.87           C  
ATOM   2619  HB2 LYS A 161     -26.201  13.294  10.049  1.00 93.87           H  
ATOM   2620  HB3 LYS A 161     -24.533  12.781  10.302  1.00 93.87           H  
ATOM   2621  O   LYS A 161     -26.934  11.478   7.975  1.00 93.87           O  
ATOM   2622  CG  LYS A 161     -25.754  12.782  12.085  1.00 93.87           C  
ATOM   2623  HG2 LYS A 161     -26.816  12.741  12.328  1.00 93.87           H  
ATOM   2624  HG3 LYS A 161     -25.247  11.984  12.627  1.00 93.87           H  
ATOM   2625  CD  LYS A 161     -25.171  14.127  12.542  1.00 93.87           C  
ATOM   2626  HD2 LYS A 161     -24.134  14.185  12.212  1.00 93.87           H  
ATOM   2627  HD3 LYS A 161     -25.737  14.948  12.101  1.00 93.87           H  
ATOM   2628  CE  LYS A 161     -25.215  14.205  14.073  1.00 93.87           C  
ATOM   2629  HE2 LYS A 161     -26.252  14.288  14.400  1.00 93.87           H  
ATOM   2630  HE3 LYS A 161     -24.821  13.265  14.461  1.00 93.87           H  
ATOM   2631  NZ  LYS A 161     -24.398  15.322  14.612  1.00 93.87           N  
ATOM   2632  HZ1 LYS A 161     -24.753  16.224  14.327  1.00 93.87           H  
ATOM   2633  HZ2 LYS A 161     -23.441  15.227  14.303  1.00 93.87           H  
ATOM   2634  HZ3 LYS A 161     -24.360  15.274  15.620  1.00 93.87           H  
ATOM   2635  N   LYS A 162     -24.827  10.679   7.970  1.00 96.22           N  
ATOM   2636  H   LYS A 162     -24.056  10.381   8.550  1.00 96.22           H  
ATOM   2637  CA  LYS A 162     -24.631  10.597   6.519  1.00 96.22           C  
ATOM   2638  HA  LYS A 162     -25.467  11.067   6.001  1.00 96.22           H  
ATOM   2639  C   LYS A 162     -24.599   9.143   6.061  1.00 96.22           C  
ATOM   2640  CB  LYS A 162     -23.339  11.336   6.135  1.00 96.22           C  
ATOM   2641  HB2 LYS A 162     -23.118  11.141   5.085  1.00 96.22           H  
ATOM   2642  HB3 LYS A 162     -22.513  10.948   6.730  1.00 96.22           H  
ATOM   2643  O   LYS A 162     -24.266   8.248   6.834  1.00 96.22           O  
ATOM   2644  CG  LYS A 162     -23.455  12.856   6.334  1.00 96.22           C  
ATOM   2645  HG2 LYS A 162     -23.680  13.080   7.377  1.00 96.22           H  
ATOM   2646  HG3 LYS A 162     -24.263  13.235   5.708  1.00 96.22           H  
ATOM   2647  CD  LYS A 162     -22.146  13.554   5.946  1.00 96.22           C  
ATOM   2648  HD2 LYS A 162     -21.362  13.235   6.632  1.00 96.22           H  
ATOM   2649  HD3 LYS A 162     -21.868  13.273   4.931  1.00 96.22           H  
ATOM   2650  CE  LYS A 162     -22.290  15.076   6.013  1.00 96.22           C  
ATOM   2651  HE2 LYS A 162     -22.982  15.391   5.232  1.00 96.22           H  
ATOM   2652  HE3 LYS A 162     -22.705  15.352   6.982  1.00 96.22           H  
ATOM   2653  NZ  LYS A 162     -20.979  15.737   5.826  1.00 96.22           N  
ATOM   2654  HZ1 LYS A 162     -21.047  16.742   5.763  1.00 96.22           H  
ATOM   2655  HZ2 LYS A 162     -20.519  15.445   4.975  1.00 96.22           H  
ATOM   2656  HZ3 LYS A 162     -20.353  15.529   6.590  1.00 96.22           H  
ATOM   2657  N   GLU A 163     -24.901   8.913   4.789  1.00 95.64           N  
ATOM   2658  H   GLU A 163     -25.123   9.699   4.194  1.00 95.64           H  
ATOM   2659  CA  GLU A 163     -24.673   7.614   4.157  1.00 95.64           C  
ATOM   2660  HA  GLU A 163     -25.154   6.838   4.752  1.00 95.64           H  
ATOM   2661  C   GLU A 163     -23.164   7.338   4.100  1.00 95.64           C  
ATOM   2662  CB  GLU A 163     -25.297   7.612   2.753  1.00 95.64           C  
ATOM   2663  HB2 GLU A 163     -26.339   7.921   2.831  1.00 95.64           H  
ATOM   2664  HB3 GLU A 163     -24.764   8.337   2.138  1.00 95.64           H  
ATOM   2665  O   GLU A 163     -22.400   8.138   3.557  1.00 95.64           O  
ATOM   2666  CG  GLU A 163     -25.243   6.235   2.067  1.00 95.64           C  
ATOM   2667  HG2 GLU A 163     -25.853   5.536   2.638  1.00 95.64           H  
ATOM   2668  HG3 GLU A 163     -24.215   5.873   2.077  1.00 95.64           H  
ATOM   2669  CD  GLU A 163     -25.734   6.273   0.607  1.00 95.64           C  
ATOM   2670  OE1 GLU A 163     -25.550   5.280  -0.127  1.00 95.64           O  
ATOM   2671  OE2 GLU A 163     -26.238   7.319   0.140  1.00 95.64           O  
ATOM   2672  N   VAL A 164     -22.716   6.212   4.656  1.00 96.21           N  
ATOM   2673  H   VAL A 164     -23.373   5.584   5.095  1.00 96.21           H  
ATOM   2674  CA  VAL A 164     -21.301   5.825   4.638  1.00 96.21           C  
ATOM   2675  HA  VAL A 164     -20.695   6.697   4.391  1.00 96.21           H  
ATOM   2676  C   VAL A 164     -21.071   4.787   3.550  1.00 96.21           C  
ATOM   2677  CB  VAL A 164     -20.825   5.343   6.016  1.00 96.21           C  
ATOM   2678  HB  VAL A 164     -21.448   4.511   6.342  1.00 96.21           H  
ATOM   2679  O   VAL A 164     -21.634   3.698   3.583  1.00 96.21           O  
ATOM   2680  CG1 VAL A 164     -19.362   4.880   5.948  1.00 96.21           C  
ATOM   2681 HG11 VAL A 164     -18.973   4.708   6.952  1.00 96.21           H  
ATOM   2682 HG12 VAL A 164     -18.755   5.641   5.458  1.00 96.21           H  
ATOM   2683 HG13 VAL A 164     -19.296   3.946   5.390  1.00 96.21           H  
ATOM   2684  CG2 VAL A 164     -20.931   6.484   7.040  1.00 96.21           C  
ATOM   2685 HG21 VAL A 164     -20.556   6.166   8.013  1.00 96.21           H  
ATOM   2686 HG22 VAL A 164     -21.973   6.776   7.169  1.00 96.21           H  
ATOM   2687 HG23 VAL A 164     -20.359   7.349   6.703  1.00 96.21           H  
ATOM   2688  N   ILE A 165     -20.207   5.119   2.594  1.00 95.10           N  
ATOM   2689  H   ILE A 165     -19.776   6.031   2.648  1.00 95.10           H  
ATOM   2690  CA  ILE A 165     -19.861   4.269   1.455  1.00 95.10           C  
ATOM   2691  HA  ILE A 165     -20.457   3.357   1.489  1.00 95.10           H  
ATOM   2692  C   ILE A 165     -18.391   3.881   1.561  1.00 95.10           C  
ATOM   2693  CB  ILE A 165     -20.175   4.988   0.125  1.00 95.10           C  
ATOM   2694  HB  ILE A 165     -19.616   5.923   0.114  1.00 95.10           H  
ATOM   2695  O   ILE A 165     -17.534   4.718   1.839  1.00 95.10           O  
ATOM   2696  CG1 ILE A 165     -21.685   5.318   0.031  1.00 95.10           C  
ATOM   2697 HG12 ILE A 165     -21.986   5.902   0.900  1.00 95.10           H  
ATOM   2698 HG13 ILE A 165     -22.256   4.390   0.040  1.00 95.10           H  
ATOM   2699  CG2 ILE A 165     -19.720   4.142  -1.083  1.00 95.10           C  
ATOM   2700 HG21 ILE A 165     -20.257   3.194  -1.101  1.00 95.10           H  
ATOM   2701 HG22 ILE A 165     -18.647   3.957  -1.048  1.00 95.10           H  
ATOM   2702 HG23 ILE A 165     -19.901   4.676  -2.017  1.00 95.10           H  
ATOM   2703  CD1 ILE A 165     -22.088   6.130  -1.205  1.00 95.10           C  
ATOM   2704 HD11 ILE A 165     -21.556   7.081  -1.220  1.00 95.10           H  
ATOM   2705 HD12 ILE A 165     -23.161   6.315  -1.163  1.00 95.10           H  
ATOM   2706 HD13 ILE A 165     -21.888   5.575  -2.122  1.00 95.10           H  
ATOM   2707  N   GLY A 166     -18.078   2.615   1.293  1.00 95.18           N  
ATOM   2708  H   GLY A 166     -18.823   1.967   1.079  1.00 95.18           H  
ATOM   2709  CA  GLY A 166     -16.697   2.192   1.065  1.00 95.18           C  
ATOM   2710  HA2 GLY A 166     -16.193   2.945   0.460  1.00 95.18           H  
ATOM   2711  HA3 GLY A 166     -16.714   1.270   0.483  1.00 95.18           H  
ATOM   2712  C   GLY A 166     -15.853   1.981   2.327  1.00 95.18           C  
ATOM   2713  O   GLY A 166     -14.673   1.663   2.204  1.00 95.18           O  
ATOM   2714  N   LEU A 167     -16.408   2.115   3.537  1.00 95.62           N  
ATOM   2715  H   LEU A 167     -17.365   2.433   3.591  1.00 95.62           H  
ATOM   2716  CA  LEU A 167     -15.626   1.995   4.774  1.00 95.62           C  
ATOM   2717  HA  LEU A 167     -14.719   2.587   4.648  1.00 95.62           H  
ATOM   2718  C   LEU A 167     -15.161   0.554   5.052  1.00 95.62           C  
ATOM   2719  CB  LEU A 167     -16.422   2.613   5.931  1.00 95.62           C  
ATOM   2720  HB2 LEU A 167     -17.373   2.088   6.029  1.00 95.62           H  
ATOM   2721  HB3 LEU A 167     -16.634   3.652   5.678  1.00 95.62           H  
ATOM   2722  O   LEU A 167     -13.963   0.316   5.174  1.00 95.62           O  
ATOM   2723  CG  LEU A 167     -15.703   2.579   7.290  1.00 95.62           C  
ATOM   2724  HG  LEU A 167     -15.575   1.544   7.608  1.00 95.62           H  
ATOM   2725  CD1 LEU A 167     -14.337   3.265   7.288  1.00 95.62           C  
ATOM   2726 HD11 LEU A 167     -13.912   3.239   8.291  1.00 95.62           H  
ATOM   2727 HD12 LEU A 167     -13.648   2.748   6.620  1.00 95.62           H  
ATOM   2728 HD13 LEU A 167     -14.445   4.304   6.975  1.00 95.62           H  
ATOM   2729  CD2 LEU A 167     -16.591   3.294   8.299  1.00 95.62           C  
ATOM   2730 HD21 LEU A 167     -16.075   3.311   9.259  1.00 95.62           H  
ATOM   2731 HD22 LEU A 167     -17.541   2.770   8.408  1.00 95.62           H  
ATOM   2732 HD23 LEU A 167     -16.769   4.323   7.986  1.00 95.62           H  
ATOM   2733  N   GLY A 168     -16.073  -0.425   5.090  1.00 95.71           N  
ATOM   2734  H   GLY A 168     -17.047  -0.187   4.970  1.00 95.71           H  
ATOM   2735  CA  GLY A 168     -15.699  -1.837   5.298  1.00 95.71           C  
ATOM   2736  HA2 GLY A 168     -16.599  -2.445   5.391  1.00 95.71           H  
ATOM   2737  HA3 GLY A 168     -15.110  -1.925   6.211  1.00 95.71           H  
ATOM   2738  C   GLY A 168     -14.855  -2.385   4.146  1.00 95.71           C  
ATOM   2739  O   GLY A 168     -13.762  -2.897   4.335  1.00 95.71           O  
ATOM   2740  N   ASP A 169     -15.340  -2.166   2.940  1.00 96.28           N  
ATOM   2741  H   ASP A 169     -16.312  -1.894   2.894  1.00 96.28           H  
ATOM   2742  CA  ASP A 169     -14.646  -2.091   1.661  1.00 96.28           C  
ATOM   2743  HA  ASP A 169     -14.701  -3.058   1.162  1.00 96.28           H  
ATOM   2744  C   ASP A 169     -13.146  -1.664   1.720  1.00 96.28           C  
ATOM   2745  CB  ASP A 169     -15.542  -1.078   0.918  1.00 96.28           C  
ATOM   2746  HB2 ASP A 169     -16.168  -0.539   1.629  1.00 96.28           H  
ATOM   2747  HB3 ASP A 169     -14.970  -0.269   0.465  1.00 96.28           H  
ATOM   2748  O   ASP A 169     -12.253  -2.380   1.246  1.00 96.28           O  
ATOM   2749  CG  ASP A 169     -16.517  -1.714  -0.057  1.00 96.28           C  
ATOM   2750  OD1 ASP A 169     -17.408  -2.410   0.454  1.00 96.28           O  
ATOM   2751  OD2 ASP A 169     -16.385  -1.476  -1.281  1.00 96.28           O  
ATOM   2752  N   THR A 170     -12.848  -0.506   2.316  1.00 96.08           N  
ATOM   2753  H   THR A 170     -13.613   0.044   2.679  1.00 96.08           H  
ATOM   2754  CA  THR A 170     -11.486   0.037   2.502  1.00 96.08           C  
ATOM   2755  HA  THR A 170     -10.963   0.049   1.545  1.00 96.08           H  
ATOM   2756  C   THR A 170     -10.652  -0.824   3.451  1.00 96.08           C  
ATOM   2757  CB  THR A 170     -11.585   1.490   3.002  1.00 96.08           C  
ATOM   2758  HB  THR A 170     -12.301   1.545   3.822  1.00 96.08           H  
ATOM   2759  O   THR A 170      -9.490  -1.100   3.165  1.00 96.08           O  
ATOM   2760  CG2 THR A 170     -10.291   2.142   3.477  1.00 96.08           C  
ATOM   2761 HG21 THR A 170     -10.506   3.154   3.820  1.00 96.08           H  
ATOM   2762 HG22 THR A 170      -9.856   1.585   4.307  1.00 96.08           H  
ATOM   2763 HG23 THR A 170      -9.576   2.202   2.656  1.00 96.08           H  
ATOM   2764  OG1 THR A 170     -12.059   2.263   1.925  1.00 96.08           O  
ATOM   2765  HG1 THR A 170     -13.016   2.282   1.993  1.00 96.08           H  
ATOM   2766  N   LEU A 171     -11.245  -1.335   4.531  1.00 96.10           N  
ATOM   2767  H   LEU A 171     -12.214  -1.107   4.706  1.00 96.10           H  
ATOM   2768  CA  LEU A 171     -10.559  -2.242   5.457  1.00 96.10           C  
ATOM   2769  HA  LEU A 171      -9.589  -1.816   5.714  1.00 96.10           H  
ATOM   2770  C   LEU A 171     -10.272  -3.608   4.818  1.00 96.10           C  
ATOM   2771  CB  LEU A 171     -11.391  -2.404   6.742  1.00 96.10           C  
ATOM   2772  HB2 LEU A 171     -12.341  -2.876   6.490  1.00 96.10           H  
ATOM   2773  HB3 LEU A 171     -10.851  -3.075   7.411  1.00 96.10           H  
ATOM   2774  O   LEU A 171      -9.177  -4.145   4.968  1.00 96.10           O  
ATOM   2775  CG  LEU A 171     -11.675  -1.096   7.499  1.00 96.10           C  
ATOM   2776  HG  LEU A 171     -12.123  -0.366   6.824  1.00 96.10           H  
ATOM   2777  CD1 LEU A 171     -12.658  -1.344   8.643  1.00 96.10           C  
ATOM   2778 HD11 LEU A 171     -12.901  -0.398   9.125  1.00 96.10           H  
ATOM   2779 HD12 LEU A 171     -13.573  -1.787   8.248  1.00 96.10           H  
ATOM   2780 HD13 LEU A 171     -12.215  -2.016   9.377  1.00 96.10           H  
ATOM   2781  CD2 LEU A 171     -10.398  -0.501   8.077  1.00 96.10           C  
ATOM   2782 HD21 LEU A 171      -9.682  -0.313   7.277  1.00 96.10           H  
ATOM   2783 HD22 LEU A 171      -9.958  -1.182   8.806  1.00 96.10           H  
ATOM   2784 HD23 LEU A 171     -10.635   0.450   8.554  1.00 96.10           H  
ATOM   2785  N   ILE A 172     -11.222  -4.163   4.058  1.00 96.51           N  
ATOM   2786  H   ILE A 172     -12.111  -3.686   3.995  1.00 96.51           H  
ATOM   2787  CA  ILE A 172     -11.038  -5.439   3.347  1.00 96.51           C  
ATOM   2788  HA  ILE A 172     -10.746  -6.205   4.065  1.00 96.51           H  
ATOM   2789  C   ILE A 172      -9.911  -5.314   2.324  1.00 96.51           C  
ATOM   2790  CB  ILE A 172     -12.337  -5.885   2.643  1.00 96.51           C  
ATOM   2791  HB  ILE A 172     -12.660  -5.077   1.986  1.00 96.51           H  
ATOM   2792  O   ILE A 172      -9.091  -6.219   2.199  1.00 96.51           O  
ATOM   2793  CG1 ILE A 172     -13.458  -6.173   3.660  1.00 96.51           C  
ATOM   2794 HG12 ILE A 172     -13.458  -5.409   4.437  1.00 96.51           H  
ATOM   2795 HG13 ILE A 172     -13.287  -7.135   4.142  1.00 96.51           H  
ATOM   2796  CG2 ILE A 172     -12.087  -7.152   1.798  1.00 96.51           C  
ATOM   2797 HG21 ILE A 172     -11.584  -7.901   2.410  1.00 96.51           H  
ATOM   2798 HG22 ILE A 172     -13.022  -7.581   1.437  1.00 96.51           H  
ATOM   2799 HG23 ILE A 172     -11.466  -6.923   0.932  1.00 96.51           H  
ATOM   2800  CD1 ILE A 172     -14.845  -6.162   3.012  1.00 96.51           C  
ATOM   2801 HD11 ILE A 172     -15.595  -6.184   3.803  1.00 96.51           H  
ATOM   2802 HD12 ILE A 172     -14.986  -5.247   2.437  1.00 96.51           H  
ATOM   2803 HD13 ILE A 172     -14.984  -7.029   2.366  1.00 96.51           H  
ATOM   2804  N   THR A 173      -9.861  -4.191   1.606  1.00 95.98           N  
ATOM   2805  H   THR A 173     -10.567  -3.493   1.791  1.00 95.98           H  
ATOM   2806  CA  THR A 173      -8.805  -3.882   0.635  1.00 95.98           C  
ATOM   2807  HA  THR A 173      -8.880  -4.549  -0.223  1.00 95.98           H  
ATOM   2808  C   THR A 173      -7.418  -4.048   1.241  1.00 95.98           C  
ATOM   2809  CB  THR A 173      -8.976  -2.449   0.140  1.00 95.98           C  
ATOM   2810  HB  THR A 173      -9.089  -1.777   0.991  1.00 95.98           H  
ATOM   2811  O   THR A 173      -6.579  -4.754   0.684  1.00 95.98           O  
ATOM   2812  CG2 THR A 173      -7.792  -1.933  -0.663  1.00 95.98           C  
ATOM   2813 HG21 THR A 173      -7.341  -2.734  -1.248  1.00 95.98           H  
ATOM   2814 HG22 THR A 173      -7.036  -1.551   0.022  1.00 95.98           H  
ATOM   2815 HG23 THR A 173      -8.121  -1.105  -1.292  1.00 95.98           H  
ATOM   2816  OG1 THR A 173     -10.172  -2.382  -0.605  1.00 95.98           O  
ATOM   2817  HG1 THR A 173     -10.875  -2.346   0.047  1.00 95.98           H  
ATOM   2818  N   ASP A 174      -7.193  -3.462   2.411  1.00 95.30           N  
ATOM   2819  H   ASP A 174      -7.900  -2.874   2.830  1.00 95.30           H  
ATOM   2820  CA  ASP A 174      -5.893  -3.546   3.056  1.00 95.30           C  
ATOM   2821  HA  ASP A 174      -5.149  -3.146   2.367  1.00 95.30           H  
ATOM   2822  C   ASP A 174      -5.490  -4.992   3.381  1.00 95.30           C  
ATOM   2823  CB  ASP A 174      -5.910  -2.700   4.326  1.00 95.30           C  
ATOM   2824  HB2 ASP A 174      -6.831  -2.869   4.885  1.00 95.30           H  
ATOM   2825  HB3 ASP A 174      -5.076  -3.044   4.939  1.00 95.30           H  
ATOM   2826  O   ASP A 174      -4.324  -5.362   3.241  1.00 95.30           O  
ATOM   2827  CG  ASP A 174      -5.715  -1.204   4.087  1.00 95.30           C  
ATOM   2828  OD1 ASP A 174      -5.742  -0.734   2.928  1.00 95.30           O  
ATOM   2829  OD2 ASP A 174      -5.347  -0.531   5.074  1.00 95.30           O  
ATOM   2830  N   HIS A 175      -6.459  -5.832   3.753  1.00 95.18           N  
ATOM   2831  H   HIS A 175      -7.399  -5.469   3.813  1.00 95.18           H  
ATOM   2832  CA  HIS A 175      -6.226  -7.241   4.070  1.00 95.18           C  
ATOM   2833  HA  HIS A 175      -5.324  -7.327   4.677  1.00 95.18           H  
ATOM   2834  C   HIS A 175      -5.982  -8.092   2.822  1.00 95.18           C  
ATOM   2835  CB  HIS A 175      -7.406  -7.796   4.878  1.00 95.18           C  
ATOM   2836  HB2 HIS A 175      -8.349  -7.532   4.398  1.00 95.18           H  
ATOM   2837  HB3 HIS A 175      -7.328  -8.883   4.885  1.00 95.18           H  
ATOM   2838  O   HIS A 175      -5.034  -8.874   2.803  1.00 95.18           O  
ATOM   2839  CG  HIS A 175      -7.450  -7.371   6.320  1.00 95.18           C  
ATOM   2840  CD2 HIS A 175      -7.394  -6.093   6.788  1.00 95.18           C  
ATOM   2841  HD2 HIS A 175      -7.303  -5.188   6.205  1.00 95.18           H  
ATOM   2842  ND1 HIS A 175      -7.603  -8.247   7.401  1.00 95.18           N  
ATOM   2843  CE1 HIS A 175      -7.637  -7.467   8.492  1.00 95.18           C  
ATOM   2844  HE1 HIS A 175      -7.760  -7.822   9.504  1.00 95.18           H  
ATOM   2845  NE2 HIS A 175      -7.520  -6.176   8.150  1.00 95.18           N  
ATOM   2846  HE2 HIS A 175      -7.569  -5.392   8.784  1.00 95.18           H  
ATOM   2847  N   ILE A 176      -6.784  -7.948   1.762  1.00 95.85           N  
ATOM   2848  H   ILE A 176      -7.543  -7.284   1.821  1.00 95.85           H  
ATOM   2849  CA  ILE A 176      -6.647  -8.789   0.555  1.00 95.85           C  
ATOM   2850  HA  ILE A 176      -6.553  -9.823   0.887  1.00 95.85           H  
ATOM   2851  C   ILE A 176      -5.369  -8.477  -0.233  1.00 95.85           C  
ATOM   2852  CB  ILE A 176      -7.887  -8.722  -0.363  1.00 95.85           C  
ATOM   2853  HB  ILE A 176      -7.728  -9.441  -1.167  1.00 95.85           H  
ATOM   2854  O   ILE A 176      -4.846  -9.348  -0.925  1.00 95.85           O  
ATOM   2855  CG1 ILE A 176      -8.048  -7.335  -1.018  1.00 95.85           C  
ATOM   2856 HG12 ILE A 176      -8.133  -6.582  -0.235  1.00 95.85           H  
ATOM   2857 HG13 ILE A 176      -7.158  -7.124  -1.610  1.00 95.85           H  
ATOM   2858  CG2 ILE A 176      -9.141  -9.178   0.401  1.00 95.85           C  
ATOM   2859 HG21 ILE A 176      -9.411  -8.450   1.166  1.00 95.85           H  
ATOM   2860 HG22 ILE A 176      -9.973  -9.303  -0.292  1.00 95.85           H  
ATOM   2861 HG23 ILE A 176      -8.940 -10.133   0.888  1.00 95.85           H  
ATOM   2862  CD1 ILE A 176      -9.246  -7.190  -1.961  1.00 95.85           C  
ATOM   2863 HD11 ILE A 176      -9.197  -6.222  -2.460  1.00 95.85           H  
ATOM   2864 HD12 ILE A 176      -9.226  -7.980  -2.712  1.00 95.85           H  
ATOM   2865 HD13 ILE A 176     -10.178  -7.243  -1.398  1.00 95.85           H  
ATOM   2866  N   PHE A 177      -4.842  -7.258  -0.097  1.00 94.96           N  
ATOM   2867  H   PHE A 177      -5.358  -6.570   0.433  1.00 94.96           H  
ATOM   2868  CA  PHE A 177      -3.558  -6.856  -0.673  1.00 94.96           C  
ATOM   2869  HA  PHE A 177      -3.363  -7.479  -1.546  1.00 94.96           H  
ATOM   2870  C   PHE A 177      -2.367  -7.097   0.266  1.00 94.96           C  
ATOM   2871  CB  PHE A 177      -3.657  -5.412  -1.183  1.00 94.96           C  
ATOM   2872  HB2 PHE A 177      -2.654  -5.012  -1.335  1.00 94.96           H  
ATOM   2873  HB3 PHE A 177      -4.142  -4.784  -0.436  1.00 94.96           H  
ATOM   2874  O   PHE A 177      -1.231  -6.809  -0.109  1.00 94.96           O  
ATOM   2875  CG  PHE A 177      -4.392  -5.322  -2.505  1.00 94.96           C  
ATOM   2876  CD1 PHE A 177      -3.703  -5.592  -3.699  1.00 94.96           C  
ATOM   2877  HD1 PHE A 177      -2.649  -5.824  -3.669  1.00 94.96           H  
ATOM   2878  CD2 PHE A 177      -5.763  -5.016  -2.558  1.00 94.96           C  
ATOM   2879  HD2 PHE A 177      -6.310  -4.821  -1.647  1.00 94.96           H  
ATOM   2880  CE1 PHE A 177      -4.378  -5.533  -4.930  1.00 94.96           C  
ATOM   2881  HE1 PHE A 177      -3.833  -5.699  -5.848  1.00 94.96           H  
ATOM   2882  CE2 PHE A 177      -6.445  -5.002  -3.785  1.00 94.96           C  
ATOM   2883  HE2 PHE A 177      -7.510  -4.828  -3.816  1.00 94.96           H  
ATOM   2884  CZ  PHE A 177      -5.749  -5.241  -4.978  1.00 94.96           C  
ATOM   2885  HZ  PHE A 177      -6.267  -5.210  -5.925  1.00 94.96           H  
ATOM   2886  N   GLY A 178      -2.593  -7.649   1.463  1.00 92.22           N  
ATOM   2887  H   GLY A 178      -3.544  -7.859   1.732  1.00 92.22           H  
ATOM   2888  CA  GLY A 178      -1.535  -7.976   2.419  1.00 92.22           C  
ATOM   2889  HA2 GLY A 178      -0.781  -8.601   1.939  1.00 92.22           H  
ATOM   2890  HA3 GLY A 178      -1.970  -8.561   3.229  1.00 92.22           H  
ATOM   2891  C   GLY A 178      -0.835  -6.754   3.024  1.00 92.22           C  
ATOM   2892  O   GLY A 178       0.325  -6.866   3.416  1.00 92.22           O  
ATOM   2893  N   LYS A 179      -1.507  -5.593   3.081  1.00 92.14           N  
ATOM   2894  H   LYS A 179      -2.480  -5.618   2.811  1.00 92.14           H  
ATOM   2895  CA  LYS A 179      -1.003  -4.344   3.685  1.00 92.14           C  
ATOM   2896  HA  LYS A 179       0.060  -4.482   3.884  1.00 92.14           H  
ATOM   2897  C   LYS A 179      -1.629  -4.034   5.049  1.00 92.14           C  
ATOM   2898  CB  LYS A 179      -1.115  -3.148   2.716  1.00 92.14           C  
ATOM   2899  HB2 LYS A 179      -0.635  -3.398   1.770  1.00 92.14           H  
ATOM   2900  HB3 LYS A 179      -0.572  -2.307   3.147  1.00 92.14           H  
ATOM   2901  O   LYS A 179      -1.545  -2.892   5.503  1.00 92.14           O  
ATOM   2902  CG  LYS A 179      -2.558  -2.723   2.414  1.00 92.14           C  
ATOM   2903  HG2 LYS A 179      -2.996  -3.470   1.753  1.00 92.14           H  
ATOM   2904  HG3 LYS A 179      -3.138  -2.705   3.337  1.00 92.14           H  
ATOM   2905  CD  LYS A 179      -2.684  -1.346   1.735  1.00 92.14           C  
ATOM   2906  HD2 LYS A 179      -2.104  -1.357   0.811  1.00 92.14           H  
ATOM   2907  HD3 LYS A 179      -3.727  -1.201   1.455  1.00 92.14           H  
ATOM   2908  CE  LYS A 179      -2.237  -0.135   2.584  1.00 92.14           C  
ATOM   2909  HE2 LYS A 179      -1.149  -0.125   2.644  1.00 92.14           H  
ATOM   2910  HE3 LYS A 179      -2.522   0.784   2.072  1.00 92.14           H  
ATOM   2911  NZ  LYS A 179      -2.796  -0.116   3.962  1.00 92.14           N  
ATOM   2912  HZ1 LYS A 179      -2.454   0.679   4.483  1.00 92.14           H  
ATOM   2913  HZ2 LYS A 179      -2.551  -0.943   4.488  1.00 92.14           H  
ATOM   2914  HZ3 LYS A 179      -3.803  -0.045   3.958  1.00 92.14           H  
ATOM   2915  N   GLN A 180      -2.255  -5.008   5.709  1.00 91.44           N  
ATOM   2916  H   GLN A 180      -2.344  -5.907   5.257  1.00 91.44           H  
ATOM   2917  CA  GLN A 180      -2.940  -4.808   6.992  1.00 91.44           C  
ATOM   2918  HA  GLN A 180      -3.642  -3.987   6.847  1.00 91.44           H  
ATOM   2919  C   GLN A 180      -2.007  -4.381   8.130  1.00 91.44           C  
ATOM   2920  CB  GLN A 180      -3.779  -6.030   7.395  1.00 91.44           C  
ATOM   2921  HB2 GLN A 180      -4.335  -5.758   8.291  1.00 91.44           H  
ATOM   2922  HB3 GLN A 180      -4.515  -6.233   6.617  1.00 91.44           H  
ATOM   2923  O   GLN A 180      -2.447  -3.731   9.069  1.00 91.44           O  
ATOM   2924  CG  GLN A 180      -2.991  -7.315   7.706  1.00 91.44           C  
ATOM   2925  HG2 GLN A 180      -3.617  -7.930   8.352  1.00 91.44           H  
ATOM   2926  HG3 GLN A 180      -2.078  -7.091   8.259  1.00 91.44           H  
ATOM   2927  CD  GLN A 180      -2.648  -8.147   6.477  1.00 91.44           C  
ATOM   2928  NE2 GLN A 180      -2.331  -9.403   6.665  1.00 91.44           N  
ATOM   2929 HE21 GLN A 180      -2.332  -9.801   7.594  1.00 91.44           H  
ATOM   2930 HE22 GLN A 180      -2.173  -9.963   5.839  1.00 91.44           H  
ATOM   2931  OE1 GLN A 180      -2.694  -7.715   5.340  1.00 91.44           O  
ATOM   2932  N   SER A 181      -0.701  -4.666   8.032  1.00 87.08           N  
ATOM   2933  H   SER A 181      -0.378  -5.233   7.261  1.00 87.08           H  
ATOM   2934  CA  SER A 181       0.302  -4.104   8.953  1.00 87.08           C  
ATOM   2935  HA  SER A 181       0.042  -4.383   9.974  1.00 87.08           H  
ATOM   2936  C   SER A 181       0.392  -2.574   8.902  1.00 87.08           C  
ATOM   2937  CB  SER A 181       1.686  -4.669   8.625  1.00 87.08           C  
ATOM   2938  HB2 SER A 181       1.678  -5.749   8.772  1.00 87.08           H  
ATOM   2939  HB3 SER A 181       2.422  -4.238   9.304  1.00 87.08           H  
ATOM   2940  O   SER A 181       1.037  -1.965   9.748  1.00 87.08           O  
ATOM   2941  OG  SER A 181       2.051  -4.375   7.285  1.00 87.08           O  
ATOM   2942  HG  SER A 181       1.636  -3.550   7.022  1.00 87.08           H  
ATOM   2943  N   ASP A 182      -0.188  -1.962   7.873  1.00 87.53           N  
ATOM   2944  H   ASP A 182      -0.728  -2.520   7.227  1.00 87.53           H  
ATOM   2945  CA  ASP A 182      -0.193  -0.524   7.617  1.00 87.53           C  
ATOM   2946  HA  ASP A 182       0.232  -0.005   8.476  1.00 87.53           H  
ATOM   2947  C   ASP A 182      -1.615   0.019   7.431  1.00 87.53           C  
ATOM   2948  CB  ASP A 182       0.691  -0.267   6.408  1.00 87.53           C  
ATOM   2949  HB2 ASP A 182       1.600  -0.850   6.557  1.00 87.53           H  
ATOM   2950  HB3 ASP A 182       0.198  -0.629   5.507  1.00 87.53           H  
ATOM   2951  O   ASP A 182      -1.849   1.007   6.734  1.00 87.53           O  
ATOM   2952  CG  ASP A 182       1.054   1.209   6.262  1.00 87.53           C  
ATOM   2953  OD1 ASP A 182       1.487   1.831   7.264  1.00 87.53           O  
ATOM   2954  OD2 ASP A 182       0.947   1.697   5.126  1.00 87.53           O  
ATOM   2955  N   THR A 183      -2.596  -0.659   8.022  1.00 92.55           N  
ATOM   2956  H   THR A 183      -2.379  -1.491   8.553  1.00 92.55           H  
ATOM   2957  CA  THR A 183      -3.946  -0.121   8.138  1.00 92.55           C  
ATOM   2958  HA  THR A 183      -4.224   0.372   7.206  1.00 92.55           H  
ATOM   2959  C   THR A 183      -3.945   0.919   9.250  1.00 92.55           C  
ATOM   2960  CB  THR A 183      -4.958  -1.240   8.382  1.00 92.55           C  
ATOM   2961  HB  THR A 183      -4.678  -1.816   9.264  1.00 92.55           H  
ATOM   2962  O   THR A 183      -3.891   0.596  10.434  1.00 92.55           O  
ATOM   2963  CG2 THR A 183      -6.394  -0.739   8.489  1.00 92.55           C  
ATOM   2964 HG21 THR A 183      -6.486  -0.012   9.295  1.00 92.55           H  
ATOM   2965 HG22 THR A 183      -6.685  -0.279   7.545  1.00 92.55           H  
ATOM   2966 HG23 THR A 183      -7.059  -1.579   8.691  1.00 92.55           H  
ATOM   2967  OG1 THR A 183      -4.961  -2.079   7.262  1.00 92.55           O  
ATOM   2968  HG1 THR A 183      -5.138  -1.513   6.507  1.00 92.55           H  
ATOM   2969  N   LYS A 184      -3.973   2.190   8.856  1.00 93.18           N  
ATOM   2970  H   LYS A 184      -3.979   2.377   7.864  1.00 93.18           H  
ATOM   2971  CA  LYS A 184      -3.980   3.350   9.753  1.00 93.18           C  
ATOM   2972  HA  LYS A 184      -4.414   3.057  10.709  1.00 93.18           H  
ATOM   2973  C   LYS A 184      -4.870   4.450   9.185  1.00 93.18           C  
ATOM   2974  CB  LYS A 184      -2.535   3.813  10.026  1.00 93.18           C  
ATOM   2975  HB2 LYS A 184      -2.544   4.606  10.774  1.00 93.18           H  
ATOM   2976  HB3 LYS A 184      -1.983   2.973  10.445  1.00 93.18           H  
ATOM   2977  O   LYS A 184      -5.047   4.526   7.969  1.00 93.18           O  
ATOM   2978  CG  LYS A 184      -1.789   4.338   8.791  1.00 93.18           C  
ATOM   2979  HG2 LYS A 184      -2.259   5.264   8.458  1.00 93.18           H  
ATOM   2980  HG3 LYS A 184      -1.837   3.605   7.986  1.00 93.18           H  
ATOM   2981  CD  LYS A 184      -0.315   4.608   9.124  1.00 93.18           C  
ATOM   2982  HD2 LYS A 184      -0.249   5.260   9.995  1.00 93.18           H  
ATOM   2983  HD3 LYS A 184       0.174   3.660   9.348  1.00 93.18           H  
ATOM   2984  CE  LYS A 184       0.357   5.296   7.931  1.00 93.18           C  
ATOM   2985  HE2 LYS A 184       0.613   6.322   8.198  1.00 93.18           H  
ATOM   2986  HE3 LYS A 184      -0.375   5.358   7.126  1.00 93.18           H  
ATOM   2987  NZ  LYS A 184       1.547   4.572   7.428  1.00 93.18           N  
ATOM   2988  HZ1 LYS A 184       1.817   4.926   6.521  1.00 93.18           H  
ATOM   2989  HZ2 LYS A 184       2.324   4.589   8.072  1.00 93.18           H  
ATOM   2990  HZ3 LYS A 184       1.327   3.602   7.253  1.00 93.18           H  
ATOM   2991  N   LEU A 185      -5.416   5.308  10.041  1.00 94.48           N  
ATOM   2992  H   LEU A 185      -5.151   5.216  11.011  1.00 94.48           H  
ATOM   2993  CA  LEU A 185      -6.379   6.346   9.654  1.00 94.48           C  
ATOM   2994  HA  LEU A 185      -7.210   5.874   9.129  1.00 94.48           H  
ATOM   2995  C   LEU A 185      -5.781   7.367   8.672  1.00 94.48           C  
ATOM   2996  CB  LEU A 185      -6.918   7.044  10.916  1.00 94.48           C  
ATOM   2997  HB2 LEU A 185      -7.597   7.837  10.603  1.00 94.48           H  
ATOM   2998  HB3 LEU A 185      -6.081   7.505  11.441  1.00 94.48           H  
ATOM   2999  O   LEU A 185      -6.503   7.890   7.828  1.00 94.48           O  
ATOM   3000  CG  LEU A 185      -7.676   6.135  11.900  1.00 94.48           C  
ATOM   3001  HG  LEU A 185      -7.020   5.330  12.233  1.00 94.48           H  
ATOM   3002  CD1 LEU A 185      -8.097   6.952  13.121  1.00 94.48           C  
ATOM   3003 HD11 LEU A 185      -8.681   7.819  12.813  1.00 94.48           H  
ATOM   3004 HD12 LEU A 185      -8.687   6.333  13.799  1.00 94.48           H  
ATOM   3005 HD13 LEU A 185      -7.202   7.278  13.651  1.00 94.48           H  
ATOM   3006  CD2 LEU A 185      -8.927   5.503  11.290  1.00 94.48           C  
ATOM   3007 HD21 LEU A 185      -8.657   4.847  10.462  1.00 94.48           H  
ATOM   3008 HD22 LEU A 185      -9.609   6.279  10.942  1.00 94.48           H  
ATOM   3009 HD23 LEU A 185      -9.435   4.908  12.049  1.00 94.48           H  
ATOM   3010  N   ALA A 186      -4.469   7.611   8.731  1.00 91.05           N  
ATOM   3011  H   ALA A 186      -3.947   7.232   9.509  1.00 91.05           H  
ATOM   3012  CA  ALA A 186      -3.757   8.468   7.777  1.00 91.05           C  
ATOM   3013  HA  ALA A 186      -4.294   9.411   7.679  1.00 91.05           H  
ATOM   3014  C   ALA A 186      -3.639   7.864   6.362  1.00 91.05           C  
ATOM   3015  CB  ALA A 186      -2.370   8.768   8.353  1.00 91.05           C  
ATOM   3016  HB1 ALA A 186      -1.841   9.442   7.679  1.00 91.05           H  
ATOM   3017  HB2 ALA A 186      -1.797   7.847   8.461  1.00 91.05           H  
ATOM   3018  HB3 ALA A 186      -2.469   9.254   9.323  1.00 91.05           H  
ATOM   3019  O   ALA A 186      -3.478   8.599   5.395  1.00 91.05           O  
ATOM   3020  N   ASN A 187      -3.752   6.536   6.225  1.00 92.70           N  
ATOM   3021  H   ASN A 187      -3.964   5.984   7.044  1.00 92.70           H  
ATOM   3022  CA  ASN A 187      -3.734   5.844   4.927  1.00 92.70           C  
ATOM   3023  HA  ASN A 187      -3.324   6.525   4.182  1.00 92.70           H  
ATOM   3024  C   ASN A 187      -5.153   5.541   4.419  1.00 92.70           C  
ATOM   3025  CB  ASN A 187      -2.779   4.630   4.981  1.00 92.70           C  
ATOM   3026  HB2 ASN A 187      -2.921   4.026   4.085  1.00 92.70           H  
ATOM   3027  HB3 ASN A 187      -2.992   4.011   5.853  1.00 92.70           H  
ATOM   3028  O   ASN A 187      -5.349   4.799   3.457  1.00 92.70           O  
ATOM   3029  CG  ASN A 187      -1.320   5.069   4.995  1.00 92.70           C  
ATOM   3030  ND2 ASN A 187      -0.354   4.192   4.896  1.00 92.70           N  
ATOM   3031 HD21 ASN A 187      -0.495   3.198   4.790  1.00 92.70           H  
ATOM   3032 HD22 ASN A 187       0.467   4.564   4.441  1.00 92.70           H  
ATOM   3033  OD1 ASN A 187      -0.992   6.234   5.137  1.00 92.70           O  
ATOM   3034  N   MET A 188      -6.153   6.154   5.052  1.00 94.56           N  
ATOM   3035  H   MET A 188      -5.918   6.790   5.801  1.00 94.56           H  
ATOM   3036  CA  MET A 188      -7.530   6.182   4.592  1.00 94.56           C  
ATOM   3037  HA  MET A 188      -7.621   5.607   3.670  1.00 94.56           H  
ATOM   3038  C   MET A 188      -7.927   7.615   4.306  1.00 94.56           C  
ATOM   3039  CB  MET A 188      -8.479   5.583   5.625  1.00 94.56           C  
ATOM   3040  HB2 MET A 188      -9.500   5.629   5.246  1.00 94.56           H  
ATOM   3041  HB3 MET A 188      -8.415   6.156   6.550  1.00 94.56           H  
ATOM   3042  O   MET A 188      -7.542   8.553   5.001  1.00 94.56           O  
ATOM   3043  CG  MET A 188      -8.136   4.133   5.927  1.00 94.56           C  
ATOM   3044  HG2 MET A 188      -8.207   3.543   5.013  1.00 94.56           H  
ATOM   3045  HG3 MET A 188      -7.108   4.086   6.286  1.00 94.56           H  
ATOM   3046  SD  MET A 188      -9.206   3.415   7.190  1.00 94.56           S  
ATOM   3047  CE  MET A 188      -8.134   2.014   7.553  1.00 94.56           C  
ATOM   3048  HE1 MET A 188      -8.023   1.400   6.659  1.00 94.56           H  
ATOM   3049  HE2 MET A 188      -7.154   2.373   7.867  1.00 94.56           H  
ATOM   3050  HE3 MET A 188      -8.570   1.422   8.358  1.00 94.56           H  
ATOM   3051  N   VAL A 189      -8.769   7.768   3.303  1.00 94.50           N  
ATOM   3052  H   VAL A 189      -9.063   6.942   2.800  1.00 94.50           H  
ATOM   3053  CA  VAL A 189      -9.248   9.061   2.851  1.00 94.50           C  
ATOM   3054  HA  VAL A 189      -8.894   9.852   3.512  1.00 94.50           H  
ATOM   3055  C   VAL A 189     -10.764   9.065   2.902  1.00 94.50           C  
ATOM   3056  CB  VAL A 189      -8.673   9.323   1.459  1.00 94.50           C  
ATOM   3057  HB  VAL A 189      -8.788   8.435   0.837  1.00 94.50           H  
ATOM   3058  O   VAL A 189     -11.400   8.099   2.480  1.00 94.50           O  
ATOM   3059  CG1 VAL A 189      -9.367  10.480   0.786  1.00 94.50           C  
ATOM   3060 HG11 VAL A 189      -8.860  10.694  -0.155  1.00 94.50           H  
ATOM   3061 HG12 VAL A 189     -10.403  10.221   0.566  1.00 94.50           H  
ATOM   3062 HG13 VAL A 189      -9.317  11.338   1.457  1.00 94.50           H  
ATOM   3063  CG2 VAL A 189      -7.189   9.676   1.539  1.00 94.50           C  
ATOM   3064 HG21 VAL A 189      -7.040  10.577   2.135  1.00 94.50           H  
ATOM   3065 HG22 VAL A 189      -6.641   8.863   2.015  1.00 94.50           H  
ATOM   3066 HG23 VAL A 189      -6.786   9.834   0.538  1.00 94.50           H  
ATOM   3067  N   VAL A 190     -11.336  10.161   3.397  1.00 95.68           N  
ATOM   3068  H   VAL A 190     -10.735  10.912   3.706  1.00 95.68           H  
ATOM   3069  CA  VAL A 190     -12.774  10.414   3.359  1.00 95.68           C  
ATOM   3070  HA  VAL A 190     -13.258   9.542   2.920  1.00 95.68           H  
ATOM   3071  C   VAL A 190     -13.061  11.599   2.449  1.00 95.68           C  
ATOM   3072  CB  VAL A 190     -13.377  10.552   4.767  1.00 95.68           C  
ATOM   3073  HB  VAL A 190     -13.165   9.626   5.302  1.00 95.68           H  
ATOM   3074  O   VAL A 190     -12.533  12.700   2.618  1.00 95.68           O  
ATOM   3075  CG1 VAL A 190     -12.797  11.704   5.594  1.00 95.68           C  
ATOM   3076 HG11 VAL A 190     -11.714  11.604   5.668  1.00 95.68           H  
ATOM   3077 HG12 VAL A 190     -13.043  12.665   5.141  1.00 95.68           H  
ATOM   3078 HG13 VAL A 190     -13.220  11.661   6.598  1.00 95.68           H  
ATOM   3079  CG2 VAL A 190     -14.904  10.695   4.706  1.00 95.68           C  
ATOM   3080 HG21 VAL A 190     -15.326   9.860   4.147  1.00 95.68           H  
ATOM   3081 HG22 VAL A 190     -15.185  11.634   4.230  1.00 95.68           H  
ATOM   3082 HG23 VAL A 190     -15.310  10.673   5.717  1.00 95.68           H  
ATOM   3083  N   ARG A 191     -13.930  11.364   1.468  1.00 95.67           N  
ATOM   3084  H   ARG A 191     -14.258  10.415   1.364  1.00 95.67           H  
ATOM   3085  CA  ARG A 191     -14.544  12.408   0.656  1.00 95.67           C  
ATOM   3086  HA  ARG A 191     -13.927  13.305   0.690  1.00 95.67           H  
ATOM   3087  C   ARG A 191     -15.901  12.749   1.243  1.00 95.67           C  
ATOM   3088  CB  ARG A 191     -14.617  11.942  -0.796  1.00 95.67           C  
ATOM   3089  HB2 ARG A 191     -15.122  10.977  -0.824  1.00 95.67           H  
ATOM   3090  HB3 ARG A 191     -13.601  11.809  -1.168  1.00 95.67           H  
ATOM   3091  O   ARG A 191     -16.792  11.899   1.284  1.00 95.67           O  
ATOM   3092  CG  ARG A 191     -15.355  12.955  -1.684  1.00 95.67           C  
ATOM   3093  HG2 ARG A 191     -16.388  13.063  -1.355  1.00 95.67           H  
ATOM   3094  HG3 ARG A 191     -14.863  13.924  -1.607  1.00 95.67           H  
ATOM   3095  CD  ARG A 191     -15.346  12.500  -3.144  1.00 95.67           C  
ATOM   3096  HD2 ARG A 191     -14.307  12.442  -3.469  1.00 95.67           H  
ATOM   3097  HD3 ARG A 191     -15.860  13.249  -3.746  1.00 95.67           H  
ATOM   3098  NE  ARG A 191     -15.986  11.178  -3.306  1.00 95.67           N  
ATOM   3099  HE  ARG A 191     -16.262  10.717  -2.450  1.00 95.67           H  
ATOM   3100  NH1 ARG A 191     -15.576  10.894  -5.545  1.00 95.67           N  
ATOM   3101 HH11 ARG A 191     -14.996  11.720  -5.517  1.00 95.67           H  
ATOM   3102 HH12 ARG A 191     -15.395  10.230  -6.285  1.00 95.67           H  
ATOM   3103  NH2 ARG A 191     -16.483   9.235  -4.384  1.00 95.67           N  
ATOM   3104 HH21 ARG A 191     -16.645   8.786  -3.494  1.00 95.67           H  
ATOM   3105 HH22 ARG A 191     -16.324   8.617  -5.167  1.00 95.67           H  
ATOM   3106  CZ  ARG A 191     -16.010  10.444  -4.403  1.00 95.67           C  
ATOM   3107  N   ASP A 192     -16.051  14.002   1.636  1.00 94.95           N  
ATOM   3108  H   ASP A 192     -15.273  14.639   1.541  1.00 94.95           H  
ATOM   3109  CA  ASP A 192     -17.295  14.532   2.162  1.00 94.95           C  
ATOM   3110  HA  ASP A 192     -17.852  13.724   2.636  1.00 94.95           H  
ATOM   3111  C   ASP A 192     -18.160  15.104   1.036  1.00 94.95           C  
ATOM   3112  CB  ASP A 192     -16.979  15.564   3.245  1.00 94.95           C  
ATOM   3113  HB2 ASP A 192     -16.462  16.414   2.801  1.00 94.95           H  
ATOM   3114  HB3 ASP A 192     -16.316  15.109   3.982  1.00 94.95           H  
ATOM   3115  O   ASP A 192     -17.803  16.079   0.372  1.00 94.95           O  
ATOM   3116  CG  ASP A 192     -18.233  16.051   3.963  1.00 94.95           C  
ATOM   3117  OD1 ASP A 192     -19.342  15.540   3.712  1.00 94.95           O  
ATOM   3118  OD2 ASP A 192     -18.087  16.921   4.842  1.00 94.95           O  
ATOM   3119  N   LYS A 193     -19.309  14.473   0.811  1.00 93.24           N  
ATOM   3120  H   LYS A 193     -19.557  13.729   1.447  1.00 93.24           H  
ATOM   3121  CA  LYS A 193     -20.397  14.992  -0.015  1.00 93.24           C  
ATOM   3122  HA  LYS A 193     -20.089  15.936  -0.463  1.00 93.24           H  
ATOM   3123  C   LYS A 193     -21.582  15.289   0.902  1.00 93.24           C  
ATOM   3124  CB  LYS A 193     -20.745  13.992  -1.126  1.00 93.24           C  
ATOM   3125  HB2 LYS A 193     -21.604  14.377  -1.676  1.00 93.24           H  
ATOM   3126  HB3 LYS A 193     -21.025  13.037  -0.681  1.00 93.24           H  
ATOM   3127  O   LYS A 193     -21.731  14.663   1.942  1.00 93.24           O  
ATOM   3128  CG  LYS A 193     -19.573  13.784  -2.099  1.00 93.24           C  
ATOM   3129  HG2 LYS A 193     -19.204  14.755  -2.428  1.00 93.24           H  
ATOM   3130  HG3 LYS A 193     -18.768  13.250  -1.594  1.00 93.24           H  
ATOM   3131  CD  LYS A 193     -20.029  12.980  -3.321  1.00 93.24           C  
ATOM   3132  HD2 LYS A 193     -20.352  11.991  -2.995  1.00 93.24           H  
ATOM   3133  HD3 LYS A 193     -20.872  13.492  -3.785  1.00 93.24           H  
ATOM   3134  CE  LYS A 193     -18.887  12.858  -4.334  1.00 93.24           C  
ATOM   3135  HE2 LYS A 193     -18.548  13.861  -4.591  1.00 93.24           H  
ATOM   3136  HE3 LYS A 193     -18.060  12.336  -3.853  1.00 93.24           H  
ATOM   3137  NZ  LYS A 193     -19.323  12.134  -5.555  1.00 93.24           N  
ATOM   3138  HZ1 LYS A 193     -20.087  12.627  -5.995  1.00 93.24           H  
ATOM   3139  HZ2 LYS A 193     -18.569  12.059  -6.222  1.00 93.24           H  
ATOM   3140  HZ3 LYS A 193     -19.646  11.206  -5.321  1.00 93.24           H  
ATOM   3141  N   GLN A 194     -22.439  16.226   0.493  1.00 91.00           N  
ATOM   3142  H   GLN A 194     -22.265  16.650  -0.407  1.00 91.00           H  
ATOM   3143  CA  GLN A 194     -23.548  16.768   1.298  1.00 91.00           C  
ATOM   3144  HA  GLN A 194     -23.157  17.549   1.950  1.00 91.00           H  
ATOM   3145  C   GLN A 194     -24.235  15.734   2.214  1.00 91.00           C  
ATOM   3146  CB  GLN A 194     -24.589  17.390   0.351  1.00 91.00           C  
ATOM   3147  HB2 GLN A 194     -25.475  17.656   0.927  1.00 91.00           H  
ATOM   3148  HB3 GLN A 194     -24.879  16.650  -0.395  1.00 91.00           H  
ATOM   3149  O   GLN A 194     -24.317  15.947   3.422  1.00 91.00           O  
ATOM   3150  CG  GLN A 194     -24.076  18.659  -0.349  1.00 91.00           C  
ATOM   3151  HG2 GLN A 194     -23.164  18.437  -0.903  1.00 91.00           H  
ATOM   3152  HG3 GLN A 194     -23.842  19.408   0.408  1.00 91.00           H  
ATOM   3153  CD  GLN A 194     -25.086  19.253  -1.330  1.00 91.00           C  
ATOM   3154  NE2 GLN A 194     -24.859  20.453  -1.816  1.00 91.00           N  
ATOM   3155 HE21 GLN A 194     -25.558  20.794  -2.460  1.00 91.00           H  
ATOM   3156 HE22 GLN A 194     -24.054  20.992  -1.527  1.00 91.00           H  
ATOM   3157  OE1 GLN A 194     -26.082  18.662  -1.703  1.00 91.00           O  
ATOM   3158  N   ASP A 195     -24.669  14.608   1.651  1.00 94.80           N  
ATOM   3159  H   ASP A 195     -24.611  14.505   0.648  1.00 94.80           H  
ATOM   3160  CA  ASP A 195     -25.390  13.522   2.318  1.00 94.80           C  
ATOM   3161  HA  ASP A 195     -25.693  13.852   3.312  1.00 94.80           H  
ATOM   3162  C   ASP A 195     -24.563  12.238   2.516  1.00 94.80           C  
ATOM   3163  CB  ASP A 195     -26.674  13.241   1.511  1.00 94.80           C  
ATOM   3164  HB2 ASP A 195     -27.260  12.489   2.037  1.00 94.80           H  
ATOM   3165  HB3 ASP A 195     -27.270  14.153   1.476  1.00 94.80           H  
ATOM   3166  O   ASP A 195     -25.062  11.289   3.123  1.00 94.80           O  
ATOM   3167  CG  ASP A 195     -26.422  12.768   0.065  1.00 94.80           C  
ATOM   3168  OD1 ASP A 195     -25.480  13.288  -0.585  1.00 94.80           O  
ATOM   3169  OD2 ASP A 195     -27.176  11.896  -0.417  1.00 94.80           O  
ATOM   3170  N   LYS A 196     -23.312  12.184   2.030  1.00 96.60           N  
ATOM   3171  H   LYS A 196     -22.900  13.041   1.689  1.00 96.60           H  
ATOM   3172  CA  LYS A 196     -22.510  10.948   2.000  1.00 96.60           C  
ATOM   3173  HA  LYS A 196     -22.945  10.266   2.730  1.00 96.60           H  
ATOM   3174  C   LYS A 196     -21.056  11.155   2.392  1.00 96.60           C  
ATOM   3175  CB  LYS A 196     -22.558  10.237   0.633  1.00 96.60           C  
ATOM   3176  HB2 LYS A 196     -22.289   9.192   0.789  1.00 96.60           H  
ATOM   3177  HB3 LYS A 196     -21.822  10.682  -0.036  1.00 96.60           H  
ATOM   3178  O   LYS A 196     -20.410  12.106   1.963  1.00 96.60           O  
ATOM   3179  CG  LYS A 196     -23.925  10.310  -0.048  1.00 96.60           C  
ATOM   3180  HG2 LYS A 196     -24.714  10.104   0.675  1.00 96.60           H  
ATOM   3181  HG3 LYS A 196     -24.045  11.319  -0.443  1.00 96.60           H  
ATOM   3182  CD  LYS A 196     -24.059   9.330  -1.204  1.00 96.60           C  
ATOM   3183  HD2 LYS A 196     -23.994   8.326  -0.786  1.00 96.60           H  
ATOM   3184  HD3 LYS A 196     -23.270   9.483  -1.940  1.00 96.60           H  
ATOM   3185  CE  LYS A 196     -25.435   9.549  -1.835  1.00 96.60           C  
ATOM   3186  HE2 LYS A 196     -26.105   9.922  -1.060  1.00 96.60           H  
ATOM   3187  HE3 LYS A 196     -25.379  10.318  -2.605  1.00 96.60           H  
ATOM   3188  NZ  LYS A 196     -25.986   8.279  -2.346  1.00 96.60           N  
ATOM   3189  HZ1 LYS A 196     -25.367   7.794  -2.980  1.00 96.60           H  
ATOM   3190  HZ2 LYS A 196     -26.917   8.412  -2.713  1.00 96.60           H  
ATOM   3191  HZ3 LYS A 196     -26.107   7.693  -1.532  1.00 96.60           H  
ATOM   3192  N   LEU A 197     -20.503  10.180   3.099  1.00 97.56           N  
ATOM   3193  H   LEU A 197     -21.095   9.401   3.351  1.00 97.56           H  
ATOM   3194  CA  LEU A 197     -19.072  10.051   3.351  1.00 97.56           C  
ATOM   3195  HA  LEU A 197     -18.545  10.937   2.999  1.00 97.56           H  
ATOM   3196  C   LEU A 197     -18.546   8.850   2.568  1.00 97.56           C  
ATOM   3197  CB  LEU A 197     -18.827   9.906   4.858  1.00 97.56           C  
ATOM   3198  HB2 LEU A 197     -17.758   9.766   5.022  1.00 97.56           H  
ATOM   3199  HB3 LEU A 197     -19.345   9.012   5.206  1.00 97.56           H  
ATOM   3200  O   LEU A 197     -19.034   7.734   2.737  1.00 97.56           O  
ATOM   3201  CG  LEU A 197     -19.299  11.104   5.699  1.00 97.56           C  
ATOM   3202  HG  LEU A 197     -20.364  11.265   5.537  1.00 97.56           H  
ATOM   3203  CD1 LEU A 197     -19.093  10.796   7.179  1.00 97.56           C  
ATOM   3204 HD11 LEU A 197     -18.043  10.579   7.377  1.00 97.56           H  
ATOM   3205 HD12 LEU A 197     -19.711   9.942   7.456  1.00 97.56           H  
ATOM   3206 HD13 LEU A 197     -19.402  11.652   7.779  1.00 97.56           H  
ATOM   3207  CD2 LEU A 197     -18.550  12.394   5.358  1.00 97.56           C  
ATOM   3208 HD21 LEU A 197     -18.825  13.182   6.059  1.00 97.56           H  
ATOM   3209 HD22 LEU A 197     -17.474  12.232   5.407  1.00 97.56           H  
ATOM   3210 HD23 LEU A 197     -18.833  12.724   4.358  1.00 97.56           H  
ATOM   3211  N   ILE A 198     -17.568   9.079   1.694  1.00 97.08           N  
ATOM   3212  H   ILE A 198     -17.203  10.017   1.617  1.00 97.08           H  
ATOM   3213  CA  ILE A 198     -17.025   8.036   0.816  1.00 97.08           C  
ATOM   3214  HA  ILE A 198     -17.590   7.116   0.967  1.00 97.08           H  
ATOM   3215  C   ILE A 198     -15.584   7.749   1.221  1.00 97.08           C  
ATOM   3216  CB  ILE A 198     -17.177   8.409  -0.674  1.00 97.08           C  
ATOM   3217  HB  ILE A 198     -16.565   9.285  -0.888  1.00 97.08           H  
ATOM   3218  O   ILE A 198     -14.745   8.646   1.156  1.00 97.08           O  
ATOM   3219  CG1 ILE A 198     -18.652   8.757  -0.999  1.00 97.08           C  
ATOM   3220 HG12 ILE A 198     -19.270   7.874  -0.835  1.00 97.08           H  
ATOM   3221 HG13 ILE A 198     -19.004   9.532  -0.318  1.00 97.08           H  
ATOM   3222  CG2 ILE A 198     -16.667   7.225  -1.515  1.00 97.08           C  
ATOM   3223 HG21 ILE A 198     -17.109   6.293  -1.162  1.00 97.08           H  
ATOM   3224 HG22 ILE A 198     -15.584   7.128  -1.430  1.00 97.08           H  
ATOM   3225 HG23 ILE A 198     -16.922   7.309  -2.572  1.00 97.08           H  
ATOM   3226  CD1 ILE A 198     -18.934   9.283  -2.407  1.00 97.08           C  
ATOM   3227 HD11 ILE A 198     -18.355  10.190  -2.586  1.00 97.08           H  
ATOM   3228 HD12 ILE A 198     -19.992   9.533  -2.479  1.00 97.08           H  
ATOM   3229 HD13 ILE A 198     -18.721   8.518  -3.153  1.00 97.08           H  
ATOM   3230  N   PHE A 199     -15.327   6.513   1.640  1.00 97.25           N  
ATOM   3231  H   PHE A 199     -16.081   5.841   1.632  1.00 97.25           H  
ATOM   3232  CA  PHE A 199     -14.050   6.060   2.178  1.00 97.25           C  
ATOM   3233  HA  PHE A 199     -13.461   6.934   2.454  1.00 97.25           H  
ATOM   3234  C   PHE A 199     -13.253   5.258   1.153  1.00 97.25           C  
ATOM   3235  CB  PHE A 199     -14.272   5.244   3.452  1.00 97.25           C  
ATOM   3236  HB2 PHE A 199     -13.345   4.733   3.712  1.00 97.25           H  
ATOM   3237  HB3 PHE A 199     -15.025   4.481   3.255  1.00 97.25           H  
ATOM   3238  O   PHE A 199     -13.779   4.370   0.477  1.00 97.25           O  
ATOM   3239  CG  PHE A 199     -14.711   6.080   4.632  1.00 97.25           C  
ATOM   3240  CD1 PHE A 199     -13.765   6.496   5.586  1.00 97.25           C  
ATOM   3241  HD1 PHE A 199     -12.731   6.199   5.487  1.00 97.25           H  
ATOM   3242  CD2 PHE A 199     -16.058   6.464   4.765  1.00 97.25           C  
ATOM   3243  HD2 PHE A 199     -16.789   6.143   4.038  1.00 97.25           H  
ATOM   3244  CE1 PHE A 199     -14.162   7.305   6.663  1.00 97.25           C  
ATOM   3245  HE1 PHE A 199     -13.437   7.629   7.396  1.00 97.25           H  
ATOM   3246  CE2 PHE A 199     -16.450   7.287   5.834  1.00 97.25           C  
ATOM   3247  HE2 PHE A 199     -17.481   7.593   5.934  1.00 97.25           H  
ATOM   3248  CZ  PHE A 199     -15.495   7.727   6.766  1.00 97.25           C  
ATOM   3249  HZ  PHE A 199     -15.776   8.413   7.552  1.00 97.25           H  
ATOM   3250  N   THR A 200     -11.963   5.561   1.090  1.00 96.56           N  
ATOM   3251  H   THR A 200     -11.632   6.315   1.676  1.00 96.56           H  
ATOM   3252  CA  THR A 200     -11.001   4.984   0.147  1.00 96.56           C  
ATOM   3253  HA  THR A 200     -11.390   4.042  -0.239  1.00 96.56           H  
ATOM   3254  C   THR A 200      -9.681   4.674   0.850  1.00 96.56           C  
ATOM   3255  CB  THR A 200     -10.790   5.941  -1.039  1.00 96.56           C  
ATOM   3256  HB  THR A 200      -9.894   5.663  -1.594  1.00 96.56           H  
ATOM   3257  O   THR A 200      -9.327   5.351   1.816  1.00 96.56           O  
ATOM   3258  CG2 THR A 200     -12.007   5.946  -1.967  1.00 96.56           C  
ATOM   3259 HG21 THR A 200     -12.185   4.944  -2.359  1.00 96.56           H  
ATOM   3260 HG22 THR A 200     -11.814   6.630  -2.792  1.00 96.56           H  
ATOM   3261 HG23 THR A 200     -12.895   6.288  -1.435  1.00 96.56           H  
ATOM   3262  OG1 THR A 200     -10.594   7.270  -0.623  1.00 96.56           O  
ATOM   3263  HG1 THR A 200     -10.087   7.242   0.191  1.00 96.56           H  
ATOM   3264  N   SER A 201      -8.948   3.671   0.357  1.00 94.91           N  
ATOM   3265  H   SER A 201      -9.172   3.388  -0.587  1.00 94.91           H  
ATOM   3266  CA  SER A 201      -7.608   3.308   0.854  1.00 94.91           C  
ATOM   3267  HA  SER A 201      -7.466   3.701   1.861  1.00 94.91           H  
ATOM   3268  C   SER A 201      -6.576   3.950  -0.062  1.00 94.91           C  
ATOM   3269  CB  SER A 201      -7.385   1.782   0.913  1.00 94.91           C  
ATOM   3270  HB2 SER A 201      -8.140   1.301   1.534  1.00 94.91           H  
ATOM   3271  HB3 SER A 201      -7.456   1.368  -0.093  1.00 94.91           H  
ATOM   3272  O   SER A 201      -6.769   3.970  -1.276  1.00 94.91           O  
ATOM   3273  OG  SER A 201      -6.107   1.484   1.446  1.00 94.91           O  
ATOM   3274  HG  SER A 201      -6.125   0.690   1.985  1.00 94.91           H  
ATOM   3275  N   ILE A 202      -5.496   4.464   0.508  1.00 93.14           N  
ATOM   3276  H   ILE A 202      -5.372   4.342   1.503  1.00 93.14           H  
ATOM   3277  CA  ILE A 202      -4.360   5.014  -0.232  1.00 93.14           C  
ATOM   3278  HA  ILE A 202      -4.420   4.702  -1.275  1.00 93.14           H  
ATOM   3279  C   ILE A 202      -3.062   4.425   0.321  1.00 93.14           C  
ATOM   3280  CB  ILE A 202      -4.368   6.562  -0.187  1.00 93.14           C  
ATOM   3281  HB  ILE A 202      -3.491   6.907  -0.733  1.00 93.14           H  
ATOM   3282  O   ILE A 202      -3.076   3.738   1.341  1.00 93.14           O  
ATOM   3283  CG1 ILE A 202      -4.281   7.112   1.255  1.00 93.14           C  
ATOM   3284 HG12 ILE A 202      -3.543   6.543   1.821  1.00 93.14           H  
ATOM   3285 HG13 ILE A 202      -5.245   6.991   1.750  1.00 93.14           H  
ATOM   3286  CG2 ILE A 202      -5.605   7.115  -0.922  1.00 93.14           C  
ATOM   3287 HG21 ILE A 202      -5.692   6.643  -1.900  1.00 93.14           H  
ATOM   3288 HG22 ILE A 202      -6.509   6.900  -0.352  1.00 93.14           H  
ATOM   3289 HG23 ILE A 202      -5.518   8.193  -1.058  1.00 93.14           H  
ATOM   3290  CD1 ILE A 202      -3.860   8.585   1.325  1.00 93.14           C  
ATOM   3291 HD11 ILE A 202      -3.883   8.917   2.363  1.00 93.14           H  
ATOM   3292 HD12 ILE A 202      -4.528   9.214   0.737  1.00 93.14           H  
ATOM   3293 HD13 ILE A 202      -2.845   8.693   0.944  1.00 93.14           H  
ATOM   3294  N   ASP A 203      -1.941   4.737  -0.330  1.00 89.36           N  
ATOM   3295  H   ASP A 203      -2.016   5.136  -1.255  1.00 89.36           H  
ATOM   3296  CA  ASP A 203      -0.601   4.386   0.148  1.00 89.36           C  
ATOM   3297  HA  ASP A 203       0.101   4.726  -0.614  1.00 89.36           H  
ATOM   3298  C   ASP A 203      -0.402   2.864   0.260  1.00 89.36           C  
ATOM   3299  CB  ASP A 203      -0.296   5.173   1.435  1.00 89.36           C  
ATOM   3300  HB2 ASP A 203      -0.904   4.788   2.254  1.00 89.36           H  
ATOM   3301  HB3 ASP A 203      -0.566   6.218   1.279  1.00 89.36           H  
ATOM   3302  O   ASP A 203      -0.488   2.232   1.316  1.00 89.36           O  
ATOM   3303  CG  ASP A 203       1.177   5.126   1.828  1.00 89.36           C  
ATOM   3304  OD1 ASP A 203       1.993   4.913   0.906  1.00 89.36           O  
ATOM   3305  OD2 ASP A 203       1.466   5.440   3.006  1.00 89.36           O  
ATOM   3306  N   HIS A 204      -0.187   2.239  -0.893  1.00 92.13           N  
ATOM   3307  H   HIS A 204      -0.094   2.791  -1.733  1.00 92.13           H  
ATOM   3308  CA  HIS A 204      -0.115   0.790  -1.039  1.00 92.13           C  
ATOM   3309  HA  HIS A 204      -0.584   0.333  -0.168  1.00 92.13           H  
ATOM   3310  C   HIS A 204       1.319   0.268  -1.061  1.00 92.13           C  
ATOM   3311  CB  HIS A 204      -0.924   0.358  -2.260  1.00 92.13           C  
ATOM   3312  HB2 HIS A 204      -0.428   0.723  -3.160  1.00 92.13           H  
ATOM   3313  HB3 HIS A 204      -0.952  -0.731  -2.306  1.00 92.13           H  
ATOM   3314  O   HIS A 204       1.553  -0.890  -1.405  1.00 92.13           O  
ATOM   3315  CG  HIS A 204      -2.339   0.871  -2.238  1.00 92.13           C  
ATOM   3316  CD2 HIS A 204      -2.978   1.468  -3.282  1.00 92.13           C  
ATOM   3317  HD2 HIS A 204      -2.547   1.615  -4.261  1.00 92.13           H  
ATOM   3318  ND1 HIS A 204      -3.209   0.886  -1.169  1.00 92.13           N  
ATOM   3319  HD1 HIS A 204      -2.969   0.736  -0.199  1.00 92.13           H  
ATOM   3320  CE1 HIS A 204      -4.349   1.464  -1.576  1.00 92.13           C  
ATOM   3321  HE1 HIS A 204      -5.193   1.685  -0.939  1.00 92.13           H  
ATOM   3322  NE2 HIS A 204      -4.262   1.823  -2.862  1.00 92.13           N  
ATOM   3323  N   GLU A 205       2.296   1.069  -0.637  1.00 84.64           N  
ATOM   3324  H   GLU A 205       2.060   2.013  -0.363  1.00 84.64           H  
ATOM   3325  CA  GLU A 205       3.702   0.670  -0.596  1.00 84.64           C  
ATOM   3326  HA  GLU A 205       4.002   0.400  -1.609  1.00 84.64           H  
ATOM   3327  C   GLU A 205       3.965  -0.551   0.301  1.00 84.64           C  
ATOM   3328  CB  GLU A 205       4.576   1.851  -0.167  1.00 84.64           C  
ATOM   3329  HB2 GLU A 205       5.617   1.560  -0.303  1.00 84.64           H  
ATOM   3330  HB3 GLU A 205       4.371   2.698  -0.822  1.00 84.64           H  
ATOM   3331  O   GLU A 205       4.964  -1.239   0.124  1.00 84.64           O  
ATOM   3332  CG  GLU A 205       4.357   2.266   1.299  1.00 84.64           C  
ATOM   3333  HG2 GLU A 205       3.345   2.650   1.424  1.00 84.64           H  
ATOM   3334  HG3 GLU A 205       4.458   1.385   1.933  1.00 84.64           H  
ATOM   3335  CD  GLU A 205       5.384   3.296   1.781  1.00 84.64           C  
ATOM   3336  OE1 GLU A 205       5.566   3.373   3.021  1.00 84.64           O  
ATOM   3337  OE2 GLU A 205       6.072   3.892   0.918  1.00 84.64           O  
ATOM   3338  N   ARG A 206       3.072  -0.887   1.236  1.00 86.19           N  
ATOM   3339  H   ARG A 206       2.318  -0.236   1.400  1.00 86.19           H  
ATOM   3340  CA  ARG A 206       3.184  -2.097   2.073  1.00 86.19           C  
ATOM   3341  HA  ARG A 206       4.206  -2.468   2.013  1.00 86.19           H  
ATOM   3342  C   ARG A 206       2.361  -3.288   1.588  1.00 86.19           C  
ATOM   3343  CB  ARG A 206       2.934  -1.732   3.539  1.00 86.19           C  
ATOM   3344  HB2 ARG A 206       2.069  -1.074   3.623  1.00 86.19           H  
ATOM   3345  HB3 ARG A 206       2.742  -2.636   4.118  1.00 86.19           H  
ATOM   3346  O   ARG A 206       2.355  -4.322   2.249  1.00 86.19           O  
ATOM   3347  CG  ARG A 206       4.185  -1.048   4.109  1.00 86.19           C  
ATOM   3348  HG2 ARG A 206       5.037  -1.722   4.020  1.00 86.19           H  
ATOM   3349  HG3 ARG A 206       4.398  -0.126   3.569  1.00 86.19           H  
ATOM   3350  CD  ARG A 206       3.960  -0.725   5.577  1.00 86.19           C  
ATOM   3351  HD2 ARG A 206       3.232   0.085   5.616  1.00 86.19           H  
ATOM   3352  HD3 ARG A 206       3.579  -1.617   6.073  1.00 86.19           H  
ATOM   3353  NE  ARG A 206       5.174  -0.253   6.247  1.00 86.19           N  
ATOM   3354  HE  ARG A 206       5.785   0.329   5.691  1.00 86.19           H  
ATOM   3355  NH1 ARG A 206       4.652  -1.006   8.365  1.00 86.19           N  
ATOM   3356 HH11 ARG A 206       3.743  -1.295   8.034  1.00 86.19           H  
ATOM   3357 HH12 ARG A 206       4.851  -1.042   9.354  1.00 86.19           H  
ATOM   3358  NH2 ARG A 206       6.538   0.132   8.015  1.00 86.19           N  
ATOM   3359 HH21 ARG A 206       7.172   0.610   7.391  1.00 86.19           H  
ATOM   3360 HH22 ARG A 206       6.746   0.042   8.999  1.00 86.19           H  
ATOM   3361  CZ  ARG A 206       5.444  -0.381   7.533  1.00 86.19           C  
ATOM   3362  N   ALA A 207       1.704  -3.175   0.436  1.00 91.69           N  
ATOM   3363  H   ALA A 207       1.766  -2.309  -0.079  1.00 91.69           H  
ATOM   3364  CA  ALA A 207       1.040  -4.309  -0.196  1.00 91.69           C  
ATOM   3365  HA  ALA A 207       0.386  -4.786   0.534  1.00 91.69           H  
ATOM   3366  C   ALA A 207       2.039  -5.388  -0.644  1.00 91.69           C  
ATOM   3367  CB  ALA A 207       0.168  -3.798  -1.349  1.00 91.69           C  
ATOM   3368  HB1 ALA A 207      -0.553  -3.069  -0.979  1.00 91.69           H  
ATOM   3369  HB2 ALA A 207      -0.370  -4.630  -1.803  1.00 91.69           H  
ATOM   3370  HB3 ALA A 207       0.793  -3.332  -2.110  1.00 91.69           H  
ATOM   3371  O   ALA A 207       3.251  -5.164  -0.764  1.00 91.69           O  
ATOM   3372  N   VAL A 208       1.515  -6.579  -0.920  1.00 88.74           N  
ATOM   3373  H   VAL A 208       0.524  -6.704  -0.768  1.00 88.74           H  
ATOM   3374  CA  VAL A 208       2.282  -7.690  -1.484  1.00 88.74           C  
ATOM   3375  HA  VAL A 208       3.081  -7.943  -0.787  1.00 88.74           H  
ATOM   3376  C   VAL A 208       2.912  -7.271  -2.809  1.00 88.74           C  
ATOM   3377  CB  VAL A 208       1.391  -8.932  -1.663  1.00 88.74           C  
ATOM   3378  HB  VAL A 208       0.462  -8.641  -2.152  1.00 88.74           H  
ATOM   3379  O   VAL A 208       2.246  -6.760  -3.705  1.00 88.74           O  
ATOM   3380  CG1 VAL A 208       2.045 -10.046  -2.492  1.00 88.74           C  
ATOM   3381 HG11 VAL A 208       2.180  -9.721  -3.524  1.00 88.74           H  
ATOM   3382 HG12 VAL A 208       1.396 -10.921  -2.507  1.00 88.74           H  
ATOM   3383 HG13 VAL A 208       3.006 -10.328  -2.062  1.00 88.74           H  
ATOM   3384  CG2 VAL A 208       1.067  -9.521  -0.289  1.00 88.74           C  
ATOM   3385 HG21 VAL A 208       0.369 -10.348  -0.415  1.00 88.74           H  
ATOM   3386 HG22 VAL A 208       0.606  -8.760   0.340  1.00 88.74           H  
ATOM   3387 HG23 VAL A 208       1.974  -9.879   0.198  1.00 88.74           H  
ATOM   3388  N   ASN A 209       4.210  -7.545  -2.945  1.00 86.08           N  
ATOM   3389  H   ASN A 209       4.677  -7.981  -2.163  1.00 86.08           H  
ATOM   3390  CA  ASN A 209       4.902  -7.480  -4.225  1.00 86.08           C  
ATOM   3391  HA  ASN A 209       4.300  -6.905  -4.929  1.00 86.08           H  
ATOM   3392  C   ASN A 209       5.112  -8.902  -4.780  1.00 86.08           C  
ATOM   3393  CB  ASN A 209       6.232  -6.729  -4.069  1.00 86.08           C  
ATOM   3394  HB2 ASN A 209       6.840  -7.209  -3.302  1.00 86.08           H  
ATOM   3395  HB3 ASN A 209       6.038  -5.696  -3.778  1.00 86.08           H  
ATOM   3396  O   ASN A 209       6.062  -9.566  -4.365  1.00 86.08           O  
ATOM   3397  CG  ASN A 209       6.986  -6.733  -5.388  1.00 86.08           C  
ATOM   3398  ND2 ASN A 209       8.286  -6.593  -5.369  1.00 86.08           N  
ATOM   3399 HD21 ASN A 209       8.774  -6.589  -4.485  1.00 86.08           H  
ATOM   3400 HD22 ASN A 209       8.718  -6.799  -6.259  1.00 86.08           H  
ATOM   3401  OD1 ASN A 209       6.436  -6.917  -6.457  1.00 86.08           O  
ATOM   3402  N   PRO A 210       4.313  -9.372  -5.746  1.00 85.00           N  
ATOM   3403  CA  PRO A 210       4.294 -10.780  -6.149  1.00 85.00           C  
ATOM   3404  HA  PRO A 210       4.091 -11.400  -5.276  1.00 85.00           H  
ATOM   3405  C   PRO A 210       5.601 -11.295  -6.777  1.00 85.00           C  
ATOM   3406  CB  PRO A 210       3.112 -10.884  -7.111  1.00 85.00           C  
ATOM   3407  HB2 PRO A 210       2.218 -11.113  -6.532  1.00 85.00           H  
ATOM   3408  HB3 PRO A 210       3.269 -11.640  -7.880  1.00 85.00           H  
ATOM   3409  O   PRO A 210       5.761 -12.499  -6.944  1.00 85.00           O  
ATOM   3410  CG  PRO A 210       2.987  -9.478  -7.697  1.00 85.00           C  
ATOM   3411  HG2 PRO A 210       1.970  -9.271  -8.031  1.00 85.00           H  
ATOM   3412  HG3 PRO A 210       3.702  -9.344  -8.509  1.00 85.00           H  
ATOM   3413  CD  PRO A 210       3.367  -8.590  -6.523  1.00 85.00           C  
ATOM   3414  HD2 PRO A 210       2.485  -8.371  -5.922  1.00 85.00           H  
ATOM   3415  HD3 PRO A 210       3.817  -7.669  -6.893  1.00 85.00           H  
ATOM   3416  N   THR A 211       6.551 -10.416  -7.111  1.00 78.28           N  
ATOM   3417  H   THR A 211       6.365  -9.431  -6.984  1.00 78.28           H  
ATOM   3418  CA  THR A 211       7.892 -10.798  -7.596  1.00 78.28           C  
ATOM   3419  HA  THR A 211       7.813 -11.738  -8.141  1.00 78.28           H  
ATOM   3420  C   THR A 211       8.909 -11.033  -6.477  1.00 78.28           C  
ATOM   3421  CB  THR A 211       8.442  -9.747  -8.568  1.00 78.28           C  
ATOM   3422  HB  THR A 211       9.429 -10.055  -8.914  1.00 78.28           H  
ATOM   3423  O   THR A 211      10.039 -11.449  -6.737  1.00 78.28           O  
ATOM   3424  CG2 THR A 211       7.536  -9.590  -9.785  1.00 78.28           C  
ATOM   3425 HG21 THR A 211       6.570  -9.173  -9.500  1.00 78.28           H  
ATOM   3426 HG22 THR A 211       7.381 -10.561 -10.255  1.00 78.28           H  
ATOM   3427 HG23 THR A 211       8.017  -8.932 -10.509  1.00 78.28           H  
ATOM   3428  OG1 THR A 211       8.544  -8.474  -7.960  1.00 78.28           O  
ATOM   3429  HG1 THR A 211       8.256  -7.854  -8.634  1.00 78.28           H  
ATOM   3430  N   SER A 212       8.550 -10.748  -5.224  1.00 68.16           N  
ATOM   3431  H   SER A 212       7.578 -10.540  -5.047  1.00 68.16           H  
ATOM   3432  CA  SER A 212       9.427 -10.969  -4.072  1.00 68.16           C  
ATOM   3433  HA  SER A 212      10.465 -10.904  -4.399  1.00 68.16           H  
ATOM   3434  C   SER A 212       9.213 -12.362  -3.493  1.00 68.16           C  
ATOM   3435  CB  SER A 212       9.219  -9.891  -3.008  1.00 68.16           C  
ATOM   3436  HB2 SER A 212       8.218  -9.985  -2.587  1.00 68.16           H  
ATOM   3437  HB3 SER A 212       9.954 -10.005  -2.211  1.00 68.16           H  
ATOM   3438  O   SER A 212       8.130 -12.933  -3.577  1.00 68.16           O  
ATOM   3439  OG  SER A 212       9.370  -8.629  -3.629  1.00 68.16           O  
ATOM   3440  HG  SER A 212       8.819  -8.686  -4.413  1.00 68.16           H  
ATOM   3441  N   PHE A 213      10.250 -12.919  -2.869  1.00 58.64           N  
ATOM   3442  H   PHE A 213      11.133 -12.432  -2.829  1.00 58.64           H  
ATOM   3443  CA  PHE A 213      10.071 -14.142  -2.094  1.00 58.64           C  
ATOM   3444  HA  PHE A 213       9.633 -14.899  -2.745  1.00 58.64           H  
ATOM   3445  C   PHE A 213       9.100 -13.882  -0.935  1.00 58.64           C  
ATOM   3446  CB  PHE A 213      11.411 -14.655  -1.576  1.00 58.64           C  
ATOM   3447  HB2 PHE A 213      11.208 -15.548  -0.984  1.00 58.64           H  
ATOM   3448  HB3 PHE A 213      11.853 -13.912  -0.912  1.00 58.64           H  
ATOM   3449  O   PHE A 213       9.198 -12.850  -0.272  1.00 58.64           O  
ATOM   3450  CG  PHE A 213      12.416 -15.029  -2.644  1.00 58.64           C  
ATOM   3451  CD1 PHE A 213      12.366 -16.311  -3.217  1.00 58.64           C  
ATOM   3452  HD1 PHE A 213      11.606 -17.014  -2.909  1.00 58.64           H  
ATOM   3453  CD2 PHE A 213      13.400 -14.112  -3.062  1.00 58.64           C  
ATOM   3454  HD2 PHE A 213      13.434 -13.120  -2.635  1.00 58.64           H  
ATOM   3455  CE1 PHE A 213      13.295 -16.679  -4.204  1.00 58.64           C  
ATOM   3456  HE1 PHE A 213      13.244 -17.659  -4.655  1.00 58.64           H  
ATOM   3457  CE2 PHE A 213      14.331 -14.481  -4.048  1.00 58.64           C  
ATOM   3458  HE2 PHE A 213      15.078 -13.775  -4.379  1.00 58.64           H  
ATOM   3459  CZ  PHE A 213      14.277 -15.764  -4.620  1.00 58.64           C  
ATOM   3460  HZ  PHE A 213      14.982 -16.043  -5.389  1.00 58.64           H  
ATOM   3461  N   SER A 214       8.207 -14.836  -0.665  1.00 52.86           N  
ATOM   3462  H   SER A 214       8.187 -15.661  -1.248  1.00 52.86           H  
ATOM   3463  CA  SER A 214       7.093 -14.674   0.282  1.00 52.86           C  
ATOM   3464  HA  SER A 214       6.440 -13.895  -0.112  1.00 52.86           H  
ATOM   3465  C   SER A 214       7.509 -14.253   1.694  1.00 52.86           C  
ATOM   3466  CB  SER A 214       6.291 -15.975   0.364  1.00 52.86           C  
ATOM   3467  HB2 SER A 214       5.508 -15.868   1.115  1.00 52.86           H  
ATOM   3468  HB3 SER A 214       5.824 -16.169  -0.601  1.00 52.86           H  
ATOM   3469  O   SER A 214       6.758 -13.561   2.373  1.00 52.86           O  
ATOM   3470  OG  SER A 214       7.139 -17.062   0.703  1.00 52.86           O  
ATOM   3471  HG  SER A 214       6.582 -17.823   0.880  1.00 52.86           H  
ATOM   3472  N   PHE A 215       8.720 -14.616   2.124  1.00 47.67           N  
ATOM   3473  H   PHE A 215       9.284 -15.182   1.507  1.00 47.67           H  
ATOM   3474  CA  PHE A 215       9.271 -14.237   3.427  1.00 47.67           C  
ATOM   3475  HA  PHE A 215       8.515 -14.444   4.185  1.00 47.67           H  
ATOM   3476  C   PHE A 215       9.613 -12.742   3.562  1.00 47.67           C  
ATOM   3477  CB  PHE A 215      10.491 -15.114   3.723  1.00 47.67           C  
ATOM   3478  HB2 PHE A 215      10.745 -14.991   4.776  1.00 47.67           H  
ATOM   3479  HB3 PHE A 215      10.218 -16.160   3.588  1.00 47.67           H  
ATOM   3480  O   PHE A 215       9.908 -12.292   4.664  1.00 47.67           O  
ATOM   3481  CG  PHE A 215      11.727 -14.810   2.897  1.00 47.67           C  
ATOM   3482  CD1 PHE A 215      11.979 -15.505   1.699  1.00 47.67           C  
ATOM   3483  HD1 PHE A 215      11.259 -16.221   1.332  1.00 47.67           H  
ATOM   3484  CD2 PHE A 215      12.675 -13.897   3.388  1.00 47.67           C  
ATOM   3485  HD2 PHE A 215      12.487 -13.357   4.304  1.00 47.67           H  
ATOM   3486  CE1 PHE A 215      13.189 -15.310   1.009  1.00 47.67           C  
ATOM   3487  HE1 PHE A 215      13.396 -15.861   0.104  1.00 47.67           H  
ATOM   3488  CE2 PHE A 215      13.899 -13.742   2.725  1.00 47.67           C  
ATOM   3489  HE2 PHE A 215      14.648 -13.091   3.152  1.00 47.67           H  
ATOM   3490  CZ  PHE A 215      14.157 -14.441   1.534  1.00 47.67           C  
ATOM   3491  HZ  PHE A 215      15.104 -14.320   1.030  1.00 47.67           H  
ATOM   3492  N   PHE A 216       9.589 -11.980   2.464  1.00 51.84           N  
ATOM   3493  H   PHE A 216       9.368 -12.416   1.580  1.00 51.84           H  
ATOM   3494  CA  PHE A 216       9.770 -10.525   2.463  1.00 51.84           C  
ATOM   3495  HA  PHE A 216      10.278 -10.225   3.379  1.00 51.84           H  
ATOM   3496  C   PHE A 216       8.448  -9.752   2.439  1.00 51.84           C  
ATOM   3497  CB  PHE A 216      10.639 -10.106   1.274  1.00 51.84           C  
ATOM   3498  HB2 PHE A 216      10.701  -9.018   1.253  1.00 51.84           H  
ATOM   3499  HB3 PHE A 216      10.145 -10.413   0.352  1.00 51.84           H  
ATOM   3500  O   PHE A 216       8.467  -8.524   2.380  1.00 51.84           O  
ATOM   3501  CG  PHE A 216      12.060 -10.621   1.294  1.00 51.84           C  
ATOM   3502  CD1 PHE A 216      12.960 -10.177   2.280  1.00 51.84           C  
ATOM   3503  HD1 PHE A 216      12.616  -9.520   3.065  1.00 51.84           H  
ATOM   3504  CD2 PHE A 216      12.506 -11.462   0.263  1.00 51.84           C  
ATOM   3505  HD2 PHE A 216      11.809 -11.780  -0.497  1.00 51.84           H  
ATOM   3506  CE1 PHE A 216      14.309 -10.563   2.227  1.00 51.84           C  
ATOM   3507  HE1 PHE A 216      14.995 -10.217   2.986  1.00 51.84           H  
ATOM   3508  CE2 PHE A 216      13.859 -11.833   0.197  1.00 51.84           C  
ATOM   3509  HE2 PHE A 216      14.209 -12.472  -0.600  1.00 51.84           H  
ATOM   3510  CZ  PHE A 216      14.760 -11.383   1.177  1.00 51.84           C  
ATOM   3511  HZ  PHE A 216      15.795 -11.689   1.134  1.00 51.84           H  
ATOM   3512  N   HIS A 217       7.297 -10.431   2.450  1.00 58.17           N  
ATOM   3513  H   HIS A 217       7.306 -11.436   2.542  1.00 58.17           H  
ATOM   3514  CA  HIS A 217       6.031  -9.735   2.647  1.00 58.17           C  
ATOM   3515  HA  HIS A 217       6.089  -8.787   2.112  1.00 58.17           H  
ATOM   3516  C   HIS A 217       5.847  -9.436   4.126  1.00 58.17           C  
ATOM   3517  CB  HIS A 217       4.856 -10.519   2.057  1.00 58.17           C  
ATOM   3518  HB2 HIS A 217       4.822 -11.518   2.491  1.00 58.17           H  
ATOM   3519  HB3 HIS A 217       3.923 -10.005   2.290  1.00 58.17           H  
ATOM   3520  O   HIS A 217       5.975 -10.358   4.933  1.00 58.17           O  
ATOM   3521  CG  HIS A 217       4.998 -10.605   0.568  1.00 58.17           C  
ATOM   3522  CD2 HIS A 217       4.965 -11.737  -0.193  1.00 58.17           C  
ATOM   3523  HD2 HIS A 217       4.705 -12.724   0.161  1.00 58.17           H  
ATOM   3524  ND1 HIS A 217       5.419  -9.576  -0.234  1.00 58.17           N  
ATOM   3525  HD1 HIS A 217       5.675  -8.654   0.089  1.00 58.17           H  
ATOM   3526  CE1 HIS A 217       5.708 -10.097  -1.426  1.00 58.17           C  
ATOM   3527  HE1 HIS A 217       6.223  -9.544  -2.198  1.00 58.17           H  
ATOM   3528  NE2 HIS A 217       5.431 -11.407  -1.466  1.00 58.17           N  
ATOM   3529  N   PRO A 218       5.531  -8.180   4.492  1.00 62.61           N  
ATOM   3530  CA  PRO A 218       5.299  -7.841   5.890  1.00 62.61           C  
ATOM   3531  HA  PRO A 218       6.193  -8.039   6.482  1.00 62.61           H  
ATOM   3532  C   PRO A 218       4.153  -8.684   6.446  1.00 62.61           C  
ATOM   3533  CB  PRO A 218       4.988  -6.340   5.900  1.00 62.61           C  
ATOM   3534  HB2 PRO A 218       4.252  -6.078   6.660  1.00 62.61           H  
ATOM   3535  HB3 PRO A 218       5.911  -5.784   6.065  1.00 62.61           H  
ATOM   3536  O   PRO A 218       4.235  -9.184   7.566  1.00 62.61           O  
ATOM   3537  CG  PRO A 218       4.473  -6.047   4.490  1.00 62.61           C  
ATOM   3538  HG2 PRO A 218       4.668  -5.017   4.193  1.00 62.61           H  
ATOM   3539  HG3 PRO A 218       3.405  -6.261   4.436  1.00 62.61           H  
ATOM   3540  CD  PRO A 218       5.242  -7.041   3.626  1.00 62.61           C  
ATOM   3541  HD2 PRO A 218       6.176  -6.593   3.290  1.00 62.61           H  
ATOM   3542  HD3 PRO A 218       4.627  -7.325   2.772  1.00 62.61           H  
ATOM   3543  N   THR A 219       3.118  -8.907   5.631  1.00 76.21           N  
ATOM   3544  H   THR A 219       3.089  -8.436   4.738  1.00 76.21           H  
ATOM   3545  CA  THR A 219       1.972  -9.726   5.996  1.00 76.21           C  
ATOM   3546  HA  THR A 219       2.311 -10.473   6.713  1.00 76.21           H  
ATOM   3547  C   THR A 219       1.370 -10.453   4.788  1.00 76.21           C  
ATOM   3548  CB  THR A 219       0.900  -8.873   6.681  1.00 76.21           C  
ATOM   3549  HB  THR A 219       0.010  -9.498   6.745  1.00 76.21           H  
ATOM   3550  O   THR A 219       1.285  -9.871   3.705  1.00 76.21           O  
ATOM   3551  CG2 THR A 219       1.279  -8.475   8.104  1.00 76.21           C  
ATOM   3552 HG21 THR A 219       1.551  -9.360   8.680  1.00 76.21           H  
ATOM   3553 HG22 THR A 219       0.431  -7.985   8.581  1.00 76.21           H  
ATOM   3554 HG23 THR A 219       2.123  -7.784   8.089  1.00 76.21           H  
ATOM   3555  OG1 THR A 219       0.603  -7.657   6.027  1.00 76.21           O  
ATOM   3556  HG1 THR A 219       0.581  -7.768   5.074  1.00 76.21           H  
ATOM   3557  N   PRO A 220       0.934 -11.719   4.933  1.00 85.74           N  
ATOM   3558  CA  PRO A 220       0.208 -12.412   3.874  1.00 85.74           C  
ATOM   3559  HA  PRO A 220       0.769 -12.331   2.943  1.00 85.74           H  
ATOM   3560  C   PRO A 220      -1.204 -11.821   3.698  1.00 85.74           C  
ATOM   3561  CB  PRO A 220       0.156 -13.878   4.311  1.00 85.74           C  
ATOM   3562  HB2 PRO A 220       1.061 -14.387   3.981  1.00 85.74           H  
ATOM   3563  HB3 PRO A 220      -0.729 -14.391   3.935  1.00 85.74           H  
ATOM   3564  O   PRO A 220      -1.775 -11.321   4.671  1.00 85.74           O  
ATOM   3565  CG  PRO A 220       0.153 -13.783   5.836  1.00 85.74           C  
ATOM   3566  HG2 PRO A 220      -0.860 -13.588   6.188  1.00 85.74           H  
ATOM   3567  HG3 PRO A 220       0.551 -14.685   6.300  1.00 85.74           H  
ATOM   3568  CD  PRO A 220       1.035 -12.566   6.116  1.00 85.74           C  
ATOM   3569  HD2 PRO A 220       0.683 -12.048   7.008  1.00 85.74           H  
ATOM   3570  HD3 PRO A 220       2.070 -12.881   6.246  1.00 85.74           H  
ATOM   3571  N   PRO A 221      -1.804 -11.918   2.499  1.00 92.53           N  
ATOM   3572  CA  PRO A 221      -3.203 -11.570   2.282  1.00 92.53           C  
ATOM   3573  HA  PRO A 221      -3.310 -10.494   2.416  1.00 92.53           H  
ATOM   3574  C   PRO A 221      -4.163 -12.319   3.212  1.00 92.53           C  
ATOM   3575  CB  PRO A 221      -3.484 -11.937   0.827  1.00 92.53           C  
ATOM   3576  HB2 PRO A 221      -4.267 -11.314   0.394  1.00 92.53           H  
ATOM   3577  HB3 PRO A 221      -3.754 -12.990   0.757  1.00 92.53           H  
ATOM   3578  O   PRO A 221      -4.043 -13.532   3.394  1.00 92.53           O  
ATOM   3579  CG  PRO A 221      -2.131 -11.748   0.158  1.00 92.53           C  
ATOM   3580  HG2 PRO A 221      -2.057 -12.335  -0.758  1.00 92.53           H  
ATOM   3581  HG3 PRO A 221      -1.955 -10.688  -0.028  1.00 92.53           H  
ATOM   3582  CD  PRO A 221      -1.179 -12.270   1.233  1.00 92.53           C  
ATOM   3583  HD2 PRO A 221      -1.094 -13.354   1.159  1.00 92.53           H  
ATOM   3584  HD3 PRO A 221      -0.199 -11.805   1.127  1.00 92.53           H  
ATOM   3585  N   ILE A 222      -5.155 -11.612   3.752  1.00 93.29           N  
ATOM   3586  H   ILE A 222      -5.200 -10.627   3.533  1.00 93.29           H  
ATOM   3587  CA  ILE A 222      -6.214 -12.175   4.597  1.00 93.29           C  
ATOM   3588  HA  ILE A 222      -6.096 -13.258   4.633  1.00 93.29           H  
ATOM   3589  C   ILE A 222      -7.573 -11.889   3.954  1.00 93.29           C  
ATOM   3590  CB  ILE A 222      -6.106 -11.658   6.054  1.00 93.29           C  
ATOM   3591  HB  ILE A 222      -6.159 -10.570   6.039  1.00 93.29           H  
ATOM   3592  O   ILE A 222      -7.835 -10.798   3.457  1.00 93.29           O  
ATOM   3593  CG1 ILE A 222      -4.750 -12.072   6.675  1.00 93.29           C  
ATOM   3594 HG12 ILE A 222      -3.944 -11.701   6.042  1.00 93.29           H  
ATOM   3595 HG13 ILE A 222      -4.677 -13.159   6.704  1.00 93.29           H  
ATOM   3596  CG2 ILE A 222      -7.271 -12.189   6.916  1.00 93.29           C  
ATOM   3597 HG21 ILE A 222      -7.254 -13.278   6.953  1.00 93.29           H  
ATOM   3598 HG22 ILE A 222      -8.224 -11.840   6.518  1.00 93.29           H  
ATOM   3599 HG23 ILE A 222      -7.199 -11.788   7.927  1.00 93.29           H  
ATOM   3600  CD1 ILE A 222      -4.496 -11.517   8.082  1.00 93.29           C  
ATOM   3601 HD11 ILE A 222      -4.679 -10.442   8.097  1.00 93.29           H  
ATOM   3602 HD12 ILE A 222      -3.460 -11.707   8.361  1.00 93.29           H  
ATOM   3603 HD13 ILE A 222      -5.143 -12.008   8.810  1.00 93.29           H  
ATOM   3604  N   TYR A 223      -8.462 -12.882   3.974  1.00 94.24           N  
ATOM   3605  H   TYR A 223      -8.191 -13.755   4.403  1.00 94.24           H  
ATOM   3606  CA  TYR A 223      -9.807 -12.787   3.406  1.00 94.24           C  
ATOM   3607  HA  TYR A 223      -9.973 -11.778   3.029  1.00 94.24           H  
ATOM   3608  C   TYR A 223     -10.838 -13.031   4.512  1.00 94.24           C  
ATOM   3609  CB  TYR A 223      -9.954 -13.744   2.212  1.00 94.24           C  
ATOM   3610  HB2 TYR A 223      -9.779 -14.770   2.536  1.00 94.24           H  
ATOM   3611  HB3 TYR A 223     -10.982 -13.667   1.857  1.00 94.24           H  
ATOM   3612  O   TYR A 223     -11.441 -14.096   4.581  1.00 94.24           O  
ATOM   3613  CG  TYR A 223      -9.058 -13.435   1.032  1.00 94.24           C  
ATOM   3614  CD1 TYR A 223      -9.582 -12.802  -0.113  1.00 94.24           C  
ATOM   3615  HD1 TYR A 223     -10.639 -12.592  -0.185  1.00 94.24           H  
ATOM   3616  CD2 TYR A 223      -7.692 -13.766   1.091  1.00 94.24           C  
ATOM   3617  HD2 TYR A 223      -7.289 -14.284   1.949  1.00 94.24           H  
ATOM   3618  CE1 TYR A 223      -8.720 -12.414  -1.156  1.00 94.24           C  
ATOM   3619  HE1 TYR A 223      -9.096 -11.889  -2.022  1.00 94.24           H  
ATOM   3620  CE2 TYR A 223      -6.830 -13.372   0.058  1.00 94.24           C  
ATOM   3621  HE2 TYR A 223      -5.775 -13.594   0.125  1.00 94.24           H  
ATOM   3622  OH  TYR A 223      -6.481 -12.187  -1.977  1.00 94.24           O  
ATOM   3623  HH  TYR A 223      -5.566 -12.168  -1.684  1.00 94.24           H  
ATOM   3624  CZ  TYR A 223      -7.336 -12.658  -1.042  1.00 94.24           C  
ATOM   3625  N   THR A 224     -10.972 -12.081   5.440  1.00 92.78           N  
ATOM   3626  H   THR A 224     -10.504 -11.198   5.292  1.00 92.78           H  
ATOM   3627  CA  THR A 224     -11.887 -12.187   6.584  1.00 92.78           C  
ATOM   3628  HA  THR A 224     -12.111 -13.241   6.748  1.00 92.78           H  
ATOM   3629  C   THR A 224     -13.213 -11.474   6.331  1.00 92.78           C  
ATOM   3630  CB  THR A 224     -11.228 -11.684   7.877  1.00 92.78           C  
ATOM   3631  HB  THR A 224     -10.321 -12.264   8.048  1.00 92.78           H  
ATOM   3632  O   THR A 224     -13.245 -10.340   5.862  1.00 92.78           O  
ATOM   3633  CG2 THR A 224     -10.858 -10.201   7.871  1.00 92.78           C  
ATOM   3634 HG21 THR A 224     -11.757  -9.585   7.860  1.00 92.78           H  
ATOM   3635 HG22 THR A 224     -10.275  -9.960   8.760  1.00 92.78           H  
ATOM   3636 HG23 THR A 224     -10.252  -9.961   6.998  1.00 92.78           H  
ATOM   3637  OG1 THR A 224     -12.103 -11.893   8.964  1.00 92.78           O  
ATOM   3638  HG1 THR A 224     -11.668 -11.521   9.735  1.00 92.78           H  
ATOM   3639  N   LYS A 225     -14.319 -12.108   6.730  1.00 91.91           N  
ATOM   3640  H   LYS A 225     -14.229 -13.063   7.046  1.00 91.91           H  
ATOM   3641  CA  LYS A 225     -15.639 -11.460   6.806  1.00 91.91           C  
ATOM   3642  HA  LYS A 225     -15.637 -10.602   6.134  1.00 91.91           H  
ATOM   3643  C   LYS A 225     -15.963 -10.889   8.188  1.00 91.91           C  
ATOM   3644  CB  LYS A 225     -16.735 -12.425   6.343  1.00 91.91           C  
ATOM   3645  HB2 LYS A 225     -16.743 -13.308   6.982  1.00 91.91           H  
ATOM   3646  HB3 LYS A 225     -17.697 -11.923   6.439  1.00 91.91           H  
ATOM   3647  O   LYS A 225     -17.040 -10.340   8.402  1.00 91.91           O  
ATOM   3648  CG  LYS A 225     -16.552 -12.847   4.884  1.00 91.91           C  
ATOM   3649  HG2 LYS A 225     -15.678 -13.490   4.780  1.00 91.91           H  
ATOM   3650  HG3 LYS A 225     -16.429 -11.960   4.262  1.00 91.91           H  
ATOM   3651  CD  LYS A 225     -17.802 -13.594   4.432  1.00 91.91           C  
ATOM   3652  HD2 LYS A 225     -18.664 -12.935   4.538  1.00 91.91           H  
ATOM   3653  HD3 LYS A 225     -17.951 -14.482   5.047  1.00 91.91           H  
ATOM   3654  CE  LYS A 225     -17.654 -13.997   2.975  1.00 91.91           C  
ATOM   3655  HE2 LYS A 225     -16.930 -14.810   2.917  1.00 91.91           H  
ATOM   3656  HE3 LYS A 225     -17.298 -13.142   2.401  1.00 91.91           H  
ATOM   3657  NZ  LYS A 225     -18.956 -14.438   2.455  1.00 91.91           N  
ATOM   3658  HZ1 LYS A 225     -18.879 -14.788   1.511  1.00 91.91           H  
ATOM   3659  HZ2 LYS A 225     -19.599 -13.659   2.484  1.00 91.91           H  
ATOM   3660  HZ3 LYS A 225     -19.326 -15.170   3.044  1.00 91.91           H  
ATOM   3661  N   ASN A 226     -15.064 -11.054   9.157  1.00 92.02           N  
ATOM   3662  H   ASN A 226     -14.160 -11.435   8.917  1.00 92.02           H  
ATOM   3663  CA  ASN A 226     -15.300 -10.626  10.529  1.00 92.02           C  
ATOM   3664  HA  ASN A 226     -16.342 -10.826  10.780  1.00 92.02           H  
ATOM   3665  C   ASN A 226     -15.070  -9.112  10.665  1.00 92.02           C  
ATOM   3666  CB  ASN A 226     -14.431 -11.476  11.470  1.00 92.02           C  
ATOM   3667  HB2 ASN A 226     -14.636 -12.530  11.285  1.00 92.02           H  
ATOM   3668  HB3 ASN A 226     -13.376 -11.292  11.266  1.00 92.02           H  
ATOM   3669  O   ASN A 226     -13.930  -8.646  10.617  1.00 92.02           O  
ATOM   3670  CG  ASN A 226     -14.685 -11.169  12.935  1.00 92.02           C  
ATOM   3671  ND2 ASN A 226     -14.791 -12.170  13.774  1.00 92.02           N  
ATOM   3672 HD21 ASN A 226     -14.677 -13.124  13.460  1.00 92.02           H  
ATOM   3673 HD22 ASN A 226     -15.001 -11.924  14.731  1.00 92.02           H  
ATOM   3674  OD1 ASN A 226     -14.819 -10.033  13.350  1.00 92.02           O  
ATOM   3675  N   LYS A 227     -16.157  -8.363  10.894  1.00 92.94           N  
ATOM   3676  H   LYS A 227     -17.057  -8.820  10.839  1.00 92.94           H  
ATOM   3677  CA  LYS A 227     -16.138  -6.909  11.124  1.00 92.94           C  
ATOM   3678  HA  LYS A 227     -15.809  -6.406  10.215  1.00 92.94           H  
ATOM   3679  C   LYS A 227     -15.150  -6.489  12.203  1.00 92.94           C  
ATOM   3680  CB  LYS A 227     -17.545  -6.412  11.503  1.00 92.94           C  
ATOM   3681  HB2 LYS A 227     -17.465  -5.390  11.875  1.00 92.94           H  
ATOM   3682  HB3 LYS A 227     -17.978  -7.035  12.286  1.00 92.94           H  
ATOM   3683  O   LYS A 227     -14.324  -5.614  11.966  1.00 92.94           O  
ATOM   3684  CG  LYS A 227     -18.440  -6.407  10.265  1.00 92.94           C  
ATOM   3685  HG2 LYS A 227     -18.651  -7.424   9.938  1.00 92.94           H  
ATOM   3686  HG3 LYS A 227     -17.869  -5.880   9.500  1.00 92.94           H  
ATOM   3687  CD  LYS A 227     -19.739  -5.621  10.425  1.00 92.94           C  
ATOM   3688  HD2 LYS A 227     -20.181  -5.518   9.435  1.00 92.94           H  
ATOM   3689  HD3 LYS A 227     -19.479  -4.624  10.782  1.00 92.94           H  
ATOM   3690  CE  LYS A 227     -20.796  -6.228  11.345  1.00 92.94           C  
ATOM   3691  HE2 LYS A 227     -21.260  -7.078  10.843  1.00 92.94           H  
ATOM   3692  HE3 LYS A 227     -20.322  -6.578  12.262  1.00 92.94           H  
ATOM   3693  NZ  LYS A 227     -21.807  -5.188  11.662  1.00 92.94           N  
ATOM   3694  HZ1 LYS A 227     -21.418  -4.498  12.289  1.00 92.94           H  
ATOM   3695  HZ2 LYS A 227     -22.650  -5.555  12.080  1.00 92.94           H  
ATOM   3696  HZ3 LYS A 227     -22.025  -4.636  10.845  1.00 92.94           H  
ATOM   3697  N   SER A 228     -15.183  -7.142  13.358  1.00 92.76           N  
ATOM   3698  H   SER A 228     -15.865  -7.872  13.507  1.00 92.76           H  
ATOM   3699  CA  SER A 228     -14.299  -6.803  14.469  1.00 92.76           C  
ATOM   3700  HA  SER A 228     -14.407  -5.739  14.680  1.00 92.76           H  
ATOM   3701  C   SER A 228     -12.826  -7.061  14.120  1.00 92.76           C  
ATOM   3702  CB  SER A 228     -14.709  -7.567  15.733  1.00 92.76           C  
ATOM   3703  HB2 SER A 228     -14.212  -7.126  16.597  1.00 92.76           H  
ATOM   3704  HB3 SER A 228     -14.385  -8.603  15.638  1.00 92.76           H  
ATOM   3705  O   SER A 228     -11.966  -6.312  14.568  1.00 92.76           O  
ATOM   3706  OG  SER A 228     -16.115  -7.559  15.941  1.00 92.76           O  
ATOM   3707  HG  SER A 228     -16.448  -6.700  16.209  1.00 92.76           H  
ATOM   3708  N   THR A 229     -12.504  -8.061  13.286  1.00 92.88           N  
ATOM   3709  H   THR A 229     -13.244  -8.658  12.947  1.00 92.88           H  
ATOM   3710  CA  THR A 229     -11.133  -8.262  12.772  1.00 92.88           C  
ATOM   3711  HA  THR A 229     -10.440  -8.263  13.614  1.00 92.88           H  
ATOM   3712  C   THR A 229     -10.694  -7.129  11.845  1.00 92.88           C  
ATOM   3713  CB  THR A 229     -10.987  -9.596  12.023  1.00 92.88           C  
ATOM   3714  HB  THR A 229     -11.636  -9.597  11.148  1.00 92.88           H  
ATOM   3715  O   THR A 229      -9.570  -6.653  11.974  1.00 92.88           O  
ATOM   3716  CG2 THR A 229      -9.554  -9.881  11.572  1.00 92.88           C  
ATOM   3717 HG21 THR A 229      -9.254  -9.166  10.806  1.00 92.88           H  
ATOM   3718 HG22 THR A 229      -9.492 -10.883  11.147  1.00 92.88           H  
ATOM   3719 HG23 THR A 229      -8.868  -9.801  12.415  1.00 92.88           H  
ATOM   3720  OG1 THR A 229     -11.346 -10.674  12.857  1.00 92.88           O  
ATOM   3721  HG1 THR A 229     -10.685 -10.730  13.550  1.00 92.88           H  
ATOM   3722  N   LEU A 230     -11.569  -6.688  10.937  1.00 94.70           N  
ATOM   3723  H   LEU A 230     -12.480  -7.122  10.892  1.00 94.70           H  
ATOM   3724  CA  LEU A 230     -11.290  -5.574  10.023  1.00 94.70           C  
ATOM   3725  HA  LEU A 230     -10.367  -5.769   9.477  1.00 94.70           H  
ATOM   3726  C   LEU A 230     -11.085  -4.255  10.778  1.00 94.70           C  
ATOM   3727  CB  LEU A 230     -12.458  -5.430   9.030  1.00 94.70           C  
ATOM   3728  HB2 LEU A 230     -12.316  -4.514   8.457  1.00 94.70           H  
ATOM   3729  HB3 LEU A 230     -13.383  -5.311   9.595  1.00 94.70           H  
ATOM   3730  O   LEU A 230     -10.207  -3.474  10.438  1.00 94.70           O  
ATOM   3731  CG  LEU A 230     -12.628  -6.595   8.042  1.00 94.70           C  
ATOM   3732  HG  LEU A 230     -12.695  -7.535   8.589  1.00 94.70           H  
ATOM   3733  CD1 LEU A 230     -13.930  -6.402   7.265  1.00 94.70           C  
ATOM   3734 HD11 LEU A 230     -14.059  -7.221   6.558  1.00 94.70           H  
ATOM   3735 HD12 LEU A 230     -13.906  -5.454   6.726  1.00 94.70           H  
ATOM   3736 HD13 LEU A 230     -14.774  -6.403   7.954  1.00 94.70           H  
ATOM   3737  CD2 LEU A 230     -11.468  -6.686   7.050  1.00 94.70           C  
ATOM   3738 HD21 LEU A 230     -11.346  -5.736   6.528  1.00 94.70           H  
ATOM   3739 HD22 LEU A 230     -10.540  -6.925   7.570  1.00 94.70           H  
ATOM   3740 HD23 LEU A 230     -11.665  -7.472   6.322  1.00 94.70           H  
ATOM   3741  N   ILE A 231     -11.879  -4.004  11.818  1.00 94.86           N  
ATOM   3742  H   ILE A 231     -12.640  -4.643  12.001  1.00 94.86           H  
ATOM   3743  CA  ILE A 231     -11.781  -2.773  12.613  1.00 94.86           C  
ATOM   3744  HA  ILE A 231     -11.674  -1.922  11.940  1.00 94.86           H  
ATOM   3745  C   ILE A 231     -10.529  -2.803  13.484  1.00 94.86           C  
ATOM   3746  CB  ILE A 231     -13.069  -2.575  13.434  1.00 94.86           C  
ATOM   3747  HB  ILE A 231     -13.262  -3.485  14.002  1.00 94.86           H  
ATOM   3748  O   ILE A 231      -9.761  -1.848  13.489  1.00 94.86           O  
ATOM   3749  CG1 ILE A 231     -14.238  -2.328  12.457  1.00 94.86           C  
ATOM   3750 HG12 ILE A 231     -14.142  -1.330  12.030  1.00 94.86           H  
ATOM   3751 HG13 ILE A 231     -14.209  -3.038  11.630  1.00 94.86           H  
ATOM   3752  CG2 ILE A 231     -12.943  -1.401  14.422  1.00 94.86           C  
ATOM   3753 HG21 ILE A 231     -13.873  -1.260  14.972  1.00 94.86           H  
ATOM   3754 HG22 ILE A 231     -12.711  -0.480  13.885  1.00 94.86           H  
ATOM   3755 HG23 ILE A 231     -12.160  -1.594  15.155  1.00 94.86           H  
ATOM   3756  CD1 ILE A 231     -15.605  -2.474  13.117  1.00 94.86           C  
ATOM   3757 HD11 ILE A 231     -15.680  -3.433  13.628  1.00 94.86           H  
ATOM   3758 HD12 ILE A 231     -16.367  -2.423  12.339  1.00 94.86           H  
ATOM   3759 HD13 ILE A 231     -15.760  -1.661  13.826  1.00 94.86           H  
ATOM   3760  N   ARG A 232     -10.264  -3.919  14.173  1.00 92.67           N  
ATOM   3761  H   ARG A 232     -10.915  -4.688  14.105  1.00 92.67           H  
ATOM   3762  CA  ARG A 232      -9.087  -4.060  15.048  1.00 92.67           C  
ATOM   3763  HA  ARG A 232      -9.054  -3.215  15.735  1.00 92.67           H  
ATOM   3764  C   ARG A 232      -7.753  -4.005  14.308  1.00 92.67           C  
ATOM   3765  CB  ARG A 232      -9.170  -5.362  15.849  1.00 92.67           C  
ATOM   3766  HB2 ARG A 232      -9.393  -6.185  15.170  1.00 92.67           H  
ATOM   3767  HB3 ARG A 232      -8.204  -5.561  16.313  1.00 92.67           H  
ATOM   3768  O   ARG A 232      -6.737  -3.828  14.968  1.00 92.67           O  
ATOM   3769  CG  ARG A 232     -10.217  -5.284  16.964  1.00 92.67           C  
ATOM   3770  HG2 ARG A 232     -11.182  -4.977  16.562  1.00 92.67           H  
ATOM   3771  HG3 ARG A 232      -9.901  -4.554  17.709  1.00 92.67           H  
ATOM   3772  CD  ARG A 232     -10.342  -6.663  17.614  1.00 92.67           C  
ATOM   3773  HD2 ARG A 232      -9.393  -6.916  18.087  1.00 92.67           H  
ATOM   3774  HD3 ARG A 232     -10.559  -7.390  16.832  1.00 92.67           H  
ATOM   3775  NE  ARG A 232     -11.422  -6.686  18.612  1.00 92.67           N  
ATOM   3776  HE  ARG A 232     -11.869  -5.803  18.812  1.00 92.67           H  
ATOM   3777  NH1 ARG A 232     -11.378  -8.939  19.033  1.00 92.67           N  
ATOM   3778 HH11 ARG A 232     -10.576  -9.011  18.423  1.00 92.67           H  
ATOM   3779 HH12 ARG A 232     -11.740  -9.742  19.528  1.00 92.67           H  
ATOM   3780  NH2 ARG A 232     -12.903  -7.651  20.041  1.00 92.67           N  
ATOM   3781 HH21 ARG A 232     -13.294  -8.462  20.497  1.00 92.67           H  
ATOM   3782 HH22 ARG A 232     -13.352  -6.754  20.165  1.00 92.67           H  
ATOM   3783  CZ  ARG A 232     -11.894  -7.755  19.224  1.00 92.67           C  
ATOM   3784  N   SER A 233      -7.728  -4.160  12.982  1.00 93.09           N  
ATOM   3785  H   SER A 233      -8.589  -4.320  12.478  1.00 93.09           H  
ATOM   3786  CA  SER A 233      -6.495  -3.954  12.217  1.00 93.09           C  
ATOM   3787  HA  SER A 233      -5.669  -4.402  12.769  1.00 93.09           H  
ATOM   3788  C   SER A 233      -6.132  -2.482  12.039  1.00 93.09           C  
ATOM   3789  CB  SER A 233      -6.548  -4.643  10.857  1.00 93.09           C  
ATOM   3790  HB2 SER A 233      -5.565  -4.581  10.390  1.00 93.09           H  
ATOM   3791  HB3 SER A 233      -6.799  -5.694  10.999  1.00 93.09           H  
ATOM   3792  O   SER A 233      -5.046  -2.202  11.555  1.00 93.09           O  
ATOM   3793  OG  SER A 233      -7.498  -4.046  10.002  1.00 93.09           O  
ATOM   3794  HG  SER A 233      -7.310  -3.108   9.925  1.00 93.09           H  
ATOM   3795  N   ILE A 234      -7.014  -1.538  12.383  1.00 95.28           N  
ATOM   3796  H   ILE A 234      -7.903  -1.808  12.780  1.00 95.28           H  
ATOM   3797  CA  ILE A 234      -6.678  -0.114  12.382  1.00 95.28           C  
ATOM   3798  HA  ILE A 234      -6.161   0.132  11.455  1.00 95.28           H  
ATOM   3799  C   ILE A 234      -5.715   0.145  13.546  1.00 95.28           C  
ATOM   3800  CB  ILE A 234      -7.949   0.753  12.466  1.00 95.28           C  
ATOM   3801  HB  ILE A 234      -8.458   0.500  13.396  1.00 95.28           H  
ATOM   3802  O   ILE A 234      -6.125   0.198  14.706  1.00 95.28           O  
ATOM   3803  CG1 ILE A 234      -8.941   0.466  11.317  1.00 95.28           C  
ATOM   3804 HG12 ILE A 234      -8.514   0.824  10.380  1.00 95.28           H  
ATOM   3805 HG13 ILE A 234      -9.104  -0.608  11.222  1.00 95.28           H  
ATOM   3806  CG2 ILE A 234      -7.565   2.247  12.480  1.00 95.28           C  
ATOM   3807 HG21 ILE A 234      -6.875   2.463  13.295  1.00 95.28           H  
ATOM   3808 HG22 ILE A 234      -8.451   2.860  12.648  1.00 95.28           H  
ATOM   3809 HG23 ILE A 234      -7.099   2.531  11.536  1.00 95.28           H  
ATOM   3810  CD1 ILE A 234     -10.315   1.115  11.532  1.00 95.28           C  
ATOM   3811 HD11 ILE A 234     -11.013   0.759  10.773  1.00 95.28           H  
ATOM   3812 HD12 ILE A 234     -10.238   2.199  11.454  1.00 95.28           H  
ATOM   3813 HD13 ILE A 234     -10.708   0.842  12.511  1.00 95.28           H  
ATOM   3814  N   ASN A 235      -4.433   0.324  13.230  1.00 93.19           N  
ATOM   3815  H   ASN A 235      -4.171   0.207  12.262  1.00 93.19           H  
ATOM   3816  CA  ASN A 235      -3.363   0.453  14.221  1.00 93.19           C  
ATOM   3817  HA  ASN A 235      -3.355  -0.440  14.846  1.00 93.19           H  
ATOM   3818  C   ASN A 235      -3.561   1.652  15.168  1.00 93.19           C  
ATOM   3819  CB  ASN A 235      -2.023   0.544  13.474  1.00 93.19           C  
ATOM   3820  HB2 ASN A 235      -1.245   0.829  14.182  1.00 93.19           H  
ATOM   3821  HB3 ASN A 235      -2.087   1.319  12.710  1.00 93.19           H  
ATOM   3822  O   ASN A 235      -3.174   1.580  16.335  1.00 93.19           O  
ATOM   3823  CG  ASN A 235      -1.579  -0.763  12.835  1.00 93.19           C  
ATOM   3824  ND2 ASN A 235      -0.683  -0.681  11.878  1.00 93.19           N  
ATOM   3825 HD21 ASN A 235      -0.340   0.220  11.579  1.00 93.19           H  
ATOM   3826 HD22 ASN A 235      -0.359  -1.545  11.466  1.00 93.19           H  
ATOM   3827  OD1 ASN A 235      -1.975  -1.856  13.206  1.00 93.19           O  
ATOM   3828  N   ASP A 236      -4.219   2.724  14.712  1.00 94.61           N  
ATOM   3829  H   ASP A 236      -4.435   2.775  13.727  1.00 94.61           H  
ATOM   3830  CA  ASP A 236      -4.569   3.890  15.538  1.00 94.61           C  
ATOM   3831  HA  ASP A 236      -3.659   4.310  15.967  1.00 94.61           H  
ATOM   3832  C   ASP A 236      -5.518   3.567  16.703  1.00 94.61           C  
ATOM   3833  CB  ASP A 236      -5.234   4.962  14.668  1.00 94.61           C  
ATOM   3834  HB2 ASP A 236      -6.151   4.556  14.241  1.00 94.61           H  
ATOM   3835  HB3 ASP A 236      -5.511   5.805  15.299  1.00 94.61           H  
ATOM   3836  O   ASP A 236      -5.581   4.329  17.660  1.00 94.61           O  
ATOM   3837  CG  ASP A 236      -4.319   5.448  13.552  1.00 94.61           C  
ATOM   3838  OD1 ASP A 236      -3.656   6.492  13.728  1.00 94.61           O  
ATOM   3839  OD2 ASP A 236      -4.290   4.751  12.513  1.00 94.61           O  
ATOM   3840  N   LEU A 237      -6.259   2.452  16.658  1.00 93.58           N  
ATOM   3841  H   LEU A 237      -6.153   1.829  15.869  1.00 93.58           H  
ATOM   3842  CA  LEU A 237      -7.142   2.042  17.760  1.00 93.58           C  
ATOM   3843  HA  LEU A 237      -7.655   2.922  18.150  1.00 93.58           H  
ATOM   3844  C   LEU A 237      -6.375   1.419  18.935  1.00 93.58           C  
ATOM   3845  CB  LEU A 237      -8.187   1.035  17.255  1.00 93.58           C  
ATOM   3846  HB2 LEU A 237      -7.674   0.111  16.988  1.00 93.58           H  
ATOM   3847  HB3 LEU A 237      -8.866   0.812  18.079  1.00 93.58           H  
ATOM   3848  O   LEU A 237      -6.924   1.272  20.030  1.00 93.58           O  
ATOM   3849  CG  LEU A 237      -9.016   1.486  16.048  1.00 93.58           C  
ATOM   3850  HG  LEU A 237      -8.358   1.616  15.188  1.00 93.58           H  
ATOM   3851  CD1 LEU A 237     -10.073   0.429  15.745  1.00 93.58           C  
ATOM   3852 HD11 LEU A 237     -10.783   0.356  16.570  1.00 93.58           H  
ATOM   3853 HD12 LEU A 237     -10.603   0.689  14.829  1.00 93.58           H  
ATOM   3854 HD13 LEU A 237      -9.579  -0.534  15.610  1.00 93.58           H  
ATOM   3855  CD2 LEU A 237      -9.742   2.795  16.279  1.00 93.58           C  
ATOM   3856 HD21 LEU A 237      -9.019   3.599  16.412  1.00 93.58           H  
ATOM   3857 HD22 LEU A 237     -10.367   3.035  15.419  1.00 93.58           H  
ATOM   3858 HD23 LEU A 237     -10.364   2.704  17.169  1.00 93.58           H  
ATOM   3859  N   GLY A 238      -5.133   0.996  18.690  1.00 90.91           N  
ATOM   3860  H   GLY A 238      -4.735   1.215  17.788  1.00 90.91           H  
ATOM   3861  CA  GLY A 238      -4.256   0.408  19.693  1.00 90.91           C  
ATOM   3862  HA2 GLY A 238      -4.825  -0.286  20.311  1.00 90.91           H  
ATOM   3863  HA3 GLY A 238      -3.464  -0.146  19.190  1.00 90.91           H  
ATOM   3864  C   GLY A 238      -3.611   1.454  20.597  1.00 90.91           C  
ATOM   3865  O   GLY A 238      -3.693   2.657  20.362  1.00 90.91           O  
ATOM   3866  N   GLU A 239      -2.923   0.984  21.633  1.00 90.09           N  
ATOM   3867  H   GLU A 239      -2.862  -0.014  21.770  1.00 90.09           H  
ATOM   3868  CA  GLU A 239      -2.055   1.840  22.443  1.00 90.09           C  
ATOM   3869  HA  GLU A 239      -2.572   2.774  22.661  1.00 90.09           H  
ATOM   3870  C   GLU A 239      -0.775   2.190  21.675  1.00 90.09           C  
ATOM   3871  CB  GLU A 239      -1.708   1.155  23.776  1.00 90.09           C  
ATOM   3872  HB2 GLU A 239      -1.002   1.779  24.324  1.00 90.09           H  
ATOM   3873  HB3 GLU A 239      -1.214   0.207  23.565  1.00 90.09           H  
ATOM   3874  O   GLU A 239      -0.291   1.410  20.843  1.00 90.09           O  
ATOM   3875  CG  GLU A 239      -2.927   0.881  24.674  1.00 90.09           C  
ATOM   3876  HG2 GLU A 239      -2.578   0.387  25.580  1.00 90.09           H  
ATOM   3877  HG3 GLU A 239      -3.592   0.185  24.163  1.00 90.09           H  
ATOM   3878  CD  GLU A 239      -3.707   2.145  25.069  1.00 90.09           C  
ATOM   3879  OE1 GLU A 239      -4.932   2.016  25.319  1.00 90.09           O  
ATOM   3880  OE2 GLU A 239      -3.110   3.240  25.107  1.00 90.09           O  
ATOM   3881  N   GLN A 240      -0.205   3.353  21.982  1.00 87.74           N  
ATOM   3882  H   GLN A 240      -0.637   3.940  22.682  1.00 87.74           H  
ATOM   3883  CA  GLN A 240       1.123   3.715  21.505  1.00 87.74           C  
ATOM   3884  HA  GLN A 240       1.147   3.578  20.424  1.00 87.74           H  
ATOM   3885  C   GLN A 240       2.169   2.786  22.142  1.00 87.74           C  
ATOM   3886  CB  GLN A 240       1.386   5.195  21.815  1.00 87.74           C  
ATOM   3887  HB2 GLN A 240       0.532   5.783  21.477  1.00 87.74           H  
ATOM   3888  HB3 GLN A 240       1.495   5.329  22.891  1.00 87.74           H  
ATOM   3889  O   GLN A 240       2.156   2.550  23.350  1.00 87.74           O  
ATOM   3890  CG  GLN A 240       2.640   5.710  21.096  1.00 87.74           C  
ATOM   3891  HG2 GLN A 240       3.514   5.152  21.432  1.00 87.74           H  
ATOM   3892  HG3 GLN A 240       2.522   5.550  20.025  1.00 87.74           H  
ATOM   3893  CD  GLN A 240       2.903   7.194  21.339  1.00 87.74           C  
ATOM   3894  NE2 GLN A 240       3.789   7.798  20.577  1.00 87.74           N  
ATOM   3895 HE21 GLN A 240       4.222   7.306  19.809  1.00 87.74           H  
ATOM   3896 HE22 GLN A 240       3.893   8.788  20.746  1.00 87.74           H  
ATOM   3897  OE1 GLN A 240       2.361   7.845  22.215  1.00 87.74           O  
ATOM   3898  N   SER A 241       3.085   2.252  21.337  1.00 84.30           N  
ATOM   3899  H   SER A 241       3.081   2.505  20.359  1.00 84.30           H  
ATOM   3900  CA  SER A 241       4.178   1.390  21.807  1.00 84.30           C  
ATOM   3901  HA  SER A 241       4.462   1.688  22.816  1.00 84.30           H  
ATOM   3902  C   SER A 241       5.418   1.548  20.925  1.00 84.30           C  
ATOM   3903  CB  SER A 241       3.713  -0.072  21.862  1.00 84.30           C  
ATOM   3904  HB2 SER A 241       4.511  -0.695  22.265  1.00 84.30           H  
ATOM   3905  HB3 SER A 241       2.849  -0.154  22.522  1.00 84.30           H  
ATOM   3906  O   SER A 241       5.396   2.324  19.970  1.00 84.30           O  
ATOM   3907  OG  SER A 241       3.367  -0.541  20.577  1.00 84.30           O  
ATOM   3908  HG  SER A 241       2.474  -0.241  20.394  1.00 84.30           H  
ATOM   3909  N   GLU A 242       6.502   0.830  21.238  1.00 81.26           N  
ATOM   3910  H   GLU A 242       6.487   0.223  22.045  1.00 81.26           H  
ATOM   3911  CA  GLU A 242       7.690   0.760  20.368  1.00 81.26           C  
ATOM   3912  HA  GLU A 242       8.069   1.766  20.186  1.00 81.26           H  
ATOM   3913  C   GLU A 242       7.369   0.163  18.988  1.00 81.26           C  
ATOM   3914  CB  GLU A 242       8.809  -0.049  21.047  1.00 81.26           C  
ATOM   3915  HB2 GLU A 242       9.617  -0.182  20.327  1.00 81.26           H  
ATOM   3916  HB3 GLU A 242       8.428  -1.029  21.331  1.00 81.26           H  
ATOM   3917  O   GLU A 242       7.994   0.536  18.002  1.00 81.26           O  
ATOM   3918  CG  GLU A 242       9.376   0.667  22.285  1.00 81.26           C  
ATOM   3919  HG2 GLU A 242       9.639   1.686  22.002  1.00 81.26           H  
ATOM   3920  HG3 GLU A 242       8.597   0.724  23.044  1.00 81.26           H  
ATOM   3921  CD  GLU A 242      10.619  -0.015  22.891  1.00 81.26           C  
ATOM   3922  OE1 GLU A 242      11.217   0.607  23.800  1.00 81.26           O  
ATOM   3923  OE2 GLU A 242      10.970  -1.140  22.473  1.00 81.26           O  
ATOM   3924  N   ASP A 243       6.359  -0.707  18.902  1.00 77.59           N  
ATOM   3925  H   ASP A 243       5.917  -1.020  19.754  1.00 77.59           H  
ATOM   3926  CA  ASP A 243       5.943  -1.336  17.645  1.00 77.59           C  
ATOM   3927  HA  ASP A 243       6.783  -1.353  16.951  1.00 77.59           H  
ATOM   3928  C   ASP A 243       4.792  -0.583  16.951  1.00 77.59           C  
ATOM   3929  CB  ASP A 243       5.543  -2.790  17.927  1.00 77.59           C  
ATOM   3930  HB2 ASP A 243       5.175  -3.236  17.004  1.00 77.59           H  
ATOM   3931  HB3 ASP A 243       4.727  -2.800  18.649  1.00 77.59           H  
ATOM   3932  O   ASP A 243       4.611  -0.696  15.737  1.00 77.59           O  
ATOM   3933  CG  ASP A 243       6.700  -3.655  18.443  1.00 77.59           C  
ATOM   3934  OD1 ASP A 243       7.815  -3.548  17.887  1.00 77.59           O  
ATOM   3935  OD2 ASP A 243       6.435  -4.465  19.360  1.00 77.59           O  
ATOM   3936  N   ASN A 244       4.007   0.200  17.704  1.00 82.49           N  
ATOM   3937  H   ASN A 244       4.235   0.267  18.686  1.00 82.49           H  
ATOM   3938  CA  ASN A 244       2.866   0.957  17.190  1.00 82.49           C  
ATOM   3939  HA  ASN A 244       2.763   0.744  16.126  1.00 82.49           H  
ATOM   3940  C   ASN A 244       3.074   2.468  17.333  1.00 82.49           C  
ATOM   3941  CB  ASN A 244       1.559   0.503  17.855  1.00 82.49           C  
ATOM   3942  HB2 ASN A 244       1.453  -0.578  17.761  1.00 82.49           H  
ATOM   3943  HB3 ASN A 244       1.573   0.768  18.913  1.00 82.49           H  
ATOM   3944  O   ASN A 244       2.829   3.062  18.386  1.00 82.49           O  
ATOM   3945  CG  ASN A 244       0.348   1.157  17.205  1.00 82.49           C  
ATOM   3946  ND2 ASN A 244      -0.769   1.174  17.890  1.00 82.49           N  
ATOM   3947 HD21 ASN A 244      -0.751   0.978  18.880  1.00 82.49           H  
ATOM   3948 HD22 ASN A 244      -1.589   1.540  17.428  1.00 82.49           H  
ATOM   3949  OD1 ASN A 244       0.402   1.659  16.090  1.00 82.49           O  
ATOM   3950  N   HIS A 245       3.471   3.087  16.226  1.00 80.25           N  
ATOM   3951  H   HIS A 245       3.687   2.507  15.428  1.00 80.25           H  
ATOM   3952  CA  HIS A 245       3.648   4.533  16.093  1.00 80.25           C  
ATOM   3953  HA  HIS A 245       3.538   4.996  17.074  1.00 80.25           H  
ATOM   3954  C   HIS A 245       2.578   5.183  15.199  1.00 80.25           C  
ATOM   3955  CB  HIS A 245       5.070   4.817  15.596  1.00 80.25           C  
ATOM   3956  HB2 HIS A 245       5.181   4.407  14.593  1.00 80.25           H  
ATOM   3957  HB3 HIS A 245       5.212   5.896  15.534  1.00 80.25           H  
ATOM   3958  O   HIS A 245       2.841   6.216  14.582  1.00 80.25           O  
ATOM   3959  CG  HIS A 245       6.168   4.272  16.469  1.00 80.25           C  
ATOM   3960  CD2 HIS A 245       7.339   3.723  16.028  1.00 80.25           C  
ATOM   3961  HD2 HIS A 245       7.618   3.563  14.997  1.00 80.25           H  
ATOM   3962  ND1 HIS A 245       6.234   4.315  17.844  1.00 80.25           N  
ATOM   3963  HD1 HIS A 245       5.445   4.354  18.473  1.00 80.25           H  
ATOM   3964  CE1 HIS A 245       7.430   3.828  18.210  1.00 80.25           C  
ATOM   3965  HE1 HIS A 245       7.739   3.654  19.230  1.00 80.25           H  
ATOM   3966  NE2 HIS A 245       8.152   3.491  17.135  1.00 80.25           N  
ATOM   3967  N   ALA A 246       1.397   4.567  15.068  1.00 82.07           N  
ATOM   3968  H   ALA A 246       1.212   3.725  15.595  1.00 82.07           H  
ATOM   3969  CA  ALA A 246       0.289   5.157  14.319  1.00 82.07           C  
ATOM   3970  HA  ALA A 246       0.640   5.370  13.309  1.00 82.07           H  
ATOM   3971  C   ALA A 246      -0.154   6.497  14.942  1.00 82.07           C  
ATOM   3972  CB  ALA A 246      -0.847   4.138  14.212  1.00 82.07           C  
ATOM   3973  HB1 ALA A 246      -1.646   4.540  13.590  1.00 82.07           H  
ATOM   3974  HB2 ALA A 246      -0.478   3.216  13.762  1.00 82.07           H  
ATOM   3975  HB3 ALA A 246      -1.247   3.916  15.202  1.00 82.07           H  
ATOM   3976  O   ALA A 246      -0.044   6.697  16.153  1.00 82.07           O  
ATOM   3977  N   GLY A 247      -0.620   7.433  14.111  1.00 84.45           N  
ATOM   3978  H   GLY A 247      -0.883   7.170  13.172  1.00 84.45           H  
ATOM   3979  CA  GLY A 247      -0.731   8.851  14.468  1.00 84.45           C  
ATOM   3980  HA2 GLY A 247       0.258   9.231  14.727  1.00 84.45           H  
ATOM   3981  HA3 GLY A 247      -1.094   9.397  13.597  1.00 84.45           H  
ATOM   3982  C   GLY A 247      -1.678   9.151  15.632  1.00 84.45           C  
ATOM   3983  O   GLY A 247      -1.401  10.057  16.424  1.00 84.45           O  
ATOM   3984  N   LEU A 248      -2.776   8.403  15.755  1.00 91.60           N  
ATOM   3985  H   LEU A 248      -2.962   7.717  15.038  1.00 91.60           H  
ATOM   3986  CA  LEU A 248      -3.746   8.526  16.849  1.00 91.60           C  
ATOM   3987  HA  LEU A 248      -3.485   9.392  17.459  1.00 91.60           H  
ATOM   3988  C   LEU A 248      -3.708   7.355  17.845  1.00 91.60           C  
ATOM   3989  CB  LEU A 248      -5.152   8.754  16.265  1.00 91.60           C  
ATOM   3990  HB2 LEU A 248      -5.882   8.603  17.060  1.00 91.60           H  
ATOM   3991  HB3 LEU A 248      -5.332   8.008  15.491  1.00 91.60           H  
ATOM   3992  O   LEU A 248      -4.631   7.220  18.647  1.00 91.60           O  
ATOM   3993  CG  LEU A 248      -5.423  10.146  15.687  1.00 91.60           C  
ATOM   3994  HG  LEU A 248      -4.661  10.409  14.954  1.00 91.60           H  
ATOM   3995  CD1 LEU A 248      -6.805  10.157  15.029  1.00 91.60           C  
ATOM   3996 HD11 LEU A 248      -7.018  11.140  14.608  1.00 91.60           H  
ATOM   3997 HD12 LEU A 248      -7.568   9.892  15.760  1.00 91.60           H  
ATOM   3998 HD13 LEU A 248      -6.823   9.431  14.216  1.00 91.60           H  
ATOM   3999  CD2 LEU A 248      -5.458  11.203  16.789  1.00 91.60           C  
ATOM   4000 HD21 LEU A 248      -5.768  12.160  16.368  1.00 91.60           H  
ATOM   4001 HD22 LEU A 248      -6.181  10.913  17.552  1.00 91.60           H  
ATOM   4002 HD23 LEU A 248      -4.478  11.297  17.255  1.00 91.60           H  
ATOM   4003  N   ALA A 249      -2.657   6.529  17.840  1.00 91.09           N  
ATOM   4004  H   ALA A 249      -1.886   6.713  17.213  1.00 91.09           H  
ATOM   4005  CA  ALA A 249      -2.519   5.449  18.817  1.00 91.09           C  
ATOM   4006  HA  ALA A 249      -3.347   4.754  18.675  1.00 91.09           H  
ATOM   4007  C   ALA A 249      -2.599   5.989  20.261  1.00 91.09           C  
ATOM   4008  CB  ALA A 249      -1.218   4.687  18.550  1.00 91.09           C  
ATOM   4009  HB1 ALA A 249      -0.363   5.348  18.693  1.00 91.09           H  
ATOM   4010  HB2 ALA A 249      -1.215   4.306  17.529  1.00 91.09           H  
ATOM   4011  HB3 ALA A 249      -1.143   3.844  19.238  1.00 91.09           H  
ATOM   4012  O   ALA A 249      -1.924   6.955  20.618  1.00 91.09           O  
ATOM   4013  N   GLY A 250      -3.442   5.370  21.090  1.00 88.53           N  
ATOM   4014  H   GLY A 250      -3.912   4.550  20.734  1.00 88.53           H  
ATOM   4015  CA  GLY A 250      -3.744   5.804  22.460  1.00 88.53           C  
ATOM   4016  HA2 GLY A 250      -2.816   6.109  22.945  1.00 88.53           H  
ATOM   4017  HA3 GLY A 250      -4.147   4.958  23.017  1.00 88.53           H  
ATOM   4018  C   GLY A 250      -4.737   6.973  22.580  1.00 88.53           C  
ATOM   4019  O   GLY A 250      -5.167   7.285  23.692  1.00 88.53           O  
ATOM   4020  N   ASP A 251      -5.153   7.610  21.478  1.00 93.35           N  
ATOM   4021  H   ASP A 251      -4.820   7.302  20.576  1.00 93.35           H  
ATOM   4022  CA  ASP A 251      -6.126   8.709  21.508  1.00 93.35           C  
ATOM   4023  HA  ASP A 251      -5.849   9.355  22.341  1.00 93.35           H  
ATOM   4024  C   ASP A 251      -7.560   8.168  21.704  1.00 93.35           C  
ATOM   4025  CB  ASP A 251      -6.018   9.576  20.242  1.00 93.35           C  
ATOM   4026  HB2 ASP A 251      -4.965   9.756  20.027  1.00 93.35           H  
ATOM   4027  HB3 ASP A 251      -6.449   9.037  19.397  1.00 93.35           H  
ATOM   4028  O   ASP A 251      -8.019   7.324  20.925  1.00 93.35           O  
ATOM   4029  CG  ASP A 251      -6.729  10.931  20.375  1.00 93.35           C  
ATOM   4030  OD1 ASP A 251      -7.952  10.977  20.640  1.00 93.35           O  
ATOM   4031  OD2 ASP A 251      -6.082  11.981  20.161  1.00 93.35           O  
ATOM   4032  N   PRO A 252      -8.325   8.659  22.701  1.00 94.03           N  
ATOM   4033  CA  PRO A 252      -9.705   8.225  22.924  1.00 94.03           C  
ATOM   4034  HA  PRO A 252      -9.696   7.172  23.206  1.00 94.03           H  
ATOM   4035  C   PRO A 252     -10.622   8.399  21.707  1.00 94.03           C  
ATOM   4036  CB  PRO A 252     -10.205   9.063  24.104  1.00 94.03           C  
ATOM   4037  HB2 PRO A 252     -10.655   9.989  23.745  1.00 94.03           H  
ATOM   4038  HB3 PRO A 252     -10.916   8.508  24.717  1.00 94.03           H  
ATOM   4039  O   PRO A 252     -11.529   7.592  21.511  1.00 94.03           O  
ATOM   4040  CG  PRO A 252      -8.928   9.392  24.873  1.00 94.03           C  
ATOM   4041  HG2 PRO A 252      -9.033  10.301  25.466  1.00 94.03           H  
ATOM   4042  HG3 PRO A 252      -8.653   8.548  25.504  1.00 94.03           H  
ATOM   4043  CD  PRO A 252      -7.897   9.558  23.763  1.00 94.03           C  
ATOM   4044  HD2 PRO A 252      -7.903  10.584  23.394  1.00 94.03           H  
ATOM   4045  HD3 PRO A 252      -6.911   9.295  24.145  1.00 94.03           H  
ATOM   4046  N   ARG A 253     -10.372   9.407  20.860  1.00 94.98           N  
ATOM   4047  H   ARG A 253      -9.556   9.980  21.021  1.00 94.98           H  
ATOM   4048  CA  ARG A 253     -11.171   9.659  19.650  1.00 94.98           C  
ATOM   4049  HA  ARG A 253     -12.231   9.673  19.904  1.00 94.98           H  
ATOM   4050  C   ARG A 253     -10.988   8.566  18.604  1.00 94.98           C  
ATOM   4051  CB  ARG A 253     -10.782  11.004  19.031  1.00 94.98           C  
ATOM   4052  HB2 ARG A 253      -9.724  10.980  18.771  1.00 94.98           H  
ATOM   4053  HB3 ARG A 253     -11.348  11.144  18.110  1.00 94.98           H  
ATOM   4054  O   ARG A 253     -11.928   8.260  17.877  1.00 94.98           O  
ATOM   4055  CG  ARG A 253     -11.082  12.191  19.953  1.00 94.98           C  
ATOM   4056  HG2 ARG A 253     -10.664  12.028  20.947  1.00 94.98           H  
ATOM   4057  HG3 ARG A 253     -12.162  12.302  20.044  1.00 94.98           H  
ATOM   4058  CD  ARG A 253     -10.487  13.473  19.371  1.00 94.98           C  
ATOM   4059  HD2 ARG A 253     -10.792  13.566  18.329  1.00 94.98           H  
ATOM   4060  HD3 ARG A 253     -10.890  14.317  19.930  1.00 94.98           H  
ATOM   4061  NE  ARG A 253      -9.015  13.479  19.476  1.00 94.98           N  
ATOM   4062  HE  ARG A 253      -8.576  12.660  19.872  1.00 94.98           H  
ATOM   4063  NH1 ARG A 253      -8.685  15.595  18.647  1.00 94.98           N  
ATOM   4064 HH11 ARG A 253      -8.070  16.355  18.395  1.00 94.98           H  
ATOM   4065 HH12 ARG A 253      -9.654  15.637  18.365  1.00 94.98           H  
ATOM   4066  NH2 ARG A 253      -6.952  14.416  19.402  1.00 94.98           N  
ATOM   4067 HH21 ARG A 253      -6.600  13.540  19.761  1.00 94.98           H  
ATOM   4068 HH22 ARG A 253      -6.341  15.216  19.322  1.00 94.98           H  
ATOM   4069  CZ  ARG A 253      -8.228  14.491  19.177  1.00 94.98           C  
ATOM   4070  N   ALA A 254      -9.801   7.961  18.523  1.00 94.95           N  
ATOM   4071  H   ALA A 254      -9.079   8.199  19.187  1.00 94.95           H  
ATOM   4072  CA  ALA A 254      -9.595   6.816  17.643  1.00 94.95           C  
ATOM   4073  HA  ALA A 254      -9.935   7.075  16.640  1.00 94.95           H  
ATOM   4074  C   ALA A 254     -10.436   5.629  18.120  1.00 94.95           C  
ATOM   4075  CB  ALA A 254      -8.104   6.485  17.564  1.00 94.95           C  
ATOM   4076  HB1 ALA A 254      -7.943   5.653  16.878  1.00 94.95           H  
ATOM   4077  HB2 ALA A 254      -7.568   7.353  17.180  1.00 94.95           H  
ATOM   4078  HB3 ALA A 254      -7.707   6.217  18.543  1.00 94.95           H  
ATOM   4079  O   ALA A 254     -11.165   5.043  17.325  1.00 94.95           O  
ATOM   4080  N   LYS A 255     -10.427   5.329  19.425  1.00 94.31           N  
ATOM   4081  H   LYS A 255      -9.829   5.873  20.031  1.00 94.31           H  
ATOM   4082  CA  LYS A 255     -11.265   4.263  20.004  1.00 94.31           C  
ATOM   4083  HA  LYS A 255     -11.030   3.324  19.504  1.00 94.31           H  
ATOM   4084  C   LYS A 255     -12.756   4.501  19.747  1.00 94.31           C  
ATOM   4085  CB  LYS A 255     -10.978   4.101  21.502  1.00 94.31           C  
ATOM   4086  HB2 LYS A 255     -11.126   5.052  22.014  1.00 94.31           H  
ATOM   4087  HB3 LYS A 255     -11.680   3.377  21.915  1.00 94.31           H  
ATOM   4088  O   LYS A 255     -13.427   3.598  19.255  1.00 94.31           O  
ATOM   4089  CG  LYS A 255      -9.549   3.598  21.744  1.00 94.31           C  
ATOM   4090  HG2 LYS A 255      -9.413   2.646  21.230  1.00 94.31           H  
ATOM   4091  HG3 LYS A 255      -8.834   4.317  21.343  1.00 94.31           H  
ATOM   4092  CD  LYS A 255      -9.272   3.409  23.239  1.00 94.31           C  
ATOM   4093  HD2 LYS A 255      -9.972   2.683  23.653  1.00 94.31           H  
ATOM   4094  HD3 LYS A 255      -9.394   4.366  23.746  1.00 94.31           H  
ATOM   4095  CE  LYS A 255      -7.833   2.909  23.405  1.00 94.31           C  
ATOM   4096  HE2 LYS A 255      -7.737   1.934  22.926  1.00 94.31           H  
ATOM   4097  HE3 LYS A 255      -7.166   3.589  22.877  1.00 94.31           H  
ATOM   4098  NZ  LYS A 255      -7.427   2.828  24.827  1.00 94.31           N  
ATOM   4099  HZ1 LYS A 255      -7.410   3.742  25.257  1.00 94.31           H  
ATOM   4100  HZ2 LYS A 255      -6.474   2.501  24.891  1.00 94.31           H  
ATOM   4101  HZ3 LYS A 255      -7.996   2.183  25.356  1.00 94.31           H  
ATOM   4102  N   GLU A 256     -13.237   5.724  19.976  1.00 95.12           N  
ATOM   4103  H   GLU A 256     -12.633   6.403  20.417  1.00 95.12           H  
ATOM   4104  CA  GLU A 256     -14.614   6.124  19.658  1.00 95.12           C  
ATOM   4105  HA  GLU A 256     -15.308   5.519  20.241  1.00 95.12           H  
ATOM   4106  C   GLU A 256     -14.941   5.914  18.171  1.00 95.12           C  
ATOM   4107  CB  GLU A 256     -14.805   7.601  20.039  1.00 95.12           C  
ATOM   4108  HB2 GLU A 256     -14.547   7.732  21.090  1.00 95.12           H  
ATOM   4109  HB3 GLU A 256     -14.130   8.208  19.436  1.00 95.12           H  
ATOM   4110  O   GLU A 256     -15.990   5.364  17.835  1.00 95.12           O  
ATOM   4111  CG  GLU A 256     -16.250   8.079  19.818  1.00 95.12           C  
ATOM   4112  HG2 GLU A 256     -16.551   7.865  18.792  1.00 95.12           H  
ATOM   4113  HG3 GLU A 256     -16.908   7.517  20.482  1.00 95.12           H  
ATOM   4114  CD  GLU A 256     -16.446   9.582  20.058  1.00 95.12           C  
ATOM   4115  OE1 GLU A 256     -17.598  10.030  19.859  1.00 95.12           O  
ATOM   4116  OE2 GLU A 256     -15.464  10.282  20.401  1.00 95.12           O  
ATOM   4117  N   PHE A 257     -14.031   6.291  17.265  1.00 96.43           N  
ATOM   4118  H   PHE A 257     -13.199   6.770  17.580  1.00 96.43           H  
ATOM   4119  CA  PHE A 257     -14.193   6.022  15.838  1.00 96.43           C  
ATOM   4120  HA  PHE A 257     -15.104   6.516  15.500  1.00 96.43           H  
ATOM   4121  C   PHE A 257     -14.386   4.522  15.587  1.00 96.43           C  
ATOM   4122  CB  PHE A 257     -13.013   6.608  15.046  1.00 96.43           C  
ATOM   4123  HB2 PHE A 257     -13.033   7.693  15.148  1.00 96.43           H  
ATOM   4124  HB3 PHE A 257     -12.069   6.269  15.471  1.00 96.43           H  
ATOM   4125  O   PHE A 257     -15.367   4.147  14.949  1.00 96.43           O  
ATOM   4126  CG  PHE A 257     -13.012   6.250  13.572  1.00 96.43           C  
ATOM   4127  CD1 PHE A 257     -12.309   5.117  13.117  1.00 96.43           C  
ATOM   4128  HD1 PHE A 257     -11.770   4.498  13.819  1.00 96.43           H  
ATOM   4129  CD2 PHE A 257     -13.711   7.053  12.654  1.00 96.43           C  
ATOM   4130  HD2 PHE A 257     -14.252   7.920  13.001  1.00 96.43           H  
ATOM   4131  CE1 PHE A 257     -12.311   4.790  11.749  1.00 96.43           C  
ATOM   4132  HE1 PHE A 257     -11.775   3.920  11.401  1.00 96.43           H  
ATOM   4133  CE2 PHE A 257     -13.699   6.733  11.284  1.00 96.43           C  
ATOM   4134  HE2 PHE A 257     -14.221   7.358  10.575  1.00 96.43           H  
ATOM   4135  CZ  PHE A 257     -13.004   5.599  10.833  1.00 96.43           C  
ATOM   4136  HZ  PHE A 257     -12.998   5.350   9.782  1.00 96.43           H  
ATOM   4137  N   GLY A 258     -13.525   3.660  16.137  1.00 95.40           N  
ATOM   4138  H   GLY A 258     -12.782   4.037  16.708  1.00 95.40           H  
ATOM   4139  CA  GLY A 258     -13.643   2.202  16.003  1.00 95.40           C  
ATOM   4140  HA2 GLY A 258     -13.479   1.921  14.963  1.00 95.40           H  
ATOM   4141  HA3 GLY A 258     -12.875   1.735  16.620  1.00 95.40           H  
ATOM   4142  C   GLY A 258     -15.004   1.650  16.449  1.00 95.40           C  
ATOM   4143  O   GLY A 258     -15.606   0.847  15.734  1.00 95.40           O  
ATOM   4144  N   GLU A 259     -15.527   2.128  17.580  1.00 94.23           N  
ATOM   4145  H   GLU A 259     -14.978   2.782  18.120  1.00 94.23           H  
ATOM   4146  CA  GLU A 259     -16.849   1.750  18.104  1.00 94.23           C  
ATOM   4147  HA  GLU A 259     -16.912   0.665  18.195  1.00 94.23           H  
ATOM   4148  C   GLU A 259     -17.998   2.205  17.189  1.00 94.23           C  
ATOM   4149  CB  GLU A 259     -17.046   2.378  19.493  1.00 94.23           C  
ATOM   4150  HB2 GLU A 259     -18.078   2.215  19.803  1.00 94.23           H  
ATOM   4151  HB3 GLU A 259     -16.878   3.452  19.419  1.00 94.23           H  
ATOM   4152  O   GLU A 259     -18.969   1.476  16.963  1.00 94.23           O  
ATOM   4153  CG  GLU A 259     -16.121   1.790  20.570  1.00 94.23           C  
ATOM   4154  HG2 GLU A 259     -16.382   0.741  20.711  1.00 94.23           H  
ATOM   4155  HG3 GLU A 259     -15.088   1.827  20.225  1.00 94.23           H  
ATOM   4156  CD  GLU A 259     -16.223   2.523  21.920  1.00 94.23           C  
ATOM   4157  OE1 GLU A 259     -15.460   2.137  22.837  1.00 94.23           O  
ATOM   4158  OE2 GLU A 259     -17.069   3.439  22.048  1.00 94.23           O  
ATOM   4159  N   VAL A 260     -17.904   3.411  16.621  1.00 95.44           N  
ATOM   4160  H   VAL A 260     -17.108   3.987  16.856  1.00 95.44           H  
ATOM   4161  CA  VAL A 260     -18.904   3.912  15.668  1.00 95.44           C  
ATOM   4162  HA  VAL A 260     -19.894   3.737  16.090  1.00 95.44           H  
ATOM   4163  C   VAL A 260     -18.854   3.123  14.363  1.00 95.44           C  
ATOM   4164  CB  VAL A 260     -18.749   5.427  15.439  1.00 95.44           C  
ATOM   4165  HB  VAL A 260     -17.724   5.667  15.156  1.00 95.44           H  
ATOM   4166  O   VAL A 260     -19.904   2.734  13.850  1.00 95.44           O  
ATOM   4167  CG1 VAL A 260     -19.703   5.945  14.353  1.00 95.44           C  
ATOM   4168 HG11 VAL A 260     -20.726   5.635  14.564  1.00 95.44           H  
ATOM   4169 HG12 VAL A 260     -19.651   7.033  14.313  1.00 95.44           H  
ATOM   4170 HG13 VAL A 260     -19.405   5.554  13.380  1.00 95.44           H  
ATOM   4171  CG2 VAL A 260     -19.113   6.161  16.734  1.00 95.44           C  
ATOM   4172 HG21 VAL A 260     -19.061   7.241  16.596  1.00 95.44           H  
ATOM   4173 HG22 VAL A 260     -20.123   5.882  17.032  1.00 95.44           H  
ATOM   4174 HG23 VAL A 260     -18.421   5.893  17.532  1.00 95.44           H  
ATOM   4175  N   VAL A 261     -17.657   2.822  13.856  1.00 94.63           N  
ATOM   4176  H   VAL A 261     -16.839   3.155  14.346  1.00 94.63           H  
ATOM   4177  CA  VAL A 261     -17.467   2.043  12.627  1.00 94.63           C  
ATOM   4178  HA  VAL A 261     -17.989   2.553  11.817  1.00 94.63           H  
ATOM   4179  C   VAL A 261     -18.095   0.648  12.725  1.00 94.63           C  
ATOM   4180  CB  VAL A 261     -15.969   1.980  12.260  1.00 94.63           C  
ATOM   4181  HB  VAL A 261     -15.384   1.655  13.120  1.00 94.63           H  
ATOM   4182  O   VAL A 261     -18.692   0.186  11.749  1.00 94.63           O  
ATOM   4183  CG1 VAL A 261     -15.704   0.997  11.117  1.00 94.63           C  
ATOM   4184 HG11 VAL A 261     -15.933  -0.017  11.445  1.00 94.63           H  
ATOM   4185 HG12 VAL A 261     -14.653   1.026  10.828  1.00 94.63           H  
ATOM   4186 HG13 VAL A 261     -16.332   1.246  10.261  1.00 94.63           H  
ATOM   4187  CG2 VAL A 261     -15.468   3.359  11.801  1.00 94.63           C  
ATOM   4188 HG21 VAL A 261     -16.257   3.911  11.291  1.00 94.63           H  
ATOM   4189 HG22 VAL A 261     -14.599   3.260  11.151  1.00 94.63           H  
ATOM   4190 HG23 VAL A 261     -15.154   3.964  12.652  1.00 94.63           H  
ATOM   4191  N   GLU A 262     -18.044  -0.007  13.889  1.00 92.79           N  
ATOM   4192  H   GLU A 262     -17.526   0.403  14.653  1.00 92.79           H  
ATOM   4193  CA  GLU A 262     -18.641  -1.341  14.091  1.00 92.79           C  
ATOM   4194  HA  GLU A 262     -18.206  -2.026  13.363  1.00 92.79           H  
ATOM   4195  C   GLU A 262     -20.155  -1.377  13.831  1.00 92.79           C  
ATOM   4196  CB  GLU A 262     -18.284  -1.851  15.501  1.00 92.79           C  
ATOM   4197  HB2 GLU A 262     -17.209  -1.743  15.643  1.00 92.79           H  
ATOM   4198  HB3 GLU A 262     -18.793  -1.248  16.254  1.00 92.79           H  
ATOM   4199  O   GLU A 262     -20.683  -2.374  13.318  1.00 92.79           O  
ATOM   4200  CG  GLU A 262     -18.654  -3.334  15.690  1.00 92.79           C  
ATOM   4201  HG2 GLU A 262     -19.728  -3.417  15.860  1.00 92.79           H  
ATOM   4202  HG3 GLU A 262     -18.425  -3.865  14.767  1.00 92.79           H  
ATOM   4203  CD  GLU A 262     -17.896  -4.016  16.844  1.00 92.79           C  
ATOM   4204  OE1 GLU A 262     -17.564  -5.221  16.684  1.00 92.79           O  
ATOM   4205  OE2 GLU A 262     -17.614  -3.350  17.861  1.00 92.79           O  
ATOM   4206  N   ASN A 263     -20.830  -0.260  14.111  1.00 91.72           N  
ATOM   4207  H   ASN A 263     -20.299   0.518  14.476  1.00 91.72           H  
ATOM   4208  CA  ASN A 263     -22.264  -0.077  13.898  1.00 91.72           C  
ATOM   4209  HA  ASN A 263     -22.772  -1.029  14.051  1.00 91.72           H  
ATOM   4210  C   ASN A 263     -22.617   0.388  12.477  1.00 91.72           C  
ATOM   4211  CB  ASN A 263     -22.773   0.918  14.949  1.00 91.72           C  
ATOM   4212  HB2 ASN A 263     -23.826   1.129  14.760  1.00 91.72           H  
ATOM   4213  HB3 ASN A 263     -22.218   1.854  14.880  1.00 91.72           H  
ATOM   4214  O   ASN A 263     -23.765   0.261  12.063  1.00 91.72           O  
ATOM   4215  CG  ASN A 263     -22.668   0.352  16.350  1.00 91.72           C  
ATOM   4216  ND2 ASN A 263     -21.851   0.913  17.210  1.00 91.72           N  
ATOM   4217 HD21 ASN A 263     -21.071   1.466  16.883  1.00 91.72           H  
ATOM   4218 HD22 ASN A 263     -21.751   0.419  18.085  1.00 91.72           H  
ATOM   4219  OD1 ASN A 263     -23.318  -0.620  16.690  1.00 91.72           O  
ATOM   4220  N   VAL A 264     -21.648   0.933  11.740  1.00 93.32           N  
ATOM   4221  H   VAL A 264     -20.732   1.012  12.158  1.00 93.32           H  
ATOM   4222  CA  VAL A 264     -21.845   1.477  10.389  1.00 93.32           C  
ATOM   4223  HA  VAL A 264     -22.876   1.811  10.277  1.00 93.32           H  
ATOM   4224  C   VAL A 264     -21.610   0.418   9.312  1.00 93.32           C  
ATOM   4225  CB  VAL A 264     -20.929   2.698  10.202  1.00 93.32           C  
ATOM   4226  HB  VAL A 264     -19.916   2.429  10.504  1.00 93.32           H  
ATOM   4227  O   VAL A 264     -22.331   0.383   8.318  1.00 93.32           O  
ATOM   4228  CG1 VAL A 264     -20.869   3.199   8.762  1.00 93.32           C  
ATOM   4229 HG11 VAL A 264     -21.871   3.444   8.412  1.00 93.32           H  
ATOM   4230 HG12 VAL A 264     -20.428   2.447   8.107  1.00 93.32           H  
ATOM   4231 HG13 VAL A 264     -20.239   4.088   8.733  1.00 93.32           H  
ATOM   4232  CG2 VAL A 264     -21.407   3.871  11.068  1.00 93.32           C  
ATOM   4233 HG21 VAL A 264     -21.537   3.559  12.104  1.00 93.32           H  
ATOM   4234 HG22 VAL A 264     -22.358   4.252  10.695  1.00 93.32           H  
ATOM   4235 HG23 VAL A 264     -20.664   4.669  11.040  1.00 93.32           H  
ATOM   4236  N   ILE A 265     -20.618  -0.461   9.489  1.00 92.32           N  
ATOM   4237  H   ILE A 265     -20.062  -0.392  10.330  1.00 92.32           H  
ATOM   4238  CA  ILE A 265     -20.317  -1.516   8.513  1.00 92.32           C  
ATOM   4239  HA  ILE A 265     -20.395  -1.088   7.513  1.00 92.32           H  
ATOM   4240  C   ILE A 265     -21.356  -2.639   8.619  1.00 92.32           C  
ATOM   4241  CB  ILE A 265     -18.876  -2.051   8.684  1.00 92.32           C  
ATOM   4242  HB  ILE A 265     -18.772  -2.436   9.699  1.00 92.32           H  
ATOM   4243  O   ILE A 265     -21.512  -3.262   9.676  1.00 92.32           O  
ATOM   4244  CG1 ILE A 265     -17.835  -0.926   8.475  1.00 92.32           C  
ATOM   4245 HG12 ILE A 265     -17.862  -0.593   7.437  1.00 92.32           H  
ATOM   4246 HG13 ILE A 265     -18.084  -0.071   9.104  1.00 92.32           H  
ATOM   4247  CG2 ILE A 265     -18.606  -3.204   7.689  1.00 92.32           C  
ATOM   4248 HG21 ILE A 265     -18.683  -2.839   6.665  1.00 92.32           H  
ATOM   4249 HG22 ILE A 265     -17.617  -3.634   7.849  1.00 92.32           H  
ATOM   4250 HG23 ILE A 265     -19.324  -4.014   7.819  1.00 92.32           H  
ATOM   4251  CD1 ILE A 265     -16.406  -1.353   8.832  1.00 92.32           C  
ATOM   4252 HD11 ILE A 265     -16.063  -2.162   8.186  1.00 92.32           H  
ATOM   4253 HD12 ILE A 265     -16.370  -1.691   9.867  1.00 92.32           H  
ATOM   4254 HD13 ILE A 265     -15.729  -0.508   8.703  1.00 92.32           H  
ATOM   4255  N   ASN A 266     -21.997  -2.991   7.503  1.00 89.49           N  
ATOM   4256  H   ASN A 266     -21.874  -2.441   6.665  1.00 89.49           H  
ATOM   4257  CA  ASN A 266     -22.911  -4.130   7.439  1.00 89.49           C  
ATOM   4258  HA  ASN A 266     -23.211  -4.397   8.452  1.00 89.49           H  
ATOM   4259  C   ASN A 266     -22.240  -5.364   6.825  1.00 89.49           C  
ATOM   4260  CB  ASN A 266     -24.191  -3.720   6.703  1.00 89.49           C  
ATOM   4261  HB2 ASN A 266     -24.892  -4.554   6.671  1.00 89.49           H  
ATOM   4262  HB3 ASN A 266     -23.956  -3.432   5.678  1.00 89.49           H  
ATOM   4263  O   ASN A 266     -21.401  -5.261   5.935  1.00 89.49           O  
ATOM   4264  CG  ASN A 266     -24.872  -2.572   7.418  1.00 89.49           C  
ATOM   4265  ND2 ASN A 266     -25.135  -1.491   6.730  1.00 89.49           N  
ATOM   4266 HD21 ASN A 266     -25.419  -0.685   7.268  1.00 89.49           H  
ATOM   4267 HD22 ASN A 266     -24.707  -1.381   5.822  1.00 89.49           H  
ATOM   4268  OD1 ASN A 266     -25.157  -2.660   8.601  1.00 89.49           O  
ATOM   4269  N   ASN A 267     -22.646  -6.562   7.262  1.00 89.63           N  
ATOM   4270  H   ASN A 267     -23.335  -6.604   7.999  1.00 89.63           H  
ATOM   4271  CA  ASN A 267     -22.127  -7.818   6.697  1.00 89.63           C  
ATOM   4272  HA  ASN A 267     -21.042  -7.834   6.792  1.00 89.63           H  
ATOM   4273  C   ASN A 267     -22.438  -7.949   5.197  1.00 89.63           C  
ATOM   4274  CB  ASN A 267     -22.717  -9.016   7.460  1.00 89.63           C  
ATOM   4275  HB2 ASN A 267     -23.804  -8.939   7.486  1.00 89.63           H  
ATOM   4276  HB3 ASN A 267     -22.461  -9.928   6.921  1.00 89.63           H  
ATOM   4277  O   ASN A 267     -21.641  -8.507   4.450  1.00 89.63           O  
ATOM   4278  CG  ASN A 267     -22.187  -9.174   8.872  1.00 89.63           C  
ATOM   4279  ND2 ASN A 267     -22.830  -9.987   9.674  1.00 89.63           N  
ATOM   4280 HD21 ASN A 267     -23.602 -10.538   9.325  1.00 89.63           H  
ATOM   4281 HD22 ASN A 267     -22.430 -10.132  10.590  1.00 89.63           H  
ATOM   4282  OD1 ASN A 267     -21.218  -8.566   9.291  1.00 89.63           O  
ATOM   4283  N   LEU A 268     -23.571  -7.395   4.752  1.00 91.36           N  
ATOM   4284  H   LEU A 268     -24.178  -6.929   5.412  1.00 91.36           H  
ATOM   4285  CA  LEU A 268     -23.938  -7.371   3.339  1.00 91.36           C  
ATOM   4286  HA  LEU A 268     -23.911  -8.396   2.968  1.00 91.36           H  
ATOM   4287  C   LEU A 268     -22.939  -6.558   2.501  1.00 91.36           C  
ATOM   4288  CB  LEU A 268     -25.372  -6.825   3.218  1.00 91.36           C  
ATOM   4289  HB2 LEU A 268     -26.035  -7.439   3.827  1.00 91.36           H  
ATOM   4290  HB3 LEU A 268     -25.391  -5.808   3.610  1.00 91.36           H  
ATOM   4291  O   LEU A 268     -22.629  -6.957   1.384  1.00 91.36           O  
ATOM   4292  CG  LEU A 268     -25.912  -6.799   1.776  1.00 91.36           C  
ATOM   4293  HG  LEU A 268     -25.282  -6.151   1.166  1.00 91.36           H  
ATOM   4294  CD1 LEU A 268     -25.965  -8.190   1.140  1.00 91.36           C  
ATOM   4295 HD11 LEU A 268     -26.534  -8.875   1.768  1.00 91.36           H  
ATOM   4296 HD12 LEU A 268     -26.428  -8.128   0.155  1.00 91.36           H  
ATOM   4297 HD13 LEU A 268     -24.954  -8.575   1.002  1.00 91.36           H  
ATOM   4298  CD2 LEU A 268     -27.323  -6.212   1.766  1.00 91.36           C  
ATOM   4299 HD21 LEU A 268     -27.994  -6.834   2.359  1.00 91.36           H  
ATOM   4300 HD22 LEU A 268     -27.692  -6.158   0.741  1.00 91.36           H  
ATOM   4301 HD23 LEU A 268     -27.302  -5.204   2.180  1.00 91.36           H  
ATOM   4302  N   ASP A 269     -22.392  -5.465   3.039  1.00 90.67           N  
ATOM   4303  H   ASP A 269     -22.648  -5.181   3.974  1.00 90.67           H  
ATOM   4304  CA  ASP A 269     -21.396  -4.650   2.332  1.00 90.67           C  
ATOM   4305  HA  ASP A 269     -21.787  -4.389   1.349  1.00 90.67           H  
ATOM   4306  C   ASP A 269     -20.097  -5.435   2.121  1.00 90.67           C  
ATOM   4307  CB  ASP A 269     -21.126  -3.340   3.091  1.00 90.67           C  
ATOM   4308  HB2 ASP A 269     -20.693  -3.567   4.065  1.00 90.67           H  
ATOM   4309  HB3 ASP A 269     -20.396  -2.757   2.531  1.00 90.67           H  
ATOM   4310  O   ASP A 269     -19.511  -5.398   1.041  1.00 90.67           O  
ATOM   4311  CG  ASP A 269     -22.386  -2.492   3.271  1.00 90.67           C  
ATOM   4312  OD1 ASP A 269     -23.234  -2.504   2.350  1.00 90.67           O  
ATOM   4313  OD2 ASP A 269     -22.518  -1.892   4.364  1.00 90.67           O  
ATOM   4314  N   ILE A 270     -19.700  -6.233   3.116  1.00 94.01           N  
ATOM   4315  H   ILE A 270     -20.259  -6.234   3.957  1.00 94.01           H  
ATOM   4316  CA  ILE A 270     -18.533  -7.124   3.040  1.00 94.01           C  
ATOM   4317  HA  ILE A 270     -17.657  -6.527   2.790  1.00 94.01           H  
ATOM   4318  C   ILE A 270     -18.712  -8.160   1.928  1.00 94.01           C  
ATOM   4319  CB  ILE A 270     -18.305  -7.816   4.401  1.00 94.01           C  
ATOM   4320  HB  ILE A 270     -19.211  -8.362   4.663  1.00 94.01           H  
ATOM   4321  O   ILE A 270     -17.819  -8.340   1.097  1.00 94.01           O  
ATOM   4322  CG1 ILE A 270     -18.061  -6.767   5.503  1.00 94.01           C  
ATOM   4323 HG12 ILE A 270     -18.907  -6.081   5.541  1.00 94.01           H  
ATOM   4324 HG13 ILE A 270     -17.170  -6.178   5.287  1.00 94.01           H  
ATOM   4325  CG2 ILE A 270     -17.174  -8.856   4.353  1.00 94.01           C  
ATOM   4326 HG21 ILE A 270     -17.114  -9.358   5.319  1.00 94.01           H  
ATOM   4327 HG22 ILE A 270     -16.219  -8.383   4.124  1.00 94.01           H  
ATOM   4328 HG23 ILE A 270     -17.392  -9.622   3.610  1.00 94.01           H  
ATOM   4329  CD1 ILE A 270     -17.923  -7.375   6.893  1.00 94.01           C  
ATOM   4330 HD11 ILE A 270     -16.926  -7.792   7.038  1.00 94.01           H  
ATOM   4331 HD12 ILE A 270     -18.681  -8.140   7.057  1.00 94.01           H  
ATOM   4332 HD13 ILE A 270     -18.083  -6.559   7.599  1.00 94.01           H  
ATOM   4333  N   ASP A 271     -19.866  -8.828   1.892  1.00 94.49           N  
ATOM   4334  H   ASP A 271     -20.553  -8.649   2.609  1.00 94.49           H  
ATOM   4335  CA  ASP A 271     -20.175  -9.813   0.853  1.00 94.49           C  
ATOM   4336  HA  ASP A 271     -19.373 -10.550   0.812  1.00 94.49           H  
ATOM   4337  C   ASP A 271     -20.240  -9.163  -0.533  1.00 94.49           C  
ATOM   4338  CB  ASP A 271     -21.494 -10.530   1.185  1.00 94.49           C  
ATOM   4339  HB2 ASP A 271     -21.846 -11.038   0.287  1.00 94.49           H  
ATOM   4340  HB3 ASP A 271     -22.248  -9.796   1.471  1.00 94.49           H  
ATOM   4341  O   ASP A 271     -19.641  -9.666  -1.487  1.00 94.49           O  
ATOM   4342  CG  ASP A 271     -21.352 -11.586   2.285  1.00 94.49           C  
ATOM   4343  OD1 ASP A 271     -20.218 -12.078   2.503  1.00 94.49           O  
ATOM   4344  OD2 ASP A 271     -22.387 -12.003   2.842  1.00 94.49           O  
ATOM   4345  N   ASN A 272     -20.888  -8.003  -0.645  1.00 95.12           N  
ATOM   4346  H   ASN A 272     -21.364  -7.640   0.168  1.00 95.12           H  
ATOM   4347  CA  ASN A 272     -20.944  -7.237  -1.887  1.00 95.12           C  
ATOM   4348  HA  ASN A 272     -21.401  -7.851  -2.662  1.00 95.12           H  
ATOM   4349  C   ASN A 272     -19.544  -6.854  -2.375  1.00 95.12           C  
ATOM   4350  CB  ASN A 272     -21.797  -5.980  -1.666  1.00 95.12           C  
ATOM   4351  HB2 ASN A 272     -21.656  -5.297  -2.504  1.00 95.12           H  
ATOM   4352  HB3 ASN A 272     -21.470  -5.472  -0.758  1.00 95.12           H  
ATOM   4353  O   ASN A 272     -19.269  -6.925  -3.576  1.00 95.12           O  
ATOM   4354  CG  ASN A 272     -23.282  -6.268  -1.570  1.00 95.12           C  
ATOM   4355  ND2 ASN A 272     -24.041  -5.347  -1.026  1.00 95.12           N  
ATOM   4356 HD21 ASN A 272     -25.015  -5.590  -0.914  1.00 95.12           H  
ATOM   4357 HD22 ASN A 272     -23.625  -4.582  -0.514  1.00 95.12           H  
ATOM   4358  OD1 ASN A 272     -23.791  -7.271  -2.043  1.00 95.12           O  
ATOM   4359  N   TYR A 273     -18.638  -6.481  -1.471  1.00 96.97           N  
ATOM   4360  H   TYR A 273     -18.914  -6.366  -0.506  1.00 96.97           H  
ATOM   4361  CA  TYR A 273     -17.276  -6.155  -1.856  1.00 96.97           C  
ATOM   4362  HA  TYR A 273     -17.339  -5.471  -2.702  1.00 96.97           H  
ATOM   4363  C   TYR A 273     -16.496  -7.376  -2.330  1.00 96.97           C  
ATOM   4364  CB  TYR A 273     -16.536  -5.449  -0.724  1.00 96.97           C  
ATOM   4365  HB2 TYR A 273     -17.163  -4.635  -0.360  1.00 96.97           H  
ATOM   4366  HB3 TYR A 273     -16.377  -6.141   0.102  1.00 96.97           H  
ATOM   4367  O   TYR A 273     -15.891  -7.328  -3.401  1.00 96.97           O  
ATOM   4368  CG  TYR A 273     -15.213  -4.888  -1.205  1.00 96.97           C  
ATOM   4369  CD1 TYR A 273     -14.003  -5.287  -0.612  1.00 96.97           C  
ATOM   4370  HD1 TYR A 273     -14.028  -5.964   0.229  1.00 96.97           H  
ATOM   4371  CD2 TYR A 273     -15.196  -4.015  -2.306  1.00 96.97           C  
ATOM   4372  HD2 TYR A 273     -16.126  -3.672  -2.734  1.00 96.97           H  
ATOM   4373  CE1 TYR A 273     -12.775  -4.788  -1.093  1.00 96.97           C  
ATOM   4374  HE1 TYR A 273     -11.847  -5.048  -0.605  1.00 96.97           H  
ATOM   4375  CE2 TYR A 273     -13.977  -3.580  -2.841  1.00 96.97           C  
ATOM   4376  HE2 TYR A 273     -13.959  -2.911  -3.689  1.00 96.97           H  
ATOM   4377  OH  TYR A 273     -11.636  -3.345  -2.666  1.00 96.97           O  
ATOM   4378  HH  TYR A 273     -10.898  -3.416  -2.056  1.00 96.97           H  
ATOM   4379  CZ  TYR A 273     -12.767  -3.943  -2.222  1.00 96.97           C  
ATOM   4380  N   TYR A 274     -16.563  -8.503  -1.614  1.00 97.47           N  
ATOM   4381  H   TYR A 274     -17.071  -8.499  -0.741  1.00 97.47           H  
ATOM   4382  CA  TYR A 274     -15.953  -9.746  -2.092  1.00 97.47           C  
ATOM   4383  HA  TYR A 274     -14.891  -9.560  -2.252  1.00 97.47           H  
ATOM   4384  C   TYR A 274     -16.519 -10.180  -3.447  1.00 97.47           C  
ATOM   4385  CB  TYR A 274     -16.112 -10.864  -1.052  1.00 97.47           C  
ATOM   4386  HB2 TYR A 274     -15.989 -11.826  -1.551  1.00 97.47           H  
ATOM   4387  HB3 TYR A 274     -17.120 -10.834  -0.639  1.00 97.47           H  
ATOM   4388  O   TYR A 274     -15.766 -10.654  -4.298  1.00 97.47           O  
ATOM   4389  CG  TYR A 274     -15.092 -10.809   0.065  1.00 97.47           C  
ATOM   4390  CD1 TYR A 274     -13.720 -10.859  -0.250  1.00 97.47           C  
ATOM   4391  HD1 TYR A 274     -13.404 -10.930  -1.280  1.00 97.47           H  
ATOM   4392  CD2 TYR A 274     -15.502 -10.696   1.408  1.00 97.47           C  
ATOM   4393  HD2 TYR A 274     -16.553 -10.626   1.647  1.00 97.47           H  
ATOM   4394  CE1 TYR A 274     -12.757 -10.765   0.766  1.00 97.47           C  
ATOM   4395  HE1 TYR A 274     -11.705 -10.749   0.521  1.00 97.47           H  
ATOM   4396  CE2 TYR A 274     -14.536 -10.628   2.432  1.00 97.47           C  
ATOM   4397  HE2 TYR A 274     -14.823 -10.501   3.466  1.00 97.47           H  
ATOM   4398  OH  TYR A 274     -12.223 -10.526   3.070  1.00 97.47           O  
ATOM   4399  HH  TYR A 274     -11.366 -10.301   2.700  1.00 97.47           H  
ATOM   4400  CZ  TYR A 274     -13.165 -10.653   2.107  1.00 97.47           C  
ATOM   4401  N   GLN A 275     -17.814  -9.963  -3.692  1.00 97.19           N  
ATOM   4402  H   GLN A 275     -18.395  -9.628  -2.937  1.00 97.19           H  
ATOM   4403  CA  GLN A 275     -18.441 -10.225  -4.987  1.00 97.19           C  
ATOM   4404  HA  GLN A 275     -18.225 -11.253  -5.278  1.00 97.19           H  
ATOM   4405  C   GLN A 275     -17.862  -9.328  -6.089  1.00 97.19           C  
ATOM   4406  CB  GLN A 275     -19.964 -10.084  -4.834  1.00 97.19           C  
ATOM   4407  HB2 GLN A 275     -20.303 -10.758  -4.048  1.00 97.19           H  
ATOM   4408  HB3 GLN A 275     -20.206  -9.066  -4.527  1.00 97.19           H  
ATOM   4409  O   GLN A 275     -17.535  -9.833  -7.168  1.00 97.19           O  
ATOM   4410  CG  GLN A 275     -20.750 -10.390  -6.114  1.00 97.19           C  
ATOM   4411  HG2 GLN A 275     -21.810 -10.228  -5.917  1.00 97.19           H  
ATOM   4412  HG3 GLN A 275     -20.454  -9.695  -6.900  1.00 97.19           H  
ATOM   4413  CD  GLN A 275     -20.578 -11.825  -6.597  1.00 97.19           C  
ATOM   4414  NE2 GLN A 275     -20.210 -12.027  -7.836  1.00 97.19           N  
ATOM   4415 HE21 GLN A 275     -20.106 -12.992  -8.116  1.00 97.19           H  
ATOM   4416 HE22 GLN A 275     -19.992 -11.243  -8.435  1.00 97.19           H  
ATOM   4417  OE1 GLN A 275     -20.775 -12.799  -5.893  1.00 97.19           O  
ATOM   4418  N   LYS A 276     -17.669  -8.027  -5.824  1.00 97.80           N  
ATOM   4419  H   LYS A 276     -17.973  -7.676  -4.927  1.00 97.80           H  
ATOM   4420  CA  LYS A 276     -16.985  -7.108  -6.752  1.00 97.80           C  
ATOM   4421  HA  LYS A 276     -17.503  -7.112  -7.712  1.00 97.80           H  
ATOM   4422  C   LYS A 276     -15.558  -7.571  -7.028  1.00 97.80           C  
ATOM   4423  CB  LYS A 276     -16.967  -5.671  -6.210  1.00 97.80           C  
ATOM   4424  HB2 LYS A 276     -16.564  -5.671  -5.197  1.00 97.80           H  
ATOM   4425  HB3 LYS A 276     -16.300  -5.077  -6.834  1.00 97.80           H  
ATOM   4426  O   LYS A 276     -15.194  -7.716  -8.194  1.00 97.80           O  
ATOM   4427  CG  LYS A 276     -18.337  -4.981  -6.219  1.00 97.80           C  
ATOM   4428  HG2 LYS A 276     -18.667  -4.843  -7.248  1.00 97.80           H  
ATOM   4429  HG3 LYS A 276     -19.073  -5.589  -5.692  1.00 97.80           H  
ATOM   4430  CD  LYS A 276     -18.205  -3.617  -5.530  1.00 97.80           C  
ATOM   4431  HD2 LYS A 276     -17.491  -3.006  -6.082  1.00 97.80           H  
ATOM   4432  HD3 LYS A 276     -17.826  -3.772  -4.519  1.00 97.80           H  
ATOM   4433  CE  LYS A 276     -19.549  -2.891  -5.449  1.00 97.80           C  
ATOM   4434  HE2 LYS A 276     -20.265  -3.544  -4.951  1.00 97.80           H  
ATOM   4435  HE3 LYS A 276     -19.905  -2.699  -6.461  1.00 97.80           H  
ATOM   4436  NZ  LYS A 276     -19.410  -1.618  -4.695  1.00 97.80           N  
ATOM   4437  HZ1 LYS A 276     -20.296  -1.140  -4.612  1.00 97.80           H  
ATOM   4438  HZ2 LYS A 276     -18.751  -1.003  -5.150  1.00 97.80           H  
ATOM   4439  HZ3 LYS A 276     -19.063  -1.792  -3.763  1.00 97.80           H  
ATOM   4440  N   VAL A 277     -14.775  -7.877  -5.990  1.00 98.06           N  
ATOM   4441  H   VAL A 277     -15.146  -7.729  -5.062  1.00 98.06           H  
ATOM   4442  CA  VAL A 277     -13.399  -8.385  -6.134  1.00 98.06           C  
ATOM   4443  HA  VAL A 277     -12.796  -7.626  -6.631  1.00 98.06           H  
ATOM   4444  C   VAL A 277     -13.388  -9.628  -7.024  1.00 98.06           C  
ATOM   4445  CB  VAL A 277     -12.756  -8.685  -4.762  1.00 98.06           C  
ATOM   4446  HB  VAL A 277     -13.397  -9.373  -4.210  1.00 98.06           H  
ATOM   4447  O   VAL A 277     -12.660  -9.660  -8.010  1.00 98.06           O  
ATOM   4448  CG1 VAL A 277     -11.367  -9.324  -4.903  1.00 98.06           C  
ATOM   4449 HG11 VAL A 277     -11.430 -10.292  -5.398  1.00 98.06           H  
ATOM   4450 HG12 VAL A 277     -10.716  -8.665  -5.478  1.00 98.06           H  
ATOM   4451 HG13 VAL A 277     -10.930  -9.476  -3.916  1.00 98.06           H  
ATOM   4452  CG2 VAL A 277     -12.572  -7.413  -3.923  1.00 98.06           C  
ATOM   4453 HG21 VAL A 277     -12.261  -7.680  -2.913  1.00 98.06           H  
ATOM   4454 HG22 VAL A 277     -13.501  -6.848  -3.852  1.00 98.06           H  
ATOM   4455 HG23 VAL A 277     -11.812  -6.770  -4.366  1.00 98.06           H  
ATOM   4456  N   ALA A 278     -14.243 -10.615  -6.741  1.00 97.79           N  
ATOM   4457  H   ALA A 278     -14.834 -10.515  -5.927  1.00 97.79           H  
ATOM   4458  CA  ALA A 278     -14.292 -11.889  -7.455  1.00 97.79           C  
ATOM   4459  HA  ALA A 278     -13.303 -12.345  -7.420  1.00 97.79           H  
ATOM   4460  C   ALA A 278     -14.687 -11.779  -8.940  1.00 97.79           C  
ATOM   4461  CB  ALA A 278     -15.271 -12.804  -6.709  1.00 97.79           C  
ATOM   4462  HB1 ALA A 278     -14.937 -12.945  -5.681  1.00 97.79           H  
ATOM   4463  HB2 ALA A 278     -15.315 -13.774  -7.204  1.00 97.79           H  
ATOM   4464  HB3 ALA A 278     -16.267 -12.361  -6.702  1.00 97.79           H  
ATOM   4465  O   ALA A 278     -14.364 -12.680  -9.714  1.00 97.79           O  
ATOM   4466  N   THR A 279     -15.399 -10.721  -9.343  1.00 97.48           N  
ATOM   4467  H   THR A 279     -15.620 -10.010  -8.660  1.00 97.48           H  
ATOM   4468  CA  THR A 279     -15.993 -10.611 -10.692  1.00 97.48           C  
ATOM   4469  HA  THR A 279     -15.747 -11.507 -11.263  1.00 97.48           H  
ATOM   4470  C   THR A 279     -15.470  -9.464 -11.544  1.00 97.48           C  
ATOM   4471  CB  THR A 279     -17.521 -10.532 -10.632  1.00 97.48           C  
ATOM   4472  HB  THR A 279     -17.904 -10.372 -11.640  1.00 97.48           H  
ATOM   4473  O   THR A 279     -15.698  -9.461 -12.753  1.00 97.48           O  
ATOM   4474  CG2 THR A 279     -18.107 -11.838 -10.111  1.00 97.48           C  
ATOM   4475 HG21 THR A 279     -17.840 -11.981  -9.063  1.00 97.48           H  
ATOM   4476 HG22 THR A 279     -17.713 -12.671 -10.693  1.00 97.48           H  
ATOM   4477 HG23 THR A 279     -19.189 -11.811 -10.241  1.00 97.48           H  
ATOM   4478  OG1 THR A 279     -17.971  -9.482  -9.806  1.00 97.48           O  
ATOM   4479  HG1 THR A 279     -17.722  -9.667  -8.898  1.00 97.48           H  
ATOM   4480  N   THR A 280     -14.749  -8.509 -10.957  1.00 98.12           N  
ATOM   4481  H   THR A 280     -14.616  -8.547  -9.957  1.00 98.12           H  
ATOM   4482  CA  THR A 280     -14.189  -7.373 -11.698  1.00 98.12           C  
ATOM   4483  HA  THR A 280     -15.002  -6.839 -12.190  1.00 98.12           H  
ATOM   4484  C   THR A 280     -13.206  -7.851 -12.761  1.00 98.12           C  
ATOM   4485  CB  THR A 280     -13.488  -6.394 -10.752  1.00 98.12           C  
ATOM   4486  HB  THR A 280     -12.733  -6.920 -10.169  1.00 98.12           H  
ATOM   4487  O   THR A 280     -12.292  -8.620 -12.476  1.00 98.12           O  
ATOM   4488  CG2 THR A 280     -12.833  -5.227 -11.487  1.00 98.12           C  
ATOM   4489 HG21 THR A 280     -12.050  -5.577 -12.160  1.00 98.12           H  
ATOM   4490 HG22 THR A 280     -12.364  -4.572 -10.753  1.00 98.12           H  
ATOM   4491 HG23 THR A 280     -13.581  -4.663 -12.044  1.00 98.12           H  
ATOM   4492  OG1 THR A 280     -14.447  -5.836  -9.892  1.00 98.12           O  
ATOM   4493  HG1 THR A 280     -14.758  -6.529  -9.304  1.00 98.12           H  
ATOM   4494  N   ASN A 281     -13.330  -7.360 -13.993  1.00 97.70           N  
ATOM   4495  H   ASN A 281     -14.074  -6.708 -14.196  1.00 97.70           H  
ATOM   4496  CA  ASN A 281     -12.335  -7.654 -15.015  1.00 97.70           C  
ATOM   4497  HA  ASN A 281     -12.031  -8.695 -14.904  1.00 97.70           H  
ATOM   4498  C   ASN A 281     -11.080  -6.781 -14.828  1.00 97.70           C  
ATOM   4499  CB  ASN A 281     -12.947  -7.521 -16.415  1.00 97.70           C  
ATOM   4500  HB2 ASN A 281     -13.832  -8.152 -16.491  1.00 97.70           H  
ATOM   4501  HB3 ASN A 281     -13.230  -6.484 -16.598  1.00 97.70           H  
ATOM   4502  O   ASN A 281     -11.101  -5.581 -15.094  1.00 97.70           O  
ATOM   4503  CG  ASN A 281     -11.950  -7.955 -17.475  1.00 97.70           C  
ATOM   4504  ND2 ASN A 281     -12.273  -7.819 -18.735  1.00 97.70           N  
ATOM   4505 HD21 ASN A 281     -13.157  -7.412 -19.007  1.00 97.70           H  
ATOM   4506 HD22 ASN A 281     -11.529  -8.028 -19.386  1.00 97.70           H  
ATOM   4507  OD1 ASN A 281     -10.862  -8.427 -17.186  1.00 97.70           O  
ATOM   4508  N   LEU A 282      -9.975  -7.406 -14.418  1.00 97.70           N  
ATOM   4509  H   LEU A 282     -10.050  -8.386 -14.187  1.00 97.70           H  
ATOM   4510  CA  LEU A 282      -8.681  -6.748 -14.214  1.00 97.70           C  
ATOM   4511  HA  LEU A 282      -8.851  -5.678 -14.087  1.00 97.70           H  
ATOM   4512  C   LEU A 282      -7.742  -6.850 -15.430  1.00 97.70           C  
ATOM   4513  CB  LEU A 282      -8.049  -7.279 -12.911  1.00 97.70           C  
ATOM   4514  HB2 LEU A 282      -7.061  -6.835 -12.791  1.00 97.70           H  
ATOM   4515  HB3 LEU A 282      -7.921  -8.358 -12.998  1.00 97.70           H  
ATOM   4516  O   LEU A 282      -6.607  -6.375 -15.369  1.00 97.70           O  
ATOM   4517  CG  LEU A 282      -8.872  -6.973 -11.640  1.00 97.70           C  
ATOM   4518  HG  LEU A 282      -9.872  -7.396 -11.736  1.00 97.70           H  
ATOM   4519  CD1 LEU A 282      -8.209  -7.610 -10.421  1.00 97.70           C  
ATOM   4520 HD11 LEU A 282      -8.786  -7.375  -9.527  1.00 97.70           H  
ATOM   4521 HD12 LEU A 282      -7.193  -7.232 -10.301  1.00 97.70           H  
ATOM   4522 HD13 LEU A 282      -8.193  -8.693 -10.544  1.00 97.70           H  
ATOM   4523  CD2 LEU A 282      -8.997  -5.471 -11.386  1.00 97.70           C  
ATOM   4524 HD21 LEU A 282      -9.601  -5.003 -12.163  1.00 97.70           H  
ATOM   4525 HD22 LEU A 282      -8.007  -5.015 -11.365  1.00 97.70           H  
ATOM   4526 HD23 LEU A 282      -9.488  -5.294 -10.429  1.00 97.70           H  
ATOM   4527  N   SER A 283      -8.195  -7.416 -16.558  1.00 97.28           N  
ATOM   4528  H   SER A 283      -9.147  -7.752 -16.591  1.00 97.28           H  
ATOM   4529  CA  SER A 283      -7.360  -7.613 -17.753  1.00 97.28           C  
ATOM   4530  HA  SER A 283      -6.507  -8.232 -17.471  1.00 97.28           H  
ATOM   4531  C   SER A 283      -6.804  -6.304 -18.314  1.00 97.28           C  
ATOM   4532  CB  SER A 283      -8.137  -8.357 -18.849  1.00 97.28           C  
ATOM   4533  HB2 SER A 283      -7.435  -8.694 -19.612  1.00 97.28           H  
ATOM   4534  HB3 SER A 283      -8.613  -9.236 -18.414  1.00 97.28           H  
ATOM   4535  O   SER A 283      -5.688  -6.280 -18.825  1.00 97.28           O  
ATOM   4536  OG  SER A 283      -9.126  -7.542 -19.465  1.00 97.28           O  
ATOM   4537  HG  SER A 283      -8.721  -7.094 -20.212  1.00 97.28           H  
ATOM   4538  N   SER A 284      -7.548  -5.200 -18.196  1.00 96.00           N  
ATOM   4539  H   SER A 284      -8.457  -5.271 -17.762  1.00 96.00           H  
ATOM   4540  CA  SER A 284      -7.079  -3.889 -18.654  1.00 96.00           C  
ATOM   4541  HA  SER A 284      -6.743  -3.980 -19.687  1.00 96.00           H  
ATOM   4542  C   SER A 284      -5.891  -3.376 -17.837  1.00 96.00           C  
ATOM   4543  CB  SER A 284      -8.214  -2.863 -18.622  1.00 96.00           C  
ATOM   4544  HB2 SER A 284      -7.852  -1.917 -19.025  1.00 96.00           H  
ATOM   4545  HB3 SER A 284      -9.037  -3.214 -19.245  1.00 96.00           H  
ATOM   4546  O   SER A 284      -5.002  -2.758 -18.407  1.00 96.00           O  
ATOM   4547  OG  SER A 284      -8.678  -2.663 -17.300  1.00 96.00           O  
ATOM   4548  HG  SER A 284      -7.936  -2.369 -16.767  1.00 96.00           H  
ATOM   4549  N   VAL A 285      -5.851  -3.657 -16.527  1.00 97.06           N  
ATOM   4550  H   VAL A 285      -6.547  -4.280 -16.144  1.00 97.06           H  
ATOM   4551  CA  VAL A 285      -4.740  -3.248 -15.646  1.00 97.06           C  
ATOM   4552  HA  VAL A 285      -4.548  -2.184 -15.784  1.00 97.06           H  
ATOM   4553  C   VAL A 285      -3.469  -4.003 -16.040  1.00 97.06           C  
ATOM   4554  CB  VAL A 285      -5.072  -3.498 -14.157  1.00 97.06           C  
ATOM   4555  HB  VAL A 285      -5.184  -4.569 -13.990  1.00 97.06           H  
ATOM   4556  O   VAL A 285      -2.401  -3.408 -16.168  1.00 97.06           O  
ATOM   4557  CG1 VAL A 285      -3.966  -2.985 -13.230  1.00 97.06           C  
ATOM   4558 HG11 VAL A 285      -3.030  -3.508 -13.425  1.00 97.06           H  
ATOM   4559 HG12 VAL A 285      -4.241  -3.150 -12.188  1.00 97.06           H  
ATOM   4560 HG13 VAL A 285      -3.810  -1.917 -13.388  1.00 97.06           H  
ATOM   4561  CG2 VAL A 285      -6.381  -2.811 -13.750  1.00 97.06           C  
ATOM   4562 HG21 VAL A 285      -6.309  -1.735 -13.907  1.00 97.06           H  
ATOM   4563 HG22 VAL A 285      -7.212  -3.220 -14.324  1.00 97.06           H  
ATOM   4564 HG23 VAL A 285      -6.577  -2.999 -12.694  1.00 97.06           H  
ATOM   4565  N   ILE A 286      -3.592  -5.307 -16.311  1.00 97.60           N  
ATOM   4566  H   ILE A 286      -4.494  -5.741 -16.179  1.00 97.60           H  
ATOM   4567  CA  ILE A 286      -2.474  -6.133 -16.789  1.00 97.60           C  
ATOM   4568  HA  ILE A 286      -1.623  -5.981 -16.124  1.00 97.60           H  
ATOM   4569  C   ILE A 286      -2.008  -5.682 -18.178  1.00 97.60           C  
ATOM   4570  CB  ILE A 286      -2.850  -7.630 -16.756  1.00 97.60           C  
ATOM   4571  HB  ILE A 286      -3.707  -7.784 -17.412  1.00 97.60           H  
ATOM   4572  O   ILE A 286      -0.815  -5.491 -18.384  1.00 97.60           O  
ATOM   4573  CG1 ILE A 286      -3.259  -8.098 -15.340  1.00 97.60           C  
ATOM   4574 HG12 ILE A 286      -3.440  -9.173 -15.367  1.00 97.60           H  
ATOM   4575 HG13 ILE A 286      -4.202  -7.625 -15.063  1.00 97.60           H  
ATOM   4576  CG2 ILE A 286      -1.702  -8.505 -17.289  1.00 97.60           C  
ATOM   4577 HG21 ILE A 286      -1.953  -9.561 -17.192  1.00 97.60           H  
ATOM   4578 HG22 ILE A 286      -0.777  -8.313 -16.745  1.00 97.60           H  
ATOM   4579 HG23 ILE A 286      -1.525  -8.312 -18.347  1.00 97.60           H  
ATOM   4580  CD1 ILE A 286      -2.236  -7.805 -14.232  1.00 97.60           C  
ATOM   4581 HD11 ILE A 286      -2.561  -8.280 -13.306  1.00 97.60           H  
ATOM   4582 HD12 ILE A 286      -2.165  -6.731 -14.059  1.00 97.60           H  
ATOM   4583 HD13 ILE A 286      -1.255  -8.200 -14.495  1.00 97.60           H  
ATOM   4584  N   SER A 287      -2.932  -5.408 -19.101  1.00 96.51           N  
ATOM   4585  H   SER A 287      -3.899  -5.612 -18.893  1.00 96.51           H  
ATOM   4586  CA  SER A 287      -2.584  -4.907 -20.436  1.00 96.51           C  
ATOM   4587  HA  SER A 287      -1.921  -5.631 -20.911  1.00 96.51           H  
ATOM   4588  C   SER A 287      -1.846  -3.561 -20.382  1.00 96.51           C  
ATOM   4589  CB  SER A 287      -3.856  -4.792 -21.275  1.00 96.51           C  
ATOM   4590  HB2 SER A 287      -4.529  -4.060 -20.829  1.00 96.51           H  
ATOM   4591  HB3 SER A 287      -4.356  -5.761 -21.299  1.00 96.51           H  
ATOM   4592  O   SER A 287      -0.859  -3.364 -21.092  1.00 96.51           O  
ATOM   4593  OG  SER A 287      -3.539  -4.400 -22.594  1.00 96.51           O  
ATOM   4594  HG  SER A 287      -2.836  -4.974 -22.907  1.00 96.51           H  
ATOM   4595  N   GLN A 288      -2.265  -2.651 -19.496  1.00 95.25           N  
ATOM   4596  H   GLN A 288      -3.096  -2.842 -18.956  1.00 95.25           H  
ATOM   4597  CA  GLN A 288      -1.557  -1.393 -19.242  1.00 95.25           C  
ATOM   4598  HA  GLN A 288      -1.410  -0.872 -20.188  1.00 95.25           H  
ATOM   4599  C   GLN A 288      -0.162  -1.624 -18.642  1.00 95.25           C  
ATOM   4600  CB  GLN A 288      -2.405  -0.504 -18.322  1.00 95.25           C  
ATOM   4601  HB2 GLN A 288      -1.767   0.259 -17.876  1.00 95.25           H  
ATOM   4602  HB3 GLN A 288      -2.825  -1.105 -17.515  1.00 95.25           H  
ATOM   4603  O   GLN A 288       0.794  -0.976 -19.071  1.00 95.25           O  
ATOM   4604  CG  GLN A 288      -3.527   0.205 -19.092  1.00 95.25           C  
ATOM   4605  HG2 GLN A 288      -3.081   0.845 -19.854  1.00 95.25           H  
ATOM   4606  HG3 GLN A 288      -4.161  -0.527 -19.593  1.00 95.25           H  
ATOM   4607  CD  GLN A 288      -4.405   1.060 -18.185  1.00 95.25           C  
ATOM   4608  NE2 GLN A 288      -4.959   2.139 -18.691  1.00 95.25           N  
ATOM   4609 HE21 GLN A 288      -4.608   2.518 -19.559  1.00 95.25           H  
ATOM   4610 HE22 GLN A 288      -5.408   2.755 -18.028  1.00 95.25           H  
ATOM   4611  OE1 GLN A 288      -4.623   0.767 -17.021  1.00 95.25           O  
ATOM   4612  N   CYS A 289      -0.016  -2.582 -17.721  1.00 95.96           N  
ATOM   4613  H   CYS A 289      -0.842  -3.053 -17.379  1.00 95.96           H  
ATOM   4614  CA  CYS A 289       1.287  -2.995 -17.194  1.00 95.96           C  
ATOM   4615  HA  CYS A 289       1.755  -2.136 -16.713  1.00 95.96           H  
ATOM   4616  C   CYS A 289       2.221  -3.475 -18.312  1.00 95.96           C  
ATOM   4617  CB  CYS A 289       1.091  -4.091 -16.137  1.00 95.96           C  
ATOM   4618  HB2 CYS A 289       0.395  -3.711 -15.390  1.00 95.96           H  
ATOM   4619  HB3 CYS A 289       0.638  -4.971 -16.593  1.00 95.96           H  
ATOM   4620  O   CYS A 289       3.352  -3.005 -18.417  1.00 95.96           O  
ATOM   4621  SG  CYS A 289       2.600  -4.633 -15.285  1.00 95.96           S  
ATOM   4622  N   GLU A 290       1.752  -4.369 -19.184  1.00 96.15           N  
ATOM   4623  H   GLU A 290       0.825  -4.739 -19.035  1.00 96.15           H  
ATOM   4624  CA  GLU A 290       2.543  -4.921 -20.291  1.00 96.15           C  
ATOM   4625  HA  GLU A 290       3.455  -5.373 -19.901  1.00 96.15           H  
ATOM   4626  C   GLU A 290       2.943  -3.843 -21.305  1.00 96.15           C  
ATOM   4627  CB  GLU A 290       1.723  -5.991 -21.014  1.00 96.15           C  
ATOM   4628  HB2 GLU A 290       2.244  -6.279 -21.927  1.00 96.15           H  
ATOM   4629  HB3 GLU A 290       0.763  -5.555 -21.289  1.00 96.15           H  
ATOM   4630  O   GLU A 290       4.093  -3.789 -21.759  1.00 96.15           O  
ATOM   4631  CG  GLU A 290       1.503  -7.252 -20.169  1.00 96.15           C  
ATOM   4632  HG2 GLU A 290       2.473  -7.719 -19.998  1.00 96.15           H  
ATOM   4633  HG3 GLU A 290       1.091  -6.987 -19.195  1.00 96.15           H  
ATOM   4634  CD  GLU A 290       0.560  -8.247 -20.861  1.00 96.15           C  
ATOM   4635  OE1 GLU A 290       0.674  -9.446 -20.534  1.00 96.15           O  
ATOM   4636  OE2 GLU A 290      -0.240  -7.817 -21.726  1.00 96.15           O  
ATOM   4637  N   LYS A 291       2.007  -2.941 -21.623  1.00 95.02           N  
ATOM   4638  H   LYS A 291       1.083  -3.074 -21.238  1.00 95.02           H  
ATOM   4639  CA  LYS A 291       2.249  -1.773 -22.474  1.00 95.02           C  
ATOM   4640  HA  LYS A 291       2.598  -2.114 -23.448  1.00 95.02           H  
ATOM   4641  C   LYS A 291       3.348  -0.888 -21.878  1.00 95.02           C  
ATOM   4642  CB  LYS A 291       0.914  -1.031 -22.646  1.00 95.02           C  
ATOM   4643  HB2 LYS A 291       0.602  -0.633 -21.680  1.00 95.02           H  
ATOM   4644  HB3 LYS A 291       0.156  -1.739 -22.981  1.00 95.02           H  
ATOM   4645  O   LYS A 291       4.302  -0.546 -22.580  1.00 95.02           O  
ATOM   4646  CG  LYS A 291       0.982   0.112 -23.662  1.00 95.02           C  
ATOM   4647  HG2 LYS A 291       1.171  -0.292 -24.657  1.00 95.02           H  
ATOM   4648  HG3 LYS A 291       1.796   0.786 -23.394  1.00 95.02           H  
ATOM   4649  CD  LYS A 291      -0.343   0.890 -23.658  1.00 95.02           C  
ATOM   4650  HD2 LYS A 291      -0.560   1.218 -22.641  1.00 95.02           H  
ATOM   4651  HD3 LYS A 291      -1.155   0.256 -24.012  1.00 95.02           H  
ATOM   4652  CE  LYS A 291      -0.195   2.114 -24.551  1.00 95.02           C  
ATOM   4653  HE2 LYS A 291       0.737   2.600 -24.264  1.00 95.02           H  
ATOM   4654  HE3 LYS A 291      -0.091   1.804 -25.591  1.00 95.02           H  
ATOM   4655  NZ  LYS A 291      -1.303   3.099 -24.411  1.00 95.02           N  
ATOM   4656  HZ1 LYS A 291      -1.440   3.418 -23.463  1.00 95.02           H  
ATOM   4657  HZ2 LYS A 291      -1.066   3.930 -24.934  1.00 95.02           H  
ATOM   4658  HZ3 LYS A 291      -2.193   2.741 -24.725  1.00 95.02           H  
ATOM   4659  N   LEU A 292       3.274  -0.602 -20.577  1.00 94.17           N  
ATOM   4660  H   LEU A 292       2.462  -0.919 -20.067  1.00 94.17           H  
ATOM   4661  CA  LEU A 292       4.274   0.184 -19.856  1.00 94.17           C  
ATOM   4662  HA  LEU A 292       4.442   1.097 -20.428  1.00 94.17           H  
ATOM   4663  C   LEU A 292       5.623  -0.545 -19.741  1.00 94.17           C  
ATOM   4664  CB  LEU A 292       3.697   0.561 -18.479  1.00 94.17           C  
ATOM   4665  HB2 LEU A 292       2.727   1.034 -18.627  1.00 94.17           H  
ATOM   4666  HB3 LEU A 292       3.539  -0.347 -17.898  1.00 94.17           H  
ATOM   4667  O   LEU A 292       6.678   0.084 -19.856  1.00 94.17           O  
ATOM   4668  CG  LEU A 292       4.583   1.520 -17.664  1.00 94.17           C  
ATOM   4669  HG  LEU A 292       5.528   1.030 -17.428  1.00 94.17           H  
ATOM   4670  CD1 LEU A 292       4.864   2.810 -18.429  1.00 94.17           C  
ATOM   4671 HD11 LEU A 292       5.293   3.550 -17.753  1.00 94.17           H  
ATOM   4672 HD12 LEU A 292       3.935   3.209 -18.836  1.00 94.17           H  
ATOM   4673 HD13 LEU A 292       5.563   2.619 -19.244  1.00 94.17           H  
ATOM   4674  CD2 LEU A 292       3.904   1.914 -16.353  1.00 94.17           C  
ATOM   4675 HD21 LEU A 292       4.636   2.337 -15.665  1.00 94.17           H  
ATOM   4676 HD22 LEU A 292       3.130   2.658 -16.537  1.00 94.17           H  
ATOM   4677 HD23 LEU A 292       3.435   1.045 -15.892  1.00 94.17           H  
ATOM   4678  N   ALA A 293       5.625  -1.868 -19.574  1.00 93.97           N  
ATOM   4679  H   ALA A 293       4.743  -2.332 -19.408  1.00 93.97           H  
ATOM   4680  CA  ALA A 293       6.844  -2.670 -19.553  1.00 93.97           C  
ATOM   4681  HA  ALA A 293       7.503  -2.258 -18.789  1.00 93.97           H  
ATOM   4682  C   ALA A 293       7.590  -2.592 -20.893  1.00 93.97           C  
ATOM   4683  CB  ALA A 293       6.496  -4.116 -19.179  1.00 93.97           C  
ATOM   4684  HB1 ALA A 293       7.412  -4.696 -19.065  1.00 93.97           H  
ATOM   4685  HB2 ALA A 293       5.946  -4.135 -18.238  1.00 93.97           H  
ATOM   4686  HB3 ALA A 293       5.877  -4.572 -19.953  1.00 93.97           H  
ATOM   4687  O   ALA A 293       8.807  -2.388 -20.925  1.00 93.97           O  
ATOM   4688  N   LYS A 294       6.850  -2.668 -22.007  1.00 93.64           N  
ATOM   4689  H   LYS A 294       5.865  -2.859 -21.898  1.00 93.64           H  
ATOM   4690  CA  LYS A 294       7.394  -2.495 -23.358  1.00 93.64           C  
ATOM   4691  HA  LYS A 294       8.252  -3.158 -23.473  1.00 93.64           H  
ATOM   4692  C   LYS A 294       7.906  -1.071 -23.580  1.00 93.64           C  
ATOM   4693  CB  LYS A 294       6.318  -2.890 -24.380  1.00 93.64           C  
ATOM   4694  HB2 LYS A 294       5.975  -3.899 -24.155  1.00 93.64           H  
ATOM   4695  HB3 LYS A 294       5.467  -2.215 -24.289  1.00 93.64           H  
ATOM   4696  O   LYS A 294       9.050  -0.899 -23.997  1.00 93.64           O  
ATOM   4697  CG  LYS A 294       6.845  -2.853 -25.822  1.00 93.64           C  
ATOM   4698  HG2 LYS A 294       7.202  -1.850 -26.060  1.00 93.64           H  
ATOM   4699  HG3 LYS A 294       7.670  -3.558 -25.925  1.00 93.64           H  
ATOM   4700  CD  LYS A 294       5.728  -3.222 -26.802  1.00 93.64           C  
ATOM   4701  HD2 LYS A 294       5.374  -4.229 -26.582  1.00 93.64           H  
ATOM   4702  HD3 LYS A 294       4.903  -2.521 -26.674  1.00 93.64           H  
ATOM   4703  CE  LYS A 294       6.242  -3.153 -28.244  1.00 93.64           C  
ATOM   4704  HE2 LYS A 294       6.662  -2.161 -28.413  1.00 93.64           H  
ATOM   4705  HE3 LYS A 294       7.041  -3.884 -28.365  1.00 93.64           H  
ATOM   4706  NZ  LYS A 294       5.148  -3.412 -29.213  1.00 93.64           N  
ATOM   4707  HZ1 LYS A 294       4.738  -4.321 -29.054  1.00 93.64           H  
ATOM   4708  HZ2 LYS A 294       5.489  -3.365 -30.163  1.00 93.64           H  
ATOM   4709  HZ3 LYS A 294       4.422  -2.718 -29.107  1.00 93.64           H  
ATOM   4710  N   ALA A 295       7.088  -0.063 -23.279  1.00 92.08           N  
ATOM   4711  H   ALA A 295       6.157  -0.276 -22.950  1.00 92.08           H  
ATOM   4712  CA  ALA A 295       7.425   1.339 -23.523  1.00 92.08           C  
ATOM   4713  HA  ALA A 295       7.715   1.457 -24.567  1.00 92.08           H  
ATOM   4714  C   ALA A 295       8.604   1.819 -22.662  1.00 92.08           C  
ATOM   4715  CB  ALA A 295       6.171   2.175 -23.285  1.00 92.08           C  
ATOM   4716  HB1 ALA A 295       5.873   2.121 -22.238  1.00 92.08           H  
ATOM   4717  HB2 ALA A 295       6.371   3.211 -23.558  1.00 92.08           H  
ATOM   4718  HB3 ALA A 295       5.356   1.811 -23.911  1.00 92.08           H  
ATOM   4719  O   ALA A 295       9.477   2.535 -23.144  1.00 92.08           O  
ATOM   4720  N   SER A 296       8.697   1.350 -21.415  1.00 90.16           N  
ATOM   4721  H   SER A 296       7.934   0.793 -21.056  1.00 90.16           H  
ATOM   4722  CA  SER A 296       9.830   1.638 -20.528  1.00 90.16           C  
ATOM   4723  HA  SER A 296      10.160   2.656 -20.733  1.00 90.16           H  
ATOM   4724  C   SER A 296      11.053   0.742 -20.767  1.00 90.16           C  
ATOM   4725  CB  SER A 296       9.393   1.604 -19.060  1.00 90.16           C  
ATOM   4726  HB2 SER A 296       8.497   2.213 -18.935  1.00 90.16           H  
ATOM   4727  HB3 SER A 296      10.186   2.034 -18.448  1.00 90.16           H  
ATOM   4728  O   SER A 296      12.036   0.857 -20.032  1.00 90.16           O  
ATOM   4729  OG  SER A 296       9.128   0.288 -18.610  1.00 90.16           O  
ATOM   4730  HG  SER A 296       8.279   0.035 -18.981  1.00 90.16           H  
ATOM   4731  N   LYS A 297      11.018  -0.164 -21.759  1.00 89.71           N  
ATOM   4732  H   LYS A 297      10.189  -0.186 -22.336  1.00 89.71           H  
ATOM   4733  CA  LYS A 297      12.070  -1.160 -22.048  1.00 89.71           C  
ATOM   4734  HA  LYS A 297      11.640  -1.896 -22.727  1.00 89.71           H  
ATOM   4735  C   LYS A 297      12.505  -1.948 -20.802  1.00 89.71           C  
ATOM   4736  CB  LYS A 297      13.268  -0.500 -22.756  1.00 89.71           C  
ATOM   4737  HB2 LYS A 297      14.008  -1.270 -22.978  1.00 89.71           H  
ATOM   4738  HB3 LYS A 297      13.723   0.217 -22.072  1.00 89.71           H  
ATOM   4739  O   LYS A 297      13.696  -2.180 -20.585  1.00 89.71           O  
ATOM   4740  CG  LYS A 297      12.918   0.212 -24.068  1.00 89.71           C  
ATOM   4741  HG2 LYS A 297      12.170   0.983 -23.885  1.00 89.71           H  
ATOM   4742  HG3 LYS A 297      12.527  -0.507 -24.788  1.00 89.71           H  
ATOM   4743  CD  LYS A 297      14.188   0.869 -24.620  1.00 89.71           C  
ATOM   4744  HD2 LYS A 297      14.592   1.521 -23.846  1.00 89.71           H  
ATOM   4745  HD3 LYS A 297      14.930   0.107 -24.857  1.00 89.71           H  
ATOM   4746  CE  LYS A 297      13.886   1.701 -25.868  1.00 89.71           C  
ATOM   4747  HE2 LYS A 297      13.713   1.035 -26.713  1.00 89.71           H  
ATOM   4748  HE3 LYS A 297      12.974   2.270 -25.687  1.00 89.71           H  
ATOM   4749  NZ  LYS A 297      14.993   2.647 -26.145  1.00 89.71           N  
ATOM   4750  HZ1 LYS A 297      14.832   3.186 -26.984  1.00 89.71           H  
ATOM   4751  HZ2 LYS A 297      15.900   2.202 -26.151  1.00 89.71           H  
ATOM   4752  HZ3 LYS A 297      15.031   3.324 -25.397  1.00 89.71           H  
ATOM   4753  N   GLY A 298      11.553  -2.302 -19.939  1.00 86.03           N  
ATOM   4754  H   GLY A 298      10.591  -2.117 -20.183  1.00 86.03           H  
ATOM   4755  CA  GLY A 298      11.828  -3.020 -18.694  1.00 86.03           C  
ATOM   4756  HA2 GLY A 298      10.897  -3.447 -18.320  1.00 86.03           H  
ATOM   4757  HA3 GLY A 298      12.499  -3.851 -18.908  1.00 86.03           H  
ATOM   4758  C   GLY A 298      12.475  -2.181 -17.582  1.00 86.03           C  
ATOM   4759  O   GLY A 298      12.958  -2.752 -16.606  1.00 86.03           O  
ATOM   4760  N   ARG A 299      12.578  -0.849 -17.721  1.00 86.86           N  
ATOM   4761  H   ARG A 299      12.197  -0.428 -18.557  1.00 86.86           H  
ATOM   4762  CA  ARG A 299      13.276   0.013 -16.744  1.00 86.86           C  
ATOM   4763  HA  ARG A 299      14.050  -0.572 -16.247  1.00 86.86           H  
ATOM   4764  C   ARG A 299      12.383   0.478 -15.601  1.00 86.86           C  
ATOM   4765  CB  ARG A 299      13.925   1.224 -17.439  1.00 86.86           C  
ATOM   4766  HB2 ARG A 299      13.149   1.821 -17.918  1.00 86.86           H  
ATOM   4767  HB3 ARG A 299      14.391   1.853 -16.680  1.00 86.86           H  
ATOM   4768  O   ARG A 299      12.862   0.553 -14.472  1.00 86.86           O  
ATOM   4769  CG  ARG A 299      14.992   0.861 -18.482  1.00 86.86           C  
ATOM   4770  HG2 ARG A 299      14.551   0.256 -19.274  1.00 86.86           H  
ATOM   4771  HG3 ARG A 299      15.368   1.783 -18.924  1.00 86.86           H  
ATOM   4772  CD  ARG A 299      16.155   0.097 -17.841  1.00 86.86           C  
ATOM   4773  HD2 ARG A 299      15.784  -0.861 -17.474  1.00 86.86           H  
ATOM   4774  HD3 ARG A 299      16.536   0.678 -17.002  1.00 86.86           H  
ATOM   4775  NE  ARG A 299      17.236  -0.152 -18.809  1.00 86.86           N  
ATOM   4776  HE  ARG A 299      17.059   0.145 -19.758  1.00 86.86           H  
ATOM   4777  NH1 ARG A 299      18.637  -1.259 -17.370  1.00 86.86           N  
ATOM   4778 HH11 ARG A 299      17.935  -1.160 -16.652  1.00 86.86           H  
ATOM   4779 HH12 ARG A 299      19.477  -1.792 -17.196  1.00 86.86           H  
ATOM   4780  NH2 ARG A 299      19.228  -1.003 -19.510  1.00 86.86           N  
ATOM   4781 HH21 ARG A 299      18.998  -0.725 -20.454  1.00 86.86           H  
ATOM   4782 HH22 ARG A 299      20.062  -1.543 -19.330  1.00 86.86           H  
ATOM   4783  CZ  ARG A 299      18.359  -0.799 -18.560  1.00 86.86           C  
ATOM   4784  N   LEU A 300      11.121   0.791 -15.890  1.00 88.52           N  
ATOM   4785  H   LEU A 300      10.802   0.656 -16.839  1.00 88.52           H  
ATOM   4786  CA  LEU A 300      10.150   1.216 -14.879  1.00 88.52           C  
ATOM   4787  HA  LEU A 300      10.688   1.592 -14.008  1.00 88.52           H  
ATOM   4788  C   LEU A 300       9.310   0.025 -14.409  1.00 88.52           C  
ATOM   4789  CB  LEU A 300       9.291   2.357 -15.453  1.00 88.52           C  
ATOM   4790  HB2 LEU A 300       8.698   1.972 -16.282  1.00 88.52           H  
ATOM   4791  HB3 LEU A 300       9.946   3.137 -15.841  1.00 88.52           H  
ATOM   4792  O   LEU A 300       9.280  -0.293 -13.222  1.00 88.52           O  
ATOM   4793  CG  LEU A 300       8.336   2.982 -14.421  1.00 88.52           C  
ATOM   4794  HG  LEU A 300       7.690   2.212 -13.998  1.00 88.52           H  
ATOM   4795  CD1 LEU A 300       9.109   3.667 -13.294  1.00 88.52           C  
ATOM   4796 HD11 LEU A 300       8.426   4.281 -12.706  1.00 88.52           H  
ATOM   4797 HD12 LEU A 300       9.556   2.922 -12.636  1.00 88.52           H  
ATOM   4798 HD13 LEU A 300       9.881   4.316 -13.707  1.00 88.52           H  
ATOM   4799  CD2 LEU A 300       7.454   4.022 -15.104  1.00 88.52           C  
ATOM   4800 HD21 LEU A 300       8.058   4.853 -15.469  1.00 88.52           H  
ATOM   4801 HD22 LEU A 300       6.723   4.400 -14.389  1.00 88.52           H  
ATOM   4802 HD23 LEU A 300       6.914   3.567 -15.935  1.00 88.52           H  
ATOM   4803  N   VAL A 301       8.701  -0.668 -15.369  1.00 91.06           N  
ATOM   4804  H   VAL A 301       8.821  -0.367 -16.325  1.00 91.06           H  
ATOM   4805  CA  VAL A 301       7.939  -1.903 -15.168  1.00 91.06           C  
ATOM   4806  HA  VAL A 301       7.940  -2.184 -14.114  1.00 91.06           H  
ATOM   4807  C   VAL A 301       8.617  -3.007 -15.961  1.00 91.06           C  
ATOM   4808  CB  VAL A 301       6.480  -1.726 -15.619  1.00 91.06           C  
ATOM   4809  HB  VAL A 301       6.460  -1.460 -16.676  1.00 91.06           H  
ATOM   4810  O   VAL A 301       9.026  -2.787 -17.099  1.00 91.06           O  
ATOM   4811  CG1 VAL A 301       5.659  -2.997 -15.414  1.00 91.06           C  
ATOM   4812 HG11 VAL A 301       4.647  -2.822 -15.781  1.00 91.06           H  
ATOM   4813 HG12 VAL A 301       6.074  -3.833 -15.977  1.00 91.06           H  
ATOM   4814 HG13 VAL A 301       5.619  -3.265 -14.358  1.00 91.06           H  
ATOM   4815  CG2 VAL A 301       5.774  -0.624 -14.828  1.00 91.06           C  
ATOM   4816 HG21 VAL A 301       5.766  -0.885 -13.770  1.00 91.06           H  
ATOM   4817 HG22 VAL A 301       4.737  -0.556 -15.159  1.00 91.06           H  
ATOM   4818 HG23 VAL A 301       6.260   0.341 -14.974  1.00 91.06           H  
ATOM   4819  N   GLN A 302       8.756  -4.185 -15.370  1.00 92.42           N  
ATOM   4820  H   GLN A 302       8.409  -4.304 -14.429  1.00 92.42           H  
ATOM   4821  CA  GLN A 302       9.306  -5.369 -16.021  1.00 92.42           C  
ATOM   4822  HA  GLN A 302       9.802  -5.085 -16.949  1.00 92.42           H  
ATOM   4823  C   GLN A 302       8.177  -6.340 -16.377  1.00 92.42           C  
ATOM   4824  CB  GLN A 302      10.354  -6.009 -15.097  1.00 92.42           C  
ATOM   4825  HB2 GLN A 302      10.715  -6.931 -15.555  1.00 92.42           H  
ATOM   4826  HB3 GLN A 302       9.892  -6.249 -14.140  1.00 92.42           H  
ATOM   4827  O   GLN A 302       7.162  -6.400 -15.690  1.00 92.42           O  
ATOM   4828  CG  GLN A 302      11.559  -5.082 -14.878  1.00 92.42           C  
ATOM   4829  HG2 GLN A 302      12.109  -5.021 -15.818  1.00 92.42           H  
ATOM   4830  HG3 GLN A 302      11.229  -4.078 -14.609  1.00 92.42           H  
ATOM   4831  CD  GLN A 302      12.500  -5.552 -13.775  1.00 92.42           C  
ATOM   4832  NE2 GLN A 302      13.791  -5.556 -14.003  1.00 92.42           N  
ATOM   4833 HE21 GLN A 302      14.122  -5.364 -14.938  1.00 92.42           H  
ATOM   4834 HE22 GLN A 302      14.310  -6.093 -13.323  1.00 92.42           H  
ATOM   4835  OE1 GLN A 302      12.129  -5.816 -12.648  1.00 92.42           O  
ATOM   4836  N   SER A 303       8.357  -7.150 -17.425  1.00 93.89           N  
ATOM   4837  H   SER A 303       9.164  -7.038 -18.021  1.00 93.89           H  
ATOM   4838  CA  SER A 303       7.361  -8.168 -17.801  1.00 93.89           C  
ATOM   4839  HA  SER A 303       6.424  -7.671 -18.050  1.00 93.89           H  
ATOM   4840  C   SER A 303       7.069  -9.157 -16.662  1.00 93.89           C  
ATOM   4841  CB  SER A 303       7.843  -8.956 -19.022  1.00 93.89           C  
ATOM   4842  HB2 SER A 303       8.736  -9.521 -18.757  1.00 93.89           H  
ATOM   4843  HB3 SER A 303       7.066  -9.656 -19.330  1.00 93.89           H  
ATOM   4844  O   SER A 303       5.942  -9.623 -16.527  1.00 93.89           O  
ATOM   4845  OG  SER A 303       8.148  -8.085 -20.097  1.00 93.89           O  
ATOM   4846  HG  SER A 303       7.363  -8.013 -20.646  1.00 93.89           H  
ATOM   4847  N   GLU A 304       8.066  -9.441 -15.817  1.00 93.86           N  
ATOM   4848  H   GLU A 304       8.969  -9.013 -15.965  1.00 93.86           H  
ATOM   4849  CA  GLU A 304       7.903 -10.274 -14.619  1.00 93.86           C  
ATOM   4850  HA  GLU A 304       7.408 -11.201 -14.910  1.00 93.86           H  
ATOM   4851  C   GLU A 304       7.009  -9.629 -13.551  1.00 93.86           C  
ATOM   4852  CB  GLU A 304       9.279 -10.651 -14.041  1.00 93.86           C  
ATOM   4853  HB2 GLU A 304       9.844 -11.156 -14.824  1.00 93.86           H  
ATOM   4854  HB3 GLU A 304       9.127 -11.355 -13.223  1.00 93.86           H  
ATOM   4855  O   GLU A 304       6.280 -10.348 -12.871  1.00 93.86           O  
ATOM   4856  CG  GLU A 304      10.099  -9.453 -13.520  1.00 93.86           C  
ATOM   4857  HG2 GLU A 304       9.568  -8.988 -12.690  1.00 93.86           H  
ATOM   4858  HG3 GLU A 304      10.181  -8.722 -14.324  1.00 93.86           H  
ATOM   4859  CD  GLU A 304      11.519  -9.822 -13.054  1.00 93.86           C  
ATOM   4860  OE1 GLU A 304      12.262  -8.889 -12.672  1.00 93.86           O  
ATOM   4861  OE2 GLU A 304      11.887 -11.014 -13.126  1.00 93.86           O  
ATOM   4862  N   ASP A 305       6.996  -8.292 -13.440  1.00 94.04           N  
ATOM   4863  H   ASP A 305       7.541  -7.736 -14.084  1.00 94.04           H  
ATOM   4864  CA  ASP A 305       6.066  -7.599 -12.545  1.00 94.04           C  
ATOM   4865  HA  ASP A 305       6.166  -8.000 -11.536  1.00 94.04           H  
ATOM   4866  C   ASP A 305       4.626  -7.854 -13.007  1.00 94.04           C  
ATOM   4867  CB  ASP A 305       6.318  -6.082 -12.489  1.00 94.04           C  
ATOM   4868  HB2 ASP A 305       5.581  -5.659 -11.806  1.00 94.04           H  
ATOM   4869  HB3 ASP A 305       6.120  -5.651 -13.470  1.00 94.04           H  
ATOM   4870  O   ASP A 305       3.776  -8.239 -12.207  1.00 94.04           O  
ATOM   4871  CG  ASP A 305       7.702  -5.622 -12.014  1.00 94.04           C  
ATOM   4872  OD1 ASP A 305       8.218  -6.061 -10.961  1.00 94.04           O  
ATOM   4873  OD2 ASP A 305       8.239  -4.678 -12.638  1.00 94.04           O  
ATOM   4874  N   CYS A 306       4.364  -7.706 -14.310  1.00 96.48           N  
ATOM   4875  H   CYS A 306       5.106  -7.387 -14.916  1.00 96.48           H  
ATOM   4876  CA  CYS A 306       3.029  -7.896 -14.877  1.00 96.48           C  
ATOM   4877  HA  CYS A 306       2.334  -7.257 -14.332  1.00 96.48           H  
ATOM   4878  C   CYS A 306       2.531  -9.334 -14.708  1.00 96.48           C  
ATOM   4879  CB  CYS A 306       3.026  -7.465 -16.347  1.00 96.48           C  
ATOM   4880  HB2 CYS A 306       2.003  -7.514 -16.721  1.00 96.48           H  
ATOM   4881  HB3 CYS A 306       3.628  -8.162 -16.930  1.00 96.48           H  
ATOM   4882  O   CYS A 306       1.407  -9.534 -14.255  1.00 96.48           O  
ATOM   4883  SG  CYS A 306       3.657  -5.789 -16.615  1.00 96.48           S  
ATOM   4884  N   ALA A 307       3.380 -10.331 -14.980  1.00 95.81           N  
ATOM   4885  H   ALA A 307       4.289 -10.102 -15.357  1.00 95.81           H  
ATOM   4886  CA  ALA A 307       3.043 -11.741 -14.774  1.00 95.81           C  
ATOM   4887  HA  ALA A 307       2.127 -11.967 -15.321  1.00 95.81           H  
ATOM   4888  C   ALA A 307       2.799 -12.080 -13.289  1.00 95.81           C  
ATOM   4889  CB  ALA A 307       4.183 -12.585 -15.355  1.00 95.81           C  
ATOM   4890  HB1 ALA A 307       5.111 -12.379 -14.822  1.00 95.81           H  
ATOM   4891  HB2 ALA A 307       4.313 -12.349 -16.411  1.00 95.81           H  
ATOM   4892  HB3 ALA A 307       3.937 -13.642 -15.256  1.00 95.81           H  
ATOM   4893  O   ALA A 307       1.892 -12.854 -12.956  1.00 95.81           O  
ATOM   4894  N   GLY A 308       3.586 -11.482 -12.386  1.00 94.94           N  
ATOM   4895  H   GLY A 308       4.335 -10.889 -12.713  1.00 94.94           H  
ATOM   4896  CA  GLY A 308       3.404 -11.612 -10.943  1.00 94.94           C  
ATOM   4897  HA2 GLY A 308       4.194 -11.056 -10.437  1.00 94.94           H  
ATOM   4898  HA3 GLY A 308       3.471 -12.661 -10.655  1.00 94.94           H  
ATOM   4899  C   GLY A 308       2.054 -11.060 -10.488  1.00 94.94           C  
ATOM   4900  O   GLY A 308       1.299 -11.763  -9.816  1.00 94.94           O  
ATOM   4901  N   TYR A 309       1.713  -9.833 -10.893  1.00 96.30           N  
ATOM   4902  H   TYR A 309       2.371  -9.301 -11.443  1.00 96.30           H  
ATOM   4903  CA  TYR A 309       0.425  -9.221 -10.553  1.00 96.30           C  
ATOM   4904  HA  TYR A 309       0.268  -9.325  -9.480  1.00 96.30           H  
ATOM   4905  C   TYR A 309      -0.760  -9.916 -11.215  1.00 96.30           C  
ATOM   4906  CB  TYR A 309       0.424  -7.724 -10.875  1.00 96.30           C  
ATOM   4907  HB2 TYR A 309      -0.607  -7.385 -10.978  1.00 96.30           H  
ATOM   4908  HB3 TYR A 309       0.923  -7.555 -11.829  1.00 96.30           H  
ATOM   4909  O   TYR A 309      -1.797 -10.057 -10.578  1.00 96.30           O  
ATOM   4910  CG  TYR A 309       1.066  -6.895  -9.784  1.00 96.30           C  
ATOM   4911  CD1 TYR A 309       0.403  -6.732  -8.551  1.00 96.30           C  
ATOM   4912  HD1 TYR A 309      -0.573  -7.170  -8.401  1.00 96.30           H  
ATOM   4913  CD2 TYR A 309       2.336  -6.326  -9.979  1.00 96.30           C  
ATOM   4914  HD2 TYR A 309       2.838  -6.435 -10.930  1.00 96.30           H  
ATOM   4915  CE1 TYR A 309       1.023  -6.022  -7.506  1.00 96.30           C  
ATOM   4916  HE1 TYR A 309       0.544  -5.913  -6.544  1.00 96.30           H  
ATOM   4917  CE2 TYR A 309       2.963  -5.622  -8.938  1.00 96.30           C  
ATOM   4918  HE2 TYR A 309       3.955  -5.220  -9.079  1.00 96.30           H  
ATOM   4919  OH  TYR A 309       2.951  -4.869  -6.673  1.00 96.30           O  
ATOM   4920  HH  TYR A 309       3.821  -4.561  -6.936  1.00 96.30           H  
ATOM   4921  CZ  TYR A 309       2.309  -5.478  -7.698  1.00 96.30           C  
ATOM   4922  N   GLU A 310      -0.622 -10.415 -12.443  1.00 97.23           N  
ATOM   4923  H   GLU A 310       0.221 -10.224 -12.964  1.00 97.23           H  
ATOM   4924  CA  GLU A 310      -1.673 -11.211 -13.079  1.00 97.23           C  
ATOM   4925  HA  GLU A 310      -2.584 -10.615 -13.137  1.00 97.23           H  
ATOM   4926  C   GLU A 310      -1.991 -12.466 -12.253  1.00 97.23           C  
ATOM   4927  CB  GLU A 310      -1.238 -11.589 -14.501  1.00 97.23           C  
ATOM   4928  HB2 GLU A 310      -0.934 -10.694 -15.044  1.00 97.23           H  
ATOM   4929  HB3 GLU A 310      -0.393 -12.276 -14.445  1.00 97.23           H  
ATOM   4930  O   GLU A 310      -3.158 -12.764 -11.982  1.00 97.23           O  
ATOM   4931  CG  GLU A 310      -2.403 -12.245 -15.251  1.00 97.23           C  
ATOM   4932  HG2 GLU A 310      -2.820 -13.049 -14.644  1.00 97.23           H  
ATOM   4933  HG3 GLU A 310      -3.191 -11.507 -15.396  1.00 97.23           H  
ATOM   4934  CD  GLU A 310      -2.026 -12.859 -16.598  1.00 97.23           C  
ATOM   4935  OE1 GLU A 310      -2.979 -13.402 -17.209  1.00 97.23           O  
ATOM   4936  OE2 GLU A 310      -0.829 -12.985 -16.914  1.00 97.23           O  
ATOM   4937  N   SER A 311      -0.954 -13.182 -11.813  1.00 96.02           N  
ATOM   4938  H   SER A 311      -0.025 -12.876 -12.067  1.00 96.02           H
[truncated: 40,266 more chars]
