# Supplementary material for: Pan-kinome of Legionella expanded by a bioinformatics survey
Source: Sci Rep. 2022 Dec 16;12:21782. doi: 10.1038/s41598-022-26109-x (PMC9758233; doi:10.1038/s41598-022-26109-x)
Supplement: Supplementary file 9 — Supplementary Information 9. [file 41598_2022_26109_MOESM9_ESM.zip › S15 - Data - 3D structure models of novel kinases/pdb - whole proteins - AlphaFold2/Lqui_0983.pdb]

MODEL     1                                                                     
ATOM      1  N   MET A   1      15.037  16.661   4.406  1.00 46.20           N  
ATOM      2  CA  MET A   1      15.828  15.486   4.052  1.00 46.20           C  
ATOM      3  C   MET A   1      16.588  15.715   2.750  1.00 46.20           C  
ATOM      4  CB  MET A   1      14.933  14.253   3.925  1.00 46.20           C  
ATOM      5  O   MET A   1      16.015  16.186   1.766  1.00 46.20           O  
ATOM      6  CG  MET A   1      14.566  13.622   5.258  1.00 46.20           C  
ATOM      7  SD  MET A   1      14.211  11.827   5.113  1.00 46.20           S  
ATOM      8  CE  MET A   1      13.492  11.510   6.748  1.00 46.20           C  
ATOM      9  N   PRO A   2      17.946  15.677   2.841  1.00 53.08           N  
ATOM     10  CA  PRO A   2      18.616  15.862   1.552  1.00 53.08           C  
ATOM     11  C   PRO A   2      18.294  14.750   0.555  1.00 53.08           C  
ATOM     12  CB  PRO A   2      20.101  15.851   1.921  1.00 53.08           C  
ATOM     13  O   PRO A   2      18.147  13.589   0.945  1.00 53.08           O  
ATOM     14  CG  PRO A   2      20.140  15.365   3.334  1.00 53.08           C  
ATOM     15  CD  PRO A   2      18.737  15.347   3.871  1.00 53.08           C  
ATOM     16  N   ARG A   3      17.663  14.907  -0.558  1.00 56.65           N  
ATOM     17  CA  ARG A   3      17.403  14.010  -1.680  1.00 56.65           C  
ATOM     18  C   ARG A   3      18.667  13.261  -2.087  1.00 56.65           C  
ATOM     19  CB  ARG A   3      16.848  14.789  -2.874  1.00 56.65           C  
ATOM     20  O   ARG A   3      19.766  13.819  -2.045  1.00 56.65           O  
ATOM     21  CG  ARG A   3      15.435  15.311  -2.666  1.00 56.65           C  
ATOM     22  CD  ARG A   3      14.907  16.020  -3.906  1.00 56.65           C  
ATOM     23  NE  ARG A   3      13.630  16.679  -3.648  1.00 56.65           N  
ATOM     24  NH1 ARG A   3      13.341  17.425  -5.815  1.00 56.65           N  
ATOM     25  NH2 ARG A   3      11.767  17.895  -4.217  1.00 56.65           N  
ATOM     26  CZ  ARG A   3      12.916  17.331  -4.560  1.00 56.65           C  
ATOM     27  N   LYS A   4      18.578  12.101  -1.992  1.00 61.28           N  
ATOM     28  CA  LYS A   4      19.761  11.392  -2.471  1.00 61.28           C  
ATOM     29  C   LYS A   4      19.691  11.161  -3.978  1.00 61.28           C  
ATOM     30  CB  LYS A   4      19.918  10.056  -1.743  1.00 61.28           C  
ATOM     31  O   LYS A   4      18.825  10.427  -4.459  1.00 61.28           O  
ATOM     32  CG  LYS A   4      20.443  10.184  -0.320  1.00 61.28           C  
ATOM     33  CD  LYS A   4      20.820   8.828   0.261  1.00 61.28           C  
ATOM     34  CE  LYS A   4      21.314   8.951   1.696  1.00 61.28           C  
ATOM     35  NZ  LYS A   4      21.727   7.629   2.255  1.00 61.28           N  
ATOM     36  N   HIS A   5      19.991  12.140  -4.743  1.00 60.48           N  
ATOM     37  CA  HIS A   5      20.179  12.011  -6.183  1.00 60.48           C  
ATOM     38  C   HIS A   5      21.494  11.309  -6.506  1.00 60.48           C  
ATOM     39  CB  HIS A   5      20.140  13.386  -6.853  1.00 60.48           C  
ATOM     40  O   HIS A   5      22.429  11.334  -5.703  1.00 60.48           O  
ATOM     41  CG  HIS A   5      18.851  14.117  -6.647  1.00 60.48           C  
ATOM     42  CD2 HIS A   5      18.567  15.237  -5.942  1.00 60.48           C  
ATOM     43  ND1 HIS A   5      17.662  13.700  -7.205  1.00 60.48           N  
ATOM     44  CE1 HIS A   5      16.700  14.535  -6.851  1.00 60.48           C  
ATOM     45  NE2 HIS A   5      17.223  15.476  -6.084  1.00 60.48           N  
ATOM     46  N   ILE A   6      21.306  10.302  -7.340  1.00 63.02           N  
ATOM     47  CA  ILE A   6      22.542   9.711  -7.843  1.00 63.02           C  
ATOM     48  C   ILE A   6      23.312  10.744  -8.662  1.00 63.02           C  
ATOM     49  CB  ILE A   6      22.261   8.453  -8.694  1.00 63.02           C  
ATOM     50  O   ILE A   6      22.736  11.423  -9.516  1.00 63.02           O  
ATOM     51  CG1 ILE A   6      21.499   7.409  -7.869  1.00 63.02           C  
ATOM     52  CG2 ILE A   6      23.567   7.870  -9.243  1.00 63.02           C  
ATOM     53  CD1 ILE A   6      21.052   6.194  -8.669  1.00 63.02           C  
ATOM     54  N   ASP A   7      24.522  11.116  -8.148  1.00 64.49           N  
ATOM     55  CA  ASP A   7      25.416  11.996  -8.894  1.00 64.49           C  
ATOM     56  C   ASP A   7      25.778  11.391 -10.248  1.00 64.49           C  
ATOM     57  CB  ASP A   7      26.686  12.279  -8.088  1.00 64.49           C  
ATOM     58  O   ASP A   7      26.436  10.350 -10.314  1.00 64.49           O  
ATOM     59  CG  ASP A   7      27.570  13.336  -8.726  1.00 64.49           C  
ATOM     60  OD1 ASP A   7      27.301  13.742  -9.877  1.00 64.49           O  
ATOM     61  OD2 ASP A   7      28.546  13.764  -8.073  1.00 64.49           O  
ATOM     62  N   PRO A   8      25.269  12.003 -11.320  1.00 61.56           N  
ATOM     63  CA  PRO A   8      25.538  11.448 -12.648  1.00 61.56           C  
ATOM     64  C   PRO A   8      27.029  11.272 -12.924  1.00 61.56           C  
ATOM     65  CB  PRO A   8      24.926  12.485 -13.594  1.00 61.56           C  
ATOM     66  O   PRO A   8      27.413  10.455 -13.765  1.00 61.56           O  
ATOM     67  CG  PRO A   8      24.582  13.645 -12.717  1.00 61.56           C  
ATOM     68  CD  PRO A   8      24.694  13.210 -11.284  1.00 61.56           C  
ATOM     69  N   GLN A   9      27.900  12.132 -12.217  1.00 64.95           N  
ATOM     70  CA  GLN A   9      29.336  12.108 -12.478  1.00 64.95           C  
ATOM     71  C   GLN A   9      29.959  10.798 -12.004  1.00 64.95           C  
ATOM     72  CB  GLN A   9      30.026  13.292 -11.800  1.00 64.95           C  
ATOM     73  O   GLN A   9      31.083  10.465 -12.385  1.00 64.95           O  
ATOM     74  CG  GLN A   9      29.657  14.643 -12.397  1.00 64.95           C  
ATOM     75  CD  GLN A   9      30.456  15.787 -11.802  1.00 64.95           C  
ATOM     76  NE2 GLN A   9      30.349  16.964 -12.408  1.00 64.95           N  
ATOM     77  OE1 GLN A   9      31.164  15.614 -10.804  1.00 64.95           O  
ATOM     78  N   LYS A  10      29.217  10.080 -11.268  1.00 66.72           N  
ATOM     79  CA  LYS A  10      29.726   8.805 -10.770  1.00 66.72           C  
ATOM     80  C   LYS A  10      29.421   7.672 -11.746  1.00 66.72           C  
ATOM     81  CB  LYS A  10      29.129   8.489  -9.397  1.00 66.72           C  
ATOM     82  O   LYS A  10      29.755   6.515 -11.485  1.00 66.72           O  
ATOM     83  CG  LYS A  10      29.632   9.394  -8.281  1.00 66.72           C  
ATOM     84  CD  LYS A  10      29.112   8.945  -6.922  1.00 66.72           C  
ATOM     85  CE  LYS A  10      29.619   9.845  -5.803  1.00 66.72           C  
ATOM     86  NZ  LYS A  10      29.110   9.410  -4.468  1.00 66.72           N  
ATOM     87  N   PHE A  11      28.895   8.061 -12.948  1.00 60.66           N  
ATOM     88  CA  PHE A  11      28.482   7.021 -13.882  1.00 60.66           C  
ATOM     89  C   PHE A  11      29.266   7.120 -15.185  1.00 60.66           C  
ATOM     90  CB  PHE A  11      26.979   7.116 -14.164  1.00 60.66           C  
ATOM     91  O   PHE A  11      29.698   8.207 -15.574  1.00 60.66           O  
ATOM     92  CG  PHE A  11      26.117   6.861 -12.958  1.00 60.66           C  
ATOM     93  CD1 PHE A  11      25.686   5.575 -12.654  1.00 60.66           C  
ATOM     94  CD2 PHE A  11      25.737   7.907 -12.127  1.00 60.66           C  
ATOM     95  CE1 PHE A  11      24.888   5.336 -11.537  1.00 60.66           C  
ATOM     96  CE2 PHE A  11      24.940   7.675 -11.010  1.00 60.66           C  
ATOM     97  CZ  PHE A  11      24.516   6.389 -10.717  1.00 60.66           C  
ATOM     98  N   THR A  12      29.878   6.014 -15.658  1.00 56.29           N  
ATOM     99  CA  THR A  12      30.437   5.967 -17.005  1.00 56.29           C  
ATOM    100  C   THR A  12      29.390   5.495 -18.009  1.00 56.29           C  
ATOM    101  CB  THR A  12      31.666   5.041 -17.068  1.00 56.29           C  
ATOM    102  O   THR A  12      28.679   4.519 -17.761  1.00 56.29           O  
ATOM    103  CG2 THR A  12      32.543   5.372 -18.271  1.00 56.29           C  
ATOM    104  OG1 THR A  12      32.437   5.198 -15.870  1.00 56.29           O  
ATOM    105  N   LEU A  13      29.049   6.394 -19.014  1.00 53.58           N  
ATOM    106  CA  LEU A  13      28.056   6.118 -20.046  1.00 53.58           C  
ATOM    107  C   LEU A  13      28.584   5.102 -21.053  1.00 53.58           C  
ATOM    108  CB  LEU A  13      27.660   7.410 -20.767  1.00 53.58           C  
ATOM    109  O   LEU A  13      29.703   5.241 -21.553  1.00 53.58           O  
ATOM    110  CG  LEU A  13      26.859   8.424 -19.950  1.00 53.58           C  
ATOM    111  CD1 LEU A  13      26.884   9.790 -20.629  1.00 53.58           C  
ATOM    112  CD2 LEU A  13      25.425   7.944 -19.758  1.00 53.58           C  
ATOM    113  N   LYS A  14      28.050   3.888 -21.072  1.00 52.41           N  
ATOM    114  CA  LYS A  14      28.352   2.955 -22.154  1.00 52.41           C  
ATOM    115  C   LYS A  14      27.149   2.775 -23.075  1.00 52.41           C  
ATOM    116  CB  LYS A  14      28.788   1.602 -21.590  1.00 52.41           C  
ATOM    117  O   LYS A  14      26.007   2.729 -22.612  1.00 52.41           O  
ATOM    118  CG  LYS A  14      30.203   1.591 -21.032  1.00 52.41           C  
ATOM    119  CD  LYS A  14      30.649   0.181 -20.666  1.00 52.41           C  
ATOM    120  CE  LYS A  14      32.056   0.173 -20.084  1.00 52.41           C  
ATOM    121  NZ  LYS A  14      32.501  -1.209 -19.732  1.00 52.41           N  
ATOM    122  N   ARG A  15      27.298   3.032 -24.383  1.00 42.68           N  
ATOM    123  CA  ARG A  15      26.271   2.839 -25.401  1.00 42.68           C  
ATOM    124  C   ARG A  15      26.198   1.379 -25.837  1.00 42.68           C  
ATOM    125  CB  ARG A  15      26.539   3.734 -26.613  1.00 42.68           C  
ATOM    126  O   ARG A  15      27.229   0.735 -26.041  1.00 42.68           O  
ATOM    127  CG  ARG A  15      25.980   5.141 -26.475  1.00 42.68           C  
ATOM    128  CD  ARG A  15      26.155   5.946 -27.755  1.00 42.68           C  
ATOM    129  NE  ARG A  15      25.894   7.366 -27.539  1.00 42.68           N  
ATOM    130  NH1 ARG A  15      26.782   8.049 -29.559  1.00 42.68           N  
ATOM    131  NH2 ARG A  15      25.915   9.592 -28.103  1.00 42.68           N  
ATOM    132  CZ  ARG A  15      26.197   8.333 -28.401  1.00 42.68           C  
ATOM    133  N   ASN A  16      24.949   0.765 -25.651  1.00 49.56           N  
ATOM    134  CA  ASN A  16      24.765  -0.588 -26.167  1.00 49.56           C  
ATOM    135  C   ASN A  16      24.336  -0.575 -27.632  1.00 49.56           C  
ATOM    136  CB  ASN A  16      23.744  -1.350 -25.321  1.00 49.56           C  
ATOM    137  O   ASN A  16      24.187   0.491 -28.230  1.00 49.56           O  
ATOM    138  CG  ASN A  16      22.463  -0.568 -25.106  1.00 49.56           C  
ATOM    139  ND2 ASN A  16      21.581  -1.095 -24.265  1.00 49.56           N  
ATOM    140  OD1 ASN A  16      22.268   0.500 -25.691  1.00 49.56           O  
ATOM    141  N   ALA A  17      24.454  -1.757 -28.425  1.00 44.13           N  
ATOM    142  CA  ALA A  17      24.208  -2.042 -29.837  1.00 44.13           C  
ATOM    143  C   ALA A  17      22.839  -1.525 -30.270  1.00 44.13           C  
ATOM    144  CB  ALA A  17      24.317  -3.541 -30.103  1.00 44.13           C  
ATOM    145  O   ALA A  17      22.629  -1.214 -31.445  1.00 44.13           O  
ATOM    146  N   LEU A  18      21.879  -1.192 -29.282  1.00 47.81           N  
ATOM    147  CA  LEU A  18      20.549  -0.716 -29.645  1.00 47.81           C  
ATOM    148  C   LEU A  18      20.478   0.806 -29.575  1.00 47.81           C  
ATOM    149  CB  LEU A  18      19.490  -1.331 -28.726  1.00 47.81           C  
ATOM    150  O   LEU A  18      19.402   1.389 -29.729  1.00 47.81           O  
ATOM    151  CG  LEU A  18      19.234  -2.829 -28.894  1.00 47.81           C  
ATOM    152  CD1 LEU A  18      18.486  -3.378 -27.684  1.00 47.81           C  
ATOM    153  CD2 LEU A  18      18.455  -3.098 -30.178  1.00 47.81           C  
ATOM    154  N   ASN A  19      21.642   1.543 -29.593  1.00 45.54           N  
ATOM    155  CA  ASN A  19      21.705   2.994 -29.453  1.00 45.54           C  
ATOM    156  C   ASN A  19      20.976   3.469 -28.199  1.00 45.54           C  
ATOM    157  CB  ASN A  19      21.128   3.679 -30.694  1.00 45.54           C  
ATOM    158  O   ASN A  19      20.504   4.606 -28.143  1.00 45.54           O  
ATOM    159  CG  ASN A  19      22.134   3.786 -31.823  1.00 45.54           C  
ATOM    160  ND2 ASN A  19      21.645   4.040 -33.031  1.00 45.54           N  
ATOM    161  OD1 ASN A  19      23.341   3.641 -31.611  1.00 45.54           O  
ATOM    162  N   LYS A  20      20.568   2.516 -27.325  1.00 49.59           N  
ATOM    163  CA  LYS A  20      20.083   2.941 -26.016  1.00 49.59           C  
ATOM    164  C   LYS A  20      21.241   3.182 -25.051  1.00 49.59           C  
ATOM    165  CB  LYS A  20      19.125   1.901 -25.434  1.00 49.59           C  
ATOM    166  O   LYS A  20      22.224   2.439 -25.055  1.00 49.59           O  
ATOM    167  CG  LYS A  20      17.742   1.910 -26.068  1.00 49.59           C  
ATOM    168  CD  LYS A  20      16.798   0.941 -25.366  1.00 49.59           C  
ATOM    169  CE  LYS A  20      15.433   0.901 -26.040  1.00 49.59           C  
ATOM    170  NZ  LYS A  20      14.514  -0.068 -25.372  1.00 49.59           N  
ATOM    171  N   THR A  21      21.539   4.472 -24.707  1.00 46.79           N  
ATOM    172  CA  THR A  21      22.611   4.795 -23.772  1.00 46.79           C  
ATOM    173  C   THR A  21      22.397   4.084 -22.438  1.00 46.79           C  
ATOM    174  CB  THR A  21      22.708   6.314 -23.536  1.00 46.79           C  
ATOM    175  O   THR A  21      21.349   4.235 -21.809  1.00 46.79           O  
ATOM    176  CG2 THR A  21      24.093   6.704 -23.030  1.00 46.79           C  
ATOM    177  OG1 THR A  21      22.450   6.999 -24.768  1.00 46.79           O  
ATOM    178  N   THR A  22      22.859   2.874 -22.257  1.00 48.13           N  
ATOM    179  CA  THR A  22      22.903   2.242 -20.943  1.00 48.13           C  
ATOM    180  C   THR A  22      24.180   2.625 -20.201  1.00 48.13           C  
ATOM    181  CB  THR A  22      22.811   0.709 -21.056  1.00 48.13           C  
ATOM    182  O   THR A  22      25.256   2.692 -20.799  1.00 48.13           O  
ATOM    183  CG2 THR A  22      21.826   0.140 -20.041  1.00 48.13           C  
ATOM    184  OG1 THR A  22      22.377   0.359 -22.376  1.00 48.13           O  
ATOM    185  N   VAL A  23      24.018   3.480 -19.166  1.00 52.13           N  
ATOM    186  CA  VAL A  23      25.104   3.970 -18.325  1.00 52.13           C  
ATOM    187  C   VAL A  23      25.385   2.968 -17.207  1.00 52.13           C  
ATOM    188  CB  VAL A  23      24.779   5.357 -17.727  1.00 52.13           C  
ATOM    189  O   VAL A  23      24.463   2.509 -16.530  1.00 52.13           O  
ATOM    190  CG1 VAL A  23      25.965   5.893 -16.927  1.00 52.13           C  
ATOM    191  CG2 VAL A  23      24.391   6.336 -18.834  1.00 52.13           C  
ATOM    192  N   LYS A  24      26.527   2.284 -17.228  1.00 51.14           N  
ATOM    193  CA  LYS A  24      27.002   1.423 -16.149  1.00 51.14           C  
ATOM    194  C   LYS A  24      27.785   2.224 -15.112  1.00 51.14           C  
ATOM    195  CB  LYS A  24      27.871   0.294 -16.705  1.00 51.14           C  
ATOM    196  O   LYS A  24      28.625   3.054 -15.466  1.00 51.14           O  
ATOM    197  CG  LYS A  24      27.895  -0.954 -15.835  1.00 51.14           C  
ATOM    198  CD  LYS A  24      28.723  -2.063 -16.472  1.00 51.14           C  
ATOM    199  CE  LYS A  24      28.855  -3.265 -15.546  1.00 51.14           C  
ATOM    200  NZ  LYS A  24      29.620  -4.376 -16.186  1.00 51.14           N  
ATOM    201  N   ALA A  25      27.246   2.330 -13.835  1.00 52.51           N  
ATOM    202  CA  ALA A  25      27.938   2.971 -12.720  1.00 52.51           C  
ATOM    203  C   ALA A  25      29.135   2.139 -12.266  1.00 52.51           C  
ATOM    204  CB  ALA A  25      26.977   3.194 -11.555  1.00 52.51           C  
ATOM    205  O   ALA A  25      28.995   0.951 -11.965  1.00 52.51           O  
ATOM    206  N   GLU A  26      30.430   2.393 -12.636  1.00 52.61           N  
ATOM    207  CA  GLU A  26      31.625   1.592 -12.388  1.00 52.61           C  
ATOM    208  C   GLU A  26      32.356   2.064 -11.134  1.00 52.61           C  
ATOM    209  CB  GLU A  26      32.565   1.642 -13.595  1.00 52.61           C  
ATOM    210  O   GLU A  26      32.899   1.251 -10.384  1.00 52.61           O  
ATOM    211  CG  GLU A  26      32.502   0.403 -14.476  1.00 52.61           C  
ATOM    212  CD  GLU A  26      33.471   0.448 -15.647  1.00 52.61           C  
ATOM    213  OE1 GLU A  26      33.515  -0.522 -16.437  1.00 52.61           O  
ATOM    214  OE2 GLU A  26      34.193   1.462 -15.774  1.00 52.61           O  
ATOM    215  N   LYS A  27      31.948   3.198 -10.346  1.00 49.20           N  
ATOM    216  CA  LYS A  27      33.093   3.521  -9.500  1.00 49.20           C  
ATOM    217  C   LYS A  27      32.666   3.717  -8.048  1.00 49.20           C  
ATOM    218  CB  LYS A  27      33.801   4.777 -10.011  1.00 49.20           C  
ATOM    219  O   LYS A  27      33.407   3.370  -7.125  1.00 49.20           O  
ATOM    220  CG  LYS A  27      35.011   4.492 -10.889  1.00 49.20           C  
ATOM    221  CD  LYS A  27      35.774   5.767 -11.221  1.00 49.20           C  
ATOM    222  CE  LYS A  27      36.976   5.485 -12.112  1.00 49.20           C  
ATOM    223  NZ  LYS A  27      37.737   6.731 -12.427  1.00 49.20           N  
ATOM    224  N   THR A  28      31.386   3.185  -7.600  1.00 51.84           N  
ATOM    225  CA  THR A  28      31.146   3.168  -6.162  1.00 51.84           C  
ATOM    226  C   THR A  28      30.008   2.212  -5.815  1.00 51.84           C  
ATOM    227  CB  THR A  28      30.816   4.576  -5.633  1.00 51.84           C  
ATOM    228  O   THR A  28      29.641   2.073  -4.646  1.00 51.84           O  
ATOM    229  CG2 THR A  28      32.058   5.461  -5.615  1.00 51.84           C  
ATOM    230  OG1 THR A  28      29.827   5.177  -6.477  1.00 51.84           O  
ATOM    231  N   ALA A  29      29.633   1.388  -6.815  1.00 56.12           N  
ATOM    232  CA  ALA A  29      28.456   0.596  -6.467  1.00 56.12           C  
ATOM    233  C   ALA A  29      28.856  -0.772  -5.922  1.00 56.12           C  
ATOM    234  CB  ALA A  29      27.545   0.435  -7.682  1.00 56.12           C  
ATOM    235  O   ALA A  29      29.911  -1.304  -6.277  1.00 56.12           O  
ATOM    236  N   LYS A  30      28.691  -1.004  -4.605  1.00 62.84           N  
ATOM    237  CA  LYS A  30      28.853  -2.355  -4.073  1.00 62.84           C  
ATOM    238  C   LYS A  30      28.893  -3.387  -5.197  1.00 62.84           C  
ATOM    239  CB  LYS A  30      27.724  -2.687  -3.096  1.00 62.84           C  
ATOM    240  O   LYS A  30      28.216  -3.230  -6.215  1.00 62.84           O  
ATOM    241  CG  LYS A  30      27.822  -1.956  -1.765  1.00 62.84           C  
ATOM    242  CD  LYS A  30      26.755  -2.430  -0.787  1.00 62.84           C  
ATOM    243  CE  LYS A  30      26.806  -1.650   0.519  1.00 62.84           C  
ATOM    244  NZ  LYS A  30      25.752  -2.101   1.476  1.00 62.84           N  
ATOM    245  N   PRO A  31      30.054  -4.094  -5.316  1.00 61.62           N  
ATOM    246  CA  PRO A  31      30.053  -5.226  -6.245  1.00 61.62           C  
ATOM    247  C   PRO A  31      28.683  -5.891  -6.362  1.00 61.62           C  
ATOM    248  CB  PRO A  31      31.075  -6.187  -5.631  1.00 61.62           C  
ATOM    249  O   PRO A  31      28.018  -6.126  -5.350  1.00 61.62           O  
ATOM    250  CG  PRO A  31      31.771  -5.383  -4.580  1.00 61.62           C  
ATOM    251  CD  PRO A  31      30.917  -4.194  -4.245  1.00 61.62           C  
ATOM    252  N   GLY A  32      27.890  -5.484  -7.430  1.00 65.15           N  
ATOM    253  CA  GLY A  32      26.646  -6.162  -7.755  1.00 65.15           C  
ATOM    254  C   GLY A  32      25.495  -5.208  -8.012  1.00 65.15           C  
ATOM    255  O   GLY A  32      24.391  -5.636  -8.354  1.00 65.15           O  
ATOM    256  N   SER A  33      25.717  -3.834  -7.923  1.00 74.95           N  
ATOM    257  CA  SER A  33      24.551  -2.989  -8.163  1.00 74.95           C  
ATOM    258  C   SER A  33      24.628  -2.315  -9.528  1.00 74.95           C  
ATOM    259  CB  SER A  33      24.423  -1.929  -7.068  1.00 74.95           C  
ATOM    260  O   SER A  33      25.464  -1.436  -9.746  1.00 74.95           O  
ATOM    261  OG  SER A  33      25.603  -1.150  -6.982  1.00 74.95           O  
ATOM    262  N   GLN A  34      24.325  -2.996 -10.547  1.00 83.41           N  
ATOM    263  CA  GLN A  34      24.253  -2.430 -11.891  1.00 83.41           C  
ATOM    264  C   GLN A  34      23.010  -1.561 -12.056  1.00 83.41           C  
ATOM    265  CB  GLN A  34      24.260  -3.541 -12.942  1.00 83.41           C  
ATOM    266  O   GLN A  34      21.920  -1.938 -11.622  1.00 83.41           O  
ATOM    267  CG  GLN A  34      25.569  -4.316 -13.010  1.00 83.41           C  
ATOM    268  CD  GLN A  34      25.562  -5.388 -14.083  1.00 83.41           C  
ATOM    269  NE2 GLN A  34      26.744  -5.741 -14.576  1.00 83.41           N  
ATOM    270  OE1 GLN A  34      24.503  -5.896 -14.465  1.00 83.41           O  
ATOM    271  N   TRP A  35      23.230  -0.273 -12.425  1.00 88.16           N  
ATOM    272  CA  TRP A  35      22.136   0.663 -12.664  1.00 88.16           C  
ATOM    273  C   TRP A  35      21.991   0.963 -14.153  1.00 88.16           C  
ATOM    274  CB  TRP A  35      22.362   1.964 -11.889  1.00 88.16           C  
ATOM    275  O   TRP A  35      22.979   0.966 -14.891  1.00 88.16           O  
ATOM    276  CG  TRP A  35      22.242   1.815 -10.402  1.00 88.16           C  
ATOM    277  CD1 TRP A  35      23.209   1.388  -9.535  1.00 88.16           C  
ATOM    278  CD2 TRP A  35      21.084   2.088  -9.607  1.00 88.16           C  
ATOM    279  CE2 TRP A  35      21.422   1.805  -8.265  1.00 88.16           C  
ATOM    280  CE3 TRP A  35      19.792   2.546  -9.899  1.00 88.16           C  
ATOM    281  NE1 TRP A  35      22.723   1.380  -8.249  1.00 88.16           N  
ATOM    282  CH2 TRP A  35      19.256   2.415  -7.530  1.00 88.16           C  
ATOM    283  CZ2 TRP A  35      20.512   1.966  -7.216  1.00 88.16           C  
ATOM    284  CZ3 TRP A  35      18.889   2.705  -8.855  1.00 88.16           C  
ATOM    285  N   TYR A  36      20.704   1.008 -14.592  1.00 86.90           N  
ATOM    286  CA  TYR A  36      20.377   1.422 -15.952  1.00 86.90           C  
ATOM    287  C   TYR A  36      19.758   2.814 -15.964  1.00 86.90           C  
ATOM    288  CB  TYR A  36      19.421   0.419 -16.604  1.00 86.90           C  
ATOM    289  O   TYR A  36      18.896   3.124 -15.138  1.00 86.90           O  
ATOM    290  CG  TYR A  36      19.964  -0.988 -16.665  1.00 86.90           C  
ATOM    291  CD1 TYR A  36      20.739  -1.410 -17.743  1.00 86.90           C  
ATOM    292  CD2 TYR A  36      19.705  -1.897 -15.646  1.00 86.90           C  
ATOM    293  CE1 TYR A  36      21.241  -2.706 -17.805  1.00 86.90           C  
ATOM    294  CE2 TYR A  36      20.201  -3.196 -15.697  1.00 86.90           C  
ATOM    295  OH  TYR A  36      21.462  -4.874 -16.833  1.00 86.90           O  
ATOM    296  CZ  TYR A  36      20.967  -3.590 -16.778  1.00 86.90           C  
ATOM    297  N   TYR A  37      20.309   3.555 -16.859  1.00 85.87           N  
ATOM    298  CA  TYR A  37      19.888   4.948 -16.965  1.00 85.87           C  
ATOM    299  C   TYR A  37      18.994   5.155 -18.182  1.00 85.87           C  
ATOM    300  CB  TYR A  37      21.106   5.873 -17.049  1.00 85.87           C  
ATOM    301  O   TYR A  37      19.299   4.672 -19.274  1.00 85.87           O  
ATOM    302  CG  TYR A  37      21.781   6.109 -15.720  1.00 85.87           C  
ATOM    303  CD1 TYR A  37      21.432   7.197 -14.923  1.00 85.87           C  
ATOM    304  CD2 TYR A  37      22.769   5.247 -15.259  1.00 85.87           C  
ATOM    305  CE1 TYR A  37      22.053   7.420 -13.698  1.00 85.87           C  
ATOM    306  CE2 TYR A  37      23.397   5.460 -14.036  1.00 85.87           C  
ATOM    307  OH  TYR A  37      23.650   6.763 -12.052  1.00 85.87           O  
ATOM    308  CZ  TYR A  37      23.032   6.547 -13.264  1.00 85.87           C  
ATOM    309  N   LYS A  38      17.874   5.725 -17.897  1.00 86.43           N  
ATOM    310  CA  LYS A  38      16.974   6.088 -18.988  1.00 86.43           C  
ATOM    311  C   LYS A  38      16.937   7.601 -19.189  1.00 86.43           C  
ATOM    312  CB  LYS A  38      15.564   5.561 -18.719  1.00 86.43           C  
ATOM    313  O   LYS A  38      16.525   8.341 -18.294  1.00 86.43           O  
ATOM    314  CG  LYS A  38      14.605   5.735 -19.888  1.00 86.43           C  
ATOM    315  CD  LYS A  38      13.240   5.128 -19.586  1.00 86.43           C  
ATOM    316  CE  LYS A  38      12.277   5.309 -20.751  1.00 86.43           C  
ATOM    317  NZ  LYS A  38      10.945   4.695 -20.469  1.00 86.43           N  
ATOM    318  N   HIS A  39      17.662   8.008 -20.318  1.00 80.59           N  
ATOM    319  CA  HIS A  39      17.674   9.421 -20.679  1.00 80.59           C  
ATOM    320  C   HIS A  39      16.445   9.790 -21.505  1.00 80.59           C  
ATOM    321  CB  HIS A  39      18.948   9.766 -21.452  1.00 80.59           C  
ATOM    322  O   HIS A  39      15.890   8.944 -22.210  1.00 80.59           O  
ATOM    323  CG  HIS A  39      19.441  11.156 -21.206  1.00 80.59           C  
ATOM    324  CD2 HIS A  39      20.478  11.614 -20.465  1.00 80.59           C  
ATOM    325  ND1 HIS A  39      18.840  12.267 -21.757  1.00 80.59           N  
ATOM    326  CE1 HIS A  39      19.489  13.351 -21.364  1.00 80.59           C  
ATOM    327  NE2 HIS A  39      20.487  12.982 -20.579  1.00 80.59           N  
ATOM    328  N   PRO A  40      16.017  11.038 -21.326  1.00 67.38           N  
ATOM    329  CA  PRO A  40      14.902  11.450 -22.181  1.00 67.38           C  
ATOM    330  C   PRO A  40      15.234  11.360 -23.669  1.00 67.38           C  
ATOM    331  CB  PRO A  40      14.656  12.902 -21.764  1.00 67.38           C  
ATOM    332  O   PRO A  40      16.224  11.941 -24.121  1.00 67.38           O  
ATOM    333  CG  PRO A  40      15.845  13.268 -20.935  1.00 67.38           C  
ATOM    334  CD  PRO A  40      16.633  12.021 -20.655  1.00 67.38           C  
ATOM    335  N   ASN A  41      15.479  10.205 -24.323  1.00 59.35           N  
ATOM    336  CA  ASN A  41      15.916  10.170 -25.714  1.00 59.35           C  
ATOM    337  C   ASN A  41      14.781  10.532 -26.668  1.00 59.35           C  
ATOM    338  CB  ASN A  41      16.484   8.792 -26.064  1.00 59.35           C  
ATOM    339  O   ASN A  41      15.024  11.019 -27.773  1.00 59.35           O  
ATOM    340  CG  ASN A  41      17.890   8.589 -25.534  1.00 59.35           C  
ATOM    341  ND2 ASN A  41      18.330   7.337 -25.488  1.00 59.35           N  
ATOM    342  OD1 ASN A  41      18.574   9.548 -25.169  1.00 59.35           O  
ATOM    343  N   ASN A  42      13.630  11.132 -26.090  1.00 53.79           N  
ATOM    344  CA  ASN A  42      12.584  11.294 -27.094  1.00 53.79           C  
ATOM    345  C   ASN A  42      11.815  12.597 -26.898  1.00 53.79           C  
ATOM    346  CB  ASN A  42      11.625  10.102 -27.068  1.00 53.79           C  
ATOM    347  O   ASN A  42      10.706  12.752 -27.412  1.00 53.79           O  
ATOM    348  CG  ASN A  42      12.047   8.991 -28.009  1.00 53.79           C  
ATOM    349  ND2 ASN A  42      11.491   7.802 -27.810  1.00 53.79           N  
ATOM    350  OD1 ASN A  42      12.868   9.200 -28.906  1.00 53.79           O  
ATOM    351  N   VAL A  43      12.503  13.619 -26.251  1.00 51.99           N  
ATOM    352  CA  VAL A  43      11.681  14.821 -26.346  1.00 51.99           C  
ATOM    353  C   VAL A  43      11.791  15.413 -27.749  1.00 51.99           C  
ATOM    354  CB  VAL A  43      12.090  15.872 -25.290  1.00 51.99           C  
ATOM    355  O   VAL A  43      12.876  15.814 -28.177  1.00 51.99           O  
ATOM    356  CG1 VAL A  43      11.177  17.095 -25.364  1.00 51.99           C  
ATOM    357  CG2 VAL A  43      12.059  15.262 -23.890  1.00 51.99           C  
ATOM    358  N   ARG A  44      11.607  14.544 -28.806  1.00 50.41           N  
ATOM    359  CA  ARG A  44      11.540  14.914 -30.216  1.00 50.41           C  
ATOM    360  C   ARG A  44      10.769  16.216 -30.404  1.00 50.41           C  
ATOM    361  CB  ARG A  44      10.889  13.797 -31.034  1.00 50.41           C  
ATOM    362  O   ARG A  44      11.061  16.991 -31.318  1.00 50.41           O  
ATOM    363  CG  ARG A  44      11.872  12.757 -31.548  1.00 50.41           C  
ATOM    364  CD  ARG A  44      11.197  11.748 -32.467  1.00 50.41           C  
ATOM    365  NE  ARG A  44      12.135  10.729 -32.930  1.00 50.41           N  
ATOM    366  NH1 ARG A  44      10.669   9.769 -34.435  1.00 50.41           N  
ATOM    367  NH2 ARG A  44      12.790   8.932 -34.201  1.00 50.41           N  
ATOM    368  CZ  ARG A  44      11.862   9.813 -33.854  1.00 50.41           C  
ATOM    369  N   SER A  45      10.809  17.244 -29.369  1.00 56.76           N  
ATOM    370  CA  SER A  45      10.483  18.601 -29.795  1.00 56.76           C  
ATOM    371  C   SER A  45      10.327  19.533 -28.598  1.00 56.76           C  
ATOM    372  CB  SER A  45       9.200  18.608 -30.627  1.00 56.76           C  
ATOM    373  O   SER A  45       9.614  19.213 -27.644  1.00 56.76           O  
ATOM    374  OG  SER A  45       8.773  19.935 -30.882  1.00 56.76           O  
ATOM    375  N   PRO A  46      11.272  20.346 -28.290  1.00 58.36           N  
ATOM    376  CA  PRO A  46      11.199  21.390 -27.265  1.00 58.36           C  
ATOM    377  C   PRO A  46       9.796  21.971 -27.113  1.00 58.36           C  
ATOM    378  CB  PRO A  46      12.178  22.452 -27.773  1.00 58.36           C  
ATOM    379  O   PRO A  46       9.418  22.407 -26.022  1.00 58.36           O  
ATOM    380  CG  PRO A  46      12.726  21.889 -29.044  1.00 58.36           C  
ATOM    381  CD  PRO A  46      12.067  20.565 -29.303  1.00 58.36           C  
ATOM    382  N   GLU A  47       8.844  21.687 -28.047  1.00 63.10           N  
ATOM    383  CA  GLU A  47       7.584  22.425 -28.065  1.00 63.10           C  
ATOM    384  C   GLU A  47       6.442  21.581 -27.508  1.00 63.10           C  
ATOM    385  CB  GLU A  47       7.252  22.887 -29.486  1.00 63.10           C  
ATOM    386  O   GLU A  47       5.428  22.118 -27.058  1.00 63.10           O  
ATOM    387  CG  GLU A  47       8.474  23.065 -30.376  1.00 63.10           C  
ATOM    388  CD  GLU A  47       8.242  24.028 -31.529  1.00 63.10           C  
ATOM    389  OE1 GLU A  47       9.129  24.155 -32.403  1.00 63.10           O  
ATOM    390  OE2 GLU A  47       7.163  24.663 -31.558  1.00 63.10           O  
ATOM    391  N   ASN A  48       6.645  20.249 -27.139  1.00 54.82           N  
ATOM    392  CA  ASN A  48       5.591  19.402 -26.591  1.00 54.82           C  
ATOM    393  C   ASN A  48       6.003  18.784 -25.258  1.00 54.82           C  
ATOM    394  CB  ASN A  48       5.209  18.307 -27.589  1.00 54.82           C  
ATOM    395  O   ASN A  48       5.398  17.811 -24.806  1.00 54.82           O  
ATOM    396  CG  ASN A  48       4.062  18.714 -28.493  1.00 54.82           C  
ATOM    397  ND2 ASN A  48       3.784  17.897 -29.502  1.00 54.82           N  
ATOM    398  OD1 ASN A  48       3.432  19.754 -28.287  1.00 54.82           O  
ATOM    399  N   THR A  49       6.870  19.532 -24.486  1.00 52.51           N  
ATOM    400  CA  THR A  49       7.553  19.003 -23.310  1.00 52.51           C  
ATOM    401  C   THR A  49       6.705  19.204 -22.057  1.00 52.51           C  
ATOM    402  CB  THR A  49       8.928  19.668 -23.115  1.00 52.51           C  
ATOM    403  O   THR A  49       6.401  20.338 -21.682  1.00 52.51           O  
ATOM    404  CG2 THR A  49      10.043  18.809 -23.702  1.00 52.51           C  
ATOM    405  OG1 THR A  49       8.931  20.945 -23.766  1.00 52.51           O  
ATOM    406  N   LEU A  50       5.454  18.909 -22.076  1.00 56.07           N  
ATOM    407  CA  LEU A  50       5.122  18.774 -20.662  1.00 56.07           C  
ATOM    408  C   LEU A  50       6.385  18.645 -19.817  1.00 56.07           C  
ATOM    409  CB  LEU A  50       4.217  17.560 -20.436  1.00 56.07           C  
ATOM    410  O   LEU A  50       7.390  18.098 -20.276  1.00 56.07           O  
ATOM    411  CG  LEU A  50       2.712  17.806 -20.555  1.00 56.07           C  
ATOM    412  CD1 LEU A  50       2.020  16.580 -21.142  1.00 56.07           C  
ATOM    413  CD2 LEU A  50       2.119  18.161 -19.195  1.00 56.07           C  
ATOM    414  N   PRO A  51       6.593  19.438 -18.759  1.00 61.64           N  
ATOM    415  CA  PRO A  51       7.894  19.294 -18.102  1.00 61.64           C  
ATOM    416  C   PRO A  51       8.266  17.836 -17.843  1.00 61.64           C  
ATOM    417  CB  PRO A  51       7.710  20.053 -16.785  1.00 61.64           C  
ATOM    418  O   PRO A  51       7.521  17.114 -17.176  1.00 61.64           O  
ATOM    419  CG  PRO A  51       6.306  20.564 -16.832  1.00 61.64           C  
ATOM    420  CD  PRO A  51       5.626  19.980 -18.037  1.00 61.64           C  
ATOM    421  N   ASN A  52       8.505  16.948 -18.811  1.00 69.85           N  
ATOM    422  CA  ASN A  52       9.086  15.616 -18.679  1.00 69.85           C  
ATOM    423  C   ASN A  52       9.793  15.444 -17.337  1.00 69.85           C  
ATOM    424  CB  ASN A  52      10.055  15.337 -19.830  1.00 69.85           C  
ATOM    425  O   ASN A  52       9.993  14.319 -16.876  1.00 69.85           O  
ATOM    426  CG  ASN A  52       9.343  14.963 -21.115  1.00 69.85           C  
ATOM    427  ND2 ASN A  52      10.039  15.094 -22.238  1.00 69.85           N  
ATOM    428  OD1 ASN A  52       8.178  14.559 -21.098  1.00 69.85           O  
ATOM    429  N   GLN A  53       9.958  16.620 -16.633  1.00 78.17           N  
ATOM    430  CA  GLN A  53      10.728  16.474 -15.403  1.00 78.17           C  
ATOM    431  C   GLN A  53       9.942  15.696 -14.351  1.00 78.17           C  
ATOM    432  CB  GLN A  53      11.127  17.844 -14.853  1.00 78.17           C  
ATOM    433  O   GLN A  53      10.491  14.818 -13.682  1.00 78.17           O  
ATOM    434  CG  GLN A  53      12.018  17.777 -13.620  1.00 78.17           C  
ATOM    435  CD  GLN A  53      12.393  19.148 -13.090  1.00 78.17           C  
ATOM    436  NE2 GLN A  53      13.054  19.179 -11.938  1.00 78.17           N  
ATOM    437  OE1 GLN A  53      12.091  20.172 -13.712  1.00 78.17           O  
ATOM    438  N   HIS A  54       8.705  15.791 -14.415  1.00 88.44           N  
ATOM    439  CA  HIS A  54       7.943  15.175 -13.335  1.00 88.44           C  
ATOM    440  C   HIS A  54       7.564  13.738 -13.678  1.00 88.44           C  
ATOM    441  CB  HIS A  54       6.685  15.992 -13.033  1.00 88.44           C  
ATOM    442  O   HIS A  54       7.217  12.955 -12.791  1.00 88.44           O  
ATOM    443  CG  HIS A  54       6.970  17.394 -12.599  1.00 88.44           C  
ATOM    444  CD2 HIS A  54       6.617  18.583 -13.142  1.00 88.44           C  
ATOM    445  ND1 HIS A  54       7.709  17.689 -11.473  1.00 88.44           N  
ATOM    446  CE1 HIS A  54       7.797  19.002 -11.343  1.00 88.44           C  
ATOM    447  NE2 HIS A  54       7.143  19.567 -12.343  1.00 88.44           N  
ATOM    448  N   ALA A  55       7.755  13.431 -14.935  1.00 88.95           N  
ATOM    449  CA  ALA A  55       7.467  12.061 -15.353  1.00 88.95           C  
ATOM    450  C   ALA A  55       8.455  11.079 -14.730  1.00 88.95           C  
ATOM    451  CB  ALA A  55       7.500  11.951 -16.875  1.00 88.95           C  
ATOM    452  O   ALA A  55       8.066   9.998 -14.281  1.00 88.95           O  
ATOM    453  N   TYR A  56       9.680  11.445 -14.623  1.00 91.15           N  
ATOM    454  CA  TYR A  56      10.696  10.584 -14.027  1.00 91.15           C  
ATOM    455  C   TYR A  56      10.497  10.468 -12.521  1.00 91.15           C  
ATOM    456  CB  TYR A  56      12.099  11.119 -14.329  1.00 91.15           C  
ATOM    457  O   TYR A  56      10.753   9.413 -11.934  1.00 91.15           O  
ATOM    458  CG  TYR A  56      12.450  11.107 -15.797  1.00 91.15           C  
ATOM    459  CD1 TYR A  56      12.367   9.934 -16.544  1.00 91.15           C  
ATOM    460  CD2 TYR A  56      12.866  12.268 -16.441  1.00 91.15           C  
ATOM    461  CE1 TYR A  56      12.692   9.917 -17.896  1.00 91.15           C  
ATOM    462  CE2 TYR A  56      13.193  12.263 -17.793  1.00 91.15           C  
ATOM    463  OH  TYR A  56      13.425  11.075 -19.850  1.00 91.15           O  
ATOM    464  CZ  TYR A  56      13.102  11.085 -18.511  1.00 91.15           C  
ATOM    465  N   GLU A  57      10.068  11.595 -11.933  1.00 93.61           N  
ATOM    466  CA  GLU A  57       9.763  11.557 -10.506  1.00 93.61           C  
ATOM    467  C   GLU A  57       8.623  10.586 -10.211  1.00 93.61           C  
ATOM    468  CB  GLU A  57       9.408  12.955  -9.994  1.00 93.61           C  
ATOM    469  O   GLU A  57       8.720   9.767  -9.295  1.00 93.61           O  
ATOM    470  CG  GLU A  57      10.572  13.936 -10.026  1.00 93.61           C  
ATOM    471  CD  GLU A  57      10.152  15.374  -9.767  1.00 93.61           C  
ATOM    472  OE1 GLU A  57      11.031  16.223  -9.496  1.00 93.61           O  
ATOM    473  OE2 GLU A  57       8.934  15.653  -9.835  1.00 93.61           O  
ATOM    474  N   LEU A  58       7.599  10.642 -11.026  1.00 94.75           N  
ATOM    475  CA  LEU A  58       6.454   9.761 -10.828  1.00 94.75           C  
ATOM    476  C   LEU A  58       6.832   8.308 -11.098  1.00 94.75           C  
ATOM    477  CB  LEU A  58       5.294  10.176 -11.738  1.00 94.75           C  
ATOM    478  O   LEU A  58       6.322   7.397 -10.442  1.00 94.75           O  
ATOM    479  CG  LEU A  58       4.533  11.438 -11.332  1.00 94.75           C  
ATOM    480  CD1 LEU A  58       3.541  11.832 -12.421  1.00 94.75           C  
ATOM    481  CD2 LEU A  58       3.818  11.228 -10.001  1.00 94.75           C  
ATOM    482  N   GLU A  59       7.699   8.176 -12.097  1.00 95.30           N  
ATOM    483  CA  GLU A  59       8.185   6.826 -12.366  1.00 95.30           C  
ATOM    484  C   GLU A  59       8.909   6.249 -11.152  1.00 95.30           C  
ATOM    485  CB  GLU A  59       9.113   6.820 -13.583  1.00 95.30           C  
ATOM    486  O   GLU A  59       8.678   5.099 -10.774  1.00 95.30           O  
ATOM    487  CG  GLU A  59       9.672   5.447 -13.924  1.00 95.30           C  
ATOM    488  CD  GLU A  59      10.420   5.415 -15.248  1.00 95.30           C  
ATOM    489  OE1 GLU A  59      10.991   4.357 -15.597  1.00 95.30           O  
ATOM    490  OE2 GLU A  59      10.436   6.457 -15.940  1.00 95.30           O  
ATOM    491  N   ALA A  60       9.791   6.977 -10.571  1.00 96.01           N  
ATOM    492  CA  ALA A  60      10.529   6.535  -9.391  1.00 96.01           C  
ATOM    493  C   ALA A  60       9.585   6.276  -8.219  1.00 96.01           C  
ATOM    494  CB  ALA A  60      11.582   7.569  -9.003  1.00 96.01           C  
ATOM    495  O   ALA A  60       9.740   5.291  -7.495  1.00 96.01           O  
ATOM    496  N   ILE A  61       8.632   7.199  -8.066  1.00 97.61           N  
ATOM    497  CA  ILE A  61       7.630   7.031  -7.019  1.00 97.61           C  
ATOM    498  C   ILE A  61       6.857   5.734  -7.248  1.00 97.61           C  
ATOM    499  CB  ILE A  61       6.659   8.232  -6.968  1.00 97.61           C  
ATOM    500  O   ILE A  61       6.678   4.938  -6.323  1.00 97.61           O  
ATOM    501  CG1 ILE A  61       7.380   9.479  -6.445  1.00 97.61           C  
ATOM    502  CG2 ILE A  61       5.438   7.903  -6.104  1.00 97.61           C  
ATOM    503  CD1 ILE A  61       6.592  10.770  -6.622  1.00 97.61           C  
ATOM    504  N   ALA A  62       6.434   5.476  -8.452  1.00 97.60           N  
ATOM    505  CA  ALA A  62       5.698   4.261  -8.793  1.00 97.60           C  
ATOM    506  C   ALA A  62       6.516   3.015  -8.466  1.00 97.60           C  
ATOM    507  CB  ALA A  62       5.312   4.269 -10.270  1.00 97.60           C  
ATOM    508  O   ALA A  62       5.987   2.042  -7.922  1.00 97.60           O  
ATOM    509  N   SER A  63       7.739   3.080  -8.794  1.00 97.21           N  
ATOM    510  CA  SER A  63       8.622   1.960  -8.485  1.00 97.21           C  
ATOM    511  C   SER A  63       8.616   1.646  -6.993  1.00 97.21           C  
ATOM    512  CB  SER A  63      10.049   2.260  -8.946  1.00 97.21           C  
ATOM    513  O   SER A  63       8.467   0.488  -6.598  1.00 97.21           O  
ATOM    514  OG  SER A  63      10.932   1.222  -8.555  1.00 97.21           O  
ATOM    515  N   ASP A  64       8.714   2.638  -6.132  1.00 97.78           N  
ATOM    516  CA  ASP A  64       8.721   2.445  -4.685  1.00 97.78           C  
ATOM    517  C   ASP A  64       7.378   1.909  -4.195  1.00 97.78           C  
ATOM    518  CB  ASP A  64       9.057   3.756  -3.970  1.00 97.78           C  
ATOM    519  O   ASP A  64       7.331   1.062  -3.300  1.00 97.78           O  
ATOM    520  CG  ASP A  64      10.533   4.108  -4.040  1.00 97.78           C  
ATOM    521  OD1 ASP A  64      11.337   3.275  -4.511  1.00 97.78           O  
ATOM    522  OD2 ASP A  64      10.895   5.227  -3.617  1.00 97.78           O  
ATOM    523  N   LEU A  65       6.381   2.412  -4.856  1.00 98.24           N  
ATOM    524  CA  LEU A  65       5.064   1.917  -4.469  1.00 98.24           C  
ATOM    525  C   LEU A  65       4.911   0.442  -4.829  1.00 98.24           C  
ATOM    526  CB  LEU A  65       3.963   2.736  -5.147  1.00 98.24           C  
ATOM    527  O   LEU A  65       4.386  -0.343  -4.036  1.00 98.24           O  
ATOM    528  CG  LEU A  65       3.806   4.182  -4.674  1.00 98.24           C  
ATOM    529  CD1 LEU A  65       2.797   4.920  -5.548  1.00 98.24           C  
ATOM    530  CD2 LEU A  65       3.382   4.223  -3.209  1.00 98.24           C  
ATOM    531  N   PHE A  66       5.343   0.037  -5.989  1.00 97.98           N  
ATOM    532  CA  PHE A  66       5.328  -1.375  -6.353  1.00 97.98           C  
ATOM    533  C   PHE A  66       6.146  -2.197  -5.364  1.00 97.98           C  
ATOM    534  CB  PHE A  66       5.870  -1.571  -7.773  1.00 97.98           C  
ATOM    535  O   PHE A  66       5.713  -3.267  -4.932  1.00 97.98           O  
ATOM    536  CG  PHE A  66       4.819  -1.461  -8.844  1.00 97.98           C  
ATOM    537  CD1 PHE A  66       3.908  -2.490  -9.052  1.00 97.98           C  
ATOM    538  CD2 PHE A  66       4.741  -0.328  -9.643  1.00 97.98           C  
ATOM    539  CE1 PHE A  66       2.934  -2.391 -10.043  1.00 97.98           C  
ATOM    540  CE2 PHE A  66       3.770  -0.222 -10.635  1.00 97.98           C  
ATOM    541  CZ  PHE A  66       2.868  -1.255 -10.834  1.00 97.98           C  
ATOM    542  N   ARG A  67       7.280  -1.713  -5.003  1.00 97.58           N  
ATOM    543  CA  ARG A  67       8.139  -2.433  -4.068  1.00 97.58           C  
ATOM    544  C   ARG A  67       7.465  -2.580  -2.708  1.00 97.58           C  
ATOM    545  CB  ARG A  67       9.483  -1.717  -3.913  1.00 97.58           C  
ATOM    546  O   ARG A  67       7.581  -3.624  -2.062  1.00 97.58           O  
ATOM    547  CG  ARG A  67      10.388  -1.837  -5.129  1.00 97.58           C  
ATOM    548  CD  ARG A  67      11.696  -1.083  -4.934  1.00 97.58           C  
ATOM    549  NE  ARG A  67      12.526  -1.700  -3.903  1.00 97.58           N  
ATOM    550  NH1 ARG A  67      14.489  -0.696  -4.590  1.00 97.58           N  
ATOM    551  NH2 ARG A  67      14.491  -2.114  -2.789  1.00 97.58           N  
ATOM    552  CZ  ARG A  67      13.833  -1.502  -3.763  1.00 97.58           C  
ATOM    553  N   PHE A  68       6.797  -1.509  -2.336  1.00 98.08           N  
ATOM    554  CA  PHE A  68       6.071  -1.555  -1.073  1.00 98.08           C  
ATOM    555  C   PHE A  68       4.965  -2.601  -1.122  1.00 98.08           C  
ATOM    556  CB  PHE A  68       5.480  -0.181  -0.741  1.00 98.08           C  
ATOM    557  O   PHE A  68       4.846  -3.430  -0.216  1.00 98.08           O  
ATOM    558  CG  PHE A  68       4.793  -0.122   0.596  1.00 98.08           C  
ATOM    559  CD1 PHE A  68       3.459  -0.488   0.725  1.00 98.08           C  
ATOM    560  CD2 PHE A  68       5.482   0.299   1.726  1.00 98.08           C  
ATOM    561  CE1 PHE A  68       2.821  -0.435   1.962  1.00 98.08           C  
ATOM    562  CE2 PHE A  68       4.852   0.355   2.966  1.00 98.08           C  
ATOM    563  CZ  PHE A  68       3.520  -0.012   3.081  1.00 98.08           C  
ATOM    564  N   ILE A  69       4.233  -2.699  -2.243  1.00 97.70           N  
ATOM    565  CA  ILE A  69       3.045  -3.534  -2.380  1.00 97.70           C  
ATOM    566  C   ILE A  69       3.457  -4.972  -2.686  1.00 97.70           C  
ATOM    567  CB  ILE A  69       2.102  -3.000  -3.481  1.00 97.70           C  
ATOM    568  O   ILE A  69       2.980  -5.911  -2.045  1.00 97.70           O  
ATOM    569  CG1 ILE A  69       1.508  -1.649  -3.067  1.00 97.70           C  
ATOM    570  CG2 ILE A  69       0.997  -4.015  -3.785  1.00 97.70           C  
ATOM    571  CD1 ILE A  69       0.795  -0.915  -4.194  1.00 97.70           C  
ATOM    572  N   LEU A  70       4.417  -5.170  -3.575  1.00 96.76           N  
ATOM    573  CA  LEU A  70       4.744  -6.492  -4.096  1.00 96.76           C  
ATOM    574  C   LEU A  70       5.927  -7.095  -3.345  1.00 96.76           C  
ATOM    575  CB  LEU A  70       5.061  -6.415  -5.592  1.00 96.76           C  
ATOM    576  O   LEU A  70       6.094  -8.317  -3.321  1.00 96.76           O  
ATOM    577  CG  LEU A  70       3.899  -6.038  -6.513  1.00 96.76           C  
ATOM    578  CD1 LEU A  70       4.391  -5.871  -7.946  1.00 96.76           C  
ATOM    579  CD2 LEU A  70       2.796  -7.089  -6.440  1.00 96.76           C  
ATOM    580  N   GLY A  71       6.697  -6.232  -2.687  1.00 95.91           N  
ATOM    581  CA  GLY A  71       7.943  -6.674  -2.080  1.00 95.91           C  
ATOM    582  C   GLY A  71       9.171  -6.258  -2.868  1.00 95.91           C  
ATOM    583  O   GLY A  71       9.075  -5.942  -4.055  1.00 95.91           O  
ATOM    584  N   LEU A  72      10.394  -6.260  -2.192  1.00 94.96           N  
ATOM    585  CA  LEU A  72      11.638  -5.719  -2.730  1.00 94.96           C  
ATOM    586  C   LEU A  72      12.135  -6.562  -3.900  1.00 94.96           C  
ATOM    587  CB  LEU A  72      12.711  -5.654  -1.640  1.00 94.96           C  
ATOM    588  O   LEU A  72      12.839  -6.058  -4.779  1.00 94.96           O  
ATOM    589  CG  LEU A  72      12.405  -4.756  -0.440  1.00 94.96           C  
ATOM    590  CD1 LEU A  72      13.543  -4.819   0.572  1.00 94.96           C  
ATOM    591  CD2 LEU A  72      12.164  -3.320  -0.894  1.00 94.96           C  
ATOM    592  N   SER A  73      11.720  -7.840  -3.943  1.00 94.26           N  
ATOM    593  CA  SER A  73      12.283  -8.752  -4.933  1.00 94.26           C  
ATOM    594  C   SER A  73      11.442  -8.777  -6.204  1.00 94.26           C  
ATOM    595  CB  SER A  73      12.395 -10.165  -4.358  1.00 94.26           C  
ATOM    596  O   SER A  73      11.831  -9.389  -7.201  1.00 94.26           O  
ATOM    597  OG  SER A  73      11.114 -10.680  -4.037  1.00 94.26           O  
ATOM    598  N   ARG A  74      10.297  -8.107  -6.231  1.00 96.15           N  
ATOM    599  CA  ARG A  74       9.380  -8.263  -7.355  1.00 96.15           C  
ATOM    600  C   ARG A  74       9.278  -6.972  -8.161  1.00 96.15           C  
ATOM    601  CB  ARG A  74       7.994  -8.685  -6.864  1.00 96.15           C  
ATOM    602  O   ARG A  74       8.499  -6.889  -9.113  1.00 96.15           O  
ATOM    603  CG  ARG A  74       7.962 -10.060  -6.215  1.00 96.15           C  
ATOM    604  CD  ARG A  74       6.574 -10.406  -5.695  1.00 96.15           C  
ATOM    605  NE  ARG A  74       5.613 -10.555  -6.784  1.00 96.15           N  
ATOM    606  NH1 ARG A  74       3.770 -10.760  -5.406  1.00 96.15           N  
ATOM    607  NH2 ARG A  74       3.519 -10.845  -7.683  1.00 96.15           N  
ATOM    608  CZ  ARG A  74       4.303 -10.719  -6.622  1.00 96.15           C  
ATOM    609  N   ALA A  75       9.900  -5.903  -7.684  1.00 96.26           N  
ATOM    610  CA  ALA A  75       9.915  -4.628  -8.396  1.00 96.26           C  
ATOM    611  C   ALA A  75      11.300  -3.989  -8.348  1.00 96.26           C  
ATOM    612  CB  ALA A  75       8.873  -3.679  -7.809  1.00 96.26           C  
ATOM    613  O   ALA A  75      11.992  -4.068  -7.330  1.00 96.26           O  
ATOM    614  N   ALA A  76      11.653  -3.413  -9.512  1.00 94.30           N  
ATOM    615  CA  ALA A  76      12.973  -2.795  -9.599  1.00 94.30           C  
ATOM    616  C   ALA A  76      13.018  -1.485  -8.817  1.00 94.30           C  
ATOM    617  CB  ALA A  76      13.352  -2.553 -11.058  1.00 94.30           C  
ATOM    618  O   ALA A  76      12.011  -0.779  -8.718  1.00 94.30           O  
ATOM    619  N   LYS A  77      14.199  -1.250  -8.297  1.00 94.12           N  
ATOM    620  CA  LYS A  77      14.465   0.034  -7.653  1.00 94.12           C  
ATOM    621  C   LYS A  77      14.822   1.101  -8.683  1.00 94.12           C  
ATOM    622  CB  LYS A  77      15.592  -0.103  -6.628  1.00 94.12           C  
ATOM    623  O   LYS A  77      15.639   0.863  -9.575  1.00 94.12           O  
ATOM    624  CG  LYS A  77      15.855   1.162  -5.825  1.00 94.12           C  
ATOM    625  CD  LYS A  77      16.937   0.944  -4.776  1.00 94.12           C  
ATOM    626  CE  LYS A  77      17.170   2.197  -3.943  1.00 94.12           C  
ATOM    627  NZ  LYS A  77      18.178   1.965  -2.865  1.00 94.12           N  
ATOM    628  N   THR A  78      14.066   2.214  -8.533  1.00 94.05           N  
ATOM    629  CA  THR A  78      14.345   3.334  -9.425  1.00 94.05           C  
ATOM    630  C   THR A  78      14.636   4.601  -8.627  1.00 94.05           C  
ATOM    631  CB  THR A  78      13.170   3.588 -10.387  1.00 94.05           C  
ATOM    632  O   THR A  78      14.125   4.775  -7.519  1.00 94.05           O  
ATOM    633  CG2 THR A  78      12.901   2.367 -11.261  1.00 94.05           C  
ATOM    634  OG1 THR A  78      11.993   3.887  -9.626  1.00 94.05           O  
ATOM    635  N   ARG A  79      15.539   5.448  -9.182  1.00 93.92           N  
ATOM    636  CA  ARG A  79      15.864   6.734  -8.572  1.00 93.92           C  
ATOM    637  C   ARG A  79      15.887   7.845  -9.616  1.00 93.92           C  
ATOM    638  CB  ARG A  79      17.213   6.662  -7.853  1.00 93.92           C  
ATOM    639  O   ARG A  79      16.204   7.602 -10.782  1.00 93.92           O  
ATOM    640  CG  ARG A  79      17.246   5.668  -6.703  1.00 93.92           C  
ATOM    641  CD  ARG A  79      16.436   6.158  -5.510  1.00 93.92           C  
ATOM    642  NE  ARG A  79      16.602   5.286  -4.351  1.00 93.92           N  
ATOM    643  NH1 ARG A  79      14.908   3.831  -4.944  1.00 93.92           N  
ATOM    644  NH2 ARG A  79      16.108   3.479  -3.023  1.00 93.92           N  
ATOM    645  CZ  ARG A  79      15.872   4.201  -4.109  1.00 93.92           C  
ATOM    646  N   VAL A  80      15.502   8.986  -9.096  1.00 92.20           N  
ATOM    647  CA  VAL A  80      15.634  10.162  -9.949  1.00 92.20           C  
ATOM    648  C   VAL A  80      17.079  10.655  -9.930  1.00 92.20           C  
ATOM    649  CB  VAL A  80      14.678  11.293  -9.509  1.00 92.20           C  
ATOM    650  O   VAL A  80      17.715  10.693  -8.874  1.00 92.20           O  
ATOM    651  CG1 VAL A  80      14.880  12.537 -10.372  1.00 92.20           C  
ATOM    652  CG2 VAL A  80      13.227  10.821  -9.576  1.00 92.20           C  
ATOM    653  N   VAL A  81      17.627  10.866 -11.060  1.00 89.62           N  
ATOM    654  CA  VAL A  81      18.959  11.447 -11.191  1.00 89.62           C  
ATOM    655  C   VAL A  81      18.848  12.888 -11.685  1.00 89.62           C  
ATOM    656  CB  VAL A  81      19.847  10.622 -12.148  1.00 89.62           C  
ATOM    657  O   VAL A  81      18.290  13.142 -12.755  1.00 89.62           O  
ATOM    658  CG1 VAL A  81      21.252  11.216 -12.229  1.00 89.62           C  
ATOM    659  CG2 VAL A  81      19.905   9.163 -11.697  1.00 89.62           C  
ATOM    660  N   LYS A  82      19.208  13.806 -10.731  1.00 86.46           N  
ATOM    661  CA  LYS A  82      19.132  15.217 -11.100  1.00 86.46           C  
ATOM    662  C   LYS A  82      20.525  15.833 -11.205  1.00 86.46           C  
ATOM    663  CB  LYS A  82      18.291  15.993 -10.085  1.00 86.46           C  
ATOM    664  O   LYS A  82      21.370  15.622 -10.332  1.00 86.46           O  
ATOM    665  CG  LYS A  82      16.815  15.623 -10.093  1.00 86.46           C  
ATOM    666  CD  LYS A  82      16.022  16.470  -9.107  1.00 86.46           C  
ATOM    667  CE  LYS A  82      14.548  16.085  -9.097  1.00 86.46           C  
ATOM    668  NZ  LYS A  82      13.763  16.925  -8.143  1.00 86.46           N  
ATOM    669  N   SER A  83      20.801  16.330 -12.380  1.00 82.21           N  
ATOM    670  CA  SER A  83      21.970  17.183 -12.570  1.00 82.21           C  
ATOM    671  C   SER A  83      21.577  18.535 -13.155  1.00 82.21           C  
ATOM    672  CB  SER A  83      22.989  16.500 -13.483  1.00 82.21           C  
ATOM    673  O   SER A  83      20.391  18.820 -13.332  1.00 82.21           O  
ATOM    674  OG  SER A  83      22.579  16.572 -14.837  1.00 82.21           O  
ATOM    675  N   ASP A  84      22.472  19.522 -13.104  1.00 80.44           N  
ATOM    676  CA  ASP A  84      22.212  20.843 -13.669  1.00 80.44           C  
ATOM    677  C   ASP A  84      21.697  20.735 -15.102  1.00 80.44           C  
ATOM    678  CB  ASP A  84      23.476  21.704 -13.627  1.00 80.44           C  
ATOM    679  O   ASP A  84      20.868  21.540 -15.532  1.00 80.44           O  
ATOM    680  CG  ASP A  84      23.879  22.096 -12.216  1.00 80.44           C  
ATOM    681  OD1 ASP A  84      23.032  22.034 -11.300  1.00 80.44           O  
ATOM    682  OD2 ASP A  84      25.055  22.472 -12.020  1.00 80.44           O  
ATOM    683  N   SER A  85      21.917  19.589 -15.757  1.00 73.59           N  
ATOM    684  CA  SER A  85      21.617  19.531 -17.184  1.00 73.59           C  
ATOM    685  C   SER A  85      20.681  18.371 -17.506  1.00 73.59           C  
ATOM    686  CB  SER A  85      22.906  19.397 -17.998  1.00 73.59           C  
ATOM    687  O   SER A  85      20.014  18.374 -18.543  1.00 73.59           O  
ATOM    688  OG  SER A  85      23.686  18.310 -17.528  1.00 73.59           O  
ATOM    689  N   VAL A  86      20.630  17.395 -16.612  1.00 66.37           N  
ATOM    690  CA  VAL A  86      19.944  16.169 -17.006  1.00 66.37           C  
ATOM    691  C   VAL A  86      19.071  15.672 -15.857  1.00 66.37           C  
ATOM    692  CB  VAL A  86      20.945  15.070 -17.429  1.00 66.37           C  
ATOM    693  O   VAL A  86      19.511  15.637 -14.705  1.00 66.37           O  
ATOM    694  CG1 VAL A  86      20.210  13.784 -17.803  1.00 66.37           C  
ATOM    695  CG2 VAL A  86      21.808  15.554 -18.593  1.00 66.37           C  
ATOM    696  N   GLU A  87      17.823  15.443 -16.246  1.00 80.42           N  
ATOM    697  CA  GLU A  87      16.925  14.720 -15.351  1.00 80.42           C  
ATOM    698  C   GLU A  87      16.583  13.341 -15.909  1.00 80.42           C  
ATOM    699  CB  GLU A  87      15.644  15.523 -15.111  1.00 80.42           C  
ATOM    700  O   GLU A  87      16.102  13.224 -17.038  1.00 80.42           O  
ATOM    701  CG  GLU A  87      15.843  16.749 -14.231  1.00 80.42           C  
ATOM    702  CD  GLU A  87      14.547  17.480 -13.919  1.00 80.42           C  
ATOM    703  OE1 GLU A  87      14.583  18.492 -13.184  1.00 80.42           O  
ATOM    704  OE2 GLU A  87      13.486  17.036 -14.413  1.00 80.42           O  
ATOM    705  N   ALA A  88      17.061  12.416 -15.261  1.00 88.92           N  
ATOM    706  CA  ALA A  88      16.850  11.041 -15.708  1.00 88.92           C  
ATOM    707  C   ALA A  88      16.373  10.158 -14.558  1.00 88.92           C  
ATOM    708  CB  ALA A  88      18.132  10.475 -16.313  1.00 88.92           C  
ATOM    709  O   ALA A  88      16.164  10.641 -13.443  1.00 88.92           O  
ATOM    710  N   VAL A  89      15.911   8.985 -14.964  1.00 91.61           N  
ATOM    711  CA  VAL A  89      15.585   7.959 -13.980  1.00 91.61           C  
ATOM    712  C   VAL A  89      16.557   6.789 -14.111  1.00 91.61           C  
ATOM    713  CB  VAL A  89      14.130   7.462 -14.137  1.00 91.61           C  
ATOM    714  O   VAL A  89      16.955   6.425 -15.220  1.00 91.61           O  
ATOM    715  CG1 VAL A  89      13.954   6.717 -15.459  1.00 91.61           C  
ATOM    716  CG2 VAL A  89      13.741   6.569 -12.961  1.00 91.61           C  
ATOM    717  N   ALA A  90      17.149   6.396 -13.004  1.00 92.34           N  
ATOM    718  CA  ALA A  90      18.041   5.240 -12.957  1.00 92.34           C  
ATOM    719  C   ALA A  90      17.354   4.044 -12.304  1.00 92.34           C  
ATOM    720  CB  ALA A  90      19.324   5.588 -12.207  1.00 92.34           C  
ATOM    721  O   ALA A  90      16.660   4.192 -11.296  1.00 92.34           O  
ATOM    722  N   SER A  91      17.428   2.943 -12.899  1.00 92.10           N  
ATOM    723  CA  SER A  91      16.848   1.722 -12.348  1.00 92.10           C  
ATOM    724  C   SER A  91      17.928   0.701 -12.009  1.00 92.10           C  
ATOM    725  CB  SER A  91      15.849   1.112 -13.332  1.00 92.10           C  
ATOM    726  O   SER A  91      18.860   0.492 -12.789  1.00 92.10           O  
ATOM    727  OG  SER A  91      15.354  -0.124 -12.845  1.00 92.10           O  
ATOM    728  N   GLN A  92      17.928   0.243 -10.848  1.00 89.19           N  
ATOM    729  CA  GLN A  92      18.863  -0.793 -10.421  1.00 89.19           C  
ATOM    730  C   GLN A  92      18.633  -2.091 -11.189  1.00 89.19           C  
ATOM    731  CB  GLN A  92      18.739  -1.042  -8.918  1.00 89.19           C  
ATOM    732  O   GLN A  92      17.490  -2.463 -11.462  1.00 89.19           O  
ATOM    733  CG  GLN A  92      19.815  -1.962  -8.356  1.00 89.19           C  
ATOM    734  CD  GLN A  92      19.695  -2.157  -6.856  1.00 89.19           C  
ATOM    735  NE2 GLN A  92      20.812  -2.471  -6.208  1.00 89.19           N  
ATOM    736  OE1 GLN A  92      18.608  -2.026  -6.284  1.00 89.19           O  
ATOM    737  N   HIS A  93      19.803  -2.587 -11.729  1.00 82.82           N  
ATOM    738  CA  HIS A  93      19.774  -3.860 -12.441  1.00 82.82           C  
ATOM    739  C   HIS A  93      19.128  -4.950 -11.593  1.00 82.82           C  
ATOM    740  CB  HIS A  93      21.188  -4.279 -12.847  1.00 82.82           C  
ATOM    741  O   HIS A  93      19.499  -5.143 -10.433  1.00 82.82           O  
ATOM    742  CG  HIS A  93      21.229  -5.518 -13.684  1.00 82.82           C  
ATOM    743  CD2 HIS A  93      21.655  -6.771 -13.397  1.00 82.82           C  
ATOM    744  ND1 HIS A  93      20.797  -5.547 -14.992  1.00 82.82           N  
ATOM    745  CE1 HIS A  93      20.955  -6.768 -15.475  1.00 82.82           C  
ATOM    746  NE2 HIS A  93      21.474  -7.530 -14.527  1.00 82.82           N  
ATOM    747  N   ASN A  94      17.872  -5.405 -11.856  1.00 70.59           N  
ATOM    748  CA  ASN A  94      17.151  -6.655 -11.637  1.00 70.59           C  
ATOM    749  C   ASN A  94      16.732  -6.812 -10.178  1.00 70.59           C  
ATOM    750  CB  ASN A  94      18.001  -7.849 -12.077  1.00 70.59           C  
ATOM    751  O   ASN A  94      17.570  -6.745  -9.277  1.00 70.59           O  
ATOM    752  CG  ASN A  94      17.699  -8.289 -13.496  1.00 70.59           C  
ATOM    753  ND2 ASN A  94      18.543  -9.158 -14.039  1.00 70.59           N  
ATOM    754  OD1 ASN A  94      16.716  -7.850 -14.099  1.00 70.59           O  
ATOM    755  N   PRO A  95      15.516  -6.986  -9.843  1.00 68.54           N  
ATOM    756  CA  PRO A  95      15.167  -7.706  -8.616  1.00 68.54           C  
ATOM    757  C   PRO A  95      15.752  -9.116  -8.572  1.00 68.54           C  
ATOM    758  CB  PRO A  95      13.638  -7.750  -8.656  1.00 68.54           C  
ATOM    759  O   PRO A  95      16.137  -9.660  -9.610  1.00 68.54           O  
ATOM    760  CG  PRO A  95      13.272  -7.140  -9.970  1.00 68.54           C  
ATOM    761  CD  PRO A  95      14.536  -6.762 -10.689  1.00 68.54           C  
ATOM    762  N   ALA A  96      16.611  -9.533  -7.596  1.00 76.10           N  
ATOM    763  CA  ALA A  96      17.366 -10.774  -7.443  1.00 76.10           C  
ATOM    764  C   ALA A  96      17.013 -11.770  -8.543  1.00 76.10           C  
ATOM    765  CB  ALA A  96      17.106 -11.388  -6.069  1.00 76.10           C  
ATOM    766  O   ALA A  96      15.925 -12.351  -8.538  1.00 76.10           O  
ATOM    767  N   GLY A  97      17.695 -11.759  -9.732  1.00 85.01           N  
ATOM    768  CA  GLY A  97      17.552 -12.857 -10.675  1.00 85.01           C  
ATOM    769  C   GLY A  97      16.492 -12.602 -11.731  1.00 85.01           C  
ATOM    770  O   GLY A  97      15.952 -13.543 -12.316  1.00 85.01           O  
ATOM    771  N   TYR A  98      16.143 -11.329 -11.938  1.00 90.97           N  
ATOM    772  CA  TYR A  98      15.111 -11.008 -12.917  1.00 90.97           C  
ATOM    773  C   TYR A  98      15.466 -11.568 -14.289  1.00 90.97           C  
ATOM    774  CB  TYR A  98      14.910  -9.492 -13.008  1.00 90.97           C  
ATOM    775  O   TYR A  98      16.611 -11.459 -14.733  1.00 90.97           O  
ATOM    776  CG  TYR A  98      13.902  -9.075 -14.051  1.00 90.97           C  
ATOM    777  CD1 TYR A  98      14.296  -8.811 -15.361  1.00 90.97           C  
ATOM    778  CD2 TYR A  98      12.556  -8.943 -13.730  1.00 90.97           C  
ATOM    779  CE1 TYR A  98      13.371  -8.424 -16.326  1.00 90.97           C  
ATOM    780  CE2 TYR A  98      11.622  -8.557 -14.686  1.00 90.97           C  
ATOM    781  OH  TYR A  98      11.119  -7.918 -16.931  1.00 90.97           O  
ATOM    782  CZ  TYR A  98      12.039  -8.300 -15.980  1.00 90.97           C  
ATOM    783  N   ARG A  99      14.540 -12.265 -14.852  1.00 92.21           N  
ATOM    784  CA  ARG A  99      14.633 -12.671 -16.251  1.00 92.21           C  
ATOM    785  C   ARG A  99      13.330 -12.389 -16.990  1.00 92.21           C  
ATOM    786  CB  ARG A  99      14.986 -14.156 -16.358  1.00 92.21           C  
ATOM    787  O   ARG A  99      12.244 -12.570 -16.435  1.00 92.21           O  
ATOM    788  CG  ARG A  99      13.867 -15.088 -15.924  1.00 92.21           C  
ATOM    789  CD  ARG A  99      14.237 -16.550 -16.133  1.00 92.21           C  
ATOM    790  NE  ARG A  99      13.221 -17.447 -15.589  1.00 92.21           N  
ATOM    791  NH1 ARG A  99      11.805 -17.281 -17.407  1.00 92.21           N  
ATOM    792  NH2 ARG A  99      11.234 -18.598 -15.620  1.00 92.21           N  
ATOM    793  CZ  ARG A  99      12.089 -17.773 -16.207  1.00 92.21           C  
ATOM    794  N   THR A 100      13.467 -11.814 -18.130  1.00 91.71           N  
ATOM    795  CA  THR A 100      12.298 -11.468 -18.930  1.00 91.71           C  
ATOM    796  C   THR A 100      11.454 -12.706 -19.218  1.00 91.71           C  
ATOM    797  CB  THR A 100      12.706 -10.801 -20.257  1.00 91.71           C  
ATOM    798  O   THR A 100      11.992 -13.776 -19.513  1.00 91.71           O  
ATOM    799  CG2 THR A 100      11.480 -10.407 -21.074  1.00 91.71           C  
ATOM    800  OG1 THR A 100      13.478  -9.627 -19.977  1.00 91.71           O  
ATOM    801  N   ALA A 101      10.139 -12.550 -18.946  1.00 89.27           N  
ATOM    802  CA  ALA A 101       9.214 -13.653 -19.194  1.00 89.27           C  
ATOM    803  C   ALA A 101       9.067 -13.921 -20.689  1.00 89.27           C  
ATOM    804  CB  ALA A 101       7.851 -13.354 -18.574  1.00 89.27           C  
ATOM    805  O   ALA A 101       9.055 -12.988 -21.495  1.00 89.27           O  
ATOM    806  N   SER A 102       9.160 -15.187 -21.118  1.00 90.50           N  
ATOM    807  CA  SER A 102       8.740 -15.543 -22.470  1.00 90.50           C  
ATOM    808  C   SER A 102       7.263 -15.234 -22.690  1.00 90.50           C  
ATOM    809  CB  SER A 102       9.005 -17.025 -22.740  1.00 90.50           C  
ATOM    810  O   SER A 102       6.519 -15.021 -21.731  1.00 90.50           O  
ATOM    811  OG  SER A 102       8.084 -17.838 -22.034  1.00 90.50           O  
ATOM    812  N   PRO A 103       6.842 -14.961 -23.912  1.00 87.58           N  
ATOM    813  CA  PRO A 103       5.419 -14.714 -24.157  1.00 87.58           C  
ATOM    814  C   PRO A 103       4.516 -15.724 -23.453  1.00 87.58           C  
ATOM    815  CB  PRO A 103       5.297 -14.840 -25.678  1.00 87.58           C  
ATOM    816  O   PRO A 103       3.502 -15.343 -22.862  1.00 87.58           O  
ATOM    817  CG  PRO A 103       6.617 -14.378 -26.207  1.00 87.58           C  
ATOM    818  CD  PRO A 103       7.697 -14.865 -25.284  1.00 87.58           C  
ATOM    819  N   LYS A 104       4.866 -17.023 -23.467  1.00 87.69           N  
ATOM    820  CA  LYS A 104       4.084 -18.058 -22.796  1.00 87.69           C  
ATOM    821  C   LYS A 104       4.105 -17.868 -21.282  1.00 87.69           C  
ATOM    822  CB  LYS A 104       4.610 -19.447 -23.157  1.00 87.69           C  
ATOM    823  O   LYS A 104       3.069 -17.973 -20.623  1.00 87.69           O  
ATOM    824  CG  LYS A 104       3.760 -20.590 -22.621  1.00 87.69           C  
ATOM    825  CD  LYS A 104       4.302 -21.944 -23.061  1.00 87.69           C  
ATOM    826  CE  LYS A 104       3.477 -23.089 -22.490  1.00 87.69           C  
ATOM    827  NZ  LYS A 104       4.045 -24.420 -22.861  1.00 87.69           N  
ATOM    828  N   GLU A 105       5.235 -17.547 -20.660  1.00 87.71           N  
ATOM    829  CA  GLU A 105       5.356 -17.279 -19.230  1.00 87.71           C  
ATOM    830  C   GLU A 105       4.540 -16.053 -18.827  1.00 87.71           C  
ATOM    831  CB  GLU A 105       6.824 -17.085 -18.841  1.00 87.71           C  
ATOM    832  O   GLU A 105       3.925 -16.034 -17.759  1.00 87.71           O  
ATOM    833  CG  GLU A 105       7.629 -18.376 -18.816  1.00 87.71           C  
ATOM    834  CD  GLU A 105       9.107 -18.156 -18.539  1.00 87.71           C  
ATOM    835  OE1 GLU A 105       9.747 -19.037 -17.921  1.00 87.71           O  
ATOM    836  OE2 GLU A 105       9.630 -17.093 -18.942  1.00 87.71           O  
ATOM    837  N   PHE A 106       4.672 -15.032 -19.738  1.00 86.21           N  
ATOM    838  CA  PHE A 106       3.910 -13.818 -19.474  1.00 86.21           C  
ATOM    839  C   PHE A 106       2.424 -14.130 -19.337  1.00 86.21           C  
ATOM    840  CB  PHE A 106       4.130 -12.791 -20.589  1.00 86.21           C  
ATOM    841  O   PHE A 106       1.792 -13.744 -18.351  1.00 86.21           O  
ATOM    842  CG  PHE A 106       3.353 -11.516 -20.401  1.00 86.21           C  
ATOM    843  CD1 PHE A 106       2.161 -11.305 -21.084  1.00 86.21           C  
ATOM    844  CD2 PHE A 106       3.815 -10.527 -19.542  1.00 86.21           C  
ATOM    845  CE1 PHE A 106       1.439 -10.126 -20.912  1.00 86.21           C  
ATOM    846  CE2 PHE A 106       3.099  -9.346 -19.366  1.00 86.21           C  
ATOM    847  CZ  PHE A 106       1.912  -9.147 -20.052  1.00 86.21           C  
ATOM    848  N   GLU A 107       1.892 -14.907 -20.263  1.00 84.87           N  
ATOM    849  CA  GLU A 107       0.474 -15.252 -20.266  1.00 84.87           C  
ATOM    850  C   GLU A 107       0.130 -16.183 -19.108  1.00 84.87           C  
ATOM    851  CB  GLU A 107       0.081 -15.900 -21.597  1.00 84.87           C  
ATOM    852  O   GLU A 107      -0.860 -15.968 -18.404  1.00 84.87           O  
ATOM    853  CG  GLU A 107      -1.422 -16.047 -21.789  1.00 84.87           C  
ATOM    854  CD  GLU A 107      -1.806 -16.505 -23.187  1.00 84.87           C  
ATOM    855  OE1 GLU A 107      -3.018 -16.567 -23.494  1.00 84.87           O  
ATOM    856  OE2 GLU A 107      -0.887 -16.804 -23.982  1.00 84.87           O  
ATOM    857  N   ASP A 108       1.028 -17.133 -18.799  1.00 86.95           N  
ATOM    858  CA  ASP A 108       0.731 -18.185 -17.832  1.00 86.95           C  
ATOM    859  C   ASP A 108       1.018 -17.717 -16.407  1.00 86.95           C  
ATOM    860  CB  ASP A 108       1.539 -19.446 -18.144  1.00 86.95           C  
ATOM    861  O   ASP A 108       0.306 -18.086 -15.471  1.00 86.95           O  
ATOM    862  CG  ASP A 108       1.067 -20.156 -19.401  1.00 86.95           C  
ATOM    863  OD1 ASP A 108      -0.040 -19.851 -19.895  1.00 86.95           O  
ATOM    864  OD2 ASP A 108       1.807 -21.031 -19.899  1.00 86.95           O  
ATOM    865  N   ASN A 109       1.965 -16.826 -16.274  1.00 86.46           N  
ATOM    866  CA  ASN A 109       2.444 -16.570 -14.920  1.00 86.46           C  
ATOM    867  C   ASN A 109       2.065 -15.170 -14.446  1.00 86.46           C  
ATOM    868  CB  ASN A 109       3.960 -16.764 -14.842  1.00 86.46           C  
ATOM    869  O   ASN A 109       1.507 -15.009 -13.359  1.00 86.46           O  
ATOM    870  CG  ASN A 109       4.375 -18.207 -15.053  1.00 86.46           C  
ATOM    871  ND2 ASN A 109       5.607 -18.409 -15.506  1.00 86.46           N  
ATOM    872  OD1 ASN A 109       3.596 -19.132 -14.811  1.00 86.46           O  
ATOM    873  N   ILE A 110       2.150 -14.223 -15.359  1.00 82.57           N  
ATOM    874  CA  ILE A 110       1.997 -12.838 -14.926  1.00 82.57           C  
ATOM    875  C   ILE A 110       0.515 -12.470 -14.889  1.00 82.57           C  
ATOM    876  CB  ILE A 110       2.768 -11.868 -15.850  1.00 82.57           C  
ATOM    877  O   ILE A 110       0.021 -11.961 -13.881  1.00 82.57           O  
ATOM    878  CG1 ILE A 110       4.277 -12.118 -15.746  1.00 82.57           C  
ATOM    879  CG2 ILE A 110       2.429 -10.414 -15.509  1.00 82.57           C  
ATOM    880  CD1 ILE A 110       5.108 -11.299 -16.724  1.00 82.57           C  
ATOM    881  N   MET A 111      -0.193 -12.894 -15.948  1.00 82.68           N  
ATOM    882  CA  MET A 111      -1.607 -12.533 -16.010  1.00 82.68           C  
ATOM    883  C   MET A 111      -2.431 -13.400 -15.064  1.00 82.68           C  
ATOM    884  CB  MET A 111      -2.135 -12.669 -17.439  1.00 82.68           C  
ATOM    885  O   MET A 111      -3.556 -13.043 -14.710  1.00 82.68           O  
ATOM    886  CG  MET A 111      -1.523 -11.680 -18.416  1.00 82.68           C  
ATOM    887  SD  MET A 111      -1.691  -9.941 -17.854  1.00 82.68           S  
ATOM    888  CE  MET A 111      -3.480  -9.712 -18.056  1.00 82.68           C  
ATOM    889  N   ASN A 112      -1.697 -14.407 -14.543  1.00 86.97           N  
ATOM    890  CA  ASN A 112      -2.388 -15.294 -13.614  1.00 86.97           C  
ATOM    891  C   ASN A 112      -1.937 -15.061 -12.175  1.00 86.97           C  
ATOM    892  CB  ASN A 112      -2.173 -16.757 -14.008  1.00 86.97           C  
ATOM    893  O   ASN A 112      -2.302 -15.820 -11.275  1.00 86.97           O  
ATOM    894  CG  ASN A 112      -2.912 -17.135 -15.276  1.00 86.97           C  
ATOM    895  ND2 ASN A 112      -2.287 -17.968 -16.101  1.00 86.97           N  
ATOM    896  OD1 ASN A 112      -4.034 -16.682 -15.514  1.00 86.97           O  
ATOM    897  N   ASP A 113      -1.003 -14.099 -12.032  1.00 92.13           N  
ATOM    898  CA  ASP A 113      -0.569 -13.686 -10.701  1.00 92.13           C  
ATOM    899  C   ASP A 113      -1.482 -12.599 -10.138  1.00 92.13           C  
ATOM    900  CB  ASP A 113       0.878 -13.192 -10.738  1.00 92.13           C  
ATOM    901  O   ASP A 113      -1.339 -11.423 -10.481  1.00 92.13           O  
ATOM    902  CG  ASP A 113       1.420 -12.841  -9.363  1.00 92.13           C  
ATOM    903  OD1 ASP A 113       0.623 -12.701  -8.411  1.00 92.13           O  
ATOM    904  OD2 ASP A 113       2.656 -12.702  -9.232  1.00 92.13           O  
ATOM    905  N   PRO A 114      -2.450 -12.938  -9.298  1.00 91.34           N  
ATOM    906  CA  PRO A 114      -3.449 -11.975  -8.827  1.00 91.34           C  
ATOM    907  C   PRO A 114      -2.824 -10.782  -8.106  1.00 91.34           C  
ATOM    908  CB  PRO A 114      -4.312 -12.801  -7.871  1.00 91.34           C  
ATOM    909  O   PRO A 114      -3.332  -9.662  -8.204  1.00 91.34           O  
ATOM    910  CG  PRO A 114      -3.465 -13.978  -7.512  1.00 91.34           C  
ATOM    911  CD  PRO A 114      -2.585 -14.308  -8.683  1.00 91.34           C  
ATOM    912  N   GLY A 115      -1.747 -11.042  -7.401  1.00 93.37           N  
ATOM    913  CA  GLY A 115      -1.066  -9.949  -6.725  1.00 93.37           C  
ATOM    914  C   GLY A 115      -0.508  -8.912  -7.682  1.00 93.37           C  
ATOM    915  O   GLY A 115      -0.681  -7.710  -7.471  1.00 93.37           O  
ATOM    916  N   MET A 116       0.172  -9.353  -8.703  1.00 94.57           N  
ATOM    917  CA  MET A 116       0.725  -8.465  -9.722  1.00 94.57           C  
ATOM    918  C   MET A 116      -0.384  -7.705 -10.441  1.00 94.57           C  
ATOM    919  CB  MET A 116       1.556  -9.258 -10.732  1.00 94.57           C  
ATOM    920  O   MET A 116      -0.289  -6.491 -10.629  1.00 94.57           O  
ATOM    921  CG  MET A 116       2.153  -8.403 -11.839  1.00 94.57           C  
ATOM    922  SD  MET A 116       3.311  -7.132 -11.198  1.00 94.57           S  
ATOM    923  CE  MET A 116       4.780  -8.156 -10.904  1.00 94.57           C  
ATOM    924  N   VAL A 117      -1.416  -8.415 -10.824  1.00 92.11           N  
ATOM    925  CA  VAL A 117      -2.536  -7.791 -11.519  1.00 92.11           C  
ATOM    926  C   VAL A 117      -3.162  -6.717 -10.632  1.00 92.11           C  
ATOM    927  CB  VAL A 117      -3.602  -8.832 -11.928  1.00 92.11           C  
ATOM    928  O   VAL A 117      -3.480  -5.622 -11.103  1.00 92.11           O  
ATOM    929  CG1 VAL A 117      -4.867  -8.141 -12.434  1.00 92.11           C  
ATOM    930  CG2 VAL A 117      -3.044  -9.777 -12.991  1.00 92.11           C  
ATOM    931  N   TRP A 118      -3.246  -7.076  -9.346  1.00 93.33           N  
ATOM    932  CA  TRP A 118      -3.790  -6.111  -8.396  1.00 93.33           C  
ATOM    933  C   TRP A 118      -2.913  -4.866  -8.323  1.00 93.33           C  
ATOM    934  CB  TRP A 118      -3.924  -6.740  -7.007  1.00 93.33           C  
ATOM    935  O   TRP A 118      -3.410  -3.742  -8.428  1.00 93.33           O  
ATOM    936  CG  TRP A 118      -4.358  -5.778  -5.942  1.00 93.33           C  
ATOM    937  CD1 TRP A 118      -3.559  -5.126  -5.044  1.00 93.33           C  
ATOM    938  CD2 TRP A 118      -5.699  -5.363  -5.661  1.00 93.33           C  
ATOM    939  CE2 TRP A 118      -5.638  -4.457  -4.579  1.00 93.33           C  
ATOM    940  CE3 TRP A 118      -6.947  -5.669  -6.220  1.00 93.33           C  
ATOM    941  NE1 TRP A 118      -4.322  -4.330  -4.222  1.00 93.33           N  
ATOM    942  CH2 TRP A 118      -7.987  -4.170  -4.611  1.00 93.33           C  
ATOM    943  CZ2 TRP A 118      -6.779  -3.853  -4.045  1.00 93.33           C  
ATOM    944  CZ3 TRP A 118      -8.081  -5.067  -5.688  1.00 93.33           C  
ATOM    945  N   ALA A 119      -1.653  -5.037  -8.153  1.00 94.95           N  
ATOM    946  CA  ALA A 119      -0.724  -3.916  -8.039  1.00 94.95           C  
ATOM    947  C   ALA A 119      -0.764  -3.042  -9.290  1.00 94.95           C  
ATOM    948  CB  ALA A 119       0.695  -4.423  -7.794  1.00 94.95           C  
ATOM    949  O   ALA A 119      -0.765  -1.812  -9.195  1.00 94.95           O  
ATOM    950  N   LEU A 120      -0.790  -3.659 -10.488  1.00 93.94           N  
ATOM    951  CA  LEU A 120      -0.865  -2.927 -11.748  1.00 93.94           C  
ATOM    952  C   LEU A 120      -2.125  -2.070 -11.805  1.00 93.94           C  
ATOM    953  CB  LEU A 120      -0.837  -3.895 -12.933  1.00 93.94           C  
ATOM    954  O   LEU A 120      -2.081  -0.922 -12.251  1.00 93.94           O  
ATOM    955  CG  LEU A 120       0.460  -4.679 -13.138  1.00 93.94           C  
ATOM    956  CD1 LEU A 120       0.282  -5.720 -14.239  1.00 93.94           C  
ATOM    957  CD2 LEU A 120       1.609  -3.734 -13.470  1.00 93.94           C  
ATOM    958  N   SER A 121      -3.123  -2.650 -11.275  1.00 91.98           N  
ATOM    959  CA  SER A 121      -4.403  -1.950 -11.279  1.00 91.98           C  
ATOM    960  C   SER A 121      -4.391  -0.771 -10.312  1.00 91.98           C  
ATOM    961  CB  SER A 121      -5.539  -2.906 -10.916  1.00 91.98           C  
ATOM    962  O   SER A 121      -4.780   0.341 -10.676  1.00 91.98           O  
ATOM    963  OG  SER A 121      -6.784  -2.229 -10.910  1.00 91.98           O  
ATOM    964  N   VAL A 122      -3.955  -1.049  -9.064  1.00 93.34           N  
ATOM    965  CA  VAL A 122      -3.928  -0.034  -8.016  1.00 93.34           C  
ATOM    966  C   VAL A 122      -3.074   1.149  -8.465  1.00 93.34           C  
ATOM    967  CB  VAL A 122      -3.391  -0.606  -6.685  1.00 93.34           C  
ATOM    968  O   VAL A 122      -3.439   2.306  -8.245  1.00 93.34           O  
ATOM    969  CG1 VAL A 122      -3.027   0.522  -5.721  1.00 93.34           C  
ATOM    970  CG2 VAL A 122      -4.420  -1.542  -6.054  1.00 93.34           C  
ATOM    971  N   LEU A 123      -2.038   0.864  -9.259  1.00 95.50           N  
ATOM    972  CA  LEU A 123      -1.093   1.923  -9.595  1.00 95.50           C  
ATOM    973  C   LEU A 123      -1.302   2.405 -11.027  1.00 95.50           C  
ATOM    974  CB  LEU A 123       0.347   1.435  -9.414  1.00 95.50           C  
ATOM    975  O   LEU A 123      -0.467   3.132 -11.570  1.00 95.50           O  
ATOM    976  CG  LEU A 123       0.766   1.075  -7.987  1.00 95.50           C  
ATOM    977  CD1 LEU A 123       2.221   0.616  -7.962  1.00 95.50           C  
ATOM    978  CD2 LEU A 123       0.558   2.261  -7.053  1.00 95.50           C  
ATOM    979  N   ASN A 124      -2.394   2.027 -11.609  1.00 93.32           N  
ATOM    980  CA  ASN A 124      -2.821   2.479 -12.929  1.00 93.32           C  
ATOM    981  C   ASN A 124      -1.694   2.367 -13.952  1.00 93.32           C  
ATOM    982  CB  ASN A 124      -3.336   3.919 -12.863  1.00 93.32           C  
ATOM    983  O   ASN A 124      -1.402   3.327 -14.667  1.00 93.32           O  
ATOM    984  CG  ASN A 124      -4.152   4.303 -14.081  1.00 93.32           C  
ATOM    985  ND2 ASN A 124      -5.168   3.506 -14.390  1.00 93.32           N  
ATOM    986  OD1 ASN A 124      -3.872   5.308 -14.739  1.00 93.32           O  
ATOM    987  N   GLU A 125      -1.074   1.164 -14.076  1.00 92.59           N  
ATOM    988  CA  GLU A 125      -0.018   0.846 -15.032  1.00 92.59           C  
ATOM    989  C   GLU A 125      -0.577   0.709 -16.446  1.00 92.59           C  
ATOM    990  CB  GLU A 125       0.706  -0.440 -14.626  1.00 92.59           C  
ATOM    991  O   GLU A 125      -1.511  -0.061 -16.678  1.00 92.59           O  
ATOM    992  CG  GLU A 125       1.764  -0.892 -15.623  1.00 92.59           C  
ATOM    993  CD  GLU A 125       2.883   0.120 -15.810  1.00 92.59           C  
ATOM    994  OE1 GLU A 125       3.055   0.633 -16.939  1.00 92.59           O  
ATOM    995  OE2 GLU A 125       3.594   0.401 -14.819  1.00 92.59           O  
ATOM    996  N   GLY A 126      -0.068   1.467 -17.382  1.00 89.53           N  
ATOM    997  CA  GLY A 126      -0.598   1.484 -18.736  1.00 89.53           C  
ATOM    998  C   GLY A 126       0.265   0.723 -19.724  1.00 89.53           C  
ATOM    999  O   GLY A 126      -0.135   0.512 -20.871  1.00 89.53           O  
ATOM   1000  N   ASP A 127       1.448   0.329 -19.254  1.00 89.97           N  
ATOM   1001  CA  ASP A 127       2.374  -0.386 -20.127  1.00 89.97           C  
ATOM   1002  C   ASP A 127       2.441  -1.867 -19.762  1.00 89.97           C  
ATOM   1003  CB  ASP A 127       3.770   0.237 -20.055  1.00 89.97           C  
ATOM   1004  O   ASP A 127       3.201  -2.259 -18.873  1.00 89.97           O  
ATOM   1005  CG  ASP A 127       4.725  -0.326 -21.092  1.00 89.97           C  
ATOM   1006  OD1 ASP A 127       4.285  -1.095 -21.974  1.00 89.97           O  
ATOM   1007  OD2 ASP A 127       5.930  -0.001 -21.026  1.00 89.97           O  
ATOM   1008  N   LEU A 128       1.663  -2.647 -20.501  1.00 89.40           N  
ATOM   1009  CA  LEU A 128       1.628  -4.070 -20.183  1.00 89.40           C  
ATOM   1010  C   LEU A 128       2.436  -4.874 -21.196  1.00 89.40           C  
ATOM   1011  CB  LEU A 128       0.184  -4.577 -20.147  1.00 89.40           C  
ATOM   1012  O   LEU A 128       2.081  -6.009 -21.520  1.00 89.40           O  
ATOM   1013  CG  LEU A 128      -0.738  -3.924 -19.116  1.00 89.40           C  
ATOM   1014  CD1 LEU A 128      -2.133  -4.537 -19.189  1.00 89.40           C  
ATOM   1015  CD2 LEU A 128      -0.158  -4.066 -17.713  1.00 89.40           C  
ATOM   1016  N   ASN A 129       3.466  -4.223 -21.687  1.00 88.01           N  
ATOM   1017  CA  ASN A 129       4.384  -4.930 -22.574  1.00 88.01           C  
ATOM   1018  C   ASN A 129       5.058  -6.101 -21.866  1.00 88.01           C  
ATOM   1019  CB  ASN A 129       5.436  -3.969 -23.133  1.00 88.01           C  
ATOM   1020  O   ASN A 129       5.571  -5.948 -20.756  1.00 88.01           O  
ATOM   1021  CG  ASN A 129       6.298  -4.606 -24.205  1.00 88.01           C  
ATOM   1022  ND2 ASN A 129       6.818  -3.788 -25.112  1.00 88.01           N  
ATOM   1023  OD1 ASN A 129       6.494  -5.824 -24.218  1.00 88.01           O  
ATOM   1024  N   PRO A 130       5.025  -7.295 -22.478  1.00 89.40           N  
ATOM   1025  CA  PRO A 130       5.613  -8.483 -21.855  1.00 89.40           C  
ATOM   1026  C   PRO A 130       7.081  -8.288 -21.483  1.00 89.40           C  
ATOM   1027  CB  PRO A 130       5.460  -9.558 -22.933  1.00 89.40           C  
ATOM   1028  O   PRO A 130       7.575  -8.925 -20.549  1.00 89.40           O  
ATOM   1029  CG  PRO A 130       4.261  -9.142 -23.721  1.00 89.40           C  
ATOM   1030  CD  PRO A 130       4.230  -7.642 -23.786  1.00 89.40           C  
ATOM   1031  N   ALA A 131       7.790  -7.403 -22.160  1.00 90.38           N  
ATOM   1032  CA  ALA A 131       9.204  -7.168 -21.880  1.00 90.38           C  
ATOM   1033  C   ALA A 131       9.392  -6.505 -20.519  1.00 90.38           C  
ATOM   1034  CB  ALA A 131       9.828  -6.309 -22.978  1.00 90.38           C  
ATOM   1035  O   ALA A 131      10.505  -6.465 -19.989  1.00 90.38           O  
ATOM   1036  N   ASN A 132       8.316  -5.951 -19.961  1.00 93.14           N  
ATOM   1037  CA  ASN A 132       8.387  -5.264 -18.675  1.00 93.14           C  
ATOM   1038  C   ASN A 132       8.118  -6.217 -17.514  1.00 93.14           C  
ATOM   1039  CB  ASN A 132       7.404  -4.092 -18.639  1.00 93.14           C  
ATOM   1040  O   ASN A 132       8.106  -5.802 -16.354  1.00 93.14           O  
ATOM   1041  CG  ASN A 132       7.823  -2.950 -19.545  1.00 93.14           C  
ATOM   1042  ND2 ASN A 132       6.861  -2.127 -19.944  1.00 93.14           N  
ATOM   1043  OD1 ASN A 132       9.001  -2.810 -19.884  1.00 93.14           O  
ATOM   1044  N   PHE A 133       7.821  -7.422 -17.902  1.00 94.01           N  
ATOM   1045  CA  PHE A 133       7.479  -8.422 -16.897  1.00 94.01           C  
ATOM   1046  C   PHE A 133       8.437  -9.605 -16.963  1.00 94.01           C  
ATOM   1047  CB  PHE A 133       6.037  -8.903 -17.086  1.00 94.01           C  
ATOM   1048  O   PHE A 133       8.980  -9.913 -18.026  1.00 94.01           O  
ATOM   1049  CG  PHE A 133       5.016  -7.799 -17.035  1.00 94.01           C  
ATOM   1050  CD1 PHE A 133       4.421  -7.439 -15.832  1.00 94.01           C  
ATOM   1051  CD2 PHE A 133       4.652  -7.119 -18.190  1.00 94.01           C  
ATOM   1052  CE1 PHE A 133       3.476  -6.417 -15.782  1.00 94.01           C  
ATOM   1053  CE2 PHE A 133       3.709  -6.097 -18.148  1.00 94.01           C  
ATOM   1054  CZ  PHE A 133       3.121  -5.748 -16.943  1.00 94.01           C  
ATOM   1055  N   GLY A 134       8.725 -10.170 -15.793  1.00 93.52           N  
ATOM   1056  CA  GLY A 134       9.586 -11.339 -15.710  1.00 93.52           C  
ATOM   1057  C   GLY A 134       9.398 -12.128 -14.429  1.00 93.52           C  
ATOM   1058  O   GLY A 134       8.313 -12.124 -13.844  1.00 93.52           O  
ATOM   1059  N   VAL A 135      10.312 -13.024 -14.205  1.00 93.14           N  
ATOM   1060  CA  VAL A 135      10.313 -13.849 -13.001  1.00 93.14           C  
ATOM   1061  C   VAL A 135      11.639 -13.681 -12.261  1.00 93.14           C  
ATOM   1062  CB  VAL A 135      10.073 -15.338 -13.333  1.00 93.14           C  
ATOM   1063  O   VAL A 135      12.681 -13.466 -12.884  1.00 93.14           O  
ATOM   1064  CG1 VAL A 135       8.657 -15.551 -13.865  1.00 93.14           C  
ATOM   1065  CG2 VAL A 135      11.106 -15.833 -14.343  1.00 93.14           C  
ATOM   1066  N   ASN A 136      11.527 -13.594 -10.904  1.00 92.87           N  
ATOM   1067  CA  ASN A 136      12.744 -13.462 -10.111  1.00 92.87           C  
ATOM   1068  C   ASN A 136      13.280 -14.822  -9.674  1.00 92.87           C  
ATOM   1069  CB  ASN A 136      12.496 -12.572  -8.891  1.00 92.87           C  
ATOM   1070  O   ASN A 136      12.840 -15.858 -10.177  1.00 92.87           O  
ATOM   1071  CG  ASN A 136      11.533 -13.195  -7.900  1.00 92.87           C  
ATOM   1072  ND2 ASN A 136      10.970 -12.373  -7.022  1.00 92.87           N  
ATOM   1073  OD1 ASN A 136      11.298 -14.406  -7.922  1.00 92.87           O  
ATOM   1074  N   ASP A 137      14.326 -14.911  -8.838  1.00 92.07           N  
ATOM   1075  CA  ASP A 137      15.006 -16.135  -8.426  1.00 92.07           C  
ATOM   1076  C   ASP A 137      14.074 -17.037  -7.621  1.00 92.07           C  
ATOM   1077  CB  ASP A 137      16.255 -15.804  -7.606  1.00 92.07           C  
ATOM   1078  O   ASP A 137      14.302 -18.245  -7.523  1.00 92.07           O  
ATOM   1079  CG  ASP A 137      17.396 -15.269  -8.453  1.00 92.07           C  
ATOM   1080  OD1 ASP A 137      17.368 -15.437  -9.691  1.00 92.07           O  
ATOM   1081  OD2 ASP A 137      18.333 -14.675  -7.877  1.00 92.07           O  
ATOM   1082  N   ASN A 138      13.016 -16.381  -7.179  1.00 92.08           N  
ATOM   1083  CA  ASN A 138      12.043 -17.150  -6.411  1.00 92.08           C  
ATOM   1084  C   ASN A 138      10.875 -17.604  -7.281  1.00 92.08           C  
ATOM   1085  CB  ASN A 138      11.533 -16.334  -5.221  1.00 92.08           C  
ATOM   1086  O   ASN A 138       9.841 -18.034  -6.765  1.00 92.08           O  
ATOM   1087  CG  ASN A 138      12.629 -16.005  -4.226  1.00 92.08           C  
ATOM   1088  ND2 ASN A 138      12.531 -14.838  -3.600  1.00 92.08           N  
ATOM   1089  OD1 ASN A 138      13.557 -16.792  -4.023  1.00 92.08           O  
ATOM   1090  N   ASN A 139      10.957 -17.413  -8.559  1.00 91.57           N  
ATOM   1091  CA  ASN A 139       9.934 -17.770  -9.538  1.00 91.57           C  
ATOM   1092  C   ASN A 139       8.656 -16.961  -9.333  1.00 91.57           C  
ATOM   1093  CB  ASN A 139       9.631 -19.268  -9.475  1.00 91.57           C  
ATOM   1094  O   ASN A 139       7.553 -17.487  -9.488  1.00 91.57           O  
ATOM   1095  CG  ASN A 139      10.705 -20.110 -10.135  1.00 91.57           C  
ATOM   1096  ND2 ASN A 139      10.804 -21.370  -9.728  1.00 91.57           N  
ATOM   1097  OD1 ASN A 139      11.440 -19.632 -11.002  1.00 91.57           O  
ATOM   1098  N   GLU A 140       8.851 -15.823  -8.738  1.00 93.29           N  
ATOM   1099  CA  GLU A 140       7.737 -14.890  -8.592  1.00 93.29           C  
ATOM   1100  C   GLU A 140       7.713 -13.877  -9.733  1.00 93.29           C  
ATOM   1101  CB  GLU A 140       7.816 -14.165  -7.246  1.00 93.29           C  
ATOM   1102  O   GLU A 140       8.759 -13.533 -10.288  1.00 93.29           O  
ATOM   1103  CG  GLU A 140       7.769 -15.095  -6.043  1.00 93.29           C  
ATOM   1104  CD  GLU A 140       8.024 -14.383  -4.724  1.00 93.29           C  
ATOM   1105  OE1 GLU A 140       7.468 -14.809  -3.686  1.00 93.29           O  
ATOM   1106  OE2 GLU A 140       8.787 -13.391  -4.728  1.00 93.29           O  
ATOM   1107  N   THR A 141       6.495 -13.443 -10.062  1.00 94.51           N  
ATOM   1108  CA  THR A 141       6.375 -12.424 -11.099  1.00 94.51           C  
ATOM   1109  C   THR A 141       7.014 -11.114 -10.647  1.00 94.51           C  
ATOM   1110  CB  THR A 141       4.902 -12.178 -11.473  1.00 94.51           C  
ATOM   1111  O   THR A 141       6.936 -10.753  -9.471  1.00 94.51           O  
ATOM   1112  CG2 THR A 141       4.260 -13.440 -12.039  1.00 94.51           C  
ATOM   1113  OG1 THR A 141       4.180 -11.772 -10.303  1.00 94.51           O  
ATOM   1114  N   ALA A 142       7.794 -10.493 -11.491  1.00 95.46           N  
ATOM   1115  CA  ALA A 142       8.479  -9.230 -11.229  1.00 95.46           C  
ATOM   1116  C   ALA A 142       8.191  -8.211 -12.329  1.00 95.46           C  
ATOM   1117  CB  ALA A 142       9.983  -9.457 -11.099  1.00 95.46           C  
ATOM   1118  O   ALA A 142       7.809  -8.581 -13.441  1.00 95.46           O  
ATOM   1119  N   HIS A 143       8.242  -6.937 -11.973  1.00 95.41           N  
ATOM   1120  CA  HIS A 143       7.893  -5.854 -12.884  1.00 95.41           C  
ATOM   1121  C   HIS A 143       8.997  -4.803 -12.940  1.00 95.41           C  
ATOM   1122  CB  HIS A 143       6.572  -5.205 -12.464  1.00 95.41           C  
ATOM   1123  O   HIS A 143       9.583  -4.457 -11.912  1.00 95.41           O  
ATOM   1124  CG  HIS A 143       6.047  -4.217 -13.456  1.00 95.41           C  
ATOM   1125  CD2 HIS A 143       5.841  -2.882 -13.358  1.00 95.41           C  
ATOM   1126  ND1 HIS A 143       5.662  -4.574 -14.730  1.00 95.41           N  
ATOM   1127  CE1 HIS A 143       5.242  -3.498 -15.375  1.00 95.41           C  
ATOM   1128  NE2 HIS A 143       5.340  -2.458 -14.564  1.00 95.41           N  
ATOM   1129  N   ILE A 144       9.283  -4.357 -14.148  1.00 95.02           N  
ATOM   1130  CA  ILE A 144      10.257  -3.288 -14.342  1.00 95.02           C  
ATOM   1131  C   ILE A 144       9.662  -2.204 -15.238  1.00 95.02           C  
ATOM   1132  CB  ILE A 144      11.572  -3.826 -14.951  1.00 95.02           C  
ATOM   1133  O   ILE A 144       8.517  -2.316 -15.682  1.00 95.02           O  
ATOM   1134  CG1 ILE A 144      11.316  -4.407 -16.346  1.00 95.02           C  
ATOM   1135  CG2 ILE A 144      12.205  -4.872 -14.029  1.00 95.02           C  
ATOM   1136  CD1 ILE A 144      12.582  -4.804 -17.093  1.00 95.02           C  
ATOM   1137  N   ASP A 145      10.302  -1.131 -15.365  1.00 93.74           N  
ATOM   1138  CA  ASP A 145       9.900  -0.023 -16.226  1.00 93.74           C  
ATOM   1139  C   ASP A 145       8.527   0.513 -15.827  1.00 93.74           C  
ATOM   1140  CB  ASP A 145       9.888  -0.460 -17.693  1.00 93.74           C  
ATOM   1141  O   ASP A 145       7.499  -0.023 -16.248  1.00 93.74           O  
ATOM   1142  CG  ASP A 145       9.706   0.699 -18.656  1.00 93.74           C  
ATOM   1143  OD1 ASP A 145       9.548   1.852 -18.200  1.00 93.74           O  
ATOM   1144  OD2 ASP A 145       9.718   0.458 -19.882  1.00 93.74           O  
ATOM   1145  N   PHE A 146       8.500   1.696 -15.164  1.00 95.12           N  
ATOM   1146  CA  PHE A 146       7.276   2.191 -14.546  1.00 95.12           C  
ATOM   1147  C   PHE A 146       6.864   3.526 -15.155  1.00 95.12           C  
ATOM   1148  CB  PHE A 146       7.458   2.338 -13.032  1.00 95.12           C  
ATOM   1149  O   PHE A 146       6.231   4.348 -14.489  1.00 95.12           O  
ATOM   1150  CG  PHE A 146       7.968   1.093 -12.358  1.00 95.12           C  
ATOM   1151  CD1 PHE A 146       7.111   0.035 -12.080  1.00 95.12           C  
ATOM   1152  CD2 PHE A 146       9.306   0.980 -12.003  1.00 95.12           C  
ATOM   1153  CE1 PHE A 146       7.581  -1.119 -11.457  1.00 95.12           C  
ATOM   1154  CE2 PHE A 146       9.783  -0.169 -11.379  1.00 95.12           C  
ATOM   1155  CZ  PHE A 146       8.918  -1.217 -11.106  1.00 95.12           C  
ATOM   1156  N   ASP A 147       7.289   3.861 -16.364  1.00 92.12           N  
ATOM   1157  CA  ASP A 147       7.097   5.188 -16.942  1.00 92.12           C  
ATOM   1158  C   ASP A 147       5.628   5.433 -17.278  1.00 92.12           C  
ATOM   1159  CB  ASP A 147       7.959   5.357 -18.195  1.00 92.12           C  
ATOM   1160  O   ASP A 147       5.194   6.582 -17.387  1.00 92.12           O  
ATOM   1161  CG  ASP A 147       7.673   4.310 -19.257  1.00 92.12           C  
ATOM   1162  OD1 ASP A 147       7.081   3.258 -18.933  1.00 92.12           O  
ATOM   1163  OD2 ASP A 147       8.047   4.538 -20.428  1.00 92.12           O  
ATOM   1164  N   LEU A 148       4.870   4.275 -17.401  1.00 91.87           N  
ATOM   1165  CA  LEU A 148       3.460   4.457 -17.725  1.00 91.87           C  
ATOM   1166  C   LEU A 148       2.579   4.121 -16.527  1.00 91.87           C  
ATOM   1167  CB  LEU A 148       3.068   3.586 -18.922  1.00 91.87           C  
ATOM   1168  O   LEU A 148       1.424   3.720 -16.693  1.00 91.87           O  
ATOM   1169  CG  LEU A 148       3.692   3.962 -20.267  1.00 91.87           C  
ATOM   1170  CD1 LEU A 148       3.164   3.049 -21.369  1.00 91.87           C  
ATOM   1171  CD2 LEU A 148       3.411   5.424 -20.596  1.00 91.87           C  
ATOM   1172  N   SER A 149       3.143   4.079 -15.327  1.00 94.42           N  
ATOM   1173  CA  SER A 149       2.384   3.933 -14.089  1.00 94.42           C  
ATOM   1174  C   SER A 149       1.793   5.265 -13.642  1.00 94.42           C  
ATOM   1175  CB  SER A 149       3.270   3.362 -12.981  1.00 94.42           C  
ATOM   1176  O   SER A 149       2.241   6.327 -14.079  1.00 94.42           O  
ATOM   1177  OG  SER A 149       3.735   2.068 -13.325  1.00 94.42           O  
ATOM   1178  N   LEU A 150       0.673   5.197 -12.917  1.00 94.29           N  
ATOM   1179  CA  LEU A 150       0.016   6.388 -12.390  1.00 94.29           C  
ATOM   1180  C   LEU A 150      -0.477   7.283 -13.522  1.00 94.29           C  
ATOM   1181  CB  LEU A 150       0.970   7.170 -11.483  1.00 94.29           C  
ATOM   1182  O   LEU A 150      -0.343   8.507 -13.454  1.00 94.29           O  
ATOM   1183  CG  LEU A 150       1.573   6.399 -10.308  1.00 94.29           C  
ATOM   1184  CD1 LEU A 150       2.557   7.281  -9.545  1.00 94.29           C  
ATOM   1185  CD2 LEU A 150       0.474   5.890  -9.382  1.00 94.29           C  
ATOM   1186  N   GLN A 151      -0.871   6.757 -14.588  1.00 91.24           N  
ATOM   1187  CA  GLN A 151      -1.265   7.461 -15.804  1.00 91.24           C  
ATOM   1188  C   GLN A 151      -2.407   8.436 -15.530  1.00 91.24           C  
ATOM   1189  CB  GLN A 151      -1.673   6.467 -16.892  1.00 91.24           C  
ATOM   1190  O   GLN A 151      -2.403   9.561 -16.033  1.00 91.24           O  
ATOM   1191  CG  GLN A 151      -0.506   5.687 -17.482  1.00 91.24           C  
ATOM   1192  CD  GLN A 151       0.382   6.540 -18.369  1.00 91.24           C  
ATOM   1193  NE2 GLN A 151       1.675   6.234 -18.384  1.00 91.24           N  
ATOM   1194  OE1 GLN A 151      -0.091   7.465 -19.036  1.00 91.24           O  
ATOM   1195  N   ARG A 152      -3.280   8.020 -14.692  1.00 90.23           N  
ATOM   1196  CA  ARG A 152      -4.411   8.899 -14.411  1.00 90.23           C  
ATOM   1197  C   ARG A 152      -3.962  10.143 -13.652  1.00 90.23           C  
ATOM   1198  CB  ARG A 152      -5.484   8.157 -13.612  1.00 90.23           C  
ATOM   1199  O   ARG A 152      -4.466  11.241 -13.896  1.00 90.23           O  
ATOM   1200  CG  ARG A 152      -6.300   7.176 -14.439  1.00 90.23           C  
ATOM   1201  CD  ARG A 152      -7.317   6.430 -13.587  1.00 90.23           C  
ATOM   1202  NE  ARG A 152      -8.381   7.315 -13.119  1.00 90.23           N  
ATOM   1203  NH1 ARG A 152      -9.380   5.736 -11.761  1.00 90.23           N  
ATOM   1204  NH2 ARG A 152     -10.255   7.850 -11.905  1.00 90.23           N  
ATOM   1205  CZ  ARG A 152      -9.336   6.965 -12.263  1.00 90.23           C  
ATOM   1206  N   LEU A 153      -3.195   9.778 -12.703  1.00 92.80           N  
ATOM   1207  CA  LEU A 153      -2.640  10.924 -11.991  1.00 92.80           C  
ATOM   1208  C   LEU A 153      -1.899  11.852 -12.948  1.00 92.80           C  
ATOM   1209  CB  LEU A 153      -1.695  10.458 -10.880  1.00 92.80           C  
ATOM   1210  O   LEU A 153      -2.085  13.070 -12.906  1.00 92.80           O  
ATOM   1211  CG  LEU A 153      -0.938  11.555 -10.130  1.00 92.80           C  
ATOM   1212  CD1 LEU A 153      -1.918  12.508  -9.454  1.00 92.80           C  
ATOM   1213  CD2 LEU A 153       0.014  10.944  -9.107  1.00 92.80           C  
ATOM   1214  N   LYS A 154      -1.112  11.296 -13.855  1.00 90.71           N  
ATOM   1215  CA  LYS A 154      -0.376  12.086 -14.837  1.00 90.71           C  
ATOM   1216  C   LYS A 154      -1.327  12.882 -15.726  1.00 90.71           C  
ATOM   1217  CB  LYS A 154       0.512  11.183 -15.695  1.00 90.71           C  
ATOM   1218  O   LYS A 154      -1.083  14.057 -16.010  1.00 90.71           O  
ATOM   1219  CG  LYS A 154       1.710  10.608 -14.954  1.00 90.71           C  
ATOM   1220  CD  LYS A 154       2.542   9.703 -15.854  1.00 90.71           C  
ATOM   1221  CE  LYS A 154       3.690   9.057 -15.090  1.00 90.71           C  
ATOM   1222  NZ  LYS A 154       4.465   8.113 -15.950  1.00 90.71           N  
ATOM   1223  N   ALA A 155      -2.385  12.198 -16.105  1.00 89.10           N  
ATOM   1224  CA  ALA A 155      -3.392  12.851 -16.937  1.00 89.10           C  
ATOM   1225  C   ALA A 155      -4.015  14.041 -16.212  1.00 89.10           C  
ATOM   1226  CB  ALA A 155      -4.474  11.854 -17.344  1.00 89.10           C  
ATOM   1227  O   ALA A 155      -4.192  15.111 -16.799  1.00 89.10           O  
ATOM   1228  N   LYS A 156      -4.330  13.826 -14.903  1.00 89.83           N  
ATOM   1229  CA  LYS A 156      -4.951  14.868 -14.090  1.00 89.83           C  
ATOM   1230  C   LYS A 156      -4.004  16.048 -13.891  1.00 89.83           C  
ATOM   1231  CB  LYS A 156      -5.380  14.306 -12.734  1.00 89.83           C  
ATOM   1232  O   LYS A 156      -4.423  17.205 -13.965  1.00 89.83           O  
ATOM   1233  CG  LYS A 156      -6.201  15.274 -11.894  1.00 89.83           C  
ATOM   1234  CD  LYS A 156      -6.708  14.616 -10.618  1.00 89.83           C  
ATOM   1235  CE  LYS A 156      -7.468  15.604  -9.742  1.00 89.83           C  
ATOM   1236  NZ  LYS A 156      -7.980  14.960  -8.496  1.00 89.83           N  
ATOM   1237  N   MET A 157      -2.804  15.748 -13.765  1.00 88.20           N  
ATOM   1238  CA  MET A 157      -1.839  16.784 -13.412  1.00 88.20           C  
ATOM   1239  C   MET A 157      -1.356  17.525 -14.655  1.00 88.20           C  
ATOM   1240  CB  MET A 157      -0.647  16.180 -12.668  1.00 88.20           C  
ATOM   1241  O   MET A 157      -1.196  18.746 -14.633  1.00 88.20           O  
ATOM   1242  CG  MET A 157      -0.978  15.709 -11.261  1.00 88.20           C  
ATOM   1243  SD  MET A 157       0.510  15.164 -10.335  1.00 88.20           S  
ATOM   1244  CE  MET A 157       1.289  16.769 -10.007  1.00 88.20           C  
ATOM   1245  N   TYR A 158      -1.300  16.781 -15.747  1.00 83.50           N  
ATOM   1246  CA  TYR A 158      -0.606  17.397 -16.872  1.00 83.50           C  
ATOM   1247  C   TYR A 158      -1.533  17.543 -18.073  1.00 83.50           C  
ATOM   1248  CB  TYR A 158       0.625  16.573 -17.261  1.00 83.50           C  
ATOM   1249  O   TYR A 158      -1.156  18.130 -19.089  1.00 83.50           O  
ATOM   1250  CG  TYR A 158       1.581  16.332 -16.117  1.00 83.50           C  
ATOM   1251  CD1 TYR A 158       2.193  17.397 -15.460  1.00 83.50           C  
ATOM   1252  CD2 TYR A 158       1.874  15.041 -15.693  1.00 83.50           C  
ATOM   1253  CE1 TYR A 158       3.076  17.181 -14.407  1.00 83.50           C  
ATOM   1254  CE2 TYR A 158       2.755  14.813 -14.641  1.00 83.50           C  
ATOM   1255  OH  TYR A 158       4.223  15.667 -12.963  1.00 83.50           O  
ATOM   1256  CZ  TYR A 158       3.350  15.887 -14.005  1.00 83.50           C  
ATOM   1257  N   GLY A 159      -2.856  17.242 -17.879  1.00 78.96           N  
ATOM   1258  CA  GLY A 159      -3.838  17.468 -18.929  1.00 78.96           C  
ATOM   1259  C   GLY A 159      -3.576  16.647 -20.177  1.00 78.96           C  
ATOM   1260  O   GLY A 159      -4.164  16.903 -21.230  1.00 78.96           O  
ATOM   1261  N   ALA A 160      -2.609  15.780 -20.272  1.00 61.27           N  
ATOM   1262  CA  ALA A 160      -2.345  14.992 -21.474  1.00 61.27           C  
ATOM   1263  C   ALA A 160      -2.193  13.512 -21.136  1.00 61.27           C  
ATOM   1264  CB  ALA A 160      -1.094  15.505 -22.182  1.00 61.27           C  
ATOM   1265  O   ALA A 160      -1.591  13.159 -20.119  1.00 61.27           O  
ATOM   1266  N   THR A 161      -3.201  12.644 -21.498  1.00 58.75           N  
ATOM   1267  CA  THR A 161      -2.919  11.214 -21.443  1.00 58.75           C  
ATOM   1268  C   THR A 161      -1.722  10.864 -22.322  1.00 58.75           C  
ATOM   1269  CB  THR A 161      -4.141  10.386 -21.881  1.00 58.75           C  
ATOM   1270  O   THR A 161      -1.562  11.419 -23.411  1.00 58.75           O  
ATOM   1271  CG2 THR A 161      -5.174  10.296 -20.763  1.00 58.75           C  
ATOM   1272  OG1 THR A 161      -4.744  11.004 -23.025  1.00 58.75           O  
ATOM   1273  N   ILE A 162      -0.494  10.931 -21.815  1.00 57.51           N  
ATOM   1274  CA  ILE A 162       0.596  10.420 -22.639  1.00 57.51           C  
ATOM   1275  C   ILE A 162       0.065   9.350 -23.590  1.00 57.51           C  
ATOM   1276  CB  ILE A 162       1.740   9.847 -21.772  1.00 57.51           C  
ATOM   1277  O   ILE A 162      -0.687   8.463 -23.180  1.00 57.51           O  
ATOM   1278  CG1 ILE A 162       2.259  10.913 -20.800  1.00 57.51           C  
ATOM   1279  CG2 ILE A 162       2.871   9.313 -22.655  1.00 57.51           C  
ATOM   1280  CD1 ILE A 162       3.288  10.396 -19.806  1.00 57.51           C  
ATOM   1281  N   GLY A 163      -0.703   9.720 -24.690  1.00 53.78           N  
ATOM   1282  CA  GLY A 163      -1.048   8.938 -25.866  1.00 53.78           C  
ATOM   1283  C   GLY A 163      -0.897   7.443 -25.655  1.00 53.78           C  
ATOM   1284  O   GLY A 163      -0.602   6.704 -26.596  1.00 53.78           O  
ATOM   1285  N   SER A 164      -0.925   6.889 -24.414  1.00 53.43           N  
ATOM   1286  CA  SER A 164      -0.968   5.440 -24.585  1.00 53.43           C  
ATOM   1287  C   SER A 164      -2.371   4.967 -24.949  1.00 53.43           C  
ATOM   1288  CB  SER A 164      -0.497   4.736 -23.312  1.00 53.43           C  
ATOM   1289  O   SER A 164      -3.358   5.444 -24.384  1.00 53.43           O  
ATOM   1290  OG  SER A 164      -1.403   4.964 -22.247  1.00 53.43           O  
ATOM   1291  N   ILE A 165      -2.839   5.100 -26.197  1.00 48.33           N  
ATOM   1292  CA  ILE A 165      -3.878   4.500 -27.028  1.00 48.33           C  
ATOM   1293  C   ILE A 165      -4.235   3.117 -26.488  1.00 48.33           C  
ATOM   1294  CB  ILE A 165      -3.434   4.401 -28.504  1.00 48.33           C  
ATOM   1295  O   ILE A 165      -5.248   2.534 -26.880  1.00 48.33           O  
ATOM   1296  CG1 ILE A 165      -3.007   5.778 -29.027  1.00 48.33           C  
ATOM   1297  CG2 ILE A 165      -4.553   3.811 -29.366  1.00 48.33           C  
ATOM   1298  CD1 ILE A 165      -2.384   5.747 -30.416  1.00 48.33           C  
ATOM   1299  N   HIS A 166      -3.658   2.663 -25.277  1.00 54.51           N  
ATOM   1300  CA  HIS A 166      -4.111   1.299 -25.027  1.00 54.51           C  
ATOM   1301  C   HIS A 166      -5.252   1.274 -24.015  1.00 54.51           C  
ATOM   1302  CB  HIS A 166      -2.952   0.431 -24.534  1.00 54.51           C  
ATOM   1303  O   HIS A 166      -5.131   1.836 -22.924  1.00 54.51           O  
ATOM   1304  CG  HIS A 166      -1.999   0.032 -25.615  1.00 54.51           C  
ATOM   1305  CD2 HIS A 166      -1.905  -1.107 -26.342  1.00 54.51           C  
ATOM   1306  ND1 HIS A 166      -0.986   0.856 -26.055  1.00 54.51           N  
ATOM   1307  CE1 HIS A 166      -0.309   0.240 -27.010  1.00 54.51           C  
ATOM   1308  NE2 HIS A 166      -0.846  -0.953 -27.203  1.00 54.51           N  
ATOM   1309  N   GLY A 167      -6.470   1.882 -24.303  1.00 52.99           N  
ATOM   1310  CA  GLY A 167      -7.783   1.440 -23.861  1.00 52.99           C  
ATOM   1311  C   GLY A 167      -8.169   1.986 -22.500  1.00 52.99           C  
ATOM   1312  O   GLY A 167      -7.306   2.402 -21.724  1.00 52.99           O  
ATOM   1313  N   SER A 168      -9.036   3.021 -22.404  1.00 53.33           N  
ATOM   1314  CA  SER A 168      -9.899   3.621 -21.392  1.00 53.33           C  
ATOM   1315  C   SER A 168      -9.572   3.089 -20.000  1.00 53.33           C  
ATOM   1316  CB  SER A 168     -11.370   3.354 -21.715  1.00 53.33           C  
ATOM   1317  O   SER A 168      -9.613   1.879 -19.767  1.00 53.33           O  
ATOM   1318  OG  SER A 168     -11.668   1.974 -21.599  1.00 53.33           O  
ATOM   1319  N   MET A 169      -8.409   3.322 -19.377  1.00 50.69           N  
ATOM   1320  CA  MET A 169      -7.948   2.916 -18.052  1.00 50.69           C  
ATOM   1321  C   MET A 169      -8.918   3.382 -16.972  1.00 50.69           C  
ATOM   1322  CB  MET A 169      -6.550   3.472 -17.775  1.00 50.69           C  
ATOM   1323  O   MET A 169      -9.005   4.576 -16.683  1.00 50.69           O  
ATOM   1324  CG  MET A 169      -5.448   2.781 -18.562  1.00 50.69           C  
ATOM   1325  SD  MET A 169      -3.792   3.018 -17.809  1.00 50.69           S  
ATOM   1326  CE  MET A 169      -3.215   4.458 -18.751  1.00 50.69           C  
ATOM   1327  N   ASN A 170     -10.181   3.014 -16.928  1.00 50.24           N  
ATOM   1328  CA  ASN A 170     -11.085   3.221 -15.801  1.00 50.24           C  
ATOM   1329  C   ASN A 170     -10.514   2.639 -14.511  1.00 50.24           C  
ATOM   1330  CB  ASN A 170     -12.458   2.613 -16.096  1.00 50.24           C  
ATOM   1331  O   ASN A 170      -9.555   1.865 -14.545  1.00 50.24           O  
ATOM   1332  CG  ASN A 170     -13.242   3.409 -17.120  1.00 50.24           C  
ATOM   1333  ND2 ASN A 170     -14.143   2.740 -17.829  1.00 50.24           N  
ATOM   1334  OD1 ASN A 170     -13.038   4.617 -17.274  1.00 50.24           O  
ATOM   1335  N   THR A 171     -10.452   3.401 -13.279  1.00 57.18           N  
ATOM   1336  CA  THR A 171     -10.470   2.955 -11.890  1.00 57.18           C  
ATOM   1337  C   THR A 171     -10.334   1.437 -11.808  1.00 57.18           C  
ATOM   1338  CB  THR A 171     -11.762   3.396 -11.178  1.00 57.18           C  
ATOM   1339  O   THR A 171     -10.288   0.757 -12.835  1.00 57.18           O  
ATOM   1340  CG2 THR A 171     -11.779   4.905 -10.953  1.00 57.18           C  
ATOM   1341  OG1 THR A 171     -12.892   3.032 -11.981  1.00 57.18           O  
ATOM   1342  N   ILE A 172      -9.505   0.929 -10.751  1.00 57.56           N  
ATOM   1343  CA  ILE A 172      -9.523  -0.528 -10.691  1.00 57.56           C  
ATOM   1344  C   ILE A 172     -10.588  -1.071 -11.640  1.00 57.56           C  
ATOM   1345  CB  ILE A 172      -9.780  -1.031  -9.253  1.00 57.56           C  
ATOM   1346  O   ILE A 172     -11.773  -0.763 -11.495  1.00 57.56           O  
ATOM   1347  CG1 ILE A 172      -8.712  -0.485  -8.297  1.00 57.56           C  
ATOM   1348  CG2 ILE A 172      -9.818  -2.561  -9.214  1.00 57.56           C  
ATOM   1349  CD1 ILE A 172      -8.969  -0.808  -6.832  1.00 57.56           C  
ATOM   1350  N   PRO A 173     -10.158  -1.514 -12.756  1.00 56.54           N  
ATOM   1351  CA  PRO A 173     -11.288  -1.915 -13.598  1.00 56.54           C  
ATOM   1352  C   PRO A 173     -12.407  -2.586 -12.805  1.00 56.54           C  
ATOM   1353  CB  PRO A 173     -10.657  -2.895 -14.590  1.00 56.54           C  
ATOM   1354  O   PRO A 173     -12.143  -3.469 -11.985  1.00 56.54           O  
ATOM   1355  CG  PRO A 173      -9.187  -2.649 -14.488  1.00 56.54           C  
ATOM   1356  CD  PRO A 173      -8.891  -2.079 -13.130  1.00 56.54           C  
ATOM   1357  N   SER A 174     -13.340  -1.785 -12.323  1.00 68.85           N  
ATOM   1358  CA  SER A 174     -14.532  -2.464 -11.826  1.00 68.85           C  
ATOM   1359  C   SER A 174     -14.554  -3.927 -12.254  1.00 68.85           C  
ATOM   1360  CB  SER A 174     -15.796  -1.760 -12.321  1.00 68.85           C  
ATOM   1361  O   SER A 174     -14.996  -4.794 -11.497  1.00 68.85           O  
ATOM   1362  OG  SER A 174     -15.825  -1.718 -13.738  1.00 68.85           O  
ATOM   1363  N   ASP A 175     -13.820  -4.140 -13.326  1.00 72.77           N  
ATOM   1364  CA  ASP A 175     -13.811  -5.505 -13.843  1.00 72.77           C  
ATOM   1365  C   ASP A 175     -12.897  -6.402 -13.010  1.00 72.77           C  
ATOM   1366  CB  ASP A 175     -13.371  -5.521 -15.308  1.00 72.77           C  
ATOM   1367  O   ASP A 175     -13.215  -7.568 -12.770  1.00 72.77           O  
ATOM   1368  CG  ASP A 175     -14.393  -4.896 -16.241  1.00 72.77           C  
ATOM   1369  OD1 ASP A 175     -15.581  -4.794 -15.865  1.00 72.77           O  
ATOM   1370  OD2 ASP A 175     -14.008  -4.504 -17.364  1.00 72.77           O  
ATOM   1371  N   LEU A 176     -11.757  -5.720 -12.620  1.00 79.08           N  
ATOM   1372  CA  LEU A 176     -10.851  -6.515 -11.799  1.00 79.08           C  
ATOM   1373  C   LEU A 176     -11.481  -6.834 -10.447  1.00 79.08           C  
ATOM   1374  CB  LEU A 176      -9.525  -5.778 -11.596  1.00 79.08           C  
ATOM   1375  O   LEU A 176     -11.415  -7.974  -9.980  1.00 79.08           O  
ATOM   1376  CG  LEU A 176      -8.447  -6.527 -10.811  1.00 79.08           C  
ATOM   1377  CD1 LEU A 176      -8.021  -7.784 -11.561  1.00 79.08           C  
ATOM   1378  CD2 LEU A 176      -7.248  -5.621 -10.552  1.00 79.08           C  
ATOM   1379  N   LEU A 177     -12.049  -5.802  -9.876  1.00 79.07           N  
ATOM   1380  CA  LEU A 177     -12.739  -6.036  -8.612  1.00 79.07           C  
ATOM   1381  C   LEU A 177     -13.848  -7.069  -8.782  1.00 79.07           C  
ATOM   1382  CB  LEU A 177     -13.322  -4.729  -8.070  1.00 79.07           C  
ATOM   1383  O   LEU A 177     -14.000  -7.966  -7.949  1.00 79.07           O  
ATOM   1384  CG  LEU A 177     -13.866  -4.770  -6.641  1.00 79.07           C  
ATOM   1385  CD1 LEU A 177     -12.743  -5.071  -5.654  1.00 79.07           C  
ATOM   1386  CD2 LEU A 177     -14.553  -3.455  -6.291  1.00 79.07           C  
ATOM   1387  N   ALA A 178     -14.567  -6.969  -9.862  1.00 81.67           N  
ATOM   1388  CA  ALA A 178     -15.650  -7.904 -10.157  1.00 81.67           C  
ATOM   1389  C   ALA A 178     -15.115  -9.321 -10.341  1.00 81.67           C  
ATOM   1390  CB  ALA A 178     -16.411  -7.459 -11.404  1.00 81.67           C  
ATOM   1391  O   ALA A 178     -15.748 -10.290  -9.913  1.00 81.67           O  
ATOM   1392  N   ALA A 179     -13.877  -9.362 -10.842  1.00 81.93           N  
ATOM   1393  CA  ALA A 179     -13.275 -10.671 -11.080  1.00 81.93           C  
ATOM   1394  C   ALA A 179     -12.738 -11.271  -9.784  1.00 81.93           C  
ATOM   1395  CB  ALA A 179     -12.158 -10.562 -12.115  1.00 81.93           C  
ATOM   1396  O   ALA A 179     -12.745 -12.492  -9.608  1.00 81.93           O  
ATOM   1397  N   LEU A 180     -12.343 -10.375  -8.878  1.00 83.63           N  
ATOM   1398  CA  LEU A 180     -11.712 -10.845  -7.650  1.00 83.63           C  
ATOM   1399  C   LEU A 180     -12.759 -11.150  -6.583  1.00 83.63           C  
ATOM   1400  CB  LEU A 180     -10.719  -9.805  -7.124  1.00 83.63           C  
ATOM   1401  O   LEU A 180     -12.524 -11.970  -5.693  1.00 83.63           O  
ATOM   1402  CG  LEU A 180      -9.435  -9.623  -7.936  1.00 83.63           C  
ATOM   1403  CD1 LEU A 180      -8.593  -8.496  -7.349  1.00 83.63           C  
ATOM   1404  CD2 LEU A 180      -8.641 -10.924  -7.979  1.00 83.63           C  
ATOM   1405  N   LEU A 181     -13.930 -10.544  -6.720  1.00 85.18           N  
ATOM   1406  CA  LEU A 181     -14.936 -10.618  -5.665  1.00 85.18           C  
ATOM   1407  C   LEU A 181     -15.402 -12.055  -5.458  1.00 85.18           C  
ATOM   1408  CB  LEU A 181     -16.132  -9.724  -6.002  1.00 85.18           C  
ATOM   1409  O   LEU A 181     -15.479 -12.530  -4.323  1.00 85.18           O  
ATOM   1410  CG  LEU A 181     -16.889  -9.129  -4.814  1.00 85.18           C  
ATOM   1411  CD1 LEU A 181     -16.003  -8.140  -4.063  1.00 85.18           C  
ATOM   1412  CD2 LEU A 181     -18.174  -8.454  -5.282  1.00 85.18           C  
ATOM   1413  N   PRO A 182     -15.611 -12.792  -6.522  1.00 84.11           N  
ATOM   1414  CA  PRO A 182     -16.049 -14.173  -6.301  1.00 84.11           C  
ATOM   1415  C   PRO A 182     -15.005 -15.013  -5.569  1.00 84.11           C  
ATOM   1416  CB  PRO A 182     -16.279 -14.702  -7.719  1.00 84.11           C  
ATOM   1417  O   PRO A 182     -15.358 -15.883  -4.768  1.00 84.11           O  
ATOM   1418  CG  PRO A 182     -16.582 -13.487  -8.535  1.00 84.11           C  
ATOM   1419  CD  PRO A 182     -15.778 -12.338  -7.997  1.00 84.11           C  
ATOM   1420  N   ILE A 183     -13.741 -14.676  -5.855  1.00 84.05           N  
ATOM   1421  CA  ILE A 183     -12.658 -15.396  -5.194  1.00 84.05           C  
ATOM   1422  C   ILE A 183     -12.599 -15.001  -3.720  1.00 84.05           C  
ATOM   1423  CB  ILE A 183     -11.299 -15.124  -5.877  1.00 84.05           C  
ATOM   1424  O   ILE A 183     -12.403 -15.852  -2.850  1.00 84.05           O  
ATOM   1425  CG1 ILE A 183     -11.317 -15.632  -7.323  1.00 84.05           C  
ATOM   1426  CG2 ILE A 183     -10.157 -15.768  -5.084  1.00 84.05           C  
ATOM   1427  CD1 ILE A 183     -10.113 -15.196  -8.148  1.00 84.05           C  
ATOM   1428  N   LEU A 184     -12.981 -13.749  -3.505  1.00 85.97           N  
ATOM   1429  CA  LEU A 184     -12.851 -13.201  -2.160  1.00 85.97           C  
ATOM   1430  C   LEU A 184     -14.074 -13.540  -1.314  1.00 85.97           C  
ATOM   1431  CB  LEU A 184     -12.659 -11.683  -2.215  1.00 85.97           C  
ATOM   1432  O   LEU A 184     -13.978 -13.641  -0.089  1.00 85.97           O  
ATOM   1433  CG  LEU A 184     -11.362 -11.186  -2.855  1.00 85.97           C  
ATOM   1434  CD1 LEU A 184     -11.357  -9.663  -2.931  1.00 85.97           C  
ATOM   1435  CD2 LEU A 184     -10.153 -11.691  -2.074  1.00 85.97           C  
ATOM   1436  N   GLU A 185     -15.243 -13.806  -1.912  1.00 87.04           N  
ATOM   1437  CA  GLU A 185     -16.494 -13.955  -1.176  1.00 87.04           C  
ATOM   1438  C   GLU A 185     -16.821 -15.426  -0.936  1.00 87.04           C  
ATOM   1439  CB  GLU A 185     -17.643 -13.276  -1.926  1.00 87.04           C  
ATOM   1440  O   GLU A 185     -17.626 -15.753  -0.061  1.00 87.04           O  
ATOM   1441  CG  GLU A 185     -17.602 -11.756  -1.869  1.00 87.04           C  
ATOM   1442  CD  GLU A 185     -18.784 -11.097  -2.563  1.00 87.04           C  
ATOM   1443  OE1 GLU A 185     -18.976  -9.871  -2.402  1.00 87.04           O  
ATOM   1444  OE2 GLU A 185     -19.524 -11.814  -3.274  1.00 87.04           O  
ATOM   1445  N   ARG A 186     -16.125 -16.320  -1.561  1.00 84.26           N  
ATOM   1446  CA  ARG A 186     -16.456 -17.733  -1.402  1.00 84.26           C  
ATOM   1447  C   ARG A 186     -15.809 -18.309  -0.147  1.00 84.26           C  
ATOM   1448  CB  ARG A 186     -16.016 -18.530  -2.631  1.00 84.26           C  
ATOM   1449  O   ARG A 186     -14.699 -17.919   0.220  1.00 84.26           O  
ATOM   1450  CG  ARG A 186     -16.869 -18.282  -3.865  1.00 84.26           C  
ATOM   1451  CD  ARG A 186     -16.472 -19.192  -5.019  1.00 84.26           C  
ATOM   1452  NE  ARG A 186     -17.301 -18.961  -6.198  1.00 84.26           N  
ATOM   1453  NH1 ARG A 186     -16.286 -20.589  -7.485  1.00 84.26           N  
ATOM   1454  NH2 ARG A 186     -17.999 -19.337  -8.353  1.00 84.26           N  
ATOM   1455  CZ  ARG A 186     -17.194 -19.629  -7.343  1.00 84.26           C  
ATOM   1456  N   ASP A 187     -16.593 -19.067   0.512  1.00 83.49           N  
ATOM   1457  CA  ASP A 187     -16.086 -19.763   1.691  1.00 83.49           C  
ATOM   1458  C   ASP A 187     -14.970 -20.736   1.317  1.00 83.49           C  
ATOM   1459  CB  ASP A 187     -17.218 -20.508   2.402  1.00 83.49           C  
ATOM   1460  O   ASP A 187     -14.975 -21.304   0.223  1.00 83.49           O  
ATOM   1461  CG  ASP A 187     -16.913 -20.795   3.862  1.00 83.49           C  
ATOM   1462  OD1 ASP A 187     -15.732 -21.012   4.207  1.00 83.49           O  
ATOM   1463  OD2 ASP A 187     -17.864 -20.806   4.674  1.00 83.49           O  
ATOM   1464  N   GLU A 188     -13.948 -20.723   2.184  1.00 80.59           N  
ATOM   1465  CA  GLU A 188     -12.813 -21.612   1.951  1.00 80.59           C  
ATOM   1466  C   GLU A 188     -13.276 -23.042   1.691  1.00 80.59           C  
ATOM   1467  CB  GLU A 188     -11.851 -21.579   3.142  1.00 80.59           C  
ATOM   1468  O   GLU A 188     -12.703 -23.743   0.855  1.00 80.59           O  
ATOM   1469  CG  GLU A 188     -10.509 -22.240   2.867  1.00 80.59           C  
ATOM   1470  CD  GLU A 188      -9.492 -22.019   3.975  1.00 80.59           C  
ATOM   1471  OE1 GLU A 188      -8.370 -22.567   3.888  1.00 80.59           O  
ATOM   1472  OE2 GLU A 188      -9.821 -21.293   4.940  1.00 80.59           O  
ATOM   1473  N   LYS A 189     -14.335 -23.522   2.335  1.00 85.18           N  
ATOM   1474  CA  LYS A 189     -14.845 -24.880   2.173  1.00 85.18           C  
ATOM   1475  C   LYS A 189     -15.337 -25.117   0.748  1.00 85.18           C  
ATOM   1476  CB  LYS A 189     -15.974 -25.151   3.169  1.00 85.18           C  
ATOM   1477  O   LYS A 189     -15.150 -26.201   0.193  1.00 85.18           O  
ATOM   1478  CG  LYS A 189     -15.518 -25.210   4.620  1.00 85.18           C  
ATOM   1479  CD  LYS A 189     -16.678 -25.517   5.558  1.00 85.18           C  
ATOM   1480  CE  LYS A 189     -16.243 -25.482   7.017  1.00 85.18           C  
ATOM   1481  NZ  LYS A 189     -17.385 -25.746   7.942  1.00 85.18           N  
ATOM   1482  N   ASP A 190     -15.770 -24.004   0.171  1.00 84.78           N  
ATOM   1483  CA  ASP A 190     -16.285 -24.108  -1.191  1.00 84.78           C  
ATOM   1484  C   ASP A 190     -15.146 -24.131  -2.208  1.00 84.78           C  
ATOM   1485  CB  ASP A 190     -17.238 -22.951  -1.495  1.00 84.78           C  
ATOM   1486  O   ASP A 190     -15.316 -24.620  -3.327  1.00 84.78           O  
ATOM   1487  CG  ASP A 190     -18.506 -22.992  -0.660  1.00 84.78           C  
ATOM   1488  OD1 ASP A 190     -18.937 -24.095  -0.260  1.00 84.78           O  
ATOM   1489  OD2 ASP A 190     -19.081 -21.913  -0.403  1.00 84.78           O  
ATOM   1490  N   LEU A 191     -13.981 -23.640  -1.661  1.00 83.97           N  
ATOM   1491  CA  LEU A 191     -12.857 -23.522  -2.583  1.00 83.97           C  
ATOM   1492  C   LEU A 191     -11.953 -24.748  -2.499  1.00 83.97           C  
ATOM   1493  CB  LEU A 191     -12.049 -22.256  -2.284  1.00 83.97           C  
ATOM   1494  O   LEU A 191     -10.992 -24.869  -3.261  1.00 83.97           O  
ATOM   1495  CG  LEU A 191     -12.730 -20.925  -2.607  1.00 83.97           C  
ATOM   1496  CD1 LEU A 191     -11.874 -19.760  -2.120  1.00 83.97           C  
ATOM   1497  CD2 LEU A 191     -12.997 -20.810  -4.103  1.00 83.97           C  
ATOM   1498  N   GLN A 192     -12.372 -25.711  -1.596  1.00 84.25           N  
ATOM   1499  CA  GLN A 192     -11.510 -26.864  -1.357  1.00 84.25           C  
ATOM   1500  C   GLN A 192     -11.389 -27.729  -2.608  1.00 84.25           C  
ATOM   1501  CB  GLN A 192     -12.040 -27.699  -0.191  1.00 84.25           C  
ATOM   1502  O   GLN A 192     -10.370 -28.393  -2.814  1.00 84.25           O  
ATOM   1503  CG  GLN A 192     -11.754 -27.096   1.178  1.00 84.25           C  
ATOM   1504  CD  GLN A 192     -12.242 -27.969   2.318  1.00 84.25           C  
ATOM   1505  NE2 GLN A 192     -11.906 -27.585   3.545  1.00 84.25           N  
ATOM   1506  OE1 GLN A 192     -12.917 -28.980   2.098  1.00 84.25           O  
ATOM   1507  N   SER A 193     -12.418 -27.595  -3.447  1.00 86.26           N  
ATOM   1508  CA  SER A 193     -12.393 -28.374  -4.681  1.00 86.26           C  
ATOM   1509  C   SER A 193     -11.614 -27.651  -5.775  1.00 86.26           C  
ATOM   1510  CB  SER A 193     -13.815 -28.663  -5.163  1.00 86.26           C  
ATOM   1511  O   SER A 193     -11.372 -28.211  -6.846  1.00 86.26           O  
ATOM   1512  OG  SER A 193     -14.499 -27.459  -5.462  1.00 86.26           O  
ATOM   1513  N   GLU A 194     -11.104 -26.377  -5.405  1.00 86.64           N  
ATOM   1514  CA  GLU A 194     -10.366 -25.569  -6.370  1.00 86.64           C  
ATOM   1515  C   GLU A 194      -9.058 -25.055  -5.775  1.00 86.64           C  
ATOM   1516  CB  GLU A 194     -11.221 -24.394  -6.854  1.00 86.64           C  
ATOM   1517  O   GLU A 194      -8.958 -23.884  -5.400  1.00 86.64           O  
ATOM   1518  CG  GLU A 194     -12.520 -24.815  -7.525  1.00 86.64           C  
ATOM   1519  CD  GLU A 194     -13.374 -23.639  -7.970  1.00 86.64           C  
ATOM   1520  OE1 GLU A 194     -14.621 -23.743  -7.929  1.00 86.64           O  
ATOM   1521  OE2 GLU A 194     -12.791 -22.604  -8.365  1.00 86.64           O  
ATOM   1522  N   PRO A 195      -8.098 -25.932  -5.571  1.00 83.21           N  
ATOM   1523  CA  PRO A 195      -6.847 -25.584  -4.892  1.00 83.21           C  
ATOM   1524  C   PRO A 195      -6.178 -24.346  -5.484  1.00 83.21           C  
ATOM   1525  CB  PRO A 195      -5.977 -26.827  -5.098  1.00 83.21           C  
ATOM   1526  O   PRO A 195      -5.539 -23.579  -4.760  1.00 83.21           O  
ATOM   1527  CG  PRO A 195      -6.780 -27.710  -5.997  1.00 83.21           C  
ATOM   1528  CD  PRO A 195      -8.140 -27.099  -6.176  1.00 83.21           C  
ATOM   1529  N   THR A 196      -6.324 -24.127  -6.747  1.00 84.64           N  
ATOM   1530  CA  THR A 196      -5.716 -22.979  -7.410  1.00 84.64           C  
ATOM   1531  C   THR A 196      -6.313 -21.675  -6.888  1.00 84.64           C  
ATOM   1532  CB  THR A 196      -5.897 -23.054  -8.937  1.00 84.64           C  
ATOM   1533  O   THR A 196      -5.598 -20.687  -6.707  1.00 84.64           O  
ATOM   1534  CG2 THR A 196      -5.112 -24.221  -9.527  1.00 84.64           C  
ATOM   1535  OG1 THR A 196      -7.287 -23.226  -9.240  1.00 84.64           O  
ATOM   1536  N   LYS A 197      -7.559 -21.691  -6.533  1.00 85.27           N  
ATOM   1537  CA  LYS A 197      -8.231 -20.497  -6.028  1.00 85.27           C  
ATOM   1538  C   LYS A 197      -7.787 -20.177  -4.604  1.00 85.27           C  
ATOM   1539  CB  LYS A 197      -9.749 -20.675  -6.076  1.00 85.27           C  
ATOM   1540  O   LYS A 197      -7.656 -19.007  -4.238  1.00 85.27           O  
ATOM   1541  CG  LYS A 197     -10.331 -20.655  -7.482  1.00 85.27           C  
ATOM   1542  CD  LYS A 197     -11.854 -20.699  -7.457  1.00 85.27           C  
ATOM   1543  CE  LYS A 197     -12.438 -20.658  -8.863  1.00 85.27           C  
ATOM   1544  NZ  LYS A 197     -13.929 -20.740  -8.846  1.00 85.27           N  
ATOM   1545  N   ILE A 198      -7.534 -21.206  -3.791  1.00 86.69           N  
ATOM   1546  CA  ILE A 198      -7.031 -21.034  -2.432  1.00 86.69           C  
ATOM   1547  C   ILE A 198      -5.637 -20.412  -2.472  1.00 86.69           C  
ATOM   1548  CB  ILE A 198      -6.998 -22.377  -1.668  1.00 86.69           C  
ATOM   1549  O   ILE A 198      -5.349 -19.472  -1.728  1.00 86.69           O  
ATOM   1550  CG1 ILE A 198      -8.423 -22.874  -1.398  1.00 86.69           C  
ATOM   1551  CG2 ILE A 198      -6.210 -22.236  -0.363  1.00 86.69           C  
ATOM   1552  CD1 ILE A 198      -8.489 -24.283  -0.827  1.00 86.69           C  
ATOM   1553  N   GLU A 199      -4.820 -20.927  -3.333  1.00 88.45           N  
ATOM   1554  CA  GLU A 199      -3.469 -20.401  -3.503  1.00 88.45           C  
ATOM   1555  C   GLU A 199      -3.497 -18.951  -3.979  1.00 88.45           C  
ATOM   1556  CB  GLU A 199      -2.676 -21.263  -4.488  1.00 88.45           C  
ATOM   1557  O   GLU A 199      -2.704 -18.127  -3.520  1.00 88.45           O  
ATOM   1558  CG  GLU A 199      -1.197 -20.914  -4.558  1.00 88.45           C  
ATOM   1559  CD  GLU A 199      -0.400 -21.853  -5.450  1.00 88.45           C  
ATOM   1560  OE1 GLU A 199       0.831 -21.667  -5.580  1.00 88.45           O  
ATOM   1561  OE2 GLU A 199      -1.012 -22.782  -6.023  1.00 88.45           O  
ATOM   1562  N   THR A 200      -4.428 -18.742  -4.881  1.00 89.17           N  
ATOM   1563  CA  THR A 200      -4.592 -17.384  -5.390  1.00 89.17           C  
ATOM   1564  C   THR A 200      -4.934 -16.420  -4.257  1.00 89.17           C  
ATOM   1565  CB  THR A 200      -5.689 -17.321  -6.469  1.00 89.17           C  
ATOM   1566  O   THR A 200      -4.352 -15.338  -4.160  1.00 89.17           O  
ATOM   1567  CG2 THR A 200      -5.881 -15.896  -6.975  1.00 89.17           C  
ATOM   1568  OG1 THR A 200      -5.317 -18.161  -7.569  1.00 89.17           O  
ATOM   1569  N   ARG A 201      -5.753 -16.867  -3.362  1.00 89.92           N  
ATOM   1570  CA  ARG A 201      -6.153 -16.046  -2.224  1.00 89.92           C  
ATOM   1571  C   ARG A 201      -4.972 -15.784  -1.295  1.00 89.92           C  
ATOM   1572  CB  ARG A 201      -7.289 -16.717  -1.449  1.00 89.92           C  
ATOM   1573  O   ARG A 201      -4.756 -14.650  -0.862  1.00 89.92           O  
ATOM   1574  CG  ARG A 201      -8.652 -16.573  -2.107  1.00 89.92           C  
ATOM   1575  CD  ARG A 201      -9.761 -17.157  -1.242  1.00 89.92           C  
ATOM   1576  NE  ARG A 201     -11.020 -17.257  -1.974  1.00 89.92           N  
ATOM   1577  NH1 ARG A 201     -12.188 -18.241  -0.241  1.00 89.92           N  
ATOM   1578  NH2 ARG A 201     -13.233 -17.812  -2.235  1.00 89.92           N  
ATOM   1579  CZ  ARG A 201     -12.144 -17.770  -1.482  1.00 89.92           C  
ATOM   1580  N   LYS A 202      -4.218 -16.770  -1.062  1.00 91.07           N  
ATOM   1581  CA  LYS A 202      -3.070 -16.678  -0.165  1.00 91.07           C  
ATOM   1582  C   LYS A 202      -2.034 -15.692  -0.698  1.00 91.07           C  
ATOM   1583  CB  LYS A 202      -2.431 -18.054   0.031  1.00 91.07           C  
ATOM   1584  O   LYS A 202      -1.382 -14.990   0.078  1.00 91.07           O  
ATOM   1585  CG  LYS A 202      -3.222 -18.979   0.944  1.00 91.07           C  
ATOM   1586  CD  LYS A 202      -2.494 -20.297   1.171  1.00 91.07           C  
ATOM   1587  CE  LYS A 202      -3.250 -21.196   2.140  1.00 91.07           C  
ATOM   1588  NZ  LYS A 202      -2.557 -22.503   2.340  1.00 91.07           N  
ATOM   1589  N   LYS A 203      -1.983 -15.630  -2.002  1.00 91.86           N  
ATOM   1590  CA  LYS A 203      -1.028 -14.726  -2.636  1.00 91.86           C  
ATOM   1591  C   LYS A 203      -1.576 -13.302  -2.695  1.00 91.86           C  
ATOM   1592  CB  LYS A 203      -0.681 -15.212  -4.044  1.00 91.86           C  
ATOM   1593  O   LYS A 203      -0.826 -12.336  -2.534  1.00 91.86           O  
ATOM   1594  CG  LYS A 203       0.196 -16.455  -4.070  1.00 91.86           C  
ATOM   1595  CD  LYS A 203       0.544 -16.864  -5.496  1.00 91.86           C  
ATOM   1596  CE  LYS A 203       1.401 -18.122  -5.525  1.00 91.86           C  
ATOM   1597  NZ  LYS A 203       1.697 -18.559  -6.922  1.00 91.86           N  
ATOM   1598  N   LEU A 204      -2.827 -13.177  -2.855  1.00 94.10           N  
ATOM   1599  CA  LEU A 204      -3.495 -11.901  -3.086  1.00 94.10           C  
ATOM   1600  C   LEU A 204      -3.657 -11.128  -1.781  1.00 94.10           C  
ATOM   1601  CB  LEU A 204      -4.863 -12.122  -3.736  1.00 94.10           C  
ATOM   1602  O   LEU A 204      -3.425  -9.918  -1.739  1.00 94.10           O  
ATOM   1603  CG  LEU A 204      -5.695 -10.867  -4.007  1.00 94.10           C  
ATOM   1604  CD1 LEU A 204      -4.935  -9.916  -4.925  1.00 94.10           C  
ATOM   1605  CD2 LEU A 204      -7.043 -11.240  -4.614  1.00 94.10           C  
ATOM   1606  N   PHE A 205      -3.940 -11.808  -0.625  1.00 95.22           N  
ATOM   1607  CA  PHE A 205      -4.325 -11.141   0.613  1.00 95.22           C  
ATOM   1608  C   PHE A 205      -3.189 -10.270   1.135  1.00 95.22           C  
ATOM   1609  CB  PHE A 205      -4.730 -12.168   1.675  1.00 95.22           C  
ATOM   1610  O   PHE A 205      -3.399  -9.104   1.476  1.00 95.22           O  
ATOM   1611  CG  PHE A 205      -6.130 -12.694   1.508  1.00 95.22           C  
ATOM   1612  CD1 PHE A 205      -6.980 -12.155   0.550  1.00 95.22           C  
ATOM   1613  CD2 PHE A 205      -6.597 -13.727   2.310  1.00 95.22           C  
ATOM   1614  CE1 PHE A 205      -8.277 -12.640   0.393  1.00 95.22           C  
ATOM   1615  CE2 PHE A 205      -7.891 -14.217   2.159  1.00 95.22           C  
ATOM   1616  CZ  PHE A 205      -8.730 -13.671   1.201  1.00 95.22           C  
ATOM   1617  N   PRO A 206      -2.000 -10.822   1.209  1.00 95.60           N  
ATOM   1618  CA  PRO A 206      -0.928  -9.957   1.705  1.00 95.60           C  
ATOM   1619  C   PRO A 206      -0.730  -8.711   0.846  1.00 95.60           C  
ATOM   1620  CB  PRO A 206       0.307 -10.859   1.652  1.00 95.60           C  
ATOM   1621  O   PRO A 206      -0.484  -7.624   1.375  1.00 95.60           O  
ATOM   1622  CG  PRO A 206      -0.229 -12.249   1.782  1.00 95.60           C  
ATOM   1623  CD  PRO A 206      -1.558 -12.315   1.086  1.00 95.60           C  
ATOM   1624  N   ILE A 207      -0.887  -8.812  -0.423  1.00 95.44           N  
ATOM   1625  CA  ILE A 207      -0.722  -7.699  -1.351  1.00 95.44           C  
ATOM   1626  C   ILE A 207      -1.859  -6.698  -1.164  1.00 95.44           C  
ATOM   1627  CB  ILE A 207      -0.674  -8.188  -2.817  1.00 95.44           C  
ATOM   1628  O   ILE A 207      -1.629  -5.487  -1.124  1.00 95.44           O  
ATOM   1629  CG1 ILE A 207       0.587  -9.025  -3.059  1.00 95.44           C  
ATOM   1630  CG2 ILE A 207      -0.738  -7.002  -3.784  1.00 95.44           C  
ATOM   1631  CD1 ILE A 207       0.609  -9.735  -4.406  1.00 95.44           C  
ATOM   1632  N   LEU A 208      -3.042  -7.237  -1.017  1.00 94.45           N  
ATOM   1633  CA  LEU A 208      -4.191  -6.380  -0.749  1.00 94.45           C  
ATOM   1634  C   LEU A 208      -4.000  -5.605   0.550  1.00 94.45           C  
ATOM   1635  CB  LEU A 208      -5.475  -7.212  -0.677  1.00 94.45           C  
ATOM   1636  O   LEU A 208      -4.217  -4.392   0.592  1.00 94.45           O  
ATOM   1637  CG  LEU A 208      -6.788  -6.429  -0.626  1.00 94.45           C  
ATOM   1638  CD1 LEU A 208      -7.900  -7.214  -1.315  1.00 94.45           C  
ATOM   1639  CD2 LEU A 208      -7.165  -6.112   0.817  1.00 94.45           C  
ATOM   1640  N   LEU A 209      -3.604  -6.380   1.558  1.00 95.97           N  
ATOM   1641  CA  LEU A 209      -3.391  -5.763   2.863  1.00 95.97           C  
ATOM   1642  C   LEU A 209      -2.339  -4.662   2.779  1.00 95.97           C  
ATOM   1643  CB  LEU A 209      -2.965  -6.816   3.890  1.00 95.97           C  
ATOM   1644  O   LEU A 209      -2.546  -3.560   3.290  1.00 95.97           O  
ATOM   1645  CG  LEU A 209      -2.632  -6.300   5.291  1.00 95.97           C  
ATOM   1646  CD1 LEU A 209      -3.814  -5.528   5.866  1.00 95.97           C  
ATOM   1647  CD2 LEU A 209      -2.244  -7.455   6.208  1.00 95.97           C  
ATOM   1648  N   LYS A 210      -1.239  -4.858   2.129  1.00 97.10           N  
ATOM   1649  CA  LYS A 210      -0.186  -3.853   2.009  1.00 97.10           C  
ATOM   1650  C   LYS A 210      -0.679  -2.630   1.242  1.00 97.10           C  
ATOM   1651  CB  LYS A 210       1.043  -4.444   1.317  1.00 97.10           C  
ATOM   1652  O   LYS A 210      -0.296  -1.500   1.552  1.00 97.10           O  
ATOM   1653  CG  LYS A 210       1.847  -5.396   2.191  1.00 97.10           C  
ATOM   1654  CD  LYS A 210       3.152  -5.804   1.520  1.00 97.10           C  
ATOM   1655  CE  LYS A 210       2.919  -6.823   0.413  1.00 97.10           C  
ATOM   1656  NZ  LYS A 210       4.202  -7.278  -0.200  1.00 97.10           N  
ATOM   1657  N   SER A 211      -1.498  -2.853   0.242  1.00 95.89           N  
ATOM   1658  CA  SER A 211      -2.078  -1.721  -0.473  1.00 95.89           C  
ATOM   1659  C   SER A 211      -2.925  -0.856   0.454  1.00 95.89           C  
ATOM   1660  CB  SER A 211      -2.927  -2.207  -1.648  1.00 95.89           C  
ATOM   1661  O   SER A 211      -2.857   0.373   0.399  1.00 95.89           O  
ATOM   1662  OG  SER A 211      -2.141  -2.947  -2.566  1.00 95.89           O  
ATOM   1663  N   LEU A 212      -3.671  -1.549   1.370  1.00 95.33           N  
ATOM   1664  CA  LEU A 212      -4.552  -0.854   2.303  1.00 95.33           C  
ATOM   1665  C   LEU A 212      -3.746  -0.139   3.382  1.00 95.33           C  
ATOM   1666  CB  LEU A 212      -5.531  -1.838   2.949  1.00 95.33           C  
ATOM   1667  O   LEU A 212      -4.272   0.731   4.081  1.00 95.33           O  
ATOM   1668  CG  LEU A 212      -6.603  -2.429   2.031  1.00 95.33           C  
ATOM   1669  CD1 LEU A 212      -7.346  -3.555   2.741  1.00 95.33           C  
ATOM   1670  CD2 LEU A 212      -7.574  -1.345   1.575  1.00 95.33           C  
ATOM   1671  N   LEU A 213      -2.469  -0.533   3.472  1.00 96.78           N  
ATOM   1672  CA  LEU A 213      -1.642   0.014   4.542  1.00 96.78           C  
ATOM   1673  C   LEU A 213      -0.877   1.243   4.064  1.00 96.78           C  
ATOM   1674  CB  LEU A 213      -0.662  -1.044   5.055  1.00 96.78           C  
ATOM   1675  O   LEU A 213      -0.051   1.790   4.798  1.00 96.78           O  
ATOM   1676  CG  LEU A 213      -1.278  -2.257   5.754  1.00 96.78           C  
ATOM   1677  CD1 LEU A 213      -0.185  -3.225   6.197  1.00 96.78           C  
ATOM   1678  CD2 LEU A 213      -2.125  -1.817   6.943  1.00 96.78           C  
ATOM   1679  N   LEU A 214      -1.063   1.660   2.770  1.00 96.84           N  
ATOM   1680  CA  LEU A 214      -0.465   2.893   2.270  1.00 96.84           C  
ATOM   1681  C   LEU A 214      -1.117   4.113   2.912  1.00 96.84           C  
ATOM   1682  CB  LEU A 214      -0.595   2.972   0.747  1.00 96.84           C  
ATOM   1683  O   LEU A 214      -2.089   4.655   2.381  1.00 96.84           O  
ATOM   1684  CG  LEU A 214       0.312   2.043  -0.061  1.00 96.84           C  
ATOM   1685  CD1 LEU A 214      -0.153   1.978  -1.512  1.00 96.84           C  
ATOM   1686  CD2 LEU A 214       1.762   2.507   0.021  1.00 96.84           C  
ATOM   1687  N   THR A 215      -0.543   4.607   4.019  1.00 95.93           N  
ATOM   1688  CA  THR A 215      -1.041   5.763   4.755  1.00 95.93           C  
ATOM   1689  C   THR A 215      -0.545   7.061   4.124  1.00 95.93           C  
ATOM   1690  CB  THR A 215      -0.612   5.711   6.233  1.00 95.93           C  
ATOM   1691  O   THR A 215       0.401   7.051   3.334  1.00 95.93           O  
ATOM   1692  CG2 THR A 215      -1.005   4.385   6.874  1.00 95.93           C  
ATOM   1693  OG1 THR A 215       0.810   5.866   6.318  1.00 95.93           O  
ATOM   1694  N   PRO A 216      -1.216   8.137   4.413  1.00 96.94           N  
ATOM   1695  CA  PRO A 216      -0.712   9.418   3.911  1.00 96.94           C  
ATOM   1696  C   PRO A 216       0.746   9.667   4.290  1.00 96.94           C  
ATOM   1697  CB  PRO A 216      -1.632  10.444   4.576  1.00 96.94           C  
ATOM   1698  O   PRO A 216       1.511  10.215   3.491  1.00 96.94           O  
ATOM   1699  CG  PRO A 216      -2.934   9.732   4.753  1.00 96.94           C  
ATOM   1700  CD  PRO A 216      -2.651   8.304   5.122  1.00 96.94           C  
ATOM   1701  N   ASP A 217       1.126   9.215   5.467  1.00 97.14           N  
ATOM   1702  CA  ASP A 217       2.504   9.396   5.916  1.00 97.14           C  
ATOM   1703  C   ASP A 217       3.474   8.602   5.044  1.00 97.14           C  
ATOM   1704  CB  ASP A 217       2.650   8.979   7.380  1.00 97.14           C  
ATOM   1705  O   ASP A 217       4.537   9.103   4.674  1.00 97.14           O  
ATOM   1706  CG  ASP A 217       1.913   9.900   8.336  1.00 97.14           C  
ATOM   1707  OD1 ASP A 217       1.661  11.072   7.981  1.00 97.14           O  
ATOM   1708  OD2 ASP A 217       1.584   9.452   9.455  1.00 97.14           O  
ATOM   1709  N   VAL A 218       3.068   7.389   4.744  1.00 97.67           N  
ATOM   1710  CA  VAL A 218       3.914   6.550   3.901  1.00 97.67           C  
ATOM   1711  C   VAL A 218       4.030   7.167   2.509  1.00 97.67           C  
ATOM   1712  CB  VAL A 218       3.364   5.110   3.801  1.00 97.67           C  
ATOM   1713  O   VAL A 218       5.131   7.289   1.967  1.00 97.67           O  
ATOM   1714  CG1 VAL A 218       4.132   4.310   2.751  1.00 97.67           C  
ATOM   1715  CG2 VAL A 218       3.434   4.417   5.161  1.00 97.67           C  
ATOM   1716  N   LEU A 219       2.914   7.607   1.948  1.00 98.08           N  
ATOM   1717  CA  LEU A 219       2.894   8.207   0.619  1.00 98.08           C  
ATOM   1718  C   LEU A 219       3.736   9.478   0.583  1.00 98.08           C  
ATOM   1719  CB  LEU A 219       1.457   8.520   0.194  1.00 98.08           C  
ATOM   1720  O   LEU A 219       4.487   9.704  -0.368  1.00 98.08           O  
ATOM   1721  CG  LEU A 219       0.546   7.318  -0.057  1.00 98.08           C  
ATOM   1722  CD1 LEU A 219      -0.902   7.771  -0.204  1.00 98.08           C  
ATOM   1723  CD2 LEU A 219       1.001   6.551  -1.294  1.00 98.08           C  
ATOM   1724  N   ASP A 220       3.631  10.235   1.600  1.00 97.19           N  
ATOM   1725  CA  ASP A 220       4.401  11.471   1.697  1.00 97.19           C  
ATOM   1726  C   ASP A 220       5.899  11.182   1.761  1.00 97.19           C  
ATOM   1727  CB  ASP A 220       3.969  12.279   2.922  1.00 97.19           C  
ATOM   1728  O   ASP A 220       6.695  11.849   1.096  1.00 97.19           O  
ATOM   1729  CG  ASP A 220       4.476  13.710   2.898  1.00 97.19           C  
ATOM   1730  OD1 ASP A 220       4.292  14.406   1.876  1.00 97.19           O  
ATOM   1731  OD2 ASP A 220       5.068  14.145   3.910  1.00 97.19           O  
ATOM   1732  N   THR A 221       6.206  10.225   2.585  1.00 96.67           N  
ATOM   1733  CA  THR A 221       7.609   9.859   2.742  1.00 96.67           C  
ATOM   1734  C   THR A 221       8.190   9.359   1.423  1.00 96.67           C  
ATOM   1735  CB  THR A 221       7.787   8.779   3.826  1.00 96.67           C  
ATOM   1736  O   THR A 221       9.270   9.787   1.012  1.00 96.67           O  
ATOM   1737  CG2 THR A 221       9.240   8.326   3.918  1.00 96.67           C  
ATOM   1738  OG1 THR A 221       7.383   9.312   5.094  1.00 96.67           O  
ATOM   1739  N   ILE A 222       7.445   8.499   0.740  1.00 97.15           N  
ATOM   1740  CA  ILE A 222       7.899   7.952  -0.534  1.00 97.15           C  
ATOM   1741  C   ILE A 222       8.032   9.076  -1.560  1.00 97.15           C  
ATOM   1742  CB  ILE A 222       6.938   6.861  -1.057  1.00 97.15           C  
ATOM   1743  O   ILE A 222       9.061   9.195  -2.230  1.00 97.15           O  
ATOM   1744  CG1 ILE A 222       7.087   5.579  -0.230  1.00 97.15           C  
ATOM   1745  CG2 ILE A 222       7.189   6.587  -2.543  1.00 97.15           C  
ATOM   1746  CD1 ILE A 222       6.060   4.505  -0.564  1.00 97.15           C  
ATOM   1747  N   SER A 223       7.038   9.934  -1.669  1.00 96.30           N  
ATOM   1748  CA  SER A 223       7.035  10.981  -2.685  1.00 96.30           C  
ATOM   1749  C   SER A 223       8.095  12.038  -2.394  1.00 96.30           C  
ATOM   1750  CB  SER A 223       5.657  11.640  -2.773  1.00 96.30           C  
ATOM   1751  O   SER A 223       8.751  12.535  -3.312  1.00 96.30           O  
ATOM   1752  OG  SER A 223       5.282  12.188  -1.521  1.00 96.30           O  
ATOM   1753  N   ALA A 224       8.339  12.396  -1.136  1.00 95.66           N  
ATOM   1754  CA  ALA A 224       9.284  13.440  -0.748  1.00 95.66           C  
ATOM   1755  C   ALA A 224      10.707  13.072  -1.158  1.00 95.66           C  
ATOM   1756  CB  ALA A 224       9.214  13.689   0.757  1.00 95.66           C  
ATOM   1757  O   ALA A 224      11.566  13.946  -1.293  1.00 95.66           O  
ATOM   1758  N   ARG A 225      10.858  11.935  -1.498  1.00 92.77           N  
ATOM   1759  CA  ARG A 225      12.192  11.483  -1.878  1.00 92.77           C  
ATOM   1760  C   ARG A 225      12.461  11.750  -3.355  1.00 92.77           C  
ATOM   1761  CB  ARG A 225      12.362   9.993  -1.575  1.00 92.77           C  
ATOM   1762  O   ARG A 225      13.614  11.749  -3.791  1.00 92.77           O  
ATOM   1763  CG  ARG A 225      12.403   9.666  -0.091  1.00 92.77           C  
ATOM   1764  CD  ARG A 225      12.470   8.166   0.155  1.00 92.77           C  
ATOM   1765  NE  ARG A 225      13.690   7.583  -0.396  1.00 92.77           N  
ATOM   1766  NH1 ARG A 225      13.362   5.496   0.540  1.00 92.77           N  
ATOM   1767  NH2 ARG A 225      15.213   5.901  -0.749  1.00 92.77           N  
ATOM   1768  CZ  ARG A 225      14.085   6.328  -0.200  1.00 92.77           C  
ATOM   1769  N   HIS A 226      11.390  11.847  -4.008  1.00 94.21           N  
ATOM   1770  CA  HIS A 226      11.603  11.911  -5.450  1.00 94.21           C  
ATOM   1771  C   HIS A 226      11.186  13.267  -6.008  1.00 94.21           C  
ATOM   1772  CB  HIS A 226      10.832  10.793  -6.155  1.00 94.21           C  
ATOM   1773  O   HIS A 226      11.586  13.637  -7.115  1.00 94.21           O  
ATOM   1774  CG  HIS A 226      11.230   9.420  -5.715  1.00 94.21           C  
ATOM   1775  CD2 HIS A 226      10.555   8.483  -5.009  1.00 94.21           C  
ATOM   1776  ND1 HIS A 226      12.464   8.876  -5.999  1.00 94.21           N  
ATOM   1777  CE1 HIS A 226      12.530   7.659  -5.485  1.00 94.21           C  
ATOM   1778  NE2 HIS A 226      11.385   7.397  -4.879  1.00 94.21           N  
ATOM   1779  N   THR A 227      10.380  13.978  -5.249  1.00 93.52           N  
ATOM   1780  CA  THR A 227       9.918  15.259  -5.771  1.00 93.52           C  
ATOM   1781  C   THR A 227       9.791  16.286  -4.650  1.00 93.52           C  
ATOM   1782  CB  THR A 227       8.566  15.114  -6.494  1.00 93.52           C  
ATOM   1783  O   THR A 227       9.474  15.934  -3.512  1.00 93.52           O  
ATOM   1784  CG2 THR A 227       7.482  14.623  -5.539  1.00 93.52           C  
ATOM   1785  OG1 THR A 227       8.177  16.385  -7.028  1.00 93.52           O  
ATOM   1786  N   GLU A 228      10.054  17.624  -4.981  1.00 90.97           N  
ATOM   1787  CA  GLU A 228       9.871  18.725  -4.040  1.00 90.97           C  
ATOM   1788  C   GLU A 228       8.542  19.438  -4.277  1.00 90.97           C  
ATOM   1789  CB  GLU A 228      11.028  19.722  -4.146  1.00 90.97           C  
ATOM   1790  O   GLU A 228       8.196  20.373  -3.552  1.00 90.97           O  
ATOM   1791  CG  GLU A 228      12.380  19.138  -3.761  1.00 90.97           C  
ATOM   1792  CD  GLU A 228      13.509  20.154  -3.812  1.00 90.97           C  
ATOM   1793  OE1 GLU A 228      14.626  19.845  -3.340  1.00 90.97           O  
ATOM   1794  OE2 GLU A 228      13.274  21.270  -4.327  1.00 90.97           O  
ATOM   1795  N   LEU A 229       7.944  18.952  -5.210  1.00 93.34           N  
ATOM   1796  CA  LEU A 229       6.719  19.644  -5.595  1.00 93.34           C  
ATOM   1797  C   LEU A 229       5.551  19.212  -4.714  1.00 93.34           C  
ATOM   1798  CB  LEU A 229       6.391  19.374  -7.066  1.00 93.34           C  
ATOM   1799  O   LEU A 229       5.010  18.118  -4.887  1.00 93.34           O  
ATOM   1800  CG  LEU A 229       5.259  20.205  -7.672  1.00 93.34           C  
ATOM   1801  CD1 LEU A 229       5.626  21.685  -7.664  1.00 93.34           C  
ATOM   1802  CD2 LEU A 229       4.948  19.733  -9.088  1.00 93.34           C  
ATOM   1803  N   PRO A 230       5.161  20.088  -3.878  1.00 94.89           N  
ATOM   1804  CA  PRO A 230       4.043  19.771  -2.986  1.00 94.89           C  
ATOM   1805  C   PRO A 230       2.789  19.337  -3.743  1.00 94.89           C  
ATOM   1806  CB  PRO A 230       3.802  21.086  -2.241  1.00 94.89           C  
ATOM   1807  O   PRO A 230       2.072  18.440  -3.293  1.00 94.89           O  
ATOM   1808  CG  PRO A 230       5.131  21.770  -2.234  1.00 94.89           C  
ATOM   1809  CD  PRO A 230       5.833  21.461  -3.526  1.00 94.89           C  
ATOM   1810  N   LEU A 231       2.566  19.977  -4.814  1.00 93.56           N  
ATOM   1811  CA  LEU A 231       1.384  19.658  -5.607  1.00 93.56           C  
ATOM   1812  C   LEU A 231       1.401  18.197  -6.045  1.00 93.56           C  
ATOM   1813  CB  LEU A 231       1.301  20.569  -6.835  1.00 93.56           C  
ATOM   1814  O   LEU A 231       0.371  17.520  -6.002  1.00 93.56           O  
ATOM   1815  CG  LEU A 231       0.071  20.395  -7.726  1.00 93.56           C  
ATOM   1816  CD1 LEU A 231      -1.198  20.737  -6.952  1.00 93.56           C  
ATOM   1817  CD2 LEU A 231       0.189  21.260  -8.977  1.00 93.56           C  
ATOM   1818  N   LEU A 232       2.508  17.684  -6.499  1.00 94.05           N  
ATOM   1819  CA  LEU A 232       2.650  16.289  -6.902  1.00 94.05           C  
ATOM   1820  C   LEU A 232       2.434  15.356  -5.715  1.00 94.05           C  
ATOM   1821  CB  LEU A 232       4.033  16.046  -7.511  1.00 94.05           C  
ATOM   1822  O   LEU A 232       1.731  14.350  -5.832  1.00 94.05           O  
ATOM   1823  CG  LEU A 232       4.266  14.669  -8.136  1.00 94.05           C  
ATOM   1824  CD1 LEU A 232       3.337  14.465  -9.328  1.00 94.05           C  
ATOM   1825  CD2 LEU A 232       5.724  14.511  -8.555  1.00 94.05           C  
ATOM   1826  N   ARG A 233       2.923  15.689  -4.597  1.00 96.82           N  
ATOM   1827  CA  ARG A 233       2.776  14.873  -3.396  1.00 96.82           C  
ATOM   1828  C   ARG A 233       1.317  14.801  -2.958  1.00 96.82           C  
ATOM   1829  CB  ARG A 233       3.637  15.428  -2.259  1.00 96.82           C  
ATOM   1830  O   ARG A 233       0.802  13.718  -2.673  1.00 96.82           O  
ATOM   1831  CG  ARG A 233       5.132  15.354  -2.527  1.00 96.82           C  
ATOM   1832  CD  ARG A 233       5.938  16.002  -1.410  1.00 96.82           C  
ATOM   1833  NE  ARG A 233       5.813  15.262  -0.157  1.00 96.82           N  
ATOM   1834  NH1 ARG A 233       7.133  16.709   1.069  1.00 96.82           N  
ATOM   1835  NH2 ARG A 233       6.203  14.869   2.072  1.00 96.82           N  
ATOM   1836  CZ  ARG A 233       6.383  15.615   0.992  1.00 96.82           C  
ATOM   1837  N   GLU A 234       0.728  15.951  -2.959  1.00 97.00           N  
ATOM   1838  CA  GLU A 234      -0.688  15.996  -2.604  1.00 97.00           C  
ATOM   1839  C   GLU A 234      -1.539  15.263  -3.637  1.00 97.00           C  
ATOM   1840  CB  GLU A 234      -1.162  17.445  -2.464  1.00 97.00           C  
ATOM   1841  O   GLU A 234      -2.483  14.554  -3.281  1.00 97.00           O  
ATOM   1842  CG  GLU A 234      -2.594  17.578  -1.967  1.00 97.00           C  
ATOM   1843  CD  GLU A 234      -2.826  16.911  -0.621  1.00 97.00           C  
ATOM   1844  OE1 GLU A 234      -3.985  16.549  -0.314  1.00 97.00           O  
ATOM   1845  OE2 GLU A 234      -1.841  16.749   0.134  1.00 97.00           O  
ATOM   1846  N   GLY A 235      -1.213  15.496  -4.865  1.00 96.25           N  
ATOM   1847  CA  GLY A 235      -1.909  14.788  -5.928  1.00 96.25           C  
ATOM   1848  C   GLY A 235      -1.830  13.280  -5.791  1.00 96.25           C  
ATOM   1849  O   GLY A 235      -2.821  12.579  -6.007  1.00 96.25           O  
ATOM   1850  N   LEU A 236      -0.668  12.789  -5.410  1.00 97.22           N  
ATOM   1851  CA  LEU A 236      -0.472  11.357  -5.214  1.00 97.22           C  
ATOM   1852  C   LEU A 236      -1.354  10.836  -4.084  1.00 97.22           C  
ATOM   1853  CB  LEU A 236       0.998  11.054  -4.911  1.00 97.22           C  
ATOM   1854  O   LEU A 236      -1.994   9.791  -4.222  1.00 97.22           O  
ATOM   1855  CG  LEU A 236       1.349   9.587  -4.653  1.00 97.22           C  
ATOM   1856  CD1 LEU A 236       1.094   8.753  -5.904  1.00 97.22           C  
ATOM   1857  CD2 LEU A 236       2.799   9.456  -4.202  1.00 97.22           C  
ATOM   1858  N   LYS A 237      -1.434  11.534  -2.992  1.00 97.47           N  
ATOM   1859  CA  LYS A 237      -2.274  11.136  -1.866  1.00 97.47           C  
ATOM   1860  C   LYS A 237      -3.740  11.041  -2.280  1.00 97.47           C  
ATOM   1861  CB  LYS A 237      -2.120  12.122  -0.706  1.00 97.47           C  
ATOM   1862  O   LYS A 237      -4.414  10.055  -1.974  1.00 97.47           O  
ATOM   1863  CG  LYS A 237      -0.768  12.053  -0.011  1.00 97.47           C  
ATOM   1864  CD  LYS A 237      -0.737  12.924   1.238  1.00 97.47           C  
ATOM   1865  CE  LYS A 237      -0.687  14.405   0.888  1.00 97.47           C  
ATOM   1866  NZ  LYS A 237      -0.581  15.260   2.108  1.00 97.47           N  
ATOM   1867  N   THR A 238      -4.156  12.099  -2.922  1.00 96.34           N  
ATOM   1868  CA  THR A 238      -5.540  12.126  -3.381  1.00 96.34           C  
ATOM   1869  C   THR A 238      -5.812  10.977  -4.348  1.00 96.34           C  
ATOM   1870  CB  THR A 238      -5.876  13.465  -4.064  1.00 96.34           C  
ATOM   1871  O   THR A 238      -6.813  10.271  -4.215  1.00 96.34           O  
ATOM   1872  CG2 THR A 238      -7.320  13.486  -4.555  1.00 96.34           C  
ATOM   1873  OG1 THR A 238      -5.685  14.533  -3.128  1.00 96.34           O  
ATOM   1874  N   PHE A 239      -4.857  10.811  -5.249  1.00 95.76           N  
ATOM   1875  CA  PHE A 239      -4.987   9.750  -6.240  1.00 95.76           C  
ATOM   1876  C   PHE A 239      -5.073   8.386  -5.566  1.00 95.76           C  
ATOM   1877  CB  PHE A 239      -3.808   9.780  -7.218  1.00 95.76           C  
ATOM   1878  O   PHE A 239      -5.980   7.602  -5.853  1.00 95.76           O  
ATOM   1879  CG  PHE A 239      -3.742   8.581  -8.125  1.00 95.76           C  
ATOM   1880  CD1 PHE A 239      -2.884   7.524  -7.843  1.00 95.76           C  
ATOM   1881  CD2 PHE A 239      -4.538   8.510  -9.261  1.00 95.76           C  
ATOM   1882  CE1 PHE A 239      -2.821   6.413  -8.680  1.00 95.76           C  
ATOM   1883  CE2 PHE A 239      -4.480   7.403 -10.103  1.00 95.76           C  
ATOM   1884  CZ  PHE A 239      -3.620   6.356  -9.811  1.00 95.76           C  
ATOM   1885  N   MET A 240      -4.177   8.132  -4.673  1.00 96.62           N  
ATOM   1886  CA  MET A 240      -4.143   6.829  -4.015  1.00 96.62           C  
ATOM   1887  C   MET A 240      -5.383   6.623  -3.152  1.00 96.62           C  
ATOM   1888  CB  MET A 240      -2.882   6.692  -3.159  1.00 96.62           C  
ATOM   1889  O   MET A 240      -5.917   5.515  -3.080  1.00 96.62           O  
ATOM   1890  CG  MET A 240      -1.599   6.602  -3.969  1.00 96.62           C  
ATOM   1891  SD  MET A 240      -1.654   5.268  -5.228  1.00 96.62           S  
ATOM   1892  CE  MET A 240      -1.708   3.811  -4.148  1.00 96.62           C  
ATOM   1893  N   SER A 241      -5.850   7.622  -2.513  1.00 93.84           N  
ATOM   1894  CA  SER A 241      -7.080   7.541  -1.733  1.00 93.84           C  
ATOM   1895  C   SER A 241      -8.265   7.147  -2.608  1.00 93.84           C  
ATOM   1896  CB  SER A 241      -7.367   8.875  -1.042  1.00 93.84           C  
ATOM   1897  O   SER A 241      -9.050   6.270  -2.242  1.00 93.84           O  
ATOM   1898  OG  SER A 241      -8.561   8.802  -0.283  1.00 93.84           O  
ATOM   1899  N   GLU A 242      -8.336   7.739  -3.777  1.00 92.23           N  
ATOM   1900  CA  GLU A 242      -9.414   7.435  -4.714  1.00 92.23           C  
ATOM   1901  C   GLU A 242      -9.306   6.005  -5.235  1.00 92.23           C  
ATOM   1902  CB  GLU A 242      -9.404   8.423  -5.884  1.00 92.23           C  
ATOM   1903  O   GLU A 242     -10.316   5.312  -5.374  1.00 92.23           O  
ATOM   1904  CG  GLU A 242      -9.816   9.837  -5.499  1.00 92.23           C  
ATOM   1905  CD  GLU A 242      -9.619  10.845  -6.619  1.00 92.23           C  
ATOM   1906  OE1 GLU A 242      -9.991  12.028  -6.443  1.00 92.23           O  
ATOM   1907  OE2 GLU A 242      -9.088  10.450  -7.681  1.00 92.23           O  
ATOM   1908  N   GLN A 243      -8.040   5.627  -5.441  1.00 90.53           N  
ATOM   1909  CA  GLN A 243      -7.808   4.295  -5.990  1.00 90.53           C  
ATOM   1910  C   GLN A 243      -8.130   3.213  -4.964  1.00 90.53           C  
ATOM   1911  CB  GLN A 243      -6.361   4.154  -6.465  1.00 90.53           C  
ATOM   1912  O   GLN A 243      -8.638   2.147  -5.317  1.00 90.53           O  
ATOM   1913  CG  GLN A 243      -6.066   4.887  -7.767  1.00 90.53           C  
ATOM   1914  CD  GLN A 243      -6.925   4.402  -8.920  1.00 90.53           C  
ATOM   1915  NE2 GLN A 243      -7.447   5.338  -9.705  1.00 90.53           N  
ATOM   1916  OE1 GLN A 243      -7.116   3.196  -9.105  1.00 90.53           O  
ATOM   1917  N   LEU A 244      -7.988   3.513  -3.768  1.00 91.54           N  
ATOM   1918  CA  LEU A 244      -8.120   2.485  -2.742  1.00 91.54           C  
ATOM   1919  C   LEU A 244      -9.502   2.533  -2.099  1.00 91.54           C  
ATOM   1920  CB  LEU A 244      -7.040   2.654  -1.671  1.00 91.54           C  
ATOM   1921  O   LEU A 244      -9.859   1.649  -1.317  1.00 91.54           O  
ATOM   1922  CG  LEU A 244      -5.607   2.328  -2.095  1.00 91.54           C  
ATOM   1923  CD1 LEU A 244      -4.632   2.662  -0.971  1.00 91.54           C  
ATOM   1924  CD2 LEU A 244      -5.488   0.862  -2.496  1.00 91.54           C  
ATOM   1925  N   ASP A 245     -10.315   3.574  -2.524  1.00 89.15           N  
ATOM   1926  CA  ASP A 245     -11.651   3.732  -1.959  1.00 89.15           C  
ATOM   1927  C   ASP A 245     -12.519   2.510  -2.251  1.00 89.15           C  
ATOM   1928  CB  ASP A 245     -12.320   4.995  -2.506  1.00 89.15           C  
ATOM   1929  O   ASP A 245     -13.153   1.962  -1.347  1.00 89.15           O  
ATOM   1930  CG  ASP A 245     -13.597   5.356  -1.769  1.00 89.15           C  
ATOM   1931  OD1 ASP A 245     -13.592   5.390  -0.520  1.00 89.15           O  
ATOM   1932  OD2 ASP A 245     -14.620   5.607  -2.444  1.00 89.15           O  
ATOM   1933  N   PRO A 246     -12.489   2.066  -3.513  1.00 84.84           N  
ATOM   1934  CA  PRO A 246     -13.315   0.895  -3.816  1.00 84.84           C  
ATOM   1935  C   PRO A 246     -12.842  -0.363  -3.092  1.00 84.84           C  
ATOM   1936  CB  PRO A 246     -13.166   0.741  -5.332  1.00 84.84           C  
ATOM   1937  O   PRO A 246     -13.622  -1.300  -2.900  1.00 84.84           O  
ATOM   1938  CG  PRO A 246     -12.816   2.109  -5.822  1.00 84.84           C  
ATOM   1939  CD  PRO A 246     -11.976   2.789  -4.779  1.00 84.84           C  
ATOM   1940  N   VAL A 247     -11.565  -0.335  -2.768  1.00 82.01           N  
ATOM   1941  CA  VAL A 247     -10.980  -1.492  -2.097  1.00 82.01           C  
ATOM   1942  C   VAL A 247     -11.566  -1.627  -0.694  1.00 82.01           C  
ATOM   1943  CB  VAL A 247      -9.440  -1.386  -2.024  1.00 82.01           C  
ATOM   1944  O   VAL A 247     -11.674  -2.735  -0.163  1.00 82.01           O  
ATOM   1945  CG1 VAL A 247      -8.852  -2.577  -1.269  1.00 82.01           C  
ATOM   1946  CG2 VAL A 247      -8.845  -1.294  -3.428  1.00 82.01           C  
ATOM   1947  N   ASP A 248     -12.042  -0.445  -0.211  1.00 81.38           N  
ATOM   1948  CA  ASP A 248     -12.697  -0.449   1.094  1.00 81.38           C  
ATOM   1949  C   ASP A 248     -13.933  -1.346   1.086  1.00 81.38           C  
ATOM   1950  CB  ASP A 248     -13.082   0.973   1.506  1.00 81.38           C  
ATOM   1951  O   ASP A 248     -14.264  -1.965   2.099  1.00 81.38           O  
ATOM   1952  CG  ASP A 248     -11.909   1.773   2.045  1.00 81.38           C  
ATOM   1953  OD1 ASP A 248     -10.828   1.190   2.275  1.00 81.38           O  
ATOM   1954  OD2 ASP A 248     -12.069   2.997   2.244  1.00 81.38           O  
ATOM   1955  N   ALA A 249     -14.484  -1.502  -0.078  1.00 84.57           N  
ATOM   1956  CA  ALA A 249     -15.639  -2.380  -0.245  1.00 84.57           C  
ATOM   1957  C   ALA A 249     -15.253  -3.841  -0.035  1.00 84.57           C  
ATOM   1958  CB  ALA A 249     -16.257  -2.190  -1.628  1.00 84.57           C  
ATOM   1959  O   ALA A 249     -16.087  -4.660   0.357  1.00 84.57           O  
ATOM   1960  N   LEU A 250     -13.926  -4.087  -0.244  1.00 87.97           N  
ATOM   1961  CA  LEU A 250     -13.460  -5.462  -0.109  1.00 87.97           C  
ATOM   1962  C   LEU A 250     -13.369  -5.864   1.360  1.00 87.97           C  
ATOM   1963  CB  LEU A 250     -12.096  -5.635  -0.783  1.00 87.97           C  
ATOM   1964  O   LEU A 250     -13.318  -7.053   1.680  1.00 87.97           O  
ATOM   1965  CG  LEU A 250     -12.074  -5.514  -2.308  1.00 87.97           C  
ATOM   1966  CD1 LEU A 250     -10.647  -5.649  -2.829  1.00 87.97           C  
ATOM   1967  CD2 LEU A 250     -12.981  -6.563  -2.941  1.00 87.97           C  
ATOM   1968  N   LEU A 251     -13.380  -4.827   2.211  1.00 90.10           N  
ATOM   1969  CA  LEU A 251     -13.310  -5.090   3.645  1.00 90.10           C  
ATOM   1970  C   LEU A 251     -14.579  -5.781   4.133  1.00 90.10           C  
ATOM   1971  CB  LEU A 251     -13.095  -3.786   4.419  1.00 90.10           C  
ATOM   1972  O   LEU A 251     -14.601  -6.344   5.230  1.00 90.10           O  
ATOM   1973  CG  LEU A 251     -11.724  -3.126   4.266  1.00 90.10           C  
ATOM   1974  CD1 LEU A 251     -11.687  -1.801   5.020  1.00 90.10           C  
ATOM   1975  CD2 LEU A 251     -10.623  -4.058   4.759  1.00 90.10           C  
ATOM   1976  N   GLY A 252     -15.569  -5.852   3.283  1.00 89.89           N  
ATOM   1977  CA  GLY A 252     -16.795  -6.563   3.609  1.00 89.89           C  
ATOM   1978  C   GLY A 252     -16.720  -8.049   3.314  1.00 89.89           C  
ATOM   1979  O   GLY A 252     -17.616  -8.808   3.690  1.00 89.89           O  
ATOM   1980  N   SER A 253     -15.613  -8.417   2.659  1.00 91.25           N  
ATOM   1981  CA  SER A 253     -15.438  -9.831   2.343  1.00 91.25           C  
ATOM   1982  C   SER A 253     -15.133 -10.644   3.597  1.00 91.25           C  
ATOM   1983  CB  SER A 253     -14.317 -10.017   1.320  1.00 91.25           C  
ATOM   1984  O   SER A 253     -14.219 -10.309   4.353  1.00 91.25           O  
ATOM   1985  OG  SER A 253     -13.877 -11.364   1.296  1.00 91.25           O  
ATOM   1986  N   LYS A 254     -15.908 -11.672   3.829  1.00 91.64           N  
ATOM   1987  CA  LYS A 254     -15.695 -12.543   4.981  1.00 91.64           C  
ATOM   1988  C   LYS A 254     -14.314 -13.191   4.933  1.00 91.64           C  
ATOM   1989  CB  LYS A 254     -16.778 -13.621   5.046  1.00 91.64           C  
ATOM   1990  O   LYS A 254     -13.621 -13.262   5.950  1.00 91.64           O  
ATOM   1991  CG  LYS A 254     -16.729 -14.472   6.307  1.00 91.64           C  
ATOM   1992  CD  LYS A 254     -17.875 -15.475   6.348  1.00 91.64           C  
ATOM   1993  CE  LYS A 254     -17.800 -16.359   7.586  1.00 91.64           C  
ATOM   1994  NZ  LYS A 254     -18.915 -17.352   7.626  1.00 91.64           N  
ATOM   1995  N   ALA A 255     -13.888 -13.564   3.823  1.00 92.05           N  
ATOM   1996  CA  ALA A 255     -12.593 -14.216   3.647  1.00 92.05           C  
ATOM   1997  C   ALA A 255     -11.450 -13.278   4.023  1.00 92.05           C  
ATOM   1998  CB  ALA A 255     -12.431 -14.696   2.207  1.00 92.05           C  
ATOM   1999  O   ALA A 255     -10.516 -13.676   4.724  1.00 92.05           O  
ATOM   2000  N   LEU A 256     -11.496 -12.138   3.481  1.00 93.08           N  
ATOM   2001  CA  LEU A 256     -10.470 -11.158   3.818  1.00 93.08           C  
ATOM   2002  C   LEU A 256     -10.485 -10.846   5.310  1.00 93.08           C  
ATOM   2003  CB  LEU A 256     -10.674  -9.871   3.013  1.00 93.08           C  
ATOM   2004  O   LEU A 256      -9.429 -10.751   5.940  1.00 93.08           O  
ATOM   2005  CG  LEU A 256      -9.669  -8.746   3.267  1.00 93.08           C  
ATOM   2006  CD1 LEU A 256      -8.247  -9.242   3.027  1.00 93.08           C  
ATOM   2007  CD2 LEU A 256      -9.978  -7.543   2.383  1.00 93.08           C  
ATOM   2008  N   ALA A 257     -11.669 -10.678   5.864  1.00 92.51           N  
ATOM   2009  CA  ALA A 257     -11.803 -10.436   7.298  1.00 92.51           C  
ATOM   2010  C   ALA A 257     -11.161 -11.559   8.107  1.00 92.51           C  
ATOM   2011  CB  ALA A 257     -13.275 -10.286   7.677  1.00 92.51           C  
ATOM   2012  O   ALA A 257     -10.459 -11.303   9.088  1.00 92.51           O  
ATOM   2013  N   GLU A 258     -11.417 -12.757   7.679  1.00 92.88           N  
ATOM   2014  CA  GLU A 258     -10.819 -13.910   8.345  1.00 92.88           C  
ATOM   2015  C   GLU A 258      -9.296 -13.869   8.258  1.00 92.88           C  
ATOM   2016  CB  GLU A 258     -11.346 -15.214   7.740  1.00 92.88           C  
ATOM   2017  O   GLU A 258      -8.606 -14.173   9.233  1.00 92.88           O  
ATOM   2018  CG  GLU A 258     -12.772 -15.551   8.151  1.00 92.88           C  
ATOM   2019  CD  GLU A 258     -13.294 -16.829   7.514  1.00 92.88           C  
ATOM   2020  OE1 GLU A 258     -14.387 -17.299   7.903  1.00 92.88           O  
ATOM   2021  OE2 GLU A 258     -12.603 -17.365   6.619  1.00 92.88           O  
ATOM   2022  N   TYR A 259      -8.874 -13.570   7.083  1.00 94.44           N  
ATOM   2023  CA  TYR A 259      -7.434 -13.422   6.906  1.00 94.44           C  
ATOM   2024  C   TYR A 259      -6.870 -12.382   7.867  1.00 94.44           C  
ATOM   2025  CB  TYR A 259      -7.108 -13.029   5.462  1.00 94.44           C  
ATOM   2026  O   TYR A 259      -5.853 -12.621   8.522  1.00 94.44           O  
ATOM   2027  CG  TYR A 259      -5.654 -12.693   5.238  1.00 94.44           C  
ATOM   2028  CD1 TYR A 259      -5.226 -11.369   5.175  1.00 94.44           C  
ATOM   2029  CD2 TYR A 259      -4.704 -13.698   5.088  1.00 94.44           C  
ATOM   2030  CE1 TYR A 259      -3.887 -11.054   4.967  1.00 94.44           C  
ATOM   2031  CE2 TYR A 259      -3.363 -13.396   4.880  1.00 94.44           C  
ATOM   2032  OH  TYR A 259      -1.638 -11.767   4.615  1.00 94.44           O  
ATOM   2033  CZ  TYR A 259      -2.964 -12.073   4.821  1.00 94.44           C  
ATOM   2034  N   LEU A 260      -7.510 -11.260   7.987  1.00 93.47           N  
ATOM   2035  CA  LEU A 260      -7.053 -10.165   8.835  1.00 93.47           C  
ATOM   2036  C   LEU A 260      -7.048 -10.579  10.303  1.00 93.47           C  
ATOM   2037  CB  LEU A 260      -7.942  -8.933   8.644  1.00 93.47           C  
ATOM   2038  O   LEU A 260      -6.146 -10.205  11.055  1.00 93.47           O  
ATOM   2039  CG  LEU A 260      -7.807  -8.200   7.308  1.00 93.47           C  
ATOM   2040  CD1 LEU A 260      -8.871  -7.114   7.190  1.00 93.47           C  
ATOM   2041  CD2 LEU A 260      -6.410  -7.605   7.163  1.00 93.47           C  
ATOM   2042  N   ILE A 261      -7.966 -11.384  10.719  1.00 89.73           N  
ATOM   2043  CA  ILE A 261      -8.059 -11.857  12.096  1.00 89.73           C  
ATOM   2044  C   ILE A 261      -6.852 -12.734  12.422  1.00 89.73           C  
ATOM   2045  CB  ILE A 261      -9.370 -12.638  12.338  1.00 89.73           C  
ATOM   2046  O   ILE A 261      -6.319 -12.679  13.533  1.00 89.73           O  
ATOM   2047  CG1 ILE A 261     -10.565 -11.678  12.371  1.00 89.73           C  
ATOM   2048  CG2 ILE A 261      -9.284 -13.450  13.633  1.00 89.73           C  
ATOM   2049  CD1 ILE A 261     -11.918 -12.375  12.388  1.00 89.73           C  
ATOM   2050  N   ASN A 262      -6.423 -13.403  11.408  1.00 91.34           N  
ATOM   2051  CA  ASN A 262      -5.369 -14.381  11.656  1.00 91.34           C  
ATOM   2052  C   ASN A 262      -3.989 -13.809  11.344  1.00 91.34           C  
ATOM   2053  CB  ASN A 262      -5.613 -15.652  10.839  1.00 91.34           C  
ATOM   2054  O   ASN A 262      -2.985 -14.517  11.430  1.00 91.34           O  
ATOM   2055  CG  ASN A 262      -6.837 -16.418  11.303  1.00 91.34           C  
ATOM   2056  ND2 ASN A 262      -7.636 -16.890  10.353  1.00 91.34           N  
ATOM   2057  OD1 ASN A 262      -7.062 -16.583  12.505  1.00 91.34           O  
ATOM   2058  N   THR A 263      -4.005 -12.628  10.842  1.00 93.22           N  
ATOM   2059  CA  THR A 263      -2.741 -11.983  10.501  1.00 93.22           C  
ATOM   2060  C   THR A 263      -2.301 -11.035  11.612  1.00 93.22           C  
ATOM   2061  CB  THR A 263      -2.850 -11.208   9.174  1.00 93.22           C  
ATOM   2062  O   THR A 263      -3.092 -10.219  12.090  1.00 93.22           O  
ATOM   2063  CG2 THR A 263      -1.510 -10.592   8.786  1.00 93.22           C  
ATOM   2064  OG1 THR A 263      -3.271 -12.103   8.138  1.00 93.22           O  
ATOM   2065  N   ASP A 264      -1.026 -11.249  12.046  1.00 91.87           N  
ATOM   2066  CA  ASP A 264      -0.403 -10.371  13.032  1.00 91.87           C  
ATOM   2067  C   ASP A 264       0.524  -9.361  12.360  1.00 91.87           C  
ATOM   2068  CB  ASP A 264       0.372 -11.190  14.066  1.00 91.87           C  
ATOM   2069  O   ASP A 264       1.245  -9.702  11.420  1.00 91.87           O  
ATOM   2070  CG  ASP A 264       0.753 -10.385  15.296  1.00 91.87           C  
ATOM   2071  OD1 ASP A 264       0.885  -9.146  15.197  1.00 91.87           O  
ATOM   2072  OD2 ASP A 264       0.925 -10.995  16.373  1.00 91.87           O  
ATOM   2073  N   PHE A 265       0.403  -8.102  12.830  1.00 93.41           N  
ATOM   2074  CA  PHE A 265       1.254  -7.070  12.250  1.00 93.41           C  
ATOM   2075  C   PHE A 265       2.720  -7.482  12.307  1.00 93.41           C  
ATOM   2076  CB  PHE A 265       1.055  -5.736  12.976  1.00 93.41           C  
ATOM   2077  O   PHE A 265       3.506  -7.122  11.428  1.00 93.41           O  
ATOM   2078  CG  PHE A 265       1.854  -4.602  12.393  1.00 93.41           C  
ATOM   2079  CD1 PHE A 265       2.957  -4.091  13.066  1.00 93.41           C  
ATOM   2080  CD2 PHE A 265       1.501  -4.046  11.170  1.00 93.41           C  
ATOM   2081  CE1 PHE A 265       3.697  -3.041  12.528  1.00 93.41           C  
ATOM   2082  CE2 PHE A 265       2.237  -2.997  10.626  1.00 93.41           C  
ATOM   2083  CZ  PHE A 265       3.334  -2.496  11.307  1.00 93.41           C  
ATOM   2084  N   GLN A 266       3.134  -8.249  13.294  1.00 94.41           N  
ATOM   2085  CA  GLN A 266       4.512  -8.687  13.493  1.00 94.41           C  
ATOM   2086  C   GLN A 266       5.003  -9.512  12.307  1.00 94.41           C  
ATOM   2087  CB  GLN A 266       4.637  -9.497  14.784  1.00 94.41           C  
ATOM   2088  O   GLN A 266       6.207  -9.586  12.052  1.00 94.41           O  
ATOM   2089  CG  GLN A 266       4.496  -8.662  16.050  1.00 94.41           C  
ATOM   2090  CD  GLN A 266       4.670  -9.481  17.316  1.00 94.41           C  
ATOM   2091  NE2 GLN A 266       5.014  -8.814  18.411  1.00 94.41           N  
ATOM   2092  OE1 GLN A 266       4.495 -10.704  17.309  1.00 94.41           O  
ATOM   2093  N   GLN A 267       4.021 -10.079  11.601  1.00 94.47           N  
ATOM   2094  CA  GLN A 267       4.371 -10.872  10.427  1.00 94.47           C  
ATOM   2095  C   GLN A 267       4.748  -9.976   9.250  1.00 94.47           C  
ATOM   2096  CB  GLN A 267       3.214 -11.792  10.036  1.00 94.47           C  
ATOM   2097  O   GLN A 267       5.475 -10.399   8.349  1.00 94.47           O  
ATOM   2098  CG  GLN A 267       2.922 -12.882  11.059  1.00 94.47           C  
ATOM   2099  CD  GLN A 267       1.708 -13.717  10.697  1.00 94.47           C  
ATOM   2100  NE2 GLN A 267       1.236 -14.520  11.645  1.00 94.47           N  
ATOM   2101  OE1 GLN A 267       1.198 -13.641   9.574  1.00 94.47           O  
ATOM   2102  N   LEU A 268       4.266  -8.742   9.228  1.00 95.41           N  
ATOM   2103  CA  LEU A 268       4.498  -7.806   8.133  1.00 95.41           C  
ATOM   2104  C   LEU A 268       5.709  -6.924   8.418  1.00 95.41           C  
ATOM   2105  CB  LEU A 268       3.261  -6.935   7.901  1.00 95.41           C  
ATOM   2106  O   LEU A 268       6.343  -6.414   7.492  1.00 95.41           O  
ATOM   2107  CG  LEU A 268       1.988  -7.666   7.469  1.00 95.41           C  
ATOM   2108  CD1 LEU A 268       0.813  -6.696   7.412  1.00 95.41           C  
ATOM   2109  CD2 LEU A 268       2.193  -8.346   6.119  1.00 95.41           C  
ATOM   2110  N   GLU A 269       6.033  -6.790   9.631  1.00 96.62           N  
ATOM   2111  CA  GLU A 269       6.967  -5.772  10.102  1.00 96.62           C  
ATOM   2112  C   GLU A 269       8.361  -5.991   9.520  1.00 96.62           C  
ATOM   2113  CB  GLU A 269       7.031  -5.766  11.631  1.00 96.62           C  
ATOM   2114  O   GLU A 269       8.983  -5.054   9.015  1.00 96.62           O  
ATOM   2115  CG  GLU A 269       7.947  -4.694  12.204  1.00 96.62           C  
ATOM   2116  CD  GLU A 269       7.977  -4.680  13.724  1.00 96.62           C  
ATOM   2117  OE1 GLU A 269       8.902  -4.072  14.308  1.00 96.62           O  
ATOM   2118  OE2 GLU A 269       7.068  -5.284  14.337  1.00 96.62           O  
ATOM   2119  N   PRO A 270       8.877  -7.198   9.534  1.00 97.47           N  
ATOM   2120  CA  PRO A 270      10.232  -7.392   9.013  1.00 97.47           C  
ATOM   2121  C   PRO A 270      10.373  -6.953   7.557  1.00 97.47           C  
ATOM   2122  CB  PRO A 270      10.451  -8.900   9.153  1.00 97.47           C  
ATOM   2123  O   PRO A 270      11.356  -6.301   7.197  1.00 97.47           O  
ATOM   2124  CG  PRO A 270       9.603  -9.303  10.315  1.00 97.47           C  
ATOM   2125  CD  PRO A 270       8.335  -8.499  10.282  1.00 97.47           C  
ATOM   2126  N   GLU A 271       9.423  -7.383   6.815  1.00 96.48           N  
ATOM   2127  CA  GLU A 271       9.448  -7.008   5.404  1.00 96.48           C  
ATOM   2128  C   GLU A 271       9.375  -5.493   5.235  1.00 96.48           C  
ATOM   2129  CB  GLU A 271       8.298  -7.678   4.649  1.00 96.48           C  
ATOM   2130  O   GLU A 271      10.095  -4.919   4.415  1.00 96.48           O  
ATOM   2131  CG  GLU A 271       8.278  -7.369   3.159  1.00 96.48           C  
ATOM   2132  CD  GLU A 271       7.102  -8.001   2.431  1.00 96.48           C  
ATOM   2133  OE1 GLU A 271       6.919  -7.728   1.222  1.00 96.48           O  
ATOM   2134  OE2 GLU A 271       6.357  -8.773   3.074  1.00 96.48           O  
ATOM   2135  N   LEU A 272       8.503  -4.773   5.951  1.00 97.80           N  
ATOM   2136  CA  LEU A 272       8.363  -3.322   5.887  1.00 97.80           C  
ATOM   2137  C   LEU A 272       9.637  -2.631   6.363  1.00 97.80           C  
ATOM   2138  CB  LEU A 272       7.172  -2.861   6.731  1.00 97.80           C  
ATOM   2139  O   LEU A 272      10.063  -1.634   5.777  1.00 97.80           O  
ATOM   2140  CG  LEU A 272       5.788  -3.288   6.242  1.00 97.80           C  
ATOM   2141  CD1 LEU A 272       4.720  -2.885   7.253  1.00 97.80           C  
ATOM   2142  CD2 LEU A 272       5.493  -2.681   4.874  1.00 97.80           C  
ATOM   2143  N   ARG A 273      10.267  -3.181   7.371  1.00 97.58           N  
ATOM   2144  CA  ARG A 273      11.531  -2.628   7.847  1.00 97.58           C  
ATOM   2145  C   ARG A 273      12.616  -2.747   6.782  1.00 97.58           C  
ATOM   2146  CB  ARG A 273      11.977  -3.332   9.130  1.00 97.58           C  
ATOM   2147  O   ARG A 273      13.410  -1.823   6.592  1.00 97.58           O  
ATOM   2148  CG  ARG A 273      11.219  -2.888  10.371  1.00 97.58           C  
ATOM   2149  CD  ARG A 273      11.834  -3.459  11.642  1.00 97.58           C  
ATOM   2150  NE  ARG A 273      11.033  -3.137  12.820  1.00 97.58           N  
ATOM   2151  NH1 ARG A 273      11.752  -0.946  12.964  1.00 97.58           N  
ATOM   2152  NH2 ARG A 273      10.248  -1.766  14.487  1.00 97.58           N  
ATOM   2153  CZ  ARG A 273      11.013  -1.950  13.421  1.00 97.58           C  
ATOM   2154  N   GLN A 274      12.532  -3.911   6.249  1.00 96.23           N  
ATOM   2155  CA  GLN A 274      13.495  -4.101   5.169  1.00 96.23           C  
ATOM   2156  C   GLN A 274      13.290  -3.072   4.062  1.00 96.23           C  
ATOM   2157  CB  GLN A 274      13.391  -5.516   4.598  1.00 96.23           C  
ATOM   2158  O   GLN A 274      14.257  -2.519   3.534  1.00 96.23           O  
ATOM   2159  CG  GLN A 274      14.483  -5.856   3.594  1.00 96.23           C  
ATOM   2160  CD  GLN A 274      14.387  -7.281   3.082  1.00 96.23           C  
ATOM   2161  NE2 GLN A 274      15.475  -7.778   2.503  1.00 96.23           N  
ATOM   2162  OE1 GLN A 274      13.344  -7.930   3.206  1.00 96.23           O  
ATOM   2163  N   PHE A 275      12.075  -2.855   3.746  1.00 96.70           N  
ATOM   2164  CA  PHE A 275      11.751  -1.845   2.746  1.00 96.70           C  
ATOM   2165  C   PHE A 275      12.277  -0.478   3.167  1.00 96.70           C  
ATOM   2166  CB  PHE A 275      10.237  -1.777   2.518  1.00 96.70           C  
ATOM   2167  O   PHE A 275      12.962   0.195   2.393  1.00 96.70           O  
ATOM   2168  CG  PHE A 275       9.805  -0.626   1.651  1.00 96.70           C  
ATOM   2169  CD1 PHE A 275       9.326   0.548   2.218  1.00 96.70           C  
ATOM   2170  CD2 PHE A 275       9.878  -0.719   0.267  1.00 96.70           C  
ATOM   2171  CE1 PHE A 275       8.924   1.615   1.417  1.00 96.70           C  
ATOM   2172  CE2 PHE A 275       9.479   0.343  -0.540  1.00 96.70           C  
ATOM   2173  CZ  PHE A 275       9.001   1.509   0.037  1.00 96.70           C  
ATOM   2174  N   PHE A 276      12.053  -0.080   4.418  1.00 97.19           N  
ATOM   2175  CA  PHE A 276      12.456   1.232   4.911  1.00 97.19           C  
ATOM   2176  C   PHE A 276      13.974   1.335   4.998  1.00 97.19           C  
ATOM   2177  CB  PHE A 276      11.832   1.507   6.283  1.00 97.19           C  
ATOM   2178  O   PHE A 276      14.547   2.391   4.724  1.00 97.19           O  
ATOM   2179  CG  PHE A 276      10.334   1.648   6.251  1.00 97.19           C  
ATOM   2180  CD1 PHE A 276       9.703   2.272   5.181  1.00 97.19           C  
ATOM   2181  CD2 PHE A 276       9.556   1.156   7.291  1.00 97.19           C  
ATOM   2182  CE1 PHE A 276       8.317   2.403   5.149  1.00 97.19           C  
ATOM   2183  CE2 PHE A 276       8.170   1.284   7.265  1.00 97.19           C  
ATOM   2184  CZ  PHE A 276       7.553   1.909   6.194  1.00 97.19           C  
ATOM   2185  N   LYS A 277      14.536   0.233   5.386  1.00 94.89           N  
ATOM   2186  CA  LYS A 277      15.996   0.199   5.399  1.00 94.89           C  
ATOM   2187  C   LYS A 277      16.563   0.410   3.998  1.00 94.89           C  
ATOM   2188  CB  LYS A 277      16.497  -1.127   5.972  1.00 94.89           C  
ATOM   2189  O   LYS A 277      17.483   1.208   3.809  1.00 94.89           O  
ATOM   2190  CG  LYS A 277      18.011  -1.217   6.093  1.00 94.89           C  
ATOM   2191  CD  LYS A 277      18.447  -2.555   6.677  1.00 94.89           C  
ATOM   2192  CE  LYS A 277      19.964  -2.674   6.731  1.00 94.89           C  
ATOM   2193  NZ  LYS A 277      20.396  -3.985   7.302  1.00 94.89           N  
ATOM   2194  N   PHE A 278      15.909  -0.313   3.091  1.00 90.84           N  
ATOM   2195  CA  PHE A 278      16.347  -0.209   1.704  1.00 90.84           C  
ATOM   2196  C   PHE A 278      16.158   1.210   1.181  1.00 90.84           C  
ATOM   2197  CB  PHE A 278      15.581  -1.200   0.822  1.00 90.84           C  
ATOM   2198  O   PHE A 278      16.944   1.683   0.358  1.00 90.84           O  
ATOM   2199  CG  PHE A 278      16.196  -1.406  -0.536  1.00 90.84           C  
ATOM   2200  CD1 PHE A 278      15.780  -0.651  -1.625  1.00 90.84           C  
ATOM   2201  CD2 PHE A 278      17.193  -2.355  -0.722  1.00 90.84           C  
ATOM   2202  CE1 PHE A 278      16.348  -0.839  -2.883  1.00 90.84           C  
ATOM   2203  CE2 PHE A 278      17.765  -2.549  -1.976  1.00 90.84           C  
ATOM   2204  CZ  PHE A 278      17.341  -1.791  -3.055  1.00 90.84           C  
ATOM   2205  N   GLU A 279      15.201   1.846   1.728  1.00 91.59           N  
ATOM   2206  CA  GLU A 279      14.911   3.216   1.314  1.00 91.59           C  
ATOM   2207  C   GLU A 279      15.728   4.221   2.121  1.00 91.59           C  
ATOM   2208  CB  GLU A 279      13.417   3.516   1.457  1.00 91.59           C  
ATOM   2209  O   GLU A 279      15.454   5.422   2.086  1.00 91.59           O  
ATOM   2210  CG  GLU A 279      12.533   2.695   0.530  1.00 91.59           C  
ATOM   2211  CD  GLU A 279      12.826   2.932  -0.943  1.00 91.59           C  
ATOM   2212  OE1 GLU A 279      12.742   1.970  -1.741  1.00 91.59           O  
ATOM   2213  OE2 GLU A 279      13.143   4.088  -1.302  1.00 91.59           O  
ATOM   2214  N   GLN A 280      16.659   3.653   2.912  1.00 92.10           N  
ATOM   2215  CA  GLN A 280      17.652   4.404   3.673  1.00 92.10           C  
ATOM   2216  C   GLN A 280      16.984   5.353   4.663  1.00 92.10           C  
ATOM   2217  CB  GLN A 280      18.570   5.186   2.732  1.00 92.10           C  
ATOM   2218  O   GLN A 280      17.392   6.509   4.795  1.00 92.10           O  
ATOM   2219  CG  GLN A 280      19.361   4.308   1.773  1.00 92.10           C  
ATOM   2220  CD  GLN A 280      20.239   5.110   0.831  1.00 92.10           C  
ATOM   2221  NE2 GLN A 280      20.540   4.537  -0.330  1.00 92.10           N  
ATOM   2222  OE1 GLN A 280      20.642   6.235   1.143  1.00 92.10           O  
ATOM   2223  N   LEU A 281      15.832   5.017   5.145  1.00 92.89           N  
ATOM   2224  CA  LEU A 281      15.216   5.779   6.225  1.00 92.89           C  
ATOM   2225  C   LEU A 281      15.952   5.551   7.541  1.00 92.89           C  
ATOM   2226  CB  LEU A 281      13.742   5.394   6.379  1.00 92.89           C  
ATOM   2227  O   LEU A 281      16.463   4.456   7.789  1.00 92.89           O  
ATOM   2228  CG  LEU A 281      12.826   5.736   5.202  1.00 92.89           C  
ATOM   2229  CD1 LEU A 281      11.378   5.401   5.543  1.00 92.89           C  
ATOM   2230  CD2 LEU A 281      12.965   7.207   4.825  1.00 92.89           C  
ATOM   2231  N   ASN A 282      16.191   6.684   8.237  1.00 94.78           N  
ATOM   2232  CA  ASN A 282      16.789   6.456   9.548  1.00 94.78           C  
ATOM   2233  C   ASN A 282      15.831   5.721  10.481  1.00 94.78           C  
ATOM   2234  CB  ASN A 282      17.230   7.780  10.175  1.00 94.78           C  
ATOM   2235  O   ASN A 282      14.655   5.545  10.157  1.00 94.78           O  
ATOM   2236  CG  ASN A 282      16.066   8.713  10.448  1.00 94.78           C  
ATOM   2237  ND2 ASN A 282      16.175   9.950   9.978  1.00 94.78           N  
ATOM   2238  OD1 ASN A 282      15.078   8.325  11.077  1.00 94.78           O  
ATOM   2239  N   ALA A 283      16.357   5.192  11.549  1.00 95.49           N  
ATOM   2240  CA  ALA A 283      15.626   4.320  12.464  1.00 95.49           C  
ATOM   2241  C   ALA A 283      14.404   5.030  13.041  1.00 95.49           C  
ATOM   2242  CB  ALA A 283      16.540   3.843  13.590  1.00 95.49           C  
ATOM   2243  O   ALA A 283      13.326   4.439  13.142  1.00 95.49           O  
ATOM   2244  N   ARG A 284      14.585   6.252  13.367  1.00 95.63           N  
ATOM   2245  CA  ARG A 284      13.497   7.019  13.964  1.00 95.63           C  
ATOM   2246  C   ARG A 284      12.338   7.180  12.986  1.00 95.63           C  
ATOM   2247  CB  ARG A 284      13.994   8.394  14.418  1.00 95.63           C  
ATOM   2248  O   ARG A 284      11.180   6.961  13.347  1.00 95.63           O  
ATOM   2249  CG  ARG A 284      12.952   9.211  15.164  1.00 95.63           C  
ATOM   2250  CD  ARG A 284      13.499  10.564  15.596  1.00 95.63           C  
ATOM   2251  NE  ARG A 284      12.471  11.383  16.233  1.00 95.63           N  
ATOM   2252  NH1 ARG A 284      13.849  13.202  16.591  1.00 95.63           N  
ATOM   2253  NH2 ARG A 284      11.655  13.272  17.253  1.00 95.63           N  
ATOM   2254  CZ  ARG A 284      12.660  12.617  16.691  1.00 95.63           C  
ATOM   2255  N   GLU A 285      12.630   7.547  11.817  1.00 94.98           N  
ATOM   2256  CA  GLU A 285      11.620   7.717  10.777  1.00 94.98           C  
ATOM   2257  C   GLU A 285      10.927   6.395  10.460  1.00 94.98           C  
ATOM   2258  CB  GLU A 285      12.248   8.298   9.508  1.00 94.98           C  
ATOM   2259  O   GLU A 285       9.703   6.348  10.315  1.00 94.98           O  
ATOM   2260  CG  GLU A 285      12.570   9.783   9.605  1.00 94.98           C  
ATOM   2261  CD  GLU A 285      13.297  10.321   8.383  1.00 94.98           C  
ATOM   2262  OE1 GLU A 285      13.198  11.537   8.105  1.00 94.98           O  
ATOM   2263  OE2 GLU A 285      13.970   9.519   7.698  1.00 94.98           O  
ATOM   2264  N   ALA A 286      11.710   5.397  10.292  1.00 96.91           N  
ATOM   2265  CA  ALA A 286      11.161   4.067  10.039  1.00 96.91           C  
ATOM   2266  C   ALA A 286      10.192   3.655  11.144  1.00 96.91           C  
ATOM   2267  CB  ALA A 286      12.285   3.042   9.912  1.00 96.91           C  
ATOM   2268  O   ALA A 286       9.100   3.156  10.865  1.00 96.91           O  
ATOM   2269  N   ASP A 287      10.554   3.912  12.391  1.00 97.02           N  
ATOM   2270  CA  ASP A 287       9.708   3.569  13.530  1.00 97.02           C  
ATOM   2271  C   ASP A 287       8.406   4.367  13.508  1.00 97.02           C  
ATOM   2272  CB  ASP A 287      10.453   3.814  14.845  1.00 97.02           C  
ATOM   2273  O   ASP A 287       7.338   3.831  13.813  1.00 97.02           O  
ATOM   2274  CG  ASP A 287      11.513   2.765  15.129  1.00 97.02           C  
ATOM   2275  OD1 ASP A 287      11.485   1.683  14.504  1.00 97.02           O  
ATOM   2276  OD2 ASP A 287      12.383   3.021  15.989  1.00 97.02           O  
ATOM   2277  N   ARG A 288       8.545   5.603  13.235  1.00 96.42           N  
ATOM   2278  CA  ARG A 288       7.358   6.445  13.125  1.00 96.42           C  
ATOM   2279  C   ARG A 288       6.404   5.910  12.063  1.00 96.42           C  
ATOM   2280  CB  ARG A 288       7.750   7.887  12.799  1.00 96.42           C  
ATOM   2281  O   ARG A 288       5.200   5.799  12.302  1.00 96.42           O  
ATOM   2282  CG  ARG A 288       6.568   8.839  12.699  1.00 96.42           C  
ATOM   2283  CD  ARG A 288       6.989  10.209  12.185  1.00 96.42           C  
ATOM   2284  NE  ARG A 288       7.336  10.169  10.767  1.00 96.42           N  
ATOM   2285  NH1 ARG A 288       6.548  12.290  10.302  1.00 96.42           N  
ATOM   2286  NH2 ARG A 288       7.475  11.016   8.637  1.00 96.42           N  
ATOM   2287  CZ  ARG A 288       7.119  11.158   9.905  1.00 96.42           C  
ATOM   2288  N   LEU A 289       6.895   5.579  10.848  1.00 97.48           N  
ATOM   2289  CA  LEU A 289       6.070   5.070   9.758  1.00 97.48           C  
ATOM   2290  C   LEU A 289       5.463   3.719  10.120  1.00 97.48           C  
ATOM   2291  CB  LEU A 289       6.897   4.943   8.475  1.00 97.48           C  
ATOM   2292  O   LEU A 289       4.297   3.456   9.816  1.00 97.48           O  
ATOM   2293  CG  LEU A 289       7.301   6.253   7.797  1.00 97.48           C  
ATOM   2294  CD1 LEU A 289       8.206   5.973   6.601  1.00 97.48           C  
ATOM   2295  CD2 LEU A 289       6.066   7.036   7.367  1.00 97.48           C  
ATOM   2296  N   LEU A 290       6.245   2.882  10.781  1.00 97.33           N  
ATOM   2297  CA  LEU A 290       5.734   1.586  11.214  1.00 97.33           C  
ATOM   2298  C   LEU A 290       4.586   1.757  12.203  1.00 97.33           C  
ATOM   2299  CB  LEU A 290       6.851   0.754  11.849  1.00 97.33           C  
ATOM   2300  O   LEU A 290       3.598   1.021  12.148  1.00 97.33           O  
ATOM   2301  CG  LEU A 290       7.832   0.087  10.884  1.00 97.33           C  
ATOM   2302  CD1 LEU A 290       9.031  -0.469  11.646  1.00 97.33           C  
ATOM   2303  CD2 LEU A 290       7.138  -1.016  10.092  1.00 97.33           C  
ATOM   2304  N   ALA A 291       4.750   2.693  13.063  1.00 95.02           N  
ATOM   2305  CA  ALA A 291       3.675   2.982  14.008  1.00 95.02           C  
ATOM   2306  C   ALA A 291       2.409   3.424  13.280  1.00 95.02           C  
ATOM   2307  CB  ALA A 291       4.115   4.054  15.003  1.00 95.02           C  
ATOM   2308  O   ALA A 291       1.307   2.983  13.614  1.00 95.02           O  
ATOM   2309  N   ALA A 292       2.591   4.303  12.279  1.00 95.04           N  
ATOM   2310  CA  ALA A 292       1.459   4.762  11.479  1.00 95.04           C  
ATOM   2311  C   ALA A 292       0.804   3.600  10.738  1.00 95.04           C  
ATOM   2312  CB  ALA A 292       1.907   5.835  10.489  1.00 95.04           C  
ATOM   2313  O   ALA A 292      -0.424   3.503  10.685  1.00 95.04           O  
ATOM   2314  N   ILE A 293       1.585   2.734  10.204  1.00 96.36           N  
ATOM   2315  CA  ILE A 293       1.101   1.573   9.466  1.00 96.36           C  
ATOM   2316  C   ILE A 293       0.361   0.630  10.413  1.00 96.36           C  
ATOM   2317  CB  ILE A 293       2.258   0.827   8.763  1.00 96.36           C  
ATOM   2318  O   ILE A 293      -0.699   0.102  10.071  1.00 96.36           O  
ATOM   2319  CG1 ILE A 293       2.810   1.667   7.606  1.00 96.36           C  
ATOM   2320  CG2 ILE A 293       1.794  -0.547   8.270  1.00 96.36           C  
ATOM   2321  CD1 ILE A 293       4.088   1.112   6.993  1.00 96.36           C  
ATOM   2322  N   GLU A 294       0.935   0.439  11.564  1.00 95.41           N  
ATOM   2323  CA  GLU A 294       0.279  -0.406  12.557  1.00 95.41           C  
ATOM   2324  C   GLU A 294      -1.094   0.146  12.931  1.00 95.41           C  
ATOM   2325  CB  GLU A 294       1.150  -0.543  13.808  1.00 95.41           C  
ATOM   2326  O   GLU A 294      -2.067  -0.604  13.021  1.00 95.41           O  
ATOM   2327  CG  GLU A 294       0.605  -1.527  14.833  1.00 95.41           C  
ATOM   2328  CD  GLU A 294       1.544  -1.752  16.007  1.00 95.41           C  
ATOM   2329  OE1 GLU A 294       1.306  -2.688  16.804  1.00 95.41           O  
ATOM   2330  OE2 GLU A 294       2.524  -0.984  16.133  1.00 95.41           O  
ATOM   2331  N   ASP A 295      -1.147   1.444  13.163  1.00 90.87           N  
ATOM   2332  CA  ASP A 295      -2.427   2.082  13.457  1.00 90.87           C  
ATOM   2333  C   ASP A 295      -3.436   1.828  12.339  1.00 90.87           C  
ATOM   2334  CB  ASP A 295      -2.242   3.586  13.667  1.00 90.87           C  
ATOM   2335  O   ASP A 295      -4.592   1.495  12.603  1.00 90.87           O  
ATOM   2336  CG  ASP A 295      -1.606   3.924  15.004  1.00 90.87           C  
ATOM   2337  OD1 ASP A 295      -1.506   3.032  15.875  1.00 90.87           O  
ATOM   2338  OD2 ASP A 295      -1.203   5.093  15.190  1.00 90.87           O  
ATOM   2339  N   ARG A 296      -2.950   2.006  11.136  1.00 93.46           N  
ATOM   2340  CA  ARG A 296      -3.821   1.763   9.990  1.00 93.46           C  
ATOM   2341  C   ARG A 296      -4.230   0.295   9.915  1.00 93.46           C  
ATOM   2342  CB  ARG A 296      -3.131   2.182   8.691  1.00 93.46           C  
ATOM   2343  O   ARG A 296      -5.370  -0.020   9.567  1.00 93.46           O  
ATOM   2344  CG  ARG A 296      -3.979   1.971   7.447  1.00 93.46           C  
ATOM   2345  CD  ARG A 296      -5.243   2.818   7.476  1.00 93.46           C  
ATOM   2346  NE  ARG A 296      -6.005   2.693   6.237  1.00 93.46           N  
ATOM   2347  NH1 ARG A 296      -7.741   4.055   6.923  1.00 93.46           N  
ATOM   2348  NH2 ARG A 296      -7.781   3.100   4.839  1.00 93.46           N  
ATOM   2349  CZ  ARG A 296      -7.174   3.283   6.002  1.00 93.46           C  
ATOM   2350  N   PHE A 297      -3.323  -0.584  10.154  1.00 94.24           N  
ATOM   2351  CA  PHE A 297      -3.593  -2.016  10.187  1.00 94.24           C  
ATOM   2352  C   PHE A 297      -4.745  -2.328  11.135  1.00 94.24           C  
ATOM   2353  CB  PHE A 297      -2.340  -2.790  10.611  1.00 94.24           C  
ATOM   2354  O   PHE A 297      -5.684  -3.036  10.766  1.00 94.24           O  
ATOM   2355  CG  PHE A 297      -2.538  -4.281  10.669  1.00 94.24           C  
ATOM   2356  CD1 PHE A 297      -2.647  -4.934  11.890  1.00 94.24           C  
ATOM   2357  CD2 PHE A 297      -2.616  -5.029   9.501  1.00 94.24           C  
ATOM   2358  CE1 PHE A 297      -2.830  -6.314  11.947  1.00 94.24           C  
ATOM   2359  CE2 PHE A 297      -2.800  -6.408   9.550  1.00 94.24           C  
ATOM   2360  CZ  PHE A 297      -2.906  -7.049  10.774  1.00 94.24           C  
ATOM   2361  N   ILE A 298      -4.727  -1.762  12.291  1.00 90.68           N  
ATOM   2362  CA  ILE A 298      -5.774  -1.951  13.289  1.00 90.68           C  
ATOM   2363  C   ILE A 298      -7.092  -1.381  12.769  1.00 90.68           C  
ATOM   2364  CB  ILE A 298      -5.399  -1.292  14.635  1.00 90.68           C  
ATOM   2365  O   ILE A 298      -8.140  -2.022  12.880  1.00 90.68           O  
ATOM   2366  CG1 ILE A 298      -4.210  -2.018  15.272  1.00 90.68           C  
ATOM   2367  CG2 ILE A 298      -6.603  -1.275  15.582  1.00 90.68           C  
ATOM   2368  CD1 ILE A 298      -3.599  -1.284  16.458  1.00 90.68           C  
ATOM   2369  N   SER A 299      -7.024  -0.216  12.152  1.00 89.86           N  
ATOM   2370  CA  SER A 299      -8.208   0.419  11.583  1.00 89.86           C  
ATOM   2371  C   SER A 299      -8.837  -0.452  10.501  1.00 89.86           C  
ATOM   2372  CB  SER A 299      -7.855   1.790  11.004  1.00 89.86           C  
ATOM   2373  O   SER A 299     -10.057  -0.623  10.465  1.00 89.86           O  
ATOM   2374  OG  SER A 299      -7.473   2.687  12.033  1.00 89.86           O  
ATOM   2375  N   VAL A 300      -8.006  -0.975   9.658  1.00 91.90           N  
ATOM   2376  CA  VAL A 300      -8.480  -1.830   8.575  1.00 91.90           C  
ATOM   2377  C   VAL A 300      -9.172  -3.062   9.153  1.00 91.90           C  
ATOM   2378  CB  VAL A 300      -7.325  -2.256   7.642  1.00 91.90           C  
ATOM   2379  O   VAL A 300     -10.236  -3.465   8.677  1.00 91.90           O  
ATOM   2380  CG1 VAL A 300      -7.761  -3.404   6.732  1.00 91.90           C  
ATOM   2381  CG2 VAL A 300      -6.843  -1.068   6.812  1.00 91.90           C  
ATOM   2382  N   LYS A 301      -8.641  -3.621  10.241  1.00 91.43           N  
ATOM   2383  CA  LYS A 301      -9.264  -4.766  10.898  1.00 91.43           C  
ATOM   2384  C   LYS A 301     -10.636  -4.401  11.457  1.00 91.43           C  
ATOM   2385  CB  LYS A 301      -8.367  -5.296  12.018  1.00 91.43           C  
ATOM   2386  O   LYS A 301     -11.610  -5.127  11.249  1.00 91.43           O  
ATOM   2387  CG  LYS A 301      -7.183  -6.116  11.528  1.00 91.43           C  
ATOM   2388  CD  LYS A 301      -6.439  -6.772  12.684  1.00 91.43           C  
ATOM   2389  CE  LYS A 301      -5.398  -7.766  12.188  1.00 91.43           C  
ATOM   2390  NZ  LYS A 301      -4.722  -8.470  13.319  1.00 91.43           N  
ATOM   2391  N   LEU A 302     -10.654  -3.316  12.045  1.00 88.66           N  
ATOM   2392  CA  LEU A 302     -11.895  -2.889  12.680  1.00 88.66           C  
ATOM   2393  C   LEU A 302     -12.971  -2.608  11.637  1.00 88.66           C  
ATOM   2394  CB  LEU A 302     -11.658  -1.640  13.534  1.00 88.66           C  
ATOM   2395  O   LEU A 302     -14.137  -2.960  11.831  1.00 88.66           O  
ATOM   2396  CG  LEU A 302     -10.841  -1.838  14.812  1.00 88.66           C  
ATOM   2397  CD1 LEU A 302     -10.597  -0.498  15.498  1.00 88.66           C  
ATOM   2398  CD2 LEU A 302     -11.548  -2.806  15.754  1.00 88.66           C  
ATOM   2399  N   LEU A 303     -12.550  -1.988  10.585  1.00 89.25           N  
ATOM   2400  CA  LEU A 303     -13.495  -1.719   9.507  1.00 89.25           C  
ATOM   2401  C   LEU A 303     -14.032  -3.019   8.917  1.00 89.25           C  
ATOM   2402  CB  LEU A 303     -12.833  -0.882   8.409  1.00 89.25           C  
ATOM   2403  O   LEU A 303     -15.206  -3.100   8.547  1.00 89.25           O  
ATOM   2404  CG  LEU A 303     -12.590   0.592   8.734  1.00 89.25           C  
ATOM   2405  CD1 LEU A 303     -11.737   1.241   7.649  1.00 89.25           C  
ATOM   2406  CD2 LEU A 303     -13.915   1.330   8.893  1.00 89.25           C  
ATOM   2407  N   SER A 304     -13.131  -3.952   8.832  1.00 91.01           N  
ATOM   2408  CA  SER A 304     -13.555  -5.248   8.312  1.00 91.01           C  
ATOM   2409  C   SER A 304     -14.560  -5.915   9.244  1.00 91.01           C  
ATOM   2410  CB  SER A 304     -12.348  -6.166   8.109  1.00 91.01           C  
ATOM   2411  O   SER A 304     -15.541  -6.507   8.787  1.00 91.01           O  
ATOM   2412  OG  SER A 304     -12.763  -7.460   7.706  1.00 91.01           O  
ATOM   2413  N   PHE A 305     -14.437  -5.720  10.540  1.00 87.61           N  
ATOM   2414  CA  PHE A 305     -15.317  -6.321  11.536  1.00 87.61           C  
ATOM   2415  C   PHE A 305     -16.678  -5.636  11.540  1.00 87.61           C  
ATOM   2416  CB  PHE A 305     -14.685  -6.244  12.929  1.00 87.61           C  
ATOM   2417  O   PHE A 305     -17.696  -6.268  11.829  1.00 87.61           O  
ATOM   2418  CG  PHE A 305     -13.430  -7.061  13.073  1.00 87.61           C  
ATOM   2419  CD1 PHE A 305     -13.267  -8.242  12.360  1.00 87.61           C  
ATOM   2420  CD2 PHE A 305     -12.412  -6.647  13.922  1.00 87.61           C  
ATOM   2421  CE1 PHE A 305     -12.106  -9.000  12.492  1.00 87.61           C  
ATOM   2422  CE2 PHE A 305     -11.249  -7.399  14.059  1.00 87.61           C  
ATOM   2423  CZ  PHE A 305     -11.098  -8.576  13.343  1.00 87.61           C  
ATOM   2424  N   ASP A 306     -16.649  -4.412  11.241  1.00 85.69           N  
ATOM   2425  CA  ASP A 306     -17.904  -3.675  11.128  1.00 85.69           C  
ATOM   2426  C   ASP A 306     -18.809  -4.292  10.064  1.00 85.69           C  
ATOM   2427  CB  ASP A 306     -17.636  -2.204  10.803  1.00 85.69           C  
ATOM   2428  O   ASP A 306     -20.023  -4.392  10.255  1.00 85.69           O  
ATOM   2429  CG  ASP A 306     -18.895  -1.356  10.815  1.00 85.69           C  
ATOM   2430  OD1 ASP A 306     -19.741  -1.531  11.719  1.00 85.69           O  
ATOM   2431  OD2 ASP A 306     -19.045  -0.506   9.910  1.00 85.69           O  
ATOM   2432  N   LYS A 307     -18.145  -4.826   9.148  1.00 87.97           N  
ATOM   2433  CA  LYS A 307     -18.902  -5.395   8.036  1.00 87.97           C  
ATOM   2434  C   LYS A 307     -19.149  -6.886   8.246  1.00 87.97           C  
ATOM   2435  CB  LYS A 307     -18.168  -5.166   6.714  1.00 87.97           C  
ATOM   2436  O   LYS A 307     -19.975  -7.487   7.555  1.00 87.97           O  
ATOM   2437  CG  LYS A 307     -18.045  -3.701   6.320  1.00 87.97           C  
ATOM   2438  CD  LYS A 307     -17.415  -3.544   4.942  1.00 87.97           C  
ATOM   2439  CE  LYS A 307     -17.329  -2.081   4.529  1.00 87.97           C  
ATOM   2440  NZ  LYS A 307     -16.721  -1.923   3.174  1.00 87.97           N  
ATOM   2441  N   ASN A 308     -18.432  -7.444   9.225  1.00 89.35           N  
ATOM   2442  CA  ASN A 308     -18.550  -8.851   9.595  1.00 89.35           C  
ATOM   2443  C   ASN A 308     -18.598  -9.031  11.109  1.00 89.35           C  
ATOM   2444  CB  ASN A 308     -17.395  -9.660   9.000  1.00 89.35           C  
ATOM   2445  O   ASN A 308     -17.669  -9.581  11.703  1.00 89.35           O  
ATOM   2446  CG  ASN A 308     -17.324  -9.555   7.490  1.00 89.35           C  
ATOM   2447  ND2 ASN A 308     -16.434  -8.703   6.996  1.00 89.35           N  
ATOM   2448  OD1 ASN A 308     -18.065 -10.232   6.772  1.00 89.35           O  
ATOM   2449  N   PRO A 309     -19.704  -8.615  11.763  1.00 86.88           N  
ATOM   2450  CA  PRO A 309     -19.774  -8.550  13.225  1.00 86.88           C  
ATOM   2451  C   PRO A 309     -19.535  -9.905  13.887  1.00 86.88           C  
ATOM   2452  CB  PRO A 309     -21.199  -8.056  13.489  1.00 86.88           C  
ATOM   2453  O   PRO A 309     -19.055  -9.965  15.022  1.00 86.88           O  
ATOM   2454  CG  PRO A 309     -21.943  -8.344  12.225  1.00 86.88           C  
ATOM   2455  CD  PRO A 309     -20.975  -8.284  11.077  1.00 86.88           C  
ATOM   2456  N   GLU A 310     -19.850 -10.967  13.206  1.00 89.04           N  
ATOM   2457  CA  GLU A 310     -19.648 -12.287  13.795  1.00 89.04           C  
ATOM   2458  C   GLU A 310     -18.167 -12.558  14.048  1.00 89.04           C  
ATOM   2459  CB  GLU A 310     -20.234 -13.375  12.892  1.00 89.04           C  
ATOM   2460  O   GLU A 310     -17.816 -13.351  14.924  1.00 89.04           O  
ATOM   2461  CG  GLU A 310     -19.485 -13.554  11.579  1.00 89.04           C  
ATOM   2462  CD  GLU A 310     -19.890 -12.546  10.515  1.00 89.04           C  
ATOM   2463  OE1 GLU A 310     -19.422 -12.662   9.360  1.00 89.04           O  
ATOM   2464  OE2 GLU A 310     -20.681 -11.632  10.840  1.00 89.04           O  
ATOM   2465  N   LEU A 311     -17.345 -11.907  13.238  1.00 88.66           N  
ATOM   2466  CA  LEU A 311     -15.906 -12.118  13.356  1.00 88.66           C  
ATOM   2467  C   LEU A 311     -15.320 -11.254  14.467  1.00 88.66           C  
ATOM   2468  CB  LEU A 311     -15.208 -11.807  12.030  1.00 88.66           C  
ATOM   2469  O   LEU A 311     -14.243 -11.553  14.990  1.00 88.66           O  
ATOM   2470  CG  LEU A 311     -15.511 -12.752  10.866  1.00 88.66           C  
ATOM   2471  CD1 LEU A 311     -14.774 -12.300   9.610  1.00 88.66           C  
ATOM   2472  CD2 LEU A 311     -15.132 -14.184  11.228  1.00 88.66           C  
ATOM   2473  N   LEU A 312     -16.034 -10.245  14.788  1.00 86.12           N  
ATOM   2474  CA  LEU A 312     -15.593  -9.349  15.852  1.00 86.12           C  
ATOM   2475  C   LEU A 312     -15.452 -10.100  17.172  1.00 86.12           C  
ATOM   2476  CB  LEU A 312     -16.576  -8.187  16.016  1.00 86.12           C  
ATOM   2477  O   LEU A 312     -14.466  -9.921  17.890  1.00 86.12           O  
ATOM   2478  CG  LEU A 312     -16.230  -7.151  17.086  1.00 86.12           C  
ATOM   2479  CD1 LEU A 312     -14.878  -6.512  16.787  1.00 86.12           C  
ATOM   2480  CD2 LEU A 312     -17.320  -6.089  17.176  1.00 86.12           C  
ATOM   2481  N   ASN A 313     -16.381 -11.026  17.406  1.00 83.80           N  
ATOM   2482  CA  ASN A 313     -16.341 -11.791  18.648  1.00 83.80           C  
ATOM   2483  C   ASN A 313     -15.109 -12.689  18.713  1.00 83.80           C  
ATOM   2484  CB  ASN A 313     -17.615 -12.624  18.807  1.00 83.80           C  
ATOM   2485  O   ASN A 313     -14.468 -12.795  19.760  1.00 83.80           O  
ATOM   2486  CG  ASN A 313     -18.830 -11.777  19.128  1.00 83.80           C  
ATOM   2487  ND2 ASN A 313     -20.007 -12.261  18.749  1.00 83.80           N  
ATOM   2488  OD1 ASN A 313     -18.713 -10.696  19.710  1.00 83.80           O  
ATOM   2489  N   ARG A 314     -14.819 -13.152  17.646  1.00 86.18           N  
ATOM   2490  CA  ARG A 314     -13.642 -14.013  17.581  1.00 86.18           C  
ATOM   2491  C   ARG A 314     -12.364 -13.209  17.795  1.00 86.18           C  
ATOM   2492  CB  ARG A 314     -13.583 -14.743  16.238  1.00 86.18           C  
ATOM   2493  O   ARG A 314     -11.442 -13.667  18.473  1.00 86.18           O  
ATOM   2494  CG  ARG A 314     -14.591 -15.874  16.107  1.00 86.18           C  
ATOM   2495  CD  ARG A 314     -14.569 -16.490  14.715  1.00 86.18           C  
ATOM   2496  NE  ARG A 314     -13.276 -17.097  14.414  1.00 86.18           N  
ATOM   2497  NH1 ARG A 314     -13.720 -17.425  12.171  1.00 86.18           N  
ATOM   2498  NH2 ARG A 314     -11.701 -18.064  13.050  1.00 86.18           N  
ATOM   2499  CZ  ARG A 314     -12.902 -17.527  13.212  1.00 86.18           C  
ATOM   2500  N   PHE A 315     -12.407 -12.049  17.171  1.00 84.54           N  
ATOM   2501  CA  PHE A 315     -11.249 -11.168  17.261  1.00 84.54           C  
ATOM   2502  C   PHE A 315     -11.008 -10.737  18.703  1.00 84.54           C  
ATOM   2503  CB  PHE A 315     -11.437  -9.937  16.369  1.00 84.54           C  
ATOM   2504  O   PHE A 315      -9.874 -10.772  19.186  1.00 84.54           O  
ATOM   2505  CG  PHE A 315     -10.294  -8.961  16.433  1.00 84.54           C  
ATOM   2506  CD1 PHE A 315     -10.434  -7.747  17.095  1.00 84.54           C  
ATOM   2507  CD2 PHE A 315      -9.078  -9.257  15.830  1.00 84.54           C  
ATOM   2508  CE1 PHE A 315      -9.378  -6.841  17.155  1.00 84.54           C  
ATOM   2509  CE2 PHE A 315      -8.018  -8.356  15.886  1.00 84.54           C  
ATOM   2510  CZ  PHE A 315      -8.170  -7.149  16.548  1.00 84.54           C  
ATOM   2511  N   VAL A 316     -12.068 -10.461  19.422  1.00 82.21           N  
ATOM   2512  CA  VAL A 316     -11.990 -10.000  20.804  1.00 82.21           C  
ATOM   2513  C   VAL A 316     -11.541 -11.146  21.707  1.00 82.21           C  
ATOM   2514  CB  VAL A 316     -13.343  -9.435  21.292  1.00 82.21           C  
ATOM   2515  O   VAL A 316     -10.834 -10.927  22.694  1.00 82.21           O  
ATOM   2516  CG1 VAL A 316     -13.300  -9.150  22.792  1.00 82.21           C  
ATOM   2517  CG2 VAL A 316     -13.705  -8.171  20.514  1.00 82.21           C  
ATOM   2518  N   GLU A 317     -11.786 -12.351  21.325  1.00 83.78           N  
ATOM   2519  CA  GLU A 317     -11.498 -13.503  22.174  1.00 83.78           C  
ATOM   2520  C   GLU A 317     -10.085 -14.027  21.934  1.00 83.78           C  
ATOM   2521  CB  GLU A 317     -12.520 -14.617  21.934  1.00 83.78           C  
ATOM   2522  O   GLU A 317      -9.591 -14.864  22.691  1.00 83.78           O  
ATOM   2523  CG  GLU A 317     -13.919 -14.287  22.434  1.00 83.78           C  
ATOM   2524  CD  GLU A 317     -14.938 -15.373  22.127  1.00 83.78           C  
ATOM   2525  OE1 GLU A 317     -16.092 -15.274  22.602  1.00 83.78           O  
ATOM   2526  OE2 GLU A 317     -14.579 -16.331  21.407  1.00 83.78           O  
ATOM   2527  N   THR A 318      -9.431 -13.484  20.912  1.00 83.09           N  
ATOM   2528  CA  THR A 318      -8.072 -13.920  20.610  1.00 83.09           C  
ATOM   2529  C   THR A 318      -7.088 -13.381  21.644  1.00 83.09           C  
ATOM   2530  CB  THR A 318      -7.641 -13.468  19.202  1.00 83.09           C  
ATOM   2531  O   THR A 318      -7.075 -12.182  21.931  1.00 83.09           O  
ATOM   2532  CG2 THR A 318      -6.283 -14.054  18.828  1.00 83.09           C  
ATOM   2533  OG1 THR A 318      -8.616 -13.904  18.247  1.00 83.09           O  
ATOM   2534  N   PRO A 319      -6.480 -14.305  22.440  1.00 83.35           N  
ATOM   2535  CA  PRO A 319      -5.515 -13.889  23.461  1.00 83.35           C  
ATOM   2536  C   PRO A 319      -4.442 -12.951  22.911  1.00 83.35           C  
ATOM   2537  CB  PRO A 319      -4.899 -15.212  23.923  1.00 83.35           C  
ATOM   2538  O   PRO A 319      -3.903 -13.192  21.828  1.00 83.35           O  
ATOM   2539  CG  PRO A 319      -5.859 -16.261  23.465  1.00 83.35           C  
ATOM   2540  CD  PRO A 319      -6.613 -15.733  22.278  1.00 83.35           C  
ATOM   2541  N   ARG A 320      -4.188 -11.735  23.610  1.00 83.95           N  
ATOM   2542  CA  ARG A 320      -3.181 -10.749  23.230  1.00 83.95           C  
ATOM   2543  C   ARG A 320      -2.362 -10.309  24.439  1.00 83.95           C  
ATOM   2544  CB  ARG A 320      -3.839  -9.534  22.572  1.00 83.95           C  
ATOM   2545  O   ARG A 320      -2.792 -10.477  25.582  1.00 83.95           O  
ATOM   2546  CG  ARG A 320      -4.616  -9.864  21.307  1.00 83.95           C  
ATOM   2547  CD  ARG A 320      -5.349  -8.646  20.762  1.00 83.95           C  
ATOM   2548  NE  ARG A 320      -6.016  -8.940  19.497  1.00 83.95           N  
ATOM   2549  NH1 ARG A 320      -8.037  -9.514  20.457  1.00 83.95           N  
ATOM   2550  NH2 ARG A 320      -7.783  -9.585  18.180  1.00 83.95           N  
ATOM   2551  CZ  ARG A 320      -7.277  -9.346  19.381  1.00 83.95           C  
ATOM   2552  N   SER A 321      -1.204  -9.881  24.091  1.00 88.33           N  
ATOM   2553  CA  SER A 321      -0.430  -9.234  25.146  1.00 88.33           C  
ATOM   2554  C   SER A 321      -1.135  -7.985  25.662  1.00 88.33           C  
ATOM   2555  CB  SER A 321       0.966  -8.870  24.639  1.00 88.33           C  
ATOM   2556  O   SER A 321      -2.044  -7.465  25.011  1.00 88.33           O  
ATOM   2557  OG  SER A 321       0.903  -7.785  23.729  1.00 88.33           O  
ATOM   2558  N   GLU A 322      -0.904  -7.554  26.907  1.00 84.99           N  
ATOM   2559  CA  GLU A 322      -1.485  -6.358  27.509  1.00 84.99           C  
ATOM   2560  C   GLU A 322      -1.275  -5.136  26.620  1.00 84.99           C  
ATOM   2561  CB  GLU A 322      -0.885  -6.109  28.896  1.00 84.99           C  
ATOM   2562  O   GLU A 322      -2.188  -4.326  26.444  1.00 84.99           O  
ATOM   2563  CG  GLU A 322      -1.469  -6.996  29.986  1.00 84.99           C  
ATOM   2564  CD  GLU A 322      -0.955  -6.654  31.376  1.00 84.99           C  
ATOM   2565  OE1 GLU A 322      -1.389  -7.298  32.359  1.00 84.99           O  
ATOM   2566  OE2 GLU A 322      -0.114  -5.734  31.484  1.00 84.99           O  
ATOM   2567  N   GLU A 323      -0.093  -4.990  26.051  1.00 83.81           N  
ATOM   2568  CA  GLU A 323       0.227  -3.883  25.155  1.00 83.81           C  
ATOM   2569  C   GLU A 323      -0.639  -3.923  23.899  1.00 83.81           C  
ATOM   2570  CB  GLU A 323       1.709  -3.912  24.772  1.00 83.81           C  
ATOM   2571  O   GLU A 323      -1.179  -2.897  23.478  1.00 83.81           O  
ATOM   2572  CG  GLU A 323       2.147  -2.729  23.921  1.00 83.81           C  
ATOM   2573  CD  GLU A 323       3.629  -2.751  23.581  1.00 83.81           C  
ATOM   2574  OE1 GLU A 323       4.098  -1.847  22.853  1.00 83.81           O  
ATOM   2575  OE2 GLU A 323       4.326  -3.681  24.045  1.00 83.81           O  
ATOM   2576  N   ALA A 324      -0.764  -5.069  23.308  1.00 80.32           N  
ATOM   2577  CA  ALA A 324      -1.576  -5.259  22.109  1.00 80.32           C  
ATOM   2578  C   ALA A 324      -3.048  -4.974  22.392  1.00 80.32           C  
ATOM   2579  CB  ALA A 324      -1.405  -6.677  21.570  1.00 80.32           C  
ATOM   2580  O   ALA A 324      -3.740  -4.373  21.568  1.00 80.32           O  
ATOM   2581  N   GLN A 325      -3.448  -5.378  23.578  1.00 81.87           N  
ATOM   2582  CA  GLN A 325      -4.821  -5.134  24.008  1.00 81.87           C  
ATOM   2583  C   GLN A 325      -5.089  -3.641  24.171  1.00 81.87           C  
ATOM   2584  CB  GLN A 325      -5.111  -5.867  25.319  1.00 81.87           C  
ATOM   2585  O   GLN A 325      -6.141  -3.146  23.760  1.00 81.87           O  
ATOM   2586  CG  GLN A 325      -6.580  -5.852  25.719  1.00 81.87           C  
ATOM   2587  CD  GLN A 325      -6.923  -6.928  26.733  1.00 81.87           C  
ATOM   2588  NE2 GLN A 325      -8.216  -7.153  26.943  1.00 81.87           N  
ATOM   2589  OE1 GLN A 325      -6.034  -7.551  27.321  1.00 81.87           O  
ATOM   2590  N   ALA A 326      -4.220  -2.956  24.777  1.00 82.92           N  
ATOM   2591  CA  ALA A 326      -4.338  -1.514  24.973  1.00 82.92           C  
ATOM   2592  C   ALA A 326      -4.421  -0.784  23.635  1.00 82.92           C  
ATOM   2593  CB  ALA A 326      -3.159  -0.989  25.789  1.00 82.92           C  
ATOM   2594  O   ALA A 326      -5.233   0.130  23.469  1.00 82.92           O  
ATOM   2595  N   LYS A 327      -3.592  -1.181  22.689  1.00 80.15           N  
ATOM   2596  CA  LYS A 327      -3.603  -0.581  21.358  1.00 80.15           C  
ATOM   2597  C   LYS A 327      -4.930  -0.839  20.650  1.00 80.15           C  
ATOM   2598  CB  LYS A 327      -2.447  -1.122  20.515  1.00 80.15           C  
ATOM   2599  O   LYS A 327      -5.476   0.054  19.997  1.00 80.15           O  
ATOM   2600  CG  LYS A 327      -1.099  -0.493  20.839  1.00 80.15           C  
ATOM   2601  CD  LYS A 327       0.002  -1.038  19.939  1.00 80.15           C  
ATOM   2602  CE  LYS A 327       1.364  -0.470  20.314  1.00 80.15           C  
ATOM   2603  NZ  LYS A 327       2.452  -1.027  19.456  1.00 80.15           N  
ATOM   2604  N   LEU A 328      -5.391  -2.056  20.781  1.00 80.03           N  
ATOM   2605  CA  LEU A 328      -6.679  -2.429  20.207  1.00 80.03           C  
ATOM   2606  C   LEU A 328      -7.800  -1.569  20.781  1.00 80.03           C  
ATOM   2607  CB  LEU A 328      -6.973  -3.909  20.466  1.00 80.03           C  
ATOM   2608  O   LEU A 328      -8.638  -1.055  20.036  1.00 80.03           O  
ATOM   2609  CG  LEU A 328      -8.320  -4.431  19.964  1.00 80.03           C  
ATOM   2610  CD1 LEU A 328      -8.409  -4.297  18.447  1.00 80.03           C  
ATOM   2611  CD2 LEU A 328      -8.526  -5.881  20.390  1.00 80.03           C  
ATOM   2612  N   LEU A 329      -7.772  -1.423  22.047  1.00 80.58           N  
ATOM   2613  CA  LEU A 329      -8.792  -0.629  22.724  1.00 80.58           C  
ATOM   2614  C   LEU A 329      -8.752   0.821  22.253  1.00 80.58           C  
ATOM   2615  CB  LEU A 329      -8.600  -0.691  24.241  1.00 80.58           C  
ATOM   2616  O   LEU A 329      -9.797   1.422  21.992  1.00 80.58           O  
ATOM   2617  CG  LEU A 329      -9.728  -0.105  25.091  1.00 80.58           C  
ATOM   2618  CD1 LEU A 329     -11.016  -0.893  24.879  1.00 80.58           C  
ATOM   2619  CD2 LEU A 329      -9.338  -0.095  26.566  1.00 80.58           C  
ATOM   2620  N   LYS A 330      -7.568   1.333  22.224  1.00 82.82           N  
ATOM   2621  CA  LYS A 330      -7.397   2.698  21.735  1.00 82.82           C  
ATOM   2622  C   LYS A 330      -7.985   2.858  20.335  1.00 82.82           C  
ATOM   2623  CB  LYS A 330      -5.917   3.085  21.729  1.00 82.82           C  
ATOM   2624  O   LYS A 330      -8.736   3.800  20.076  1.00 82.82           O  
ATOM   2625  CG  LYS A 330      -5.651   4.504  21.251  1.00 82.82           C  
ATOM   2626  CD  LYS A 330      -4.158   4.800  21.184  1.00 82.82           C  
ATOM   2627  CE  LYS A 330      -3.886   6.173  20.584  1.00 82.82           C  
ATOM   2628  NZ  LYS A 330      -2.422   6.442  20.457  1.00 82.82           N  
ATOM   2629  N   ASN A 331      -7.718   1.971  19.430  1.00 76.33           N  
ATOM   2630  CA  ASN A 331      -8.181   2.030  18.048  1.00 76.33           C  
ATOM   2631  C   ASN A 331      -9.688   1.814  17.951  1.00 76.33           C  
ATOM   2632  CB  ASN A 331      -7.441   1.002  17.190  1.00 76.33           C  
ATOM   2633  O   ASN A 331     -10.357   2.436  17.124  1.00 76.33           O  
ATOM   2634  CG  ASN A 331      -6.045   1.454  16.809  1.00 76.33           C  
ATOM   2635  ND2 ASN A 331      -5.098   0.523  16.812  1.00 76.33           N  
ATOM   2636  OD1 ASN A 331      -5.819   2.631  16.516  1.00 76.33           O  
ATOM   2637  N   MET A 332     -10.210   0.914  18.764  1.00 78.36           N  
ATOM   2638  CA  MET A 332     -11.652   0.689  18.808  1.00 78.36           C  
ATOM   2639  C   MET A 332     -12.388   1.958  19.225  1.00 78.36           C  
ATOM   2640  CB  MET A 332     -11.990  -0.451  19.770  1.00 78.36           C  
ATOM   2641  O   MET A 332     -13.442   2.279  18.674  1.00 78.36           O  
ATOM   2642  CG  MET A 332     -11.704  -1.834  19.206  1.00 78.36           C  
ATOM   2643  SD  MET A 332     -12.246  -3.178  20.332  1.00 78.36           S  
ATOM   2644  CE  MET A 332     -14.045  -3.065  20.122  1.00 78.36           C  
ATOM   2645  N   ARG A 333     -11.758   2.640  20.104  1.00 76.85           N  
ATOM   2646  CA  ARG A 333     -12.358   3.885  20.573  1.00 76.85           C  
ATOM   2647  C   ARG A 333     -12.385   4.932  19.465  1.00 76.85           C  
ATOM   2648  CB  ARG A 333     -11.598   4.425  21.787  1.00 76.85           C  
ATOM   2649  O   ARG A 333     -13.390   5.620  19.278  1.00 76.85           O  
ATOM   2650  CG  ARG A 333     -11.850   3.646  23.068  1.00 76.85           C  
ATOM   2651  CD  ARG A 333     -11.069   4.222  24.241  1.00 76.85           C  
ATOM   2652  NE  ARG A 333     -11.329   3.487  25.475  1.00 76.85           N  
ATOM   2653  NH1 ARG A 333      -9.463   4.278  26.584  1.00 76.85           N  
ATOM   2654  NH2 ARG A 333     -10.891   2.820  27.629  1.00 76.85           N  
ATOM   2655  CZ  ARG A 333     -10.560   3.530  26.560  1.00 76.85           C  
ATOM   2656  N   LEU A 334     -11.227   5.013  18.755  1.00 74.21           N  
ATOM   2657  CA  LEU A 334     -11.124   5.951  17.643  1.00 74.21           C  
ATOM   2658  C   LEU A 334     -12.141   5.620  16.556  1.00 74.21           C  
ATOM   2659  CB  LEU A 334      -9.710   5.935  17.058  1.00 74.21           C  
ATOM   2660  O   LEU A 334     -12.792   6.516  16.015  1.00 74.21           O  
ATOM   2661  CG  LEU A 334      -9.392   7.015  16.022  1.00 74.21           C  
ATOM   2662  CD1 LEU A 334      -9.384   8.392  16.678  1.00 74.21           C  
ATOM   2663  CD2 LEU A 334      -8.056   6.732  15.345  1.00 74.21           C  
ATOM   2664  N   LEU A 335     -12.283   4.336  16.390  1.00 70.49           N  
ATOM   2665  CA  LEU A 335     -13.231   3.901  15.371  1.00 70.49           C  
ATOM   2666  C   LEU A 335     -14.664   4.199  15.798  1.00 70.49           C  
ATOM   2667  CB  LEU A 335     -13.071   2.403  15.094  1.00 70.49           C  
ATOM   2668  O   LEU A 335     -15.490   4.602  14.976  1.00 70.49           O  
ATOM   2669  CG  LEU A 335     -12.202   2.026  13.893  1.00 70.49           C  
ATOM   2670  CD1 LEU A 335     -11.335   0.816  14.225  1.00 70.49           C  
ATOM   2671  CD2 LEU A 335     -13.071   1.748  12.671  1.00 70.49           C  
ATOM   2672  N   ALA A 336     -14.914   3.879  17.049  1.00 71.20           N  
ATOM   2673  CA  ALA A 336     -16.238   4.161  17.597  1.00 71.20           C  
ATOM   2674  C   ALA A 336     -16.601   5.633  17.427  1.00 71.20           C  
ATOM   2675  CB  ALA A 336     -16.299   3.768  19.071  1.00 71.20           C  
ATOM   2676  O   ALA A 336     -17.764   5.970  17.193  1.00 71.20           O  
ATOM   2677  N   ALA A 337     -15.504   6.404  17.292  1.00 67.39           N  
ATOM   2678  CA  ALA A 337     -15.708   7.847  17.200  1.00 67.39           C  
ATOM   2679  C   ALA A 337     -16.013   8.268  15.765  1.00 67.39           C  
ATOM   2680  CB  ALA A 337     -14.482   8.593  17.721  1.00 67.39           C  
ATOM   2681  O   ALA A 337     -16.741   9.237  15.537  1.00 67.39           O  
ATOM   2682  N   THR A 338     -15.473   7.500  14.826  1.00 66.96           N  
ATOM   2683  CA  THR A 338     -15.542   7.938  13.437  1.00 66.96           C  
ATOM   2684  C   THR A 338     -16.593   7.140  12.670  1.00 66.96           C  
ATOM   2685  CB  THR A 338     -14.177   7.799  12.738  1.00 66.96           C  
ATOM   2686  O   THR A 338     -17.085   7.589  11.632  1.00 66.96           O  
ATOM   2687  CG2 THR A 338     -13.155   8.764  13.330  1.00 66.96           C  
ATOM   2688  OG1 THR A 338     -13.699   6.458  12.898  1.00 66.96           O  
ATOM   2689  N   HIS A 339     -17.034   6.038  13.287  1.00 64.90           N  
ATOM   2690  CA  HIS A 339     -17.935   5.171  12.537  1.00 64.90           C  
ATOM   2691  C   HIS A 339     -19.137   4.762  13.382  1.00 64.90           C  
ATOM   2692  CB  HIS A 339     -17.194   3.927  12.043  1.00 64.90           C  
ATOM   2693  O   HIS A 339     -19.084   4.820  14.613  1.00 64.90           O  
ATOM   2694  CG  HIS A 339     -16.137   4.223  11.027  1.00 64.90           C  
ATOM   2695  CD2 HIS A 339     -14.786   4.194  11.115  1.00 64.90           C  
ATOM   2696  ND1 HIS A 339     -16.432   4.605   9.736  1.00 64.90           N  
ATOM   2697  CE1 HIS A 339     -15.304   4.798   9.072  1.00 64.90           C  
ATOM   2698  NE2 HIS A 339     -14.291   4.556   9.886  1.00 64.90           N  
ATOM   2699  N   SER A 340     -20.421   4.848  12.838  1.00 60.32           N  
ATOM   2700  CA  SER A 340     -21.676   4.446  13.466  1.00 60.32           C  
ATOM   2701  C   SER A 340     -21.682   2.954  13.782  1.00 60.32           C  
ATOM   2702  CB  SER A 340     -22.862   4.790  12.564  1.00 60.32           C  
ATOM   2703  O   SER A 340     -21.979   2.131  12.913  1.00 60.32           O  
ATOM   2704  OG  SER A 340     -23.139   3.725  11.671  1.00 60.32           O  
ATOM   2705  N   LEU A 341     -20.668   2.443  14.410  1.00 61.07           N  
ATOM   2706  CA  LEU A 341     -20.701   0.996  14.593  1.00 61.07           C  
ATOM   2707  C   LEU A 341     -21.644   0.614  15.729  1.00 61.07           C  
ATOM   2708  CB  LEU A 341     -19.296   0.459  14.877  1.00 61.07           C  
ATOM   2709  O   LEU A 341     -21.487   1.086  16.858  1.00 61.07           O  
ATOM   2710  CG  LEU A 341     -18.303   0.509  13.715  1.00 61.07           C  
ATOM   2711  CD1 LEU A 341     -16.879   0.322  14.226  1.00 61.07           C  
ATOM   2712  CD2 LEU A 341     -18.646  -0.551  12.673  1.00 61.07           C  
ATOM   2713  N   GLU A 342     -22.848   0.202  15.416  1.00 65.77           N  
ATOM   2714  CA  GLU A 342     -23.892  -0.226  16.342  1.00 65.77           C  
ATOM   2715  C   GLU A 342     -23.360  -1.253  17.337  1.00 65.77           C  
ATOM   2716  CB  GLU A 342     -25.086  -0.804  15.577  1.00 65.77           C  
ATOM   2717  O   GLU A 342     -23.792  -1.288  18.492  1.00 65.77           O  
ATOM   2718  CG  GLU A 342     -25.980   0.252  14.944  1.00 65.77           C  
ATOM   2719  CD  GLU A 342     -27.190  -0.334  14.233  1.00 65.77           C  
ATOM   2720  OE1 GLU A 342     -27.983   0.437  13.648  1.00 65.77           O  
ATOM   2721  OE2 GLU A 342     -27.346  -1.576  14.263  1.00 65.77           O  
ATOM   2722  N   ASN A 343     -22.149  -1.880  17.109  1.00 65.23           N  
ATOM   2723  CA  ASN A 343     -21.764  -3.004  17.956  1.00 65.23           C  
ATOM   2724  C   ASN A 343     -20.600  -2.642  18.873  1.00 65.23           C  
ATOM   2725  CB  ASN A 343     -21.408  -4.222  17.101  1.00 65.23           C  
ATOM   2726  O   ASN A 343     -20.196  -3.444  19.717  1.00 65.23           O  
ATOM   2727  CG  ASN A 343     -22.616  -4.824  16.411  1.00 65.23           C  
ATOM   2728  ND2 ASN A 343     -22.405  -5.381  15.224  1.00 65.23           N  
ATOM   2729  OD1 ASN A 343     -23.731  -4.789  16.939  1.00 65.23           O  
ATOM   2730  N   ILE A 344     -20.093  -1.408  18.841  1.00 66.84           N  
ATOM   2731  CA  ILE A 344     -18.860  -1.084  19.549  1.00 66.84           C  
ATOM   2732  C   ILE A 344     -19.116  -1.077  21.054  1.00 66.84           C  
ATOM   2733  CB  ILE A 344     -18.289   0.278  19.095  1.00 66.84           C  
ATOM   2734  O   ILE A 344     -18.335  -1.639  21.826  1.00 66.84           O  
ATOM   2735  CG1 ILE A 344     -17.649   0.154  17.708  1.00 66.84           C  
ATOM   2736  CG2 ILE A 344     -17.280   0.808  20.118  1.00 66.84           C  
ATOM   2737  CD1 ILE A 344     -17.003   1.438  17.207  1.00 66.84           C  
ATOM   2738  N   PRO A 345     -20.320  -0.490  21.390  1.00 65.89           N  
ATOM   2739  CA  PRO A 345     -20.525  -0.504  22.840  1.00 65.89           C  
ATOM   2740  C   PRO A 345     -20.533  -1.916  23.421  1.00 65.89           C  
ATOM   2741  CB  PRO A 345     -21.893   0.163  23.009  1.00 65.89           C  
ATOM   2742  O   PRO A 345     -19.971  -2.149  24.494  1.00 65.89           O  
ATOM   2743  CG  PRO A 345     -22.033   1.054  21.817  1.00 65.89           C  
ATOM   2744  CD  PRO A 345     -21.354   0.399  20.649  1.00 65.89           C  
ATOM   2745  N   ALA A 346     -21.093  -2.835  22.667  1.00 66.25           N  
ATOM   2746  CA  ALA A 346     -21.124  -4.222  23.124  1.00 66.25           C  
ATOM   2747  C   ALA A 346     -19.718  -4.814  23.176  1.00 66.25           C  
ATOM   2748  CB  ALA A 346     -22.018  -5.063  22.215  1.00 66.25           C  
ATOM   2749  O   ALA A 346     -19.371  -5.522  24.124  1.00 66.25           O  
ATOM   2750  N   VAL A 347     -18.945  -4.416  22.173  1.00 65.77           N  
ATOM   2751  CA  VAL A 347     -17.578  -4.920  22.094  1.00 65.77           C  
ATOM   2752  C   VAL A 347     -16.739  -4.316  23.217  1.00 65.77           C  
ATOM   2753  CB  VAL A 347     -16.937  -4.609  20.723  1.00 65.77           C  
ATOM   2754  O   VAL A 347     -15.978  -5.023  23.882  1.00 65.77           O  
ATOM   2755  CG1 VAL A 347     -15.449  -4.957  20.731  1.00 65.77           C  
ATOM   2756  CG2 VAL A 347     -17.660  -5.368  19.612  1.00 65.77           C  
ATOM   2757  N   LEU A 348     -16.914  -2.988  23.416  1.00 70.24           N  
ATOM   2758  CA  LEU A 348     -16.190  -2.314  24.489  1.00 70.24           C  
ATOM   2759  C   LEU A 348     -16.562  -2.900  25.847  1.00 70.24           C  
ATOM   2760  CB  LEU A 348     -16.482  -0.811  24.471  1.00 70.24           C  
ATOM   2761  O   LEU A 348     -15.699  -3.068  26.712  1.00 70.24           O  
ATOM   2762  CG  LEU A 348     -15.854  -0.012  23.327  1.00 70.24           C  
ATOM   2763  CD1 LEU A 348     -16.317   1.440  23.379  1.00 70.24           C  
ATOM   2764  CD2 LEU A 348     -14.333  -0.096  23.388  1.00 70.24           C  
ATOM   2765  N   HIS A 349     -17.872  -3.233  25.944  1.00 67.44           N  
ATOM   2766  CA  HIS A 349     -18.364  -3.860  27.166  1.00 67.44           C  
ATOM   2767  C   HIS A 349     -17.699  -5.212  27.398  1.00 67.44           C  
ATOM   2768  CB  HIS A 349     -19.884  -4.025  27.109  1.00 67.44           C  
ATOM   2769  O   HIS A 349     -17.264  -5.511  28.513  1.00 67.44           O  
ATOM   2770  CG  HIS A 349     -20.478  -4.558  28.374  1.00 67.44           C  
ATOM   2771  CD2 HIS A 349     -20.916  -3.923  29.486  1.00 67.44           C  
ATOM   2772  ND1 HIS A 349     -20.672  -5.904  28.596  1.00 67.44           N  
ATOM   2773  CE1 HIS A 349     -21.207  -6.074  29.793  1.00 67.44           C  
ATOM   2774  NE2 HIS A 349     -21.366  -4.887  30.354  1.00 67.44           N  
ATOM   2775  N   ARG A 350     -17.507  -5.982  26.368  1.00 63.85           N  
ATOM   2776  CA  ARG A 350     -16.909  -7.310  26.451  1.00 63.85           C  
ATOM   2777  C   ARG A 350     -15.416  -7.221  26.750  1.00 63.85           C  
ATOM   2778  CB  ARG A 350     -17.137  -8.085  25.151  1.00 63.85           C  
ATOM   2779  O   ARG A 350     -14.849  -8.117  27.379  1.00 63.85           O  
ATOM   2780  CG  ARG A 350     -18.540  -8.655  25.012  1.00 63.85           C  
ATOM   2781  CD  ARG A 350     -18.666  -9.549  23.787  1.00 63.85           C  
ATOM   2782  NE  ARG A 350     -19.857  -9.229  23.006  1.00 63.85           N  
ATOM   2783  NH1 ARG A 350     -19.795 -11.157  21.735  1.00 63.85           N  
ATOM   2784  NH2 ARG A 350     -21.455  -9.611  21.401  1.00 63.85           N  
ATOM   2785  CZ  ARG A 350     -20.366 -10.000  22.049  1.00 63.85           C  
ATOM   2786  N   LEU A 351     -14.813  -6.169  26.253  1.00 65.88           N  
ATOM   2787  CA  LEU A 351     -13.391  -5.998  26.527  1.00 65.88           C  
ATOM   2788  C   LEU A 351     -13.168  -5.483  27.945  1.00 65.88           C  
ATOM   2789  CB  LEU A 351     -12.763  -5.033  25.517  1.00 65.88           C  
ATOM   2790  O   LEU A 351     -12.031  -5.221  28.344  1.00 65.88           O  
ATOM   2791  CG  LEU A 351     -12.631  -5.545  24.082  1.00 65.88           C  
ATOM   2792  CD1 LEU A 351     -12.154  -4.427  23.162  1.00 65.88           C  
ATOM   2793  CD2 LEU A 351     -11.679  -6.735  24.024  1.00 65.88           C  
ATOM   2794  N   GLY A 352     -14.224  -5.638  28.755  1.00 64.51           N  
ATOM   2795  CA  GLY A 352     -14.089  -5.385  30.181  1.00 64.51           C  
ATOM   2796  C   GLY A 352     -14.114  -3.909  30.530  1.00 64.51           C  
ATOM   2797  O   GLY A 352     -13.746  -3.522  31.641  1.00 64.51           O  
ATOM   2798  N   LYS A 353     -14.548  -3.009  29.500  1.00 61.02           N  
ATOM   2799  CA  LYS A 353     -14.616  -1.610  29.913  1.00 61.02           C  
ATOM   2800  C   LYS A 353     -16.017  -1.043  29.702  1.00 61.02           C  
ATOM   2801  CB  LYS A 353     -13.591  -0.773  29.147  1.00 61.02           C  
ATOM   2802  O   LYS A 353     -16.550  -1.086  28.591  1.00 61.02           O  
ATOM   2803  CG  LYS A 353     -12.147  -1.065  29.526  1.00 61.02           C  
ATOM   2804  CD  LYS A 353     -11.353   0.219  29.732  1.00 61.02           C  
ATOM   2805  CE  LYS A 353      -9.916  -0.072  30.147  1.00 61.02           C  
ATOM   2806  NZ  LYS A 353      -9.141   1.184  30.376  1.00 61.02           N  
ATOM   2807  N   ASP A 354     -16.948  -1.287  30.735  1.00 55.54           N  
ATOM   2808  CA  ASP A 354     -18.325  -0.804  30.770  1.00 55.54           C  
ATOM   2809  C   ASP A 354     -18.374   0.721  30.712  1.00 55.54           C  
ATOM   2810  CB  ASP A 354     -19.038  -1.306  32.028  1.00 55.54           C  
ATOM   2811  O   ASP A 354     -19.403   1.302  30.362  1.00 55.54           O  
ATOM   2812  CG  ASP A 354     -19.286  -2.804  32.011  1.00 55.54           C  
ATOM   2813  OD1 ASP A 354     -19.388  -3.393  30.913  1.00 55.54           O  
ATOM   2814  OD2 ASP A 354     -19.383  -3.400  33.105  1.00 55.54           O  
ATOM   2815  N   HIS A 355     -17.219   1.555  30.448  1.00 60.19           N  
ATOM   2816  CA  HIS A 355     -17.471   2.976  30.658  1.00 60.19           C  
ATOM   2817  C   HIS A 355     -16.470   3.833  29.891  1.00 60.19           C  
ATOM   2818  CB  HIS A 355     -17.418   3.315  32.149  1.00 60.19           C  
ATOM   2819  O   HIS A 355     -15.353   3.391  29.614  1.00 60.19           O  
ATOM   2820  CG  HIS A 355     -18.412   2.559  32.972  1.00 60.19           C  
ATOM   2821  CD2 HIS A 355     -18.240   1.665  33.975  1.00 60.19           C  
ATOM   2822  ND1 HIS A 355     -19.773   2.686  32.797  1.00 60.19           N  
ATOM   2823  CE1 HIS A 355     -20.397   1.901  33.659  1.00 60.19           C  
ATOM   2824  NE2 HIS A 355     -19.490   1.271  34.385  1.00 60.19           N  
ATOM   2825  N   TYR A 356     -17.012   4.728  28.932  1.00 62.96           N  
ATOM   2826  CA  TYR A 356     -16.192   5.833  28.448  1.00 62.96           C  
ATOM   2827  C   TYR A 356     -15.447   6.503  29.596  1.00 62.96           C  
ATOM   2828  CB  TYR A 356     -17.057   6.863  27.715  1.00 62.96           C  
ATOM   2829  O   TYR A 356     -16.004   6.691  30.680  1.00 62.96           O  
ATOM   2830  CG  TYR A 356     -17.687   6.336  26.448  1.00 62.96           C  
ATOM   2831  CD1 TYR A 356     -16.982   6.330  25.247  1.00 62.96           C  
ATOM   2832  CD2 TYR A 356     -18.988   5.844  26.451  1.00 62.96           C  
ATOM   2833  CE1 TYR A 356     -17.559   5.846  24.077  1.00 62.96           C  
ATOM   2834  CE2 TYR A 356     -19.575   5.358  25.287  1.00 62.96           C  
ATOM   2835  OH  TYR A 356     -19.430   4.884  22.952  1.00 62.96           O  
ATOM   2836  CZ  TYR A 356     -18.854   5.363  24.107  1.00 62.96           C  
ATOM   2837  N   THR A 357     -14.105   6.476  29.630  1.00 68.21           N  
ATOM   2838  CA  THR A 357     -13.344   7.274  30.585  1.00 68.21           C  
ATOM   2839  C   THR A 357     -12.946   8.615  29.973  1.00 68.21           C  
ATOM   2840  CB  THR A 357     -12.083   6.528  31.057  1.00 68.21           C  
ATOM   2841  O   THR A 357     -13.018   8.793  28.755  1.00 68.21           O  
ATOM   2842  CG2 THR A 357     -12.440   5.178  31.671  1.00 68.21           C  
ATOM   2843  OG1 THR A 357     -11.213   6.317  29.939  1.00 68.21           O  
ATOM   2844  N   LEU A 358     -12.864   9.690  30.843  1.00 66.60           N  
ATOM   2845  CA  LEU A 358     -12.452  11.032  30.444  1.00 66.60           C  
ATOM   2846  C   LEU A 358     -11.167  10.985  29.625  1.00 66.60           C  
ATOM   2847  CB  LEU A 358     -12.254  11.920  31.675  1.00 66.60           C  
ATOM   2848  O   LEU A 358     -10.955  11.823  28.745  1.00 66.60           O  
ATOM   2849  CG  LEU A 358     -13.280  13.037  31.877  1.00 66.60           C  
ATOM   2850  CD1 LEU A 358     -13.904  12.939  33.264  1.00 66.60           C  
ATOM   2851  CD2 LEU A 358     -12.631  14.402  31.672  1.00 66.60           C  
ATOM   2852  N   SER A 359     -10.320   9.966  29.900  1.00 70.40           N  
ATOM   2853  CA  SER A 359      -9.071   9.874  29.151  1.00 70.40           C  
ATOM   2854  C   SER A 359      -9.333   9.670  27.662  1.00 70.40           C  
ATOM   2855  CB  SER A 359      -8.207   8.732  29.686  1.00 70.40           C  
ATOM   2856  O   SER A 359      -8.473   9.963  26.829  1.00 70.40           O  
ATOM   2857  OG  SER A 359      -8.880   7.491  29.564  1.00 70.40           O  
ATOM   2858  N   ASP A 360     -10.619   9.371  27.425  1.00 66.47           N  
ATOM   2859  CA  ASP A 360     -10.998   9.145  26.034  1.00 66.47           C  
ATOM   2860  C   ASP A 360     -11.266  10.466  25.316  1.00 66.47           C  
ATOM   2861  CB  ASP A 360     -12.230   8.242  25.953  1.00 66.47           C  
ATOM   2862  O   ASP A 360     -11.278  10.518  24.085  1.00 66.47           O  
ATOM   2863  CG  ASP A 360     -11.968   6.834  26.458  1.00 66.47           C  
ATOM   2864  OD1 ASP A 360     -10.859   6.303  26.235  1.00 66.47           O  
ATOM   2865  OD2 ASP A 360     -12.880   6.249  27.081  1.00 66.47           O  
ATOM   2866  N   PHE A 361     -11.418  11.553  26.016  1.00 69.87           N  
ATOM   2867  CA  PHE A 361     -11.740  12.862  25.459  1.00 69.87           C  
ATOM   2868  C   PHE A 361     -10.642  13.870  25.776  1.00 69.87           C  
ATOM   2869  CB  PHE A 361     -13.083  13.362  25.999  1.00 69.87           C  
ATOM   2870  O   PHE A 361     -10.395  14.180  26.944  1.00 69.87           O  
ATOM   2871  CG  PHE A 361     -14.213  12.384  25.816  1.00 69.87           C  
ATOM   2872  CD1 PHE A 361     -14.844  12.252  24.586  1.00 69.87           C  
ATOM   2873  CD2 PHE A 361     -14.643  11.596  26.876  1.00 69.87           C  
ATOM   2874  CE1 PHE A 361     -15.890  11.348  24.413  1.00 69.87           C  
ATOM   2875  CE2 PHE A 361     -15.687  10.690  26.712  1.00 69.87           C  
ATOM   2876  CZ  PHE A 361     -16.310  10.569  25.480  1.00 69.87           C  
ATOM   2877  N   ASN A 362      -9.524  13.754  24.982  1.00 65.13           N  
ATOM   2878  CA  ASN A 362      -8.295  14.496  25.243  1.00 65.13           C  
ATOM   2879  C   ASN A 362      -8.555  15.997  25.337  1.00 65.13           C  
ATOM   2880  CB  ASN A 362      -7.253  14.205  24.160  1.00 65.13           C  
ATOM   2881  O   ASN A 362      -7.792  16.724  25.975  1.00 65.13           O  
ATOM   2882  CG  ASN A 362      -6.627  12.832  24.306  1.00 65.13           C  
ATOM   2883  ND2 ASN A 362      -6.079  12.311  23.215  1.00 65.13           N  
ATOM   2884  OD1 ASN A 362      -6.638  12.244  25.391  1.00 65.13           O  
ATOM   2885  N   ASP A 363      -9.797  16.463  24.932  1.00 78.21           N  
ATOM   2886  CA  ASP A 363     -10.104  17.890  24.950  1.00 78.21           C  
ATOM   2887  C   ASP A 363     -11.585  18.137  24.672  1.00 78.21           C  
ATOM   2888  CB  ASP A 363      -9.245  18.636  23.926  1.00 78.21           C  
ATOM   2889  O   ASP A 363     -12.324  17.207  24.342  1.00 78.21           O  
ATOM   2890  CG  ASP A 363      -9.520  18.206  22.496  1.00 78.21           C  
ATOM   2891  OD1 ASP A 363     -10.688  17.915  22.160  1.00 78.21           O  
ATOM   2892  OD2 ASP A 363      -8.558  18.156  21.698  1.00 78.21           O  
ATOM   2893  N   ALA A 364     -12.144  19.274  25.101  1.00 75.70           N  
ATOM   2894  CA  ALA A 364     -13.532  19.717  24.993  1.00 75.70           C  
ATOM   2895  C   ALA A 364     -14.045  19.571  23.564  1.00 75.70           C  
ATOM   2896  CB  ALA A 364     -13.665  21.165  25.458  1.00 75.70           C  
ATOM   2897  O   ALA A 364     -15.194  19.179  23.347  1.00 75.70           O  
ATOM   2898  N   LYS A 365     -13.124  19.718  22.582  1.00 76.10           N  
ATOM   2899  CA  LYS A 365     -13.521  19.640  21.179  1.00 76.10           C  
ATOM   2900  C   LYS A 365     -13.917  18.217  20.797  1.00 76.10           C  
ATOM   2901  CB  LYS A 365     -12.390  20.130  20.273  1.00 76.10           C  
ATOM   2902  O   LYS A 365     -14.910  18.010  20.096  1.00 76.10           O  
ATOM   2903  CG  LYS A 365     -12.839  20.496  18.866  1.00 76.10           C  
ATOM   2904  CD  LYS A 365     -11.692  21.072  18.045  1.00 76.10           C  
ATOM   2905  CE  LYS A 365     -12.115  21.350  16.609  1.00 76.10           C  
ATOM   2906  NZ  LYS A 365     -10.989  21.902  15.797  1.00 76.10           N  
ATOM   2907  N   THR A 366     -13.121  17.314  21.364  1.00 72.71           N  
ATOM   2908  CA  THR A 366     -13.408  15.908  21.104  1.00 72.71           C  
ATOM   2909  C   THR A 366     -14.739  15.503  21.732  1.00 72.71           C  
ATOM   2910  CB  THR A 366     -12.286  15.000  21.642  1.00 72.71           C  
ATOM   2911  O   THR A 366     -15.549  14.823  21.098  1.00 72.71           O  
ATOM   2912  CG2 THR A 366     -12.539  13.540  21.281  1.00 72.71           C  
ATOM   2913  OG1 THR A 366     -11.035  15.411  21.077  1.00 72.71           O  
ATOM   2914  N   LEU A 367     -14.939  15.964  22.982  1.00 78.69           N  
ATOM   2915  CA  LEU A 367     -16.189  15.672  23.675  1.00 78.69           C  
ATOM   2916  C   LEU A 367     -17.376  16.279  22.934  1.00 78.69           C  
ATOM   2917  CB  LEU A 367     -16.143  16.203  25.110  1.00 78.69           C  
ATOM   2918  O   LEU A 367     -18.414  15.633  22.782  1.00 78.69           O  
ATOM   2919  CG  LEU A 367     -17.363  15.905  25.983  1.00 78.69           C  
ATOM   2920  CD1 LEU A 367     -17.545  14.399  26.143  1.00 78.69           C  
ATOM   2921  CD2 LEU A 367     -17.226  16.580  27.343  1.00 78.69           C  
ATOM   2922  N   GLU A 368     -17.242  17.513  22.421  1.00 80.76           N  
ATOM   2923  CA  GLU A 368     -18.308  18.199  21.698  1.00 80.76           C  
ATOM   2924  C   GLU A 368     -18.716  17.423  20.449  1.00 80.76           C  
ATOM   2925  CB  GLU A 368     -17.874  19.617  21.317  1.00 80.76           C  
ATOM   2926  O   GLU A 368     -19.900  17.360  20.110  1.00 80.76           O  
ATOM   2927  CG  GLU A 368     -18.236  20.671  22.353  1.00 80.76           C  
ATOM   2928  CD  GLU A 368     -17.833  22.079  21.943  1.00 80.76           C  
ATOM   2929  OE1 GLU A 368     -18.062  23.028  22.727  1.00 80.76           O  
ATOM   2930  OE2 GLU A 368     -17.285  22.234  20.829  1.00 80.76           O  
ATOM   2931  N   SER A 369     -17.710  16.875  19.799  1.00 74.79           N  
ATOM   2932  CA  SER A 369     -17.992  16.111  18.589  1.00 74.79           C  
ATOM   2933  C   SER A 369     -18.730  14.816  18.911  1.00 74.79           C  
ATOM   2934  CB  SER A 369     -16.697  15.797  17.839  1.00 74.79           C  
ATOM   2935  O   SER A 369     -19.457  14.284  18.070  1.00 74.79           O  
ATOM   2936  OG  SER A 369     -15.944  14.812  18.527  1.00 74.79           O  
ATOM   2937  N   TYR A 370     -18.778  14.507  20.336  1.00 69.68           N  
ATOM   2938  CA  TYR A 370     -19.335  13.216  20.723  1.00 69.68           C  
ATOM   2939  C   TYR A 370     -20.737  13.376  21.298  1.00 69.68           C  
ATOM   2940  CB  TYR A 370     -18.427  12.523  21.744  1.00 69.68           C  
ATOM   2941  O   TYR A 370     -21.526  12.428  21.300  1.00 69.68           O  
ATOM   2942  CG  TYR A 370     -17.280  11.765  21.121  1.00 69.68           C  
ATOM   2943  CD1 TYR A 370     -17.416  10.424  20.769  1.00 69.68           C  
ATOM   2944  CD2 TYR A 370     -16.059  12.387  20.884  1.00 69.68           C  
ATOM   2945  CE1 TYR A 370     -16.361   9.720  20.197  1.00 69.68           C  
ATOM   2946  CE2 TYR A 370     -14.998  11.693  20.312  1.00 69.68           C  
ATOM   2947  OH  TYR A 370     -14.110   9.671  19.406  1.00 69.68           O  
ATOM   2948  CZ  TYR A 370     -15.158  10.363  19.972  1.00 69.68           C  
ATOM   2949  N   LEU A 371     -21.041  14.542  21.686  1.00 76.99           N  
ATOM   2950  CA  LEU A 371     -22.239  14.782  22.484  1.00 76.99           C  
ATOM   2951  C   LEU A 371     -23.498  14.475  21.681  1.00 76.99           C  
ATOM   2952  CB  LEU A 371     -22.273  16.230  22.977  1.00 76.99           C  
ATOM   2953  O   LEU A 371     -24.423  13.836  22.188  1.00 76.99           O  
ATOM   2954  CG  LEU A 371     -21.452  16.540  24.230  1.00 76.99           C  
ATOM   2955  CD1 LEU A 371     -21.392  18.046  24.465  1.00 76.99           C  
ATOM   2956  CD2 LEU A 371     -22.036  15.827  25.444  1.00 76.99           C  
ATOM   2957  N   PRO A 372     -23.502  14.849  20.356  1.00 77.25           N  
ATOM   2958  CA  PRO A 372     -24.720  14.520  19.612  1.00 77.25           C  
ATOM   2959  C   PRO A 372     -24.980  13.016  19.540  1.00 77.25           C  
ATOM   2960  CB  PRO A 372     -24.449  15.094  18.219  1.00 77.25           C  
ATOM   2961  O   PRO A 372     -26.131  12.580  19.625  1.00 77.25           O  
ATOM   2962  CG  PRO A 372     -23.496  16.222  18.450  1.00 77.25           C  
ATOM   2963  CD  PRO A 372     -22.580  15.849  19.580  1.00 77.25           C  
ATOM   2964  N   LYS A 373     -23.898  12.267  19.571  1.00 69.35           N  
ATOM   2965  CA  LYS A 373     -24.023  10.816  19.470  1.00 69.35           C  
ATOM   2966  C   LYS A 373     -24.471  10.208  20.796  1.00 69.35           C  
ATOM   2967  CB  LYS A 373     -22.699  10.192  19.028  1.00 69.35           C  
ATOM   2968  O   LYS A 373     -25.275   9.274  20.817  1.00 69.35           O  
ATOM   2969  CG  LYS A 373     -22.309  10.518  17.594  1.00 69.35           C  
ATOM   2970  CD  LYS A 373     -21.019   9.814  17.191  1.00 69.35           C  
ATOM   2971  CE  LYS A 373     -20.589  10.197  15.782  1.00 69.35           C  
ATOM   2972  NZ  LYS A 373     -19.314   9.524  15.390  1.00 69.35           N  
ATOM   2973  N   ILE A 374     -23.883  10.746  21.830  1.00 71.48           N  
ATOM   2974  CA  ILE A 374     -24.276  10.321  23.170  1.00 71.48           C  
ATOM   2975  C   ILE A 374     -25.759  10.609  23.389  1.00 71.48           C  
ATOM   2976  CB  ILE A 374     -23.428  11.020  24.256  1.00 71.48           C  
ATOM   2977  O   ILE A 374     -26.478   9.792  23.968  1.00 71.48           O  
ATOM   2978  CG1 ILE A 374     -21.968  10.558  24.173  1.00 71.48           C  
ATOM   2979  CG2 ILE A 374     -24.008  10.754  25.648  1.00 71.48           C  
ATOM   2980  CD1 ILE A 374     -21.024  11.322  25.091  1.00 71.48           C  
ATOM   2981  N   ARG A 375     -26.274  11.634  22.606  1.00 73.20           N  
ATOM   2982  CA  ARG A 375     -27.654  12.079  22.772  1.00 73.20           C  
ATOM   2983  C   ARG A 375     -28.614  11.191  21.988  1.00 73.20           C  
ATOM   2984  CB  ARG A 375     -27.806  13.535  22.328  1.00 73.20           C  
ATOM   2985  O   ARG A 375     -29.803  11.123  22.303  1.00 73.20           O  
ATOM   2986  CG  ARG A 375     -27.232  14.543  23.311  1.00 73.20           C  
ATOM   2987  CD  ARG A 375     -27.424  15.974  22.829  1.00 73.20           C  
ATOM   2988  NE  ARG A 375     -26.924  16.942  23.801  1.00 73.20           N  
ATOM   2989  NH1 ARG A 375     -27.393  18.796  22.505  1.00 73.20           N  
ATOM   2990  NH2 ARG A 375     -26.442  19.049  24.576  1.00 73.20           N  
ATOM   2991  CZ  ARG A 375     -26.921  18.260  23.625  1.00 73.20           C  
ATOM   2992  N   GLN A 376     -28.033  10.546  20.978  1.00 74.15           N  
ATOM   2993  CA  GLN A 376     -28.875   9.678  20.163  1.00 74.15           C  
ATOM   2994  C   GLN A 376     -29.258   8.411  20.923  1.00 74.15           C  
ATOM   2995  CB  GLN A 376     -28.166   9.312  18.858  1.00 74.15           C  
ATOM   2996  O   GLN A 376     -30.216   7.726  20.557  1.00 74.15           O  
ATOM   2997  CG  GLN A 376     -28.078  10.462  17.863  1.00 74.15           C  
ATOM   2998  CD  GLN A 376     -27.297  10.098  16.614  1.00 74.15           C  
ATOM   2999  NE2 GLN A 376     -27.064  11.083  15.753  1.00 74.15           N  
ATOM   3000  OE1 GLN A 376     -26.906   8.942  16.425  1.00 74.15           O  
ATOM   3001  N   GLY A 377     -28.556   8.137  22.138  1.00 72.35           N  
ATOM   3002  CA  GLY A 377     -28.923   6.988  22.949  1.00 72.35           C  
ATOM   3003  C   GLY A 377     -30.124   7.246  23.840  1.00 72.35           C  
ATOM   3004  O   GLY A 377     -30.728   8.318  23.781  1.00 72.35           O  
ATOM   3005  N   ASP A 378     -30.749   6.172  24.436  1.00 77.63           N  
ATOM   3006  CA  ASP A 378     -31.856   6.351  25.371  1.00 77.63           C  
ATOM   3007  C   ASP A 378     -31.422   7.172  26.584  1.00 77.63           C  
ATOM   3008  CB  ASP A 378     -32.402   4.995  25.822  1.00 77.63           C  
ATOM   3009  O   ASP A 378     -30.232   7.244  26.898  1.00 77.63           O  
ATOM   3010  CG  ASP A 378     -31.705   4.456  27.059  1.00 77.63           C  
ATOM   3011  OD1 ASP A 378     -31.428   5.239  27.993  1.00 77.63           O  
ATOM   3012  OD2 ASP A 378     -31.427   3.238  27.098  1.00 77.63           O  
ATOM   3013  N   ALA A 379     -32.191   8.122  27.044  1.00 72.87           N  
ATOM   3014  CA  ALA A 379     -31.972   9.123  28.085  1.00 72.87           C  
ATOM   3015  C   ALA A 379     -31.230   8.522  29.276  1.00 72.87           C  
ATOM   3016  CB  ALA A 379     -33.302   9.720  28.537  1.00 72.87           C  
ATOM   3017  O   ALA A 379     -30.332   9.153  29.838  1.00 72.87           O  
ATOM   3018  N   THR A 380     -31.498   7.226  29.567  1.00 73.42           N  
ATOM   3019  CA  THR A 380     -30.879   6.555  30.705  1.00 73.42           C  
ATOM   3020  C   THR A 380     -29.398   6.298  30.441  1.00 73.42           C  
ATOM   3021  CB  THR A 380     -31.586   5.223  31.020  1.00 73.42           C  
ATOM   3022  O   THR A 380     -28.554   6.568  31.298  1.00 73.42           O  
ATOM   3023  CG2 THR A 380     -30.965   4.546  32.237  1.00 73.42           C  
ATOM   3024  OG1 THR A 380     -32.972   5.475  31.283  1.00 73.42           O  
ATOM   3025  N   GLN A 381     -29.109   5.913  29.289  1.00 70.50           N  
ATOM   3026  CA  GLN A 381     -27.735   5.619  28.897  1.00 70.50           C  
ATOM   3027  C   GLN A 381     -26.900   6.894  28.819  1.00 70.50           C  
ATOM   3028  CB  GLN A 381     -27.704   4.888  27.554  1.00 70.50           C  
ATOM   3029  O   GLN A 381     -25.751   6.918  29.265  1.00 70.50           O  
ATOM   3030  CG  GLN A 381     -26.377   4.202  27.258  1.00 70.50           C  
ATOM   3031  CD  GLN A 381     -26.446   3.288  26.048  1.00 70.50           C  
ATOM   3032  NE2 GLN A 381     -25.326   2.655  25.718  1.00 70.50           N  
ATOM   3033  OE1 GLN A 381     -27.499   3.152  25.416  1.00 70.50           O  
ATOM   3034  N   CYS A 382     -27.527   7.863  28.274  1.00 73.87           N  
ATOM   3035  CA  CYS A 382     -26.853   9.152  28.169  1.00 73.87           C  
ATOM   3036  C   CYS A 382     -26.499   9.696  29.548  1.00 73.87           C  
ATOM   3037  CB  CYS A 382     -27.730  10.157  27.424  1.00 73.87           C  
ATOM   3038  O   CYS A 382     -25.368  10.127  29.779  1.00 73.87           O  
ATOM   3039  SG  CYS A 382     -26.868  11.678  26.968  1.00 73.87           S  
ATOM   3040  N   ARG A 383     -27.315   9.513  30.497  1.00 75.34           N  
ATOM   3041  CA  ARG A 383     -27.095   9.973  31.864  1.00 75.34           C  
ATOM   3042  C   ARG A 383     -25.958   9.202  32.525  1.00 75.34           C  
ATOM   3043  CB  ARG A 383     -28.374   9.833  32.691  1.00 75.34           C  
ATOM   3044  O   ARG A 383     -25.121   9.789  33.215  1.00 75.34           O  
ATOM   3045  CG  ARG A 383     -29.398  10.927  32.434  1.00 75.34           C  
ATOM   3046  CD  ARG A 383     -30.529  10.892  33.453  1.00 75.34           C  
ATOM   3047  NE  ARG A 383     -31.395   9.733  33.257  1.00 75.34           N  
ATOM   3048  NH1 ARG A 383     -33.296  10.970  32.815  1.00 75.34           N  
ATOM   3049  NH2 ARG A 383     -33.385   8.680  32.802  1.00 75.34           N  
ATOM   3050  CZ  ARG A 383     -32.690   9.797  32.958  1.00 75.34           C  
ATOM   3051  N   GLN A 384     -26.131   7.975  32.262  1.00 75.54           N  
ATOM   3052  CA  GLN A 384     -25.114   7.117  32.862  1.00 75.54           C  
ATOM   3053  C   GLN A 384     -23.720   7.486  32.364  1.00 75.54           C  
ATOM   3054  CB  GLN A 384     -25.407   5.646  32.562  1.00 75.54           C  
ATOM   3055  O   GLN A 384     -22.791   7.641  33.160  1.00 75.54           O  
ATOM   3056  CG  GLN A 384     -24.512   4.674  33.319  1.00 75.54           C  
ATOM   3057  CD  GLN A 384     -24.851   3.223  33.037  1.00 75.54           C  
ATOM   3058  NE2 GLN A 384     -24.037   2.311  33.558  1.00 75.54           N  
ATOM   3059  OE1 GLN A 384     -25.837   2.923  32.356  1.00 75.54           O  
ATOM   3060  N   VAL A 385     -23.673   7.766  31.112  1.00 76.58           N  
ATOM   3061  CA  VAL A 385     -22.382   8.068  30.504  1.00 76.58           C  
ATOM   3062  C   VAL A 385     -21.897   9.438  30.973  1.00 76.58           C  
ATOM   3063  CB  VAL A 385     -22.458   8.030  28.961  1.00 76.58           C  
ATOM   3064  O   VAL A 385     -20.752   9.582  31.410  1.00 76.58           O  
ATOM   3065  CG1 VAL A 385     -21.177   8.585  28.343  1.00 76.58           C  
ATOM   3066  CG2 VAL A 385     -22.716   6.605  28.475  1.00 76.58           C  
ATOM   3067  N   LEU A 386     -22.811  10.411  30.941  1.00 79.48           N  
ATOM   3068  CA  LEU A 386     -22.443  11.767  31.336  1.00 79.48           C  
ATOM   3069  C   LEU A 386     -22.139  11.835  32.829  1.00 79.48           C  
ATOM   3070  CB  LEU A 386     -23.563  12.750  30.986  1.00 79.48           C  
ATOM   3071  O   LEU A 386     -21.228  12.552  33.249  1.00 79.48           O  
ATOM   3072  CG  LEU A 386     -23.744  13.071  29.502  1.00 79.48           C  
ATOM   3073  CD1 LEU A 386     -24.972  13.952  29.296  1.00 79.48           C  
ATOM   3074  CD2 LEU A 386     -22.495  13.747  28.945  1.00 79.48           C  
ATOM   3075  N   GLY A 387     -22.823  11.039  33.629  1.00 80.82           N  
ATOM   3076  CA  GLY A 387     -22.566  10.962  35.058  1.00 80.82           C  
ATOM   3077  C   GLY A 387     -21.190  10.413  35.388  1.00 80.82           C  
ATOM   3078  O   GLY A 387     -20.485  10.962  36.237  1.00 80.82           O  
ATOM   3079  N   GLU A 388     -20.863   9.428  34.662  1.00 78.83           N  
ATOM   3080  CA  GLU A 388     -19.551   8.823  34.870  1.00 78.83           C  
ATOM   3081  C   GLU A 388     -18.432   9.770  34.445  1.00 78.83           C  
ATOM   3082  CB  GLU A 388     -19.440   7.501  34.106  1.00 78.83           C  
ATOM   3083  O   GLU A 388     -17.408   9.874  35.123  1.00 78.83           O  
ATOM   3084  CG  GLU A 388     -20.238   6.364  34.726  1.00 78.83           C  
ATOM   3085  CD  GLU A 388     -20.119   5.058  33.956  1.00 78.83           C  
ATOM   3086  OE1 GLU A 388     -20.668   4.030  34.415  1.00 78.83           O  
ATOM   3087  OE2 GLU A 388     -19.470   5.062  32.886  1.00 78.83           O  
ATOM   3088  N   LEU A 389     -18.658  10.455  33.351  1.00 79.53           N  
ATOM   3089  CA  LEU A 389     -17.675  11.421  32.872  1.00 79.53           C  
ATOM   3090  C   LEU A 389     -17.502  12.561  33.871  1.00 79.53           C  
ATOM   3091  CB  LEU A 389     -18.092  11.981  31.510  1.00 79.53           C  
ATOM   3092  O   LEU A 389     -16.380  13.006  34.123  1.00 79.53           O  
ATOM   3093  CG  LEU A 389     -17.931  11.042  30.313  1.00 79.53           C  
ATOM   3094  CD1 LEU A 389     -18.534  11.670  29.061  1.00 79.53           C  
ATOM   3095  CD2 LEU A 389     -16.460  10.704  30.093  1.00 79.53           C  
ATOM   3096  N   TYR A 390     -18.612  12.940  34.434  1.00 82.05           N  
ATOM   3097  CA  TYR A 390     -18.578  14.009  35.424  1.00 82.05           C  
ATOM   3098  C   TYR A 390     -17.825  13.571  36.675  1.00 82.05           C  
ATOM   3099  CB  TYR A 390     -19.999  14.443  35.796  1.00 82.05           C  
ATOM   3100  O   TYR A 390     -17.019  14.330  37.220  1.00 82.05           O  
ATOM   3101  CG  TYR A 390     -20.047  15.592  36.774  1.00 82.05           C  
ATOM   3102  CD1 TYR A 390     -20.517  15.408  38.073  1.00 82.05           C  
ATOM   3103  CD2 TYR A 390     -19.623  16.863  36.402  1.00 82.05           C  
ATOM   3104  CE1 TYR A 390     -20.565  16.464  38.977  1.00 82.05           C  
ATOM   3105  CE2 TYR A 390     -19.667  17.926  37.298  1.00 82.05           C  
ATOM   3106  OH  TYR A 390     -20.183  18.766  39.471  1.00 82.05           O  
ATOM   3107  CZ  TYR A 390     -20.138  17.717  38.581  1.00 82.05           C  
ATOM   3108  N   ARG A 391     -18.082  12.377  37.140  1.00 80.17           N  
ATOM   3109  CA  ARG A 391     -17.390  11.863  38.317  1.00 80.17           C  
ATOM   3110  C   ARG A 391     -15.878  11.877  38.114  1.00 80.17           C  
ATOM   3111  CB  ARG A 391     -17.861  10.443  38.641  1.00 80.17           C  
ATOM   3112  O   ARG A 391     -15.126  12.212  39.031  1.00 80.17           O  
ATOM   3113  CG  ARG A 391     -19.134  10.391  39.471  1.00 80.17           C  
ATOM   3114  CD  ARG A 391     -19.413   8.987  39.988  1.00 80.17           C  
ATOM   3115  NE  ARG A 391     -19.955   8.125  38.942  1.00 80.17           N  
ATOM   3116  NH1 ARG A 391     -21.169   6.789  40.384  1.00 80.17           N  
ATOM   3117  NH2 ARG A 391     -21.211   6.382  38.128  1.00 80.17           N  
ATOM   3118  CZ  ARG A 391     -20.777   7.101  39.154  1.00 80.17           C  
ATOM   3119  N   GLU A 392     -15.538  11.684  36.933  1.00 80.22           N  
ATOM   3120  CA  GLU A 392     -14.115  11.671  36.611  1.00 80.22           C  
ATOM   3121  C   GLU A 392     -13.525  13.078  36.655  1.00 80.22           C  
ATOM   3122  CB  GLU A 392     -13.881  11.046  35.233  1.00 80.22           C  
ATOM   3123  O   GLU A 392     -12.351  13.254  36.985  1.00 80.22           O  
ATOM   3124  CG  GLU A 392     -14.066   9.536  35.203  1.00 80.22           C  
ATOM   3125  CD  GLU A 392     -13.669   8.909  33.876  1.00 80.22           C  
ATOM   3126  OE1 GLU A 392     -13.958   7.709  33.661  1.00 80.22           O  
ATOM   3127  OE2 GLU A 392     -13.065   9.622  33.045  1.00 80.22           O  
ATOM   3128  N   THR A 393     -14.381  13.998  36.269  1.00 79.42           N  
ATOM   3129  CA  THR A 393     -13.888  15.371  36.297  1.00 79.42           C  
ATOM   3130  C   THR A 393     -13.710  15.852  37.734  1.00 79.42           C  
ATOM   3131  CB  THR A 393     -14.840  16.322  35.549  1.00 79.42           C  
ATOM   3132  O   THR A 393     -13.032  16.852  37.980  1.00 79.42           O  
ATOM   3133  CG2 THR A 393     -15.086  15.844  34.122  1.00 79.42           C  
ATOM   3134  OG1 THR A 393     -16.092  16.379  36.244  1.00 79.42           O  
ATOM   3135  N   GLN A 394     -14.261  15.101  38.690  1.00 81.36           N  
ATOM   3136  CA  GLN A 394     -14.177  15.493  40.093  1.00 81.36           C  
ATOM   3137  C   GLN A 394     -12.996  14.817  40.783  1.00 81.36           C  
ATOM   3138  CB  GLN A 394     -15.476  15.154  40.824  1.00 81.36           C  
ATOM   3139  O   GLN A 394     -12.688  15.120  41.938  1.00 81.36           O  
ATOM   3140  CG  GLN A 394     -16.703  15.853  40.254  1.00 81.36           C  
ATOM   3141  CD  GLN A 394     -16.622  17.364  40.364  1.00 81.36           C  
ATOM   3142  NE2 GLN A 394     -17.209  18.061  39.398  1.00 81.36           N  
ATOM   3143  OE1 GLN A 394     -16.037  17.900  41.310  1.00 81.36           O  
ATOM   3144  N   ALA A 395     -12.377  13.905  40.090  1.00 79.99           N  
ATOM   3145  CA  ALA A 395     -11.245  13.203  40.690  1.00 79.99           C  
ATOM   3146  C   ALA A 395     -10.076  14.154  40.932  1.00 79.99           C  
ATOM   3147  CB  ALA A 395     -10.808  12.042  39.801  1.00 79.99           C  
ATOM   3148  O   ALA A 395      -9.860  15.090  40.160  1.00 79.99           O  
ATOM   3149  N   PRO A 396      -9.430  14.097  42.162  1.00 79.90           N  
ATOM   3150  CA  PRO A 396      -8.353  15.008  42.555  1.00 79.90           C  
ATOM   3151  C   PRO A 396      -7.233  15.082  41.519  1.00 79.90           C  
ATOM   3152  CB  PRO A 396      -7.844  14.407  43.868  1.00 79.90           C  
ATOM   3153  O   PRO A 396      -6.602  16.130  41.360  1.00 79.90           O  
ATOM   3154  CG  PRO A 396      -8.875  13.395  44.249  1.00 79.90           C  
ATOM   3155  CD  PRO A 396      -9.740  13.120  43.053  1.00 79.90           C  
ATOM   3156  N   ASP A 397      -7.163  14.106  40.706  1.00 80.31           N  
ATOM   3157  CA  ASP A 397      -6.045  14.067  39.769  1.00 80.31           C  
ATOM   3158  C   ASP A 397      -6.484  14.502  38.372  1.00 80.31           C  
ATOM   3159  CB  ASP A 397      -5.438  12.663  39.716  1.00 80.31           C  
ATOM   3160  O   ASP A 397      -5.728  14.365  37.408  1.00 80.31           O  
ATOM   3161  CG  ASP A 397      -6.452  11.592  39.353  1.00 80.31           C  
ATOM   3162  OD1 ASP A 397      -7.671  11.836  39.487  1.00 80.31           O  
ATOM   3163  OD2 ASP A 397      -6.028  10.494  38.932  1.00 80.31           O  
ATOM   3164  N   PHE A 398      -7.667  14.974  38.167  1.00 74.90           N  
ATOM   3165  CA  PHE A 398      -8.129  15.385  36.847  1.00 74.90           C  
ATOM   3166  C   PHE A 398      -7.358  16.605  36.358  1.00 74.90           C  
ATOM   3167  CB  PHE A 398      -9.631  15.687  36.872  1.00 74.90           C  
ATOM   3168  O   PHE A 398      -7.280  17.617  37.058  1.00 74.90           O  
ATOM   3169  CG  PHE A 398     -10.177  16.156  35.550  1.00 74.90           C  
ATOM   3170  CD1 PHE A 398     -10.546  17.483  35.366  1.00 74.90           C  
ATOM   3171  CD2 PHE A 398     -10.323  15.269  34.492  1.00 74.90           C  
ATOM   3172  CE1 PHE A 398     -11.052  17.920  34.144  1.00 74.90           C  
ATOM   3173  CE2 PHE A 398     -10.829  15.698  33.268  1.00 74.90           C  
ATOM   3174  CZ  PHE A 398     -11.193  17.024  33.097  1.00 74.90           C  
ATOM   3175  N   THR A 399      -6.567  16.486  35.351  1.00 74.45           N  
ATOM   3176  CA  THR A 399      -5.742  17.544  34.778  1.00 74.45           C  
ATOM   3177  C   THR A 399      -6.403  18.130  33.534  1.00 74.45           C  
ATOM   3178  CB  THR A 399      -4.337  17.024  34.419  1.00 74.45           C  
ATOM   3179  O   THR A 399      -5.781  18.899  32.798  1.00 74.45           O  
ATOM   3180  CG2 THR A 399      -3.596  16.541  35.662  1.00 74.45           C  
ATOM   3181  OG1 THR A 399      -4.459  15.935  33.496  1.00 74.45           O  
ATOM   3182  N   GLY A 400      -7.704  17.697  33.240  1.00 74.38           N  
ATOM   3183  CA  GLY A 400      -8.372  18.164  32.035  1.00 74.38           C  
ATOM   3184  C   GLY A 400      -8.760  19.630  32.098  1.00 74.38           C  
ATOM   3185  O   GLY A 400      -8.579  20.281  33.129  1.00 74.38           O  
ATOM   3186  N   ASP A 401      -9.043  20.220  30.908  1.00 78.73           N  
ATOM   3187  CA  ASP A 401      -9.372  21.635  30.762  1.00 78.73           C  
ATOM   3188  C   ASP A 401     -10.746  21.943  31.354  1.00 78.73           C  
ATOM   3189  CB  ASP A 401      -9.329  22.047  29.289  1.00 78.73           C  
ATOM   3190  O   ASP A 401     -11.607  21.064  31.426  1.00 78.73           O  
ATOM   3191  CG  ASP A 401     -10.584  21.659  28.528  1.00 78.73           C  
ATOM   3192  OD1 ASP A 401     -11.623  21.383  29.166  1.00 78.73           O  
ATOM   3193  OD2 ASP A 401     -10.534  21.627  27.280  1.00 78.73           O  
ATOM   3194  N   ASN A 402     -10.921  22.912  32.204  1.00 78.63           N  
ATOM   3195  CA  ASN A 402     -12.127  23.424  32.845  1.00 78.63           C  
ATOM   3196  C   ASN A 402     -13.310  23.441  31.881  1.00 78.63           C  
ATOM   3197  CB  ASN A 402     -11.882  24.825  33.410  1.00 78.63           C  
ATOM   3198  O   ASN A 402     -14.450  23.207  32.286  1.00 78.63           O  
ATOM   3199  CG  ASN A 402     -11.188  24.798  34.757  1.00 78.63           C  
ATOM   3200  ND2 ASN A 402     -10.715  25.955  35.204  1.00 78.63           N  
ATOM   3201  OD1 ASN A 402     -11.076  23.745  35.391  1.00 78.63           O  
ATOM   3202  N   GLN A 403     -13.015  23.459  30.572  1.00 80.89           N  
ATOM   3203  CA  GLN A 403     -14.066  23.534  29.563  1.00 80.89           C  
ATOM   3204  C   GLN A 403     -14.764  22.187  29.396  1.00 80.89           C  
ATOM   3205  CB  GLN A 403     -13.493  23.998  28.223  1.00 80.89           C  
ATOM   3206  O   GLN A 403     -15.974  22.133  29.166  1.00 80.89           O  
ATOM   3207  CG  GLN A 403     -13.176  25.486  28.173  1.00 80.89           C  
ATOM   3208  CD  GLN A 403     -12.873  25.975  26.769  1.00 80.89           C  
ATOM   3209  NE2 GLN A 403     -12.964  27.284  26.564  1.00 80.89           N  
ATOM   3210  OE1 GLN A 403     -12.558  25.182  25.876  1.00 80.89           O  
ATOM   3211  N   THR A 404     -14.023  21.104  29.594  1.00 78.36           N  
ATOM   3212  CA  THR A 404     -14.566  19.754  29.488  1.00 78.36           C  
ATOM   3213  C   THR A 404     -15.566  19.484  30.609  1.00 78.36           C  
ATOM   3214  CB  THR A 404     -13.446  18.697  29.530  1.00 78.36           C  
ATOM   3215  O   THR A 404     -16.663  18.980  30.360  1.00 78.36           O  
ATOM   3216  CG2 THR A 404     -14.014  17.289  29.391  1.00 78.36           C  
ATOM   3217  OG1 THR A 404     -12.528  18.939  28.457  1.00 78.36           O  
ATOM   3218  N   SER A 405     -15.226  19.909  31.786  1.00 79.05           N  
ATOM   3219  CA  SER A 405     -16.102  19.741  32.941  1.00 79.05           C  
ATOM   3220  C   SER A 405     -17.388  20.545  32.781  1.00 79.05           C  
ATOM   3221  CB  SER A 405     -15.385  20.161  34.224  1.00 79.05           C  
ATOM   3222  O   SER A 405     -18.477  20.048  33.076  1.00 79.05           O  
ATOM   3223  OG  SER A 405     -16.215  19.958  35.355  1.00 79.05           O  
ATOM   3224  N   VAL A 406     -17.214  21.701  32.257  1.00 80.10           N  
ATOM   3225  CA  VAL A 406     -18.346  22.599  32.055  1.00 80.10           C  
ATOM   3226  C   VAL A 406     -19.289  22.015  31.006  1.00 80.10           C  
ATOM   3227  CB  VAL A 406     -17.882  24.010  31.628  1.00 80.10           C  
ATOM   3228  O   VAL A 406     -20.508  22.005  31.195  1.00 80.10           O  
ATOM   3229  CG1 VAL A 406     -19.073  24.859  31.185  1.00 80.10           C  
ATOM   3230  CG2 VAL A 406     -17.131  24.692  32.770  1.00 80.10           C  
ATOM   3231  N   LEU A 407     -18.672  21.484  29.956  1.00 79.67           N  
ATOM   3232  CA  LEU A 407     -19.459  20.901  28.875  1.00 79.67           C  
ATOM   3233  C   LEU A 407     -20.240  19.686  29.365  1.00 79.67           C  
ATOM   3234  CB  LEU A 407     -18.553  20.502  27.708  1.00 79.67           C  
ATOM   3235  O   LEU A 407     -21.417  19.525  29.034  1.00 79.67           O  
ATOM   3236  CG  LEU A 407     -19.251  20.189  26.383  1.00 79.67           C  
ATOM   3237  CD1 LEU A 407     -19.863  21.456  25.795  1.00 79.67           C  
ATOM   3238  CD2 LEU A 407     -18.274  19.554  25.400  1.00 79.67           C  
ATOM   3239  N   ILE A 408     -19.630  18.867  30.197  1.00 81.00           N  
ATOM   3240  CA  ILE A 408     -20.253  17.662  30.734  1.00 81.00           C  
ATOM   3241  C   ILE A 408     -21.407  18.046  31.657  1.00 81.00           C  
ATOM   3242  CB  ILE A 408     -19.229  16.787  31.491  1.00 81.00           C  
ATOM   3243  O   ILE A 408     -22.505  17.494  31.551  1.00 81.00           O  
ATOM   3244  CG1 ILE A 408     -18.195  16.211  30.517  1.00 81.00           C  
ATOM   3245  CG2 ILE A 408     -19.939  15.669  32.260  1.00 81.00           C  
ATOM   3246  CD1 ILE A 408     -17.024  15.515  31.197  1.00 81.00           C  
ATOM   3247  N   LYS A 409     -21.147  19.059  32.429  1.00 81.40           N  
ATOM   3248  CA  LYS A 409     -22.141  19.536  33.386  1.00 81.40           C  
ATOM   3249  C   LYS A 409     -23.355  20.121  32.672  1.00 81.40           C  
ATOM   3250  CB  LYS A 409     -21.528  20.580  34.320  1.00 81.40           C  
ATOM   3251  O   LYS A 409     -24.496  19.850  33.052  1.00 81.40           O  
ATOM   3252  CG  LYS A 409     -20.804  19.989  35.520  1.00 81.40           C  
ATOM   3253  CD  LYS A 409     -20.259  21.077  36.437  1.00 81.40           C  
ATOM   3254  CE  LYS A 409     -19.409  20.492  37.557  1.00 81.40           C  
ATOM   3255  NZ  LYS A 409     -18.852  21.557  38.443  1.00 81.40           N  
ATOM   3256  N   LYS A 410     -23.040  20.858  31.665  1.00 81.04           N  
ATOM   3257  CA  LYS A 410     -24.094  21.494  30.881  1.00 81.04           C  
ATOM   3258  C   LYS A 410     -25.007  20.452  30.240  1.00 81.04           C  
ATOM   3259  CB  LYS A 410     -23.492  22.397  29.803  1.00 81.04           C  
ATOM   3260  O   LYS A 410     -26.232  20.586  30.276  1.00 81.04           O  
ATOM   3261  CG  LYS A 410     -24.521  23.201  29.023  1.00 81.04           C  
ATOM   3262  CD  LYS A 410     -23.861  24.086  27.974  1.00 81.04           C  
ATOM   3263  CE  LYS A 410     -24.894  24.787  27.102  1.00 81.04           C  
ATOM   3264  NZ  LYS A 410     -24.251  25.643  26.060  1.00 81.04           N  
ATOM   3265  N   ASN A 411     -24.474  19.464  29.707  1.00 79.22           N  
ATOM   3266  CA  ASN A 411     -25.228  18.421  29.020  1.00 79.22           C  
ATOM   3267  C   ASN A 411     -25.967  17.520  30.006  1.00 79.22           C  
ATOM   3268  CB  ASN A 411     -24.303  17.587  28.131  1.00 79.22           C  
ATOM   3269  O   ASN A 411     -27.087  17.083  29.736  1.00 79.22           O  
ATOM   3270  CG  ASN A 411     -24.045  18.238  26.786  1.00 79.22           C  
ATOM   3271  ND2 ASN A 411     -22.906  18.908  26.660  1.00 79.22           N  
ATOM   3272  OD1 ASN A 411     -24.863  18.139  25.867  1.00 79.22           O  
ATOM   3273  N   LEU A 412     -25.340  17.266  31.124  1.00 80.18           N  
ATOM   3274  CA  LEU A 412     -26.007  16.499  32.171  1.00 80.18           C  
ATOM   3275  C   LEU A 412     -27.247  17.231  32.675  1.00 80.18           C  
ATOM   3276  CB  LEU A 412     -25.049  16.233  33.334  1.00 80.18           C  
ATOM   3277  O   LEU A 412     -28.306  16.623  32.843  1.00 80.18           O  
ATOM   3278  CG  LEU A 412     -25.506  15.203  34.368  1.00 80.18           C  
ATOM   3279  CD1 LEU A 412     -25.533  13.809  33.751  1.00 80.18           C  
ATOM   3280  CD2 LEU A 412     -24.598  15.234  35.593  1.00 80.18           C  
ATOM   3281  N   LEU A 413     -27.114  18.587  32.713  1.00 74.90           N  
ATOM   3282  CA  LEU A 413     -28.209  19.431  33.180  1.00 74.90           C  
ATOM   3283  C   LEU A 413     -29.336  19.476  32.154  1.00 74.90           C  
ATOM   3284  CB  LEU A 413     -27.707  20.849  33.467  1.00 74.90           C  
ATOM   3285  O   LEU A 413     -30.513  19.395  32.514  1.00 74.90           O  
ATOM   3286  CG  LEU A 413     -28.647  21.750  34.269  1.00 74.90           C  
ATOM   3287  CD1 LEU A 413     -28.679  21.317  35.731  1.00 74.90           C  
ATOM   3288  CD2 LEU A 413     -28.221  23.210  34.148  1.00 74.90           C  
ATOM   3289  N   GLY A 414     -28.905  19.710  30.937  1.00 78.29           N  
ATOM   3290  CA  GLY A 414     -29.895  19.764  29.873  1.00 78.29           C  
ATOM   3291  C   GLY A 414     -30.765  18.523  29.803  1.00 78.29           C  
ATOM   3292  O   GLY A 414     -31.982  18.620  29.631  1.00 78.29           O  
ATOM   3293  N   HIS A 415     -30.161  17.388  30.091  1.00 70.82           N  
ATOM   3294  CA  HIS A 415     -30.901  16.134  30.009  1.00 70.82           C  
ATOM   3295  C   HIS A 415     -31.799  15.943  31.226  1.00 70.82           C  
ATOM   3296  CB  HIS A 415     -29.940  14.952  29.875  1.00 70.82           C  
ATOM   3297  O   HIS A 415     -32.917  15.437  31.105  1.00 70.82           O  
ATOM   3298  CG  HIS A 415     -29.792  14.454  28.472  1.00 70.82           C  
ATOM   3299  CD2 HIS A 415     -28.730  14.461  27.634  1.00 70.82           C  
ATOM   3300  ND1 HIS A 415     -30.828  13.866  27.779  1.00 70.82           N  
ATOM   3301  CE1 HIS A 415     -30.406  13.530  26.571  1.00 70.82           C  
ATOM   3302  NE2 HIS A 415     -29.137  13.881  26.458  1.00 70.82           N  
ATOM   3303  N   GLN A 416     -31.318  16.372  32.418  1.00 71.99           N  
ATOM   3304  CA  GLN A 416     -32.103  16.263  33.643  1.00 71.99           C  
ATOM   3305  C   GLN A 416     -33.355  17.132  33.573  1.00 71.99           C  
ATOM   3306  CB  GLN A 416     -31.260  16.653  34.858  1.00 71.99           C  
ATOM   3307  O   GLN A 416     -34.420  16.735  34.052  1.00 71.99           O  
ATOM   3308  CG  GLN A 416     -30.236  15.600  35.260  1.00 71.99           C  
ATOM   3309  CD  GLN A 416     -29.439  15.996  36.489  1.00 71.99           C  
ATOM   3310  NE2 GLN A 416     -28.832  15.013  37.144  1.00 71.99           N  
ATOM   3311  OE1 GLN A 416     -29.368  17.177  36.845  1.00 71.99           O  
ATOM   3312  N   LEU A 417     -33.231  18.276  32.848  1.00 64.92           N  
ATOM   3313  CA  LEU A 417     -34.346  19.208  32.729  1.00 64.92           C  
ATOM   3314  C   LEU A 417     -35.401  18.675  31.766  1.00 64.92           C  
ATOM   3315  CB  LEU A 417     -33.852  20.578  32.256  1.00 64.92           C  
ATOM   3316  O   LEU A 417     -36.597  18.904  31.958  1.00 64.92           O  
ATOM   3317  CG  LEU A 417     -33.060  21.401  33.272  1.00 64.92           C  
ATOM   3318  CD1 LEU A 417     -32.450  22.627  32.601  1.00 64.92           C  
ATOM   3319  CD2 LEU A 417     -33.951  21.812  34.439  1.00 64.92           C  
ATOM   3320  N   GLU A 418     -35.045  17.783  30.886  1.00 70.77           N  
ATOM   3321  CA  GLU A 418     -35.959  17.235  29.889  1.00 70.77           C  
ATOM   3322  C   GLU A 418     -36.687  16.005  30.424  1.00 70.77           C  
ATOM   3323  CB  GLU A 418     -35.206  16.883  28.604  1.00 70.77           C  
ATOM   3324  O   GLU A 418     -37.813  15.717  30.014  1.00 70.77           O  
ATOM   3325  CG  GLU A 418     -34.737  18.096  27.814  1.00 70.77           C  
ATOM   3326  CD  GLU A 418     -34.047  17.733  26.508  1.00 70.77           C  
ATOM   3327  OE1 GLU A 418     -33.674  18.650  25.743  1.00 70.77           O  
ATOM   3328  OE2 GLU A 418     -33.881  16.520  26.248  1.00 70.77           O  
ATOM   3329  N   SER A 419     -36.167  15.327  31.471  1.00 65.75           N  
ATOM   3330  CA  SER A 419     -36.688  14.038  31.914  1.00 65.75           C  
ATOM   3331  C   SER A 419     -37.614  14.199  33.114  1.00 65.75           C  
ATOM   3332  CB  SER A 419     -35.542  13.089  32.267  1.00 65.75           C  
ATOM   3333  O   SER A 419     -38.288  13.249  33.517  1.00 65.75           O  
ATOM   3334  OG  SER A 419     -34.862  13.532  33.429  1.00 65.75           O  
ATOM   3335  N   ASN A 420     -38.336  15.371  33.411  1.00 60.06           N  
ATOM   3336  CA  ASN A 420     -39.257  15.634  34.512  1.00 60.06           C  
ATOM   3337  C   ASN A 420     -38.845  14.887  35.778  1.00 60.06           C  
ATOM   3338  CB  ASN A 420     -40.687  15.261  34.117  1.00 60.06           C  
ATOM   3339  O   ASN A 420     -39.659  14.696  36.683  1.00 60.06           O  
ATOM   3340  CG  ASN A 420     -41.312  16.265  33.169  1.00 60.06           C  
ATOM   3341  ND2 ASN A 420     -42.335  15.836  32.440  1.00 60.06           N  
ATOM   3342  OD1 ASN A 420     -40.878  17.418  33.092  1.00 60.06           O  
ATOM   3343  N   ASP A 421     -37.639  14.298  35.992  1.00 58.63           N  
ATOM   3344  CA  ASP A 421     -37.201  13.558  37.171  1.00 58.63           C  
ATOM   3345  C   ASP A 421     -36.350  14.437  38.086  1.00 58.63           C  
ATOM   3346  CB  ASP A 421     -36.416  12.311  36.762  1.00 58.63           C  
ATOM   3347  O   ASP A 421     -35.123  14.326  38.096  1.00 58.63           O  
ATOM   3348  CG  ASP A 421     -36.639  11.136  37.698  1.00 58.63           C  
ATOM   3349  OD1 ASP A 421     -37.303  11.306  38.743  1.00 58.63           O  
ATOM   3350  OD2 ASP A 421     -36.144  10.030  37.389  1.00 58.63           O  
ATOM   3351  N   PHE A 422     -36.876  15.462  38.810  1.00 50.35           N  
ATOM   3352  CA  PHE A 422     -36.264  16.544  39.571  1.00 50.35           C  
ATOM   3353  C   PHE A 422     -35.978  16.105  41.002  1.00 50.35           C  
ATOM   3354  CB  PHE A 422     -37.168  17.781  39.572  1.00 50.35           C  
ATOM   3355  O   PHE A 422     -35.052  16.612  41.639  1.00 50.35           O  
ATOM   3356  CG  PHE A 422     -36.445  19.061  39.252  1.00 50.35           C  
ATOM   3357  CD1 PHE A 422     -35.960  19.875  40.269  1.00 50.35           C  
ATOM   3358  CD2 PHE A 422     -36.249  19.452  37.934  1.00 50.35           C  
ATOM   3359  CE1 PHE A 422     -35.290  21.060  39.977  1.00 50.35           C  
ATOM   3360  CE2 PHE A 422     -35.581  20.636  37.634  1.00 50.35           C  
ATOM   3361  CZ  PHE A 422     -35.103  21.439  38.656  1.00 50.35           C  
ATOM   3362  N   ARG A 423     -36.577  15.000  41.462  1.00 52.10           N  
ATOM   3363  CA  ARG A 423     -36.393  14.689  42.875  1.00 52.10           C  
ATOM   3364  C   ARG A 423     -34.977  14.191  43.146  1.00 52.10           C  
ATOM   3365  CB  ARG A 423     -37.412  13.644  43.334  1.00 52.10           C  
ATOM   3366  O   ARG A 423     -34.466  14.333  44.259  1.00 52.10           O  
ATOM   3367  CG  ARG A 423     -38.824  14.187  43.489  1.00 52.10           C  
ATOM   3368  CD  ARG A 423     -39.765  13.149  44.083  1.00 52.10           C  
ATOM   3369  NE  ARG A 423     -41.165  13.488  43.840  1.00 52.10           N  
ATOM   3370  NH1 ARG A 423     -42.019  11.660  44.965  1.00 52.10           N  
ATOM   3371  NH2 ARG A 423     -43.435  13.174  43.987  1.00 52.10           N  
ATOM   3372  CZ  ARG A 423     -42.203  12.773  44.265  1.00 52.10           C  
ATOM   3373  N   ALA A 424     -34.122  14.111  42.047  1.00 48.67           N  
ATOM   3374  CA  ALA A 424     -32.790  13.549  42.252  1.00 48.67           C  
ATOM   3375  C   ALA A 424     -31.718  14.632  42.159  1.00 48.67           C  
ATOM   3376  CB  ALA A 424     -32.516  12.444  41.234  1.00 48.67           C  
ATOM   3377  O   ALA A 424     -30.537  14.366  42.392  1.00 48.67           O  
ATOM   3378  N   ILE A 425     -32.093  15.956  42.085  1.00 49.50           N  
ATOM   3379  CA  ILE A 425     -31.062  16.968  41.885  1.00 49.50           C  
ATOM   3380  C   ILE A 425     -30.717  17.624  43.221  1.00 49.50           C  
ATOM   3381  CB  ILE A 425     -31.509  18.037  40.863  1.00 49.50           C  
ATOM   3382  O   ILE A 425     -31.574  18.244  43.854  1.00 49.50           O  
ATOM   3383  CG1 ILE A 425     -31.818  17.386  39.510  1.00 49.50           C  
ATOM   3384  CG2 ILE A 425     -30.441  19.125  40.716  1.00 49.50           C  
ATOM   3385  CD1 ILE A 425     -32.429  18.337  38.490  1.00 49.50           C  
ATOM   3386  N   LYS A 426     -29.888  17.094  44.091  1.00 51.81           N  
ATOM   3387  CA  LYS A 426     -29.396  17.762  45.293  1.00 51.81           C  
ATOM   3388  C   LYS A 426     -28.635  19.037  44.940  1.00 51.81           C  
ATOM   3389  CB  LYS A 426     -28.498  16.823  46.100  1.00 51.81           C  
ATOM   3390  O   LYS A 426     -27.770  19.027  44.061  1.00 51.81           O  
ATOM   3391  CG  LYS A 426     -29.250  15.952  47.096  1.00 51.81           C  
ATOM   3392  CD  LYS A 426     -28.295  15.176  47.993  1.00 51.81           C  
ATOM   3393  CE  LYS A 426     -29.043  14.231  48.924  1.00 51.81           C  
ATOM   3394  NZ  LYS A 426     -28.111  13.477  49.814  1.00 51.81           N  
ATOM   3395  N   VAL A 427     -29.244  20.211  45.085  1.00 49.86           N  
ATOM   3396  CA  VAL A 427     -28.966  21.642  45.018  1.00 49.86           C  
ATOM   3397  C   VAL A 427     -27.523  21.908  45.443  1.00 49.86           C  
ATOM   3398  CB  VAL A 427     -29.940  22.452  45.902  1.00 49.86           C  
ATOM   3399  O   VAL A 427     -26.880  22.830  44.935  1.00 49.86           O  
ATOM   3400  CG1 VAL A 427     -29.623  23.945  45.828  1.00 49.86           C  
ATOM   3401  CG2 VAL A 427     -31.385  22.188  45.484  1.00 49.86           C  
ATOM   3402  N   THR A 428     -26.820  20.826  46.008  1.00 51.77           N  
ATOM   3403  CA  THR A 428     -25.536  21.231  46.570  1.00 51.77           C  
ATOM   3404  C   THR A 428     -24.466  21.290  45.484  1.00 51.77           C  
ATOM   3405  CB  THR A 428     -25.086  20.270  47.685  1.00 51.77           C  
ATOM   3406  O   THR A 428     -23.409  21.896  45.679  1.00 51.77           O  
ATOM   3407  CG2 THR A 428     -25.921  20.463  48.947  1.00 51.77           C  
ATOM   3408  OG1 THR A 428     -25.232  18.918  47.232  1.00 51.77           O  
ATOM   3409  N   HIS A 429     -24.865  21.299  44.178  1.00 57.72           N  
ATOM   3410  CA  HIS A 429     -23.731  21.175  43.268  1.00 57.72           C  
ATOM   3411  C   HIS A 429     -23.767  22.256  42.193  1.00 57.72           C  
ATOM   3412  CB  HIS A 429     -23.714  19.790  42.619  1.00 57.72           C  
ATOM   3413  O   HIS A 429     -22.906  22.289  41.311  1.00 57.72           O  
ATOM   3414  CG  HIS A 429     -23.375  18.686  43.569  1.00 57.72           C  
ATOM   3415  CD2 HIS A 429     -22.196  18.079  43.842  1.00 57.72           C  
ATOM   3416  ND1 HIS A 429     -24.317  18.079  44.372  1.00 57.72           N  
ATOM   3417  CE1 HIS A 429     -23.730  17.144  45.100  1.00 57.72           C  
ATOM   3418  NE2 HIS A 429     -22.443  17.123  44.797  1.00 57.72           N  
ATOM   3419  N   TYR A 430     -24.670  23.249  42.358  1.00 65.20           N  
ATOM   3420  CA  TYR A 430     -24.713  24.190  41.243  1.00 65.20           C  
ATOM   3421  C   TYR A 430     -24.283  25.582  41.688  1.00 65.20           C  
ATOM   3422  CB  TYR A 430     -26.119  24.246  40.640  1.00 65.20           C  
ATOM   3423  O   TYR A 430     -24.662  26.040  42.769  1.00 65.20           O  
ATOM   3424  CG  TYR A 430     -26.582  22.933  40.056  1.00 65.20           C  
ATOM   3425  CD1 TYR A 430     -26.115  22.495  38.819  1.00 65.20           C  
ATOM   3426  CD2 TYR A 430     -27.488  22.128  40.739  1.00 65.20           C  
ATOM   3427  CE1 TYR A 430     -26.539  21.287  38.276  1.00 65.20           C  
ATOM   3428  CE2 TYR A 430     -27.919  20.918  40.206  1.00 65.20           C  
ATOM   3429  OH  TYR A 430     -27.864  19.310  38.443  1.00 65.20           O  
ATOM   3430  CZ  TYR A 430     -27.440  20.506  38.976  1.00 65.20           C  
ATOM   3431  N   THR A 431     -23.233  26.116  41.048  1.00 72.07           N  
ATOM   3432  CA  THR A 431     -22.661  27.436  41.286  1.00 72.07           C  
ATOM   3433  C   THR A 431     -23.090  28.417  40.199  1.00 72.07           C  
ATOM   3434  CB  THR A 431     -21.123  27.376  41.348  1.00 72.07           C  
ATOM   3435  O   THR A 431     -23.645  28.012  39.175  1.00 72.07           O  
ATOM   3436  CG2 THR A 431     -20.654  26.399  42.421  1.00 72.07           C  
ATOM   3437  OG1 THR A 431     -20.616  26.951  40.076  1.00 72.07           O  
ATOM   3438  N   VAL A 432     -23.246  29.593  40.537  1.00 71.19           N  
ATOM   3439  CA  VAL A 432     -23.531  30.693  39.621  1.00 71.19           C  
ATOM   3440  C   VAL A 432     -22.725  30.517  38.336  1.00 71.19           C  
ATOM   3441  CB  VAL A 432     -23.218  32.062  40.263  1.00 71.19           C  
ATOM   3442  O   VAL A 432     -23.211  30.823  37.245  1.00 71.19           O  
ATOM   3443  CG1 VAL A 432     -23.303  33.179  39.224  1.00 71.19           C  
ATOM   3444  CG2 VAL A 432     -24.170  32.336  41.426  1.00 71.19           C  
ATOM   3445  N   ASP A 433     -21.667  29.788  38.357  1.00 72.96           N  
ATOM   3446  CA  ASP A 433     -20.804  29.591  37.196  1.00 72.96           C  
ATOM   3447  C   ASP A 433     -21.432  28.614  36.204  1.00 72.96           C  
ATOM   3448  CB  ASP A 433     -19.427  29.087  37.631  1.00 72.96           C  
ATOM   3449  O   ASP A 433     -21.191  28.705  34.999  1.00 72.96           O  
ATOM   3450  CG  ASP A 433     -18.600  30.151  38.331  1.00 72.96           C  
ATOM   3451  OD1 ASP A 433     -18.862  31.357  38.131  1.00 72.96           O  
ATOM   3452  OD2 ASP A 433     -17.676  29.780  39.087  1.00 72.96           O  
ATOM   3453  N   THR A 434     -22.279  27.756  36.726  1.00 71.36           N  
ATOM   3454  CA  THR A 434     -22.941  26.769  35.881  1.00 71.36           C  
ATOM   3455  C   THR A 434     -23.854  27.451  34.866  1.00 71.36           C  
ATOM   3456  CB  THR A 434     -23.759  25.771  36.721  1.00 71.36           C  
ATOM   3457  O   THR A 434     -23.997  26.979  33.736  1.00 71.36           O  
ATOM   3458  CG2 THR A 434     -24.316  24.647  35.853  1.00 71.36           C  
ATOM   3459  OG1 THR A 434     -22.917  25.205  37.734  1.00 71.36           O  
ATOM   3460  N   PHE A 435     -24.263  28.633  35.247  1.00 76.58           N  
ATOM   3461  CA  PHE A 435     -25.290  29.278  34.438  1.00 76.58           C  
ATOM   3462  C   PHE A 435     -24.737  30.519  33.748  1.00 76.58           C  
ATOM   3463  CB  PHE A 435     -26.500  29.651  35.300  1.00 76.58           C  
ATOM   3464  O   PHE A 435     -25.477  31.251  33.088  1.00 76.58           O  
ATOM   3465  CG  PHE A 435     -27.156  28.473  35.968  1.00 76.58           C  
ATOM   3466  CD1 PHE A 435     -27.967  27.608  35.243  1.00 76.58           C  
ATOM   3467  CD2 PHE A 435     -26.962  28.230  37.321  1.00 76.58           C  
ATOM   3468  CE1 PHE A 435     -28.576  26.517  35.859  1.00 76.58           C  
ATOM   3469  CE2 PHE A 435     -27.567  27.142  37.943  1.00 76.58           C  
ATOM   3470  CZ  PHE A 435     -28.374  26.287  37.211  1.00 76.58           C  
ATOM   3471  N   ALA A 436     -23.395  30.771  34.060  1.00 72.85           N  
ATOM   3472  CA  ALA A 436     -22.803  32.040  33.641  1.00 72.85           C  
ATOM   3473  C   ALA A 436     -22.958  32.248  32.137  1.00 72.85           C  
ATOM   3474  CB  ALA A 436     -21.329  32.094  34.034  1.00 72.85           C  
ATOM   3475  O   ALA A 436     -23.235  33.360  31.683  1.00 72.85           O  
ATOM   3476  N   ASP A 437     -23.104  31.173  31.358  1.00 73.95           N  
ATOM   3477  CA  ASP A 437     -23.104  31.382  29.914  1.00 73.95           C  
ATOM   3478  C   ASP A 437     -24.488  31.126  29.322  1.00 73.95           C  
ATOM   3479  CB  ASP A 437     -22.068  30.480  29.240  1.00 73.95           C  
ATOM   3480  O   ASP A 437     -24.693  31.287  28.117  1.00 73.95           O  
ATOM   3481  CG  ASP A 437     -20.642  30.810  29.644  1.00 73.95           C  
ATOM   3482  OD1 ASP A 437     -20.345  31.991  29.923  1.00 73.95           O  
ATOM   3483  OD2 ASP A 437     -19.807  29.880  29.680  1.00 73.95           O  
ATOM   3484  N   ASP A 438     -25.544  30.850  30.258  1.00 79.59           N  
ATOM   3485  CA  ASP A 438     -26.820  30.476  29.654  1.00 79.59           C  
ATOM   3486  C   ASP A 438     -27.990  30.893  30.542  1.00 79.59           C  
ATOM   3487  CB  ASP A 438     -26.869  28.970  29.392  1.00 79.59           C  
ATOM   3488  O   ASP A 438     -28.522  30.079  31.300  1.00 79.59           O  
ATOM   3489  CG  ASP A 438     -27.992  28.567  28.453  1.00 79.59           C  
ATOM   3490  OD1 ASP A 438     -28.910  29.382  28.215  1.00 79.59           O  
ATOM   3491  OD2 ASP A 438     -27.962  27.424  27.949  1.00 79.59           O  
ATOM   3492  N   PRO A 439     -28.388  32.122  30.555  1.00 76.83           N  
ATOM   3493  CA  PRO A 439     -29.482  32.637  31.383  1.00 76.83           C  
ATOM   3494  C   PRO A 439     -30.798  31.898  31.148  1.00 76.83           C  
ATOM   3495  CB  PRO A 439     -29.593  34.101  30.950  1.00 76.83           C  
ATOM   3496  O   PRO A 439     -31.606  31.761  32.070  1.00 76.83           O  
ATOM   3497  CG  PRO A 439     -28.363  34.353  30.138  1.00 76.83           C  
ATOM   3498  CD  PRO A 439     -27.748  33.031  29.780  1.00 76.83           C  
ATOM   3499  N   ASP A 440     -30.968  31.367  30.004  1.00 80.89           N  
ATOM   3500  CA  ASP A 440     -32.184  30.628  29.680  1.00 80.89           C  
ATOM   3501  C   ASP A 440     -32.270  29.332  30.483  1.00 80.89           C  
ATOM   3502  CB  ASP A 440     -32.243  30.323  28.182  1.00 80.89           C  
ATOM   3503  O   ASP A 440     -33.351  28.940  30.926  1.00 80.89           O  
ATOM   3504  CG  ASP A 440     -32.525  31.553  27.337  1.00 80.89           C  
ATOM   3505  OD1 ASP A 440     -33.138  32.516  27.847  1.00 80.89           O  
ATOM   3506  OD2 ASP A 440     -32.132  31.559  26.150  1.00 80.89           O  
ATOM   3507  N   LEU A 441     -31.127  28.765  30.591  1.00 80.14           N  
ATOM   3508  CA  LEU A 441     -31.074  27.530  31.367  1.00 80.14           C  
ATOM   3509  C   LEU A 441     -31.426  27.790  32.828  1.00 80.14           C  
ATOM   3510  CB  LEU A 441     -29.685  26.895  31.270  1.00 80.14           C  
ATOM   3511  O   LEU A 441     -32.164  27.015  33.440  1.00 80.14           O  
ATOM   3512  CG  LEU A 441     -29.531  25.504  31.886  1.00 80.14           C  
ATOM   3513  CD1 LEU A 441     -30.422  24.501  31.161  1.00 80.14           C  
ATOM   3514  CD2 LEU A 441     -28.073  25.059  31.845  1.00 80.14           C  
ATOM   3515  N   LEU A 442     -30.900  28.900  33.332  1.00 83.83           N  
ATOM   3516  CA  LEU A 442     -31.220  29.310  34.695  1.00 83.83           C  
ATOM   3517  C   LEU A 442     -32.717  29.556  34.851  1.00 83.83           C  
ATOM   3518  CB  LEU A 442     -30.441  30.572  35.073  1.00 83.83           C  
ATOM   3519  O   LEU A 442     -33.329  29.095  35.816  1.00 83.83           O  
ATOM   3520  CG  LEU A 442     -30.702  31.137  36.470  1.00 83.83           C  
ATOM   3521  CD1 LEU A 442     -30.340  30.107  37.534  1.00 83.83           C  
ATOM   3522  CD2 LEU A 442     -29.919  32.428  36.680  1.00 83.83           C  
ATOM   3523  N   LYS A 443     -33.189  30.171  33.884  1.00 82.16           N  
ATOM   3524  CA  LYS A 443     -34.620  30.464  33.891  1.00 82.16           C  
ATOM   3525  C   LYS A 443     -35.443  29.179  33.897  1.00 82.16           C  
ATOM   3526  CB  LYS A 443     -34.998  31.323  32.683  1.00 82.16           C  
ATOM   3527  O   LYS A 443     -36.385  29.043  34.681  1.00 82.16           O  
ATOM   3528  CG  LYS A 443     -36.428  31.843  32.717  1.00 82.16           C  
ATOM   3529  CD  LYS A 443     -36.719  32.755  31.532  1.00 82.16           C  
ATOM   3530  CE  LYS A 443     -38.165  33.231  31.535  1.00 82.16           C  
ATOM   3531  NZ  LYS A 443     -38.460  34.114  30.367  1.00 82.16           N  
ATOM   3532  N   LYS A 444     -35.104  28.325  33.052  1.00 81.70           N  
ATOM   3533  CA  LYS A 444     -35.809  27.049  32.968  1.00 81.70           C  
ATOM   3534  C   LYS A 444     -35.709  26.279  34.282  1.00 81.70           C  
ATOM   3535  CB  LYS A 444     -35.253  26.203  31.822  1.00 81.70           C  
ATOM   3536  O   LYS A 444     -36.699  25.716  34.754  1.00 81.70           O  
ATOM   3537  CG  LYS A 444     -35.790  26.588  30.451  1.00 81.70           C  
ATOM   3538  CD  LYS A 444     -35.257  25.666  29.362  1.00 81.70           C  
ATOM   3539  CE  LYS A 444     -35.684  26.130  27.976  1.00 81.70           C  
ATOM   3540  NZ  LYS A 444     -35.135  25.248  26.903  1.00 81.70           N  
ATOM   3541  N   TYR A 445     -34.531  26.357  34.775  1.00 80.27           N  
ATOM   3542  CA  TYR A 445     -34.246  25.666  36.027  1.00 80.27           C  
ATOM   3543  C   TYR A 445     -35.100  26.218  37.162  1.00 80.27           C  
ATOM   3544  CB  TYR A 445     -32.761  25.789  36.383  1.00 80.27           C  
ATOM   3545  O   TYR A 445     -35.760  25.459  37.876  1.00 80.27           O  
ATOM   3546  CG  TYR A 445     -32.381  25.077  37.658  1.00 80.27           C  
ATOM   3547  CD1 TYR A 445     -32.188  25.783  38.843  1.00 80.27           C  
ATOM   3548  CD2 TYR A 445     -32.214  23.696  37.681  1.00 80.27           C  
ATOM   3549  CE1 TYR A 445     -31.836  25.131  40.020  1.00 80.27           C  
ATOM   3550  CE2 TYR A 445     -31.862  23.034  38.853  1.00 80.27           C  
ATOM   3551  OH  TYR A 445     -31.328  23.108  41.178  1.00 80.27           O  
ATOM   3552  CZ  TYR A 445     -31.676  23.758  40.015  1.00 80.27           C  
ATOM   3553  N   LEU A 446     -35.215  27.504  37.285  1.00 84.97           N  
ATOM   3554  CA  LEU A 446     -35.944  28.159  38.365  1.00 84.97           C  
ATOM   3555  C   LEU A 446     -37.450  28.037  38.156  1.00 84.97           C  
ATOM   3556  CB  LEU A 446     -35.548  29.635  38.461  1.00 84.97           C  
ATOM   3557  O   LEU A 446     -38.204  27.879  39.119  1.00 84.97           O  
ATOM   3558  CG  LEU A 446     -34.143  29.927  38.990  1.00 84.97           C  
ATOM   3559  CD1 LEU A 446     -33.856  31.424  38.935  1.00 84.97           C  
ATOM   3560  CD2 LEU A 446     -33.986  29.399  40.412  1.00 84.97           C  
ATOM   3561  N   THR A 447     -37.862  28.074  36.916  1.00 82.61           N  
ATOM   3562  CA  THR A 447     -39.278  27.940  36.591  1.00 82.61           C  
ATOM   3563  C   THR A 447     -39.805  26.575  37.027  1.00 82.61           C  
ATOM   3564  CB  THR A 447     -39.526  28.132  35.084  1.00 82.61           C  
ATOM   3565  O   THR A 447     -40.896  26.477  37.593  1.00 82.61           O  
ATOM   3566  CG2 THR A 447     -41.007  27.987  34.747  1.00 82.61           C  
ATOM   3567  OG1 THR A 447     -39.085  29.438  34.695  1.00 82.61           O  
ATOM   3568  N   GLN A 448     -39.055  25.658  36.868  1.00 76.40           N  
ATOM   3569  CA  GLN A 448     -39.497  24.303  37.183  1.00 76.40           C  
ATOM   3570  C   GLN A 448     -39.626  24.104  38.691  1.00 76.40           C  
ATOM   3571  CB  GLN A 448     -38.531  23.272  36.598  1.00 76.40           C  
ATOM   3572  O   GLN A 448     -40.590  23.497  39.162  1.00 76.40           O  
ATOM   3573  CG  GLN A 448     -39.131  21.881  36.450  1.00 76.40           C  
ATOM   3574  CD  GLN A 448     -38.348  21.002  35.493  1.00 76.40           C  
ATOM   3575  NE2 GLN A 448     -38.785  19.757  35.339  1.00 76.40           N  
ATOM   3576  OE1 GLN A 448     -37.358  21.439  34.897  1.00 76.40           O  
ATOM   3577  N   TYR A 449     -38.725  24.597  39.550  1.00 79.03           N  
ATOM   3578  CA  TYR A 449     -38.821  24.511  41.003  1.00 79.03           C  
ATOM   3579  C   TYR A 449     -39.993  25.336  41.522  1.00 79.03           C  
ATOM   3580  CB  TYR A 449     -37.520  24.985  41.658  1.00 79.03           C  
ATOM   3581  O   TYR A 449     -40.667  24.938  42.475  1.00 79.03           O  
ATOM   3582  CG  TYR A 449     -36.497  23.889  41.837  1.00 79.03           C  
ATOM   3583  CD1 TYR A 449     -36.570  23.010  42.914  1.00 79.03           C  
ATOM   3584  CD2 TYR A 449     -35.455  23.732  40.929  1.00 79.03           C  
ATOM   3585  CE1 TYR A 449     -35.629  22.000  43.085  1.00 79.03           C  
ATOM   3586  CE2 TYR A 449     -34.507  22.726  41.089  1.00 79.03           C  
ATOM   3587  OH  TYR A 449     -33.668  20.869  42.332  1.00 79.03           O  
ATOM   3588  CZ  TYR A 449     -34.603  21.866  42.168  1.00 79.03           C  
ATOM   3589  N   HIS A 450     -40.146  26.390  40.821  1.00 82.02           N  
ATOM   3590  CA  HIS A 450     -41.285  27.222  41.194  1.00 82.02           C  
ATOM   3591  C   HIS A 450     -42.599  26.470  41.013  1.00 82.02           C  
ATOM   3592  CB  HIS A 450     -41.299  28.511  40.369  1.00 82.02           C  
ATOM   3593  O   HIS A 450     -43.476  26.528  41.879  1.00 82.02           O  
ATOM   3594  CG  HIS A 450     -42.403  29.448  40.741  1.00 82.02           C  
ATOM   3595  CD2 HIS A 450     -42.485  30.382  41.718  1.00 82.02           C  
ATOM   3596  ND1 HIS A 450     -43.606  29.485  40.070  1.00 82.02           N  
ATOM   3597  CE1 HIS A 450     -44.382  30.404  40.620  1.00 82.02           C  
ATOM   3598  NE2 HIS A 450     -43.726  30.963  41.622  1.00 82.02           N  
ATOM   3599  N   GLN A 451     -42.644  25.665  40.009  1.00 82.11           N  
ATOM   3600  CA  GLN A 451     -43.874  24.955  39.674  1.00 82.11           C  
ATOM   3601  C   GLN A 451     -44.068  23.737  40.573  1.00 82.11           C  
ATOM   3602  CB  GLN A 451     -43.865  24.527  38.206  1.00 82.11           C  
ATOM   3603  O   GLN A 451     -45.194  23.417  40.960  1.00 82.11           O  
ATOM   3604  CG  GLN A 451     -44.030  25.683  37.228  1.00 82.11           C  
ATOM   3605  CD  GLN A 451     -43.887  25.252  35.780  1.00 82.11           C  
ATOM   3606  NE2 GLN A 451     -44.181  26.163  34.858  1.00 82.11           N  
ATOM   3607  OE1 GLN A 451     -43.516  24.110  35.492  1.00 82.11           O  
ATOM   3608  N   ASN A 452     -43.011  23.211  41.091  1.00 79.70           N  
ATOM   3609  CA  ASN A 452     -43.120  21.908  41.738  1.00 79.70           C  
ATOM   3610  C   ASN A 452     -42.980  22.020  43.253  1.00 79.70           C  
ATOM   3611  CB  ASN A 452     -42.074  20.941  41.178  1.00 79.70           C  
ATOM   3612  O   ASN A 452     -43.598  21.256  43.996  1.00 79.70           O  
ATOM   3613  CG  ASN A 452     -42.346  20.556  39.737  1.00 79.70           C  
ATOM   3614  ND2 ASN A 452     -41.287  20.436  38.946  1.00 79.70           N  
ATOM   3615  OD1 ASN A 452     -43.498  20.368  39.339  1.00 79.70           O  
ATOM   3616  N   ASP A 453     -42.257  23.056  43.746  1.00 85.69           N  
ATOM   3617  CA  ASP A 453     -41.928  23.198  45.161  1.00 85.69           C  
ATOM   3618  C   ASP A 453     -41.434  24.609  45.472  1.00 85.69           C  
ATOM   3619  CB  ASP A 453     -40.873  22.169  45.573  1.00 85.69           C  
ATOM   3620  O   ASP A 453     -40.233  24.879  45.413  1.00 85.69           O  
ATOM   3621  CG  ASP A 453     -40.695  22.073  47.078  1.00 85.69           C  
ATOM   3622  OD1 ASP A 453     -41.120  22.998  47.804  1.00 85.69           O  
ATOM   3623  OD2 ASP A 453     -40.121  21.064  47.543  1.00 85.69           O  
ATOM   3624  N   TYR A 454     -42.333  25.422  45.735  1.00 83.32           N  
ATOM   3625  CA  TYR A 454     -42.016  26.835  45.907  1.00 83.32           C  
ATOM   3626  C   TYR A 454     -41.008  27.035  47.032  1.00 83.32           C  
ATOM   3627  CB  TYR A 454     -43.287  27.639  46.196  1.00 83.32           C  
ATOM   3628  O   TYR A 454     -40.113  27.878  46.930  1.00 83.32           O  
ATOM   3629  CG  TYR A 454     -43.047  29.123  46.339  1.00 83.32           C  
ATOM   3630  CD1 TYR A 454     -42.987  29.721  47.596  1.00 83.32           C  
ATOM   3631  CD2 TYR A 454     -42.881  29.929  45.218  1.00 83.32           C  
ATOM   3632  CE1 TYR A 454     -42.768  31.088  47.732  1.00 83.32           C  
ATOM   3633  CE2 TYR A 454     -42.661  31.297  45.343  1.00 83.32           C  
ATOM   3634  OH  TYR A 454     -42.389  33.220  46.731  1.00 83.32           O  
ATOM   3635  CZ  TYR A 454     -42.606  31.866  46.602  1.00 83.32           C  
ATOM   3636  N   GLU A 455     -41.185  26.311  48.140  1.00 83.17           N  
ATOM   3637  CA  GLU A 455     -40.272  26.465  49.268  1.00 83.17           C  
ATOM   3638  C   GLU A 455     -38.829  26.195  48.852  1.00 83.17           C  
ATOM   3639  CB  GLU A 455     -40.672  25.532  50.415  1.00 83.17           C  
ATOM   3640  O   GLU A 455     -37.922  26.948  49.213  1.00 83.17           O  
ATOM   3641  CG  GLU A 455     -41.956  25.942  51.122  1.00 83.17           C  
ATOM   3642  CD  GLU A 455     -41.827  27.249  51.889  1.00 83.17           C  
ATOM   3643  OE1 GLU A 455     -42.865  27.883  52.184  1.00 83.17           O  
ATOM   3644  OE2 GLU A 455     -40.680  27.641  52.195  1.00 83.17           O  
ATOM   3645  N   GLN A 456     -38.672  25.235  48.117  1.00 82.76           N  
ATOM   3646  CA  GLN A 456     -37.343  24.898  47.616  1.00 82.76           C  
ATOM   3647  C   GLN A 456     -36.848  25.945  46.622  1.00 82.76           C  
ATOM   3648  CB  GLN A 456     -37.350  23.516  46.963  1.00 82.76           C  
ATOM   3649  O   GLN A 456     -35.662  26.279  46.604  1.00 82.76           O  
ATOM   3650  CG  GLN A 456     -35.960  22.935  46.740  1.00 82.76           C  
ATOM   3651  CD  GLN A 456     -35.993  21.473  46.336  1.00 82.76           C  
ATOM   3652  NE2 GLN A 456     -34.859  20.794  46.473  1.00 82.76           N  
ATOM   3653  OE1 GLN A 456     -37.029  20.957  45.905  1.00 82.76           O  
ATOM   3654  N   TYR A 457     -37.735  26.360  45.840  1.00 88.43           N  
ATOM   3655  CA  TYR A 457     -37.422  27.435  44.904  1.00 88.43           C  
ATOM   3656  C   TYR A 457     -36.827  28.635  45.632  1.00 88.43           C  
ATOM   3657  CB  TYR A 457     -38.677  27.860  44.135  1.00 88.43           C  
ATOM   3658  O   TYR A 457     -35.775  29.146  45.241  1.00 88.43           O  
ATOM   3659  CG  TYR A 457     -38.530  29.179  43.416  1.00 88.43           C  
ATOM   3660  CD1 TYR A 457     -38.981  30.364  43.994  1.00 88.43           C  
ATOM   3661  CD2 TYR A 457     -37.940  29.244  42.158  1.00 88.43           C  
ATOM   3662  CE1 TYR A 457     -38.850  31.581  43.334  1.00 88.43           C  
ATOM   3663  CE2 TYR A 457     -37.803  30.456  41.489  1.00 88.43           C  
ATOM   3664  OH  TYR A 457     -38.127  32.820  41.427  1.00 88.43           O  
ATOM   3665  CZ  TYR A 457     -38.260  31.617  42.084  1.00 88.43           C  
ATOM   3666  N   SER A 458     -37.461  28.976  46.667  1.00 83.06           N  
ATOM   3667  CA  SER A 458     -37.038  30.152  47.420  1.00 83.06           C  
ATOM   3668  C   SER A 458     -35.644  29.961  48.008  1.00 83.06           C  
ATOM   3669  CB  SER A 458     -38.035  30.459  48.539  1.00 83.06           C  
ATOM   3670  O   SER A 458     -34.815  30.872  47.961  1.00 83.06           O  
ATOM   3671  OG  SER A 458     -37.700  31.672  49.192  1.00 83.06           O  
ATOM   3672  N   VAL A 459     -35.425  28.866  48.512  1.00 83.18           N  
ATOM   3673  CA  VAL A 459     -34.136  28.556  49.121  1.00 83.18           C  
ATOM   3674  C   VAL A 459     -33.039  28.597  48.060  1.00 83.18           C  
ATOM   3675  CB  VAL A 459     -34.154  27.176  49.816  1.00 83.18           C  
ATOM   3676  O   VAL A 459     -31.996  29.223  48.261  1.00 83.18           O  
ATOM   3677  CG1 VAL A 459     -32.746  26.772  50.250  1.00 83.18           C  
ATOM   3678  CG2 VAL A 459     -35.101  27.195  51.015  1.00 83.18           C  
ATOM   3679  N   ILE A 460     -33.294  28.087  46.952  1.00 83.58           N  
ATOM   3680  CA  ILE A 460     -32.321  27.985  45.870  1.00 83.58           C  
ATOM   3681  C   ILE A 460     -32.042  29.371  45.294  1.00 83.58           C  
ATOM   3682  CB  ILE A 460     -32.812  27.031  44.757  1.00 83.58           C  
ATOM   3683  O   ILE A 460     -30.886  29.730  45.058  1.00 83.58           O  
ATOM   3684  CG1 ILE A 460     -32.818  25.583  45.259  1.00 83.58           C  
ATOM   3685  CG2 ILE A 460     -31.944  27.173  43.504  1.00 83.58           C  
ATOM   3686  CD1 ILE A 460     -33.478  24.599  44.303  1.00 83.58           C  
ATOM   3687  N   LEU A 461     -33.079  30.024  45.067  1.00 88.06           N  
ATOM   3688  CA  LEU A 461     -32.937  31.378  44.543  1.00 88.06           C  
ATOM   3689  C   LEU A 461     -32.074  32.230  45.467  1.00 88.06           C  
ATOM   3690  CB  LEU A 461     -34.311  32.029  44.363  1.00 88.06           C  
ATOM   3691  O   LEU A 461     -31.181  32.944  45.005  1.00 88.06           O  
ATOM   3692  CG  LEU A 461     -34.320  33.439  43.769  1.00 88.06           C  
ATOM   3693  CD1 LEU A 461     -33.735  33.424  42.360  1.00 88.06           C  
ATOM   3694  CD2 LEU A 461     -35.735  34.007  43.760  1.00 88.06           C  
ATOM   3695  N   LYS A 462     -32.291  32.124  46.709  1.00 88.73           N  
ATOM   3696  CA  LYS A 462     -31.516  32.880  47.689  1.00 88.73           C  
ATOM   3697  C   LYS A 462     -30.045  32.476  47.657  1.00 88.73           C  
ATOM   3698  CB  LYS A 462     -32.084  32.677  49.095  1.00 88.73           C  
ATOM   3699  O   LYS A 462     -29.160  33.334  47.673  1.00 88.73           O  
ATOM   3700  CG  LYS A 462     -31.450  33.568  50.153  1.00 88.73           C  
ATOM   3701  CD  LYS A 462     -32.100  33.366  51.516  1.00 88.73           C  
ATOM   3702  CE  LYS A 462     -31.436  34.223  52.585  1.00 88.73           C  
ATOM   3703  NZ  LYS A 462     -32.022  33.976  53.936  1.00 88.73           N  
ATOM   3704  N   GLN A 463     -29.826  31.259  47.627  1.00 86.99           N  
ATOM   3705  CA  GLN A 463     -28.461  30.745  47.584  1.00 86.99           C  
ATOM   3706  C   GLN A 463     -27.730  31.230  46.336  1.00 86.99           C  
ATOM   3707  CB  GLN A 463     -28.461  29.216  47.631  1.00 86.99           C  
ATOM   3708  O   GLN A 463     -26.579  31.665  46.415  1.00 86.99           O  
ATOM   3709  CG  GLN A 463     -28.741  28.643  49.014  1.00 86.99           C  
ATOM   3710  CD  GLN A 463     -28.816  27.127  49.017  1.00 86.99           C  
ATOM   3711  NE2 GLN A 463     -28.780  26.535  50.206  1.00 86.99           N  
ATOM   3712  OE1 GLN A 463     -28.906  26.495  47.960  1.00 86.99           O  
ATOM   3713  N   LEU A 464     -28.352  31.148  45.232  1.00 88.63           N  
ATOM   3714  CA  LEU A 464     -27.754  31.571  43.970  1.00 88.63           C  
ATOM   3715  C   LEU A 464     -27.472  33.070  43.977  1.00 88.63           C  
ATOM   3716  CB  LEU A 464     -28.671  31.218  42.797  1.00 88.63           C  
ATOM   3717  O   LEU A 464     -26.431  33.513  43.487  1.00 88.63           O  
ATOM   3718  CG  LEU A 464     -28.735  29.740  42.407  1.00 88.63           C  
ATOM   3719  CD1 LEU A 464     -29.799  29.520  41.337  1.00 88.63           C  
ATOM   3720  CD2 LEU A 464     -27.373  29.255  41.923  1.00 88.63           C  
ATOM   3721  N   TYR A 465     -28.365  33.728  44.499  1.00 88.38           N  
ATOM   3722  CA  TYR A 465     -28.177  35.170  44.611  1.00 88.38           C  
ATOM   3723  C   TYR A 465     -26.991  35.497  45.510  1.00 88.38           C  
ATOM   3724  CB  TYR A 465     -29.444  35.837  45.154  1.00 88.38           C  
ATOM   3725  O   TYR A 465     -26.156  36.337  45.165  1.00 88.38           O  
ATOM   3726  CG  TYR A 465     -29.344  37.340  45.252  1.00 88.38           C  
ATOM   3727  CD1 TYR A 465     -29.307  37.976  46.491  1.00 88.38           C  
ATOM   3728  CD2 TYR A 465     -29.288  38.127  44.107  1.00 88.38           C  
ATOM   3729  CE1 TYR A 465     -29.217  39.361  46.587  1.00 88.38           C  
ATOM   3730  CE2 TYR A 465     -29.198  39.513  44.190  1.00 88.38           C  
ATOM   3731  OH  TYR A 465     -29.074  41.491  45.521  1.00 88.38           O  
ATOM   3732  CZ  TYR A 465     -29.163  40.119  45.432  1.00 88.38           C  
ATOM   3733  N   GLU A 466     -26.946  34.856  46.662  1.00 89.95           N  
ATOM   3734  CA  GLU A 466     -25.845  35.082  47.593  1.00 89.95           C  
ATOM   3735  C   GLU A 466     -24.504  34.724  46.960  1.00 89.95           C  
ATOM   3736  CB  GLU A 466     -26.053  34.275  48.878  1.00 89.95           C  
ATOM   3737  O   GLU A 466     -23.517  35.442  47.137  1.00 89.95           O  
ATOM   3738  CG  GLU A 466     -27.125  34.845  49.795  1.00 89.95           C  
ATOM   3739  CD  GLU A 466     -27.419  33.959  50.996  1.00 89.95           C  
ATOM   3740  OE1 GLU A 466     -28.207  34.373  51.877  1.00 89.95           O  
ATOM   3741  OE2 GLU A 466     -26.856  32.844  51.057  1.00 89.95           O  
ATOM   3742  N   GLN A 467     -24.490  33.707  46.238  1.00 86.54           N  
ATOM   3743  CA  GLN A 467     -23.293  33.297  45.511  1.00 86.54           C  
ATOM   3744  C   GLN A 467     -22.895  34.343  44.474  1.00 86.54           C  
ATOM   3745  CB  GLN A 467     -23.512  31.943  44.834  1.00 86.54           C  
ATOM   3746  O   GLN A 467     -21.709  34.629  44.297  1.00 86.54           O  
ATOM   3747  CG  GLN A 467     -23.524  30.767  45.801  1.00 86.54           C  
ATOM   3748  CD  GLN A 467     -23.726  29.435  45.103  1.00 86.54           C  
ATOM   3749  NE2 GLN A 467     -23.577  28.346  45.849  1.00 86.54           N  
ATOM   3750  OE1 GLN A 467     -24.013  29.386  43.903  1.00 86.54           O  
ATOM   3751  N   ALA A 468     -23.886  34.775  43.816  1.00 87.34           N  
ATOM   3752  CA  ALA A 468     -23.635  35.799  42.806  1.00 87.34           C  
ATOM   3753  C   ALA A 468     -23.044  37.057  43.436  1.00 87.34           C  
ATOM   3754  CB  ALA A 468     -24.922  36.136  42.058  1.00 87.34           C  
ATOM   3755  O   ALA A 468     -22.156  37.690  42.858  1.00 87.34           O  
ATOM   3756  N   GLN A 469     -23.485  37.339  44.673  1.00 88.98           N  
ATOM   3757  CA  GLN A 469     -22.967  38.496  45.395  1.00 88.98           C  
ATOM   3758  C   GLN A 469     -21.510  38.287  45.796  1.00 88.98           C  
ATOM   3759  CB  GLN A 469     -23.817  38.780  46.635  1.00 88.98           C  
ATOM   3760  O   GLN A 469     -20.705  39.219  45.736  1.00 88.98           O  
ATOM   3761  CG  GLN A 469     -25.179  39.385  46.322  1.00 88.98           C  
ATOM   3762  CD  GLN A 469     -25.951  39.770  47.570  1.00 88.98           C  
ATOM   3763  NE2 GLN A 469     -26.633  40.909  47.517  1.00 88.98           N  
ATOM   3764  OE1 GLN A 469     -25.935  39.050  48.573  1.00 88.98           O  
ATOM   3765  N   GLN A 470     -21.306  37.066  46.106  1.00 89.27           N  
ATOM   3766  CA  GLN A 470     -19.964  36.732  46.572  1.00 89.27           C  
ATOM   3767  C   GLN A 470     -19.016  36.506  45.398  1.00 89.27           C  
ATOM   3768  CB  GLN A 470     -19.999  35.491  47.465  1.00 89.27           C  
ATOM   3769  O   GLN A 470     -17.797  36.615  45.548  1.00 89.27           O  
ATOM   3770  CG  GLN A 470     -20.707  35.710  48.795  1.00 89.27           C  
ATOM   3771  CD  GLN A 470     -20.876  34.428  49.588  1.00 89.27           C  
ATOM   3772  NE2 GLN A 470     -21.522  34.527  50.745  1.00 89.27           N  
ATOM   3773  OE1 GLN A 470     -20.430  33.356  49.164  1.00 89.27           O  
ATOM   3774  N   SER A 471     -19.641  36.276  44.288  1.00 84.22           N  
ATOM   3775  CA  SER A 471     -18.855  36.031  43.082  1.00 84.22           C  
ATOM   3776  C   SER A 471     -18.566  37.330  42.338  1.00 84.22           C  
ATOM   3777  CB  SER A 471     -19.583  35.055  42.157  1.00 84.22           C  
ATOM   3778  O   SER A 471     -19.169  38.365  42.627  1.00 84.22           O  
ATOM   3779  OG  SER A 471     -20.861  35.555  41.804  1.00 84.22           O  
ATOM   3780  N   ASN A 472     -17.357  37.595  41.741  1.00 82.27           N  
ATOM   3781  CA  ASN A 472     -17.005  38.753  40.927  1.00 82.27           C  
ATOM   3782  C   ASN A 472     -17.940  38.903  39.731  1.00 82.27           C  
ATOM   3783  CB  ASN A 472     -15.552  38.657  40.457  1.00 82.27           C  
ATOM   3784  O   ASN A 472     -17.543  39.428  38.689  1.00 82.27           O  
ATOM   3785  CG  ASN A 472     -14.563  39.073  41.528  1.00 82.27           C  
ATOM   3786  ND2 ASN A 472     -13.318  38.631  41.389  1.00 82.27           N  
ATOM   3787  OD1 ASN A 472     -14.915  39.784  42.473  1.00 82.27           O  
ATOM   3788  N   ILE A 473     -19.171  38.414  39.742  1.00 82.43           N  
ATOM   3789  CA  ILE A 473     -20.093  38.616  38.630  1.00 82.43           C  
ATOM   3790  C   ILE A 473     -20.525  40.080  38.577  1.00 82.43           C  
ATOM   3791  CB  ILE A 473     -21.330  37.697  38.748  1.00 82.43           C  
ATOM   3792  O   ILE A 473     -20.971  40.639  39.582  1.00 82.43           O  
ATOM   3793  CG1 ILE A 473     -20.902  36.225  38.758  1.00 82.43           C  
ATOM   3794  CG2 ILE A 473     -22.318  37.972  37.611  1.00 82.43           C  
ATOM   3795  CD1 ILE A 473     -22.035  35.252  39.054  1.00 82.43           C  
ATOM   3796  N   PRO A 474     -20.257  40.766  37.464  1.00 85.77           N  
ATOM   3797  CA  PRO A 474     -20.648  42.172  37.340  1.00 85.77           C  
ATOM   3798  C   PRO A 474     -22.129  42.401  37.634  1.00 85.77           C  
ATOM   3799  CB  PRO A 474     -20.325  42.500  35.880  1.00 85.77           C  
ATOM   3800  O   PRO A 474     -22.975  41.606  37.217  1.00 85.77           O  
ATOM   3801  CG  PRO A 474     -19.340  41.456  35.463  1.00 85.77           C  
ATOM   3802  CD  PRO A 474     -19.602  40.209  36.257  1.00 85.77           C  
ATOM   3803  N   LYS A 475     -22.434  43.303  38.463  1.00 88.40           N  
ATOM   3804  CA  LYS A 475     -23.790  43.636  38.889  1.00 88.40           C  
ATOM   3805  C   LYS A 475     -24.678  43.959  37.691  1.00 88.40           C  
ATOM   3806  CB  LYS A 475     -23.773  44.816  39.861  1.00 88.40           C  
ATOM   3807  O   LYS A 475     -25.902  43.826  37.764  1.00 88.40           O  
ATOM   3808  CG  LYS A 475     -23.236  44.472  41.243  1.00 88.40           C  
ATOM   3809  CD  LYS A 475     -23.388  45.640  42.209  1.00 88.40           C  
ATOM   3810  CE  LYS A 475     -22.860  45.293  43.594  1.00 88.40           C  
ATOM   3811  NZ  LYS A 475     -22.999  46.439  44.543  1.00 88.40           N  
ATOM   3812  N   ASP A 476     -24.082  44.236  36.556  1.00 87.95           N  
ATOM   3813  CA  ASP A 476     -24.881  44.595  35.388  1.00 87.95           C  
ATOM   3814  C   ASP A 476     -25.038  43.406  34.443  1.00 87.95           C  
ATOM   3815  CB  ASP A 476     -24.248  45.775  34.647  1.00 87.95           C  
ATOM   3816  O   ASP A 476     -25.562  43.551  33.337  1.00 87.95           O  
ATOM   3817  CG  ASP A 476     -22.836  45.486  34.167  1.00 87.95           C  
ATOM   3818  OD1 ASP A 476     -22.258  44.451  34.563  1.00 87.95           O  
ATOM   3819  OD2 ASP A 476     -22.297  46.302  33.389  1.00 87.95           O  
ATOM   3820  N   SER A 477     -24.606  42.282  34.851  1.00 85.71           N  
ATOM   3821  CA  SER A 477     -24.782  41.108  34.003  1.00 85.71           C  
ATOM   3822  C   SER A 477     -26.233  40.638  34.006  1.00 85.71           C  
ATOM   3823  CB  SER A 477     -23.869  39.971  34.464  1.00 85.71           C  
ATOM   3824  O   SER A 477     -26.974  40.899  34.955  1.00 85.71           O  
ATOM   3825  OG  SER A 477     -24.357  39.386  35.659  1.00 85.71           O  
ATOM   3826  N   SER A 478     -26.754  40.198  32.864  1.00 80.76           N  
ATOM   3827  CA  SER A 478     -28.116  39.700  32.700  1.00 80.76           C  
ATOM   3828  C   SER A 478     -28.465  38.680  33.778  1.00 80.76           C  
ATOM   3829  CB  SER A 478     -28.296  39.074  31.316  1.00 80.76           C  
ATOM   3830  O   SER A 478     -29.579  38.683  34.305  1.00 80.76           O  
ATOM   3831  OG  SER A 478     -27.330  38.061  31.093  1.00 80.76           O  
ATOM   3832  N   GLN A 479     -27.562  37.993  34.241  1.00 78.29           N  
ATOM   3833  CA  GLN A 479     -27.752  36.966  35.259  1.00 78.29           C  
ATOM   3834  C   GLN A 479     -28.023  37.589  36.626  1.00 78.29           C  
ATOM   3835  CB  GLN A 479     -26.530  36.049  35.333  1.00 78.29           C  
ATOM   3836  O   GLN A 479     -28.956  37.187  37.324  1.00 78.29           O  
ATOM   3837  CG  GLN A 479     -26.363  35.148  34.118  1.00 78.29           C  
ATOM   3838  CD  GLN A 479     -24.927  34.705  33.907  1.00 78.29           C  
ATOM   3839  NE2 GLN A 479     -24.715  33.824  32.937  1.00 78.29           N  
ATOM   3840  OE1 GLN A 479     -24.017  35.153  34.611  1.00 78.29           O  
ATOM   3841  N   TYR A 480     -27.092  38.486  36.973  1.00 85.39           N  
ATOM   3842  CA  TYR A 480     -27.254  39.148  38.262  1.00 85.39           C  
ATOM   3843  C   TYR A 480     -28.578  39.900  38.327  1.00 85.39           C  
ATOM   3844  CB  TYR A 480     -26.093  40.113  38.521  1.00 85.39           C  
ATOM   3845  O   TYR A 480     -29.298  39.817  39.324  1.00 85.39           O  
ATOM   3846  CG  TYR A 480     -26.050  40.647  39.932  1.00 85.39           C  
ATOM   3847  CD1 TYR A 480     -26.763  41.790  40.287  1.00 85.39           C  
ATOM   3848  CD2 TYR A 480     -25.298  40.010  40.913  1.00 85.39           C  
ATOM   3849  CE1 TYR A 480     -26.725  42.287  41.586  1.00 85.39           C  
ATOM   3850  CE2 TYR A 480     -25.253  40.498  42.215  1.00 85.39           C  
ATOM   3851  OH  TYR A 480     -25.928  42.122  43.829  1.00 85.39           O  
ATOM   3852  CZ  TYR A 480     -25.969  41.635  42.541  1.00 85.39           C  
ATOM   3853  N   ARG A 481     -28.950  40.451  37.190  1.00 86.95           N  
ATOM   3854  CA  ARG A 481     -30.189  41.221  37.143  1.00 86.95           C  
ATOM   3855  C   ARG A 481     -31.403  40.315  37.315  1.00 86.95           C  
ATOM   3856  CB  ARG A 481     -30.293  41.993  35.826  1.00 86.95           C  
ATOM   3857  O   ARG A 481     -32.344  40.657  38.035  1.00 86.95           O  
ATOM   3858  CG  ARG A 481     -29.405  43.225  35.763  1.00 86.95           C  
ATOM   3859  CD  ARG A 481     -29.726  44.090  34.552  1.00 86.95           C  
ATOM   3860  NE  ARG A 481     -29.117  43.561  33.335  1.00 86.95           N  
ATOM   3861  NH1 ARG A 481     -29.564  45.429  32.052  1.00 86.95           N  
ATOM   3862  NH2 ARG A 481     -28.477  43.634  31.130  1.00 86.95           N  
ATOM   3863  CZ  ARG A 481     -29.054  44.209  32.175  1.00 86.95           C  
ATOM   3864  N   LEU A 482     -31.223  39.165  36.635  1.00 81.68           N  
ATOM   3865  CA  LEU A 482     -32.315  38.203  36.738  1.00 81.68           C  
ATOM   3866  C   LEU A 482     -32.443  37.677  38.164  1.00 81.68           C  
ATOM   3867  CB  LEU A 482     -32.097  37.038  35.769  1.00 81.68           C  
ATOM   3868  O   LEU A 482     -33.540  37.660  38.727  1.00 81.68           O  
ATOM   3869  CG  LEU A 482     -33.159  35.938  35.782  1.00 81.68           C  
ATOM   3870  CD1 LEU A 482     -34.517  36.508  35.385  1.00 81.68           C  
ATOM   3871  CD2 LEU A 482     -32.759  34.797  34.852  1.00 81.68           C  
ATOM   3872  N   LEU A 483     -31.371  37.344  38.752  1.00 86.32           N  
ATOM   3873  CA  LEU A 483     -31.381  36.808  40.109  1.00 86.32           C  
ATOM   3874  C   LEU A 483     -31.851  37.862  41.106  1.00 86.32           C  
ATOM   3875  CB  LEU A 483     -29.987  36.307  40.497  1.00 86.32           C  
ATOM   3876  O   LEU A 483     -32.621  37.558  42.020  1.00 86.32           O  
ATOM   3877  CG  LEU A 483     -29.555  34.970  39.894  1.00 86.32           C  
ATOM   3878  CD1 LEU A 483     -28.081  34.709  40.184  1.00 86.32           C  
ATOM   3879  CD2 LEU A 483     -30.420  33.835  40.432  1.00 86.32           C  
ATOM   3880  N   SER A 484     -31.384  39.033  40.881  1.00 86.61           N  
ATOM   3881  CA  SER A 484     -31.782  40.149  41.733  1.00 86.61           C  
ATOM   3882  C   SER A 484     -33.282  40.408  41.640  1.00 86.61           C  
ATOM   3883  CB  SER A 484     -31.013  41.415  41.353  1.00 86.61           C  
ATOM   3884  O   SER A 484     -33.954  40.570  42.660  1.00 86.61           O  
ATOM   3885  OG  SER A 484     -31.386  42.499  42.185  1.00 86.61           O  
ATOM   3886  N   LYS A 485     -33.738  40.387  40.433  1.00 86.25           N  
ATOM   3887  CA  LYS A 485     -35.160  40.631  40.211  1.00 86.25           C  
ATOM   3888  C   LYS A 485     -36.011  39.524  40.827  1.00 86.25           C  
ATOM   3889  CB  LYS A 485     -35.458  40.749  38.715  1.00 86.25           C  
ATOM   3890  O   LYS A 485     -37.024  39.799  41.473  1.00 86.25           O  
ATOM   3891  CG  LYS A 485     -35.224  42.141  38.146  1.00 86.25           C  
ATOM   3892  CD  LYS A 485     -35.540  42.196  36.657  1.00 86.25           C  
ATOM   3893  CE  LYS A 485     -35.133  43.530  36.047  1.00 86.25           C  
ATOM   3894  NZ  LYS A 485     -35.444  43.590  34.587  1.00 86.25           N  
ATOM   3895  N   LEU A 486     -35.558  38.332  40.676  1.00 84.12           N  
ATOM   3896  CA  LEU A 486     -36.291  37.182  41.194  1.00 84.12           C  
ATOM   3897  C   LEU A 486     -36.261  37.160  42.719  1.00 84.12           C  
ATOM   3898  CB  LEU A 486     -35.704  35.879  40.643  1.00 84.12           C  
ATOM   3899  O   LEU A 486     -37.259  36.822  43.359  1.00 84.12           O  
ATOM   3900  CG  LEU A 486     -35.982  35.582  39.168  1.00 84.12           C  
ATOM   3901  CD1 LEU A 486     -35.237  34.325  38.732  1.00 84.12           C  
ATOM   3902  CD2 LEU A 486     -37.480  35.434  38.925  1.00 84.12           C  
ATOM   3903  N   GLN A 487     -35.178  37.539  43.242  1.00 86.00           N  
ATOM   3904  CA  GLN A 487     -35.058  37.608  44.694  1.00 86.00           C  
ATOM   3905  C   GLN A 487     -35.953  38.702  45.269  1.00 86.00           C  
ATOM   3906  CB  GLN A 487     -33.605  37.849  45.103  1.00 86.00           C  
ATOM   3907  O   GLN A 487     -36.618  38.498  46.287  1.00 86.00           O  
ATOM   3908  CG  GLN A 487     -33.380  37.845  46.609  1.00 86.00           C  
ATOM   3909  CD  GLN A 487     -33.591  36.476  47.230  1.00 86.00           C  
ATOM   3910  NE2 GLN A 487     -33.643  36.429  48.557  1.00 86.00           N  
ATOM   3911  OE1 GLN A 487     -33.708  35.471  46.523  1.00 86.00           O  
ATOM   3912  N   GLN A 488     -35.968  39.847  44.632  1.00 87.86           N  
ATOM   3913  CA  GLN A 488     -36.840  40.938  45.051  1.00 87.86           C  
ATOM   3914  C   GLN A 488     -38.306  40.515  45.016  1.00 87.86           C  
ATOM   3915  CB  GLN A 488     -36.627  42.167  44.164  1.00 87.86           C  
ATOM   3916  O   GLN A 488     -39.067  40.818  45.937  1.00 87.86           O  
ATOM   3917  CG  GLN A 488     -35.314  42.892  44.424  1.00 87.86           C  
ATOM   3918  CD  GLN A 488     -35.104  44.075  43.497  1.00 87.86           C  
ATOM   3919  NE2 GLN A 488     -33.936  44.702  43.592  1.00 87.86           N  
ATOM   3920  OE1 GLN A 488     -35.983  44.421  42.701  1.00 87.86           O  
ATOM   3921  N   LEU A 489     -38.588  39.770  44.022  1.00 79.81           N  
ATOM   3922  CA  LEU A 489     -39.958  39.292  43.871  1.00 79.81           C  
ATOM   3923  C   LEU A 489     -40.305  38.283  44.961  1.00 79.81           C  
ATOM   3924  CB  LEU A 489     -40.155  38.659  42.491  1.00 79.81           C  
ATOM   3925  O   LEU A 489     -41.403  38.320  45.520  1.00 79.81           O  
ATOM   3926  CG  LEU A 489     -40.403  39.624  41.332  1.00 79.81           C  
ATOM   3927  CD1 LEU A 489     -40.204  38.913  39.998  1.00 79.81           C  
ATOM   3928  CD2 LEU A 489     -41.803  40.221  41.421  1.00 79.81           C  
ATOM   3929  N   ASP A 490     -39.356  37.459  45.168  1.00 82.66           N  
ATOM   3930  CA  ASP A 490     -39.556  36.458  46.211  1.00 82.66           C  
ATOM   3931  C   ASP A 490     -39.738  37.117  47.577  1.00 82.66           C  
ATOM   3932  CB  ASP A 490     -38.378  35.482  46.251  1.00 82.66           C  
ATOM   3933  O   ASP A 490     -40.612  36.721  48.351  1.00 82.66           O  
ATOM   3934  CG  ASP A 490     -38.626  34.290  47.159  1.00 82.66           C  
ATOM   3935  OD1 ASP A 490     -39.615  33.556  46.944  1.00 82.66           O  
ATOM   3936  OD2 ASP A 490     -37.828  34.084  48.098  1.00 82.66           O  
ATOM   3937  N   GLU A 491     -38.937  38.110  47.915  1.00 86.86           N  
ATOM   3938  CA  GLU A 491     -39.031  38.844  49.174  1.00 86.86           C  
ATOM   3939  C   GLU A 491     -40.371  39.564  49.294  1.00 86.86           C  
ATOM   3940  CB  GLU A 491     -37.881  39.847  49.298  1.00 86.86           C  
ATOM   3941  O   GLU A 491     -40.974  39.588  50.368  1.00 86.86           O  
ATOM   3942  CG  GLU A 491     -36.534  39.205  49.595  1.00 86.86           C  
ATOM   3943  CD  GLU A 491     -35.380  40.196  49.577  1.00 86.86           C  
ATOM   3944  OE1 GLU A 491     -34.225  39.786  49.831  1.00 86.86           O  
ATOM   3945  OE2 GLU A 491     -35.634  41.391  49.308  1.00 86.86           O  
ATOM   3946  N   TYR A 492     -40.695  40.159  48.170  1.00 80.70           N  
ATOM   3947  CA  TYR A 492     -41.992  40.824  48.119  1.00 80.70           C  
ATOM   3948  C   TYR A 492     -43.118  39.847  48.434  1.00 80.70           C  
ATOM   3949  CB  TYR A 492     -42.219  41.455  46.742  1.00 80.70           C  
ATOM   3950  O   TYR A 492     -44.007  40.151  49.233  1.00 80.70           O  
ATOM   3951  CG  TYR A 492     -43.550  42.155  46.607  1.00 80.70           C  
ATOM   3952  CD1 TYR A 492     -44.624  41.536  45.972  1.00 80.70           C  
ATOM   3953  CD2 TYR A 492     -43.736  43.437  47.114  1.00 80.70           C  
ATOM   3954  CE1 TYR A 492     -45.851  42.178  45.843  1.00 80.70           C  
ATOM   3955  CE2 TYR A 492     -44.958  44.089  46.991  1.00 80.70           C  
ATOM   3956  OH  TYR A 492     -47.221  44.092  46.232  1.00 80.70           O  
ATOM   3957  CZ  TYR A 492     -46.009  43.452  46.356  1.00 80.70           C  
ATOM   3958  N   LYS A 493     -43.083  38.635  48.030  1.00 77.96           N  
ATOM   3959  CA  LYS A 493     -44.079  37.595  48.270  1.00 77.96           C  
ATOM   3960  C   LYS A 493     -44.102  37.184  49.740  1.00 77.96           C  
ATOM   3961  CB  LYS A 493     -43.805  36.375  47.390  1.00 77.96           C  
ATOM   3962  O   LYS A 493     -45.174  37.009  50.324  1.00 77.96           O  
ATOM   3963  CG  LYS A 493     -44.285  36.527  45.954  1.00 77.96           C  
ATOM   3964  CD  LYS A 493     -44.149  35.224  45.178  1.00 77.96           C  
ATOM   3965  CE  LYS A 493     -44.697  35.354  43.763  1.00 77.96           C  
ATOM   3966  NZ  LYS A 493     -44.600  34.068  43.010  1.00 77.96           N  
ATOM   3967  N   GLN A 494     -42.947  37.011  50.216  1.00 81.39           N  
ATOM   3968  CA  GLN A 494     -42.844  36.568  51.602  1.00 81.39           C  
ATOM   3969  C   GLN A 494     -43.418  37.610  52.557  1.00 81.39           C  
ATOM   3970  CB  GLN A 494     -41.389  36.268  51.964  1.00 81.39           C  
ATOM   3971  O   GLN A 494     -44.036  37.263  53.566  1.00 81.39           O  
ATOM   3972  CG  GLN A 494     -40.843  35.001  51.319  1.00 81.39           C  
ATOM   3973  CD  GLN A 494     -41.444  33.738  51.906  1.00 81.39           C  
ATOM   3974  NE2 GLN A 494     -41.298  32.626  51.194  1.00 81.39           N  
ATOM   3975  OE1 GLN A 494     -42.035  33.761  52.990  1.00 81.39           O  
ATOM   3976  N   GLN A 495     -43.343  38.885  52.155  1.00 83.71           N  
ATOM   3977  CA  GLN A 495     -43.843  39.978  52.982  1.00 83.71           C  
ATOM   3978  C   GLN A 495     -45.366  40.055  52.929  1.00 83.71           C  
ATOM   3979  CB  GLN A 495     -43.235  41.309  52.537  1.00 83.71           C  
ATOM   3980  O   GLN A 495     -46.008  40.428  53.913  1.00 83.71           O  
ATOM   3981  CG  GLN A 495     -41.779  41.488  52.949  1.00 83.71           C  
ATOM   3982  CD  GLN A 495     -41.178  42.780  52.430  1.00 83.71           C  
ATOM   3983  NE2 GLN A 495     -39.905  43.007  52.736  1.00 83.71           N  
ATOM   3984  OE1 GLN A 495     -41.851  43.568  51.758  1.00 83.71           O  
ATOM   3985  N   ARG A 496     -45.922  39.498  51.913  1.00 80.67           N  
ATOM   3986  CA  ARG A 496     -47.362  39.662  51.744  1.00 80.67           C  
ATOM   3987  C   ARG A 496     -48.098  38.357  52.026  1.00 80.67           C  
ATOM   3988  CB  ARG A 496     -47.685  40.152  50.331  1.00 80.67           C  
ATOM   3989  O   ARG A 496     -49.325  38.295  51.921  1.00 80.67           O  
ATOM   3990  CG  ARG A 496     -47.325  41.609  50.087  1.00 80.67           C  
ATOM   3991  CD  ARG A 496     -48.537  42.426  49.662  1.00 80.67           C  
ATOM   3992  NE  ARG A 496     -48.185  43.821  49.411  1.00 80.67           N  
ATOM   3993  NH1 ARG A 496     -50.341  44.491  48.918  1.00 80.67           N  
ATOM   3994  NH2 ARG A 496     -48.622  46.007  48.859  1.00 80.67           N  
ATOM   3995  CZ  ARG A 496     -49.050  44.770  49.063  1.00 80.67           C  
ATOM   3996  N   LYS A 497     -47.308  37.388  52.281  1.00 73.76           N  
ATOM   3997  CA  LYS A 497     -47.895  36.115  52.688  1.00 73.76           C  
ATOM   3998  C   LYS A 497     -48.830  36.297  53.881  1.00 73.76           C  
ATOM   3999  CB  LYS A 497     -46.800  35.104  53.030  1.00 73.76           C  
ATOM   4000  O   LYS A 497     -48.434  36.854  54.907  1.00 73.76           O  
ATOM   4001  CG  LYS A 497     -47.257  33.653  52.971  1.00 73.76           C  
ATOM   4002  CD  LYS A 497     -46.102  32.693  53.226  1.00 73.76           C  
ATOM   4003  CE  LYS A 497     -46.574  31.246  53.258  1.00 73.76           C  
ATOM   4004  NZ  LYS A 497     -45.437  30.296  53.444  1.00 73.76           N  
ATOM   4005  N   GLY A 498     -50.200  36.525  53.567  1.00 70.49           N  
ATOM   4006  CA  GLY A 498     -51.284  36.669  54.526  1.00 70.49           C  
ATOM   4007  C   GLY A 498     -52.183  37.855  54.236  1.00 70.49           C  
ATOM   4008  O   GLY A 498     -53.177  38.073  54.932  1.00 70.49           O  
ATOM   4009  N   GLN A 499     -51.964  38.706  53.210  1.00 58.76           N  
ATOM   4010  CA  GLN A 499     -52.813  39.846  52.879  1.00 58.76           C  
ATOM   4011  C   GLN A 499     -53.632  39.574  51.621  1.00 58.76           C  
ATOM   4012  CB  GLN A 499     -51.969  41.108  52.693  1.00 58.76           C  
ATOM   4013  O   GLN A 499     -53.162  38.902  50.700  1.00 58.76           O  
ATOM   4014  CG  GLN A 499     -51.352  41.631  53.984  1.00 58.76           C  
ATOM   4015  CD  GLN A 499     -50.685  42.982  53.810  1.00 58.76           C  
ATOM   4016  NE2 GLN A 499     -50.442  43.671  54.920  1.00 58.76           N  
ATOM   4017  OE1 GLN A 499     -50.389  43.404  52.687  1.00 58.76           O  
ATOM   4018  N   ALA A 500     -55.081  39.479  51.707  1.00 50.83           N  
ATOM   4019  CA  ALA A 500     -56.247  39.212  50.868  1.00 50.83           C  
ATOM   4020  C   ALA A 500     -56.084  39.838  49.487  1.00 50.83           C  
ATOM   4021  CB  ALA A 500     -57.515  39.733  51.539  1.00 50.83           C  
ATOM   4022  O   ALA A 500     -56.555  39.287  48.489  1.00 50.83           O  
ATOM   4023  N   GLU A 501     -55.062  40.722  49.229  1.00 49.91           N  
ATOM   4024  CA  GLU A 501     -54.971  41.322  47.901  1.00 49.91           C  
ATOM   4025  C   GLU A 501     -53.878  40.656  47.069  1.00 49.91           C  
ATOM   4026  CB  GLU A 501     -54.708  42.826  48.007  1.00 49.91           C  
ATOM   4027  O   GLU A 501     -53.645  41.038  45.920  1.00 49.91           O  
ATOM   4028  CG  GLU A 501     -55.972  43.663  48.139  1.00 49.91           C  
ATOM   4029  CD  GLU A 501     -55.704  45.159  48.142  1.00 49.91           C  
ATOM   4030  OE1 GLU A 501     -56.672  45.950  48.206  1.00 49.91           O  
ATOM   4031  OE2 GLU A 501     -54.515  45.545  48.079  1.00 49.91           O  
ATOM   4032  N   TYR A 502     -53.714  39.321  47.158  1.00 49.42           N  
ATOM   4033  CA  TYR A 502     -52.627  38.434  46.759  1.00 49.42           C  
ATOM   4034  C   TYR A 502     -52.988  37.663  45.495  1.00 49.42           C  
ATOM   4035  CB  TYR A 502     -52.288  37.457  47.888  1.00 49.42           C  
ATOM   4036  O   TYR A 502     -52.112  37.320  44.698  1.00 49.42           O  
ATOM   4037  CG  TYR A 502     -50.976  36.737  47.695  1.00 49.42           C  
ATOM   4038  CD1 TYR A 502     -50.940  35.434  47.202  1.00 49.42           C  
ATOM   4039  CD2 TYR A 502     -49.770  37.356  48.006  1.00 49.42           C  
ATOM   4040  CE1 TYR A 502     -49.733  34.766  47.024  1.00 49.42           C  
ATOM   4041  CE2 TYR A 502     -48.557  36.697  47.832  1.00 49.42           C  
ATOM   4042  OH  TYR A 502     -47.351  34.748  47.167  1.00 49.42           O  
ATOM   4043  CZ  TYR A 502     -48.549  35.405  47.341  1.00 49.42           C  
ATOM   4044  N   LYS A 503     -54.041  37.925  44.662  1.00 49.11           N  
ATOM   4045  CA  LYS A 503     -54.267  36.958  43.592  1.00 49.11           C  
ATOM   4046  C   LYS A 503     -54.037  37.590  42.222  1.00 49.11           C  
ATOM   4047  CB  LYS A 503     -55.683  36.387  43.674  1.00 49.11           C  
ATOM   4048  O   LYS A 503     -53.734  36.891  41.253  1.00 49.11           O  
ATOM   4049  CG  LYS A 503     -55.807  35.166  44.573  1.00 49.11           C  
ATOM   4050  CD  LYS A 503     -57.211  34.576  44.524  1.00 49.11           C  
ATOM   4051  CE  LYS A 503     -57.349  33.382  45.459  1.00 49.11           C  
ATOM   4052  NZ  LYS A 503     -58.713  32.778  45.389  1.00 49.11           N  
ATOM   4053  N   HIS A 504     -53.152  38.653  42.020  1.00 46.73           N  
ATOM   4054  CA  HIS A 504     -53.140  39.052  40.617  1.00 46.73           C  
ATOM   4055  C   HIS A 504     -51.755  39.527  40.191  1.00 46.73           C  
ATOM   4056  CB  HIS A 504     -54.173  40.152  40.365  1.00 46.73           C  
ATOM   4057  O   HIS A 504     -51.541  39.861  39.023  1.00 46.73           O  
ATOM   4058  CG  HIS A 504     -55.457  39.648  39.788  1.00 46.73           C  
ATOM   4059  CD2 HIS A 504     -56.340  40.228  38.942  1.00 46.73           C  
ATOM   4060  ND1 HIS A 504     -55.963  38.399  40.076  1.00 46.73           N  
ATOM   4061  CE1 HIS A 504     -57.104  38.232  39.428  1.00 46.73           C  
ATOM   4062  NE2 HIS A 504     -57.355  39.328  38.733  1.00 46.73           N  
ATOM   4063  N   TYR A 505     -50.553  39.066  40.695  1.00 47.91           N  
ATOM   4064  CA  TYR A 505     -49.375  39.761  40.190  1.00 47.91           C  
ATOM   4065  C   TYR A 505     -48.322  38.771  39.707  1.00 47.91           C  
ATOM   4066  CB  TYR A 505     -48.781  40.669  41.271  1.00 47.91           C  
ATOM   4067  O   TYR A 505     -47.426  39.133  38.940  1.00 47.91           O  
ATOM   4068  CG  TYR A 505     -48.962  42.142  40.995  1.00 47.91           C  
ATOM   4069  CD1 TYR A 505     -48.013  42.855  40.266  1.00 47.91           C  
ATOM   4070  CD2 TYR A 505     -50.082  42.822  41.461  1.00 47.91           C  
ATOM   4071  CE1 TYR A 505     -48.175  44.213  40.011  1.00 47.91           C  
ATOM   4072  CE2 TYR A 505     -50.254  44.180  41.211  1.00 47.91           C  
ATOM   4073  OH  TYR A 505     -49.462  46.210  40.236  1.00 47.91           O  
ATOM   4074  CZ  TYR A 505     -49.297  44.866  40.486  1.00 47.91           C  
ATOM   4075  N   HIS A 506     -48.614  37.545  39.072  1.00 48.00           N  
ATOM   4076  CA  HIS A 506     -47.496  36.749  38.578  1.00 48.00           C  
ATOM   4077  C   HIS A 506     -47.667  36.417  37.100  1.00 48.00           C  
ATOM   4078  CB  HIS A 506     -47.354  35.462  39.393  1.00 48.00           C  
ATOM   4079  O   HIS A 506     -46.681  36.261  36.376  1.00 48.00           O  
ATOM   4080  CG  HIS A 506     -46.062  35.365  40.140  1.00 48.00           C  
ATOM   4081  CD2 HIS A 506     -45.374  34.289  40.589  1.00 48.00           C  
ATOM   4082  ND1 HIS A 506     -45.331  36.473  40.510  1.00 48.00           N  
ATOM   4083  CE1 HIS A 506     -44.245  36.081  41.155  1.00 48.00           C  
ATOM   4084  NE2 HIS A 506     -44.247  34.760  41.217  1.00 48.00           N  
ATOM   4085  N   GLY A 507     -48.794  36.699  36.481  1.00 49.86           N  
ATOM   4086  CA  GLY A 507     -48.877  36.349  35.072  1.00 49.86           C  
ATOM   4087  C   GLY A 507     -48.107  37.300  34.175  1.00 49.86           C  
ATOM   4088  O   GLY A 507     -47.598  36.897  33.126  1.00 49.86           O  
ATOM   4089  N   TYR A 508     -47.414  38.249  34.778  1.00 45.71           N  
ATOM   4090  CA  TYR A 508     -46.826  39.260  33.906  1.00 45.71           C  
ATOM   4091  C   TYR A 508     -45.343  38.989  33.681  1.00 45.71           C  
ATOM   4092  CB  TYR A 508     -47.017  40.659  34.498  1.00 45.71           C  
ATOM   4093  O   TYR A 508     -44.837  39.152  32.568  1.00 45.71           O  
ATOM   4094  CG  TYR A 508     -47.730  41.617  33.575  1.00 45.71           C  
ATOM   4095  CD1 TYR A 508     -47.018  42.410  32.678  1.00 45.71           C  
ATOM   4096  CD2 TYR A 508     -49.116  41.731  33.597  1.00 45.71           C  
ATOM   4097  CE1 TYR A 508     -47.671  43.296  31.826  1.00 45.71           C  
ATOM   4098  CE2 TYR A 508     -49.779  42.613  32.750  1.00 45.71           C  
ATOM   4099  OH  TYR A 508     -49.700  44.264  31.029  1.00 45.71           O  
ATOM   4100  CZ  TYR A 508     -49.049  43.389  31.869  1.00 45.71           C  
ATOM   4101  N   PHE A 509     -44.705  38.059  34.562  1.00 51.00           N  
ATOM   4102  CA  PHE A 509     -43.263  37.950  34.374  1.00 51.00           C  
ATOM   4103  C   PHE A 509     -42.893  36.587  33.801  1.00 51.00           C  
ATOM   4104  CB  PHE A 509     -42.528  38.179  35.699  1.00 51.00           C  
ATOM   4105  O   PHE A 509     -41.937  36.470  33.032  1.00 51.00           O  
ATOM   4106  CG  PHE A 509     -41.688  39.426  35.720  1.00 51.00           C  
ATOM   4107  CD1 PHE A 509     -40.368  39.399  35.287  1.00 51.00           C  
ATOM   4108  CD2 PHE A 509     -42.218  40.628  36.172  1.00 51.00           C  
ATOM   4109  CE1 PHE A 509     -39.587  40.553  35.305  1.00 51.00           C  
ATOM   4110  CE2 PHE A 509     -41.444  41.785  36.193  1.00 51.00           C  
ATOM   4111  CZ  PHE A 509     -40.129  41.745  35.760  1.00 51.00           C  
ATOM   4112  N   PHE A 510     -43.812  35.659  33.897  1.00 56.12           N  
ATOM   4113  CA  PHE A 510     -43.477  34.366  33.311  1.00 56.12           C  
ATOM   4114  C   PHE A 510     -44.330  34.093  32.079  1.00 56.12           C  
ATOM   4115  CB  PHE A 510     -43.663  33.245  34.338  1.00 56.12           C  
ATOM   4116  O   PHE A 510     -44.292  32.993  31.523  1.00 56.12           O  
ATOM   4117  CG  PHE A 510     -42.648  33.265  35.449  1.00 56.12           C  
ATOM   4118  CD1 PHE A 510     -41.345  32.836  35.226  1.00 56.12           C  
ATOM   4119  CD2 PHE A 510     -42.997  33.712  36.717  1.00 56.12           C  
ATOM   4120  CE1 PHE A 510     -40.403  32.853  36.253  1.00 56.12           C  
ATOM   4121  CE2 PHE A 510     -42.061  33.732  37.747  1.00 56.12           C  
ATOM   4122  CZ  PHE A 510     -40.765  33.301  37.513  1.00 56.12           C  
ATOM   4123  N   GLY A 511     -44.856  35.338  31.459  1.00 40.01           N  
ATOM   4124  CA  GLY A 511     -45.471  35.237  30.145  1.00 40.01           C  
ATOM   4125  C   GLY A 511     -46.745  34.412  30.144  1.00 40.01           C  
ATOM   4126  O   GLY A 511     -46.975  33.617  29.230  1.00 40.01           O  
ATOM   4127  N   TYR A 512     -47.758  34.728  30.972  1.00 38.50           N  
ATOM   4128  CA  TYR A 512     -49.071  34.098  30.874  1.00 38.50           C  
ATOM   4129  C   TYR A 512     -50.086  35.049  30.251  1.00 38.50           C  
ATOM   4130  CB  TYR A 512     -49.556  33.648  32.256  1.00 38.50           C  
ATOM   4131  O   TYR A 512     -50.279  36.166  30.737  1.00 38.50           O  
ATOM   4132  CG  TYR A 512     -48.791  32.472  32.814  1.00 38.50           C  
ATOM   4133  CD1 TYR A 512     -49.048  31.176  32.372  1.00 38.50           C  
ATOM   4134  CD2 TYR A 512     -47.812  32.654  33.784  1.00 38.50           C  
ATOM   4135  CE1 TYR A 512     -48.348  30.090  32.885  1.00 38.50           C  
ATOM   4136  CE2 TYR A 512     -47.105  31.575  34.304  1.00 38.50           C  
ATOM   4137  OH  TYR A 512     -46.683  29.226  34.360  1.00 38.50           O  
ATOM   4138  CZ  TYR A 512     -47.379  30.299  33.849  1.00 38.50           C  
ATOM   4139  N   SER A 513     -50.097  35.514  28.988  1.00 38.28           N  
ATOM   4140  CA  SER A 513     -51.419  35.745  28.414  1.00 38.28           C  
ATOM   4141  C   SER A 513     -51.494  35.237  26.978  1.00 38.28           C  
ATOM   4142  CB  SER A 513     -51.769  37.233  28.456  1.00 38.28           C  
ATOM   4143  O   SER A 513     -50.824  35.767  26.090  1.00 38.28           O  
ATOM   4144  OG  SER A 513     -51.245  37.905  27.324  1.00 38.28           O  
ATOM   4145  N   LYS A 514     -51.545  33.988  26.739  1.00 39.38           N  
ATOM   4146  CA  LYS A 514     -52.134  33.275  25.610  1.00 39.38           C  
ATOM   4147  C   LYS A 514     -53.532  33.800  25.297  1.00 39.38           C  
ATOM   4148  CB  LYS A 514     -52.190  31.773  25.894  1.00 39.38           C  
ATOM   4149  O   LYS A 514     -53.984  33.733  24.152  1.00 39.38           O  
ATOM   4150  CG  LYS A 514     -51.879  30.903  24.685  1.00 39.38           C  
ATOM   4151  CD  LYS A 514     -51.935  29.421  25.033  1.00 39.38           C  
ATOM   4152  CE  LYS A 514     -51.629  28.549  23.823  1.00 39.38           C  
ATOM   4153  NZ  LYS A 514     -51.664  27.095  24.165  1.00 39.38           N  
ATOM   4154  N   THR A 515     -54.093  34.812  26.066  1.00 44.70           N  
ATOM   4155  CA  THR A 515     -55.392  35.217  25.540  1.00 44.70           C  
ATOM   4156  C   THR A 515     -55.284  36.544  24.796  1.00 44.70           C  
ATOM   4157  CB  THR A 515     -56.437  35.339  26.665  1.00 44.70           C  
ATOM   4158  O   THR A 515     -56.017  36.784  23.834  1.00 44.70           O  
ATOM   4159  CG2 THR A 515     -57.489  34.241  26.560  1.00 44.70           C  
ATOM   4160  OG1 THR A 515     -55.779  35.235  27.934  1.00 44.70           O  
ATOM   4161  N   GLU A 516     -54.089  36.891  24.404  1.00 38.47           N  
ATOM   4162  CA  GLU A 516     -54.083  38.021  23.480  1.00 38.47           C  
ATOM   4163  C   GLU A 516     -53.160  37.760  22.294  1.00 38.47           C  
ATOM   4164  CB  GLU A 516     -53.663  39.304  24.202  1.00 38.47           C  
ATOM   4165  O   GLU A 516     -53.320  38.363  21.231  1.00 38.47           O  
ATOM   4166  CG  GLU A 516     -54.807  40.014  24.910  1.00 38.47           C  
ATOM   4167  CD  GLU A 516     -54.351  41.197  25.749  1.00 38.47           C  
ATOM   4168  OE1 GLU A 516     -55.203  42.024  26.147  1.00 38.47           O  
ATOM   4169  OE2 GLU A 516     -53.131  41.299  26.010  1.00 38.47           O  
ATOM   4170  N   LYS A 517     -52.836  36.521  22.038  1.00 34.37           N  
ATOM   4171  CA  LYS A 517     -52.051  36.194  20.850  1.00 34.37           C  
ATOM   4172  C   LYS A 517     -52.806  35.228  19.941  1.00 34.37           C  
ATOM   4173  CB  LYS A 517     -50.701  35.594  21.247  1.00 34.37           C  
ATOM   4174  O   LYS A 517     -52.495  35.114  18.754  1.00 34.37           O  
ATOM   4175  CG  LYS A 517     -49.612  36.628  21.491  1.00 34.37           C  
ATOM   4176  CD  LYS A 517     -48.258  35.970  21.724  1.00 34.37           C  
ATOM   4177  CE  LYS A 517     -47.176  37.001  22.014  1.00 34.37           C  
ATOM   4178  NZ  LYS A 517     -45.846  36.360  22.239  1.00 34.37           N  
ATOM   4179  N   LEU A 518     -54.061  34.900  20.371  1.00 38.54           N  
ATOM   4180  CA  LEU A 518     -54.831  34.114  19.413  1.00 38.54           C  
ATOM   4181  C   LEU A 518     -55.669  35.019  18.516  1.00 38.54           C  
ATOM   4182  CB  LEU A 518     -55.736  33.117  20.141  1.00 38.54           C  
ATOM   4183  O   LEU A 518     -55.994  34.650  17.385  1.00 38.54           O  
ATOM   4184  CG  LEU A 518     -55.427  31.635  19.924  1.00 38.54           C  
ATOM   4185  CD1 LEU A 518     -55.028  30.978  21.241  1.00 38.54           C  
ATOM   4186  CD2 LEU A 518     -56.626  30.924  19.307  1.00 38.54           C  
ATOM   4187  N   ALA A 519     -55.390  36.349  18.620  1.00 40.58           N  
ATOM   4188  CA  ALA A 519     -56.091  37.088  17.574  1.00 40.58           C  
ATOM   4189  C   ALA A 519     -55.107  37.802  16.652  1.00 40.58           C  
ATOM   4190  CB  ALA A 519     -57.061  38.092  18.191  1.00 40.58           C  
ATOM   4191  O   ALA A 519     -55.415  38.063  15.487  1.00 40.58           O  
ATOM   4192  N   ALA A 520     -53.870  37.324  16.604  1.00 38.05           N  
ATOM   4193  CA  ALA A 520     -53.095  37.909  15.514  1.00 38.05           C  
ATOM   4194  C   ALA A 520     -52.239  36.852  14.821  1.00 38.05           C  
ATOM   4195  CB  ALA A 520     -52.216  39.043  16.035  1.00 38.05           C  
ATOM   4196  O   ALA A 520     -51.819  37.038  13.677  1.00 38.05           O  
ATOM   4197  N   VAL A 521     -52.491  35.602  14.998  1.00 35.71           N  
ATOM   4198  CA  VAL A 521     -51.673  34.616  14.298  1.00 35.71           C  
ATOM   4199  C   VAL A 521     -52.555  33.767  13.386  1.00 35.71           C  
ATOM   4200  CB  VAL A 521     -50.903  33.713  15.287  1.00 35.71           C  
ATOM   4201  O   VAL A 521     -52.051  33.018  12.545  1.00 35.71           O  
ATOM   4202  CG1 VAL A 521     -50.158  32.607  14.540  1.00 35.71           C  
ATOM   4203  CG2 VAL A 521     -49.933  34.544  16.124  1.00 35.71           C  
ATOM   4204  N   LYS A 522     -53.673  34.327  12.907  1.00 40.30           N  
ATOM   4205  CA  LYS A 522     -54.323  33.735  11.741  1.00 40.30           C  
ATOM   4206  C   LYS A 522     -54.023  34.537  10.478  1.00 40.30           C  
ATOM   4207  CB  LYS A 522     -55.834  33.645  11.958  1.00 40.30           C  
ATOM   4208  O   LYS A 522     -54.104  34.008   9.367  1.00 40.30           O  
ATOM   4209  CG  LYS A 522     -56.303  32.306  12.506  1.00 40.30           C  
ATOM   4210  CD  LYS A 522     -57.821  32.242  12.606  1.00 40.30           C  
ATOM   4211  CE  LYS A 522     -58.291  30.900  13.150  1.00 40.30           C  
ATOM   4212  NZ  LYS A 522     -59.782  30.809  13.189  1.00 40.30           N  
ATOM   4213  N   GLY A 523     -52.952  35.338  10.509  1.00 41.74           N  
ATOM   4214  CA  GLY A 523     -52.663  35.933   9.214  1.00 41.74           C  
ATOM   4215  C   GLY A 523     -51.208  35.798   8.807  1.00 41.74           C  
ATOM   4216  O   GLY A 523     -50.870  35.953   7.631  1.00 41.74           O  
ATOM   4217  N   GLY A 524     -50.424  34.869   9.317  1.00 38.08           N  
ATOM   4218  CA  GLY A 524     -49.062  34.770   8.817  1.00 38.08           C  
ATOM   4219  C   GLY A 524     -48.668  33.356   8.434  1.00 38.08           C  
ATOM   4220  O   GLY A 524     -47.710  33.155   7.684  1.00 38.08           O  
ATOM   4221  N   GLU A 525     -49.496  32.364   8.514  1.00 36.73           N  
ATOM   4222  CA  GLU A 525     -49.193  31.016   8.043  1.00 36.73           C  
ATOM   4223  C   GLU A 525     -49.578  30.844   6.576  1.00 36.73           C  
ATOM   4224  CB  GLU A 525     -49.913  29.972   8.901  1.00 36.73           C  
ATOM   4225  O   GLU A 525     -48.917  30.111   5.837  1.00 36.73           O  
ATOM   4226  CG  GLU A 525     -48.979  29.135   9.763  1.00 36.73           C  
ATOM   4227  CD  GLU A 525     -49.705  28.085  10.590  1.00 36.73           C  
ATOM   4228  OE1 GLU A 525     -49.032  27.258  11.246  1.00 36.73           O  
ATOM   4229  OE2 GLU A 525     -50.956  28.089  10.579  1.00 36.73           O  
ATOM   4230  N   GLU A 526     -50.079  31.853   5.948  1.00 42.43           N  
ATOM   4231  CA  GLU A 526     -50.363  31.739   4.521  1.00 42.43           C  
ATOM   4232  C   GLU A 526     -49.277  32.411   3.686  1.00 42.43           C  
ATOM   4233  CB  GLU A 526     -51.729  32.347   4.194  1.00 42.43           C  
ATOM   4234  O   GLU A 526     -48.944  31.942   2.596  1.00 42.43           O  
ATOM   4235  CG  GLU A 526     -52.855  31.326   4.119  1.00 42.43           C  
ATOM   4236  CD  GLU A 526     -54.202  31.942   3.773  1.00 42.43           C  
ATOM   4237  OE1 GLU A 526     -55.194  31.192   3.634  1.00 42.43           O  
ATOM   4238  OE2 GLU A 526     -54.264  33.185   3.638  1.00 42.43           O  
ATOM   4239  N   GLN A 527     -48.259  32.976   4.316  1.00 41.97           N  
ATOM   4240  CA  GLN A 527     -47.218  33.617   3.518  1.00 41.97           C  
ATOM   4241  C   GLN A 527     -45.955  32.762   3.473  1.00 41.97           C  
ATOM   4242  CB  GLN A 527     -46.893  35.004   4.073  1.00 41.97           C  
ATOM   4243  O   GLN A 527     -45.274  32.704   2.447  1.00 41.97           O  
ATOM   4244  CG  GLN A 527     -47.621  36.137   3.362  1.00 41.97           C  
ATOM   4245  CD  GLN A 527     -47.250  37.505   3.904  1.00 41.97           C  
ATOM   4246  NE2 GLN A 527     -47.803  38.552   3.301  1.00 41.97           N  
ATOM   4247  OE1 GLN A 527     -46.473  37.619   4.857  1.00 41.97           O  
ATOM   4248  N   LEU A 528     -45.916  31.720   4.280  1.00 35.96           N  
ATOM   4249  CA  LEU A 528     -44.706  30.906   4.260  1.00 35.96           C  
ATOM   4250  C   LEU A 528     -44.910  29.648   3.422  1.00 35.96           C  
ATOM   4251  CB  LEU A 528     -44.293  30.523   5.684  1.00 35.96           C  
ATOM   4252  O   LEU A 528     -43.999  29.214   2.714  1.00 35.96           O  
ATOM   4253  CG  LEU A 528     -43.403  31.523   6.424  1.00 35.96           C  
ATOM   4254  CD1 LEU A 528     -43.472  31.283   7.928  1.00 35.96           C  
ATOM   4255  CD2 LEU A 528     -41.964  31.428   5.927  1.00 35.96           C  
ATOM   4256  N   LEU A 529     -46.208  29.390   3.178  1.00 43.71           N  
ATOM   4257  CA  LEU A 529     -46.430  28.268   2.271  1.00 43.71           C  
ATOM   4258  C   LEU A 529     -46.452  28.739   0.821  1.00 43.71           C  
ATOM   4259  CB  LEU A 529     -47.742  27.557   2.610  1.00 43.71           C  
ATOM   4260  O   LEU A 529     -46.021  28.013  -0.078  1.00 43.71           O  
ATOM   4261  CG  LEU A 529     -47.691  26.551   3.761  1.00 43.71           C  
ATOM   4262  CD1 LEU A 529     -49.096  26.276   4.287  1.00 43.71           C  
ATOM   4263  CD2 LEU A 529     -47.019  25.258   3.312  1.00 43.71           C  
ATOM   4264  N   GLY A 530     -46.402  30.016   0.622  1.00 48.27           N  
ATOM   4265  CA  GLY A 530     -46.334  30.522  -0.740  1.00 48.27           C  
ATOM   4266  C   GLY A 530     -44.913  30.724  -1.231  1.00 48.27           C  
ATOM   4267  O   GLY A 530     -44.619  30.497  -2.406  1.00 48.27           O  
ATOM   4268  N   ILE A 531     -43.909  30.697  -0.346  1.00 38.42           N  
ATOM   4269  CA  ILE A 531     -42.535  30.964  -0.757  1.00 38.42           C  
ATOM   4270  C   ILE A 531     -41.816  29.648  -1.044  1.00 38.42           C  
ATOM   4271  CB  ILE A 531     -41.769  31.769   0.318  1.00 38.42           C  
ATOM   4272  O   ILE A 531     -41.058  29.545  -2.011  1.00 38.42           O  
ATOM   4273  CG1 ILE A 531     -42.353  33.181   0.444  1.00 38.42           C  
ATOM   4274  CG2 ILE A 531     -40.274  31.821  -0.009  1.00 38.42           C  
ATOM   4275  CD1 ILE A 531     -41.749  34.002   1.575  1.00 38.42           C  
ATOM   4276  N   THR A 532     -42.350  28.537  -0.521  1.00 39.72           N  
ATOM   4277  CA  THR A 532     -41.748  27.239  -0.807  1.00 39.72           C  
ATOM   4278  C   THR A 532     -42.295  26.665  -2.111  1.00 39.72           C  
ATOM   4279  CB  THR A 532     -41.998  26.243   0.341  1.00 39.72           C  
ATOM   4280  O   THR A 532     -41.549  26.079  -2.898  1.00 39.72           O  
ATOM   4281  CG2 THR A 532     -40.840  25.260   0.477  1.00 39.72           C  
ATOM   4282  OG1 THR A 532     -42.144  26.965   1.570  1.00 39.72           O  
ATOM   4283  N   ALA A 533     -43.377  27.187  -2.559  1.00 47.76           N  
ATOM   4284  CA  ALA A 533     -43.944  26.703  -3.815  1.00 47.76           C  
ATOM   4285  C   ALA A 533     -43.374  27.468  -5.006  1.00 47.76           C  
ATOM   4286  CB  ALA A 533     -45.466  26.818  -3.791  1.00 47.76           C  
ATOM   4287  O   ALA A 533     -43.122  26.886  -6.063  1.00 47.76           O  
ATOM   4288  N   VAL A 534     -42.797  28.650  -4.708  1.00 55.39           N  
ATOM   4289  CA  VAL A 534     -42.236  29.449  -5.792  1.00 55.39           C  
ATOM   4290  C   VAL A 534     -40.796  29.017  -6.060  1.00 55.39           C  
ATOM   4291  CB  VAL A 534     -42.289  30.959  -5.470  1.00 55.39           C  
ATOM   4292  O   VAL A 534     -40.374  28.923  -7.216  1.00 55.39           O  
ATOM   4293  CG1 VAL A 534     -41.514  31.761  -6.515  1.00 55.39           C  
ATOM   4294  CG2 VAL A 534     -43.737  31.437  -5.392  1.00 55.39           C  
ATOM   4295  N   LEU A 535     -40.164  28.310  -5.145  1.00 42.54           N  
ATOM   4296  CA  LEU A 535     -38.769  27.921  -5.323  1.00 42.54           C  
ATOM   4297  C   LEU A 535     -38.666  26.549  -5.981  1.00 42.54           C  
ATOM   4298  CB  LEU A 535     -38.039  27.911  -3.977  1.00 42.54           C  
ATOM   4299  O   LEU A 535     -37.785  26.319  -6.813  1.00 42.54           O  
ATOM   4300  CG  LEU A 535     -37.566  29.267  -3.452  1.00 42.54           C  
ATOM   4301  CD1 LEU A 535     -37.197  29.165  -1.976  1.00 42.54           C  
ATOM   4302  CD2 LEU A 535     -36.384  29.775  -4.270  1.00 42.54           C  
ATOM   4303  N   ASP A 536     -39.787  25.820  -5.924  1.00 55.10           N  
ATOM   4304  CA  ASP A 536     -39.805  24.493  -6.531  1.00 55.10           C  
ATOM   4305  C   ASP A 536     -40.187  24.569  -8.008  1.00 55.10           C  
ATOM   4306  CB  ASP A 536     -40.774  23.574  -5.784  1.00 55.10           C  
ATOM   4307  O   ASP A 536     -39.618  23.859  -8.839  1.00 55.10           O  
ATOM   4308  CG  ASP A 536     -40.117  22.830  -4.634  1.00 55.10           C  
ATOM   4309  OD1 ASP A 536     -38.879  22.909  -4.484  1.00 55.10           O  
ATOM   4310  OD2 ASP A 536     -40.845  22.156  -3.873  1.00 55.10           O  
ATOM   4311  N   LYS A 537     -40.752  25.686  -8.400  1.00 61.21           N  
ATOM   4312  CA  LYS A 537     -41.149  25.850  -9.795  1.00 61.21           C  
ATOM   4313  C   LYS A 537     -40.024  26.469 -10.619  1.00 61.21           C  
ATOM   4314  CB  LYS A 537     -42.409  26.712  -9.898  1.00 61.21           C  
ATOM   4315  O   LYS A 537     -39.803  26.082 -11.768  1.00 61.21           O  
ATOM   4316  CG  LYS A 537     -43.589  26.008 -10.551  1.00 61.21           C  
ATOM   4317  CD  LYS A 537     -44.798  26.928 -10.659  1.00 61.21           C  
ATOM   4318  CE  LYS A 537     -45.980  26.225 -11.314  1.00 61.21           C  
ATOM   4319  NZ  LYS A 537     -47.160  27.131 -11.444  1.00 61.21           N  
ATOM   4320  N   LYS A 538     -39.120  27.155  -9.965  1.00 59.07           N  
ATOM   4321  CA  LYS A 538     -38.016  27.781 -10.688  1.00 59.07           C  
ATOM   4322  C   LYS A 538     -36.897  26.779 -10.956  1.00 59.07           C  
ATOM   4323  CB  LYS A 538     -37.473  28.978  -9.907  1.00 59.07           C  
ATOM   4324  O   LYS A 538     -36.280  26.801 -12.024  1.00 59.07           O  
ATOM   4325  CG  LYS A 538     -38.190  30.287 -10.202  1.00 59.07           C  
ATOM   4326  CD  LYS A 538     -37.471  31.473  -9.573  1.00 59.07           C  
ATOM   4327  CE  LYS A 538     -38.147  32.790  -9.927  1.00 59.07           C  
ATOM   4328  NZ  LYS A 538     -37.403  33.961  -9.373  1.00 59.07           N  
ATOM   4329  N   GLN A 539     -36.819  25.780 -10.093  1.00 53.15           N  
ATOM   4330  CA  GLN A 539     -35.813  24.733 -10.239  1.00 53.15           C  
ATOM   4331  C   GLN A 539     -36.222  23.721 -11.306  1.00 53.15           C  
ATOM   4332  CB  GLN A 539     -35.578  24.023  -8.905  1.00 53.15           C  
ATOM   4333  O   GLN A 539     -35.392  23.285 -12.106  1.00 53.15           O  
ATOM   4334  CG  GLN A 539     -34.160  24.171  -8.371  1.00 53.15           C  
ATOM   4335  CD  GLN A 539     -33.976  23.528  -7.009  1.00 53.15           C  
ATOM   4336  NE2 GLN A 539     -32.725  23.392  -6.582  1.00 53.15           N  
ATOM   4337  OE1 GLN A 539     -34.950  23.159  -6.345  1.00 53.15           O  
ATOM   4338  N   GLU A 540     -37.482  23.531 -11.449  1.00 63.62           N  
ATOM   4339  CA  GLU A 540     -38.022  22.644 -12.474  1.00 63.62           C  
ATOM   4340  C   GLU A 540     -37.982  23.302 -13.851  1.00 63.62           C  
ATOM   4341  CB  GLU A 540     -39.456  22.233 -12.129  1.00 63.62           C  
ATOM   4342  O   GLU A 540     -37.657  22.652 -14.846  1.00 63.62           O  
ATOM   4343  CG  GLU A 540     -39.881  20.908 -12.744  1.00 63.62           C  
ATOM   4344  CD  GLU A 540     -41.268  20.462 -12.309  1.00 63.62           C  
ATOM   4345  OE1 GLU A 540     -41.720  19.378 -12.742  1.00 63.62           O  
ATOM   4346  OE2 GLU A 540     -41.908  21.204 -11.531  1.00 63.62           O  
ATOM   4347  N   GLN A 541     -38.101  24.603 -13.942  1.00 68.23           N  
ATOM   4348  CA  GLN A 541     -38.031  25.336 -15.202  1.00 68.23           C  
ATOM   4349  C   GLN A 541     -36.593  25.436 -15.701  1.00 68.23           C  
ATOM   4350  CB  GLN A 541     -38.631  26.734 -15.045  1.00 68.23           C  
ATOM   4351  O   GLN A 541     -36.340  25.339 -16.904  1.00 68.23           O  
ATOM   4352  CG  GLN A 541     -40.133  26.789 -15.286  1.00 68.23           C  
ATOM   4353  CD  GLN A 541     -40.705  28.183 -15.111  1.00 68.23           C  
ATOM   4354  NE2 GLN A 541     -41.921  28.392 -15.605  1.00 68.23           N  
ATOM   4355  OE1 GLN A 541     -40.060  29.065 -14.535  1.00 68.23           O  
ATOM   4356  N   ALA A 542     -35.638  25.386 -14.804  1.00 58.39           N  
ATOM   4357  CA  ALA A 542     -34.230  25.443 -15.186  1.00 58.39           C  
ATOM   4358  C   ALA A 542     -33.749  24.094 -15.713  1.00 58.39           C  
ATOM   4359  CB  ALA A 542     -33.374  25.882 -14.000  1.00 58.39           C  
ATOM   4360  O   ALA A 542     -32.984  24.034 -16.678  1.00 58.39           O  
ATOM   4361  N   LEU A 543     -34.442  23.079 -15.256  1.00 52.68           N  
ATOM   4362  CA  LEU A 543     -34.115  21.729 -15.703  1.00 52.68           C  
ATOM   4363  C   LEU A 543     -34.775  21.426 -17.044  1.00 52.68           C  
ATOM   4364  CB  LEU A 543     -34.555  20.698 -14.660  1.00 52.68           C  
ATOM   4365  O   LEU A 543     -34.163  20.801 -17.914  1.00 52.68           O  
ATOM   4366  CG  LEU A 543     -33.472  20.197 -13.703  1.00 52.68           C  
ATOM   4367  CD1 LEU A 543     -34.055  19.979 -12.310  1.00 52.68           C  
ATOM   4368  CD2 LEU A 543     -32.843  18.913 -14.231  1.00 52.68           C  
ATOM   4369  N   ASN A 544     -35.904  22.134 -17.297  1.00 65.62           N  
ATOM   4370  CA  ASN A 544     -36.622  21.886 -18.542  1.00 65.62           C  
ATOM   4371  C   ASN A 544     -36.156  22.821 -19.654  1.00 65.62           C  
ATOM   4372  CB  ASN A 544     -38.131  22.024 -18.329  1.00 65.62           C  
ATOM   4373  O   ASN A 544     -36.275  22.496 -20.836  1.00 65.62           O  
ATOM   4374  CG  ASN A 544     -38.725  20.849 -17.578  1.00 65.62           C  
ATOM   4375  ND2 ASN A 544     -39.876  21.066 -16.952  1.00 65.62           N  
ATOM   4376  OD1 ASN A 544     -38.154  19.756 -17.560  1.00 65.62           O  
ATOM   4377  N   GLN A 545     -35.447  23.869 -19.271  1.00 56.94           N  
ATOM   4378  CA  GLN A 545     -35.026  24.708 -20.388  1.00 56.94           C  
ATOM   4379  C   GLN A 545     -33.593  24.392 -20.804  1.00 56.94           C  
ATOM   4380  CB  GLN A 545     -35.153  26.189 -20.026  1.00 56.94           C  
ATOM   4381  O   GLN A 545     -33.032  25.060 -21.675  1.00 56.94           O  
ATOM   4382  CG  GLN A 545     -36.591  26.688 -19.971  1.00 56.94           C  
ATOM   4383  CD  GLN A 545     -36.690  28.153 -19.589  1.00 56.94           C  
ATOM   4384  NE2 GLN A 545     -37.915  28.655 -19.479  1.00 56.94           N  
ATOM   4385  OE1 GLN A 545     -35.674  28.827 -19.392  1.00 56.94           O  
ATOM   4386  N   GLY A 546     -33.220  23.048 -20.820  1.00 44.40           N  
ATOM   4387  CA  GLY A 546     -32.168  22.533 -21.682  1.00 44.40           C  
ATOM   4388  C   GLY A 546     -30.949  23.434 -21.739  1.00 44.40           C  
ATOM   4389  O   GLY A 546     -30.146  23.343 -22.670  1.00 44.40           O  
ATOM   4390  N   GLU A 547     -30.630  24.290 -20.701  1.00 51.16           N  
ATOM   4391  CA  GLU A 547     -29.448  25.143 -20.618  1.00 51.16           C  
ATOM   4392  C   GLU A 547     -28.230  24.354 -20.146  1.00 51.16           C  
ATOM   4393  CB  GLU A 547     -29.704  26.326 -19.681  1.00 51.16           C  
ATOM   4394  O   GLU A 547     -27.092  24.719 -20.450  1.00 51.16           O  
ATOM   4395  CG  GLU A 547     -30.311  27.539 -20.373  1.00 51.16           C  
ATOM   4396  CD  GLU A 547     -30.417  28.755 -19.467  1.00 51.16           C  
ATOM   4397  OE1 GLU A 547     -30.811  29.840 -19.952  1.00 51.16           O  
ATOM   4398  OE2 GLU A 547     -30.104  28.622 -18.263  1.00 51.16           O  
ATOM   4399  N   LEU A 548     -28.305  22.998 -20.308  1.00 45.78           N  
ATOM   4400  CA  LEU A 548     -27.044  22.312 -20.050  1.00 45.78           C  
ATOM   4401  C   LEU A 548     -26.706  21.351 -21.185  1.00 45.78           C  
ATOM   4402  CB  LEU A 548     -27.110  21.551 -18.723  1.00 45.78           C  
ATOM   4403  O   LEU A 548     -25.595  20.820 -21.244  1.00 45.78           O  
ATOM   4404  CG  LEU A 548     -26.630  22.307 -17.484  1.00 45.78           C  
ATOM   4405  CD1 LEU A 548     -27.375  21.822 -16.245  1.00 45.78           C  
ATOM   4406  CD2 LEU A 548     -25.124  22.143 -17.306  1.00 45.78           C  
ATOM   4407  N   LYS A 549     -27.464  21.480 -22.323  1.00 43.38           N  
ATOM   4408  CA  LYS A 549     -27.099  20.616 -23.442  1.00 43.38           C  
ATOM   4409  C   LYS A 549     -26.320  21.390 -24.502  1.00 43.38           C  
ATOM   4410  CB  LYS A 549     -28.346  19.986 -24.064  1.00 43.38           C  
ATOM   4411  O   LYS A 549     -25.628  20.793 -25.330  1.00 43.38           O  
ATOM   4412  CG  LYS A 549     -28.625  18.568 -23.589  1.00 43.38           C  
ATOM   4413  CD  LYS A 549     -29.822  17.962 -24.312  1.00 43.38           C  
ATOM   4414  CE  LYS A 549     -30.107  16.545 -23.832  1.00 43.38           C  
ATOM   4415  NZ  LYS A 549     -31.274  15.944 -24.544  1.00 43.38           N  
ATOM   4416  N   SER A 550     -25.849  22.640 -24.289  1.00 46.37           N  
ATOM   4417  CA  SER A 550     -25.054  23.230 -25.360  1.00 46.37           C  
ATOM   4418  C   SER A 550     -23.588  23.350 -24.959  1.00 46.37           C  
ATOM   4419  CB  SER A 550     -25.602  24.608 -25.738  1.00 46.37           C  
ATOM   4420  O   SER A 550     -22.740  23.700 -25.783  1.00 46.37           O  
ATOM   4421  OG  SER A 550     -25.446  25.522 -24.666  1.00 46.37           O  
ATOM   4422  N   ARG A 551     -23.111  22.427 -24.140  1.00 40.78           N  
ATOM   4423  CA  ARG A 551     -21.661  22.472 -23.985  1.00 40.78           C  
ATOM   4424  C   ARG A 551     -21.047  21.089 -24.176  1.00 40.78           C  
ATOM   4425  CB  ARG A 551     -21.284  23.028 -22.610  1.00 40.78           C  
ATOM   4426  O   ARG A 551     -19.826  20.955 -24.278  1.00 40.78           O  
ATOM   4427  CG  ARG A 551     -21.196  24.545 -22.562  1.00 40.78           C  
ATOM   4428  CD  ARG A 551     -20.647  25.036 -21.229  1.00 40.78           C  
ATOM   4429  NE  ARG A 551     -20.390  26.473 -21.249  1.00 40.78           N  
ATOM   4430  NH1 ARG A 551     -19.513  26.554 -19.113  1.00 40.78           N  
ATOM   4431  NH2 ARG A 551     -19.667  28.467 -20.368  1.00 40.78           N  
ATOM   4432  CZ  ARG A 551     -19.857  27.161 -20.243  1.00 40.78           C  
ATOM   4433  N   TRP A 552     -21.645  20.331 -25.123  1.00 38.96           N  
ATOM   4434  CA  TRP A 552     -20.917  19.103 -25.426  1.00 38.96           C  
ATOM   4435  C   TRP A 552     -20.990  18.779 -26.914  1.00 38.96           C  
ATOM   4436  CB  TRP A 552     -21.472  17.934 -24.608  1.00 38.96           C  
ATOM   4437  O   TRP A 552     -22.055  18.427 -27.427  1.00 38.96           O  
ATOM   4438  CG  TRP A 552     -20.731  17.678 -23.330  1.00 38.96           C  
ATOM   4439  CD1 TRP A 552     -20.734  18.457 -22.206  1.00 38.96           C  
ATOM   4440  CD2 TRP A 552     -19.873  16.569 -23.047  1.00 38.96           C  
ATOM   4441  CE2 TRP A 552     -19.390  16.739 -21.730  1.00 38.96           C  
ATOM   4442  CE3 TRP A 552     -19.467  15.445 -23.779  1.00 38.96           C  
ATOM   4443  NE1 TRP A 552     -19.929  17.898 -21.240  1.00 38.96           N  
ATOM   4444  CH2 TRP A 552     -18.138  14.735 -21.869  1.00 38.96           C  
ATOM   4445  CZ2 TRP A 552     -18.520  15.826 -21.131  1.00 38.96           C  
ATOM   4446  CZ3 TRP A 552     -18.601  14.537 -23.180  1.00 38.96           C  
ATOM   4447  N   ASN A 553     -20.534  19.684 -27.808  1.00 39.62           N  
ATOM   4448  CA  ASN A 553     -20.319  19.382 -29.219  1.00 39.62           C  
ATOM   4449  C   ASN A 553     -18.834  19.361 -29.568  1.00 39.62           C  
ATOM   4450  CB  ASN A 553     -21.058  20.390 -30.102  1.00 39.62           C  
ATOM   4451  O   ASN A 553     -18.193  20.411 -29.639  1.00 39.62           O  
ATOM   4452  CG  ASN A 553     -22.517  20.030 -30.305  1.00 39.62           C  
ATOM   4453  ND2 ASN A 553     -23.323  21.013 -30.687  1.00 39.62           N  
ATOM   4454  OD1 ASN A 553     -22.916  18.877 -30.120  1.00 39.62           O  
ATOM   4455  N   GLY A 554     -18.042  18.319 -29.215  1.00 42.11           N  
ATOM   4456  CA  GLY A 554     -16.812  18.179 -29.979  1.00 42.11           C  
ATOM   4457  C   GLY A 554     -16.642  16.800 -30.588  1.00 42.11           C  
ATOM   4458  O   GLY A 554     -17.151  15.813 -30.054  1.00 42.11           O  
ATOM   4459  N   PRO A 555     -16.183  16.736 -31.856  1.00 42.22           N  
ATOM   4460  CA  PRO A 555     -16.300  15.826 -32.998  1.00 42.22           C  
ATOM   4461  C   PRO A 555     -15.599  14.490 -32.762  1.00 42.22           C  
ATOM   4462  CB  PRO A 555     -15.631  16.601 -34.136  1.00 42.22           C  
ATOM   4463  O   PRO A 555     -14.545  14.447 -32.122  1.00 42.22           O  
ATOM   4464  CG  PRO A 555     -14.696  17.548 -33.455  1.00 42.22           C  
ATOM   4465  CD  PRO A 555     -14.864  17.400 -31.971  1.00 42.22           C  
ATOM   4466  N   SER A 556     -16.381  13.389 -32.818  1.00 43.61           N  
ATOM   4467  CA  SER A 556     -16.236  11.953 -33.034  1.00 43.61           C  
ATOM   4468  C   SER A 556     -14.834  11.607 -33.525  1.00 43.61           C  
ATOM   4469  CB  SER A 556     -17.275  11.455 -34.040  1.00 43.61           C  
ATOM   4470  O   SER A 556     -14.314  12.250 -34.439  1.00 43.61           O  
ATOM   4471  OG  SER A 556     -17.056  12.030 -35.317  1.00 43.61           O  
TER    4472      SER A 556                                                      
ENDMDL                                                                          
END                                                                             
