# Supplementary material for: Pan-kinome of Legionella expanded by a bioinformatics survey
Source: Sci Rep. 2022 Dec 16;12:21782. doi: 10.1038/s41598-022-26109-x (PMC9758233; doi:10.1038/s41598-022-26109-x)
Supplement: Supplementary file 9 — Supplementary Information 9. [file 41598_2022_26109_MOESM9_ESM.zip › S15 - Data - 3D structure models of novel kinases/pdb - whole proteins - AlphaFold2/Lsai_0337.pdb]

MODEL     1                                                                     
ATOM      1  N   MET A   1       3.490  -8.507 -24.712  1.00 21.55           N  
ATOM      2  CA  MET A   1       3.799  -9.635 -23.837  1.00 21.55           C  
ATOM      3  C   MET A   1       2.566 -10.505 -23.615  1.00 21.55           C  
ATOM      4  CB  MET A   1       4.340  -9.142 -22.494  1.00 21.55           C  
ATOM      5  O   MET A   1       1.510 -10.004 -23.226  1.00 21.55           O  
ATOM      6  CG  MET A   1       5.815  -8.774 -22.526  1.00 21.55           C  
ATOM      7  SD  MET A   1       6.576  -8.778 -20.856  1.00 21.55           S  
ATOM      8  CE  MET A   1       8.113  -7.879 -21.203  1.00 21.55           C  
ATOM      9  N   PRO A   2       2.293 -11.779 -24.431  1.00 25.14           N  
ATOM     10  CA  PRO A   2       1.218 -12.701 -24.055  1.00 25.14           C  
ATOM     11  C   PRO A   2       1.216 -13.028 -22.564  1.00 25.14           C  
ATOM     12  CB  PRO A   2       1.518 -13.950 -24.888  1.00 25.14           C  
ATOM     13  O   PRO A   2       2.280 -13.200 -21.964  1.00 25.14           O  
ATOM     14  CG  PRO A   2       2.951 -13.807 -25.289  1.00 25.14           C  
ATOM     15  CD  PRO A   2       3.428 -12.444 -24.876  1.00 25.14           C  
ATOM     16  N   TYR A   3       0.465 -12.210 -21.666  1.00 25.28           N  
ATOM     17  CA  TYR A   3       0.247 -12.345 -20.230  1.00 25.28           C  
ATOM     18  C   TYR A   3       0.136 -13.812 -19.831  1.00 25.28           C  
ATOM     19  CB  TYR A   3      -1.016 -11.591 -19.805  1.00 25.28           C  
ATOM     20  O   TYR A   3      -0.480 -14.610 -20.541  1.00 25.28           O  
ATOM     21  CG  TYR A   3      -0.913 -10.094 -19.969  1.00 25.28           C  
ATOM     22  CD1 TYR A   3      -0.300  -9.307 -18.996  1.00 25.28           C  
ATOM     23  CD2 TYR A   3      -1.429  -9.462 -21.095  1.00 25.28           C  
ATOM     24  CE1 TYR A   3      -0.205  -7.927 -19.141  1.00 25.28           C  
ATOM     25  CE2 TYR A   3      -1.340  -8.083 -21.251  1.00 25.28           C  
ATOM     26  OH  TYR A   3      -0.635  -5.960 -20.420  1.00 25.28           O  
ATOM     27  CZ  TYR A   3      -0.726  -7.325 -20.271  1.00 25.28           C  
ATOM     28  N   THR A   4       1.058 -14.371 -19.167  1.00 26.29           N  
ATOM     29  CA  THR A   4       1.002 -15.569 -18.336  1.00 26.29           C  
ATOM     30  C   THR A   4      -0.120 -15.461 -17.307  1.00 26.29           C  
ATOM     31  CB  THR A   4       2.341 -15.813 -17.617  1.00 26.29           C  
ATOM     32  O   THR A   4      -0.258 -14.435 -16.638  1.00 26.29           O  
ATOM     33  CG2 THR A   4       2.954 -17.146 -18.033  1.00 26.29           C  
ATOM     34  OG1 THR A   4       3.253 -14.757 -17.945  1.00 26.29           O  
ATOM     35  N   LYS A   5      -1.424 -15.877 -17.599  1.00 32.70           N  
ATOM     36  CA  LYS A   5      -2.439 -16.172 -16.591  1.00 32.70           C  
ATOM     37  C   LYS A   5      -1.799 -16.471 -15.238  1.00 32.70           C  
ATOM     38  CB  LYS A   5      -3.307 -17.351 -17.032  1.00 32.70           C  
ATOM     39  O   LYS A   5      -0.961 -17.368 -15.127  1.00 32.70           O  
ATOM     40  CG  LYS A   5      -4.786 -17.184 -16.714  1.00 32.70           C  
ATOM     41  CD  LYS A   5      -5.602 -18.369 -17.212  1.00 32.70           C  
ATOM     42  CE  LYS A   5      -7.082 -18.203 -16.893  1.00 32.70           C  
ATOM     43  NZ  LYS A   5      -7.888 -19.358 -17.390  1.00 32.70           N  
ATOM     44  N   LYS A   6      -1.422 -15.425 -14.448  1.00 40.13           N  
ATOM     45  CA  LYS A   6      -1.056 -15.662 -13.054  1.00 40.13           C  
ATOM     46  C   LYS A   6      -2.156 -16.421 -12.318  1.00 40.13           C  
ATOM     47  CB  LYS A   6      -0.765 -14.339 -12.343  1.00 40.13           C  
ATOM     48  O   LYS A   6      -3.326 -16.036 -12.372  1.00 40.13           O  
ATOM     49  CG  LYS A   6       0.683 -14.177 -11.906  1.00 40.13           C  
ATOM     50  CD  LYS A   6       0.891 -12.882 -11.130  1.00 40.13           C  
ATOM     51  CE  LYS A   6       2.348 -12.698 -10.727  1.00 40.13           C  
ATOM     52  NZ  LYS A   6       2.553 -11.438  -9.952  1.00 40.13           N  
ATOM     53  N   VAL A   7      -2.062 -17.765 -12.337  1.00 38.50           N  
ATOM     54  CA  VAL A   7      -2.858 -18.585 -11.430  1.00 38.50           C  
ATOM     55  C   VAL A   7      -2.840 -17.974 -10.030  1.00 38.50           C  
ATOM     56  CB  VAL A   7      -2.344 -20.041 -11.382  1.00 38.50           C  
ATOM     57  O   VAL A   7      -1.772 -17.789  -9.441  1.00 38.50           O  
ATOM     58  CG1 VAL A   7      -3.233 -20.899 -10.483  1.00 38.50           C  
ATOM     59  CG2 VAL A   7      -2.277 -20.629 -12.790  1.00 38.50           C  
ATOM     60  N   VAL A   8      -3.706 -16.997  -9.803  1.00 48.12           N  
ATOM     61  CA  VAL A   8      -3.892 -16.507  -8.441  1.00 48.12           C  
ATOM     62  C   VAL A   8      -4.463 -17.620  -7.565  1.00 48.12           C  
ATOM     63  CB  VAL A   8      -4.818 -15.271  -8.404  1.00 48.12           C  
ATOM     64  O   VAL A   8      -5.390 -18.324  -7.972  1.00 48.12           O  
ATOM     65  CG1 VAL A   8      -4.880 -14.685  -6.995  1.00 48.12           C  
ATOM     66  CG2 VAL A   8      -4.341 -14.218  -9.404  1.00 48.12           C  
ATOM     67  N   ASP A   9      -3.644 -18.166  -6.641  1.00 55.79           N  
ATOM     68  CA  ASP A   9      -4.081 -19.128  -5.634  1.00 55.79           C  
ATOM     69  C   ASP A   9      -5.374 -18.670  -4.962  1.00 55.79           C  
ATOM     70  CB  ASP A   9      -2.989 -19.339  -4.583  1.00 55.79           C  
ATOM     71  O   ASP A   9      -5.735 -17.493  -5.035  1.00 55.79           O  
ATOM     72  CG  ASP A   9      -2.695 -18.089  -3.774  1.00 55.79           C  
ATOM     73  OD1 ASP A   9      -3.426 -17.085  -3.914  1.00 55.79           O  
ATOM     74  OD2 ASP A   9      -1.721 -18.106  -2.990  1.00 55.79           O  
ATOM     75  N   LYS A  10      -6.478 -19.521  -4.852  1.00 62.47           N  
ATOM     76  CA  LYS A  10      -7.820 -19.328  -4.311  1.00 62.47           C  
ATOM     77  C   LYS A  10      -7.812 -18.319  -3.167  1.00 62.47           C  
ATOM     78  CB  LYS A  10      -8.403 -20.659  -3.833  1.00 62.47           C  
ATOM     79  O   LYS A  10      -8.689 -17.456  -3.087  1.00 62.47           O  
ATOM     80  CG  LYS A  10      -8.867 -21.572  -4.958  1.00 62.47           C  
ATOM     81  CD  LYS A  10      -9.575 -22.808  -4.419  1.00 62.47           C  
ATOM     82  CE  LYS A  10     -10.014 -23.737  -5.543  1.00 62.47           C  
ATOM     83  NZ  LYS A  10     -10.707 -24.952  -5.019  1.00 62.47           N  
ATOM     84  N   GLU A  11      -6.695 -18.367  -2.370  1.00 62.21           N  
ATOM     85  CA  GLU A  11      -6.584 -17.458  -1.232  1.00 62.21           C  
ATOM     86  C   GLU A  11      -6.313 -16.029  -1.692  1.00 62.21           C  
ATOM     87  CB  GLU A  11      -5.481 -17.923  -0.279  1.00 62.21           C  
ATOM     88  O   GLU A  11      -6.885 -15.079  -1.153  1.00 62.21           O  
ATOM     89  CG  GLU A  11      -5.829 -19.185   0.497  1.00 62.21           C  
ATOM     90  CD  GLU A  11      -4.719 -19.640   1.432  1.00 62.21           C  
ATOM     91  OE1 GLU A  11      -4.923 -20.620   2.184  1.00 62.21           O  
ATOM     92  OE2 GLU A  11      -3.638 -19.010   1.414  1.00 62.21           O  
ATOM     93  N   GLY A  12      -5.530 -15.855  -2.719  1.00 60.99           N  
ATOM     94  CA  GLY A  12      -5.216 -14.577  -3.338  1.00 60.99           C  
ATOM     95  C   GLY A  12      -6.401 -13.949  -4.046  1.00 60.99           C  
ATOM     96  O   GLY A  12      -6.596 -12.734  -3.984  1.00 60.99           O  
ATOM     97  N   ALA A  13      -7.213 -14.793  -4.687  1.00 60.32           N  
ATOM     98  CA  ALA A  13      -8.418 -14.337  -5.374  1.00 60.32           C  
ATOM     99  C   ALA A  13      -9.456 -13.825  -4.379  1.00 60.32           C  
ATOM    100  CB  ALA A  13      -9.007 -15.464  -6.220  1.00 60.32           C  
ATOM    101  O   ALA A  13     -10.108 -12.806  -4.622  1.00 60.32           O  
ATOM    102  N   ILE A  14      -9.545 -14.498  -3.196  1.00 65.81           N  
ATOM    103  CA  ILE A  14     -10.476 -14.119  -2.139  1.00 65.81           C  
ATOM    104  C   ILE A  14     -10.046 -12.787  -1.527  1.00 65.81           C  
ATOM    105  CB  ILE A  14     -10.563 -15.207  -1.046  1.00 65.81           C  
ATOM    106  O   ILE A  14     -10.871 -11.889  -1.338  1.00 65.81           O  
ATOM    107  CG1 ILE A  14     -11.206 -16.480  -1.610  1.00 65.81           C  
ATOM    108  CG2 ILE A  14     -11.342 -14.692   0.168  1.00 65.81           C  
ATOM    109  CD1 ILE A  14     -11.132 -17.678  -0.673  1.00 65.81           C  
ATOM    110  N   ALA A  15      -8.744 -12.663  -1.316  1.00 65.24           N  
ATOM    111  CA  ALA A  15      -8.189 -11.436  -0.749  1.00 65.24           C  
ATOM    112  C   ALA A  15      -8.416 -10.250  -1.681  1.00 65.24           C  
ATOM    113  CB  ALA A  15      -6.699 -11.608  -0.465  1.00 65.24           C  
ATOM    114  O   ALA A  15      -8.793  -9.164  -1.234  1.00 65.24           O  
ATOM    115  N   GLU A  16      -8.230 -10.423  -2.901  1.00 64.64           N  
ATOM    116  CA  GLU A  16      -8.447  -9.385  -3.904  1.00 64.64           C  
ATOM    117  C   GLU A  16      -9.923  -9.011  -4.000  1.00 64.64           C  
ATOM    118  CB  GLU A  16      -7.929  -9.840  -5.270  1.00 64.64           C  
ATOM    119  O   GLU A  16     -10.266  -7.829  -4.072  1.00 64.64           O  
ATOM    120  CG  GLU A  16      -7.940  -8.746  -6.328  1.00 64.64           C  
ATOM    121  CD  GLU A  16      -7.221  -9.142  -7.608  1.00 64.64           C  
ATOM    122  OE1 GLU A  16      -7.172  -8.324  -8.554  1.00 64.64           O  
ATOM    123  OE2 GLU A  16      -6.705 -10.281  -7.666  1.00 64.64           O  
ATOM    124  N   ALA A  17     -10.793 -10.052  -4.049  1.00 67.68           N  
ATOM    125  CA  ALA A  17     -12.232  -9.809  -4.104  1.00 67.68           C  
ATOM    126  C   ALA A  17     -12.699  -9.004  -2.894  1.00 67.68           C  
ATOM    127  CB  ALA A  17     -12.993 -11.130  -4.185  1.00 67.68           C  
ATOM    128  O   ALA A  17     -13.468  -8.050  -3.034  1.00 67.68           O  
ATOM    129  N   VAL A  18     -12.266  -9.375  -1.700  1.00 70.68           N  
ATOM    130  CA  VAL A  18     -12.617  -8.686  -0.463  1.00 70.68           C  
ATOM    131  C   VAL A  18     -12.123  -7.242  -0.517  1.00 70.68           C  
ATOM    132  CB  VAL A  18     -12.030  -9.404   0.773  1.00 70.68           C  
ATOM    133  O   VAL A  18     -12.874  -6.311  -0.217  1.00 70.68           O  
ATOM    134  CG1 VAL A  18     -12.226  -8.561   2.032  1.00 70.68           C  
ATOM    135  CG2 VAL A  18     -12.669 -10.781   0.943  1.00 70.68           C  
ATOM    136  N   SER A  19     -10.903  -7.011  -1.007  1.00 72.53           N  
ATOM    137  CA  SER A  19     -10.296  -5.686  -1.077  1.00 72.53           C  
ATOM    138  C   SER A  19     -11.050  -4.784  -2.048  1.00 72.53           C  
ATOM    139  CB  SER A  19      -8.830  -5.789  -1.498  1.00 72.53           C  
ATOM    140  O   SER A  19     -11.320  -3.620  -1.741  1.00 72.53           O  
ATOM    141  OG  SER A  19      -8.079  -6.508  -0.534  1.00 72.53           O  
ATOM    142  N   VAL A  20     -11.431  -5.315  -3.151  1.00 69.70           N  
ATOM    143  CA  VAL A  20     -12.141  -4.561  -4.180  1.00 69.70           C  
ATOM    144  C   VAL A  20     -13.522  -4.161  -3.666  1.00 69.70           C  
ATOM    145  CB  VAL A  20     -12.273  -5.372  -5.488  1.00 69.70           C  
ATOM    146  O   VAL A  20     -13.947  -3.016  -3.837  1.00 69.70           O  
ATOM    147  CG1 VAL A  20     -13.233  -4.682  -6.456  1.00 69.70           C  
ATOM    148  CG2 VAL A  20     -10.903  -5.564  -6.136  1.00 69.70           C  
ATOM    149  N   GLU A  21     -14.205  -5.134  -3.004  1.00 77.47           N  
ATOM    150  CA  GLU A  21     -15.549  -4.844  -2.512  1.00 77.47           C  
ATOM    151  C   GLU A  21     -15.514  -3.825  -1.376  1.00 77.47           C  
ATOM    152  CB  GLU A  21     -16.240  -6.128  -2.046  1.00 77.47           C  
ATOM    153  O   GLU A  21     -16.384  -2.957  -1.287  1.00 77.47           O  
ATOM    154  CG  GLU A  21     -16.683  -7.036  -3.184  1.00 77.47           C  
ATOM    155  CD  GLU A  21     -17.730  -6.401  -4.086  1.00 77.47           C  
ATOM    156  OE1 GLU A  21     -17.640  -6.558  -5.324  1.00 77.47           O  
ATOM    157  OE2 GLU A  21     -18.647  -5.740  -3.549  1.00 77.47           O  
ATOM    158  N   ILE A  22     -14.487  -3.930  -0.546  1.00 76.97           N  
ATOM    159  CA  ILE A  22     -14.322  -2.958   0.529  1.00 76.97           C  
ATOM    160  C   ILE A  22     -14.017  -1.583  -0.061  1.00 76.97           C  
ATOM    161  CB  ILE A  22     -13.203  -3.381   1.507  1.00 76.97           C  
ATOM    162  O   ILE A  22     -14.554  -0.571   0.396  1.00 76.97           O  
ATOM    163  CG1 ILE A  22     -13.632  -4.616   2.307  1.00 76.97           C  
ATOM    164  CG2 ILE A  22     -12.835  -2.224   2.441  1.00 76.97           C  
ATOM    165  CD1 ILE A  22     -12.548  -5.170   3.221  1.00 76.97           C  
ATOM    166  N   ALA A  23     -13.182  -1.535  -1.119  1.00 73.12           N  
ATOM    167  CA  ALA A  23     -12.854  -0.290  -1.808  1.00 73.12           C  
ATOM    168  C   ALA A  23     -14.102   0.346  -2.415  1.00 73.12           C  
ATOM    169  CB  ALA A  23     -11.808  -0.540  -2.891  1.00 73.12           C  
ATOM    170  O   ALA A  23     -14.293   1.561  -2.326  1.00 73.12           O  
ATOM    171  N   LYS A  24     -14.942  -0.511  -2.949  1.00 79.07           N  
ATOM    172  CA  LYS A  24     -16.204  -0.038  -3.512  1.00 79.07           C  
ATOM    173  C   LYS A  24     -17.079   0.603  -2.439  1.00 79.07           C  
ATOM    174  CB  LYS A  24     -16.956  -1.188  -4.185  1.00 79.07           C  
ATOM    175  O   LYS A  24     -17.599   1.704  -2.631  1.00 79.07           O  
ATOM    176  CG  LYS A  24     -18.229  -0.760  -4.899  1.00 79.07           C  
ATOM    177  CD  LYS A  24     -18.905  -1.938  -5.590  1.00 79.07           C  
ATOM    178  CE  LYS A  24     -20.214  -1.525  -6.248  1.00 79.07           C  
ATOM    179  NZ  LYS A  24     -20.877  -2.674  -6.934  1.00 79.07           N  
ATOM    180  N   LYS A  25     -17.199  -0.067  -1.284  1.00 82.02           N  
ATOM    181  CA  LYS A  25     -18.025   0.430  -0.187  1.00 82.02           C  
ATOM    182  C   LYS A  25     -17.451   1.721   0.391  1.00 82.02           C  
ATOM    183  CB  LYS A  25     -18.150  -0.625   0.913  1.00 82.02           C  
ATOM    184  O   LYS A  25     -18.196   2.571   0.884  1.00 82.02           O  
ATOM    185  CG  LYS A  25     -19.248  -1.649   0.666  1.00 82.02           C  
ATOM    186  CD  LYS A  25     -19.543  -2.466   1.918  1.00 82.02           C  
ATOM    187  CE  LYS A  25     -20.714  -3.414   1.704  1.00 82.02           C  
ATOM    188  NZ  LYS A  25     -21.089  -4.125   2.964  1.00 82.02           N  
ATOM    189  N   ALA A  26     -16.197   1.861   0.250  1.00 75.11           N  
ATOM    190  CA  ALA A  26     -15.525   3.032   0.808  1.00 75.11           C  
ATOM    191  C   ALA A  26     -15.555   4.201  -0.172  1.00 75.11           C  
ATOM    192  CB  ALA A  26     -14.085   2.692   1.182  1.00 75.11           C  
ATOM    193  O   ALA A  26     -15.025   5.276   0.118  1.00 75.11           O  
ATOM    194  N   GLY A  27     -16.229   3.949  -1.356  1.00 76.84           N  
ATOM    195  CA  GLY A  27     -16.400   4.999  -2.347  1.00 76.84           C  
ATOM    196  C   GLY A  27     -15.152   5.250  -3.172  1.00 76.84           C  
ATOM    197  O   GLY A  27     -14.945   6.357  -3.674  1.00 76.84           O  
ATOM    198  N   MET A  28     -14.201   4.292  -3.206  1.00 68.37           N  
ATOM    199  CA  MET A  28     -12.977   4.429  -3.989  1.00 68.37           C  
ATOM    200  C   MET A  28     -13.195   3.963  -5.425  1.00 68.37           C  
ATOM    201  CB  MET A  28     -11.836   3.636  -3.349  1.00 68.37           C  
ATOM    202  O   MET A  28     -14.081   3.150  -5.690  1.00 68.37           O  
ATOM    203  CG  MET A  28     -11.464   4.113  -1.955  1.00 68.37           C  
ATOM    204  SD  MET A  28     -10.009   3.227  -1.274  1.00 68.37           S  
ATOM    205  CE  MET A  28      -8.679   4.021  -2.220  1.00 68.37           C  
ATOM    206  N   SER A  29     -12.502   4.641  -6.280  1.00 64.17           N  
ATOM    207  CA  SER A  29     -12.518   4.173  -7.662  1.00 64.17           C  
ATOM    208  C   SER A  29     -11.918   2.776  -7.780  1.00 64.17           C  
ATOM    209  CB  SER A  29     -11.754   5.142  -8.566  1.00 64.17           C  
ATOM    210  O   SER A  29     -10.865   2.497  -7.204  1.00 64.17           O  
ATOM    211  OG  SER A  29     -11.852   4.747  -9.923  1.00 64.17           O  
ATOM    212  N   HIS A  30     -12.612   1.773  -8.342  1.00 59.02           N  
ATOM    213  CA  HIS A  30     -12.186   0.381  -8.436  1.00 59.02           C  
ATOM    214  C   HIS A  30     -12.543  -0.214  -9.794  1.00 59.02           C  
ATOM    215  CB  HIS A  30     -12.816  -0.449  -7.317  1.00 59.02           C  
ATOM    216  O   HIS A  30     -13.434   0.289 -10.482  1.00 59.02           O  
ATOM    217  CG  HIS A  30     -14.311  -0.469  -7.354  1.00 59.02           C  
ATOM    218  CD2 HIS A  30     -15.228   0.096  -6.533  1.00 59.02           C  
ATOM    219  ND1 HIS A  30     -15.023  -1.136  -8.327  1.00 59.02           N  
ATOM    220  CE1 HIS A  30     -16.317  -0.980  -8.103  1.00 59.02           C  
ATOM    221  NE2 HIS A  30     -16.469  -0.236  -7.021  1.00 59.02           N  
ATOM    222  N   PRO A  31     -11.708  -1.176 -10.246  1.00 47.83           N  
ATOM    223  CA  PRO A  31     -12.127  -1.872 -11.465  1.00 47.83           C  
ATOM    224  C   PRO A  31     -13.325  -2.792 -11.238  1.00 47.83           C  
ATOM    225  CB  PRO A  31     -10.886  -2.678 -11.855  1.00 47.83           C  
ATOM    226  O   PRO A  31     -13.557  -3.242 -10.113  1.00 47.83           O  
ATOM    227  CG  PRO A  31     -10.116  -2.833 -10.584  1.00 47.83           C  
ATOM    228  CD  PRO A  31     -10.476  -1.699  -9.667  1.00 47.83           C  
ATOM    229  N   ALA A  32     -14.288  -2.778 -12.177  1.00 49.76           N  
ATOM    230  CA  ALA A  32     -15.416  -3.701 -12.084  1.00 49.76           C  
ATOM    231  C   ALA A  32     -14.936  -5.149 -12.028  1.00 49.76           C  
ATOM    232  CB  ALA A  32     -16.364  -3.503 -13.265  1.00 49.76           C  
ATOM    233  O   ALA A  32     -13.971  -5.516 -12.702  1.00 49.76           O  
ATOM    234  N   PHE A  33     -15.248  -5.891 -10.994  1.00 50.47           N  
ATOM    235  CA  PHE A  33     -14.933  -7.308 -10.862  1.00 50.47           C  
ATOM    236  C   PHE A  33     -16.169  -8.163 -11.112  1.00 50.47           C  
ATOM    237  CB  PHE A  33     -14.360  -7.606  -9.473  1.00 50.47           C  
ATOM    238  O   PHE A  33     -17.227  -7.919 -10.529  1.00 50.47           O  
ATOM    239  CG  PHE A  33     -13.035  -8.319  -9.502  1.00 50.47           C  
ATOM    240  CD1 PHE A  33     -12.971  -9.701  -9.372  1.00 50.47           C  
ATOM    241  CD2 PHE A  33     -11.853  -7.606  -9.660  1.00 50.47           C  
ATOM    242  CE1 PHE A  33     -11.746 -10.363  -9.399  1.00 50.47           C  
ATOM    243  CE2 PHE A  33     -10.625  -8.262  -9.688  1.00 50.47           C  
ATOM    244  CZ  PHE A  33     -10.574  -9.640  -9.557  1.00 50.47           C  
ATOM    245  N   ASP A  34     -16.187  -8.893 -12.304  1.00 45.63           N  
ATOM    246  CA  ASP A  34     -17.357  -9.665 -12.709  1.00 45.63           C  
ATOM    247  C   ASP A  34     -17.255 -11.110 -12.227  1.00 45.63           C  
ATOM    248  CB  ASP A  34     -17.525  -9.628 -14.229  1.00 45.63           C  
ATOM    249  O   ASP A  34     -18.271 -11.749 -11.945  1.00 45.63           O  
ATOM    250  CG  ASP A  34     -18.018  -8.285 -14.739  1.00 45.63           C  
ATOM    251  OD1 ASP A  34     -18.662  -7.540 -13.969  1.00 45.63           O  
ATOM    252  OD2 ASP A  34     -17.763  -7.971 -15.922  1.00 45.63           O  
ATOM    253  N   ASN A  35     -16.160 -11.558 -11.421  1.00 45.30           N  
ATOM    254  CA  ASN A  35     -16.101 -12.945 -10.971  1.00 45.30           C  
ATOM    255  C   ASN A  35     -15.011 -13.148  -9.922  1.00 45.30           C  
ATOM    256  CB  ASN A  35     -15.879 -13.885 -12.157  1.00 45.30           C  
ATOM    257  O   ASN A  35     -13.825 -12.992 -10.216  1.00 45.30           O  
ATOM    258  CG  ASN A  35     -16.130 -15.338 -11.806  1.00 45.30           C  
ATOM    259  ND2 ASN A  35     -16.207 -16.189 -12.822  1.00 45.30           N  
ATOM    260  OD1 ASN A  35     -16.254 -15.693 -10.630  1.00 45.30           O  
ATOM    261  N   PRO A  36     -15.332 -13.311  -8.666  1.00 47.77           N  
ATOM    262  CA  PRO A  36     -14.431 -13.515  -7.529  1.00 47.77           C  
ATOM    263  C   PRO A  36     -13.583 -14.778  -7.668  1.00 47.77           C  
ATOM    264  CB  PRO A  36     -15.387 -13.628  -6.339  1.00 47.77           C  
ATOM    265  O   PRO A  36     -12.496 -14.862  -7.090  1.00 47.77           O  
ATOM    266  CG  PRO A  36     -16.744 -13.765  -6.950  1.00 47.77           C  
ATOM    267  CD  PRO A  36     -16.645 -13.434  -8.411  1.00 47.77           C  
ATOM    268  N   GLU A  37     -13.907 -15.635  -8.576  1.00 39.04           N  
ATOM    269  CA  GLU A  37     -13.192 -16.891  -8.780  1.00 39.04           C  
ATOM    270  C   GLU A  37     -12.221 -16.790  -9.954  1.00 39.04           C  
ATOM    271  CB  GLU A  37     -14.177 -18.040  -9.010  1.00 39.04           C  
ATOM    272  O   GLU A  37     -11.335 -17.632 -10.107  1.00 39.04           O  
ATOM    273  CG  GLU A  37     -14.968 -18.429  -7.770  1.00 39.04           C  
ATOM    274  CD  GLU A  37     -15.798 -19.689  -7.958  1.00 39.04           C  
ATOM    275  OE1 GLU A  37     -16.346 -20.210  -6.960  1.00 39.04           O  
ATOM    276  OE2 GLU A  37     -15.902 -20.158  -9.113  1.00 39.04           O  
ATOM    277  N   ALA A  38     -12.162 -15.646 -10.577  1.00 41.39           N  
ATOM    278  CA  ALA A  38     -11.274 -15.396 -11.709  1.00 41.39           C  
ATOM    279  C   ALA A  38     -10.732 -13.970 -11.676  1.00 41.39           C  
ATOM    280  CB  ALA A  38     -12.002 -15.655 -13.025  1.00 41.39           C  
ATOM    281  O   ALA A  38     -11.474 -13.023 -11.407  1.00 41.39           O  
ATOM    282  N   SER A  39      -9.689 -13.686 -10.818  1.00 38.66           N  
ATOM    283  CA  SER A  39      -8.996 -12.401 -10.804  1.00 38.66           C  
ATOM    284  C   SER A  39      -9.018 -11.746 -12.181  1.00 38.66           C  
ATOM    285  CB  SER A  39      -7.550 -12.577 -10.337  1.00 38.66           C  
ATOM    286  O   SER A  39      -8.049 -11.844 -12.936  1.00 38.66           O  
ATOM    287  OG  SER A  39      -6.857 -11.341 -10.368  1.00 38.66           O  
ATOM    288  N   ILE A  40     -10.212 -11.816 -12.816  1.00 33.94           N  
ATOM    289  CA  ILE A  40     -10.153 -11.078 -14.072  1.00 33.94           C  
ATOM    290  C   ILE A  40     -10.841  -9.724 -13.908  1.00 33.94           C  
ATOM    291  CB  ILE A  40     -10.802 -11.873 -15.227  1.00 33.94           C  
ATOM    292  O   ILE A  40     -12.024  -9.660 -13.565  1.00 33.94           O  
ATOM    293  CG1 ILE A  40     -10.127 -13.241 -15.379  1.00 33.94           C  
ATOM    294  CG2 ILE A  40     -10.733 -11.079 -16.535  1.00 33.94           C  
ATOM    295  CD1 ILE A  40     -10.821 -14.167 -16.367  1.00 33.94           C  
ATOM    296  N   ALA A  41     -10.170  -8.678 -13.397  1.00 42.01           N  
ATOM    297  CA  ALA A  41     -10.693  -7.314 -13.380  1.00 42.01           C  
ATOM    298  C   ALA A  41     -10.965  -6.813 -14.795  1.00 42.01           C  
ATOM    299  CB  ALA A  41      -9.720  -6.380 -12.665  1.00 42.01           C  
ATOM    300  O   ALA A  41     -10.136  -6.986 -15.692  1.00 42.01           O  
ATOM    301  N   PRO A  42     -12.230  -6.641 -15.113  1.00 36.75           N  
ATOM    302  CA  PRO A  42     -12.487  -6.001 -16.405  1.00 36.75           C  
ATOM    303  C   PRO A  42     -11.770  -4.661 -16.553  1.00 36.75           C  
ATOM    304  CB  PRO A  42     -14.006  -5.810 -16.408  1.00 36.75           C  
ATOM    305  O   PRO A  42     -11.498  -3.988 -15.555  1.00 36.75           O  
ATOM    306  CG  PRO A  42     -14.428  -6.086 -15.001  1.00 36.75           C  
ATOM    307  CD  PRO A  42     -13.265  -6.683 -14.262  1.00 36.75           C  
ATOM    308  N   LYS A  43     -10.795  -4.417 -17.471  1.00 41.98           N  
ATOM    309  CA  LYS A  43     -10.206  -3.141 -17.867  1.00 41.98           C  
ATOM    310  C   LYS A  43     -11.214  -2.004 -17.732  1.00 41.98           C  
ATOM    311  CB  LYS A  43      -9.687  -3.213 -19.304  1.00 41.98           C  
ATOM    312  O   LYS A  43     -12.392  -2.170 -18.054  1.00 41.98           O  
ATOM    313  CG  LYS A  43      -8.315  -3.858 -19.436  1.00 41.98           C  
ATOM    314  CD  LYS A  43      -7.796  -3.782 -20.866  1.00 41.98           C  
ATOM    315  CE  LYS A  43      -6.466  -4.508 -21.018  1.00 41.98           C  
ATOM    316  NZ  LYS A  43      -6.003  -4.524 -22.438  1.00 41.98           N  
ATOM    317  N   PRO A  44     -10.983  -1.053 -16.768  1.00 41.28           N  
ATOM    318  CA  PRO A  44     -11.865   0.109 -16.637  1.00 41.28           C  
ATOM    319  C   PRO A  44     -12.405   0.595 -17.981  1.00 41.28           C  
ATOM    320  CB  PRO A  44     -10.963   1.166 -15.997  1.00 41.28           C  
ATOM    321  O   PRO A  44     -11.654   0.686 -18.955  1.00 41.28           O  
ATOM    322  CG  PRO A  44      -9.636   0.495 -15.845  1.00 41.28           C  
ATOM    323  CD  PRO A  44      -9.714  -0.864 -16.479  1.00 41.28           C  
ATOM    324  N   GLU A  45     -13.482   0.071 -18.563  1.00 40.89           N  
ATOM    325  CA  GLU A  45     -14.650   0.385 -19.380  1.00 40.89           C  
ATOM    326  C   GLU A  45     -14.328   1.462 -20.412  1.00 40.89           C  
ATOM    327  CB  GLU A  45     -15.818   0.833 -18.499  1.00 40.89           C  
ATOM    328  O   GLU A  45     -13.805   2.524 -20.067  1.00 40.89           O  
ATOM    329  CG  GLU A  45     -16.704  -0.309 -18.024  1.00 40.89           C  
ATOM    330  CD  GLU A  45     -17.889   0.156 -17.192  1.00 40.89           C  
ATOM    331  OE1 GLU A  45     -18.684  -0.698 -16.738  1.00 40.89           O  
ATOM    332  OE2 GLU A  45     -18.023   1.384 -16.993  1.00 40.89           O  
ATOM    333  N   ARG A  46     -13.860   1.074 -21.636  1.00 36.32           N  
ATOM    334  CA  ARG A  46     -14.265   1.497 -22.973  1.00 36.32           C  
ATOM    335  C   ARG A  46     -15.611   2.213 -22.935  1.00 36.32           C  
ATOM    336  CB  ARG A  46     -14.337   0.297 -23.919  1.00 36.32           C  
ATOM    337  O   ARG A  46     -16.559   1.732 -22.311  1.00 36.32           O  
ATOM    338  CG  ARG A  46     -12.977  -0.247 -24.328  1.00 36.32           C  
ATOM    339  CD  ARG A  46     -13.097  -1.304 -25.416  1.00 36.32           C  
ATOM    340  NE  ARG A  46     -11.786  -1.743 -25.888  1.00 36.32           N  
ATOM    341  NH1 ARG A  46     -12.616  -3.168 -27.506  1.00 36.32           N  
ATOM    342  NH2 ARG A  46     -10.353  -2.946 -27.219  1.00 36.32           N  
ATOM    343  CZ  ARG A  46     -11.588  -2.618 -26.870  1.00 36.32           C  
ATOM    344  N   GLU A  47     -15.611   3.542 -22.581  1.00 38.46           N  
ATOM    345  CA  GLU A  47     -16.837   4.291 -22.840  1.00 38.46           C  
ATOM    346  C   GLU A  47     -17.459   3.888 -24.174  1.00 38.46           C  
ATOM    347  CB  GLU A  47     -16.562   5.796 -22.820  1.00 38.46           C  
ATOM    348  O   GLU A  47     -16.773   3.848 -25.198  1.00 38.46           O  
ATOM    349  CG  GLU A  47     -16.553   6.402 -21.424  1.00 38.46           C  
ATOM    350  CD  GLU A  47     -16.427   7.917 -21.429  1.00 38.46           C  
ATOM    351  OE1 GLU A  47     -16.479   8.534 -20.340  1.00 38.46           O  
ATOM    352  OE2 GLU A  47     -16.275   8.493 -22.529  1.00 38.46           O  
ATOM    353  N   LYS A  48     -18.415   2.923 -24.194  1.00 29.83           N  
ATOM    354  CA  LYS A  48     -19.243   2.705 -25.377  1.00 29.83           C  
ATOM    355  C   LYS A  48     -19.995   3.975 -25.764  1.00 29.83           C  
ATOM    356  CB  LYS A  48     -20.231   1.563 -25.137  1.00 29.83           C  
ATOM    357  O   LYS A  48     -20.907   4.403 -25.054  1.00 29.83           O  
ATOM    358  CG  LYS A  48     -19.619   0.176 -25.269  1.00 29.83           C  
ATOM    359  CD  LYS A  48     -20.679  -0.914 -25.177  1.00 29.83           C  
ATOM    360  CE  LYS A  48     -20.061  -2.304 -25.249  1.00 29.83           C  
ATOM    361  NZ  LYS A  48     -21.094  -3.376 -25.130  1.00 29.83           N  
ATOM    362  N   PRO A  49     -19.379   4.956 -26.557  1.00 30.96           N  
ATOM    363  CA  PRO A  49     -20.348   5.861 -27.179  1.00 30.96           C  
ATOM    364  C   PRO A  49     -20.541   5.586 -28.669  1.00 30.96           C  
ATOM    365  CB  PRO A  49     -19.731   7.245 -26.955  1.00 30.96           C  
ATOM    366  O   PRO A  49     -19.613   5.131 -29.342  1.00 30.96           O  
ATOM    367  CG  PRO A  49     -18.289   6.978 -26.667  1.00 30.96           C  
ATOM    368  CD  PRO A  49     -18.067   5.493 -26.679  1.00 30.96           C  
ATOM    369  N   ASP A  50     -21.426   4.605 -29.200  1.00 31.53           N  
ATOM    370  CA  ASP A  50     -22.025   4.660 -30.530  1.00 31.53           C  
ATOM    371  C   ASP A  50     -20.954   4.594 -31.617  1.00 31.53           C  
ATOM    372  CB  ASP A  50     -22.860   5.932 -30.691  1.00 31.53           C  
ATOM    373  O   ASP A  50     -19.893   5.209 -31.489  1.00 31.53           O  
ATOM    374  CG  ASP A  50     -24.180   5.873 -29.943  1.00 31.53           C  
ATOM    375  OD1 ASP A  50     -24.619   4.765 -29.568  1.00 31.53           O  
ATOM    376  OD2 ASP A  50     -24.788   6.944 -29.730  1.00 31.53           O  
ATOM    377  N   GLN A  51     -20.164   3.423 -31.821  1.00 31.77           N  
ATOM    378  CA  GLN A  51     -19.447   3.081 -33.045  1.00 31.77           C  
ATOM    379  C   GLN A  51     -18.029   3.645 -33.027  1.00 31.77           C  
ATOM    380  CB  GLN A  51     -20.201   3.596 -34.272  1.00 31.77           C  
ATOM    381  O   GLN A  51     -17.194   3.265 -33.849  1.00 31.77           O  
ATOM    382  CG  GLN A  51     -21.325   2.678 -34.733  1.00 31.77           C  
ATOM    383  CD  GLN A  51     -21.984   3.154 -36.013  1.00 31.77           C  
ATOM    384  NE2 GLN A  51     -22.877   2.337 -36.561  1.00 31.77           N  
ATOM    385  OE1 GLN A  51     -21.694   4.249 -36.507  1.00 31.77           O  
ATOM    386  N   TRP A  52     -17.184   3.586 -31.848  1.00 25.84           N  
ATOM    387  CA  TRP A  52     -15.746   3.821 -31.762  1.00 25.84           C  
ATOM    388  C   TRP A  52     -15.242   3.598 -30.340  1.00 25.84           C  
ATOM    389  CB  TRP A  52     -15.405   5.241 -32.221  1.00 25.84           C  
ATOM    390  O   TRP A  52     -15.793   4.152 -29.385  1.00 25.84           O  
ATOM    391  CG  TRP A  52     -15.701   5.501 -33.668  1.00 25.84           C  
ATOM    392  CD1 TRP A  52     -16.931   5.669 -34.240  1.00 25.84           C  
ATOM    393  CD2 TRP A  52     -14.746   5.618 -34.727  1.00 25.84           C  
ATOM    394  CE2 TRP A  52     -15.469   5.858 -35.916  1.00 25.84           C  
ATOM    395  CE3 TRP A  52     -13.348   5.544 -34.786  1.00 25.84           C  
ATOM    396  NE1 TRP A  52     -16.799   5.884 -35.592  1.00 25.84           N  
ATOM    397  CH2 TRP A  52     -13.471   5.947 -37.182  1.00 25.84           C  
ATOM    398  CZ2 TRP A  52     -14.839   6.024 -37.152  1.00 25.84           C  
ATOM    399  CZ3 TRP A  52     -12.723   5.710 -36.016  1.00 25.84           C  
ATOM    400  N   SER A  53     -15.067   2.328 -29.819  1.00 27.75           N  
ATOM    401  CA  SER A  53     -14.360   2.023 -28.579  1.00 27.75           C  
ATOM    402  C   SER A  53     -13.086   2.851 -28.451  1.00 27.75           C  
ATOM    403  CB  SER A  53     -14.020   0.534 -28.508  1.00 27.75           C  
ATOM    404  O   SER A  53     -12.309   2.955 -29.402  1.00 27.75           O  
ATOM    405  OG  SER A  53     -13.247   0.141 -29.629  1.00 27.75           O  
ATOM    406  N   VAL A  54     -13.130   4.060 -27.813  1.00 25.49           N  
ATOM    407  CA  VAL A  54     -11.984   4.875 -27.424  1.00 25.49           C  
ATOM    408  C   VAL A  54     -11.270   4.230 -26.238  1.00 25.49           C  
ATOM    409  CB  VAL A  54     -12.408   6.318 -27.070  1.00 25.49           C  
ATOM    410  O   VAL A  54     -11.905   3.869 -25.244  1.00 25.49           O  
ATOM    411  CG1 VAL A  54     -11.190   7.163 -26.702  1.00 25.49           C  
ATOM    412  CG2 VAL A  54     -13.170   6.950 -28.233  1.00 25.49           C  
ATOM    413  N   THR A  55     -10.175   3.400 -26.451  1.00 33.52           N  
ATOM    414  CA  THR A  55      -9.228   2.956 -25.435  1.00 33.52           C  
ATOM    415  C   THR A  55      -8.572   4.151 -24.749  1.00 33.52           C  
ATOM    416  CB  THR A  55      -8.141   2.049 -26.043  1.00 33.52           C  
ATOM    417  O   THR A  55      -8.076   5.062 -25.416  1.00 33.52           O  
ATOM    418  CG2 THR A  55      -7.639   1.033 -25.023  1.00 33.52           C  
ATOM    419  OG1 THR A  55      -8.685   1.351 -27.170  1.00 33.52           O  
ATOM    420  N   LEU A  56      -8.959   4.478 -23.493  1.00 34.88           N  
ATOM    421  CA  LEU A  56      -8.244   5.500 -22.735  1.00 34.88           C  
ATOM    422  C   LEU A  56      -6.885   4.983 -22.274  1.00 34.88           C  
ATOM    423  CB  LEU A  56      -9.070   5.948 -21.527  1.00 34.88           C  
ATOM    424  O   LEU A  56      -6.789   3.887 -21.718  1.00 34.88           O  
ATOM    425  CG  LEU A  56     -10.360   6.712 -21.833  1.00 34.88           C  
ATOM    426  CD1 LEU A  56     -11.238   6.788 -20.588  1.00 34.88           C  
ATOM    427  CD2 LEU A  56     -10.042   8.108 -22.356  1.00 34.88           C  
ATOM    428  N   PRO A  57      -5.767   5.548 -22.792  1.00 36.06           N  
ATOM    429  CA  PRO A  57      -4.471   5.057 -22.315  1.00 36.06           C  
ATOM    430  C   PRO A  57      -4.339   5.123 -20.796  1.00 36.06           C  
ATOM    431  CB  PRO A  57      -3.468   5.995 -22.992  1.00 36.06           C  
ATOM    432  O   PRO A  57      -4.811   6.077 -20.171  1.00 36.06           O  
ATOM    433  CG  PRO A  57      -4.309   7.021 -23.681  1.00 36.06           C  
ATOM    434  CD  PRO A  57      -5.754   6.653 -23.501  1.00 36.06           C  
ATOM    435  N   GLN A  58      -4.159   4.028 -20.117  1.00 42.75           N  
ATOM    436  CA  GLN A  58      -3.826   3.916 -18.701  1.00 42.75           C  
ATOM    437  C   GLN A  58      -2.322   3.749 -18.501  1.00 42.75           C  
ATOM    438  CB  GLN A  58      -4.573   2.743 -18.065  1.00 42.75           C  
ATOM    439  O   GLN A  58      -1.675   2.986 -19.222  1.00 42.75           O  
ATOM    440  CG  GLN A  58      -6.077   2.954 -17.964  1.00 42.75           C  
ATOM    441  CD  GLN A  58      -6.771   1.862 -17.171  1.00 42.75           C  
ATOM    442  NE2 GLN A  58      -8.002   2.128 -16.747  1.00 42.75           N  
ATOM    443  OE1 GLN A  58      -6.206   0.788 -16.942  1.00 42.75           O  
ATOM    444  N   TYR A  59      -1.798   4.690 -17.772  1.00 37.58           N  
ATOM    445  CA  TYR A  59      -0.367   4.594 -17.505  1.00 37.58           C  
ATOM    446  C   TYR A  59      -0.109   4.187 -16.059  1.00 37.58           C  
ATOM    447  CB  TYR A  59       0.327   5.926 -17.804  1.00 37.58           C  
ATOM    448  O   TYR A  59      -0.702   4.747 -15.134  1.00 37.58           O  
ATOM    449  CG  TYR A  59       0.159   6.391 -19.230  1.00 37.58           C  
ATOM    450  CD1 TYR A  59       1.017   5.946 -20.233  1.00 37.58           C  
ATOM    451  CD2 TYR A  59      -0.856   7.275 -19.577  1.00 37.58           C  
ATOM    452  CE1 TYR A  59       0.868   6.373 -21.549  1.00 37.58           C  
ATOM    453  CE2 TYR A  59      -1.015   7.709 -20.889  1.00 37.58           C  
ATOM    454  OH  TYR A  59      -0.302   7.679 -23.167  1.00 37.58           O  
ATOM    455  CZ  TYR A  59      -0.150   7.253 -21.867  1.00 37.58           C  
ATOM    456  N   ASN A  60       0.436   3.047 -15.853  1.00 46.74           N  
ATOM    457  CA  ASN A  60       0.899   2.769 -14.498  1.00 46.74           C  
ATOM    458  C   ASN A  60       2.027   3.711 -14.087  1.00 46.74           C  
ATOM    459  CB  ASN A  60       1.352   1.312 -14.374  1.00 46.74           C  
ATOM    460  O   ASN A  60       2.581   4.426 -14.924  1.00 46.74           O  
ATOM    461  CG  ASN A  60       2.537   0.991 -15.263  1.00 46.74           C  
ATOM    462  ND2 ASN A  60       2.710  -0.287 -15.581  1.00 46.74           N  
ATOM    463  OD1 ASN A  60       3.290   1.883 -15.661  1.00 46.74           O  
ATOM    464  N   MET A  61       2.081   4.140 -12.866  1.00 43.95           N  
ATOM    465  CA  MET A  61       2.988   5.136 -12.302  1.00 43.95           C  
ATOM    466  C   MET A  61       4.417   4.905 -12.783  1.00 43.95           C  
ATOM    467  CB  MET A  61       2.940   5.103 -10.773  1.00 43.95           C  
ATOM    468  O   MET A  61       5.155   5.860 -13.032  1.00 43.95           O  
ATOM    469  CG  MET A  61       2.965   6.480 -10.130  1.00 43.95           C  
ATOM    470  SD  MET A  61       2.795   6.406  -8.304  1.00 43.95           S  
ATOM    471  CE  MET A  61       1.049   5.934  -8.164  1.00 43.95           C  
ATOM    472  N   GLU A  62       4.718   3.568 -13.026  1.00 43.07           N  
ATOM    473  CA  GLU A  62       6.015   3.229 -13.604  1.00 43.07           C  
ATOM    474  C   GLU A  62       6.163   3.807 -15.008  1.00 43.07           C  
ATOM    475  CB  GLU A  62       6.208   1.710 -13.637  1.00 43.07           C  
ATOM    476  O   GLU A  62       7.197   4.389 -15.340  1.00 43.07           O  
ATOM    477  CG  GLU A  62       7.590   1.276 -14.104  1.00 43.07           C  
ATOM    478  CD  GLU A  62       7.774  -0.233 -14.112  1.00 43.07           C  
ATOM    479  OE1 GLU A  62       8.878  -0.708 -14.463  1.00 43.07           O  
ATOM    480  OE2 GLU A  62       6.807  -0.946 -13.765  1.00 43.07           O  
ATOM    481  N   SER A  63       5.141   3.589 -15.795  1.00 43.45           N  
ATOM    482  CA  SER A  63       5.103   4.070 -17.172  1.00 43.45           C  
ATOM    483  C   SER A  63       4.981   5.589 -17.225  1.00 43.45           C  
ATOM    484  CB  SER A  63       3.940   3.430 -17.932  1.00 43.45           C  
ATOM    485  O   SER A  63       5.601   6.238 -18.071  1.00 43.45           O  
ATOM    486  OG  SER A  63       4.101   2.025 -18.009  1.00 43.45           O  
ATOM    487  N   LEU A  64       4.301   6.126 -16.256  1.00 45.82           N  
ATOM    488  CA  LEU A  64       4.090   7.564 -16.131  1.00 45.82           C  
ATOM    489  C   LEU A  64       5.375   8.267 -15.703  1.00 45.82           C  
ATOM    490  CB  LEU A  64       2.975   7.857 -15.123  1.00 45.82           C  
ATOM    491  O   LEU A  64       5.709   9.331 -16.228  1.00 45.82           O  
ATOM    492  CG  LEU A  64       1.549   7.866 -15.674  1.00 45.82           C  
ATOM    493  CD1 LEU A  64       0.542   7.676 -14.544  1.00 45.82           C  
ATOM    494  CD2 LEU A  64       1.275   9.164 -16.428  1.00 45.82           C  
ATOM    495  N   LEU A  65       6.166   7.591 -14.910  1.00 41.77           N  
ATOM    496  CA  LEU A  65       7.385   8.172 -14.359  1.00 41.77           C  
ATOM    497  C   LEU A  65       8.567   7.946 -15.295  1.00 41.77           C  
ATOM    498  CB  LEU A  65       7.688   7.575 -12.982  1.00 41.77           C  
ATOM    499  O   LEU A  65       9.490   8.763 -15.346  1.00 41.77           O  
ATOM    500  CG  LEU A  65       6.740   7.969 -11.848  1.00 41.77           C  
ATOM    501  CD1 LEU A  65       7.066   7.179 -10.586  1.00 41.77           C  
ATOM    502  CD2 LEU A  65       6.820   9.469 -11.582  1.00 41.77           C  
ATOM    503  N   SER A  66       8.557   6.904 -16.076  1.00 40.19           N  
ATOM    504  CA  SER A  66       9.616   6.577 -17.025  1.00 40.19           C  
ATOM    505  C   SER A  66       9.450   7.354 -18.327  1.00 40.19           C  
ATOM    506  CB  SER A  66       9.631   5.076 -17.316  1.00 40.19           C  
ATOM    507  O   SER A  66      10.434   7.810 -18.914  1.00 40.19           O  
ATOM    508  OG  SER A  66       8.408   4.665 -17.901  1.00 40.19           O  
ATOM    509  N   ASP A  67       8.225   7.790 -18.695  1.00 42.03           N  
ATOM    510  CA  ASP A  67       7.983   8.329 -20.030  1.00 42.03           C  
ATOM    511  C   ASP A  67       7.385   9.732 -19.955  1.00 42.03           C  
ATOM    512  CB  ASP A  67       7.057   7.404 -20.823  1.00 42.03           C  
ATOM    513  O   ASP A  67       7.808  10.633 -20.683  1.00 42.03           O  
ATOM    514  CG  ASP A  67       7.398   7.349 -22.301  1.00 42.03           C  
ATOM    515  OD1 ASP A  67       8.443   7.902 -22.707  1.00 42.03           O  
ATOM    516  OD2 ASP A  67       6.613   6.750 -23.068  1.00 42.03           O  
ATOM    517  N   LYS A  68       6.633  10.165 -18.843  1.00 41.31           N  
ATOM    518  CA  LYS A  68       5.824  11.380 -18.809  1.00 41.31           C  
ATOM    519  C   LYS A  68       6.375  12.380 -17.796  1.00 41.31           C  
ATOM    520  CB  LYS A  68       4.369  11.046 -18.476  1.00 41.31           C  
ATOM    521  O   LYS A  68       6.235  13.592 -17.973  1.00 41.31           O  
ATOM    522  CG  LYS A  68       3.669  10.205 -19.534  1.00 41.31           C  
ATOM    523  CD  LYS A  68       2.810  11.064 -20.453  1.00 41.31           C  
ATOM    524  CE  LYS A  68       2.058  10.217 -21.470  1.00 41.31           C  
ATOM    525  NZ  LYS A  68       1.333  11.061 -22.467  1.00 41.31           N  
ATOM    526  N   LEU A  69       7.078  11.858 -16.665  1.00 39.03           N  
ATOM    527  CA  LEU A  69       7.842  12.712 -15.762  1.00 39.03           C  
ATOM    528  C   LEU A  69       9.041  13.325 -16.478  1.00 39.03           C  
ATOM    529  CB  LEU A  69       8.313  11.917 -14.542  1.00 39.03           C  
ATOM    530  O   LEU A  69       9.358  14.499 -16.274  1.00 39.03           O  
ATOM    531  CG  LEU A  69       7.826  12.413 -13.180  1.00 39.03           C  
ATOM    532  CD1 LEU A  69       7.206  11.266 -12.389  1.00 39.03           C  
ATOM    533  CD2 LEU A  69       8.972  13.049 -12.401  1.00 39.03           C  
ATOM    534  N   TRP A  70       9.548  12.668 -17.481  1.00 35.80           N  
ATOM    535  CA  TRP A  70      10.687  13.098 -18.285  1.00 35.80           C  
ATOM    536  C   TRP A  70      10.255  14.097 -19.353  1.00 35.80           C  
ATOM    537  CB  TRP A  70      11.368  11.894 -18.941  1.00 35.80           C  
ATOM    538  O   TRP A  70      11.020  14.990 -19.723  1.00 35.80           O  
ATOM    539  CG  TRP A  70      12.162  11.050 -17.990  1.00 35.80           C  
ATOM    540  CD1 TRP A  70      11.768   9.881 -17.400  1.00 35.80           C  
ATOM    541  CD2 TRP A  70      13.485  11.313 -17.514  1.00 35.80           C  
ATOM    542  CE2 TRP A  70      13.832  10.261 -16.639  1.00 35.80           C  
ATOM    543  CE3 TRP A  70      14.413  12.338 -17.745  1.00 35.80           C  
ATOM    544  NE1 TRP A  70      12.769   9.401 -16.586  1.00 35.80           N  
ATOM    545  CH2 TRP A  70      15.959  11.219 -16.236  1.00 35.80           C  
ATOM    546  CZ2 TRP A  70      15.070  10.205 -15.992  1.00 35.80           C  
ATOM    547  CZ3 TRP A  70      15.644  12.280 -17.101  1.00 35.80           C  
ATOM    548  N   ARG A  71       8.954  14.090 -19.598  1.00 37.75           N  
ATOM    549  CA  ARG A  71       8.364  14.944 -20.623  1.00 37.75           C  
ATOM    550  C   ARG A  71       7.624  16.121 -19.997  1.00 37.75           C  
ATOM    551  CB  ARG A  71       7.412  14.140 -21.511  1.00 37.75           C  
ATOM    552  O   ARG A  71       6.985  16.906 -20.701  1.00 37.75           O  
ATOM    553  CG  ARG A  71       8.106  13.096 -22.371  1.00 37.75           C  
ATOM    554  CD  ARG A  71       7.135  12.412 -23.323  1.00 37.75           C  
ATOM    555  NE  ARG A  71       7.464  11.002 -23.509  1.00 37.75           N  
ATOM    556  NH1 ARG A  71       6.315  10.783 -25.501  1.00 37.75           N  
ATOM    557  NH2 ARG A  71       7.425   8.986 -24.609  1.00 37.75           N  
ATOM    558  CZ  ARG A  71       7.067  10.260 -24.539  1.00 37.75           C  
ATOM    559  N   GLY A  72       7.818  16.253 -18.564  1.00 38.33           N  
ATOM    560  CA  GLY A  72       7.095  17.337 -17.920  1.00 38.33           C  
ATOM    561  C   GLY A  72       5.588  17.202 -18.034  1.00 38.33           C  
ATOM    562  O   GLY A  72       4.866  18.200 -18.009  1.00 38.33           O  
ATOM    563  N   GLU A  73       5.086  16.121 -18.268  1.00 39.16           N  
ATOM    564  CA  GLU A  73       3.682  15.870 -18.579  1.00 39.16           C  
ATOM    565  C   GLU A  73       2.950  15.269 -17.383  1.00 39.16           C  
ATOM    566  CB  GLU A  73       3.557  14.944 -19.792  1.00 39.16           C  
ATOM    567  O   GLU A  73       1.793  14.858 -17.498  1.00 39.16           O  
ATOM    568  CG  GLU A  73       4.041  15.566 -21.094  1.00 39.16           C  
ATOM    569  CD  GLU A  73       3.828  14.670 -22.303  1.00 39.16           C  
ATOM    570  OE1 GLU A  73       4.009  15.142 -23.448  1.00 39.16           O  
ATOM    571  OE2 GLU A  73       3.477  13.486 -22.104  1.00 39.16           O  
ATOM    572  N   LEU A  74       3.660  15.276 -16.173  1.00 45.02           N  
ATOM    573  CA  LEU A  74       2.911  14.762 -15.032  1.00 45.02           C  
ATOM    574  C   LEU A  74       2.088  15.867 -14.379  1.00 45.02           C  
ATOM    575  CB  LEU A  74       3.860  14.141 -14.004  1.00 45.02           C  
ATOM    576  O   LEU A  74       2.587  16.974 -14.164  1.00 45.02           O  
ATOM    577  CG  LEU A  74       4.180  12.656 -14.187  1.00 45.02           C  
ATOM    578  CD1 LEU A  74       5.523  12.321 -13.546  1.00 45.02           C  
ATOM    579  CD2 LEU A  74       3.070  11.793 -13.597  1.00 45.02           C  
ATOM    580  N   PRO A  75       0.735  15.699 -14.263  1.00 46.92           N  
ATOM    581  CA  PRO A  75      -0.063  16.692 -13.539  1.00 46.92           C  
ATOM    582  C   PRO A  75       0.268  16.744 -12.050  1.00 46.92           C  
ATOM    583  CB  PRO A  75      -1.502  16.219 -13.763  1.00 46.92           C  
ATOM    584  O   PRO A  75      -0.533  16.304 -11.220  1.00 46.92           O  
ATOM    585  CG  PRO A  75      -1.369  14.817 -14.264  1.00 46.92           C  
ATOM    586  CD  PRO A  75       0.073  14.566 -14.603  1.00 46.92           C  
ATOM    587  N   MET A  76       1.547  16.491 -11.594  1.00 48.52           N  
ATOM    588  CA  MET A  76       1.874  16.408 -10.174  1.00 48.52           C  
ATOM    589  C   MET A  76       1.452  17.678  -9.443  1.00 48.52           C  
ATOM    590  CB  MET A  76       3.371  16.165  -9.980  1.00 48.52           C  
ATOM    591  O   MET A  76       1.579  17.767  -8.220  1.00 48.52           O  
ATOM    592  CG  MET A  76       3.839  14.802 -10.465  1.00 48.52           C  
ATOM    593  SD  MET A  76       3.830  13.540  -9.133  1.00 48.52           S  
ATOM    594  CE  MET A  76       5.238  14.112  -8.141  1.00 48.52           C  
ATOM    595  N   THR A  77       0.722  18.627 -10.207  1.00 45.38           N  
ATOM    596  CA  THR A  77       0.059  19.755  -9.561  1.00 45.38           C  
ATOM    597  C   THR A  77      -1.432  19.481  -9.390  1.00 45.38           C  
ATOM    598  CB  THR A  77       0.257  21.054 -10.364  1.00 45.38           C  
ATOM    599  O   THR A  77      -2.174  20.336  -8.903  1.00 45.38           O  
ATOM    600  CG2 THR A  77       1.726  21.462 -10.397  1.00 45.38           C  
ATOM    601  OG1 THR A  77      -0.202  20.852 -11.707  1.00 45.38           O  
ATOM    602  N   ASN A  78      -1.852  18.189  -9.770  1.00 57.16           N  
ATOM    603  CA  ASN A  78      -3.291  17.956  -9.705  1.00 57.16           C  
ATOM    604  C   ASN A  78      -3.728  17.538  -8.304  1.00 57.16           C  
ATOM    605  CB  ASN A  78      -3.710  16.899 -10.729  1.00 57.16           C  
ATOM    606  O   ASN A  78      -3.342  16.471  -7.821  1.00 57.16           O  
ATOM    607  CG  ASN A  78      -5.214  16.825 -10.909  1.00 57.16           C  
ATOM    608  ND2 ASN A  78      -5.649  16.399 -12.089  1.00 57.16           N  
ATOM    609  OD1 ASN A  78      -5.977  17.148  -9.996  1.00 57.16           O  
ATOM    610  N   LYS A  79      -3.899  18.547  -7.453  1.00 64.87           N  
ATOM    611  CA  LYS A  79      -4.373  18.376  -6.082  1.00 64.87           C  
ATOM    612  C   LYS A  79      -5.282  17.157  -5.963  1.00 64.87           C  
ATOM    613  CB  LYS A  79      -5.111  19.629  -5.609  1.00 64.87           C  
ATOM    614  O   LYS A  79      -5.242  16.441  -4.960  1.00 64.87           O  
ATOM    615  CG  LYS A  79      -4.198  20.810  -5.311  1.00 64.87           C  
ATOM    616  CD  LYS A  79      -4.973  21.979  -4.716  1.00 64.87           C  
ATOM    617  CE  LYS A  79      -4.061  23.161  -4.419  1.00 64.87           C  
ATOM    618  NZ  LYS A  79      -4.814  24.306  -3.826  1.00 64.87           N  
ATOM    619  N   GLN A  80      -5.972  16.865  -7.056  1.00 64.60           N  
ATOM    620  CA  GLN A  80      -6.887  15.728  -7.057  1.00 64.60           C  
ATOM    621  C   GLN A  80      -6.122  14.407  -7.049  1.00 64.60           C  
ATOM    622  CB  GLN A  80      -7.817  15.788  -8.270  1.00 64.60           C  
ATOM    623  O   GLN A  80      -6.495  13.472  -6.337  1.00 64.60           O  
ATOM    624  CG  GLN A  80      -8.952  14.774  -8.225  1.00 64.60           C  
ATOM    625  CD  GLN A  80      -9.985  15.001  -9.313  1.00 64.60           C  
ATOM    626  NE2 GLN A  80     -11.102  14.286  -9.229  1.00 64.60           N  
ATOM    627  OE1 GLN A  80      -9.782  15.814 -10.221  1.00 64.60           O  
ATOM    628  N   PHE A  81      -5.107  14.334  -7.785  1.00 63.02           N  
ATOM    629  CA  PHE A  81      -4.272  13.139  -7.828  1.00 63.02           C  
ATOM    630  C   PHE A  81      -3.610  12.892  -6.478  1.00 63.02           C  
ATOM    631  CB  PHE A  81      -3.206  13.266  -8.921  1.00 63.02           C  
ATOM    632  O   PHE A  81      -3.629  11.771  -5.968  1.00 63.02           O  
ATOM    633  CG  PHE A  81      -2.193  12.153  -8.913  1.00 63.02           C  
ATOM    634  CD1 PHE A  81      -0.923  12.355  -8.388  1.00 63.02           C  
ATOM    635  CD2 PHE A  81      -2.512  10.904  -9.430  1.00 63.02           C  
ATOM    636  CE1 PHE A  81       0.017  11.326  -8.378  1.00 63.02           C  
ATOM    637  CE2 PHE A  81      -1.578   9.872  -9.424  1.00 63.02           C  
ATOM    638  CZ  PHE A  81      -0.314  10.085  -8.899  1.00 63.02           C  
ATOM    639  N   LEU A  82      -3.004  13.983  -5.951  1.00 67.41           N  
ATOM    640  CA  LEU A  82      -2.302  13.878  -4.676  1.00 67.41           C  
ATOM    641  C   LEU A  82      -3.261  13.480  -3.559  1.00 67.41           C  
ATOM    642  CB  LEU A  82      -1.618  15.203  -4.330  1.00 67.41           C  
ATOM    643  O   LEU A  82      -2.912  12.674  -2.694  1.00 67.41           O  
ATOM    644  CG  LEU A  82      -0.440  15.609  -5.217  1.00 67.41           C  
ATOM    645  CD1 LEU A  82       0.053  17.002  -4.838  1.00 67.41           C  
ATOM    646  CD2 LEU A  82       0.689  14.590  -5.109  1.00 67.41           C  
ATOM    647  N   ALA A  83      -4.448  14.053  -3.634  1.00 67.16           N  
ATOM    648  CA  ALA A  83      -5.481  13.665  -2.677  1.00 67.16           C  
ATOM    649  C   ALA A  83      -5.860  12.197  -2.844  1.00 67.16           C  
ATOM    650  CB  ALA A  83      -6.714  14.551  -2.838  1.00 67.16           C  
ATOM    651  O   ALA A  83      -6.040  11.480  -1.857  1.00 67.16           O  
ATOM    652  N   SER A  84      -5.963  11.693  -4.042  1.00 64.08           N  
ATOM    653  CA  SER A  84      -6.290  10.299  -4.327  1.00 64.08           C  
ATOM    654  C   SER A  84      -5.183   9.364  -3.855  1.00 64.08           C  
ATOM    655  CB  SER A  84      -6.533  10.101  -5.824  1.00 64.08           C  
ATOM    656  O   SER A  84      -5.456   8.262  -3.374  1.00 64.08           O  
ATOM    657  OG  SER A  84      -7.712  10.770  -6.236  1.00 64.08           O  
ATOM    658  N   LEU A  85      -3.953   9.893  -4.055  1.00 70.66           N  
ATOM    659  CA  LEU A  85      -2.822   9.128  -3.541  1.00 70.66           C  
ATOM    660  C   LEU A  85      -2.946   8.920  -2.035  1.00 70.66           C  
ATOM    661  CB  LEU A  85      -1.504   9.838  -3.862  1.00 70.66           C  
ATOM    662  O   LEU A  85      -2.710   7.817  -1.535  1.00 70.66           O  
ATOM    663  CG  LEU A  85      -0.224   9.114  -3.442  1.00 70.66           C  
ATOM    664  CD1 LEU A  85      -0.162   7.732  -4.083  1.00 70.66           C  
ATOM    665  CD2 LEU A  85       1.004   9.938  -3.816  1.00 70.66           C  
ATOM    666  N   GLY A  86      -3.285  10.021  -1.319  1.00 67.16           N  
ATOM    667  CA  GLY A  86      -3.543   9.901   0.108  1.00 67.16           C  
ATOM    668  C   GLY A  86      -4.638   8.904   0.434  1.00 67.16           C  
ATOM    669  O   GLY A  86      -4.511   8.122   1.378  1.00 67.16           O  
ATOM    670  N   GLU A  87      -5.690   8.861  -0.328  1.00 74.93           N  
ATOM    671  CA  GLU A  87      -6.803   7.936  -0.136  1.00 74.93           C  
ATOM    672  C   GLU A  87      -6.358   6.489  -0.330  1.00 74.93           C  
ATOM    673  CB  GLU A  87      -7.949   8.266  -1.096  1.00 74.93           C  
ATOM    674  O   GLU A  87      -6.733   5.609   0.447  1.00 74.93           O  
ATOM    675  CG  GLU A  87      -8.620   9.603  -0.815  1.00 74.93           C  
ATOM    676  CD  GLU A  87      -9.696   9.960  -1.828  1.00 74.93           C  
ATOM    677  OE1 GLU A  87     -10.334  11.027  -1.686  1.00 74.93           O  
ATOM    678  OE2 GLU A  87      -9.903   9.164  -2.772  1.00 74.93           O  
ATOM    679  N   VAL A  88      -5.523   6.294  -1.301  1.00 68.24           N  
ATOM    680  CA  VAL A  88      -5.037   4.958  -1.629  1.00 68.24           C  
ATOM    681  C   VAL A  88      -4.120   4.453  -0.517  1.00 68.24           C  
ATOM    682  CB  VAL A  88      -4.292   4.942  -2.983  1.00 68.24           C  
ATOM    683  O   VAL A  88      -4.193   3.286  -0.126  1.00 68.24           O  
ATOM    684  CG1 VAL A  88      -3.565   3.613  -3.183  1.00 68.24           C  
ATOM    685  CG2 VAL A  88      -5.267   5.200  -4.131  1.00 68.24           C  
ATOM    686  N   ILE A  89      -3.298   5.402   0.034  1.00 67.99           N  
ATOM    687  CA  ILE A  89      -2.403   5.064   1.135  1.00 67.99           C  
ATOM    688  C   ILE A  89      -3.220   4.623   2.348  1.00 67.99           C  
ATOM    689  CB  ILE A  89      -1.491   6.255   1.508  1.00 67.99           C  
ATOM    690  O   ILE A  89      -2.920   3.600   2.967  1.00 67.99           O  
ATOM    691  CG1 ILE A  89      -0.477   6.521   0.390  1.00 67.99           C  
ATOM    692  CG2 ILE A  89      -0.782   5.996   2.840  1.00 67.99           C  
ATOM    693  CD1 ILE A  89       0.304   7.818   0.558  1.00 67.99           C  
ATOM    694  N   ALA A  90      -4.285   5.369   2.621  1.00 72.27           N  
ATOM    695  CA  ALA A  90      -5.159   5.055   3.749  1.00 72.27           C  
ATOM    696  C   ALA A  90      -5.796   3.678   3.582  1.00 72.27           C  
ATOM    697  CB  ALA A  90      -6.240   6.123   3.899  1.00 72.27           C  
ATOM    698  O   ALA A  90      -5.817   2.879   4.521  1.00 72.27           O  
ATOM    699  N   PHE A  91      -6.232   3.425   2.403  1.00 78.09           N  
ATOM    700  CA  PHE A  91      -6.911   2.167   2.114  1.00 78.09           C  
ATOM    701  C   PHE A  91      -5.959   0.988   2.276  1.00 78.09           C  
ATOM    702  CB  PHE A  91      -7.491   2.182   0.696  1.00 78.09           C  
ATOM    703  O   PHE A  91      -6.302  -0.010   2.913  1.00 78.09           O  
ATOM    704  CG  PHE A  91      -8.156   0.892   0.298  1.00 78.09           C  
ATOM    705  CD1 PHE A  91      -7.513  -0.006  -0.545  1.00 78.09           C  
ATOM    706  CD2 PHE A  91      -9.424   0.577   0.769  1.00 78.09           C  
ATOM    707  CE1 PHE A  91      -8.126  -1.201  -0.915  1.00 78.09           C  
ATOM    708  CE2 PHE A  91     -10.043  -0.615   0.404  1.00 78.09           C  
ATOM    709  CZ  PHE A  91      -9.392  -1.502  -0.439  1.00 78.09           C  
ATOM    710  N   ASN A  92      -4.717   0.994   1.656  1.00 65.53           N  
ATOM    711  CA  ASN A  92      -3.740  -0.087   1.739  1.00 65.53           C  
ATOM    712  C   ASN A  92      -3.315  -0.350   3.181  1.00 65.53           C  
ATOM    713  CB  ASN A  92      -2.518   0.226   0.873  1.00 65.53           C  
ATOM    714  O   ASN A  92      -3.118  -1.500   3.575  1.00 65.53           O  
ATOM    715  CG  ASN A  92      -2.710  -0.176  -0.576  1.00 65.53           C  
ATOM    716  ND2 ASN A  92      -3.079   0.785  -1.414  1.00 65.53           N  
ATOM    717  OD1 ASN A  92      -2.529  -1.341  -0.939  1.00 65.53           O  
ATOM    718  N   TRP A  93      -3.255   0.692   3.966  1.00 70.79           N  
ATOM    719  CA  TRP A  93      -2.943   0.552   5.384  1.00 70.79           C  
ATOM    720  C   TRP A  93      -4.063  -0.176   6.119  1.00 70.79           C  
ATOM    721  CB  TRP A  93      -2.705   1.925   6.020  1.00 70.79           C  
ATOM    722  O   TRP A  93      -3.806  -1.089   6.908  1.00 70.79           O  
ATOM    723  CG  TRP A  93      -2.398   1.871   7.487  1.00 70.79           C  
ATOM    724  CD1 TRP A  93      -1.206   1.537   8.067  1.00 70.79           C  
ATOM    725  CD2 TRP A  93      -3.300   2.157   8.560  1.00 70.79           C  
ATOM    726  CE2 TRP A  93      -2.587   1.976   9.765  1.00 70.79           C  
ATOM    727  CE3 TRP A  93      -4.644   2.550   8.619  1.00 70.79           C  
ATOM    728  NE1 TRP A  93      -1.313   1.598   9.437  1.00 70.79           N  
ATOM    729  CH2 TRP A  93      -4.490   2.558  11.047  1.00 70.79           C  
ATOM    730  CZ2 TRP A  93      -3.174   2.175  11.017  1.00 70.79           C  
ATOM    731  CZ3 TRP A  93      -5.227   2.747   9.866  1.00 70.79           C  
ATOM    732  N   TYR A  94      -5.314   0.248   5.811  1.00 72.85           N  
ATOM    733  CA  TYR A  94      -6.498  -0.304   6.459  1.00 72.85           C  
ATOM    734  C   TYR A  94      -6.619  -1.799   6.192  1.00 72.85           C  
ATOM    735  CB  TYR A  94      -7.761   0.416   5.975  1.00 72.85           C  
ATOM    736  O   TYR A  94      -6.885  -2.580   7.109  1.00 72.85           O  
ATOM    737  CG  TYR A  94      -9.039  -0.154   6.540  1.00 72.85           C  
ATOM    738  CD1 TYR A  94      -9.843  -1.000   5.779  1.00 72.85           C  
ATOM    739  CD2 TYR A  94      -9.446   0.152   7.834  1.00 72.85           C  
ATOM    740  CE1 TYR A  94     -11.023  -1.526   6.294  1.00 72.85           C  
ATOM    741  CE2 TYR A  94     -10.624  -0.369   8.360  1.00 72.85           C  
ATOM    742  OH  TYR A  94     -12.571  -1.724   8.099  1.00 72.85           O  
ATOM    743  CZ  TYR A  94     -11.404  -1.206   7.584  1.00 72.85           C  
ATOM    744  N   ILE A  95      -6.250  -2.256   5.022  1.00 70.01           N  
ATOM    745  CA  ILE A  95      -6.498  -3.648   4.663  1.00 70.01           C  
ATOM    746  C   ILE A  95      -5.222  -4.465   4.855  1.00 70.01           C  
ATOM    747  CB  ILE A  95      -7.002  -3.775   3.208  1.00 70.01           C  
ATOM    748  O   ILE A  95      -5.214  -5.677   4.626  1.00 70.01           O  
ATOM    749  CG1 ILE A  95      -6.005  -3.129   2.239  1.00 70.01           C  
ATOM    750  CG2 ILE A  95      -8.392  -3.150   3.061  1.00 70.01           C  
ATOM    751  CD1 ILE A  95      -6.189  -3.552   0.788  1.00 70.01           C  
ATOM    752  N   GLY A  96      -4.090  -3.761   5.301  1.00 64.58           N  
ATOM    753  CA  GLY A  96      -2.837  -4.435   5.603  1.00 64.58           C  
ATOM    754  C   GLY A  96      -2.064  -4.840   4.362  1.00 64.58           C  
ATOM    755  O   GLY A  96      -1.401  -5.880   4.349  1.00 64.58           O  
ATOM    756  N   GLN A  97      -2.336  -4.108   3.235  1.00 62.01           N  
ATOM    757  CA  GLN A  97      -1.610  -4.377   1.998  1.00 62.01           C  
ATOM    758  C   GLN A  97      -0.312  -3.577   1.936  1.00 62.01           C  
ATOM    759  CB  GLN A  97      -2.483  -4.057   0.783  1.00 62.01           C  
ATOM    760  O   GLN A  97      -0.336  -2.344   1.941  1.00 62.01           O  
ATOM    761  CG  GLN A  97      -1.894  -4.531  -0.539  1.00 62.01           C  
ATOM    762  CD  GLN A  97      -2.859  -4.380  -1.700  1.00 62.01           C  
ATOM    763  NE2 GLN A  97      -2.320  -4.283  -2.910  1.00 62.01           N  
ATOM    764  OE1 GLN A  97      -4.079  -4.352  -1.510  1.00 62.01           O  
ATOM    765  N   GLY A  98       0.805  -4.290   2.039  1.00 48.59           N  
ATOM    766  CA  GLY A  98       2.116  -3.677   2.177  1.00 48.59           C  
ATOM    767  C   GLY A  98       2.792  -3.407   0.846  1.00 48.59           C  
ATOM    768  O   GLY A  98       3.840  -2.759   0.795  1.00 48.59           O  
ATOM    769  N   ASP A  99       2.083  -3.864  -0.231  1.00 52.85           N  
ATOM    770  CA  ASP A  99       2.746  -3.741  -1.525  1.00 52.85           C  
ATOM    771  C   ASP A  99       2.136  -2.609  -2.349  1.00 52.85           C  
ATOM    772  CB  ASP A  99       2.663  -5.058  -2.299  1.00 52.85           C  
ATOM    773  O   ASP A  99       1.154  -2.815  -3.065  1.00 52.85           O  
ATOM    774  CG  ASP A  99       3.558  -5.083  -3.526  1.00 52.85           C  
ATOM    775  OD1 ASP A  99       4.362  -4.144  -3.713  1.00 52.85           O  
ATOM    776  OD2 ASP A  99       3.456  -6.048  -4.313  1.00 52.85           O  
ATOM    777  N   LEU A 100       2.466  -1.303  -2.046  1.00 50.58           N  
ATOM    778  CA  LEU A 100       2.089  -0.168  -2.882  1.00 50.58           C  
ATOM    779  C   LEU A 100       3.164   0.119  -3.925  1.00 50.58           C  
ATOM    780  CB  LEU A 100       1.852   1.076  -2.021  1.00 50.58           C  
ATOM    781  O   LEU A 100       3.979   1.028  -3.749  1.00 50.58           O  
ATOM    782  CG  LEU A 100       0.494   1.169  -1.324  1.00 50.58           C  
ATOM    783  CD1 LEU A 100       0.561   2.153  -0.161  1.00 50.58           C  
ATOM    784  CD2 LEU A 100      -0.590   1.577  -2.315  1.00 50.58           C  
ATOM    785  N   GLY A 101       3.412  -0.872  -4.727  1.00 44.54           N  
ATOM    786  CA  GLY A 101       4.415  -0.646  -5.756  1.00 44.54           C  
ATOM    787  C   GLY A 101       3.912   0.212  -6.901  1.00 44.54           C  
ATOM    788  O   GLY A 101       2.718   0.506  -6.986  1.00 44.54           O  
ATOM    789  N   MET A 102       4.732   1.002  -7.646  1.00 38.89           N  
ATOM    790  CA  MET A 102       4.459   1.923  -8.745  1.00 38.89           C  
ATOM    791  C   MET A 102       3.626   1.246  -9.829  1.00 38.89           C  
ATOM    792  CB  MET A 102       5.764   2.452  -9.342  1.00 38.89           C  
ATOM    793  O   MET A 102       2.876   1.910 -10.546  1.00 38.89           O  
ATOM    794  CG  MET A 102       6.514   3.407  -8.428  1.00 38.89           C  
ATOM    795  SD  MET A 102       7.474   4.663  -9.359  1.00 38.89           S  
ATOM    796  CE  MET A 102       7.779   3.756 -10.900  1.00 38.89           C  
ATOM    797  N   THR A 103       3.583  -0.095  -9.837  1.00 40.42           N  
ATOM    798  CA  THR A 103       2.851  -0.835 -10.860  1.00 40.42           C  
ATOM    799  C   THR A 103       1.376  -0.956 -10.488  1.00 40.42           C  
ATOM    800  CB  THR A 103       3.448  -2.239 -11.067  1.00 40.42           C  
ATOM    801  O   THR A 103       0.544  -1.292 -11.333  1.00 40.42           O  
ATOM    802  CG2 THR A 103       4.860  -2.158 -11.638  1.00 40.42           C  
ATOM    803  OG1 THR A 103       3.493  -2.924  -9.809  1.00 40.42           O  
ATOM    804  N   ASN A 104       1.021  -0.550  -9.241  1.00 41.92           N  
ATOM    805  CA  ASN A 104      -0.332  -0.778  -8.744  1.00 41.92           C  
ATOM    806  C   ASN A 104      -1.140   0.516  -8.704  1.00 41.92           C  
ATOM    807  CB  ASN A 104      -0.292  -1.422  -7.356  1.00 41.92           C  
ATOM    808  O   ASN A 104      -2.305   0.513  -8.303  1.00 41.92           O  
ATOM    809  CG  ASN A 104       0.207  -2.853  -7.391  1.00 41.92           C  
ATOM    810  ND2 ASN A 104       0.900  -3.265  -6.336  1.00 41.92           N  
ATOM    811  OD1 ASN A 104      -0.026  -3.582  -8.359  1.00 41.92           O  
ATOM    812  N   VAL A 105      -0.510   1.626  -9.210  1.00 40.58           N  
ATOM    813  CA  VAL A 105      -1.159   2.929  -9.310  1.00 40.58           C  
ATOM    814  C   VAL A 105      -1.193   3.379 -10.768  1.00 40.58           C  
ATOM    815  CB  VAL A 105      -0.441   3.988  -8.442  1.00 40.58           C  
ATOM    816  O   VAL A 105      -0.157   3.421 -11.436  1.00 40.58           O  
ATOM    817  CG1 VAL A 105      -1.147   5.339  -8.545  1.00 40.58           C  
ATOM    818  CG2 VAL A 105      -0.372   3.527  -6.987  1.00 40.58           C  
ATOM    819  N   SER A 106      -2.481   3.503 -11.318  1.00 39.92           N  
ATOM    820  CA  SER A 106      -2.610   3.919 -12.711  1.00 39.92           C  
ATOM    821  C   SER A 106      -3.333   5.257 -12.824  1.00 39.92           C  
ATOM    822  CB  SER A 106      -3.356   2.858 -13.521  1.00 39.92           C  
ATOM    823  O   SER A 106      -4.103   5.629 -11.936  1.00 39.92           O  
ATOM    824  OG  SER A 106      -2.691   1.608 -13.445  1.00 39.92           O  
ATOM    825  N   ILE A 107      -2.867   6.094 -13.736  1.00 38.91           N  
ATOM    826  CA  ILE A 107      -3.504   7.365 -14.061  1.00 38.91           C  
ATOM    827  C   ILE A 107      -4.096   7.300 -15.468  1.00 38.91           C  
ATOM    828  CB  ILE A 107      -2.508   8.541 -13.952  1.00 38.91           C  
ATOM    829  O   ILE A 107      -3.485   6.737 -16.379  1.00 38.91           O  
ATOM    830  CG1 ILE A 107      -1.907   8.602 -12.543  1.00 38.91           C  
ATOM    831  CG2 ILE A 107      -3.192   9.863 -14.314  1.00 38.91           C  
ATOM    832  CD1 ILE A 107      -0.725   9.553 -12.416  1.00 38.91           C  
ATOM    833  N   SER A 108      -5.462   7.642 -15.600  1.00 41.93           N  
ATOM    834  CA  SER A 108      -6.088   7.732 -16.915  1.00 41.93           C  
ATOM    835  C   SER A 108      -5.576   8.942 -17.690  1.00 41.93           C  
ATOM    836  CB  SER A 108      -7.609   7.809 -16.781  1.00 41.93           C  
ATOM    837  O   SER A 108      -5.410  10.024 -17.122  1.00 41.93           O  
ATOM    838  OG  SER A 108      -7.999   9.028 -16.171  1.00 41.93           O  
ATOM    839  N   GLY A 109      -4.855   8.787 -18.808  1.00 35.11           N  
ATOM    840  CA  GLY A 109      -4.284   9.814 -19.664  1.00 35.11           C  
ATOM    841  C   GLY A 109      -5.310  10.483 -20.559  1.00 35.11           C  
ATOM    842  O   GLY A 109      -5.913   9.833 -21.415  1.00 35.11           O  
ATOM    843  N   ASN A 110      -6.316  11.325 -20.084  1.00 30.29           N  
ATOM    844  CA  ASN A 110      -7.219  12.019 -20.996  1.00 30.29           C  
ATOM    845  C   ASN A 110      -6.866  13.499 -21.115  1.00 30.29           C  
ATOM    846  CB  ASN A 110      -8.671  11.854 -20.544  1.00 30.29           C  
ATOM    847  O   ASN A 110      -7.153  14.285 -20.210  1.00 30.29           O  
ATOM    848  CG  ASN A 110      -9.551  11.243 -21.616  1.00 30.29           C  
ATOM    849  ND2 ASN A 110     -10.840  11.115 -21.324  1.00 30.29           N  
ATOM    850  OD1 ASN A 110      -9.076  10.888 -22.698  1.00 30.29           O  
ATOM    851  N   LYS A 111      -5.655  13.830 -21.882  1.00 29.01           N  
ATOM    852  CA  LYS A 111      -5.567  15.167 -22.462  1.00 29.01           C  
ATOM    853  C   LYS A 111      -4.200  15.401 -23.099  1.00 29.01           C  
ATOM    854  CB  LYS A 111      -5.839  16.232 -21.399  1.00 29.01           C  
ATOM    855  O   LYS A 111      -3.173  15.013 -22.537  1.00 29.01           O  
ATOM    856  CG  LYS A 111      -7.315  16.426 -21.081  1.00 29.01           C  
ATOM    857  CD  LYS A 111      -7.533  17.602 -20.137  1.00 29.01           C  
ATOM    858  CE  LYS A 111      -8.997  17.738 -19.741  1.00 29.01           C  
ATOM    859  NZ  LYS A 111      -9.215  18.886 -18.811  1.00 29.01           N  
ATOM    860  N   CYS A 112      -4.064  15.550 -24.473  1.00 26.21           N  
ATOM    861  CA  CYS A 112      -3.163  16.054 -25.503  1.00 26.21           C  
ATOM    862  C   CYS A 112      -2.694  17.467 -25.174  1.00 26.21           C  
ATOM    863  CB  CYS A 112      -3.849  16.041 -26.869  1.00 26.21           C  
ATOM    864  O   CYS A 112      -3.512  18.354 -24.924  1.00 26.21           O  
ATOM    865  SG  CYS A 112      -3.161  14.827 -28.017  1.00 26.21           S  
ATOM    866  N   TYR A 113      -1.418  17.664 -24.573  1.00 29.46           N  
ATOM    867  CA  TYR A 113      -0.910  19.005 -24.303  1.00 29.46           C  
ATOM    868  C   TYR A 113       0.220  19.363 -25.260  1.00 29.46           C  
ATOM    869  CB  TYR A 113      -0.422  19.113 -22.855  1.00 29.46           C  
ATOM    870  O   TYR A 113       1.011  18.499 -25.648  1.00 29.46           O  
ATOM    871  CG  TYR A 113      -1.536  19.112 -21.837  1.00 29.46           C  
ATOM    872  CD1 TYR A 113      -2.270  20.267 -21.578  1.00 29.46           C  
ATOM    873  CD2 TYR A 113      -1.856  17.957 -21.132  1.00 29.46           C  
ATOM    874  CE1 TYR A 113      -3.297  20.272 -20.639  1.00 29.46           C  
ATOM    875  CE2 TYR A 113      -2.881  17.950 -20.191  1.00 29.46           C  
ATOM    876  OH  TYR A 113      -4.610  19.109 -19.022  1.00 29.46           O  
ATOM    877  CZ  TYR A 113      -3.595  19.110 -19.952  1.00 29.46           C  
ATOM    878  N   PRO A 114       0.105  20.539 -25.955  1.00 22.09           N  
ATOM    879  CA  PRO A 114       0.928  21.240 -26.943  1.00 22.09           C  
ATOM    880  C   PRO A 114       2.277  21.682 -26.381  1.00 22.09           C  
ATOM    881  CB  PRO A 114       0.070  22.451 -27.321  1.00 22.09           C  
ATOM    882  O   PRO A 114       2.328  22.373 -25.360  1.00 22.09           O  
ATOM    883  CG  PRO A 114      -0.800  22.688 -26.129  1.00 22.09           C  
ATOM    884  CD  PRO A 114      -0.647  21.528 -25.188  1.00 22.09           C  
ATOM    885  N   PHE A 115       3.346  20.606 -26.271  1.00 23.78           N  
ATOM    886  CA  PHE A 115       4.772  20.884 -26.398  1.00 23.78           C  
ATOM    887  C   PHE A 115       5.534  19.629 -26.808  1.00 23.78           C  
ATOM    888  CB  PHE A 115       5.334  21.433 -25.083  1.00 23.78           C  
ATOM    889  O   PHE A 115       5.541  18.635 -26.079  1.00 23.78           O  
ATOM    890  CG  PHE A 115       4.666  22.699 -24.620  1.00 23.78           C  
ATOM    891  CD1 PHE A 115       5.052  23.933 -25.130  1.00 23.78           C  
ATOM    892  CD2 PHE A 115       3.651  22.656 -23.673  1.00 23.78           C  
ATOM    893  CE1 PHE A 115       4.435  25.106 -24.702  1.00 23.78           C  
ATOM    894  CE2 PHE A 115       3.030  23.824 -23.241  1.00 23.78           C  
ATOM    895  CZ  PHE A 115       3.424  25.049 -23.756  1.00 23.78           C  
ATOM    896  N   ASP A 116       5.491  19.118 -28.081  1.00 24.82           N  
ATOM    897  CA  ASP A 116       6.188  18.427 -29.162  1.00 24.82           C  
ATOM    898  C   ASP A 116       7.689  18.362 -28.893  1.00 24.82           C  
ATOM    899  CB  ASP A 116       5.923  19.120 -30.500  1.00 24.82           C  
ATOM    900  O   ASP A 116       8.367  19.392 -28.871  1.00 24.82           O  
ATOM    901  CG  ASP A 116       5.989  18.169 -31.683  1.00 24.82           C  
ATOM    902  OD1 ASP A 116       6.351  16.988 -31.496  1.00 24.82           O  
ATOM    903  OD2 ASP A 116       5.678  18.606 -32.812  1.00 24.82           O  
ATOM    904  N   PHE A 117       8.205  17.358 -28.060  1.00 25.68           N  
ATOM    905  CA  PHE A 117       9.619  17.008 -27.985  1.00 25.68           C  
ATOM    906  C   PHE A 117       9.895  15.709 -28.732  1.00 25.68           C  
ATOM    907  CB  PHE A 117      10.065  16.880 -26.526  1.00 25.68           C  
ATOM    908  O   PHE A 117      10.339  14.726 -28.135  1.00 25.68           O  
ATOM    909  CG  PHE A 117      10.767  18.101 -25.996  1.00 25.68           C  
ATOM    910  CD1 PHE A 117      12.146  18.233 -26.112  1.00 25.68           C  
ATOM    911  CD2 PHE A 117      10.048  19.118 -25.382  1.00 25.68           C  
ATOM    912  CE1 PHE A 117      12.798  19.362 -25.623  1.00 25.68           C  
ATOM    913  CE2 PHE A 117      10.693  20.250 -24.891  1.00 25.68           C  
ATOM    914  CZ  PHE A 117      12.068  20.369 -25.011  1.00 25.68           C  
ATOM    915  N   ASP A 118       9.180  15.358 -29.960  1.00 25.23           N  
ATOM    916  CA  ASP A 118       9.641  14.535 -31.074  1.00 25.23           C  
ATOM    917  C   ASP A 118      11.034  14.961 -31.532  1.00 25.23           C  
ATOM    918  CB  ASP A 118       8.656  14.613 -32.243  1.00 25.23           C  
ATOM    919  O   ASP A 118      11.717  14.214 -32.237  1.00 25.23           O  
ATOM    920  CG  ASP A 118       7.595  13.528 -32.197  1.00 25.23           C  
ATOM    921  OD1 ASP A 118       7.720  12.586 -31.385  1.00 25.23           O  
ATOM    922  OD2 ASP A 118       6.627  13.613 -32.983  1.00 25.23           O  
ATOM    923  N   CYS A 119      12.024  15.157 -30.462  1.00 24.94           N  
ATOM    924  CA  CYS A 119      13.381  15.444 -30.912  1.00 24.94           C  
ATOM    925  C   CYS A 119      14.385  15.239 -29.785  1.00 24.94           C  
ATOM    926  CB  CYS A 119      13.479  16.876 -31.440  1.00 24.94           C  
ATOM    927  O   CYS A 119      15.585  15.107 -30.033  1.00 24.94           O  
ATOM    928  SG  CYS A 119      14.670  17.077 -32.782  1.00 24.94           S  
ATOM    929  N   CYS A 120      14.452  13.961 -28.913  1.00 25.46           N  
ATOM    930  CA  CYS A 120      15.601  13.768 -28.034  1.00 25.46           C  
ATOM    931  C   CYS A 120      15.521  12.425 -27.319  1.00 25.46           C  
ATOM    932  CB  CYS A 120      15.686  14.898 -27.009  1.00 25.46           C  
ATOM    933  O   CYS A 120      16.401  12.085 -26.527  1.00 25.46           O  
ATOM    934  SG  CYS A 120      17.089  16.007 -27.264  1.00 25.46           S  
ATOM    935  N   PHE A 121      15.198  11.120 -28.034  1.00 26.33           N  
ATOM    936  CA  PHE A 121      15.658   9.996 -27.228  1.00 26.33           C  
ATOM    937  C   PHE A 121      15.409   8.676 -27.948  1.00 26.33           C  
ATOM    938  CB  PHE A 121      14.960   9.990 -25.864  1.00 26.33           C  
ATOM    939  O   PHE A 121      14.260   8.264 -28.121  1.00 26.33           O  
ATOM    940  CG  PHE A 121      15.876  10.307 -24.712  1.00 26.33           C  
ATOM    941  CD1 PHE A 121      16.535   9.291 -24.030  1.00 26.33           C  
ATOM    942  CD2 PHE A 121      16.077  11.621 -24.312  1.00 26.33           C  
ATOM    943  CE1 PHE A 121      17.383   9.582 -22.964  1.00 26.33           C  
ATOM    944  CE2 PHE A 121      16.923  11.920 -23.248  1.00 26.33           C  
ATOM    945  CZ  PHE A 121      17.574  10.899 -22.574  1.00 26.33           C  
ATOM    946  N   GLN A 122      16.159   8.367 -28.940  1.00 25.25           N  
ATOM    947  CA  GLN A 122      16.719   7.128 -29.471  1.00 25.25           C  
ATOM    948  C   GLN A 122      17.911   6.663 -28.640  1.00 25.25           C  
ATOM    949  CB  GLN A 122      17.134   7.310 -30.931  1.00 25.25           C  
ATOM    950  O   GLN A 122      18.870   7.414 -28.447  1.00 25.25           O  
ATOM    951  CG  GLN A 122      15.980   7.193 -31.918  1.00 25.25           C  
ATOM    952  CD  GLN A 122      16.448   7.051 -33.354  1.00 25.25           C  
ATOM    953  NE2 GLN A 122      15.510   6.798 -34.261  1.00 25.25           N  
ATOM    954  OE1 GLN A 122      17.642   7.167 -33.647  1.00 25.25           O  
ATOM    955  N   HIS A 123      17.718   6.302 -27.236  1.00 28.51           N  
ATOM    956  CA  HIS A 123      18.782   5.488 -26.659  1.00 28.51           C  
ATOM    957  C   HIS A 123      18.519   5.201 -25.185  1.00 28.51           C  
ATOM    958  CB  HIS A 123      20.136   6.180 -26.826  1.00 28.51           C  
ATOM    959  O   HIS A 123      18.346   6.127 -24.389  1.00 28.51           O  
ATOM    960  CG  HIS A 123      20.741   5.998 -28.181  1.00 28.51           C  
ATOM    961  CD2 HIS A 123      21.109   6.901 -29.120  1.00 28.51           C  
ATOM    962  ND1 HIS A 123      21.029   4.756 -28.706  1.00 28.51           N  
ATOM    963  CE1 HIS A 123      21.551   4.905 -29.912  1.00 28.51           C  
ATOM    964  NE2 HIS A 123      21.610   6.197 -30.187  1.00 28.51           N  
ATOM    965  N   ILE A 124      17.731   4.120 -24.703  1.00 28.15           N  
ATOM    966  CA  ILE A 124      18.174   3.414 -23.506  1.00 28.15           C  
ATOM    967  C   ILE A 124      17.327   2.159 -23.304  1.00 28.15           C  
ATOM    968  CB  ILE A 124      18.098   4.319 -22.256  1.00 28.15           C  
ATOM    969  O   ILE A 124      16.106   2.245 -23.150  1.00 28.15           O  
ATOM    970  CG1 ILE A 124      19.026   5.528 -22.416  1.00 28.15           C  
ATOM    971  CG2 ILE A 124      18.446   3.525 -20.993  1.00 28.15           C  
ATOM    972  CD1 ILE A 124      18.907   6.553 -21.296  1.00 28.15           C  
ATOM    973  N   GLN A 125      17.695   1.113 -23.961  1.00 27.58           N  
ATOM    974  CA  GLN A 125      17.952  -0.322 -23.918  1.00 27.58           C  
ATOM    975  C   GLN A 125      18.710  -0.708 -22.651  1.00 27.58           C  
ATOM    976  CB  GLN A 125      18.735  -0.766 -25.154  1.00 27.58           C  
ATOM    977  O   GLN A 125      19.683  -0.048 -22.278  1.00 27.58           O  
ATOM    978  CG  GLN A 125      17.883  -0.891 -26.410  1.00 27.58           C  
ATOM    979  CD  GLN A 125      18.575  -1.669 -27.513  1.00 27.58           C  
ATOM    980  NE2 GLN A 125      17.833  -1.990 -28.568  1.00 27.58           N  
ATOM    981  OE1 GLN A 125      19.767  -1.977 -27.420  1.00 27.58           O  
ATOM    982  N   SER A 126      18.161  -1.460 -21.538  1.00 35.70           N  
ATOM    983  CA  SER A 126      18.846  -2.703 -21.200  1.00 35.70           C  
ATOM    984  C   SER A 126      18.078  -3.487 -20.141  1.00 35.70           C  
ATOM    985  CB  SER A 126      20.264  -2.416 -20.705  1.00 35.70           C  
ATOM    986  O   SER A 126      17.581  -2.909 -19.172  1.00 35.70           O  
ATOM    987  OG  SER A 126      20.251  -2.008 -19.348  1.00 35.70           O  
ATOM    988  N   GLU A 127      17.223  -4.490 -20.378  1.00 34.66           N  
ATOM    989  CA  GLU A 127      16.943  -5.884 -20.047  1.00 34.66           C  
ATOM    990  C   GLU A 127      17.824  -6.365 -18.898  1.00 34.66           C  
ATOM    991  CB  GLU A 127      17.143  -6.779 -21.273  1.00 34.66           C  
ATOM    992  O   GLU A 127      17.480  -7.325 -18.205  1.00 34.66           O  
ATOM    993  CG  GLU A 127      15.875  -7.003 -22.084  1.00 34.66           C  
ATOM    994  CD  GLU A 127      16.055  -8.003 -23.214  1.00 34.66           C  
ATOM    995  OE1 GLU A 127      15.061  -8.324 -23.905  1.00 34.66           O  
ATOM    996  OE2 GLU A 127      17.199  -8.470 -23.411  1.00 34.66           O  
ATOM    997  N   GLN A 128      18.354  -5.465 -17.846  1.00 31.63           N  
ATOM    998  CA  GLN A 128      19.135  -5.815 -16.665  1.00 31.63           C  
ATOM    999  C   GLN A 128      18.551  -5.174 -15.409  1.00 31.63           C  
ATOM   1000  CB  GLN A 128      20.594  -5.391 -16.840  1.00 31.63           C  
ATOM   1001  O   GLN A 128      18.677  -5.720 -14.311  1.00 31.63           O  
ATOM   1002  CG  GLN A 128      21.482  -6.474 -17.439  1.00 31.63           C  
ATOM   1003  CD  GLN A 128      22.945  -6.077 -17.480  1.00 31.63           C  
ATOM   1004  NE2 GLN A 128      23.803  -7.016 -17.867  1.00 31.63           N  
ATOM   1005  OE1 GLN A 128      23.302  -4.937 -17.168  1.00 31.63           O  
ATOM   1006  N   SER A 129      17.381  -4.442 -15.469  1.00 31.54           N  
ATOM   1007  CA  SER A 129      16.742  -3.733 -14.366  1.00 31.54           C  
ATOM   1008  C   SER A 129      15.489  -4.462 -13.891  1.00 31.54           C  
ATOM   1009  CB  SER A 129      16.384  -2.306 -14.781  1.00 31.54           C  
ATOM   1010  O   SER A 129      15.117  -4.369 -12.720  1.00 31.54           O  
ATOM   1011  OG  SER A 129      17.536  -1.604 -15.215  1.00 31.54           O  
ATOM   1012  N   PHE A 130      15.210  -5.681 -14.479  1.00 33.40           N  
ATOM   1013  CA  PHE A 130      14.060  -6.503 -14.123  1.00 33.40           C  
ATOM   1014  C   PHE A 130      14.496  -7.733 -13.337  1.00 33.40           C  
ATOM   1015  CB  PHE A 130      13.292  -6.928 -15.379  1.00 33.40           C  
ATOM   1016  O   PHE A 130      13.762  -8.217 -12.473  1.00 33.40           O  
ATOM   1017  CG  PHE A 130      12.158  -6.006 -15.738  1.00 33.40           C  
ATOM   1018  CD1 PHE A 130      10.911  -6.150 -15.142  1.00 33.40           C  
ATOM   1019  CD2 PHE A 130      12.339  -4.995 -16.673  1.00 33.40           C  
ATOM   1020  CE1 PHE A 130       9.860  -5.298 -15.472  1.00 33.40           C  
ATOM   1021  CE2 PHE A 130      11.293  -4.140 -17.008  1.00 33.40           C  
ATOM   1022  CZ  PHE A 130      10.054  -4.294 -16.407  1.00 33.40           C  
ATOM   1023  N   ALA A 131      15.755  -8.020 -13.008  1.00 33.24           N  
ATOM   1024  CA  ALA A 131      16.316  -9.171 -12.305  1.00 33.24           C  
ATOM   1025  C   ALA A 131      16.888  -8.761 -10.951  1.00 33.24           C  
ATOM   1026  CB  ALA A 131      17.395  -9.838 -13.155  1.00 33.24           C  
ATOM   1027  O   ALA A 131      17.034  -9.595 -10.054  1.00 33.24           O  
ATOM   1028  N   LYS A 132      16.620  -7.488 -10.426  1.00 31.90           N  
ATOM   1029  CA  LYS A 132      17.082  -7.026  -9.120  1.00 31.90           C  
ATOM   1030  C   LYS A 132      15.905  -6.707  -8.203  1.00 31.90           C  
ATOM   1031  CB  LYS A 132      17.977  -5.795  -9.272  1.00 31.90           C  
ATOM   1032  O   LYS A 132      16.098  -6.359  -7.036  1.00 31.90           O  
ATOM   1033  CG  LYS A 132      19.428  -6.121  -9.594  1.00 31.90           C  
ATOM   1034  CD  LYS A 132      20.293  -4.867  -9.604  1.00 31.90           C  
ATOM   1035  CE  LYS A 132      21.735  -5.185  -9.976  1.00 31.90           C  
ATOM   1036  NZ  LYS A 132      22.589  -3.960  -9.981  1.00 31.90           N  
ATOM   1037  N   MET A 133      14.694  -7.148  -8.580  1.00 30.56           N  
ATOM   1038  CA  MET A 133      13.424  -7.025  -7.870  1.00 30.56           C  
ATOM   1039  C   MET A 133      13.186  -8.230  -6.966  1.00 30.56           C  
ATOM   1040  CB  MET A 133      12.267  -6.877  -8.859  1.00 30.56           C  
ATOM   1041  O   MET A 133      12.307  -8.200  -6.103  1.00 30.56           O  
ATOM   1042  CG  MET A 133      12.204  -5.515  -9.530  1.00 30.56           C  
ATOM   1043  SD  MET A 133      10.591  -5.208 -10.350  1.00 30.56           S  
ATOM   1044  CE  MET A 133      10.562  -6.591 -11.525  1.00 30.56           C  
ATOM   1045  N   ARG A 134      14.311  -9.126  -6.799  1.00 31.09           N  
ATOM   1046  CA  ARG A 134      14.203 -10.332  -5.984  1.00 31.09           C  
ATOM   1047  C   ARG A 134      15.383 -10.452  -5.025  1.00 31.09           C  
ATOM   1048  CB  ARG A 134      14.119 -11.576  -6.871  1.00 31.09           C  
ATOM   1049  O   ARG A 134      15.535 -11.469  -4.345  1.00 31.09           O  
ATOM   1050  CG  ARG A 134      12.785 -11.735  -7.583  1.00 31.09           C  
ATOM   1051  CD  ARG A 134      12.673 -13.087  -8.274  1.00 31.09           C  
ATOM   1052  NE  ARG A 134      11.471 -13.173  -9.099  1.00 31.09           N  
ATOM   1053  NH1 ARG A 134      11.795 -15.378  -9.707  1.00 31.09           N  
ATOM   1054  NH2 ARG A 134       9.971 -14.227 -10.482  1.00 31.09           N  
ATOM   1055  CZ  ARG A 134      11.082 -14.259  -9.760  1.00 31.09           C  
ATOM   1056  N   GLU A 135      16.196  -9.259  -4.751  1.00 33.20           N  
ATOM   1057  CA  GLU A 135      17.304  -9.333  -3.804  1.00 33.20           C  
ATOM   1058  C   GLU A 135      16.813  -9.182  -2.367  1.00 33.20           C  
ATOM   1059  CB  GLU A 135      18.352  -8.262  -4.117  1.00 33.20           C  
ATOM   1060  O   GLU A 135      15.938  -8.360  -2.088  1.00 33.20           O  
ATOM   1061  CG  GLU A 135      19.260  -8.614  -5.286  1.00 33.20           C  
ATOM   1062  CD  GLU A 135      20.448  -7.676  -5.427  1.00 33.20           C  
ATOM   1063  OE1 GLU A 135      21.304  -7.908  -6.311  1.00 33.20           O  
ATOM   1064  OE2 GLU A 135      20.525  -6.702  -4.645  1.00 33.20           O  
ATOM   1065  N   PRO A 136      17.058 -10.215  -1.450  1.00 29.68           N  
ATOM   1066  CA  PRO A 136      16.851 -10.296  -0.002  1.00 29.68           C  
ATOM   1067  C   PRO A 136      17.397  -9.079   0.742  1.00 29.68           C  
ATOM   1068  CB  PRO A 136      17.613 -11.564   0.393  1.00 29.68           C  
ATOM   1069  O   PRO A 136      18.489  -8.598   0.428  1.00 29.68           O  
ATOM   1070  CG  PRO A 136      18.300 -12.002  -0.860  1.00 29.68           C  
ATOM   1071  CD  PRO A 136      18.062 -10.967  -1.922  1.00 29.68           C  
ATOM   1072  N   GLY A 137      16.433  -7.864   0.990  1.00 32.26           N  
ATOM   1073  CA  GLY A 137      16.711  -6.703   1.820  1.00 32.26           C  
ATOM   1074  C   GLY A 137      15.723  -5.570   1.612  1.00 32.26           C  
ATOM   1075  O   GLY A 137      15.910  -4.472   2.139  1.00 32.26           O  
ATOM   1076  N   PHE A 138      14.605  -5.848   0.903  1.00 35.14           N  
ATOM   1077  CA  PHE A 138      13.430  -4.991   0.795  1.00 35.14           C  
ATOM   1078  C   PHE A 138      12.330  -5.460   1.740  1.00 35.14           C  
ATOM   1079  CB  PHE A 138      12.910  -4.968  -0.645  1.00 35.14           C  
ATOM   1080  O   PHE A 138      11.821  -6.575   1.605  1.00 35.14           O  
ATOM   1081  CG  PHE A 138      12.557  -3.592  -1.142  1.00 35.14           C  
ATOM   1082  CD1 PHE A 138      11.248  -3.130  -1.079  1.00 35.14           C  
ATOM   1083  CD2 PHE A 138      13.535  -2.761  -1.671  1.00 35.14           C  
ATOM   1084  CE1 PHE A 138      10.919  -1.856  -1.538  1.00 35.14           C  
ATOM   1085  CE2 PHE A 138      13.214  -1.487  -2.132  1.00 35.14           C  
ATOM   1086  CZ  PHE A 138      11.905  -1.037  -2.065  1.00 35.14           C  
ATOM   1087  N   GLU A 139      12.490  -5.204   3.053  1.00 38.28           N  
ATOM   1088  CA  GLU A 139      11.409  -5.643   3.930  1.00 38.28           C  
ATOM   1089  C   GLU A 139      10.262  -4.637   3.939  1.00 38.28           C  
ATOM   1090  CB  GLU A 139      11.928  -5.863   5.354  1.00 38.28           C  
ATOM   1091  O   GLU A 139      10.489  -3.430   4.045  1.00 38.28           O  
ATOM   1092  CG  GLU A 139      12.734  -7.143   5.524  1.00 38.28           C  
ATOM   1093  CD  GLU A 139      12.911  -7.551   6.978  1.00 38.28           C  
ATOM   1094  OE1 GLU A 139      13.420  -8.665   7.238  1.00 38.28           O  
ATOM   1095  OE2 GLU A 139      12.538  -6.751   7.864  1.00 38.28           O  
ATOM   1096  N   PRO A 140       9.140  -4.879   3.288  1.00 40.32           N  
ATOM   1097  CA  PRO A 140       7.931  -4.067   3.447  1.00 40.32           C  
ATOM   1098  C   PRO A 140       7.840  -3.406   4.821  1.00 40.32           C  
ATOM   1099  CB  PRO A 140       6.799  -5.079   3.252  1.00 40.32           C  
ATOM   1100  O   PRO A 140       8.314  -3.967   5.812  1.00 40.32           O  
ATOM   1101  CG  PRO A 140       7.479  -6.408   3.195  1.00 40.32           C  
ATOM   1102  CD  PRO A 140       8.964  -6.184   3.209  1.00 40.32           C  
ATOM   1103  N   THR A 141       8.040  -1.979   4.928  1.00 46.89           N  
ATOM   1104  CA  THR A 141       7.682  -1.298   6.167  1.00 46.89           C  
ATOM   1105  C   THR A 141       6.571  -2.050   6.895  1.00 46.89           C  
ATOM   1106  CB  THR A 141       7.234   0.151   5.898  1.00 46.89           C  
ATOM   1107  O   THR A 141       5.607  -2.500   6.273  1.00 46.89           O  
ATOM   1108  CG2 THR A 141       7.046   0.919   7.203  1.00 46.89           C  
ATOM   1109  OG1 THR A 141       8.228   0.812   5.106  1.00 46.89           O  
ATOM   1110  N   ASN A 142       6.960  -2.743   8.059  1.00 51.96           N  
ATOM   1111  CA  ASN A 142       5.959  -3.324   8.947  1.00 51.96           C  
ATOM   1112  C   ASN A 142       4.869  -2.315   9.299  1.00 51.96           C  
ATOM   1113  CB  ASN A 142       6.617  -3.860  10.220  1.00 51.96           C  
ATOM   1114  O   ASN A 142       5.033  -1.515  10.222  1.00 51.96           O  
ATOM   1115  CG  ASN A 142       5.701  -4.774  11.010  1.00 51.96           C  
ATOM   1116  ND2 ASN A 142       6.264  -5.479  11.985  1.00 51.96           N  
ATOM   1117  OD1 ASN A 142       4.498  -4.847  10.746  1.00 51.96           O  
ATOM   1118  N   TRP A 143       3.879  -2.094   8.368  1.00 55.78           N  
ATOM   1119  CA  TRP A 143       2.777  -1.142   8.443  1.00 55.78           C  
ATOM   1120  C   TRP A 143       2.017  -1.290   9.758  1.00 55.78           C  
ATOM   1121  CB  TRP A 143       1.820  -1.331   7.263  1.00 55.78           C  
ATOM   1122  O   TRP A 143       1.455  -0.319  10.270  1.00 55.78           O  
ATOM   1123  CG  TRP A 143       2.383  -0.888   5.946  1.00 55.78           C  
ATOM   1124  CD1 TRP A 143       3.184  -1.612   5.106  1.00 55.78           C  
ATOM   1125  CD2 TRP A 143       2.192   0.384   5.319  1.00 55.78           C  
ATOM   1126  CE2 TRP A 143       2.905   0.361   4.101  1.00 55.78           C  
ATOM   1127  CE3 TRP A 143       1.485   1.542   5.671  1.00 55.78           C  
ATOM   1128  NE1 TRP A 143       3.501  -0.866   3.995  1.00 55.78           N  
ATOM   1129  CH2 TRP A 143       2.231   2.574   3.598  1.00 55.78           C  
ATOM   1130  CZ2 TRP A 143       2.931   1.454   3.230  1.00 55.78           C  
ATOM   1131  CZ3 TRP A 143       1.512   2.628   4.803  1.00 55.78           C  
ATOM   1132  N   GLU A 144       2.191  -2.410  10.328  1.00 53.39           N  
ATOM   1133  CA  GLU A 144       1.328  -2.771  11.449  1.00 53.39           C  
ATOM   1134  C   GLU A 144       1.771  -2.076  12.733  1.00 53.39           C  
ATOM   1135  CB  GLU A 144       1.313  -4.289  11.650  1.00 53.39           C  
ATOM   1136  O   GLU A 144       0.957  -1.835  13.627  1.00 53.39           O  
ATOM   1137  CG  GLU A 144       0.505  -5.040  10.602  1.00 53.39           C  
ATOM   1138  CD  GLU A 144       0.478  -6.543  10.829  1.00 53.39           C  
ATOM   1139  OE1 GLU A 144      -0.186  -7.263  10.049  1.00 53.39           O  
ATOM   1140  OE2 GLU A 144       1.123  -7.004  11.797  1.00 53.39           O  
ATOM   1141  N   ASN A 145       2.973  -1.335  12.639  1.00 56.94           N  
ATOM   1142  CA  ASN A 145       3.523  -0.752  13.858  1.00 56.94           C  
ATOM   1143  C   ASN A 145       3.667   0.762  13.740  1.00 56.94           C  
ATOM   1144  CB  ASN A 145       4.873  -1.389  14.196  1.00 56.94           C  
ATOM   1145  O   ASN A 145       4.222   1.409  14.631  1.00 56.94           O  
ATOM   1146  CG  ASN A 145       4.745  -2.841  14.614  1.00 56.94           C  
ATOM   1147  ND2 ASN A 145       5.760  -3.639  14.303  1.00 56.94           N  
ATOM   1148  OD1 ASN A 145       3.743  -3.242  15.211  1.00 56.94           O  
ATOM   1149  N   LEU A 146       3.101   1.221  12.684  1.00 59.84           N  
ATOM   1150  CA  LEU A 146       3.165   2.668  12.516  1.00 59.84           C  
ATOM   1151  C   LEU A 146       1.977   3.347  13.191  1.00 59.84           C  
ATOM   1152  CB  LEU A 146       3.200   3.035  11.030  1.00 59.84           C  
ATOM   1153  O   LEU A 146       0.854   2.841  13.136  1.00 59.84           O  
ATOM   1154  CG  LEU A 146       4.418   2.551  10.241  1.00 59.84           C  
ATOM   1155  CD1 LEU A 146       4.230   2.830   8.753  1.00 59.84           C  
ATOM   1156  CD2 LEU A 146       5.689   3.215  10.759  1.00 59.84           C  
ATOM   1157  N   GLY A 147       2.282   4.241  14.282  1.00 65.96           N  
ATOM   1158  CA  GLY A 147       1.322   4.700  15.273  1.00 65.96           C  
ATOM   1159  C   GLY A 147       0.651   6.006  14.894  1.00 65.96           C  
ATOM   1160  O   GLY A 147      -0.536   6.202  15.164  1.00 65.96           O  
ATOM   1161  N   THR A 148       1.354   6.854  14.007  1.00 76.29           N  
ATOM   1162  CA  THR A 148       0.713   8.123  13.682  1.00 76.29           C  
ATOM   1163  C   THR A 148       0.482   8.244  12.178  1.00 76.29           C  
ATOM   1164  CB  THR A 148       1.554   9.316  14.172  1.00 76.29           C  
ATOM   1165  O   THR A 148       1.114   7.538  11.390  1.00 76.29           O  
ATOM   1166  CG2 THR A 148       1.855   9.202  15.663  1.00 76.29           C  
ATOM   1167  OG1 THR A 148       2.790   9.351  13.448  1.00 76.29           O  
ATOM   1168  N   PRO A 149      -0.532   9.002  11.752  1.00 71.18           N  
ATOM   1169  CA  PRO A 149      -0.770   9.244  10.327  1.00 71.18           C  
ATOM   1170  C   PRO A 149       0.490   9.685   9.585  1.00 71.18           C  
ATOM   1171  CB  PRO A 149      -1.820  10.357  10.328  1.00 71.18           C  
ATOM   1172  O   PRO A 149       0.744   9.229   8.467  1.00 71.18           O  
ATOM   1173  CG  PRO A 149      -2.608  10.138  11.579  1.00 71.18           C  
ATOM   1174  CD  PRO A 149      -1.669   9.684  12.660  1.00 71.18           C  
ATOM   1175  N   ASP A 150       1.320  10.424  10.184  1.00 69.55           N  
ATOM   1176  CA  ASP A 150       2.551  10.936   9.589  1.00 69.55           C  
ATOM   1177  C   ASP A 150       3.547   9.807   9.333  1.00 69.55           C  
ATOM   1178  CB  ASP A 150       3.181  12.000  10.490  1.00 69.55           C  
ATOM   1179  O   ASP A 150       4.202   9.775   8.289  1.00 69.55           O  
ATOM   1180  CG  ASP A 150       2.459  13.335  10.425  1.00 69.55           C  
ATOM   1181  OD1 ASP A 150       1.671  13.557   9.480  1.00 69.55           O  
ATOM   1182  OD2 ASP A 150       2.682  14.173  11.325  1.00 69.55           O  
ATOM   1183  N   GLU A 151       3.558   8.935  10.284  1.00 73.89           N  
ATOM   1184  CA  GLU A 151       4.468   7.799  10.165  1.00 73.89           C  
ATOM   1185  C   GLU A 151       4.030   6.857   9.047  1.00 73.89           C  
ATOM   1186  CB  GLU A 151       4.554   7.039  11.491  1.00 73.89           C  
ATOM   1187  O   GLU A 151       4.867   6.311   8.326  1.00 73.89           O  
ATOM   1188  CG  GLU A 151       5.297   7.792  12.585  1.00 73.89           C  
ATOM   1189  CD  GLU A 151       5.239   7.099  13.936  1.00 73.89           C  
ATOM   1190  OE1 GLU A 151       6.190   7.249  14.737  1.00 73.89           O  
ATOM   1191  OE2 GLU A 151       4.236   6.398  14.196  1.00 73.89           O  
ATOM   1192  N   ILE A 152       2.738   6.796   8.894  1.00 64.57           N  
ATOM   1193  CA  ILE A 152       2.177   5.919   7.872  1.00 64.57           C  
ATOM   1194  C   ILE A 152       2.436   6.508   6.487  1.00 64.57           C  
ATOM   1195  CB  ILE A 152       0.663   5.698   8.086  1.00 64.57           C  
ATOM   1196  O   ILE A 152       2.895   5.806   5.583  1.00 64.57           O  
ATOM   1197  CG1 ILE A 152       0.415   4.919   9.383  1.00 64.57           C  
ATOM   1198  CG2 ILE A 152       0.048   4.972   6.886  1.00 64.57           C  
ATOM   1199  CD1 ILE A 152      -1.039   4.918   9.836  1.00 64.57           C  
ATOM   1200  N   ILE A 153       2.203   7.782   6.328  1.00 63.55           N  
ATOM   1201  CA  ILE A 153       2.402   8.501   5.074  1.00 63.55           C  
ATOM   1202  C   ILE A 153       3.880   8.472   4.691  1.00 63.55           C  
ATOM   1203  CB  ILE A 153       1.901   9.959   5.173  1.00 63.55           C  
ATOM   1204  O   ILE A 153       4.225   8.174   3.546  1.00 63.55           O  
ATOM   1205  CG1 ILE A 153       0.374   9.992   5.297  1.00 63.55           C  
ATOM   1206  CG2 ILE A 153       2.371  10.774   3.965  1.00 63.55           C  
ATOM   1207  CD1 ILE A 153      -0.189  11.362   5.651  1.00 63.55           C  
ATOM   1208  N   LYS A 154       4.706   8.719   5.697  1.00 66.43           N  
ATOM   1209  CA  LYS A 154       6.149   8.716   5.472  1.00 66.43           C  
ATOM   1210  C   LYS A 154       6.632   7.339   5.026  1.00 66.43           C  
ATOM   1211  CB  LYS A 154       6.890   9.146   6.739  1.00 66.43           C  
ATOM   1212  O   LYS A 154       7.435   7.229   4.097  1.00 66.43           O  
ATOM   1213  CG  LYS A 154       8.376   9.400   6.529  1.00 66.43           C  
ATOM   1214  CD  LYS A 154       9.043   9.899   7.805  1.00 66.43           C  
ATOM   1215  CE  LYS A 154      10.541  10.092   7.615  1.00 66.43           C  
ATOM   1216  NZ  LYS A 154      11.201  10.573   8.865  1.00 66.43           N  
ATOM   1217  N   GLY A 155       6.199   6.318   5.690  1.00 63.03           N  
ATOM   1218  CA  GLY A 155       6.560   4.962   5.310  1.00 63.03           C  
ATOM   1219  C   GLY A 155       6.145   4.607   3.895  1.00 63.03           C  
ATOM   1220  O   GLY A 155       6.924   4.019   3.142  1.00 63.03           O  
ATOM   1221  N   ALA A 156       4.928   4.989   3.497  1.00 63.37           N  
ATOM   1222  CA  ALA A 156       4.395   4.713   2.165  1.00 63.37           C  
ATOM   1223  C   ALA A 156       5.203   5.434   1.091  1.00 63.37           C  
ATOM   1224  CB  ALA A 156       2.926   5.120   2.085  1.00 63.37           C  
ATOM   1225  O   ALA A 156       5.561   4.840   0.071  1.00 63.37           O  
ATOM   1226  N   ILE A 157       5.512   6.723   1.343  1.00 62.75           N  
ATOM   1227  CA  ILE A 157       6.263   7.541   0.397  1.00 62.75           C  
ATOM   1228  C   ILE A 157       7.676   6.982   0.241  1.00 62.75           C  
ATOM   1229  CB  ILE A 157       6.317   9.019   0.845  1.00 62.75           C  
ATOM   1230  O   ILE A 157       8.195   6.893  -0.874  1.00 62.75           O  
ATOM   1231  CG1 ILE A 157       4.918   9.643   0.796  1.00 62.75           C  
ATOM   1232  CG2 ILE A 157       7.301   9.810  -0.022  1.00 62.75           C  
ATOM   1233  CD1 ILE A 157       4.286   9.639  -0.589  1.00 62.75           C  
ATOM   1234  N   ASN A 158       8.257   6.572   1.335  1.00 61.05           N  
ATOM   1235  CA  ASN A 158       9.593   5.986   1.289  1.00 61.05           C  
ATOM   1236  C   ASN A 158       9.611   4.695   0.474  1.00 61.05           C  
ATOM   1237  CB  ASN A 158      10.115   5.727   2.704  1.00 61.05           C  
ATOM   1238  O   ASN A 158      10.576   4.421  -0.240  1.00 61.05           O  
ATOM   1239  CG  ASN A 158      10.582   6.994   3.394  1.00 61.05           C  
ATOM   1240  ND2 ASN A 158      10.682   6.946   4.717  1.00 61.05           N  
ATOM   1241  OD1 ASN A 158      10.850   8.007   2.744  1.00 61.05           O  
ATOM   1242  N   ASN A 159       8.491   3.976   0.624  1.00 56.87           N  
ATOM   1243  CA  ASN A 159       8.371   2.753  -0.162  1.00 56.87           C  
ATOM   1244  C   ASN A 159       8.255   3.055  -1.654  1.00 56.87           C  
ATOM   1245  CB  ASN A 159       7.171   1.927   0.307  1.00 56.87           C  
ATOM   1246  O   ASN A 159       8.836   2.350  -2.481  1.00 56.87           O  
ATOM   1247  CG  ASN A 159       7.495   1.055   1.504  1.00 56.87           C  
ATOM   1248  ND2 ASN A 159       6.461   0.578   2.186  1.00 56.87           N  
ATOM   1249  OD1 ASN A 159       8.665   0.813   1.813  1.00 56.87           O  
ATOM   1250  N   LEU A 160       7.543   4.111  -1.948  1.00 56.71           N  
ATOM   1251  CA  LEU A 160       7.380   4.546  -3.330  1.00 56.71           C  
ATOM   1252  C   LEU A 160       8.711   5.006  -3.916  1.00 56.71           C  
ATOM   1253  CB  LEU A 160       6.352   5.678  -3.419  1.00 56.71           C  
ATOM   1254  O   LEU A 160       9.048   4.659  -5.050  1.00 56.71           O  
ATOM   1255  CG  LEU A 160       4.882   5.269  -3.307  1.00 56.71           C  
ATOM   1256  CD1 LEU A 160       3.999   6.503  -3.158  1.00 56.71           C  
ATOM   1257  CD2 LEU A 160       4.462   4.448  -4.522  1.00 56.71           C  
ATOM   1258  N   ILE A 161       9.451   5.775  -3.101  1.00 53.75           N  
ATOM   1259  CA  ILE A 161      10.753   6.286  -3.518  1.00 53.75           C  
ATOM   1260  C   ILE A 161      11.713   5.122  -3.750  1.00 53.75           C  
ATOM   1261  CB  ILE A 161      11.337   7.263  -2.473  1.00 53.75           C  
ATOM   1262  O   ILE A 161      12.450   5.105  -4.739  1.00 53.75           O  
ATOM   1263  CG1 ILE A 161      10.521   8.561  -2.440  1.00 53.75           C  
ATOM   1264  CG2 ILE A 161      12.812   7.551  -2.769  1.00 53.75           C  
ATOM   1265  CD1 ILE A 161      10.889   9.495  -1.296  1.00 53.75           C  
ATOM   1266  N   ALA A 162      11.692   4.261  -2.794  1.00 52.36           N  
ATOM   1267  CA  ALA A 162      12.549   3.083  -2.909  1.00 52.36           C  
ATOM   1268  C   ALA A 162      12.254   2.315  -4.194  1.00 52.36           C  
ATOM   1269  CB  ALA A 162      12.369   2.174  -1.696  1.00 52.36           C  
ATOM   1270  O   ALA A 162      13.175   1.868  -4.882  1.00 52.36           O  
ATOM   1271  N   SER A 163      10.988   2.182  -4.486  1.00 49.66           N  
ATOM   1272  CA  SER A 163      10.572   1.520  -5.718  1.00 49.66           C  
ATOM   1273  C   SER A 163      11.018   2.306  -6.946  1.00 49.66           C  
ATOM   1274  CB  SER A 163       9.054   1.337  -5.743  1.00 49.66           C  
ATOM   1275  O   SER A 163      11.447   1.721  -7.943  1.00 49.66           O  
ATOM   1276  OG  SER A 163       8.635   0.472  -4.701  1.00 49.66           O  
ATOM   1277  N   ALA A 164      10.980   3.542  -6.851  1.00 47.55           N  
ATOM   1278  CA  ALA A 164      11.400   4.457  -7.910  1.00 47.55           C  
ATOM   1279  C   ALA A 164      12.912   4.412  -8.106  1.00 47.55           C  
ATOM   1280  CB  ALA A 164      10.950   5.881  -7.592  1.00 47.55           C  
ATOM   1281  O   ALA A 164      13.402   4.535  -9.231  1.00 47.55           O  
ATOM   1282  N   ASN A 165      13.679   4.262  -6.933  1.00 48.71           N  
ATOM   1283  CA  ASN A 165      15.132   4.162  -7.008  1.00 48.71           C  
ATOM   1284  C   ASN A 165      15.569   2.948  -7.823  1.00 48.71           C  
ATOM   1285  CB  ASN A 165      15.739   4.105  -5.604  1.00 48.71           C  
ATOM   1286  O   ASN A 165      16.615   2.977  -8.475  1.00 48.71           O  
ATOM   1287  CG  ASN A 165      15.915   5.479  -4.988  1.00 48.71           C  
ATOM   1288  ND2 ASN A 165      15.981   5.530  -3.663  1.00 48.71           N  
ATOM   1289  OD1 ASN A 165      15.991   6.486  -5.697  1.00 48.71           O  
ATOM   1290  N   VAL A 166      14.760   2.025  -7.858  1.00 45.32           N  
ATOM   1291  CA  VAL A 166      15.040   0.788  -8.581  1.00 45.32           C  
ATOM   1292  C   VAL A 166      15.054   1.060 -10.084  1.00 45.32           C  
ATOM   1293  CB  VAL A 166      14.005  -0.310  -8.248  1.00 45.32           C  
ATOM   1294  O   VAL A 166      15.842   0.463 -10.821  1.00 45.32           O  
ATOM   1295  CG1 VAL A 166      14.171  -1.509  -9.180  1.00 45.32           C  
ATOM   1296  CG2 VAL A 166      14.137  -0.741  -6.788  1.00 45.32           C  
ATOM   1297  N   VAL A 167      14.507   2.032 -10.570  1.00 41.83           N  
ATOM   1298  CA  VAL A 167      14.456   2.338 -11.996  1.00 41.83           C  
ATOM   1299  C   VAL A 167      15.161   3.666 -12.266  1.00 41.83           C  
ATOM   1300  CB  VAL A 167      13.001   2.393 -12.513  1.00 41.83           C  
ATOM   1301  O   VAL A 167      14.998   4.256 -13.336  1.00 41.83           O  
ATOM   1302  CG1 VAL A 167      12.358   1.008 -12.464  1.00 41.83           C  
ATOM   1303  CG2 VAL A 167      12.183   3.394 -11.698  1.00 41.83           C  
ATOM   1304  N   GLY A 168      16.035   4.156 -11.175  1.00 41.92           N  
ATOM   1305  CA  GLY A 168      16.914   5.305 -11.325  1.00 41.92           C  
ATOM   1306  C   GLY A 168      16.184   6.631 -11.227  1.00 41.92           C  
ATOM   1307  O   GLY A 168      16.652   7.643 -11.752  1.00 41.92           O  
ATOM   1308  N   MET A 169      15.035   6.635 -10.541  1.00 47.45           N  
ATOM   1309  CA  MET A 169      14.217   7.844 -10.514  1.00 47.45           C  
ATOM   1310  C   MET A 169      13.898   8.253  -9.080  1.00 47.45           C  
ATOM   1311  CB  MET A 169      12.920   7.634 -11.298  1.00 47.45           C  
ATOM   1312  O   MET A 169      12.970   9.028  -8.842  1.00 47.45           O  
ATOM   1313  CG  MET A 169      13.131   7.448 -12.792  1.00 47.45           C  
ATOM   1314  SD  MET A 169      11.557   7.498 -13.735  1.00 47.45           S  
ATOM   1315  CE  MET A 169      11.576   9.223 -14.297  1.00 47.45           C  
ATOM   1316  N   GLY A 170      14.482   7.783  -8.076  1.00 47.97           N  
ATOM   1317  CA  GLY A 170      14.211   8.048  -6.672  1.00 47.97           C  
ATOM   1318  C   GLY A 170      14.426   9.499  -6.286  1.00 47.97           C  
ATOM   1319  O   GLY A 170      13.592  10.095  -5.601  1.00 47.97           O  
ATOM   1320  N   ASP A 171      15.436  10.121  -6.840  1.00 46.66           N  
ATOM   1321  CA  ASP A 171      15.810  11.486  -6.480  1.00 46.66           C  
ATOM   1322  C   ASP A 171      14.848  12.500  -7.094  1.00 46.66           C  
ATOM   1323  CB  ASP A 171      17.243  11.784  -6.926  1.00 46.66           C  
ATOM   1324  O   ASP A 171      14.513  13.506  -6.465  1.00 46.66           O  
ATOM   1325  CG  ASP A 171      18.288  11.105  -6.057  1.00 46.66           C  
ATOM   1326  OD1 ASP A 171      17.959  10.676  -4.930  1.00 46.66           O  
ATOM   1327  OD2 ASP A 171      19.451  11.001  -6.502  1.00 46.66           O  
ATOM   1328  N   SER A 172      14.296  12.115  -8.258  1.00 45.43           N  
ATOM   1329  CA  SER A 172      13.312  12.956  -8.932  1.00 45.43           C  
ATOM   1330  C   SER A 172      11.973  12.934  -8.202  1.00 45.43           C  
ATOM   1331  CB  SER A 172      13.120  12.502 -10.379  1.00 45.43           C  
ATOM   1332  O   SER A 172      11.319  13.969  -8.062  1.00 45.43           O  
ATOM   1333  OG  SER A 172      14.328  12.629 -11.111  1.00 45.43           O  
ATOM   1334  N   PHE A 173      11.677  11.807  -7.707  1.00 50.25           N  
ATOM   1335  CA  PHE A 173      10.439  11.623  -6.958  1.00 50.25           C  
ATOM   1336  C   PHE A 173      10.491  12.377  -5.635  1.00 50.25           C  
ATOM   1337  CB  PHE A 173      10.179  10.135  -6.705  1.00 50.25           C  
ATOM   1338  O   PHE A 173       9.511  13.011  -5.237  1.00 50.25           O  
ATOM   1339  CG  PHE A 173       8.774   9.832  -6.257  1.00 50.25           C  
ATOM   1340  CD1 PHE A 173       8.493   9.597  -4.916  1.00 50.25           C  
ATOM   1341  CD2 PHE A 173       7.735   9.784  -7.176  1.00 50.25           C  
ATOM   1342  CE1 PHE A 173       7.195   9.316  -4.499  1.00 50.25           C  
ATOM   1343  CE2 PHE A 173       6.434   9.504  -6.766  1.00 50.25           C  
ATOM   1344  CZ  PHE A 173       6.166   9.270  -5.427  1.00 50.25           C  
ATOM   1345  N   LYS A 174      11.640  12.444  -4.900  1.00 51.03           N  
ATOM   1346  CA  LYS A 174      11.842  13.154  -3.640  1.00 51.03           C  
ATOM   1347  C   LYS A 174      11.691  14.661  -3.827  1.00 51.03           C  
ATOM   1348  CB  LYS A 174      13.220  12.833  -3.058  1.00 51.03           C  
ATOM   1349  O   LYS A 174      11.100  15.340  -2.986  1.00 51.03           O  
ATOM   1350  CG  LYS A 174      13.443  13.383  -1.657  1.00 51.03           C  
ATOM   1351  CD  LYS A 174      14.809  12.988  -1.112  1.00 51.03           C  
ATOM   1352  CE  LYS A 174      15.068  13.607   0.255  1.00 51.03           C  
ATOM   1353  NZ  LYS A 174      16.409  13.227   0.790  1.00 51.03           N  
ATOM   1354  N   TYR A 175      12.065  15.098  -5.004  1.00 45.34           N  
ATOM   1355  CA  TYR A 175      12.115  16.531  -5.272  1.00 45.34           C  
ATOM   1356  C   TYR A 175      10.752  17.051  -5.713  1.00 45.34           C  
ATOM   1357  CB  TYR A 175      13.164  16.841  -6.344  1.00 45.34           C  
ATOM   1358  O   TYR A 175      10.441  18.230  -5.530  1.00 45.34           O  
ATOM   1359  CG  TYR A 175      14.577  16.885  -5.816  1.00 45.34           C  
ATOM   1360  CD1 TYR A 175      15.033  17.977  -5.081  1.00 45.34           C  
ATOM   1361  CD2 TYR A 175      15.459  15.837  -6.052  1.00 45.34           C  
ATOM   1362  CE1 TYR A 175      16.335  18.023  -4.594  1.00 45.34           C  
ATOM   1363  CE2 TYR A 175      16.764  15.872  -5.570  1.00 45.34           C  
ATOM   1364  OH  TYR A 175      18.482  17.007  -4.363  1.00 45.34           O  
ATOM   1365  CZ  TYR A 175      17.192  16.967  -4.843  1.00 45.34           C  
ATOM   1366  N   LEU A 176       9.852  16.128  -5.908  1.00 49.52           N  
ATOM   1367  CA  LEU A 176       8.529  16.491  -6.404  1.00 49.52           C  
ATOM   1368  C   LEU A 176       7.543  16.653  -5.253  1.00 49.52           C  
ATOM   1369  CB  LEU A 176       8.016  15.436  -7.387  1.00 49.52           C  
ATOM   1370  O   LEU A 176       6.595  17.437  -5.346  1.00 49.52           O  
ATOM   1371  CG  LEU A 176       8.677  15.415  -8.766  1.00 49.52           C  
ATOM   1372  CD1 LEU A 176       8.232  14.184  -9.549  1.00 49.52           C  
ATOM   1373  CD2 LEU A 176       8.349  16.691  -9.535  1.00 49.52           C  
ATOM   1374  N   LEU A 177       7.949  16.166  -4.062  1.00 57.72           N  
ATOM   1375  CA  LEU A 177       7.021  16.250  -2.939  1.00 57.72           C  
ATOM   1376  C   LEU A 177       7.436  17.355  -1.973  1.00 57.72           C  
ATOM   1377  CB  LEU A 177       6.949  14.911  -2.201  1.00 57.72           C  
ATOM   1378  O   LEU A 177       8.573  17.373  -1.495  1.00 57.72           O  
ATOM   1379  CG  LEU A 177       6.306  13.751  -2.963  1.00 57.72           C  
ATOM   1380  CD1 LEU A 177       6.483  12.447  -2.191  1.00 57.72           C  
ATOM   1381  CD2 LEU A 177       4.829  14.031  -3.217  1.00 57.72           C  
ATOM   1382  N   ASN A 178       6.792  18.553  -1.978  1.00 59.39           N  
ATOM   1383  CA  ASN A 178       7.037  19.596  -0.988  1.00 59.39           C  
ATOM   1384  C   ASN A 178       5.959  19.607   0.093  1.00 59.39           C  
ATOM   1385  CB  ASN A 178       7.127  20.967  -1.662  1.00 59.39           C  
ATOM   1386  O   ASN A 178       5.102  18.723   0.129  1.00 59.39           O  
ATOM   1387  CG  ASN A 178       5.826  21.379  -2.323  1.00 59.39           C  
ATOM   1388  ND2 ASN A 178       5.926  22.141  -3.405  1.00 59.39           N  
ATOM   1389  OD1 ASN A 178       4.740  21.016  -1.864  1.00 59.39           O  
ATOM   1390  N   ALA A 179       6.165  20.440   1.074  1.00 64.07           N  
ATOM   1391  CA  ALA A 179       5.276  20.505   2.232  1.00 64.07           C  
ATOM   1392  C   ALA A 179       3.819  20.640   1.799  1.00 64.07           C  
ATOM   1393  CB  ALA A 179       5.669  21.668   3.140  1.00 64.07           C  
ATOM   1394  O   ALA A 179       2.929  20.029   2.394  1.00 64.07           O  
ATOM   1395  N   GLU A 180       3.575  21.473   0.830  1.00 66.91           N  
ATOM   1396  CA  GLU A 180       2.224  21.659   0.308  1.00 66.91           C  
ATOM   1397  C   GLU A 180       1.666  20.355  -0.255  1.00 66.91           C  
ATOM   1398  CB  GLU A 180       2.209  22.747  -0.769  1.00 66.91           C  
ATOM   1399  O   GLU A 180       0.505  20.017  -0.017  1.00 66.91           O  
ATOM   1400  CG  GLU A 180       0.815  23.093  -1.273  1.00 66.91           C  
ATOM   1401  CD  GLU A 180       0.814  24.184  -2.332  1.00 66.91           C  
ATOM   1402  OE1 GLU A 180      -0.277  24.556  -2.820  1.00 66.91           O  
ATOM   1403  OE2 GLU A 180       1.914  24.671  -2.677  1.00 66.91           O  
ATOM   1404  N   HIS A 181       2.441  19.582  -0.939  1.00 69.35           N  
ATOM   1405  CA  HIS A 181       2.021  18.301  -1.497  1.00 69.35           C  
ATOM   1406  C   HIS A 181       1.713  17.294  -0.395  1.00 69.35           C  
ATOM   1407  CB  HIS A 181       3.098  17.745  -2.431  1.00 69.35           C  
ATOM   1408  O   HIS A 181       0.714  16.575  -0.466  1.00 69.35           O  
ATOM   1409  CG  HIS A 181       3.337  18.589  -3.642  1.00 69.35           C  
ATOM   1410  CD2 HIS A 181       2.473  19.246  -4.452  1.00 69.35           C  
ATOM   1411  ND1 HIS A 181       4.597  18.831  -4.144  1.00 69.35           N  
ATOM   1412  CE1 HIS A 181       4.498  19.603  -5.214  1.00 69.35           C  
ATOM   1413  NE2 HIS A 181       3.220  19.868  -5.422  1.00 69.35           N  
ATOM   1414  N   LEU A 182       2.524  17.349   0.533  1.00 71.29           N  
ATOM   1415  CA  LEU A 182       2.336  16.439   1.658  1.00 71.29           C  
ATOM   1416  C   LEU A 182       1.052  16.765   2.413  1.00 71.29           C  
ATOM   1417  CB  LEU A 182       3.533  16.509   2.610  1.00 71.29           C  
ATOM   1418  O   LEU A 182       0.361  15.863   2.892  1.00 71.29           O  
ATOM   1419  CG  LEU A 182       4.845  15.914   2.094  1.00 71.29           C  
ATOM   1420  CD1 LEU A 182       5.967  16.156   3.097  1.00 71.29           C  
ATOM   1421  CD2 LEU A 182       4.683  14.424   1.814  1.00 71.29           C  
ATOM   1422  N   ASN A 183       0.678  18.066   2.465  1.00 74.57           N  
ATOM   1423  CA  ASN A 183      -0.556  18.475   3.128  1.00 74.57           C  
ATOM   1424  C   ASN A 183      -1.788  17.996   2.364  1.00 74.57           C  
ATOM   1425  CB  ASN A 183      -0.596  19.995   3.299  1.00 74.57           C  
ATOM   1426  O   ASN A 183      -2.789  17.611   2.971  1.00 74.57           O  
ATOM   1427  CG  ASN A 183       0.313  20.482   4.410  1.00 74.57           C  
ATOM   1428  ND2 ASN A 183       0.720  21.743   4.333  1.00 74.57           N  
ATOM   1429  OD1 ASN A 183       0.647  19.730   5.329  1.00 74.57           O  
ATOM   1430  N   VAL A 184      -1.677  18.009   1.016  1.00 74.15           N  
ATOM   1431  CA  VAL A 184      -2.767  17.512   0.182  1.00 74.15           C  
ATOM   1432  C   VAL A 184      -2.904  16.001   0.355  1.00 74.15           C  
ATOM   1433  CB  VAL A 184      -2.545  17.860  -1.307  1.00 74.15           C  
ATOM   1434  O   VAL A 184      -4.015  15.484   0.493  1.00 74.15           O  
ATOM   1435  CG1 VAL A 184      -3.646  17.251  -2.173  1.00 74.15           C  
ATOM   1436  CG2 VAL A 184      -2.487  19.375  -1.498  1.00 74.15           C  
ATOM   1437  N   ILE A 185      -1.819  15.305   0.376  1.00 69.31           N  
ATOM   1438  CA  ILE A 185      -1.802  13.861   0.586  1.00 69.31           C  
ATOM   1439  C   ILE A 185      -2.386  13.533   1.958  1.00 69.31           C  
ATOM   1440  CB  ILE A 185      -0.373  13.289   0.460  1.00 69.31           C  
ATOM   1441  O   ILE A 185      -3.214  12.628   2.087  1.00 69.31           O  
ATOM   1442  CG1 ILE A 185       0.122  13.400  -0.986  1.00 69.31           C  
ATOM   1443  CG2 ILE A 185      -0.328  11.836   0.944  1.00 69.31           C  
ATOM   1444  CD1 ILE A 185       1.597  13.065  -1.164  1.00 69.31           C  
ATOM   1445  N   ARG A 186      -2.050  14.308   2.864  1.00 75.83           N  
ATOM   1446  CA  ARG A 186      -2.551  14.137   4.224  1.00 75.83           C  
ATOM   1447  C   ARG A 186      -4.066  14.307   4.275  1.00 75.83           C  
ATOM   1448  CB  ARG A 186      -1.880  15.132   5.174  1.00 75.83           C  
ATOM   1449  O   ARG A 186      -4.760  13.538   4.943  1.00 75.83           O  
ATOM   1450  CG  ARG A 186      -2.242  14.928   6.636  1.00 75.83           C  
ATOM   1451  CD  ARG A 186      -1.536  15.931   7.537  1.00 75.83           C  
ATOM   1452  NE  ARG A 186      -0.086  15.760   7.503  1.00 75.83           N  
ATOM   1453  NH1 ARG A 186       0.378  18.000   7.180  1.00 75.83           N  
ATOM   1454  NH2 ARG A 186       2.087  16.479   7.318  1.00 75.83           N  
ATOM   1455  CZ  ARG A 186       0.790  16.747   7.334  1.00 75.83           C  
ATOM   1456  N   ALA A 187      -4.518  15.386   3.695  1.00 77.91           N  
ATOM   1457  CA  ALA A 187      -5.953  15.658   3.667  1.00 77.91           C  
ATOM   1458  C   ALA A 187      -6.720  14.493   3.048  1.00 77.91           C  
ATOM   1459  CB  ALA A 187      -6.236  16.946   2.898  1.00 77.91           C  
ATOM   1460  O   ALA A 187      -7.759  14.078   3.569  1.00 77.91           O  
ATOM   1461  N   GLY A 188      -6.191  14.009   1.868  1.00 76.85           N  
ATOM   1462  CA  GLY A 188      -6.796  12.835   1.261  1.00 76.85           C  
ATOM   1463  C   GLY A 188      -6.778  11.618   2.167  1.00 76.85           C  
ATOM   1464  O   GLY A 188      -7.781  10.913   2.288  1.00 76.85           O  
ATOM   1465  N   PHE A 189      -5.637  11.402   2.839  1.00 81.48           N  
ATOM   1466  CA  PHE A 189      -5.465  10.301   3.780  1.00 81.48           C  
ATOM   1467  C   PHE A 189      -6.492  10.384   4.903  1.00 81.48           C  
ATOM   1468  CB  PHE A 189      -4.048  10.307   4.362  1.00 81.48           C  
ATOM   1469  O   PHE A 189      -7.202   9.413   5.175  1.00 81.48           O  
ATOM   1470  CG  PHE A 189      -3.770   9.159   5.294  1.00 81.48           C  
ATOM   1471  CD1 PHE A 189      -4.055   9.261   6.650  1.00 81.48           C  
ATOM   1472  CD2 PHE A 189      -3.223   7.976   4.813  1.00 81.48           C  
ATOM   1473  CE1 PHE A 189      -3.798   8.199   7.515  1.00 81.48           C  
ATOM   1474  CE2 PHE A 189      -2.964   6.911   5.671  1.00 81.48           C  
ATOM   1475  CZ  PHE A 189      -3.251   7.025   7.022  1.00 81.48           C  
ATOM   1476  N   ASN A 190      -6.614  11.502   5.539  1.00 83.15           N  
ATOM   1477  CA  ASN A 190      -7.532  11.697   6.656  1.00 83.15           C  
ATOM   1478  C   ASN A 190      -8.988  11.582   6.212  1.00 83.15           C  
ATOM   1479  CB  ASN A 190      -7.286  13.052   7.323  1.00 83.15           C  
ATOM   1480  O   ASN A 190      -9.828  11.067   6.951  1.00 83.15           O  
ATOM   1481  CG  ASN A 190      -5.999  13.084   8.124  1.00 83.15           C  
ATOM   1482  ND2 ASN A 190      -5.485  14.282   8.373  1.00 83.15           N  
ATOM   1483  OD1 ASN A 190      -5.471  12.039   8.514  1.00 83.15           O  
ATOM   1484  N   GLY A 191      -9.233  12.190   5.071  1.00 83.80           N  
ATOM   1485  CA  GLY A 191     -10.577  12.063   4.530  1.00 83.80           C  
ATOM   1486  C   GLY A 191     -11.019  10.621   4.363  1.00 83.80           C  
ATOM   1487  O   GLY A 191     -12.135  10.261   4.743  1.00 83.80           O  
ATOM   1488  N   GLN A 192     -10.090   9.764   3.923  1.00 84.82           N  
ATOM   1489  CA  GLN A 192     -10.429   8.366   3.681  1.00 84.82           C  
ATOM   1490  C   GLN A 192     -10.492   7.581   4.988  1.00 84.82           C  
ATOM   1491  CB  GLN A 192      -9.417   7.724   2.731  1.00 84.82           C  
ATOM   1492  O   GLN A 192     -11.321   6.681   5.139  1.00 84.82           O  
ATOM   1493  CG  GLN A 192      -9.804   6.324   2.275  1.00 84.82           C  
ATOM   1494  CD  GLN A 192     -11.087   6.304   1.467  1.00 84.82           C  
ATOM   1495  NE2 GLN A 192     -11.748   5.151   1.431  1.00 84.82           N  
ATOM   1496  OE1 GLN A 192     -11.483   7.316   0.880  1.00 84.82           O  
ATOM   1497  N   LEU A 193      -9.657   7.951   5.941  1.00 83.38           N  
ATOM   1498  CA  LEU A 193      -9.729   7.309   7.250  1.00 83.38           C  
ATOM   1499  C   LEU A 193     -11.098   7.523   7.886  1.00 83.38           C  
ATOM   1500  CB  LEU A 193      -8.634   7.851   8.173  1.00 83.38           C  
ATOM   1501  O   LEU A 193     -11.648   6.610   8.507  1.00 83.38           O  
ATOM   1502  CG  LEU A 193      -7.226   7.295   7.954  1.00 83.38           C  
ATOM   1503  CD1 LEU A 193      -6.257   7.893   8.969  1.00 83.38           C  
ATOM   1504  CD2 LEU A 193      -7.232   5.773   8.045  1.00 83.38           C  
ATOM   1505  N   GLY A 194     -11.589   8.743   7.823  1.00 83.47           N  
ATOM   1506  CA  GLY A 194     -12.916   9.043   8.336  1.00 83.47           C  
ATOM   1507  C   GLY A 194     -14.001   8.177   7.725  1.00 83.47           C  
ATOM   1508  O   GLY A 194     -14.887   7.691   8.432  1.00 83.47           O  
ATOM   1509  N   LYS A 195     -13.844   7.913   6.463  1.00 85.29           N  
ATOM   1510  CA  LYS A 195     -14.819   7.080   5.766  1.00 85.29           C  
ATOM   1511  C   LYS A 195     -14.694   5.618   6.185  1.00 85.29           C  
ATOM   1512  CB  LYS A 195     -14.648   7.207   4.251  1.00 85.29           C  
ATOM   1513  O   LYS A 195     -15.702   4.937   6.389  1.00 85.29           O  
ATOM   1514  CG  LYS A 195     -15.021   8.575   3.699  1.00 85.29           C  
ATOM   1515  CD  LYS A 195     -14.828   8.639   2.189  1.00 85.29           C  
ATOM   1516  CE  LYS A 195     -15.140  10.026   1.644  1.00 85.29           C  
ATOM   1517  NZ  LYS A 195     -14.882  10.115   0.175  1.00 85.29           N  
ATOM   1518  N   MET A 196     -13.480   5.243   6.372  1.00 83.26           N  
ATOM   1519  CA  MET A 196     -13.220   3.845   6.702  1.00 83.26           C  
ATOM   1520  C   MET A 196     -13.630   3.540   8.139  1.00 83.26           C  
ATOM   1521  CB  MET A 196     -11.742   3.508   6.497  1.00 83.26           C  
ATOM   1522  O   MET A 196     -13.997   2.407   8.457  1.00 83.26           O  
ATOM   1523  CG  MET A 196     -11.314   3.490   5.039  1.00 83.26           C  
ATOM   1524  SD  MET A 196      -9.618   2.829   4.812  1.00 83.26           S  
ATOM   1525  CE  MET A 196      -8.643   4.233   5.421  1.00 83.26           C  
ATOM   1526  N   ALA A 197     -13.584   4.476   8.977  1.00 81.16           N  
ATOM   1527  CA  ALA A 197     -13.962   4.314  10.378  1.00 81.16           C  
ATOM   1528  C   ALA A 197     -15.436   3.942  10.509  1.00 81.16           C  
ATOM   1529  CB  ALA A 197     -13.667   5.592  11.160  1.00 81.16           C  
ATOM   1530  O   ALA A 197     -15.832   3.276  11.468  1.00 81.16           O  
ATOM   1531  N   LYS A 198     -16.206   4.254   9.534  1.00 81.94           N  
ATOM   1532  CA  LYS A 198     -17.649   4.033   9.579  1.00 81.94           C  
ATOM   1533  C   LYS A 198     -18.049   2.833   8.725  1.00 81.94           C  
ATOM   1534  CB  LYS A 198     -18.398   5.282   9.112  1.00 81.94           C  
ATOM   1535  O   LYS A 198     -19.233   2.508   8.618  1.00 81.94           O  
ATOM   1536  CG  LYS A 198     -18.166   6.506   9.986  1.00 81.94           C  
ATOM   1537  CD  LYS A 198     -18.906   7.724   9.449  1.00 81.94           C  
ATOM   1538  CE  LYS A 198     -18.617   8.966  10.281  1.00 81.94           C  
ATOM   1539  NZ  LYS A 198     -19.284  10.178   9.717  1.00 81.94           N  
ATOM   1540  N   LEU A 199     -17.029   2.236   8.171  1.00 83.33           N  
ATOM   1541  CA  LEU A 199     -17.302   1.180   7.203  1.00 83.33           C  
ATOM   1542  C   LEU A 199     -17.609  -0.137   7.907  1.00 83.33           C  
ATOM   1543  CB  LEU A 199     -16.112   1.000   6.256  1.00 83.33           C  
ATOM   1544  O   LEU A 199     -16.853  -0.572   8.778  1.00 83.33           O  
ATOM   1545  CG  LEU A 199     -16.317   0.039   5.084  1.00 83.33           C  
ATOM   1546  CD1 LEU A 199     -17.112   0.718   3.975  1.00 83.33           C  
ATOM   1547  CD2 LEU A 199     -14.974  -0.458   4.559  1.00 83.33           C  
ATOM   1548  N   ASP A 200     -18.789  -0.667   7.665  1.00 85.34           N  
ATOM   1549  CA  ASP A 200     -19.166  -2.008   8.101  1.00 85.34           C  
ATOM   1550  C   ASP A 200     -18.862  -3.043   7.020  1.00 85.34           C  
ATOM   1551  CB  ASP A 200     -20.649  -2.055   8.473  1.00 85.34           C  
ATOM   1552  O   ASP A 200     -19.562  -3.115   6.008  1.00 85.34           O  
ATOM   1553  CG  ASP A 200     -21.072  -3.389   9.061  1.00 85.34           C  
ATOM   1554  OD1 ASP A 200     -20.206  -4.269   9.263  1.00 85.34           O  
ATOM   1555  OD2 ASP A 200     -22.281  -3.564   9.324  1.00 85.34           O  
ATOM   1556  N   SER A 201     -17.818  -3.885   7.235  1.00 84.08           N  
ATOM   1557  CA  SER A 201     -17.353  -4.798   6.195  1.00 84.08           C  
ATOM   1558  C   SER A 201     -17.755  -6.237   6.503  1.00 84.08           C  
ATOM   1559  CB  SER A 201     -15.835  -4.706   6.040  1.00 84.08           C  
ATOM   1560  O   SER A 201     -17.276  -7.171   5.857  1.00 84.08           O  
ATOM   1561  OG  SER A 201     -15.188  -4.914   7.284  1.00 84.08           O  
ATOM   1562  N   SER A 202     -18.654  -6.456   7.451  1.00 85.44           N  
ATOM   1563  CA  SER A 202     -18.996  -7.788   7.940  1.00 85.44           C  
ATOM   1564  C   SER A 202     -19.665  -8.621   6.851  1.00 85.44           C  
ATOM   1565  CB  SER A 202     -19.916  -7.692   9.157  1.00 85.44           C  
ATOM   1566  O   SER A 202     -19.343  -9.798   6.678  1.00 85.44           O  
ATOM   1567  OG  SER A 202     -19.263  -7.038  10.231  1.00 85.44           O  
ATOM   1568  N   GLU A 203     -20.548  -7.921   6.137  1.00 87.48           N  
ATOM   1569  CA  GLU A 203     -21.288  -8.626   5.094  1.00 87.48           C  
ATOM   1570  C   GLU A 203     -20.356  -9.108   3.986  1.00 87.48           C  
ATOM   1571  CB  GLU A 203     -22.379  -7.727   4.509  1.00 87.48           C  
ATOM   1572  O   GLU A 203     -20.521 -10.214   3.467  1.00 87.48           O  
ATOM   1573  CG  GLU A 203     -23.550  -7.488   5.451  1.00 87.48           C  
ATOM   1574  CD  GLU A 203     -24.631  -6.601   4.853  1.00 87.48           C  
ATOM   1575  OE1 GLU A 203     -25.657  -6.355   5.527  1.00 87.48           O  
ATOM   1576  OE2 GLU A 203     -24.450  -6.149   3.700  1.00 87.48           O  
ATOM   1577  N   ILE A 204     -19.349  -8.244   3.647  1.00 84.14           N  
ATOM   1578  CA  ILE A 204     -18.389  -8.560   2.595  1.00 84.14           C  
ATOM   1579  C   ILE A 204     -17.528  -9.746   3.022  1.00 84.14           C  
ATOM   1580  CB  ILE A 204     -17.498  -7.344   2.258  1.00 84.14           C  
ATOM   1581  O   ILE A 204     -17.338 -10.693   2.253  1.00 84.14           O  
ATOM   1582  CG1 ILE A 204     -18.346  -6.203   1.683  1.00 84.14           C  
ATOM   1583  CG2 ILE A 204     -16.385  -7.743   1.285  1.00 84.14           C  
ATOM   1584  CD1 ILE A 204     -17.614  -4.871   1.596  1.00 84.14           C  
ATOM   1585  N   ILE A 205     -17.149  -9.732   4.244  1.00 82.76           N  
ATOM   1586  CA  ILE A 205     -16.300 -10.795   4.769  1.00 82.76           C  
ATOM   1587  C   ILE A 205     -17.081 -12.107   4.810  1.00 82.76           C  
ATOM   1588  CB  ILE A 205     -15.764 -10.447   6.176  1.00 82.76           C  
ATOM   1589  O   ILE A 205     -16.570 -13.154   4.406  1.00 82.76           O  
ATOM   1590  CG1 ILE A 205     -14.849  -9.219   6.110  1.00 82.76           C  
ATOM   1591  CG2 ILE A 205     -15.029 -11.645   6.785  1.00 82.76           C  
ATOM   1592  CD1 ILE A 205     -14.445  -8.674   7.473  1.00 82.76           C  
ATOM   1593  N   ASP A 206     -18.374 -11.996   5.207  1.00 88.29           N  
ATOM   1594  CA  ASP A 206     -19.232 -13.174   5.290  1.00 88.29           C  
ATOM   1595  C   ASP A 206     -19.403 -13.826   3.919  1.00 88.29           C  
ATOM   1596  CB  ASP A 206     -20.598 -12.803   5.870  1.00 88.29           C  
ATOM   1597  O   ASP A 206     -19.462 -15.052   3.813  1.00 88.29           O  
ATOM   1598  CG  ASP A 206     -20.550 -12.508   7.359  1.00 88.29           C  
ATOM   1599  OD1 ASP A 206     -19.580 -12.921   8.031  1.00 88.29           O  
ATOM   1600  OD2 ASP A 206     -21.491 -11.860   7.865  1.00 88.29           O  
ATOM   1601  N   LYS A 207     -19.335 -12.970   3.017  1.00 85.74           N  
ATOM   1602  CA  LYS A 207     -19.617 -13.423   1.658  1.00 85.74           C  
ATOM   1603  C   LYS A 207     -18.395 -14.095   1.039  1.00 85.74           C  
ATOM   1604  CB  LYS A 207     -20.069 -12.252   0.784  1.00 85.74           C  
ATOM   1605  O   LYS A 207     -18.514 -15.138   0.392  1.00 85.74           O  
ATOM   1606  CG  LYS A 207     -20.469 -12.652  -0.628  1.00 85.74           C  
ATOM   1607  CD  LYS A 207     -20.986 -11.459  -1.422  1.00 85.74           C  
ATOM   1608  CE  LYS A 207     -21.356 -11.851  -2.846  1.00 85.74           C  
ATOM   1609  NZ  LYS A 207     -21.863 -10.684  -3.628  1.00 85.74           N  
ATOM   1610  N   TYR A 208     -17.180 -13.640   1.305  1.00 78.64           N  
ATOM   1611  CA  TYR A 208     -16.053 -14.043   0.471  1.00 78.64           C  
ATOM   1612  C   TYR A 208     -15.049 -14.864   1.271  1.00 78.64           C  
ATOM   1613  CB  TYR A 208     -15.362 -12.814  -0.129  1.00 78.64           C  
ATOM   1614  O   TYR A 208     -14.324 -15.688   0.708  1.00 78.64           O  
ATOM   1615  CG  TYR A 208     -16.174 -12.123  -1.198  1.00 78.64           C  
ATOM   1616  CD1 TYR A 208     -16.244 -12.639  -2.490  1.00 78.64           C  
ATOM   1617  CD2 TYR A 208     -16.872 -10.953  -0.918  1.00 78.64           C  
ATOM   1618  CE1 TYR A 208     -16.990 -12.005  -3.479  1.00 78.64           C  
ATOM   1619  CE2 TYR A 208     -17.620 -10.310  -1.899  1.00 78.64           C  
ATOM   1620  OH  TYR A 208     -18.413 -10.211  -4.148  1.00 78.64           O  
ATOM   1621  CZ  TYR A 208     -17.673 -10.843  -3.174  1.00 78.64           C  
ATOM   1622  N   VAL A 209     -15.005 -14.722   2.571  1.00 77.27           N  
ATOM   1623  CA  VAL A 209     -13.956 -15.351   3.367  1.00 77.27           C  
ATOM   1624  C   VAL A 209     -14.476 -16.652   3.974  1.00 77.27           C  
ATOM   1625  CB  VAL A 209     -13.446 -14.409   4.481  1.00 77.27           C  
ATOM   1626  O   VAL A 209     -15.461 -16.647   4.717  1.00 77.27           O  
ATOM   1627  CG1 VAL A 209     -12.325 -15.073   5.278  1.00 77.27           C  
ATOM   1628  CG2 VAL A 209     -12.971 -13.086   3.884  1.00 77.27           C  
ATOM   1629  N   PRO A 210     -13.862 -17.815   3.669  1.00 76.67           N  
ATOM   1630  CA  PRO A 210     -14.292 -19.102   4.221  1.00 76.67           C  
ATOM   1631  C   PRO A 210     -13.879 -19.287   5.679  1.00 76.67           C  
ATOM   1632  CB  PRO A 210     -13.589 -20.123   3.322  1.00 76.67           C  
ATOM   1633  O   PRO A 210     -12.985 -18.589   6.165  1.00 76.67           O  
ATOM   1634  CG  PRO A 210     -12.384 -19.409   2.801  1.00 76.67           C  
ATOM   1635  CD  PRO A 210     -12.700 -17.943   2.713  1.00 76.67           C  
ATOM   1636  N   GLU A 211     -14.559 -20.093   6.402  1.00 83.80           N  
ATOM   1637  CA  GLU A 211     -14.103 -20.559   7.708  1.00 83.80           C  
ATOM   1638  C   GLU A 211     -12.843 -21.410   7.581  1.00 83.80           C  
ATOM   1639  CB  GLU A 211     -15.206 -21.355   8.411  1.00 83.80           C  
ATOM   1640  O   GLU A 211     -12.646 -22.091   6.573  1.00 83.80           O  
ATOM   1641  CG  GLU A 211     -16.401 -20.511   8.831  1.00 83.80           C  
ATOM   1642  CD  GLU A 211     -16.137 -19.676  10.074  1.00 83.80           C  
ATOM   1643  OE1 GLU A 211     -16.879 -18.696  10.316  1.00 83.80           O  
ATOM   1644  OE2 GLU A 211     -15.181 -20.002  10.812  1.00 83.80           O  
ATOM   1645  N   PRO A 212     -11.800 -21.074   8.554  1.00 77.99           N  
ATOM   1646  CA  PRO A 212     -11.921 -20.404   9.851  1.00 77.99           C  
ATOM   1647  C   PRO A 212     -11.412 -18.965   9.822  1.00 77.99           C  
ATOM   1648  CB  PRO A 212     -11.060 -21.269  10.776  1.00 77.99           C  
ATOM   1649  O   PRO A 212     -11.405 -18.287  10.852  1.00 77.99           O  
ATOM   1650  CG  PRO A 212      -9.999 -21.837   9.889  1.00 77.99           C  
ATOM   1651  CD  PRO A 212     -10.572 -22.012   8.512  1.00 77.99           C  
ATOM   1652  N   GLN A 213     -11.039 -18.424   8.640  1.00 73.42           N  
ATOM   1653  CA  GLN A 213     -10.344 -17.148   8.503  1.00 73.42           C  
ATOM   1654  C   GLN A 213     -11.302 -15.976   8.701  1.00 73.42           C  
ATOM   1655  CB  GLN A 213      -9.669 -17.048   7.134  1.00 73.42           C  
ATOM   1656  O   GLN A 213     -10.867 -14.843   8.918  1.00 73.42           O  
ATOM   1657  CG  GLN A 213      -8.548 -18.058   6.927  1.00 73.42           C  
ATOM   1658  CD  GLN A 213      -8.014 -18.058   5.507  1.00 73.42           C  
ATOM   1659  NE2 GLN A 213      -6.958 -18.830   5.270  1.00 73.42           N  
ATOM   1660  OE1 GLN A 213      -8.546 -17.372   4.629  1.00 73.42           O  
ATOM   1661  N   ARG A 214     -12.434 -16.308   8.621  1.00 80.05           N  
ATOM   1662  CA  ARG A 214     -13.486 -15.297   8.665  1.00 80.05           C  
ATOM   1663  C   ARG A 214     -13.439 -14.514   9.973  1.00 80.05           C  
ATOM   1664  CB  ARG A 214     -14.861 -15.945   8.491  1.00 80.05           C  
ATOM   1665  O   ARG A 214     -13.423 -13.282   9.964  1.00 80.05           O  
ATOM   1666  CG  ARG A 214     -16.002 -14.946   8.373  1.00 80.05           C  
ATOM   1667  CD  ARG A 214     -17.354 -15.641   8.292  1.00 80.05           C  
ATOM   1668  NE  ARG A 214     -17.444 -16.511   7.123  1.00 80.05           N  
ATOM   1669  NH1 ARG A 214     -18.984 -17.956   8.059  1.00 80.05           N  
ATOM   1670  NH2 ARG A 214     -18.222 -18.310   5.926  1.00 80.05           N  
ATOM   1671  CZ  ARG A 214     -18.216 -17.590   7.039  1.00 80.05           C  
ATOM   1672  N   ASP A 215     -13.386 -15.212  11.090  1.00 83.92           N  
ATOM   1673  CA  ASP A 215     -13.383 -14.583  12.407  1.00 83.92           C  
ATOM   1674  C   ASP A 215     -12.114 -13.761  12.621  1.00 83.92           C  
ATOM   1675  CB  ASP A 215     -13.517 -15.639  13.507  1.00 83.92           C  
ATOM   1676  O   ASP A 215     -12.157 -12.691  13.233  1.00 83.92           O  
ATOM   1677  CG  ASP A 215     -14.895 -16.274  13.554  1.00 83.92           C  
ATOM   1678  OD1 ASP A 215     -15.867 -15.660  13.065  1.00 83.92           O  
ATOM   1679  OD2 ASP A 215     -15.010 -17.399  14.088  1.00 83.92           O  
ATOM   1680  N   THR A 216     -11.033 -14.323  12.092  1.00 79.14           N  
ATOM   1681  CA  THR A 216      -9.747 -13.640  12.178  1.00 79.14           C  
ATOM   1682  C   THR A 216      -9.790 -12.310  11.431  1.00 79.14           C  
ATOM   1683  CB  THR A 216      -8.611 -14.512  11.613  1.00 79.14           C  
ATOM   1684  O   THR A 216      -9.328 -11.288  11.944  1.00 79.14           O  
ATOM   1685  CG2 THR A 216      -7.265 -13.804  11.726  1.00 79.14           C  
ATOM   1686  OG1 THR A 216      -8.554 -15.744  12.344  1.00 79.14           O  
ATOM   1687  N   TYR A 217     -10.400 -12.304  10.282  1.00 76.68           N  
ATOM   1688  CA  TYR A 217     -10.489 -11.105   9.457  1.00 76.68           C  
ATOM   1689  C   TYR A 217     -11.385 -10.059  10.110  1.00 76.68           C  
ATOM   1690  CB  TYR A 217     -11.021 -11.450   8.063  1.00 76.68           C  
ATOM   1691  O   TYR A 217     -11.051  -8.871  10.128  1.00 76.68           O  
ATOM   1692  CG  TYR A 217      -9.941 -11.574   7.015  1.00 76.68           C  
ATOM   1693  CD1 TYR A 217      -9.554 -10.475   6.252  1.00 76.68           C  
ATOM   1694  CD2 TYR A 217      -9.307 -12.791   6.785  1.00 76.68           C  
ATOM   1695  CE1 TYR A 217      -8.562 -10.585   5.284  1.00 76.68           C  
ATOM   1696  CE2 TYR A 217      -8.313 -12.912   5.820  1.00 76.68           C  
ATOM   1697  OH  TYR A 217      -6.964 -11.920   4.119  1.00 76.68           O  
ATOM   1698  CZ  TYR A 217      -7.947 -11.806   5.076  1.00 76.68           C  
ATOM   1699  N   LYS A 218     -12.435 -10.517  10.642  1.00 82.26           N  
ATOM   1700  CA  LYS A 218     -13.367  -9.623  11.323  1.00 82.26           C  
ATOM   1701  C   LYS A 218     -12.708  -8.951  12.524  1.00 82.26           C  
ATOM   1702  CB  LYS A 218     -14.615 -10.387  11.769  1.00 82.26           C  
ATOM   1703  O   LYS A 218     -12.880  -7.750  12.742  1.00 82.26           O  
ATOM   1704  CG  LYS A 218     -15.591 -10.691  10.642  1.00 82.26           C  
ATOM   1705  CD  LYS A 218     -16.859 -11.354  11.165  1.00 82.26           C  
ATOM   1706  CE  LYS A 218     -17.858 -11.613  10.045  1.00 82.26           C  
ATOM   1707  NZ  LYS A 218     -19.085 -12.301  10.545  1.00 82.26           N  
ATOM   1708  N   GLU A 219     -12.030  -9.768  13.235  1.00 83.18           N  
ATOM   1709  CA  GLU A 219     -11.321  -9.241  14.398  1.00 83.18           C  
ATOM   1710  C   GLU A 219     -10.265  -8.220  13.984  1.00 83.18           C  
ATOM   1711  CB  GLU A 219     -10.672 -10.376  15.193  1.00 83.18           C  
ATOM   1712  O   GLU A 219     -10.136  -7.165  14.609  1.00 83.18           O  
ATOM   1713  CG  GLU A 219     -10.027  -9.925  16.495  1.00 83.18           C  
ATOM   1714  CD  GLU A 219      -9.412 -11.068  17.287  1.00 83.18           C  
ATOM   1715  OE1 GLU A 219      -8.884 -10.823  18.396  1.00 83.18           O  
ATOM   1716  OE2 GLU A 219      -9.457 -12.217  16.795  1.00 83.18           O  
ATOM   1717  N   TYR A 220      -9.534  -8.500  12.984  1.00 82.55           N  
ATOM   1718  CA  TYR A 220      -8.502  -7.605  12.473  1.00 82.55           C  
ATOM   1719  C   TYR A 220      -9.090  -6.249  12.104  1.00 82.55           C  
ATOM   1720  CB  TYR A 220      -7.809  -8.222  11.254  1.00 82.55           C  
ATOM   1721  O   TYR A 220      -8.598  -5.209  12.549  1.00 82.55           O  
ATOM   1722  CG  TYR A 220      -6.870  -7.276  10.546  1.00 82.55           C  
ATOM   1723  CD1 TYR A 220      -7.277  -6.582   9.409  1.00 82.55           C  
ATOM   1724  CD2 TYR A 220      -5.575  -7.076  11.011  1.00 82.55           C  
ATOM   1725  CE1 TYR A 220      -6.414  -5.710   8.752  1.00 82.55           C  
ATOM   1726  CE2 TYR A 220      -4.704  -6.207  10.362  1.00 82.55           C  
ATOM   1727  OH  TYR A 220      -4.274  -4.668   8.588  1.00 82.55           O  
ATOM   1728  CZ  TYR A 220      -5.132  -5.530   9.235  1.00 82.55           C  
ATOM   1729  N   LEU A 221     -10.133  -6.261  11.272  1.00 79.42           N  
ATOM   1730  CA  LEU A 221     -10.724  -5.021  10.783  1.00 79.42           C  
ATOM   1731  C   LEU A 221     -11.402  -4.257  11.915  1.00 79.42           C  
ATOM   1732  CB  LEU A 221     -11.736  -5.311   9.671  1.00 79.42           C  
ATOM   1733  O   LEU A 221     -11.382  -3.025  11.938  1.00 79.42           O  
ATOM   1734  CG  LEU A 221     -11.157  -5.770   8.331  1.00 79.42           C  
ATOM   1735  CD1 LEU A 221     -12.278  -6.010   7.324  1.00 79.42           C  
ATOM   1736  CD2 LEU A 221     -10.163  -4.745   7.798  1.00 79.42           C  
ATOM   1737  N   SER A 222     -11.974  -5.057  12.837  1.00 83.19           N  
ATOM   1738  CA  SER A 222     -12.554  -4.432  14.021  1.00 83.19           C  
ATOM   1739  C   SER A 222     -11.490  -3.721  14.849  1.00 83.19           C  
ATOM   1740  CB  SER A 222     -13.269  -5.475  14.881  1.00 83.19           C  
ATOM   1741  O   SER A 222     -11.701  -2.596  15.307  1.00 83.19           O  
ATOM   1742  OG  SER A 222     -13.844  -4.872  16.028  1.00 83.19           O  
ATOM   1743  N   ASN A 223     -10.359  -4.314  15.088  1.00 81.64           N  
ATOM   1744  CA  ASN A 223      -9.249  -3.706  15.813  1.00 81.64           C  
ATOM   1745  C   ASN A 223      -8.733  -2.457  15.104  1.00 81.64           C  
ATOM   1746  CB  ASN A 223      -8.115  -4.715  16.004  1.00 81.64           C  
ATOM   1747  O   ASN A 223      -8.439  -1.449  15.748  1.00 81.64           O  
ATOM   1748  CG  ASN A 223      -8.446  -5.779  17.032  1.00 81.64           C  
ATOM   1749  ND2 ASN A 223      -7.726  -6.893  16.985  1.00 81.64           N  
ATOM   1750  OD1 ASN A 223      -9.343  -5.601  17.860  1.00 81.64           O  
ATOM   1751  N   LYS A 224      -8.658  -2.545  13.778  1.00 79.45           N  
ATOM   1752  CA  LYS A 224      -8.203  -1.405  12.987  1.00 79.45           C  
ATOM   1753  C   LYS A 224      -9.161  -0.225  13.122  1.00 79.45           C  
ATOM   1754  CB  LYS A 224      -8.057  -1.796  11.516  1.00 79.45           C  
ATOM   1755  O   LYS A 224      -8.727   0.921  13.251  1.00 79.45           O  
ATOM   1756  CG  LYS A 224      -6.776  -2.554  11.201  1.00 79.45           C  
ATOM   1757  CD  LYS A 224      -5.548  -1.667  11.363  1.00 79.45           C  
ATOM   1758  CE  LYS A 224      -4.275  -2.391  10.944  1.00 79.45           C  
ATOM   1759  NZ  LYS A 224      -3.059  -1.559  11.189  1.00 79.45           N  
ATOM   1760  N   ASN A 225     -10.404  -0.524  13.058  1.00 80.82           N  
ATOM   1761  CA  ASN A 225     -11.425   0.506  13.222  1.00 80.82           C  
ATOM   1762  C   ASN A 225     -11.309   1.199  14.576  1.00 80.82           C  
ATOM   1763  CB  ASN A 225     -12.822  -0.092  13.048  1.00 80.82           C  
ATOM   1764  O   ASN A 225     -11.475   2.416  14.672  1.00 80.82           O  
ATOM   1765  CG  ASN A 225     -13.273  -0.115  11.601  1.00 80.82           C  
ATOM   1766  ND2 ASN A 225     -14.332  -0.864  11.321  1.00 80.82           N  
ATOM   1767  OD1 ASN A 225     -12.672   0.536  10.741  1.00 80.82           O  
ATOM   1768  N   GLN A 226     -11.091   0.413  15.578  1.00 80.08           N  
ATOM   1769  CA  GLN A 226     -10.896   0.984  16.906  1.00 80.08           C  
ATOM   1770  C   GLN A 226      -9.658   1.875  16.945  1.00 80.08           C  
ATOM   1771  CB  GLN A 226     -10.779  -0.124  17.955  1.00 80.08           C  
ATOM   1772  O   GLN A 226      -9.677   2.947  17.554  1.00 80.08           O  
ATOM   1773  CG  GLN A 226     -12.093  -0.835  18.248  1.00 80.08           C  
ATOM   1774  CD  GLN A 226     -11.933  -1.985  19.225  1.00 80.08           C  
ATOM   1775  NE2 GLN A 226     -13.051  -2.575  19.634  1.00 80.08           N  
ATOM   1776  OE1 GLN A 226     -10.814  -2.340  19.608  1.00 80.08           O  
ATOM   1777  N   GLN A 227      -8.589   1.444  16.239  1.00 78.92           N  
ATOM   1778  CA  GLN A 227      -7.370   2.242  16.154  1.00 78.92           C  
ATOM   1779  C   GLN A 227      -7.625   3.563  15.435  1.00 78.92           C  
ATOM   1780  CB  GLN A 227      -6.265   1.461  15.441  1.00 78.92           C  
ATOM   1781  O   GLN A 227      -7.129   4.611  15.854  1.00 78.92           O  
ATOM   1782  CG  GLN A 227      -5.691   0.316  16.265  1.00 78.92           C  
ATOM   1783  CD  GLN A 227      -4.594  -0.439  15.537  1.00 78.92           C  
ATOM   1784  NE2 GLN A 227      -4.068  -1.480  16.173  1.00 78.92           N  
ATOM   1785  OE1 GLN A 227      -4.224  -0.089  14.412  1.00 78.92           O  
ATOM   1786  N   ILE A 228      -8.382   3.529  14.373  1.00 79.45           N  
ATOM   1787  CA  ILE A 228      -8.695   4.706  13.570  1.00 79.45           C  
ATOM   1788  C   ILE A 228      -9.482   5.710  14.411  1.00 79.45           C  
ATOM   1789  CB  ILE A 228      -9.492   4.329  12.301  1.00 79.45           C  
ATOM   1790  O   ILE A 228      -9.228   6.915  14.347  1.00 79.45           O  
ATOM   1791  CG1 ILE A 228      -8.607   3.541  11.329  1.00 79.45           C  
ATOM   1792  CG2 ILE A 228     -10.063   5.582  11.630  1.00 79.45           C  
ATOM   1793  CD1 ILE A 228      -9.362   2.941  10.151  1.00 79.45           C  
ATOM   1794  N   GLN A 229     -10.396   5.209  15.175  1.00 76.57           N  
ATOM   1795  CA  GLN A 229     -11.238   6.059  16.010  1.00 76.57           C  
ATOM   1796  C   GLN A 229     -10.408   6.796  17.058  1.00 76.57           C  
ATOM   1797  CB  GLN A 229     -12.329   5.232  16.692  1.00 76.57           C  
ATOM   1798  O   GLN A 229     -10.730   7.926  17.431  1.00 76.57           O  
ATOM   1799  CG  GLN A 229     -13.412   4.740  15.741  1.00 76.57           C  
ATOM   1800  CD  GLN A 229     -14.463   3.895  16.436  1.00 76.57           C  
ATOM   1801  NE2 GLN A 229     -15.548   3.599  15.729  1.00 76.57           N  
ATOM   1802  OE1 GLN A 229     -14.301   3.511  17.598  1.00 76.57           O  
ATOM   1803  N   GLN A 230      -9.297   6.175  17.420  1.00 77.30           N  
ATOM   1804  CA  GLN A 230      -8.424   6.784  18.419  1.00 77.30           C  
ATOM   1805  C   GLN A 230      -7.503   7.822  17.784  1.00 77.30           C  
ATOM   1806  CB  GLN A 230      -7.597   5.715  19.134  1.00 77.30           C  
ATOM   1807  O   GLN A 230      -6.951   8.678  18.479  1.00 77.30           O  
ATOM   1808  CG  GLN A 230      -8.430   4.742  19.957  1.00 77.30           C  
ATOM   1809  CD  GLN A 230      -7.606   3.609  20.538  1.00 77.30           C  
ATOM   1810  NE2 GLN A 230      -8.250   2.742  21.312  1.00 77.30           N  
ATOM   1811  OE1 GLN A 230      -6.399   3.512  20.292  1.00 77.30           O  
ATOM   1812  N   MET A 231      -7.401   7.780  16.421  1.00 69.38           N  
ATOM   1813  CA  MET A 231      -6.441   8.609  15.698  1.00 69.38           C  
ATOM   1814  C   MET A 231      -7.113   9.858  15.139  1.00 69.38           C  
ATOM   1815  CB  MET A 231      -5.788   7.814  14.566  1.00 69.38           C  
ATOM   1816  O   MET A 231      -6.437  10.827  14.786  1.00 69.38           O  
ATOM   1817  CG  MET A 231      -4.923   6.660  15.047  1.00 69.38           C  
ATOM   1818  SD  MET A 231      -4.158   5.731  13.661  1.00 69.38           S  
ATOM   1819  CE  MET A 231      -3.283   4.439  14.587  1.00 69.38           C  
ATOM   1820  N   ILE A 232      -8.393   9.852  14.875  1.00 66.05           N  
ATOM   1821  CA  ILE A 232      -9.127  10.977  14.307  1.00 66.05           C  
ATOM   1822  C   ILE A 232      -9.250  12.090  15.346  1.00 66.05           C  
ATOM   1823  CB  ILE A 232     -10.526  10.548  13.813  1.00 66.05           C  
ATOM   1824  O   ILE A 232      -9.747  11.863  16.452  1.00 66.05           O  
ATOM   1825  CG1 ILE A 232     -10.403   9.460  12.740  1.00 66.05           C  
ATOM   1826  CG2 ILE A 232     -11.305  11.755  13.282  1.00 66.05           C  
ATOM   1827  CD1 ILE A 232     -11.736   8.874  12.296  1.00 66.05           C  
ATOM   1828  N   PRO A 233      -8.436  13.106  15.198  1.00 51.31           N  
ATOM   1829  CA  PRO A 233      -8.606  14.241  16.108  1.00 51.31           C  
ATOM   1830  C   PRO A 233     -10.062  14.682  16.237  1.00 51.31           C  
ATOM   1831  CB  PRO A 233      -7.757  15.340  15.464  1.00 51.31           C  
ATOM   1832  O   PRO A 233     -10.821  14.610  15.266  1.00 51.31           O  
ATOM   1833  CG  PRO A 233      -7.270  14.744  14.183  1.00 51.31           C  
ATOM   1834  CD  PRO A 233      -7.769  13.331  14.094  1.00 51.31           C  
ATOM   1835  N   LYS A 234     -10.775  14.472  17.452  1.00 52.58           N  
ATOM   1836  CA  LYS A 234     -12.071  15.044  17.805  1.00 52.58           C  
ATOM   1837  C   LYS A 234     -12.172  16.499  17.356  1.00 52.58           C  
ATOM   1838  CB  LYS A 234     -12.310  14.943  19.313  1.00 52.58           C  
ATOM   1839  O   LYS A 234     -11.178  17.228  17.370  1.00 52.58           O  
ATOM   1840  CG  LYS A 234     -12.534  13.523  19.811  1.00 52.58           C  
ATOM   1841  CD  LYS A 234     -12.887  13.500  21.292  1.00 52.58           C  
ATOM   1842  CE  LYS A 234     -13.049  12.076  21.807  1.00 52.58           C  
ATOM   1843  NZ  LYS A 234     -13.406  12.048  23.257  1.00 52.58           N  
ATOM   1844  N   GLU A 235     -12.401  16.735  15.918  1.00 44.67           N  
ATOM   1845  CA  GLU A 235     -12.669  17.997  15.235  1.00 44.67           C  
ATOM   1846  C   GLU A 235     -11.446  18.909  15.260  1.00 44.67           C  
ATOM   1847  CB  GLU A 235     -13.868  18.707  15.869  1.00 44.67           C  
ATOM   1848  O   GLU A 235     -10.848  19.126  16.316  1.00 44.67           O  
ATOM   1849  CG  GLU A 235     -15.175  18.495  15.120  1.00 44.67           C  
ATOM   1850  CD  GLU A 235     -16.337  19.282  15.705  1.00 44.67           C  
ATOM   1851  OE1 GLU A 235     -17.450  19.236  15.134  1.00 44.67           O  
ATOM   1852  OE2 GLU A 235     -16.131  19.952  16.742  1.00 44.67           O  
ATOM   1853  N   PRO A 236     -10.826  19.217  14.208  1.00 35.88           N  
ATOM   1854  CA  PRO A 236      -9.686  20.134  14.132  1.00 35.88           C  
ATOM   1855  C   PRO A 236     -10.015  21.530  14.655  1.00 35.88           C  
ATOM   1856  CB  PRO A 236      -9.364  20.172  12.636  1.00 35.88           C  
ATOM   1857  O   PRO A 236     -11.140  22.007  14.487  1.00 35.88           O  
ATOM   1858  CG  PRO A 236     -10.557  19.563  11.973  1.00 35.88           C  
ATOM   1859  CD  PRO A 236     -11.484  19.051  13.037  1.00 35.88           C  
ATOM   1860  N   LYS A 237      -9.614  22.020  15.885  1.00 41.56           N  
ATOM   1861  CA  LYS A 237      -9.491  23.453  16.132  1.00 41.56           C  
ATOM   1862  C   LYS A 237      -8.843  24.162  14.946  1.00 41.56           C  
ATOM   1863  CB  LYS A 237      -8.681  23.712  17.404  1.00 41.56           C  
ATOM   1864  O   LYS A 237      -7.848  23.682  14.398  1.00 41.56           O  
ATOM   1865  CG  LYS A 237      -9.495  23.622  18.686  1.00 41.56           C  
ATOM   1866  CD  LYS A 237      -8.665  24.008  19.903  1.00 41.56           C  
ATOM   1867  CE  LYS A 237      -9.459  23.852  21.194  1.00 41.56           C  
ATOM   1868  NZ  LYS A 237      -8.657  24.254  22.388  1.00 41.56           N  
ATOM   1869  N   GLN A 238      -9.527  24.466  13.848  1.00 33.08           N  
ATOM   1870  CA  GLN A 238      -9.152  25.464  12.852  1.00 33.08           C  
ATOM   1871  C   GLN A 238      -7.867  26.184  13.252  1.00 33.08           C  
ATOM   1872  CB  GLN A 238     -10.281  26.476  12.654  1.00 33.08           C  
ATOM   1873  O   GLN A 238      -7.822  26.858  14.283  1.00 33.08           O  
ATOM   1874  CG  GLN A 238     -11.295  26.067  11.594  1.00 33.08           C  
ATOM   1875  CD  GLN A 238     -12.341  27.135  11.338  1.00 33.08           C  
ATOM   1876  NE2 GLN A 238     -13.242  26.870  10.399  1.00 33.08           N  
ATOM   1877  OE1 GLN A 238     -12.340  28.190  11.981  1.00 33.08           O  
ATOM   1878  N   GLN A 239      -6.708  25.579  13.196  1.00 33.09           N  
ATOM   1879  CA  GLN A 239      -5.436  26.293  13.177  1.00 33.09           C  
ATOM   1880  C   GLN A 239      -5.327  27.190  11.947  1.00 33.09           C  
ATOM   1881  CB  GLN A 239      -4.266  25.309  13.214  1.00 33.09           C  
ATOM   1882  O   GLN A 239      -5.583  26.748  10.825  1.00 33.09           O  
ATOM   1883  CG  GLN A 239      -3.637  25.153  14.592  1.00 33.09           C  
ATOM   1884  CD  GLN A 239      -2.469  24.184  14.599  1.00 33.09           C  
ATOM   1885  NE2 GLN A 239      -1.836  24.027  15.756  1.00 33.09           N  
ATOM   1886  OE1 GLN A 239      -2.140  23.582  13.572  1.00 33.09           O  
ATOM   1887  N   GLU A 240      -5.669  28.580  11.946  1.00 35.47           N  
ATOM   1888  CA  GLU A 240      -5.369  29.752  11.129  1.00 35.47           C  
ATOM   1889  C   GLU A 240      -4.071  29.564  10.350  1.00 35.47           C  
ATOM   1890  CB  GLU A 240      -5.283  31.007  12.001  1.00 35.47           C  
ATOM   1891  O   GLU A 240      -3.018  29.309  10.939  1.00 35.47           O  
ATOM   1892  CG  GLU A 240      -6.548  31.853  11.989  1.00 35.47           C  
ATOM   1893  CD  GLU A 240      -6.418  33.138  12.792  1.00 35.47           C  
ATOM   1894  OE1 GLU A 240      -7.383  33.936  12.819  1.00 35.47           O  
ATOM   1895  OE2 GLU A 240      -5.344  33.348  13.397  1.00 35.47           O  
ATOM   1896  N   VAL A 241      -4.027  28.833   9.150  1.00 35.11           N  
ATOM   1897  CA  VAL A 241      -2.978  28.934   8.141  1.00 35.11           C  
ATOM   1898  C   VAL A 241      -2.665  30.404   7.866  1.00 35.11           C  
ATOM   1899  CB  VAL A 241      -3.380  28.221   6.831  1.00 35.11           C  
ATOM   1900  O   VAL A 241      -3.563  31.187   7.550  1.00 35.11           O  
ATOM   1901  CG1 VAL A 241      -2.227  28.242   5.829  1.00 35.11           C  
ATOM   1902  CG2 VAL A 241      -3.816  26.785   7.118  1.00 35.11           C  
ATOM   1903  N   LYS A 242      -1.790  31.140   8.677  1.00 33.00           N  
ATOM   1904  CA  LYS A 242      -1.044  32.376   8.456  1.00 33.00           C  
ATOM   1905  C   LYS A 242      -0.317  32.347   7.115  1.00 33.00           C  
ATOM   1906  CB  LYS A 242      -0.044  32.609   9.590  1.00 33.00           C  
ATOM   1907  O   LYS A 242       0.276  31.331   6.746  1.00 33.00           O  
ATOM   1908  CG  LYS A 242      -0.663  33.195  10.850  1.00 33.00           C  
ATOM   1909  CD  LYS A 242       0.401  33.571  11.873  1.00 33.00           C  
ATOM   1910  CE  LYS A 242      -0.219  34.103  13.157  1.00 33.00           C  
ATOM   1911  NZ  LYS A 242       0.821  34.503  14.151  1.00 33.00           N  
ATOM   1912  N   LYS A 243      -0.912  32.890   5.980  1.00 34.84           N  
ATOM   1913  CA  LYS A 243      -0.724  33.707   4.784  1.00 34.84           C  
ATOM   1914  C   LYS A 243      -0.347  32.845   3.583  1.00 34.84           C  
ATOM   1915  CB  LYS A 243       0.350  34.770   5.024  1.00 34.84           C  
ATOM   1916  O   LYS A 243       0.527  31.981   3.682  1.00 34.84           O  
ATOM   1917  CG  LYS A 243      -0.196  36.097   5.530  1.00 34.84           C  
ATOM   1918  CD  LYS A 243       0.905  37.144   5.652  1.00 34.84           C  
ATOM   1919  CE  LYS A 243       0.375  38.448   6.232  1.00 34.84           C  
ATOM   1920  NZ  LYS A 243       1.450  39.477   6.354  1.00 34.84           N  
ATOM   1921  N   PRO A 244      -1.136  32.765   2.442  1.00 31.86           N  
ATOM   1922  CA  PRO A 244      -0.880  32.155   1.135  1.00 31.86           C  
ATOM   1923  C   PRO A 244       0.422  32.641   0.501  1.00 31.86           C  
ATOM   1924  CB  PRO A 244      -2.088  32.588   0.301  1.00 31.86           C  
ATOM   1925  O   PRO A 244       0.817  33.793   0.700  1.00 31.86           O  
ATOM   1926  CG  PRO A 244      -2.674  33.743   1.048  1.00 31.86           C  
ATOM   1927  CD  PRO A 244      -2.020  33.818   2.398  1.00 31.86           C  
ATOM   1928  N   PHE A 245       1.515  31.910   0.428  1.00 34.51           N  
ATOM   1929  CA  PHE A 245       2.595  32.120  -0.529  1.00 34.51           C  
ATOM   1930  C   PHE A 245       2.045  32.278  -1.941  1.00 34.51           C  
ATOM   1931  CB  PHE A 245       3.592  30.958  -0.480  1.00 34.51           C  
ATOM   1932  O   PHE A 245       1.069  31.620  -2.309  1.00 34.51           O  
ATOM   1933  CG  PHE A 245       4.550  31.028   0.679  1.00 34.51           C  
ATOM   1934  CD1 PHE A 245       5.735  31.745   0.577  1.00 34.51           C  
ATOM   1935  CD2 PHE A 245       4.264  30.375   1.871  1.00 34.51           C  
ATOM   1936  CE1 PHE A 245       6.623  31.811   1.648  1.00 34.51           C  
ATOM   1937  CE2 PHE A 245       5.146  30.436   2.945  1.00 34.51           C  
ATOM   1938  CZ  PHE A 245       6.326  31.154   2.832  1.00 34.51           C  
ATOM   1939  N   THR A 246       1.860  33.453  -2.569  1.00 36.28           N  
ATOM   1940  CA  THR A 246       1.571  33.879  -3.933  1.00 36.28           C  
ATOM   1941  C   THR A 246       2.181  32.911  -4.943  1.00 36.28           C  
ATOM   1942  CB  THR A 246       2.100  35.301  -4.198  1.00 36.28           C  
ATOM   1943  O   THR A 246       3.284  32.401  -4.734  1.00 36.28           O  
ATOM   1944  CG2 THR A 246       1.320  36.336  -3.393  1.00 36.28           C  
ATOM   1945  OG1 THR A 246       3.483  35.368  -3.828  1.00 36.28           O  
ATOM   1946  N   GLY A 247       1.440  31.948  -5.490  1.00 33.76           N  
ATOM   1947  CA  GLY A 247       1.533  31.163  -6.711  1.00 33.76           C  
ATOM   1948  C   GLY A 247       2.724  31.537  -7.572  1.00 33.76           C  
ATOM   1949  O   GLY A 247       3.345  30.671  -8.192  1.00 33.76           O  
ATOM   1950  N   TRP A 248       3.429  32.622  -7.496  1.00 32.76           N  
ATOM   1951  CA  TRP A 248       4.550  33.123  -8.284  1.00 32.76           C  
ATOM   1952  C   TRP A 248       5.878  32.807  -7.603  1.00 32.76           C  
ATOM   1953  CB  TRP A 248       4.421  34.633  -8.503  1.00 32.76           C  
ATOM   1954  O   TRP A 248       6.839  32.402  -8.262  1.00 32.76           O  
ATOM   1955  CG  TRP A 248       5.463  35.208  -9.415  1.00 32.76           C  
ATOM   1956  CD1 TRP A 248       6.646  35.789  -9.053  1.00 32.76           C  
ATOM   1957  CD2 TRP A 248       5.411  35.260 -10.844  1.00 32.76           C  
ATOM   1958  CE2 TRP A 248       6.599  35.886 -11.283  1.00 32.76           C  
ATOM   1959  CE3 TRP A 248       4.476  34.837 -11.797  1.00 32.76           C  
ATOM   1960  NE1 TRP A 248       7.334  36.199 -10.171  1.00 32.76           N  
ATOM   1961  CH2 TRP A 248       5.943  35.676 -13.547  1.00 32.76           C  
ATOM   1962  CZ2 TRP A 248       6.875  36.100 -12.635  1.00 32.76           C  
ATOM   1963  CZ3 TRP A 248       4.752  35.050 -13.143  1.00 32.76           C  
ATOM   1964  N   GLU A 249       5.943  32.742  -6.260  1.00 35.99           N  
ATOM   1965  CA  GLU A 249       7.129  32.446  -5.463  1.00 35.99           C  
ATOM   1966  C   GLU A 249       7.349  30.941  -5.338  1.00 35.99           C  
ATOM   1967  CB  GLU A 249       7.015  33.078  -4.074  1.00 35.99           C  
ATOM   1968  O   GLU A 249       8.489  30.472  -5.352  1.00 35.99           O  
ATOM   1969  CG  GLU A 249       7.316  34.570  -4.050  1.00 35.99           C  
ATOM   1970  CD  GLU A 249       6.747  35.278  -2.830  1.00 35.99           C  
ATOM   1971  OE1 GLU A 249       7.056  36.473  -2.623  1.00 35.99           O  
ATOM   1972  OE2 GLU A 249       5.987  34.631  -2.075  1.00 35.99           O  
ATOM   1973  N   ALA A 250       6.293  30.133  -5.548  1.00 35.47           N  
ATOM   1974  CA  ALA A 250       6.305  28.672  -5.559  1.00 35.47           C  
ATOM   1975  C   ALA A 250       6.639  28.137  -6.949  1.00 35.47           C  
ATOM   1976  CB  ALA A 250       4.959  28.125  -5.092  1.00 35.47           C  
ATOM   1977  O   ALA A 250       7.382  27.162  -7.084  1.00 35.47           O  
ATOM   1978  N   CYS A 251       6.278  28.858  -8.035  1.00 31.60           N  
ATOM   1979  CA  CYS A 251       6.594  28.607  -9.437  1.00 31.60           C  
ATOM   1980  C   CYS A 251       8.030  29.007  -9.753  1.00 31.60           C  
ATOM   1981  CB  CYS A 251       5.631  29.368 -10.348  1.00 31.60           C  
ATOM   1982  O   CYS A 251       8.739  28.288 -10.459  1.00 31.60           O  
ATOM   1983  SG  CYS A 251       5.747  28.895 -12.087  1.00 31.60           S  
ATOM   1984  N   ARG A 252       8.615  30.065  -9.116  1.00 35.52           N  
ATOM   1985  CA  ARG A 252       9.982  30.567  -9.216  1.00 35.52           C  
ATOM   1986  C   ARG A 252      10.954  29.663  -8.466  1.00 35.52           C  
ATOM   1987  CB  ARG A 252      10.071  31.996  -8.676  1.00 35.52           C  
ATOM   1988  O   ARG A 252      12.039  29.360  -8.966  1.00 35.52           O  
ATOM   1989  CG  ARG A 252      11.046  32.882  -9.435  1.00 35.52           C  
ATOM   1990  CD  ARG A 252      11.188  34.251  -8.784  1.00 35.52           C  
ATOM   1991  NE  ARG A 252      12.565  34.735  -8.842  1.00 35.52           N  
ATOM   1992  NH1 ARG A 252      12.088  36.817  -7.961  1.00 35.52           N  
ATOM   1993  NH2 ARG A 252      14.238  36.279  -8.547  1.00 35.52           N  
ATOM   1994  CZ  ARG A 252      12.961  35.942  -8.450  1.00 35.52           C  
ATOM   1995  N   GLU A 253      10.589  29.108  -7.414  1.00 35.99           N  
ATOM   1996  CA  GLU A 253      11.423  28.229  -6.600  1.00 35.99           C  
ATOM   1997  C   GLU A 253      11.433  26.808  -7.156  1.00 35.99           C  
ATOM   1998  CB  GLU A 253      10.939  28.222  -5.148  1.00 35.99           C  
ATOM   1999  O   GLU A 253      12.471  26.143  -7.157  1.00 35.99           O  
ATOM   2000  CG  GLU A 253      12.058  28.060  -4.128  1.00 35.99           C  
ATOM   2001  CD  GLU A 253      11.766  28.748  -2.804  1.00 35.99           C  
ATOM   2002  OE1 GLU A 253      12.647  28.750  -1.914  1.00 35.99           O  
ATOM   2003  OE2 GLU A 253      10.647  29.288  -2.654  1.00 35.99           O  
ATOM   2004  N   ALA A 254      10.321  26.398  -7.843  1.00 35.76           N  
ATOM   2005  CA  ALA A 254      10.177  25.101  -8.498  1.00 35.76           C  
ATOM   2006  C   ALA A 254      10.893  25.083  -9.845  1.00 35.76           C  
ATOM   2007  CB  ALA A 254       8.700  24.757  -8.680  1.00 35.76           C  
ATOM   2008  O   ALA A 254      11.537  24.093 -10.201  1.00 35.76           O  
ATOM   2009  N   SER A 255      10.903  26.239 -10.566  1.00 32.91           N  
ATOM   2010  CA  SER A 255      11.588  26.438 -11.839  1.00 32.91           C  
ATOM   2011  C   SER A 255      13.089  26.617 -11.637  1.00 32.91           C  
ATOM   2012  CB  SER A 255      11.015  27.651 -12.573  1.00 32.91           C  
ATOM   2013  O   SER A 255      13.892  26.088 -12.408  1.00 32.91           O  
ATOM   2014  OG  SER A 255       9.623  27.496 -12.790  1.00 32.91           O  
ATOM   2015  N   SER A 256      13.589  27.207 -10.447  1.00 34.02           N  
ATOM   2016  CA  SER A 256      14.979  27.428 -10.061  1.00 34.02           C  
ATOM   2017  C   SER A 256      15.607  26.155  -9.503  1.00 34.02           C  
ATOM   2018  CB  SER A 256      15.077  28.550  -9.026  1.00 34.02           C  
ATOM   2019  O   SER A 256      16.767  25.852  -9.790  1.00 34.02           O  
ATOM   2020  OG  SER A 256      16.416  28.993  -8.891  1.00 34.02           O  
ATOM   2021  N   ASN A 257      14.776  25.247  -8.961  1.00 37.39           N  
ATOM   2022  CA  ASN A 257      15.218  23.975  -8.398  1.00 37.39           C  
ATOM   2023  C   ASN A 257      15.294  22.886  -9.464  1.00 37.39           C  
ATOM   2024  CB  ASN A 257      14.291  23.541  -7.260  1.00 37.39           C  
ATOM   2025  O   ASN A 257      16.202  22.054  -9.443  1.00 37.39           O  
ATOM   2026  CG  ASN A 257      14.624  24.218  -5.945  1.00 37.39           C  
ATOM   2027  ND2 ASN A 257      13.655  24.262  -5.039  1.00 37.39           N  
ATOM   2028  OD1 ASN A 257      15.743  24.699  -5.746  1.00 37.39           O  
ATOM   2029  N   LEU A 258      14.425  23.019 -10.533  1.00 41.10           N  
ATOM   2030  CA  LEU A 258      14.404  22.172 -11.721  1.00 41.10           C  
ATOM   2031  C   LEU A 258      15.540  22.538 -12.670  1.00 41.10           C  
ATOM   2032  CB  LEU A 258      13.060  22.295 -12.444  1.00 41.10           C  
ATOM   2033  O   LEU A 258      16.228  21.657 -13.190  1.00 41.10           O  
ATOM   2034  CG  LEU A 258      12.810  21.305 -13.583  1.00 41.10           C  
ATOM   2035  CD1 LEU A 258      12.661  19.891 -13.032  1.00 41.10           C  
ATOM   2036  CD2 LEU A 258      11.573  21.707 -14.379  1.00 41.10           C  
ATOM   2037  N   PHE A 259      15.906  23.908 -12.847  1.00 38.29           N  
ATOM   2038  CA  PHE A 259      17.027  24.442 -13.611  1.00 38.29           C  
ATOM   2039  C   PHE A 259      18.351  24.112 -12.932  1.00 38.29           C  
ATOM   2040  CB  PHE A 259      16.889  25.959 -13.781  1.00 38.29           C  
ATOM   2041  O   PHE A 259      19.315  23.725 -13.595  1.00 38.29           O  
ATOM   2042  CG  PHE A 259      17.618  26.504 -14.980  1.00 38.29           C  
ATOM   2043  CD1 PHE A 259      18.913  26.992 -14.860  1.00 38.29           C  
ATOM   2044  CD2 PHE A 259      17.007  26.528 -16.227  1.00 38.29           C  
ATOM   2045  CE1 PHE A 259      19.590  27.497 -15.967  1.00 38.29           C  
ATOM   2046  CE2 PHE A 259      17.677  27.031 -17.338  1.00 38.29           C  
ATOM   2047  CZ  PHE A 259      18.969  27.516 -17.206  1.00 38.29           C  
ATOM   2048  N   SER A 260      18.501  24.101 -11.526  1.00 40.66           N  
ATOM   2049  CA  SER A 260      19.682  23.789 -10.727  1.00 40.66           C  
ATOM   2050  C   SER A 260      19.960  22.290 -10.714  1.00 40.66           C  
ATOM   2051  CB  SER A 260      19.509  24.296  -9.294  1.00 40.66           C  
ATOM   2052  O   SER A 260      21.115  21.867 -10.799  1.00 40.66           O  
ATOM   2053  OG  SER A 260      20.762  24.389  -8.639  1.00 40.66           O  
ATOM   2054  N   ALA A 261      18.935  21.467 -10.823  1.00 38.18           N  
ATOM   2055  CA  ALA A 261      18.995  20.008 -10.836  1.00 38.18           C  
ATOM   2056  C   ALA A 261      19.397  19.488 -12.214  1.00 38.18           C  
ATOM   2057  CB  ALA A 261      17.652  19.416 -10.419  1.00 38.18           C  
ATOM   2058  O   ALA A 261      20.199  18.557 -12.323  1.00 38.18           O  
ATOM   2059  N   ILE A 262      18.964  20.163 -13.303  1.00 38.57           N  
ATOM   2060  CA  ILE A 262      19.292  19.905 -14.701  1.00 38.57           C  
ATOM   2061  C   ILE A 262      20.707  20.395 -14.998  1.00 38.57           C  
ATOM   2062  CB  ILE A 262      18.280  20.582 -15.653  1.00 38.57           C  
ATOM   2063  O   ILE A 262      21.483  19.705 -15.663  1.00 38.57           O  
ATOM   2064  CG1 ILE A 262      16.907  19.911 -15.538  1.00 38.57           C  
ATOM   2065  CG2 ILE A 262      18.789  20.544 -17.097  1.00 38.57           C  
ATOM   2066  CD1 ILE A 262      15.812  20.600 -16.340  1.00 38.57           C  
ATOM   2067  N   PHE A 263      21.206  21.538 -14.384  1.00 40.37           N  
ATOM   2068  CA  PHE A 263      22.543  22.113 -14.472  1.00 40.37           C  
ATOM   2069  C   PHE A 263      23.548  21.267 -13.699  1.00 40.37           C  
ATOM   2070  CB  PHE A 263      22.548  23.550 -13.940  1.00 40.37           C  
ATOM   2071  O   PHE A 263      24.650  21.004 -14.186  1.00 40.37           O  
ATOM   2072  CG  PHE A 263      23.808  24.309 -14.256  1.00 40.37           C  
ATOM   2073  CD1 PHE A 263      24.834  24.399 -13.323  1.00 40.37           C  
ATOM   2074  CD2 PHE A 263      23.967  24.934 -15.486  1.00 40.37           C  
ATOM   2075  CE1 PHE A 263      26.002  25.102 -13.612  1.00 40.37           C  
ATOM   2076  CE2 PHE A 263      25.131  25.638 -15.782  1.00 40.37           C  
ATOM   2077  CZ  PHE A 263      26.147  25.721 -14.844  1.00 40.37           C  
ATOM   2078  N   ARG A 264      23.135  20.676 -12.497  1.00 39.94           N  
ATOM   2079  CA  ARG A 264      23.983  19.832 -11.662  1.00 39.94           C  
ATOM   2080  C   ARG A 264      24.108  18.430 -12.250  1.00 39.94           C  
ATOM   2081  CB  ARG A 264      23.430  19.755 -10.238  1.00 39.94           C  
ATOM   2082  O   ARG A 264      25.178  17.820 -12.192  1.00 39.94           O  
ATOM   2083  CG  ARG A 264      23.941  20.853  -9.318  1.00 39.94           C  
ATOM   2084  CD  ARG A 264      23.383  20.714  -7.909  1.00 39.94           C  
ATOM   2085  NE  ARG A 264      23.698  21.878  -7.087  1.00 39.94           N  
ATOM   2086  NH1 ARG A 264      23.435  20.783  -5.069  1.00 39.94           N  
ATOM   2087  NH2 ARG A 264      24.017  23.000  -5.108  1.00 39.94           N  
ATOM   2088  CZ  ARG A 264      23.716  21.885  -5.757  1.00 39.94           C  
ATOM   2089  N   PHE A 265      23.093  17.969 -13.019  1.00 38.23           N  
ATOM   2090  CA  PHE A 265      23.037  16.704 -13.743  1.00 38.23           C  
ATOM   2091  C   PHE A 265      23.858  16.777 -15.025  1.00 38.23           C  
ATOM   2092  CB  PHE A 265      21.587  16.333 -14.068  1.00 38.23           C  
ATOM   2093  O   PHE A 265      24.601  15.847 -15.346  1.00 38.23           O  
ATOM   2094  CG  PHE A 265      21.429  14.956 -14.655  1.00 38.23           C  
ATOM   2095  CD1 PHE A 265      21.380  14.774 -16.031  1.00 38.23           C  
ATOM   2096  CD2 PHE A 265      21.331  13.844 -13.829  1.00 38.23           C  
ATOM   2097  CE1 PHE A 265      21.234  13.500 -16.577  1.00 38.23           C  
ATOM   2098  CE2 PHE A 265      21.185  12.569 -14.367  1.00 38.23           C  
ATOM   2099  CZ  PHE A 265      21.136  12.399 -15.741  1.00 38.23           C  
ATOM   2100  N   ILE A 266      23.875  17.934 -15.768  1.00 38.51           N  
ATOM   2101  CA  ILE A 266      24.635  18.218 -16.981  1.00 38.51           C  
ATOM   2102  C   ILE A 266      26.100  18.462 -16.627  1.00 38.51           C  
ATOM   2103  CB  ILE A 266      24.056  19.434 -17.738  1.00 38.51           C  
ATOM   2104  O   ILE A 266      27.000  17.942 -17.290  1.00 38.51           O  
ATOM   2105  CG1 ILE A 266      22.665  19.106 -18.293  1.00 38.51           C  
ATOM   2106  CG2 ILE A 266      25.003  19.873 -18.859  1.00 38.51           C  
ATOM   2107  CD1 ILE A 266      21.962  20.290 -18.940  1.00 38.51           C  
ATOM   2108  N   VAL A 267      26.440  19.151 -15.432  1.00 39.06           N  
ATOM   2109  CA  VAL A 267      27.783  19.467 -14.956  1.00 39.06           C  
ATOM   2110  C   VAL A 267      28.418  18.223 -14.338  1.00 39.06           C  
ATOM   2111  CB  VAL A 267      27.764  20.621 -13.929  1.00 39.06           C  
ATOM   2112  O   VAL A 267      29.607  17.963 -14.534  1.00 39.06           O  
ATOM   2113  CG1 VAL A 267      29.142  20.803 -13.295  1.00 39.06           C  
ATOM   2114  CG2 VAL A 267      27.303  21.917 -14.593  1.00 39.06           C  
ATOM   2115  N   ARG A 268      27.613  17.227 -13.740  1.00 37.79           N  
ATOM   2116  CA  ARG A 268      28.069  15.995 -13.104  1.00 37.79           C  
ATOM   2117  C   ARG A 268      28.174  14.861 -14.118  1.00 37.79           C  
ATOM   2118  CB  ARG A 268      27.125  15.596 -11.967  1.00 37.79           C  
ATOM   2119  O   ARG A 268      29.049  14.000 -14.007  1.00 37.79           O  
ATOM   2120  CG  ARG A 268      27.698  15.834 -10.579  1.00 37.79           C  
ATOM   2121  CD  ARG A 268      26.800  15.259  -9.493  1.00 37.79           C  
ATOM   2122  NE  ARG A 268      27.366  15.462  -8.162  1.00 37.79           N  
ATOM   2123  NH1 ARG A 268      25.417  14.956  -7.030  1.00 37.79           N  
ATOM   2124  NH2 ARG A 268      27.309  15.525  -5.867  1.00 37.79           N  
ATOM   2125  CZ  ARG A 268      26.696  15.314  -7.023  1.00 37.79           C  
ATOM   2126  N   ASN A 269      27.486  15.053 -15.368  1.00 37.32           N  
ATOM   2127  CA  ASN A 269      27.518  14.018 -16.395  1.00 37.32           C  
ATOM   2128  C   ASN A 269      28.279  14.480 -17.634  1.00 37.32           C  
ATOM   2129  CB  ASN A 269      26.097  13.593 -16.773  1.00 37.32           C  
ATOM   2130  O   ASN A 269      28.629  13.667 -18.492  1.00 37.32           O  
ATOM   2131  CG  ASN A 269      25.501  12.606 -15.788  1.00 37.32           C  
ATOM   2132  ND2 ASN A 269      24.432  13.012 -15.115  1.00 37.32           N  
ATOM   2133  OD1 ASN A 269      25.999  11.488 -15.633  1.00 37.32           O  
ATOM   2134  N   LEU A 270      28.647  15.760 -17.689  1.00 37.56           N  
ATOM   2135  CA  LEU A 270      29.527  16.392 -18.666  1.00 37.56           C  
ATOM   2136  C   LEU A 270      30.949  16.501 -18.125  1.00 37.56           C  
ATOM   2137  CB  LEU A 270      29.003  17.781 -19.040  1.00 37.56           C  
ATOM   2138  O   LEU A 270      31.911  16.531 -18.897  1.00 37.56           O  
ATOM   2139  CG  LEU A 270      28.008  17.840 -20.200  1.00 37.56           C  
ATOM   2140  CD1 LEU A 270      27.170  19.111 -20.115  1.00 37.56           C  
ATOM   2141  CD2 LEU A 270      28.739  17.765 -21.537  1.00 37.56           C  
ATOM   2142  N   HIS A 271      31.236  15.761 -16.924  1.00 40.82           N  
ATOM   2143  CA  HIS A 271      32.565  15.607 -16.345  1.00 40.82           C  
ATOM   2144  C   HIS A 271      32.854  14.147 -16.009  1.00 40.82           C  
ATOM   2145  CB  HIS A 271      32.707  16.471 -15.091  1.00 40.82           C  
ATOM   2146  O   HIS A 271      33.897  13.833 -15.433  1.00 40.82           O  
ATOM   2147  CG  HIS A 271      33.063  17.895 -15.381  1.00 40.82           C  
ATOM   2148  CD2 HIS A 271      33.968  18.720 -14.803  1.00 40.82           C  
ATOM   2149  ND1 HIS A 271      32.451  18.627 -16.375  1.00 40.82           N  
ATOM   2150  CE1 HIS A 271      32.967  19.845 -16.397  1.00 40.82           C  
ATOM   2151  NE2 HIS A 271      33.889  19.927 -15.453  1.00 40.82           N  
ATOM   2152  N   LEU A 272      32.505  13.159 -16.850  1.00 34.29           N  
ATOM   2153  CA  LEU A 272      32.895  11.764 -16.672  1.00 34.29           C  
ATOM   2154  C   LEU A 272      33.519  11.208 -17.947  1.00 34.29           C  
ATOM   2155  CB  LEU A 272      31.686  10.916 -16.269  1.00 34.29           C  
ATOM   2156  O   LEU A 272      32.820  10.977 -18.937  1.00 34.29           O  
ATOM   2157  CG  LEU A 272      31.140  11.141 -14.858  1.00 34.29           C  
ATOM   2158  CD1 LEU A 272      29.760  10.507 -14.717  1.00 34.29           C  
ATOM   2159  CD2 LEU A 272      32.102  10.579 -13.817  1.00 34.29           C  
ATOM   2160  N   SER A 273      34.624  11.892 -18.468  1.00 33.66           N  
ATOM   2161  CA  SER A 273      35.743  11.107 -18.980  1.00 33.66           C  
ATOM   2162  C   SER A 273      37.078  11.751 -18.624  1.00 33.66           C  
ATOM   2163  CB  SER A 273      35.634  10.945 -20.497  1.00 33.66           C  
ATOM   2164  O   SER A 273      37.289  12.938 -18.878  1.00 33.66           O  
ATOM   2165  OG  SER A 273      36.479  11.868 -21.163  1.00 33.66           O  
ATOM   2166  N   LYS A 274      37.526  11.738 -17.427  1.00 43.14           N  
ATOM   2167  CA  LYS A 274      38.892  11.719 -16.913  1.00 43.14           C  
ATOM   2168  C   LYS A 274      39.872  11.231 -17.976  1.00 43.14           C  
ATOM   2169  CB  LYS A 274      38.985  10.834 -15.669  1.00 43.14           C  
ATOM   2170  O   LYS A 274      41.075  11.136 -17.722  1.00 43.14           O  
ATOM   2171  CG  LYS A 274      38.320  11.428 -14.436  1.00 43.14           C  
ATOM   2172  CD  LYS A 274      38.695  10.662 -13.174  1.00 43.14           C  
ATOM   2173  CE  LYS A 274      38.010  11.240 -11.944  1.00 43.14           C  
ATOM   2174  NZ  LYS A 274      38.406  10.516 -10.698  1.00 43.14           N  
ATOM   2175  N   GLU A 275      39.563  11.418 -19.357  1.00 45.82           N  
ATOM   2176  CA  GLU A 275      40.641  11.209 -20.319  1.00 45.82           C  
ATOM   2177  C   GLU A 275      40.830  12.434 -21.210  1.00 45.82           C  
ATOM   2178  CB  GLU A 275      40.363   9.972 -21.177  1.00 45.82           C  
ATOM   2179  O   GLU A 275      39.855  13.017 -21.688  1.00 45.82           O  
ATOM   2180  CG  GLU A 275      40.650   8.656 -20.469  1.00 45.82           C  
ATOM   2181  CD  GLU A 275      40.871   7.496 -21.426  1.00 45.82           C  
ATOM   2182  OE1 GLU A 275      41.296   6.408 -20.974  1.00 45.82           O  
ATOM   2183  OE2 GLU A 275      40.618   7.675 -22.638  1.00 45.82           O  
ATOM   2184  N   PRO A 276      42.012  13.204 -21.169  1.00 44.17           N  
ATOM   2185  CA  PRO A 276      42.286  14.340 -22.052  1.00 44.17           C  
ATOM   2186  C   PRO A 276      42.034  14.017 -23.524  1.00 44.17           C  
ATOM   2187  CB  PRO A 276      43.768  14.630 -21.803  1.00 44.17           C  
ATOM   2188  O   PRO A 276      42.188  12.867 -23.942  1.00 44.17           O  
ATOM   2189  CG  PRO A 276      44.268  13.443 -21.045  1.00 44.17           C  
ATOM   2190  CD  PRO A 276      43.088  12.614 -20.624  1.00 44.17           C  
ATOM   2191  N   VAL A 277      41.073  14.623 -24.199  1.00 50.02           N  
ATOM   2192  CA  VAL A 277      40.969  14.772 -25.647  1.00 50.02           C  
ATOM   2193  C   VAL A 277      42.365  14.790 -26.267  1.00 50.02           C  
ATOM   2194  CB  VAL A 277      40.199  16.055 -26.032  1.00 50.02           C  
ATOM   2195  O   VAL A 277      43.197  15.629 -25.915  1.00 50.02           O  
ATOM   2196  CG1 VAL A 277      40.073  16.174 -27.550  1.00 50.02           C  
ATOM   2197  CG2 VAL A 277      38.819  16.065 -25.376  1.00 50.02           C  
ATOM   2198  N   LYS A 278      42.910  13.693 -26.797  1.00 56.17           N  
ATOM   2199  CA  LYS A 278      44.235  13.369 -27.318  1.00 56.17           C  
ATOM   2200  C   LYS A 278      44.368  13.785 -28.780  1.00 56.17           C  
ATOM   2201  CB  LYS A 278      44.519  11.873 -27.170  1.00 56.17           C  
ATOM   2202  O   LYS A 278      45.479  13.886 -29.303  1.00 56.17           O  
ATOM   2203  CG  LYS A 278      44.691  11.415 -25.730  1.00 56.17           C  
ATOM   2204  CD  LYS A 278      45.112   9.953 -25.655  1.00 56.17           C  
ATOM   2205  CE  LYS A 278      45.220   9.474 -24.213  1.00 56.17           C  
ATOM   2206  NZ  LYS A 278      45.715   8.068 -24.132  1.00 56.17           N  
ATOM   2207  N   ASN A 279      43.320  14.457 -29.447  1.00 53.94           N  
ATOM   2208  CA  ASN A 279      43.488  14.966 -30.804  1.00 53.94           C  
ATOM   2209  C   ASN A 279      42.143  15.275 -31.457  1.00 53.94           C  
ATOM   2210  CB  ASN A 279      44.275  13.969 -31.658  1.00 53.94           C  
ATOM   2211  O   ASN A 279      41.091  15.058 -30.854  1.00 53.94           O  
ATOM   2212  CG  ASN A 279      43.592  12.620 -31.760  1.00 53.94           C  
ATOM   2213  ND2 ASN A 279      44.383  11.565 -31.913  1.00 53.94           N  
ATOM   2214  OD1 ASN A 279      42.363  12.527 -31.703  1.00 53.94           O  
ATOM   2215  N   GLU A 280      42.159  16.273 -32.497  1.00 52.23           N  
ATOM   2216  CA  GLU A 280      41.105  16.929 -33.265  1.00 52.23           C  
ATOM   2217  C   GLU A 280      40.151  15.907 -33.877  1.00 52.23           C  
ATOM   2218  CB  GLU A 280      41.708  17.808 -34.364  1.00 52.23           C  
ATOM   2219  O   GLU A 280      38.953  16.168 -34.006  1.00 52.23           O  
ATOM   2220  CG  GLU A 280      41.735  19.290 -34.020  1.00 52.23           C  
ATOM   2221  CD  GLU A 280      42.274  20.158 -35.146  1.00 52.23           C  
ATOM   2222  OE1 GLU A 280      42.297  21.401 -34.996  1.00 52.23           O  
ATOM   2223  OE2 GLU A 280      42.675  19.591 -36.186  1.00 52.23           O  
ATOM   2224  N   GLU A 281      40.451  14.652 -33.907  1.00 51.04           N  
ATOM   2225  CA  GLU A 281      39.688  13.502 -34.382  1.00 51.04           C  
ATOM   2226  C   GLU A 281      38.780  12.951 -33.286  1.00 51.04           C  
ATOM   2227  CB  GLU A 281      40.628  12.405 -34.888  1.00 51.04           C  
ATOM   2228  O   GLU A 281      37.639  12.568 -33.552  1.00 51.04           O  
ATOM   2229  CG  GLU A 281      40.043  11.565 -36.014  1.00 51.04           C  
ATOM   2230  CD  GLU A 281      41.007  10.513 -36.541  1.00 51.04           C  
ATOM   2231  OE1 GLU A 281      40.647   9.781 -37.490  1.00 51.04           O  
ATOM   2232  OE2 GLU A 281      42.131  10.420 -35.999  1.00 51.04           O  
ATOM   2233  N   THR A 282      39.122  13.034 -31.928  1.00 54.36           N  
ATOM   2234  CA  THR A 282      38.378  12.601 -30.750  1.00 54.36           C  
ATOM   2235  C   THR A 282      37.377  13.669 -30.320  1.00 54.36           C  
ATOM   2236  CB  THR A 282      39.325  12.280 -29.578  1.00 54.36           C  
ATOM   2237  O   THR A 282      36.311  13.350 -29.788  1.00 54.36           O  
ATOM   2238  CG2 THR A 282      39.492  10.774 -29.404  1.00 54.36           C  
ATOM   2239  OG1 THR A 282      40.607  12.866 -29.833  1.00 54.36           O  
ATOM   2240  N   ARG A 283      37.607  14.969 -30.823  1.00 45.43           N  
ATOM   2241  CA  ARG A 283      36.777  16.153 -30.629  1.00 45.43           C  
ATOM   2242  C   ARG A 283      35.610  16.171 -31.610  1.00 45.43           C  
ATOM   2243  CB  ARG A 283      37.612  17.426 -30.784  1.00 45.43           C  
ATOM   2244  O   ARG A 283      34.480  16.487 -31.232  1.00 45.43           O  
ATOM   2245  CG  ARG A 283      37.009  18.645 -30.104  1.00 45.43           C  
ATOM   2246  CD  ARG A 283      37.919  19.861 -30.216  1.00 45.43           C  
ATOM   2247  NE  ARG A 283      37.319  21.041 -29.600  1.00 45.43           N  
ATOM   2248  NH1 ARG A 283      39.206  22.358 -29.798  1.00 45.43           N  
ATOM   2249  NH2 ARG A 283      37.303  23.210 -28.845  1.00 45.43           N  
ATOM   2250  CZ  ARG A 283      37.944  22.200 -29.416  1.00 45.43           C  
ATOM   2251  N   GLU A 284      35.627  15.730 -32.829  1.00 46.97           N  
ATOM   2252  CA  GLU A 284      34.662  15.792 -33.922  1.00 46.97           C  
ATOM   2253  C   GLU A 284      33.844  14.506 -34.010  1.00 46.97           C  
ATOM   2254  CB  GLU A 284      35.373  16.054 -35.252  1.00 46.97           C  
ATOM   2255  O   GLU A 284      32.684  14.530 -34.426  1.00 46.97           O  
ATOM   2256  CG  GLU A 284      35.516  17.531 -35.592  1.00 46.97           C  
ATOM   2257  CD  GLU A 284      36.143  17.775 -36.955  1.00 46.97           C  
ATOM   2258  OE1 GLU A 284      36.256  18.951 -37.369  1.00 46.97           O  
ATOM   2259  OE2 GLU A 284      36.523  16.782 -37.615  1.00 46.97           O  
ATOM   2260  N   ASN A 285      34.146  13.398 -33.206  1.00 48.65           N  
ATOM   2261  CA  ASN A 285      33.416  12.142 -33.072  1.00 48.65           C  
ATOM   2262  C   ASN A 285      32.509  12.149 -31.845  1.00 48.65           C  
ATOM   2263  CB  ASN A 285      34.386  10.961 -33.009  1.00 48.65           C  
ATOM   2264  O   ASN A 285      31.534  11.398 -31.785  1.00 48.65           O  
ATOM   2265  CG  ASN A 285      34.676  10.369 -34.374  1.00 48.65           C  
ATOM   2266  ND2 ASN A 285      35.743   9.585 -34.466  1.00 48.65           N  
ATOM   2267  OD1 ASN A 285      33.947  10.615 -35.338  1.00 48.65           O  
ATOM   2268  N   ARG A 286      32.578  13.268 -30.964  1.00 41.11           N  
ATOM   2269  CA  ARG A 286      31.831  13.368 -29.714  1.00 41.11           C  
ATOM   2270  C   ARG A 286      30.622  14.285 -29.871  1.00 41.11           C  
ATOM   2271  CB  ARG A 286      32.732  13.877 -28.588  1.00 41.11           C  
ATOM   2272  O   ARG A 286      29.606  14.102 -29.198  1.00 41.11           O  
ATOM   2273  CG  ARG A 286      33.438  12.773 -27.817  1.00 41.11           C  
ATOM   2274  CD  ARG A 286      34.136  13.310 -26.574  1.00 41.11           C  
ATOM   2275  NE  ARG A 286      34.357  12.260 -25.584  1.00 41.11           N  
ATOM   2276  NH1 ARG A 286      34.990  13.701 -23.893  1.00 41.11           N  
ATOM   2277  NH2 ARG A 286      34.927  11.441 -23.516  1.00 41.11           N  
ATOM   2278  CZ  ARG A 286      34.757  12.470 -24.333  1.00 41.11           C  
ATOM   2279  N   PHE A 287      30.566  14.854 -31.230  1.00 35.87           N  
ATOM   2280  CA  PHE A 287      29.523  15.862 -31.381  1.00 35.87           C  
ATOM   2281  C   PHE A 287      28.816  15.713 -32.723  1.00 35.87           C  
ATOM   2282  CB  PHE A 287      30.112  17.271 -31.252  1.00 35.87           C  
ATOM   2283  O   PHE A 287      27.984  16.546 -33.089  1.00 35.87           O  
ATOM   2284  CG  PHE A 287      30.510  17.636 -29.847  1.00 35.87           C  
ATOM   2285  CD1 PHE A 287      29.557  18.057 -28.927  1.00 35.87           C  
ATOM   2286  CD2 PHE A 287      31.837  17.557 -29.447  1.00 35.87           C  
ATOM   2287  CE1 PHE A 287      29.923  18.396 -27.627  1.00 35.87           C  
ATOM   2288  CE2 PHE A 287      32.210  17.894 -28.148  1.00 35.87           C  
ATOM   2289  CZ  PHE A 287      31.251  18.314 -27.240  1.00 35.87           C  
ATOM   2290  N   ASN A 288      28.611  14.421 -33.378  1.00 33.44           N  
ATOM   2291  CA  ASN A 288      27.766  14.259 -34.555  1.00 33.44           C  
ATOM   2292  C   ASN A 288      26.637  13.264 -34.302  1.00 33.44           C  
ATOM   2293  CB  ASN A 288      28.601  13.819 -35.760  1.00 33.44           C  
ATOM   2294  O   ASN A 288      26.878  12.061 -34.185  1.00 33.44           O  
ATOM   2295  CG  ASN A 288      28.760  14.917 -36.793  1.00 33.44           C  
ATOM   2296  ND2 ASN A 288      29.690  14.727 -37.721  1.00 33.44           N  
ATOM   2297  OD1 ASN A 288      28.054  15.928 -36.756  1.00 33.44           O  
ATOM   2298  N   ILE A 289      25.509  13.693 -33.666  1.00 30.60           N  
ATOM   2299  CA  ILE A 289      24.398  12.756 -33.790  1.00 30.60           C  
ATOM   2300  C   ILE A 289      23.241  13.424 -34.530  1.00 30.60           C  
ATOM   2301  CB  ILE A 289      23.929  12.249 -32.408  1.00 30.60           C  
ATOM   2302  O   ILE A 289      22.837  14.538 -34.187  1.00 30.60           O  
ATOM   2303  CG1 ILE A 289      25.088  11.576 -31.665  1.00 30.60           C  
ATOM   2304  CG2 ILE A 289      22.745  11.290 -32.558  1.00 30.60           C  
ATOM   2305  CD1 ILE A 289      24.741  11.127 -30.252  1.00 30.60           C  
ATOM   2306  N   GLU A 290      22.759  13.267 -35.893  1.00 27.95           N  
ATOM   2307  CA  GLU A 290      21.351  13.115 -36.249  1.00 27.95           C  
ATOM   2308  C   GLU A 290      20.497  12.840 -35.015  1.00 27.95           C  
ATOM   2309  CB  GLU A 290      21.174  11.992 -37.274  1.00 27.95           C  
ATOM   2310  O   GLU A 290      20.872  12.036 -34.160  1.00 27.95           O  
ATOM   2311  CG  GLU A 290      21.341  12.444 -38.717  1.00 27.95           C  
ATOM   2312  CD  GLU A 290      21.108  11.330 -39.725  1.00 27.95           C  
ATOM   2313  OE1 GLU A 290      21.170  11.595 -40.947  1.00 27.95           O  
ATOM   2314  OE2 GLU A 290      20.861  10.183 -39.290  1.00 27.95           O  
TER    2315      GLU A 290                                                      
ENDMDL                                                                          
END                                                                             
