# Supplementary material for: Pan-kinome of Legionella expanded by a bioinformatics survey
Source: Sci Rep. 2022 Dec 16;12:21782. doi: 10.1038/s41598-022-26109-x (PMC9758233; doi:10.1038/s41598-022-26109-x)
Supplement: Supplementary file 9 — Supplementary Information 9. [file 41598_2022_26109_MOESM9_ESM.zip › S15 - Data - 3D structure models of novel kinases/pdb - whole proteins - AlphaFold2/Lspi_2187.pdb]

MODEL     1                                                                     
ATOM      1  N   MET A   1     -48.168  34.726 -45.150  1.00 43.53           N  
ATOM      2  CA  MET A   1     -46.839  35.330 -45.111  1.00 43.53           C  
ATOM      3  C   MET A   1     -45.996  34.720 -43.996  1.00 43.53           C  
ATOM      4  CB  MET A   1     -46.941  36.844 -44.922  1.00 43.53           C  
ATOM      5  O   MET A   1     -46.306  34.888 -42.815  1.00 43.53           O  
ATOM      6  CG  MET A   1     -46.839  37.632 -46.217  1.00 43.53           C  
ATOM      7  SD  MET A   1     -46.591  39.428 -45.930  1.00 43.53           S  
ATOM      8  CE  MET A   1     -46.413  40.004 -47.642  1.00 43.53           C  
ATOM      9  N   GLN A   2     -45.824  33.328 -44.077  1.00 36.03           N  
ATOM     10  CA  GLN A   2     -45.124  32.203 -43.466  1.00 36.03           C  
ATOM     11  C   GLN A   2     -43.618  32.306 -43.686  1.00 36.03           C  
ATOM     12  CB  GLN A   2     -45.646  30.878 -44.025  1.00 36.03           C  
ATOM     13  O   GLN A   2     -43.150  32.309 -44.827  1.00 36.03           O  
ATOM     14  CG  GLN A   2     -46.848  30.324 -43.272  1.00 36.03           C  
ATOM     15  CD  GLN A   2     -47.438  29.092 -43.932  1.00 36.03           C  
ATOM     16  NE2 GLN A   2     -48.463  28.520 -43.311  1.00 36.03           N  
ATOM     17  OE1 GLN A   2     -46.975  28.658 -44.991  1.00 36.03           O  
ATOM     18  N   GLY A   3     -42.853  32.949 -42.763  1.00 39.37           N  
ATOM     19  CA  GLY A   3     -41.415  33.035 -42.569  1.00 39.37           C  
ATOM     20  C   GLY A   3     -40.857  31.898 -41.734  1.00 39.37           C  
ATOM     21  O   GLY A   3     -41.420  31.550 -40.694  1.00 39.37           O  
ATOM     22  N   LYS A   4     -40.325  30.806 -42.328  1.00 46.13           N  
ATOM     23  CA  LYS A   4     -39.336  29.748 -42.138  1.00 46.13           C  
ATOM     24  C   LYS A   4     -38.073  30.288 -41.475  1.00 46.13           C  
ATOM     25  CB  LYS A   4     -38.987  29.093 -43.475  1.00 46.13           C  
ATOM     26  O   LYS A   4     -37.456  31.230 -41.977  1.00 46.13           O  
ATOM     27  CG  LYS A   4     -39.494  27.665 -43.617  1.00 46.13           C  
ATOM     28  CD  LYS A   4     -39.086  27.057 -44.952  1.00 46.13           C  
ATOM     29  CE  LYS A   4     -39.631  25.644 -45.113  1.00 46.13           C  
ATOM     30  NZ  LYS A   4     -39.212  25.034 -46.410  1.00 46.13           N  
ATOM     31  N   ILE A   5     -37.823  30.122 -40.132  1.00 48.04           N  
ATOM     32  CA  ILE A   5     -36.663  30.114 -39.247  1.00 48.04           C  
ATOM     33  C   ILE A   5     -35.872  28.823 -39.443  1.00 48.04           C  
ATOM     34  CB  ILE A   5     -37.081  30.267 -37.767  1.00 48.04           C  
ATOM     35  O   ILE A   5     -36.415  27.726 -39.290  1.00 48.04           O  
ATOM     36  CG1 ILE A   5     -37.847  31.579 -37.561  1.00 48.04           C  
ATOM     37  CG2 ILE A   5     -35.857  30.198 -36.850  1.00 48.04           C  
ATOM     38  CD1 ILE A   5     -38.413  31.752 -36.158  1.00 48.04           C  
ATOM     39  N   GLU A   6     -34.883  28.763 -40.285  1.00 44.88           N  
ATOM     40  CA  GLU A   6     -33.713  27.899 -40.410  1.00 44.88           C  
ATOM     41  C   GLU A   6     -32.778  28.060 -39.215  1.00 44.88           C  
ATOM     42  CB  GLU A   6     -32.960  28.197 -41.710  1.00 44.88           C  
ATOM     43  O   GLU A   6     -32.416  29.180 -38.850  1.00 44.88           O  
ATOM     44  CG  GLU A   6     -33.679  27.713 -42.961  1.00 44.88           C  
ATOM     45  CD  GLU A   6     -32.867  27.904 -44.232  1.00 44.88           C  
ATOM     46  OE1 GLU A   6     -33.325  27.476 -45.315  1.00 44.88           O  
ATOM     47  OE2 GLU A   6     -31.762  28.486 -44.143  1.00 44.88           O  
ATOM     48  N   SER A   7     -32.702  27.133 -38.224  1.00 40.31           N  
ATOM     49  CA  SER A   7     -31.808  26.727 -37.145  1.00 40.31           C  
ATOM     50  C   SER A   7     -30.383  26.528 -37.652  1.00 40.31           C  
ATOM     51  CB  SER A   7     -32.309  25.440 -36.488  1.00 40.31           C  
ATOM     52  O   SER A   7     -30.173  25.929 -38.709  1.00 40.31           O  
ATOM     53  OG  SER A   7     -31.577  24.320 -36.954  1.00 40.31           O  
ATOM     54  N   PRO A   8     -29.250  27.172 -37.042  1.00 42.71           N  
ATOM     55  CA  PRO A   8     -27.840  26.901 -37.331  1.00 42.71           C  
ATOM     56  C   PRO A   8     -27.300  25.698 -36.560  1.00 42.71           C  
ATOM     57  CB  PRO A   8     -27.137  28.189 -36.897  1.00 42.71           C  
ATOM     58  O   PRO A   8     -27.422  25.642 -35.334  1.00 42.71           O  
ATOM     59  CG  PRO A   8     -28.065  28.815 -35.906  1.00 42.71           C  
ATOM     60  CD  PRO A   8     -29.279  27.943 -35.772  1.00 42.71           C  
ATOM     61  N   ASP A   9     -27.235  24.454 -37.074  1.00 44.24           N  
ATOM     62  CA  ASP A   9     -26.470  23.254 -36.746  1.00 44.24           C  
ATOM     63  C   ASP A   9     -25.222  23.142 -37.619  1.00 44.24           C  
ATOM     64  CB  ASP A   9     -27.338  22.004 -36.906  1.00 44.24           C  
ATOM     65  O   ASP A   9     -25.227  22.437 -38.630  1.00 44.24           O  
ATOM     66  CG  ASP A   9     -27.984  21.561 -35.605  1.00 44.24           C  
ATOM     67  OD1 ASP A   9     -27.558  22.023 -34.524  1.00 44.24           O  
ATOM     68  OD2 ASP A   9     -28.924  20.739 -35.661  1.00 44.24           O  
ATOM     69  N   THR A  10     -24.076  23.963 -37.432  1.00 45.48           N  
ATOM     70  CA  THR A  10     -22.835  23.561 -38.084  1.00 45.48           C  
ATOM     71  C   THR A  10     -21.634  23.860 -37.191  1.00 45.48           C  
ATOM     72  CB  THR A  10     -22.660  24.270 -39.440  1.00 45.48           C  
ATOM     73  O   THR A  10     -20.495  23.556 -37.552  1.00 45.48           O  
ATOM     74  CG2 THR A  10     -23.605  23.693 -40.488  1.00 45.48           C  
ATOM     75  OG1 THR A  10     -22.936  25.667 -39.280  1.00 45.48           O  
ATOM     76  N   CYS A  11     -21.630  23.668 -35.821  1.00 46.71           N  
ATOM     77  CA  CYS A  11     -20.380  23.832 -35.087  1.00 46.71           C  
ATOM     78  C   CYS A  11     -20.063  22.587 -34.266  1.00 46.71           C  
ATOM     79  CB  CYS A  11     -20.453  25.053 -34.170  1.00 46.71           C  
ATOM     80  O   CYS A  11     -19.034  22.530 -33.590  1.00 46.71           O  
ATOM     81  SG  CYS A  11     -19.274  26.353 -34.596  1.00 46.71           S  
ATOM     82  N   SER A  12     -20.639  21.469 -34.533  1.00 49.73           N  
ATOM     83  CA  SER A  12     -20.372  20.254 -33.769  1.00 49.73           C  
ATOM     84  C   SER A  12     -19.440  19.317 -34.529  1.00 49.73           C  
ATOM     85  CB  SER A  12     -21.678  19.530 -33.439  1.00 49.73           C  
ATOM     86  O   SER A  12     -18.657  18.584 -33.921  1.00 49.73           O  
ATOM     87  OG  SER A  12     -22.129  18.774 -34.551  1.00 49.73           O  
ATOM     88  N   GLY A  13     -18.920  19.717 -35.718  1.00 40.45           N  
ATOM     89  CA  GLY A  13     -18.070  18.844 -36.512  1.00 40.45           C  
ATOM     90  C   GLY A  13     -16.601  19.215 -36.439  1.00 40.45           C  
ATOM     91  O   GLY A  13     -15.732  18.342 -36.497  1.00 40.45           O  
ATOM     92  N   HIS A  14     -16.234  20.407 -35.992  1.00 46.96           N  
ATOM     93  CA  HIS A  14     -14.852  20.873 -35.981  1.00 46.96           C  
ATOM     94  C   HIS A  14     -14.196  20.622 -34.627  1.00 46.96           C  
ATOM     95  CB  HIS A  14     -14.785  22.362 -36.328  1.00 46.96           C  
ATOM     96  O   HIS A  14     -13.009  20.294 -34.558  1.00 46.96           O  
ATOM     97  CG  HIS A  14     -14.643  22.631 -37.792  1.00 46.96           C  
ATOM     98  CD2 HIS A  14     -13.730  22.196 -38.691  1.00 46.96           C  
ATOM     99  ND1 HIS A  14     -15.513  23.443 -38.487  1.00 46.96           N  
ATOM    100  CE1 HIS A  14     -15.140  23.495 -39.755  1.00 46.96           C  
ATOM    101  NE2 HIS A  14     -14.060  22.747 -39.905  1.00 46.96           N  
ATOM    102  N   ILE A  15     -14.970  20.334 -33.639  1.00 45.99           N  
ATOM    103  CA  ILE A  15     -14.485  20.102 -32.282  1.00 45.99           C  
ATOM    104  C   ILE A  15     -14.245  18.609 -32.070  1.00 45.99           C  
ATOM    105  CB  ILE A  15     -15.477  20.641 -31.227  1.00 45.99           C  
ATOM    106  O   ILE A  15     -13.243  18.215 -31.468  1.00 45.99           O  
ATOM    107  CG1 ILE A  15     -15.566  22.169 -31.310  1.00 45.99           C  
ATOM    108  CG2 ILE A  15     -15.067  20.191 -29.822  1.00 45.99           C  
ATOM    109  CD1 ILE A  15     -16.648  22.775 -30.427  1.00 45.99           C  
ATOM    110  N   ARG A  16     -14.949  17.782 -32.826  1.00 43.53           N  
ATOM    111  CA  ARG A  16     -14.770  16.335 -32.791  1.00 43.53           C  
ATOM    112  C   ARG A  16     -13.493  15.923 -33.515  1.00 43.53           C  
ATOM    113  CB  ARG A  16     -15.976  15.628 -33.413  1.00 43.53           C  
ATOM    114  O   ARG A  16     -12.778  15.026 -33.062  1.00 43.53           O  
ATOM    115  CG  ARG A  16     -16.961  15.078 -32.394  1.00 43.53           C  
ATOM    116  CD  ARG A  16     -18.053  14.248 -33.055  1.00 43.53           C  
ATOM    117  NE  ARG A  16     -19.189  14.040 -32.161  1.00 43.53           N  
ATOM    118  NH1 ARG A  16     -20.447  12.860 -33.697  1.00 43.53           N  
ATOM    119  NH2 ARG A  16     -21.271  13.255 -31.595  1.00 43.53           N  
ATOM    120  CZ  ARG A  16     -20.300  13.385 -32.486  1.00 43.53           C  
ATOM    121  N   PHE A  17     -13.000  16.824 -34.345  1.00 51.56           N  
ATOM    122  CA  PHE A  17     -11.838  16.512 -35.168  1.00 51.56           C  
ATOM    123  C   PHE A  17     -10.546  16.796 -34.412  1.00 51.56           C  
ATOM    124  CB  PHE A  17     -11.870  17.315 -36.472  1.00 51.56           C  
ATOM    125  O   PHE A  17      -9.594  16.017 -34.484  1.00 51.56           O  
ATOM    126  CG  PHE A  17     -10.870  16.850 -37.496  1.00 51.56           C  
ATOM    127  CD1 PHE A  17      -9.640  17.483 -37.624  1.00 51.56           C  
ATOM    128  CD2 PHE A  17     -11.161  15.780 -38.332  1.00 51.56           C  
ATOM    129  CE1 PHE A  17      -8.712  17.055 -38.571  1.00 51.56           C  
ATOM    130  CE2 PHE A  17     -10.239  15.346 -39.281  1.00 51.56           C  
ATOM    131  CZ  PHE A  17      -9.016  15.986 -39.399  1.00 51.56           C  
ATOM    132  N   PHE A  18     -10.551  17.647 -33.433  1.00 52.68           N  
ATOM    133  CA  PHE A  18      -9.321  18.066 -32.770  1.00 52.68           C  
ATOM    134  C   PHE A  18      -8.971  17.118 -31.629  1.00 52.68           C  
ATOM    135  CB  PHE A  18      -9.455  19.498 -32.242  1.00 52.68           C  
ATOM    136  O   PHE A  18      -7.806  16.756 -31.451  1.00 52.68           O  
ATOM    137  CG  PHE A  18      -9.283  20.554 -33.300  1.00 52.68           C  
ATOM    138  CD1 PHE A  18      -8.020  20.878 -33.779  1.00 52.68           C  
ATOM    139  CD2 PHE A  18     -10.386  21.223 -33.815  1.00 52.68           C  
ATOM    140  CE1 PHE A  18      -7.858  21.855 -34.759  1.00 52.68           C  
ATOM    141  CE2 PHE A  18     -10.232  22.201 -34.794  1.00 52.68           C  
ATOM    142  CZ  PHE A  18      -8.967  22.516 -35.264  1.00 52.68           C  
ATOM    143  N   TYR A  19      -9.992  16.554 -30.997  1.00 53.19           N  
ATOM    144  CA  TYR A  19      -9.780  15.617 -29.900  1.00 53.19           C  
ATOM    145  C   TYR A  19      -9.396  14.239 -30.425  1.00 53.19           C  
ATOM    146  CB  TYR A  19     -11.037  15.512 -29.031  1.00 53.19           C  
ATOM    147  O   TYR A  19      -8.465  13.610 -29.916  1.00 53.19           O  
ATOM    148  CG  TYR A  19     -10.833  14.725 -27.760  1.00 53.19           C  
ATOM    149  CD1 TYR A  19     -11.169  13.375 -27.692  1.00 53.19           C  
ATOM    150  CD2 TYR A  19     -10.304  15.329 -26.624  1.00 53.19           C  
ATOM    151  CE1 TYR A  19     -10.984  12.645 -26.522  1.00 53.19           C  
ATOM    152  CE2 TYR A  19     -10.116  14.609 -25.448  1.00 53.19           C  
ATOM    153  OH  TYR A  19     -10.273  12.553 -24.247  1.00 53.19           O  
ATOM    154  CZ  TYR A  19     -10.458  13.270 -25.407  1.00 53.19           C  
ATOM    155  N   LYS A  20     -10.105  13.872 -31.440  1.00 56.61           N  
ATOM    156  CA  LYS A  20      -9.746  12.610 -32.081  1.00 56.61           C  
ATOM    157  C   LYS A  20      -8.311  12.647 -32.601  1.00 56.61           C  
ATOM    158  CB  LYS A  20     -10.710  12.296 -33.226  1.00 56.61           C  
ATOM    159  O   LYS A  20      -7.561  11.683 -32.435  1.00 56.61           O  
ATOM    160  CG  LYS A  20     -10.534  10.907 -33.820  1.00 56.61           C  
ATOM    161  CD  LYS A  20     -11.580  10.620 -34.890  1.00 56.61           C  
ATOM    162  CE  LYS A  20     -11.367   9.254 -35.529  1.00 56.61           C  
ATOM    163  NZ  LYS A  20     -12.349   8.995 -36.624  1.00 56.61           N  
ATOM    164  N   ASN A  21      -7.923  13.893 -32.993  1.00 60.88           N  
ATOM    165  CA  ASN A  21      -6.574  14.044 -33.527  1.00 60.88           C  
ATOM    166  C   ASN A  21      -5.522  13.980 -32.423  1.00 60.88           C  
ATOM    167  CB  ASN A  21      -6.448  15.356 -34.305  1.00 60.88           C  
ATOM    168  O   ASN A  21      -4.478  13.348 -32.590  1.00 60.88           O  
ATOM    169  CG  ASN A  21      -6.779  15.198 -35.776  1.00 60.88           C  
ATOM    170  ND2 ASN A  21      -6.988  16.316 -36.461  1.00 60.88           N  
ATOM    171  OD1 ASN A  21      -6.847  14.079 -36.292  1.00 60.88           O  
ATOM    172  N   ALA A  22      -5.879  14.573 -31.256  1.00 61.36           N  
ATOM    173  CA  ALA A  22      -4.937  14.587 -30.139  1.00 61.36           C  
ATOM    174  C   ALA A  22      -4.801  13.200 -29.519  1.00 61.36           C  
ATOM    175  CB  ALA A  22      -5.379  15.598 -29.084  1.00 61.36           C  
ATOM    176  O   ALA A  22      -3.687  12.723 -29.288  1.00 61.36           O  
ATOM    177  N   ILE A  23      -5.997  12.570 -29.247  1.00 62.66           N  
ATOM    178  CA  ILE A  23      -5.988  11.235 -28.660  1.00 62.66           C  
ATOM    179  C   ILE A  23      -5.422  10.233 -29.665  1.00 62.66           C  
ATOM    180  CB  ILE A  23      -7.403  10.804 -28.214  1.00 62.66           C  
ATOM    181  O   ILE A  23      -4.614   9.374 -29.305  1.00 62.66           O  
ATOM    182  CG1 ILE A  23      -7.891  11.689 -27.060  1.00 62.66           C  
ATOM    183  CG2 ILE A  23      -7.417   9.326 -27.814  1.00 62.66           C  
ATOM    184  CD1 ILE A  23      -7.113  11.502 -25.765  1.00 62.66           C  
ATOM    185  N   ASP A  24      -5.845  10.380 -30.996  1.00 63.35           N  
ATOM    186  CA  ASP A  24      -5.293   9.533 -32.048  1.00 63.35           C  
ATOM    187  C   ASP A  24      -3.785   9.732 -32.180  1.00 63.35           C  
ATOM    188  CB  ASP A  24      -5.980   9.820 -33.384  1.00 63.35           C  
ATOM    189  O   ASP A  24      -3.038   8.766 -32.349  1.00 63.35           O  
ATOM    190  CG  ASP A  24      -7.393   9.267 -33.455  1.00 63.35           C  
ATOM    191  OD1 ASP A  24      -7.750   8.399 -32.631  1.00 63.35           O  
ATOM    192  OD2 ASP A  24      -8.155   9.702 -34.346  1.00 63.35           O  
ATOM    193  N   LYS A  25      -3.388  11.009 -32.024  1.00 64.86           N  
ATOM    194  CA  LYS A  25      -1.961  11.306 -32.095  1.00 64.86           C  
ATOM    195  C   LYS A  25      -1.223  10.756 -30.877  1.00 64.86           C  
ATOM    196  CB  LYS A  25      -1.731  12.813 -32.211  1.00 64.86           C  
ATOM    197  O   LYS A  25      -0.107  10.247 -30.998  1.00 64.86           O  
ATOM    198  CG  LYS A  25      -2.038  13.382 -33.588  1.00 64.86           C  
ATOM    199  CD  LYS A  25      -1.697  14.865 -33.669  1.00 64.86           C  
ATOM    200  CE  LYS A  25      -1.996  15.434 -35.049  1.00 64.86           C  
ATOM    201  NZ  LYS A  25      -1.672  16.889 -35.131  1.00 64.86           N  
ATOM    202  N   LEU A  26      -1.984  10.857 -29.720  1.00 61.41           N  
ATOM    203  CA  LEU A  26      -1.421  10.247 -28.521  1.00 61.41           C  
ATOM    204  C   LEU A  26      -1.297   8.736 -28.687  1.00 61.41           C  
ATOM    205  CB  LEU A  26      -2.285  10.568 -27.299  1.00 61.41           C  
ATOM    206  O   LEU A  26      -0.288   8.144 -28.294  1.00 61.41           O  
ATOM    207  CG  LEU A  26      -2.101  11.957 -26.685  1.00 61.41           C  
ATOM    208  CD1 LEU A  26      -3.197  12.232 -25.661  1.00 61.41           C  
ATOM    209  CD2 LEU A  26      -0.722  12.081 -26.046  1.00 61.41           C  
ATOM    210  N   ALA A  27      -2.355   8.172 -29.300  1.00 58.58           N  
ATOM    211  CA  ALA A  27      -2.365   6.732 -29.545  1.00 58.58           C  
ATOM    212  C   ALA A  27      -1.286   6.339 -30.550  1.00 58.58           C  
ATOM    213  CB  ALA A  27      -3.738   6.286 -30.041  1.00 58.58           C  
ATOM    214  O   ALA A  27      -0.625   5.311 -30.390  1.00 58.58           O  
ATOM    215  N   ALA A  28      -1.068   7.211 -31.633  1.00 57.76           N  
ATOM    216  CA  ALA A  28      -0.071   6.959 -32.670  1.00 57.76           C  
ATOM    217  C   ALA A  28       1.344   7.078 -32.110  1.00 57.76           C  
ATOM    218  CB  ALA A  28      -0.260   7.924 -33.837  1.00 57.76           C  
ATOM    219  O   ALA A  28       2.238   6.324 -32.500  1.00 57.76           O  
ATOM    220  N   ILE A  29       1.416   7.794 -30.965  1.00 57.31           N  
ATOM    221  CA  ILE A  29       2.704   8.095 -30.350  1.00 57.31           C  
ATOM    222  C   ILE A  29       3.056   7.011 -29.333  1.00 57.31           C  
ATOM    223  CB  ILE A  29       2.697   9.483 -29.673  1.00 57.31           C  
ATOM    224  O   ILE A  29       4.234   6.736 -29.092  1.00 57.31           O  
ATOM    225  CG1 ILE A  29       2.482  10.585 -30.717  1.00 57.31           C  
ATOM    226  CG2 ILE A  29       3.996   9.712 -28.895  1.00 57.31           C  
ATOM    227  CD1 ILE A  29       2.220  11.961 -30.119  1.00 57.31           C  
ATOM    228  N   GLY A  30       2.048   6.408 -28.784  1.00 53.11           N  
ATOM    229  CA  GLY A  30       2.248   5.407 -27.748  1.00 53.11           C  
ATOM    230  C   GLY A  30       3.276   4.357 -28.123  1.00 53.11           C  
ATOM    231  O   GLY A  30       3.842   3.695 -27.251  1.00 53.11           O  
ATOM    232  N   ARG A  31       4.009   4.696 -29.357  1.00 54.71           N  
ATOM    233  CA  ARG A  31       5.123   3.817 -29.697  1.00 54.71           C  
ATOM    234  C   ARG A  31       6.453   4.559 -29.610  1.00 54.71           C  
ATOM    235  CB  ARG A  31       4.939   3.235 -31.100  1.00 54.71           C  
ATOM    236  O   ARG A  31       7.518   3.948 -29.713  1.00 54.71           O  
ATOM    237  CG  ARG A  31       3.832   2.197 -31.196  1.00 54.71           C  
ATOM    238  CD  ARG A  31       3.831   1.496 -32.547  1.00 54.71           C  
ATOM    239  NE  ARG A  31       2.534   0.893 -32.841  1.00 54.71           N  
ATOM    240  NH1 ARG A  31       3.212  -0.104 -34.812  1.00 54.71           N  
ATOM    241  NH2 ARG A  31       1.055  -0.353 -34.079  1.00 54.71           N  
ATOM    242  CZ  ARG A  31       2.270   0.147 -33.910  1.00 54.71           C  
ATOM    243  N   ARG A  32       6.389   5.856 -29.280  1.00 58.14           N  
ATOM    244  CA  ARG A  32       7.613   6.643 -29.163  1.00 58.14           C  
ATOM    245  C   ARG A  32       8.139   6.627 -27.732  1.00 58.14           C  
ATOM    246  CB  ARG A  32       7.370   8.085 -29.616  1.00 58.14           C  
ATOM    247  O   ARG A  32       7.372   6.443 -26.784  1.00 58.14           O  
ATOM    248  CG  ARG A  32       7.152   8.231 -31.113  1.00 58.14           C  
ATOM    249  CD  ARG A  32       7.040   9.692 -31.526  1.00 58.14           C  
ATOM    250  NE  ARG A  32       6.685   9.828 -32.936  1.00 58.14           N  
ATOM    251  NH1 ARG A  32       6.729  12.138 -32.938  1.00 58.14           N  
ATOM    252  NH2 ARG A  32       6.219  10.995 -34.858  1.00 58.14           N  
ATOM    253  CZ  ARG A  32       6.545  10.987 -33.574  1.00 58.14           C  
ATOM    254  N   LYS A  33       9.475   6.562 -27.550  1.00 65.57           N  
ATOM    255  CA  LYS A  33      10.176   6.513 -26.269  1.00 65.57           C  
ATOM    256  C   LYS A  33       9.909   7.772 -25.449  1.00 65.57           C  
ATOM    257  CB  LYS A  33      11.679   6.338 -26.486  1.00 65.57           C  
ATOM    258  O   LYS A  33       9.723   7.698 -24.232  1.00 65.57           O  
ATOM    259  CG  LYS A  33      12.103   4.901 -26.752  1.00 65.57           C  
ATOM    260  CD  LYS A  33      13.619   4.767 -26.809  1.00 65.57           C  
ATOM    261  CE  LYS A  33      14.043   3.354 -27.188  1.00 65.57           C  
ATOM    262  NZ  LYS A  33      15.529   3.212 -27.225  1.00 65.57           N  
ATOM    263  N   PHE A  34       9.519   8.886 -26.131  1.00 71.03           N  
ATOM    264  CA  PHE A  34       9.291  10.146 -25.434  1.00 71.03           C  
ATOM    265  C   PHE A  34       8.138  10.915 -26.069  1.00 71.03           C  
ATOM    266  CB  PHE A  34      10.561  11.003 -25.441  1.00 71.03           C  
ATOM    267  O   PHE A  34       8.011  10.953 -27.295  1.00 71.03           O  
ATOM    268  CG  PHE A  34      11.713  10.387 -24.696  1.00 71.03           C  
ATOM    269  CD1 PHE A  34      11.812  10.510 -23.315  1.00 71.03           C  
ATOM    270  CD2 PHE A  34      12.699   9.683 -25.376  1.00 71.03           C  
ATOM    271  CE1 PHE A  34      12.878   9.941 -22.622  1.00 71.03           C  
ATOM    272  CE2 PHE A  34      13.767   9.111 -24.690  1.00 71.03           C  
ATOM    273  CZ  PHE A  34      13.855   9.242 -23.314  1.00 71.03           C  
ATOM    274  N   LEU A  35       7.231  11.421 -25.252  1.00 77.18           N  
ATOM    275  CA  LEU A  35       6.076  12.205 -25.676  1.00 77.18           C  
ATOM    276  C   LEU A  35       6.177  13.640 -25.170  1.00 77.18           C  
ATOM    277  CB  LEU A  35       4.779  11.565 -25.174  1.00 77.18           C  
ATOM    278  O   LEU A  35       6.140  13.880 -23.961  1.00 77.18           O  
ATOM    279  CG  LEU A  35       3.478  12.245 -25.601  1.00 77.18           C  
ATOM    280  CD1 LEU A  35       3.285  12.121 -27.109  1.00 77.18           C  
ATOM    281  CD2 LEU A  35       2.291  11.645 -24.855  1.00 77.18           C  
ATOM    282  N   PRO A  36       6.409  14.606 -26.127  1.00 82.43           N  
ATOM    283  CA  PRO A  36       6.419  15.994 -25.658  1.00 82.43           C  
ATOM    284  C   PRO A  36       5.029  16.498 -25.277  1.00 82.43           C  
ATOM    285  CB  PRO A  36       6.970  16.768 -26.859  1.00 82.43           C  
ATOM    286  O   PRO A  36       4.080  16.350 -26.051  1.00 82.43           O  
ATOM    287  CG  PRO A  36       6.609  15.936 -28.047  1.00 82.43           C  
ATOM    288  CD  PRO A  36       6.547  14.497 -27.621  1.00 82.43           C  
ATOM    289  N   VAL A  37       4.858  16.985 -24.116  1.00 83.31           N  
ATOM    290  CA  VAL A  37       3.594  17.527 -23.628  1.00 83.31           C  
ATOM    291  C   VAL A  37       3.802  18.954 -23.127  1.00 83.31           C  
ATOM    292  CB  VAL A  37       2.996  16.649 -22.506  1.00 83.31           C  
ATOM    293  O   VAL A  37       4.789  19.241 -22.446  1.00 83.31           O  
ATOM    294  CG1 VAL A  37       1.688  17.248 -21.991  1.00 83.31           C  
ATOM    295  CG2 VAL A  37       2.773  15.223 -23.007  1.00 83.31           C  
ATOM    296  N   VAL A  38       2.908  19.885 -23.613  1.00 86.54           N  
ATOM    297  CA  VAL A  38       2.965  21.267 -23.147  1.00 86.54           C  
ATOM    298  C   VAL A  38       1.900  21.495 -22.077  1.00 86.54           C  
ATOM    299  CB  VAL A  38       2.774  22.266 -24.310  1.00 86.54           C  
ATOM    300  O   VAL A  38       0.711  21.273 -22.317  1.00 86.54           O  
ATOM    301  CG1 VAL A  38       2.850  23.705 -23.804  1.00 86.54           C  
ATOM    302  CG2 VAL A  38       3.819  22.023 -25.398  1.00 86.54           C  
ATOM    303  N   ILE A  39       2.349  21.866 -20.952  1.00 86.17           N  
ATOM    304  CA  ILE A  39       1.466  22.171 -19.832  1.00 86.17           C  
ATOM    305  C   ILE A  39       1.742  23.585 -19.327  1.00 86.17           C  
ATOM    306  CB  ILE A  39       1.634  21.150 -18.685  1.00 86.17           C  
ATOM    307  O   ILE A  39       2.855  23.889 -18.892  1.00 86.17           O  
ATOM    308  CG1 ILE A  39       1.525  19.719 -19.224  1.00 86.17           C  
ATOM    309  CG2 ILE A  39       0.601  21.400 -17.583  1.00 86.17           C  
ATOM    310  CD1 ILE A  39       1.931  18.647 -18.222  1.00 86.17           C  
ATOM    311  N   ASN A  40       0.724  24.487 -19.470  1.00 86.19           N  
ATOM    312  CA  ASN A  40       0.878  25.876 -19.048  1.00 86.19           C  
ATOM    313  C   ASN A  40       2.080  26.535 -19.719  1.00 86.19           C  
ATOM    314  CB  ASN A  40       1.006  25.964 -17.526  1.00 86.19           C  
ATOM    315  O   ASN A  40       2.881  27.196 -19.057  1.00 86.19           O  
ATOM    316  CG  ASN A  40      -0.246  25.501 -16.808  1.00 86.19           C  
ATOM    317  ND2 ASN A  40      -0.078  24.984 -15.596  1.00 86.19           N  
ATOM    318  OD1 ASN A  40      -1.356  25.605 -17.337  1.00 86.19           O  
ATOM    319  N   GLY A  41       2.349  26.173 -20.932  1.00 83.16           N  
ATOM    320  CA  GLY A  41       3.385  26.813 -21.727  1.00 83.16           C  
ATOM    321  C   GLY A  41       4.731  26.121 -21.621  1.00 83.16           C  
ATOM    322  O   GLY A  41       5.692  26.518 -22.283  1.00 83.16           O  
ATOM    323  N   GLU A  42       4.880  25.149 -20.707  1.00 85.13           N  
ATOM    324  CA  GLU A  42       6.123  24.409 -20.510  1.00 85.13           C  
ATOM    325  C   GLU A  42       6.066  23.045 -21.192  1.00 85.13           C  
ATOM    326  CB  GLU A  42       6.417  24.239 -19.018  1.00 85.13           C  
ATOM    327  O   GLU A  42       5.060  22.339 -21.098  1.00 85.13           O  
ATOM    328  CG  GLU A  42       6.725  25.544 -18.299  1.00 85.13           C  
ATOM    329  CD  GLU A  42       7.102  25.350 -16.839  1.00 85.13           C  
ATOM    330  OE1 GLU A  42       7.543  26.327 -16.191  1.00 85.13           O  
ATOM    331  OE2 GLU A  42       6.957  24.213 -16.339  1.00 85.13           O  
ATOM    332  N   THR A  43       7.162  22.717 -21.946  1.00 85.88           N  
ATOM    333  CA  THR A  43       7.235  21.423 -22.617  1.00 85.88           C  
ATOM    334  C   THR A  43       7.896  20.383 -21.717  1.00 85.88           C  
ATOM    335  CB  THR A  43       8.009  21.524 -23.944  1.00 85.88           C  
ATOM    336  O   THR A  43       8.992  20.610 -21.199  1.00 85.88           O  
ATOM    337  CG2 THR A  43       8.077  20.172 -24.646  1.00 85.88           C  
ATOM    338  OG1 THR A  43       7.352  22.463 -24.804  1.00 85.88           O  
ATOM    339  N   ILE A  44       7.211  19.327 -21.505  1.00 82.28           N  
ATOM    340  CA  ILE A  44       7.718  18.195 -20.736  1.00 82.28           C  
ATOM    341  C   ILE A  44       7.808  16.962 -21.632  1.00 82.28           C  
ATOM    342  CB  ILE A  44       6.828  17.903 -19.508  1.00 82.28           C  
ATOM    343  O   ILE A  44       6.862  16.643 -22.357  1.00 82.28           O  
ATOM    344  CG1 ILE A  44       6.743  19.138 -18.604  1.00 82.28           C  
ATOM    345  CG2 ILE A  44       7.358  16.692 -18.733  1.00 82.28           C  
ATOM    346  CD1 ILE A  44       5.741  19.003 -17.465  1.00 82.28           C  
ATOM    347  N   LEU A  45       8.932  16.280 -21.514  1.00 83.91           N  
ATOM    348  CA  LEU A  45       9.084  15.046 -22.277  1.00 83.91           C  
ATOM    349  C   LEU A  45       8.695  13.835 -21.436  1.00 83.91           C  
ATOM    350  CB  LEU A  45      10.524  14.897 -22.774  1.00 83.91           C  
ATOM    351  O   LEU A  45       9.313  13.567 -20.404  1.00 83.91           O  
ATOM    352  CG  LEU A  45      11.005  15.940 -23.784  1.00 83.91           C  
ATOM    353  CD1 LEU A  45      12.488  15.745 -24.081  1.00 83.91           C  
ATOM    354  CD2 LEU A  45      10.183  15.862 -25.066  1.00 83.91           C  
ATOM    355  N   LEU A  46       7.625  13.166 -21.872  1.00 81.03           N  
ATOM    356  CA  LEU A  46       7.133  12.022 -21.113  1.00 81.03           C  
ATOM    357  C   LEU A  46       7.772  10.727 -21.605  1.00 81.03           C  
ATOM    358  CB  LEU A  46       5.609  11.924 -21.218  1.00 81.03           C  
ATOM    359  O   LEU A  46       7.867  10.497 -22.813  1.00 81.03           O  
ATOM    360  CG  LEU A  46       4.821  13.178 -20.836  1.00 81.03           C  
ATOM    361  CD1 LEU A  46       3.324  12.932 -20.994  1.00 81.03           C  
ATOM    362  CD2 LEU A  46       5.151  13.602 -19.409  1.00 81.03           C  
ATOM    363  N   ASN A  47       8.331   9.839 -20.659  1.00 76.72           N  
ATOM    364  CA  ASN A  47       8.933   8.539 -20.937  1.00 76.72           C  
ATOM    365  C   ASN A  47       7.907   7.413 -20.839  1.00 76.72           C  
ATOM    366  CB  ASN A  47      10.103   8.276 -19.988  1.00 76.72           C  
ATOM    367  O   ASN A  47       7.414   7.110 -19.751  1.00 76.72           O  
ATOM    368  CG  ASN A  47      10.873   7.019 -20.344  1.00 76.72           C  
ATOM    369  ND2 ASN A  47      11.995   6.800 -19.669  1.00 76.72           N  
ATOM    370  OD1 ASN A  47      10.463   6.252 -21.219  1.00 76.72           O  
ATOM    371  N   GLU A  48       7.545   6.768 -21.961  1.00 68.45           N  
ATOM    372  CA  GLU A  48       6.498   5.752 -22.020  1.00 68.45           C  
ATOM    373  C   GLU A  48       7.011   4.402 -21.526  1.00 68.45           C  
ATOM    374  CB  GLU A  48       5.957   5.619 -23.446  1.00 68.45           C  
ATOM    375  O   GLU A  48       6.228   3.561 -21.080  1.00 68.45           O  
ATOM    376  CG  GLU A  48       5.011   6.740 -23.851  1.00 68.45           C  
ATOM    377  CD  GLU A  48       4.142   6.388 -25.048  1.00 68.45           C  
ATOM    378  OE1 GLU A  48       3.182   7.136 -25.342  1.00 68.45           O  
ATOM    379  OE2 GLU A  48       4.422   5.355 -25.696  1.00 68.45           O  
ATOM    380  N   SER A  49       8.335   4.121 -21.516  1.00 64.11           N  
ATOM    381  CA  SER A  49       8.871   2.786 -21.270  1.00 64.11           C  
ATOM    382  C   SER A  49       9.154   2.570 -19.787  1.00 64.11           C  
ATOM    383  CB  SER A  49      10.149   2.564 -22.079  1.00 64.11           C  
ATOM    384  O   SER A  49       9.400   1.442 -19.355  1.00 64.11           O  
ATOM    385  OG  SER A  49      11.101   3.578 -21.805  1.00 64.11           O  
ATOM    386  N   GLY A  50       8.508   3.516 -18.915  1.00 59.61           N  
ATOM    387  CA  GLY A  50       8.488   3.466 -17.462  1.00 59.61           C  
ATOM    388  C   GLY A  50       9.757   2.887 -16.867  1.00 59.61           C  
ATOM    389  O   GLY A  50      10.182   3.291 -15.782  1.00 59.61           O  
ATOM    390  N   LEU A  51      10.743   1.970 -17.744  1.00 63.61           N  
ATOM    391  CA  LEU A  51      11.992   1.490 -17.161  1.00 63.61           C  
ATOM    392  C   LEU A  51      13.127   1.557 -18.177  1.00 63.61           C  
ATOM    393  CB  LEU A  51      11.829   0.055 -16.654  1.00 63.61           C  
ATOM    394  O   LEU A  51      12.911   1.338 -19.371  1.00 63.61           O  
ATOM    395  CG  LEU A  51      10.896  -0.140 -15.458  1.00 63.61           C  
ATOM    396  CD1 LEU A  51      10.577  -1.620 -15.270  1.00 63.61           C  
ATOM    397  CD2 LEU A  51      11.518   0.443 -14.193  1.00 63.61           C  
ATOM    398  N   SER A  52      14.257   2.067 -17.728  1.00 68.90           N  
ATOM    399  CA  SER A  52      15.444   2.086 -18.576  1.00 68.90           C  
ATOM    400  C   SER A  52      15.896   0.673 -18.926  1.00 68.90           C  
ATOM    401  CB  SER A  52      16.583   2.839 -17.887  1.00 68.90           C  
ATOM    402  O   SER A  52      15.523  -0.289 -18.252  1.00 68.90           O  
ATOM    403  OG  SER A  52      17.101   2.086 -16.804  1.00 68.90           O  
ATOM    404  N   SER A  53      16.333   0.363 -20.150  1.00 73.32           N  
ATOM    405  CA  SER A  53      16.928  -0.908 -20.552  1.00 73.32           C  
ATOM    406  C   SER A  53      17.850  -1.454 -19.468  1.00 73.32           C  
ATOM    407  CB  SER A  53      17.703  -0.747 -21.860  1.00 73.32           C  
ATOM    408  O   SER A  53      17.908  -2.665 -19.246  1.00 73.32           O  
ATOM    409  OG  SER A  53      18.703   0.250 -21.733  1.00 73.32           O  
ATOM    410  N   GLU A  54      18.469  -0.581 -18.725  1.00 77.55           N  
ATOM    411  CA  GLU A  54      19.354  -0.958 -17.627  1.00 77.55           C  
ATOM    412  C   GLU A  54      18.574  -1.607 -16.487  1.00 77.55           C  
ATOM    413  CB  GLU A  54      20.122   0.262 -17.111  1.00 77.55           C  
ATOM    414  O   GLU A  54      19.004  -2.619 -15.930  1.00 77.55           O  
ATOM    415  CG  GLU A  54      21.234  -0.081 -16.131  1.00 77.55           C  
ATOM    416  CD  GLU A  54      22.055   1.127 -15.709  1.00 77.55           C  
ATOM    417  OE1 GLU A  54      23.012   0.964 -14.918  1.00 77.55           O  
ATOM    418  OE2 GLU A  54      21.739   2.245 -16.173  1.00 77.55           O  
ATOM    419  N   LEU A  55      17.457  -1.007 -16.104  1.00 72.90           N  
ATOM    420  CA  LEU A  55      16.628  -1.543 -15.030  1.00 72.90           C  
ATOM    421  C   LEU A  55      16.074  -2.914 -15.404  1.00 72.90           C  
ATOM    422  CB  LEU A  55      15.478  -0.584 -14.711  1.00 72.90           C  
ATOM    423  O   LEU A  55      16.100  -3.841 -14.591  1.00 72.90           O  
ATOM    424  CG  LEU A  55      14.721  -0.843 -13.408  1.00 72.90           C  
ATOM    425  CD1 LEU A  55      15.657  -0.691 -12.213  1.00 72.90           C  
ATOM    426  CD2 LEU A  55      13.531   0.101 -13.284  1.00 72.90           C  
ATOM    427  N   TYR A  56      15.641  -2.991 -16.658  1.00 73.76           N  
ATOM    428  CA  TYR A  56      15.149  -4.273 -17.149  1.00 73.76           C  
ATOM    429  C   TYR A  56      16.232  -5.342 -17.065  1.00 73.76           C  
ATOM    430  CB  TYR A  56      14.655  -4.143 -18.593  1.00 73.76           C  
ATOM    431  O   TYR A  56      15.972  -6.464 -16.624  1.00 73.76           O  
ATOM    432  CG  TYR A  56      14.000  -5.394 -19.126  1.00 73.76           C  
ATOM    433  CD1 TYR A  56      14.705  -6.282 -19.935  1.00 73.76           C  
ATOM    434  CD2 TYR A  56      12.676  -5.690 -18.823  1.00 73.76           C  
ATOM    435  CE1 TYR A  56      14.105  -7.435 -20.431  1.00 73.76           C  
ATOM    436  CE2 TYR A  56      12.065  -6.840 -19.312  1.00 73.76           C  
ATOM    437  OH  TYR A  56      12.188  -8.845 -20.601  1.00 73.76           O  
ATOM    438  CZ  TYR A  56      12.787  -7.705 -20.114  1.00 73.76           C  
ATOM    439  N   ALA A  57      17.458  -5.091 -17.422  1.00 80.47           N  
ATOM    440  CA  ALA A  57      18.579  -6.027 -17.385  1.00 80.47           C  
ATOM    441  C   ALA A  57      18.861  -6.489 -15.959  1.00 80.47           C  
ATOM    442  CB  ALA A  57      19.826  -5.387 -17.991  1.00 80.47           C  
ATOM    443  O   ALA A  57      19.088  -7.677 -15.718  1.00 80.47           O  
ATOM    444  N   LEU A  58      18.734  -5.600 -15.043  1.00 78.00           N  
ATOM    445  CA  LEU A  58      18.979  -5.922 -13.641  1.00 78.00           C  
ATOM    446  C   LEU A  58      17.893  -6.844 -13.097  1.00 78.00           C  
ATOM    447  CB  LEU A  58      19.046  -4.644 -12.801  1.00 78.00           C  
ATOM    448  O   LEU A  58      18.184  -7.776 -12.343  1.00 78.00           O  
ATOM    449  CG  LEU A  58      20.345  -3.842 -12.890  1.00 78.00           C  
ATOM    450  CD1 LEU A  58      20.182  -2.490 -12.203  1.00 78.00           C  
ATOM    451  CD2 LEU A  58      21.500  -4.624 -12.274  1.00 78.00           C  
ATOM    452  N   HIS A  59      16.655  -6.524 -13.469  1.00 75.70           N  
ATOM    453  CA  HIS A  59      15.569  -7.406 -13.056  1.00 75.70           C  
ATOM    454  C   HIS A  59      15.769  -8.817 -13.597  1.00 75.70           C  
ATOM    455  CB  HIS A  59      14.222  -6.851 -13.523  1.00 75.70           C  
ATOM    456  O   HIS A  59      15.563  -9.798 -12.877  1.00 75.70           O  
ATOM    457  CG  HIS A  59      13.646  -5.821 -12.603  1.00 75.70           C  
ATOM    458  CD2 HIS A  59      13.424  -4.497 -12.779  1.00 75.70           C  
ATOM    459  ND1 HIS A  59      13.227  -6.117 -11.324  1.00 75.70           N  
ATOM    460  CE1 HIS A  59      12.769  -5.015 -10.752  1.00 75.70           C  
ATOM    461  NE2 HIS A  59      12.878  -4.019 -11.614  1.00 75.70           N  
ATOM    462  N   GLU A  60      16.171  -8.903 -14.853  1.00 79.79           N  
ATOM    463  CA  GLU A  60      16.425 -10.205 -15.461  1.00 79.79           C  
ATOM    464  C   GLU A  60      17.544 -10.945 -14.735  1.00 79.79           C  
ATOM    465  CB  GLU A  60      16.774 -10.048 -16.943  1.00 79.79           C  
ATOM    466  O   GLU A  60      17.444 -12.150 -14.493  1.00 79.79           O  
ATOM    467  CG  GLU A  60      15.571  -9.768 -17.833  1.00 79.79           C  
ATOM    468  CD  GLU A  60      15.888  -9.859 -19.317  1.00 79.79           C  
ATOM    469  OE1 GLU A  60      14.943  -9.891 -20.138  1.00 79.79           O  
ATOM    470  OE2 GLU A  60      17.090  -9.901 -19.661  1.00 79.79           O  
ATOM    471  N   GLU A  61      18.545 -10.221 -14.382  1.00 84.94           N  
ATOM    472  CA  GLU A  61      19.662 -10.793 -13.635  1.00 84.94           C  
ATOM    473  C   GLU A  61      19.213 -11.287 -12.263  1.00 84.94           C  
ATOM    474  CB  GLU A  61      20.788  -9.768 -13.482  1.00 84.94           C  
ATOM    475  O   GLU A  61      19.598 -12.377 -11.833  1.00 84.94           O  
ATOM    476  CG  GLU A  61      22.053 -10.333 -12.853  1.00 84.94           C  
ATOM    477  CD  GLU A  61      23.196  -9.332 -12.798  1.00 84.94           C  
ATOM    478  OE1 GLU A  61      24.260  -9.656 -12.225  1.00 84.94           O  
ATOM    479  OE2 GLU A  61      23.024  -8.213 -13.331  1.00 84.94           O  
ATOM    480  N   LYS A  62      18.414 -10.460 -11.565  1.00 79.06           N  
ATOM    481  CA  LYS A  62      17.861 -10.845 -10.269  1.00 79.06           C  
ATOM    482  C   LYS A  62      17.050 -12.133 -10.378  1.00 79.06           C  
ATOM    483  CB  LYS A  62      16.988  -9.723  -9.704  1.00 79.06           C  
ATOM    484  O   LYS A  62      17.208 -13.043  -9.562  1.00 79.06           O  
ATOM    485  CG  LYS A  62      16.431 -10.011  -8.318  1.00 79.06           C  
ATOM    486  CD  LYS A  62      15.447  -8.935  -7.877  1.00 79.06           C  
ATOM    487  CE  LYS A  62      14.095  -9.530  -7.506  1.00 79.06           C  
ATOM    488  NZ  LYS A  62      13.143  -8.486  -7.025  1.00 79.06           N  
ATOM    489  N   SER A  63      16.154 -12.175 -11.381  1.00 77.70           N  
ATOM    490  CA  SER A  63      15.338 -13.359 -11.627  1.00 77.70           C  
ATOM    491  C   SER A  63      16.208 -14.588 -11.870  1.00 77.70           C  
ATOM    492  CB  SER A  63      14.413 -13.135 -12.824  1.00 77.70           C  
ATOM    493  O   SER A  63      15.915 -15.673 -11.362  1.00 77.70           O  
ATOM    494  OG  SER A  63      13.421 -12.169 -12.519  1.00 77.70           O  
ATOM    495  N   ALA A  64      17.334 -14.500 -12.631  1.00 82.42           N  
ATOM    496  CA  ALA A  64      18.254 -15.597 -12.921  1.00 82.42           C  
ATOM    497  C   ALA A  64      18.910 -16.114 -11.644  1.00 82.42           C  
ATOM    498  CB  ALA A  64      19.319 -15.149 -13.919  1.00 82.42           C  
ATOM    499  O   ALA A  64      19.036 -17.325 -11.449  1.00 82.42           O  
ATOM    500  N   ILE A  65      19.286 -15.195 -10.719  1.00 80.41           N  
ATOM    501  CA  ILE A  65      19.904 -15.541  -9.444  1.00 80.41           C  
ATOM    502  C   ILE A  65      18.906 -16.304  -8.576  1.00 80.41           C  
ATOM    503  CB  ILE A  65      20.408 -14.283  -8.701  1.00 80.41           C  
ATOM    504  O   ILE A  65      19.256 -17.311  -7.956  1.00 80.41           O  
ATOM    505  CG1 ILE A  65      21.597 -13.663  -9.445  1.00 80.41           C  
ATOM    506  CG2 ILE A  65      20.783 -14.624  -7.256  1.00 80.41           C  
ATOM    507  CD1 ILE A  65      22.032 -12.311  -8.898  1.00 80.41           C  
ATOM    508  N   MET A  66      17.648 -15.814  -8.579  1.00 76.71           N  
ATOM    509  CA  MET A  66      16.600 -16.467  -7.800  1.00 76.71           C  
ATOM    510  C   MET A  66      16.353 -17.886  -8.300  1.00 76.71           C  
ATOM    511  CB  MET A  66      15.303 -15.658  -7.859  1.00 76.71           C  
ATOM    512  O   MET A  66      16.164 -18.806  -7.503  1.00 76.71           O  
ATOM    513  CG  MET A  66      15.338 -14.382  -7.035  1.00 76.71           C  
ATOM    514  SD  MET A  66      15.510 -14.710  -5.237  1.00 76.71           S  
ATOM    515  CE  MET A  66      15.054 -13.086  -4.570  1.00 76.71           C  
ATOM    516  N   GLU A  67      16.373 -18.107  -9.608  1.00 79.06           N  
ATOM    517  CA  GLU A  67      16.212 -19.430 -10.203  1.00 79.06           C  
ATOM    518  C   GLU A  67      17.354 -20.359  -9.803  1.00 79.06           C  
ATOM    519  CB  GLU A  67      16.127 -19.328 -11.729  1.00 79.06           C  
ATOM    520  O   GLU A  67      17.131 -21.533  -9.500  1.00 79.06           O  
ATOM    521  CG  GLU A  67      14.782 -18.832 -12.238  1.00 79.06           C  
ATOM    522  CD  GLU A  67      14.703 -18.762 -13.755  1.00 79.06           C  
ATOM    523  OE1 GLU A  67      13.624 -18.424 -14.292  1.00 79.06           O  
ATOM    524  OE2 GLU A  67      15.729 -19.048 -14.412  1.00 79.06           O  
ATOM    525  N   LYS A  68      18.590 -19.863  -9.768  1.00 84.74           N  
ATOM    526  CA  LYS A  68      19.750 -20.638  -9.336  1.00 84.74           C  
ATOM    527  C   LYS A  68      19.609 -21.073  -7.880  1.00 84.74           C  
ATOM    528  CB  LYS A  68      21.035 -19.829  -9.519  1.00 84.74           C  
ATOM    529  O   LYS A  68      19.966 -22.198  -7.525  1.00 84.74           O  
ATOM    530  CG  LYS A  68      21.502 -19.728 -10.964  1.00 84.74           C  
ATOM    531  CD  LYS A  68      22.819 -18.971 -11.074  1.00 84.74           C  
ATOM    532  CE  LYS A  68      23.257 -18.818 -12.524  1.00 84.74           C  
ATOM    533  NZ  LYS A  68      24.526 -18.039 -12.640  1.00 84.74           N  
ATOM    534  N   ARG A  69      19.065 -20.182  -7.050  1.00 79.68           N  
ATOM    535  CA  ARG A  69      18.852 -20.495  -5.641  1.00 79.68           C  
ATOM    536  C   ARG A  69      17.846 -21.629  -5.478  1.00 79.68           C  
ATOM    537  CB  ARG A  69      18.373 -19.256  -4.881  1.00 79.68           C  
ATOM    538  O   ARG A  69      18.046 -22.530  -4.660  1.00 79.68           O  
ATOM    539  CG  ARG A  69      19.476 -18.255  -4.577  1.00 79.68           C  
ATOM    540  CD  ARG A  69      18.958 -17.072  -3.772  1.00 79.68           C  
ATOM    541  NE  ARG A  69      18.700 -17.437  -2.382  1.00 79.68           N  
ATOM    542  NH1 ARG A  69      17.394 -15.588  -1.922  1.00 79.68           N  
ATOM    543  NH2 ARG A  69      17.793 -17.149  -0.292  1.00 79.68           N  
ATOM    544  CZ  ARG A  69      17.963 -16.724  -1.535  1.00 79.68           C  
ATOM    545  N   ILE A  70      16.841 -21.560  -6.315  1.00 77.50           N  
ATOM    546  CA  ILE A  70      15.827 -22.610  -6.306  1.00 77.50           C  
ATOM    547  C   ILE A  70      16.463 -23.944  -6.690  1.00 77.50           C  
ATOM    548  CB  ILE A  70      14.661 -22.277  -7.263  1.00 77.50           C  
ATOM    549  O   ILE A  70      16.236 -24.960  -6.028  1.00 77.50           O  
ATOM    550  CG1 ILE A  70      13.842 -21.101  -6.718  1.00 77.50           C  
ATOM    551  CG2 ILE A  70      13.774 -23.507  -7.482  1.00 77.50           C  
ATOM    552  CD1 ILE A  70      12.811 -20.558  -7.698  1.00 77.50           C  
ATOM    553  N   ASP A  71      17.264 -23.945  -7.704  1.00 81.55           N  
ATOM    554  CA  ASP A  71      17.949 -25.153  -8.152  1.00 81.55           C  
ATOM    555  C   ASP A  71      18.853 -25.712  -7.055  1.00 81.55           C  
ATOM    556  CB  ASP A  71      18.767 -24.870  -9.413  1.00 81.55           C  
ATOM    557  O   ASP A  71      18.889 -26.923  -6.829  1.00 81.55           O  
ATOM    558  CG  ASP A  71      17.904 -24.644 -10.642  1.00 81.55           C  
ATOM    559  OD1 ASP A  71      16.705 -24.997 -10.618  1.00 81.55           O  
ATOM    560  OD2 ASP A  71      18.428 -24.110 -11.644  1.00 81.55           O  
ATOM    561  N   LEU A  72      19.642 -24.776  -6.381  1.00 78.36           N  
ATOM    562  CA  LEU A  72      20.540 -25.147  -5.293  1.00 78.36           C  
ATOM    563  C   LEU A  72      19.773 -25.826  -4.162  1.00 78.36           C  
ATOM    564  CB  LEU A  72      21.274 -23.914  -4.760  1.00 78.36           C  
ATOM    565  O   LEU A  72      20.219 -26.844  -3.628  1.00 78.36           O  
ATOM    566  CG  LEU A  72      22.371 -24.173  -3.726  1.00 78.36           C  
ATOM    567  CD1 LEU A  72      23.501 -24.989  -4.346  1.00 78.36           C  
ATOM    568  CD2 LEU A  72      22.900 -22.856  -3.167  1.00 78.36           C  
ATOM    569  N   PHE A  73      18.608 -25.299  -3.863  1.00 75.05           N  
ATOM    570  CA  PHE A  73      17.748 -25.856  -2.825  1.00 75.05           C  
ATOM    571  C   PHE A  73      17.260 -27.246  -3.215  1.00 75.05           C  
ATOM    572  CB  PHE A  73      16.553 -24.934  -2.565  1.00 75.05           C  
ATOM    573  O   PHE A  73      17.294 -28.172  -2.402  1.00 75.05           O  
ATOM    574  CG  PHE A  73      15.602 -25.453  -1.520  1.00 75.05           C  
ATOM    575  CD1 PHE A  73      14.416 -26.077  -1.887  1.00 75.05           C  
ATOM    576  CD2 PHE A  73      15.895 -25.317  -0.169  1.00 75.05           C  
ATOM    577  CE1 PHE A  73      13.535 -26.558  -0.921  1.00 75.05           C  
ATOM    578  CE2 PHE A  73      15.020 -25.795   0.801  1.00 75.05           C  
ATOM    579  CZ  PHE A  73      13.839 -26.414   0.423  1.00 75.05           C  
ATOM    580  N   GLU A  74      16.795 -27.379  -4.454  1.00 80.59           N  
ATOM    581  CA  GLU A  74      16.314 -28.664  -4.953  1.00 80.59           C  
ATOM    582  C   GLU A  74      17.420 -29.714  -4.930  1.00 80.59           C  
ATOM    583  CB  GLU A  74      15.759 -28.516  -6.372  1.00 80.59           C  
ATOM    584  O   GLU A  74      17.177 -30.872  -4.584  1.00 80.59           O  
ATOM    585  CG  GLU A  74      14.444 -27.753  -6.442  1.00 80.59           C  
ATOM    586  CD  GLU A  74      13.915 -27.599  -7.859  1.00 80.59           C  
ATOM    587  OE1 GLU A  74      12.730 -27.232  -8.028  1.00 80.59           O  
ATOM    588  OE2 GLU A  74      14.691 -27.849  -8.809  1.00 80.59           O  
ATOM    589  N   ASP A  75      18.659 -29.332  -5.207  1.00 82.56           N  
ATOM    590  CA  ASP A  75      19.813 -30.224  -5.169  1.00 82.56           C  
ATOM    591  C   ASP A  75      20.105 -30.685  -3.742  1.00 82.56           C  
ATOM    592  CB  ASP A  75      21.044 -29.534  -5.761  1.00 82.56           C  
ATOM    593  O   ASP A  75      20.445 -31.848  -3.518  1.00 82.56           O  
ATOM    594  CG  ASP A  75      21.006 -29.450  -7.276  1.00 82.56           C  
ATOM    595  OD1 ASP A  75      20.136 -30.095  -7.901  1.00 82.56           O  
ATOM    596  OD2 ASP A  75      21.854 -28.735  -7.852  1.00 82.56           O  
ATOM    597  N   ARG A  76      19.948 -29.758  -2.850  1.00 81.15           N  
ATOM    598  CA  ARG A  76      20.138 -30.108  -1.446  1.00 81.15           C  
ATOM    599  C   ARG A  76      19.104 -31.134  -0.994  1.00 81.15           C  
ATOM    600  CB  ARG A  76      20.058 -28.860  -0.565  1.00 81.15           C  
ATOM    601  O   ARG A  76      19.451 -32.138  -0.368  1.00 81.15           O  
ATOM    602  CG  ARG A  76      20.250 -29.139   0.917  1.00 81.15           C  
ATOM    603  CD  ARG A  76      19.881 -27.933   1.770  1.00 81.15           C  
ATOM    604  NE  ARG A  76      19.887 -28.258   3.194  1.00 81.15           N  
ATOM    605  NH1 ARG A  76      18.338 -26.646   3.779  1.00 81.15           N  
ATOM    606  NH2 ARG A  76      19.237 -28.016   5.383  1.00 81.15           N  
ATOM    607  CZ  ARG A  76      19.154 -27.639   4.116  1.00 81.15           C  
ATOM    608  N   GLU A  77      17.871 -30.891  -1.349  1.00 79.07           N  
ATOM    609  CA  GLU A  77      16.782 -31.783  -0.961  1.00 79.07           C  
ATOM    610  C   GLU A  77      16.953 -33.166  -1.583  1.00 79.07           C  
ATOM    611  CB  GLU A  77      15.430 -31.189  -1.363  1.00 79.07           C  
ATOM    612  O   GLU A  77      16.602 -34.176  -0.970  1.00 79.07           O  
ATOM    613  CG  GLU A  77      14.963 -30.056  -0.461  1.00 79.07           C  
ATOM    614  CD  GLU A  77      14.634 -30.510   0.952  1.00 79.07           C  
ATOM    615  OE1 GLU A  77      15.155 -29.910   1.920  1.00 79.07           O  
ATOM    616  OE2 GLU A  77      13.849 -31.474   1.092  1.00 79.07           O  
ATOM    617  N   ALA A  78      17.589 -33.179  -2.651  1.00 87.72           N  
ATOM    618  CA  ALA A  78      17.805 -34.425  -3.382  1.00 87.72           C  
ATOM    619  C   ALA A  78      19.074 -35.126  -2.906  1.00 87.72           C  
ATOM    620  CB  ALA A  78      17.881 -34.155  -4.883  1.00 87.72           C  
ATOM    621  O   ALA A  78      19.417 -36.204  -3.399  1.00 87.72           O  
ATOM    622  N   GLY A  79      19.804 -34.465  -1.938  1.00 84.94           N  
ATOM    623  CA  GLY A  79      21.034 -35.021  -1.395  1.00 84.94           C  
ATOM    624  C   GLY A  79      22.217 -34.882  -2.335  1.00 84.94           C  
ATOM    625  O   GLY A  79      23.179 -35.647  -2.248  1.00 84.94           O  
ATOM    626  N   LYS A  80      22.096 -34.011  -3.317  1.00 89.01           N  
ATOM    627  CA  LYS A  80      23.119 -33.817  -4.340  1.00 89.01           C  
ATOM    628  C   LYS A  80      24.215 -32.874  -3.850  1.00 89.01           C  
ATOM    629  CB  LYS A  80      22.496 -33.273  -5.626  1.00 89.01           C  
ATOM    630  O   LYS A  80      25.299 -32.817  -4.434  1.00 89.01           O  
ATOM    631  CG  LYS A  80      21.576 -34.257  -6.333  1.00 89.01           C  
ATOM    632  CD  LYS A  80      21.019 -33.673  -7.625  1.00 89.01           C  
ATOM    633  CE  LYS A  80      20.065 -34.641  -8.312  1.00 89.01           C  
ATOM    634  NZ  LYS A  80      19.478 -34.054  -9.553  1.00 89.01           N  
ATOM    635  N   ILE A  81      24.018 -32.208  -2.795  1.00 86.31           N  
ATOM    636  CA  ILE A  81      24.995 -31.267  -2.258  1.00 86.31           C  
ATOM    637  C   ILE A  81      25.025 -31.368  -0.734  1.00 86.31           C  
ATOM    638  CB  ILE A  81      24.683 -29.818  -2.693  1.00 86.31           C  
ATOM    639  O   ILE A  81      24.003 -31.650  -0.104  1.00 86.31           O  
ATOM    640  CG1 ILE A  81      23.612 -29.206  -1.782  1.00 86.31           C  
ATOM    641  CG2 ILE A  81      24.244 -29.777  -4.159  1.00 86.31           C  
ATOM    642  CD1 ILE A  81      23.432 -27.705  -1.961  1.00 86.31           C  
ATOM    643  N   PHE A  82      26.234 -31.339  -0.212  1.00 86.96           N  
ATOM    644  CA  PHE A  82      26.424 -31.364   1.234  1.00 86.96           C  
ATOM    645  C   PHE A  82      25.965 -30.053   1.862  1.00 86.96           C  
ATOM    646  CB  PHE A  82      27.892 -31.627   1.581  1.00 86.96           C  
ATOM    647  O   PHE A  82      25.938 -29.016   1.197  1.00 86.96           O  
ATOM    648  CG  PHE A  82      28.348 -33.027   1.271  1.00 86.96           C  
ATOM    649  CD1 PHE A  82      27.989 -34.087   2.095  1.00 86.96           C  
ATOM    650  CD2 PHE A  82      29.135 -33.284   0.156  1.00 86.96           C  
ATOM    651  CE1 PHE A  82      28.409 -35.385   1.811  1.00 86.96           C  
ATOM    652  CE2 PHE A  82      29.558 -34.578  -0.134  1.00 86.96           C  
ATOM    653  CZ  PHE A  82      29.195 -35.627   0.695  1.00 86.96           C  
ATOM    654  N   GLU A  83      25.539 -30.160   3.116  1.00 85.31           N  
ATOM    655  CA  GLU A  83      25.007 -29.018   3.853  1.00 85.31           C  
ATOM    656  C   GLU A  83      25.990 -27.851   3.846  1.00 85.31           C  
ATOM    657  CB  GLU A  83      24.671 -29.415   5.293  1.00 85.31           C  
ATOM    658  O   GLU A  83      25.597 -26.702   3.630  1.00 85.31           O  
ATOM    659  CG  GLU A  83      24.045 -28.294   6.110  1.00 85.31           C  
ATOM    660  CD  GLU A  83      22.691 -27.850   5.579  1.00 85.31           C  
ATOM    661  OE1 GLU A  83      22.251 -26.724   5.905  1.00 85.31           O  
ATOM    662  OE2 GLU A  83      22.065 -28.634   4.832  1.00 85.31           O  
ATOM    663  N   HIS A  84      27.271 -28.183   4.072  1.00 87.41           N  
ATOM    664  CA  HIS A  84      28.283 -27.134   4.128  1.00 87.41           C  
ATOM    665  C   HIS A  84      28.404 -26.413   2.790  1.00 87.41           C  
ATOM    666  CB  HIS A  84      29.637 -27.718   4.534  1.00 87.41           C  
ATOM    667  O   HIS A  84      28.477 -25.183   2.748  1.00 87.41           O  
ATOM    668  CG  HIS A  84      30.725 -26.696   4.636  1.00 87.41           C  
ATOM    669  CD2 HIS A  84      31.148 -25.949   5.683  1.00 87.41           C  
ATOM    670  ND1 HIS A  84      31.517 -26.344   3.565  1.00 87.41           N  
ATOM    671  CE1 HIS A  84      32.384 -25.422   3.951  1.00 87.41           C  
ATOM    672  NE2 HIS A  84      32.180 -25.164   5.231  1.00 87.41           N  
ATOM    673  N   ASP A  85      28.361 -27.119   1.668  1.00 87.59           N  
ATOM    674  CA  ASP A  85      28.436 -26.543   0.329  1.00 87.59           C  
ATOM    675  C   ASP A  85      27.183 -25.729   0.010  1.00 87.59           C  
ATOM    676  CB  ASP A  85      28.630 -27.641  -0.718  1.00 87.59           C  
ATOM    677  O   ASP A  85      27.270 -24.658  -0.593  1.00 87.59           O  
ATOM    678  CG  ASP A  85      30.008 -28.278  -0.662  1.00 87.59           C  
ATOM    679  OD1 ASP A  85      30.951 -27.644  -0.142  1.00 87.59           O  
ATOM    680  OD2 ASP A  85      30.152 -29.422  -1.145  1.00 87.59           O  
ATOM    681  N   TYR A  86      26.111 -26.205   0.480  1.00 84.79           N  
ATOM    682  CA  TYR A  86      24.860 -25.478   0.295  1.00 84.79           C  
ATOM    683  C   TYR A  86      24.902 -24.131   1.006  1.00 84.79           C  
ATOM    684  CB  TYR A  86      23.677 -26.304   0.811  1.00 84.79           C  
ATOM    685  O   TYR A  86      24.576 -23.099   0.414  1.00 84.79           O  
ATOM    686  CG  TYR A  86      22.391 -25.521   0.914  1.00 84.79           C  
ATOM    687  CD1 TYR A  86      21.948 -25.031   2.141  1.00 84.79           C  
ATOM    688  CD2 TYR A  86      21.615 -25.272  -0.213  1.00 84.79           C  
ATOM    689  CE1 TYR A  86      20.762 -24.311   2.242  1.00 84.79           C  
ATOM    690  CE2 TYR A  86      20.427 -24.554  -0.123  1.00 84.79           C  
ATOM    691  OH  TYR A  86      18.835 -23.366   1.200  1.00 84.79           O  
ATOM    692  CZ  TYR A  86      20.010 -24.078   1.106  1.00 84.79           C  
ATOM    693  N   GLN A  87      25.338 -24.135   2.215  1.00 85.88           N  
ATOM    694  CA  GLN A  87      25.375 -22.910   3.007  1.00 85.88           C  
ATOM    695  C   GLN A  87      26.287 -21.868   2.366  1.00 85.88           C  
ATOM    696  CB  GLN A  87      25.839 -23.207   4.434  1.00 85.88           C  
ATOM    697  O   GLN A  87      25.940 -20.687   2.301  1.00 85.88           O  
ATOM    698  CG  GLN A  87      24.818 -23.972   5.265  1.00 85.88           C  
ATOM    699  CD  GLN A  87      25.308 -24.268   6.670  1.00 85.88           C  
ATOM    700  NE2 GLN A  87      24.383 -24.604   7.563  1.00 85.88           N  
ATOM    701  OE1 GLN A  87      26.509 -24.195   6.951  1.00 85.88           O  
ATOM    702  N   ARG A  88      27.446 -22.331   1.986  1.00 91.45           N  
ATOM    703  CA  ARG A  88      28.406 -21.433   1.353  1.00 91.45           C  
ATOM    704  C   ARG A  88      27.832 -20.830   0.075  1.00 91.45           C  
ATOM    705  CB  ARG A  88      29.710 -22.171   1.044  1.00 91.45           C  
ATOM    706  O   ARG A  88      27.837 -19.609  -0.098  1.00 91.45           O  
ATOM    707  CG  ARG A  88      30.807 -21.278   0.487  1.00 91.45           C  
ATOM    708  CD  ARG A  88      32.075 -22.064   0.183  1.00 91.45           C  
ATOM    709  NE  ARG A  88      32.998 -21.296  -0.648  1.00 91.45           N  
ATOM    710  NH1 ARG A  88      34.601 -22.956  -0.761  1.00 91.45           N  
ATOM    711  NH2 ARG A  88      34.939 -20.956  -1.828  1.00 91.45           N  
ATOM    712  CZ  ARG A  88      34.177 -21.738  -1.077  1.00 91.45           C  
ATOM    713  N   GLU A  89      27.315 -21.671  -0.829  1.00 88.63           N  
ATOM    714  CA  GLU A  89      26.782 -21.210  -2.108  1.00 88.63           C  
ATOM    715  C   GLU A  89      25.541 -20.345  -1.909  1.00 88.63           C  
ATOM    716  CB  GLU A  89      26.455 -22.399  -3.015  1.00 88.63           C  
ATOM    717  O   GLU A  89      25.360 -19.341  -2.602  1.00 88.63           O  
ATOM    718  CG  GLU A  89      26.215 -22.016  -4.468  1.00 88.63           C  
ATOM    719  CD  GLU A  89      26.098 -23.217  -5.393  1.00 88.63           C  
ATOM    720  OE1 GLU A  89      25.852 -23.027  -6.606  1.00 88.63           O  
ATOM    721  OE2 GLU A  89      26.252 -24.357  -4.901  1.00 88.63           O  
ATOM    722  N   SER A  90      24.713 -20.760  -0.962  1.00 82.75           N  
ATOM    723  CA  SER A  90      23.512 -19.992  -0.646  1.00 82.75           C  
ATOM    724  C   SER A  90      23.865 -18.595  -0.148  1.00 82.75           C  
ATOM    725  CB  SER A  90      22.671 -20.720   0.403  1.00 82.75           C  
ATOM    726  O   SER A  90      23.220 -17.614  -0.526  1.00 82.75           O  
ATOM    727  OG  SER A  90      21.478 -20.005   0.676  1.00 82.75           O  
ATOM    728  N   ALA A  91      24.893 -18.515   0.698  1.00 87.37           N  
ATOM    729  CA  ALA A  91      25.340 -17.226   1.221  1.00 87.37           C  
ATOM    730  C   ALA A  91      25.817 -16.313   0.096  1.00 87.37           C  
ATOM    731  CB  ALA A  91      26.453 -17.426   2.247  1.00 87.37           C  
ATOM    732  O   ALA A  91      25.517 -15.116   0.090  1.00 87.37           O  
ATOM    733  N   VAL A  92      26.552 -16.853  -0.883  1.00 91.04           N  
ATOM    734  CA  VAL A  92      27.059 -16.101  -2.026  1.00 91.04           C  
ATOM    735  C   VAL A  92      25.891 -15.575  -2.858  1.00 91.04           C  
ATOM    736  CB  VAL A  92      27.993 -16.963  -2.904  1.00 91.04           C  
ATOM    737  O   VAL A  92      25.857 -14.396  -3.216  1.00 91.04           O  
ATOM    738  CG1 VAL A  92      28.313 -16.249  -4.216  1.00 91.04           C  
ATOM    739  CG2 VAL A  92      29.277 -17.298  -2.147  1.00 91.04           C  
ATOM    740  N   LEU A  93      24.936 -16.428  -3.142  1.00 82.65           N  
ATOM    741  CA  LEU A  93      23.783 -16.046  -3.951  1.00 82.65           C  
ATOM    742  C   LEU A  93      22.944 -14.991  -3.238  1.00 82.65           C  
ATOM    743  CB  LEU A  93      22.922 -17.271  -4.269  1.00 82.65           C  
ATOM    744  O   LEU A  93      22.439 -14.062  -3.872  1.00 82.65           O  
ATOM    745  CG  LEU A  93      23.523 -18.290  -5.239  1.00 82.65           C  
ATOM    746  CD1 LEU A  93      22.639 -19.530  -5.319  1.00 82.65           C  
ATOM    747  CD2 LEU A  93      23.708 -17.669  -6.619  1.00 82.65           C  
ATOM    748  N   ARG A  94      22.824 -15.124  -1.904  1.00 82.55           N  
ATOM    749  CA  ARG A  94      22.110 -14.129  -1.111  1.00 82.55           C  
ATOM    750  C   ARG A  94      22.773 -12.760  -1.223  1.00 82.55           C  
ATOM    751  CB  ARG A  94      22.040 -14.559   0.356  1.00 82.55           C  
ATOM    752  O   ARG A  94      22.093 -11.747  -1.395  1.00 82.55           O  
ATOM    753  CG  ARG A  94      20.974 -15.605   0.641  1.00 82.55           C  
ATOM    754  CD  ARG A  94      20.884 -15.928   2.126  1.00 82.55           C  
ATOM    755  NE  ARG A  94      20.096 -17.133   2.369  1.00 82.55           N  
ATOM    756  NH1 ARG A  94      20.132 -16.943   4.671  1.00 82.55           N  
ATOM    757  NH2 ARG A  94      19.037 -18.695   3.678  1.00 82.55           N  
ATOM    758  CZ  ARG A  94      19.757 -17.587   3.572  1.00 82.55           C  
ATOM    759  N   LYS A  95      24.058 -12.785  -1.050  1.00 90.82           N  
ATOM    760  CA  LYS A  95      24.813 -11.542  -1.177  1.00 90.82           C  
ATOM    761  C   LYS A  95      24.628 -10.924  -2.560  1.00 90.82           C  
ATOM    762  CB  LYS A  95      26.299 -11.786  -0.907  1.00 90.82           C  
ATOM    763  O   LYS A  95      24.409  -9.717  -2.682  1.00 90.82           O  
ATOM    764  CG  LYS A  95      27.140 -10.519  -0.882  1.00 90.82           C  
ATOM    765  CD  LYS A  95      28.602 -10.824  -0.582  1.00 90.82           C  
ATOM    766  CE  LYS A  95      29.452  -9.560  -0.593  1.00 90.82           C  
ATOM    767  NZ  LYS A  95      30.904  -9.868  -0.432  1.00 90.82           N  
ATOM    768  N   GLN A  96      24.715 -11.669  -3.624  1.00 87.65           N  
ATOM    769  CA  GLN A  96      24.510 -11.193  -4.988  1.00 87.65           C  
ATOM    770  C   GLN A  96      23.114 -10.601  -5.160  1.00 87.65           C  
ATOM    771  CB  GLN A  96      24.727 -12.327  -5.992  1.00 87.65           C  
ATOM    772  O   GLN A  96      22.953  -9.549  -5.781  1.00 87.65           O  
ATOM    773  CG  GLN A  96      26.185 -12.739  -6.149  1.00 87.65           C  
ATOM    774  CD  GLN A  96      26.367 -13.895  -7.115  1.00 87.65           C  
ATOM    775  NE2 GLN A  96      27.514 -13.931  -7.785  1.00 87.65           N  
ATOM    776  OE1 GLN A  96      25.486 -14.748  -7.256  1.00 87.65           O  
ATOM    777  N   CYS A  97      22.124 -11.326  -4.634  1.00 79.74           N  
ATOM    778  CA  CYS A  97      20.746 -10.854  -4.707  1.00 79.74           C  
ATOM    779  C   CYS A  97      20.589  -9.517  -3.994  1.00 79.74           C  
ATOM    780  CB  CYS A  97      19.794 -11.883  -4.096  1.00 79.74           C  
ATOM    781  O   CYS A  97      19.956  -8.599  -4.519  1.00 79.74           O  
ATOM    782  SG  CYS A  97      19.348 -13.221  -5.223  1.00 79.74           S  
ATOM    783  N   ASP A  98      21.236  -9.429  -2.836  1.00 83.75           N  
ATOM    784  CA  ASP A  98      21.182  -8.184  -2.076  1.00 83.75           C  
ATOM    785  C   ASP A  98      21.825  -7.038  -2.853  1.00 83.75           C  
ATOM    786  CB  ASP A  98      21.873  -8.353  -0.721  1.00 83.75           C  
ATOM    787  O   ASP A  98      21.304  -5.921  -2.868  1.00 83.75           O  
ATOM    788  CG  ASP A  98      21.074  -9.204   0.250  1.00 83.75           C  
ATOM    789  OD1 ASP A  98      19.870  -9.439   0.007  1.00 83.75           O  
ATOM    790  OD2 ASP A  98      21.652  -9.642   1.269  1.00 83.75           O  
ATOM    791  N   ASP A  99      22.929  -7.311  -3.478  1.00 87.75           N  
ATOM    792  CA  ASP A  99      23.624  -6.299  -4.267  1.00 87.75           C  
ATOM    793  C   ASP A  99      22.766  -5.833  -5.441  1.00 87.75           C  
ATOM    794  CB  ASP A  99      24.962  -6.840  -4.775  1.00 87.75           C  
ATOM    795  O   ASP A  99      22.657  -4.633  -5.700  1.00 87.75           O  
ATOM    796  CG  ASP A  99      26.005  -6.967  -3.679  1.00 87.75           C  
ATOM    797  OD1 ASP A  99      25.804  -6.409  -2.578  1.00 87.75           O  
ATOM    798  OD2 ASP A  99      27.038  -7.628  -3.918  1.00 87.75           O  
ATOM    799  N   ILE A 100      22.141  -6.744  -6.199  1.00 78.63           N  
ATOM    800  CA  ILE A 100      21.284  -6.428  -7.337  1.00 78.63           C  
ATOM    801  C   ILE A 100      20.076  -5.622  -6.866  1.00 78.63           C  
ATOM    802  CB  ILE A 100      20.823  -7.708  -8.069  1.00 78.63           C  
ATOM    803  O   ILE A 100      19.682  -4.647  -7.511  1.00 78.63           O  
ATOM    804  CG1 ILE A 100      21.992  -8.335  -8.837  1.00 78.63           C  
ATOM    805  CG2 ILE A 100      19.652  -7.401  -9.008  1.00 78.63           C  
ATOM    806  CD1 ILE A 100      21.672  -9.690  -9.454  1.00 78.63           C  
ATOM    807  N   ARG A 101      19.502  -6.012  -5.718  1.00 80.95           N  
ATOM    808  CA  ARG A 101      18.374  -5.279  -5.152  1.00 80.95           C  
ATOM    809  C   ARG A 101      18.744  -3.824  -4.886  1.00 80.95           C  
ATOM    810  CB  ARG A 101      17.896  -5.943  -3.858  1.00 80.95           C  
ATOM    811  O   ARG A 101      17.956  -2.917  -5.163  1.00 80.95           O  
ATOM    812  CG  ARG A 101      17.040  -7.179  -4.080  1.00 80.95           C  
ATOM    813  CD  ARG A 101      16.549  -7.769  -2.765  1.00 80.95           C  
ATOM    814  NE  ARG A 101      15.796  -9.002  -2.975  1.00 80.95           N  
ATOM    815  NH1 ARG A 101      16.612 -10.065  -1.093  1.00 80.95           N  
ATOM    816  NH2 ARG A 101      15.116 -11.135  -2.462  1.00 80.95           N  
ATOM    817  CZ  ARG A 101      15.843 -10.064  -2.176  1.00 80.95           C  
ATOM    818  N   ARG A 102      19.928  -3.657  -4.294  1.00 85.03           N  
ATOM    819  CA  ARG A 102      20.429  -2.313  -4.025  1.00 85.03           C  
ATOM    820  C   ARG A 102      20.574  -1.514  -5.316  1.00 85.03           C  
ATOM    821  CB  ARG A 102      21.772  -2.376  -3.294  1.00 85.03           C  
ATOM    822  O   ARG A 102      20.160  -0.355  -5.385  1.00 85.03           O  
ATOM    823  CG  ARG A 102      22.286  -1.022  -2.833  1.00 85.03           C  
ATOM    824  CD  ARG A 102      23.603  -1.146  -2.078  1.00 85.03           C  
ATOM    825  NE  ARG A 102      24.589  -1.909  -2.838  1.00 85.03           N  
ATOM    826  NH1 ARG A 102      26.269  -1.697  -1.265  1.00 85.03           N  
ATOM    827  NH2 ARG A 102      26.648  -2.860  -3.204  1.00 85.03           N  
ATOM    828  CZ  ARG A 102      25.833  -2.154  -2.434  1.00 85.03           C  
ATOM    829  N   GLN A 103      21.153  -2.103  -6.338  1.00 84.90           N  
ATOM    830  CA  GLN A 103      21.330  -1.449  -7.631  1.00 84.90           C  
ATOM    831  C   GLN A 103      19.985  -1.081  -8.250  1.00 84.90           C  
ATOM    832  CB  GLN A 103      22.118  -2.348  -8.584  1.00 84.90           C  
ATOM    833  O   GLN A 103      19.826   0.012  -8.797  1.00 84.90           O  
ATOM    834  CG  GLN A 103      23.587  -2.502  -8.212  1.00 84.90           C  
ATOM    835  CD  GLN A 103      24.338  -3.423  -9.156  1.00 84.90           C  
ATOM    836  NE2 GLN A 103      25.083  -4.368  -8.593  1.00 84.90           N  
ATOM    837  OE1 GLN A 103      24.250  -3.285 -10.380  1.00 84.90           O  
ATOM    838  N   ILE A 104      19.023  -2.045  -8.240  1.00 76.43           N  
ATOM    839  CA  ILE A 104      17.674  -1.811  -8.746  1.00 76.43           C  
ATOM    840  C   ILE A 104      17.050  -0.621  -8.022  1.00 76.43           C  
ATOM    841  CB  ILE A 104      16.785  -3.064  -8.583  1.00 76.43           C  
ATOM    842  O   ILE A 104      16.492   0.277  -8.656  1.00 76.43           O  
ATOM    843  CG1 ILE A 104      17.178  -4.135  -9.607  1.00 76.43           C  
ATOM    844  CG2 ILE A 104      15.304  -2.696  -8.716  1.00 76.43           C  
ATOM    845  CD1 ILE A 104      16.461  -5.465  -9.418  1.00 76.43           C  
ATOM    846  N   ALA A 105      17.164  -0.662  -6.649  1.00 79.84           N  
ATOM    847  CA  ALA A 105      16.597   0.413  -5.839  1.00 79.84           C  
ATOM    848  C   ALA A 105      17.193   1.764  -6.226  1.00 79.84           C  
ATOM    849  CB  ALA A 105      16.827   0.140  -4.355  1.00 79.84           C  
ATOM    850  O   ALA A 105      16.470   2.754  -6.356  1.00 79.84           O  
ATOM    851  N   GLU A 106      18.511   1.850  -6.410  1.00 83.26           N  
ATOM    852  CA  GLU A 106      19.208   3.075  -6.789  1.00 83.26           C  
ATOM    853  C   GLU A 106      18.743   3.576  -8.154  1.00 83.26           C  
ATOM    854  CB  GLU A 106      20.723   2.850  -6.800  1.00 83.26           C  
ATOM    855  O   GLU A 106      18.463   4.764  -8.322  1.00 83.26           O  
ATOM    856  CG  GLU A 106      21.336   2.728  -5.412  1.00 83.26           C  
ATOM    857  CD  GLU A 106      22.809   2.354  -5.438  1.00 83.26           C  
ATOM    858  OE1 GLU A 106      23.425   2.236  -4.355  1.00 83.26           O  
ATOM    859  OE2 GLU A 106      23.352   2.177  -6.552  1.00 83.26           O  
ATOM    860  N   LEU A 107      18.644   2.696  -9.143  1.00 79.11           N  
ATOM    861  CA  LEU A 107      18.220   3.056 -10.492  1.00 79.11           C  
ATOM    862  C   LEU A 107      16.760   3.495 -10.504  1.00 79.11           C  
ATOM    863  CB  LEU A 107      18.419   1.877 -11.448  1.00 79.11           C  
ATOM    864  O   LEU A 107      16.398   4.440 -11.210  1.00 79.11           O  
ATOM    865  CG  LEU A 107      19.855   1.600 -11.894  1.00 79.11           C  
ATOM    866  CD1 LEU A 107      19.922   0.301 -12.690  1.00 79.11           C  
ATOM    867  CD2 LEU A 107      20.395   2.766 -12.717  1.00 79.11           C  
ATOM    868  N   GLU A 108      15.931   2.703  -9.789  1.00 77.47           N  
ATOM    869  CA  GLU A 108      14.526   3.083  -9.678  1.00 77.47           C  
ATOM    870  C   GLU A 108      14.379   4.494  -9.115  1.00 77.47           C  
ATOM    871  CB  GLU A 108      13.766   2.085  -8.801  1.00 77.47           C  
ATOM    872  O   GLU A 108      13.558   5.278  -9.597  1.00 77.47           O  
ATOM    873  CG  GLU A 108      13.464   0.764  -9.494  1.00 77.47           C  
ATOM    874  CD  GLU A 108      12.715  -0.220  -8.609  1.00 77.47           C  
ATOM    875  OE1 GLU A 108      12.033  -1.123  -9.146  1.00 77.47           O  
ATOM    876  OE2 GLU A 108      12.809  -0.086  -7.368  1.00 77.47           O  
ATOM    877  N   GLN A 109      15.145   4.728  -8.050  1.00 80.16           N  
ATOM    878  CA  GLN A 109      15.117   6.057  -7.449  1.00 80.16           C  
ATOM    879  C   GLN A 109      15.552   7.123  -8.452  1.00 80.16           C  
ATOM    880  CB  GLN A 109      16.012   6.106  -6.210  1.00 80.16           C  
ATOM    881  O   GLN A 109      14.944   8.192  -8.531  1.00 80.16           O  
ATOM    882  CG  GLN A 109      15.908   7.409  -5.428  1.00 80.16           C  
ATOM    883  CD  GLN A 109      14.508   7.673  -4.908  1.00 80.16           C  
ATOM    884  NE2 GLN A 109      13.995   8.871  -5.166  1.00 80.16           N  
ATOM    885  OE1 GLN A 109      13.891   6.806  -4.281  1.00 80.16           O  
ATOM    886  N   LYS A 110      16.623   6.848  -9.152  1.00 79.90           N  
ATOM    887  CA  LYS A 110      17.112   7.773 -10.170  1.00 79.90           C  
ATOM    888  C   LYS A 110      16.046   8.037 -11.230  1.00 79.90           C  
ATOM    889  CB  LYS A 110      18.380   7.226 -10.828  1.00 79.90           C  
ATOM    890  O   LYS A 110      15.820   9.185 -11.618  1.00 79.90           O  
ATOM    891  CG  LYS A 110      19.035   8.190 -11.806  1.00 79.90           C  
ATOM    892  CD  LYS A 110      20.300   7.597 -12.413  1.00 79.90           C  
ATOM    893  CE  LYS A 110      20.900   8.517 -13.467  1.00 79.90           C  
ATOM    894  NZ  LYS A 110      22.132   7.933 -14.076  1.00 79.90           N  
ATOM    895  N   GLU A 111      15.373   7.010 -11.713  1.00 78.28           N  
ATOM    896  CA  GLU A 111      14.318   7.136 -12.713  1.00 78.28           C  
ATOM    897  C   GLU A 111      13.137   7.937 -12.172  1.00 78.28           C  
ATOM    898  CB  GLU A 111      13.848   5.754 -13.176  1.00 78.28           C  
ATOM    899  O   GLU A 111      12.590   8.794 -12.869  1.00 78.28           O  
ATOM    900  CG  GLU A 111      14.846   5.034 -14.072  1.00 78.28           C  
ATOM    901  CD  GLU A 111      14.271   3.789 -14.730  1.00 78.28           C  
ATOM    902  OE1 GLU A 111      14.913   3.241 -15.655  1.00 78.28           O  
ATOM    903  OE2 GLU A 111      13.171   3.360 -14.317  1.00 78.28           O  
ATOM    904  N   MET A 112      12.755   7.598 -10.940  1.00 76.20           N  
ATOM    905  CA  MET A 112      11.632   8.275 -10.298  1.00 76.20           C  
ATOM    906  C   MET A 112      11.912   9.766 -10.144  1.00 76.20           C  
ATOM    907  CB  MET A 112      11.338   7.654  -8.932  1.00 76.20           C  
ATOM    908  O   MET A 112      10.984  10.574 -10.088  1.00 76.20           O  
ATOM    909  CG  MET A 112      10.660   6.296  -9.008  1.00 76.20           C  
ATOM    910  SD  MET A 112      10.322   5.584  -7.351  1.00 76.20           S  
ATOM    911  CE  MET A 112       9.007   6.699  -6.786  1.00 76.20           C  
ATOM    912  N   ASP A 113      13.165  10.149 -10.096  1.00 79.83           N  
ATOM    913  CA  ASP A 113      13.568  11.541  -9.919  1.00 79.83           C  
ATOM    914  C   ASP A 113      13.608  12.276 -11.256  1.00 79.83           C  
ATOM    915  CB  ASP A 113      14.934  11.621  -9.233  1.00 79.83           C  
ATOM    916  O   ASP A 113      13.738  13.501 -11.293  1.00 79.83           O  
ATOM    917  CG  ASP A 113      14.886  11.225  -7.768  1.00 79.83           C  
ATOM    918  OD1 ASP A 113      13.785  11.208  -7.176  1.00 79.83           O  
ATOM    919  OD2 ASP A 113      15.960  10.931  -7.199  1.00 79.83           O  
ATOM    920  N   THR A 114      13.456  11.508 -12.331  1.00 82.59           N  
ATOM    921  CA  THR A 114      13.484  12.117 -13.656  1.00 82.59           C  
ATOM    922  C   THR A 114      12.105  12.649 -14.036  1.00 82.59           C  
ATOM    923  CB  THR A 114      13.962  11.114 -14.722  1.00 82.59           C  
ATOM    924  O   THR A 114      11.110  11.926 -13.952  1.00 82.59           O  
ATOM    925  CG2 THR A 114      14.091  11.783 -16.087  1.00 82.59           C  
ATOM    926  OG1 THR A 114      15.238  10.589 -14.337  1.00 82.59           O  
ATOM    927  N   THR A 115      11.987  13.979 -14.319  1.00 86.00           N  
ATOM    928  CA  THR A 115      10.743  14.556 -14.814  1.00 86.00           C  
ATOM    929  C   THR A 115      10.260  13.815 -16.058  1.00 86.00           C  
ATOM    930  CB  THR A 115      10.910  16.052 -15.138  1.00 86.00           C  
ATOM    931  O   THR A 115      11.054  13.503 -16.948  1.00 86.00           O  
ATOM    932  CG2 THR A 115       9.606  16.653 -15.651  1.00 86.00           C  
ATOM    933  OG1 THR A 115      11.310  16.750 -13.951  1.00 86.00           O  
ATOM    934  N   GLY A 116       8.966  13.459 -16.046  1.00 84.89           N  
ATOM    935  CA  GLY A 116       8.388  12.755 -17.180  1.00 84.89           C  
ATOM    936  C   GLY A 116       8.275  11.258 -16.959  1.00 84.89           C  
ATOM    937  O   GLY A 116       7.762  10.536 -17.816  1.00 84.89           O  
ATOM    938  N   PHE A 117       8.756  10.842 -15.797  1.00 85.90           N  
ATOM    939  CA  PHE A 117       8.727   9.427 -15.447  1.00 85.90           C  
ATOM    940  C   PHE A 117       7.299   8.962 -15.189  1.00 85.90           C  
ATOM    941  CB  PHE A 117       9.598   9.159 -14.216  1.00 85.90           C  
ATOM    942  O   PHE A 117       6.490   9.706 -14.630  1.00 85.90           O  
ATOM    943  CG  PHE A 117       9.644   7.711 -13.809  1.00 85.90           C  
ATOM    944  CD1 PHE A 117       8.897   7.253 -12.731  1.00 85.90           C  
ATOM    945  CD2 PHE A 117      10.436   6.807 -14.506  1.00 85.90           C  
ATOM    946  CE1 PHE A 117       8.938   5.913 -12.352  1.00 85.90           C  
ATOM    947  CE2 PHE A 117      10.482   5.466 -14.133  1.00 85.90           C  
ATOM    948  CZ  PHE A 117       9.733   5.022 -13.056  1.00 85.90           C  
ATOM    949  N   LEU A 118       6.951   7.731 -15.676  1.00 87.54           N  
ATOM    950  CA  LEU A 118       5.660   7.100 -15.423  1.00 87.54           C  
ATOM    951  C   LEU A 118       5.551   6.651 -13.970  1.00 87.54           C  
ATOM    952  CB  LEU A 118       5.456   5.904 -16.356  1.00 87.54           C  
ATOM    953  O   LEU A 118       6.292   5.768 -13.531  1.00 87.54           O  
ATOM    954  CG  LEU A 118       4.134   5.149 -16.211  1.00 87.54           C  
ATOM    955  CD1 LEU A 118       2.966   6.039 -16.624  1.00 87.54           C  
ATOM    956  CD2 LEU A 118       4.155   3.868 -17.039  1.00 87.54           C  
ATOM    957  N   LEU A 119       4.680   7.304 -13.259  1.00 87.77           N  
ATOM    958  CA  LEU A 119       4.523   7.040 -11.833  1.00 87.77           C  
ATOM    959  C   LEU A 119       3.617   5.836 -11.600  1.00 87.77           C  
ATOM    960  CB  LEU A 119       3.953   8.269 -11.120  1.00 87.77           C  
ATOM    961  O   LEU A 119       3.819   5.076 -10.650  1.00 87.77           O  
ATOM    962  CG  LEU A 119       4.841   9.515 -11.102  1.00 87.77           C  
ATOM    963  CD1 LEU A 119       4.049  10.722 -10.610  1.00 87.77           C  
ATOM    964  CD2 LEU A 119       6.070   9.284 -10.230  1.00 87.77           C  
ATOM    965  N   GLY A 120       2.649   5.626 -12.413  1.00 87.99           N  
ATOM    966  CA  GLY A 120       1.669   4.556 -12.311  1.00 87.99           C  
ATOM    967  C   GLY A 120       0.774   4.448 -13.531  1.00 87.99           C  
ATOM    968  O   GLY A 120       0.581   5.427 -14.254  1.00 87.99           O  
ATOM    969  N   SER A 121       0.315   3.208 -13.693  1.00 87.99           N  
ATOM    970  CA  SER A 121      -0.540   2.947 -14.847  1.00 87.99           C  
ATOM    971  C   SER A 121      -1.697   2.024 -14.480  1.00 87.99           C  
ATOM    972  CB  SER A 121       0.272   2.332 -15.987  1.00 87.99           C  
ATOM    973  O   SER A 121      -1.502   1.016 -13.798  1.00 87.99           O  
ATOM    974  OG  SER A 121      -0.550   2.089 -17.116  1.00 87.99           O  
ATOM    975  N   GLY A 122      -2.907   2.448 -14.781  1.00 87.77           N  
ATOM    976  CA  GLY A 122      -4.093   1.618 -14.637  1.00 87.77           C  
ATOM    977  C   GLY A 122      -4.760   1.296 -15.961  1.00 87.77           C  
ATOM    978  O   GLY A 122      -4.112   1.316 -17.010  1.00 87.77           O  
ATOM    979  N   GLY A 123      -6.020   0.792 -15.829  1.00 87.37           N  
ATOM    980  CA  GLY A 123      -6.742   0.404 -17.031  1.00 87.37           C  
ATOM    981  C   GLY A 123      -7.082   1.579 -17.928  1.00 87.37           C  
ATOM    982  O   GLY A 123      -6.936   1.496 -19.149  1.00 87.37           O  
ATOM    983  N   SER A 124      -7.311   2.727 -17.365  1.00 90.60           N  
ATOM    984  CA  SER A 124      -7.788   3.863 -18.147  1.00 90.60           C  
ATOM    985  C   SER A 124      -6.853   5.060 -18.010  1.00 90.60           C  
ATOM    986  CB  SER A 124      -9.201   4.257 -17.715  1.00 90.60           C  
ATOM    987  O   SER A 124      -6.920   6.001 -18.804  1.00 90.60           O  
ATOM    988  OG  SER A 124      -9.244   4.530 -16.325  1.00 90.60           O  
ATOM    989  N   LYS A 125      -5.946   5.053 -17.044  1.00 92.87           N  
ATOM    990  CA  LYS A 125      -5.183   6.256 -16.723  1.00 92.87           C  
ATOM    991  C   LYS A 125      -3.705   5.933 -16.522  1.00 92.87           C  
ATOM    992  CB  LYS A 125      -5.746   6.932 -15.473  1.00 92.87           C  
ATOM    993  O   LYS A 125      -3.358   4.829 -16.097  1.00 92.87           O  
ATOM    994  CG  LYS A 125      -7.237   7.228 -15.547  1.00 92.87           C  
ATOM    995  CD  LYS A 125      -7.772   7.742 -14.217  1.00 92.87           C  
ATOM    996  CE  LYS A 125      -7.814   6.640 -13.167  1.00 92.87           C  
ATOM    997  NZ  LYS A 125      -8.972   5.720 -13.375  1.00 92.87           N  
ATOM    998  N   LYS A 126      -2.893   6.909 -16.878  1.00 92.01           N  
ATOM    999  CA  LYS A 126      -1.473   6.923 -16.540  1.00 92.01           C  
ATOM   1000  C   LYS A 126      -1.092   8.212 -15.819  1.00 92.01           C  
ATOM   1001  CB  LYS A 126      -0.620   6.755 -17.799  1.00 92.01           C  
ATOM   1002  O   LYS A 126      -1.668   9.270 -16.081  1.00 92.01           O  
ATOM   1003  CG  LYS A 126      -0.724   5.378 -18.438  1.00 92.01           C  
ATOM   1004  CD  LYS A 126       0.215   5.243 -19.630  1.00 92.01           C  
ATOM   1005  CE  LYS A 126       0.197   3.831 -20.200  1.00 92.01           C  
ATOM   1006  NZ  LYS A 126       1.093   3.702 -21.388  1.00 92.01           N  
ATOM   1007  N   PHE A 127      -0.149   8.038 -14.900  1.00 93.18           N  
ATOM   1008  CA  PHE A 127       0.327   9.198 -14.155  1.00 93.18           C  
ATOM   1009  C   PHE A 127       1.814   9.424 -14.398  1.00 93.18           C  
ATOM   1010  CB  PHE A 127       0.061   9.022 -12.656  1.00 93.18           C  
ATOM   1011  O   PHE A 127       2.615   8.493 -14.291  1.00 93.18           O  
ATOM   1012  CG  PHE A 127      -1.391   9.138 -12.280  1.00 93.18           C  
ATOM   1013  CD1 PHE A 127      -1.898  10.327 -11.770  1.00 93.18           C  
ATOM   1014  CD2 PHE A 127      -2.250   8.058 -12.436  1.00 93.18           C  
ATOM   1015  CE1 PHE A 127      -3.242  10.438 -11.420  1.00 93.18           C  
ATOM   1016  CE2 PHE A 127      -3.594   8.161 -12.089  1.00 93.18           C  
ATOM   1017  CZ  PHE A 127      -4.088   9.351 -11.581  1.00 93.18           C  
ATOM   1018  N   TYR A 128       2.115  10.684 -14.767  1.00 92.45           N  
ATOM   1019  CA  TYR A 128       3.501  11.037 -15.052  1.00 92.45           C  
ATOM   1020  C   TYR A 128       4.002  12.103 -14.084  1.00 92.45           C  
ATOM   1021  CB  TYR A 128       3.644  11.533 -16.494  1.00 92.45           C  
ATOM   1022  O   TYR A 128       3.248  12.994 -13.687  1.00 92.45           O  
ATOM   1023  CG  TYR A 128       3.323  10.484 -17.531  1.00 92.45           C  
ATOM   1024  CD1 TYR A 128       4.329   9.706 -18.098  1.00 92.45           C  
ATOM   1025  CD2 TYR A 128       2.013  10.270 -17.946  1.00 92.45           C  
ATOM   1026  CE1 TYR A 128       4.038   8.740 -19.056  1.00 92.45           C  
ATOM   1027  CE2 TYR A 128       1.710   9.307 -18.903  1.00 92.45           C  
ATOM   1028  OH  TYR A 128       2.433   7.593 -20.398  1.00 92.45           O  
ATOM   1029  CZ  TYR A 128       2.728   8.548 -19.450  1.00 92.45           C  
ATOM   1030  N   ASP A 129       5.224  11.934 -13.745  1.00 91.20           N  
ATOM   1031  CA  ASP A 129       5.889  12.985 -12.982  1.00 91.20           C  
ATOM   1032  C   ASP A 129       6.169  14.205 -13.856  1.00 91.20           C  
ATOM   1033  CB  ASP A 129       7.193  12.464 -12.373  1.00 91.20           C  
ATOM   1034  O   ASP A 129       6.819  14.092 -14.898  1.00 91.20           O  
ATOM   1035  CG  ASP A 129       7.855  13.465 -11.443  1.00 91.20           C  
ATOM   1036  OD1 ASP A 129       7.462  14.651 -11.445  1.00 91.20           O  
ATOM   1037  OD2 ASP A 129       8.780  13.064 -10.704  1.00 91.20           O  
ATOM   1038  N   ILE A 130       5.699  15.351 -13.404  1.00 92.58           N  
ATOM   1039  CA  ILE A 130       5.920  16.525 -14.242  1.00 92.58           C  
ATOM   1040  C   ILE A 130       6.801  17.529 -13.501  1.00 92.58           C  
ATOM   1041  CB  ILE A 130       4.586  17.184 -14.655  1.00 92.58           C  
ATOM   1042  O   ILE A 130       6.822  18.714 -13.840  1.00 92.58           O  
ATOM   1043  CG1 ILE A 130       3.757  17.535 -13.414  1.00 92.58           C  
ATOM   1044  CG2 ILE A 130       3.800  16.269 -15.598  1.00 92.58           C  
ATOM   1045  CD1 ILE A 130       2.569  18.444 -13.699  1.00 92.58           C  
ATOM   1046  N   GLY A 131       7.474  17.064 -12.410  1.00 90.37           N  
ATOM   1047  CA  GLY A 131       8.354  17.923 -11.634  1.00 90.37           C  
ATOM   1048  C   GLY A 131       7.625  18.712 -10.563  1.00 90.37           C  
ATOM   1049  O   GLY A 131       6.393  18.716 -10.518  1.00 90.37           O  
ATOM   1050  N   HIS A 132       8.419  19.143  -9.568  1.00 92.06           N  
ATOM   1051  CA  HIS A 132       7.955  20.005  -8.487  1.00 92.06           C  
ATOM   1052  C   HIS A 132       6.938  19.286  -7.607  1.00 92.06           C  
ATOM   1053  CB  HIS A 132       7.347  21.290  -9.050  1.00 92.06           C  
ATOM   1054  O   HIS A 132       5.928  19.873  -7.212  1.00 92.06           O  
ATOM   1055  CG  HIS A 132       8.271  22.046  -9.952  1.00 92.06           C  
ATOM   1056  CD2 HIS A 132       8.212  22.289 -11.282  1.00 92.06           C  
ATOM   1057  ND1 HIS A 132       9.422  22.653  -9.498  1.00 92.06           N  
ATOM   1058  CE1 HIS A 132      10.033  23.240 -10.514  1.00 92.06           C  
ATOM   1059  NE2 HIS A 132       9.319  23.034 -11.608  1.00 92.06           N  
ATOM   1060  N   GLY A 133       7.064  17.925  -7.587  1.00 92.58           N  
ATOM   1061  CA  GLY A 133       6.198  17.157  -6.705  1.00 92.58           C  
ATOM   1062  C   GLY A 133       4.811  16.935  -7.277  1.00 92.58           C  
ATOM   1063  O   GLY A 133       3.856  16.704  -6.531  1.00 92.58           O  
ATOM   1064  N   LYS A 134       4.669  17.123  -8.605  1.00 95.98           N  
ATOM   1065  CA  LYS A 134       3.356  16.997  -9.229  1.00 95.98           C  
ATOM   1066  C   LYS A 134       3.314  15.810 -10.188  1.00 95.98           C  
ATOM   1067  CB  LYS A 134       2.988  18.283  -9.972  1.00 95.98           C  
ATOM   1068  O   LYS A 134       4.355  15.358 -10.670  1.00 95.98           O  
ATOM   1069  CG  LYS A 134       2.926  19.515  -9.081  1.00 95.98           C  
ATOM   1070  CD  LYS A 134       1.769  19.434  -8.094  1.00 95.98           C  
ATOM   1071  CE  LYS A 134       1.612  20.728  -7.307  1.00 95.98           C  
ATOM   1072  NZ  LYS A 134       0.483  20.650  -6.332  1.00 95.98           N  
ATOM   1073  N   ALA A 135       2.064  15.282 -10.358  1.00 95.18           N  
ATOM   1074  CA  ALA A 135       1.801  14.208 -11.313  1.00 95.18           C  
ATOM   1075  C   ALA A 135       0.683  14.594 -12.277  1.00 95.18           C  
ATOM   1076  CB  ALA A 135       1.444  12.919 -10.578  1.00 95.18           C  
ATOM   1077  O   ALA A 135      -0.272  15.272 -11.891  1.00 95.18           O  
ATOM   1078  N   LEU A 136       0.887  14.229 -13.509  1.00 96.31           N  
ATOM   1079  CA  LEU A 136      -0.088  14.502 -14.559  1.00 96.31           C  
ATOM   1080  C   LEU A 136      -0.826  13.229 -14.960  1.00 96.31           C  
ATOM   1081  CB  LEU A 136       0.600  15.114 -15.783  1.00 96.31           C  
ATOM   1082  O   LEU A 136      -0.200  12.195 -15.203  1.00 96.31           O  
ATOM   1083  CG  LEU A 136      -0.320  15.600 -16.904  1.00 96.31           C  
ATOM   1084  CD1 LEU A 136      -1.075  16.851 -16.466  1.00 96.31           C  
ATOM   1085  CD2 LEU A 136       0.481  15.870 -18.173  1.00 96.31           C  
ATOM   1086  N   MET A 137      -2.114  13.293 -15.014  1.00 96.03           N  
ATOM   1087  CA  MET A 137      -2.965  12.173 -15.405  1.00 96.03           C  
ATOM   1088  C   MET A 137      -3.245  12.200 -16.904  1.00 96.03           C  
ATOM   1089  CB  MET A 137      -4.281  12.199 -14.627  1.00 96.03           C  
ATOM   1090  O   MET A 137      -3.765  13.189 -17.425  1.00 96.03           O  
ATOM   1091  CG  MET A 137      -5.188  11.014 -14.916  1.00 96.03           C  
ATOM   1092  SD  MET A 137      -6.653  10.963 -13.811  1.00 96.03           S  
ATOM   1093  CE  MET A 137      -7.587  12.380 -14.454  1.00 96.03           C  
ATOM   1094  N   LEU A 138      -2.948  11.167 -17.604  1.00 93.48           N  
ATOM   1095  CA  LEU A 138      -3.231  11.035 -19.029  1.00 93.48           C  
ATOM   1096  C   LEU A 138      -3.983   9.739 -19.316  1.00 93.48           C  
ATOM   1097  CB  LEU A 138      -1.932  11.074 -19.839  1.00 93.48           C  
ATOM   1098  O   LEU A 138      -3.938   8.800 -18.518  1.00 93.48           O  
ATOM   1099  CG  LEU A 138      -1.117  12.365 -19.750  1.00 93.48           C  
ATOM   1100  CD1 LEU A 138       0.186  12.224 -20.530  1.00 93.48           C  
ATOM   1101  CD2 LEU A 138      -1.929  13.548 -20.265  1.00 93.48           C  
ATOM   1102  N   PRO A 139      -4.751   9.693 -20.426  1.00 91.17           N  
ATOM   1103  CA  PRO A 139      -5.401   8.428 -20.779  1.00 91.17           C  
ATOM   1104  C   PRO A 139      -4.401   7.307 -21.050  1.00 91.17           C  
ATOM   1105  CB  PRO A 139      -6.187   8.777 -22.045  1.00 91.17           C  
ATOM   1106  O   PRO A 139      -3.313   7.558 -21.574  1.00 91.17           O  
ATOM   1107  CG  PRO A 139      -5.491   9.974 -22.609  1.00 91.17           C  
ATOM   1108  CD  PRO A 139      -4.828  10.715 -21.484  1.00 91.17           C  
ATOM   1109  N   ASN A 140      -4.753   6.090 -20.530  1.00 89.37           N  
ATOM   1110  CA  ASN A 140      -3.962   4.908 -20.856  1.00 89.37           C  
ATOM   1111  C   ASN A 140      -4.330   4.348 -22.226  1.00 89.37           C  
ATOM   1112  CB  ASN A 140      -4.133   3.834 -19.779  1.00 89.37           C  
ATOM   1113  O   ASN A 140      -5.286   3.580 -22.352  1.00 89.37           O  
ATOM   1114  CG  ASN A 140      -3.175   2.673 -19.955  1.00 89.37           C  
ATOM   1115  ND2 ASN A 140      -3.164   1.761 -18.990  1.00 89.37           N  
ATOM   1116  OD1 ASN A 140      -2.449   2.596 -20.950  1.00 89.37           O  
ATOM   1117  N   LEU A 141      -3.534   4.621 -23.193  1.00 83.61           N  
ATOM   1118  CA  LEU A 141      -3.881   4.272 -24.567  1.00 83.61           C  
ATOM   1119  C   LEU A 141      -3.344   2.891 -24.929  1.00 83.61           C  
ATOM   1120  CB  LEU A 141      -3.331   5.317 -25.541  1.00 83.61           C  
ATOM   1121  O   LEU A 141      -3.621   2.378 -26.015  1.00 83.61           O  
ATOM   1122  CG  LEU A 141      -3.817   6.753 -25.340  1.00 83.61           C  
ATOM   1123  CD1 LEU A 141      -3.155   7.684 -26.350  1.00 83.61           C  
ATOM   1124  CD2 LEU A 141      -5.336   6.825 -25.454  1.00 83.61           C  
ATOM   1125  N   ASP A 142      -2.547   2.278 -23.992  1.00 80.29           N  
ATOM   1126  CA  ASP A 142      -2.041   0.924 -24.193  1.00 80.29           C  
ATOM   1127  C   ASP A 142      -3.139  -0.113 -23.964  1.00 80.29           C  
ATOM   1128  CB  ASP A 142      -0.857   0.650 -23.264  1.00 80.29           C  
ATOM   1129  O   ASP A 142      -3.079  -1.218 -24.506  1.00 80.29           O  
ATOM   1130  CG  ASP A 142       0.345   1.530 -23.560  1.00 80.29           C  
ATOM   1131  OD1 ASP A 142       0.516   1.958 -24.722  1.00 80.29           O  
ATOM   1132  OD2 ASP A 142       1.129   1.796 -22.624  1.00 80.29           O  
ATOM   1133  N   ALA A 143      -4.096   0.211 -23.122  1.00 77.60           N  
ATOM   1134  CA  ALA A 143      -5.096  -0.764 -22.694  1.00 77.60           C  
ATOM   1135  C   ALA A 143      -6.286  -0.784 -23.648  1.00 77.60           C  
ATOM   1136  CB  ALA A 143      -5.562  -0.459 -21.272  1.00 77.60           C  
ATOM   1137  O   ALA A 143      -6.678  -1.845 -24.139  1.00 77.60           O  
ATOM   1138  N   LYS A 144      -6.669   0.363 -23.976  1.00 80.68           N  
ATOM   1139  CA  LYS A 144      -7.849   0.525 -24.821  1.00 80.68           C  
ATOM   1140  C   LYS A 144      -8.064   1.989 -25.191  1.00 80.68           C  
ATOM   1141  CB  LYS A 144      -9.091  -0.027 -24.120  1.00 80.68           C  
ATOM   1142  O   LYS A 144      -7.662   2.888 -24.449  1.00 80.68           O  
ATOM   1143  CG  LYS A 144     -10.348  -0.002 -24.978  1.00 80.68           C  
ATOM   1144  CD  LYS A 144     -11.541  -0.593 -24.238  1.00 80.68           C  
ATOM   1145  CE  LYS A 144     -12.809  -0.530 -25.080  1.00 80.68           C  
ATOM   1146  NZ  LYS A 144     -13.981  -1.113 -24.360  1.00 80.68           N  
ATOM   1147  N   TYR A 145      -8.647   2.140 -26.393  1.00 84.15           N  
ATOM   1148  CA  TYR A 145      -8.992   3.488 -26.831  1.00 84.15           C  
ATOM   1149  C   TYR A 145     -10.090   4.081 -25.957  1.00 84.15           C  
ATOM   1150  CB  TYR A 145      -9.439   3.479 -28.296  1.00 84.15           C  
ATOM   1151  O   TYR A 145     -11.086   3.415 -25.663  1.00 84.15           O  
ATOM   1152  CG  TYR A 145      -9.869   4.833 -28.807  1.00 84.15           C  
ATOM   1153  CD1 TYR A 145     -11.216   5.182 -28.864  1.00 84.15           C  
ATOM   1154  CD2 TYR A 145      -8.929   5.764 -29.236  1.00 84.15           C  
ATOM   1155  CE1 TYR A 145     -11.617   6.428 -29.336  1.00 84.15           C  
ATOM   1156  CE2 TYR A 145      -9.319   7.013 -29.710  1.00 84.15           C  
ATOM   1157  OH  TYR A 145     -11.054   8.569 -30.224  1.00 84.15           O  
ATOM   1158  CZ  TYR A 145     -10.663   7.335 -29.756  1.00 84.15           C  
ATOM   1159  N   ILE A 146      -9.896   5.353 -25.379  1.00 85.14           N  
ATOM   1160  CA  ILE A 146     -10.881   6.087 -24.593  1.00 85.14           C  
ATOM   1161  C   ILE A 146     -11.353   7.313 -25.372  1.00 85.14           C  
ATOM   1162  CB  ILE A 146     -10.308   6.511 -23.222  1.00 85.14           C  
ATOM   1163  O   ILE A 146     -10.568   8.224 -25.642  1.00 85.14           O  
ATOM   1164  CG1 ILE A 146      -9.816   5.284 -22.446  1.00 85.14           C  
ATOM   1165  CG2 ILE A 146     -11.355   7.285 -22.415  1.00 85.14           C  
ATOM   1166  CD1 ILE A 146      -9.102   5.620 -21.144  1.00 85.14           C  
ATOM   1167  N   GLY A 147     -12.612   7.240 -25.768  1.00 86.15           N  
ATOM   1168  CA  GLY A 147     -13.148   8.363 -26.520  1.00 86.15           C  
ATOM   1169  C   GLY A 147     -13.171   9.656 -25.728  1.00 86.15           C  
ATOM   1170  O   GLY A 147     -12.982   9.647 -24.509  1.00 86.15           O  
ATOM   1171  N   LYS A 148     -13.284  10.780 -26.324  1.00 85.38           N  
ATOM   1172  CA  LYS A 148     -13.283  12.123 -25.751  1.00 85.38           C  
ATOM   1173  C   LYS A 148     -14.362  12.266 -24.681  1.00 85.38           C  
ATOM   1174  CB  LYS A 148     -13.487  13.174 -26.843  1.00 85.38           C  
ATOM   1175  O   LYS A 148     -14.108  12.808 -23.604  1.00 85.38           O  
ATOM   1176  CG  LYS A 148     -13.387  14.609 -26.349  1.00 85.38           C  
ATOM   1177  CD  LYS A 148     -13.585  15.606 -27.483  1.00 85.38           C  
ATOM   1178  CE  LYS A 148     -13.581  17.041 -26.974  1.00 85.38           C  
ATOM   1179  NZ  LYS A 148     -13.794  18.022 -28.080  1.00 85.38           N  
ATOM   1180  N   LYS A 149     -15.518  11.824 -25.065  1.00 88.21           N  
ATOM   1181  CA  LYS A 149     -16.636  11.921 -24.130  1.00 88.21           C  
ATOM   1182  C   LYS A 149     -16.354  11.131 -22.855  1.00 88.21           C  
ATOM   1183  CB  LYS A 149     -17.926  11.421 -24.782  1.00 88.21           C  
ATOM   1184  O   LYS A 149     -16.605  11.617 -21.750  1.00 88.21           O  
ATOM   1185  CG  LYS A 149     -19.163  11.588 -23.913  1.00 88.21           C  
ATOM   1186  CD  LYS A 149     -20.417  11.093 -24.623  1.00 88.21           C  
ATOM   1187  CE  LYS A 149     -21.632  11.133 -23.708  1.00 88.21           C  
ATOM   1188  NZ  LYS A 149     -22.861  10.638 -24.396  1.00 88.21           N  
ATOM   1189  N   ASP A 150     -15.793   9.961 -22.991  1.00 89.58           N  
ATOM   1190  CA  ASP A 150     -15.480   9.117 -21.841  1.00 89.58           C  
ATOM   1191  C   ASP A 150     -14.367   9.732 -20.996  1.00 89.58           C  
ATOM   1192  CB  ASP A 150     -15.079   7.714 -22.299  1.00 89.58           C  
ATOM   1193  O   ASP A 150     -14.429   9.706 -19.765  1.00 89.58           O  
ATOM   1194  CG  ASP A 150     -16.245   6.913 -22.851  1.00 89.58           C  
ATOM   1195  OD1 ASP A 150     -17.407   7.199 -22.489  1.00 89.58           O  
ATOM   1196  OD2 ASP A 150     -16.000   5.987 -23.653  1.00 89.58           O  
ATOM   1197  N   TRP A 151     -13.352  10.264 -21.668  1.00 91.63           N  
ATOM   1198  CA  TRP A 151     -12.266  10.908 -20.937  1.00 91.63           C  
ATOM   1199  C   TRP A 151     -12.776  12.114 -20.155  1.00 91.63           C  
ATOM   1200  CB  TRP A 151     -11.154  11.340 -21.897  1.00 91.63           C  
ATOM   1201  O   TRP A 151     -12.419  12.302 -18.990  1.00 91.63           O  
ATOM   1202  CG  TRP A 151      -9.998  12.018 -21.224  1.00 91.63           C  
ATOM   1203  CD1 TRP A 151      -9.597  13.315 -21.384  1.00 91.63           C  
ATOM   1204  CD2 TRP A 151      -9.090  11.429 -20.288  1.00 91.63           C  
ATOM   1205  CE2 TRP A 151      -8.163  12.429 -19.920  1.00 91.63           C  
ATOM   1206  CE3 TRP A 151      -8.971  10.152 -19.724  1.00 91.63           C  
ATOM   1207  NE1 TRP A 151      -8.494  13.569 -20.602  1.00 91.63           N  
ATOM   1208  CH2 TRP A 151      -7.035  10.932 -18.474  1.00 91.63           C  
ATOM   1209  CZ2 TRP A 151      -7.129  12.190 -19.011  1.00 91.63           C  
ATOM   1210  CZ3 TRP A 151      -7.941   9.916 -18.820  1.00 91.63           C  
ATOM   1211  N   ALA A 152     -13.536  12.940 -20.788  1.00 91.70           N  
ATOM   1212  CA  ALA A 152     -14.122  14.093 -20.108  1.00 91.70           C  
ATOM   1213  C   ALA A 152     -14.918  13.659 -18.881  1.00 91.70           C  
ATOM   1214  CB  ALA A 152     -15.014  14.879 -21.066  1.00 91.70           C  
ATOM   1215  O   ALA A 152     -14.841  14.295 -17.827  1.00 91.70           O  
ATOM   1216  N   ARG A 153     -15.651  12.641 -19.035  1.00 92.30           N  
ATOM   1217  CA  ARG A 153     -16.412  12.094 -17.916  1.00 92.30           C  
ATOM   1218  C   ARG A 153     -15.485  11.659 -16.785  1.00 92.30           C  
ATOM   1219  CB  ARG A 153     -17.270  10.913 -18.374  1.00 92.30           C  
ATOM   1220  O   ARG A 153     -15.725  11.983 -15.620  1.00 92.30           O  
ATOM   1221  CG  ARG A 153     -18.066  10.259 -17.256  1.00 92.30           C  
ATOM   1222  CD  ARG A 153     -18.774   8.998 -17.730  1.00 92.30           C  
ATOM   1223  NE  ARG A 153     -17.826   7.997 -18.213  1.00 92.30           N  
ATOM   1224  NH1 ARG A 153     -17.390   7.104 -16.127  1.00 92.30           N  
ATOM   1225  NH2 ARG A 153     -16.349   6.253 -17.984  1.00 92.30           N  
ATOM   1226  CZ  ARG A 153     -17.190   7.120 -17.440  1.00 92.30           C  
ATOM   1227  N   ILE A 154     -14.486  10.881 -17.127  1.00 93.03           N  
ATOM   1228  CA  ILE A 154     -13.536  10.366 -16.148  1.00 93.03           C  
ATOM   1229  C   ILE A 154     -12.931  11.524 -15.358  1.00 93.03           C  
ATOM   1230  CB  ILE A 154     -12.421   9.537 -16.824  1.00 93.03           C  
ATOM   1231  O   ILE A 154     -12.874  11.481 -14.127  1.00 93.03           O  
ATOM   1232  CG1 ILE A 154     -12.965   8.177 -17.274  1.00 93.03           C  
ATOM   1233  CG2 ILE A 154     -11.228   9.365 -15.879  1.00 93.03           C  
ATOM   1234  CD1 ILE A 154     -12.009   7.391 -18.163  1.00 93.03           C  
ATOM   1235  N   ILE A 155     -12.443  12.569 -16.012  1.00 94.61           N  
ATOM   1236  CA  ILE A 155     -11.847  13.744 -15.387  1.00 94.61           C  
ATOM   1237  C   ILE A 155     -12.858  14.398 -14.447  1.00 94.61           C  
ATOM   1238  CB  ILE A 155     -11.362  14.762 -16.444  1.00 94.61           C  
ATOM   1239  O   ILE A 155     -12.535  14.713 -13.300  1.00 94.61           O  
ATOM   1240  CG1 ILE A 155     -10.221  14.165 -17.275  1.00 94.61           C  
ATOM   1241  CG2 ILE A 155     -10.926  16.069 -15.775  1.00 94.61           C  
ATOM   1242  CD1 ILE A 155      -9.036  13.687 -16.448  1.00 94.61           C  
ATOM   1243  N   TYR A 156     -14.040  14.539 -14.987  1.00 93.53           N  
ATOM   1244  CA  TYR A 156     -15.098  15.168 -14.205  1.00 93.53           C  
ATOM   1245  C   TYR A 156     -15.395  14.365 -12.944  1.00 93.53           C  
ATOM   1246  CB  TYR A 156     -16.372  15.314 -15.042  1.00 93.53           C  
ATOM   1247  O   TYR A 156     -15.409  14.913 -11.840  1.00 93.53           O  
ATOM   1248  CG  TYR A 156     -17.554  15.836 -14.263  1.00 93.53           C  
ATOM   1249  CD1 TYR A 156     -18.609  14.996 -13.914  1.00 93.53           C  
ATOM   1250  CD2 TYR A 156     -17.620  17.170 -13.874  1.00 93.53           C  
ATOM   1251  CE1 TYR A 156     -19.702  15.473 -13.198  1.00 93.53           C  
ATOM   1252  CE2 TYR A 156     -18.708  17.658 -13.157  1.00 93.53           C  
ATOM   1253  OH  TYR A 156     -20.821  17.280 -12.114  1.00 93.53           O  
ATOM   1254  CZ  TYR A 156     -19.742  16.803 -12.824  1.00 93.53           C  
ATOM   1255  N   GLU A 157     -15.596  13.124 -13.051  1.00 93.85           N  
ATOM   1256  CA  GLU A 157     -15.955  12.255 -11.934  1.00 93.85           C  
ATOM   1257  C   GLU A 157     -14.840  12.202 -10.894  1.00 93.85           C  
ATOM   1258  CB  GLU A 157     -16.276  10.843 -12.433  1.00 93.85           C  
ATOM   1259  O   GLU A 157     -15.101  12.283  -9.692  1.00 93.85           O  
ATOM   1260  CG  GLU A 157     -17.601  10.739 -13.175  1.00 93.85           C  
ATOM   1261  CD  GLU A 157     -17.930   9.323 -13.619  1.00 93.85           C  
ATOM   1262  OE1 GLU A 157     -19.062   9.085 -14.098  1.00 93.85           O  
ATOM   1263  OE2 GLU A 157     -17.049   8.444 -13.486  1.00 93.85           O  
ATOM   1264  N   GLU A 158     -13.612  12.049 -11.396  1.00 95.63           N  
ATOM   1265  CA  GLU A 158     -12.485  11.988 -10.470  1.00 95.63           C  
ATOM   1266  C   GLU A 158     -12.431  13.229  -9.584  1.00 95.63           C  
ATOM   1267  CB  GLU A 158     -11.169  11.830 -11.235  1.00 95.63           C  
ATOM   1268  O   GLU A 158     -12.301  13.122  -8.363  1.00 95.63           O  
ATOM   1269  CG  GLU A 158     -10.991  10.462 -11.877  1.00 95.63           C  
ATOM   1270  CD  GLU A 158     -10.683   9.363 -10.872  1.00 95.63           C  
ATOM   1271  OE1 GLU A 158     -10.616   8.178 -11.270  1.00 95.63           O  
ATOM   1272  OE2 GLU A 158     -10.508   9.690  -9.677  1.00 95.63           O  
ATOM   1273  N   SER A 159     -12.477  14.335 -10.184  1.00 95.73           N  
ATOM   1274  CA  SER A 159     -12.360  15.606  -9.476  1.00 95.73           C  
ATOM   1275  C   SER A 159     -13.565  15.849  -8.574  1.00 95.73           C  
ATOM   1276  CB  SER A 159     -12.213  16.761 -10.468  1.00 95.73           C  
ATOM   1277  O   SER A 159     -13.412  16.268  -7.425  1.00 95.73           O  
ATOM   1278  OG  SER A 159     -13.406  16.938 -11.213  1.00 95.73           O  
ATOM   1279  N   LEU A 160     -14.736  15.596  -9.108  1.00 94.41           N  
ATOM   1280  CA  LEU A 160     -15.972  15.839  -8.372  1.00 94.41           C  
ATOM   1281  C   LEU A 160     -16.035  14.977  -7.116  1.00 94.41           C  
ATOM   1282  CB  LEU A 160     -17.188  15.557  -9.260  1.00 94.41           C  
ATOM   1283  O   LEU A 160     -16.286  15.487  -6.021  1.00 94.41           O  
ATOM   1284  CG  LEU A 160     -18.560  15.757  -8.614  1.00 94.41           C  
ATOM   1285  CD1 LEU A 160     -18.799  17.235  -8.325  1.00 94.41           C  
ATOM   1286  CD2 LEU A 160     -19.659  15.197  -9.510  1.00 94.41           C  
ATOM   1287  N   ILE A 161     -15.824  13.690  -7.251  1.00 94.91           N  
ATOM   1288  CA  ILE A 161     -15.904  12.752  -6.137  1.00 94.91           C  
ATOM   1289  C   ILE A 161     -14.833  13.088  -5.101  1.00 94.91           C  
ATOM   1290  CB  ILE A 161     -15.748  11.291  -6.615  1.00 94.91           C  
ATOM   1291  O   ILE A 161     -15.107  13.106  -3.899  1.00 94.91           O  
ATOM   1292  CG1 ILE A 161     -16.946  10.882  -7.480  1.00 94.91           C  
ATOM   1293  CG2 ILE A 161     -15.586  10.347  -5.421  1.00 94.91           C  
ATOM   1294  CD1 ILE A 161     -16.775   9.539  -8.177  1.00 94.91           C  
ATOM   1295  N   ALA A 162     -13.634  13.380  -5.550  1.00 96.77           N  
ATOM   1296  CA  ALA A 162     -12.561  13.757  -4.634  1.00 96.77           C  
ATOM   1297  C   ALA A 162     -12.942  14.991  -3.822  1.00 96.77           C  
ATOM   1298  CB  ALA A 162     -11.268  14.010  -5.405  1.00 96.77           C  
ATOM   1299  O   ALA A 162     -12.753  15.022  -2.603  1.00 96.77           O  
ATOM   1300  N   ASP A 163     -13.432  16.010  -4.449  1.00 95.84           N  
ATOM   1301  CA  ASP A 163     -13.845  17.236  -3.774  1.00 95.84           C  
ATOM   1302  C   ASP A 163     -14.943  16.956  -2.750  1.00 95.84           C  
ATOM   1303  CB  ASP A 163     -14.328  18.272  -4.792  1.00 95.84           C  
ATOM   1304  O   ASP A 163     -14.894  17.461  -1.626  1.00 95.84           O  
ATOM   1305  CG  ASP A 163     -13.192  18.910  -5.572  1.00 95.84           C  
ATOM   1306  OD1 ASP A 163     -12.015  18.737  -5.188  1.00 95.84           O  
ATOM   1307  OD2 ASP A 163     -13.477  19.595  -6.579  1.00 95.84           O  
ATOM   1308  N   MET A 164     -15.855  16.180  -3.226  1.00 94.54           N  
ATOM   1309  CA  MET A 164     -16.952  15.798  -2.341  1.00 94.54           C  
ATOM   1310  C   MET A 164     -16.424  15.109  -1.087  1.00 94.54           C  
ATOM   1311  CB  MET A 164     -17.935  14.880  -3.069  1.00 94.54           C  
ATOM   1312  O   MET A 164     -16.812  15.460   0.028  1.00 94.54           O  
ATOM   1313  CG  MET A 164     -19.140  14.485  -2.230  1.00 94.54           C  
ATOM   1314  SD  MET A 164     -19.957  12.962  -2.846  1.00 94.54           S  
ATOM   1315  CE  MET A 164     -19.985  13.311  -4.626  1.00 94.54           C  
ATOM   1316  N   LEU A 165     -15.596  14.113  -1.253  1.00 96.32           N  
ATOM   1317  CA  LEU A 165     -15.030  13.391  -0.119  1.00 96.32           C  
ATOM   1318  C   LEU A 165     -14.268  14.338   0.802  1.00 96.32           C  
ATOM   1319  CB  LEU A 165     -14.103  12.274  -0.603  1.00 96.32           C  
ATOM   1320  O   LEU A 165     -14.367  14.233   2.027  1.00 96.32           O  
ATOM   1321  CG  LEU A 165     -14.767  11.119  -1.354  1.00 96.32           C  
ATOM   1322  CD1 LEU A 165     -13.714  10.133  -1.848  1.00 96.32           C  
ATOM   1323  CD2 LEU A 165     -15.788  10.419  -0.464  1.00 96.32           C  
ATOM   1324  N   GLY A 166     -13.516  15.257   0.227  1.00 96.62           N  
ATOM   1325  CA  GLY A 166     -12.812  16.268   1.000  1.00 96.62           C  
ATOM   1326  C   GLY A 166     -13.733  17.101   1.872  1.00 96.62           C  
ATOM   1327  O   GLY A 166     -13.400  17.409   3.018  1.00 96.62           O  
ATOM   1328  N   GLN A 167     -14.906  17.441   1.369  1.00 95.93           N  
ATOM   1329  CA  GLN A 167     -15.882  18.229   2.115  1.00 95.93           C  
ATOM   1330  C   GLN A 167     -16.362  17.480   3.355  1.00 95.93           C  
ATOM   1331  CB  GLN A 167     -17.073  18.591   1.227  1.00 95.93           C  
ATOM   1332  O   GLN A 167     -16.801  18.096   4.328  1.00 95.93           O  
ATOM   1333  CG  GLN A 167     -16.745  19.608   0.142  1.00 95.93           C  
ATOM   1334  CD  GLN A 167     -17.918  19.880  -0.781  1.00 95.93           C  
ATOM   1335  NE2 GLN A 167     -17.695  20.712  -1.793  1.00 95.93           N  
ATOM   1336  OE1 GLN A 167     -19.015  19.347  -0.587  1.00 95.93           O  
ATOM   1337  N   TYR A 168     -16.203  16.149   3.306  1.00 95.66           N  
ATOM   1338  CA  TYR A 168     -16.652  15.334   4.429  1.00 95.66           C  
ATOM   1339  C   TYR A 168     -15.487  14.978   5.345  1.00 95.66           C  
ATOM   1340  CB  TYR A 168     -17.332  14.056   3.928  1.00 95.66           C  
ATOM   1341  O   TYR A 168     -15.628  14.144   6.243  1.00 95.66           O  
ATOM   1342  CG  TYR A 168     -18.643  14.303   3.221  1.00 95.66           C  
ATOM   1343  CD1 TYR A 168     -19.617  15.123   3.786  1.00 95.66           C  
ATOM   1344  CD2 TYR A 168     -18.910  13.717   1.989  1.00 95.66           C  
ATOM   1345  CE1 TYR A 168     -20.828  15.351   3.140  1.00 95.66           C  
ATOM   1346  CE2 TYR A 168     -20.117  13.938   1.334  1.00 95.66           C  
ATOM   1347  OH  TYR A 168     -22.264  14.979   1.272  1.00 95.66           O  
ATOM   1348  CZ  TYR A 168     -21.068  14.756   1.916  1.00 95.66           C  
ATOM   1349  N   GLY A 169     -14.345  15.555   5.043  1.00 96.73           N  
ATOM   1350  CA  GLY A 169     -13.184  15.342   5.892  1.00 96.73           C  
ATOM   1351  C   GLY A 169     -12.446  14.053   5.583  1.00 96.73           C  
ATOM   1352  O   GLY A 169     -11.661  13.570   6.401  1.00 96.73           O  
ATOM   1353  N   LEU A 170     -12.895  13.372   4.518  1.00 97.76           N  
ATOM   1354  CA  LEU A 170     -12.206  12.154   4.107  1.00 97.76           C  
ATOM   1355  C   LEU A 170     -10.965  12.483   3.284  1.00 97.76           C  
ATOM   1356  CB  LEU A 170     -13.145  11.254   3.298  1.00 97.76           C  
ATOM   1357  O   LEU A 170     -10.964  13.443   2.510  1.00 97.76           O  
ATOM   1358  CG  LEU A 170     -14.356  10.694   4.045  1.00 97.76           C  
ATOM   1359  CD1 LEU A 170     -15.358  10.100   3.060  1.00 97.76           C  
ATOM   1360  CD2 LEU A 170     -13.919   9.648   5.066  1.00 97.76           C  
ATOM   1361  N   MET A 171      -9.908  11.689   3.505  1.00 97.79           N  
ATOM   1362  CA  MET A 171      -8.675  11.906   2.754  1.00 97.79           C  
ATOM   1363  C   MET A 171      -8.793  11.346   1.341  1.00 97.79           C  
ATOM   1364  CB  MET A 171      -7.487  11.265   3.473  1.00 97.79           C  
ATOM   1365  O   MET A 171      -9.181  10.191   1.157  1.00 97.79           O  
ATOM   1366  CG  MET A 171      -7.178  11.890   4.824  1.00 97.79           C  
ATOM   1367  SD  MET A 171      -5.467  11.539   5.387  1.00 97.79           S  
ATOM   1368  CE  MET A 171      -5.098  13.079   6.271  1.00 97.79           C  
ATOM   1369  N   SER A 172      -8.523  12.146   0.369  1.00 96.99           N  
ATOM   1370  CA  SER A 172      -8.567  11.765  -1.039  1.00 96.99           C  
ATOM   1371  C   SER A 172      -7.526  12.527  -1.852  1.00 96.99           C  
ATOM   1372  CB  SER A 172      -9.960  12.014  -1.618  1.00 96.99           C  
ATOM   1373  O   SER A 172      -6.885  13.448  -1.341  1.00 96.99           O  
ATOM   1374  OG  SER A 172     -10.259  13.399  -1.631  1.00 96.99           O  
ATOM   1375  N   GLN A 173      -7.301  11.970  -3.044  1.00 95.82           N  
ATOM   1376  CA  GLN A 173      -6.430  12.700  -3.959  1.00 95.82           C  
ATOM   1377  C   GLN A 173      -7.054  14.031  -4.367  1.00 95.82           C  
ATOM   1378  CB  GLN A 173      -6.129  11.858  -5.200  1.00 95.82           C  
ATOM   1379  O   GLN A 173      -8.258  14.107  -4.619  1.00 95.82           O  
ATOM   1380  CG  GLN A 173      -5.129  12.502  -6.151  1.00 95.82           C  
ATOM   1381  CD  GLN A 173      -3.701  12.424  -5.643  1.00 95.82           C  
ATOM   1382  NE2 GLN A 173      -2.988  13.544  -5.705  1.00 95.82           N  
ATOM   1383  OE1 GLN A 173      -3.243  11.367  -5.199  1.00 95.82           O  
ATOM   1384  N   THR A 174      -6.211  15.075  -4.318  1.00 96.38           N  
ATOM   1385  CA  THR A 174      -6.676  16.385  -4.762  1.00 96.38           C  
ATOM   1386  C   THR A 174      -6.239  16.656  -6.198  1.00 96.38           C  
ATOM   1387  CB  THR A 174      -6.152  17.504  -3.843  1.00 96.38           C  
ATOM   1388  O   THR A 174      -5.069  16.473  -6.542  1.00 96.38           O  
ATOM   1389  CG2 THR A 174      -6.795  18.844  -4.187  1.00 96.38           C  
ATOM   1390  OG1 THR A 174      -6.454  17.177  -2.481  1.00 96.38           O  
ATOM   1391  N   TYR A 175      -7.226  17.047  -6.927  1.00 97.53           N  
ATOM   1392  CA  TYR A 175      -6.957  17.228  -8.349  1.00 97.53           C  
ATOM   1393  C   TYR A 175      -7.082  18.694  -8.746  1.00 97.53           C  
ATOM   1394  CB  TYR A 175      -7.914  16.377  -9.190  1.00 97.53           C  
ATOM   1395  O   TYR A 175      -7.869  19.439  -8.156  1.00 97.53           O  
ATOM   1396  CG  TYR A 175      -7.747  14.891  -8.983  1.00 97.53           C  
ATOM   1397  CD1 TYR A 175      -6.636  14.219  -9.487  1.00 97.53           C  
ATOM   1398  CD2 TYR A 175      -8.698  14.158  -8.283  1.00 97.53           C  
ATOM   1399  CE1 TYR A 175      -6.478  12.849  -9.300  1.00 97.53           C  
ATOM   1400  CE2 TYR A 175      -8.551  12.788  -8.090  1.00 97.53           C  
ATOM   1401  OH  TYR A 175      -7.288  10.788  -8.413  1.00 97.53           O  
ATOM   1402  CZ  TYR A 175      -7.439  12.144  -8.601  1.00 97.53           C  
ATOM   1403  N   GLN A 176      -6.215  19.052  -9.648  1.00 96.83           N  
ATOM   1404  CA  GLN A 176      -6.311  20.322 -10.359  1.00 96.83           C  
ATOM   1405  C   GLN A 176      -6.495  20.101 -11.857  1.00 96.83           C  
ATOM   1406  CB  GLN A 176      -5.068  21.177 -10.103  1.00 96.83           C  
ATOM   1407  O   GLN A 176      -5.716  19.379 -12.484  1.00 96.83           O  
ATOM   1408  CG  GLN A 176      -5.122  22.551 -10.756  1.00 96.83           C  
ATOM   1409  CD  GLN A 176      -3.849  23.351 -10.547  1.00 96.83           C  
ATOM   1410  NE2 GLN A 176      -3.806  24.554 -11.108  1.00 96.83           N  
ATOM   1411  OE1 GLN A 176      -2.913  22.891  -9.885  1.00 96.83           O  
ATOM   1412  N   SER A 177      -7.543  20.722 -12.407  1.00 95.73           N  
ATOM   1413  CA  SER A 177      -7.767  20.620 -13.846  1.00 95.73           C  
ATOM   1414  C   SER A 177      -6.754  21.454 -14.623  1.00 95.73           C  
ATOM   1415  CB  SER A 177      -9.186  21.066 -14.200  1.00 95.73           C  
ATOM   1416  O   SER A 177      -6.507  22.613 -14.286  1.00 95.73           O  
ATOM   1417  OG  SER A 177      -9.457  20.837 -15.572  1.00 95.73           O  
ATOM   1418  N   VAL A 178      -6.177  20.852 -15.564  1.00 95.73           N  
ATOM   1419  CA  VAL A 178      -5.204  21.559 -16.390  1.00 95.73           C  
ATOM   1420  C   VAL A 178      -5.452  21.245 -17.863  1.00 95.73           C  
ATOM   1421  CB  VAL A 178      -3.755  21.189 -16.002  1.00 95.73           C  
ATOM   1422  O   VAL A 178      -6.099  20.249 -18.192  1.00 95.73           O  
ATOM   1423  CG1 VAL A 178      -3.451  21.624 -14.570  1.00 95.73           C  
ATOM   1424  CG2 VAL A 178      -3.526  19.688 -16.168  1.00 95.73           C  
ATOM   1425  N   THR A 179      -5.016  22.154 -18.782  1.00 93.44           N  
ATOM   1426  CA  THR A 179      -5.051  21.920 -20.222  1.00 93.44           C  
ATOM   1427  C   THR A 179      -3.679  21.491 -20.734  1.00 93.44           C  
ATOM   1428  CB  THR A 179      -5.516  23.176 -20.981  1.00 93.44           C  
ATOM   1429  O   THR A 179      -2.672  22.141 -20.446  1.00 93.44           O  
ATOM   1430  CG2 THR A 179      -5.533  22.934 -22.487  1.00 93.44           C  
ATOM   1431  OG1 THR A 179      -6.836  23.527 -20.550  1.00 93.44           O  
ATOM   1432  N   VAL A 180      -3.726  20.399 -21.415  1.00 92.11           N  
ATOM   1433  CA  VAL A 180      -2.472  19.912 -21.979  1.00 92.11           C  
ATOM   1434  C   VAL A 180      -2.540  19.951 -23.504  1.00 92.11           C  
ATOM   1435  CB  VAL A 180      -2.151  18.480 -21.497  1.00 92.11           C  
ATOM   1436  O   VAL A 180      -3.623  19.846 -24.086  1.00 92.11           O  
ATOM   1437  CG1 VAL A 180      -1.996  18.444 -19.977  1.00 92.11           C  
ATOM   1438  CG2 VAL A 180      -3.239  17.508 -21.949  1.00 92.11           C  
ATOM   1439  N   THR A 181      -1.397  20.279 -24.095  1.00 89.33           N  
ATOM   1440  CA  THR A 181      -1.288  20.272 -25.550  1.00 89.33           C  
ATOM   1441  C   THR A 181      -0.271  19.232 -26.011  1.00 89.33           C  
ATOM   1442  CB  THR A 181      -0.888  21.658 -26.088  1.00 89.33           C  
ATOM   1443  O   THR A 181       0.874  19.229 -25.552  1.00 89.33           O  
ATOM   1444  CG2 THR A 181      -0.824  21.660 -27.611  1.00 89.33           C  
ATOM   1445  OG1 THR A 181      -1.854  22.627 -25.660  1.00 89.33           O  
ATOM   1446  N   VAL A 182      -0.719  18.313 -26.837  1.00 83.70           N  
ATOM   1447  CA  VAL A 182       0.125  17.294 -27.450  1.00 83.70           C  
ATOM   1448  C   VAL A 182       0.049  17.406 -28.971  1.00 83.70           C  
ATOM   1449  CB  VAL A 182      -0.282  15.873 -27.000  1.00 83.70           C  
ATOM   1450  O   VAL A 182      -1.019  17.224 -29.561  1.00 83.70           O  
ATOM   1451  CG1 VAL A 182       0.651  14.826 -27.606  1.00 83.70           C  
ATOM   1452  CG2 VAL A 182      -0.279  15.776 -25.475  1.00 83.70           C  
ATOM   1453  N   GLU A 183       1.174  17.816 -29.567  1.00 81.60           N  
ATOM   1454  CA  GLU A 183       1.264  17.962 -31.017  1.00 81.60           C  
ATOM   1455  C   GLU A 183       0.148  18.854 -31.552  1.00 81.60           C  
ATOM   1456  CB  GLU A 183       1.217  16.593 -31.700  1.00 81.60           C  
ATOM   1457  O   GLU A 183      -0.525  18.501 -32.523  1.00 81.60           O  
ATOM   1458  CG  GLU A 183       2.395  15.693 -31.356  1.00 81.60           C  
ATOM   1459  CD  GLU A 183       2.448  14.427 -32.195  1.00 81.60           C  
ATOM   1460  OE1 GLU A 183       3.484  13.724 -32.168  1.00 81.60           O  
ATOM   1461  OE2 GLU A 183       1.446  14.136 -32.886  1.00 81.60           O  
ATOM   1462  N   GLY A 184      -0.126  19.903 -30.831  1.00 85.72           N  
ATOM   1463  CA  GLY A 184      -1.053  20.916 -31.311  1.00 85.72           C  
ATOM   1464  C   GLY A 184      -2.480  20.683 -30.853  1.00 85.72           C  
ATOM   1465  O   GLY A 184      -3.343  21.546 -31.029  1.00 85.72           O  
ATOM   1466  N   ALA A 185      -2.734  19.448 -30.334  1.00 83.40           N  
ATOM   1467  CA  ALA A 185      -4.070  19.136 -29.830  1.00 83.40           C  
ATOM   1468  C   ALA A 185      -4.153  19.360 -28.323  1.00 83.40           C  
ATOM   1469  CB  ALA A 185      -4.445  17.697 -30.173  1.00 83.40           C  
ATOM   1470  O   ALA A 185      -3.289  18.900 -27.572  1.00 83.40           O  
ATOM   1471  N   SER A 186      -5.202  20.079 -27.893  1.00 89.08           N  
ATOM   1472  CA  SER A 186      -5.358  20.405 -26.480  1.00 89.08           C  
ATOM   1473  C   SER A 186      -6.548  19.671 -25.871  1.00 89.08           C  
ATOM   1474  CB  SER A 186      -5.530  21.913 -26.293  1.00 89.08           C  
ATOM   1475  O   SER A 186      -7.556  19.447 -26.543  1.00 89.08           O  
ATOM   1476  OG  SER A 186      -4.378  22.609 -26.737  1.00 89.08           O  
ATOM   1477  N   PHE A 187      -6.386  19.215 -24.750  1.00 89.71           N  
ATOM   1478  CA  PHE A 187      -7.494  18.629 -24.005  1.00 89.71           C  
ATOM   1479  C   PHE A 187      -7.292  18.807 -22.505  1.00 89.71           C  
ATOM   1480  CB  PHE A 187      -7.644  17.143 -24.342  1.00 89.71           C  
ATOM   1481  O   PHE A 187      -6.182  19.097 -22.053  1.00 89.71           O  
ATOM   1482  CG  PHE A 187      -6.435  16.317 -23.995  1.00 89.71           C  
ATOM   1483  CD1 PHE A 187      -5.354  16.241 -24.865  1.00 89.71           C  
ATOM   1484  CD2 PHE A 187      -6.380  15.615 -22.798  1.00 89.71           C  
ATOM   1485  CE1 PHE A 187      -4.234  15.478 -24.546  1.00 89.71           C  
ATOM   1486  CE2 PHE A 187      -5.263  14.850 -22.472  1.00 89.71           C  
ATOM   1487  CZ  PHE A 187      -4.192  14.782 -23.348  1.00 89.71           C  
ATOM   1488  N   THR A 188      -8.367  18.732 -21.682  1.00 93.64           N  
ATOM   1489  CA  THR A 188      -8.361  18.904 -20.234  1.00 93.64           C  
ATOM   1490  C   THR A 188      -8.020  17.591 -19.534  1.00 93.64           C  
ATOM   1491  CB  THR A 188      -9.720  19.421 -19.727  1.00 93.64           C  
ATOM   1492  O   THR A 188      -8.476  16.524 -19.949  1.00 93.64           O  
ATOM   1493  CG2 THR A 188      -9.712  19.593 -18.211  1.00 93.64           C  
ATOM   1494  OG1 THR A 188     -10.002  20.685 -20.339  1.00 93.64           O  
ATOM   1495  N   THR A 189      -7.227  17.708 -18.534  1.00 95.53           N  
ATOM   1496  CA  THR A 189      -6.886  16.573 -17.685  1.00 95.53           C  
ATOM   1497  C   THR A 189      -6.643  17.025 -16.248  1.00 95.53           C  
ATOM   1498  CB  THR A 189      -5.640  15.836 -18.211  1.00 95.53           C  
ATOM   1499  O   THR A 189      -7.077  18.109 -15.851  1.00 95.53           O  
ATOM   1500  CG2 THR A 189      -4.389  16.695 -18.060  1.00 95.53           C  
ATOM   1501  OG1 THR A 189      -5.463  14.621 -17.473  1.00 95.53           O  
ATOM   1502  N   LEU A 190      -6.115  16.070 -15.398  1.00 97.28           N  
ATOM   1503  CA  LEU A 190      -5.954  16.397 -13.986  1.00 97.28           C  
ATOM   1504  C   LEU A 190      -4.486  16.341 -13.579  1.00 97.28           C  
ATOM   1505  CB  LEU A 190      -6.773  15.439 -13.117  1.00 97.28           C  
ATOM   1506  O   LEU A 190      -3.717  15.542 -14.120  1.00 97.28           O  
ATOM   1507  CG  LEU A 190      -8.289  15.463 -13.325  1.00 97.28           C  
ATOM   1508  CD1 LEU A 190      -8.955  14.371 -12.494  1.00 97.28           C  
ATOM   1509  CD2 LEU A 190      -8.856  16.833 -12.972  1.00 97.28           C  
ATOM   1510  N   GLN A 191      -4.129  17.266 -12.810  1.00 97.33           N  
ATOM   1511  CA  GLN A 191      -2.850  17.311 -12.109  1.00 97.33           C  
ATOM   1512  C   GLN A 191      -3.038  17.097 -10.610  1.00 97.33           C  
ATOM   1513  CB  GLN A 191      -2.144  18.643 -12.364  1.00 97.33           C  
ATOM   1514  O   GLN A 191      -4.037  17.534 -10.035  1.00 97.33           O  
ATOM   1515  CG  GLN A 191      -0.788  18.761 -11.680  1.00 97.33           C  
ATOM   1516  CD  GLN A 191      -0.116  20.097 -11.936  1.00 97.33           C  
ATOM   1517  NE2 GLN A 191       0.116  20.858 -10.871  1.00 97.33           N  
ATOM   1518  OE1 GLN A 191       0.192  20.443 -13.081  1.00 97.33           O  
ATOM   1519  N   THR A 192      -2.086  16.344  -9.954  1.00 97.85           N  
ATOM   1520  CA  THR A 192      -2.162  16.078  -8.522  1.00 97.85           C  
ATOM   1521  C   THR A 192      -0.766  16.027  -7.907  1.00 97.85           C  
ATOM   1522  CB  THR A 192      -2.900  14.757  -8.236  1.00 97.85           C  
ATOM   1523  O   THR A 192       0.236  16.041  -8.625  1.00 97.85           O  
ATOM   1524  CG2 THR A 192      -2.098  13.560  -8.736  1.00 97.85           C  
ATOM   1525  OG1 THR A 192      -3.104  14.626  -6.824  1.00 97.85           O  
ATOM   1526  N   ASP A 193      -0.703  16.067  -6.563  1.00 96.91           N  
ATOM   1527  CA  ASP A 193       0.573  15.819  -5.900  1.00 96.91           C  
ATOM   1528  C   ASP A 193       1.030  14.377  -6.109  1.00 96.91           C  
ATOM   1529  CB  ASP A 193       0.469  16.126  -4.404  1.00 96.91           C  
ATOM   1530  O   ASP A 193       0.220  13.449  -6.051  1.00 96.91           O  
ATOM   1531  CG  ASP A 193       0.324  17.609  -4.112  1.00 96.91           C  
ATOM   1532  OD1 ASP A 193       0.795  18.439  -4.920  1.00 96.91           O  
ATOM   1533  OD2 ASP A 193      -0.263  17.951  -3.063  1.00 96.91           O  
ATOM   1534  N   SER A 194       2.302  14.253  -6.363  1.00 93.59           N  
ATOM   1535  CA  SER A 194       2.839  12.898  -6.428  1.00 93.59           C  
ATOM   1536  C   SER A 194       2.920  12.268  -5.041  1.00 93.59           C  
ATOM   1537  CB  SER A 194       4.224  12.900  -7.077  1.00 93.59           C  
ATOM   1538  O   SER A 194       2.957  12.976  -4.033  1.00 93.59           O  
ATOM   1539  OG  SER A 194       5.177  13.517  -6.228  1.00 93.59           O  
ATOM   1540  N   PHE A 195       2.906  10.999  -4.962  1.00 93.02           N  
ATOM   1541  CA  PHE A 195       2.957  10.324  -3.671  1.00 93.02           C  
ATOM   1542  C   PHE A 195       4.238  10.678  -2.925  1.00 93.02           C  
ATOM   1543  CB  PHE A 195       2.857   8.806  -3.852  1.00 93.02           C  
ATOM   1544  O   PHE A 195       4.213  10.914  -1.715  1.00 93.02           O  
ATOM   1545  CG  PHE A 195       1.465   8.322  -4.158  1.00 93.02           C  
ATOM   1546  CD1 PHE A 195       0.396   9.208  -4.185  1.00 93.02           C  
ATOM   1547  CD2 PHE A 195       1.226   6.978  -4.417  1.00 93.02           C  
ATOM   1548  CE1 PHE A 195      -0.893   8.763  -4.468  1.00 93.02           C  
ATOM   1549  CE2 PHE A 195      -0.059   6.525  -4.700  1.00 93.02           C  
ATOM   1550  CZ  PHE A 195      -1.118   7.419  -4.724  1.00 93.02           C  
ATOM   1551  N   PRO A 196       5.348  10.672  -3.666  1.00 88.84           N  
ATOM   1552  CA  PRO A 196       6.562  11.120  -2.979  1.00 88.84           C  
ATOM   1553  C   PRO A 196       6.419  12.518  -2.381  1.00 88.84           C  
ATOM   1554  CB  PRO A 196       7.619  11.105  -4.086  1.00 88.84           C  
ATOM   1555  O   PRO A 196       6.894  12.769  -1.270  1.00 88.84           O  
ATOM   1556  CG  PRO A 196       7.172  10.033  -5.027  1.00 88.84           C  
ATOM   1557  CD  PRO A 196       5.674  10.074  -5.120  1.00 88.84           C  
ATOM   1558  N   ALA A 197       5.865  13.392  -3.118  1.00 92.08           N  
ATOM   1559  CA  ALA A 197       5.639  14.742  -2.609  1.00 92.08           C  
ATOM   1560  C   ALA A 197       4.732  14.721  -1.382  1.00 92.08           C  
ATOM   1561  CB  ALA A 197       5.036  15.628  -3.697  1.00 92.08           C  
ATOM   1562  O   ALA A 197       4.958  15.463  -0.423  1.00 92.08           O  
ATOM   1563  N   LEU A 198       3.686  13.890  -1.420  1.00 94.16           N  
ATOM   1564  CA  LEU A 198       2.788  13.757  -0.278  1.00 94.16           C  
ATOM   1565  C   LEU A 198       3.538  13.241   0.946  1.00 94.16           C  
ATOM   1566  CB  LEU A 198       1.628  12.816  -0.614  1.00 94.16           C  
ATOM   1567  O   LEU A 198       3.271  13.672   2.070  1.00 94.16           O  
ATOM   1568  CG  LEU A 198       0.606  13.335  -1.627  1.00 94.16           C  
ATOM   1569  CD1 LEU A 198      -0.417  12.251  -1.950  1.00 94.16           C  
ATOM   1570  CD2 LEU A 198      -0.084  14.587  -1.096  1.00 94.16           C  
ATOM   1571  N   ALA A 199       4.384  12.293   0.742  1.00 91.23           N  
ATOM   1572  CA  ALA A 199       5.186  11.762   1.841  1.00 91.23           C  
ATOM   1573  C   ALA A 199       5.982  12.871   2.524  1.00 91.23           C  
ATOM   1574  CB  ALA A 199       6.126  10.671   1.335  1.00 91.23           C  
ATOM   1575  O   ALA A 199       6.091  12.899   3.752  1.00 91.23           O  
ATOM   1576  N   ASN A 200       6.526  13.844   1.730  1.00 88.74           N  
ATOM   1577  CA  ASN A 200       7.260  14.980   2.277  1.00 88.74           C  
ATOM   1578  C   ASN A 200       6.353  15.889   3.102  1.00 88.74           C  
ATOM   1579  CB  ASN A 200       7.932  15.776   1.156  1.00 88.74           C  
ATOM   1580  O   ASN A 200       6.830  16.644   3.950  1.00 88.74           O  
ATOM   1581  CG  ASN A 200       9.084  15.026   0.517  1.00 88.74           C  
ATOM   1582  ND2 ASN A 200       9.370  15.339  -0.741  1.00 88.74           N  
ATOM   1583  OD1 ASN A 200       9.712  14.171   1.149  1.00 88.74           O  
ATOM   1584  N   LYS A 201       5.082  15.695   2.837  1.00 91.69           N  
ATOM   1585  CA  LYS A 201       4.097  16.483   3.573  1.00 91.69           C  
ATOM   1586  C   LYS A 201       3.540  15.699   4.757  1.00 91.69           C  
ATOM   1587  CB  LYS A 201       2.958  16.917   2.649  1.00 91.69           C  
ATOM   1588  O   LYS A 201       2.533  16.091   5.350  1.00 91.69           O  
ATOM   1589  CG  LYS A 201       3.390  17.855   1.532  1.00 91.69           C  
ATOM   1590  CD  LYS A 201       2.224  18.211   0.619  1.00 91.69           C  
ATOM   1591  CE  LYS A 201       2.661  19.129  -0.515  1.00 91.69           C  
ATOM   1592  NZ  LYS A 201       1.535  19.429  -1.450  1.00 91.69           N  
ATOM   1593  N   GLY A 202       4.107  14.550   4.925  1.00 92.04           N  
ATOM   1594  CA  GLY A 202       3.705  13.759   6.077  1.00 92.04           C  
ATOM   1595  C   GLY A 202       2.589  12.779   5.768  1.00 92.04           C  
ATOM   1596  O   GLY A 202       1.891  12.319   6.674  1.00 92.04           O  
ATOM   1597  N   LEU A 203       2.318  12.627   4.510  1.00 94.37           N  
ATOM   1598  CA  LEU A 203       1.301  11.671   4.084  1.00 94.37           C  
ATOM   1599  C   LEU A 203       1.931  10.509   3.324  1.00 94.37           C  
ATOM   1600  CB  LEU A 203       0.252  12.361   3.208  1.00 94.37           C  
ATOM   1601  O   LEU A 203       2.290  10.650   2.152  1.00 94.37           O  
ATOM   1602  CG  LEU A 203      -0.425  13.596   3.805  1.00 94.37           C  
ATOM   1603  CD1 LEU A 203      -1.345  14.245   2.777  1.00 94.37           C  
ATOM   1604  CD2 LEU A 203      -1.200  13.225   5.065  1.00 94.37           C  
ATOM   1605  N   GLN A 204       2.016   9.382   3.912  1.00 94.02           N  
ATOM   1606  CA  GLN A 204       2.591   8.179   3.317  1.00 94.02           C  
ATOM   1607  C   GLN A 204       1.504   7.283   2.731  1.00 94.02           C  
ATOM   1608  CB  GLN A 204       3.408   7.405   4.353  1.00 94.02           C  
ATOM   1609  O   GLN A 204       0.936   6.445   3.435  1.00 94.02           O  
ATOM   1610  CG  GLN A 204       4.461   8.248   5.060  1.00 94.02           C  
ATOM   1611  CD  GLN A 204       5.225   7.469   6.114  1.00 94.02           C  
ATOM   1612  NE2 GLN A 204       5.576   8.138   7.207  1.00 94.02           N  
ATOM   1613  OE1 GLN A 204       5.498   6.276   5.947  1.00 94.02           O  
ATOM   1614  N   VAL A 205       1.258   7.510   1.463  1.00 94.77           N  
ATOM   1615  CA  VAL A 205       0.193   6.757   0.810  1.00 94.77           C  
ATOM   1616  C   VAL A 205       0.681   5.348   0.483  1.00 94.77           C  
ATOM   1617  CB  VAL A 205      -0.296   7.463  -0.475  1.00 94.77           C  
ATOM   1618  O   VAL A 205       1.745   5.176  -0.117  1.00 94.77           O  
ATOM   1619  CG1 VAL A 205      -1.398   6.650  -1.152  1.00 94.77           C  
ATOM   1620  CG2 VAL A 205      -0.788   8.873  -0.154  1.00 94.77           C  
ATOM   1621  N   ARG A 206      -0.107   4.326   0.886  1.00 92.18           N  
ATOM   1622  CA  ARG A 206       0.205   2.923   0.636  1.00 92.18           C  
ATOM   1623  C   ARG A 206      -0.797   2.303  -0.333  1.00 92.18           C  
ATOM   1624  CB  ARG A 206       0.223   2.133   1.947  1.00 92.18           C  
ATOM   1625  O   ARG A 206      -1.975   2.151  -0.003  1.00 92.18           O  
ATOM   1626  CG  ARG A 206       1.168   2.701   2.994  1.00 92.18           C  
ATOM   1627  CD  ARG A 206       2.626   2.467   2.625  1.00 92.18           C  
ATOM   1628  NE  ARG A 206       3.523   2.818   3.722  1.00 92.18           N  
ATOM   1629  NH1 ARG A 206       5.162   3.722   2.367  1.00 92.18           N  
ATOM   1630  NH2 ARG A 206       5.443   3.680   4.642  1.00 92.18           N  
ATOM   1631  CZ  ARG A 206       4.707   3.406   3.574  1.00 92.18           C  
ATOM   1632  N   ASP A 207      -0.242   1.985  -1.547  1.00 88.84           N  
ATOM   1633  CA  ASP A 207      -1.096   1.461  -2.608  1.00 88.84           C  
ATOM   1634  C   ASP A 207      -0.567   0.127  -3.130  1.00 88.84           C  
ATOM   1635  CB  ASP A 207      -1.208   2.468  -3.755  1.00 88.84           C  
ATOM   1636  O   ASP A 207       0.643  -0.050  -3.281  1.00 88.84           O  
ATOM   1637  CG  ASP A 207      -2.053   1.960  -4.909  1.00 88.84           C  
ATOM   1638  OD1 ASP A 207      -2.875   1.041  -4.706  1.00 88.84           O  
ATOM   1639  OD2 ASP A 207      -1.894   2.483  -6.034  1.00 88.84           O  
ATOM   1640  N   LEU A 208      -1.528  -0.785  -3.331  1.00 81.55           N  
ATOM   1641  CA  LEU A 208      -1.158  -2.119  -3.791  1.00 81.55           C  
ATOM   1642  C   LEU A 208      -0.447  -2.051  -5.138  1.00 81.55           C  
ATOM   1643  CB  LEU A 208      -2.397  -3.012  -3.899  1.00 81.55           C  
ATOM   1644  O   LEU A 208       0.450  -2.852  -5.412  1.00 81.55           O  
ATOM   1645  CG  LEU A 208      -2.168  -4.428  -4.428  1.00 81.55           C  
ATOM   1646  CD1 LEU A 208      -1.416  -5.264  -3.398  1.00 81.55           C  
ATOM   1647  CD2 LEU A 208      -3.496  -5.085  -4.791  1.00 81.55           C  
ATOM   1648  N   LYS A 209      -0.794  -0.973  -5.870  1.00 79.11           N  
ATOM   1649  CA  LYS A 209      -0.309  -0.903  -7.245  1.00 79.11           C  
ATOM   1650  C   LYS A 209       1.040  -0.194  -7.316  1.00 79.11           C  
ATOM   1651  CB  LYS A 209      -1.325  -0.186  -8.137  1.00 79.11           C  
ATOM   1652  O   LYS A 209       1.740  -0.280  -8.328  1.00 79.11           O  
ATOM   1653  CG  LYS A 209      -2.646  -0.926  -8.287  1.00 79.11           C  
ATOM   1654  CD  LYS A 209      -3.615  -0.162  -9.180  1.00 79.11           C  
ATOM   1655  CE  LYS A 209      -4.957  -0.875  -9.289  1.00 79.11           C  
ATOM   1656  NZ  LYS A 209      -5.924  -0.109 -10.131  1.00 79.11           N  
ATOM   1657  N   ASN A 210       1.325   0.447  -6.219  1.00 76.65           N  
ATOM   1658  CA  ASN A 210       2.587   1.179  -6.189  1.00 76.65           C  
ATOM   1659  C   ASN A 210       3.623   0.473  -5.319  1.00 76.65           C  
ATOM   1660  CB  ASN A 210       2.366   2.610  -5.696  1.00 76.65           C  
ATOM   1661  O   ASN A 210       3.457   0.378  -4.101  1.00 76.65           O  
ATOM   1662  CG  ASN A 210       1.711   3.493  -6.740  1.00 76.65           C  
ATOM   1663  ND2 ASN A 210       0.850   4.400  -6.295  1.00 76.65           N  
ATOM   1664  OD1 ASN A 210       1.977   3.360  -7.938  1.00 76.65           O  
ATOM   1665  N   ARG A 211       4.514  -0.201  -5.995  1.00 65.85           N  
ATOM   1666  CA  ARG A 211       5.476  -1.048  -5.298  1.00 65.85           C  
ATOM   1667  C   ARG A 211       6.401  -0.215  -4.417  1.00 65.85           C  
ATOM   1668  CB  ARG A 211       6.299  -1.863  -6.298  1.00 65.85           C  
ATOM   1669  O   ARG A 211       6.908  -0.703  -3.404  1.00 65.85           O  
ATOM   1670  CG  ARG A 211       5.505  -2.948  -7.009  1.00 65.85           C  
ATOM   1671  CD  ARG A 211       6.402  -3.838  -7.858  1.00 65.85           C  
ATOM   1672  NE  ARG A 211       5.633  -4.851  -8.575  1.00 65.85           N  
ATOM   1673  NH1 ARG A 211       7.480  -5.990  -9.366  1.00 65.85           N  
ATOM   1674  NH2 ARG A 211       5.370  -6.716  -9.889  1.00 65.85           N  
ATOM   1675  CZ  ARG A 211       6.163  -5.850  -9.275  1.00 65.85           C  
ATOM   1676  N   CYS A 212       6.395   1.049  -4.807  1.00 71.06           N  
ATOM   1677  CA  CYS A 212       7.276   1.905  -4.020  1.00 71.06           C  
ATOM   1678  C   CYS A 212       6.519   2.554  -2.868  1.00 71.06           C  
ATOM   1679  CB  CYS A 212       7.903   2.983  -4.902  1.00 71.06           C  
ATOM   1680  O   CYS A 212       5.482   3.185  -3.078  1.00 71.06           O  
ATOM   1681  SG  CYS A 212       9.027   2.333  -6.159  1.00 71.06           S  
ATOM   1682  N   HIS A 213       6.607   1.911  -1.713  1.00 75.25           N  
ATOM   1683  CA  HIS A 213       6.004   2.524  -0.536  1.00 75.25           C  
ATOM   1684  C   HIS A 213       6.784   3.758  -0.096  1.00 75.25           C  
ATOM   1685  CB  HIS A 213       5.924   1.517   0.612  1.00 75.25           C  
ATOM   1686  O   HIS A 213       8.015   3.780  -0.173  1.00 75.25           O  
ATOM   1687  CG  HIS A 213       5.149   0.283   0.275  1.00 75.25           C  
ATOM   1688  CD2 HIS A 213       5.538  -1.008   0.160  1.00 75.25           C  
ATOM   1689  ND1 HIS A 213       3.797   0.304   0.007  1.00 75.25           N  
ATOM   1690  CE1 HIS A 213       3.388  -0.925  -0.258  1.00 75.25           C  
ATOM   1691  NE2 HIS A 213       4.425  -1.740  -0.172  1.00 75.25           N  
ATOM   1692  N   TYR A 214       5.997   4.808  -0.079  1.00 77.97           N  
ATOM   1693  CA  TYR A 214       6.609   6.061   0.349  1.00 77.97           C  
ATOM   1694  C   TYR A 214       6.456   6.257   1.852  1.00 77.97           C  
ATOM   1695  CB  TYR A 214       5.988   7.245  -0.398  1.00 77.97           C  
ATOM   1696  O   TYR A 214       5.427   5.897   2.430  1.00 77.97           O  
ATOM   1697  CG  TYR A 214       6.039   7.109  -1.901  1.00 77.97           C  
ATOM   1698  CD1 TYR A 214       7.204   7.398  -2.607  1.00 77.97           C  
ATOM   1699  CD2 TYR A 214       4.922   6.693  -2.617  1.00 77.97           C  
ATOM   1700  CE1 TYR A 214       7.255   7.276  -3.992  1.00 77.97           C  
ATOM   1701  CE2 TYR A 214       4.961   6.567  -4.002  1.00 77.97           C  
ATOM   1702  OH  TYR A 214       6.175   6.738  -6.050  1.00 77.97           O  
ATOM   1703  CZ  TYR A 214       6.131   6.860  -4.679  1.00 77.97           C  
ATOM   1704  N   GLY A 215       7.654   6.479   2.475  1.00 80.06           N  
ATOM   1705  CA  GLY A 215       7.684   6.658   3.918  1.00 80.06           C  
ATOM   1706  C   GLY A 215       8.335   5.500   4.650  1.00 80.06           C  
ATOM   1707  O   GLY A 215       8.817   4.554   4.022  1.00 80.06           O  
ATOM   1708  N   ARG A 216       8.495   5.601   6.025  1.00 81.08           N  
ATOM   1709  CA  ARG A 216       9.290   4.613   6.747  1.00 81.08           C  
ATOM   1710  C   ARG A 216       8.506   4.030   7.919  1.00 81.08           C  
ATOM   1711  CB  ARG A 216      10.595   5.234   7.248  1.00 81.08           C  
ATOM   1712  O   ARG A 216       9.049   3.260   8.714  1.00 81.08           O  
ATOM   1713  CG  ARG A 216      11.527   5.689   6.136  1.00 81.08           C  
ATOM   1714  CD  ARG A 216      12.861   6.178   6.682  1.00 81.08           C  
ATOM   1715  NE  ARG A 216      13.832   6.401   5.614  1.00 81.08           N  
ATOM   1716  NH1 ARG A 216      15.309   7.598   6.926  1.00 81.08           N  
ATOM   1717  NH2 ARG A 216      15.783   7.214   4.716  1.00 81.08           N  
ATOM   1718  CZ  ARG A 216      14.972   7.070   5.755  1.00 81.08           C  
ATOM   1719  N   SER A 217       7.313   4.455   8.007  1.00 91.97           N  
ATOM   1720  CA  SER A 217       6.525   3.948   9.126  1.00 91.97           C  
ATOM   1721  C   SER A 217       6.086   2.507   8.886  1.00 91.97           C  
ATOM   1722  CB  SER A 217       5.298   4.831   9.361  1.00 91.97           C  
ATOM   1723  O   SER A 217       5.678   2.154   7.777  1.00 91.97           O  
ATOM   1724  OG  SER A 217       5.686   6.142   9.733  1.00 91.97           O  
ATOM   1725  N   MET A 218       6.255   1.740   9.968  1.00 94.33           N  
ATOM   1726  CA  MET A 218       5.776   0.362   9.919  1.00 94.33           C  
ATOM   1727  C   MET A 218       4.372   0.253  10.504  1.00 94.33           C  
ATOM   1728  CB  MET A 218       6.730  -0.567  10.670  1.00 94.33           C  
ATOM   1729  O   MET A 218       4.026   0.979  11.438  1.00 94.33           O  
ATOM   1730  CG  MET A 218       8.092  -0.710  10.012  1.00 94.33           C  
ATOM   1731  SD  MET A 218       9.118  -2.016  10.793  1.00 94.33           S  
ATOM   1732  CE  MET A 218       9.452  -1.241  12.400  1.00 94.33           C  
ATOM   1733  N   LEU A 219       3.630  -0.646   9.964  1.00 96.64           N  
ATOM   1734  CA  LEU A 219       2.271  -0.823  10.463  1.00 96.64           C  
ATOM   1735  C   LEU A 219       2.267  -1.654  11.742  1.00 96.64           C  
ATOM   1736  CB  LEU A 219       1.393  -1.493   9.403  1.00 96.64           C  
ATOM   1737  O   LEU A 219       1.588  -1.306  12.711  1.00 96.64           O  
ATOM   1738  CG  LEU A 219       1.110  -0.674   8.142  1.00 96.64           C  
ATOM   1739  CD1 LEU A 219       0.250  -1.477   7.172  1.00 96.64           C  
ATOM   1740  CD2 LEU A 219       0.432   0.644   8.501  1.00 96.64           C  
ATOM   1741  N   PHE A 220       3.144  -2.710  11.804  1.00 97.17           N  
ATOM   1742  CA  PHE A 220       3.067  -3.624  12.938  1.00 97.17           C  
ATOM   1743  C   PHE A 220       4.357  -3.591  13.748  1.00 97.17           C  
ATOM   1744  CB  PHE A 220       2.783  -5.052  12.461  1.00 97.17           C  
ATOM   1745  O   PHE A 220       4.344  -3.839  14.956  1.00 97.17           O  
ATOM   1746  CG  PHE A 220       1.413  -5.231  11.864  1.00 97.17           C  
ATOM   1747  CD1 PHE A 220       0.299  -5.388  12.679  1.00 97.17           C  
ATOM   1748  CD2 PHE A 220       1.240  -5.242  10.486  1.00 97.17           C  
ATOM   1749  CE1 PHE A 220      -0.970  -5.554  12.129  1.00 97.17           C  
ATOM   1750  CE2 PHE A 220      -0.025  -5.408   9.929  1.00 97.17           C  
ATOM   1751  CZ  PHE A 220      -1.128  -5.565  10.752  1.00 97.17           C  
ATOM   1752  N   GLY A 221       5.512  -3.133  13.006  1.00 93.74           N  
ATOM   1753  CA  GLY A 221       6.801  -3.069  13.676  1.00 93.74           C  
ATOM   1754  C   GLY A 221       7.279  -4.417  14.182  1.00 93.74           C  
ATOM   1755  O   GLY A 221       8.341  -4.896  13.781  1.00 93.74           O  
ATOM   1756  N   ASP A 222       6.456  -5.191  15.023  1.00 94.29           N  
ATOM   1757  CA  ASP A 222       6.762  -6.486  15.624  1.00 94.29           C  
ATOM   1758  C   ASP A 222       5.590  -7.452  15.474  1.00 94.29           C  
ATOM   1759  CB  ASP A 222       7.121  -6.319  17.103  1.00 94.29           C  
ATOM   1760  O   ASP A 222       4.433  -7.030  15.423  1.00 94.29           O  
ATOM   1761  CG  ASP A 222       8.466  -5.647  17.315  1.00 94.29           C  
ATOM   1762  OD1 ASP A 222       9.407  -5.906  16.533  1.00 94.29           O  
ATOM   1763  OD2 ASP A 222       8.587  -4.854  18.273  1.00 94.29           O  
ATOM   1764  N   TYR A 223       5.952  -8.733  15.491  1.00 95.19           N  
ATOM   1765  CA  TYR A 223       4.962  -9.797  15.357  1.00 95.19           C  
ATOM   1766  C   TYR A 223       3.941  -9.736  16.487  1.00 95.19           C  
ATOM   1767  CB  TYR A 223       5.644 -11.168  15.343  1.00 95.19           C  
ATOM   1768  O   TYR A 223       2.760 -10.027  16.281  1.00 95.19           O  
ATOM   1769  CG  TYR A 223       4.686 -12.321  15.164  1.00 95.19           C  
ATOM   1770  CD1 TYR A 223       4.296 -13.103  16.249  1.00 95.19           C  
ATOM   1771  CD2 TYR A 223       4.170 -12.631  13.910  1.00 95.19           C  
ATOM   1772  CE1 TYR A 223       3.415 -14.167  16.088  1.00 95.19           C  
ATOM   1773  CE2 TYR A 223       3.289 -13.693  13.738  1.00 95.19           C  
ATOM   1774  OH  TYR A 223       2.045 -15.506  14.666  1.00 95.19           O  
ATOM   1775  CZ  TYR A 223       2.917 -14.454  14.831  1.00 95.19           C  
ATOM   1776  N   ASP A 224       4.314  -9.318  17.679  1.00 96.15           N  
ATOM   1777  CA  ASP A 224       3.460  -9.272  18.862  1.00 96.15           C  
ATOM   1778  C   ASP A 224       2.343  -8.244  18.694  1.00 96.15           C  
ATOM   1779  CB  ASP A 224       4.287  -8.950  20.109  1.00 96.15           C  
ATOM   1780  O   ASP A 224       1.342  -8.285  19.411  1.00 96.15           O  
ATOM   1781  CG  ASP A 224       5.140 -10.118  20.572  1.00 96.15           C  
ATOM   1782  OD1 ASP A 224       4.890 -11.264  20.143  1.00 96.15           O  
ATOM   1783  OD2 ASP A 224       6.069  -9.889  21.377  1.00 96.15           O  
ATOM   1784  N   HIS A 225       2.550  -7.326  17.735  1.00 97.50           N  
ATOM   1785  CA  HIS A 225       1.539  -6.300  17.506  1.00 97.50           C  
ATOM   1786  C   HIS A 225       0.412  -6.824  16.622  1.00 97.50           C  
ATOM   1787  CB  HIS A 225       2.169  -5.059  16.872  1.00 97.50           C  
ATOM   1788  O   HIS A 225      -0.582  -6.130  16.400  1.00 97.50           O  
ATOM   1789  CG  HIS A 225       2.996  -4.253  17.824  1.00 97.50           C  
ATOM   1790  CD2 HIS A 225       2.834  -3.994  19.143  1.00 97.50           C  
ATOM   1791  ND1 HIS A 225       4.147  -3.600  17.440  1.00 97.50           N  
ATOM   1792  CE1 HIS A 225       4.659  -2.973  18.486  1.00 97.50           C  
ATOM   1793  NE2 HIS A 225       3.881  -3.196  19.531  1.00 97.50           N  
ATOM   1794  N   ILE A 226       0.566  -8.070  16.013  1.00 97.67           N  
ATOM   1795  CA  ILE A 226      -0.508  -8.687  15.243  1.00 97.67           C  
ATOM   1796  C   ILE A 226      -1.474  -9.402  16.185  1.00 97.67           C  
ATOM   1797  CB  ILE A 226       0.046  -9.676  14.193  1.00 97.67           C  
ATOM   1798  O   ILE A 226      -1.415 -10.624  16.336  1.00 97.67           O  
ATOM   1799  CG1 ILE A 226       1.025  -8.964  13.253  1.00 97.67           C  
ATOM   1800  CG2 ILE A 226      -1.097 -10.324  13.405  1.00 97.67           C  
ATOM   1801  CD1 ILE A 226       1.705  -9.888  12.251  1.00 97.67           C  
ATOM   1802  N   ASN A 227      -2.245  -8.712  16.933  1.00 98.22           N  
ATOM   1803  CA  ASN A 227      -3.241  -9.181  17.890  1.00 98.22           C  
ATOM   1804  C   ASN A 227      -4.488  -8.302  17.877  1.00 98.22           C  
ATOM   1805  CB  ASN A 227      -2.646  -9.240  19.298  1.00 98.22           C  
ATOM   1806  O   ASN A 227      -4.471  -7.200  17.326  1.00 98.22           O  
ATOM   1807  CG  ASN A 227      -2.193  -7.882  19.798  1.00 98.22           C  
ATOM   1808  ND2 ASN A 227      -0.883  -7.700  19.912  1.00 98.22           N  
ATOM   1809  OD1 ASN A 227      -3.013  -7.004  20.079  1.00 98.22           O  
ATOM   1810  N   PRO A 228      -5.590  -8.768  18.398  1.00 98.66           N  
ATOM   1811  CA  PRO A 228      -6.890  -8.106  18.266  1.00 98.66           C  
ATOM   1812  C   PRO A 228      -6.900  -6.701  18.866  1.00 98.66           C  
ATOM   1813  CB  PRO A 228      -7.837  -9.033  19.031  1.00 98.66           C  
ATOM   1814  O   PRO A 228      -7.332  -5.749  18.211  1.00 98.66           O  
ATOM   1815  CG  PRO A 228      -7.274 -10.403  18.831  1.00 98.66           C  
ATOM   1816  CD  PRO A 228      -5.776 -10.316  18.890  1.00 98.66           C  
ATOM   1817  N   PRO A 229      -6.347  -6.433  20.077  1.00 98.49           N  
ATOM   1818  CA  PRO A 229      -6.366  -5.077  20.629  1.00 98.49           C  
ATOM   1819  C   PRO A 229      -5.623  -4.072  19.752  1.00 98.49           C  
ATOM   1820  CB  PRO A 229      -5.672  -5.238  21.984  1.00 98.49           C  
ATOM   1821  O   PRO A 229      -6.102  -2.954  19.546  1.00 98.49           O  
ATOM   1822  CG  PRO A 229      -5.940  -6.652  22.385  1.00 98.49           C  
ATOM   1823  CD  PRO A 229      -5.913  -7.511  21.153  1.00 98.49           C  
ATOM   1824  N   PHE A 230      -4.425  -4.482  19.198  1.00 98.41           N  
ATOM   1825  CA  PHE A 230      -3.652  -3.586  18.346  1.00 98.41           C  
ATOM   1826  C   PHE A 230      -4.399  -3.291  17.051  1.00 98.41           C  
ATOM   1827  CB  PHE A 230      -2.279  -4.190  18.034  1.00 98.41           C  
ATOM   1828  O   PHE A 230      -4.465  -2.140  16.615  1.00 98.41           O  
ATOM   1829  CG  PHE A 230      -1.349  -3.247  17.319  1.00 98.41           C  
ATOM   1830  CD1 PHE A 230      -1.309  -3.208  15.931  1.00 98.41           C  
ATOM   1831  CD2 PHE A 230      -0.515  -2.400  18.036  1.00 98.41           C  
ATOM   1832  CE1 PHE A 230      -0.449  -2.337  15.267  1.00 98.41           C  
ATOM   1833  CE2 PHE A 230       0.347  -1.526  17.380  1.00 98.41           C  
ATOM   1834  CZ  PHE A 230       0.379  -1.496  15.995  1.00 98.41           C  
ATOM   1835  N   ILE A 231      -4.956  -4.331  16.401  1.00 98.39           N  
ATOM   1836  CA  ILE A 231      -5.691  -4.182  15.149  1.00 98.39           C  
ATOM   1837  C   ILE A 231      -6.892  -3.264  15.363  1.00 98.39           C  
ATOM   1838  CB  ILE A 231      -6.153  -5.549  14.598  1.00 98.39           C  
ATOM   1839  O   ILE A 231      -7.156  -2.376  14.549  1.00 98.39           O  
ATOM   1840  CG1 ILE A 231      -4.953  -6.348  14.078  1.00 98.39           C  
ATOM   1841  CG2 ILE A 231      -7.205  -5.362  13.501  1.00 98.39           C  
ATOM   1842  CD1 ILE A 231      -5.324  -7.687  13.454  1.00 98.39           C  
ATOM   1843  N   LYS A 232      -7.627  -3.500  16.429  1.00 98.36           N  
ATOM   1844  CA  LYS A 232      -8.760  -2.637  16.749  1.00 98.36           C  
ATOM   1845  C   LYS A 232      -8.328  -1.176  16.844  1.00 98.36           C  
ATOM   1846  CB  LYS A 232      -9.416  -3.076  18.059  1.00 98.36           C  
ATOM   1847  O   LYS A 232      -8.971  -0.295  16.269  1.00 98.36           O  
ATOM   1848  CG  LYS A 232     -10.669  -2.291  18.418  1.00 98.36           C  
ATOM   1849  CD  LYS A 232     -11.312  -2.817  19.694  1.00 98.36           C  
ATOM   1850  CE  LYS A 232     -12.549  -2.012  20.071  1.00 98.36           C  
ATOM   1851  NZ  LYS A 232     -13.185  -2.526  21.320  1.00 98.36           N  
ATOM   1852  N   ASN A 233      -7.218  -0.919  17.575  1.00 97.87           N  
ATOM   1853  CA  ASN A 233      -6.698   0.436  17.727  1.00 97.87           C  
ATOM   1854  C   ASN A 233      -6.273   1.027  16.385  1.00 97.87           C  
ATOM   1855  CB  ASN A 233      -5.527   0.456  18.711  1.00 97.87           C  
ATOM   1856  O   ASN A 233      -6.541   2.196  16.104  1.00 97.87           O  
ATOM   1857  CG  ASN A 233      -5.055   1.861  19.030  1.00 97.87           C  
ATOM   1858  ND2 ASN A 233      -3.767   2.114  18.828  1.00 97.87           N  
ATOM   1859  OD1 ASN A 233      -5.841   2.711  19.455  1.00 97.87           O  
ATOM   1860  N   MET A 234      -5.589   0.257  15.597  1.00 97.72           N  
ATOM   1861  CA  MET A 234      -5.126   0.667  14.274  1.00 97.72           C  
ATOM   1862  C   MET A 234      -6.300   1.067  13.387  1.00 97.72           C  
ATOM   1863  CB  MET A 234      -4.327  -0.456  13.611  1.00 97.72           C  
ATOM   1864  O   MET A 234      -6.213   2.041  12.637  1.00 97.72           O  
ATOM   1865  CG  MET A 234      -3.830  -0.114  12.216  1.00 97.72           C  
ATOM   1866  SD  MET A 234      -2.985  -1.526  11.405  1.00 97.72           S  
ATOM   1867  CE  MET A 234      -1.494  -1.641  12.432  1.00 97.72           C  
ATOM   1868  N   LEU A 235      -7.486   0.450  13.490  1.00 98.28           N  
ATOM   1869  CA  LEU A 235      -8.619   0.626  12.588  1.00 98.28           C  
ATOM   1870  C   LEU A 235      -9.552   1.720  13.094  1.00 98.28           C  
ATOM   1871  CB  LEU A 235      -9.390  -0.688  12.433  1.00 98.28           C  
ATOM   1872  O   LEU A 235     -10.569   2.016  12.462  1.00 98.28           O  
ATOM   1873  CG  LEU A 235      -8.726  -1.767  11.577  1.00 98.28           C  
ATOM   1874  CD1 LEU A 235      -9.486  -3.083  11.700  1.00 98.28           C  
ATOM   1875  CD2 LEU A 235      -8.648  -1.323  10.120  1.00 98.28           C  
ATOM   1876  N   GLU A 236      -9.284   2.265  14.209  1.00 97.99           N  
ATOM   1877  CA  GLU A 236     -10.182   3.237  14.827  1.00 97.99           C  
ATOM   1878  C   GLU A 236     -10.508   4.376  13.866  1.00 97.99           C  
ATOM   1879  CB  GLU A 236      -9.568   3.793  16.114  1.00 97.99           C  
ATOM   1880  O   GLU A 236     -11.679   4.687  13.637  1.00 97.99           O  
ATOM   1881  CG  GLU A 236     -10.482   4.748  16.869  1.00 97.99           C  
ATOM   1882  CD  GLU A 236      -9.906   5.204  18.200  1.00 97.99           C  
ATOM   1883  OE1 GLU A 236     -10.647   5.809  19.007  1.00 97.99           O  
ATOM   1884  OE2 GLU A 236      -8.703   4.954  18.437  1.00 97.99           O  
ATOM   1885  N   ASP A 237      -9.457   5.077  13.288  1.00 97.91           N  
ATOM   1886  CA  ASP A 237      -9.686   6.192  12.373  1.00 97.91           C  
ATOM   1887  C   ASP A 237     -10.288   5.707  11.057  1.00 97.91           C  
ATOM   1888  CB  ASP A 237      -8.380   6.945  12.109  1.00 97.91           C  
ATOM   1889  O   ASP A 237     -11.068   6.423  10.424  1.00 97.91           O  
ATOM   1890  CG  ASP A 237      -7.915   7.762  13.301  1.00 97.91           C  
ATOM   1891  OD1 ASP A 237      -8.748   8.446  13.934  1.00 97.91           O  
ATOM   1892  OD2 ASP A 237      -6.704   7.725  13.609  1.00 97.91           O  
ATOM   1893  N   ILE A 238      -9.972   4.526  10.634  1.00 98.55           N  
ATOM   1894  CA  ILE A 238     -10.545   3.939   9.428  1.00 98.55           C  
ATOM   1895  C   ILE A 238     -12.042   3.710   9.626  1.00 98.55           C  
ATOM   1896  CB  ILE A 238      -9.845   2.612   9.057  1.00 98.55           C  
ATOM   1897  O   ILE A 238     -12.844   4.011   8.739  1.00 98.55           O  
ATOM   1898  CG1 ILE A 238      -8.419   2.881   8.561  1.00 98.55           C  
ATOM   1899  CG2 ILE A 238     -10.655   1.849   8.006  1.00 98.55           C  
ATOM   1900  CD1 ILE A 238      -7.583   1.623   8.370  1.00 98.55           C  
ATOM   1901  N   CYS A 239     -12.416   3.195  10.796  1.00 98.66           N  
ATOM   1902  CA  CYS A 239     -13.826   2.981  11.104  1.00 98.66           C  
ATOM   1903  C   CYS A 239     -14.598   4.295  11.063  1.00 98.66           C  
ATOM   1904  CB  CYS A 239     -13.981   2.331  12.478  1.00 98.66           C  
ATOM   1905  O   CYS A 239     -15.739   4.334  10.600  1.00 98.66           O  
ATOM   1906  SG  CYS A 239     -13.535   0.580  12.509  1.00 98.66           S  
ATOM   1907  N   GLN A 240     -13.965   5.340  11.510  1.00 98.45           N  
ATOM   1908  CA  GLN A 240     -14.591   6.656  11.436  1.00 98.45           C  
ATOM   1909  C   GLN A 240     -14.808   7.081   9.986  1.00 98.45           C  
ATOM   1910  CB  GLN A 240     -13.742   7.697  12.167  1.00 98.45           C  
ATOM   1911  O   GLN A 240     -15.861   7.624   9.644  1.00 98.45           O  
ATOM   1912  CG  GLN A 240     -13.762   7.553  13.682  1.00 98.45           C  
ATOM   1913  CD  GLN A 240     -12.820   8.519  14.376  1.00 98.45           C  
ATOM   1914  NE2 GLN A 240     -12.724   8.407  15.697  1.00 98.45           N  
ATOM   1915  OE1 GLN A 240     -12.183   9.357  13.731  1.00 98.45           O  
ATOM   1916  N   ASP A 241     -13.801   6.848   9.165  1.00 98.52           N  
ATOM   1917  CA  ASP A 241     -13.936   7.140   7.741  1.00 98.52           C  
ATOM   1918  C   ASP A 241     -15.084   6.344   7.124  1.00 98.52           C  
ATOM   1919  CB  ASP A 241     -12.629   6.836   7.005  1.00 98.52           C  
ATOM   1920  O   ASP A 241     -15.884   6.890   6.362  1.00 98.52           O  
ATOM   1921  CG  ASP A 241     -11.518   7.814   7.341  1.00 98.52           C  
ATOM   1922  OD1 ASP A 241     -11.799   8.874   7.942  1.00 98.52           O  
ATOM   1923  OD2 ASP A 241     -10.351   7.524   7.000  1.00 98.52           O  
ATOM   1924  N   ILE A 242     -15.184   5.062   7.452  1.00 98.59           N  
ATOM   1925  CA  ILE A 242     -16.233   4.188   6.938  1.00 98.59           C  
ATOM   1926  C   ILE A 242     -17.597   4.685   7.411  1.00 98.59           C  
ATOM   1927  CB  ILE A 242     -16.015   2.723   7.378  1.00 98.59           C  
ATOM   1928  O   ILE A 242     -18.556   4.718   6.636  1.00 98.59           O  
ATOM   1929  CG1 ILE A 242     -14.795   2.127   6.665  1.00 98.59           C  
ATOM   1930  CG2 ILE A 242     -17.269   1.886   7.110  1.00 98.59           C  
ATOM   1931  CD1 ILE A 242     -14.378   0.760   7.190  1.00 98.59           C  
ATOM   1932  N   THR A 243     -17.668   5.080   8.622  1.00 98.47           N  
ATOM   1933  CA  THR A 243     -18.906   5.621   9.173  1.00 98.47           C  
ATOM   1934  C   THR A 243     -19.379   6.824   8.361  1.00 98.47           C  
ATOM   1935  CB  THR A 243     -18.730   6.031  10.647  1.00 98.47           C  
ATOM   1936  O   THR A 243     -20.555   6.914   8.002  1.00 98.47           O  
ATOM   1937  CG2 THR A 243     -19.997   6.681  11.193  1.00 98.47           C  
ATOM   1938  OG1 THR A 243     -18.429   4.867  11.427  1.00 98.47           O  
ATOM   1939  N   VAL A 244     -18.421   7.741   8.041  1.00 97.51           N  
ATOM   1940  CA  VAL A 244     -18.746   8.929   7.260  1.00 97.51           C  
ATOM   1941  C   VAL A 244     -19.261   8.518   5.883  1.00 97.51           C  
ATOM   1942  CB  VAL A 244     -17.525   9.865   7.116  1.00 97.51           C  
ATOM   1943  O   VAL A 244     -20.281   9.030   5.417  1.00 97.51           O  
ATOM   1944  CG1 VAL A 244     -17.818  10.986   6.120  1.00 97.51           C  
ATOM   1945  CG2 VAL A 244     -17.132  10.443   8.474  1.00 97.51           C  
ATOM   1946  N   LEU A 245     -18.616   7.578   5.245  1.00 97.31           N  
ATOM   1947  CA  LEU A 245     -19.049   7.106   3.934  1.00 97.31           C  
ATOM   1948  C   LEU A 245     -20.476   6.571   3.993  1.00 97.31           C  
ATOM   1949  CB  LEU A 245     -18.105   6.017   3.418  1.00 97.31           C  
ATOM   1950  O   LEU A 245     -21.322   6.958   3.184  1.00 97.31           O  
ATOM   1951  CG  LEU A 245     -16.720   6.481   2.962  1.00 97.31           C  
ATOM   1952  CD1 LEU A 245     -15.806   5.280   2.741  1.00 97.31           C  
ATOM   1953  CD2 LEU A 245     -16.828   7.319   1.693  1.00 97.31           C  
ATOM   1954  N   LEU A 246     -20.772   5.781   4.991  1.00 97.09           N  
ATOM   1955  CA  LEU A 246     -22.066   5.115   5.086  1.00 97.09           C  
ATOM   1956  C   LEU A 246     -23.148   6.091   5.535  1.00 97.09           C  
ATOM   1957  CB  LEU A 246     -21.991   3.935   6.059  1.00 97.09           C  
ATOM   1958  O   LEU A 246     -24.279   6.040   5.045  1.00 97.09           O  
ATOM   1959  CG  LEU A 246     -21.120   2.754   5.627  1.00 97.09           C  
ATOM   1960  CD1 LEU A 246     -21.087   1.692   6.720  1.00 97.09           C  
ATOM   1961  CD2 LEU A 246     -21.631   2.164   4.316  1.00 97.09           C  
ATOM   1962  N   ALA A 247     -22.778   6.970   6.424  1.00 95.68           N  
ATOM   1963  CA  ALA A 247     -23.739   7.961   6.900  1.00 95.68           C  
ATOM   1964  C   ALA A 247     -24.220   8.852   5.758  1.00 95.68           C  
ATOM   1965  CB  ALA A 247     -23.123   8.809   8.010  1.00 95.68           C  
ATOM   1966  O   ALA A 247     -25.346   9.354   5.786  1.00 95.68           O  
ATOM   1967  N   HIS A 248     -23.357   8.945   4.743  1.00 93.26           N  
ATOM   1968  CA  HIS A 248     -23.702   9.788   3.603  1.00 93.26           C  
ATOM   1969  C   HIS A 248     -24.041   8.947   2.378  1.00 93.26           C  
ATOM   1970  CB  HIS A 248     -22.554  10.747   3.280  1.00 93.26           C  
ATOM   1971  O   HIS A 248     -24.039   9.452   1.253  1.00 93.26           O  
ATOM   1972  CG  HIS A 248     -22.333  11.792   4.327  1.00 93.26           C  
ATOM   1973  CD2 HIS A 248     -21.410  11.881   5.314  1.00 93.26           C  
ATOM   1974  ND1 HIS A 248     -23.125  12.915   4.437  1.00 93.26           N  
ATOM   1975  CE1 HIS A 248     -22.695  13.652   5.448  1.00 93.26           C  
ATOM   1976  NE2 HIS A 248     -21.656  13.046   5.997  1.00 93.26           N  
ATOM   1977  N   GLN A 249     -24.135   7.673   2.649  1.00 94.02           N  
ATOM   1978  CA  GLN A 249     -24.559   6.678   1.670  1.00 94.02           C  
ATOM   1979  C   GLN A 249     -23.658   6.699   0.438  1.00 94.02           C  
ATOM   1980  CB  GLN A 249     -26.014   6.913   1.260  1.00 94.02           C  
ATOM   1981  O   GLN A 249     -24.142   6.628  -0.693  1.00 94.02           O  
ATOM   1982  CG  GLN A 249     -26.998   6.841   2.419  1.00 94.02           C  
ATOM   1983  CD  GLN A 249     -28.425   7.138   1.996  1.00 94.02           C  
ATOM   1984  NE2 GLN A 249     -28.979   8.233   2.506  1.00 94.02           N  
ATOM   1985  OE1 GLN A 249     -29.024   6.390   1.217  1.00 94.02           O  
ATOM   1986  N   ILE A 250     -22.402   6.918   0.618  1.00 94.02           N  
ATOM   1987  CA  ILE A 250     -21.425   6.990  -0.462  1.00 94.02           C  
ATOM   1988  C   ILE A 250     -20.849   5.601  -0.730  1.00 94.02           C  
ATOM   1989  CB  ILE A 250     -20.290   7.986  -0.133  1.00 94.02           C  
ATOM   1990  O   ILE A 250     -20.343   4.945   0.183  1.00 94.02           O  
ATOM   1991  CG1 ILE A 250     -20.853   9.403   0.023  1.00 94.02           C  
ATOM   1992  CG2 ILE A 250     -19.204   7.943  -1.212  1.00 94.02           C  
ATOM   1993  CD1 ILE A 250     -19.859  10.405   0.594  1.00 94.02           C  
ATOM   1994  N   ASN A 251     -20.992   5.217  -2.006  1.00 94.33           N  
ATOM   1995  CA  ASN A 251     -20.463   3.934  -2.454  1.00 94.33           C  
ATOM   1996  C   ASN A 251     -19.111   4.096  -3.144  1.00 94.33           C  
ATOM   1997  CB  ASN A 251     -21.456   3.240  -3.388  1.00 94.33           C  
ATOM   1998  O   ASN A 251     -19.019   4.730  -4.197  1.00 94.33           O  
ATOM   1999  CG  ASN A 251     -21.012   1.844  -3.780  1.00 94.33           C  
ATOM   2000  ND2 ASN A 251     -21.616   1.303  -4.831  1.00 94.33           N  
ATOM   2001  OD1 ASN A 251     -20.134   1.257  -3.143  1.00 94.33           O  
ATOM   2002  N   ILE A 252     -18.093   3.480  -2.513  1.00 93.49           N  
ATOM   2003  CA  ILE A 252     -16.756   3.537  -3.092  1.00 93.49           C  
ATOM   2004  C   ILE A 252     -16.312   2.135  -3.505  1.00 93.49           C  
ATOM   2005  CB  ILE A 252     -15.738   4.152  -2.106  1.00 93.49           C  
ATOM   2006  O   ILE A 252     -16.472   1.177  -2.745  1.00 93.49           O  
ATOM   2007  CG1 ILE A 252     -16.151   5.581  -1.735  1.00 93.49           C  
ATOM   2008  CG2 ILE A 252     -14.327   4.126  -2.700  1.00 93.49           C  
ATOM   2009  CD1 ILE A 252     -16.108   6.560  -2.900  1.00 93.49           C  
ATOM   2010  N   ASN A 253     -15.711   2.020  -4.685  1.00 90.42           N  
ATOM   2011  CA  ASN A 253     -15.233   0.730  -5.170  1.00 90.42           C  
ATOM   2012  C   ASN A 253     -13.994   0.269  -4.409  1.00 90.42           C  
ATOM   2013  CB  ASN A 253     -14.941   0.795  -6.670  1.00 90.42           C  
ATOM   2014  O   ASN A 253     -13.275   1.086  -3.831  1.00 90.42           O  
ATOM   2015  CG  ASN A 253     -13.758   1.684  -6.997  1.00 90.42           C  
ATOM   2016  ND2 ASN A 253     -13.998   2.725  -7.785  1.00 90.42           N  
ATOM   2017  OD1 ASN A 253     -12.636   1.436  -6.546  1.00 90.42           O  
ATOM   2018  N   GLY A 254     -13.862  -0.992  -4.377  1.00 91.02           N  
ATOM   2019  CA  GLY A 254     -12.762  -1.610  -3.654  1.00 91.02           C  
ATOM   2020  C   GLY A 254     -11.399  -1.131  -4.120  1.00 91.02           C  
ATOM   2021  O   GLY A 254     -10.498  -0.921  -3.306  1.00 91.02           O  
ATOM   2022  N   ALA A 255     -11.267  -0.860  -5.461  1.00 89.98           N  
ATOM   2023  CA  ALA A 255      -9.986  -0.450  -6.030  1.00 89.98           C  
ATOM   2024  C   ALA A 255      -9.584   0.937  -5.535  1.00 89.98           C  
ATOM   2025  CB  ALA A 255     -10.050  -0.469  -7.555  1.00 89.98           C  
ATOM   2026  O   ALA A 255      -8.426   1.338  -5.667  1.00 89.98           O  
ATOM   2027  N   SER A 256     -10.532   1.608  -4.928  1.00 93.81           N  
ATOM   2028  CA  SER A 256     -10.283   2.975  -4.482  1.00 93.81           C  
ATOM   2029  C   SER A 256      -9.867   3.011  -3.015  1.00 93.81           C  
ATOM   2030  CB  SER A 256     -11.526   3.841  -4.690  1.00 93.81           C  
ATOM   2031  O   SER A 256      -9.585   4.080  -2.471  1.00 93.81           O  
ATOM   2032  OG  SER A 256     -11.862   3.918  -6.064  1.00 93.81           O  
ATOM   2033  N   PHE A 257      -9.893   1.816  -2.354  1.00 94.45           N  
ATOM   2034  CA  PHE A 257      -9.547   1.725  -0.941  1.00 94.45           C  
ATOM   2035  C   PHE A 257      -8.041   1.573  -0.760  1.00 94.45           C  
ATOM   2036  CB  PHE A 257     -10.275   0.548  -0.283  1.00 94.45           C  
ATOM   2037  O   PHE A 257      -7.479   0.515  -1.049  1.00 94.45           O  
ATOM   2038  CG  PHE A 257     -11.649   0.893   0.226  1.00 94.45           C  
ATOM   2039  CD1 PHE A 257     -11.929   0.863   1.587  1.00 94.45           C  
ATOM   2040  CD2 PHE A 257     -12.661   1.248  -0.656  1.00 94.45           C  
ATOM   2041  CE1 PHE A 257     -13.199   1.182   2.061  1.00 94.45           C  
ATOM   2042  CE2 PHE A 257     -13.933   1.567  -0.190  1.00 94.45           C  
ATOM   2043  CZ  PHE A 257     -14.200   1.533   1.169  1.00 94.45           C  
ATOM   2044  N   ASN A 258      -7.433   2.686  -0.426  1.00 94.85           N  
ATOM   2045  CA  ASN A 258      -6.012   2.700  -0.097  1.00 94.85           C  
ATOM   2046  C   ASN A 258      -5.766   3.251   1.304  1.00 94.85           C  
ATOM   2047  CB  ASN A 258      -5.229   3.511  -1.132  1.00 94.85           C  
ATOM   2048  O   ASN A 258      -6.703   3.679   1.981  1.00 94.85           O  
ATOM   2049  CG  ASN A 258      -5.376   2.962  -2.537  1.00 94.85           C  
ATOM   2050  ND2 ASN A 258      -6.142   3.658  -3.369  1.00 94.85           N  
ATOM   2051  OD1 ASN A 258      -4.806   1.920  -2.872  1.00 94.85           O  
ATOM   2052  N   LEU A 259      -4.487   3.113   1.787  1.00 95.99           N  
ATOM   2053  CA  LEU A 259      -4.151   3.562   3.134  1.00 95.99           C  
ATOM   2054  C   LEU A 259      -3.201   4.754   3.088  1.00 95.99           C  
ATOM   2055  CB  LEU A 259      -3.519   2.422   3.938  1.00 95.99           C  
ATOM   2056  O   LEU A 259      -2.403   4.882   2.156  1.00 95.99           O  
ATOM   2057  CG  LEU A 259      -4.429   1.237   4.262  1.00 95.99           C  
ATOM   2058  CD1 LEU A 259      -3.654   0.168   5.026  1.00 95.99           C  
ATOM   2059  CD2 LEU A 259      -5.643   1.697   5.061  1.00 95.99           C  
ATOM   2060  N   VAL A 260      -3.414   5.556   4.026  1.00 96.83           N  
ATOM   2061  CA  VAL A 260      -2.415   6.599   4.228  1.00 96.83           C  
ATOM   2062  C   VAL A 260      -1.992   6.633   5.695  1.00 96.83           C  
ATOM   2063  CB  VAL A 260      -2.945   7.984   3.795  1.00 96.83           C  
ATOM   2064  O   VAL A 260      -2.818   6.439   6.590  1.00 96.83           O  
ATOM   2065  CG1 VAL A 260      -4.158   8.385   4.632  1.00 96.83           C  
ATOM   2066  CG2 VAL A 260      -1.843   9.036   3.908  1.00 96.83           C  
ATOM   2067  N   ILE A 261      -0.671   6.656   5.967  1.00 96.33           N  
ATOM   2068  CA  ILE A 261      -0.105   6.945   7.280  1.00 96.33           C  
ATOM   2069  C   ILE A 261       0.199   8.437   7.395  1.00 96.33           C  
ATOM   2070  CB  ILE A 261       1.173   6.115   7.539  1.00 96.33           C  
ATOM   2071  O   ILE A 261       1.040   8.963   6.662  1.00 96.33           O  
ATOM   2072  CG1 ILE A 261       0.895   4.624   7.318  1.00 96.33           C  
ATOM   2073  CG2 ILE A 261       1.704   6.370   8.953  1.00 96.33           C  
ATOM   2074  CD1 ILE A 261       2.143   3.752   7.341  1.00 96.33           C  
ATOM   2075  N   CYS A 262      -0.477   9.119   8.303  1.00 94.89           N  
ATOM   2076  CA  CYS A 262      -0.405  10.575   8.337  1.00 94.89           C  
ATOM   2077  C   CYS A 262       0.169  11.063   9.662  1.00 94.89           C  
ATOM   2078  CB  CYS A 262      -1.788  11.186   8.115  1.00 94.89           C  
ATOM   2079  O   CYS A 262      -0.109  10.484  10.714  1.00 94.89           O  
ATOM   2080  SG  CYS A 262      -3.066  10.506   9.195  1.00 94.89           S  
ATOM   2081  N   ASP A 263       1.060  12.030   9.525  1.00 91.30           N  
ATOM   2082  CA  ASP A 263       1.618  12.663  10.716  1.00 91.30           C  
ATOM   2083  C   ASP A 263       0.525  13.335  11.544  1.00 91.30           C  
ATOM   2084  CB  ASP A 263       2.688  13.686  10.330  1.00 91.30           C  
ATOM   2085  O   ASP A 263      -0.379  13.966  10.993  1.00 91.30           O  
ATOM   2086  CG  ASP A 263       3.959  13.043   9.802  1.00 91.30           C  
ATOM   2087  OD1 ASP A 263       4.135  11.816   9.964  1.00 91.30           O  
ATOM   2088  OD2 ASP A 263       4.794  13.771   9.222  1.00 91.30           O  
ATOM   2089  N   SER A 264       0.528  13.033  12.823  1.00 85.45           N  
ATOM   2090  CA  SER A 264      -0.306  13.823  13.723  1.00 85.45           C  
ATOM   2091  C   SER A 264       0.343  15.165  14.042  1.00 85.45           C  
ATOM   2092  CB  SER A 264      -0.574  13.055  15.018  1.00 85.45           C  
ATOM   2093  O   SER A 264       1.489  15.413  13.660  1.00 85.45           O  
ATOM   2094  OG  SER A 264       0.617  12.910  15.772  1.00 85.45           O  
ATOM   2095  N   GLU A 265      -0.427  16.116  14.475  1.00 79.65           N  
ATOM   2096  CA  GLU A 265       0.078  17.434  14.845  1.00 79.65           C  
ATOM   2097  C   GLU A 265       1.297  17.322  15.757  1.00 79.65           C  
ATOM   2098  CB  GLU A 265      -1.017  18.257  15.530  1.00 79.65           C  
ATOM   2099  O   GLU A 265       2.206  18.153  15.691  1.00 79.65           O  
ATOM   2100  CG  GLU A 265      -2.146  18.673  14.599  1.00 79.65           C  
ATOM   2101  CD  GLU A 265      -3.195  19.540  15.277  1.00 79.65           C  
ATOM   2102  OE1 GLU A 265      -4.160  19.965  14.603  1.00 79.65           O  
ATOM   2103  OE2 GLU A 265      -3.050  19.795  16.494  1.00 79.65           O  
ATOM   2104  N   ASP A 266       1.462  16.151  16.403  1.00 78.13           N  
ATOM   2105  CA  ASP A 266       2.520  15.962  17.390  1.00 78.13           C  
ATOM   2106  C   ASP A 266       3.607  15.030  16.859  1.00 78.13           C  
ATOM   2107  CB  ASP A 266       1.944  15.408  18.695  1.00 78.13           C  
ATOM   2108  O   ASP A 266       4.471  14.581  17.614  1.00 78.13           O  
ATOM   2109  CG  ASP A 266       0.968  16.359  19.363  1.00 78.13           C  
ATOM   2110  OD1 ASP A 266       1.163  17.591  19.279  1.00 78.13           O  
ATOM   2111  OD2 ASP A 266      -0.003  15.873  19.982  1.00 78.13           O  
ATOM   2112  N   ALA A 267       3.519  14.719  15.624  1.00 77.77           N  
ATOM   2113  CA  ALA A 267       4.440  13.715  15.098  1.00 77.77           C  
ATOM   2114  C   ALA A 267       5.861  14.265  15.012  1.00 77.77           C  
ATOM   2115  CB  ALA A 267       3.975  13.234  13.726  1.00 77.77           C  
ATOM   2116  O   ALA A 267       6.062  15.428  14.655  1.00 77.77           O  
ATOM   2117  N   GLY A 268       6.821  13.613  15.777  1.00 71.60           N  
ATOM   2118  CA  GLY A 268       8.228  13.936  15.602  1.00 71.60           C  
ATOM   2119  C   GLY A 268       8.745  13.614  14.212  1.00 71.60           C  
ATOM   2120  O   GLY A 268       7.995  13.131  13.361  1.00 71.60           O  
ATOM   2121  N   GLN A 269       9.803  14.328  13.831  1.00 69.85           N  
ATOM   2122  CA  GLN A 269      10.476  14.046  12.567  1.00 69.85           C  
ATOM   2123  C   GLN A 269      11.023  12.621  12.542  1.00 69.85           C  
ATOM   2124  CB  GLN A 269      11.608  15.046  12.326  1.00 69.85           C  
ATOM   2125  O   GLN A 269      11.763  12.218  13.441  1.00 69.85           O  
ATOM   2126  CG  GLN A 269      11.131  16.408  11.840  1.00 69.85           C  
ATOM   2127  CD  GLN A 269      12.268  17.293  11.365  1.00 69.85           C  
ATOM   2128  NE2 GLN A 269      11.927  18.384  10.688  1.00 69.85           N  
ATOM   2129  OE1 GLN A 269      13.443  16.999  11.605  1.00 69.85           O  
ATOM   2130  N   PRO A 270      10.447  11.731  11.820  1.00 64.29           N  
ATOM   2131  CA  PRO A 270      10.946  10.353  11.832  1.00 64.29           C  
ATOM   2132  C   PRO A 270      12.444  10.266  11.554  1.00 64.29           C  
ATOM   2133  CB  PRO A 270      10.143   9.677  10.718  1.00 64.29           C  
ATOM   2134  O   PRO A 270      13.007  11.149  10.901  1.00 64.29           O  
ATOM   2135  CG  PRO A 270       9.399  10.791  10.054  1.00 64.29           C  
ATOM   2136  CD  PRO A 270       9.642  12.055  10.827  1.00 64.29           C  
ATOM   2137  N   ASP A 271      13.167   9.519  12.456  1.00 69.57           N  
ATOM   2138  CA  ASP A 271      14.530   9.109  12.136  1.00 69.57           C  
ATOM   2139  C   ASP A 271      14.583   8.370  10.801  1.00 69.57           C  
ATOM   2140  CB  ASP A 271      15.100   8.226  13.248  1.00 69.57           C  
ATOM   2141  O   ASP A 271      13.953   7.323  10.640  1.00 69.57           O  
ATOM   2142  CG  ASP A 271      16.581   7.937  13.077  1.00 69.57           C  
ATOM   2143  OD1 ASP A 271      17.135   8.216  11.992  1.00 69.57           O  
ATOM   2144  OD2 ASP A 271      17.198   7.422  14.034  1.00 69.57           O  
ATOM   2145  N   GLU A 272      15.297   8.985   9.880  1.00 66.79           N  
ATOM   2146  CA  GLU A 272      15.380   8.474   8.514  1.00 66.79           C  
ATOM   2147  C   GLU A 272      16.112   7.136   8.469  1.00 66.79           C  
ATOM   2148  CB  GLU A 272      16.078   9.487   7.603  1.00 66.79           C  
ATOM   2149  O   GLU A 272      15.932   6.355   7.532  1.00 66.79           O  
ATOM   2150  CG  GLU A 272      15.251  10.732   7.320  1.00 66.79           C  
ATOM   2151  CD  GLU A 272      15.890  11.658   6.297  1.00 66.79           C  
ATOM   2152  OE1 GLU A 272      15.280  12.695   5.952  1.00 66.79           O  
ATOM   2153  OE2 GLU A 272      17.009  11.341   5.835  1.00 66.79           O  
ATOM   2154  N   LYS A 273      16.732   6.706   9.525  1.00 72.19           N  
ATOM   2155  CA  LYS A 273      17.608   5.543   9.428  1.00 72.19           C  
ATOM   2156  C   LYS A 273      16.936   4.299  10.003  1.00 72.19           C  
ATOM   2157  CB  LYS A 273      18.931   5.805  10.149  1.00 72.19           C  
ATOM   2158  O   LYS A 273      17.321   3.173   9.680  1.00 72.19           O  
ATOM   2159  CG  LYS A 273      19.814   6.838   9.466  1.00 72.19           C  
ATOM   2160  CD  LYS A 273      21.158   6.978  10.171  1.00 72.19           C  
ATOM   2161  CE  LYS A 273      22.025   8.045   9.516  1.00 72.19           C  
ATOM   2162  NZ  LYS A 273      23.347   8.180  10.198  1.00 72.19           N  
ATOM   2163  N   LYS A 274      15.802   4.514  10.653  1.00 79.45           N  
ATOM   2164  CA  LYS A 274      15.219   3.333  11.284  1.00 79.45           C  
ATOM   2165  C   LYS A 274      13.697   3.353  11.186  1.00 79.45           C  
ATOM   2166  CB  LYS A 274      15.648   3.241  12.750  1.00 79.45           C  
ATOM   2167  O   LYS A 274      13.051   4.293  11.654  1.00 79.45           O  
ATOM   2168  CG  LYS A 274      15.309   1.914  13.412  1.00 79.45           C  
ATOM   2169  CD  LYS A 274      15.817   1.859  14.847  1.00 79.45           C  
ATOM   2170  CE  LYS A 274      15.427   0.555  15.529  1.00 79.45           C  
ATOM   2171  NZ  LYS A 274      15.921   0.498  16.938  1.00 79.45           N  
ATOM   2172  N   PRO A 275      13.145   2.327  10.458  1.00 83.17           N  
ATOM   2173  CA  PRO A 275      11.681   2.264  10.455  1.00 83.17           C  
ATOM   2174  C   PRO A 275      11.090   2.209  11.862  1.00 83.17           C  
ATOM   2175  CB  PRO A 275      11.386   0.972   9.688  1.00 83.17           C  
ATOM   2176  O   PRO A 275      11.688   1.616  12.764  1.00 83.17           O  
ATOM   2177  CG  PRO A 275      12.662   0.648   8.980  1.00 83.17           C  
ATOM   2178  CD  PRO A 275      13.792   1.328   9.699  1.00 83.17           C  
ATOM   2179  N   VAL A 276      10.051   3.012  12.091  1.00 89.70           N  
ATOM   2180  CA  VAL A 276       9.396   3.076  13.393  1.00 89.70           C  
ATOM   2181  C   VAL A 276       7.919   2.720  13.248  1.00 89.70           C  
ATOM   2182  CB  VAL A 276       9.547   4.474  14.035  1.00 89.70           C  
ATOM   2183  O   VAL A 276       7.329   2.912  12.181  1.00 89.70           O  
ATOM   2184  CG1 VAL A 276       8.993   4.477  15.459  1.00 89.70           C  
ATOM   2185  CG2 VAL A 276      11.011   4.909  14.028  1.00 89.70           C  
ATOM   2186  N   LEU A 277       7.474   2.029  14.256  1.00 94.39           N  
ATOM   2187  CA  LEU A 277       6.038   1.780  14.318  1.00 94.39           C  
ATOM   2188  C   LEU A 277       5.254   3.081  14.178  1.00 94.39           C  
ATOM   2189  CB  LEU A 277       5.670   1.088  15.633  1.00 94.39           C  
ATOM   2190  O   LEU A 277       5.576   4.077  14.828  1.00 94.39           O  
ATOM   2191  CG  LEU A 277       4.208   0.667  15.792  1.00 94.39           C  
ATOM   2192  CD1 LEU A 277       3.845  -0.392  14.756  1.00 94.39           C  
ATOM   2193  CD2 LEU A 277       3.949   0.152  17.203  1.00 94.39           C  
ATOM   2194  N   TYR A 278       4.181   3.111  13.321  1.00 94.75           N  
ATOM   2195  CA  TYR A 278       3.459   4.345  13.035  1.00 94.75           C  
ATOM   2196  C   TYR A 278       2.947   4.987  14.319  1.00 94.75           C  
ATOM   2197  CB  TYR A 278       2.289   4.076  12.084  1.00 94.75           C  
ATOM   2198  O   TYR A 278       3.014   6.208  14.480  1.00 94.75           O  
ATOM   2199  CG  TYR A 278       1.091   3.450  12.756  1.00 94.75           C  
ATOM   2200  CD1 TYR A 278       1.023   2.073  12.960  1.00 94.75           C  
ATOM   2201  CD2 TYR A 278       0.026   4.232  13.188  1.00 94.75           C  
ATOM   2202  CE1 TYR A 278      -0.079   1.491  13.577  1.00 94.75           C  
ATOM   2203  CE2 TYR A 278      -1.082   3.661  13.806  1.00 94.75           C  
ATOM   2204  OH  TYR A 278      -2.218   1.721  14.608  1.00 94.75           O  
ATOM   2205  CZ  TYR A 278      -1.125   2.292  13.996  1.00 94.75           C  
ATOM   2206  N   SER A 279       2.519   4.140  15.244  1.00 93.65           N  
ATOM   2207  CA  SER A 279       1.951   4.660  16.483  1.00 93.65           C  
ATOM   2208  C   SER A 279       3.028   5.278  17.369  1.00 93.65           C  
ATOM   2209  CB  SER A 279       1.226   3.550  17.247  1.00 93.65           C  
ATOM   2210  O   SER A 279       2.772   6.255  18.075  1.00 93.65           O  
ATOM   2211  OG  SER A 279       2.094   2.456  17.488  1.00 93.65           O  
ATOM   2212  N   GLU A 280       4.184   4.753  17.365  1.00 92.31           N  
ATOM   2213  CA  GLU A 280       5.297   5.306  18.131  1.00 92.31           C  
ATOM   2214  C   GLU A 280       5.757   6.640  17.552  1.00 92.31           C  
ATOM   2215  CB  GLU A 280       6.466   4.318  18.170  1.00 92.31           C  
ATOM   2216  O   GLU A 280       6.344   7.461  18.260  1.00 92.31           O  
ATOM   2217  CG  GLU A 280       6.168   3.042  18.943  1.00 92.31           C  
ATOM   2218  CD  GLU A 280       7.289   2.017  18.864  1.00 92.31           C  
ATOM   2219  OE1 GLU A 280       7.214   0.981  19.563  1.00 92.31           O  
ATOM   2220  OE2 GLU A 280       8.249   2.252  18.098  1.00 92.31           O  
ATOM   2221  N   ALA A 281       5.446   6.785  16.278  1.00 90.60           N  
ATOM   2222  CA  ALA A 281       5.832   8.007  15.579  1.00 90.60           C  
ATOM   2223  C   ALA A 281       4.746   9.072  15.695  1.00 90.60           C  
ATOM   2224  CB  ALA A 281       6.127   7.710  14.111  1.00 90.60           C  
ATOM   2225  O   ALA A 281       4.828  10.124  15.056  1.00 90.60           O  
ATOM   2226  N   GLY A 282       3.702   8.770  16.467  1.00 91.61           N  
ATOM   2227  CA  GLY A 282       2.595   9.700  16.625  1.00 91.61           C  
ATOM   2228  C   GLY A 282       1.779   9.876  15.358  1.00 91.61           C  
ATOM   2229  O   GLY A 282       1.317  10.980  15.060  1.00 91.61           O  
ATOM   2230  N   GLN A 283       1.802   8.871  14.499  1.00 94.68           N  
ATOM   2231  CA  GLN A 283       1.076   8.903  13.234  1.00 94.68           C  
ATOM   2232  C   GLN A 283      -0.239   8.134  13.335  1.00 94.68           C  
ATOM   2233  CB  GLN A 283       1.934   8.329  12.106  1.00 94.68           C  
ATOM   2234  O   GLN A 283      -0.456   7.389  14.292  1.00 94.68           O  
ATOM   2235  CG  GLN A 283       3.233   9.090  11.874  1.00 94.68           C  
ATOM   2236  CD  GLN A 283       4.132   8.420  10.852  1.00 94.68           C  
ATOM   2237  NE2 GLN A 283       4.614   9.195   9.887  1.00 94.68           N  
ATOM   2238  OE1 GLN A 283       4.391   7.214  10.930  1.00 94.68           O  
ATOM   2239  N   LYS A 284      -1.140   8.443  12.426  1.00 95.69           N  
ATOM   2240  CA  LYS A 284      -2.424   7.753  12.334  1.00 95.69           C  
ATOM   2241  C   LYS A 284      -2.591   7.082  10.973  1.00 95.69           C  
ATOM   2242  CB  LYS A 284      -3.576   8.728  12.582  1.00 95.69           C  
ATOM   2243  O   LYS A 284      -1.981   7.503   9.989  1.00 95.69           O  
ATOM   2244  CG  LYS A 284      -3.559   9.367  13.963  1.00 95.69           C  
ATOM   2245  CD  LYS A 284      -4.725  10.330  14.147  1.00 95.69           C  
ATOM   2246  CE  LYS A 284      -4.736  10.936  15.544  1.00 95.69           C  
ATOM   2247  NZ  LYS A 284      -5.848  11.918  15.714  1.00 95.69           N  
ATOM   2248  N   ILE A 285      -3.421   6.070  10.998  1.00 97.30           N  
ATOM   2249  CA  ILE A 285      -3.741   5.381   9.753  1.00 97.30           C  
ATOM   2250  C   ILE A 285      -5.176   5.702   9.340  1.00 97.30           C  
ATOM   2251  CB  ILE A 285      -3.551   3.854   9.887  1.00 97.30           C  
ATOM   2252  O   ILE A 285      -6.105   5.559  10.138  1.00 97.30           O  
ATOM   2253  CG1 ILE A 285      -2.116   3.530  10.319  1.00 97.30           C  
ATOM   2254  CG2 ILE A 285      -3.900   3.149   8.572  1.00 97.30           C  
ATOM   2255  CD1 ILE A 285      -1.890   2.065  10.665  1.00 97.30           C  
ATOM   2256  N   ARG A 286      -5.334   6.194   8.111  1.00 97.93           N  
ATOM   2257  CA  ARG A 286      -6.647   6.526   7.569  1.00 97.93           C  
ATOM   2258  C   ARG A 286      -6.840   5.914   6.186  1.00 97.93           C  
ATOM   2259  CB  ARG A 286      -6.834   8.043   7.502  1.00 97.93           C  
ATOM   2260  O   ARG A 286      -5.886   5.417   5.583  1.00 97.93           O  
ATOM   2261  CG  ARG A 286      -6.739   8.736   8.851  1.00 97.93           C  
ATOM   2262  CD  ARG A 286      -7.200  10.185   8.775  1.00 97.93           C  
ATOM   2263  NE  ARG A 286      -8.621  10.283   8.457  1.00 97.93           N  
ATOM   2264  NH1 ARG A 286      -8.670  12.592   8.438  1.00 97.93           N  
ATOM   2265  NH2 ARG A 286     -10.580  11.398   8.015  1.00 97.93           N  
ATOM   2266  CZ  ARG A 286      -9.287  11.424   8.304  1.00 97.93           C  
ATOM   2267  N   LEU A 287      -8.114   5.946   5.754  1.00 97.84           N  
ATOM   2268  CA  LEU A 287      -8.361   5.621   4.354  1.00 97.84           C  
ATOM   2269  C   LEU A 287      -7.900   6.754   3.444  1.00 97.84           C  
ATOM   2270  CB  LEU A 287      -9.848   5.339   4.123  1.00 97.84           C  
ATOM   2271  O   LEU A 287      -8.077   7.930   3.770  1.00 97.84           O  
ATOM   2272  CG  LEU A 287     -10.424   4.113   4.834  1.00 97.84           C  
ATOM   2273  CD1 LEU A 287     -11.921   4.000   4.567  1.00 97.84           C  
ATOM   2274  CD2 LEU A 287      -9.699   2.847   4.388  1.00 97.84           C  
ATOM   2275  N   TYR A 288      -7.232   6.421   2.372  1.00 97.52           N  
ATOM   2276  CA  TYR A 288      -6.900   7.350   1.298  1.00 97.52           C  
ATOM   2277  C   TYR A 288      -7.593   6.953  -0.000  1.00 97.52           C  
ATOM   2278  CB  TYR A 288      -5.384   7.406   1.085  1.00 97.52           C  
ATOM   2279  O   TYR A 288      -7.256   5.932  -0.604  1.00 97.52           O  
ATOM   2280  CG  TYR A 288      -4.930   8.586   0.260  1.00 97.52           C  
ATOM   2281  CD1 TYR A 288      -4.624   8.439  -1.091  1.00 97.52           C  
ATOM   2282  CD2 TYR A 288      -4.805   9.848   0.830  1.00 97.52           C  
ATOM   2283  CE1 TYR A 288      -4.204   9.523  -1.855  1.00 97.52           C  
ATOM   2284  CE2 TYR A 288      -4.386  10.939   0.076  1.00 97.52           C  
ATOM   2285  OH  TYR A 288      -3.672  11.844  -2.015  1.00 97.52           O  
ATOM   2286  CZ  TYR A 288      -4.088  10.767  -1.264  1.00 97.52           C  
ATOM   2287  N   LEU A 289      -8.541   7.681  -0.442  1.00 96.67           N  
ATOM   2288  CA  LEU A 289      -9.453   7.264  -1.503  1.00 96.67           C  
ATOM   2289  C   LEU A 289      -9.094   7.938  -2.823  1.00 96.67           C  
ATOM   2290  CB  LEU A 289     -10.900   7.593  -1.125  1.00 96.67           C  
ATOM   2291  O   LEU A 289      -8.914   9.157  -2.874  1.00 96.67           O  
ATOM   2292  CG  LEU A 289     -11.379   7.079   0.233  1.00 96.67           C  
ATOM   2293  CD1 LEU A 289     -12.747   7.663   0.568  1.00 96.67           C  
ATOM   2294  CD2 LEU A 289     -11.426   5.555   0.243  1.00 96.67           C  
ATOM   2295  N   TYR A 290      -8.874   7.128  -3.907  1.00 95.05           N  
ATOM   2296  CA  TYR A 290      -8.666   7.605  -5.270  1.00 95.05           C  
ATOM   2297  C   TYR A 290      -8.948   6.502  -6.283  1.00 95.05           C  
ATOM   2298  CB  TYR A 290      -7.235   8.122  -5.446  1.00 95.05           C  
ATOM   2299  O   TYR A 290      -9.337   5.393  -5.910  1.00 95.05           O  
ATOM   2300  CG  TYR A 290      -6.189   7.034  -5.425  1.00 95.05           C  
ATOM   2301  CD1 TYR A 290      -5.733   6.503  -4.221  1.00 95.05           C  
ATOM   2302  CD2 TYR A 290      -5.656   6.536  -6.609  1.00 95.05           C  
ATOM   2303  CE1 TYR A 290      -4.768   5.501  -4.197  1.00 95.05           C  
ATOM   2304  CE2 TYR A 290      -4.690   5.534  -6.597  1.00 95.05           C  
ATOM   2305  OH  TYR A 290      -3.298   4.032  -5.370  1.00 95.05           O  
ATOM   2306  CZ  TYR A 290      -4.254   5.024  -5.388  1.00 95.05           C  
ATOM   2307  N   ASP A 291      -9.048   6.932  -7.574  1.00 92.91           N  
ATOM   2308  CA  ASP A 291      -9.331   6.012  -8.672  1.00 92.91           C  
ATOM   2309  C   ASP A 291     -10.814   5.653  -8.719  1.00 92.91           C  
ATOM   2310  CB  ASP A 291      -8.486   4.744  -8.541  1.00 92.91           C  
ATOM   2311  O   ASP A 291     -11.176   4.477  -8.644  1.00 92.91           O  
ATOM   2312  CG  ASP A 291      -8.470   3.908  -9.809  1.00 92.91           C  
ATOM   2313  OD1 ASP A 291      -8.884   4.411 -10.876  1.00 92.91           O  
ATOM   2314  OD2 ASP A 291      -8.043   2.735  -9.740  1.00 92.91           O  
ATOM   2315  N   TYR A 292     -11.693   6.633  -8.973  1.00 92.54           N  
ATOM   2316  CA  TYR A 292     -13.136   6.515  -8.795  1.00 92.54           C  
ATOM   2317  C   TYR A 292     -13.809   6.059 -10.084  1.00 92.54           C  
ATOM   2318  CB  TYR A 292     -13.733   7.850  -8.339  1.00 92.54           C  
ATOM   2319  O   TYR A 292     -14.756   5.269 -10.052  1.00 92.54           O  
ATOM   2320  CG  TYR A 292     -13.040   8.446  -7.138  1.00 92.54           C  
ATOM   2321  CD1 TYR A 292     -13.061   7.798  -5.905  1.00 92.54           C  
ATOM   2322  CD2 TYR A 292     -12.364   9.657  -7.233  1.00 92.54           C  
ATOM   2323  CE1 TYR A 292     -12.426   8.344  -4.794  1.00 92.54           C  
ATOM   2324  CE2 TYR A 292     -11.725  10.213  -6.129  1.00 92.54           C  
ATOM   2325  OH  TYR A 292     -11.130  10.095  -3.821  1.00 92.54           O  
ATOM   2326  CZ  TYR A 292     -11.761   9.550  -4.916  1.00 92.54           C  
ATOM   2327  N   SER A 293     -13.330   6.586 -11.168  1.00 88.30           N  
ATOM   2328  CA  SER A 293     -14.007   6.385 -12.446  1.00 88.30           C  
ATOM   2329  C   SER A 293     -13.644   5.036 -13.057  1.00 88.30           C  
ATOM   2330  CB  SER A 293     -13.654   7.508 -13.422  1.00 88.30           C  
ATOM   2331  O   SER A 293     -12.564   4.501 -12.797  1.00 88.30           O  
ATOM   2332  OG  SER A 293     -12.260   7.529 -13.682  1.00 88.30           O  
ATOM   2333  N   ILE A 294     -14.665   4.379 -13.682  1.00 79.05           N  
ATOM   2334  CA  ILE A 294     -14.483   3.127 -14.409  1.00 79.05           C  
ATOM   2335  C   ILE A 294     -14.723   3.357 -15.899  1.00 79.05           C  
ATOM   2336  CB  ILE A 294     -15.426   2.024 -13.879  1.00 79.05           C  
ATOM   2337  O   ILE A 294     -15.492   4.243 -16.282  1.00 79.05           O  
ATOM   2338  CG1 ILE A 294     -15.247   1.850 -12.366  1.00 79.05           C  
ATOM   2339  CG2 ILE A 294     -15.178   0.703 -14.614  1.00 79.05           C  
ATOM   2340  CD1 ILE A 294     -16.312   0.979 -11.713  1.00 79.05           C  
ATOM   2341  N   GLU A 295     -14.035   2.806 -16.708  1.00 72.85           N  
ATOM   2342  CA  GLU A 295     -13.931   3.035 -18.146  1.00 72.85           C  
ATOM   2343  C   GLU A 295     -15.307   3.028 -18.807  1.00 72.85           C  
ATOM   2344  CB  GLU A 295     -13.031   1.981 -18.795  1.00 72.85           C  
ATOM   2345  O   GLU A 295     -15.606   3.887 -19.640  1.00 72.85           O  
ATOM   2346  CG  GLU A 295     -11.557   2.130 -18.444  1.00 72.85           C  
ATOM   2347  CD  GLU A 295     -10.682   1.048 -19.056  1.00 72.85           C  
ATOM   2348  OE1 GLU A 295      -9.457   1.039 -18.796  1.00 72.85           O  
ATOM   2349  OE2 GLU A 295     -11.225   0.203 -19.801  1.00 72.85           O  
ATOM   2350  N   HIS A 296     -16.262   2.306 -18.381  1.00 72.70           N  
ATOM   2351  CA  HIS A 296     -17.432   2.083 -19.222  1.00 72.70           C  
ATOM   2352  C   HIS A 296     -18.722   2.340 -18.450  1.00 72.70           C  
ATOM   2353  CB  HIS A 296     -17.429   0.658 -19.778  1.00 72.70           C  
ATOM   2354  O   HIS A 296     -19.813   2.026 -18.933  1.00 72.70           O  
ATOM   2355  CG  HIS A 296     -16.173   0.302 -20.509  1.00 72.70           C  
ATOM   2356  CD2 HIS A 296     -15.219  -0.620 -20.241  1.00 72.70           C  
ATOM   2357  ND1 HIS A 296     -15.783   0.935 -21.669  1.00 72.70           N  
ATOM   2358  CE1 HIS A 296     -14.640   0.415 -22.084  1.00 72.70           C  
ATOM   2359  NE2 HIS A 296     -14.276  -0.530 -21.235  1.00 72.70           N  
ATOM   2360  N   ARG A 297     -18.540   2.895 -17.310  1.00 77.41           N  
ATOM   2361  CA  ARG A 297     -19.760   3.113 -16.539  1.00 77.41           C  
ATOM   2362  C   ARG A 297     -19.664   4.391 -15.712  1.00 77.41           C  
ATOM   2363  CB  ARG A 297     -20.039   1.917 -15.625  1.00 77.41           C  
ATOM   2364  O   ARG A 297     -18.582   4.757 -15.249  1.00 77.41           O  
ATOM   2365  CG  ARG A 297     -20.385   0.639 -16.372  1.00 77.41           C  
ATOM   2366  CD  ARG A 297     -20.750  -0.490 -15.418  1.00 77.41           C  
ATOM   2367  NE  ARG A 297     -20.960  -1.749 -16.128  1.00 77.41           N  
ATOM   2368  NH1 ARG A 297     -21.698  -2.911 -14.273  1.00 77.41           N  
ATOM   2369  NH2 ARG A 297     -21.560  -3.958 -16.307  1.00 77.41           N  
ATOM   2370  CZ  ARG A 297     -21.405  -2.870 -15.568  1.00 77.41           C  
ATOM   2371  N   THR A 298     -20.734   5.116 -15.778  1.00 77.00           N  
ATOM   2372  CA  THR A 298     -20.764   6.307 -14.936  1.00 77.00           C  
ATOM   2373  C   THR A 298     -20.895   5.925 -13.464  1.00 77.00           C  
ATOM   2374  CB  THR A 298     -21.922   7.242 -15.332  1.00 77.00           C  
ATOM   2375  O   THR A 298     -21.794   5.169 -13.091  1.00 77.00           O  
ATOM   2376  CG2 THR A 298     -21.879   8.540 -14.532  1.00 77.00           C  
ATOM   2377  OG1 THR A 298     -21.823   7.551 -16.728  1.00 77.00           O  
ATOM   2378  N   LYS A 299     -19.904   6.244 -12.724  1.00 77.66           N  
ATOM   2379  CA  LYS A 299     -19.927   6.002 -11.284  1.00 77.66           C  
ATOM   2380  C   LYS A 299     -21.013   6.832 -10.604  1.00 77.66           C  
ATOM   2381  CB  LYS A 299     -18.564   6.314 -10.665  1.00 77.66           C  
ATOM   2382  O   LYS A 299     -21.530   6.446  -9.554  1.00 77.66           O  
ATOM   2383  CG  LYS A 299     -18.417   5.850  -9.224  1.00 77.66           C  
ATOM   2384  CD  LYS A 299     -18.320   4.332  -9.133  1.00 77.66           C  
ATOM   2385  CE  LYS A 299     -18.081   3.871  -7.701  1.00 77.66           C  
ATOM   2386  NZ  LYS A 299     -17.970   2.384  -7.609  1.00 77.66           N  
ATOM   2387  N   LEU A 300     -21.429   7.830 -11.205  1.00 76.19           N  
ATOM   2388  CA  LEU A 300     -22.359   8.738 -10.542  1.00 76.19           C  
ATOM   2389  C   LEU A 300     -23.716   8.072 -10.340  1.00 76.19           C  
ATOM   2390  CB  LEU A 300     -22.526  10.024 -11.356  1.00 76.19           C  
ATOM   2391  O   LEU A 300     -24.412   8.355  -9.362  1.00 76.19           O  
ATOM   2392  CG  LEU A 300     -21.340  10.990 -11.347  1.00 76.19           C  
ATOM   2393  CD1 LEU A 300     -21.619  12.180 -12.259  1.00 76.19           C  
ATOM   2394  CD2 LEU A 300     -21.042  11.457  -9.926  1.00 76.19           C  
ATOM   2395  N   ASP A 301     -23.911   7.037 -11.134  1.00 73.99           N  
ATOM   2396  CA  ASP A 301     -25.198   6.357 -11.023  1.00 73.99           C  
ATOM   2397  C   ASP A 301     -25.202   5.378  -9.851  1.00 73.99           C  
ATOM   2398  CB  ASP A 301     -25.530   5.622 -12.323  1.00 73.99           C  
ATOM   2399  O   ASP A 301     -26.255   5.094  -9.276  1.00 73.99           O  
ATOM   2400  CG  ASP A 301     -25.858   6.563 -13.469  1.00 73.99           C  
ATOM   2401  OD1 ASP A 301     -26.180   7.744 -13.215  1.00 73.99           O  
ATOM   2402  OD2 ASP A 301     -25.796   6.119 -14.636  1.00 73.99           O  
ATOM   2403  N   THR A 302     -24.015   4.995  -9.413  1.00 82.05           N  
ATOM   2404  CA  THR A 302     -23.914   3.969  -8.382  1.00 82.05           C  
ATOM   2405  C   THR A 302     -23.201   4.512  -7.146  1.00 82.05           C  
ATOM   2406  CB  THR A 302     -23.169   2.726  -8.902  1.00 82.05           C  
ATOM   2407  O   THR A 302     -22.729   3.742  -6.307  1.00 82.05           O  
ATOM   2408  CG2 THR A 302     -23.908   2.094 -10.078  1.00 82.05           C  
ATOM   2409  OG1 THR A 302     -21.855   3.106  -9.327  1.00 82.05           O  
ATOM   2410  N   LEU A 303     -23.072   5.841  -7.183  1.00 84.30           N  
ATOM   2411  CA  LEU A 303     -22.262   6.449  -6.133  1.00 84.30           C  
ATOM   2412  C   LEU A 303     -22.940   6.309  -4.774  1.00 84.30           C  
ATOM   2413  CB  LEU A 303     -22.007   7.927  -6.440  1.00 84.30           C  
ATOM   2414  O   LEU A 303     -22.265   6.177  -3.750  1.00 84.30           O  
ATOM   2415  CG  LEU A 303     -21.124   8.683  -5.447  1.00 84.30           C  
ATOM   2416  CD1 LEU A 303     -19.744   8.038  -5.367  1.00 84.30           C  
ATOM   2417  CD2 LEU A 303     -21.011  10.152  -5.841  1.00 84.30           C  
ATOM   2418  N   TYR A 304     -24.251   6.174  -4.777  1.00 86.34           N  
ATOM   2419  CA  TYR A 304     -24.948   6.191  -3.495  1.00 86.34           C  
ATOM   2420  C   TYR A 304     -25.521   4.818  -3.168  1.00 86.34           C  
ATOM   2421  CB  TYR A 304     -26.068   7.236  -3.506  1.00 86.34           C  
ATOM   2422  O   TYR A 304     -26.012   4.116  -4.055  1.00 86.34           O  
ATOM   2423  CG  TYR A 304     -25.572   8.655  -3.639  1.00 86.34           C  
ATOM   2424  CD1 TYR A 304     -25.022   9.327  -2.550  1.00 86.34           C  
ATOM   2425  CD2 TYR A 304     -25.655   9.328  -4.854  1.00 86.34           C  
ATOM   2426  CE1 TYR A 304     -24.566  10.636  -2.668  1.00 86.34           C  
ATOM   2427  CE2 TYR A 304     -25.202  10.636  -4.984  1.00 86.34           C  
ATOM   2428  OH  TYR A 304     -24.210  12.577  -4.010  1.00 86.34           O  
ATOM   2429  CZ  TYR A 304     -24.660  11.281  -3.887  1.00 86.34           C  
ATOM   2430  N   LEU A 305     -25.364   4.485  -1.933  1.00 88.59           N  
ATOM   2431  CA  LEU A 305     -25.928   3.259  -1.379  1.00 88.59           C  
ATOM   2432  C   LEU A 305     -27.382   3.467  -0.969  1.00 88.59           C  
ATOM   2433  CB  LEU A 305     -25.108   2.789  -0.174  1.00 88.59           C  
ATOM   2434  O   LEU A 305     -27.772   4.571  -0.583  1.00 88.59           O  
ATOM   2435  CG  LEU A 305     -23.644   2.439  -0.445  1.00 88.59           C  
ATOM   2436  CD1 LEU A 305     -22.873   2.335   0.866  1.00 88.59           C  
ATOM   2437  CD2 LEU A 305     -23.543   1.140  -1.236  1.00 88.59           C  
ATOM   2438  N   ASN A 306     -28.190   2.487  -1.204  1.00 90.59           N  
ATOM   2439  CA  ASN A 306     -29.532   2.494  -0.632  1.00 90.59           C  
ATOM   2440  C   ASN A 306     -29.555   1.851   0.751  1.00 90.59           C  
ATOM   2441  CB  ASN A 306     -30.517   1.785  -1.564  1.00 90.59           C  
ATOM   2442  O   ASN A 306     -29.634   0.627   0.870  1.00 90.59           O  
ATOM   2443  CG  ASN A 306     -31.958   1.945  -1.121  1.00 90.59           C  
ATOM   2444  ND2 ASN A 306     -32.878   1.348  -1.870  1.00 90.59           N  
ATOM   2445  OD1 ASN A 306     -32.242   2.600  -0.115  1.00 90.59           O  
ATOM   2446  N   LEU A 307     -29.481   2.704   1.761  1.00 92.83           N  
ATOM   2447  CA  LEU A 307     -29.352   2.161   3.109  1.00 92.83           C  
ATOM   2448  C   LEU A 307     -30.615   2.422   3.923  1.00 92.83           C  
ATOM   2449  CB  LEU A 307     -28.139   2.770   3.818  1.00 92.83           C  
ATOM   2450  O   LEU A 307     -30.628   2.217   5.139  1.00 92.83           O  
ATOM   2451  CG  LEU A 307     -26.773   2.481   3.193  1.00 92.83           C  
ATOM   2452  CD1 LEU A 307     -25.670   3.172   3.988  1.00 92.83           C  
ATOM   2453  CD2 LEU A 307     -26.525   0.978   3.120  1.00 92.83           C  
ATOM   2454  N   CYS A 308     -31.666   2.890   3.163  1.00 91.41           N  
ATOM   2455  CA  CYS A 308     -32.925   3.174   3.842  1.00 91.41           C  
ATOM   2456  C   CYS A 308     -33.875   1.985   3.750  1.00 91.41           C  
ATOM   2457  CB  CYS A 308     -33.588   4.415   3.244  1.00 91.41           C  
ATOM   2458  O   CYS A 308     -33.868   1.255   2.758  1.00 91.41           O  
ATOM   2459  SG  CYS A 308     -32.644   5.935   3.489  1.00 91.41           S  
ATOM   2460  N   GLY A 309     -34.565   1.725   4.832  1.00 91.04           N  
ATOM   2461  CA  GLY A 309     -35.675   0.788   4.778  1.00 91.04           C  
ATOM   2462  C   GLY A 309     -36.899   1.352   4.082  1.00 91.04           C  
ATOM   2463  O   GLY A 309     -36.863   2.469   3.560  1.00 91.04           O  
ATOM   2464  N   ASP A 310     -37.918   0.574   3.948  1.00 90.34           N  
ATOM   2465  CA  ASP A 310     -39.159   0.962   3.285  1.00 90.34           C  
ATOM   2466  C   ASP A 310     -39.776   2.190   3.951  1.00 90.34           C  
ATOM   2467  CB  ASP A 310     -40.157  -0.197   3.291  1.00 90.34           C  
ATOM   2468  O   ASP A 310     -40.411   3.011   3.285  1.00 90.34           O  
ATOM   2469  CG  ASP A 310     -39.734  -1.349   2.396  1.00 90.34           C  
ATOM   2470  OD1 ASP A 310     -38.932  -1.132   1.462  1.00 90.34           O  
ATOM   2471  OD2 ASP A 310     -40.210  -2.482   2.625  1.00 90.34           O  
ATOM   2472  N   ASP A 311     -39.434   2.444   5.220  1.00 90.26           N  
ATOM   2473  CA  ASP A 311     -40.040   3.530   5.984  1.00 90.26           C  
ATOM   2474  C   ASP A 311     -39.159   4.777   5.959  1.00 90.26           C  
ATOM   2475  CB  ASP A 311     -40.292   3.094   7.429  1.00 90.26           C  
ATOM   2476  O   ASP A 311     -39.462   5.771   6.622  1.00 90.26           O  
ATOM   2477  CG  ASP A 311     -39.033   2.619   8.134  1.00 90.26           C  
ATOM   2478  OD1 ASP A 311     -37.951   2.611   7.509  1.00 90.26           O  
ATOM   2479  OD2 ASP A 311     -39.125   2.247   9.324  1.00 90.26           O  
ATOM   2480  N   GLY A 312     -38.038   4.701   5.177  1.00 88.93           N  
ATOM   2481  CA  GLY A 312     -37.124   5.831   5.109  1.00 88.93           C  
ATOM   2482  C   GLY A 312     -36.102   5.838   6.230  1.00 88.93           C  
ATOM   2483  O   GLY A 312     -35.161   6.634   6.213  1.00 88.93           O  
ATOM   2484  N   ASP A 313     -36.275   4.965   7.178  1.00 91.94           N  
ATOM   2485  CA  ASP A 313     -35.333   4.827   8.284  1.00 91.94           C  
ATOM   2486  C   ASP A 313     -34.107   4.019   7.863  1.00 91.94           C  
ATOM   2487  CB  ASP A 313     -36.010   4.168   9.487  1.00 91.94           C  
ATOM   2488  O   ASP A 313     -34.173   3.226   6.922  1.00 91.94           O  
ATOM   2489  CG  ASP A 313     -37.034   5.067  10.158  1.00 91.94           C  
ATOM   2490  OD1 ASP A 313     -36.958   6.304   9.996  1.00 91.94           O  
ATOM   2491  OD2 ASP A 313     -37.922   4.534  10.856  1.00 91.94           O  
ATOM   2492  N   PRO A 314     -32.954   4.369   8.525  1.00 94.43           N  
ATOM   2493  CA  PRO A 314     -31.766   3.578   8.196  1.00 94.43           C  
ATOM   2494  C   PRO A 314     -31.979   2.080   8.399  1.00 94.43           C  
ATOM   2495  CB  PRO A 314     -30.707   4.115   9.162  1.00 94.43           C  
ATOM   2496  O   PRO A 314     -32.535   1.665   9.419  1.00 94.43           O  
ATOM   2497  CG  PRO A 314     -31.486   4.737  10.276  1.00 94.43           C  
ATOM   2498  CD  PRO A 314     -32.834   5.138   9.749  1.00 94.43           C  
ATOM   2499  N   ASN A 315     -31.692   1.312   7.397  1.00 96.12           N  
ATOM   2500  CA  ASN A 315     -31.733  -0.146   7.435  1.00 96.12           C  
ATOM   2501  C   ASN A 315     -30.477  -0.726   8.080  1.00 96.12           C  
ATOM   2502  CB  ASN A 315     -31.918  -0.715   6.027  1.00 96.12           C  
ATOM   2503  O   ASN A 315     -29.436  -0.838   7.430  1.00 96.12           O  
ATOM   2504  CG  ASN A 315     -32.124  -2.217   6.026  1.00 96.12           C  
ATOM   2505  ND2 ASN A 315     -32.780  -2.725   4.989  1.00 96.12           N  
ATOM   2506  OD1 ASN A 315     -31.699  -2.915   6.950  1.00 96.12           O  
ATOM   2507  N   ARG A 316     -30.570  -1.089   9.337  1.00 97.78           N  
ATOM   2508  CA  ARG A 316     -29.421  -1.505  10.135  1.00 97.78           C  
ATOM   2509  C   ARG A 316     -28.738  -2.722   9.520  1.00 97.78           C  
ATOM   2510  CB  ARG A 316     -29.847  -1.814  11.572  1.00 97.78           C  
ATOM   2511  O   ARG A 316     -27.510  -2.826   9.535  1.00 97.78           O  
ATOM   2512  CG  ARG A 316     -30.262  -0.587  12.368  1.00 97.78           C  
ATOM   2513  CD  ARG A 316     -30.644  -0.946  13.798  1.00 97.78           C  
ATOM   2514  NE  ARG A 316     -29.728  -0.350  14.766  1.00 97.78           N  
ATOM   2515  NH1 ARG A 316     -30.410  -1.671  16.535  1.00 97.78           N  
ATOM   2516  NH2 ARG A 316     -28.769  -0.099  16.838  1.00 97.78           N  
ATOM   2517  CZ  ARG A 316     -29.638  -0.708  16.044  1.00 97.78           C  
ATOM   2518  N   GLU A 317     -29.552  -3.702   9.064  1.00 97.51           N  
ATOM   2519  CA  GLU A 317     -29.006  -4.915   8.463  1.00 97.51           C  
ATOM   2520  C   GLU A 317     -28.169  -4.591   7.230  1.00 97.51           C  
ATOM   2521  CB  GLU A 317     -30.131  -5.887   8.096  1.00 97.51           C  
ATOM   2522  O   GLU A 317     -27.068  -5.120   7.064  1.00 97.51           O  
ATOM   2523  CG  GLU A 317     -29.638  -7.227   7.570  1.00 97.51           C  
ATOM   2524  CD  GLU A 317     -30.765  -8.185   7.219  1.00 97.51           C  
ATOM   2525  OE1 GLU A 317     -30.483  -9.294   6.711  1.00 97.51           O  
ATOM   2526  OE2 GLU A 317     -31.940  -7.823   7.452  1.00 97.51           O  
ATOM   2527  N   GLU A 318     -28.684  -3.710   6.369  1.00 97.30           N  
ATOM   2528  CA  GLU A 318     -27.957  -3.298   5.172  1.00 97.30           C  
ATOM   2529  C   GLU A 318     -26.692  -2.525   5.533  1.00 97.30           C  
ATOM   2530  CB  GLU A 318     -28.851  -2.450   4.264  1.00 97.30           C  
ATOM   2531  O   GLU A 318     -25.644  -2.713   4.911  1.00 97.30           O  
ATOM   2532  CG  GLU A 318     -28.202  -2.071   2.941  1.00 97.30           C  
ATOM   2533  CD  GLU A 318     -27.803  -3.275   2.102  1.00 97.30           C  
ATOM   2534  OE1 GLU A 318     -26.927  -3.136   1.218  1.00 97.30           O  
ATOM   2535  OE2 GLU A 318     -28.372  -4.366   2.330  1.00 97.30           O  
ATOM   2536  N   ILE A 319     -26.809  -1.655   6.521  1.00 98.11           N  
ATOM   2537  CA  ILE A 319     -25.656  -0.898   6.996  1.00 98.11           C  
ATOM   2538  C   ILE A 319     -24.577  -1.859   7.492  1.00 98.11           C  
ATOM   2539  CB  ILE A 319     -26.050   0.090   8.116  1.00 98.11           C  
ATOM   2540  O   ILE A 319     -23.399  -1.701   7.164  1.00 98.11           O  
ATOM   2541  CG1 ILE A 319     -26.926   1.215   7.553  1.00 98.11           C  
ATOM   2542  CG2 ILE A 319     -24.803   0.657   8.800  1.00 98.11           C  
ATOM   2543  CD1 ILE A 319     -27.578   2.085   8.618  1.00 98.11           C  
ATOM   2544  N   ALA A 320     -24.977  -2.854   8.266  1.00 98.47           N  
ATOM   2545  CA  ALA A 320     -24.044  -3.847   8.789  1.00 98.47           C  
ATOM   2546  C   ALA A 320     -23.351  -4.599   7.656  1.00 98.47           C  
ATOM   2547  CB  ALA A 320     -24.769  -4.827   9.708  1.00 98.47           C  
ATOM   2548  O   ALA A 320     -22.141  -4.834   7.707  1.00 98.47           O  
ATOM   2549  N   LYS A 321     -24.104  -4.967   6.655  1.00 98.06           N  
ATOM   2550  CA  LYS A 321     -23.561  -5.677   5.500  1.00 98.06           C  
ATOM   2551  C   LYS A 321     -22.502  -4.840   4.788  1.00 98.06           C  
ATOM   2552  CB  LYS A 321     -24.678  -6.050   4.525  1.00 98.06           C  
ATOM   2553  O   LYS A 321     -21.410  -5.330   4.494  1.00 98.06           O  
ATOM   2554  CG  LYS A 321     -24.202  -6.823   3.304  1.00 98.06           C  
ATOM   2555  CD  LYS A 321     -25.352  -7.132   2.354  1.00 98.06           C  
ATOM   2556  CE  LYS A 321     -24.858  -7.785   1.070  1.00 98.06           C  
ATOM   2557  NZ  LYS A 321     -25.982  -8.084   0.133  1.00 98.06           N  
ATOM   2558  N   GLN A 322     -22.801  -3.547   4.577  1.00 97.87           N  
ATOM   2559  CA  GLN A 322     -21.867  -2.649   3.905  1.00 97.87           C  
ATOM   2560  C   GLN A 322     -20.642  -2.379   4.775  1.00 97.87           C  
ATOM   2561  CB  GLN A 322     -22.554  -1.332   3.543  1.00 97.87           C  
ATOM   2562  O   GLN A 322     -19.516  -2.338   4.274  1.00 97.87           O  
ATOM   2563  CG  GLN A 322     -23.668  -1.482   2.515  1.00 97.87           C  
ATOM   2564  CD  GLN A 322     -23.181  -2.067   1.203  1.00 97.87           C  
ATOM   2565  NE2 GLN A 322     -24.011  -2.896   0.579  1.00 97.87           N  
ATOM   2566  OE1 GLN A 322     -22.069  -1.775   0.753  1.00 97.87           O  
ATOM   2567  N   ALA A 323     -20.948  -2.176   6.017  1.00 98.44           N  
ATOM   2568  CA  ALA A 323     -19.843  -1.990   6.954  1.00 98.44           C  
ATOM   2569  C   ALA A 323     -18.875  -3.169   6.901  1.00 98.44           C  
ATOM   2570  CB  ALA A 323     -20.374  -1.805   8.373  1.00 98.44           C  
ATOM   2571  O   ALA A 323     -17.657  -2.980   6.864  1.00 98.44           O  
ATOM   2572  N   ASN A 324     -19.407  -4.349   6.929  1.00 98.52           N  
ATOM   2573  CA  ASN A 324     -18.594  -5.556   6.818  1.00 98.52           C  
ATOM   2574  C   ASN A 324     -17.758  -5.553   5.541  1.00 98.52           C  
ATOM   2575  CB  ASN A 324     -19.476  -6.805   6.873  1.00 98.52           C  
ATOM   2576  O   ASN A 324     -16.559  -5.837   5.578  1.00 98.52           O  
ATOM   2577  CG  ASN A 324     -18.671  -8.089   6.866  1.00 98.52           C  
ATOM   2578  ND2 ASN A 324     -19.024  -9.006   5.973  1.00 98.52           N  
ATOM   2579  OD1 ASN A 324     -17.739  -8.256   7.658  1.00 98.52           O  
ATOM   2580  N   GLY A 325     -18.385  -5.235   4.422  1.00 97.76           N  
ATOM   2581  CA  GLY A 325     -17.671  -5.152   3.157  1.00 97.76           C  
ATOM   2582  C   GLY A 325     -16.531  -4.153   3.180  1.00 97.76           C  
ATOM   2583  O   GLY A 325     -15.416  -4.465   2.755  1.00 97.76           O  
ATOM   2584  N   TYR A 326     -16.761  -2.922   3.695  1.00 98.21           N  
ATOM   2585  CA  TYR A 326     -15.743  -1.879   3.744  1.00 98.21           C  
ATOM   2586  C   TYR A 326     -14.608  -2.268   4.683  1.00 98.21           C  
ATOM   2587  CB  TYR A 326     -16.358  -0.549   4.191  1.00 98.21           C  
ATOM   2588  O   TYR A 326     -13.437  -2.010   4.392  1.00 98.21           O  
ATOM   2589  CG  TYR A 326     -17.053   0.202   3.081  1.00 98.21           C  
ATOM   2590  CD1 TYR A 326     -17.119  -0.324   1.793  1.00 98.21           C  
ATOM   2591  CD2 TYR A 326     -17.643   1.439   3.318  1.00 98.21           C  
ATOM   2592  CE1 TYR A 326     -17.756   0.365   0.766  1.00 98.21           C  
ATOM   2593  CE2 TYR A 326     -18.283   2.137   2.299  1.00 98.21           C  
ATOM   2594  OH  TYR A 326     -18.968   2.279   0.016  1.00 98.21           O  
ATOM   2595  CZ  TYR A 326     -18.335   1.592   1.029  1.00 98.21           C  
ATOM   2596  N   LEU A 327     -14.939  -2.883   5.795  1.00 98.48           N  
ATOM   2597  CA  LEU A 327     -13.902  -3.329   6.720  1.00 98.48           C  
ATOM   2598  C   LEU A 327     -13.012  -4.384   6.071  1.00 98.48           C  
ATOM   2599  CB  LEU A 327     -14.529  -3.889   7.999  1.00 98.48           C  
ATOM   2600  O   LEU A 327     -11.793  -4.371   6.253  1.00 98.48           O  
ATOM   2601  CG  LEU A 327     -15.025  -2.862   9.017  1.00 98.48           C  
ATOM   2602  CD1 LEU A 327     -15.883  -3.541  10.080  1.00 98.48           C  
ATOM   2603  CD2 LEU A 327     -13.850  -2.132   9.658  1.00 98.48           C  
ATOM   2604  N   ASN A 328     -13.591  -5.295   5.344  1.00 98.01           N  
ATOM   2605  CA  ASN A 328     -12.800  -6.293   4.631  1.00 98.01           C  
ATOM   2606  C   ASN A 328     -11.867  -5.645   3.612  1.00 98.01           C  
ATOM   2607  CB  ASN A 328     -13.713  -7.311   3.944  1.00 98.01           C  
ATOM   2608  O   ASN A 328     -10.719  -6.067   3.458  1.00 98.01           O  
ATOM   2609  CG  ASN A 328     -14.295  -8.320   4.913  1.00 98.01           C  
ATOM   2610  ND2 ASN A 328     -15.501  -8.794   4.623  1.00 98.01           N  
ATOM   2611  OD1 ASN A 328     -13.667  -8.671   5.916  1.00 98.01           O  
ATOM   2612  N   LEU A 329     -12.366  -4.655   2.942  1.00 96.98           N  
ATOM   2613  CA  LEU A 329     -11.520  -3.933   1.998  1.00 96.98           C  
ATOM   2614  C   LEU A 329     -10.377  -3.228   2.721  1.00 96.98           C  
ATOM   2615  CB  LEU A 329     -12.346  -2.915   1.208  1.00 96.98           C  
ATOM   2616  O   LEU A 329      -9.245  -3.212   2.234  1.00 96.98           O  
ATOM   2617  CG  LEU A 329     -13.342  -3.486   0.198  1.00 96.98           C  
ATOM   2618  CD1 LEU A 329     -14.194  -2.370  -0.395  1.00 96.98           C  
ATOM   2619  CD2 LEU A 329     -12.610  -4.249  -0.901  1.00 96.98           C  
ATOM   2620  N   ALA A 330     -10.690  -2.626   3.871  1.00 97.46           N  
ATOM   2621  CA  ALA A 330      -9.679  -1.937   4.668  1.00 97.46           C  
ATOM   2622  C   ALA A 330      -8.579  -2.898   5.110  1.00 97.46           C  
ATOM   2623  CB  ALA A 330     -10.321  -1.273   5.884  1.00 97.46           C  
ATOM   2624  O   ALA A 330      -7.392  -2.582   5.008  1.00 97.46           O  
ATOM   2625  N   ILE A 331      -8.997  -4.053   5.570  1.00 97.69           N  
ATOM   2626  CA  ILE A 331      -8.029  -5.053   6.008  1.00 97.69           C  
ATOM   2627  C   ILE A 331      -7.185  -5.509   4.821  1.00 97.69           C  
ATOM   2628  CB  ILE A 331      -8.726  -6.264   6.668  1.00 97.69           C  
ATOM   2629  O   ILE A 331      -5.976  -5.713   4.952  1.00 97.69           O  
ATOM   2630  CG1 ILE A 331      -9.010  -5.976   8.147  1.00 97.69           C  
ATOM   2631  CG2 ILE A 331      -7.876  -7.528   6.510  1.00 97.69           C  
ATOM   2632  CD1 ILE A 331      -8.053  -4.974   8.778  1.00 97.69           C  
ATOM   2633  N   TYR A 332      -7.854  -5.687   3.774  1.00 96.12           N  
ATOM   2634  CA  TYR A 332      -7.129  -6.025   2.554  1.00 96.12           C  
ATOM   2635  C   TYR A 332      -6.087  -4.961   2.227  1.00 96.12           C  
ATOM   2636  CB  TYR A 332      -8.098  -6.186   1.379  1.00 96.12           C  
ATOM   2637  O   TYR A 332      -4.940  -5.284   1.909  1.00 96.12           O  
ATOM   2638  CG  TYR A 332      -7.420  -6.531   0.076  1.00 96.12           C  
ATOM   2639  CD1 TYR A 332      -7.190  -5.556  -0.892  1.00 96.12           C  
ATOM   2640  CD2 TYR A 332      -7.009  -7.832  -0.191  1.00 96.12           C  
ATOM   2641  CE1 TYR A 332      -6.567  -5.869  -2.096  1.00 96.12           C  
ATOM   2642  CE2 TYR A 332      -6.385  -8.158  -1.391  1.00 96.12           C  
ATOM   2643  OH  TYR A 332      -5.551  -7.487  -3.525  1.00 96.12           O  
ATOM   2644  CZ  TYR A 332      -6.168  -7.171  -2.335  1.00 96.12           C  
ATOM   2645  N   SER A 333      -6.403  -3.679   2.342  1.00 95.10           N  
ATOM   2646  CA  SER A 333      -5.489  -2.571   2.087  1.00 95.10           C  
ATOM   2647  C   SER A 333      -4.329  -2.572   3.076  1.00 95.10           C  
ATOM   2648  CB  SER A 333      -6.230  -1.235   2.159  1.00 95.10           C  
ATOM   2649  O   SER A 333      -3.187  -2.294   2.703  1.00 95.10           O  
ATOM   2650  OG  SER A 333      -7.195  -1.139   1.126  1.00 95.10           O  
ATOM   2651  N   ILE A 334      -4.588  -2.899   4.314  1.00 95.96           N  
ATOM   2652  CA  ILE A 334      -3.564  -2.979   5.350  1.00 95.96           C  
ATOM   2653  C   ILE A 334      -2.556  -4.070   4.996  1.00 95.96           C  
ATOM   2654  CB  ILE A 334      -4.184  -3.253   6.738  1.00 95.96           C  
ATOM   2655  O   ILE A 334      -1.344  -3.849   5.062  1.00 95.96           O  
ATOM   2656  CG1 ILE A 334      -4.886  -1.997   7.267  1.00 95.96           C  
ATOM   2657  CG2 ILE A 334      -3.115  -3.738   7.722  1.00 95.96           C  
ATOM   2658  CD1 ILE A 334      -5.727  -2.236   8.514  1.00 95.96           C  
ATOM   2659  N   LYS A 335      -3.045  -5.183   4.603  1.00 94.81           N  
ATOM   2660  CA  LYS A 335      -2.170  -6.292   4.236  1.00 94.81           C  
ATOM   2661  C   LYS A 335      -1.273  -5.919   3.059  1.00 94.81           C  
ATOM   2662  CB  LYS A 335      -2.992  -7.536   3.894  1.00 94.81           C  
ATOM   2663  O   LYS A 335      -0.086  -6.252   3.046  1.00 94.81           O  
ATOM   2664  CG  LYS A 335      -3.716  -8.146   5.085  1.00 94.81           C  
ATOM   2665  CD  LYS A 335      -4.596  -9.316   4.665  1.00 94.81           C  
ATOM   2666  CE  LYS A 335      -5.324  -9.925   5.856  1.00 94.81           C  
ATOM   2667  NZ  LYS A 335      -6.277 -10.995   5.435  1.00 94.81           N  
ATOM   2668  N   ASN A 336      -1.820  -5.151   2.187  1.00 91.51           N  
ATOM   2669  CA  ASN A 336      -1.090  -4.768   0.984  1.00 91.51           C  
ATOM   2670  C   ASN A 336      -0.141  -3.604   1.251  1.00 91.51           C  
ATOM   2671  CB  ASN A 336      -2.062  -4.413  -0.143  1.00 91.51           C  
ATOM   2672  O   ASN A 336       0.744  -3.320   0.441  1.00 91.51           O  
ATOM   2673  CG  ASN A 336      -2.725  -5.634  -0.750  1.00 91.51           C  
ATOM   2674  ND2 ASN A 336      -3.961  -5.472  -1.207  1.00 91.51           N  
ATOM   2675  OD1 ASN A 336      -2.131  -6.714  -0.806  1.00 91.51           O  
ATOM   2676  N   ALA A 337      -0.380  -2.997   2.390  1.00 93.47           N  
ATOM   2677  CA  ALA A 337       0.412  -1.817   2.727  1.00 93.47           C  
ATOM   2678  C   ALA A 337       1.708  -2.209   3.431  1.00 93.47           C  
ATOM   2679  CB  ALA A 337      -0.399  -0.864   3.601  1.00 93.47           C  
ATOM   2680  O   ALA A 337       2.591  -1.372   3.631  1.00 93.47           O  
ATOM   2681  N   ILE A 338       1.819  -3.497   3.861  1.00 93.24           N  
ATOM   2682  CA  ILE A 338       3.021  -3.957   4.548  1.00 93.24           C  
ATOM   2683  C   ILE A 338       4.194  -3.989   3.570  1.00 93.24           C  
ATOM   2684  CB  ILE A 338       2.812  -5.352   5.180  1.00 93.24           C  
ATOM   2685  O   ILE A 338       4.121  -4.639   2.525  1.00 93.24           O  
ATOM   2686  CG1 ILE A 338       1.617  -5.329   6.140  1.00 93.24           C  
ATOM   2687  CG2 ILE A 338       4.083  -5.816   5.897  1.00 93.24           C  
ATOM   2688  CD1 ILE A 338       1.213  -6.703   6.658  1.00 93.24           C  
ATOM   2689  N   THR A 339       5.265  -3.251   3.880  1.00 88.57           N  
ATOM   2690  CA  THR A 339       6.433  -3.221   3.007  1.00 88.57           C  
ATOM   2691  C   THR A 339       7.188  -4.547   3.069  1.00 88.57           C  
ATOM   2692  CB  THR A 339       7.383  -2.069   3.385  1.00 88.57           C  
ATOM   2693  O   THR A 339       7.005  -5.328   4.004  1.00 88.57           O  
ATOM   2694  CG2 THR A 339       6.644  -0.736   3.416  1.00 88.57           C  
ATOM   2695  OG1 THR A 339       7.943  -2.324   4.679  1.00 88.57           O  
ATOM   2696  N   ASN A 340       7.924  -4.793   2.060  1.00 84.70           N  
ATOM   2697  CA  ASN A 340       8.734  -6.007   2.041  1.00 84.70           C  
ATOM   2698  C   ASN A 340       9.667  -6.077   3.246  1.00 84.70           C  
ATOM   2699  CB  ASN A 340       9.536  -6.098   0.741  1.00 84.70           C  
ATOM   2700  O   ASN A 340       9.829  -7.139   3.850  1.00 84.70           O  
ATOM   2701  CG  ASN A 340       8.672  -6.442  -0.456  1.00 84.70           C  
ATOM   2702  ND2 ASN A 340       9.151  -6.107  -1.649  1.00 84.70           N  
ATOM   2703  OD1 ASN A 340       7.583  -7.003  -0.310  1.00 84.70           O  
ATOM   2704  N   ASP A 341      10.264  -4.944   3.565  1.00 86.00           N  
ATOM   2705  CA  ASP A 341      11.159  -4.873   4.716  1.00 86.00           C  
ATOM   2706  C   ASP A 341      10.425  -5.229   6.006  1.00 86.00           C  
ATOM   2707  CB  ASP A 341      11.777  -3.477   4.830  1.00 86.00           C  
ATOM   2708  O   ASP A 341      10.940  -5.986   6.831  1.00 86.00           O  
ATOM   2709  CG  ASP A 341      12.807  -3.194   3.751  1.00 86.00           C  
ATOM   2710  OD1 ASP A 341      13.244  -4.141   3.061  1.00 86.00           O  
ATOM   2711  OD2 ASP A 341      13.188  -2.015   3.591  1.00 86.00           O  
ATOM   2712  N   GLU A 342       9.251  -4.650   6.145  1.00 92.42           N  
ATOM   2713  CA  GLU A 342       8.453  -4.955   7.329  1.00 92.42           C  
ATOM   2714  C   GLU A 342       8.056  -6.429   7.362  1.00 92.42           C  
ATOM   2715  CB  GLU A 342       7.203  -4.073   7.377  1.00 92.42           C  
ATOM   2716  O   GLU A 342       8.111  -7.068   8.415  1.00 92.42           O  
ATOM   2717  CG  GLU A 342       6.355  -4.276   8.624  1.00 92.42           C  
ATOM   2718  CD  GLU A 342       5.193  -3.301   8.726  1.00 92.42           C  
ATOM   2719  OE1 GLU A 342       4.526  -3.259   9.784  1.00 92.42           O  
ATOM   2720  OE2 GLU A 342       4.948  -2.573   7.738  1.00 92.42           O  
ATOM   2721  N   MET A 343       7.678  -6.931   6.232  1.00 91.98           N  
ATOM   2722  CA  MET A 343       7.302  -8.339   6.137  1.00 91.98           C  
ATOM   2723  C   MET A 343       8.461  -9.241   6.548  1.00 91.98           C  
ATOM   2724  CB  MET A 343       6.852  -8.681   4.715  1.00 91.98           C  
ATOM   2725  O   MET A 343       8.272 -10.196   7.303  1.00 91.98           O  
ATOM   2726  CG  MET A 343       6.307 -10.092   4.567  1.00 91.98           C  
ATOM   2727  SD  MET A 343       4.825 -10.385   5.608  1.00 91.98           S  
ATOM   2728  CE  MET A 343       3.582  -9.461   4.663  1.00 91.98           C  
ATOM   2729  N   GLU A 344       9.611  -8.978   6.079  1.00 89.40           N  
ATOM   2730  CA  GLU A 344      10.800  -9.750   6.426  1.00 89.40           C  
ATOM   2731  C   GLU A 344      11.072  -9.700   7.927  1.00 89.40           C  
ATOM   2732  CB  GLU A 344      12.019  -9.238   5.653  1.00 89.40           C  
ATOM   2733  O   GLU A 344      11.409 -10.717   8.536  1.00 89.40           O  
ATOM   2734  CG  GLU A 344      11.999  -9.587   4.172  1.00 89.40           C  
ATOM   2735  CD  GLU A 344      13.173  -9.004   3.402  1.00 89.40           C  
ATOM   2736  OE1 GLU A 344      13.260  -9.220   2.172  1.00 89.40           O  
ATOM   2737  OE2 GLU A 344      14.014  -8.328   4.035  1.00 89.40           O  
ATOM   2738  N   GLN A 345      10.914  -8.533   8.471  1.00 91.33           N  
ATOM   2739  CA  GLN A 345      11.088  -8.357   9.909  1.00 91.33           C  
ATOM   2740  C   GLN A 345      10.074  -9.185  10.692  1.00 91.33           C  
ATOM   2741  CB  GLN A 345      10.964  -6.880  10.288  1.00 91.33           C  
ATOM   2742  O   GLN A 345      10.422  -9.821  11.690  1.00 91.33           O  
ATOM   2743  CG  GLN A 345      11.238  -6.597  11.759  1.00 91.33           C  
ATOM   2744  CD  GLN A 345      11.204  -5.116  12.088  1.00 91.33           C  
ATOM   2745  NE2 GLN A 345      11.039  -4.797  13.367  1.00 91.33           N  
ATOM   2746  OE1 GLN A 345      11.325  -4.266  11.200  1.00 91.33           O  
ATOM   2747  N   LEU A 346       8.887  -9.150  10.240  1.00 94.56           N  
ATOM   2748  CA  LEU A 346       7.835  -9.912  10.902  1.00 94.56           C  
ATOM   2749  C   LEU A 346       8.125 -11.408  10.839  1.00 94.56           C  
ATOM   2750  CB  LEU A 346       6.475  -9.617  10.262  1.00 94.56           C  
ATOM   2751  O   LEU A 346       7.998 -12.112  11.844  1.00 94.56           O  
ATOM   2752  CG  LEU A 346       5.886  -8.231  10.530  1.00 94.56           C  
ATOM   2753  CD1 LEU A 346       4.673  -7.990   9.639  1.00 94.56           C  
ATOM   2754  CD2 LEU A 346       5.513  -8.084  12.002  1.00 94.56           C  
ATOM   2755  N   ILE A 347       8.544 -11.883   9.717  1.00 92.52           N  
ATOM   2756  CA  ILE A 347       8.818 -13.299   9.501  1.00 92.52           C  
ATOM   2757  C   ILE A 347       9.983 -13.741  10.385  1.00 92.52           C  
ATOM   2758  CB  ILE A 347       9.130 -13.595   8.017  1.00 92.52           C  
ATOM   2759  O   ILE A 347       9.957 -14.833  10.957  1.00 92.52           O  
ATOM   2760  CG1 ILE A 347       7.859 -13.466   7.169  1.00 92.52           C  
ATOM   2761  CG2 ILE A 347       9.753 -14.985   7.863  1.00 92.52           C  
ATOM   2762  CD1 ILE A 347       8.112 -13.497   5.668  1.00 92.52           C  
ATOM   2763  N   ALA A 348      10.943 -12.859  10.531  1.00 90.77           N  
ATOM   2764  CA  ALA A 348      12.123 -13.166  11.335  1.00 90.77           C  
ATOM   2765  C   ALA A 348      11.750 -13.373  12.800  1.00 90.77           C  
ATOM   2766  CB  ALA A 348      13.160 -12.053  11.205  1.00 90.77           C  
ATOM   2767  O   ALA A 348      12.481 -14.027  13.547  1.00 90.77           O  
ATOM   2768  N   GLN A 349      10.633 -12.905  13.196  1.00 90.84           N  
ATOM   2769  CA  GLN A 349      10.213 -12.939  14.593  1.00 90.84           C  
ATOM   2770  C   GLN A 349       9.274 -14.112  14.858  1.00 90.84           C  
ATOM   2771  CB  GLN A 349       9.534 -11.625  14.982  1.00 90.84           C  
ATOM   2772  O   GLN A 349       8.892 -14.362  16.003  1.00 90.84           O  
ATOM   2773  CG  GLN A 349      10.439 -10.406  14.865  1.00 90.84           C  
ATOM   2774  CD  GLN A 349       9.718  -9.107  15.170  1.00 90.84           C  
ATOM   2775  NE2 GLN A 349       9.899  -8.112  14.309  1.00 90.84           N  
ATOM   2776  OE1 GLN A 349       9.002  -9.000  16.171  1.00 90.84           O  
ATOM   2777  N   VAL A 350       8.842 -14.810  13.735  1.00 89.67           N  
ATOM   2778  CA  VAL A 350       7.923 -15.934  13.873  1.00 89.67           C  
ATOM   2779  C   VAL A 350       8.662 -17.139  14.452  1.00 89.67           C  
ATOM   2780  CB  VAL A 350       7.274 -16.306  12.521  1.00 89.67           C  
ATOM   2781  O   VAL A 350       9.770 -17.462  14.017  1.00 89.67           O  
ATOM   2782  CG1 VAL A 350       6.370 -17.529  12.673  1.00 89.67           C  
ATOM   2783  CG2 VAL A 350       6.487 -15.122  11.963  1.00 89.67           C  
ATOM   2784  N   PRO A 351       8.149 -17.795  15.555  1.00 84.40           N  
ATOM   2785  CA  PRO A 351       8.799 -18.997  16.080  1.00 84.40           C  
ATOM   2786  C   PRO A 351       9.136 -20.010  14.988  1.00 84.40           C  
ATOM   2787  CB  PRO A 351       7.760 -19.565  17.050  1.00 84.40           C  
ATOM   2788  O   PRO A 351       8.322 -20.253  14.093  1.00 84.40           O  
ATOM   2789  CG  PRO A 351       6.885 -18.404  17.395  1.00 84.40           C  
ATOM   2790  CD  PRO A 351       6.829 -17.480  16.213  1.00 84.40           C  
ATOM   2791  N   ARG A 352      10.400 -20.455  14.939  1.00 80.37           N  
ATOM   2792  CA  ARG A 352      10.914 -21.355  13.912  1.00 80.37           C  
ATOM   2793  C   ARG A 352       9.994 -22.558  13.728  1.00 80.37           C  
ATOM   2794  CB  ARG A 352      12.326 -21.825  14.267  1.00 80.37           C  
ATOM   2795  O   ARG A 352       9.849 -23.071  12.617  1.00 80.37           O  
ATOM   2796  CG  ARG A 352      13.407 -20.794  13.983  1.00 80.37           C  
ATOM   2797  CD  ARG A 352      14.802 -21.392  14.105  1.00 80.37           C  
ATOM   2798  NE  ARG A 352      15.839 -20.396  13.853  1.00 80.37           N  
ATOM   2799  NH1 ARG A 352      17.573 -21.696  14.655  1.00 80.37           N  
ATOM   2800  NH2 ARG A 352      17.990 -19.590  13.851  1.00 80.37           N  
ATOM   2801  CZ  ARG A 352      17.132 -20.563  14.120  1.00 80.37           C  
ATOM   2802  N   SER A 353       9.317 -22.926  14.794  1.00 82.16           N  
ATOM   2803  CA  SER A 353       8.453 -24.101  14.729  1.00 82.16           C  
ATOM   2804  C   SER A 353       7.245 -23.849  13.833  1.00 82.16           C  
ATOM   2805  CB  SER A 353       7.985 -24.500  16.129  1.00 82.16           C  
ATOM   2806  O   SER A 353       6.636 -24.793  13.325  1.00 82.16           O  
ATOM   2807  OG  SER A 353       7.284 -23.435  16.748  1.00 82.16           O  
ATOM   2808  N   SER A 354       7.052 -22.600  13.463  1.00 76.50           N  
ATOM   2809  CA  SER A 354       5.859 -22.215  12.715  1.00 76.50           C  
ATOM   2810  C   SER A 354       6.206 -21.835  11.279  1.00 76.50           C  
ATOM   2811  CB  SER A 354       5.148 -21.049  13.402  1.00 76.50           C  
ATOM   2812  O   SER A 354       5.315 -21.639  10.451  1.00 76.50           O  
ATOM   2813  OG  SER A 354       4.712 -21.419  14.698  1.00 76.50           O  
ATOM   2814  N   LEU A 355       7.602 -21.796  11.025  1.00 74.74           N  
ATOM   2815  CA  LEU A 355       8.009 -21.310   9.711  1.00 74.74           C  
ATOM   2816  C   LEU A 355       8.177 -22.467   8.732  1.00 74.74           C  
ATOM   2817  CB  LEU A 355       9.316 -20.519   9.813  1.00 74.74           C  
ATOM   2818  O   LEU A 355       8.560 -23.570   9.127  1.00 74.74           O  
ATOM   2819  CG  LEU A 355       9.232 -19.157  10.504  1.00 74.74           C  
ATOM   2820  CD1 LEU A 355      10.628 -18.577  10.703  1.00 74.74           C  
ATOM   2821  CD2 LEU A 355       8.360 -18.201   9.697  1.00 74.74           C  
ATOM   2822  N   TYR A 356       7.635 -22.148   7.521  1.00 74.29           N  
ATOM   2823  CA  TYR A 356       7.808 -23.078   6.411  1.00 74.29           C  
ATOM   2824  C   TYR A 356       9.063 -22.745   5.612  1.00 74.29           C  
ATOM   2825  CB  TYR A 356       6.583 -23.054   5.492  1.00 74.29           C  
ATOM   2826  O   TYR A 356       9.630 -21.660   5.758  1.00 74.29           O  
ATOM   2827  CG  TYR A 356       5.311 -23.512   6.165  1.00 74.29           C  
ATOM   2828  CD1 TYR A 356       4.962 -24.860   6.193  1.00 74.29           C  
ATOM   2829  CD2 TYR A 356       4.457 -22.598   6.772  1.00 74.29           C  
ATOM   2830  CE1 TYR A 356       3.790 -25.286   6.810  1.00 74.29           C  
ATOM   2831  CE2 TYR A 356       3.283 -23.013   7.392  1.00 74.29           C  
ATOM   2832  OH  TYR A 356       1.798 -24.773   8.018  1.00 74.29           O  
ATOM   2833  CZ  TYR A 356       2.959 -24.357   7.406  1.00 74.29           C  
ATOM   2834  N   HIS A 357       9.640 -23.768   4.916  1.00 70.13           N  
ATOM   2835  CA  HIS A 357      10.861 -23.592   4.138  1.00 70.13           C  
ATOM   2836  C   HIS A 357      10.639 -22.630   2.975  1.00 70.13           C  
ATOM   2837  CB  HIS A 357      11.363 -24.940   3.616  1.00 70.13           C  
ATOM   2838  O   HIS A 357      11.573 -21.956   2.535  1.00 70.13           O  
ATOM   2839  CG  HIS A 357      11.919 -25.827   4.684  1.00 70.13           C  
ATOM   2840  CD2 HIS A 357      13.179 -26.272   4.902  1.00 70.13           C  
ATOM   2841  ND1 HIS A 357      11.140 -26.365   5.685  1.00 70.13           N  
ATOM   2842  CE1 HIS A 357      11.899 -27.104   6.476  1.00 70.13           C  
ATOM   2843  NE2 HIS A 357      13.141 -27.064   6.023  1.00 70.13           N  
ATOM   2844  N   SER A 358       9.298 -22.256   2.728  1.00 75.44           N  
ATOM   2845  CA  SER A 358       8.991 -21.409   1.580  1.00 75.44           C  
ATOM   2846  C   SER A 358       8.633 -19.992   2.017  1.00 75.44           C  
ATOM   2847  CB  SER A 358       7.843 -22.005   0.765  1.00 75.44           C  
ATOM   2848  O   SER A 358       7.803 -19.804   2.908  1.00 75.44           O  
ATOM   2849  OG  SER A 358       7.359 -21.069  -0.182  1.00 75.44           O  
ATOM   2850  N   GLU A 359       9.398 -18.976   1.520  1.00 71.55           N  
ATOM   2851  CA  GLU A 359       9.121 -17.569   1.790  1.00 71.55           C  
ATOM   2852  C   GLU A 359       7.660 -17.230   1.511  1.00 71.55           C  
ATOM   2853  CB  GLU A 359      10.038 -16.670   0.957  1.00 71.55           C  
ATOM   2854  O   GLU A 359       7.026 -16.508   2.283  1.00 71.55           O  
ATOM   2855  CG  GLU A 359      11.475 -16.626   1.456  1.00 71.55           C  
ATOM   2856  CD  GLU A 359      12.352 -15.659   0.676  1.00 71.55           C  
ATOM   2857  OE1 GLU A 359      13.536 -15.483   1.042  1.00 71.55           O  
ATOM   2858  OE2 GLU A 359      11.850 -15.071  -0.308  1.00 71.55           O  
ATOM   2859  N   ARG A 360       7.135 -17.799   0.468  1.00 75.95           N  
ATOM   2860  CA  ARG A 360       5.752 -17.526   0.091  1.00 75.95           C  
ATOM   2861  C   ARG A 360       4.784 -18.025   1.159  1.00 75.95           C  
ATOM   2862  CB  ARG A 360       5.424 -18.173  -1.257  1.00 75.95           C  
ATOM   2863  O   ARG A 360       3.803 -17.351   1.479  1.00 75.95           O  
ATOM   2864  CG  ARG A 360       5.991 -17.426  -2.453  1.00 75.95           C  
ATOM   2865  CD  ARG A 360       5.500 -18.013  -3.769  1.00 75.95           C  
ATOM   2866  NE  ARG A 360       6.028 -17.280  -4.916  1.00 75.95           N  
ATOM   2867  NH1 ARG A 360       4.857 -18.495  -6.494  1.00 75.95           N  
ATOM   2868  NH2 ARG A 360       6.250 -16.797  -7.151  1.00 75.95           N  
ATOM   2869  CZ  ARG A 360       5.710 -17.526  -6.184  1.00 75.95           C  
ATOM   2870  N   ILE A 361       5.165 -19.094   1.813  1.00 76.69           N  
ATOM   2871  CA  ILE A 361       4.306 -19.708   2.820  1.00 76.69           C  
ATOM   2872  C   ILE A 361       4.345 -18.883   4.104  1.00 76.69           C  
ATOM   2873  CB  ILE A 361       4.727 -21.167   3.107  1.00 76.69           C  
ATOM   2874  O   ILE A 361       3.321 -18.712   4.770  1.00 76.69           O  
ATOM   2875  CG1 ILE A 361       4.503 -22.041   1.868  1.00 76.69           C  
ATOM   2876  CG2 ILE A 361       3.963 -21.721   4.313  1.00 76.69           C  
ATOM   2877  CD1 ILE A 361       5.026 -23.464   2.011  1.00 76.69           C  
ATOM   2878  N   ASN A 362       5.506 -18.289   4.300  1.00 83.15           N  
ATOM   2879  CA  ASN A 362       5.624 -17.464   5.497  1.00 83.15           C  
ATOM   2880  C   ASN A 362       4.805 -16.182   5.378  1.00 83.15           C  
ATOM   2881  CB  ASN A 362       7.091 -17.132   5.778  1.00 83.15           C  
ATOM   2882  O   ASN A 362       4.180 -15.747   6.347  1.00 83.15           O  
ATOM   2883  CG  ASN A 362       7.884 -18.338   6.244  1.00 83.15           C  
ATOM   2884  ND2 ASN A 362       9.191 -18.314   6.011  1.00 83.15           N  
ATOM   2885  OD1 ASN A 362       7.326 -19.283   6.807  1.00 83.15           O  
ATOM   2886  N   TYR A 363       4.693 -15.612   4.107  1.00 89.38           N  
ATOM   2887  CA  TYR A 363       3.845 -14.449   3.867  1.00 89.38           C  
ATOM   2888  C   TYR A 363       2.380 -14.780   4.128  1.00 89.38           C  
ATOM   2889  CB  TYR A 363       4.018 -13.944   2.432  1.00 89.38           C  
ATOM   2890  O   TYR A 363       1.665 -14.002   4.764  1.00 89.38           O  
ATOM   2891  CG  TYR A 363       5.245 -13.088   2.234  1.00 89.38           C  
ATOM   2892  CD1 TYR A 363       5.134 -11.756   1.840  1.00 89.38           C  
ATOM   2893  CD2 TYR A 363       6.519 -13.608   2.440  1.00 89.38           C  
ATOM   2894  CE1 TYR A 363       6.262 -10.964   1.655  1.00 89.38           C  
ATOM   2895  CE2 TYR A 363       7.654 -12.825   2.258  1.00 89.38           C  
ATOM   2896  OH  TYR A 363       8.636 -10.726   1.684  1.00 89.38           O  
ATOM   2897  CZ  TYR A 363       7.515 -11.506   1.866  1.00 89.38           C  
ATOM   2898  N   TYR A 364       2.024 -15.886   3.643  1.00 91.48           N  
ATOM   2899  CA  TYR A 364       0.659 -16.367   3.827  1.00 91.48           C  
ATOM   2900  C   TYR A 364       0.336 -16.540   5.306  1.00 91.48           C  
ATOM   2901  CB  TYR A 364       0.452 -17.692   3.088  1.00 91.48           C  
ATOM   2902  O   TYR A 364      -0.768 -16.215   5.749  1.00 91.48           O  
ATOM   2903  CG  TYR A 364      -0.949 -18.242   3.209  1.00 91.48           C  
ATOM   2904  CD1 TYR A 364      -1.233 -19.292   4.079  1.00 91.48           C  
ATOM   2905  CD2 TYR A 364      -1.990 -17.713   2.454  1.00 91.48           C  
ATOM   2906  CE1 TYR A 364      -2.522 -19.803   4.193  1.00 91.48           C  
ATOM   2907  CE2 TYR A 364      -3.282 -18.216   2.560  1.00 91.48           C  
ATOM   2908  OH  TYR A 364      -4.816 -19.761   3.539  1.00 91.48           O  
ATOM   2909  CZ  TYR A 364      -3.538 -19.259   3.431  1.00 91.48           C  
ATOM   2910  N   PHE A 365       1.337 -17.043   6.004  1.00 92.25           N  
ATOM   2911  CA  PHE A 365       1.154 -17.247   7.436  1.00 92.25           C  
ATOM   2912  C   PHE A 365       0.868 -15.925   8.139  1.00 92.25           C  
ATOM   2913  CB  PHE A 365       2.391 -17.911   8.048  1.00 92.25           C  
ATOM   2914  O   PHE A 365      -0.070 -15.828   8.932  1.00 92.25           O  
ATOM   2915  CG  PHE A 365       2.311 -18.083   9.541  1.00 92.25           C  
ATOM   2916  CD1 PHE A 365       2.956 -17.195  10.393  1.00 92.25           C  
ATOM   2917  CD2 PHE A 365       1.590 -19.134  10.093  1.00 92.25           C  
ATOM   2918  CE1 PHE A 365       2.884 -17.351  11.775  1.00 92.25           C  
ATOM   2919  CE2 PHE A 365       1.513 -19.297  11.473  1.00 92.25           C  
ATOM   2920  CZ  PHE A 365       2.162 -18.405  12.312  1.00 92.25           C  
ATOM   2921  N   ILE A 366       1.703 -14.902   7.917  1.00 94.80           N  
ATOM   2922  CA  ILE A 366       1.512 -13.577   8.496  1.00 94.80           C  
ATOM   2923  C   ILE A 366       0.137 -13.037   8.107  1.00 94.80           C  
ATOM   2924  CB  ILE A 366       2.619 -12.598   8.045  1.00 94.80           C  
ATOM   2925  O   ILE A 366      -0.597 -12.522   8.954  1.00 94.80           O  
ATOM   2926  CG1 ILE A 366       3.981 -13.045   8.589  1.00 94.80           C  
ATOM   2927  CG2 ILE A 366       2.293 -11.170   8.492  1.00 94.80           C  
ATOM   2928  CD1 ILE A 366       4.047 -13.115  10.109  1.00 94.80           C  
ATOM   2929  N   ASP A 367      -0.174 -13.177   6.851  1.00 94.98           N  
ATOM   2930  CA  ASP A 367      -1.482 -12.772   6.345  1.00 94.98           C  
ATOM   2931  C   ASP A 367      -2.607 -13.418   7.151  1.00 94.98           C  
ATOM   2932  CB  ASP A 367      -1.620 -13.134   4.865  1.00 94.98           C  
ATOM   2933  O   ASP A 367      -3.540 -12.737   7.581  1.00 94.98           O  
ATOM   2934  CG  ASP A 367      -2.935 -12.673   4.262  1.00 94.98           C  
ATOM   2935  OD1 ASP A 367      -3.055 -11.484   3.896  1.00 94.98           O  
ATOM   2936  OD2 ASP A 367      -3.861 -13.506   4.155  1.00 94.98           O  
ATOM   2937  N   GLN A 368      -2.580 -14.675   7.466  1.00 95.84           N  
ATOM   2938  CA  GLN A 368      -3.588 -15.417   8.216  1.00 95.84           C  
ATOM   2939  C   GLN A 368      -3.696 -14.903   9.649  1.00 95.84           C  
ATOM   2940  CB  GLN A 368      -3.264 -16.912   8.217  1.00 95.84           C  
ATOM   2941  O   GLN A 368      -4.796 -14.798  10.195  1.00 95.84           O  
ATOM   2942  CG  GLN A 368      -3.487 -17.590   6.872  1.00 95.84           C  
ATOM   2943  CD  GLN A 368      -4.940 -17.566   6.437  1.00 95.84           C  
ATOM   2944  NE2 GLN A 368      -5.182 -17.856   5.163  1.00 95.84           N  
ATOM   2945  OE1 GLN A 368      -5.838 -17.289   7.238  1.00 95.84           O  
ATOM   2946  N   GLN A 369      -2.478 -14.636  10.193  1.00 96.96           N  
ATOM   2947  CA  GLN A 369      -2.477 -14.127  11.561  1.00 96.96           C  
ATOM   2948  C   GLN A 369      -3.172 -12.771  11.644  1.00 96.96           C  
ATOM   2949  CB  GLN A 369      -1.048 -14.018  12.093  1.00 96.96           C  
ATOM   2950  O   GLN A 369      -3.908 -12.502  12.596  1.00 96.96           O  
ATOM   2951  CG  GLN A 369      -0.343 -15.359  12.243  1.00 96.96           C  
ATOM   2952  CD  GLN A 369      -1.088 -16.315  13.156  1.00 96.96           C  
ATOM   2953  NE2 GLN A 369      -1.375 -17.512  12.654  1.00 96.96           N  
ATOM   2954  OE1 GLN A 369      -1.402 -15.981  14.303  1.00 96.96           O  
ATOM   2955  N   ILE A 370      -2.927 -11.938  10.661  1.00 97.94           N  
ATOM   2956  CA  ILE A 370      -3.589 -10.639  10.607  1.00 97.94           C  
ATOM   2957  C   ILE A 370      -5.097 -10.833  10.468  1.00 97.94           C  
ATOM   2958  CB  ILE A 370      -3.050  -9.778   9.443  1.00 97.94           C  
ATOM   2959  O   ILE A 370      -5.879 -10.207  11.187  1.00 97.94           O  
ATOM   2960  CG1 ILE A 370      -1.591  -9.384   9.701  1.00 97.94           C  
ATOM   2961  CG2 ILE A 370      -3.925  -8.538   9.238  1.00 97.94           C  
ATOM   2962  CD1 ILE A 370      -0.904  -8.738   8.506  1.00 97.94           C  
ATOM   2963  N   THR A 371      -5.526 -11.712   9.582  1.00 98.09           N  
ATOM   2964  CA  THR A 371      -6.936 -12.004   9.349  1.00 98.09           C  
ATOM   2965  C   THR A 371      -7.599 -12.520  10.623  1.00 98.09           C  
ATOM   2966  CB  THR A 371      -7.113 -13.036   8.220  1.00 98.09           C  
ATOM   2967  O   THR A 371      -8.694 -12.081  10.980  1.00 98.09           O  
ATOM   2968  CG2 THR A 371      -8.583 -13.396   8.031  1.00 98.09           C  
ATOM   2969  OG1 THR A 371      -6.606 -12.489   6.997  1.00 98.09           O  
ATOM   2970  N   LYS A 372      -6.937 -13.423  11.291  1.00 98.34           N  
ATOM   2971  CA  LYS A 372      -7.463 -13.979  12.535  1.00 98.34           C  
ATOM   2972  C   LYS A 372      -7.652 -12.890  13.587  1.00 98.34           C  
ATOM   2973  CB  LYS A 372      -6.533 -15.069  13.070  1.00 98.34           C  
ATOM   2974  O   LYS A 372      -8.693 -12.829  14.244  1.00 98.34           O  
ATOM   2975  CG  LYS A 372      -7.077 -15.805  14.286  1.00 98.34           C  
ATOM   2976  CD  LYS A 372      -6.134 -16.912  14.738  1.00 98.34           C  
ATOM   2977  CE  LYS A 372      -6.628 -17.583  16.012  1.00 98.34           C  
ATOM   2978  NZ  LYS A 372      -5.708 -18.671  16.458  1.00 98.34           N  
ATOM   2979  N   ALA A 373      -6.587 -12.079  13.790  1.00 98.53           N  
ATOM   2980  CA  ALA A 373      -6.675 -10.969  14.736  1.00 98.53           C  
ATOM   2981  C   ALA A 373      -7.844 -10.049  14.395  1.00 98.53           C  
ATOM   2982  CB  ALA A 373      -5.368 -10.179  14.752  1.00 98.53           C  
ATOM   2983  O   ALA A 373      -8.589  -9.627  15.283  1.00 98.53           O  
ATOM   2984  N   PHE A 374      -8.041  -9.754  13.105  1.00 98.58           N  
ATOM   2985  CA  PHE A 374      -9.130  -8.908  12.629  1.00 98.58           C  
ATOM   2986  C   PHE A 374     -10.480  -9.562  12.898  1.00 98.58           C  
ATOM   2987  CB  PHE A 374      -8.974  -8.621  11.132  1.00 98.58           C  
ATOM   2988  O   PHE A 374     -11.397  -8.917  13.409  1.00 98.58           O  
ATOM   2989  CG  PHE A 374     -10.178  -7.964  10.512  1.00 98.58           C  
ATOM   2990  CD1 PHE A 374     -10.886  -8.596   9.497  1.00 98.58           C  
ATOM   2991  CD2 PHE A 374     -10.601  -6.714  10.944  1.00 98.58           C  
ATOM   2992  CE1 PHE A 374     -12.000  -7.990   8.921  1.00 98.58           C  
ATOM   2993  CE2 PHE A 374     -11.714  -6.103  10.374  1.00 98.58           C  
ATOM   2994  CZ  PHE A 374     -12.411  -6.742   9.361  1.00 98.58           C  
ATOM   2995  N   GLU A 375     -10.633 -10.832  12.577  1.00 98.60           N  
ATOM   2996  CA  GLU A 375     -11.896 -11.544  12.747  1.00 98.60           C  
ATOM   2997  C   GLU A 375     -12.343 -11.534  14.206  1.00 98.60           C  
ATOM   2998  CB  GLU A 375     -11.774 -12.984  12.243  1.00 98.60           C  
ATOM   2999  O   GLU A 375     -13.542 -11.551  14.493  1.00 98.60           O  
ATOM   3000  CG  GLU A 375     -11.730 -13.104  10.727  1.00 98.60           C  
ATOM   3001  CD  GLU A 375     -12.970 -12.548  10.045  1.00 98.60           C  
ATOM   3002  OE1 GLU A 375     -12.866 -12.066   8.894  1.00 98.60           O  
ATOM   3003  OE2 GLU A 375     -14.055 -12.593  10.667  1.00 98.60           O  
ATOM   3004  N   ALA A 376     -11.427 -11.480  15.120  1.00 98.58           N  
ATOM   3005  CA  ALA A 376     -11.714 -11.505  16.552  1.00 98.58           C  
ATOM   3006  C   ALA A 376     -12.394 -10.213  16.997  1.00 98.58           C  
ATOM   3007  CB  ALA A 376     -10.431 -11.730  17.348  1.00 98.58           C  
ATOM   3008  O   ALA A 376     -13.080 -10.187  18.022  1.00 98.58           O  
ATOM   3009  N   VAL A 377     -12.178  -9.104  16.321  1.00 98.56           N  
ATOM   3010  CA  VAL A 377     -12.703  -7.819  16.770  1.00 98.56           C  
ATOM   3011  C   VAL A 377     -13.712  -7.289  15.754  1.00 98.56           C  
ATOM   3012  CB  VAL A 377     -11.572  -6.788  16.985  1.00 98.56           C  
ATOM   3013  O   VAL A 377     -14.279  -6.209  15.938  1.00 98.56           O  
ATOM   3014  CG1 VAL A 377     -10.645  -7.231  18.115  1.00 98.56           C  
ATOM   3015  CG2 VAL A 377     -10.783  -6.585  15.692  1.00 98.56           C  
ATOM   3016  N   LYS A 378     -13.991  -7.926  14.651  1.00 98.66           N  
ATOM   3017  CA  LYS A 378     -14.730  -7.453  13.484  1.00 98.66           C  
ATOM   3018  C   LYS A 378     -16.180  -7.140  13.842  1.00 98.66           C  
ATOM   3019  CB  LYS A 378     -14.680  -8.489  12.360  1.00 98.66           C  
ATOM   3020  O   LYS A 378     -16.689  -6.067  13.512  1.00 98.66           O  
ATOM   3021  CG  LYS A 378     -15.372  -8.047  11.079  1.00 98.66           C  
ATOM   3022  CD  LYS A 378     -15.219  -9.084   9.975  1.00 98.66           C  
ATOM   3023  CE  LYS A 378     -16.374 -10.077   9.975  1.00 98.66           C  
ATOM   3024  NZ  LYS A 378     -16.289 -11.027   8.826  1.00 98.66           N  
ATOM   3025  N   GLN A 379     -16.841  -8.120  14.513  1.00 98.63           N  
ATOM   3026  CA  GLN A 379     -18.257  -7.938  14.817  1.00 98.63           C  
ATOM   3027  C   GLN A 379     -18.476  -6.718  15.706  1.00 98.63           C  
ATOM   3028  CB  GLN A 379     -18.826  -9.188  15.491  1.00 98.63           C  
ATOM   3029  O   GLN A 379     -19.414  -5.947  15.492  1.00 98.63           O  
ATOM   3030  CG  GLN A 379     -20.340  -9.164  15.652  1.00 98.63           C  
ATOM   3031  CD  GLN A 379     -21.068  -8.982  14.333  1.00 98.63           C  
ATOM   3032  NE2 GLN A 379     -22.014  -8.050  14.301  1.00 98.63           N  
ATOM   3033  OE1 GLN A 379     -20.781  -9.673  13.350  1.00 98.63           O  
ATOM   3034  N   GLU A 380     -17.668  -6.603  16.724  1.00 98.57           N  
ATOM   3035  CA  GLU A 380     -17.733  -5.430  17.590  1.00 98.57           C  
ATOM   3036  C   GLU A 380     -17.596  -4.141  16.785  1.00 98.57           C  
ATOM   3037  CB  GLU A 380     -16.647  -5.496  18.667  1.00 98.57           C  
ATOM   3038  O   GLU A 380     -18.342  -3.184  17.004  1.00 98.57           O  
ATOM   3039  CG  GLU A 380     -16.604  -4.274  19.573  1.00 98.57           C  
ATOM   3040  CD  GLU A 380     -15.434  -4.287  20.544  1.00 98.57           C  
ATOM   3041  OE1 GLU A 380     -15.142  -3.235  21.156  1.00 98.57           O  
ATOM   3042  OE2 GLU A 380     -14.804  -5.358  20.692  1.00 98.57           O  
ATOM   3043  N   MET A 381     -16.735  -4.014  15.879  1.00 98.69           N  
ATOM   3044  CA  MET A 381     -16.508  -2.839  15.043  1.00 98.69           C  
ATOM   3045  C   MET A 381     -17.718  -2.558  14.159  1.00 98.69           C  
ATOM   3046  CB  MET A 381     -15.261  -3.028  14.177  1.00 98.69           C  
ATOM   3047  O   MET A 381     -18.122  -1.404  14.001  1.00 98.69           O  
ATOM   3048  CG  MET A 381     -13.960  -3.000  14.962  1.00 98.69           C  
ATOM   3049  SD  MET A 381     -12.492  -3.299  13.901  1.00 98.69           S  
ATOM   3050  CE  MET A 381     -11.164  -2.967  15.092  1.00 98.69           C  
ATOM   3051  N   ILE A 382     -18.260  -3.646  13.614  1.00 98.81           N  
ATOM   3052  CA  ILE A 382     -19.461  -3.504  12.799  1.00 98.81           C  
ATOM   3053  C   ILE A 382     -20.580  -2.884  13.634  1.00 98.81           C  
ATOM   3054  CB  ILE A 382     -19.915  -4.862  12.219  1.00 98.81           C  
ATOM   3055  O   ILE A 382     -21.226  -1.926  13.204  1.00 98.81           O  
ATOM   3056  CG1 ILE A 382     -18.937  -5.334  11.137  1.00 98.81           C  
ATOM   3057  CG2 ILE A 382     -21.339  -4.763  11.664  1.00 98.81           C  
ATOM   3058  CD1 ILE A 382     -19.166  -6.767  10.678  1.00 98.81           C  
ATOM   3059  N   ASP A 383     -20.764  -3.401  14.789  1.00 98.65           N  
ATOM   3060  CA  ASP A 383     -21.794  -2.891  15.689  1.00 98.65           C  
ATOM   3061  C   ASP A 383     -21.571  -1.412  15.997  1.00 98.65           C  
ATOM   3062  CB  ASP A 383     -21.821  -3.700  16.987  1.00 98.65           C  
ATOM   3063  O   ASP A 383     -22.516  -0.620  15.979  1.00 98.65           O  
ATOM   3064  CG  ASP A 383     -22.332  -5.117  16.792  1.00 98.65           C  
ATOM   3065  OD1 ASP A 383     -22.955  -5.402  15.747  1.00 98.65           O  
ATOM   3066  OD2 ASP A 383     -22.112  -5.955  17.693  1.00 98.65           O  
ATOM   3067  N   ASP A 384     -20.303  -1.032  16.237  1.00 98.57           N  
ATOM   3068  CA  ASP A 384     -19.965   0.357  16.531  1.00 98.57           C  
ATOM   3069  C   ASP A 384     -20.265   1.260  15.336  1.00 98.57           C  
ATOM   3070  CB  ASP A 384     -18.492   0.479  16.927  1.00 98.57           C  
ATOM   3071  O   ASP A 384     -20.808   2.354  15.499  1.00 98.57           O  
ATOM   3072  CG  ASP A 384     -18.193  -0.118  18.290  1.00 98.57           C  
ATOM   3073  OD1 ASP A 384     -19.141  -0.384  19.061  1.00 98.57           O  
ATOM   3074  OD2 ASP A 384     -16.999  -0.322  18.598  1.00 98.57           O  
ATOM   3075  N   ILE A 385     -19.900   0.805  14.182  1.00 98.76           N  
ATOM   3076  CA  ILE A 385     -20.129   1.574  12.963  1.00 98.76           C  
ATOM   3077  C   ILE A 385     -21.629   1.749  12.738  1.00 98.76           C  
ATOM   3078  CB  ILE A 385     -19.479   0.896  11.736  1.00 98.76           C  
ATOM   3079  O   ILE A 385     -22.097   2.858  12.467  1.00 98.76           O  
ATOM   3080  CG1 ILE A 385     -17.952   1.006  11.812  1.00 98.76           C  
ATOM   3081  CG2 ILE A 385     -20.008   1.510  10.437  1.00 98.76           C  
ATOM   3082  CD1 ILE A 385     -17.217   0.132  10.805  1.00 98.76           C  
ATOM   3083  N   VAL A 386     -22.428   0.654  12.849  1.00 98.59           N  
ATOM   3084  CA  VAL A 386     -23.873   0.690  12.647  1.00 98.59           C  
ATOM   3085  C   VAL A 386     -24.503   1.706  13.597  1.00 98.59           C  
ATOM   3086  CB  VAL A 386     -24.511  -0.702  12.857  1.00 98.59           C  
ATOM   3087  O   VAL A 386     -25.290   2.556  13.174  1.00 98.59           O  
ATOM   3088  CG1 VAL A 386     -26.033  -0.594  12.922  1.00 98.59           C  
ATOM   3089  CG2 VAL A 386     -24.086  -1.656  11.743  1.00 98.59           C  
ATOM   3090  N   ALA A 387     -24.131   1.567  14.837  1.00 98.40           N  
ATOM   3091  CA  ALA A 387     -24.662   2.488  15.838  1.00 98.40           C  
ATOM   3092  C   ALA A 387     -24.355   3.936  15.469  1.00 98.40           C  
ATOM   3093  CB  ALA A 387     -24.094   2.161  17.217  1.00 98.40           C  
ATOM   3094  O   ALA A 387     -25.241   4.794  15.504  1.00 98.40           O  
ATOM   3095  N   ALA A 388     -23.101   4.210  15.063  1.00 98.27           N  
ATOM   3096  CA  ALA A 388     -22.663   5.559  14.714  1.00 98.27           C  
ATOM   3097  C   ALA A 388     -23.379   6.063  13.465  1.00 98.27           C  
ATOM   3098  CB  ALA A 388     -21.150   5.590  14.505  1.00 98.27           C  
ATOM   3099  O   ALA A 388     -23.787   7.226  13.402  1.00 98.27           O  
ATOM   3100  N   VAL A 389     -23.562   5.213  12.486  1.00 97.55           N  
ATOM   3101  CA  VAL A 389     -24.222   5.592  11.241  1.00 97.55           C  
ATOM   3102  C   VAL A 389     -25.684   5.936  11.515  1.00 97.55           C  
ATOM   3103  CB  VAL A 389     -24.127   4.470  10.183  1.00 97.55           C  
ATOM   3104  O   VAL A 389     -26.192   6.949  11.028  1.00 97.55           O  
ATOM   3105  CG1 VAL A 389     -25.035   4.771   8.993  1.00 97.55           C  
ATOM   3106  CG2 VAL A 389     -22.681   4.291   9.725  1.00 97.55           C  
ATOM   3107  N   VAL A 390     -26.358   5.153  12.252  1.00 97.26           N  
ATOM   3108  CA  VAL A 390     -27.763   5.369  12.580  1.00 97.26           C  
ATOM   3109  C   VAL A 390     -27.930   6.716  13.280  1.00 97.26           C  
ATOM   3110  CB  VAL A 390     -28.318   4.234  13.470  1.00 97.26           C  
ATOM   3111  O   VAL A 390     -28.852   7.473  12.970  1.00 97.26           O  
ATOM   3112  CG1 VAL A 390     -29.682   4.615  14.044  1.00 97.26           C  
ATOM   3113  CG2 VAL A 390     -28.415   2.932  12.676  1.00 97.26           C  
ATOM   3114  N   ASP A 391     -26.950   7.079  14.122  1.00 96.63           N  
ATOM   3115  CA  ASP A 391     -27.001   8.333  14.867  1.00 96.63           C  
ATOM   3116  C   ASP A 391     -26.750   9.528  13.950  1.00 96.63           C  
ATOM   3117  CB  ASP A 391     -25.980   8.322  16.007  1.00 96.63           C  
ATOM   3118  O   ASP A 391     -27.282  10.616  14.179  1.00 96.63           O  
ATOM   3119  CG  ASP A 391     -26.402   7.444  17.172  1.00 96.63           C  
ATOM   3120  OD1 ASP A 391     -27.578   7.022  17.224  1.00 96.63           O  
ATOM   3121  OD2 ASP A 391     -25.552   7.173  18.048  1.00 96.63           O  
ATOM   3122  N   ASN A 392     -26.044   9.276  12.855  1.00 94.79           N  
ATOM   3123  CA  ASN A 392     -25.613  10.374  11.996  1.00 94.79           C  
ATOM   3124  C   ASN A 392     -26.222  10.267  10.601  1.00 94.79           C  
ATOM   3125  CB  ASN A 392     -24.086  10.419  11.907  1.00 94.79           C  
ATOM   3126  O   ASN A 392     -25.778  10.944   9.672  1.00 94.79           O  
ATOM   3127  CG  ASN A 392     -23.435  10.774  13.229  1.00 94.79           C  
ATOM   3128  ND2 ASN A 392     -22.700   9.827  13.801  1.00 94.79           N  
ATOM   3129  OD1 ASN A 392     -23.591  11.890  13.732  1.00 94.79           O  
ATOM   3130  N   PHE A 393     -27.207   9.363  10.533  1.00 92.24           N  
ATOM   3131  CA  PHE A 393     -27.763   9.032   9.226  1.00 92.24           C  
ATOM   3132  C   PHE A 393     -28.418  10.254   8.592  1.00 92.24           C  
ATOM   3133  CB  PHE A 393     -28.781   7.894   9.346  1.00 92.24           C  
ATOM   3134  O   PHE A 393     -29.169  10.975   9.252  1.00 92.24           O  
ATOM   3135  CG  PHE A 393     -29.131   7.251   8.031  1.00 92.24           C  
ATOM   3136  CD1 PHE A 393     -30.362   7.487   7.432  1.00 92.24           C  
ATOM   3137  CD2 PHE A 393     -28.228   6.411   7.393  1.00 92.24           C  
ATOM   3138  CE1 PHE A 393     -30.689   6.894   6.215  1.00 92.24           C  
ATOM   3139  CE2 PHE A 393     -28.547   5.815   6.176  1.00 92.24           C  
ATOM   3140  CZ  PHE A 393     -29.778   6.057   5.590  1.00 92.24           C  
ATOM   3141  N   ASN A 394     -28.006  10.632   7.376  1.00 83.82           N  
ATOM   3142  CA  ASN A 394     -28.547  11.733   6.586  1.00 83.82           C  
ATOM   3143  C   ASN A 394     -29.408  11.225   5.433  1.00 83.82           C  
ATOM   3144  CB  ASN A 394     -27.418  12.619   6.055  1.00 83.82           C  
ATOM   3145  O   ASN A 394     -28.885  10.818   4.394  1.00 83.82           O  
ATOM   3146  CG  ASN A 394     -27.927  13.915   5.454  1.00 83.82           C  
ATOM   3147  ND2 ASN A 394     -27.010  14.825   5.145  1.00 83.82           N  
ATOM   3148  OD1 ASN A 394     -29.133  14.097   5.269  1.00 83.82           O  
ATOM   3149  N   PRO A 395     -30.754  11.210   5.616  1.00 77.65           N  
ATOM   3150  CA  PRO A 395     -31.649  10.635   4.609  1.00 77.65           C  
ATOM   3151  C   PRO A 395     -31.704  11.462   3.327  1.00 77.65           C  
ATOM   3152  CB  PRO A 395     -33.009  10.625   5.311  1.00 77.65           C  
ATOM   3153  O   PRO A 395     -32.084  10.948   2.272  1.00 77.65           O  
ATOM   3154  CG  PRO A 395     -32.851  11.563   6.463  1.00 77.65           C  
ATOM   3155  CD  PRO A 395     -31.386  11.725   6.750  1.00 77.65           C  
ATOM   3156  N   SER A 396     -31.227  12.721   3.391  1.00 73.37           N  
ATOM   3157  CA  SER A 396     -31.375  13.646   2.272  1.00 73.37           C  
ATOM   3158  C   SER A 396     -30.419  13.297   1.136  1.00 73.37           C  
ATOM   3159  CB  SER A 396     -31.132  15.085   2.730  1.00 73.37           C  
ATOM   3160  O   SER A 396     -30.633  13.701  -0.008  1.00 73.37           O  
ATOM   3161  OG  SER A 396     -29.868  15.206   3.359  1.00 73.37           O  
ATOM   3162  N   CYS A 397     -29.628  12.392   1.292  1.00 63.69           N  
ATOM   3163  CA  CYS A 397     -28.613  12.144   0.274  1.00 63.69           C  
ATOM   3164  C   CYS A 397     -29.062  11.053  -0.690  1.00 63.69           C  
ATOM   3165  CB  CYS A 397     -27.287  11.749   0.924  1.00 63.69           C  
ATOM   3166  O   CYS A 397     -28.669  11.050  -1.858  1.00 63.69           O  
ATOM   3167  SG  CYS A 397     -26.399  13.135   1.668  1.00 63.69           S  
ATOM   3168  N   GLY A 398     -30.262  10.435  -0.496  1.00 60.19           N  
ATOM   3169  CA  GLY A 398     -30.734   9.375  -1.373  1.00 60.19           C  
ATOM   3170  C   GLY A 398     -31.994   9.746  -2.131  1.00 60.19           C  
ATOM   3171  O   GLY A 398     -32.321   9.124  -3.144  1.00 60.19           O  
ATOM   3172  N   SER A 399     -32.629  10.900  -1.721  1.00 61.90           N  
ATOM   3173  CA  SER A 399     -33.915  11.272  -2.301  1.00 61.90           C  
ATOM   3174  C   SER A 399     -33.737  12.241  -3.466  1.00 61.90           C  
ATOM   3175  CB  SER A 399     -34.821  11.899  -1.240  1.00 61.90           C  
ATOM   3176  O   SER A 399     -34.702  12.571  -4.158  1.00 61.90           O  
ATOM   3177  OG  SER A 399     -34.218  13.055  -0.684  1.00 61.90           O  
ATOM   3178  N   GLY A 400     -32.475  12.171  -4.212  1.00 61.56           N  
ATOM   3179  CA  GLY A 400     -32.258  12.982  -5.400  1.00 61.56           C  
ATOM   3180  C   GLY A 400     -32.235  14.471  -5.111  1.00 61.56           C  
ATOM   3181  O   GLY A 400     -31.677  15.250  -5.886  1.00 61.56           O  
ATOM   3182  N   GLU A 401     -32.714  14.983  -3.888  1.00 60.38           N  
ATOM   3183  CA  GLU A 401     -32.923  16.400  -3.606  1.00 60.38           C  
ATOM   3184  C   GLU A 401     -31.740  16.992  -2.845  1.00 60.38           C  
ATOM   3185  CB  GLU A 401     -34.215  16.605  -2.811  1.00 60.38           C  
ATOM   3186  O   GLU A 401     -31.479  18.194  -2.932  1.00 60.38           O  
ATOM   3187  CG  GLU A 401     -35.462  16.702  -3.678  1.00 60.38           C  
ATOM   3188  CD  GLU A 401     -36.716  17.047  -2.890  1.00 60.38           C  
ATOM   3189  OE1 GLU A 401     -37.780  17.270  -3.510  1.00 60.38           O  
ATOM   3190  OE2 GLU A 401     -36.633  17.095  -1.642  1.00 60.38           O  
ATOM   3191  N   GLY A 402     -30.531  16.438  -2.949  1.00 59.19           N  
ATOM   3192  CA  GLY A 402     -29.248  16.929  -2.472  1.00 59.19           C  
ATOM   3193  C   GLY A 402     -28.065  16.292  -3.176  1.00 59.19           C  
ATOM   3194  O   GLY A 402     -26.916  16.500  -2.782  1.00 59.19           O  
ATOM   3195  N   MET A 403     -28.408  15.529  -4.203  1.00 59.49           N  
ATOM   3196  CA  MET A 403     -27.409  14.798  -4.977  1.00 59.49           C  
ATOM   3197  C   MET A 403     -26.682  15.729  -5.943  1.00 59.49           C  
ATOM   3198  CB  MET A 403     -28.060  13.649  -5.748  1.00 59.49           C  
ATOM   3199  O   MET A 403     -27.206  16.782  -6.309  1.00 59.49           O  
ATOM   3200  CG  MET A 403     -28.389  12.441  -4.886  1.00 59.49           C  
ATOM   3201  SD  MET A 403     -28.744  10.942  -5.883  1.00 59.49           S  
ATOM   3202  CE  MET A 403     -28.084   9.661  -4.781  1.00 59.49           C  
ATOM   3203  N   ILE A 404     -25.381  15.861  -5.818  1.00 62.31           N  
ATOM   3204  CA  ILE A 404     -24.585  16.523  -6.845  1.00 62.31           C  
ATOM   3205  C   ILE A 404     -25.311  16.451  -8.187  1.00 62.31           C  
ATOM   3206  CB  ILE A 404     -23.178  15.895  -6.962  1.00 62.31           C  
ATOM   3207  O   ILE A 404     -25.731  15.373  -8.615  1.00 62.31           O  
ATOM   3208  CG1 ILE A 404     -22.461  15.933  -5.608  1.00 62.31           C  
ATOM   3209  CG2 ILE A 404     -22.355  16.610  -8.038  1.00 62.31           C  
ATOM   3210  CD1 ILE A 404     -21.100  15.251  -5.608  1.00 62.31           C  
ATOM   3211  N   PRO A 405     -25.984  17.596  -8.576  1.00 55.02           N  
ATOM   3212  CA  PRO A 405     -26.669  17.563  -9.870  1.00 55.02           C  
ATOM   3213  C   PRO A 405     -25.956  16.679 -10.892  1.00 55.02           C  
ATOM   3214  CB  PRO A 405     -26.656  19.028 -10.313  1.00 55.02           C  
ATOM   3215  O   PRO A 405     -24.726  16.699 -10.980  1.00 55.02           O  
ATOM   3216  CG  PRO A 405     -25.856  19.736  -9.268  1.00 55.02           C  
ATOM   3217  CD  PRO A 405     -25.449  18.739  -8.222  1.00 55.02           C  
ATOM   3218  N   VAL A 406     -26.390  15.398 -11.036  1.00 55.50           N  
ATOM   3219  CA  VAL A 406     -25.918  14.591 -12.156  1.00 55.50           C  
ATOM   3220  C   VAL A 406     -26.112  15.357 -13.463  1.00 55.50           C  
ATOM   3221  CB  VAL A 406     -26.648  13.230 -12.223  1.00 55.50           C  
ATOM   3222  O   VAL A 406     -27.190  15.899 -13.718  1.00 55.50           O  
ATOM   3223  CG1 VAL A 406     -25.952  12.292 -13.207  1.00 55.50           C  
ATOM   3224  CG2 VAL A 406     -26.723  12.597 -10.836  1.00 55.50           C  
ATOM   3225  N   ALA A 407     -25.205  16.189 -13.785  1.00 50.67           N  
ATOM   3226  CA  ALA A 407     -25.246  16.928 -15.044  1.00 50.67           C  
ATOM   3227  C   ALA A 407     -26.013  16.151 -16.111  1.00 50.67           C  
ATOM   3228  CB  ALA A 407     -23.831  17.236 -15.527  1.00 50.67           C  
ATOM   3229  O   ALA A 407     -25.797  14.950 -16.288  1.00 50.67           O  
ATOM   3230  N   SER A 408     -27.365  16.221 -16.261  1.00 51.34           N  
ATOM   3231  CA  SER A 408     -28.084  15.804 -17.461  1.00 51.34           C  
ATOM   3232  C   SER A 408     -27.231  15.992 -18.710  1.00 51.34           C  
ATOM   3233  CB  SER A 408     -29.390  16.587 -17.602  1.00 51.34           C  
ATOM   3234  O   SER A 408     -26.326  16.829 -18.731  1.00 51.34           O  
ATOM   3235  OG  SER A 408     -29.131  17.937 -17.950  1.00 51.34           O  
ATOM   3236  N   ASP A 409     -26.660  14.914 -19.382  1.00 55.74           N  
ATOM   3237  CA  ASP A 409     -25.922  14.838 -20.639  1.00 55.74           C  
ATOM   3238  C   ASP A 409     -25.859  16.202 -21.322  1.00 55.74           C  
ATOM   3239  CB  ASP A 409     -26.562  13.810 -21.575  1.00 55.74           C  
ATOM   3240  O   ASP A 409     -24.889  16.510 -22.018  1.00 55.74           O  
ATOM   3241  CG  ASP A 409     -26.050  12.399 -21.344  1.00 55.74           C  
ATOM   3242  OD1 ASP A 409     -25.033  12.227 -20.639  1.00 55.74           O  
ATOM   3243  OD2 ASP A 409     -26.668  11.451 -21.876  1.00 55.74           O  
ATOM   3244  N   SER A 410     -26.487  17.214 -20.823  1.00 50.45           N  
ATOM   3245  CA  SER A 410     -26.500  18.498 -21.516  1.00 50.45           C  
ATOM   3246  C   SER A 410     -25.824  19.583 -20.683  1.00 50.45           C  
ATOM   3247  CB  SER A 410     -27.933  18.916 -21.846  1.00 50.45           C  
ATOM   3248  O   SER A 410     -25.518  20.663 -21.192  1.00 50.45           O  
ATOM   3249  OG  SER A 410     -28.679  19.134 -20.661  1.00 50.45           O  
ATOM   3250  N   LEU A 411     -25.107  19.225 -19.505  1.00 47.93           N  
ATOM   3251  CA  LEU A 411     -24.582  20.315 -18.691  1.00 47.93           C  
ATOM   3252  C   LEU A 411     -23.118  20.074 -18.339  1.00 47.93           C  
ATOM   3253  CB  LEU A 411     -25.407  20.474 -17.411  1.00 47.93           C  
ATOM   3254  O   LEU A 411     -22.595  20.671 -17.396  1.00 47.93           O  
ATOM   3255  CG  LEU A 411     -26.769  21.152 -17.563  1.00 47.93           C  
ATOM   3256  CD1 LEU A 411     -27.637  20.877 -16.339  1.00 47.93           C  
ATOM   3257  CD2 LEU A 411     -26.600  22.652 -17.779  1.00 47.93           C  
ATOM   3258  N   LEU A 412     -22.403  19.133 -19.040  1.00 53.24           N  
ATOM   3259  CA  LEU A 412     -20.963  19.254 -18.842  1.00 53.24           C  
ATOM   3260  C   LEU A 412     -20.493  20.676 -19.125  1.00 53.24           C  
ATOM   3261  CB  LEU A 412     -20.213  18.268 -19.742  1.00 53.24           C  
ATOM   3262  O   LEU A 412     -20.985  21.325 -20.051  1.00 53.24           O  
ATOM   3263  CG  LEU A 412     -20.307  16.791 -19.356  1.00 53.24           C  
ATOM   3264  CD1 LEU A 412     -19.785  15.913 -20.488  1.00 53.24           C  
ATOM   3265  CD2 LEU A 412     -19.538  16.524 -18.066  1.00 53.24           C  
ATOM   3266  N   PRO A 413     -20.172  21.504 -18.055  1.00 45.65           N  
ATOM   3267  CA  PRO A 413     -19.693  22.848 -18.386  1.00 45.65           C  
ATOM   3268  C   PRO A 413     -19.013  22.913 -19.751  1.00 45.65           C  
ATOM   3269  CB  PRO A 413     -18.696  23.152 -17.265  1.00 45.65           C  
ATOM   3270  O   PRO A 413     -18.486  21.905 -20.231  1.00 45.65           O  
ATOM   3271  CG  PRO A 413     -18.486  21.843 -16.575  1.00 45.65           C  
ATOM   3272  CD  PRO A 413     -19.500  20.863 -17.092  1.00 45.65           C  
ATOM   3273  N   PRO A 414     -19.551  23.735 -20.732  1.00 45.16           N  
ATOM   3274  CA  PRO A 414     -18.699  23.879 -21.915  1.00 45.16           C  
ATOM   3275  C   PRO A 414     -17.215  23.960 -21.566  1.00 45.16           C  
ATOM   3276  CB  PRO A 414     -19.185  25.188 -22.542  1.00 45.16           C  
ATOM   3277  O   PRO A 414     -16.841  24.616 -20.591  1.00 45.16           O  
ATOM   3278  CG  PRO A 414     -20.042  25.819 -21.492  1.00 45.16           C  
ATOM   3279  CD  PRO A 414     -20.103  24.898 -20.308  1.00 45.16           C  
ATOM   3280  N   LEU A 415     -16.615  22.872 -21.371  1.00 48.88           N  
ATOM   3281  CA  LEU A 415     -15.166  23.042 -21.323  1.00 48.88           C  
ATOM   3282  C   LEU A 415     -14.722  24.184 -22.231  1.00 48.88           C  
ATOM   3283  CB  LEU A 415     -14.461  21.746 -21.730  1.00 48.88           C  
ATOM   3284  O   LEU A 415     -15.101  24.233 -23.403  1.00 48.88           O  
ATOM   3285  CG  LEU A 415     -14.378  20.655 -20.662  1.00 48.88           C  
ATOM   3286  CD1 LEU A 415     -14.174  19.290 -21.313  1.00 48.88           C  
ATOM   3287  CD2 LEU A 415     -13.254  20.955 -19.676  1.00 48.88           C  
ATOM   3288  N   ALA A 416     -14.887  25.403 -21.787  1.00 35.65           N  
ATOM   3289  CA  ALA A 416     -14.355  26.573 -22.482  1.00 35.65           C  
ATOM   3290  C   ALA A 416     -12.990  26.273 -23.094  1.00 35.65           C  
ATOM   3291  CB  ALA A 416     -14.258  27.761 -21.528  1.00 35.65           C  
ATOM   3292  O   ALA A 416     -12.076  25.823 -22.399  1.00 35.65           O  
ATOM   3293  N   PHE A 417     -12.934  25.761 -24.321  1.00 36.08           N  
ATOM   3294  CA  PHE A 417     -11.735  25.615 -25.137  1.00 36.08           C  
ATOM   3295  C   PHE A 417     -11.364  26.938 -25.796  1.00 36.08           C  
ATOM   3296  CB  PHE A 417     -11.938  24.535 -26.205  1.00 36.08           C  
ATOM   3297  O   PHE A 417     -12.234  27.654 -26.296  1.00 36.08           O  
ATOM   3298  CG  PHE A 417     -11.926  23.133 -25.661  1.00 36.08           C  
ATOM   3299  CD1 PHE A 417     -10.726  22.473 -25.428  1.00 36.08           C  
ATOM   3300  CD2 PHE A 417     -13.116  22.473 -25.382  1.00 36.08           C  
ATOM   3301  CE1 PHE A 417     -10.712  21.174 -24.923  1.00 36.08           C  
ATOM   3302  CE2 PHE A 417     -13.110  21.176 -24.878  1.00 36.08           C  
ATOM   3303  CZ  PHE A 417     -11.907  20.528 -24.650  1.00 36.08           C  
ATOM   3304  N   GLN A 418     -10.475  27.711 -25.283  1.00 33.34           N  
ATOM   3305  CA  GLN A 418      -9.830  28.691 -26.151  1.00 33.34           C  
ATOM   3306  C   GLN A 418      -9.073  28.006 -27.286  1.00 33.34           C  
ATOM   3307  CB  GLN A 418      -8.879  29.579 -25.346  1.00 33.34           C  
ATOM   3308  O   GLN A 418      -8.475  26.946 -27.089  1.00 33.34           O  
ATOM   3309  CG  GLN A 418      -9.586  30.641 -24.515  1.00 33.34           C  
ATOM   3310  CD  GLN A 418      -8.620  31.532 -23.757  1.00 33.34           C  
ATOM   3311  NE2 GLN A 418      -9.144  32.586 -23.142  1.00 33.34           N  
ATOM   3312  OE1 GLN A 418      -7.412  31.274 -23.725  1.00 33.34           O  
TER    3313      GLN A 418                                                      
ENDMDL                                                                          
END                                                                             
