# Supplementary material for: Pan-kinome of Legionella expanded by a bioinformatics survey
Source: Sci Rep. 2022 Dec 16;12:21782. doi: 10.1038/s41598-022-26109-x (PMC9758233; doi:10.1038/s41598-022-26109-x)
Supplement: Supplementary file 9 — Supplementary Information 9. [file 41598_2022_26109_MOESM9_ESM.zip › S15 - Data - 3D structure models of novel kinases/pdb - protein kinase domains - AlphaFold2/Lani_1194_15-192.pdb]

MODEL     1                                                                     
ATOM      1  N   LYS A   1       4.321   7.711  23.262  1.00 61.23           N  
ATOM      2  CA  LYS A   1       4.029   7.144  21.949  1.00 61.23           C  
ATOM      3  C   LYS A   1       4.870   7.809  20.864  1.00 61.23           C  
ATOM      4  CB  LYS A   1       2.542   7.288  21.621  1.00 61.23           C  
ATOM      5  O   LYS A   1       5.066   9.027  20.881  1.00 61.23           O  
ATOM      6  CG  LYS A   1       1.626   6.494  22.541  1.00 61.23           C  
ATOM      7  CD  LYS A   1       0.158   6.749  22.224  1.00 61.23           C  
ATOM      8  CE  LYS A   1      -0.760   6.010  23.188  1.00 61.23           C  
ATOM      9  NZ  LYS A   1      -2.200   6.288  22.905  1.00 61.23           N  
ATOM     10  N   ASN A   2       5.591   7.056  20.125  1.00 64.13           N  
ATOM     11  CA  ASN A   2       6.379   7.667  19.059  1.00 64.13           C  
ATOM     12  C   ASN A   2       5.649   7.611  17.720  1.00 64.13           C  
ATOM     13  CB  ASN A   2       7.746   6.989  18.947  1.00 64.13           C  
ATOM     14  O   ASN A   2       5.249   6.536  17.271  1.00 64.13           O  
ATOM     15  CG  ASN A   2       8.633   7.260  20.147  1.00 64.13           C  
ATOM     16  ND2 ASN A   2       9.412   6.262  20.546  1.00 64.13           N  
ATOM     17  OD1 ASN A   2       8.616   8.357  20.711  1.00 64.13           O  
ATOM     18  N   ALA A   3       5.313   8.753  17.212  1.00 62.14           N  
ATOM     19  CA  ALA A   3       4.763   8.779  15.859  1.00 62.14           C  
ATOM     20  C   ALA A   3       5.793   8.303  14.839  1.00 62.14           C  
ATOM     21  CB  ALA A   3       4.280  10.184  15.508  1.00 62.14           C  
ATOM     22  O   ALA A   3       6.981   8.615  14.955  1.00 62.14           O  
ATOM     23  N   HIS A   4       5.405   7.368  13.938  1.00 54.41           N  
ATOM     24  CA  HIS A   4       6.264   7.068  12.798  1.00 54.41           C  
ATOM     25  C   HIS A   4       6.471   8.301  11.925  1.00 54.41           C  
ATOM     26  CB  HIS A   4       5.671   5.929  11.966  1.00 54.41           C  
ATOM     27  O   HIS A   4       5.517   9.024  11.627  1.00 54.41           O  
ATOM     28  CG  HIS A   4       6.683   5.200  11.140  1.00 54.41           C  
ATOM     29  CD2 HIS A   4       7.316   4.021  11.346  1.00 54.41           C  
ATOM     30  ND1 HIS A   4       7.154   5.687   9.940  1.00 54.41           N  
ATOM     31  CE1 HIS A   4       8.035   4.835   9.442  1.00 54.41           C  
ATOM     32  NE2 HIS A   4       8.151   3.816  10.276  1.00 54.41           N  
ATOM     33  N   LYS A   5       7.712   8.745  11.671  1.00 55.49           N  
ATOM     34  CA  LYS A   5       8.083   9.964  10.959  1.00 55.49           C  
ATOM     35  C   LYS A   5       7.403  10.033   9.595  1.00 55.49           C  
ATOM     36  CB  LYS A   5       9.601  10.047  10.793  1.00 55.49           C  
ATOM     37  O   LYS A   5       7.016  11.112   9.142  1.00 55.49           O  
ATOM     38  CG  LYS A   5      10.349  10.362  12.080  1.00 55.49           C  
ATOM     39  CD  LYS A   5      11.838  10.559  11.828  1.00 55.49           C  
ATOM     40  CE  LYS A   5      12.600  10.788  13.126  1.00 55.49           C  
ATOM     41  NZ  LYS A   5      14.064  10.960  12.886  1.00 55.49           N  
ATOM     42  N   SER A   6       7.031   8.869   8.958  1.00 56.67           N  
ATOM     43  CA  SER A   6       6.508   8.921   7.596  1.00 56.67           C  
ATOM     44  C   SER A   6       4.989   9.056   7.592  1.00 56.67           C  
ATOM     45  CB  SER A   6       6.920   7.671   6.816  1.00 56.67           C  
ATOM     46  O   SER A   6       4.393   9.379   6.562  1.00 56.67           O  
ATOM     47  OG  SER A   6       6.482   6.498   7.480  1.00 56.67           O  
ATOM     48  N   SER A   7       4.302   8.899   8.817  1.00 54.07           N  
ATOM     49  CA  SER A   7       2.844   8.916   8.876  1.00 54.07           C  
ATOM     50  C   SER A   7       2.313  10.338   9.025  1.00 54.07           C  
ATOM     51  CB  SER A   7       2.343   8.052  10.034  1.00 54.07           C  
ATOM     52  O   SER A   7       1.102  10.563   8.973  1.00 54.07           O  
ATOM     53  OG  SER A   7       0.931   8.112  10.132  1.00 54.07           O  
ATOM     54  N   PHE A   8       3.100  11.401   9.244  1.00 54.21           N  
ATOM     55  CA  PHE A   8       2.670  12.767   9.517  1.00 54.21           C  
ATOM     56  C   PHE A   8       1.952  13.360   8.310  1.00 54.21           C  
ATOM     57  CB  PHE A   8       3.867  13.644   9.898  1.00 54.21           C  
ATOM     58  O   PHE A   8       1.113  14.252   8.457  1.00 54.21           O  
ATOM     59  CG  PHE A   8       4.343  13.439  11.311  1.00 54.21           C  
ATOM     60  CD1 PHE A   8       3.727  14.096  12.369  1.00 54.21           C  
ATOM     61  CD2 PHE A   8       5.409  12.590  11.581  1.00 54.21           C  
ATOM     62  CE1 PHE A   8       4.166  13.909  13.678  1.00 54.21           C  
ATOM     63  CE2 PHE A   8       5.853  12.398  12.886  1.00 54.21           C  
ATOM     64  CZ  PHE A   8       5.231  13.059  13.933  1.00 54.21           C  
ATOM     65  N   ARG A   9       1.874  12.660   7.113  1.00 60.62           N  
ATOM     66  CA  ARG A   9       1.437  13.341   5.898  1.00 60.62           C  
ATOM     67  C   ARG A   9      -0.049  13.113   5.647  1.00 60.62           C  
ATOM     68  CB  ARG A   9       2.252  12.865   4.693  1.00 60.62           C  
ATOM     69  O   ARG A   9      -0.729  13.975   5.086  1.00 60.62           O  
ATOM     70  CG  ARG A   9       3.683  13.378   4.675  1.00 60.62           C  
ATOM     71  CD  ARG A   9       4.393  13.023   3.377  1.00 60.62           C  
ATOM     72  NE  ARG A   9       5.802  13.404   3.412  1.00 60.62           N  
ATOM     73  NH1 ARG A   9       6.287  12.591   1.304  1.00 60.62           N  
ATOM     74  NH2 ARG A   9       7.929  13.577   2.563  1.00 60.62           N  
ATOM     75  CZ  ARG A   9       6.670  13.189   2.426  1.00 60.62           C  
ATOM     76  N   ASP A  10      -0.607  11.999   6.283  1.00 75.24           N  
ATOM     77  CA  ASP A  10      -2.003  11.682   6.000  1.00 75.24           C  
ATOM     78  C   ASP A  10      -2.896  12.022   7.191  1.00 75.24           C  
ATOM     79  CB  ASP A  10      -2.154  10.204   5.635  1.00 75.24           C  
ATOM     80  O   ASP A  10      -2.833  11.360   8.230  1.00 75.24           O  
ATOM     81  CG  ASP A  10      -3.565   9.839   5.208  1.00 75.24           C  
ATOM     82  OD1 ASP A  10      -4.472  10.693   5.308  1.00 75.24           O  
ATOM     83  OD2 ASP A  10      -3.772   8.687   4.771  1.00 75.24           O  
ATOM     84  N   PRO A  11      -3.741  13.082   7.021  1.00 81.23           N  
ATOM     85  CA  PRO A  11      -4.590  13.490   8.143  1.00 81.23           C  
ATOM     86  C   PRO A  11      -5.620  12.427   8.519  1.00 81.23           C  
ATOM     87  CB  PRO A  11      -5.277  14.755   7.623  1.00 81.23           C  
ATOM     88  O   PRO A  11      -6.120  12.419   9.647  1.00 81.23           O  
ATOM     89  CG  PRO A  11      -5.205  14.645   6.135  1.00 81.23           C  
ATOM     90  CD  PRO A  11      -3.989  13.841   5.774  1.00 81.23           C  
ATOM     91  N   GLY A  12      -5.769  11.438   7.595  1.00 87.22           N  
ATOM     92  CA  GLY A  12      -6.820  10.452   7.789  1.00 87.22           C  
ATOM     93  C   GLY A  12      -6.349   9.216   8.532  1.00 87.22           C  
ATOM     94  O   GLY A  12      -7.153   8.509   9.142  1.00 87.22           O  
ATOM     95  N   SER A  13      -5.081   8.954   8.470  1.00 90.56           N  
ATOM     96  CA  SER A  13      -4.510   7.761   9.087  1.00 90.56           C  
ATOM     97  C   SER A  13      -3.070   8.003   9.529  1.00 90.56           C  
ATOM     98  CB  SER A  13      -4.563   6.579   8.119  1.00 90.56           C  
ATOM     99  O   SER A  13      -2.286   8.616   8.801  1.00 90.56           O  
ATOM    100  OG  SER A  13      -3.880   5.459   8.655  1.00 90.56           O  
ATOM    101  N   GLN A  14      -2.761   7.527  10.748  1.00 92.95           N  
ATOM    102  CA  GLN A  14      -1.412   7.692  11.279  1.00 92.95           C  
ATOM    103  C   GLN A  14      -0.909   6.399  11.915  1.00 92.95           C  
ATOM    104  CB  GLN A  14      -1.372   8.829  12.301  1.00 92.95           C  
ATOM    105  O   GLN A  14      -1.632   5.754  12.678  1.00 92.95           O  
ATOM    106  CG  GLN A  14      -1.697  10.196  11.713  1.00 92.95           C  
ATOM    107  CD  GLN A  14      -1.847  11.270  12.774  1.00 92.95           C  
ATOM    108  NE2 GLN A  14      -2.173  12.485  12.345  1.00 92.95           N  
ATOM    109  OE1 GLN A  14      -1.672  11.011  13.969  1.00 92.95           O  
ATOM    110  N   VAL A  15       0.373   6.075  11.597  1.00 93.40           N  
ATOM    111  CA  VAL A  15       1.014   4.890  12.157  1.00 93.40           C  
ATOM    112  C   VAL A  15       1.962   5.298  13.282  1.00 93.40           C  
ATOM    113  CB  VAL A  15       1.781   4.096  11.076  1.00 93.40           C  
ATOM    114  O   VAL A  15       2.677   6.296  13.169  1.00 93.40           O  
ATOM    115  CG1 VAL A  15       2.491   2.891  11.692  1.00 93.40           C  
ATOM    116  CG2 VAL A  15       0.830   3.649   9.967  1.00 93.40           C  
ATOM    117  N   TYR A  16       1.965   4.531  14.413  1.00 93.87           N  
ATOM    118  CA  TYR A  16       2.819   4.828  15.558  1.00 93.87           C  
ATOM    119  C   TYR A  16       3.150   3.559  16.335  1.00 93.87           C  
ATOM    120  CB  TYR A  16       2.144   5.845  16.483  1.00 93.87           C  
ATOM    121  O   TYR A  16       2.598   2.492  16.058  1.00 93.87           O  
ATOM    122  CG  TYR A  16       0.789   5.406  16.982  1.00 93.87           C  
ATOM    123  CD1 TYR A  16      -0.345   5.540  16.184  1.00 93.87           C  
ATOM    124  CD2 TYR A  16       0.639   4.859  18.251  1.00 93.87           C  
ATOM    125  CE1 TYR A  16      -1.597   5.139  16.640  1.00 93.87           C  
ATOM    126  CE2 TYR A  16      -0.608   4.454  18.717  1.00 93.87           C  
ATOM    127  OH  TYR A  16      -2.954   4.199  18.362  1.00 93.87           O  
ATOM    128  CZ  TYR A  16      -1.718   4.598  17.906  1.00 93.87           C  
ATOM    129  N   LYS A  17       4.138   3.695  17.277  1.00 93.64           N  
ATOM    130  CA  LYS A  17       4.613   2.537  18.029  1.00 93.64           C  
ATOM    131  C   LYS A  17       4.388   2.725  19.527  1.00 93.64           C  
ATOM    132  CB  LYS A  17       6.095   2.286  17.749  1.00 93.64           C  
ATOM    133  O   LYS A  17       4.597   3.817  20.059  1.00 93.64           O  
ATOM    134  CG  LYS A  17       6.376   1.724  16.363  1.00 93.64           C  
ATOM    135  CD  LYS A  17       7.863   1.464  16.157  1.00 93.64           C  
ATOM    136  CE  LYS A  17       8.161   1.019  14.731  1.00 93.64           C  
ATOM    137  NZ  LYS A  17       9.622   0.800  14.513  1.00 93.64           N  
ATOM    138  N   ILE A  18       3.884   1.632  20.187  1.00 91.73           N  
ATOM    139  CA  ILE A  18       3.824   1.500  21.638  1.00 91.73           C  
ATOM    140  C   ILE A  18       4.532   0.218  22.070  1.00 91.73           C  
ATOM    141  CB  ILE A  18       2.364   1.503  22.146  1.00 91.73           C  
ATOM    142  O   ILE A  18       4.124  -0.882  21.689  1.00 91.73           O  
ATOM    143  CG1 ILE A  18       1.640   2.772  21.680  1.00 91.73           C  
ATOM    144  CG2 ILE A  18       2.323   1.378  23.671  1.00 91.73           C  
ATOM    145  CD1 ILE A  18       0.140   2.757  21.937  1.00 91.73           C  
ATOM    146  N   ASN A  19       5.611   0.310  22.914  1.00 89.95           N  
ATOM    147  CA  ASN A  19       6.325  -0.855  23.426  1.00 89.95           C  
ATOM    148  C   ASN A  19       6.690  -1.825  22.305  1.00 89.95           C  
ATOM    149  CB  ASN A  19       5.493  -1.567  24.495  1.00 89.95           C  
ATOM    150  O   ASN A  19       6.429  -3.025  22.408  1.00 89.95           O  
ATOM    151  CG  ASN A  19       5.268  -0.711  25.725  1.00 89.95           C  
ATOM    152  ND2 ASN A  19       4.117  -0.883  26.364  1.00 89.95           N  
ATOM    153  OD1 ASN A  19       6.121   0.099  26.098  1.00 89.95           O  
ATOM    154  N   HIS A  20       7.155  -1.352  21.115  1.00 88.46           N  
ATOM    155  CA  HIS A  20       7.680  -2.120  19.991  1.00 88.46           C  
ATOM    156  C   HIS A  20       6.552  -2.733  19.168  1.00 88.46           C  
ATOM    157  CB  HIS A  20       8.625  -3.217  20.486  1.00 88.46           C  
ATOM    158  O   HIS A  20       6.786  -3.635  18.360  1.00 88.46           O  
ATOM    159  CG  HIS A  20       9.852  -2.692  21.159  1.00 88.46           C  
ATOM    160  CD2 HIS A  20      10.991  -2.166  20.649  1.00 88.46           C  
ATOM    161  ND1 HIS A  20      10.000  -2.677  22.529  1.00 88.46           N  
ATOM    162  CE1 HIS A  20      11.180  -2.162  22.833  1.00 88.46           C  
ATOM    163  NE2 HIS A  20      11.801  -1.844  21.710  1.00 88.46           N  
ATOM    164  N   GLU A  21       5.336  -2.348  19.522  1.00 93.62           N  
ATOM    165  CA  GLU A  21       4.187  -2.771  18.726  1.00 93.62           C  
ATOM    166  C   GLU A  21       3.673  -1.632  17.850  1.00 93.62           C  
ATOM    167  CB  GLU A  21       3.065  -3.285  19.632  1.00 93.62           C  
ATOM    168  O   GLU A  21       3.659  -0.474  18.273  1.00 93.62           O  
ATOM    169  CG  GLU A  21       3.464  -4.479  20.487  1.00 93.62           C  
ATOM    170  CD  GLU A  21       3.505  -5.786  19.711  1.00 93.62           C  
ATOM    171  OE1 GLU A  21       4.219  -6.722  20.136  1.00 93.62           O  
ATOM    172  OE2 GLU A  21       2.819  -5.874  18.668  1.00 93.62           O  
ATOM    173  N   ILE A  22       3.188  -2.039  16.677  1.00 95.33           N  
ATOM    174  CA  ILE A  22       2.750  -1.039  15.710  1.00 95.33           C  
ATOM    175  C   ILE A  22       1.234  -0.874  15.790  1.00 95.33           C  
ATOM    176  CB  ILE A  22       3.172  -1.418  14.273  1.00 95.33           C  
ATOM    177  O   ILE A  22       0.502  -1.858  15.922  1.00 95.33           O  
ATOM    178  CG1 ILE A  22       4.699  -1.521  14.175  1.00 95.33           C  
ATOM    179  CG2 ILE A  22       2.626  -0.404  13.264  1.00 95.33           C  
ATOM    180  CD1 ILE A  22       5.422  -0.194  14.358  1.00 95.33           C  
ATOM    181  N   TYR A  23       0.869   0.403  15.785  1.00 96.79           N  
ATOM    182  CA  TYR A  23      -0.544   0.763  15.750  1.00 96.79           C  
ATOM    183  C   TYR A  23      -0.823   1.770  14.640  1.00 96.79           C  
ATOM    184  CB  TYR A  23      -0.986   1.338  17.099  1.00 96.79           C  
ATOM    185  O   TYR A  23       0.085   2.471  14.187  1.00 96.79           O  
ATOM    186  CG  TYR A  23      -0.879   0.357  18.241  1.00 96.79           C  
ATOM    187  CD1 TYR A  23      -1.976  -0.406  18.635  1.00 96.79           C  
ATOM    188  CD2 TYR A  23       0.318   0.192  18.929  1.00 96.79           C  
ATOM    189  CE1 TYR A  23      -1.882  -1.310  19.689  1.00 96.79           C  
ATOM    190  CE2 TYR A  23       0.423  -0.709  19.984  1.00 96.79           C  
ATOM    191  OH  TYR A  23      -0.582  -2.348  21.399  1.00 96.79           O  
ATOM    192  CZ  TYR A  23      -0.680  -1.454  20.355  1.00 96.79           C  
ATOM    193  N   ARG A  24      -2.097   1.696  14.252  1.00 96.68           N  
ATOM    194  CA  ARG A  24      -2.590   2.701  13.316  1.00 96.68           C  
ATOM    195  C   ARG A  24      -3.888   3.326  13.816  1.00 96.68           C  
ATOM    196  CB  ARG A  24      -2.804   2.088  11.930  1.00 96.68           C  
ATOM    197  O   ARG A  24      -4.788   2.618  14.273  1.00 96.68           O  
ATOM    198  CG  ARG A  24      -3.238   3.090  10.873  1.00 96.68           C  
ATOM    199  CD  ARG A  24      -3.453   2.426   9.520  1.00 96.68           C  
ATOM    200  NE  ARG A  24      -2.213   1.863   8.993  1.00 96.68           N  
ATOM    201  NH1 ARG A  24      -1.472   3.840   8.055  1.00 96.68           N  
ATOM    202  NH2 ARG A  24      -0.208   1.936   7.876  1.00 96.68           N  
ATOM    203  CZ  ARG A  24      -1.301   2.547   8.309  1.00 96.68           C  
ATOM    204  N   GLN A  25      -3.862   4.568  13.722  1.00 96.34           N  
ATOM    205  CA  GLN A  25      -5.126   5.199  14.084  1.00 96.34           C  
ATOM    206  C   GLN A  25      -5.804   5.813  12.862  1.00 96.34           C  
ATOM    207  CB  GLN A  25      -4.906   6.268  15.155  1.00 96.34           C  
ATOM    208  O   GLN A  25      -5.136   6.377  11.993  1.00 96.34           O  
ATOM    209  CG  GLN A  25      -4.300   7.559  14.620  1.00 96.34           C  
ATOM    210  CD  GLN A  25      -4.228   8.653  15.669  1.00 96.34           C  
ATOM    211  NE2 GLN A  25      -3.578   9.760  15.328  1.00 96.34           N  
ATOM    212  OE1 GLN A  25      -4.753   8.504  16.777  1.00 96.34           O  
ATOM    213  N   ILE A  26      -7.076   5.638  12.748  1.00 96.92           N  
ATOM    214  CA  ILE A  26      -7.926   6.268  11.743  1.00 96.92           C  
ATOM    215  C   ILE A  26      -8.666   7.452  12.362  1.00 96.92           C  
ATOM    216  CB  ILE A  26      -8.932   5.261  11.142  1.00 96.92           C  
ATOM    217  O   ILE A  26      -9.438   7.283  13.309  1.00 96.92           O  
ATOM    218  CG1 ILE A  26      -8.205   3.999  10.666  1.00 96.92           C  
ATOM    219  CG2 ILE A  26      -9.721   5.904   9.998  1.00 96.92           C  
ATOM    220  CD1 ILE A  26      -7.194   4.249   9.555  1.00 96.92           C  
ATOM    221  N   ASN A  27      -8.391   8.647  11.726  1.00 95.56           N  
ATOM    222  CA  ASN A  27      -9.019   9.862  12.235  1.00 95.56           C  
ATOM    223  C   ASN A  27     -10.341  10.148  11.528  1.00 95.56           C  
ATOM    224  CB  ASN A  27      -8.072  11.055  12.094  1.00 95.56           C  
ATOM    225  O   ASN A  27     -10.750   9.398  10.639  1.00 95.56           O  
ATOM    226  CG  ASN A  27      -6.813  10.904  12.924  1.00 95.56           C  
ATOM    227  ND2 ASN A  27      -5.724  11.509  12.466  1.00 95.56           N  
ATOM    228  OD1 ASN A  27      -6.819  10.247  13.969  1.00 95.56           O  
ATOM    229  N   GLN A  28     -10.974  11.263  12.031  1.00 94.44           N  
ATOM    230  CA  GLN A  28     -12.282  11.641  11.507  1.00 94.44           C  
ATOM    231  C   GLN A  28     -12.254  11.749   9.985  1.00 94.44           C  
ATOM    232  CB  GLN A  28     -12.744  12.965  12.119  1.00 94.44           C  
ATOM    233  O   GLN A  28     -13.147  11.240   9.305  1.00 94.44           O  
ATOM    234  CG  GLN A  28     -14.149  13.377  11.702  1.00 94.44           C  
ATOM    235  CD  GLN A  28     -15.215  12.419  12.201  1.00 94.44           C  
ATOM    236  NE2 GLN A  28     -16.166  12.087  11.334  1.00 94.44           N  
ATOM    237  OE1 GLN A  28     -15.183  11.980  13.355  1.00 94.44           O  
ATOM    238  N   SER A  29     -11.236  12.310   9.380  1.00 93.39           N  
ATOM    239  CA  SER A  29     -11.149  12.548   7.943  1.00 93.39           C  
ATOM    240  C   SER A  29     -11.027  11.238   7.172  1.00 93.39           C  
ATOM    241  CB  SER A  29      -9.957  13.452   7.621  1.00 93.39           C  
ATOM    242  O   SER A  29     -11.395  11.167   5.997  1.00 93.39           O  
ATOM    243  OG  SER A  29      -8.745  12.857   8.050  1.00 93.39           O  
ATOM    244  N   GLY A  30     -10.491  10.155   7.757  1.00 95.60           N  
ATOM    245  CA  GLY A  30     -10.295   8.883   7.079  1.00 95.60           C  
ATOM    246  C   GLY A  30     -11.337   7.844   7.448  1.00 95.60           C  
ATOM    247  O   GLY A  30     -11.336   6.737   6.906  1.00 95.60           O  
ATOM    248  N   TYR A  31     -12.206   8.165   8.309  1.00 96.40           N  
ATOM    249  CA  TYR A  31     -13.131   7.202   8.897  1.00 96.40           C  
ATOM    250  C   TYR A  31     -14.115   6.685   7.855  1.00 96.40           C  
ATOM    251  CB  TYR A  31     -13.892   7.833  10.067  1.00 96.40           C  
ATOM    252  O   TYR A  31     -14.382   5.483   7.787  1.00 96.40           O  
ATOM    253  CG  TYR A  31     -14.803   6.869  10.788  1.00 96.40           C  
ATOM    254  CD1 TYR A  31     -16.178   7.086  10.839  1.00 96.40           C  
ATOM    255  CD2 TYR A  31     -14.291   5.742  11.420  1.00 96.40           C  
ATOM    256  CE1 TYR A  31     -17.021   6.202  11.504  1.00 96.40           C  
ATOM    257  CE2 TYR A  31     -15.125   4.851  12.088  1.00 96.40           C  
ATOM    258  OH  TYR A  31     -17.316   4.210  12.784  1.00 96.40           O  
ATOM    259  CZ  TYR A  31     -16.486   5.089  12.124  1.00 96.40           C  
ATOM    260  N   SER A  32     -14.661   7.642   7.050  1.00 97.31           N  
ATOM    261  CA  SER A  32     -15.618   7.212   6.036  1.00 97.31           C  
ATOM    262  C   SER A  32     -14.986   6.223   5.063  1.00 97.31           C  
ATOM    263  CB  SER A  32     -16.165   8.417   5.270  1.00 97.31           C  
ATOM    264  O   SER A  32     -15.608   5.225   4.692  1.00 97.31           O  
ATOM    265  OG  SER A  32     -17.028   8.000   4.226  1.00 97.31           O  
ATOM    266  N   ASP A  33     -13.784   6.457   4.690  1.00 97.99           N  
ATOM    267  CA  ASP A  33     -13.055   5.557   3.801  1.00 97.99           C  
ATOM    268  C   ASP A  33     -12.827   4.199   4.461  1.00 97.99           C  
ATOM    269  CB  ASP A  33     -11.716   6.175   3.393  1.00 97.99           C  
ATOM    270  O   ASP A  33     -13.014   3.157   3.830  1.00 97.99           O  
ATOM    271  CG  ASP A  33     -11.868   7.333   2.423  1.00 97.99           C  
ATOM    272  OD1 ASP A  33     -12.930   7.448   1.772  1.00 97.99           O  
ATOM    273  OD2 ASP A  33     -10.918   8.136   2.305  1.00 97.99           O  
ATOM    274  N   TYR A  34     -12.442   4.285   5.656  1.00 98.37           N  
ATOM    275  CA  TYR A  34     -12.206   3.040   6.379  1.00 98.37           C  
ATOM    276  C   TYR A  34     -13.485   2.218   6.483  1.00 98.37           C  
ATOM    277  CB  TYR A  34     -11.656   3.328   7.780  1.00 98.37           C  
ATOM    278  O   TYR A  34     -13.470   1.005   6.262  1.00 98.37           O  
ATOM    279  CG  TYR A  34     -11.508   2.096   8.639  1.00 98.37           C  
ATOM    280  CD1 TYR A  34     -12.393   1.841   9.684  1.00 98.37           C  
ATOM    281  CD2 TYR A  34     -10.482   1.185   8.409  1.00 98.37           C  
ATOM    282  CE1 TYR A  34     -12.259   0.708  10.479  1.00 98.37           C  
ATOM    283  CE2 TYR A  34     -10.339   0.049   9.198  1.00 98.37           C  
ATOM    284  OH  TYR A  34     -11.094  -1.304  11.013  1.00 98.37           O  
ATOM    285  CZ  TYR A  34     -11.231  -0.181  10.229  1.00 98.37           C  
ATOM    286  N   GLN A  35     -14.534   2.851   6.808  1.00 98.23           N  
ATOM    287  CA  GLN A  35     -15.809   2.147   6.899  1.00 98.23           C  
ATOM    288  C   GLN A  35     -16.169   1.489   5.570  1.00 98.23           C  
ATOM    289  CB  GLN A  35     -16.922   3.103   7.329  1.00 98.23           C  
ATOM    290  O   GLN A  35     -16.597   0.333   5.539  1.00 98.23           O  
ATOM    291  CG  GLN A  35     -16.845   3.518   8.793  1.00 98.23           C  
ATOM    292  CD  GLN A  35     -18.034   4.351   9.230  1.00 98.23           C  
ATOM    293  NE2 GLN A  35     -18.874   3.781  10.088  1.00 98.23           N  
ATOM    294  OE1 GLN A  35     -18.197   5.498   8.802  1.00 98.23           O  
ATOM    295  N   GLN A  36     -15.983   2.257   4.554  1.00 98.36           N  
ATOM    296  CA  GLN A  36     -16.277   1.731   3.225  1.00 98.36           C  
ATOM    297  C   GLN A  36     -15.406   0.518   2.910  1.00 98.36           C  
ATOM    298  CB  GLN A  36     -16.077   2.812   2.162  1.00 98.36           C  
ATOM    299  O   GLN A  36     -15.874  -0.448   2.304  1.00 98.36           O  
ATOM    300  CG  GLN A  36     -16.457   2.369   0.756  1.00 98.36           C  
ATOM    301  CD  GLN A  36     -17.925   2.005   0.632  1.00 98.36           C  
ATOM    302  NE2 GLN A  36     -18.204   0.881  -0.018  1.00 98.36           N  
ATOM    303  OE1 GLN A  36     -18.801   2.729   1.117  1.00 98.36           O  
ATOM    304  N   LEU A  37     -14.142   0.586   3.270  1.00 98.58           N  
ATOM    305  CA  LEU A  37     -13.233  -0.537   3.072  1.00 98.58           C  
ATOM    306  C   LEU A  37     -13.763  -1.793   3.755  1.00 98.58           C  
ATOM    307  CB  LEU A  37     -11.839  -0.200   3.608  1.00 98.58           C  
ATOM    308  O   LEU A  37     -13.808  -2.865   3.146  1.00 98.58           O  
ATOM    309  CG  LEU A  37     -10.828  -1.347   3.638  1.00 98.58           C  
ATOM    310  CD1 LEU A  37     -10.552  -1.848   2.224  1.00 98.58           C  
ATOM    311  CD2 LEU A  37      -9.536  -0.904   4.316  1.00 98.58           C  
ATOM    312  N   MET A  38     -14.199  -1.634   4.958  1.00 98.24           N  
ATOM    313  CA  MET A  38     -14.644  -2.772   5.757  1.00 98.24           C  
ATOM    314  C   MET A  38     -15.996  -3.284   5.270  1.00 98.24           C  
ATOM    315  CB  MET A  38     -14.732  -2.390   7.236  1.00 98.24           C  
ATOM    316  O   MET A  38     -16.235  -4.492   5.246  1.00 98.24           O  
ATOM    317  CG  MET A  38     -13.399  -1.984   7.844  1.00 98.24           C  
ATOM    318  SD  MET A  38     -12.072  -3.205   7.506  1.00 98.24           S  
ATOM    319  CE  MET A  38     -12.689  -4.621   8.459  1.00 98.24           C  
ATOM    320  N   GLN A  39     -16.876  -2.418   4.767  1.00 98.19           N  
ATOM    321  CA  GLN A  39     -18.251  -2.766   4.424  1.00 98.19           C  
ATOM    322  C   GLN A  39     -18.346  -3.284   2.992  1.00 98.19           C  
ATOM    323  CB  GLN A  39     -19.172  -1.558   4.608  1.00 98.19           C  
ATOM    324  O   GLN A  39     -19.228  -4.086   2.674  1.00 98.19           O  
ATOM    325  CG  GLN A  39     -19.397  -1.172   6.063  1.00 98.19           C  
ATOM    326  CD  GLN A  39     -20.128   0.149   6.213  1.00 98.19           C  
ATOM    327  NE2 GLN A  39     -20.304   0.592   7.454  1.00 98.19           N  
ATOM    328  OE1 GLN A  39     -20.532   0.767   5.223  1.00 98.19           O  
ATOM    329  N   SER A  40     -17.511  -2.898   2.155  1.00 98.18           N  
ATOM    330  CA  SER A  40     -17.587  -3.204   0.730  1.00 98.18           C  
ATOM    331  C   SER A  40     -17.169  -4.643   0.451  1.00 98.18           C  
ATOM    332  CB  SER A  40     -16.708  -2.244  -0.072  1.00 98.18           C  
ATOM    333  O   SER A  40     -17.452  -5.180  -0.622  1.00 98.18           O  
ATOM    334  OG  SER A  40     -15.335  -2.489   0.181  1.00 98.18           O  
ATOM    335  N   GLY A  41     -16.556  -5.291   1.376  1.00 98.31           N  
ATOM    336  CA  GLY A  41     -16.025  -6.629   1.166  1.00 98.31           C  
ATOM    337  C   GLY A  41     -14.601  -6.629   0.640  1.00 98.31           C  
ATOM    338  O   GLY A  41     -14.014  -7.692   0.427  1.00 98.31           O  
ATOM    339  N   LEU A  42     -14.065  -5.431   0.261  1.00 98.77           N  
ATOM    340  CA  LEU A  42     -12.719  -5.298  -0.286  1.00 98.77           C  
ATOM    341  C   LEU A  42     -11.679  -5.826   0.697  1.00 98.77           C  
ATOM    342  CB  LEU A  42     -12.421  -3.835  -0.626  1.00 98.77           C  
ATOM    343  O   LEU A  42     -10.774  -6.568   0.310  1.00 98.77           O  
ATOM    344  CG  LEU A  42     -11.002  -3.527  -1.106  1.00 98.77           C  
ATOM    345  CD1 LEU A  42     -10.654  -4.386  -2.317  1.00 98.77           C  
ATOM    346  CD2 LEU A  42     -10.860  -2.045  -1.436  1.00 98.77           C  
ATOM    347  N   TYR A  43     -11.822  -5.454   1.988  1.00 98.77           N  
ATOM    348  CA  TYR A  43     -10.872  -5.922   2.991  1.00 98.77           C  
ATOM    349  C   TYR A  43     -10.823  -7.445   3.028  1.00 98.77           C  
ATOM    350  CB  TYR A  43     -11.238  -5.378   4.375  1.00 98.77           C  
ATOM    351  O   TYR A  43      -9.743  -8.039   2.986  1.00 98.77           O  
ATOM    352  CG  TYR A  43     -10.339  -5.875   5.481  1.00 98.77           C  
ATOM    353  CD1 TYR A  43     -10.693  -6.984   6.247  1.00 98.77           C  
ATOM    354  CD2 TYR A  43      -9.136  -5.238   5.762  1.00 98.77           C  
ATOM    355  CE1 TYR A  43      -9.869  -7.445   7.268  1.00 98.77           C  
ATOM    356  CE2 TYR A  43      -8.304  -5.690   6.781  1.00 98.77           C  
ATOM    357  OH  TYR A  43      -7.858  -7.245   8.537  1.00 98.77           O  
ATOM    358  CZ  TYR A  43      -8.678  -6.793   7.527  1.00 98.77           C  
ATOM    359  N   ASP A  44     -11.970  -8.048   3.045  1.00 98.63           N  
ATOM    360  CA  ASP A  44     -12.057  -9.504   3.107  1.00 98.63           C  
ATOM    361  C   ASP A  44     -11.445 -10.144   1.862  1.00 98.63           C  
ATOM    362  CB  ASP A  44     -13.513  -9.948   3.265  1.00 98.63           C  
ATOM    363  O   ASP A  44     -10.743 -11.152   1.958  1.00 98.63           O  
ATOM    364  CG  ASP A  44     -14.093  -9.605   4.625  1.00 98.63           C  
ATOM    365  OD1 ASP A  44     -13.323  -9.476   5.602  1.00 98.63           O  
ATOM    366  OD2 ASP A  44     -15.331  -9.466   4.723  1.00 98.63           O  
ATOM    367  N   LYS A  45     -11.765  -9.547   0.741  1.00 98.83           N  
ATOM    368  CA  LYS A  45     -11.210 -10.059  -0.509  1.00 98.83           C  
ATOM    369  C   LYS A  45      -9.685  -9.990  -0.501  1.00 98.83           C  
ATOM    370  CB  LYS A  45     -11.764  -9.279  -1.702  1.00 98.83           C  
ATOM    371  O   LYS A  45      -9.013 -10.975  -0.815  1.00 98.83           O  
ATOM    372  CG  LYS A  45     -11.183  -9.704  -3.043  1.00 98.83           C  
ATOM    373  CD  LYS A  45     -11.527 -11.151  -3.368  1.00 98.83           C  
ATOM    374  CE  LYS A  45     -11.030 -11.549  -4.751  1.00 98.83           C  
ATOM    375  NZ  LYS A  45     -11.340 -12.976  -5.062  1.00 98.83           N  
ATOM    376  N   LEU A  46      -9.051  -8.923  -0.129  1.00 98.79           N  
ATOM    377  CA  LEU A  46      -7.603  -8.750  -0.102  1.00 98.79           C  
ATOM    378  C   LEU A  46      -6.964  -9.678   0.926  1.00 98.79           C  
ATOM    379  CB  LEU A  46      -7.241  -7.296   0.212  1.00 98.79           C  
ATOM    380  O   LEU A  46      -5.897 -10.245   0.678  1.00 98.79           O  
ATOM    381  CG  LEU A  46      -7.644  -6.256  -0.836  1.00 98.79           C  
ATOM    382  CD1 LEU A  46      -7.269  -4.856  -0.363  1.00 98.79           C  
ATOM    383  CD2 LEU A  46      -6.988  -6.567  -2.177  1.00 98.79           C  
ATOM    384  N   GLN A  47      -7.678  -9.865   1.991  1.00 98.18           N  
ATOM    385  CA  GLN A  47      -7.170 -10.770   3.017  1.00 98.18           C  
ATOM    386  C   GLN A  47      -7.165 -12.214   2.524  1.00 98.18           C  
ATOM    387  CB  GLN A  47      -8.002 -10.654   4.295  1.00 98.18           C  
ATOM    388  O   GLN A  47      -6.223 -12.963   2.791  1.00 98.18           O  
ATOM    389  CG  GLN A  47      -7.633  -9.458   5.163  1.00 98.18           C  
ATOM    390  CD  GLN A  47      -6.329  -9.656   5.912  1.00 98.18           C  
ATOM    391  NE2 GLN A  47      -5.868  -8.609   6.586  1.00 98.18           N  
ATOM    392  OE1 GLN A  47      -5.741 -10.742   5.886  1.00 98.18           O  
ATOM    393  N   SER A  48      -8.195 -12.568   1.835  1.00 98.38           N  
ATOM    394  CA  SER A  48      -8.293 -13.933   1.330  1.00 98.38           C  
ATOM    395  C   SER A  48      -7.147 -14.254   0.376  1.00 98.38           C  
ATOM    396  CB  SER A  48      -9.631 -14.149   0.622  1.00 98.38           C  
ATOM    397  O   SER A  48      -6.768 -15.416   0.221  1.00 98.38           O  
ATOM    398  OG  SER A  48      -9.618 -13.564  -0.669  1.00 98.38           O  
ATOM    399  N   LEU A  49      -6.518 -13.270  -0.198  1.00 98.47           N  
ATOM    400  CA  LEU A  49      -5.420 -13.427  -1.146  1.00 98.47           C  
ATOM    401  C   LEU A  49      -4.078 -13.168  -0.471  1.00 98.47           C  
ATOM    402  CB  LEU A  49      -5.599 -12.478  -2.334  1.00 98.47           C  
ATOM    403  O   LEU A  49      -3.033 -13.201  -1.125  1.00 98.47           O  
ATOM    404  CG  LEU A  49      -6.834 -12.707  -3.206  1.00 98.47           C  
ATOM    405  CD1 LEU A  49      -7.052 -11.521  -4.139  1.00 98.47           C  
ATOM    406  CD2 LEU A  49      -6.695 -14.001  -4.001  1.00 98.47           C  
ATOM    407  N   ASN A  50      -4.110 -12.801   0.723  1.00 97.93           N  
ATOM    408  CA  ASN A  50      -2.920 -12.404   1.468  1.00 97.93           C  
ATOM    409  C   ASN A  50      -2.261 -11.171   0.856  1.00 97.93           C  
ATOM    410  CB  ASN A  50      -1.920 -13.561   1.538  1.00 97.93           C  
ATOM    411  O   ASN A  50      -1.033 -11.067   0.829  1.00 97.93           O  
ATOM    412  CG  ASN A  50      -2.414 -14.708   2.398  1.00 97.93           C  
ATOM    413  ND2 ASN A  50      -2.302 -15.926   1.882  1.00 97.93           N  
ATOM    414  OD1 ASN A  50      -2.892 -14.501   3.516  1.00 97.93           O  
ATOM    415  N   TYR A  51      -3.075 -10.240   0.319  1.00 98.70           N  
ATOM    416  CA  TYR A  51      -2.569  -9.043  -0.343  1.00 98.70           C  
ATOM    417  C   TYR A  51      -2.463  -7.881   0.637  1.00 98.70           C  
ATOM    418  CB  TYR A  51      -3.474  -8.655  -1.517  1.00 98.70           C  
ATOM    419  O   TYR A  51      -1.739  -6.914   0.387  1.00 98.70           O  
ATOM    420  CG  TYR A  51      -3.227  -9.464  -2.767  1.00 98.70           C  
ATOM    421  CD1 TYR A  51      -2.341 -10.539  -2.761  1.00 98.70           C  
ATOM    422  CD2 TYR A  51      -3.880  -9.156  -3.956  1.00 98.70           C  
ATOM    423  CE1 TYR A  51      -2.109 -11.286  -3.911  1.00 98.70           C  
ATOM    424  CE2 TYR A  51      -3.655  -9.897  -5.112  1.00 98.70           C  
ATOM    425  OH  TYR A  51      -2.545 -11.695  -6.221  1.00 98.70           O  
ATOM    426  CZ  TYR A  51      -2.770 -10.958  -5.079  1.00 98.70           C  
ATOM    427  N   LEU A  52      -3.204  -7.876   1.725  1.00 98.62           N  
ATOM    428  CA  LEU A  52      -3.226  -6.824   2.735  1.00 98.62           C  
ATOM    429  C   LEU A  52      -2.923  -7.392   4.118  1.00 98.62           C  
ATOM    430  CB  LEU A  52      -4.585  -6.119   2.747  1.00 98.62           C  
ATOM    431  O   LEU A  52      -3.447  -8.445   4.489  1.00 98.62           O  
ATOM    432  CG  LEU A  52      -4.741  -4.965   3.738  1.00 98.62           C  
ATOM    433  CD1 LEU A  52      -3.773  -3.838   3.396  1.00 98.62           C  
ATOM    434  CD2 LEU A  52      -6.179  -4.458   3.746  1.00 98.62           C  
ATOM    435  N   ILE A  53      -2.087  -6.724   4.856  1.00 97.82           N  
ATOM    436  CA  ILE A  53      -1.724  -7.165   6.199  1.00 97.82           C  
ATOM    437  C   ILE A  53      -2.967  -7.194   7.086  1.00 97.82           C  
ATOM    438  CB  ILE A  53      -0.643  -6.253   6.821  1.00 97.82           C  
ATOM    439  O   ILE A  53      -3.723  -6.221   7.138  1.00 97.82           O  
ATOM    440  CG1 ILE A  53      -0.158  -6.832   8.154  1.00 97.82           C  
ATOM    441  CG2 ILE A  53      -1.178  -4.829   7.004  1.00 97.82           C  
ATOM    442  CD1 ILE A  53       1.252  -6.405   8.539  1.00 97.82           C  
ATOM    443  N   PRO A  54      -3.183  -8.370   7.741  1.00 97.53           N  
ATOM    444  CA  PRO A  54      -4.313  -8.422   8.672  1.00 97.53           C  
ATOM    445  C   PRO A  54      -4.148  -7.469   9.854  1.00 97.53           C  
ATOM    446  CB  PRO A  54      -4.317  -9.879   9.141  1.00 97.53           C  
ATOM    447  O   PRO A  54      -3.026  -7.233  10.309  1.00 97.53           O  
ATOM    448  CG  PRO A  54      -3.518 -10.613   8.114  1.00 97.53           C  
ATOM    449  CD  PRO A  54      -2.479  -9.681   7.561  1.00 97.53           C  
ATOM    450  N   HIS A  55      -5.274  -6.985  10.239  1.00 98.00           N  
ATOM    451  CA  HIS A  55      -5.253  -6.160  11.442  1.00 98.00           C  
ATOM    452  C   HIS A  55      -6.537  -6.329  12.248  1.00 98.00           C  
ATOM    453  CB  HIS A  55      -5.052  -4.687  11.078  1.00 98.00           C  
ATOM    454  O   HIS A  55      -7.554  -6.778  11.716  1.00 98.00           O  
ATOM    455  CG  HIS A  55      -6.081  -4.157  10.131  1.00 98.00           C  
ATOM    456  CD2 HIS A  55      -7.293  -3.598  10.357  1.00 98.00           C  
ATOM    457  ND1 HIS A  55      -5.913  -4.174   8.763  1.00 98.00           N  
ATOM    458  CE1 HIS A  55      -6.980  -3.645   8.188  1.00 98.00           C  
ATOM    459  NE2 HIS A  55      -7.833  -3.288   9.133  1.00 98.00           N  
ATOM    460  N   ARG A  56      -6.353  -6.010  13.543  1.00 97.73           N  
ATOM    461  CA  ARG A  56      -7.522  -6.025  14.417  1.00 97.73           C  
ATOM    462  C   ARG A  56      -7.801  -4.637  14.982  1.00 97.73           C  
ATOM    463  CB  ARG A  56      -7.327  -7.025  15.559  1.00 97.73           C  
ATOM    464  O   ARG A  56      -6.875  -3.859  15.219  1.00 97.73           O  
ATOM    465  CG  ARG A  56      -6.116  -6.735  16.432  1.00 97.73           C  
ATOM    466  CD  ARG A  56      -5.913  -7.811  17.490  1.00 97.73           C  
ATOM    467  NE  ARG A  56      -4.740  -7.540  18.316  1.00 97.73           N  
ATOM    468  NH1 ARG A  56      -4.942  -9.453  19.595  1.00 97.73           N  
ATOM    469  NH2 ARG A  56      -3.227  -7.983  19.986  1.00 97.73           N  
ATOM    470  CZ  ARG A  56      -4.306  -8.326  19.297  1.00 97.73           C  
ATOM    471  N   GLU A  57      -9.122  -4.371  15.098  1.00 98.19           N  
ATOM    472  CA  GLU A  57      -9.497  -3.163  15.826  1.00 98.19           C  
ATOM    473  C   GLU A  57      -9.309  -3.343  17.329  1.00 98.19           C  
ATOM    474  CB  GLU A  57     -10.947  -2.779  15.520  1.00 98.19           C  
ATOM    475  O   GLU A  57      -9.731  -4.353  17.896  1.00 98.19           O  
ATOM    476  CG  GLU A  57     -11.171  -2.313  14.088  1.00 98.19           C  
ATOM    477  CD  GLU A  57     -12.575  -1.783  13.842  1.00 98.19           C  
ATOM    478  OE1 GLU A  57     -12.973  -1.643  12.663  1.00 98.19           O  
ATOM    479  OE2 GLU A  57     -13.282  -1.504  14.836  1.00 98.19           O  
ATOM    480  N   VAL A  58      -8.613  -2.373  17.958  1.00 98.02           N  
ATOM    481  CA  VAL A  58      -8.357  -2.461  19.392  1.00 98.02           C  
ATOM    482  C   VAL A  58      -8.915  -1.225  20.094  1.00 98.02           C  
ATOM    483  CB  VAL A  58      -6.848  -2.608  19.691  1.00 98.02           C  
ATOM    484  O   VAL A  58      -9.426  -0.312  19.442  1.00 98.02           O  
ATOM    485  CG1 VAL A  58      -6.303  -3.905  19.095  1.00 98.02           C  
ATOM    486  CG2 VAL A  58      -6.078  -1.404  19.152  1.00 98.02           C  
ATOM    487  N   SER A  59      -8.782  -1.214  21.405  1.00 96.80           N  
ATOM    488  CA  SER A  59      -9.338  -0.154  22.240  1.00 96.80           C  
ATOM    489  C   SER A  59      -8.737   1.202  21.886  1.00 96.80           C  
ATOM    490  CB  SER A  59      -9.100  -0.457  23.720  1.00 96.80           C  
ATOM    491  O   SER A  59      -7.552   1.295  21.559  1.00 96.80           O  
ATOM    492  OG  SER A  59      -9.445   0.659  24.523  1.00 96.80           O  
ATOM    493  N   VAL A  60      -9.475   2.304  22.001  1.00 92.04           N  
ATOM    494  CA  VAL A  60      -9.062   3.674  21.714  1.00 92.04           C  
ATOM    495  C   VAL A  60      -8.025   4.127  22.739  1.00 92.04           C  
ATOM    496  CB  VAL A  60     -10.267   4.641  21.712  1.00 92.04           C  
ATOM    497  O   VAL A  60      -7.362   5.150  22.550  1.00 92.04           O  
ATOM    498  CG1 VAL A  60     -11.151   4.401  20.489  1.00 92.04           C  
ATOM    499  CG2 VAL A  60     -11.076   4.487  22.999  1.00 92.04           C  
ATOM    500  N   ASP A  61      -7.905   3.316  23.822  1.00 93.42           N  
ATOM    501  CA  ASP A  61      -6.882   3.612  24.820  1.00 93.42           C  
ATOM    502  C   ASP A  61      -5.483   3.545  24.210  1.00 93.42           C  
ATOM    503  CB  ASP A  61      -6.988   2.645  26.001  1.00 93.42           C  
ATOM    504  O   ASP A  61      -4.529   4.086  24.772  1.00 93.42           O  
ATOM    505  CG  ASP A  61      -8.217   2.889  26.859  1.00 93.42           C  
ATOM    506  OD1 ASP A  61      -8.809   3.987  26.778  1.00 93.42           O  
ATOM    507  OD2 ASP A  61      -8.594   1.977  27.626  1.00 93.42           O  
ATOM    508  N   PHE A  62      -5.408   2.921  23.094  1.00 94.73           N  
ATOM    509  CA  PHE A  62      -4.122   2.790  22.419  1.00 94.73           C  
ATOM    510  C   PHE A  62      -3.951   3.878  21.365  1.00 94.73           C  
ATOM    511  CB  PHE A  62      -3.991   1.407  21.773  1.00 94.73           C  
ATOM    512  O   PHE A  62      -2.998   3.847  20.583  1.00 94.73           O  
ATOM    513  CG  PHE A  62      -3.871   0.282  22.765  1.00 94.73           C  
ATOM    514  CD1 PHE A  62      -2.654   0.003  23.375  1.00 94.73           C  
ATOM    515  CD2 PHE A  62      -4.975  -0.496  23.087  1.00 94.73           C  
ATOM    516  CE1 PHE A  62      -2.540  -1.038  24.294  1.00 94.73           C  
ATOM    517  CE2 PHE A  62      -4.869  -1.537  24.004  1.00 94.73           C  
ATOM    518  CZ  PHE A  62      -3.650  -1.808  24.606  1.00 94.73           C  
ATOM    519  N   ALA A  63      -4.848   4.791  21.322  1.00 94.81           N  
ATOM    520  CA  ALA A  63      -4.807   5.851  20.319  1.00 94.81           C  
ATOM    521  C   ALA A  63      -3.643   6.805  20.577  1.00 94.81           C  
ATOM    522  CB  ALA A  63      -6.126   6.619  20.302  1.00 94.81           C  
ATOM    523  O   ALA A  63      -3.261   7.031  21.727  1.00 94.81           O  
ATOM    524  N   LEU A  64      -3.056   7.304  19.514  1.00 92.53           N  
ATOM    525  CA  LEU A  64      -1.986   8.295  19.561  1.00 92.53           C  
ATOM    526  C   LEU A  64      -2.488   9.609  20.150  1.00 92.53           C  
ATOM    527  CB  LEU A  64      -1.416   8.536  18.160  1.00 92.53           C  
ATOM    528  O   LEU A  64      -1.805  10.227  20.970  1.00 92.53           O  
ATOM    529  CG  LEU A  64      -0.291   9.566  18.054  1.00 92.53           C  
ATOM    530  CD1 LEU A  64       0.928   9.103  18.846  1.00 92.53           C  
ATOM    531  CD2 LEU A  64       0.075   9.810  16.594  1.00 92.53           C  
ATOM    532  N   ASN A  65      -3.670  10.043  19.772  1.00 91.48           N  
ATOM    533  CA  ASN A  65      -4.274  11.276  20.265  1.00 91.48           C  
ATOM    534  C   ASN A  65      -5.798  11.200  20.248  1.00 91.48           C  
ATOM    535  CB  ASN A  65      -3.793  12.475  19.445  1.00 91.48           C  
ATOM    536  O   ASN A  65      -6.368  10.161  19.909  1.00 91.48           O  
ATOM    537  CG  ASN A  65      -4.104  12.334  17.968  1.00 91.48           C  
ATOM    538  ND2 ASN A  65      -3.086  12.493  17.130  1.00 91.48           N  
ATOM    539  OD1 ASN A  65      -5.250  12.087  17.583  1.00 91.48           O  
ATOM    540  N   ASP A  66      -6.531  12.343  20.641  1.00 91.11           N  
ATOM    541  CA  ASP A  66      -7.971  12.339  20.879  1.00 91.11           C  
ATOM    542  C   ASP A  66      -8.745  12.431  19.566  1.00 91.11           C  
ATOM    543  CB  ASP A  66      -8.366  13.491  21.805  1.00 91.11           C  
ATOM    544  O   ASP A  66      -9.974  12.343  19.557  1.00 91.11           O  
ATOM    545  CG  ASP A  66      -7.828  13.329  23.216  1.00 91.11           C  
ATOM    546  OD1 ASP A  66      -7.465  12.198  23.604  1.00 91.11           O  
ATOM    547  OD2 ASP A  66      -7.770  14.341  23.947  1.00 91.11           O  
ATOM    548  N   GLN A  67      -8.046  12.474  18.467  1.00 91.16           N  
ATOM    549  CA  GLN A  67      -8.697  12.577  17.166  1.00 91.16           C  
ATOM    550  C   GLN A  67      -9.054  11.197  16.619  1.00 91.16           C  
ATOM    551  CB  GLN A  67      -7.800  13.319  16.173  1.00 91.16           C  
ATOM    552  O   GLN A  67      -9.797  11.085  15.641  1.00 91.16           O  
ATOM    553  CG  GLN A  67      -7.553  14.776  16.539  1.00 91.16           C  
ATOM    554  CD  GLN A  67      -6.649  15.485  15.548  1.00 91.16           C  
ATOM    555  NE2 GLN A  67      -6.631  16.812  15.605  1.00 91.16           N  
ATOM    556  OE1 GLN A  67      -5.971  14.844  14.738  1.00 91.16           O  
ATOM    557  N   ALA A  68      -8.553  10.115  17.223  1.00 94.62           N  
ATOM    558  CA  ALA A  68      -8.711   8.750  16.729  1.00 94.62           C  
ATOM    559  C   ALA A  68     -10.152   8.274  16.886  1.00 94.62           C  
ATOM    560  CB  ALA A  68      -7.760   7.806  17.461  1.00 94.62           C  
ATOM    561  O   ALA A  68     -10.743   8.406  17.960  1.00 94.62           O  
ATOM    562  N   LEU A  69     -10.680   7.762  15.811  1.00 96.55           N  
ATOM    563  CA  LEU A  69     -11.985   7.113  15.869  1.00 96.55           C  
ATOM    564  C   LEU A  69     -11.837   5.595  15.897  1.00 96.55           C  
ATOM    565  CB  LEU A  69     -12.845   7.531  14.674  1.00 96.55           C  
ATOM    566  O   LEU A  69     -12.690   4.894  16.446  1.00 96.55           O  
ATOM    567  CG  LEU A  69     -13.296   8.992  14.641  1.00 96.55           C  
ATOM    568  CD1 LEU A  69     -14.188   9.245  13.430  1.00 96.55           C  
ATOM    569  CD2 LEU A  69     -14.022   9.357  15.931  1.00 96.55           C  
ATOM    570  N   VAL A  70     -10.828   5.087  15.258  1.00 97.85           N  
ATOM    571  CA  VAL A  70     -10.498   3.667  15.209  1.00 97.85           C  
ATOM    572  C   VAL A  70      -8.999   3.476  15.427  1.00 97.85           C  
ATOM    573  CB  VAL A  70     -10.927   3.031  13.868  1.00 97.85           C  
ATOM    574  O   VAL A  70      -8.188   4.255  14.920  1.00 97.85           O  
ATOM    575  CG1 VAL A  70     -10.530   1.556  13.818  1.00 97.85           C  
ATOM    576  CG2 VAL A  70     -12.432   3.190  13.659  1.00 97.85           C  
ATOM    577  N   VAL A  71      -8.685   2.466  16.216  1.00 98.26           N  
ATOM    578  CA  VAL A  71      -7.287   2.075  16.360  1.00 98.26           C  
ATOM    579  C   VAL A  71      -7.094   0.650  15.847  1.00 98.26           C  
ATOM    580  CB  VAL A  71      -6.816   2.181  17.828  1.00 98.26           C  
ATOM    581  O   VAL A  71      -7.820  -0.264  16.245  1.00 98.26           O  
ATOM    582  CG1 VAL A  71      -5.342   1.801  17.951  1.00 98.26           C  
ATOM    583  CG2 VAL A  71      -7.054   3.592  18.364  1.00 98.26           C  
ATOM    584  N   LEU A  72      -6.055   0.555  14.950  1.00 98.43           N  
ATOM    585  CA  LEU A  72      -5.782  -0.745  14.346  1.00 98.43           C  
ATOM    586  C   LEU A  72      -4.444  -1.297  14.825  1.00 98.43           C  
ATOM    587  CB  LEU A  72      -5.787  -0.638  12.819  1.00 98.43           C  
ATOM    588  O   LEU A  72      -3.471  -0.550  14.956  1.00 98.43           O  
ATOM    589  CG  LEU A  72      -7.009   0.032  12.190  1.00 98.43           C  
ATOM    590  CD1 LEU A  72      -6.820   0.171  10.683  1.00 98.43           C  
ATOM    591  CD2 LEU A  72      -8.274  -0.759  12.504  1.00 98.43           C  
ATOM    592  N   LYS A  73      -4.498  -2.608  15.107  1.00 98.15           N  
ATOM    593  CA  LYS A  73      -3.265  -3.344  15.370  1.00 98.15           C  
ATOM    594  C   LYS A  73      -2.998  -4.379  14.280  1.00 98.15           C  
ATOM    595  CB  LYS A  73      -3.330  -4.028  16.737  1.00 98.15           C  
ATOM    596  O   LYS A  73      -3.646  -5.426  14.239  1.00 98.15           O  
ATOM    597  CG  LYS A  73      -2.027  -4.693  17.159  1.00 98.15           C  
ATOM    598  CD  LYS A  73      -2.165  -5.385  18.509  1.00 98.15           C  
ATOM    599  CE  LYS A  73      -0.859  -6.041  18.937  1.00 98.15           C  
ATOM    600  NZ  LYS A  73      -1.008  -6.782  20.225  1.00 98.15           N  
ATOM    601  N   PRO A  74      -2.008  -4.005  13.426  1.00 97.38           N  
ATOM    602  CA  PRO A  74      -1.690  -4.963  12.365  1.00 97.38           C  
ATOM    603  C   PRO A  74      -0.867  -6.147  12.866  1.00 97.38           C  
ATOM    604  CB  PRO A  74      -0.889  -4.126  11.364  1.00 97.38           C  
ATOM    605  O   PRO A  74      -0.183  -6.041  13.887  1.00 97.38           O  
ATOM    606  CG  PRO A  74      -0.226  -3.072  12.191  1.00 97.38           C  
ATOM    607  CD  PRO A  74      -1.139  -2.715  13.329  1.00 97.38           C  
ATOM    608  N   GLU A  75      -0.999  -7.235  12.126  1.00 95.45           N  
ATOM    609  CA  GLU A  75      -0.095  -8.349  12.400  1.00 95.45           C  
ATOM    610  C   GLU A  75       1.364  -7.918  12.278  1.00 95.45           C  
ATOM    611  CB  GLU A  75      -0.379  -9.517  11.452  1.00 95.45           C  
ATOM    612  O   GLU A  75       1.712  -7.127  11.399  1.00 95.45           O  
ATOM    613  CG  GLU A  75       0.429 -10.769  11.761  1.00 95.45           C  
ATOM    614  CD  GLU A  75       0.096 -11.938  10.847  1.00 95.45           C  
ATOM    615  OE1 GLU A  75       1.023 -12.679  10.447  1.00 95.45           O  
ATOM    616  OE2 GLU A  75      -1.101 -12.114  10.528  1.00 95.45           O  
ATOM    617  N   LYS A  76       2.180  -8.463  13.134  1.00 93.78           N  
ATOM    618  CA  LYS A  76       3.593  -8.097  13.160  1.00 93.78           C  
ATOM    619  C   LYS A  76       4.350  -8.743  12.003  1.00 93.78           C  
ATOM    620  CB  LYS A  76       4.228  -8.500  14.492  1.00 93.78           C  
ATOM    621  O   LYS A  76       4.150  -9.923  11.705  1.00 93.78           O  
ATOM    622  CG  LYS A  76       5.650  -7.994  14.678  1.00 93.78           C  
ATOM    623  CD  LYS A  76       6.198  -8.357  16.052  1.00 93.78           C  
ATOM    624  CE  LYS A  76       7.625  -7.859  16.236  1.00 93.78           C  
ATOM    625  NZ  LYS A  76       8.160  -8.198  17.589  1.00 93.78           N  
ATOM    626  N   ILE A  77       5.132  -7.862  11.384  1.00 93.47           N  
ATOM    627  CA  ILE A  77       6.078  -8.342  10.383  1.00 93.47           C  
ATOM    628  C   ILE A  77       7.466  -8.475  11.007  1.00 93.47           C  
ATOM    629  CB  ILE A  77       6.129  -7.404   9.156  1.00 93.47           C  
ATOM    630  O   ILE A  77       7.999  -7.510  11.560  1.00 93.47           O  
ATOM    631  CG1 ILE A  77       4.758  -7.344   8.473  1.00 93.47           C  
ATOM    632  CG2 ILE A  77       7.211  -7.859   8.173  1.00 93.47           C  
ATOM    633  CD1 ILE A  77       4.689  -6.365   7.309  1.00 93.47           C  
ATOM    634  N   ALA A  78       8.075  -9.670  10.939  1.00 90.08           N  
ATOM    635  CA  ALA A  78       9.294 -10.000  11.672  1.00 90.08           C  
ATOM    636  C   ALA A  78      10.472  -9.160  11.185  1.00 90.08           C  
ATOM    637  CB  ALA A  78       9.612 -11.487  11.535  1.00 90.08           C  
ATOM    638  O   ALA A  78      11.308  -8.731  11.983  1.00 90.08           O  
ATOM    639  N   PHE A  79      10.392  -8.891   9.878  1.00 91.06           N  
ATOM    640  CA  PHE A  79      11.535  -8.207   9.284  1.00 91.06           C  
ATOM    641  C   PHE A  79      11.075  -7.102   8.342  1.00 91.06           C  
ATOM    642  CB  PHE A  79      12.427  -9.201   8.533  1.00 91.06           C  
ATOM    643  O   PHE A  79      10.378  -7.366   7.360  1.00 91.06           O  
ATOM    644  CG  PHE A  79      13.658  -8.578   7.933  1.00 91.06           C  
ATOM    645  CD1 PHE A  79      13.736  -8.334   6.568  1.00 91.06           C  
ATOM    646  CD2 PHE A  79      14.739  -8.237   8.736  1.00 91.06           C  
ATOM    647  CE1 PHE A  79      14.874  -7.757   6.010  1.00 91.06           C  
ATOM    648  CE2 PHE A  79      15.880  -7.660   8.185  1.00 91.06           C  
ATOM    649  CZ  PHE A  79      15.946  -7.422   6.822  1.00 91.06           C  
ATOM    650  N   VAL A  80      11.454  -5.928   8.693  1.00 93.19           N  
ATOM    651  CA  VAL A  80      11.112  -4.785   7.854  1.00 93.19           C  
ATOM    652  C   VAL A  80      12.268  -4.474   6.907  1.00 93.19           C  
ATOM    653  CB  VAL A  80      10.769  -3.540   8.702  1.00 93.19           C  
ATOM    654  O   VAL A  80      13.410  -4.308   7.344  1.00 93.19           O  
ATOM    655  CG1 VAL A  80      10.502  -2.332   7.806  1.00 93.19           C  
ATOM    656  CG2 VAL A  80       9.564  -3.821   9.598  1.00 93.19           C  
ATOM    657  N   SER A  81      11.961  -4.576   5.571  1.00 94.79           N  
ATOM    658  CA  SER A  81      12.944  -4.202   4.560  1.00 94.79           C  
ATOM    659  C   SER A  81      12.468  -3.007   3.741  1.00 94.79           C  
ATOM    660  CB  SER A  81      13.234  -5.383   3.632  1.00 94.79           C  
ATOM    661  O   SER A  81      11.280  -2.681   3.742  1.00 94.79           O  
ATOM    662  OG  SER A  81      12.055  -5.799   2.964  1.00 94.79           O  
ATOM    663  N   TYR A  82      13.393  -2.318   3.188  1.00 94.40           N  
ATOM    664  CA  TYR A  82      13.058  -1.137   2.401  1.00 94.40           C  
ATOM    665  C   TYR A  82      13.315  -1.379   0.918  1.00 94.40           C  
ATOM    666  CB  TYR A  82      13.863   0.074   2.880  1.00 94.40           C  
ATOM    667  O   TYR A  82      14.105  -2.253   0.554  1.00 94.40           O  
ATOM    668  CG  TYR A  82      13.606   0.444   4.320  1.00 94.40           C  
ATOM    669  CD1 TYR A  82      12.473   1.169   4.682  1.00 94.40           C  
ATOM    670  CD2 TYR A  82      14.495   0.068   5.322  1.00 94.40           C  
ATOM    671  CE1 TYR A  82      12.233   1.514   6.008  1.00 94.40           C  
ATOM    672  CE2 TYR A  82      14.265   0.407   6.652  1.00 94.40           C  
ATOM    673  OH  TYR A  82      12.900   1.466   8.299  1.00 94.40           O  
ATOM    674  CZ  TYR A  82      13.133   1.128   6.984  1.00 94.40           C  
ATOM    675  N   CYS A  83      12.612  -0.624   0.107  1.00 95.11           N  
ATOM    676  CA  CYS A  83      12.578  -0.875  -1.329  1.00 95.11           C  
ATOM    677  C   CYS A  83      13.982  -0.847  -1.921  1.00 95.11           C  
ATOM    678  CB  CYS A  83      11.697   0.158  -2.032  1.00 95.11           C  
ATOM    679  O   CYS A  83      14.264  -1.549  -2.894  1.00 95.11           O  
ATOM    680  SG  CYS A  83      12.178   1.868  -1.706  1.00 95.11           S  
ATOM    681  N   TYR A  84      14.901  -0.055  -1.285  1.00 95.12           N  
ATOM    682  CA  TYR A  84      16.251   0.009  -1.833  1.00 95.12           C  
ATOM    683  C   TYR A  84      17.083  -1.182  -1.375  1.00 95.12           C  
ATOM    684  CB  TYR A  84      16.938   1.315  -1.421  1.00 95.12           C  
ATOM    685  O   TYR A  84      18.257  -1.303  -1.734  1.00 95.12           O  
ATOM    686  CG  TYR A  84      16.809   1.630   0.050  1.00 95.12           C  
ATOM    687  CD1 TYR A  84      15.905   2.590   0.500  1.00 95.12           C  
ATOM    688  CD2 TYR A  84      17.591   0.970   0.992  1.00 95.12           C  
ATOM    689  CE1 TYR A  84      15.784   2.885   1.854  1.00 95.12           C  
ATOM    690  CE2 TYR A  84      17.478   1.257   2.348  1.00 95.12           C  
ATOM    691  OH  TYR A  84      16.458   2.502   4.110  1.00 95.12           O  
ATOM    692  CZ  TYR A  84      16.573   2.214   2.769  1.00 95.12           C  
ATOM    693  N   GLU A  85      16.491  -2.088  -0.613  1.00 95.64           N  
ATOM    694  CA  GLU A  85      17.150  -3.308  -0.157  1.00 95.64           C  
ATOM    695  C   GLU A  85      16.677  -4.521  -0.952  1.00 95.64           C  
ATOM    696  CB  GLU A  85      16.900  -3.528   1.337  1.00 95.64           C  
ATOM    697  O   GLU A  85      17.151  -5.638  -0.732  1.00 95.64           O  
ATOM    698  CG  GLU A  85      17.480  -2.437   2.225  1.00 95.64           C  
ATOM    699  CD  GLU A  85      17.119  -2.603   3.693  1.00 95.64           C  
ATOM    700  OE1 GLU A  85      18.038  -2.690   4.538  1.00 95.64           O  
ATOM    701  OE2 GLU A  85      15.906  -2.646   4.000  1.00 95.64           O  
ATOM    702  N   TRP A  86      15.757  -4.259  -1.841  1.00 97.31           N  
ATOM    703  CA  TRP A  86      15.118  -5.361  -2.551  1.00 97.31           C  
ATOM    704  C   TRP A  86      15.897  -5.720  -3.812  1.00 97.31           C  
ATOM    705  CB  TRP A  86      13.674  -5.003  -2.913  1.00 97.31           C  
ATOM    706  O   TRP A  86      16.499  -4.850  -4.446  1.00 97.31           O  
ATOM    707  CG  TRP A  86      12.820  -4.650  -1.732  1.00 97.31           C  
ATOM    708  CD1 TRP A  86      13.040  -4.988  -0.426  1.00 97.31           C  
ATOM    709  CD2 TRP A  86      11.605  -3.894  -1.752  1.00 97.31           C  
ATOM    710  CE2 TRP A  86      11.143  -3.812  -0.420  1.00 97.31           C  
ATOM    711  CE3 TRP A  86      10.863  -3.277  -2.767  1.00 97.31           C  
ATOM    712  NE1 TRP A  86      12.035  -4.486   0.369  1.00 97.31           N  
ATOM    713  CH2 TRP A  86       9.262  -2.541  -1.090  1.00 97.31           C  
ATOM    714  CZ2 TRP A  86       9.969  -3.135  -0.077  1.00 97.31           C  
ATOM    715  CZ3 TRP A  86       9.695  -2.605  -2.425  1.00 97.31           C  
ATOM    716  N   SER A  87      15.866  -6.976  -4.179  1.00 96.64           N  
ATOM    717  CA  SER A  87      16.315  -7.398  -5.501  1.00 96.64           C  
ATOM    718  C   SER A  87      15.362  -6.917  -6.589  1.00 96.64           C  
ATOM    719  CB  SER A  87      16.445  -8.921  -5.563  1.00 96.64           C  
ATOM    720  O   SER A  87      14.284  -6.398  -6.292  1.00 96.64           O  
ATOM    721  OG  SER A  87      15.168  -9.535  -5.561  1.00 96.64           O  
ATOM    722  N   PHE A  88      15.774  -7.082  -7.848  1.00 98.08           N  
ATOM    723  CA  PHE A  88      14.927  -6.735  -8.983  1.00 98.08           C  
ATOM    724  C   PHE A  88      13.599  -7.480  -8.914  1.00 98.08           C  
ATOM    725  CB  PHE A  88      15.638  -7.051 -10.303  1.00 98.08           C  
ATOM    726  O   PHE A  88      12.536  -6.883  -9.101  1.00 98.08           O  
ATOM    727  CG  PHE A  88      14.788  -6.814 -11.522  1.00 98.08           C  
ATOM    728  CD1 PHE A  88      14.037  -7.845 -12.074  1.00 98.08           C  
ATOM    729  CD2 PHE A  88      14.740  -5.560 -12.116  1.00 98.08           C  
ATOM    730  CE1 PHE A  88      13.250  -7.629 -13.202  1.00 98.08           C  
ATOM    731  CE2 PHE A  88      13.955  -5.336 -13.244  1.00 98.08           C  
ATOM    732  CZ  PHE A  88      13.212  -6.372 -13.786  1.00 98.08           C  
ATOM    733  N   SER A  89      13.676  -8.807  -8.613  1.00 97.98           N  
ATOM    734  CA  SER A  89      12.478  -9.641  -8.589  1.00 97.98           C  
ATOM    735  C   SER A  89      11.534  -9.218  -7.468  1.00 97.98           C  
ATOM    736  CB  SER A  89      12.853 -11.114  -8.423  1.00 97.98           C  
ATOM    737  O   SER A  89      10.315  -9.200  -7.651  1.00 97.98           O  
ATOM    738  OG  SER A  89      13.557 -11.585  -9.559  1.00 97.98           O  
ATOM    739  N   GLN A  90      12.021  -8.896  -6.320  1.00 98.08           N  
ATOM    740  CA  GLN A  90      11.201  -8.413  -5.213  1.00 98.08           C  
ATOM    741  C   GLN A  90      10.529  -7.088  -5.564  1.00 98.08           C  
ATOM    742  CB  GLN A  90      12.046  -8.254  -3.948  1.00 98.08           C  
ATOM    743  O   GLN A  90       9.347  -6.891  -5.277  1.00 98.08           O  
ATOM    744  CG  GLN A  90      12.444  -9.575  -3.305  1.00 98.08           C  
ATOM    745  CD  GLN A  90      13.369  -9.394  -2.115  1.00 98.08           C  
ATOM    746  NE2 GLN A  90      12.991  -9.967  -0.978  1.00 98.08           N  
ATOM    747  OE1 GLN A  90      14.415  -8.745  -2.218  1.00 98.08           O  
ATOM    748  N   PHE A  91      11.312  -6.240  -6.172  1.00 98.33           N  
ATOM    749  CA  PHE A  91      10.779  -4.955  -6.610  1.00 98.33           C  
ATOM    750  C   PHE A  91       9.633  -5.151  -7.595  1.00 98.33           C  
ATOM    751  CB  PHE A  91      11.881  -4.104  -7.249  1.00 98.33           C  
ATOM    752  O   PHE A  91       8.589  -4.507  -7.476  1.00 98.33           O  
ATOM    753  CG  PHE A  91      11.753  -2.632  -6.964  1.00 98.33           C  
ATOM    754  CD1 PHE A  91      10.705  -1.894  -7.502  1.00 98.33           C  
ATOM    755  CD2 PHE A  91      12.681  -1.985  -6.158  1.00 98.33           C  
ATOM    756  CE1 PHE A  91      10.584  -0.531  -7.240  1.00 98.33           C  
ATOM    757  CE2 PHE A  91      12.567  -0.624  -5.892  1.00 98.33           C  
ATOM    758  CZ  PHE A  91      11.518   0.102  -6.435  1.00 98.33           C  
ATOM    759  N   LYS A  92       9.867  -6.009  -8.567  1.00 98.65           N  
ATOM    760  CA  LYS A  92       8.849  -6.345  -9.558  1.00 98.65           C  
ATOM    761  C   LYS A  92       7.611  -6.942  -8.894  1.00 98.65           C  
ATOM    762  CB  LYS A  92       9.409  -7.320 -10.595  1.00 98.65           C  
ATOM    763  O   LYS A  92       6.484  -6.550  -9.204  1.00 98.65           O  
ATOM    764  CG  LYS A  92       8.409  -7.723 -11.669  1.00 98.65           C  
ATOM    765  CD  LYS A  92       9.024  -8.694 -12.668  1.00 98.65           C  
ATOM    766  CE  LYS A  92       7.993  -9.192 -13.673  1.00 98.65           C  
ATOM    767  NZ  LYS A  92       8.587 -10.159 -14.643  1.00 98.65           N  
ATOM    768  N   ASP A  93       7.777  -7.880  -8.019  1.00 98.80           N  
ATOM    769  CA  ASP A  93       6.658  -8.494  -7.311  1.00 98.80           C  
ATOM    770  C   ASP A  93       5.858  -7.448  -6.538  1.00 98.80           C  
ATOM    771  CB  ASP A  93       7.158  -9.583  -6.359  1.00 98.80           C  
ATOM    772  O   ASP A  93       4.626  -7.500  -6.507  1.00 98.80           O  
ATOM    773  CG  ASP A  93       7.554 -10.861  -7.076  1.00 98.80           C  
ATOM    774  OD1 ASP A  93       7.223 -11.018  -8.271  1.00 98.80           O  
ATOM    775  OD2 ASP A  93       8.201 -11.721  -6.440  1.00 98.80           O  
ATOM    776  N   ALA A  94       6.530  -6.551  -5.909  1.00 98.75           N  
ATOM    777  CA  ALA A  94       5.873  -5.471  -5.178  1.00 98.75           C  
ATOM    778  C   ALA A  94       5.027  -4.611  -6.113  1.00 98.75           C  
ATOM    779  CB  ALA A  94       6.907  -4.610  -4.458  1.00 98.75           C  
ATOM    780  O   ALA A  94       3.900  -4.241  -5.776  1.00 98.75           O  
ATOM    781  N   ALA A  95       5.589  -4.318  -7.288  1.00 98.82           N  
ATOM    782  CA  ALA A  95       4.873  -3.533  -8.290  1.00 98.82           C  
ATOM    783  C   ALA A  95       3.611  -4.255  -8.754  1.00 98.82           C  
ATOM    784  CB  ALA A  95       5.780  -3.235  -9.481  1.00 98.82           C  
ATOM    785  O   ALA A  95       2.536  -3.655  -8.828  1.00 98.82           O  
ATOM    786  N   LEU A  96       3.770  -5.492  -9.013  1.00 98.88           N  
ATOM    787  CA  LEU A  96       2.642  -6.283  -9.492  1.00 98.88           C  
ATOM    788  C   LEU A  96       1.555  -6.381  -8.427  1.00 98.88           C  
ATOM    789  CB  LEU A  96       3.104  -7.686  -9.896  1.00 98.88           C  
ATOM    790  O   LEU A  96       0.365  -6.304  -8.739  1.00 98.88           O  
ATOM    791  CG  LEU A  96       3.953  -7.781 -11.165  1.00 98.88           C  
ATOM    792  CD1 LEU A  96       4.496  -9.195 -11.335  1.00 98.88           C  
ATOM    793  CD2 LEU A  96       3.140  -7.364 -12.386  1.00 98.88           C  
ATOM    794  N   LEU A  97       1.973  -6.563  -7.173  1.00 98.90           N  
ATOM    795  CA  LEU A  97       0.989  -6.609  -6.097  1.00 98.90           C  
ATOM    796  C   LEU A  97       0.229  -5.291  -5.998  1.00 98.90           C  
ATOM    797  CB  LEU A  97       1.669  -6.921  -4.761  1.00 98.90           C  
ATOM    798  O   LEU A  97      -0.995  -5.285  -5.849  1.00 98.90           O  
ATOM    799  CG  LEU A  97       0.775  -6.886  -3.520  1.00 98.90           C  
ATOM    800  CD1 LEU A  97      -0.309  -7.954  -3.619  1.00 98.90           C  
ATOM    801  CD2 LEU A  97       1.607  -7.076  -2.256  1.00 98.90           C  
ATOM    802  N   THR A  98       0.938  -4.201  -6.104  1.00 98.87           N  
ATOM    803  CA  THR A  98       0.310  -2.887  -6.029  1.00 98.87           C  
ATOM    804  C   THR A  98      -0.734  -2.723  -7.130  1.00 98.87           C  
ATOM    805  CB  THR A  98       1.355  -1.761  -6.138  1.00 98.87           C  
ATOM    806  O   THR A  98      -1.850  -2.266  -6.872  1.00 98.87           O  
ATOM    807  CG2 THR A  98       0.692  -0.389  -6.090  1.00 98.87           C  
ATOM    808  OG1 THR A  98       2.281  -1.870  -5.050  1.00 98.87           O  
ATOM    809  N   LEU A  99      -0.454  -3.140  -8.323  1.00 98.84           N  
ATOM    810  CA  LEU A  99      -1.381  -3.060  -9.446  1.00 98.84           C  
ATOM    811  C   LEU A  99      -2.563  -4.002  -9.244  1.00 98.84           C  
ATOM    812  CB  LEU A  99      -0.665  -3.393 -10.757  1.00 98.84           C  
ATOM    813  O   LEU A  99      -3.705  -3.646  -9.543  1.00 98.84           O  
ATOM    814  CG  LEU A  99       0.356  -2.368 -11.252  1.00 98.84           C  
ATOM    815  CD1 LEU A  99       1.126  -2.921 -12.447  1.00 98.84           C  
ATOM    816  CD2 LEU A  99      -0.333  -1.057 -11.614  1.00 98.84           C  
ATOM    817  N   ALA A 100      -2.220  -5.186  -8.777  1.00 98.88           N  
ATOM    818  CA  ALA A 100      -3.284  -6.152  -8.516  1.00 98.88           C  
ATOM    819  C   ALA A 100      -4.288  -5.602  -7.507  1.00 98.88           C  
ATOM    820  CB  ALA A 100      -2.696  -7.468  -8.013  1.00 98.88           C  
ATOM    821  O   ALA A 100      -5.500  -5.706  -7.709  1.00 98.88           O  
ATOM    822  N   ILE A 101      -3.790  -5.001  -6.471  1.00 98.86           N  
ATOM    823  CA  ILE A 101      -4.643  -4.431  -5.434  1.00 98.86           C  
ATOM    824  C   ILE A 101      -5.459  -3.278  -6.012  1.00 98.86           C  
ATOM    825  CB  ILE A 101      -3.813  -3.946  -4.224  1.00 98.86           C  
ATOM    826  O   ILE A 101      -6.661  -3.171  -5.758  1.00 98.86           O  
ATOM    827  CG1 ILE A 101      -3.302  -5.142  -3.412  1.00 98.86           C  
ATOM    828  CG2 ILE A 101      -4.639  -3.001  -3.346  1.00 98.86           C  
ATOM    829  CD1 ILE A 101      -2.285  -4.774  -2.341  1.00 98.86           C  
ATOM    830  N   ALA A 102      -4.796  -2.448  -6.780  1.00 98.48           N  
ATOM    831  CA  ALA A 102      -5.484  -1.316  -7.396  1.00 98.48           C  
ATOM    832  C   ALA A 102      -6.641  -1.789  -8.271  1.00 98.48           C  
ATOM    833  CB  ALA A 102      -4.505  -0.482  -8.218  1.00 98.48           C  
ATOM    834  O   ALA A 102      -7.736  -1.224  -8.221  1.00 98.48           O  
ATOM    835  N   LYS A 103      -6.409  -2.815  -9.014  1.00 98.21           N  
ATOM    836  CA  LYS A 103      -7.421  -3.373  -9.906  1.00 98.21           C  
ATOM    837  C   LYS A 103      -8.588  -3.959  -9.116  1.00 98.21           C  
ATOM    838  CB  LYS A 103      -6.809  -4.446 -10.809  1.00 98.21           C  
ATOM    839  O   LYS A 103      -9.751  -3.701  -9.434  1.00 98.21           O  
ATOM    840  CG  LYS A 103      -7.745  -4.946 -11.899  1.00 98.21           C  
ATOM    841  CD  LYS A 103      -7.062  -5.973 -12.794  1.00 98.21           C  
ATOM    842  CE  LYS A 103      -8.047  -6.613 -13.763  1.00 98.21           C  
ATOM    843  NZ  LYS A 103      -7.394  -7.658 -14.606  1.00 98.21           N  
ATOM    844  N   ILE A 104      -8.319  -4.668  -8.097  1.00 98.71           N  
ATOM    845  CA  ILE A 104      -9.348  -5.290  -7.272  1.00 98.71           C  
ATOM    846  C   ILE A 104     -10.159  -4.212  -6.557  1.00 98.71           C  
ATOM    847  CB  ILE A 104      -8.735  -6.269  -6.246  1.00 98.71           C  
ATOM    848  O   ILE A 104     -11.387  -4.296  -6.484  1.00 98.71           O  
ATOM    849  CG1 ILE A 104      -8.199  -7.518  -6.953  1.00 98.71           C  
ATOM    850  CG2 ILE A 104      -9.765  -6.644  -5.176  1.00 98.71           C  
ATOM    851  CD1 ILE A 104      -7.364  -8.425  -6.060  1.00 98.71           C  
ATOM    852  N   ALA A 105      -9.471  -3.223  -6.074  1.00 98.51           N  
ATOM    853  CA  ALA A 105     -10.129  -2.167  -5.310  1.00 98.51           C  
ATOM    854  C   ALA A 105     -11.220  -1.491  -6.136  1.00 98.51           C  
ATOM    855  CB  ALA A 105      -9.107  -1.135  -4.838  1.00 98.51           C  
ATOM    856  O   ALA A 105     -12.309  -1.214  -5.628  1.00 98.51           O  
ATOM    857  N   ILE A 106     -10.998  -1.322  -7.373  1.00 97.37           N  
ATOM    858  CA  ILE A 106     -11.947  -0.634  -8.240  1.00 97.37           C  
ATOM    859  C   ILE A 106     -13.216  -1.471  -8.385  1.00 97.37           C  
ATOM    860  CB  ILE A 106     -11.336  -0.344  -9.629  1.00 97.37           C  
ATOM    861  O   ILE A 106     -14.323  -0.929  -8.425  1.00 97.37           O  
ATOM    862  CG1 ILE A 106     -10.201   0.681  -9.510  1.00 97.37           C  
ATOM    863  CG2 ILE A 106     -12.413   0.143 -10.603  1.00 97.37           C  
ATOM    864  CD1 ILE A 106      -9.347   0.807 -10.764  1.00 97.37           C  
ATOM    865  N   GLN A 107     -13.071  -2.781  -8.395  1.00 97.48           N  
ATOM    866  CA  GLN A 107     -14.204  -3.692  -8.521  1.00 97.48           C  
ATOM    867  C   GLN A 107     -15.113  -3.613  -7.298  1.00 97.48           C  
ATOM    868  CB  GLN A 107     -13.718  -5.129  -8.722  1.00 97.48           C  
ATOM    869  O   GLN A 107     -16.281  -4.000  -7.360  1.00 97.48           O  
ATOM    870  CG  GLN A 107     -12.936  -5.339 -10.011  1.00 97.48           C  
ATOM    871  CD  GLN A 107     -12.403  -6.752 -10.150  1.00 97.48           C  
ATOM    872  NE2 GLN A 107     -11.285  -6.898 -10.854  1.00 97.48           N  
ATOM    873  OE1 GLN A 107     -12.990  -7.706  -9.629  1.00 97.48           O  
ATOM    874  N   TYR A 108     -14.565  -3.106  -6.252  1.00 98.41           N  
ATOM    875  CA  TYR A 108     -15.321  -3.011  -5.009  1.00 98.41           C  
ATOM    876  C   TYR A 108     -15.674  -1.563  -4.694  1.00 98.41           C  
ATOM    877  CB  TYR A 108     -14.527  -3.619  -3.849  1.00 98.41           C  
ATOM    878  O   TYR A 108     -15.972  -1.225  -3.545  1.00 98.41           O  
ATOM    879  CG  TYR A 108     -14.501  -5.128  -3.856  1.00 98.41           C  
ATOM    880  CD1 TYR A 108     -15.305  -5.862  -2.986  1.00 98.41           C  
ATOM    881  CD2 TYR A 108     -13.672  -5.823  -4.730  1.00 98.41           C  
ATOM    882  CE1 TYR A 108     -15.282  -7.253  -2.988  1.00 98.41           C  
ATOM    883  CE2 TYR A 108     -13.642  -7.214  -4.740  1.00 98.41           C  
ATOM    884  OH  TYR A 108     -14.424  -9.295  -3.873  1.00 98.41           O  
ATOM    885  CZ  TYR A 108     -14.450  -7.919  -3.867  1.00 98.41           C  
ATOM    886  N   GLY A 109     -15.605  -0.660  -5.728  1.00 97.77           N  
ATOM    887  CA  GLY A 109     -16.030   0.724  -5.596  1.00 97.77           C  
ATOM    888  C   GLY A 109     -15.025   1.589  -4.860  1.00 97.77           C  
ATOM    889  O   GLY A 109     -15.384   2.628  -4.302  1.00 97.77           O  
ATOM    890  N   MET A 110     -13.790   1.078  -4.671  1.00 98.27           N  
ATOM    891  CA  MET A 110     -12.740   1.857  -4.020  1.00 98.27           C  
ATOM    892  C   MET A 110     -11.522   1.992  -4.927  1.00 98.27           C  
ATOM    893  CB  MET A 110     -12.336   1.211  -2.693  1.00 98.27           C  
ATOM    894  O   MET A 110     -11.485   1.415  -6.015  1.00 98.27           O  
ATOM    895  CG  MET A 110     -13.488   1.048  -1.715  1.00 98.27           C  
ATOM    896  SD  MET A 110     -12.921   0.577  -0.034  1.00 98.27           S  
ATOM    897  CE  MET A 110     -12.225   2.157   0.523  1.00 98.27           C  
ATOM    898  N   ILE A 111     -10.581   2.817  -4.513  1.00 98.21           N  
ATOM    899  CA  ILE A 111      -9.359   3.027  -5.283  1.00 98.21           C  
ATOM    900  C   ILE A 111      -8.187   3.268  -4.335  1.00 98.21           C  
ATOM    901  CB  ILE A 111      -9.506   4.210  -6.266  1.00 98.21           C  
ATOM    902  O   ILE A 111      -8.371   3.776  -3.226  1.00 98.21           O  
ATOM    903  CG1 ILE A 111      -8.335   4.231  -7.255  1.00 98.21           C  
ATOM    904  CG2 ILE A 111      -9.605   5.535  -5.505  1.00 98.21           C  
ATOM    905  CD1 ILE A 111      -8.551   5.148  -8.451  1.00 98.21           C  
ATOM    906  N   LEU A 112      -6.959   2.825  -4.766  1.00 97.66           N  
ATOM    907  CA  LEU A 112      -5.749   3.143  -4.016  1.00 97.66           C  
ATOM    908  C   LEU A 112      -5.328   4.590  -4.252  1.00 97.66           C  
ATOM    909  CB  LEU A 112      -4.611   2.197  -4.409  1.00 97.66           C  
ATOM    910  O   LEU A 112      -5.052   4.983  -5.387  1.00 97.66           O  
ATOM    911  CG  LEU A 112      -4.652   0.796  -3.797  1.00 97.66           C  
ATOM    912  CD1 LEU A 112      -3.493  -0.045  -4.321  1.00 97.66           C  
ATOM    913  CD2 LEU A 112      -4.614   0.877  -2.274  1.00 97.66           C  
ATOM    914  N   LYS A 113      -5.225   5.398  -3.221  1.00 95.88           N  
ATOM    915  CA  LYS A 113      -4.922   6.817  -3.386  1.00 95.88           C  
ATOM    916  C   LYS A 113      -3.420   7.071  -3.302  1.00 95.88           C  
ATOM    917  CB  LYS A 113      -5.655   7.649  -2.333  1.00 95.88           C  
ATOM    918  O   LYS A 113      -2.945   8.148  -3.670  1.00 95.88           O  
ATOM    919  CG  LYS A 113      -5.271   7.311  -0.900  1.00 95.88           C  
ATOM    920  CD  LYS A 113      -6.059   8.145   0.102  1.00 95.88           C  
ATOM    921  CE  LYS A 113      -5.688   7.794   1.537  1.00 95.88           C  
ATOM    922  NZ  LYS A 113      -6.525   8.541   2.523  1.00 95.88           N  
ATOM    923  N   ASP A 114      -2.651   6.081  -2.815  1.00 94.60           N  
ATOM    924  CA  ASP A 114      -1.194   6.163  -2.794  1.00 94.60           C  
ATOM    925  C   ASP A 114      -0.564   4.859  -3.276  1.00 94.60           C  
ATOM    926  CB  ASP A 114      -0.696   6.501  -1.387  1.00 94.60           C  
ATOM    927  O   ASP A 114      -1.079   3.774  -2.997  1.00 94.60           O  
ATOM    928  CG  ASP A 114      -1.344   7.747  -0.812  1.00 94.60           C  
ATOM    929  OD1 ASP A 114      -1.395   8.785  -1.506  1.00 94.60           O  
ATOM    930  OD2 ASP A 114      -1.806   7.692   0.349  1.00 94.60           O  
ATOM    931  N   ALA A 115       0.515   4.942  -4.036  1.00 97.10           N  
ATOM    932  CA  ALA A 115       1.232   3.777  -4.547  1.00 97.10           C  
ATOM    933  C   ALA A 115       2.712   3.839  -4.180  1.00 97.10           C  
ATOM    934  CB  ALA A 115       1.067   3.672  -6.061  1.00 97.10           C  
ATOM    935  O   ALA A 115       3.577   3.564  -5.015  1.00 97.10           O  
ATOM    936  N   SER A 116       2.980   4.096  -2.938  1.00 96.79           N  
ATOM    937  CA  SER A 116       4.360   4.153  -2.467  1.00 96.79           C  
ATOM    938  C   SER A 116       4.944   2.755  -2.297  1.00 96.79           C  
ATOM    939  CB  SER A 116       4.444   4.914  -1.143  1.00 96.79           C  
ATOM    940  O   SER A 116       4.294   1.868  -1.739  1.00 96.79           O  
ATOM    941  OG  SER A 116       5.746   4.821  -0.591  1.00 96.79           O  
ATOM    942  N   ALA A 117       6.180   2.566  -2.803  1.00 97.40           N  
ATOM    943  CA  ALA A 117       6.866   1.292  -2.607  1.00 97.40           C  
ATOM    944  C   ALA A 117       7.067   0.998  -1.123  1.00 97.40           C  
ATOM    945  CB  ALA A 117       8.210   1.294  -3.333  1.00 97.40           C  
ATOM    946  O   ALA A 117       7.230  -0.159  -0.729  1.00 97.40           O  
ATOM    947  N   TYR A 118       6.966   2.008  -0.292  1.00 95.67           N  
ATOM    948  CA  TYR A 118       7.187   1.867   1.143  1.00 95.67           C  
ATOM    949  C   TYR A 118       5.950   1.302   1.832  1.00 95.67           C  
ATOM    950  CB  TYR A 118       7.561   3.215   1.766  1.00 95.67           C  
ATOM    951  O   TYR A 118       5.987   0.982   3.023  1.00 95.67           O  
ATOM    952  CG  TYR A 118       8.911   3.731   1.329  1.00 95.67           C  
ATOM    953  CD1 TYR A 118      10.075   3.334   1.984  1.00 95.67           C  
ATOM    954  CD2 TYR A 118       9.025   4.617   0.263  1.00 95.67           C  
ATOM    955  CE1 TYR A 118      11.321   3.808   1.586  1.00 95.67           C  
ATOM    956  CE2 TYR A 118      10.266   5.097  -0.143  1.00 95.67           C  
ATOM    957  OH  TYR A 118      12.637   5.160   0.126  1.00 95.67           O  
ATOM    958  CZ  TYR A 118      11.406   4.688   0.524  1.00 95.67           C  
ATOM    959  N   ASN A 119       4.929   1.171   1.032  1.00 97.27           N  
ATOM    960  CA  ASN A 119       3.702   0.570   1.543  1.00 97.27           C  
ATOM    961  C   ASN A 119       3.698  -0.944   1.354  1.00 97.27           C  
ATOM    962  CB  ASN A 119       2.477   1.193   0.869  1.00 97.27           C  
ATOM    963  O   ASN A 119       2.692  -1.604   1.620  1.00 97.27           O  
ATOM    964  CG  ASN A 119       2.205   2.607   1.343  1.00 97.27           C  
ATOM    965  ND2 ASN A 119       1.502   3.381   0.526  1.00 97.27           N  
ATOM    966  OD1 ASN A 119       2.624   3.000   2.435  1.00 97.27           O  
ATOM    967  N   ILE A 120       4.844  -1.452   0.862  1.00 98.41           N  
ATOM    968  CA  ILE A 120       4.959  -2.889   0.643  1.00 98.41           C  
ATOM    969  C   ILE A 120       6.042  -3.464   1.553  1.00 98.41           C  
ATOM    970  CB  ILE A 120       5.273  -3.213  -0.835  1.00 98.41           C  
ATOM    971  O   ILE A 120       7.106  -2.862   1.720  1.00 98.41           O  
ATOM    972  CG1 ILE A 120       4.182  -2.643  -1.749  1.00 98.41           C  
ATOM    973  CG2 ILE A 120       5.424  -4.723  -1.037  1.00 98.41           C  
ATOM    974  CD1 ILE A 120       2.829  -3.323  -1.596  1.00 98.41           C  
ATOM    975  N   GLN A 121       5.689  -4.615   2.112  1.00 97.93           N  
ATOM    976  CA  GLN A 121       6.650  -5.434   2.844  1.00 97.93           C  
ATOM    977  C   GLN A 121       6.619  -6.881   2.362  1.00 97.93           C  
ATOM    978  CB  GLN A 121       6.371  -5.375   4.347  1.00 97.93           C  
ATOM    979  O   GLN A 121       5.785  -7.247   1.531  1.00 97.93           O  
ATOM    980  CG  GLN A 121       6.580  -3.996   4.958  1.00 97.93           C  
ATOM    981  CD  GLN A 121       8.014  -3.513   4.840  1.00 97.93           C  
ATOM    982  NE2 GLN A 121       8.185  -2.256   4.446  1.00 97.93           N  
ATOM    983  OE1 GLN A 121       8.959  -4.264   5.101  1.00 97.93           O  
ATOM    984  N   PHE A 122       7.621  -7.567   2.802  1.00 97.04           N  
ATOM    985  CA  PHE A 122       7.647  -8.991   2.489  1.00 97.04           C  
ATOM    986  C   PHE A 122       7.398  -9.824   3.740  1.00 97.04           C  
ATOM    987  CB  PHE A 122       8.987  -9.380   1.857  1.00 97.04           C  
ATOM    988  O   PHE A 122       8.065  -9.638   4.760  1.00 97.04           O  
ATOM    989  CG  PHE A 122       9.152  -8.901   0.440  1.00 97.04           C  
ATOM    990  CD1 PHE A 122       8.888  -9.747  -0.629  1.00 97.04           C  
ATOM    991  CD2 PHE A 122       9.572  -7.603   0.178  1.00 97.04           C  
ATOM    992  CE1 PHE A 122       9.040  -9.306  -1.942  1.00 97.04           C  
ATOM    993  CE2 PHE A 122       9.726  -7.155  -1.131  1.00 97.04           C  
ATOM    994  CZ  PHE A 122       9.461  -8.009  -2.190  1.00 97.04           C  
ATOM    995  N   HIS A 123       6.388 -10.644   3.621  1.00 92.66           N  
ATOM    996  CA  HIS A 123       5.919 -11.490   4.713  1.00 92.66           C  
ATOM    997  C   HIS A 123       5.764 -12.938   4.261  1.00 92.66           C  
ATOM    998  CB  HIS A 123       4.590 -10.967   5.262  1.00 92.66           C  
ATOM    999  O   HIS A 123       4.995 -13.228   3.341  1.00 92.66           O  
ATOM   1000  CG  HIS A 123       4.136 -11.669   6.502  1.00 92.66           C  
ATOM   1001  CD2 HIS A 123       3.035 -12.418   6.748  1.00 92.66           C  
ATOM   1002  ND1 HIS A 123       4.852 -11.638   7.679  1.00 92.66           N  
ATOM   1003  CE1 HIS A 123       4.210 -12.341   8.597  1.00 92.66           C  
ATOM   1004  NE2 HIS A 123       3.104 -12.825   8.058  1.00 92.66           N  
ATOM   1005  N   GLN A 124       6.657 -13.795   4.873  1.00 88.05           N  
ATOM   1006  CA  GLN A 124       6.683 -15.208   4.512  1.00 88.05           C  
ATOM   1007  C   GLN A 124       7.012 -15.392   3.033  1.00 88.05           C  
ATOM   1008  CB  GLN A 124       5.344 -15.871   4.838  1.00 88.05           C  
ATOM   1009  O   GLN A 124       6.359 -16.174   2.339  1.00 88.05           O  
ATOM   1010  CG  GLN A 124       5.005 -15.876   6.322  1.00 88.05           C  
ATOM   1011  CD  GLN A 124       3.663 -16.519   6.616  1.00 88.05           C  
ATOM   1012  NE2 GLN A 124       3.493 -17.003   7.842  1.00 88.05           N  
ATOM   1013  OE1 GLN A 124       2.786 -16.581   5.749  1.00 88.05           O  
ATOM   1014  N   GLY A 125       7.896 -14.588   2.494  1.00 90.50           N  
ATOM   1015  CA  GLY A 125       8.471 -14.719   1.165  1.00 90.50           C  
ATOM   1016  C   GLY A 125       7.631 -14.063   0.085  1.00 90.50           C  
ATOM   1017  O   GLY A 125       7.965 -14.138  -1.100  1.00 90.50           O  
ATOM   1018  N   LYS A 126       6.547 -13.453   0.421  1.00 96.21           N  
ATOM   1019  CA  LYS A 126       5.659 -12.822  -0.551  1.00 96.21           C  
ATOM   1020  C   LYS A 126       5.422 -11.354  -0.208  1.00 96.21           C  
ATOM   1021  CB  LYS A 126       4.324 -13.565  -0.620  1.00 96.21           C  
ATOM   1022  O   LYS A 126       5.373 -10.986   0.968  1.00 96.21           O  
ATOM   1023  CG  LYS A 126       4.438 -14.999  -1.118  1.00 96.21           C  
ATOM   1024  CD  LYS A 126       3.075 -15.672  -1.202  1.00 96.21           C  
ATOM   1025  CE  LYS A 126       3.188 -17.106  -1.701  1.00 96.21           C  
ATOM   1026  NZ  LYS A 126       1.857 -17.783  -1.750  1.00 96.21           N  
ATOM   1027  N   PRO A 127       5.291 -10.471  -1.299  1.00 98.44           N  
ATOM   1028  CA  PRO A 127       4.958  -9.073  -1.012  1.00 98.44           C  
ATOM   1029  C   PRO A 127       3.566  -8.911  -0.405  1.00 98.44           C  
ATOM   1030  CB  PRO A 127       5.036  -8.403  -2.386  1.00 98.44           C  
ATOM   1031  O   PRO A 127       2.637  -9.630  -0.782  1.00 98.44           O  
ATOM   1032  CG  PRO A 127       4.715  -9.490  -3.360  1.00 98.44           C  
ATOM   1033  CD  PRO A 127       5.278 -10.781  -2.838  1.00 98.44           C  
ATOM   1034  N   ILE A 128       3.480  -8.004   0.558  1.00 98.57           N  
ATOM   1035  CA  ILE A 128       2.209  -7.736   1.222  1.00 98.57           C  
ATOM   1036  C   ILE A 128       2.035  -6.231   1.414  1.00 98.57           C  
ATOM   1037  CB  ILE A 128       2.117  -8.464   2.582  1.00 98.57           C  
ATOM   1038  O   ILE A 128       2.991  -5.526   1.746  1.00 98.57           O  
ATOM   1039  CG1 ILE A 128       0.691  -8.379   3.138  1.00 98.57           C  
ATOM   1040  CG2 ILE A 128       3.128  -7.883   3.575  1.00 98.57           C  
ATOM   1041  CD1 ILE A 128       0.413  -9.348   4.279  1.00 98.57           C  
ATOM   1042  N   PHE A 129       0.842  -5.732   1.199  1.00 98.65           N  
ATOM   1043  CA  PHE A 129       0.494  -4.328   1.383  1.00 98.65           C  
ATOM   1044  C   PHE A 129       0.214  -4.027   2.850  1.00 98.65           C  
ATOM   1045  CB  PHE A 129      -0.723  -3.958   0.530  1.00 98.65           C  
ATOM   1046  O   PHE A 129      -0.570  -4.727   3.494  1.00 98.65           O  
ATOM   1047  CG  PHE A 129      -0.943  -2.475   0.398  1.00 98.65           C  
ATOM   1048  CD1 PHE A 129      -1.991  -1.852   1.065  1.00 98.65           C  
ATOM   1049  CD2 PHE A 129      -0.103  -1.704  -0.394  1.00 98.65           C  
ATOM   1050  CE1 PHE A 129      -2.198  -0.480   0.945  1.00 98.65           C  
ATOM   1051  CE2 PHE A 129      -0.303  -0.332  -0.519  1.00 98.65           C  
ATOM   1052  CZ  PHE A 129      -1.351   0.278   0.151  1.00 98.65           C  
ATOM   1053  N   ILE A 130       0.750  -2.900   3.392  1.00 97.67           N  
ATOM   1054  CA  ILE A 130       0.677  -2.751   4.841  1.00 97.67           C  
ATOM   1055  C   ILE A 130      -0.071  -1.466   5.191  1.00 97.67           C  
ATOM   1056  CB  ILE A 130       2.084  -2.742   5.480  1.00 97.67           C  
ATOM   1057  O   ILE A 130      -0.279  -1.163   6.368  1.00 97.67           O  
ATOM   1058  CG1 ILE A 130       2.936  -1.619   4.880  1.00 97.67           C  
ATOM   1059  CG2 ILE A 130       2.766  -4.102   5.302  1.00 97.67           C  
ATOM   1060  CD1 ILE A 130       4.235  -1.359   5.630  1.00 97.67           C  
ATOM   1061  N   ASP A 131      -0.456  -0.722   4.194  1.00 96.72           N  
ATOM   1062  CA  ASP A 131      -1.076   0.573   4.461  1.00 96.72           C  
ATOM   1063  C   ASP A 131      -2.589   0.506   4.268  1.00 96.72           C  
ATOM   1064  CB  ASP A 131      -0.477   1.652   3.556  1.00 96.72           C  
ATOM   1065  O   ASP A 131      -3.098   0.826   3.191  1.00 96.72           O  
ATOM   1066  CG  ASP A 131      -0.873   3.058   3.969  1.00 96.72           C  
ATOM   1067  OD1 ASP A 131      -1.628   3.216   4.952  1.00 96.72           O  
ATOM   1068  OD2 ASP A 131      -0.429   4.018   3.302  1.00 96.72           O  
ATOM   1069  N   THR A 132      -3.342   0.231   5.293  1.00 96.75           N  
ATOM   1070  CA  THR A 132      -4.794   0.096   5.277  1.00 96.75           C  
ATOM   1071  C   THR A 132      -5.459   1.439   4.989  1.00 96.75           C  
ATOM   1072  CB  THR A 132      -5.318  -0.464   6.612  1.00 96.75           C  
ATOM   1073  O   THR A 132      -6.504   1.493   4.337  1.00 96.75           O  
ATOM   1074  CG2 THR A 132      -6.843  -0.481   6.641  1.00 96.75           C  
ATOM   1075  OG1 THR A 132      -4.832  -1.800   6.787  1.00 96.75           O  
ATOM   1076  N   GLY A 133      -4.891   2.473   5.327  1.00 95.20           N  
ATOM   1077  CA  GLY A 133      -5.445   3.810   5.186  1.00 95.20           C  
ATOM   1078  C   GLY A 133      -5.327   4.358   3.776  1.00 95.20           C  
ATOM   1079  O   GLY A 133      -5.704   5.503   3.517  1.00 95.20           O  
ATOM   1080  N   SER A 134      -4.900   3.586   2.879  1.00 96.95           N  
ATOM   1081  CA  SER A 134      -4.606   4.072   1.535  1.00 96.95           C  
ATOM   1082  C   SER A 134      -5.802   3.888   0.607  1.00 96.95           C  
ATOM   1083  CB  SER A 134      -3.387   3.351   0.958  1.00 96.95           C  
ATOM   1084  O   SER A 134      -5.756   4.283  -0.560  1.00 96.95           O  
ATOM   1085  OG  SER A 134      -2.207   3.730   1.644  1.00 96.95           O  
ATOM   1086  N   PHE A 135      -6.893   3.365   1.036  1.00 97.94           N  
ATOM   1087  CA  PHE A 135      -8.069   3.126   0.207  1.00 97.94           C  
ATOM   1088  C   PHE A 135      -9.075   4.262   0.355  1.00 97.94           C  
ATOM   1089  CB  PHE A 135      -8.726   1.792   0.575  1.00 97.94           C  
ATOM   1090  O   PHE A 135      -9.370   4.695   1.471  1.00 97.94           O  
ATOM   1091  CG  PHE A 135      -7.836   0.598   0.361  1.00 97.94           C  
ATOM   1092  CD1 PHE A 135      -7.786  -0.037  -0.874  1.00 97.94           C  
ATOM   1093  CD2 PHE A 135      -7.048   0.110   1.395  1.00 97.94           C  
ATOM   1094  CE1 PHE A 135      -6.963  -1.143  -1.075  1.00 97.94           C  
ATOM   1095  CE2 PHE A 135      -6.223  -0.994   1.202  1.00 97.94           C  
ATOM   1096  CZ  PHE A 135      -6.183  -1.620  -0.034  1.00 97.94           C  
ATOM   1097  N   THR A 136      -9.594   4.713  -0.824  1.00 97.26           N  
ATOM   1098  CA  THR A 136     -10.624   5.746  -0.808  1.00 97.26           C  
ATOM   1099  C   THR A 136     -11.709   5.444  -1.837  1.00 97.26           C  
ATOM   1100  CB  THR A 136     -10.023   7.137  -1.084  1.00 97.26           C  
ATOM   1101  O   THR A 136     -11.553   4.546  -2.667  1.00 97.26           O  
ATOM   1102  CG2 THR A 136      -9.553   7.256  -2.530  1.00 97.26           C  
ATOM   1103  OG1 THR A 136     -11.017   8.138  -0.833  1.00 97.26           O  
ATOM   1104  N   LEU A 137     -12.750   6.186  -1.776  1.00 96.98           N  
ATOM   1105  CA  LEU A 137     -13.893   5.954  -2.652  1.00 96.98           C  
ATOM   1106  C   LEU A 137     -13.523   6.213  -4.109  1.00 96.98           C  
ATOM   1107  CB  LEU A 137     -15.070   6.845  -2.246  1.00 96.98           C  
ATOM   1108  O   LEU A 137     -12.857   7.204  -4.418  1.00 96.98           O  
ATOM   1109  CG  LEU A 137     -15.819   6.442  -0.976  1.00 96.98           C  
ATOM   1110  CD1 LEU A 137     -16.798   7.537  -0.567  1.00 96.98           C  
ATOM   1111  CD2 LEU A 137     -16.546   5.117  -1.181  1.00 96.98           C  
ATOM   1112  N   TYR A 138     -13.880   5.225  -4.894  1.00 97.02           N  
ATOM   1113  CA  TYR A 138     -13.680   5.377  -6.331  1.00 97.02           C  
ATOM   1114  C   TYR A 138     -14.828   6.157  -6.962  1.00 97.02           C  
ATOM   1115  CB  TYR A 138     -13.548   4.007  -7.003  1.00 97.02           C  
ATOM   1116  O   TYR A 138     -15.998   5.824  -6.759  1.00 97.02           O  
ATOM   1117  CG  TYR A 138     -13.471   4.075  -8.509  1.00 97.02           C  
ATOM   1118  CD1 TYR A 138     -14.320   3.309  -9.305  1.00 97.02           C  
ATOM   1119  CD2 TYR A 138     -12.550   4.905  -9.140  1.00 97.02           C  
ATOM   1120  CE1 TYR A 138     -14.252   3.366 -10.693  1.00 97.02           C  
ATOM   1121  CE2 TYR A 138     -12.473   4.970 -10.527  1.00 97.02           C  
ATOM   1122  OH  TYR A 138     -13.256   4.260 -12.668  1.00 97.02           O  
ATOM   1123  CZ  TYR A 138     -13.327   4.199 -11.294  1.00 97.02           C  
ATOM   1124  N   GLU A 139     -14.525   7.201  -7.682  1.00 94.63           N  
ATOM   1125  CA  GLU A 139     -15.483   7.940  -8.499  1.00 94.63           C  
ATOM   1126  C   GLU A 139     -15.380   7.542  -9.968  1.00 94.63           C  
ATOM   1127  CB  GLU A 139     -15.269   9.448  -8.346  1.00 94.63           C  
ATOM   1128  O   GLU A 139     -14.352   7.774 -10.609  1.00 94.63           O  
ATOM   1129  CG  GLU A 139     -15.493   9.961  -6.931  1.00 94.63           C  
ATOM   1130  CD  GLU A 139     -15.259  11.457  -6.791  1.00 94.63           C  
ATOM   1131  OE1 GLU A 139     -15.328  11.978  -5.655  1.00 94.63           O  
ATOM   1132  OE2 GLU A 139     -15.007  12.113  -7.826  1.00 94.63           O  
ATOM   1133  N   GLU A 140     -16.454   6.929 -10.449  1.00 92.56           N  
ATOM   1134  CA  GLU A 140     -16.461   6.395 -11.807  1.00 92.56           C  
ATOM   1135  C   GLU A 140     -15.967   7.433 -12.811  1.00 92.56           C  
ATOM   1136  CB  GLU A 140     -17.864   5.918 -12.190  1.00 92.56           C  
ATOM   1137  O   GLU A 140     -16.411   8.583 -12.792  1.00 92.56           O  
ATOM   1138  CG  GLU A 140     -17.926   5.202 -13.532  1.00 92.56           C  
ATOM   1139  CD  GLU A 140     -17.240   3.845 -13.520  1.00 92.56           C  
ATOM   1140  OE1 GLU A 140     -16.805   3.375 -14.596  1.00 92.56           O  
ATOM   1141  OE2 GLU A 140     -17.139   3.246 -12.426  1.00 92.56           O  
ATOM   1142  N   GLY A 141     -14.987   6.997 -13.642  1.00 91.87           N  
ATOM   1143  CA  GLY A 141     -14.491   7.838 -14.720  1.00 91.87           C  
ATOM   1144  C   GLY A 141     -13.256   8.632 -14.337  1.00 91.87           C  
ATOM   1145  O   GLY A 141     -12.613   9.242 -15.194  1.00 91.87           O  
ATOM   1146  N   THR A 142     -12.902   8.573 -13.047  1.00 93.54           N  
ATOM   1147  CA  THR A 142     -11.726   9.324 -12.623  1.00 93.54           C  
ATOM   1148  C   THR A 142     -10.458   8.496 -12.810  1.00 93.54           C  
ATOM   1149  CB  THR A 142     -11.844   9.763 -11.152  1.00 93.54           C  
ATOM   1150  O   THR A 142     -10.483   7.272 -12.661  1.00 93.54           O  
ATOM   1151  CG2 THR A 142     -13.018  10.716 -10.955  1.00 93.54           C  
ATOM   1152  OG1 THR A 142     -12.038   8.606 -10.329  1.00 93.54           O  
ATOM   1153  N   PRO A 143      -9.378   9.169 -13.254  1.00 94.99           N  
ATOM   1154  CA  PRO A 143      -8.111   8.444 -13.373  1.00 94.99           C  
ATOM   1155  C   PRO A 143      -7.547   8.015 -12.020  1.00 94.99           C  
ATOM   1156  CB  PRO A 143      -7.188   9.457 -14.054  1.00 94.99           C  
ATOM   1157  O   PRO A 143      -8.007   8.488 -10.978  1.00 94.99           O  
ATOM   1158  CG  PRO A 143      -7.712  10.793 -13.636  1.00 94.99           C  
ATOM   1159  CD  PRO A 143      -9.206  10.702 -13.514  1.00 94.99           C  
ATOM   1160  N   TRP A 144      -6.569   7.014 -12.153  1.00 97.41           N  
ATOM   1161  CA  TRP A 144      -5.897   6.570 -10.936  1.00 97.41           C  
ATOM   1162  C   TRP A 144      -4.990   7.666 -10.385  1.00 97.41           C  
ATOM   1163  CB  TRP A 144      -5.082   5.302 -11.203  1.00 97.41           C  
ATOM   1164  O   TRP A 144      -3.939   7.958 -10.959  1.00 97.41           O  
ATOM   1165  CG  TRP A 144      -4.476   4.697  -9.972  1.00 97.41           C  
ATOM   1166  CD1 TRP A 144      -4.891   4.867  -8.681  1.00 97.41           C  
ATOM   1167  CD2 TRP A 144      -3.340   3.828  -9.918  1.00 97.41           C  
ATOM   1168  CE2 TRP A 144      -3.123   3.509  -8.559  1.00 97.41           C  
ATOM   1169  CE3 TRP A 144      -2.485   3.287 -10.888  1.00 97.41           C  
ATOM   1170  NE1 TRP A 144      -4.081   4.155  -7.826  1.00 97.41           N  
ATOM   1171  CH2 TRP A 144      -1.262   2.156  -9.115  1.00 97.41           C  
ATOM   1172  CZ2 TRP A 144      -2.084   2.671  -8.146  1.00 97.41           C  
ATOM   1173  CZ3 TRP A 144      -1.452   2.454 -10.474  1.00 97.41           C  
ATOM   1174  N   SER A 145      -5.379   8.254  -9.217  1.00 93.74           N  
ATOM   1175  CA  SER A 145      -4.684   9.390  -8.621  1.00 93.74           C  
ATOM   1176  C   SER A 145      -3.258   9.020  -8.228  1.00 93.74           C  
ATOM   1177  CB  SER A 145      -5.443   9.901  -7.396  1.00 93.74           C  
ATOM   1178  O   SER A 145      -2.397   9.894  -8.100  1.00 93.74           O  
ATOM   1179  OG  SER A 145      -5.601   8.870  -6.436  1.00 93.74           O  
ATOM   1180  N   ALA A 146      -2.941   7.758  -8.082  1.00 97.18           N  
ATOM   1181  CA  ALA A 146      -1.637   7.322  -7.588  1.00 97.18           C  
ATOM   1182  C   ALA A 146      -0.727   6.901  -8.739  1.00 97.18           C  
ATOM   1183  CB  ALA A 146      -1.802   6.173  -6.597  1.00 97.18           C  
ATOM   1184  O   ALA A 146       0.335   6.316  -8.516  1.00 97.18           O  
ATOM   1185  N   TYR A 147      -1.156   7.161  -9.958  1.00 98.27           N  
ATOM   1186  CA  TYR A 147      -0.433   6.694 -11.136  1.00 98.27           C  
ATOM   1187  C   TYR A 147       0.975   7.278 -11.178  1.00 98.27           C  
ATOM   1188  CB  TYR A 147      -1.191   7.065 -12.414  1.00 98.27           C  
ATOM   1189  O   TYR A 147       1.948   6.552 -11.399  1.00 98.27           O  
ATOM   1190  CG  TYR A 147      -0.459   6.697 -13.682  1.00 98.27           C  
ATOM   1191  CD1 TYR A 147       0.044   7.681 -14.530  1.00 98.27           C  
ATOM   1192  CD2 TYR A 147      -0.269   5.365 -14.035  1.00 98.27           C  
ATOM   1193  CE1 TYR A 147       0.717   7.347 -15.700  1.00 98.27           C  
ATOM   1194  CE2 TYR A 147       0.402   5.019 -15.203  1.00 98.27           C  
ATOM   1195  OH  TYR A 147       1.557   5.679 -17.185  1.00 98.27           O  
ATOM   1196  CZ  TYR A 147       0.891   6.016 -16.027  1.00 98.27           C  
ATOM   1197  N   ASN A 148       1.047   8.602 -11.079  1.00 98.04           N  
ATOM   1198  CA  ASN A 148       2.354   9.250 -11.095  1.00 98.04           C  
ATOM   1199  C   ASN A 148       3.277   8.676 -10.023  1.00 98.04           C  
ATOM   1200  CB  ASN A 148       2.206  10.762 -10.914  1.00 98.04           C  
ATOM   1201  O   ASN A 148       4.451   8.409 -10.287  1.00 98.04           O  
ATOM   1202  CG  ASN A 148       3.516  11.503 -11.099  1.00 98.04           C  
ATOM   1203  ND2 ASN A 148       3.875  12.326 -10.121  1.00 98.04           N  
ATOM   1204  OD1 ASN A 148       4.199  11.338 -12.114  1.00 98.04           O  
ATOM   1205  N   GLN A 149       2.774   8.513  -8.818  1.00 98.01           N  
ATOM   1206  CA  GLN A 149       3.575   7.929  -7.746  1.00 98.01           C  
ATOM   1207  C   GLN A 149       3.995   6.503  -8.088  1.00 98.01           C  
ATOM   1208  CB  GLN A 149       2.802   7.948  -6.427  1.00 98.01           C  
ATOM   1209  O   GLN A 149       5.129   6.102  -7.817  1.00 98.01           O  
ATOM   1210  CG  GLN A 149       3.643   7.566  -5.216  1.00 98.01           C  
ATOM   1211  CD  GLN A 149       2.880   7.685  -3.910  1.00 98.01           C  
ATOM   1212  NE2 GLN A 149       3.435   8.435  -2.965  1.00 98.01           N  
ATOM   1213  OE1 GLN A 149       1.799   7.107  -3.753  1.00 98.01           O  
ATOM   1214  N   PHE A 150       3.131   5.764  -8.711  1.00 98.70           N  
ATOM   1215  CA  PHE A 150       3.478   4.413  -9.135  1.00 98.70           C  
ATOM   1216  C   PHE A 150       4.664   4.433 -10.091  1.00 98.70           C  
ATOM   1217  CB  PHE A 150       2.278   3.733  -9.802  1.00 98.70           C  
ATOM   1218  O   PHE A 150       5.592   3.632  -9.955  1.00 98.70           O  
ATOM   1219  CG  PHE A 150       2.583   2.366 -10.353  1.00 98.70           C  
ATOM   1220  CD1 PHE A 150       2.868   2.194 -11.702  1.00 98.70           C  
ATOM   1221  CD2 PHE A 150       2.586   1.254  -9.522  1.00 98.70           C  
ATOM   1222  CE1 PHE A 150       3.151   0.930 -12.215  1.00 98.70           C  
ATOM   1223  CE2 PHE A 150       2.868  -0.012 -10.028  1.00 98.70           C  
ATOM   1224  CZ  PHE A 150       3.149  -0.172 -11.375  1.00 98.70           C  
ATOM   1225  N   CYS A 151       4.611   5.329 -10.998  1.00 98.43           N  
ATOM   1226  CA  CYS A 151       5.699   5.435 -11.964  1.00 98.43           C  
ATOM   1227  C   CYS A 151       7.015   5.761 -11.269  1.00 98.43           C  
ATOM   1228  CB  CYS A 151       5.385   6.504 -13.009  1.00 98.43           C  
ATOM   1229  O   CYS A 151       8.042   5.140 -11.552  1.00 98.43           O  
ATOM   1230  SG  CYS A 151       4.042   6.054 -14.130  1.00 98.43           S  
ATOM   1231  N   LYS A 152       6.944   6.619 -10.342  1.00 97.77           N  
ATOM   1232  CA  LYS A 152       8.148   7.088  -9.662  1.00 97.77           C  
ATOM   1233  C   LYS A 152       8.692   6.026  -8.711  1.00 97.77           C  
ATOM   1234  CB  LYS A 152       7.862   8.381  -8.896  1.00 97.77           C  
ATOM   1235  O   LYS A 152       9.907   5.898  -8.544  1.00 97.77           O  
ATOM   1236  CG  LYS A 152       7.627   9.590  -9.788  1.00 97.77           C  
ATOM   1237  CD  LYS A 152       7.348  10.844  -8.969  1.00 97.77           C  
ATOM   1238  CE  LYS A 152       7.116  12.056  -9.861  1.00 97.77           C  
ATOM   1239  NZ  LYS A 152       6.770  13.271  -9.065  1.00 97.77           N  
ATOM   1240  N   HIS A 153       7.828   5.233  -8.179  1.00 98.21           N  
ATOM   1241  CA  HIS A 153       8.266   4.356  -7.098  1.00 98.21           C  
ATOM   1242  C   HIS A 153       8.449   2.924  -7.590  1.00 98.21           C  
ATOM   1243  CB  HIS A 153       7.264   4.390  -5.943  1.00 98.21           C  
ATOM   1244  O   HIS A 153       9.159   2.134  -6.963  1.00 98.21           O  
ATOM   1245  CG  HIS A 153       7.387   5.602  -5.076  1.00 98.21           C  
ATOM   1246  CD2 HIS A 153       7.570   6.906  -5.393  1.00 98.21           C  
ATOM   1247  ND1 HIS A 153       7.328   5.543  -3.701  1.00 98.21           N  
ATOM   1248  CE1 HIS A 153       7.469   6.762  -3.207  1.00 98.21           C  
ATOM   1249  NE2 HIS A 153       7.617   7.607  -4.213  1.00 98.21           N  
ATOM   1250  N   PHE A 154       7.889   2.626  -8.743  1.00 98.54           N  
ATOM   1251  CA  PHE A 154       7.974   1.251  -9.220  1.00 98.54           C  
ATOM   1252  C   PHE A 154       8.465   1.208 -10.663  1.00 98.54           C  
ATOM   1253  CB  PHE A 154       6.613   0.556  -9.108  1.00 98.54           C  
ATOM   1254  O   PHE A 154       9.584   0.766 -10.930  1.00 98.54           O  
ATOM   1255  CG  PHE A 154       6.178   0.300  -7.690  1.00 98.54           C  
ATOM   1256  CD1 PHE A 154       6.787  -0.690  -6.930  1.00 98.54           C  
ATOM   1257  CD2 PHE A 154       5.159   1.051  -7.118  1.00 98.54           C  
ATOM   1258  CE1 PHE A 154       6.386  -0.930  -5.617  1.00 98.54           C  
ATOM   1259  CE2 PHE A 154       4.753   0.817  -5.807  1.00 98.54           C  
ATOM   1260  CZ  PHE A 154       5.367  -0.174  -5.059  1.00 98.54           C  
ATOM   1261  N   LEU A 155       7.681   1.812 -11.524  1.00 98.46           N  
ATOM   1262  CA  LEU A 155       7.967   1.670 -12.948  1.00 98.46           C  
ATOM   1263  C   LEU A 155       9.353   2.213 -13.280  1.00 98.46           C  
ATOM   1264  CB  LEU A 155       6.908   2.394 -13.783  1.00 98.46           C  
ATOM   1265  O   LEU A 155      10.158   1.527 -13.914  1.00 98.46           O  
ATOM   1266  CG  LEU A 155       7.085   2.335 -15.301  1.00 98.46           C  
ATOM   1267  CD1 LEU A 155       7.132   0.885 -15.773  1.00 98.46           C  
ATOM   1268  CD2 LEU A 155       5.963   3.094 -16.001  1.00 98.46           C  
ATOM   1269  N   ALA A 156       9.679   3.445 -12.892  1.00 97.55           N  
ATOM   1270  CA  ALA A 156      10.943   4.089 -13.242  1.00 97.55           C  
ATOM   1271  C   ALA A 156      12.130   3.304 -12.691  1.00 97.55           C  
ATOM   1272  CB  ALA A 156      10.970   5.524 -12.722  1.00 97.55           C  
ATOM   1273  O   ALA A 156      13.054   2.963 -13.432  1.00 97.55           O  
ATOM   1274  N   PRO A 157      12.154   2.981 -11.425  1.00 97.36           N  
ATOM   1275  CA  PRO A 157      13.293   2.219 -10.909  1.00 97.36           C  
ATOM   1276  C   PRO A 157      13.446   0.857 -11.582  1.00 97.36           C  
ATOM   1277  CB  PRO A 157      12.966   2.059  -9.422  1.00 97.36           C  
ATOM   1278  O   PRO A 157      14.567   0.424 -11.860  1.00 97.36           O  
ATOM   1279  CG  PRO A 157      12.077   3.216  -9.100  1.00 97.36           C  
ATOM   1280  CD  PRO A 157      11.235   3.521 -10.306  1.00 97.36           C  
ATOM   1281  N   LEU A 158      12.336   0.257 -11.821  1.00 98.46           N  
ATOM   1282  CA  LEU A 158      12.401  -1.038 -12.488  1.00 98.46           C  
ATOM   1283  C   LEU A 158      12.987  -0.899 -13.889  1.00 98.46           C  
ATOM   1284  CB  LEU A 158      11.010  -1.673 -12.565  1.00 98.46           C  
ATOM   1285  O   LEU A 158      13.801  -1.724 -14.311  1.00 98.46           O  
ATOM   1286  CG  LEU A 158      10.495  -2.335 -11.286  1.00 98.46           C  
ATOM   1287  CD1 LEU A 158       8.998  -2.604 -11.394  1.00 98.46           C  
ATOM   1288  CD2 LEU A 158      11.257  -3.626 -11.008  1.00 98.46           C  
ATOM   1289  N   LEU A 159      12.578   0.094 -14.569  1.00 98.22           N  
ATOM   1290  CA  LEU A 159      13.091   0.325 -15.915  1.00 98.22           C  
ATOM   1291  C   LEU A 159      14.591   0.600 -15.885  1.00 98.22           C  
ATOM   1292  CB  LEU A 159      12.359   1.496 -16.574  1.00 98.22           C  
ATOM   1293  O   LEU A 159      15.339   0.079 -16.715  1.00 98.22           O  
ATOM   1294  CG  LEU A 159      10.958   1.202 -17.114  1.00 98.22           C  
ATOM   1295  CD1 LEU A 159      10.275   2.495 -17.546  1.00 98.22           C  
ATOM   1296  CD2 LEU A 159      11.029   0.215 -18.274  1.00 98.22           C  
ATOM   1297  N   LEU A 160      15.030   1.371 -14.963  1.00 97.51           N  
ATOM   1298  CA  LEU A 160      16.450   1.677 -14.825  1.00 97.51           C  
ATOM   1299  C   LEU A 160      17.249   0.418 -14.508  1.00 97.51           C  
ATOM   1300  CB  LEU A 160      16.669   2.724 -13.731  1.00 97.51           C  
ATOM   1301  O   LEU A 160      18.330   0.207 -15.062  1.00 97.51           O  
ATOM   1302  CG  LEU A 160      16.228   4.151 -14.059  1.00 97.51           C  
ATOM   1303  CD1 LEU A 160      16.336   5.038 -12.823  1.00 97.51           C  
ATOM   1304  CD2 LEU A 160      17.059   4.719 -15.204  1.00 97.51           C  
ATOM   1305  N   MET A 161      16.695  -0.368 -13.644  1.00 97.83           N  
ATOM   1306  CA  MET A 161      17.381  -1.607 -13.290  1.00 97.83           C  
ATOM   1307  C   MET A 161      17.475  -2.540 -14.493  1.00 97.83           C  
ATOM   1308  CB  MET A 161      16.661  -2.310 -12.138  1.00 97.83           C  
ATOM   1309  O   MET A 161      18.507  -3.177 -14.711  1.00 97.83           O  
ATOM   1310  CG  MET A 161      16.762  -1.575 -10.812  1.00 97.83           C  
ATOM   1311  SD  MET A 161      15.775  -2.374  -9.487  1.00 97.83           S  
ATOM   1312  CE  MET A 161      16.845  -3.789  -9.101  1.00 97.83           C  
ATOM   1313  N   ALA A 162      16.498  -2.553 -15.284  1.00 98.26           N  
ATOM   1314  CA  ALA A 162      16.373  -3.517 -16.374  1.00 98.26           C  
ATOM   1315  C   ALA A 162      17.166  -3.068 -17.598  1.00 98.26           C  
ATOM   1316  CB  ALA A 162      14.905  -3.720 -16.740  1.00 98.26           C  
ATOM   1317  O   ALA A 162      17.796  -3.886 -18.272  1.00 98.26           O  
ATOM   1318  N   LYS A 163      17.189  -1.766 -17.771  1.00 98.33           N  
ATOM   1319  CA  LYS A 163      17.694  -1.300 -19.059  1.00 98.33           C  
ATOM   1320  C   LYS A 163      19.043  -0.604 -18.901  1.00 98.33           C  
ATOM   1321  CB  LYS A 163      16.690  -0.354 -19.720  1.00 98.33           C  
ATOM   1322  O   LYS A 163      19.768  -0.414 -19.880  1.00 98.33           O  
ATOM   1323  CG  LYS A 163      15.340  -0.991 -20.015  1.00 98.33           C  
ATOM   1324  CD  LYS A 163      15.465  -2.116 -21.035  1.00 98.33           C  
ATOM   1325  CE  LYS A 163      14.106  -2.707 -21.386  1.00 98.33           C  
ATOM   1326  NZ  LYS A 163      14.220  -3.789 -22.408  1.00 98.33           N  
ATOM   1327  N   VAL A 164      19.350  -0.250 -17.743  1.00 97.88           N  
ATOM   1328  CA  VAL A 164      20.582   0.512 -17.568  1.00 97.88           C  
ATOM   1329  C   VAL A 164      21.546  -0.263 -16.672  1.00 97.88           C  
ATOM   1330  CB  VAL A 164      20.305   1.909 -16.970  1.00 97.88           C  
ATOM   1331  O   VAL A 164      22.635  -0.645 -17.106  1.00 97.88           O  
ATOM   1332  CG1 VAL A 164      21.606   2.693 -16.805  1.00 97.88           C  
ATOM   1333  CG2 VAL A 164      19.322   2.680 -17.849  1.00 97.88           C  
ATOM   1334  N   ASP A 165      21.151  -0.504 -15.418  1.00 97.28           N  
ATOM   1335  CA  ASP A 165      21.998  -1.186 -14.444  1.00 97.28           C  
ATOM   1336  C   ASP A 165      21.176  -1.696 -13.263  1.00 97.28           C  
ATOM   1337  CB  ASP A 165      23.106  -0.253 -13.950  1.00 97.28           C  
ATOM   1338  O   ASP A 165      20.489  -0.920 -12.597  1.00 97.28           O  
ATOM   1339  CG  ASP A 165      24.176  -0.974 -13.150  1.00 97.28           C  
ATOM   1340  OD1 ASP A 165      23.845  -1.916 -12.398  1.00 97.28           O  
ATOM   1341  OD2 ASP A 165      25.361  -0.596 -13.271  1.00 97.28           O  
ATOM   1342  N   ILE A 166      21.373  -2.987 -12.973  1.00 95.68           N  
ATOM   1343  CA  ILE A 166      20.557  -3.643 -11.957  1.00 95.68           C  
ATOM   1344  C   ILE A 166      20.754  -2.950 -10.611  1.00 95.68           C  
ATOM   1345  CB  ILE A 166      20.899  -5.146 -11.842  1.00 95.68           C  
ATOM   1346  O   ILE A 166      19.884  -3.015  -9.739  1.00 95.68           O  
ATOM   1347  CG1 ILE A 166      19.883  -5.857 -10.941  1.00 95.68           C  
ATOM   1348  CG2 ILE A 166      22.325  -5.336 -11.316  1.00 95.68           C  
ATOM   1349  CD1 ILE A 166      18.468  -5.884 -11.504  1.00 95.68           C  
ATOM   1350  N   ARG A 167      21.803  -2.231 -10.339  1.00 95.25           N  
ATOM   1351  CA  ARG A 167      22.143  -1.602  -9.067  1.00 95.25           C  
ATOM   1352  C   ARG A 167      21.393  -0.286  -8.889  1.00 95.25           C  
ATOM   1353  CB  ARG A 167      23.652  -1.361  -8.973  1.00 95.25           C  
ATOM   1354  O   ARG A 167      21.417   0.306  -7.808  1.00 95.25           O  
ATOM   1355  CG  ARG A 167      24.478  -2.637  -8.945  1.00 95.25           C  
ATOM   1356  CD  ARG A 167      25.966  -2.349  -9.094  1.00 95.25           C  
ATOM   1357  NE  ARG A 167      26.268  -1.722 -10.377  1.00 95.25           N  
ATOM   1358  NH1 ARG A 167      28.524  -1.464  -9.954  1.00 95.25           N  
ATOM   1359  NH2 ARG A 167      27.639  -0.758 -11.948  1.00 95.25           N  
ATOM   1360  CZ  ARG A 167      27.476  -1.316 -10.757  1.00 95.25           C  
ATOM   1361  N   LEU A 168      20.750   0.201  -9.821  1.00 95.46           N  
ATOM   1362  CA  LEU A 168      20.128   1.520  -9.794  1.00 95.46           C  
ATOM   1363  C   LEU A 168      18.877   1.514  -8.922  1.00 95.46           C  
ATOM   1364  CB  LEU A 168      19.774   1.975 -11.212  1.00 95.46           C  
ATOM   1365  O   LEU A 168      18.306   2.570  -8.641  1.00 95.46           O  
ATOM   1366  CG  LEU A 168      20.938   2.453 -12.082  1.00 95.46           C  
ATOM   1367  CD1 LEU A 168      20.439   2.840 -13.470  1.00 95.46           C  
ATOM   1368  CD2 LEU A 168      21.654   3.626 -11.420  1.00 95.46           C  
ATOM   1369  N   GLY A 169      18.439   0.335  -8.441  1.00 91.95           N  
ATOM   1370  CA  GLY A 169      17.409   0.277  -7.416  1.00 91.95           C  
ATOM   1371  C   GLY A 169      17.797   0.999  -6.139  1.00 91.95           C  
ATOM   1372  O   GLY A 169      16.935   1.510  -5.422  1.00 91.95           O  
ATOM   1373  N   ILE A 170      19.102   1.144  -5.904  1.00 93.38           N  
ATOM   1374  CA  ILE A 170      19.655   1.745  -4.696  1.00 93.38           C  
ATOM   1375  C   ILE A 170      19.347   3.241  -4.676  1.00 93.38           C  
ATOM   1376  CB  ILE A 170      21.179   1.511  -4.595  1.00 93.38           C  
ATOM   1377  O   ILE A 170      19.376   3.873  -3.618  1.00 93.38           O  
ATOM   1378  CG1 ILE A 170      21.673   1.815  -3.176  1.00 93.38           C  
ATOM   1379  CG2 ILE A 170      21.926   2.359  -5.628  1.00 93.38           C  
ATOM   1380  CD1 ILE A 170      22.988   1.136  -2.819  1.00 93.38           C  
ATOM   1381  N   SER A 171      19.004   3.848  -5.816  1.00 90.90           N  
ATOM   1382  CA  SER A 171      18.724   5.277  -5.909  1.00 90.90           C  
ATOM   1383  C   SER A 171      17.511   5.659  -5.067  1.00 90.90           C  
ATOM   1384  CB  SER A 171      18.492   5.685  -7.365  1.00 90.90           C  
ATOM   1385  O   SER A 171      17.344   6.824  -4.702  1.00 90.90           O  
ATOM   1386  OG  SER A 171      17.293   5.116  -7.862  1.00 90.90           O  
ATOM   1387  N   MET A 172      16.673   4.676  -4.733  1.00 93.51           N  
ATOM   1388  CA  MET A 172      15.494   4.932  -3.911  1.00 93.51           C  
ATOM   1389  C   MET A 172      15.894   5.337  -2.496  1.00 93.51           C  
ATOM   1390  CB  MET A 172      14.592   3.697  -3.865  1.00 93.51           C  
ATOM   1391  O   MET A 172      15.090   5.907  -1.758  1.00 93.51           O  
ATOM   1392  CG  MET A 172      13.846   3.434  -5.164  1.00 93.51           C  
ATOM   1393  SD  MET A 172      12.744   4.823  -5.635  1.00 93.51           S  
ATOM   1394  CE  MET A 172      11.473   4.673  -4.349  1.00 93.51           C  
ATOM   1395  N   LYS A 173      17.140   5.027  -2.151  1.00 92.08           N  
ATOM   1396  CA  LYS A 173      17.656   5.420  -0.843  1.00 92.08           C  
ATOM   1397  C   LYS A 173      17.810   6.935  -0.745  1.00 92.08           C  
ATOM   1398  CB  LYS A 173      18.996   4.738  -0.566  1.00 92.08           C  
ATOM   1399  O   LYS A 173      17.457   7.536   0.272  1.00 92.08           O  
ATOM   1400  CG  LYS A 173      19.562   5.022   0.817  1.00 92.08           C  
ATOM   1401  CD  LYS A 173      20.858   4.259   1.059  1.00 92.08           C  
ATOM   1402  CE  LYS A 173      21.441   4.566   2.432  1.00 92.08           C  
ATOM   1403  NZ  LYS A 173      22.697   3.797   2.685  1.00 92.08           N  
ATOM   1404  N   GLN A 174      18.294   7.523  -1.847  1.00 89.53           N  
ATOM   1405  CA  GLN A 174      18.577   8.954  -1.872  1.00 89.53           C  
ATOM   1406  C   GLN A 174      17.361   9.748  -2.342  1.00 89.53           C  
ATOM   1407  CB  GLN A 174      19.777   9.249  -2.773  1.00 89.53           C  
ATOM   1408  O   GLN A 174      17.156  10.887  -1.920  1.00 89.53           O  
ATOM   1409  CG  GLN A 174      21.101   8.741  -2.219  1.00 89.53           C  
ATOM   1410  CD  GLN A 174      22.265   8.989  -3.160  1.00 89.53           C  
ATOM   1411  NE2 GLN A 174      23.404   8.368  -2.872  1.00 89.53           N  
ATOM   1412  OE1 GLN A 174      22.141   9.731  -4.140  1.00 89.53           O  
ATOM   1413  N   TYR A 175      16.645   9.102  -3.208  1.00 89.72           N  
ATOM   1414  CA  TYR A 175      15.448   9.737  -3.747  1.00 89.72           C  
ATOM   1415  C   TYR A 175      14.188   9.065  -3.215  1.00 89.72           C  
ATOM   1416  CB  TYR A 175      15.458   9.690  -5.278  1.00 89.72           C  
ATOM   1417  O   TYR A 175      13.569   8.254  -3.908  1.00 89.72           O  
ATOM   1418  CG  TYR A 175      16.685  10.314  -5.897  1.00 89.72           C  
ATOM   1419  CD1 TYR A 175      16.842  11.698  -5.935  1.00 89.72           C  
ATOM   1420  CD2 TYR A 175      17.689   9.523  -6.445  1.00 89.72           C  
ATOM   1421  CE1 TYR A 175      17.970  12.278  -6.506  1.00 89.72           C  
ATOM   1422  CE2 TYR A 175      18.821  10.092  -7.018  1.00 89.72           C  
ATOM   1423  OH  TYR A 175      20.071  12.037  -7.610  1.00 89.72           O  
ATOM   1424  CZ  TYR A 175      18.952  11.468  -7.044  1.00 89.72           C  
ATOM   1425  N   ILE A 176      13.820   9.423  -1.980  1.00 87.16           N  
ATOM   1426  CA  ILE A 176      12.828   8.681  -1.210  1.00 87.16           C  
ATOM   1427  C   ILE A 176      11.449   8.854  -1.843  1.00 87.16           C  
ATOM   1428  CB  ILE A 176      12.801   9.137   0.266  1.00 87.16           C  
ATOM   1429  O   ILE A 176      10.561   8.021  -1.649  1.00 87.16           O  
ATOM   1430  CG1 ILE A 176      12.025   8.130   1.122  1.00 87.16           C  
ATOM   1431  CG2 ILE A 176      12.196  10.539   0.387  1.00 87.16           C  
ATOM   1432  CD1 ILE A 176      12.298   8.246   2.615  1.00 87.16           C  
ATOM   1433  N   ASP A 177      11.340   9.875  -2.670  1.00 86.30           N  
ATOM   1434  CA  ASP A 177      10.067  10.081  -3.354  1.00 86.30           C  
ATOM   1435  C   ASP A 177      10.106   9.506  -4.769  1.00 86.30           C  
ATOM   1436  CB  ASP A 177       9.716  11.569  -3.400  1.00 86.30           C  
ATOM   1437  O   ASP A 177       9.258   9.836  -5.601  1.00 86.30           O  
ATOM   1438  CG  ASP A 177       9.349  12.134  -2.039  1.00 86.30           C  
ATOM   1439  OD1 ASP A 177       8.713  11.421  -1.234  1.00 86.30           O  
ATOM   1440  OD2 ASP A 177       9.697  13.304  -1.771  1.00 86.30           O  
ATOM   1441  N   GLY A 178      11.064   8.628  -5.060  1.00 82.30           N  
ATOM   1442  CA  GLY A 178      11.234   8.040  -6.379  1.00 82.30           C  
ATOM   1443  C   GLY A 178      12.067   8.899  -7.312  1.00 82.30           C  
ATOM   1444  O   GLY A 178      12.050  10.128  -7.214  1.00 82.30           O  
TER    1445      GLY A 178                                                      
ENDMDL                                                                          
END                                                                             
