# Supplementary material for: Pan-kinome of Legionella expanded by a bioinformatics survey
Source: Sci Rep. 2022 Dec 16;12:21782. doi: 10.1038/s41598-022-26109-x (PMC9758233; doi:10.1038/s41598-022-26109-x)
Supplement: Supplementary file 9 — Supplementary Information 9. [file 41598_2022_26109_MOESM9_ESM.zip › S15 - Data - 3D structure models of novel kinases/pdb - protein kinase domains - AlphaFold2/Lani_2844_20-248.pdb]

MODEL     1                                                                     
ATOM      1  N   ILE A   1      19.362 -16.453 -16.335  1.00 80.55           N  
ATOM      2  CA  ILE A   1      18.975 -15.046 -16.324  1.00 80.55           C  
ATOM      3  C   ILE A   1      20.030 -14.227 -15.584  1.00 80.55           C  
ATOM      4  CB  ILE A   1      17.588 -14.847 -15.672  1.00 80.55           C  
ATOM      5  O   ILE A   1      20.421 -14.570 -14.466  1.00 80.55           O  
ATOM      6  CG1 ILE A   1      16.523 -15.651 -16.427  1.00 80.55           C  
ATOM      7  CG2 ILE A   1      17.222 -13.360 -15.626  1.00 80.55           C  
ATOM      8  CD1 ILE A   1      15.148 -15.622 -15.774  1.00 80.55           C  
ATOM      9  N   GLU A   2      20.678 -13.399 -16.423  1.00 91.62           N  
ATOM     10  CA  GLU A   2      21.585 -12.469 -15.758  1.00 91.62           C  
ATOM     11  C   GLU A   2      20.817 -11.460 -14.909  1.00 91.62           C  
ATOM     12  CB  GLU A   2      22.454 -11.738 -16.785  1.00 91.62           C  
ATOM     13  O   GLU A   2      19.814 -10.900 -15.356  1.00 91.62           O  
ATOM     14  CG  GLU A   2      23.546 -12.605 -17.395  1.00 91.62           C  
ATOM     15  CD  GLU A   2      24.589 -11.805 -18.160  1.00 91.62           C  
ATOM     16  OE1 GLU A   2      25.643 -12.375 -18.523  1.00 91.62           O  
ATOM     17  OE2 GLU A   2      24.350 -10.600 -18.397  1.00 91.62           O  
ATOM     18  N   TRP A   3      21.251 -11.223 -13.601  1.00 94.02           N  
ATOM     19  CA  TRP A   3      20.603 -10.300 -12.675  1.00 94.02           C  
ATOM     20  C   TRP A   3      21.520  -9.126 -12.345  1.00 94.02           C  
ATOM     21  CB  TRP A   3      20.197 -11.024 -11.389  1.00 94.02           C  
ATOM     22  O   TRP A   3      22.724  -9.307 -12.148  1.00 94.02           O  
ATOM     23  CG  TRP A   3      19.226 -12.147 -11.602  1.00 94.02           C  
ATOM     24  CD1 TRP A   3      19.513 -13.481 -11.678  1.00 94.02           C  
ATOM     25  CD2 TRP A   3      17.810 -12.030 -11.773  1.00 94.02           C  
ATOM     26  CE2 TRP A   3      17.302 -13.336 -11.946  1.00 94.02           C  
ATOM     27  CE3 TRP A   3      16.921 -10.947 -11.795  1.00 94.02           C  
ATOM     28  NE1 TRP A   3      18.360 -14.202 -11.884  1.00 94.02           N  
ATOM     29  CH2 TRP A   3      15.093 -12.511 -12.157  1.00 94.02           C  
ATOM     30  CZ2 TRP A   3      15.941 -13.588 -12.140  1.00 94.02           C  
ATOM     31  CZ3 TRP A   3      15.568 -11.200 -11.988  1.00 94.02           C  
ATOM     32  N   THR A   4      20.941  -7.926 -12.417  1.00 94.89           N  
ATOM     33  CA  THR A   4      21.650  -6.716 -12.016  1.00 94.89           C  
ATOM     34  C   THR A   4      20.985  -6.078 -10.799  1.00 94.89           C  
ATOM     35  CB  THR A   4      21.707  -5.694 -13.167  1.00 94.89           C  
ATOM     36  O   THR A   4      19.774  -5.848 -10.796  1.00 94.89           O  
ATOM     37  CG2 THR A   4      22.522  -4.466 -12.772  1.00 94.89           C  
ATOM     38  OG1 THR A   4      22.311  -6.307 -14.312  1.00 94.89           O  
ATOM     39  N   LYS A   5      21.708  -5.757  -9.801  1.00 94.19           N  
ATOM     40  CA  LYS A   5      21.165  -5.180  -8.575  1.00 94.19           C  
ATOM     41  C   LYS A   5      20.475  -3.848  -8.852  1.00 94.19           C  
ATOM     42  CB  LYS A   5      22.271  -4.992  -7.535  1.00 94.19           C  
ATOM     43  O   LYS A   5      21.050  -2.967  -9.495  1.00 94.19           O  
ATOM     44  CG  LYS A   5      21.759  -4.670  -6.138  1.00 94.19           C  
ATOM     45  CD  LYS A   5      22.876  -4.737  -5.105  1.00 94.19           C  
ATOM     46  CE  LYS A   5      22.341  -4.558  -3.690  1.00 94.19           C  
ATOM     47  NZ  LYS A   5      23.434  -4.608  -2.674  1.00 94.19           N  
ATOM     48  N   LEU A   6      19.269  -3.777  -8.506  1.00 91.99           N  
ATOM     49  CA  LEU A   6      18.466  -2.568  -8.656  1.00 91.99           C  
ATOM     50  C   LEU A   6      18.524  -1.717  -7.391  1.00 91.99           C  
ATOM     51  CB  LEU A   6      17.013  -2.926  -8.978  1.00 91.99           C  
ATOM     52  O   LEU A   6      18.613  -0.490  -7.468  1.00 91.99           O  
ATOM     53  CG  LEU A   6      16.088  -1.758  -9.324  1.00 91.99           C  
ATOM     54  CD1 LEU A   6      16.554  -1.074 -10.604  1.00 91.99           C  
ATOM     55  CD2 LEU A   6      14.647  -2.240  -9.462  1.00 91.99           C  
ATOM     56  N   GLY A   7      18.593  -2.375  -6.225  1.00 89.62           N  
ATOM     57  CA  GLY A   7      18.579  -1.725  -4.924  1.00 89.62           C  
ATOM     58  C   GLY A   7      18.320  -2.686  -3.779  1.00 89.62           C  
ATOM     59  O   GLY A   7      18.328  -3.904  -3.971  1.00 89.62           O  
ATOM     60  N   GLY A   8      18.361  -2.103  -2.635  1.00 83.11           N  
ATOM     61  CA  GLY A   8      18.077  -2.845  -1.417  1.00 83.11           C  
ATOM     62  C   GLY A   8      17.375  -2.012  -0.361  1.00 83.11           C  
ATOM     63  O   GLY A   8      17.506  -0.786  -0.342  1.00 83.11           O  
ATOM     64  N   GLY A   9      16.391  -2.782   0.237  1.00 76.61           N  
ATOM     65  CA  GLY A   9      15.689  -2.163   1.350  1.00 76.61           C  
ATOM     66  C   GLY A   9      15.932  -2.865   2.673  1.00 76.61           C  
ATOM     67  O   GLY A   9      16.929  -3.573   2.833  1.00 76.61           O  
ATOM     68  N   ALA A  10      15.045  -2.487   3.547  1.00 75.59           N  
ATOM     69  CA  ALA A  10      15.141  -3.023   4.903  1.00 75.59           C  
ATOM     70  C   ALA A  10      14.996  -4.542   4.904  1.00 75.59           C  
ATOM     71  CB  ALA A  10      14.081  -2.390   5.801  1.00 75.59           C  
ATOM     72  O   ALA A  10      15.641  -5.233   5.696  1.00 75.59           O  
ATOM     73  N   TYR A  11      14.278  -5.063   3.898  1.00 78.62           N  
ATOM     74  CA  TYR A  11      13.901  -6.468   4.006  1.00 78.62           C  
ATOM     75  C   TYR A  11      14.445  -7.271   2.830  1.00 78.62           C  
ATOM     76  CB  TYR A  11      12.378  -6.613   4.078  1.00 78.62           C  
ATOM     77  O   TYR A  11      14.672  -8.477   2.946  1.00 78.62           O  
ATOM     78  CG  TYR A  11      11.752  -5.876   5.237  1.00 78.62           C  
ATOM     79  CD1 TYR A  11      11.811  -6.392   6.529  1.00 78.62           C  
ATOM     80  CD2 TYR A  11      11.100  -4.663   5.042  1.00 78.62           C  
ATOM     81  CE1 TYR A  11      11.234  -5.718   7.600  1.00 78.62           C  
ATOM     82  CE2 TYR A  11      10.519  -3.980   6.105  1.00 78.62           C  
ATOM     83  OH  TYR A  11      10.018  -3.842   8.435  1.00 78.62           O  
ATOM     84  CZ  TYR A  11      10.591  -4.514   7.379  1.00 78.62           C  
ATOM     85  N   ASN A  12      14.671  -6.582   1.725  1.00 84.37           N  
ATOM     86  CA  ASN A  12      15.040  -7.341   0.534  1.00 84.37           C  
ATOM     87  C   ASN A  12      16.128  -6.632  -0.267  1.00 84.37           C  
ATOM     88  CB  ASN A  12      13.812  -7.591  -0.345  1.00 84.37           C  
ATOM     89  O   ASN A  12      16.223  -5.403  -0.243  1.00 84.37           O  
ATOM     90  CG  ASN A  12      12.701  -8.309   0.396  1.00 84.37           C  
ATOM     91  ND2 ASN A  12      11.656  -7.573   0.755  1.00 84.37           N  
ATOM     92  OD1 ASN A  12      12.781  -9.515   0.643  1.00 84.37           O  
ATOM     93  N   ASP A  13      16.885  -7.513  -0.845  1.00 91.02           N  
ATOM     94  CA  ASP A  13      17.641  -7.056  -2.007  1.00 91.02           C  
ATOM     95  C   ASP A  13      16.869  -7.309  -3.299  1.00 91.02           C  
ATOM     96  CB  ASP A  13      19.005  -7.747  -2.065  1.00 91.02           C  
ATOM     97  O   ASP A  13      16.237  -8.356  -3.456  1.00 91.02           O  
ATOM     98  CG  ASP A  13      19.935  -7.319  -0.943  1.00 91.02           C  
ATOM     99  OD1 ASP A  13      19.973  -6.116  -0.608  1.00 91.02           O  
ATOM    100  OD2 ASP A  13      20.638  -8.194  -0.392  1.00 91.02           O  
ATOM    101  N   VAL A  14      16.972  -6.347  -4.242  1.00 93.50           N  
ATOM    102  CA  VAL A  14      16.171  -6.430  -5.459  1.00 93.50           C  
ATOM    103  C   VAL A  14      17.086  -6.416  -6.682  1.00 93.50           C  
ATOM    104  CB  VAL A  14      15.149  -5.274  -5.545  1.00 93.50           C  
ATOM    105  O   VAL A  14      17.984  -5.577  -6.784  1.00 93.50           O  
ATOM    106  CG1 VAL A  14      14.254  -5.436  -6.772  1.00 93.50           C  
ATOM    107  CG2 VAL A  14      14.309  -5.210  -4.271  1.00 93.50           C  
ATOM    108  N   TYR A  15      16.824  -7.333  -7.532  1.00 95.30           N  
ATOM    109  CA  TYR A  15      17.581  -7.461  -8.772  1.00 95.30           C  
ATOM    110  C   TYR A  15      16.661  -7.379  -9.984  1.00 95.30           C  
ATOM    111  CB  TYR A  15      18.356  -8.782  -8.795  1.00 95.30           C  
ATOM    112  O   TYR A  15      15.514  -7.830  -9.932  1.00 95.30           O  
ATOM    113  CG  TYR A  15      19.304  -8.950  -7.632  1.00 95.30           C  
ATOM    114  CD1 TYR A  15      20.664  -8.680  -7.772  1.00 95.30           C  
ATOM    115  CD2 TYR A  15      18.843  -9.378  -6.392  1.00 95.30           C  
ATOM    116  CE1 TYR A  15      21.541  -8.835  -6.704  1.00 95.30           C  
ATOM    117  CE2 TYR A  15      19.711  -9.536  -5.317  1.00 95.30           C  
ATOM    118  OH  TYR A  15      21.921  -9.417  -4.421  1.00 95.30           O  
ATOM    119  CZ  TYR A  15      21.057  -9.262  -5.482  1.00 95.30           C  
ATOM    120  N   ARG A  16      17.220  -6.842 -11.026  1.00 95.59           N  
ATOM    121  CA  ARG A  16      16.523  -6.761 -12.306  1.00 95.59           C  
ATOM    122  C   ARG A  16      17.121  -7.733 -13.318  1.00 95.59           C  
ATOM    123  CB  ARG A  16      16.573  -5.335 -12.856  1.00 95.59           C  
ATOM    124  O   ARG A  16      18.344  -7.843 -13.433  1.00 95.59           O  
ATOM    125  CG  ARG A  16      15.686  -5.112 -14.071  1.00 95.59           C  
ATOM    126  CD  ARG A  16      15.765  -3.676 -14.571  1.00 95.59           C  
ATOM    127  NE  ARG A  16      14.822  -3.432 -15.659  1.00 95.59           N  
ATOM    128  NH1 ARG A  16      15.540  -1.275 -16.074  1.00 95.59           N  
ATOM    129  NH2 ARG A  16      13.841  -2.182 -17.317  1.00 95.59           N  
ATOM    130  CZ  ARG A  16      14.736  -2.297 -16.347  1.00 95.59           C  
ATOM    131  N   SER A  17      16.221  -8.535 -14.000  1.00 95.46           N  
ATOM    132  CA  SER A  17      16.693  -9.496 -14.991  1.00 95.46           C  
ATOM    133  C   SER A  17      17.363  -8.793 -16.167  1.00 95.46           C  
ATOM    134  CB  SER A  17      15.536 -10.359 -15.494  1.00 95.46           C  
ATOM    135  O   SER A  17      17.069  -7.631 -16.451  1.00 95.46           O  
ATOM    136  OG  SER A  17      14.590  -9.573 -16.199  1.00 95.46           O  
ATOM    137  N   GLY A  18      18.244  -9.451 -16.832  1.00 94.40           N  
ATOM    138  CA  GLY A  18      18.971  -8.931 -17.980  1.00 94.40           C  
ATOM    139  C   GLY A  18      18.061  -8.463 -19.100  1.00 94.40           C  
ATOM    140  O   GLY A  18      18.387  -7.515 -19.817  1.00 94.40           O  
ATOM    141  N   ASP A  19      16.892  -9.137 -19.261  1.00 95.16           N  
ATOM    142  CA  ASP A  19      15.956  -8.746 -20.311  1.00 95.16           C  
ATOM    143  C   ASP A  19      15.037  -7.623 -19.837  1.00 95.16           C  
ATOM    144  CB  ASP A  19      15.125  -9.949 -20.764  1.00 95.16           C  
ATOM    145  O   ASP A  19      14.204  -7.131 -20.600  1.00 95.16           O  
ATOM    146  CG  ASP A  19      14.290 -10.548 -19.646  1.00 95.16           C  
ATOM    147  OD1 ASP A  19      14.265  -9.981 -18.532  1.00 95.16           O  
ATOM    148  OD2 ASP A  19      13.653 -11.598 -19.880  1.00 95.16           O  
ATOM    149  N   GLY A  20      15.152  -7.233 -18.556  1.00 94.17           N  
ATOM    150  CA  GLY A  20      14.415  -6.104 -18.012  1.00 94.17           C  
ATOM    151  C   GLY A  20      12.957  -6.420 -17.737  1.00 94.17           C  
ATOM    152  O   GLY A  20      12.159  -5.517 -17.477  1.00 94.17           O  
ATOM    153  N   LYS A  21      12.552  -7.626 -17.736  1.00 95.94           N  
ATOM    154  CA  LYS A  21      11.140  -7.991 -17.665  1.00 95.94           C  
ATOM    155  C   LYS A  21      10.762  -8.461 -16.263  1.00 95.94           C  
ATOM    156  CB  LYS A  21      10.815  -9.081 -18.688  1.00 95.94           C  
ATOM    157  O   LYS A  21       9.581  -8.498 -15.912  1.00 95.94           O  
ATOM    158  CG  LYS A  21      10.898  -8.616 -20.135  1.00 95.94           C  
ATOM    159  CD  LYS A  21      10.494  -9.722 -21.101  1.00 95.94           C  
ATOM    160  CE  LYS A  21      10.564  -9.255 -22.548  1.00 95.94           C  
ATOM    161  NZ  LYS A  21      10.198 -10.345 -23.501  1.00 95.94           N  
ATOM    162  N   HIS A  22      11.775  -8.744 -15.467  1.00 96.77           N  
ATOM    163  CA  HIS A  22      11.480  -9.343 -14.170  1.00 96.77           C  
ATOM    164  C   HIS A  22      12.322  -8.711 -13.067  1.00 96.77           C  
ATOM    165  CB  HIS A  22      11.716 -10.854 -14.212  1.00 96.77           C  
ATOM    166  O   HIS A  22      13.350  -8.089 -13.344  1.00 96.77           O  
ATOM    167  CG  HIS A  22      10.818 -11.575 -15.165  1.00 96.77           C  
ATOM    168  CD2 HIS A  22       9.577 -12.092 -15.001  1.00 96.77           C  
ATOM    169  ND1 HIS A  22      11.176 -11.838 -16.470  1.00 96.77           N  
ATOM    170  CE1 HIS A  22      10.190 -12.486 -17.068  1.00 96.77           C  
ATOM    171  NE2 HIS A  22       9.209 -12.653 -16.199  1.00 96.77           N  
ATOM    172  N   VAL A  23      11.758  -8.843 -11.897  1.00 96.37           N  
ATOM    173  CA  VAL A  23      12.456  -8.457 -10.675  1.00 96.37           C  
ATOM    174  C   VAL A  23      12.611  -9.671  -9.761  1.00 96.37           C  
ATOM    175  CB  VAL A  23      11.715  -7.322  -9.932  1.00 96.37           C  
ATOM    176  O   VAL A  23      11.684 -10.473  -9.622  1.00 96.37           O  
ATOM    177  CG1 VAL A  23      12.367  -7.047  -8.579  1.00 96.37           C  
ATOM    178  CG2 VAL A  23      11.690  -6.055 -10.785  1.00 96.37           C  
ATOM    179  N   PHE A  24      13.838  -9.819  -9.260  1.00 95.74           N  
ATOM    180  CA  PHE A  24      14.133 -10.858  -8.281  1.00 95.74           C  
ATOM    181  C   PHE A  24      14.366 -10.252  -6.902  1.00 95.74           C  
ATOM    182  CB  PHE A  24      15.359 -11.671  -8.710  1.00 95.74           C  
ATOM    183  O   PHE A  24      15.235  -9.394  -6.733  1.00 95.74           O  
ATOM    184  CG  PHE A  24      15.756 -12.737  -7.725  1.00 95.74           C  
ATOM    185  CD1 PHE A  24      17.077 -12.868  -7.316  1.00 95.74           C  
ATOM    186  CD2 PHE A  24      14.806 -13.608  -7.207  1.00 95.74           C  
ATOM    187  CE1 PHE A  24      17.448 -13.854  -6.404  1.00 95.74           C  
ATOM    188  CE2 PHE A  24      15.169 -14.596  -6.295  1.00 95.74           C  
ATOM    189  CZ  PHE A  24      16.490 -14.717  -5.896  1.00 95.74           C  
ATOM    190  N   LYS A  25      13.551 -10.636  -5.904  1.00 93.87           N  
ATOM    191  CA  LYS A  25      13.655 -10.134  -4.537  1.00 93.87           C  
ATOM    192  C   LYS A  25      14.116 -11.231  -3.581  1.00 93.87           C  
ATOM    193  CB  LYS A  25      12.314  -9.563  -4.071  1.00 93.87           C  
ATOM    194  O   LYS A  25      13.481 -12.283  -3.483  1.00 93.87           O  
ATOM    195  CG  LYS A  25      11.821  -8.386  -4.900  1.00 93.87           C  
ATOM    196  CD  LYS A  25      10.588  -7.743  -4.279  1.00 93.87           C  
ATOM    197  CE  LYS A  25      10.077  -6.582  -5.122  1.00 93.87           C  
ATOM    198  NZ  LYS A  25       8.983  -5.835  -4.432  1.00 93.87           N  
ATOM    199  N   ILE A  26      15.210 -10.860  -2.966  1.00 90.54           N  
ATOM    200  CA  ILE A  26      15.765 -11.785  -1.985  1.00 90.54           C  
ATOM    201  C   ILE A  26      15.640 -11.189  -0.585  1.00 90.54           C  
ATOM    202  CB  ILE A  26      17.242 -12.119  -2.295  1.00 90.54           C  
ATOM    203  O   ILE A  26      16.139 -10.092  -0.323  1.00 90.54           O  
ATOM    204  CG1 ILE A  26      17.380 -12.646  -3.727  1.00 90.54           C  
ATOM    205  CG2 ILE A  26      17.790 -13.130  -1.283  1.00 90.54           C  
ATOM    206  CD1 ILE A  26      18.822 -12.817  -4.187  1.00 90.54           C  
ATOM    207  N   GLN A  27      14.992 -11.901   0.178  1.00 83.03           N  
ATOM    208  CA  GLN A  27      14.831 -11.427   1.549  1.00 83.03           C  
ATOM    209  C   GLN A  27      16.115 -11.614   2.351  1.00 83.03           C  
ATOM    210  CB  GLN A  27      13.673 -12.152   2.236  1.00 83.03           C  
ATOM    211  O   GLN A  27      16.785 -12.641   2.228  1.00 83.03           O  
ATOM    212  CG  GLN A  27      12.298 -11.728   1.737  1.00 83.03           C  
ATOM    213  CD  GLN A  27      11.877 -12.465   0.479  1.00 83.03           C  
ATOM    214  NE2 GLN A  27      10.777 -12.029  -0.124  1.00 83.03           N  
ATOM    215  OE1 GLN A  27      12.536 -13.419   0.053  1.00 83.03           O  
ATOM    216  N   HIS A  28      16.586 -10.558   3.043  1.00 77.73           N  
ATOM    217  CA  HIS A  28      17.793 -10.603   3.860  1.00 77.73           C  
ATOM    218  C   HIS A  28      17.721 -11.726   4.889  1.00 77.73           C  
ATOM    219  CB  HIS A  28      18.016  -9.262   4.562  1.00 77.73           C  
ATOM    220  O   HIS A  28      16.714 -11.871   5.586  1.00 77.73           O  
ATOM    221  CG  HIS A  28      18.244  -8.123   3.620  1.00 77.73           C  
ATOM    222  CD2 HIS A  28      18.508  -8.106   2.292  1.00 77.73           C  
ATOM    223  ND1 HIS A  28      18.215  -6.806   4.025  1.00 77.73           N  
ATOM    224  CE1 HIS A  28      18.451  -6.026   2.983  1.00 77.73           C  
ATOM    225  NE2 HIS A  28      18.633  -6.790   1.920  1.00 77.73           N  
ATOM    226  N   ALA A  29      18.555 -12.799   4.692  1.00 64.36           N  
ATOM    227  CA  ALA A  29      18.702 -13.950   5.579  1.00 64.36           C  
ATOM    228  C   ALA A  29      18.974 -13.505   7.013  1.00 64.36           C  
ATOM    229  CB  ALA A  29      19.822 -14.862   5.087  1.00 64.36           C  
ATOM    230  O   ALA A  29      18.554 -14.167   7.966  1.00 64.36           O  
ATOM    231  N   GLU A  30      19.700 -12.209   7.058  1.00 52.69           N  
ATOM    232  CA  GLU A  30      20.258 -11.742   8.323  1.00 52.69           C  
ATOM    233  C   GLU A  30      19.197 -11.048   9.172  1.00 52.69           C  
ATOM    234  CB  GLU A  30      21.435 -10.796   8.075  1.00 52.69           C  
ATOM    235  O   GLU A  30      19.498 -10.530  10.249  1.00 52.69           O  
ATOM    236  CG  GLU A  30      22.625 -11.459   7.396  1.00 52.69           C  
ATOM    237  CD  GLU A  30      23.961 -10.868   7.816  1.00 52.69           C  
ATOM    238  OE1 GLU A  30      25.016 -11.456   7.486  1.00 52.69           O  
ATOM    239  OE2 GLU A  30      23.954  -9.809   8.482  1.00 52.69           O  
ATOM    240  N   LEU A  31      17.879 -11.014   8.588  1.00 51.53           N  
ATOM    241  CA  LEU A  31      16.927 -10.779   9.668  1.00 51.53           C  
ATOM    242  C   LEU A  31      16.896 -11.961  10.632  1.00 51.53           C  
ATOM    243  CB  LEU A  31      15.526 -10.530   9.103  1.00 51.53           C  
ATOM    244  O   LEU A  31      16.662 -13.099  10.219  1.00 51.53           O  
ATOM    245  CG  LEU A  31      15.332  -9.228   8.323  1.00 51.53           C  
ATOM    246  CD1 LEU A  31      14.041  -9.284   7.513  1.00 51.53           C  
ATOM    247  CD2 LEU A  31      15.324  -8.033   9.270  1.00 51.53           C  
ATOM    248  N   ASP A  32      18.146 -12.647  11.048  1.00 41.70           N  
ATOM    249  CA  ASP A  32      18.322 -13.581  12.156  1.00 41.70           C  
ATOM    250  C   ASP A  32      16.979 -13.955  12.778  1.00 41.70           C  
ATOM    251  CB  ASP A  32      19.247 -12.984  13.220  1.00 41.70           C  
ATOM    252  O   ASP A  32      16.926 -14.734  13.732  1.00 41.70           O  
ATOM    253  CG  ASP A  32      20.645 -13.575  13.189  1.00 41.70           C  
ATOM    254  OD1 ASP A  32      20.875 -14.560  12.454  1.00 41.70           O  
ATOM    255  OD2 ASP A  32      21.524 -13.053  13.908  1.00 41.70           O  
ATOM    256  N   ASP A  33      15.898 -14.016  12.063  1.00 45.87           N  
ATOM    257  CA  ASP A  33      14.800 -14.736  12.702  1.00 45.87           C  
ATOM    258  C   ASP A  33      13.952 -15.473  11.669  1.00 45.87           C  
ATOM    259  CB  ASP A  33      13.927 -13.774  13.511  1.00 45.87           C  
ATOM    260  O   ASP A  33      12.729 -15.316  11.636  1.00 45.87           O  
ATOM    261  CG  ASP A  33      13.784 -14.185  14.966  1.00 45.87           C  
ATOM    262  OD1 ASP A  33      14.252 -15.282  15.339  1.00 45.87           O  
ATOM    263  OD2 ASP A  33      13.195 -13.406  15.746  1.00 45.87           O  
ATOM    264  N   LEU A  34      14.508 -15.978  10.523  1.00 45.72           N  
ATOM    265  CA  LEU A  34      13.697 -16.948   9.796  1.00 45.72           C  
ATOM    266  C   LEU A  34      12.741 -17.672  10.738  1.00 45.72           C  
ATOM    267  CB  LEU A  34      14.589 -17.963   9.077  1.00 45.72           C  
ATOM    268  O   LEU A  34      11.655 -18.090  10.328  1.00 45.72           O  
ATOM    269  CG  LEU A  34      15.392 -17.437   7.887  1.00 45.72           C  
ATOM    270  CD1 LEU A  34      16.385 -18.492   7.409  1.00 45.72           C  
ATOM    271  CD2 LEU A  34      14.460 -17.022   6.754  1.00 45.72           C  
ATOM    272  N   ALA A  35      13.152 -17.751  12.164  1.00 46.07           N  
ATOM    273  CA  ALA A  35      12.209 -18.247  13.163  1.00 46.07           C  
ATOM    274  C   ALA A  35      11.062 -17.262  13.371  1.00 46.07           C  
ATOM    275  CB  ALA A  35      12.925 -18.512  14.485  1.00 46.07           C  
ATOM    276  O   ALA A  35       9.929 -17.667  13.640  1.00 46.07           O  
ATOM    277  N   ARG A  36      11.258 -15.909  13.093  1.00 49.97           N  
ATOM    278  CA  ARG A  36      10.269 -14.845  13.234  1.00 49.97           C  
ATOM    279  C   ARG A  36       9.423 -14.713  11.973  1.00 49.97           C  
ATOM    280  CB  ARG A  36      10.953 -13.513  13.549  1.00 49.97           C  
ATOM    281  O   ARG A  36       8.256 -14.321  12.040  1.00 49.97           O  
ATOM    282  CG  ARG A  36      11.371 -13.364  15.003  1.00 49.97           C  
ATOM    283  CD  ARG A  36      11.947 -11.984  15.286  1.00 49.97           C  
ATOM    284  NE  ARG A  36      13.363 -11.909  14.938  1.00 49.97           N  
ATOM    285  NH1 ARG A  36      13.698  -9.828  15.883  1.00 49.97           N  
ATOM    286  NH2 ARG A  36      15.436 -10.922  14.865  1.00 49.97           N  
ATOM    287  CZ  ARG A  36      14.162 -10.886  15.229  1.00 49.97           C  
ATOM    288  N   TYR A  37       9.877 -15.354  10.777  1.00 55.93           N  
ATOM    289  CA  TYR A  37       9.130 -15.206   9.532  1.00 55.93           C  
ATOM    290  C   TYR A  37       9.204 -16.479   8.697  1.00 55.93           C  
ATOM    291  CB  TYR A  37       9.663 -14.020   8.723  1.00 55.93           C  
ATOM    292  O   TYR A  37       9.846 -16.502   7.645  1.00 55.93           O  
ATOM    293  CG  TYR A  37       9.591 -12.703   9.458  1.00 55.93           C  
ATOM    294  CD1 TYR A  37       8.391 -12.000   9.552  1.00 55.93           C  
ATOM    295  CD2 TYR A  37      10.721 -12.159  10.058  1.00 55.93           C  
ATOM    296  CE1 TYR A  37       8.321 -10.786  10.227  1.00 55.93           C  
ATOM    297  CE2 TYR A  37      10.662 -10.945  10.735  1.00 55.93           C  
ATOM    298  OH  TYR A  37       9.395  -9.065  11.483  1.00 55.93           O  
ATOM    299  CZ  TYR A  37       9.459 -10.267  10.814  1.00 55.93           C  
ATOM    300  N   PRO A  38       8.773 -17.636   9.192  1.00 50.06           N  
ATOM    301  CA  PRO A  38       9.040 -18.956   8.617  1.00 50.06           C  
ATOM    302  C   PRO A  38       8.625 -19.056   7.151  1.00 50.06           C  
ATOM    303  CB  PRO A  38       8.201 -19.896   9.487  1.00 50.06           C  
ATOM    304  O   PRO A  38       9.192 -19.851   6.397  1.00 50.06           O  
ATOM    305  CG  PRO A  38       7.190 -19.011  10.140  1.00 50.06           C  
ATOM    306  CD  PRO A  38       7.738 -17.614  10.188  1.00 50.06           C  
ATOM    307  N   ASP A  39       7.815 -18.144   6.680  1.00 57.46           N  
ATOM    308  CA  ASP A  39       7.178 -18.290   5.374  1.00 57.46           C  
ATOM    309  C   ASP A  39       7.782 -17.323   4.358  1.00 57.46           C  
ATOM    310  CB  ASP A  39       5.669 -18.061   5.485  1.00 57.46           C  
ATOM    311  O   ASP A  39       7.142 -16.983   3.361  1.00 57.46           O  
ATOM    312  CG  ASP A  39       4.887 -18.709   4.356  1.00 57.46           C  
ATOM    313  OD1 ASP A  39       5.488 -19.433   3.535  1.00 57.46           O  
ATOM    314  OD2 ASP A  39       3.658 -18.490   4.286  1.00 57.46           O  
ATOM    315  N   VAL A  40       9.218 -17.109   4.402  1.00 72.12           N  
ATOM    316  CA  VAL A  40       9.757 -16.098   3.499  1.00 72.12           C  
ATOM    317  C   VAL A  40      10.489 -16.775   2.343  1.00 72.12           C  
ATOM    318  CB  VAL A  40      10.707 -15.127   4.236  1.00 72.12           C  
ATOM    319  O   VAL A  40      11.385 -17.594   2.562  1.00 72.12           O  
ATOM    320  CG1 VAL A  40      11.165 -14.008   3.303  1.00 72.12           C  
ATOM    321  CG2 VAL A  40      10.023 -14.549   5.474  1.00 72.12           C  
ATOM    322  N   PRO A  41      10.092 -16.506   1.054  1.00 87.82           N  
ATOM    323  CA  PRO A  41       9.517 -15.807  -0.099  1.00 87.82           C  
ATOM    324  C   PRO A  41       8.130 -16.327  -0.471  1.00 87.82           C  
ATOM    325  CB  PRO A  41      10.524 -16.086  -1.218  1.00 87.82           C  
ATOM    326  O   PRO A  41       7.419 -15.692  -1.254  1.00 87.82           O  
ATOM    327  CG  PRO A  41      11.182 -17.370  -0.829  1.00 87.82           C  
ATOM    328  CD  PRO A  41      11.287 -17.418   0.669  1.00 87.82           C  
ATOM    329  N   GLU A  42       7.661 -17.505   0.167  1.00 89.14           N  
ATOM    330  CA  GLU A  42       6.361 -18.087  -0.155  1.00 89.14           C  
ATOM    331  C   GLU A  42       5.227 -17.119   0.172  1.00 89.14           C  
ATOM    332  CB  GLU A  42       6.161 -19.405   0.597  1.00 89.14           C  
ATOM    333  O   GLU A  42       4.269 -16.996  -0.594  1.00 89.14           O  
ATOM    334  CG  GLU A  42       7.051 -20.536   0.103  1.00 89.14           C  
ATOM    335  CD  GLU A  42       8.455 -20.494   0.686  1.00 89.14           C  
ATOM    336  OE1 GLU A  42       9.273 -21.385   0.364  1.00 89.14           O  
ATOM    337  OE2 GLU A  42       8.738 -19.562   1.472  1.00 89.14           O  
ATOM    338  N   ARG A  43       5.339 -16.412   1.326  1.00 87.97           N  
ATOM    339  CA  ARG A  43       4.338 -15.421   1.707  1.00 87.97           C  
ATOM    340  C   ARG A  43       4.266 -14.293   0.684  1.00 87.97           C  
ATOM    341  CB  ARG A  43       4.645 -14.851   3.094  1.00 87.97           C  
ATOM    342  O   ARG A  43       3.176 -13.871   0.292  1.00 87.97           O  
ATOM    343  CG  ARG A  43       3.654 -13.798   3.561  1.00 87.97           C  
ATOM    344  CD  ARG A  43       4.003 -13.269   4.946  1.00 87.97           C  
ATOM    345  NE  ARG A  43       3.038 -12.273   5.401  1.00 87.97           N  
ATOM    346  NH1 ARG A  43       3.906 -10.550   4.131  1.00 87.97           N  
ATOM    347  NH2 ARG A  43       2.091 -10.182   5.482  1.00 87.97           N  
ATOM    348  CZ  ARG A  43       3.014 -11.004   5.004  1.00 87.97           C  
ATOM    349  N   SER A  44       5.378 -13.870   0.266  1.00 90.87           N  
ATOM    350  CA  SER A  44       5.428 -12.777  -0.699  1.00 90.87           C  
ATOM    351  C   SER A  44       4.784 -13.177  -2.022  1.00 90.87           C  
ATOM    352  CB  SER A  44       6.873 -12.338  -0.938  1.00 90.87           C  
ATOM    353  O   SER A  44       4.032 -12.399  -2.613  1.00 90.87           O  
ATOM    354  OG  SER A  44       7.427 -11.768   0.235  1.00 90.87           O  
ATOM    355  N   VAL A  45       5.053 -14.359  -2.445  1.00 94.32           N  
ATOM    356  CA  VAL A  45       4.464 -14.844  -3.689  1.00 94.32           C  
ATOM    357  C   VAL A  45       2.944 -14.902  -3.552  1.00 94.32           C  
ATOM    358  CB  VAL A  45       5.018 -16.233  -4.076  1.00 94.32           C  
ATOM    359  O   VAL A  45       2.217 -14.442  -4.436  1.00 94.32           O  
ATOM    360  CG1 VAL A  45       4.214 -16.833  -5.228  1.00 94.32           C  
ATOM    361  CG2 VAL A  45       6.496 -16.132  -4.447  1.00 94.32           C  
ATOM    362  N   ARG A  46       2.484 -15.476  -2.466  1.00 93.98           N  
ATOM    363  CA  ARG A  46       1.048 -15.572  -2.223  1.00 93.98           C  
ATOM    364  C   ARG A  46       0.399 -14.192  -2.221  1.00 93.98           C  
ATOM    365  CB  ARG A  46       0.773 -16.282  -0.896  1.00 93.98           C  
ATOM    366  O   ARG A  46      -0.622 -13.979  -2.879  1.00 93.98           O  
ATOM    367  CG  ARG A  46      -0.705 -16.451  -0.582  1.00 93.98           C  
ATOM    368  CD  ARG A  46      -0.924 -17.319   0.650  1.00 93.98           C  
ATOM    369  NE  ARG A  46      -0.096 -16.883   1.771  1.00 93.98           N  
ATOM    370  NH1 ARG A  46      -1.809 -15.808   2.887  1.00 93.98           N  
ATOM    371  NH2 ARG A  46       0.305 -15.832   3.773  1.00 93.98           N  
ATOM    372  CZ  ARG A  46      -0.535 -16.175   2.808  1.00 93.98           C  
ATOM    373  N   LEU A  47       0.987 -13.248  -1.511  1.00 93.39           N  
ATOM    374  CA  LEU A  47       0.428 -11.904  -1.409  1.00 93.39           C  
ATOM    375  C   LEU A  47       0.462 -11.197  -2.760  1.00 93.39           C  
ATOM    376  CB  LEU A  47       1.194 -11.082  -0.370  1.00 93.39           C  
ATOM    377  O   LEU A  47      -0.514 -10.554  -3.154  1.00 93.39           O  
ATOM    378  CG  LEU A  47       1.056 -11.531   1.086  1.00 93.39           C  
ATOM    379  CD1 LEU A  47       1.857 -10.612   2.002  1.00 93.39           C  
ATOM    380  CD2 LEU A  47      -0.411 -11.559   1.500  1.00 93.39           C  
ATOM    381  N   TRP A  48       1.531 -11.279  -3.442  1.00 96.22           N  
ATOM    382  CA  TRP A  48       1.634 -10.655  -4.757  1.00 96.22           C  
ATOM    383  C   TRP A  48       0.528 -11.151  -5.683  1.00 96.22           C  
ATOM    384  CB  TRP A  48       3.004 -10.935  -5.380  1.00 96.22           C  
ATOM    385  O   TRP A  48      -0.167 -10.352  -6.315  1.00 96.22           O  
ATOM    386  CG  TRP A  48       3.164 -10.391  -6.768  1.00 96.22           C  
ATOM    387  CD1 TRP A  48       2.737 -10.966  -7.933  1.00 96.22           C  
ATOM    388  CD2 TRP A  48       3.801  -9.164  -7.136  1.00 96.22           C  
ATOM    389  CE2 TRP A  48       3.723  -9.058  -8.543  1.00 96.22           C  
ATOM    390  CE3 TRP A  48       4.430  -8.142  -6.413  1.00 96.22           C  
ATOM    391  NE1 TRP A  48       3.070 -10.169  -9.004  1.00 96.22           N  
ATOM    392  CH2 TRP A  48       4.862  -6.983  -8.508  1.00 96.22           C  
ATOM    393  CZ2 TRP A  48       4.252  -7.969  -9.240  1.00 96.22           C  
ATOM    394  CZ3 TRP A  48       4.955  -7.059  -7.108  1.00 96.22           C  
ATOM    395  N   ASN A  49       0.416 -12.495  -5.717  1.00 97.21           N  
ATOM    396  CA  ASN A  49      -0.529 -13.098  -6.651  1.00 97.21           C  
ATOM    397  C   ASN A  49      -1.973 -12.802  -6.256  1.00 97.21           C  
ATOM    398  CB  ASN A  49      -0.303 -14.608  -6.744  1.00 97.21           C  
ATOM    399  O   ASN A  49      -2.858 -12.754  -7.112  1.00 97.21           O  
ATOM    400  CG  ASN A  49       0.960 -14.963  -7.504  1.00 97.21           C  
ATOM    401  ND2 ASN A  49       1.420 -16.199  -7.345  1.00 97.21           N  
ATOM    402  OD1 ASN A  49       1.519 -14.134  -8.227  1.00 97.21           O  
ATOM    403  N   GLU A  50      -2.167 -12.614  -4.974  1.00 96.05           N  
ATOM    404  CA  GLU A  50      -3.487 -12.202  -4.506  1.00 96.05           C  
ATOM    405  C   GLU A  50      -3.795 -10.765  -4.916  1.00 96.05           C  
ATOM    406  CB  GLU A  50      -3.588 -12.348  -2.985  1.00 96.05           C  
ATOM    407  O   GLU A  50      -4.904 -10.465  -5.363  1.00 96.05           O  
ATOM    408  CG  GLU A  50      -4.982 -12.089  -2.433  1.00 96.05           C  
ATOM    409  CD  GLU A  50      -5.080 -12.295  -0.930  1.00 96.05           C  
ATOM    410  OE1 GLU A  50      -6.168 -12.064  -0.356  1.00 96.05           O  
ATOM    411  OE2 GLU A  50      -4.061 -12.692  -0.322  1.00 96.05           O  
ATOM    412  N   ILE A  51      -2.856  -9.885  -4.827  1.00 96.76           N  
ATOM    413  CA  ILE A  51      -3.010  -8.455  -5.069  1.00 96.76           C  
ATOM    414  C   ILE A  51      -2.889  -8.168  -6.564  1.00 96.76           C  
ATOM    415  CB  ILE A  51      -1.967  -7.633  -4.279  1.00 96.76           C  
ATOM    416  O   ILE A  51      -3.611  -7.324  -7.100  1.00 96.76           O  
ATOM    417  CG1 ILE A  51      -2.278  -7.676  -2.779  1.00 96.76           C  
ATOM    418  CG2 ILE A  51      -1.920  -6.189  -4.788  1.00 96.76           C  
ATOM    419  CD1 ILE A  51      -1.174  -7.102  -1.901  1.00 96.76           C  
ATOM    420  N   ASN A  52      -2.096  -8.892  -7.246  1.00 97.03           N  
ATOM    421  CA  ASN A  52      -1.845  -8.689  -8.668  1.00 97.03           C  
ATOM    422  C   ASN A  52      -2.026  -9.980  -9.460  1.00 97.03           C  
ATOM    423  CB  ASN A  52      -0.441  -8.122  -8.890  1.00 97.03           C  
ATOM    424  O   ASN A  52      -1.072 -10.489 -10.052  1.00 97.03           O  
ATOM    425  CG  ASN A  52      -0.206  -6.830  -8.132  1.00 97.03           C  
ATOM    426  ND2 ASN A  52       0.771  -6.839  -7.233  1.00 97.03           N  
ATOM    427  OD1 ASN A  52      -0.899  -5.833  -8.352  1.00 97.03           O  
ATOM    428  N   PRO A  53      -3.241 -10.499  -9.596  1.00 96.40           N  
ATOM    429  CA  PRO A  53      -3.443 -11.824 -10.186  1.00 96.40           C  
ATOM    430  C   PRO A  53      -3.096 -11.868 -11.672  1.00 96.40           C  
ATOM    431  CB  PRO A  53      -4.935 -12.085  -9.965  1.00 96.40           C  
ATOM    432  O   PRO A  53      -2.813 -12.940 -12.212  1.00 96.40           O  
ATOM    433  CG  PRO A  53      -5.540 -10.728  -9.804  1.00 96.40           C  
ATOM    434  CD  PRO A  53      -4.551  -9.845  -9.098  1.00 96.40           C  
ATOM    435  N   ASP A  54      -3.018 -10.749 -12.282  1.00 96.06           N  
ATOM    436  CA  ASP A  54      -2.749 -10.703 -13.715  1.00 96.06           C  
ATOM    437  C   ASP A  54      -1.252 -10.577 -13.989  1.00 96.06           C  
ATOM    438  CB  ASP A  54      -3.502  -9.540 -14.366  1.00 96.06           C  
ATOM    439  O   ASP A  54      -0.824 -10.584 -15.146  1.00 96.06           O  
ATOM    440  CG  ASP A  54      -3.193  -8.200 -13.723  1.00 96.06           C  
ATOM    441  OD1 ASP A  54      -3.000  -8.145 -12.489  1.00 96.06           O  
ATOM    442  OD2 ASP A  54      -3.146  -7.188 -14.456  1.00 96.06           O  
ATOM    443  N   LEU A  55      -0.412 -10.390 -12.914  1.00 96.09           N  
ATOM    444  CA  LEU A  55       1.045 -10.334 -12.954  1.00 96.09           C  
ATOM    445  C   LEU A  55       1.655 -11.338 -11.982  1.00 96.09           C  
ATOM    446  CB  LEU A  55       1.537  -8.923 -12.624  1.00 96.09           C  
ATOM    447  O   LEU A  55       2.132 -10.959 -10.910  1.00 96.09           O  
ATOM    448  CG  LEU A  55       1.025  -7.798 -13.525  1.00 96.09           C  
ATOM    449  CD1 LEU A  55       1.374  -6.439 -12.927  1.00 96.09           C  
ATOM    450  CD2 LEU A  55       1.604  -7.933 -14.930  1.00 96.09           C  
ATOM    451  N   PRO A  56       1.694 -12.595 -12.383  1.00 96.66           N  
ATOM    452  CA  PRO A  56       2.018 -13.629 -11.397  1.00 96.66           C  
ATOM    453  C   PRO A  56       3.492 -13.625 -11.001  1.00 96.66           C  
ATOM    454  CB  PRO A  56       1.648 -14.929 -12.115  1.00 96.66           C  
ATOM    455  O   PRO A  56       4.359 -13.352 -11.836  1.00 96.66           O  
ATOM    456  CG  PRO A  56       1.782 -14.613 -13.570  1.00 96.66           C  
ATOM    457  CD  PRO A  56       1.395 -13.178 -13.784  1.00 96.66           C  
ATOM    458  N   ALA A  57       3.687 -13.845  -9.689  1.00 97.52           N  
ATOM    459  CA  ALA A  57       5.015 -14.037  -9.111  1.00 97.52           C  
ATOM    460  C   ALA A  57       5.270 -15.508  -8.797  1.00 97.52           C  
ATOM    461  CB  ALA A  57       5.173 -13.192  -7.849  1.00 97.52           C  
ATOM    462  O   ALA A  57       4.329 -16.299  -8.690  1.00 97.52           O  
ATOM    463  N   PHE A  58       6.551 -15.923  -8.763  1.00 96.23           N  
ATOM    464  CA  PHE A  58       6.883 -17.311  -8.460  1.00 96.23           C  
ATOM    465  C   PHE A  58       8.134 -17.391  -7.593  1.00 96.23           C  
ATOM    466  CB  PHE A  58       7.086 -18.111  -9.750  1.00 96.23           C  
ATOM    467  O   PHE A  58       8.942 -16.460  -7.572  1.00 96.23           O  
ATOM    468  CG  PHE A  58       8.036 -17.464 -10.722  1.00 96.23           C  
ATOM    469  CD1 PHE A  58       7.572 -16.567 -11.676  1.00 96.23           C  
ATOM    470  CD2 PHE A  58       9.393 -17.755 -10.682  1.00 96.23           C  
ATOM    471  CE1 PHE A  58       8.449 -15.967 -12.577  1.00 96.23           C  
ATOM    472  CE2 PHE A  58      10.276 -17.159 -11.578  1.00 96.23           C  
ATOM    473  CZ  PHE A  58       9.802 -16.267 -12.526  1.00 96.23           C  
ATOM    474  N   LEU A  59       8.168 -18.475  -6.870  1.00 95.53           N  
ATOM    475  CA  LEU A  59       9.370 -18.763  -6.094  1.00 95.53           C  
ATOM    476  C   LEU A  59      10.556 -19.040  -7.011  1.00 95.53           C  
ATOM    477  CB  LEU A  59       9.136 -19.960  -5.168  1.00 95.53           C  
ATOM    478  O   LEU A  59      10.391 -19.611  -8.092  1.00 95.53           O  
ATOM    479  CG  LEU A  59       8.175 -19.736  -4.000  1.00 95.53           C  
ATOM    480  CD1 LEU A  59       7.887 -21.054  -3.289  1.00 95.53           C  
ATOM    481  CD2 LEU A  59       8.746 -18.711  -3.026  1.00 95.53           C  
ATOM    482  N   ALA A  60      11.722 -18.560  -6.502  1.00 93.22           N  
ATOM    483  CA  ALA A  60      12.921 -18.800  -7.301  1.00 93.22           C  
ATOM    484  C   ALA A  60      14.150 -18.961  -6.411  1.00 93.22           C  
ATOM    485  CB  ALA A  60      13.133 -17.662  -8.296  1.00 93.22           C  
ATOM    486  O   ALA A  60      14.220 -18.378  -5.327  1.00 93.22           O  
ATOM    487  N   VAL A  61      15.035 -19.831  -6.851  1.00 90.68           N  
ATOM    488  CA  VAL A  61      16.354 -19.988  -6.248  1.00 90.68           C  
ATOM    489  C   VAL A  61      17.434 -19.627  -7.266  1.00 90.68           C  
ATOM    490  CB  VAL A  61      16.573 -21.426  -5.726  1.00 90.68           C  
ATOM    491  O   VAL A  61      17.514 -20.234  -8.337  1.00 90.68           O  
ATOM    492  CG1 VAL A  61      17.943 -21.558  -5.065  1.00 90.68           C  
ATOM    493  CG2 VAL A  61      15.465 -21.812  -4.748  1.00 90.68           C  
ATOM    494  N   THR A  62      18.156 -18.539  -6.940  1.00 87.12           N  
ATOM    495  CA  THR A  62      19.253 -18.106  -7.799  1.00 87.12           C  
ATOM    496  C   THR A  62      20.588 -18.218  -7.068  1.00 87.12           C  
ATOM    497  CB  THR A  62      19.048 -16.658  -8.280  1.00 87.12           C  
ATOM    498  O   THR A  62      20.651 -18.746  -5.956  1.00 87.12           O  
ATOM    499  CG2 THR A  62      17.612 -16.429  -8.739  1.00 87.12           C  
ATOM    500  OG1 THR A  62      19.344 -15.757  -7.206  1.00 87.12           O  
ATOM    501  N   GLN A  63      21.755 -17.761  -7.774  1.00 86.41           N  
ATOM    502  CA  GLN A  63      23.072 -17.753  -7.146  1.00 86.41           C  
ATOM    503  C   GLN A  63      23.107 -16.803  -5.952  1.00 86.41           C  
ATOM    504  CB  GLN A  63      24.148 -17.360  -8.160  1.00 86.41           C  
ATOM    505  O   GLN A  63      24.006 -16.886  -5.112  1.00 86.41           O  
ATOM    506  CG  GLN A  63      24.002 -15.941  -8.693  1.00 86.41           C  
ATOM    507  CD  GLN A  63      24.993 -15.624  -9.798  1.00 86.41           C  
ATOM    508  NE2 GLN A  63      25.146 -14.341 -10.107  1.00 86.41           N  
ATOM    509  OE1 GLN A  63      25.616 -16.525 -10.368  1.00 86.41           O  
ATOM    510  N   TYR A  64      22.122 -15.945  -5.820  1.00 85.48           N  
ATOM    511  CA  TYR A  64      22.058 -14.943  -4.762  1.00 85.48           C  
ATOM    512  C   TYR A  64      21.236 -15.448  -3.582  1.00 85.48           C  
ATOM    513  CB  TYR A  64      21.461 -13.637  -5.293  1.00 85.48           C  
ATOM    514  O   TYR A  64      21.233 -14.834  -2.512  1.00 85.48           O  
ATOM    515  CG  TYR A  64      22.216 -13.056  -6.464  1.00 85.48           C  
ATOM    516  CD1 TYR A  64      23.472 -12.480  -6.291  1.00 85.48           C  
ATOM    517  CD2 TYR A  64      21.674 -13.082  -7.745  1.00 85.48           C  
ATOM    518  CE1 TYR A  64      24.171 -11.942  -7.367  1.00 85.48           C  
ATOM    519  CE2 TYR A  64      22.364 -12.547  -8.828  1.00 85.48           C  
ATOM    520  OH  TYR A  64      24.297 -11.449  -9.699  1.00 85.48           O  
ATOM    521  CZ  TYR A  64      23.610 -11.981  -8.630  1.00 85.48           C  
ATOM    522  N   GLY A  65      20.510 -16.587  -3.767  1.00 87.10           N  
ATOM    523  CA  GLY A  65      19.722 -17.182  -2.700  1.00 87.10           C  
ATOM    524  C   GLY A  65      18.273 -17.415  -3.086  1.00 87.10           C  
ATOM    525  O   GLY A  65      17.887 -17.184  -4.233  1.00 87.10           O  
ATOM    526  N   LYS A  66      17.517 -17.947  -2.029  1.00 89.79           N  
ATOM    527  CA  LYS A  66      16.091 -18.208  -2.200  1.00 89.79           C  
ATOM    528  C   LYS A  66      15.282 -16.917  -2.119  1.00 89.79           C  
ATOM    529  CB  LYS A  66      15.597 -19.203  -1.148  1.00 89.79           C  
ATOM    530  O   LYS A  66      15.449 -16.131  -1.184  1.00 89.79           O  
ATOM    531  CG  LYS A  66      14.154 -19.644  -1.343  1.00 89.79           C  
ATOM    532  CD  LYS A  66      13.724 -20.639  -0.273  1.00 89.79           C  
ATOM    533  CE  LYS A  66      12.270 -21.056  -0.446  1.00 89.79           C  
ATOM    534  NZ  LYS A  66      11.846 -22.035   0.598  1.00 89.79           N  
ATOM    535  N   GLY A  67      14.460 -16.622  -3.145  1.00 92.86           N  
ATOM    536  CA  GLY A  67      13.589 -15.459  -3.191  1.00 92.86           C  
ATOM    537  C   GLY A  67      12.368 -15.661  -4.069  1.00 92.86           C  
ATOM    538  O   GLY A  67      11.799 -16.754  -4.107  1.00 92.86           O  
ATOM    539  N   TRP A  68      11.883 -14.538  -4.597  1.00 94.94           N  
ATOM    540  CA  TRP A  68      10.734 -14.635  -5.491  1.00 94.94           C  
ATOM    541  C   TRP A  68      10.867 -13.661  -6.656  1.00 94.94           C  
ATOM    542  CB  TRP A  68       9.434 -14.364  -4.728  1.00 94.94           C  
ATOM    543  O   TRP A  68      11.552 -12.641  -6.546  1.00 94.94           O  
ATOM    544  CG  TRP A  68       9.374 -13.008  -4.091  1.00 94.94           C  
ATOM    545  CD1 TRP A  68      10.085 -12.574  -3.007  1.00 94.94           C  
ATOM    546  CD2 TRP A  68       8.552 -11.909  -4.498  1.00 94.94           C  
ATOM    547  CE2 TRP A  68       8.818 -10.839  -3.615  1.00 94.94           C  
ATOM    548  CE3 TRP A  68       7.617 -11.725  -5.525  1.00 94.94           C  
ATOM    549  NE1 TRP A  68       9.755 -11.270  -2.716  1.00 94.94           N  
ATOM    550  CH2 TRP A  68       7.270  -9.448  -4.742  1.00 94.94           C  
ATOM    551  CZ2 TRP A  68       8.180  -9.601  -3.729  1.00 94.94           C  
ATOM    552  CZ3 TRP A  68       6.984 -10.493  -5.637  1.00 94.94           C  
ATOM    553  N   ILE A  69      10.372 -14.072  -7.805  1.00 96.21           N  
ATOM    554  CA  ILE A  69      10.435 -13.312  -9.049  1.00 96.21           C  
ATOM    555  C   ILE A  69       9.044 -12.792  -9.406  1.00 96.21           C  
ATOM    556  CB  ILE A  69      11.000 -14.167 -10.206  1.00 96.21           C  
ATOM    557  O   ILE A  69       8.058 -13.527  -9.319  1.00 96.21           O  
ATOM    558  CG1 ILE A  69      12.449 -14.574  -9.910  1.00 96.21           C  
ATOM    559  CG2 ILE A  69      10.904 -13.410 -11.534  1.00 96.21           C  
ATOM    560  CD1 ILE A  69      13.031 -15.560 -10.913  1.00 96.21           C  
ATOM    561  N   CYS A  70       8.922 -11.535  -9.740  1.00 97.12           N  
ATOM    562  CA  CYS A  70       7.709 -10.903 -10.246  1.00 97.12           C  
ATOM    563  C   CYS A  70       8.013 -10.033 -11.460  1.00 97.12           C  
ATOM    564  CB  CYS A  70       7.049 -10.059  -9.156  1.00 97.12           C  
ATOM    565  O   CYS A  70       9.175  -9.733 -11.738  1.00 97.12           O  
ATOM    566  SG  CYS A  70       8.076  -8.694  -8.570  1.00 97.12           S  
ATOM    567  N   PRO A  71       6.945  -9.740 -12.204  1.00 97.51           N  
ATOM    568  CA  PRO A  71       7.177  -8.853 -13.346  1.00 97.51           C  
ATOM    569  C   PRO A  71       7.694  -7.477 -12.928  1.00 97.51           C  
ATOM    570  CB  PRO A  71       5.795  -8.743 -13.994  1.00 97.51           C  
ATOM    571  O   PRO A  71       7.292  -6.953 -11.887  1.00 97.51           O  
ATOM    572  CG  PRO A  71       5.093 -10.005 -13.612  1.00 97.51           C  
ATOM    573  CD  PRO A  71       5.492 -10.368 -12.210  1.00 97.51           C  
ATOM    574  N   PHE A  72       8.607  -7.006 -13.691  1.00 96.64           N  
ATOM    575  CA  PHE A  72       9.004  -5.610 -13.547  1.00 96.64           C  
ATOM    576  C   PHE A  72       7.897  -4.680 -14.028  1.00 96.64           C  
ATOM    577  CB  PHE A  72      10.295  -5.335 -14.323  1.00 96.64           C  
ATOM    578  O   PHE A  72       7.412  -4.813 -15.154  1.00 96.64           O  
ATOM    579  CG  PHE A  72      10.763  -3.907 -14.236  1.00 96.64           C  
ATOM    580  CD1 PHE A  72      10.598  -3.040 -15.310  1.00 96.64           C  
ATOM    581  CD2 PHE A  72      11.368  -3.431 -13.080  1.00 96.64           C  
ATOM    582  CE1 PHE A  72      11.029  -1.718 -15.232  1.00 96.64           C  
ATOM    583  CE2 PHE A  72      11.802  -2.111 -12.995  1.00 96.64           C  
ATOM    584  CZ  PHE A  72      11.632  -1.257 -14.073  1.00 96.64           C  
ATOM    585  N   VAL A  73       7.446  -3.806 -13.159  1.00 96.67           N  
ATOM    586  CA  VAL A  73       6.384  -2.870 -13.516  1.00 96.67           C  
ATOM    587  C   VAL A  73       6.985  -1.501 -13.828  1.00 96.67           C  
ATOM    588  CB  VAL A  73       5.335  -2.747 -12.389  1.00 96.67           C  
ATOM    589  O   VAL A  73       7.516  -0.832 -12.938  1.00 96.67           O  
ATOM    590  CG1 VAL A  73       4.225  -1.776 -12.788  1.00 96.67           C  
ATOM    591  CG2 VAL A  73       4.753  -4.118 -12.050  1.00 96.67           C  
ATOM    592  N   TYR A  74       6.918  -1.133 -15.112  1.00 95.58           N  
ATOM    593  CA  TYR A  74       7.403   0.161 -15.579  1.00 95.58           C  
ATOM    594  C   TYR A  74       6.348   1.243 -15.383  1.00 95.58           C  
ATOM    595  CB  TYR A  74       7.804   0.084 -17.055  1.00 95.58           C  
ATOM    596  O   TYR A  74       5.179   1.048 -15.726  1.00 95.58           O  
ATOM    597  CG  TYR A  74       8.301   1.393 -17.618  1.00 95.58           C  
ATOM    598  CD1 TYR A  74       7.472   2.199 -18.395  1.00 95.58           C  
ATOM    599  CD2 TYR A  74       9.600   1.826 -17.376  1.00 95.58           C  
ATOM    600  CE1 TYR A  74       7.926   3.406 -18.917  1.00 95.58           C  
ATOM    601  CE2 TYR A  74      10.065   3.031 -17.894  1.00 95.58           C  
ATOM    602  OH  TYR A  74       9.676   5.006 -19.177  1.00 95.58           O  
ATOM    603  CZ  TYR A  74       9.222   3.813 -18.662  1.00 95.58           C  
ATOM    604  N   GLY A  75       6.811   2.409 -14.795  1.00 96.15           N  
ATOM    605  CA  GLY A  75       5.885   3.517 -14.625  1.00 96.15           C  
ATOM    606  C   GLY A  75       6.403   4.589 -13.686  1.00 96.15           C  
ATOM    607  O   GLY A  75       7.595   4.627 -13.375  1.00 96.15           O  
ATOM    608  N   VAL A  76       5.521   5.502 -13.421  1.00 97.17           N  
ATOM    609  CA  VAL A  76       5.866   6.605 -12.529  1.00 97.17           C  
ATOM    610  C   VAL A  76       5.115   6.455 -11.208  1.00 97.17           C  
ATOM    611  CB  VAL A  76       5.548   7.974 -13.171  1.00 97.17           C  
ATOM    612  O   VAL A  76       4.193   5.644 -11.100  1.00 97.17           O  
ATOM    613  CG1 VAL A  76       6.348   8.166 -14.458  1.00 97.17           C  
ATOM    614  CG2 VAL A  76       4.051   8.100 -13.444  1.00 97.17           C  
ATOM    615  N   GLU A  77       5.539   7.145 -10.248  1.00 96.22           N  
ATOM    616  CA  GLU A  77       4.821   7.163  -8.977  1.00 96.22           C  
ATOM    617  C   GLU A  77       3.446   7.807  -9.129  1.00 96.22           C  
ATOM    618  CB  GLU A  77       5.633   7.902  -7.911  1.00 96.22           C  
ATOM    619  O   GLU A  77       3.326   8.904  -9.677  1.00 96.22           O  
ATOM    620  CG  GLU A  77       5.049   7.797  -6.510  1.00 96.22           C  
ATOM    621  CD  GLU A  77       6.002   8.272  -5.425  1.00 96.22           C  
ATOM    622  OE1 GLU A  77       5.680   8.119  -4.225  1.00 96.22           O  
ATOM    623  OE2 GLU A  77       7.079   8.803  -5.778  1.00 96.22           O  
ATOM    624  N   PRO A  78       2.358   7.092  -8.708  1.00 97.89           N  
ATOM    625  CA  PRO A  78       1.021   7.684  -8.796  1.00 97.89           C  
ATOM    626  C   PRO A  78       0.829   8.855  -7.836  1.00 97.89           C  
ATOM    627  CB  PRO A  78       0.096   6.520  -8.429  1.00 97.89           C  
ATOM    628  O   PRO A  78       1.609   9.020  -6.893  1.00 97.89           O  
ATOM    629  CG  PRO A  78       0.958   5.303  -8.525  1.00 97.89           C  
ATOM    630  CD  PRO A  78       2.388   5.713  -8.323  1.00 97.89           C  
ATOM    631  N   SER A  79      -0.242   9.693  -8.130  1.00 97.60           N  
ATOM    632  CA  SER A  79      -0.620  10.761  -7.210  1.00 97.60           C  
ATOM    633  C   SER A  79      -1.145  10.198  -5.894  1.00 97.60           C  
ATOM    634  CB  SER A  79      -1.677  11.666  -7.844  1.00 97.60           C  
ATOM    635  O   SER A  79      -1.488   9.016  -5.811  1.00 97.60           O  
ATOM    636  OG  SER A  79      -2.923  10.996  -7.936  1.00 97.60           O  
ATOM    637  N   ASP A  80      -1.209  11.000  -4.849  1.00 97.90           N  
ATOM    638  CA  ASP A  80      -1.781  10.626  -3.559  1.00 97.90           C  
ATOM    639  C   ASP A  80      -3.202  10.093  -3.722  1.00 97.90           C  
ATOM    640  CB  ASP A  80      -1.773  11.819  -2.602  1.00 97.90           C  
ATOM    641  O   ASP A  80      -3.560   9.071  -3.132  1.00 97.90           O  
ATOM    642  CG  ASP A  80      -2.026  11.423  -1.158  1.00 97.90           C  
ATOM    643  OD1 ASP A  80      -2.065  10.210  -0.856  1.00 97.90           O  
ATOM    644  OD2 ASP A  80      -2.190  12.331  -0.315  1.00 97.90           O  
ATOM    645  N   GLU A  81      -4.058  10.686  -4.561  1.00 97.73           N  
ATOM    646  CA  GLU A  81      -5.435  10.276  -4.821  1.00 97.73           C  
ATOM    647  C   GLU A  81      -5.485   8.915  -5.508  1.00 97.73           C  
ATOM    648  CB  GLU A  81      -6.156  11.323  -5.674  1.00 97.73           C  
ATOM    649  O   GLU A  81      -6.316   8.070  -5.165  1.00 97.73           O  
ATOM    650  CG  GLU A  81      -6.473  12.611  -4.929  1.00 97.73           C  
ATOM    651  CD  GLU A  81      -5.292  13.565  -4.849  1.00 97.73           C  
ATOM    652  OE1 GLU A  81      -5.416  14.634  -4.209  1.00 97.73           O  
ATOM    653  OE2 GLU A  81      -4.233  13.241  -5.431  1.00 97.73           O  
ATOM    654  N   GLU A  82      -4.602   8.754  -6.477  1.00 98.03           N  
ATOM    655  CA  GLU A  82      -4.542   7.485  -7.195  1.00 98.03           C  
ATOM    656  C   GLU A  82      -4.102   6.350  -6.274  1.00 98.03           C  
ATOM    657  CB  GLU A  82      -3.594   7.588  -8.393  1.00 98.03           C  
ATOM    658  O   GLU A  82      -4.634   5.241  -6.350  1.00 98.03           O  
ATOM    659  CG  GLU A  82      -4.145   8.418  -9.543  1.00 98.03           C  
ATOM    660  CD  GLU A  82      -3.104   8.740 -10.603  1.00 98.03           C  
ATOM    661  OE1 GLU A  82      -3.455   8.786 -11.804  1.00 98.03           O  
ATOM    662  OE2 GLU A  82      -1.927   8.946 -10.230  1.00 98.03           O  
ATOM    663  N   MET A  83      -3.169   6.631  -5.395  1.00 98.08           N  
ATOM    664  CA  MET A  83      -2.716   5.636  -4.427  1.00 98.08           C  
ATOM    665  C   MET A  83      -3.845   5.247  -3.478  1.00 98.08           C  
ATOM    666  CB  MET A  83      -1.522   6.165  -3.630  1.00 98.08           C  
ATOM    667  O   MET A  83      -4.029   4.066  -3.178  1.00 98.08           O  
ATOM    668  CG  MET A  83      -0.214   6.148  -4.403  1.00 98.08           C  
ATOM    669  SD  MET A  83       1.232   6.549  -3.346  1.00 98.08           S  
ATOM    670  CE  MET A  83       0.923   8.309  -3.034  1.00 98.08           C  
ATOM    671  N   SER A  84      -4.538   6.255  -2.983  1.00 98.05           N  
ATOM    672  CA  SER A  84      -5.674   6.008  -2.101  1.00 98.05           C  
ATOM    673  C   SER A  84      -6.712   5.116  -2.773  1.00 98.05           C  
ATOM    674  CB  SER A  84      -6.321   7.327  -1.677  1.00 98.05           C  
ATOM    675  O   SER A  84      -7.211   4.168  -2.163  1.00 98.05           O  
ATOM    676  OG  SER A  84      -7.482   7.091  -0.901  1.00 98.05           O  
ATOM    677  N   ARG A  85      -7.022   5.349  -4.031  1.00 98.15           N  
ATOM    678  CA  ARG A  85      -7.983   4.538  -4.772  1.00 98.15           C  
ATOM    679  C   ARG A  85      -7.483   3.106  -4.929  1.00 98.15           C  
ATOM    680  CB  ARG A  85      -8.258   5.151  -6.147  1.00 98.15           C  
ATOM    681  O   ARG A  85      -8.261   2.156  -4.819  1.00 98.15           O  
ATOM    682  CG  ARG A  85      -9.116   6.405  -6.101  1.00 98.15           C  
ATOM    683  CD  ARG A  85      -9.437   6.920  -7.497  1.00 98.15           C  
ATOM    684  NE  ARG A  85      -9.937   8.291  -7.465  1.00 98.15           N  
ATOM    685  NH1 ARG A  85      -8.261   9.153  -8.801  1.00 98.15           N  
ATOM    686  NH2 ARG A  85      -9.905  10.527  -7.988  1.00 98.15           N  
ATOM    687  CZ  ARG A  85      -9.367   9.321  -8.085  1.00 98.15           C  
ATOM    688  N   ALA A  86      -6.202   2.998  -5.206  1.00 98.00           N  
ATOM    689  CA  ALA A  86      -5.606   1.670  -5.329  1.00 98.00           C  
ATOM    690  C   ALA A  86      -5.683   0.909  -4.009  1.00 98.00           C  
ATOM    691  CB  ALA A  86      -4.155   1.780  -5.792  1.00 98.00           C  
ATOM    692  O   ALA A  86      -5.981  -0.288  -3.992  1.00 98.00           O  
ATOM    693  N   VAL A  87      -5.437   1.574  -2.897  1.00 98.09           N  
ATOM    694  CA  VAL A  87      -5.501   0.981  -1.565  1.00 98.09           C  
ATOM    695  C   VAL A  87      -6.923   0.499  -1.282  1.00 98.09           C  
ATOM    696  CB  VAL A  87      -5.050   1.980  -0.476  1.00 98.09           C  
ATOM    697  O   VAL A  87      -7.120  -0.602  -0.764  1.00 98.09           O  
ATOM    698  CG1 VAL A  87      -5.442   1.478   0.913  1.00 98.09           C  
ATOM    699  CG2 VAL A  87      -3.542   2.212  -0.558  1.00 98.09           C  
ATOM    700  N   ILE A  88      -7.919   1.276  -1.651  1.00 98.19           N  
ATOM    701  CA  ILE A  88      -9.323   0.917  -1.486  1.00 98.19           C  
ATOM    702  C   ILE A  88      -9.636  -0.333  -2.307  1.00 98.19           C  
ATOM    703  CB  ILE A  88     -10.256   2.077  -1.901  1.00 98.19           C  
ATOM    704  O   ILE A  88     -10.261  -1.271  -1.807  1.00 98.19           O  
ATOM    705  CG1 ILE A  88     -10.166   3.222  -0.886  1.00 98.19           C  
ATOM    706  CG2 ILE A  88     -11.699   1.585  -2.045  1.00 98.19           C  
ATOM    707  CD1 ILE A  88     -10.816   4.517  -1.354  1.00 98.19           C  
ATOM    708  N   ASP A  89      -9.147  -0.301  -3.556  1.00 97.80           N  
ATOM    709  CA  ASP A  89      -9.390  -1.437  -4.440  1.00 97.80           C  
ATOM    710  C   ASP A  89      -8.778  -2.715  -3.871  1.00 97.80           C  
ATOM    711  CB  ASP A  89      -8.828  -1.160  -5.836  1.00 97.80           C  
ATOM    712  O   ASP A  89      -9.416  -3.770  -3.874  1.00 97.80           O  
ATOM    713  CG  ASP A  89      -9.648  -0.148  -6.616  1.00 97.80           C  
ATOM    714  OD1 ASP A  89     -10.790   0.155  -6.208  1.00 97.80           O  
ATOM    715  OD2 ASP A  89      -9.149   0.348  -7.649  1.00 97.80           O  
ATOM    716  N   ILE A  90      -7.606  -2.643  -3.385  1.00 97.49           N  
ATOM    717  CA  ILE A  90      -6.906  -3.792  -2.823  1.00 97.49           C  
ATOM    718  C   ILE A  90      -7.635  -4.280  -1.573  1.00 97.49           C  
ATOM    719  CB  ILE A  90      -5.437  -3.450  -2.487  1.00 97.49           C  
ATOM    720  O   ILE A  90      -7.824  -5.485  -1.388  1.00 97.49           O  
ATOM    721  CG1 ILE A  90      -4.616  -3.301  -3.773  1.00 97.49           C  
ATOM    722  CG2 ILE A  90      -4.830  -4.516  -1.570  1.00 97.49           C  
ATOM    723  CD1 ILE A  90      -3.264  -2.630  -3.571  1.00 97.49           C  
ATOM    724  N   PHE A  91      -8.051  -3.398  -0.695  1.00 96.91           N  
ATOM    725  CA  PHE A  91      -8.822  -3.786   0.480  1.00 96.91           C  
ATOM    726  C   PHE A  91     -10.089  -4.529   0.076  1.00 96.91           C  
ATOM    727  CB  PHE A  91      -9.180  -2.555   1.320  1.00 96.91           C  
ATOM    728  O   PHE A  91     -10.398  -5.587   0.628  1.00 96.91           O  
ATOM    729  CG  PHE A  91     -10.045  -2.865   2.512  1.00 96.91           C  
ATOM    730  CD1 PHE A  91     -11.423  -2.705   2.449  1.00 96.91           C  
ATOM    731  CD2 PHE A  91      -9.478  -3.316   3.697  1.00 96.91           C  
ATOM    732  CE1 PHE A  91     -12.226  -2.991   3.551  1.00 96.91           C  
ATOM    733  CE2 PHE A  91     -10.273  -3.603   4.803  1.00 96.91           C  
ATOM    734  CZ  PHE A  91     -11.647  -3.439   4.728  1.00 96.91           C  
ATOM    735  N   ASN A  92     -10.847  -3.939  -0.816  1.00 96.67           N  
ATOM    736  CA  ASN A  92     -12.106  -4.530  -1.258  1.00 96.67           C  
ATOM    737  C   ASN A  92     -11.898  -5.928  -1.834  1.00 96.67           C  
ATOM    738  CB  ASN A  92     -12.790  -3.629  -2.288  1.00 96.67           C  
ATOM    739  O   ASN A  92     -12.712  -6.825  -1.608  1.00 96.67           O  
ATOM    740  CG  ASN A  92     -13.380  -2.377  -1.668  1.00 96.67           C  
ATOM    741  ND2 ASN A  92     -13.737  -1.412  -2.507  1.00 96.67           N  
ATOM    742  OD1 ASN A  92     -13.512  -2.278  -0.446  1.00 96.67           O  
ATOM    743  N   LYS A  93     -10.777  -6.142  -2.573  1.00 95.20           N  
ATOM    744  CA  LYS A  93     -10.511  -7.400  -3.266  1.00 95.20           C  
ATOM    745  C   LYS A  93      -9.944  -8.445  -2.310  1.00 95.20           C  
ATOM    746  CB  LYS A  93      -9.546  -7.177  -4.431  1.00 95.20           C  
ATOM    747  O   LYS A  93     -10.281  -9.627  -2.402  1.00 95.20           O  
ATOM    748  CG  LYS A  93      -9.236  -8.437  -5.227  1.00 95.20           C  
ATOM    749  CD  LYS A  93      -8.259  -8.155  -6.361  1.00 95.20           C  
ATOM    750  CE  LYS A  93      -7.739  -9.443  -6.986  1.00 95.20           C  
ATOM    751  NZ  LYS A  93      -6.760  -9.172  -8.080  1.00 95.20           N  
ATOM    752  N   THR A  94      -9.187  -7.936  -1.326  1.00 94.72           N  
ATOM    753  CA  THR A  94      -8.401  -8.920  -0.590  1.00 94.72           C  
ATOM    754  C   THR A  94      -8.680  -8.825   0.907  1.00 94.72           C  
ATOM    755  CB  THR A  94      -6.894  -8.734  -0.846  1.00 94.72           C  
ATOM    756  O   THR A  94      -8.324  -9.727   1.669  1.00 94.72           O  
ATOM    757  CG2 THR A  94      -6.591  -8.692  -2.340  1.00 94.72           C  
ATOM    758  OG1 THR A  94      -6.460  -7.507  -0.247  1.00 94.72           O  
ATOM    759  N   GLY A  95      -9.266  -7.742   1.311  1.00 92.64           N  
ATOM    760  CA  GLY A  95      -9.431  -7.521   2.739  1.00 92.64           C  
ATOM    761  C   GLY A  95      -8.146  -7.107   3.431  1.00 92.64           C  
ATOM    762  O   GLY A  95      -8.096  -7.019   4.659  1.00 92.64           O  
ATOM    763  N   ARG A  96      -7.151  -6.831   2.729  1.00 93.04           N  
ATOM    764  CA  ARG A  96      -5.856  -6.473   3.298  1.00 93.04           C  
ATOM    765  C   ARG A  96      -5.660  -4.961   3.306  1.00 93.04           C  
ATOM    766  CB  ARG A  96      -4.722  -7.145   2.520  1.00 93.04           C  
ATOM    767  O   ARG A  96      -6.132  -4.264   2.406  1.00 93.04           O  
ATOM    768  CG  ARG A  96      -4.711  -8.661   2.633  1.00 93.04           C  
ATOM    769  CD  ARG A  96      -3.571  -9.278   1.835  1.00 93.04           C  
ATOM    770  NE  ARG A  96      -3.571 -10.734   1.932  1.00 93.04           N  
ATOM    771  NH1 ARG A  96      -2.461 -10.807   3.956  1.00 93.04           N  
ATOM    772  NH2 ARG A  96      -3.100 -12.751   2.925  1.00 93.04           N  
ATOM    773  CZ  ARG A  96      -3.044 -11.427   2.937  1.00 93.04           C  
ATOM    774  N   ILE A  97      -4.988  -4.541   4.339  1.00 92.34           N  
ATOM    775  CA  ILE A  97      -4.599  -3.140   4.452  1.00 92.34           C  
ATOM    776  C   ILE A  97      -3.099  -2.999   4.201  1.00 92.34           C  
ATOM    777  CB  ILE A  97      -4.967  -2.561   5.837  1.00 92.34           C  
ATOM    778  O   ILE A  97      -2.289  -3.654   4.860  1.00 92.34           O  
ATOM    779  CG1 ILE A  97      -6.475  -2.686   6.084  1.00 92.34           C  
ATOM    780  CG2 ILE A  97      -4.513  -1.103   5.951  1.00 92.34           C  
ATOM    781  CD1 ILE A  97      -6.895  -2.377   7.514  1.00 92.34           C  
ATOM    782  N   LEU A  98      -2.729  -2.126   3.205  1.00 92.38           N  
ATOM    783  CA  LEU A  98      -1.330  -1.831   2.915  1.00 92.38           C  
ATOM    784  C   LEU A  98      -0.795  -0.758   3.858  1.00 92.38           C  
ATOM    785  CB  LEU A  98      -1.167  -1.377   1.462  1.00 92.38           C  
ATOM    786  O   LEU A  98      -0.946   0.437   3.595  1.00 92.38           O  
ATOM    787  CG  LEU A  98      -1.617  -2.369   0.388  1.00 92.38           C  
ATOM    788  CD1 LEU A  98      -1.469  -1.751  -0.998  1.00 92.38           C  
ATOM    789  CD2 LEU A  98      -0.820  -3.665   0.489  1.00 92.38           C  
ATOM    790  N   ALA A  99      -0.138  -1.126   4.924  1.00 86.17           N  
ATOM    791  CA  ALA A  99       0.240  -0.247   6.028  1.00 86.17           C  
ATOM    792  C   ALA A  99       1.275   0.781   5.580  1.00 86.17           C  
ATOM    793  CB  ALA A  99       0.779  -1.065   7.199  1.00 86.17           C  
ATOM    794  O   ALA A  99       1.248   1.932   6.023  1.00 86.17           O  
ATOM    795  N   ASP A 100       2.125   0.427   4.653  1.00 87.43           N  
ATOM    796  CA  ASP A 100       3.197   1.335   4.256  1.00 87.43           C  
ATOM    797  C   ASP A 100       2.976   1.859   2.839  1.00 87.43           C  
ATOM    798  CB  ASP A 100       4.555   0.637   4.354  1.00 87.43           C  
ATOM    799  O   ASP A 100       3.936   2.177   2.133  1.00 87.43           O  
ATOM    800  CG  ASP A 100       4.661  -0.582   3.455  1.00 87.43           C  
ATOM    801  OD1 ASP A 100       3.616  -1.128   3.041  1.00 87.43           O  
ATOM    802  OD2 ASP A 100       5.801  -1.002   3.159  1.00 87.43           O  
ATOM    803  N   ALA A 101       1.738   1.884   2.446  1.00 93.61           N  
ATOM    804  CA  ALA A 101       1.365   2.281   1.091  1.00 93.61           C  
ATOM    805  C   ALA A 101       1.968   3.635   0.730  1.00 93.61           C  
ATOM    806  CB  ALA A 101      -0.154   2.323   0.948  1.00 93.61           C  
ATOM    807  O   ALA A 101       2.482   3.819  -0.376  1.00 93.61           O  
ATOM    808  N   PRO A 102       2.014   4.637   1.651  1.00 92.69           N  
ATOM    809  CA  PRO A 102       2.511   5.964   1.278  1.00 92.69           C  
ATOM    810  C   PRO A 102       4.026   5.995   1.090  1.00 92.69           C  
ATOM    811  CB  PRO A 102       2.088   6.843   2.458  1.00 92.69           C  
ATOM    812  O   PRO A 102       4.587   7.037   0.741  1.00 92.69           O  
ATOM    813  CG  PRO A 102       1.072   6.031   3.194  1.00 92.69           C  
ATOM    814  CD  PRO A 102       1.291   4.582   2.867  1.00 92.69           C  
ATOM    815  N   GLY A 103       4.655   4.873   1.305  1.00 89.83           N  
ATOM    816  CA  GLY A 103       6.098   4.828   1.127  1.00 89.83           C  
ATOM    817  C   GLY A 103       6.530   5.071  -0.307  1.00 89.83           C  
ATOM    818  O   GLY A 103       5.770   4.810  -1.242  1.00 89.83           O  
ATOM    819  N   GLN A 104       7.687   5.579  -0.460  1.00 88.65           N  
ATOM    820  CA  GLN A 104       8.242   5.835  -1.785  1.00 88.65           C  
ATOM    821  C   GLN A 104       8.425   4.535  -2.564  1.00 88.65           C  
ATOM    822  CB  GLN A 104       9.576   6.574  -1.676  1.00 88.65           C  
ATOM    823  O   GLN A 104       8.877   3.531  -2.010  1.00 88.65           O  
ATOM    824  CG  GLN A 104      10.141   7.025  -3.016  1.00 88.65           C  
ATOM    825  CD  GLN A 104      11.421   7.827  -2.874  1.00 88.65           C  
ATOM    826  NE2 GLN A 104      11.806   8.523  -3.938  1.00 88.65           N  
ATOM    827  OE1 GLN A 104      12.058   7.821  -1.816  1.00 88.65           O  
ATOM    828  N   ASP A 105       7.993   4.498  -3.785  1.00 88.93           N  
ATOM    829  CA  ASP A 105       8.214   3.429  -4.755  1.00 88.93           C  
ATOM    830  C   ASP A 105       7.481   2.154  -4.343  1.00 88.93           C  
ATOM    831  CB  ASP A 105       9.710   3.149  -4.913  1.00 88.93           C  
ATOM    832  O   ASP A 105       7.991   1.048  -4.538  1.00 88.93           O  
ATOM    833  CG  ASP A 105      10.415   4.169  -5.789  1.00 88.93           C  
ATOM    834  OD1 ASP A 105       9.757   4.791  -6.651  1.00 88.93           O  
ATOM    835  OD2 ASP A 105      11.639   4.351  -5.617  1.00 88.93           O  
ATOM    836  N   ASN A 106       6.351   2.291  -3.651  1.00 94.65           N  
ATOM    837  CA  ASN A 106       5.511   1.150  -3.305  1.00 94.65           C  
ATOM    838  C   ASN A 106       4.458   0.882  -4.377  1.00 94.65           C  
ATOM    839  CB  ASN A 106       4.841   1.368  -1.946  1.00 94.65           C  
ATOM    840  O   ASN A 106       3.954  -0.236  -4.493  1.00 94.65           O  
ATOM    841  CG  ASN A 106       5.767   1.069  -0.784  1.00 94.65           C  
ATOM    842  ND2 ASN A 106       5.325   1.394   0.425  1.00 94.65           N  
ATOM    843  OD1 ASN A 106       6.871   0.550  -0.971  1.00 94.65           O  
ATOM    844  N   PHE A 107       4.138   1.918  -5.131  1.00 97.78           N  
ATOM    845  CA  PHE A 107       3.210   1.823  -6.251  1.00 97.78           C  
ATOM    846  C   PHE A 107       3.842   2.371  -7.525  1.00 97.78           C  
ATOM    847  CB  PHE A 107       1.913   2.576  -5.942  1.00 97.78           C  
ATOM    848  O   PHE A 107       4.690   3.264  -7.469  1.00 97.78           O  
ATOM    849  CG  PHE A 107       1.031   1.881  -4.940  1.00 97.78           C  
ATOM    850  CD1 PHE A 107      -0.015   1.069  -5.359  1.00 97.78           C  
ATOM    851  CD2 PHE A 107       1.249   2.041  -3.577  1.00 97.78           C  
ATOM    852  CE1 PHE A 107      -0.833   0.424  -4.433  1.00 97.78           C  
ATOM    853  CE2 PHE A 107       0.436   1.400  -2.647  1.00 97.78           C  
ATOM    854  CZ  PHE A 107      -0.605   0.593  -3.077  1.00 97.78           C  
ATOM    855  N   LYS A 108       3.367   1.849  -8.657  1.00 98.10           N  
ATOM    856  CA  LYS A 108       3.704   2.367  -9.979  1.00 98.10           C  
ATOM    857  C   LYS A 108       2.450   2.584 -10.821  1.00 98.10           C  
ATOM    858  CB  LYS A 108       4.662   1.417 -10.700  1.00 98.10           C  
ATOM    859  O   LYS A 108       1.539   1.753 -10.813  1.00 98.10           O  
ATOM    860  CG  LYS A 108       6.030   1.302 -10.045  1.00 98.10           C  
ATOM    861  CD  LYS A 108       6.834   2.587 -10.199  1.00 98.10           C  
ATOM    862  CE  LYS A 108       8.239   2.439  -9.631  1.00 98.10           C  
ATOM    863  NZ  LYS A 108       9.022   3.705  -9.755  1.00 98.10           N  
ATOM    864  N   LYS A 109       2.453   3.734 -11.445  1.00 98.35           N  
ATOM    865  CA  LYS A 109       1.442   3.965 -12.473  1.00 98.35           C  
ATOM    866  C   LYS A 109       2.003   3.696 -13.866  1.00 98.35           C  
ATOM    867  CB  LYS A 109       0.908   5.395 -12.390  1.00 98.35           C  
ATOM    868  O   LYS A 109       2.933   4.374 -14.308  1.00 98.35           O  
ATOM    869  CG  LYS A 109      -0.224   5.691 -13.363  1.00 98.35           C  
ATOM    870  CD  LYS A 109      -0.711   7.129 -13.234  1.00 98.35           C  
ATOM    871  CE  LYS A 109      -1.783   7.452 -14.267  1.00 98.35           C  
ATOM    872  NZ  LYS A 109      -2.255   8.864 -14.152  1.00 98.35           N  
ATOM    873  N   THR A 110       1.329   2.689 -14.497  1.00 97.96           N  
ATOM    874  CA  THR A 110       1.779   2.315 -15.833  1.00 97.96           C  
ATOM    875  C   THR A 110       1.312   3.336 -16.867  1.00 97.96           C  
ATOM    876  CB  THR A 110       1.269   0.915 -16.223  1.00 97.96           C  
ATOM    877  O   THR A 110       0.388   4.110 -16.609  1.00 97.96           O  
ATOM    878  CG2 THR A 110       1.605  -0.112 -15.148  1.00 97.96           C  
ATOM    879  OG1 THR A 110      -0.153   0.962 -16.396  1.00 97.96           O  
ATOM    880  N   PRO A 111       1.958   3.380 -18.074  1.00 97.59           N  
ATOM    881  CA  PRO A 111       1.577   4.323 -19.129  1.00 97.59           C  
ATOM    882  C   PRO A 111       0.105   4.208 -19.519  1.00 97.59           C  
ATOM    883  CB  PRO A 111       2.484   3.930 -20.297  1.00 97.59           C  
ATOM    884  O   PRO A 111      -0.510   5.200 -19.917  1.00 97.59           O  
ATOM    885  CG  PRO A 111       3.720   3.387 -19.656  1.00 97.59           C  
ATOM    886  CD  PRO A 111       3.323   2.618 -18.429  1.00 97.59           C  
ATOM    887  N   ASP A 112      -0.439   3.011 -19.313  1.00 96.57           N  
ATOM    888  CA  ASP A 112      -1.845   2.835 -19.665  1.00 96.57           C  
ATOM    889  C   ASP A 112      -2.757   3.268 -18.519  1.00 96.57           C  
ATOM    890  CB  ASP A 112      -2.126   1.378 -20.039  1.00 96.57           C  
ATOM    891  O   ASP A 112      -3.977   3.107 -18.595  1.00 96.57           O  
ATOM    892  CG  ASP A 112      -1.878   0.413 -18.892  1.00 96.57           C  
ATOM    893  OD1 ASP A 112      -1.338   0.834 -17.847  1.00 96.57           O  
ATOM    894  OD2 ASP A 112      -2.224  -0.779 -19.037  1.00 96.57           O  
ATOM    895  N   GLY A 113      -2.212   3.745 -17.421  1.00 96.75           N  
ATOM    896  CA  GLY A 113      -2.982   4.364 -16.354  1.00 96.75           C  
ATOM    897  C   GLY A 113      -3.256   3.426 -15.194  1.00 96.75           C  
ATOM    898  O   GLY A 113      -3.893   3.814 -14.212  1.00 96.75           O  
ATOM    899  N   ARG A 114      -2.796   2.211 -15.275  1.00 96.66           N  
ATOM    900  CA  ARG A 114      -2.981   1.235 -14.206  1.00 96.66           C  
ATOM    901  C   ARG A 114      -2.037   1.512 -13.041  1.00 96.66           C  
ATOM    902  CB  ARG A 114      -2.764  -0.186 -14.731  1.00 96.66           C  
ATOM    903  O   ARG A 114      -0.856   1.799 -13.248  1.00 96.66           O  
ATOM    904  CG  ARG A 114      -2.959  -1.267 -13.680  1.00 96.66           C  
ATOM    905  CD  ARG A 114      -2.701  -2.656 -14.246  1.00 96.66           C  
ATOM    906  NE  ARG A 114      -2.755  -3.681 -13.207  1.00 96.66           N  
ATOM    907  NH1 ARG A 114      -2.262  -5.438 -14.624  1.00 96.66           N  
ATOM    908  NH2 ARG A 114      -2.619  -5.824 -12.392  1.00 96.66           N  
ATOM    909  CZ  ARG A 114      -2.545  -4.978 -13.410  1.00 96.66           C  
ATOM    910  N   VAL A 115      -2.579   1.510 -11.791  1.00 98.04           N  
ATOM    911  CA  VAL A 115      -1.753   1.663 -10.598  1.00 98.04           C  
ATOM    912  C   VAL A 115      -1.490   0.295  -9.972  1.00 98.04           C  
ATOM    913  CB  VAL A 115      -2.415   2.603  -9.566  1.00 98.04           C  
ATOM    914  O   VAL A 115      -2.427  -0.411  -9.592  1.00 98.04           O  
ATOM    915  CG1 VAL A 115      -1.539   2.743  -8.322  1.00 98.04           C  
ATOM    916  CG2 VAL A 115      -2.687   3.972 -10.189  1.00 98.04           C  
ATOM    917  N   VAL A 116      -0.209  -0.083  -9.855  1.00 98.03           N  
ATOM    918  CA  VAL A 116       0.182  -1.412  -9.397  1.00 98.03           C  
ATOM    919  C   VAL A 116       0.964  -1.299  -8.090  1.00 98.03           C  
ATOM    920  CB  VAL A 116       1.024  -2.153 -10.459  1.00 98.03           C  
ATOM    921  O   VAL A 116       1.909  -0.513  -7.990  1.00 98.03           O  
ATOM    922  CG1 VAL A 116       1.399  -3.551  -9.972  1.00 98.03           C  
ATOM    923  CG2 VAL A 116       0.265  -2.230 -11.783  1.00 98.03           C  
ATOM    924  N   CYS A 117       0.548  -2.055  -7.038  1.00 97.78           N  
ATOM    925  CA  CYS A 117       1.322  -2.174  -5.807  1.00 97.78           C  
ATOM    926  C   CYS A 117       2.505  -3.115  -5.995  1.00 97.78           C  
ATOM    927  CB  CYS A 117       0.437  -2.673  -4.664  1.00 97.78           C  
ATOM    928  O   CYS A 117       2.322  -4.320  -6.179  1.00 97.78           O  
ATOM    929  SG  CYS A 117       1.303  -2.824  -3.086  1.00 97.78           S  
ATOM    930  N   ILE A 118       3.695  -2.591  -5.911  1.00 95.73           N  
ATOM    931  CA  ILE A 118       4.865  -3.406  -6.221  1.00 95.73           C  
ATOM    932  C   ILE A 118       5.560  -3.824  -4.927  1.00 95.73           C  
ATOM    933  CB  ILE A 118       5.852  -2.652  -7.140  1.00 95.73           C  
ATOM    934  O   ILE A 118       6.417  -4.711  -4.935  1.00 95.73           O  
ATOM    935  CG1 ILE A 118       6.292  -1.337  -6.487  1.00 95.73           C  
ATOM    936  CG2 ILE A 118       5.223  -2.397  -8.514  1.00 95.73           C  
ATOM    937  CD1 ILE A 118       7.441  -0.643  -7.205  1.00 95.73           C  
ATOM    938  N   ASP A 119       5.247  -3.197  -3.890  1.00 92.18           N  
ATOM    939  CA  ASP A 119       5.736  -3.598  -2.574  1.00 92.18           C  
ATOM    940  C   ASP A 119       4.597  -4.116  -1.699  1.00 92.18           C  
ATOM    941  CB  ASP A 119       6.440  -2.428  -1.884  1.00 92.18           C  
ATOM    942  O   ASP A 119       3.767  -3.336  -1.226  1.00 92.18           O  
ATOM    943  CG  ASP A 119       7.237  -2.853  -0.663  1.00 92.18           C  
ATOM    944  OD1 ASP A 119       7.012  -3.968  -0.145  1.00 92.18           O  
ATOM    945  OD2 ASP A 119       8.096  -2.064  -0.213  1.00 92.18           O  
ATOM    946  N   ILE A 120       4.621  -5.402  -1.310  1.00 91.06           N  
ATOM    947  CA  ILE A 120       3.479  -6.062  -0.687  1.00 91.06           C  
ATOM    948  C   ILE A 120       3.847  -6.507   0.727  1.00 91.06           C  
ATOM    949  CB  ILE A 120       3.000  -7.271  -1.521  1.00 91.06           C  
ATOM    950  O   ILE A 120       3.075  -7.208   1.385  1.00 91.06           O  
ATOM    951  CG1 ILE A 120       4.178  -8.196  -1.847  1.00 91.06           C  
ATOM    952  CG2 ILE A 120       2.303  -6.801  -2.802  1.00 91.06           C  
ATOM    953  CD1 ILE A 120       4.346  -9.351  -0.869  1.00 91.06           C  
ATOM    954  N   GLY A 121       5.034  -6.144   1.115  1.00 83.25           N  
ATOM    955  CA  GLY A 121       5.622  -6.675   2.335  1.00 83.25           C  
ATOM    956  C   GLY A 121       4.811  -6.355   3.577  1.00 83.25           C  
ATOM    957  O   GLY A 121       4.837  -7.108   4.552  1.00 83.25           O  
ATOM    958  N   MET A 122       3.989  -5.254   3.425  1.00 85.25           N  
ATOM    959  CA  MET A 122       3.267  -4.820   4.618  1.00 85.25           C  
ATOM    960  C   MET A 122       1.760  -4.892   4.399  1.00 85.25           C  
ATOM    961  CB  MET A 122       3.672  -3.396   5.004  1.00 85.25           C  
ATOM    962  O   MET A 122       1.008  -4.094   4.961  1.00 85.25           O  
ATOM    963  CG  MET A 122       5.125  -3.265   5.430  1.00 85.25           C  
ATOM    964  SD  MET A 122       5.533  -4.326   6.871  1.00 85.25           S  
ATOM    965  CE  MET A 122       4.685  -3.414   8.190  1.00 85.25           C  
ATOM    966  N   ALA A 123       1.334  -5.783   3.523  1.00 89.54           N  
ATOM    967  CA  ALA A 123      -0.093  -6.028   3.331  1.00 89.54           C  
ATOM    968  C   ALA A 123      -0.660  -6.882   4.462  1.00 89.54           C  
ATOM    969  CB  ALA A 123      -0.341  -6.702   1.984  1.00 89.54           C  
ATOM    970  O   ALA A 123      -0.351  -8.071   4.564  1.00 89.54           O  
ATOM    971  N   LEU A 124      -1.544  -6.267   5.325  1.00 85.02           N  
ATOM    972  CA  LEU A 124      -2.011  -6.911   6.548  1.00 85.02           C  
ATOM    973  C   LEU A 124      -3.491  -7.266   6.444  1.00 85.02           C  
ATOM    974  CB  LEU A 124      -1.776  -6.001   7.756  1.00 85.02           C  
ATOM    975  O   LEU A 124      -4.274  -6.515   5.857  1.00 85.02           O  
ATOM    976  CG  LEU A 124      -0.345  -5.502   7.962  1.00 85.02           C  
ATOM    977  CD1 LEU A 124      -0.300  -4.466   9.079  1.00 85.02           C  
ATOM    978  CD2 LEU A 124       0.589  -6.668   8.269  1.00 85.02           C  
ATOM    979  N   LYS A 125      -3.791  -8.430   6.856  1.00 85.09           N  
ATOM    980  CA  LYS A 125      -5.191  -8.822   6.989  1.00 85.09           C  
ATOM    981  C   LYS A 125      -5.620  -8.844   8.454  1.00 85.09           C  
ATOM    982  CB  LYS A 125      -5.429 -10.192   6.353  1.00 85.09           C  
ATOM    983  O   LYS A 125      -4.947  -9.445   9.293  1.00 85.09           O  
ATOM    984  CG  LYS A 125      -6.897 -10.530   6.141  1.00 85.09           C  
ATOM    985  CD  LYS A 125      -7.065 -11.767   5.268  1.00 85.09           C  
ATOM    986  CE  LYS A 125      -8.533 -12.056   4.984  1.00 85.09           C  
ATOM    987  NZ  LYS A 125      -8.702 -13.246   4.097  1.00 85.09           N  
ATOM    988  N   ILE A 126      -6.786  -8.098   8.717  1.00 76.92           N  
ATOM    989  CA  ILE A 126      -7.319  -8.105  10.075  1.00 76.92           C  
ATOM    990  C   ILE A 126      -8.527  -9.036  10.151  1.00 76.92           C  
ATOM    991  CB  ILE A 126      -7.708  -6.683  10.538  1.00 76.92           C  
ATOM    992  O   ILE A 126      -9.525  -8.825   9.457  1.00 76.92           O  
ATOM    993  CG1 ILE A 126      -6.498  -5.745  10.455  1.00 76.92           C  
ATOM    994  CG2 ILE A 126      -8.280  -6.715  11.958  1.00 76.92           C  
ATOM    995  CD1 ILE A 126      -6.822  -4.289  10.758  1.00 76.92           C  
ATOM    996  N   ASP A 127      -8.381 -10.206  10.762  1.00 69.64           N  
ATOM    997  CA  ASP A 127      -9.465 -11.167  10.936  1.00 69.64           C  
ATOM    998  C   ASP A 127     -10.269 -10.866  12.199  1.00 69.64           C  
ATOM    999  CB  ASP A 127      -8.914 -12.594  10.990  1.00 69.64           C  
ATOM   1000  O   ASP A 127      -9.727 -10.348  13.177  1.00 69.64           O  
ATOM   1001  CG  ASP A 127      -8.437 -13.097   9.640  1.00 69.64           C  
ATOM   1002  OD1 ASP A 127      -8.928 -12.610   8.599  1.00 69.64           O  
ATOM   1003  OD2 ASP A 127      -7.565 -13.992   9.616  1.00 69.64           O  
ATOM   1004  N   ALA A 128     -11.599 -10.955  12.043  1.00 63.55           N  
ATOM   1005  CA  ALA A 128     -12.546 -10.769  13.139  1.00 63.55           C  
ATOM   1006  C   ALA A 128     -12.057 -11.458  14.410  1.00 63.55           C  
ATOM   1007  CB  ALA A 128     -13.924 -11.296  12.748  1.00 63.55           C  
ATOM   1008  O   ALA A 128     -12.258 -10.951  15.516  1.00 63.55           O  
ATOM   1009  N   LYS A 129     -11.392 -12.601  14.221  1.00 62.71           N  
ATOM   1010  CA  LYS A 129     -10.929 -13.326  15.401  1.00 62.71           C  
ATOM   1011  C   LYS A 129      -9.765 -12.602  16.070  1.00 62.71           C  
ATOM   1012  CB  LYS A 129     -10.515 -14.750  15.027  1.00 62.71           C  
ATOM   1013  O   LYS A 129      -9.470 -12.841  17.243  1.00 62.71           O  
ATOM   1014  CG  LYS A 129     -11.668 -15.629  14.564  1.00 62.71           C  
ATOM   1015  CD  LYS A 129     -11.197 -17.038  14.229  1.00 62.71           C  
ATOM   1016  CE  LYS A 129     -12.327 -17.887  13.662  1.00 62.71           C  
ATOM   1017  NZ  LYS A 129     -11.864 -19.262  13.309  1.00 62.71           N  
ATOM   1018  N   ASP A 130      -9.232 -11.551  15.373  1.00 63.00           N  
ATOM   1019  CA  ASP A 130      -8.034 -10.844  15.816  1.00 63.00           C  
ATOM   1020  C   ASP A 130      -8.397  -9.540  16.523  1.00 63.00           C  
ATOM   1021  CB  ASP A 130      -7.110 -10.560  14.630  1.00 63.00           C  
ATOM   1022  O   ASP A 130      -7.530  -8.697  16.764  1.00 63.00           O  
ATOM   1023  CG  ASP A 130      -6.480 -11.817  14.055  1.00 63.00           C  
ATOM   1024  OD1 ASP A 130      -6.279 -12.796  14.805  1.00 63.00           O  
ATOM   1025  OD2 ASP A 130      -6.179 -11.827  12.842  1.00 63.00           O  
ATOM   1026  N   LYS A 131      -9.767  -9.313  16.822  1.00 58.79           N  
ATOM   1027  CA  LYS A 131     -10.258  -8.057  17.383  1.00 58.79           C  
ATOM   1028  C   LYS A 131      -9.524  -7.709  18.675  1.00 58.79           C  
ATOM   1029  CB  LYS A 131     -11.763  -8.135  17.640  1.00 58.79           C  
ATOM   1030  O   LYS A 131      -9.462  -6.540  19.064  1.00 58.79           O  
ATOM   1031  CG  LYS A 131     -12.608  -8.131  16.374  1.00 58.79           C  
ATOM   1032  CD  LYS A 131     -14.097  -8.092  16.696  1.00 58.79           C  
ATOM   1033  CE  LYS A 131     -14.944  -8.130  15.431  1.00 58.79           C  
ATOM   1034  NZ  LYS A 131     -16.403  -8.050  15.739  1.00 58.79           N  
ATOM   1035  N   GLN A 132      -8.744  -8.754  19.155  1.00 59.26           N  
ATOM   1036  CA  GLN A 132      -8.157  -8.491  20.464  1.00 59.26           C  
ATOM   1037  C   GLN A 132      -6.690  -8.088  20.338  1.00 59.26           C  
ATOM   1038  CB  GLN A 132      -8.288  -9.717  21.369  1.00 59.26           C  
ATOM   1039  O   GLN A 132      -6.056  -7.717  21.328  1.00 59.26           O  
ATOM   1040  CG  GLN A 132      -9.720 -10.022  21.787  1.00 59.26           C  
ATOM   1041  CD  GLN A 132      -9.808 -11.146  22.803  1.00 59.26           C  
ATOM   1042  NE2 GLN A 132     -11.029 -11.541  23.145  1.00 59.26           N  
ATOM   1043  OE1 GLN A 132      -8.787 -11.655  23.275  1.00 59.26           O  
ATOM   1044  N   LEU A 133      -6.300  -8.142  18.999  1.00 60.53           N  
ATOM   1045  CA  LEU A 133      -4.880  -7.843  18.847  1.00 60.53           C  
ATOM   1046  C   LEU A 133      -4.662  -6.357  18.583  1.00 60.53           C  
ATOM   1047  CB  LEU A 133      -4.277  -8.670  17.708  1.00 60.53           C  
ATOM   1048  O   LEU A 133      -5.490  -5.709  17.939  1.00 60.53           O  
ATOM   1049  CG  LEU A 133      -4.272 -10.187  17.901  1.00 60.53           C  
ATOM   1050  CD1 LEU A 133      -3.780 -10.881  16.635  1.00 60.53           C  
ATOM   1051  CD2 LEU A 133      -3.408 -10.572  19.097  1.00 60.53           C  
ATOM   1052  N   THR A 134      -3.798  -5.785  19.275  1.00 60.31           N  
ATOM   1053  CA  THR A 134      -3.336  -4.443  18.937  1.00 60.31           C  
ATOM   1054  C   THR A 134      -2.722  -4.418  17.540  1.00 60.31           C  
ATOM   1055  CB  THR A 134      -2.306  -3.933  19.962  1.00 60.31           C  
ATOM   1056  O   THR A 134      -2.454  -5.469  16.955  1.00 60.31           O  
ATOM   1057  CG2 THR A 134      -2.837  -4.062  21.386  1.00 60.31           C  
ATOM   1058  OG1 THR A 134      -1.101  -4.698  19.842  1.00 60.31           O  
ATOM   1059  N   ILE A 135      -2.743  -3.265  16.799  1.00 60.14           N  
ATOM   1060  CA  ILE A 135      -2.068  -3.089  15.518  1.00 60.14           C  
ATOM   1061  C   ILE A 135      -0.684  -3.732  15.570  1.00 60.14           C  
ATOM   1062  CB  ILE A 135      -1.951  -1.594  15.142  1.00 60.14           C  
ATOM   1063  O   ILE A 135      -0.255  -4.376  14.610  1.00 60.14           O  
ATOM   1064  CG1 ILE A 135      -3.331  -1.019  14.803  1.00 60.14           C  
ATOM   1065  CG2 ILE A 135      -0.977  -1.406  13.975  1.00 60.14           C  
ATOM   1066  CD1 ILE A 135      -3.317   0.466  14.467  1.00 60.14           C  
ATOM   1067  N   GLU A 136      -0.145  -3.677  16.840  1.00 59.19           N  
ATOM   1068  CA  GLU A 136       1.146  -4.258  17.192  1.00 59.19           C  
ATOM   1069  C   GLU A 136       1.151  -5.768  16.971  1.00 59.19           C  
ATOM   1070  CB  GLU A 136       1.501  -3.939  18.647  1.00 59.19           C  
ATOM   1071  O   GLU A 136       2.073  -6.308  16.357  1.00 59.19           O  
ATOM   1072  CG  GLU A 136       2.824  -4.536  19.103  1.00 59.19           C  
ATOM   1073  CD  GLU A 136       3.140  -4.251  20.563  1.00 59.19           C  
ATOM   1074  OE1 GLU A 136       4.149  -4.781  21.080  1.00 59.19           O  
ATOM   1075  OE2 GLU A 136       2.370  -3.493  21.195  1.00 59.19           O  
ATOM   1076  N   GLN A 137       0.162  -6.371  17.547  1.00 63.22           N  
ATOM   1077  CA  GLN A 137       0.042  -7.825  17.528  1.00 63.22           C  
ATOM   1078  C   GLN A 137      -0.339  -8.327  16.139  1.00 63.22           C  
ATOM   1079  CB  GLN A 137      -0.988  -8.293  18.557  1.00 63.22           C  
ATOM   1080  O   GLN A 137       0.123  -9.386  15.707  1.00 63.22           O  
ATOM   1081  CG  GLN A 137      -0.533  -8.130  20.001  1.00 63.22           C  
ATOM   1082  CD  GLN A 137      -1.646  -8.388  20.999  1.00 63.22           C  
ATOM   1083  NE2 GLN A 137      -1.298  -8.980  22.136  1.00 63.22           N  
ATOM   1084  OE1 GLN A 137      -2.810  -8.056  20.751  1.00 63.22           O  
ATOM   1085  N   LEU A 138      -0.992  -7.419  15.424  1.00 65.06           N  
ATOM   1086  CA  LEU A 138      -1.408  -7.806  14.080  1.00 65.06           C  
ATOM   1087  C   LEU A 138      -0.226  -7.781  13.117  1.00 65.06           C  
ATOM   1088  CB  LEU A 138      -2.514  -6.877  13.573  1.00 65.06           C  
ATOM   1089  O   LEU A 138      -0.080  -8.677  12.283  1.00 65.06           O  
ATOM   1090  CG  LEU A 138      -3.913  -7.112  14.146  1.00 65.06           C  
ATOM   1091  CD1 LEU A 138      -4.840  -5.961  13.771  1.00 65.06           C  
ATOM   1092  CD2 LEU A 138      -4.476  -8.441  13.654  1.00 65.06           C  
ATOM   1093  N   PHE A 139       0.636  -6.773  13.249  1.00 64.15           N  
ATOM   1094  CA  PHE A 139       1.827  -6.643  12.418  1.00 64.15           C  
ATOM   1095  C   PHE A 139       2.750  -7.842  12.602  1.00 64.15           C  
ATOM   1096  CB  PHE A 139       2.577  -5.348  12.749  1.00 64.15           C  
ATOM   1097  O   PHE A 139       3.227  -8.421  11.624  1.00 64.15           O  
ATOM   1098  CG  PHE A 139       2.264  -4.211  11.815  1.00 64.15           C  
ATOM   1099  CD1 PHE A 139       2.974  -4.049  10.632  1.00 64.15           C  
ATOM   1100  CD2 PHE A 139       1.258  -3.302  12.121  1.00 64.15           C  
ATOM   1101  CE1 PHE A 139       2.686  -2.996   9.765  1.00 64.15           C  
ATOM   1102  CE2 PHE A 139       0.965  -2.248  11.260  1.00 64.15           C  
ATOM   1103  CZ  PHE A 139       1.681  -2.096  10.084  1.00 64.15           C  
ATOM   1104  N   THR A 140       2.941  -8.199  13.831  1.00 62.59           N  
ATOM   1105  CA  THR A 140       3.799  -9.337  14.138  1.00 62.59           C  
ATOM   1106  C   THR A 140       3.220 -10.624  13.557  1.00 62.59           C  
ATOM   1107  CB  THR A 140       3.992  -9.498  15.657  1.00 62.59           C  
ATOM   1108  O   THR A 140       3.945 -11.423  12.959  1.00 62.59           O  
ATOM   1109  CG2 THR A 140       4.890 -10.689  15.975  1.00 62.59           C  
ATOM   1110  OG1 THR A 140       4.590  -8.308  16.186  1.00 62.59           O  
ATOM   1111  N   LYS A 141       1.887 -10.783  13.856  1.00 66.22           N  
ATOM   1112  CA  LYS A 141       1.213 -11.975  13.349  1.00 66.22           C  
ATOM   1113  C   LYS A 141       1.340 -12.073  11.831  1.00 66.22           C  
ATOM   1114  CB  LYS A 141      -0.262 -11.970  13.752  1.00 66.22           C  
ATOM   1115  O   LYS A 141       1.617 -13.148  11.295  1.00 66.22           O  
ATOM   1116  CG  LYS A 141      -1.032 -13.201  13.296  1.00 66.22           C  
ATOM   1117  CD  LYS A 141      -2.488 -13.145  13.740  1.00 66.22           C  
ATOM   1118  CE  LYS A 141      -3.283 -14.328  13.202  1.00 66.22           C  
ATOM   1119  NZ  LYS A 141      -4.712 -14.276  13.633  1.00 66.22           N  
ATOM   1120  N   HIS A 142       1.181 -10.920  11.123  1.00 65.62           N  
ATOM   1121  CA  HIS A 142       1.169 -10.908   9.665  1.00 65.62           C  
ATOM   1122  C   HIS A 142       2.575 -11.085   9.101  1.00 65.62           C  
ATOM   1123  CB  HIS A 142       0.554  -9.608   9.145  1.00 65.62           C  
ATOM   1124  O   HIS A 142       2.759 -11.743   8.074  1.00 65.62           O  
ATOM   1125  CG  HIS A 142      -0.047  -9.732   7.781  1.00 65.62           C  
ATOM   1126  CD2 HIS A 142       0.187  -9.042   6.640  1.00 65.62           C  
ATOM   1127  ND1 HIS A 142      -1.022 -10.658   7.480  1.00 65.62           N  
ATOM   1128  CE1 HIS A 142      -1.361 -10.533   6.207  1.00 65.62           C  
ATOM   1129  NE2 HIS A 142      -0.642  -9.559   5.675  1.00 65.62           N  
ATOM   1130  N   LEU A 143       3.585 -10.587   9.753  1.00 60.33           N  
ATOM   1131  CA  LEU A 143       4.964 -10.679   9.287  1.00 60.33           C  
ATOM   1132  C   LEU A 143       5.556 -12.047   9.606  1.00 60.33           C  
ATOM   1133  CB  LEU A 143       5.820  -9.579   9.921  1.00 60.33           C  
ATOM   1134  O   LEU A 143       6.345 -12.585   8.826  1.00 60.33           O  
ATOM   1135  CG  LEU A 143       5.571  -8.154   9.423  1.00 60.33           C  
ATOM   1136  CD1 LEU A 143       6.419  -7.162  10.212  1.00 60.33           C  
ATOM   1137  CD2 LEU A 143       5.865  -8.050   7.931  1.00 60.33           C  
ATOM   1138  N   THR A 144       5.101 -12.674  10.687  1.00 57.71           N  
ATOM   1139  CA  THR A 144       5.746 -13.907  11.127  1.00 57.71           C  
ATOM   1140  C   THR A 144       4.866 -15.116  10.822  1.00 57.71           C  
ATOM   1141  CB  THR A 144       6.061 -13.866  12.634  1.00 57.71           C  
ATOM   1142  O   THR A 144       5.352 -16.248  10.774  1.00 57.71           O  
ATOM   1143  CG2 THR A 144       6.931 -12.662  12.981  1.00 57.71           C  
ATOM   1144  OG1 THR A 144       4.835 -13.783  13.370  1.00 57.71           O  
ATOM   1145  N   GLY A 145       3.611 -14.890  10.374  1.00 51.10           N  
ATOM   1146  CA  GLY A 145       2.678 -15.991  10.198  1.00 51.10           C  
ATOM   1147  C   GLY A 145       2.431 -16.774  11.474  1.00 51.10           C  
ATOM   1148  O   GLY A 145       1.626 -17.707  11.490  1.00 51.10           O  
ATOM   1149  N   VAL A 146       3.182 -16.505  12.679  1.00 51.00           N  
ATOM   1150  CA  VAL A 146       3.082 -17.230  13.941  1.00 51.00           C  
ATOM   1151  C   VAL A 146       2.406 -16.350  14.990  1.00 51.00           C  
ATOM   1152  CB  VAL A 146       4.469 -17.690  14.443  1.00 51.00           C  
ATOM   1153  O   VAL A 146       2.627 -15.137  15.028  1.00 51.00           O  
ATOM   1154  CG1 VAL A 146       4.331 -18.553  15.696  1.00 51.00           C  
ATOM   1155  CG2 VAL A 146       5.209 -18.451  13.345  1.00 51.00           C  
ATOM   1156  N   LYS A 147       1.205 -16.851  15.590  1.00 48.50           N  
ATOM   1157  CA  LYS A 147       0.539 -16.339  16.784  1.00 48.50           C  
ATOM   1158  C   LYS A 147       1.540 -16.088  17.907  1.00 48.50           C  
ATOM   1159  CB  LYS A 147      -0.544 -17.312  17.254  1.00 48.50           C  
ATOM   1160  O   LYS A 147       2.192 -17.019  18.385  1.00 48.50           O  
ATOM   1161  CG  LYS A 147      -1.772 -17.352  16.358  1.00 48.50           C  
ATOM   1162  CD  LYS A 147      -2.867 -18.231  16.948  1.00 48.50           C  
ATOM   1163  CE  LYS A 147      -4.064 -18.340  16.013  1.00 48.50           C  
ATOM   1164  NZ  LYS A 147      -5.149 -19.184  16.597  1.00 48.50           N  
ATOM   1165  N   SER A 148       2.725 -15.421  17.802  1.00 46.54           N  
ATOM   1166  CA  SER A 148       3.716 -15.644  18.849  1.00 46.54           C  
ATOM   1167  C   SER A 148       3.733 -14.492  19.849  1.00 46.54           C  
ATOM   1168  CB  SER A 148       5.107 -15.823  18.241  1.00 46.54           C  
ATOM   1169  O   SER A 148       3.548 -13.333  19.471  1.00 46.54           O  
ATOM   1170  OG  SER A 148       5.790 -14.583  18.172  1.00 46.54           O  
ATOM   1171  N   GLU A 149       3.558 -14.622  21.214  1.00 45.31           N  
ATOM   1172  CA  GLU A 149       3.837 -14.127  22.558  1.00 45.31           C  
ATOM   1173  C   GLU A 149       5.243 -13.540  22.650  1.00 45.31           C  
ATOM   1174  CB  GLU A 149       3.665 -15.244  23.590  1.00 45.31           C  
ATOM   1175  O   GLU A 149       5.523 -12.719  23.526  1.00 45.31           O  
ATOM   1176  CG  GLU A 149       2.270 -15.314  24.194  1.00 45.31           C  
ATOM   1177  CD  GLU A 149       2.113 -16.429  25.215  1.00 45.31           C  
ATOM   1178  OE1 GLU A 149       0.999 -16.604  25.758  1.00 45.31           O  
ATOM   1179  OE2 GLU A 149       3.114 -17.134  25.476  1.00 45.31           O  
ATOM   1180  N   THR A 150       6.048 -13.364  21.538  1.00 42.10           N  
ATOM   1181  CA  THR A 150       7.319 -12.673  21.725  1.00 42.10           C  
ATOM   1182  C   THR A 150       7.376 -11.406  20.877  1.00 42.10           C  
ATOM   1183  CB  THR A 150       8.508 -13.585  21.371  1.00 42.10           C  
ATOM   1184  O   THR A 150       8.279 -11.244  20.053  1.00 42.10           O  
ATOM   1185  CG2 THR A 150       9.601 -13.502  22.431  1.00 42.10           C  
ATOM   1186  OG1 THR A 150       8.052 -14.941  21.277  1.00 42.10           O  
ATOM   1187  N   SER A 151       6.246 -10.448  20.866  1.00 45.59           N  
ATOM   1188  CA  SER A 151       5.569  -9.312  20.249  1.00 45.59           C  
ATOM   1189  C   SER A 151       6.181  -7.991  20.702  1.00 45.59           C  
ATOM   1190  CB  SER A 151       4.076  -9.333  20.582  1.00 45.59           C  
ATOM   1191  O   SER A 151       6.240  -7.031  19.930  1.00 45.59           O  
ATOM   1192  OG  SER A 151       3.863  -9.052  21.955  1.00 45.59           O  
ATOM   1193  N   ALA A 152       7.087  -7.943  21.697  1.00 44.32           N  
ATOM   1194  CA  ALA A 152       7.401  -6.605  22.189  1.00 44.32           C  
ATOM   1195  C   ALA A 152       8.624  -6.032  21.477  1.00 44.32           C  
ATOM   1196  CB  ALA A 152       7.633  -6.633  23.698  1.00 44.32           C  
ATOM   1197  O   ALA A 152       8.649  -4.849  21.128  1.00 44.32           O  
ATOM   1198  N   LYS A 153       9.560  -6.881  21.027  1.00 45.01           N  
ATOM   1199  CA  LYS A 153      10.814  -6.461  20.407  1.00 45.01           C  
ATOM   1200  C   LYS A 153      10.610  -6.115  18.935  1.00 45.01           C  
ATOM   1201  CB  LYS A 153      11.874  -7.555  20.545  1.00 45.01           C  
ATOM   1202  O   LYS A 153      11.141  -5.115  18.448  1.00 45.01           O  
ATOM   1203  CG  LYS A 153      13.261  -7.033  20.889  1.00 45.01           C  
ATOM   1204  CD  LYS A 153      14.250  -8.172  21.100  1.00 45.01           C  
ATOM   1205  CE  LYS A 153      15.637  -7.650  21.454  1.00 45.01           C  
ATOM   1206  NZ  LYS A 153      16.606  -8.764  21.680  1.00 45.01           N  
ATOM   1207  N   THR A 154       9.749  -6.874  18.160  1.00 46.08           N  
ATOM   1208  CA  THR A 154       9.445  -6.692  16.745  1.00 46.08           C  
ATOM   1209  C   THR A 154       8.619  -5.428  16.527  1.00 46.08           C  
ATOM   1210  CB  THR A 154       8.688  -7.907  16.176  1.00 46.08           C  
ATOM   1211  O   THR A 154       8.864  -4.676  15.581  1.00 46.08           O  
ATOM   1212  CG2 THR A 154       8.470  -7.764  14.673  1.00 46.08           C  
ATOM   1213  OG1 THR A 154       9.448  -9.096  16.426  1.00 46.08           O  
ATOM   1214  N   TRP A 155       7.712  -4.992  17.486  1.00 47.70           N  
ATOM   1215  CA  TRP A 155       6.966  -3.740  17.407  1.00 47.70           C  
ATOM   1216  C   TRP A 155       7.834  -2.561  17.833  1.00 47.70           C  
ATOM   1217  CB  TRP A 155       5.709  -3.806  18.279  1.00 47.70           C  
ATOM   1218  O   TRP A 155       7.736  -1.472  17.263  1.00 47.70           O  
ATOM   1219  CG  TRP A 155       4.964  -2.508  18.373  1.00 47.70           C  
ATOM   1220  CD1 TRP A 155       4.841  -1.707  19.474  1.00 47.70           C  
ATOM   1221  CD2 TRP A 155       4.235  -1.865  17.324  1.00 47.70           C  
ATOM   1222  CE2 TRP A 155       3.694  -0.675  17.860  1.00 47.70           C  
ATOM   1223  CE3 TRP A 155       3.986  -2.178  15.981  1.00 47.70           C  
ATOM   1224  NE1 TRP A 155       4.079  -0.602  19.172  1.00 47.70           N  
ATOM   1225  CH2 TRP A 155       2.691  -0.128  15.787  1.00 47.70           C  
ATOM   1226  CZ2 TRP A 155       2.919   0.203  17.098  1.00 47.70           C  
ATOM   1227  CZ3 TRP A 155       3.214  -1.304  15.225  1.00 47.70           C  
ATOM   1228  N   ARG A 156       8.688  -2.781  18.912  1.00 41.22           N  
ATOM   1229  CA  ARG A 156       9.537  -1.643  19.251  1.00 41.22           C  
ATOM   1230  C   ARG A 156      10.264  -1.116  18.019  1.00 41.22           C  
ATOM   1231  CB  ARG A 156      10.549  -2.030  20.332  1.00 41.22           C  
ATOM   1232  O   ARG A 156      10.344   0.097  17.810  1.00 41.22           O  
ATOM   1233  CG  ARG A 156      10.758  -0.959  21.391  1.00 41.22           C  
ATOM   1234  CD  ARG A 156      11.756  -1.403  22.452  1.00 41.22           C  
ATOM   1235  NE  ARG A 156      13.094  -1.578  21.894  1.00 41.22           N  
ATOM   1236  NH1 ARG A 156      13.902   0.446  22.662  1.00 41.22           N  
ATOM   1237  NH2 ARG A 156      15.262  -0.955  21.460  1.00 41.22           N  
ATOM   1238  CZ  ARG A 156      14.083  -0.695  22.007  1.00 41.22           C  
ATOM   1239  N   ILE A 157      10.513  -1.965  17.050  1.00 46.34           N  
ATOM   1240  CA  ILE A 157      11.238  -1.581  15.843  1.00 46.34           C  
ATOM   1241  C   ILE A 157      10.257  -1.051  14.799  1.00 46.34           C  
ATOM   1242  CB  ILE A 157      12.046  -2.766  15.268  1.00 46.34           C  
ATOM   1243  O   ILE A 157      10.502  -0.014  14.179  1.00 46.34           O  
ATOM   1244  CG1 ILE A 157      13.150  -3.184  16.245  1.00 46.34           C  
ATOM   1245  CG2 ILE A 157      12.633  -2.405  13.900  1.00 46.34           C  
ATOM   1246  CD1 ILE A 157      13.856  -4.478  15.864  1.00 46.34           C  
ATOM   1247  N   THR A 158       8.943  -1.640  14.792  1.00 52.56           N  
ATOM   1248  CA  THR A 158       8.003  -1.267  13.741  1.00 52.56           C  
ATOM   1249  C   THR A 158       7.166  -0.063  14.166  1.00 52.56           C  
ATOM   1250  CB  THR A 158       7.073  -2.440  13.380  1.00 52.56           C  
ATOM   1251  O   THR A 158       6.892   0.826  13.357  1.00 52.56           O  
ATOM   1252  CG2 THR A 158       6.355  -2.187  12.059  1.00 52.56           C  
ATOM   1253  OG1 THR A 158       7.849  -3.640  13.267  1.00 52.56           O  
ATOM   1254  N   ARG A 159       6.694  -0.000  15.619  1.00 49.56           N  
ATOM   1255  CA  ARG A 159       5.927   1.118  16.157  1.00 49.56           C  
ATOM   1256  C   ARG A 159       6.696   2.428  16.017  1.00 49.56           C  
ATOM   1257  CB  ARG A 159       5.574   0.872  17.625  1.00 49.56           C  
ATOM   1258  O   ARG A 159       6.123   3.454  15.644  1.00 49.56           O  
ATOM   1259  CG  ARG A 159       4.663   1.931  18.226  1.00 49.56           C  
ATOM   1260  CD  ARG A 159       4.288   1.603  19.664  1.00 49.56           C  
ATOM   1261  NE  ARG A 159       3.564   2.701  20.297  1.00 49.56           N  
ATOM   1262  NH1 ARG A 159       1.939   1.359  21.243  1.00 49.56           N  
ATOM   1263  NH2 ARG A 159       1.886   3.628  21.561  1.00 49.56           N  
ATOM   1264  CZ  ARG A 159       2.465   2.560  21.032  1.00 49.56           C  
ATOM   1265  N   SER A 160       7.971   2.442  16.547  1.00 51.72           N  
ATOM   1266  CA  SER A 160       8.770   3.655  16.413  1.00 51.72           C  
ATOM   1267  C   SER A 160       8.841   4.113  14.960  1.00 51.72           C  
ATOM   1268  CB  SER A 160      10.183   3.429  16.954  1.00 51.72           C  
ATOM   1269  O   SER A 160       8.797   5.313  14.679  1.00 51.72           O  
ATOM   1270  OG  SER A 160      10.946   2.643  16.056  1.00 51.72           O  
ATOM   1271  N   GLY A 161       8.571   3.077  14.081  1.00 57.27           N  
ATOM   1272  CA  GLY A 161       8.644   3.450  12.677  1.00 57.27           C  
ATOM   1273  C   GLY A 161       7.363   4.074  12.158  1.00 57.27           C  
ATOM   1274  O   GLY A 161       7.400   5.089  11.460  1.00 57.27           O  
ATOM   1275  N   PHE A 162       6.102   3.593  12.755  1.00 63.47           N  
ATOM   1276  CA  PHE A 162       4.881   4.133  12.171  1.00 63.47           C  
ATOM   1277  C   PHE A 162       4.462   5.415  12.880  1.00 63.47           C  
ATOM   1278  CB  PHE A 162       3.749   3.103  12.238  1.00 63.47           C  
ATOM   1279  O   PHE A 162       3.806   6.274  12.287  1.00 63.47           O  
ATOM   1280  CG  PHE A 162       3.815   2.057  11.158  1.00 63.47           C  
ATOM   1281  CD1 PHE A 162       3.430   2.357   9.857  1.00 63.47           C  
ATOM   1282  CD2 PHE A 162       4.262   0.774  11.443  1.00 63.47           C  
ATOM   1283  CE1 PHE A 162       3.490   1.392   8.855  1.00 63.47           C  
ATOM   1284  CE2 PHE A 162       4.324  -0.196  10.447  1.00 63.47           C  
ATOM   1285  CZ  PHE A 162       3.937   0.114   9.154  1.00 63.47           C  
ATOM   1286  N   GLU A 163       4.809   5.431  14.231  1.00 66.99           N  
ATOM   1287  CA  GLU A 163       4.531   6.690  14.917  1.00 66.99           C  
ATOM   1288  C   GLU A 163       5.195   7.864  14.204  1.00 66.99           C  
ATOM   1289  CB  GLU A 163       4.999   6.624  16.373  1.00 66.99           C  
ATOM   1290  O   GLU A 163       4.625   8.955  14.130  1.00 66.99           O  
ATOM   1291  CG  GLU A 163       4.064   5.843  17.285  1.00 66.99           C  
ATOM   1292  CD  GLU A 163       4.572   5.736  18.714  1.00 66.99           C  
ATOM   1293  OE1 GLU A 163       3.865   5.152  19.567  1.00 66.99           O  
ATOM   1294  OE2 GLU A 163       5.685   6.240  18.983  1.00 66.99           O  
ATOM   1295  N   THR A 164       6.268   7.542  13.675  1.00 70.06           N  
ATOM   1296  CA  THR A 164       6.963   8.585  12.929  1.00 70.06           C  
ATOM   1297  C   THR A 164       6.623   8.507  11.444  1.00 70.06           C  
ATOM   1298  CB  THR A 164       8.489   8.482  13.115  1.00 70.06           C  
ATOM   1299  O   THR A 164       6.617   9.524  10.748  1.00 70.06           O  
ATOM   1300  CG2 THR A 164       8.889   8.785  14.555  1.00 70.06           C  
ATOM   1301  OG1 THR A 164       8.916   7.156  12.781  1.00 70.06           O  
ATOM   1302  N   PHE A 165       6.237   7.294  11.071  1.00 80.14           N  
ATOM   1303  CA  PHE A 165       6.028   7.041   9.650  1.00 80.14           C  
ATOM   1304  C   PHE A 165       4.810   7.801   9.138  1.00 80.14           C  
ATOM   1305  CB  PHE A 165       5.859   5.541   9.389  1.00 80.14           C  
ATOM   1306  O   PHE A 165       4.886   8.492   8.120  1.00 80.14           O  
ATOM   1307  CG  PHE A 165       5.434   5.214   7.983  1.00 80.14           C  
ATOM   1308  CD1 PHE A 165       4.122   4.850   7.705  1.00 80.14           C  
ATOM   1309  CD2 PHE A 165       6.348   5.270   6.938  1.00 80.14           C  
ATOM   1310  CE1 PHE A 165       3.726   4.547   6.405  1.00 80.14           C  
ATOM   1311  CE2 PHE A 165       5.959   4.968   5.636  1.00 80.14           C  
ATOM   1312  CZ  PHE A 165       4.648   4.606   5.372  1.00 80.14           C  
ATOM   1313  N   PHE A 166       3.597   7.656   9.866  1.00 82.91           N  
ATOM   1314  CA  PHE A 166       2.368   8.229   9.329  1.00 82.91           C  
ATOM   1315  C   PHE A 166       2.447   9.750   9.301  1.00 82.91           C  
ATOM   1316  CB  PHE A 166       1.159   7.781  10.156  1.00 82.91           C  
ATOM   1317  O   PHE A 166       2.085  10.377   8.304  1.00 82.91           O  
ATOM   1318  CG  PHE A 166       0.658   6.406   9.804  1.00 82.91           C  
ATOM   1319  CD1 PHE A 166       0.374   6.071   8.485  1.00 82.91           C  
ATOM   1320  CD2 PHE A 166       0.471   5.448  10.791  1.00 82.91           C  
ATOM   1321  CE1 PHE A 166      -0.089   4.800   8.156  1.00 82.91           C  
ATOM   1322  CE2 PHE A 166       0.008   4.175  10.470  1.00 82.91           C  
ATOM   1323  CZ  PHE A 166      -0.273   3.853   9.152  1.00 82.91           C  
ATOM   1324  N   PRO A 167       3.000  10.311  10.425  1.00 84.25           N  
ATOM   1325  CA  PRO A 167       3.112  11.769  10.337  1.00 84.25           C  
ATOM   1326  C   PRO A 167       4.026  12.223   9.202  1.00 84.25           C  
ATOM   1327  CB  PRO A 167       3.695  12.160  11.698  1.00 84.25           C  
ATOM   1328  O   PRO A 167       3.707  13.181   8.493  1.00 84.25           O  
ATOM   1329  CG  PRO A 167       3.226  11.094  12.635  1.00 84.25           C  
ATOM   1330  CD  PRO A 167       3.189   9.789  11.893  1.00 84.25           C  
ATOM   1331  N   ALA A 168       5.137  11.569   9.086  1.00 84.78           N  
ATOM   1332  CA  ALA A 168       6.056  11.901   8.001  1.00 84.78           C  
ATOM   1333  C   ALA A 168       5.414  11.646   6.641  1.00 84.78           C  
ATOM   1334  CB  ALA A 168       7.349  11.100   8.135  1.00 84.78           C  
ATOM   1335  O   ALA A 168       5.508  12.480   5.737  1.00 84.78           O  
ATOM   1336  N   ALA A 169       4.773  10.502   6.532  1.00 88.10           N  
ATOM   1337  CA  ALA A 169       4.126  10.125   5.278  1.00 88.10           C  
ATOM   1338  C   ALA A 169       2.951  11.048   4.968  1.00 88.10           C  
ATOM   1339  CB  ALA A 169       3.657   8.673   5.336  1.00 88.10           C  
ATOM   1340  O   ALA A 169       2.693  11.366   3.805  1.00 88.10           O  
ATOM   1341  N   ALA A 170       2.214  11.435   6.023  1.00 89.94           N  
ATOM   1342  CA  ALA A 170       1.028  12.273   5.872  1.00 89.94           C  
ATOM   1343  C   ALA A 170       1.385  13.627   5.265  1.00 89.94           C  
ATOM   1344  CB  ALA A 170       0.335  12.463   7.219  1.00 89.94           C  
ATOM   1345  O   ALA A 170       0.548  14.268   4.626  1.00 89.94           O  
ATOM   1346  N   PHE A 171       2.664  14.054   5.539  1.00 90.89           N  
ATOM   1347  CA  PHE A 171       3.123  15.311   4.958  1.00 90.89           C  
ATOM   1348  C   PHE A 171       3.096  15.244   3.435  1.00 90.89           C  
ATOM   1349  CB  PHE A 171       4.536  15.644   5.444  1.00 90.89           C  
ATOM   1350  O   PHE A 171       2.662  16.191   2.775  1.00 90.89           O  
ATOM   1351  CG  PHE A 171       5.085  16.927   4.880  1.00 90.89           C  
ATOM   1352  CD1 PHE A 171       6.028  16.907   3.860  1.00 90.89           C  
ATOM   1353  CD2 PHE A 171       4.658  18.154   5.371  1.00 90.89           C  
ATOM   1354  CE1 PHE A 171       6.538  18.093   3.336  1.00 90.89           C  
ATOM   1355  CE2 PHE A 171       5.162  19.343   4.853  1.00 90.89           C  
ATOM   1356  CZ  PHE A 171       6.103  19.310   3.836  1.00 90.89           C  
ATOM   1357  N   ARG A 172       3.343  14.172   2.859  1.00 92.94           N  
ATOM   1358  CA  ARG A 172       3.459  14.046   1.410  1.00 92.94           C  
ATOM   1359  C   ARG A 172       2.204  13.419   0.812  1.00 92.94           C  
ATOM   1360  CB  ARG A 172       4.688  13.214   1.039  1.00 92.94           C  
ATOM   1361  O   ARG A 172       1.789  13.778  -0.291  1.00 92.94           O  
ATOM   1362  CG  ARG A 172       6.010  13.890   1.364  1.00 92.94           C  
ATOM   1363  CD  ARG A 172       7.197  13.082   0.858  1.00 92.94           C  
ATOM   1364  NE  ARG A 172       7.489  11.949   1.732  1.00 92.94           N  
ATOM   1365  NH1 ARG A 172       9.311  11.216   0.516  1.00 92.94           N  
ATOM   1366  NH2 ARG A 172       8.662  10.093   2.406  1.00 92.94           N  
ATOM   1367  CZ  ARG A 172       8.487  11.089   1.549  1.00 92.94           C  
ATOM   1368  N   LYS A 173       1.621  12.520   1.612  1.00 96.22           N  
ATOM   1369  CA  LYS A 173       0.486  11.761   1.094  1.00 96.22           C  
ATOM   1370  C   LYS A 173      -0.635  11.676   2.125  1.00 96.22           C  
ATOM   1371  CB  LYS A 173       0.925  10.356   0.679  1.00 96.22           C  
ATOM   1372  O   LYS A 173      -0.965  10.588   2.603  1.00 96.22           O  
ATOM   1373  CG  LYS A 173       1.988  10.335  -0.409  1.00 96.22           C  
ATOM   1374  CD  LYS A 173       2.361   8.910  -0.798  1.00 96.22           C  
ATOM   1375  CE  LYS A 173       3.353   8.887  -1.954  1.00 96.22           C  
ATOM   1376  NZ  LYS A 173       4.754   9.108  -1.486  1.00 96.22           N  
ATOM   1377  N   PRO A 174      -1.242  12.791   2.426  1.00 96.95           N  
ATOM   1378  CA  PRO A 174      -2.236  12.835   3.501  1.00 96.95           C  
ATOM   1379  C   PRO A 174      -3.490  12.025   3.179  1.00 96.95           C  
ATOM   1380  CB  PRO A 174      -2.564  14.326   3.616  1.00 96.95           C  
ATOM   1381  O   PRO A 174      -4.065  11.391   4.067  1.00 96.95           O  
ATOM   1382  CG  PRO A 174      -2.189  14.903   2.290  1.00 96.95           C  
ATOM   1383  CD  PRO A 174      -0.965  14.192   1.789  1.00 96.95           C  
ATOM   1384  N   ILE A 175      -3.886  12.015   1.943  1.00 97.83           N  
ATOM   1385  CA  ILE A 175      -5.113  11.323   1.562  1.00 97.83           C  
ATOM   1386  C   ILE A 175      -4.943   9.820   1.766  1.00 97.83           C  
ATOM   1387  CB  ILE A 175      -5.501  11.625   0.097  1.00 97.83           C  
ATOM   1388  O   ILE A 175      -5.804   9.166   2.360  1.00 97.83           O  
ATOM   1389  CG1 ILE A 175      -5.773  13.122  -0.086  1.00 97.83           C  
ATOM   1390  CG2 ILE A 175      -6.715  10.792  -0.323  1.00 97.83           C  
ATOM   1391  CD1 ILE A 175      -5.989  13.540  -1.534  1.00 97.83           C  
ATOM   1392  N   THR A 176      -3.860   9.273   1.307  1.00 97.91           N  
ATOM   1393  CA  THR A 176      -3.583   7.847   1.432  1.00 97.91           C  
ATOM   1394  C   THR A 176      -3.452   7.447   2.899  1.00 97.91           C  
ATOM   1395  CB  THR A 176      -2.299   7.459   0.675  1.00 97.91           C  
ATOM   1396  O   THR A 176      -3.989   6.420   3.318  1.00 97.91           O  
ATOM   1397  CG2 THR A 176      -2.011   5.967   0.810  1.00 97.91           C  
ATOM   1398  OG1 THR A 176      -2.455   7.780  -0.713  1.00 97.91           O  
ATOM   1399  N   VAL A 177      -2.772   8.253   3.679  1.00 96.27           N  
ATOM   1400  CA  VAL A 177      -2.601   7.973   5.101  1.00 96.27           C  
ATOM   1401  C   VAL A 177      -3.963   7.951   5.791  1.00 96.27           C  
ATOM   1402  CB  VAL A 177      -1.678   9.011   5.777  1.00 96.27           C  
ATOM   1403  O   VAL A 177      -4.260   7.037   6.563  1.00 96.27           O  
ATOM   1404  CG1 VAL A 177      -1.740   8.881   7.297  1.00 96.27           C  
ATOM   1405  CG2 VAL A 177      -0.242   8.850   5.282  1.00 96.27           C  
ATOM   1406  N   ASN A 178      -4.821   8.929   5.520  1.00 97.43           N  
ATOM   1407  CA  ASN A 178      -6.152   8.966   6.116  1.00 97.43           C  
ATOM   1408  C   ASN A 178      -6.988   7.761   5.694  1.00 97.43           C  
ATOM   1409  CB  ASN A 178      -6.870  10.266   5.747  1.00 97.43           C  
ATOM   1410  O   ASN A 178      -7.746   7.214   6.497  1.00 97.43           O  
ATOM   1411  CG  ASN A 178      -6.302  11.471   6.469  1.00 97.43           C  
ATOM   1412  ND2 ASN A 178      -6.494  12.652   5.894  1.00 97.43           N  
ATOM   1413  OD1 ASN A 178      -5.695  11.342   7.536  1.00 97.43           O  
ATOM   1414  N   THR A 179      -6.836   7.364   4.464  1.00 98.23           N  
ATOM   1415  CA  THR A 179      -7.540   6.194   3.952  1.00 98.23           C  
ATOM   1416  C   THR A 179      -7.127   4.938   4.714  1.00 98.23           C  
ATOM   1417  CB  THR A 179      -7.273   5.995   2.448  1.00 98.23           C  
ATOM   1418  O   THR A 179      -7.978   4.147   5.126  1.00 98.23           O  
ATOM   1419  CG2 THR A 179      -7.972   4.744   1.927  1.00 98.23           C  
ATOM   1420  OG1 THR A 179      -7.760   7.135   1.729  1.00 98.23           O  
ATOM   1421  N   ILE A 180      -5.842   4.747   4.901  1.00 95.75           N  
ATOM   1422  CA  ILE A 180      -5.311   3.595   5.621  1.00 95.75           C  
ATOM   1423  C   ILE A 180      -5.827   3.603   7.059  1.00 95.75           C  
ATOM   1424  CB  ILE A 180      -3.766   3.581   5.606  1.00 95.75           C  
ATOM   1425  O   ILE A 180      -6.303   2.582   7.560  1.00 95.75           O  
ATOM   1426  CG1 ILE A 180      -3.249   3.302   4.190  1.00 95.75           C  
ATOM   1427  CG2 ILE A 180      -3.225   2.550   6.600  1.00 95.75           C  
ATOM   1428  CD1 ILE A 180      -1.761   3.569   4.010  1.00 95.75           C  
ATOM   1429  N   GLN A 181      -5.757   4.744   7.696  1.00 93.55           N  
ATOM   1430  CA  GLN A 181      -6.225   4.858   9.074  1.00 93.55           C  
ATOM   1431  C   GLN A 181      -7.727   4.600   9.168  1.00 93.55           C  
ATOM   1432  CB  GLN A 181      -5.893   6.238   9.642  1.00 93.55           C  
ATOM   1433  O   GLN A 181      -8.191   3.937  10.098  1.00 93.55           O  
ATOM   1434  CG  GLN A 181      -4.405   6.467   9.871  1.00 93.55           C  
ATOM   1435  CD  GLN A 181      -4.093   7.879  10.329  1.00 93.55           C  
ATOM   1436  NE2 GLN A 181      -2.994   8.036  11.060  1.00 93.55           N  
ATOM   1437  OE1 GLN A 181      -4.832   8.822  10.028  1.00 93.55           O  
ATOM   1438  N   ALA A 182      -8.476   5.096   8.230  1.00 96.70           N  
ATOM   1439  CA  ALA A 182      -9.911   4.827   8.179  1.00 96.70           C  
ATOM   1440  C   ALA A 182     -10.184   3.335   8.009  1.00 96.70           C  
ATOM   1441  CB  ALA A 182     -10.561   5.617   7.046  1.00 96.70           C  
ATOM   1442  O   ALA A 182     -11.087   2.786   8.645  1.00 96.70           O  
ATOM   1443  N   LEU A 183      -9.436   2.672   7.169  1.00 95.86           N  
ATOM   1444  CA  LEU A 183      -9.584   1.235   6.966  1.00 95.86           C  
ATOM   1445  C   LEU A 183      -9.299   0.471   8.255  1.00 95.86           C  
ATOM   1446  CB  LEU A 183      -8.649   0.751   5.855  1.00 95.86           C  
ATOM   1447  O   LEU A 183      -9.996  -0.493   8.578  1.00 95.86           O  
ATOM   1448  CG  LEU A 183      -8.994   1.200   4.435  1.00 95.86           C  
ATOM   1449  CD1 LEU A 183      -7.903   0.765   3.461  1.00 95.86           C  
ATOM   1450  CD2 LEU A 183     -10.349   0.643   4.011  1.00 95.86           C  
ATOM   1451  N   TYR A 184      -8.263   0.901   8.956  1.00 90.61           N  
ATOM   1452  CA  TYR A 184      -7.997   0.289  10.253  1.00 90.61           C  
ATOM   1453  C   TYR A 184      -9.186   0.459  11.191  1.00 90.61           C  
ATOM   1454  CB  TYR A 184      -6.741   0.895  10.886  1.00 90.61           C  
ATOM   1455  O   TYR A 184      -9.552  -0.470  11.915  1.00 90.61           O  
ATOM   1456  CG  TYR A 184      -5.456   0.260  10.414  1.00 90.61           C  
ATOM   1457  CD1 TYR A 184      -5.262  -1.117  10.506  1.00 90.61           C  
ATOM   1458  CD2 TYR A 184      -4.434   1.034   9.877  1.00 90.61           C  
ATOM   1459  CE1 TYR A 184      -4.079  -1.707  10.074  1.00 90.61           C  
ATOM   1460  CE2 TYR A 184      -3.246   0.455   9.442  1.00 90.61           C  
ATOM   1461  OH  TYR A 184      -1.905  -1.492   9.115  1.00 90.61           O  
ATOM   1462  CZ  TYR A 184      -3.078  -0.914   9.544  1.00 90.61           C  
ATOM   1463  N   PHE A 185      -9.752   1.646  11.192  1.00 91.50           N  
ATOM   1464  CA  PHE A 185     -10.930   1.878  12.019  1.00 91.50           C  
ATOM   1465  C   PHE A 185     -12.038   0.891  11.671  1.00 91.50           C  
ATOM   1466  CB  PHE A 185     -11.434   3.314  11.849  1.00 91.50           C  
ATOM   1467  O   PHE A 185     -12.622   0.266  12.559  1.00 91.50           O  
ATOM   1468  CG  PHE A 185     -12.569   3.672  12.769  1.00 91.50           C  
ATOM   1469  CD1 PHE A 185     -13.888   3.482  12.374  1.00 91.50           C  
ATOM   1470  CD2 PHE A 185     -12.318   4.199  14.029  1.00 91.50           C  
ATOM   1471  CE1 PHE A 185     -14.941   3.812  13.224  1.00 91.50           C  
ATOM   1472  CE2 PHE A 185     -13.365   4.532  14.883  1.00 91.50           C  
ATOM   1473  CZ  PHE A 185     -14.676   4.339  14.479  1.00 91.50           C  
ATOM   1474  N   ILE A 186     -12.352   0.724  10.370  1.00 93.35           N  
ATOM   1475  CA  ILE A 186     -13.384  -0.199   9.912  1.00 93.35           C  
ATOM   1476  C   ILE A 186     -13.021  -1.624  10.322  1.00 93.35           C  
ATOM   1477  CB  ILE A 186     -13.580  -0.115   8.382  1.00 93.35           C  
ATOM   1478  O   ILE A 186     -13.866  -2.365  10.830  1.00 93.35           O  
ATOM   1479  CG1 ILE A 186     -14.306   1.182   8.007  1.00 93.35           C  
ATOM   1480  CG2 ILE A 186     -14.343  -1.338   7.867  1.00 93.35           C  
ATOM   1481  CD1 ILE A 186     -14.467   1.390   6.507  1.00 93.35           C  
ATOM   1482  N   ALA A 187     -11.799  -1.999  10.133  1.00 88.52           N  
ATOM   1483  CA  ALA A 187     -11.346  -3.350  10.451  1.00 88.52           C  
ATOM   1484  C   ALA A 187     -11.523  -3.653  11.936  1.00 88.52           C  
ATOM   1485  CB  ALA A 187      -9.885  -3.531  10.045  1.00 88.52           C  
ATOM   1486  O   ALA A 187     -11.896  -4.768  12.309  1.00 88.52           O  
ATOM   1487  N   PHE A 188     -11.411  -2.644  12.798  1.00 83.90           N  
ATOM   1488  CA  PHE A 188     -11.463  -2.849  14.241  1.00 83.90           C  
ATOM   1489  C   PHE A 188     -12.897  -2.762  14.748  1.00 83.90           C  
ATOM   1490  CB  PHE A 188     -10.588  -1.819  14.963  1.00 83.90           C  
ATOM   1491  O   PHE A 188     -13.301  -3.535  15.620  1.00 83.90           O  
ATOM   1492  CG  PHE A 188      -9.117  -2.132  14.914  1.00 83.90           C  
ATOM   1493  CD1 PHE A 188      -8.624  -3.310  15.462  1.00 83.90           C  
ATOM   1494  CD2 PHE A 188      -8.226  -1.248  14.320  1.00 83.90           C  
ATOM   1495  CE1 PHE A 188      -7.263  -3.603  15.419  1.00 83.90           C  
ATOM   1496  CE2 PHE A 188      -6.864  -1.533  14.273  1.00 83.90           C  
ATOM   1497  CZ  PHE A 188      -6.385  -2.711  14.824  1.00 83.90           C  
ATOM   1498  N   TYR A 189     -13.655  -1.919  14.124  1.00 87.28           N  
ATOM   1499  CA  TYR A 189     -14.931  -1.604  14.757  1.00 87.28           C  
ATOM   1500  C   TYR A 189     -16.096  -2.128  13.927  1.00 87.28           C  
ATOM   1501  CB  TYR A 189     -15.072  -0.092  14.960  1.00 87.28           C  
ATOM   1502  O   TYR A 189     -17.197  -2.326  14.447  1.00 87.28           O  
ATOM   1503  CG  TYR A 189     -14.158   0.466  16.024  1.00 87.28           C  
ATOM   1504  CD1 TYR A 189     -14.525   0.441  17.367  1.00 87.28           C  
ATOM   1505  CD2 TYR A 189     -12.928   1.020  15.688  1.00 87.28           C  
ATOM   1506  CE1 TYR A 189     -13.688   0.955  18.351  1.00 87.28           C  
ATOM   1507  CE2 TYR A 189     -12.082   1.537  16.664  1.00 87.28           C  
ATOM   1508  OH  TYR A 189     -11.637   2.011  18.961  1.00 87.28           O  
ATOM   1509  CZ  TYR A 189     -12.470   1.500  17.991  1.00 87.28           C  
ATOM   1510  N   ARG A 190     -15.839  -2.376  12.655  1.00 90.07           N  
ATOM   1511  CA  ARG A 190     -16.886  -2.871  11.768  1.00 90.07           C  
ATOM   1512  C   ARG A 190     -16.332  -3.897  10.786  1.00 90.07           C  
ATOM   1513  CB  ARG A 190     -17.537  -1.714  11.007  1.00 90.07           C  
ATOM   1514  O   ARG A 190     -16.388  -3.694   9.571  1.00 90.07           O  
ATOM   1515  CG  ARG A 190     -18.308  -0.749  11.893  1.00 90.07           C  
ATOM   1516  CD  ARG A 190     -19.578  -1.382  12.445  1.00 90.07           C  
ATOM   1517  NE  ARG A 190     -20.446  -0.391  13.074  1.00 90.07           N  
ATOM   1518  NH1 ARG A 190     -19.266  -0.312  15.058  1.00 90.07           N  
ATOM   1519  NH2 ARG A 190     -21.128   0.995  14.773  1.00 90.07           N  
ATOM   1520  CZ  ARG A 190     -20.278   0.095  14.300  1.00 90.07           C  
ATOM   1521  N   PRO A 191     -15.858  -5.054  11.243  1.00 87.26           N  
ATOM   1522  CA  PRO A 191     -15.182  -6.023  10.376  1.00 87.26           C  
ATOM   1523  C   PRO A 191     -16.118  -6.643   9.342  1.00 87.26           C  
ATOM   1524  CB  PRO A 191     -14.675  -7.082  11.359  1.00 87.26           C  
ATOM   1525  O   PRO A 191     -15.660  -7.306   8.408  1.00 87.26           O  
ATOM   1526  CG  PRO A 191     -15.579  -6.968  12.543  1.00 87.26           C  
ATOM   1527  CD  PRO A 191     -15.964  -5.526  12.713  1.00 87.26           C  
ATOM   1528  N   ASN A 192     -17.411  -6.381   9.559  1.00 89.95           N  
ATOM   1529  CA  ASN A 192     -18.384  -6.901   8.604  1.00 89.95           C  
ATOM   1530  C   ASN A 192     -18.405  -6.076   7.320  1.00 89.95           C  
ATOM   1531  CB  ASN A 192     -19.780  -6.946   9.229  1.00 89.95           C  
ATOM   1532  O   ASN A 192     -18.947  -6.515   6.304  1.00 89.95           O  
ATOM   1533  CG  ASN A 192     -20.227  -5.597   9.756  1.00 89.95           C  
ATOM   1534  ND2 ASN A 192     -21.434  -5.186   9.386  1.00 89.95           N  
ATOM   1535  OD1 ASN A 192     -19.493  -4.928  10.489  1.00 89.95           O  
ATOM   1536  N   ILE A 193     -17.804  -4.915   7.314  1.00 92.63           N  
ATOM   1537  CA  ILE A 193     -17.729  -4.078   6.122  1.00 92.63           C  
ATOM   1538  C   ILE A 193     -16.529  -4.492   5.274  1.00 92.63           C  
ATOM   1539  CB  ILE A 193     -17.635  -2.580   6.489  1.00 92.63           C  
ATOM   1540  O   ILE A 193     -15.382  -4.370   5.710  1.00 92.63           O  
ATOM   1541  CG1 ILE A 193     -18.910  -2.125   7.208  1.00 92.63           C  
ATOM   1542  CG2 ILE A 193     -17.379  -1.733   5.239  1.00 92.63           C  
ATOM   1543  CD1 ILE A 193     -18.851  -0.694   7.727  1.00 92.63           C  
ATOM   1544  N   SER A 194     -16.777  -5.003   4.115  1.00 91.03           N  
ATOM   1545  CA  SER A 194     -15.708  -5.527   3.270  1.00 91.03           C  
ATOM   1546  C   SER A 194     -15.571  -4.717   1.986  1.00 91.03           C  
ATOM   1547  CB  SER A 194     -15.965  -6.996   2.931  1.00 91.03           C  
ATOM   1548  O   SER A 194     -14.592  -4.868   1.252  1.00 91.03           O  
ATOM   1549  OG  SER A 194     -17.226  -7.155   2.305  1.00 91.03           O  
ATOM   1550  N   ASN A 195     -16.575  -3.898   1.740  1.00 95.92           N  
ATOM   1551  CA  ASN A 195     -16.564  -2.996   0.593  1.00 95.92           C  
ATOM   1552  C   ASN A 195     -16.610  -1.534   1.030  1.00 95.92           C  
ATOM   1553  CB  ASN A 195     -17.733  -3.306  -0.345  1.00 95.92           C  
ATOM   1554  O   ASN A 195     -17.591  -1.091   1.629  1.00 95.92           O  
ATOM   1555  CG  ASN A 195     -17.662  -2.527  -1.644  1.00 95.92           C  
ATOM   1556  ND2 ASN A 195     -18.131  -3.136  -2.726  1.00 95.92           N  
ATOM   1557  OD1 ASN A 195     -17.188  -1.388  -1.673  1.00 95.92           O  
ATOM   1558  N   VAL A 196     -15.583  -0.767   0.685  1.00 97.48           N  
ATOM   1559  CA  VAL A 196     -15.491   0.601   1.185  1.00 97.48           C  
ATOM   1560  C   VAL A 196     -15.452   1.578   0.012  1.00 97.48           C  
ATOM   1561  CB  VAL A 196     -14.248   0.795   2.082  1.00 97.48           C  
ATOM   1562  O   VAL A 196     -14.769   2.603   0.072  1.00 97.48           O  
ATOM   1563  CG1 VAL A 196     -14.396   0.013   3.386  1.00 97.48           C  
ATOM   1564  CG2 VAL A 196     -12.983   0.367   1.340  1.00 97.48           C  
ATOM   1565  N   ASN A 197     -16.122   1.273  -1.104  1.00 97.65           N  
ATOM   1566  CA  ASN A 197     -16.149   2.146  -2.272  1.00 97.65           C  
ATOM   1567  C   ASN A 197     -16.725   3.518  -1.932  1.00 97.65           C  
ATOM   1568  CB  ASN A 197     -16.948   1.502  -3.406  1.00 97.65           C  
ATOM   1569  O   ASN A 197     -16.445   4.501  -2.621  1.00 97.65           O  
ATOM   1570  CG  ASN A 197     -16.142   0.475  -4.178  1.00 97.65           C  
ATOM   1571  ND2 ASN A 197     -16.833  -0.436  -4.853  1.00 97.65           N  
ATOM   1572  OD1 ASN A 197     -14.909   0.500  -4.166  1.00 97.65           O  
ATOM   1573  N   PHE A 198     -17.540   3.516  -0.910  1.00 96.79           N  
ATOM   1574  CA  PHE A 198     -18.128   4.796  -0.532  1.00 96.79           C  
ATOM   1575  C   PHE A 198     -17.053   5.768  -0.062  1.00 96.79           C  
ATOM   1576  CB  PHE A 198     -19.179   4.603   0.566  1.00 96.79           C  
ATOM   1577  O   PHE A 198     -17.282   6.979  -0.014  1.00 96.79           O  
ATOM   1578  CG  PHE A 198     -18.659   3.889   1.784  1.00 96.79           C  
ATOM   1579  CD1 PHE A 198     -18.810   2.514   1.919  1.00 96.79           C  
ATOM   1580  CD2 PHE A 198     -18.018   4.593   2.795  1.00 96.79           C  
ATOM   1581  CE1 PHE A 198     -18.330   1.851   3.046  1.00 96.79           C  
ATOM   1582  CE2 PHE A 198     -17.535   3.937   3.924  1.00 96.79           C  
ATOM   1583  CZ  PHE A 198     -17.693   2.566   4.048  1.00 96.79           C  
ATOM   1584  N   PHE A 199     -15.848   5.372   0.224  1.00 97.94           N  
ATOM   1585  CA  PHE A 199     -14.741   6.258   0.564  1.00 97.94           C  
ATOM   1586  C   PHE A 199     -14.453   7.228  -0.576  1.00 97.94           C  
ATOM   1587  CB  PHE A 199     -13.483   5.447   0.893  1.00 97.94           C  
ATOM   1588  O   PHE A 199     -14.047   8.368  -0.340  1.00 97.94           O  
ATOM   1589  CG  PHE A 199     -13.430   4.960   2.316  1.00 97.94           C  
ATOM   1590  CD1 PHE A 199     -14.564   4.987   3.117  1.00 97.94           C  
ATOM   1591  CD2 PHE A 199     -12.244   4.475   2.852  1.00 97.94           C  
ATOM   1592  CE1 PHE A 199     -14.518   4.536   4.435  1.00 97.94           C  
ATOM   1593  CE2 PHE A 199     -12.190   4.023   4.168  1.00 97.94           C  
ATOM   1594  CZ  PHE A 199     -13.328   4.056   4.957  1.00 97.94           C  
ATOM   1595  N   ASN A 200     -14.703   6.812  -1.787  1.00 95.15           N  
ATOM   1596  CA  ASN A 200     -14.355   7.604  -2.962  1.00 95.15           C  
ATOM   1597  C   ASN A 200     -15.189   8.879  -3.046  1.00 95.15           C  
ATOM   1598  CB  ASN A 200     -14.523   6.775  -4.237  1.00 95.15           C  
ATOM   1599  O   ASN A 200     -14.750   9.876  -3.622  1.00 95.15           O  
ATOM   1600  CG  ASN A 200     -13.478   5.684  -4.366  1.00 95.15           C  
ATOM   1601  ND2 ASN A 200     -13.894   4.518  -4.847  1.00 95.15           N  
ATOM   1602  OD1 ASN A 200     -12.307   5.886  -4.035  1.00 95.15           O  
ATOM   1603  N   ASN A 201     -16.328   8.885  -2.374  1.00 95.44           N  
ATOM   1604  CA  ASN A 201     -17.239  10.016  -2.513  1.00 95.44           C  
ATOM   1605  C   ASN A 201     -17.490  10.701  -1.173  1.00 95.44           C  
ATOM   1606  CB  ASN A 201     -18.562   9.566  -3.136  1.00 95.44           C  
ATOM   1607  O   ASN A 201     -18.325  11.602  -1.079  1.00 95.44           O  
ATOM   1608  CG  ASN A 201     -18.384   8.971  -4.519  1.00 95.44           C  
ATOM   1609  ND2 ASN A 201     -18.990   7.812  -4.748  1.00 95.44           N  
ATOM   1610  OD1 ASN A 201     -17.707   9.548  -5.374  1.00 95.44           O  
ATOM   1611  N   SER A 202     -16.722  10.239  -0.147  1.00 96.73           N  
ATOM   1612  CA  SER A 202     -16.973  10.788   1.181  1.00 96.73           C  
ATOM   1613  C   SER A 202     -15.669  11.080   1.915  1.00 96.73           C  
ATOM   1614  CB  SER A 202     -17.828   9.826   2.007  1.00 96.73           C  
ATOM   1615  O   SER A 202     -15.379  10.467   2.945  1.00 96.73           O  
ATOM   1616  OG  SER A 202     -19.080   9.601   1.381  1.00 96.73           O  
ATOM   1617  N   PRO A 203     -14.877  12.081   1.419  1.00 95.72           N  
ATOM   1618  CA  PRO A 203     -13.583  12.379   2.037  1.00 95.72           C  
ATOM   1619  C   PRO A 203     -13.713  12.814   3.495  1.00 95.72           C  
ATOM   1620  CB  PRO A 203     -13.035  13.518   1.174  1.00 95.72           C  
ATOM   1621  O   PRO A 203     -12.827  12.535   4.307  1.00 95.72           O  
ATOM   1622  CG  PRO A 203     -14.230  14.075   0.470  1.00 95.72           C  
ATOM   1623  CD  PRO A 203     -15.209  12.959   0.238  1.00 95.72           C  
ATOM   1624  N   ASP A 204     -14.870  13.459   3.783  1.00 96.94           N  
ATOM   1625  CA  ASP A 204     -15.084  13.896   5.159  1.00 96.94           C  
ATOM   1626  C   ASP A 204     -15.250  12.701   6.095  1.00 96.94           C  
ATOM   1627  CB  ASP A 204     -16.308  14.808   5.249  1.00 96.94           C  
ATOM   1628  O   ASP A 204     -14.749  12.714   7.222  1.00 96.94           O  
ATOM   1629  CG  ASP A 204     -16.075  16.176   4.631  1.00 96.94           C  
ATOM   1630  OD1 ASP A 204     -14.904  16.590   4.491  1.00 96.94           O  
ATOM   1631  OD2 ASP A 204     -17.071  16.846   4.283  1.00 96.94           O  
ATOM   1632  N   LEU A 205     -15.970  11.683   5.627  1.00 97.97           N  
ATOM   1633  CA  LEU A 205     -16.127  10.460   6.408  1.00 97.97           C  
ATOM   1634  C   LEU A 205     -14.778   9.787   6.640  1.00 97.97           C  
ATOM   1635  CB  LEU A 205     -17.078   9.491   5.701  1.00 97.97           C  
ATOM   1636  O   LEU A 205     -14.482   9.349   7.754  1.00 97.97           O  
ATOM   1637  CG  LEU A 205     -17.242   8.112   6.343  1.00 97.97           C  
ATOM   1638  CD1 LEU A 205     -17.769   8.250   7.767  1.00 97.97           C  
ATOM   1639  CD2 LEU A 205     -18.169   7.239   5.505  1.00 97.97           C  
ATOM   1640  N   VAL A 206     -13.933   9.750   5.639  1.00 98.12           N  
ATOM   1641  CA  VAL A 206     -12.608   9.148   5.745  1.00 98.12           C  
ATOM   1642  C   VAL A 206     -11.801   9.861   6.828  1.00 98.12           C  
ATOM   1643  CB  VAL A 206     -11.853   9.196   4.398  1.00 98.12           C  
ATOM   1644  O   VAL A 206     -11.173   9.214   7.670  1.00 98.12           O  
ATOM   1645  CG1 VAL A 206     -10.406   8.740   4.574  1.00 98.12           C  
ATOM   1646  CG2 VAL A 206     -12.565   8.336   3.356  1.00 98.12           C  
ATOM   1647  N   LEU A 207     -11.881  11.150   6.862  1.00 97.26           N  
ATOM   1648  CA  LEU A 207     -11.157  11.928   7.862  1.00 97.26           C  
ATOM   1649  C   LEU A 207     -11.681  11.635   9.263  1.00 97.26           C  
ATOM   1650  CB  LEU A 207     -11.272  13.425   7.563  1.00 97.26           C  
ATOM   1651  O   LEU A 207     -10.900  11.499  10.207  1.00 97.26           O  
ATOM   1652  CG  LEU A 207     -10.467  13.943   6.371  1.00 97.26           C  
ATOM   1653  CD1 LEU A 207     -10.802  15.406   6.100  1.00 97.26           C  
ATOM   1654  CD2 LEU A 207      -8.972  13.769   6.619  1.00 97.26           C  
ATOM   1655  N   GLN A 208     -12.966  11.530   9.363  1.00 97.61           N  
ATOM   1656  CA  GLN A 208     -13.578  11.254  10.659  1.00 97.61           C  
ATOM   1657  C   GLN A 208     -13.165   9.882  11.182  1.00 97.61           C  
ATOM   1658  CB  GLN A 208     -15.102  11.342  10.563  1.00 97.61           C  
ATOM   1659  O   GLN A 208     -12.836   9.735  12.361  1.00 97.61           O  
ATOM   1660  CG  GLN A 208     -15.629  12.764  10.425  1.00 97.61           C  
ATOM   1661  CD  GLN A 208     -17.144  12.828  10.386  1.00 97.61           C  
ATOM   1662  NE2 GLN A 208     -17.679  13.910   9.831  1.00 97.61           N  
ATOM   1663  OE1 GLN A 208     -17.830  11.910  10.850  1.00 97.61           O  
ATOM   1664  N   LEU A 209     -13.172   8.958  10.296  1.00 97.46           N  
ATOM   1665  CA  LEU A 209     -12.779   7.608  10.685  1.00 97.46           C  
ATOM   1666  C   LEU A 209     -11.295   7.552  11.032  1.00 97.46           C  
ATOM   1667  CB  LEU A 209     -13.090   6.614   9.563  1.00 97.46           C  
ATOM   1668  O   LEU A 209     -10.899   6.866  11.977  1.00 97.46           O  
ATOM   1669  CG  LEU A 209     -14.559   6.490   9.156  1.00 97.46           C  
ATOM   1670  CD1 LEU A 209     -14.722   5.424   8.077  1.00 97.46           C  
ATOM   1671  CD2 LEU A 209     -15.425   6.167  10.368  1.00 97.46           C  
ATOM   1672  N   ALA A 210     -10.485   8.231  10.253  1.00 95.24           N  
ATOM   1673  CA  ALA A 210      -9.057   8.309  10.552  1.00 95.24           C  
ATOM   1674  C   ALA A 210      -8.819   8.886  11.945  1.00 95.24           C  
ATOM   1675  CB  ALA A 210      -8.339   9.151   9.501  1.00 95.24           C  
ATOM   1676  O   ALA A 210      -7.973   8.390  12.693  1.00 95.24           O  
ATOM   1677  N   LYS A 211      -9.524   9.916  12.305  1.00 93.55           N  
ATOM   1678  CA  LYS A 211      -9.441  10.482  13.648  1.00 93.55           C  
ATOM   1679  C   LYS A 211      -9.872   9.464  14.701  1.00 93.55           C  
ATOM   1680  CB  LYS A 211     -10.300  11.742  13.754  1.00 93.55           C  
ATOM   1681  O   LYS A 211      -9.264   9.373  15.769  1.00 93.55           O  
ATOM   1682  CG  LYS A 211      -9.744  12.937  12.994  1.00 93.55           C  
ATOM   1683  CD  LYS A 211     -10.663  14.147  13.104  1.00 93.55           C  
ATOM   1684  CE  LYS A 211     -10.128  15.330  12.309  1.00 93.55           C  
ATOM   1685  NZ  LYS A 211     -11.064  16.494  12.350  1.00 93.55           N  
ATOM   1686  N   GLY A 212     -10.981   8.765  14.395  1.00 90.49           N  
ATOM   1687  CA  GLY A 212     -11.414   7.699  15.285  1.00 90.49           C  
ATOM   1688  C   GLY A 212     -10.337   6.662  15.542  1.00 90.49           C  
ATOM   1689  O   GLY A 212     -10.169   6.202  16.673  1.00 90.49           O  
ATOM   1690  N   TYR A 213      -9.653   6.306  14.507  1.00 88.26           N  
ATOM   1691  CA  TYR A 213      -8.551   5.362  14.651  1.00 88.26           C  
ATOM   1692  C   TYR A 213      -7.509   5.885  15.632  1.00 88.26           C  
ATOM   1693  CB  TYR A 213      -7.898   5.086  13.293  1.00 88.26           C  
ATOM   1694  O   TYR A 213      -6.938   5.117  16.409  1.00 88.26           O  
ATOM   1695  CG  TYR A 213      -6.585   4.347  13.390  1.00 88.26           C  
ATOM   1696  CD1 TYR A 213      -5.380   4.988  13.110  1.00 88.26           C  
ATOM   1697  CD2 TYR A 213      -6.547   3.008  13.761  1.00 88.26           C  
ATOM   1698  CE1 TYR A 213      -4.168   4.311  13.196  1.00 88.26           C  
ATOM   1699  CE2 TYR A 213      -5.341   2.320  13.851  1.00 88.26           C  
ATOM   1700  OH  TYR A 213      -2.962   2.304  13.654  1.00 88.26           O  
ATOM   1701  CZ  TYR A 213      -4.159   2.979  13.567  1.00 88.26           C  
ATOM   1702  N   LYS A 214      -7.256   7.103  15.686  1.00 86.82           N  
ATOM   1703  CA  LYS A 214      -6.272   7.716  16.573  1.00 86.82           C  
ATOM   1704  C   LYS A 214      -6.830   7.881  17.983  1.00 86.82           C  
ATOM   1705  CB  LYS A 214      -5.825   9.072  16.024  1.00 86.82           C  
ATOM   1706  O   LYS A 214      -6.168   8.445  18.857  1.00 86.82           O  
ATOM   1707  CG  LYS A 214      -5.061   8.988  14.711  1.00 86.82           C  
ATOM   1708  CD  LYS A 214      -4.728  10.371  14.168  1.00 86.82           C  
ATOM   1709  CE  LYS A 214      -4.104  10.293  12.781  1.00 86.82           C  
ATOM   1710  NZ  LYS A 214      -3.878  11.650  12.198  1.00 86.82           N  
ATOM   1711  N   GLY A 215      -8.085   7.411  18.114  1.00 83.84           N  
ATOM   1712  CA  GLY A 215      -8.702   7.449  19.430  1.00 83.84           C  
ATOM   1713  C   GLY A 215      -9.511   8.709  19.673  1.00 83.84           C  
ATOM   1714  O   GLY A 215      -9.931   8.975  20.802  1.00 83.84           O  
ATOM   1715  N   GLU A 216      -9.741   9.452  18.595  1.00 89.37           N  
ATOM   1716  CA  GLU A 216     -10.492  10.697  18.715  1.00 89.37           C  
ATOM   1717  C   GLU A 216     -11.933  10.521  18.244  1.00 89.37           C  
ATOM   1718  CB  GLU A 216      -9.812  11.815  17.920  1.00 89.37           C  
ATOM   1719  O   GLU A 216     -12.175  10.024  17.142  1.00 89.37           O  
ATOM   1720  CG  GLU A 216      -8.381  12.096  18.355  1.00 89.37           C  
ATOM   1721  CD  GLU A 216      -7.702  13.173  17.524  1.00 89.37           C  
ATOM   1722  OE1 GLU A 216      -6.451  13.208  17.480  1.00 89.37           O  
ATOM   1723  OE2 GLU A 216      -8.427  13.990  16.913  1.00 89.37           O  
ATOM   1724  N   LYS A 217     -12.952  10.981  19.071  1.00 91.70           N  
ATOM   1725  CA  LYS A 217     -14.356  11.051  18.678  1.00 91.70           C  
ATOM   1726  C   LYS A 217     -14.823   9.732  18.069  1.00 91.70           C  
ATOM   1727  CB  LYS A 217     -14.580  12.194  17.687  1.00 91.70           C  
ATOM   1728  O   LYS A 217     -15.439   9.719  17.002  1.00 91.70           O  
ATOM   1729  CG  LYS A 217     -14.235  13.569  18.240  1.00 91.70           C  
ATOM   1730  CD  LYS A 217     -14.627  14.676  17.270  1.00 91.70           C  
ATOM   1731  CE  LYS A 217     -14.340  16.055  17.849  1.00 91.70           C  
ATOM   1732  NZ  LYS A 217     -14.683  17.143  16.885  1.00 91.70           N  
ATOM   1733  N   ILE A 218     -14.501   8.596  18.688  1.00 91.29           N  
ATOM   1734  CA  ILE A 218     -14.822   7.264  18.189  1.00 91.29           C  
ATOM   1735  C   ILE A 218     -16.327   7.145  17.964  1.00 91.29           C  
ATOM   1736  CB  ILE A 218     -14.336   6.164  19.160  1.00 91.29           C  
ATOM   1737  O   ILE A 218     -16.769   6.658  16.921  1.00 91.29           O  
ATOM   1738  CG1 ILE A 218     -12.804   6.123  19.196  1.00 91.29           C  
ATOM   1739  CG2 ILE A 218     -14.912   4.802  18.765  1.00 91.29           C  
ATOM   1740  CD1 ILE A 218     -12.235   5.172  20.240  1.00 91.29           C  
ATOM   1741  N   ALA A 219     -17.174   7.560  18.946  1.00 94.57           N  
ATOM   1742  CA  ALA A 219     -18.628   7.481  18.837  1.00 94.57           C  
ATOM   1743  C   ALA A 219     -19.129   8.250  17.618  1.00 94.57           C  
ATOM   1744  CB  ALA A 219     -19.286   8.016  20.107  1.00 94.57           C  
ATOM   1745  O   ALA A 219     -20.020   7.782  16.904  1.00 94.57           O  
ATOM   1746  N   ASP A 220     -18.524   9.436  17.382  1.00 96.15           N  
ATOM   1747  CA  ASP A 220     -18.890  10.244  16.223  1.00 96.15           C  
ATOM   1748  C   ASP A 220     -18.538   9.528  14.921  1.00 96.15           C  
ATOM   1749  CB  ASP A 220     -18.197  11.607  16.278  1.00 96.15           C  
ATOM   1750  O   ASP A 220     -19.317   9.546  13.965  1.00 96.15           O  
ATOM   1751  CG  ASP A 220     -18.687  12.475  17.423  1.00 96.15           C  
ATOM   1752  OD1 ASP A 220     -19.768  12.192  17.984  1.00 96.15           O  
ATOM   1753  OD2 ASP A 220     -17.987  13.452  17.766  1.00 96.15           O  
ATOM   1754  N   ALA A 221     -17.339   8.961  14.893  1.00 95.67           N  
ATOM   1755  CA  ALA A 221     -16.904   8.213  13.716  1.00 95.67           C  
ATOM   1756  C   ALA A 221     -17.841   7.043  13.432  1.00 95.67           C  
ATOM   1757  CB  ALA A 221     -15.473   7.713  13.903  1.00 95.67           C  
ATOM   1758  O   ALA A 221     -18.244   6.826  12.287  1.00 95.67           O  
ATOM   1759  N   LEU A 222     -18.269   6.324  14.468  1.00 96.22           N  
ATOM   1760  CA  LEU A 222     -19.173   5.189  14.312  1.00 96.22           C  
ATOM   1761  C   LEU A 222     -20.536   5.646  13.802  1.00 96.22           C  
ATOM   1762  CB  LEU A 222     -19.335   4.446  15.640  1.00 96.22           C  
ATOM   1763  O   LEU A 222     -21.121   5.008  12.924  1.00 96.22           O  
ATOM   1764  CG  LEU A 222     -18.180   3.530  16.049  1.00 96.22           C  
ATOM   1765  CD1 LEU A 222     -18.323   3.118  17.511  1.00 96.22           C  
ATOM   1766  CD2 LEU A 222     -18.125   2.303  15.146  1.00 96.22           C  
ATOM   1767  N   ALA A 223     -20.999   6.693  14.398  1.00 97.04           N  
ATOM   1768  CA  ALA A 223     -22.286   7.235  13.971  1.00 97.04           C  
ATOM   1769  C   ALA A 223     -22.245   7.655  12.504  1.00 97.04           C  
ATOM   1770  CB  ALA A 223     -22.683   8.420  14.849  1.00 97.04           C  
ATOM   1771  O   ALA A 223     -23.174   7.370  11.744  1.00 97.04           O  
ATOM   1772  N   ALA A 224     -21.191   8.358  12.091  1.00 96.74           N  
ATOM   1773  CA  ALA A 224     -21.018   8.790  10.706  1.00 96.74           C  
ATOM   1774  C   ALA A 224     -20.971   7.594   9.760  1.00 96.74           C  
ATOM   1775  CB  ALA A 224     -19.750   9.627  10.564  1.00 96.74           C  
ATOM   1776  O   ALA A 224     -21.572   7.622   8.683  1.00 96.74           O  
ATOM   1777  N   LEU A 225     -20.178   6.570  10.179  1.00 96.45           N  
ATOM   1778  CA  LEU A 225     -20.076   5.352   9.383  1.00 96.45           C  
ATOM   1779  C   LEU A 225     -21.441   4.693   9.220  1.00 96.45           C  
ATOM   1780  CB  LEU A 225     -19.096   4.369  10.031  1.00 96.45           C  
ATOM   1781  O   LEU A 225     -21.794   4.249   8.124  1.00 96.45           O  
ATOM   1782  CG  LEU A 225     -18.829   3.074   9.263  1.00 96.45           C  
ATOM   1783  CD1 LEU A 225     -18.303   3.385   7.865  1.00 96.45           C  
ATOM   1784  CD2 LEU A 225     -17.845   2.193  10.026  1.00 96.45           C  
ATOM   1785  N   ASP A 226     -22.318   4.674  10.262  1.00 95.43           N  
ATOM   1786  CA  ASP A 226     -23.649   4.077  10.228  1.00 95.43           C  
ATOM   1787  C   ASP A 226     -24.553   4.804   9.235  1.00 95.43           C  
ATOM   1788  CB  ASP A 226     -24.280   4.091  11.622  1.00 95.43           C  
ATOM   1789  O   ASP A 226     -25.336   4.173   8.523  1.00 95.43           O  
ATOM   1790  CG  ASP A 226     -23.651   3.085  12.569  1.00 95.43           C  
ATOM   1791  OD1 ASP A 226     -22.979   2.142  12.098  1.00 95.43           O  
ATOM   1792  OD2 ASP A 226     -23.831   3.235  13.797  1.00 95.43           O  
ATOM   1793  N   ARG A 227     -24.410   6.054   9.059  1.00 94.92           N  
ATOM   1794  CA  ARG A 227     -25.226   6.849   8.148  1.00 94.92           C  
ATOM   1795  C   ARG A 227     -24.876   6.548   6.694  1.00 94.92           C  
ATOM   1796  CB  ARG A 227     -25.050   8.342   8.431  1.00 94.92           C  
ATOM   1797  O   ARG A 227     -25.742   6.595   5.819  1.00 94.92           O  
ATOM   1798  CG  ARG A 227     -25.695   8.803   9.728  1.00 94.92           C  
ATOM   1799  CD  ARG A 227     -25.683  10.320   9.856  1.00 94.92           C  
ATOM   1800  NE  ARG A 227     -24.330  10.833  10.052  1.00 94.92           N  
ATOM   1801  NH1 ARG A 227     -24.565  11.171  12.326  1.00 94.92           N  
ATOM   1802  NH2 ARG A 227     -22.585  11.676  11.286  1.00 94.92           N  
ATOM   1803  CZ  ARG A 227     -23.830  11.226  11.221  1.00 94.92           C  
ATOM   1804  N   GLU A 228     -23.635   6.189   6.464  1.00 93.57           N  
ATOM   1805  CA  GLU A 228     -23.129   5.984   5.111  1.00 93.57           C  
ATOM   1806  C   GLU A 228     -23.388   4.558   4.635  1.00 93.57           C  
ATOM   1807  CB  GLU A 228     -21.632   6.297   5.043  1.00 93.57           C  
ATOM   1808  O   GLU A 228     -23.649   4.330   3.451  1.00 93.57           O  
ATOM   1809  CG  GLU A 228     -21.084   6.379   3.625  1.00 93.57           C  
ATOM   1810  CD  GLU A 228     -21.601   7.580   2.851  1.00 93.57           C  
ATOM   1811  OE1 GLU A 228     -21.617   7.535   1.599  1.00 93.57           O  
ATOM   1812  OE2 GLU A 228     -21.993   8.576   3.500  1.00 93.57           O  
ATOM   1813  N   THR A 229     -23.329   3.552   5.596  1.00 90.14           N  
ATOM   1814  CA  THR A 229     -23.406   2.140   5.239  1.00 90.14           C  
ATOM   1815  C   THR A 229     -24.769   1.562   5.608  1.00 90.14           C  
ATOM   1816  CB  THR A 229     -22.296   1.328   5.931  1.00 90.14           C  
ATOM   1817  O   THR A 229     -25.276   0.669   4.927  1.00 90.14           O  
ATOM   1818  CG2 THR A 229     -20.915   1.767   5.457  1.00 90.14           C  
ATOM   1819  OG1 THR A 229     -22.385   1.520   7.349  1.00 90.14           O  
TER    1820      THR A 229                                                      
ENDMDL                                                                          
END                                                                             
