# Supplementary material for: Pan-kinome of Legionella expanded by a bioinformatics survey
Source: Sci Rep. 2022 Dec 16;12:21782. doi: 10.1038/s41598-022-26109-x (PMC9758233; doi:10.1038/s41598-022-26109-x)
Supplement: Supplementary file 9 — Supplementary Information 9. [file 41598_2022_26109_MOESM9_ESM.zip › S15 - Data - 3D structure models of novel kinases/pdb - protein kinase domains - AlphaFold2/Lcin_0519_304-543.pdb]

MODEL     1                                                                     
ATOM      1  N   LYS A   1       2.078 -28.919  -4.104  1.00 56.45           N  
ATOM      2  CA  LYS A   1       1.301 -27.836  -3.507  1.00 56.45           C  
ATOM      3  C   LYS A   1       2.208 -26.841  -2.789  1.00 56.45           C  
ATOM      4  CB  LYS A   1       0.262 -28.395  -2.534  1.00 56.45           C  
ATOM      5  O   LYS A   1       2.935 -27.210  -1.864  1.00 56.45           O  
ATOM      6  CG  LYS A   1      -0.798 -27.386  -2.114  1.00 56.45           C  
ATOM      7  CD  LYS A   1      -1.871 -28.031  -1.246  1.00 56.45           C  
ATOM      8  CE  LYS A   1      -2.877 -27.005  -0.744  1.00 56.45           C  
ATOM      9  NZ  LYS A   1      -3.946 -27.636   0.086  1.00 56.45           N  
ATOM     10  N   ASN A   2       2.493 -25.614  -3.267  1.00 62.47           N  
ATOM     11  CA  ASN A   2       3.553 -24.657  -2.971  1.00 62.47           C  
ATOM     12  C   ASN A   2       3.156 -23.712  -1.840  1.00 62.47           C  
ATOM     13  CB  ASN A   2       3.922 -23.860  -4.224  1.00 62.47           C  
ATOM     14  O   ASN A   2       3.944 -22.856  -1.435  1.00 62.47           O  
ATOM     15  CG  ASN A   2       4.479 -24.735  -5.329  1.00 62.47           C  
ATOM     16  ND2 ASN A   2       4.160 -24.394  -6.572  1.00 62.47           N  
ATOM     17  OD1 ASN A   2       5.190 -25.709  -5.068  1.00 62.47           O  
ATOM     18  N   GLU A   3       1.895 -23.887  -1.164  1.00 67.97           N  
ATOM     19  CA  GLU A   3       1.364 -23.137  -0.030  1.00 67.97           C  
ATOM     20  C   GLU A   3       1.395 -21.635  -0.299  1.00 67.97           C  
ATOM     21  CB  GLU A   3       2.150 -23.459   1.243  1.00 67.97           C  
ATOM     22  O   GLU A   3       1.622 -20.840   0.616  1.00 67.97           O  
ATOM     23  CG  GLU A   3       2.050 -24.915   1.676  1.00 67.97           C  
ATOM     24  CD  GLU A   3       2.756 -25.200   2.992  1.00 67.97           C  
ATOM     25  OE1 GLU A   3       2.603 -26.318   3.533  1.00 67.97           O  
ATOM     26  OE2 GLU A   3       3.467 -24.297   3.486  1.00 67.97           O  
ATOM     27  N   LEU A   4       1.409 -21.207  -1.629  1.00 67.40           N  
ATOM     28  CA  LEU A   4       1.457 -19.795  -1.991  1.00 67.40           C  
ATOM     29  C   LEU A   4       0.083 -19.299  -2.430  1.00 67.40           C  
ATOM     30  CB  LEU A   4       2.477 -19.562  -3.109  1.00 67.40           C  
ATOM     31  O   LEU A   4      -0.083 -18.120  -2.750  1.00 67.40           O  
ATOM     32  CG  LEU A   4       3.951 -19.681  -2.717  1.00 67.40           C  
ATOM     33  CD1 LEU A   4       4.836 -19.618  -3.957  1.00 67.40           C  
ATOM     34  CD2 LEU A   4       4.331 -18.585  -1.726  1.00 67.40           C  
ATOM     35  N   GLY A   5      -0.896 -20.251  -2.476  1.00 62.38           N  
ATOM     36  CA  GLY A   5      -2.201 -19.917  -3.025  1.00 62.38           C  
ATOM     37  C   GLY A   5      -2.819 -18.687  -2.389  1.00 62.38           C  
ATOM     38  O   GLY A   5      -3.224 -17.756  -3.088  1.00 62.38           O  
ATOM     39  N   LEU A   6      -2.783 -18.649  -1.068  1.00 61.82           N  
ATOM     40  CA  LEU A   6      -3.425 -17.572  -0.321  1.00 61.82           C  
ATOM     41  C   LEU A   6      -2.603 -16.290  -0.401  1.00 61.82           C  
ATOM     42  CB  LEU A   6      -3.620 -17.977   1.143  1.00 61.82           C  
ATOM     43  O   LEU A   6      -3.153 -15.189  -0.322  1.00 61.82           O  
ATOM     44  CG  LEU A   6      -4.673 -19.052   1.414  1.00 61.82           C  
ATOM     45  CD1 LEU A   6      -4.604 -19.506   2.869  1.00 61.82           C  
ATOM     46  CD2 LEU A   6      -6.066 -18.534   1.076  1.00 61.82           C  
ATOM     47  N   ASP A   7      -1.338 -16.479  -0.744  1.00 60.98           N  
ATOM     48  CA  ASP A   7      -0.428 -15.338  -0.759  1.00 60.98           C  
ATOM     49  C   ASP A   7      -0.515 -14.583  -2.083  1.00 60.98           C  
ATOM     50  CB  ASP A   7       1.010 -15.796  -0.507  1.00 60.98           C  
ATOM     51  O   ASP A   7      -0.212 -13.390  -2.145  1.00 60.98           O  
ATOM     52  CG  ASP A   7       1.229 -16.318   0.902  1.00 60.98           C  
ATOM     53  OD1 ASP A   7       0.509 -15.891   1.829  1.00 60.98           O  
ATOM     54  OD2 ASP A   7       2.131 -17.164   1.086  1.00 60.98           O  
ATOM     55  N   LEU A   8      -0.988 -15.146  -3.199  1.00 60.71           N  
ATOM     56  CA  LEU A   8      -0.975 -14.553  -4.532  1.00 60.71           C  
ATOM     57  C   LEU A   8      -2.388 -14.199  -4.983  1.00 60.71           C  
ATOM     58  CB  LEU A   8      -0.331 -15.510  -5.538  1.00 60.71           C  
ATOM     59  O   LEU A   8      -2.583 -13.696  -6.092  1.00 60.71           O  
ATOM     60  CG  LEU A   8       1.149 -15.829  -5.319  1.00 60.71           C  
ATOM     61  CD1 LEU A   8       1.597 -16.942  -6.261  1.00 60.71           C  
ATOM     62  CD2 LEU A   8       2.000 -14.579  -5.518  1.00 60.71           C  
ATOM     63  N   ALA A   9      -3.498 -14.336  -4.275  1.00 52.82           N  
ATOM     64  CA  ALA A   9      -4.924 -14.485  -4.554  1.00 52.82           C  
ATOM     65  C   ALA A   9      -5.488 -13.227  -5.210  1.00 52.82           C  
ATOM     66  CB  ALA A   9      -5.688 -14.800  -3.271  1.00 52.82           C  
ATOM     67  O   ALA A   9      -6.665 -13.186  -5.578  1.00 52.82           O  
ATOM     68  N   ASN A  10      -4.837 -12.547  -6.094  1.00 51.78           N  
ATOM     69  CA  ASN A  10      -5.713 -11.642  -6.831  1.00 51.78           C  
ATOM     70  C   ASN A  10      -5.916 -12.107  -8.270  1.00 51.78           C  
ATOM     71  CB  ASN A  10      -5.156 -10.217  -6.807  1.00 51.78           C  
ATOM     72  O   ASN A  10      -6.928 -11.785  -8.895  1.00 51.78           O  
ATOM     73  CG  ASN A  10      -5.057  -9.653  -5.403  1.00 51.78           C  
ATOM     74  ND2 ASN A  10      -3.994  -8.902  -5.140  1.00 51.78           N  
ATOM     75  OD1 ASN A  10      -5.928  -9.891  -4.562  1.00 51.78           O  
ATOM     76  N   SER A  11      -5.549 -13.390  -8.675  1.00 52.24           N  
ATOM     77  CA  SER A  11      -5.701 -14.100  -9.941  1.00 52.24           C  
ATOM     78  C   SER A  11      -4.583 -15.117 -10.142  1.00 52.24           C  
ATOM     79  CB  SER A  11      -5.721 -13.114 -11.110  1.00 52.24           C  
ATOM     80  O   SER A  11      -3.403 -14.779 -10.038  1.00 52.24           O  
ATOM     81  OG  SER A  11      -6.814 -12.220 -10.996  1.00 52.24           O  
ATOM     82  N   PHE A  12      -4.810 -16.317  -9.775  1.00 62.64           N  
ATOM     83  CA  PHE A  12      -3.796 -17.322 -10.071  1.00 62.64           C  
ATOM     84  C   PHE A  12      -4.258 -18.245 -11.192  1.00 62.64           C  
ATOM     85  CB  PHE A  12      -3.467 -18.141  -8.819  1.00 62.64           C  
ATOM     86  O   PHE A  12      -5.448 -18.295 -11.511  1.00 62.64           O  
ATOM     87  CG  PHE A  12      -4.648 -18.881  -8.250  1.00 62.64           C  
ATOM     88  CD1 PHE A  12      -5.486 -18.273  -7.324  1.00 62.64           C  
ATOM     89  CD2 PHE A  12      -4.920 -20.185  -8.643  1.00 62.64           C  
ATOM     90  CE1 PHE A  12      -6.580 -18.955  -6.796  1.00 62.64           C  
ATOM     91  CE2 PHE A  12      -6.011 -20.873  -8.120  1.00 62.64           C  
ATOM     92  CZ  PHE A  12      -6.839 -20.257  -7.196  1.00 62.64           C  
ATOM     93  N   LEU A  13      -3.492 -18.391 -12.147  1.00 62.65           N  
ATOM     94  CA  LEU A  13      -3.613 -19.424 -13.169  1.00 62.65           C  
ATOM     95  C   LEU A  13      -2.946 -20.718 -12.716  1.00 62.65           C  
ATOM     96  CB  LEU A  13      -2.993 -18.950 -14.487  1.00 62.65           C  
ATOM     97  O   LEU A  13      -1.780 -20.713 -12.315  1.00 62.65           O  
ATOM     98  CG  LEU A  13      -3.019 -19.948 -15.646  1.00 62.65           C  
ATOM     99  CD1 LEU A  13      -4.453 -20.192 -16.103  1.00 62.65           C  
ATOM    100  CD2 LEU A  13      -2.162 -19.446 -16.803  1.00 62.65           C  
ATOM    101  N   ILE A  14      -3.744 -21.671 -12.391  1.00 68.16           N  
ATOM    102  CA  ILE A  14      -3.218 -22.994 -12.072  1.00 68.16           C  
ATOM    103  C   ILE A  14      -3.094 -23.822 -13.349  1.00 68.16           C  
ATOM    104  CB  ILE A  14      -4.112 -23.725 -11.045  1.00 68.16           C  
ATOM    105  O   ILE A  14      -4.059 -23.957 -14.105  1.00 68.16           O  
ATOM    106  CG1 ILE A  14      -4.226 -22.902  -9.756  1.00 68.16           C  
ATOM    107  CG2 ILE A  14      -3.566 -25.126 -10.754  1.00 68.16           C  
ATOM    108  CD1 ILE A  14      -5.200 -23.480  -8.738  1.00 68.16           C  
ATOM    109  N   VAL A  15      -1.869 -24.099 -13.746  1.00 66.57           N  
ATOM    110  CA  VAL A  15      -1.597 -24.940 -14.907  1.00 66.57           C  
ATOM    111  C   VAL A  15      -1.379 -26.383 -14.460  1.00 66.57           C  
ATOM    112  CB  VAL A  15      -0.369 -24.436 -15.698  1.00 66.57           C  
ATOM    113  O   VAL A  15      -0.530 -26.654 -13.607  1.00 66.57           O  
ATOM    114  CG1 VAL A  15      -0.150 -25.283 -16.951  1.00 66.57           C  
ATOM    115  CG2 VAL A  15      -0.541 -22.964 -16.068  1.00 66.57           C  
ATOM    116  N   ALA A  16      -2.450 -27.191 -14.697  1.00 70.10           N  
ATOM    117  CA  ALA A  16      -2.381 -28.611 -14.362  1.00 70.10           C  
ATOM    118  C   ALA A  16      -2.293 -29.469 -15.621  1.00 70.10           C  
ATOM    119  CB  ALA A  16      -3.593 -29.019 -13.527  1.00 70.10           C  
ATOM    120  O   ALA A  16      -2.828 -29.100 -16.669  1.00 70.10           O  
ATOM    121  N   ARG A  17      -1.348 -30.357 -15.756  1.00 65.14           N  
ATOM    122  CA  ARG A  17      -1.213 -31.321 -16.843  1.00 65.14           C  
ATOM    123  C   ARG A  17      -1.599 -32.723 -16.383  1.00 65.14           C  
ATOM    124  CB  ARG A  17       0.217 -31.323 -17.387  1.00 65.14           C  
ATOM    125  O   ARG A  17      -1.443 -33.061 -15.207  1.00 65.14           O  
ATOM    126  CG  ARG A  17       0.455 -32.339 -18.492  1.00 65.14           C  
ATOM    127  CD  ARG A  17       1.860 -32.230 -19.066  1.00 65.14           C  
ATOM    128  NE  ARG A  17       2.002 -33.006 -20.295  1.00 65.14           N  
ATOM    129  NH1 ARG A  17       4.178 -32.344 -20.705  1.00 65.14           N  
ATOM    130  NH2 ARG A  17       3.121 -33.781 -22.145  1.00 65.14           N  
ATOM    131  CZ  ARG A  17       3.100 -33.042 -21.045  1.00 65.14           C  
ATOM    132  N   THR A  18      -2.188 -33.485 -17.256  1.00 70.20           N  
ATOM    133  CA  THR A  18      -2.677 -34.845 -17.054  1.00 70.20           C  
ATOM    134  C   THR A  18      -1.572 -35.862 -17.320  1.00 70.20           C  
ATOM    135  CB  THR A  18      -3.884 -35.144 -17.963  1.00 70.20           C  
ATOM    136  O   THR A  18      -1.778 -37.067 -17.160  1.00 70.20           O  
ATOM    137  CG2 THR A  18      -5.082 -34.278 -17.589  1.00 70.20           C  
ATOM    138  OG1 THR A  18      -3.525 -34.883 -19.325  1.00 70.20           O  
ATOM    139  N   SER A  19      -0.282 -35.398 -17.510  1.00 72.62           N  
ATOM    140  CA  SER A  19       0.761 -36.348 -17.881  1.00 72.62           C  
ATOM    141  C   SER A  19       1.470 -36.900 -16.649  1.00 72.62           C  
ATOM    142  CB  SER A  19       1.779 -35.691 -18.814  1.00 72.62           C  
ATOM    143  O   SER A  19       1.556 -36.224 -15.621  1.00 72.62           O  
ATOM    144  OG  SER A  19       2.957 -35.341 -18.106  1.00 72.62           O  
ATOM    145  N   LYS A  20       1.601 -38.285 -16.464  1.00 66.68           N  
ATOM    146  CA  LYS A  20       2.256 -39.085 -15.433  1.00 66.68           C  
ATOM    147  C   LYS A  20       3.743 -38.754 -15.342  1.00 66.68           C  
ATOM    148  CB  LYS A  20       2.067 -40.577 -15.712  1.00 66.68           C  
ATOM    149  O   LYS A  20       4.446 -39.267 -14.469  1.00 66.68           O  
ATOM    150  CG  LYS A  20       0.676 -41.097 -15.382  1.00 66.68           C  
ATOM    151  CD  LYS A  20       0.592 -42.610 -15.544  1.00 66.68           C  
ATOM    152  CE  LYS A  20      -0.821 -43.121 -15.298  1.00 66.68           C  
ATOM    153  NZ  LYS A  20      -0.904 -44.606 -15.434  1.00 66.68           N  
ATOM    154  N   THR A  21       4.262 -37.818 -16.242  1.00 64.06           N  
ATOM    155  CA  THR A  21       5.681 -37.489 -16.161  1.00 64.06           C  
ATOM    156  C   THR A  21       5.933 -36.445 -15.077  1.00 64.06           C  
ATOM    157  CB  THR A  21       6.212 -36.970 -17.511  1.00 64.06           C  
ATOM    158  O   THR A  21       5.227 -35.437 -15.002  1.00 64.06           O  
ATOM    159  CG2 THR A  21       7.430 -37.767 -17.966  1.00 64.06           C  
ATOM    160  OG1 THR A  21       5.181 -37.087 -18.500  1.00 64.06           O  
ATOM    161  N   LYS A  22       6.469 -36.865 -13.875  1.00 57.49           N  
ATOM    162  CA  LYS A  22       6.912 -36.022 -12.768  1.00 57.49           C  
ATOM    163  C   LYS A  22       7.724 -34.833 -13.274  1.00 57.49           C  
ATOM    164  CB  LYS A  22       7.739 -36.836 -11.772  1.00 57.49           C  
ATOM    165  O   LYS A  22       8.594 -34.989 -14.132  1.00 57.49           O  
ATOM    166  CG  LYS A  22       7.797 -36.231 -10.376  1.00 57.49           C  
ATOM    167  CD  LYS A  22       8.465 -37.176  -9.386  1.00 57.49           C  
ATOM    168  CE  LYS A  22       8.582 -36.546  -8.004  1.00 57.49           C  
ATOM    169  NZ  LYS A  22       9.227 -37.473  -7.026  1.00 57.49           N  
ATOM    170  N   LEU A  23       7.156 -33.634 -13.339  1.00 58.45           N  
ATOM    171  CA  LEU A  23       7.975 -32.455 -13.603  1.00 58.45           C  
ATOM    172  C   LEU A  23       9.273 -32.505 -12.805  1.00 58.45           C  
ATOM    173  CB  LEU A  23       7.201 -31.178 -13.263  1.00 58.45           C  
ATOM    174  O   LEU A  23       9.291 -32.990 -11.671  1.00 58.45           O  
ATOM    175  CG  LEU A  23       6.273 -30.637 -14.352  1.00 58.45           C  
ATOM    176  CD1 LEU A  23       4.903 -30.313 -13.768  1.00 58.45           C  
ATOM    177  CD2 LEU A  23       6.884 -29.406 -15.012  1.00 58.45           C  
ATOM    178  N   PRO A  24      10.444 -32.509 -13.379  1.00 56.07           N  
ATOM    179  CA  PRO A  24      11.507 -32.209 -12.416  1.00 56.07           C  
ATOM    180  C   PRO A  24      11.067 -31.216 -11.342  1.00 56.07           C  
ATOM    181  CB  PRO A  24      12.615 -31.614 -13.288  1.00 56.07           C  
ATOM    182  O   PRO A  24      10.183 -30.390 -11.585  1.00 56.07           O  
ATOM    183  CG  PRO A  24      12.022 -31.534 -14.658  1.00 56.07           C  
ATOM    184  CD  PRO A  24      10.625 -32.081 -14.605  1.00 56.07           C  
ATOM    185  N   SER A  25      10.791 -31.697 -10.095  1.00 58.48           N  
ATOM    186  CA  SER A  25      10.555 -30.672  -9.084  1.00 58.48           C  
ATOM    187  C   SER A  25      10.848 -29.279  -9.630  1.00 58.48           C  
ATOM    188  CB  SER A  25      11.412 -30.933  -7.845  1.00 58.48           C  
ATOM    189  O   SER A  25      11.921 -29.038 -10.187  1.00 58.48           O  
ATOM    190  OG  SER A  25      12.772 -30.629  -8.100  1.00 58.48           O  
ATOM    191  N   SER A  26       9.928 -28.696 -10.332  1.00 67.00           N  
ATOM    192  CA  SER A  26      10.171 -27.335 -10.797  1.00 67.00           C  
ATOM    193  C   SER A  26      10.628 -26.433  -9.656  1.00 67.00           C  
ATOM    194  CB  SER A  26       8.911 -26.756 -11.442  1.00 67.00           C  
ATOM    195  O   SER A  26      10.050 -26.460  -8.567  1.00 67.00           O  
ATOM    196  OG  SER A  26       9.082 -25.379 -11.733  1.00 67.00           O  
ATOM    197  N   GLU A  27      11.852 -26.219  -9.603  1.00 83.51           N  
ATOM    198  CA  GLU A  27      12.485 -25.207  -8.763  1.00 83.51           C  
ATOM    199  C   GLU A  27      11.601 -23.970  -8.627  1.00 83.51           C  
ATOM    200  CB  GLU A  27      13.853 -24.816  -9.329  1.00 83.51           C  
ATOM    201  O   GLU A  27      11.557 -23.346  -7.565  1.00 83.51           O  
ATOM    202  CG  GLU A  27      14.688 -23.962  -8.386  1.00 83.51           C  
ATOM    203  CD  GLU A  27      16.052 -23.601  -8.953  1.00 83.51           C  
ATOM    204  OE1 GLU A  27      16.813 -22.867  -8.283  1.00 83.51           O  
ATOM    205  OE2 GLU A  27      16.362 -24.056 -10.077  1.00 83.51           O  
ATOM    206  N   VAL A  28      10.598 -23.785  -9.579  1.00 87.46           N  
ATOM    207  CA  VAL A  28       9.785 -22.573  -9.571  1.00 87.46           C  
ATOM    208  C   VAL A  28       8.408 -22.878  -8.986  1.00 87.46           C  
ATOM    209  CB  VAL A  28       9.642 -21.977 -10.990  1.00 87.46           C  
ATOM    210  O   VAL A  28       7.673 -23.715  -9.516  1.00 87.46           O  
ATOM    211  CG1 VAL A  28       8.833 -20.682 -10.951  1.00 87.46           C  
ATOM    212  CG2 VAL A  28      11.018 -21.733 -11.607  1.00 87.46           C  
ATOM    213  N   LEU A  29       8.019 -22.186  -7.957  1.00 87.12           N  
ATOM    214  CA  LEU A  29       6.765 -22.395  -7.242  1.00 87.12           C  
ATOM    215  C   LEU A  29       5.659 -21.515  -7.814  1.00 87.12           C  
ATOM    216  CB  LEU A  29       6.944 -22.105  -5.749  1.00 87.12           C  
ATOM    217  O   LEU A  29       4.489 -21.905  -7.819  1.00 87.12           O  
ATOM    218  CG  LEU A  29       7.967 -22.968  -5.008  1.00 87.12           C  
ATOM    219  CD1 LEU A  29       8.155 -22.461  -3.583  1.00 87.12           C  
ATOM    220  CD2 LEU A  29       7.534 -24.430  -5.008  1.00 87.12           C  
ATOM    221  N   ALA A  30       5.950 -20.290  -8.255  1.00 86.78           N  
ATOM    222  CA  ALA A  30       4.960 -19.336  -8.748  1.00 86.78           C  
ATOM    223  C   ALA A  30       5.618 -18.255  -9.602  1.00 86.78           C  
ATOM    224  CB  ALA A  30       4.206 -18.702  -7.582  1.00 86.78           C  
ATOM    225  O   ALA A  30       6.800 -17.950  -9.426  1.00 86.78           O  
ATOM    226  N   TYR A  31       4.790 -17.823 -10.578  1.00 87.53           N  
ATOM    227  CA  TYR A  31       5.129 -16.657 -11.386  1.00 87.53           C  
ATOM    228  C   TYR A  31       4.187 -15.496 -11.090  1.00 87.53           C  
ATOM    229  CB  TYR A  31       5.078 -17.003 -12.877  1.00 87.53           C  
ATOM    230  O   TYR A  31       2.977 -15.690 -10.949  1.00 87.53           O  
ATOM    231  CG  TYR A  31       6.032 -18.101 -13.279  1.00 87.53           C  
ATOM    232  CD1 TYR A  31       7.265 -17.804 -13.855  1.00 87.53           C  
ATOM    233  CD2 TYR A  31       5.703 -19.438 -13.084  1.00 87.53           C  
ATOM    234  CE1 TYR A  31       8.147 -18.812 -14.228  1.00 87.53           C  
ATOM    235  CE2 TYR A  31       6.577 -20.455 -13.453  1.00 87.53           C  
ATOM    236  OH  TYR A  31       8.664 -21.136 -14.391  1.00 87.53           O  
ATOM    237  CZ  TYR A  31       7.795 -20.133 -14.023  1.00 87.53           C  
ATOM    238  N   HIS A  32       4.798 -14.316 -10.932  1.00 89.39           N  
ATOM    239  CA  HIS A  32       4.033 -13.080 -10.809  1.00 89.39           C  
ATOM    240  C   HIS A  32       4.547 -12.016 -11.773  1.00 89.39           C  
ATOM    241  CB  HIS A  32       4.088 -12.558  -9.372  1.00 89.39           C  
ATOM    242  O   HIS A  32       5.749 -11.746 -11.824  1.00 89.39           O  
ATOM    243  CG  HIS A  32       3.302 -11.303  -9.160  1.00 89.39           C  
ATOM    244  CD2 HIS A  32       1.968 -11.095  -9.061  1.00 89.39           C  
ATOM    245  ND1 HIS A  32       3.897 -10.066  -9.027  1.00 89.39           N  
ATOM    246  CE1 HIS A  32       2.958  -9.150  -8.854  1.00 89.39           C  
ATOM    247  NE2 HIS A  32       1.780  -9.748  -8.870  1.00 89.39           N  
ATOM    248  N   TYR A  33       3.542 -11.498 -12.550  1.00 88.74           N  
ATOM    249  CA  TYR A  33       3.909 -10.466 -13.513  1.00 88.74           C  
ATOM    250  C   TYR A  33       3.290  -9.125 -13.138  1.00 88.74           C  
ATOM    251  CB  TYR A  33       3.468 -10.867 -14.925  1.00 88.74           C  
ATOM    252  O   TYR A  33       2.083  -9.037 -12.898  1.00 88.74           O  
ATOM    253  CG  TYR A  33       4.149 -12.112 -15.442  1.00 88.74           C  
ATOM    254  CD1 TYR A  33       5.345 -12.032 -16.151  1.00 88.74           C  
ATOM    255  CD2 TYR A  33       3.596 -13.369 -15.223  1.00 88.74           C  
ATOM    256  CE1 TYR A  33       5.974 -13.175 -16.631  1.00 88.74           C  
ATOM    257  CE2 TYR A  33       4.217 -14.520 -15.699  1.00 88.74           C  
ATOM    258  OH  TYR A  33       6.023 -15.548 -16.873  1.00 88.74           O  
ATOM    259  CZ  TYR A  33       5.404 -14.413 -16.400  1.00 88.74           C  
ATOM    260  N   SER A  34       4.161  -8.121 -12.959  1.00 88.78           N  
ATOM    261  CA  SER A  34       3.737  -6.732 -12.814  1.00 88.78           C  
ATOM    262  C   SER A  34       3.831  -5.983 -14.138  1.00 88.78           C  
ATOM    263  CB  SER A  34       4.581  -6.022 -11.755  1.00 88.78           C  
ATOM    264  O   SER A  34       4.911  -5.532 -14.527  1.00 88.78           O  
ATOM    265  OG  SER A  34       4.459  -6.666 -10.499  1.00 88.78           O  
ATOM    266  N   THR A  35       2.613  -5.820 -14.821  1.00 87.29           N  
ATOM    267  CA  THR A  35       2.653  -5.299 -16.183  1.00 87.29           C  
ATOM    268  C   THR A  35       1.782  -4.052 -16.311  1.00 87.29           C  
ATOM    269  CB  THR A  35       2.188  -6.359 -17.199  1.00 87.29           C  
ATOM    270  O   THR A  35       1.694  -3.458 -17.387  1.00 87.29           O  
ATOM    271  CG2 THR A  35       3.162  -7.531 -17.255  1.00 87.29           C  
ATOM    272  OG1 THR A  35       0.895  -6.844 -16.818  1.00 87.29           O  
ATOM    273  N   HIS A  36       1.081  -3.730 -15.212  1.00 84.38           N  
ATOM    274  CA  HIS A  36       0.275  -2.515 -15.255  1.00 84.38           C  
ATOM    275  C   HIS A  36       1.112  -1.287 -14.912  1.00 84.38           C  
ATOM    276  CB  HIS A  36      -0.912  -2.626 -14.297  1.00 84.38           C  
ATOM    277  O   HIS A  36       0.776  -0.539 -13.990  1.00 84.38           O  
ATOM    278  CG  HIS A  36      -1.890  -3.692 -14.675  1.00 84.38           C  
ATOM    279  CD2 HIS A  36      -2.161  -4.891 -14.107  1.00 84.38           C  
ATOM    280  ND1 HIS A  36      -2.727  -3.582 -15.764  1.00 84.38           N  
ATOM    281  CE1 HIS A  36      -3.474  -4.671 -15.850  1.00 84.38           C  
ATOM    282  NE2 HIS A  36      -3.150  -5.481 -14.856  1.00 84.38           N  
ATOM    283  N   ARG A  37       2.182  -1.021 -15.553  1.00 86.41           N  
ATOM    284  CA  ARG A  37       3.136   0.075 -15.417  1.00 86.41           C  
ATOM    285  C   ARG A  37       3.933   0.270 -16.702  1.00 86.41           C  
ATOM    286  CB  ARG A  37       4.086  -0.181 -14.245  1.00 86.41           C  
ATOM    287  O   ARG A  37       3.782  -0.497 -17.655  1.00 86.41           O  
ATOM    288  CG  ARG A  37       4.833  -1.502 -14.334  1.00 86.41           C  
ATOM    289  CD  ARG A  37       5.547  -1.835 -13.032  1.00 86.41           C  
ATOM    290  NE  ARG A  37       6.317  -3.071 -13.140  1.00 86.41           N  
ATOM    291  NH1 ARG A  37       7.223  -2.935 -11.019  1.00 86.41           N  
ATOM    292  NH2 ARG A  37       7.752  -4.698 -12.386  1.00 86.41           N  
ATOM    293  CZ  ARG A  37       7.096  -3.565 -12.181  1.00 86.41           C  
ATOM    294  N   ALA A  38       4.619   1.439 -16.860  1.00 85.88           N  
ATOM    295  CA  ALA A  38       5.426   1.689 -18.051  1.00 85.88           C  
ATOM    296  C   ALA A  38       6.279   0.472 -18.401  1.00 85.88           C  
ATOM    297  CB  ALA A  38       6.313   2.915 -17.846  1.00 85.88           C  
ATOM    298  O   ALA A  38       6.744  -0.244 -17.511  1.00 85.88           O  
ATOM    299  N   LYS A  39       6.356   0.242 -19.651  1.00 86.21           N  
ATOM    300  CA  LYS A  39       7.040  -0.935 -20.177  1.00 86.21           C  
ATOM    301  C   LYS A  39       8.399  -1.125 -19.510  1.00 86.21           C  
ATOM    302  CB  LYS A  39       7.211  -0.825 -21.693  1.00 86.21           C  
ATOM    303  O   LYS A  39       8.787  -2.250 -19.188  1.00 86.21           O  
ATOM    304  CG  LYS A  39       5.935  -1.083 -22.480  1.00 86.21           C  
ATOM    305  CD  LYS A  39       6.198  -1.101 -23.981  1.00 86.21           C  
ATOM    306  CE  LYS A  39       4.912  -1.292 -24.773  1.00 86.21           C  
ATOM    307  NZ  LYS A  39       5.156  -1.252 -26.245  1.00 86.21           N  
ATOM    308  N   ALA A  40       9.077  -0.028 -19.233  1.00 85.93           N  
ATOM    309  CA  ALA A  40      10.426  -0.058 -18.673  1.00 85.93           C  
ATOM    310  C   ALA A  40      10.411  -0.569 -17.235  1.00 85.93           C  
ATOM    311  CB  ALA A  40      11.058   1.331 -18.734  1.00 85.93           C  
ATOM    312  O   ALA A  40      11.448  -0.968 -16.700  1.00 85.93           O  
ATOM    313  N   PHE A  41       9.192  -0.642 -16.636  1.00 87.84           N  
ATOM    314  CA  PHE A  41       9.102  -1.013 -15.229  1.00 87.84           C  
ATOM    315  C   PHE A  41       8.394  -2.352 -15.065  1.00 87.84           C  
ATOM    316  CB  PHE A  41       8.368   0.070 -14.432  1.00 87.84           C  
ATOM    317  O   PHE A  41       8.166  -2.807 -13.942  1.00 87.84           O  
ATOM    318  CG  PHE A  41       9.023   1.423 -14.500  1.00 87.84           C  
ATOM    319  CD1 PHE A  41      10.378   1.569 -14.229  1.00 87.84           C  
ATOM    320  CD2 PHE A  41       8.284   2.550 -14.835  1.00 87.84           C  
ATOM    321  CE1 PHE A  41      10.988   2.820 -14.291  1.00 87.84           C  
ATOM    322  CE2 PHE A  41       8.886   3.803 -14.899  1.00 87.84           C  
ATOM    323  CZ  PHE A  41      10.238   3.936 -14.625  1.00 87.84           C  
ATOM    324  N   CYS A  42       7.959  -2.947 -16.200  1.00 90.63           N  
ATOM    325  CA  CYS A  42       7.318  -4.255 -16.116  1.00 90.63           C  
ATOM    326  C   CYS A  42       8.305  -5.316 -15.645  1.00 90.63           C  
ATOM    327  CB  CYS A  42       6.734  -4.654 -17.471  1.00 90.63           C  
ATOM    328  O   CYS A  42       9.443  -5.365 -16.116  1.00 90.63           O  
ATOM    329  SG  CYS A  42       5.351  -3.620 -18.000  1.00 90.63           S  
ATOM    330  N   LYS A  43       7.887  -6.173 -14.687  1.00 91.75           N  
ATOM    331  CA  LYS A  43       8.816  -7.149 -14.123  1.00 91.75           C  
ATOM    332  C   LYS A  43       8.137  -8.500 -13.919  1.00 91.75           C  
ATOM    333  CB  LYS A  43       9.386  -6.643 -12.797  1.00 91.75           C  
ATOM    334  O   LYS A  43       6.908  -8.585 -13.892  1.00 91.75           O  
ATOM    335  CG  LYS A  43       8.359  -6.549 -11.678  1.00 91.75           C  
ATOM    336  CD  LYS A  43       8.986  -6.043 -10.385  1.00 91.75           C  
ATOM    337  CE  LYS A  43       7.958  -5.940  -9.267  1.00 91.75           C  
ATOM    338  NZ  LYS A  43       8.552  -5.378  -8.017  1.00 91.75           N  
ATOM    339  N   GLU A  44       8.964  -9.452 -13.890  1.00 92.52           N  
ATOM    340  CA  GLU A  44       8.612 -10.820 -13.523  1.00 92.52           C  
ATOM    341  C   GLU A  44       9.204 -11.199 -12.169  1.00 92.52           C  
ATOM    342  CB  GLU A  44       9.084 -11.803 -14.597  1.00 92.52           C  
ATOM    343  O   GLU A  44      10.376 -10.928 -11.901  1.00 92.52           O  
ATOM    344  CG  GLU A  44       8.790 -13.260 -14.270  1.00 92.52           C  
ATOM    345  CD  GLU A  44       9.434 -14.235 -15.242  1.00 92.52           C  
ATOM    346  OE1 GLU A  44      10.680 -14.363 -15.238  1.00 92.52           O  
ATOM    347  OE2 GLU A  44       8.687 -14.876 -16.015  1.00 92.52           O  
ATOM    348  N   THR A  45       8.327 -11.785 -11.360  1.00 92.26           N  
ATOM    349  CA  THR A  45       8.759 -12.292 -10.062  1.00 92.26           C  
ATOM    350  C   THR A  45       8.595 -13.808  -9.991  1.00 92.26           C  
ATOM    351  CB  THR A  45       7.969 -11.634  -8.915  1.00 92.26           C  
ATOM    352  O   THR A  45       7.509 -14.333 -10.246  1.00 92.26           O  
ATOM    353  CG2 THR A  45       8.475 -12.109  -7.557  1.00 92.26           C  
ATOM    354  OG1 THR A  45       8.116 -10.211  -8.997  1.00 92.26           O  
ATOM    355  N   LEU A  46       9.696 -14.471  -9.680  1.00 92.36           N  
ATOM    356  CA  LEU A  46       9.690 -15.922  -9.524  1.00 92.36           C  
ATOM    357  C   LEU A  46       9.825 -16.312  -8.056  1.00 92.36           C  
ATOM    358  CB  LEU A  46      10.823 -16.553 -10.339  1.00 92.36           C  
ATOM    359  O   LEU A  46      10.650 -15.748  -7.333  1.00 92.36           O  
ATOM    360  CG  LEU A  46      10.794 -16.304 -11.847  1.00 92.36           C  
ATOM    361  CD1 LEU A  46      12.016 -16.929 -12.512  1.00 92.36           C  
ATOM    362  CD2 LEU A  46       9.508 -16.854 -12.456  1.00 92.36           C  
ATOM    363  N   PHE A  47       8.979 -17.261  -7.663  1.00 91.49           N  
ATOM    364  CA  PHE A  47       9.104 -17.891  -6.354  1.00 91.49           C  
ATOM    365  C   PHE A  47       9.725 -19.277  -6.477  1.00 91.49           C  
ATOM    366  CB  PHE A  47       7.736 -17.988  -5.669  1.00 91.49           C  
ATOM    367  O   PHE A  47       9.134 -20.177  -7.079  1.00 91.49           O  
ATOM    368  CG  PHE A  47       7.068 -16.656  -5.458  1.00 91.49           C  
ATOM    369  CD1 PHE A  47       7.143 -16.012  -4.229  1.00 91.49           C  
ATOM    370  CD2 PHE A  47       6.364 -16.048  -6.489  1.00 91.49           C  
ATOM    371  CE1 PHE A  47       6.526 -14.780  -4.030  1.00 91.49           C  
ATOM    372  CE2 PHE A  47       5.744 -14.817  -6.298  1.00 91.49           C  
ATOM    373  CZ  PHE A  47       5.825 -14.185  -5.068  1.00 91.49           C  
ATOM    374  N   LEU A  48      10.949 -19.354  -5.965  1.00 91.69           N  
ATOM    375  CA  LEU A  48      11.738 -20.562  -6.182  1.00 91.69           C  
ATOM    376  C   LEU A  48      11.915 -21.336  -4.880  1.00 91.69           C  
ATOM    377  CB  LEU A  48      13.107 -20.209  -6.770  1.00 91.69           C  
ATOM    378  O   LEU A  48      12.144 -20.741  -3.825  1.00 91.69           O  
ATOM    379  CG  LEU A  48      13.100 -19.385  -8.058  1.00 91.69           C  
ATOM    380  CD1 LEU A  48      14.506 -18.884  -8.374  1.00 91.69           C  
ATOM    381  CD2 LEU A  48      12.546 -20.207  -9.216  1.00 91.69           C  
ATOM    382  N   ASN A  49      11.648 -22.670  -5.008  1.00 89.67           N  
ATOM    383  CA  ASN A  49      11.988 -23.569  -3.910  1.00 89.67           C  
ATOM    384  C   ASN A  49      13.489 -23.836  -3.847  1.00 89.67           C  
ATOM    385  CB  ASN A  49      11.220 -24.886  -4.038  1.00 89.67           C  
ATOM    386  O   ASN A  49      14.072 -24.356  -4.800  1.00 89.67           O  
ATOM    387  CG  ASN A  49      11.299 -25.733  -2.782  1.00 89.67           C  
ATOM    388  ND2 ASN A  49      10.878 -26.988  -2.886  1.00 89.67           N  
ATOM    389  OD1 ASN A  49      11.733 -25.262  -1.728  1.00 89.67           O  
ATOM    390  N   THR A  50      14.128 -23.399  -2.692  1.00 84.31           N  
ATOM    391  CA  THR A  50      15.549 -23.682  -2.525  1.00 84.31           C  
ATOM    392  C   THR A  50      15.758 -25.081  -1.952  1.00 84.31           C  
ATOM    393  CB  THR A  50      16.222 -22.643  -1.609  1.00 84.31           C  
ATOM    394  O   THR A  50      14.812 -25.710  -1.473  1.00 84.31           O  
ATOM    395  CG2 THR A  50      16.001 -21.227  -2.129  1.00 84.31           C  
ATOM    396  OG1 THR A  50      15.669 -22.748  -0.291  1.00 84.31           O  
ATOM    397  N   LYS A  51      16.891 -25.741  -2.170  1.00 78.44           N  
ATOM    398  CA  LYS A  51      17.241 -27.083  -1.712  1.00 78.44           C  
ATOM    399  C   LYS A  51      17.030 -27.222  -0.207  1.00 78.44           C  
ATOM    400  CB  LYS A  51      18.690 -27.412  -2.071  1.00 78.44           C  
ATOM    401  O   LYS A  51      16.702 -28.306   0.281  1.00 78.44           O  
ATOM    402  CG  LYS A  51      18.942 -27.550  -3.566  1.00 78.44           C  
ATOM    403  CD  LYS A  51      20.355 -28.041  -3.852  1.00 78.44           C  
ATOM    404  CE  LYS A  51      20.613 -28.166  -5.347  1.00 78.44           C  
ATOM    405  NZ  LYS A  51      22.002 -28.635  -5.633  1.00 78.44           N  
ATOM    406  N   LYS A  52      16.942 -26.144   0.576  1.00 78.71           N  
ATOM    407  CA  LYS A  52      16.802 -26.160   2.029  1.00 78.71           C  
ATOM    408  C   LYS A  52      15.343 -25.990   2.443  1.00 78.71           C  
ATOM    409  CB  LYS A  52      17.658 -25.063   2.663  1.00 78.71           C  
ATOM    410  O   LYS A  52      15.035 -25.919   3.634  1.00 78.71           O  
ATOM    411  CG  LYS A  52      19.156 -25.297   2.539  1.00 78.71           C  
ATOM    412  CD  LYS A  52      19.952 -24.221   3.267  1.00 78.71           C  
ATOM    413  CE  LYS A  52      21.452 -24.440   3.122  1.00 78.71           C  
ATOM    414  NZ  LYS A  52      22.237 -23.394   3.844  1.00 78.71           N  
ATOM    415  N   GLY A  53      14.431 -25.966   1.453  1.00 78.95           N  
ATOM    416  CA  GLY A  53      13.020 -25.831   1.778  1.00 78.95           C  
ATOM    417  C   GLY A  53      12.590 -24.390   1.980  1.00 78.95           C  
ATOM    418  O   GLY A  53      11.460 -24.127   2.396  1.00 78.95           O  
ATOM    419  N   ASN A  54      13.528 -23.409   1.746  1.00 86.25           N  
ATOM    420  CA  ASN A  54      13.203 -21.988   1.796  1.00 86.25           C  
ATOM    421  C   ASN A  54      12.730 -21.473   0.439  1.00 86.25           C  
ATOM    422  CB  ASN A  54      14.407 -21.178   2.280  1.00 86.25           C  
ATOM    423  O   ASN A  54      12.891 -22.151  -0.577  1.00 86.25           O  
ATOM    424  CG  ASN A  54      14.804 -21.516   3.704  1.00 86.25           C  
ATOM    425  ND2 ASN A  54      16.105 -21.555   3.964  1.00 86.25           N  
ATOM    426  OD1 ASN A  54      13.948 -21.740   4.563  1.00 86.25           O  
ATOM    427  N   ILE A  55      11.983 -20.378   0.501  1.00 91.50           N  
ATOM    428  CA  ILE A  55      11.519 -19.802  -0.756  1.00 91.50           C  
ATOM    429  C   ILE A  55      12.320 -18.541  -1.073  1.00 91.50           C  
ATOM    430  CB  ILE A  55      10.009 -19.478  -0.706  1.00 91.50           C  
ATOM    431  O   ILE A  55      12.454 -17.654  -0.227  1.00 91.50           O  
ATOM    432  CG1 ILE A  55       9.201 -20.748  -0.413  1.00 91.50           C  
ATOM    433  CG2 ILE A  55       9.552 -18.828  -2.015  1.00 91.50           C  
ATOM    434  CD1 ILE A  55       7.715 -20.498  -0.192  1.00 91.50           C  
ATOM    435  N   GLU A  56      12.947 -18.554  -2.223  1.00 92.56           N  
ATOM    436  CA  GLU A  56      13.640 -17.380  -2.747  1.00 92.56           C  
ATOM    437  C   GLU A  56      12.788 -16.654  -3.784  1.00 92.56           C  
ATOM    438  CB  GLU A  56      14.986 -17.777  -3.356  1.00 92.56           C  
ATOM    439  O   GLU A  56      12.142 -17.290  -4.620  1.00 92.56           O  
ATOM    440  CG  GLU A  56      15.796 -16.600  -3.880  1.00 92.56           C  
ATOM    441  CD  GLU A  56      17.126 -17.010  -4.492  1.00 92.56           C  
ATOM    442  OE1 GLU A  56      17.130 -17.814  -5.452  1.00 92.56           O  
ATOM    443  OE2 GLU A  56      18.172 -16.525  -4.006  1.00 92.56           O  
ATOM    444  N   VAL A  57      12.783 -15.330  -3.685  1.00 93.02           N  
ATOM    445  CA  VAL A  57      12.071 -14.499  -4.651  1.00 93.02           C  
ATOM    446  C   VAL A  57      13.069 -13.843  -5.603  1.00 93.02           C  
ATOM    447  CB  VAL A  57      11.216 -13.420  -3.950  1.00 93.02           C  
ATOM    448  O   VAL A  57      14.025 -13.200  -5.164  1.00 93.02           O  
ATOM    449  CG1 VAL A  57      10.423 -12.610  -4.974  1.00 93.02           C  
ATOM    450  CG2 VAL A  57      10.277 -14.064  -2.931  1.00 93.02           C  
ATOM    451  N   GLN A  58      12.862 -14.091  -6.894  1.00 93.24           N  
ATOM    452  CA  GLN A  58      13.716 -13.499  -7.918  1.00 93.24           C  
ATOM    453  C   GLN A  58      12.909 -12.618  -8.867  1.00 93.24           C  
ATOM    454  CB  GLN A  58      14.445 -14.589  -8.705  1.00 93.24           C  
ATOM    455  O   GLN A  58      11.887 -13.050  -9.404  1.00 93.24           O  
ATOM    456  CG  GLN A  58      15.479 -15.352  -7.887  1.00 93.24           C  
ATOM    457  CD  GLN A  58      16.282 -16.331  -8.722  1.00 93.24           C  
ATOM    458  NE2 GLN A  58      17.051 -17.186  -8.057  1.00 93.24           N  
ATOM    459  OE1 GLN A  58      16.210 -16.321  -9.955  1.00 93.24           O  
ATOM    460  N   CYS A  59      13.465 -11.373  -9.008  1.00 92.32           N  
ATOM    461  CA  CYS A  59      12.783 -10.414  -9.870  1.00 92.32           C  
ATOM    462  C   CYS A  59      13.661 -10.023 -11.052  1.00 92.32           C  
ATOM    463  CB  CYS A  59      12.391  -9.167  -9.079  1.00 92.32           C  
ATOM    464  O   CYS A  59      14.880  -9.905 -10.913  1.00 92.32           O  
ATOM    465  SG  CYS A  59      11.257  -9.498  -7.713  1.00 92.32           S  
ATOM    466  N   LYS A  60      13.018  -9.945 -12.193  1.00 92.02           N  
ATOM    467  CA  LYS A  60      13.707  -9.422 -13.369  1.00 92.02           C  
ATOM    468  C   LYS A  60      12.783  -8.533 -14.197  1.00 92.02           C  
ATOM    469  CB  LYS A  60      14.244 -10.566 -14.230  1.00 92.02           C  
ATOM    470  O   LYS A  60      11.567  -8.730 -14.205  1.00 92.02           O  
ATOM    471  CG  LYS A  60      13.160 -11.408 -14.887  1.00 92.02           C  
ATOM    472  CD  LYS A  60      13.757 -12.516 -15.745  1.00 92.02           C  
ATOM    473  CE  LYS A  60      12.673 -13.337 -16.431  1.00 92.02           C  
ATOM    474  NZ  LYS A  60      13.253 -14.427 -17.272  1.00 92.02           N  
ATOM    475  N   LEU A  61      13.398  -7.546 -14.796  1.00 90.83           N  
ATOM    476  CA  LEU A  61      12.640  -6.710 -15.721  1.00 90.83           C  
ATOM    477  C   LEU A  61      12.292  -7.482 -16.990  1.00 90.83           C  
ATOM    478  CB  LEU A  61      13.433  -5.450 -16.078  1.00 90.83           C  
ATOM    479  O   LEU A  61      13.067  -8.331 -17.437  1.00 90.83           O  
ATOM    480  CG  LEU A  61      13.621  -4.427 -14.956  1.00 90.83           C  
ATOM    481  CD1 LEU A  61      14.545  -3.304 -15.412  1.00 90.83           C  
ATOM    482  CD2 LEU A  61      12.274  -3.870 -14.508  1.00 90.83           C  
ATOM    483  N   LEU A  62      11.033  -7.278 -17.508  1.00 88.27           N  
ATOM    484  CA  LEU A  62      10.595  -7.978 -18.711  1.00 88.27           C  
ATOM    485  C   LEU A  62      11.262  -7.395 -19.952  1.00 88.27           C  
ATOM    486  CB  LEU A  62       9.072  -7.900 -18.851  1.00 88.27           C  
ATOM    487  O   LEU A  62      11.490  -8.108 -20.932  1.00 88.27           O  
ATOM    488  CG  LEU A  62       8.256  -8.681 -17.821  1.00 88.27           C  
ATOM    489  CD1 LEU A  62       6.764  -8.457 -18.046  1.00 88.27           C  
ATOM    490  CD2 LEU A  62       8.594 -10.167 -17.885  1.00 88.27           C  
ATOM    491  N   GLU A  63      11.641  -6.210 -19.901  1.00 82.10           N  
ATOM    492  CA  GLU A  63      12.378  -5.582 -20.993  1.00 82.10           C  
ATOM    493  C   GLU A  63      13.822  -5.296 -20.592  1.00 82.10           C  
ATOM    494  CB  GLU A  63      11.688  -4.288 -21.433  1.00 82.10           C  
ATOM    495  O   GLU A  63      14.085  -4.862 -19.468  1.00 82.10           O  
ATOM    496  CG  GLU A  63      12.203  -3.735 -22.755  1.00 82.10           C  
ATOM    497  CD  GLU A  63      11.340  -2.616 -23.314  1.00 82.10           C  
ATOM    498  OE1 GLU A  63      11.645  -2.107 -24.416  1.00 82.10           O  
ATOM    499  OE2 GLU A  63      10.350  -2.244 -22.645  1.00 82.10           O  
ATOM    500  N   SER A  64      14.804  -5.678 -21.411  1.00 66.31           N  
ATOM    501  CA  SER A  64      16.247  -5.482 -21.314  1.00 66.31           C  
ATOM    502  C   SER A  64      16.622  -4.020 -21.530  1.00 66.31           C  
ATOM    503  CB  SER A  64      16.977  -6.360 -22.331  1.00 66.31           C  
ATOM    504  O   SER A  64      16.030  -3.339 -22.369  1.00 66.31           O  
ATOM    505  OG  SER A  64      16.486  -6.127 -23.640  1.00 66.31           O  
ATOM    506  N   SER A  65      16.743  -3.177 -20.459  1.00 57.83           N  
ATOM    507  CA  SER A  65      17.336  -1.894 -20.095  1.00 57.83           C  
ATOM    508  C   SER A  65      17.856  -1.156 -21.324  1.00 57.83           C  
ATOM    509  CB  SER A  65      18.472  -2.093 -19.091  1.00 57.83           C  
ATOM    510  O   SER A  65      18.776  -0.342 -21.223  1.00 57.83           O  
ATOM    511  OG  SER A  65      19.356  -3.111 -19.528  1.00 57.83           O  
ATOM    512  N   GLU A  66      17.252  -1.293 -22.553  1.00 51.14           N  
ATOM    513  CA  GLU A  66      17.828  -0.330 -23.487  1.00 51.14           C  
ATOM    514  C   GLU A  66      16.964   0.924 -23.589  1.00 51.14           C  
ATOM    515  CB  GLU A  66      18.005  -0.961 -24.870  1.00 51.14           C  
ATOM    516  O   GLU A  66      17.398   1.941 -24.133  1.00 51.14           O  
ATOM    517  CG  GLU A  66      19.289  -1.763 -25.021  1.00 51.14           C  
ATOM    518  CD  GLU A  66      19.429  -2.421 -26.384  1.00 51.14           C  
ATOM    519  OE1 GLU A  66      20.464  -3.078 -26.638  1.00 51.14           O  
ATOM    520  OE2 GLU A  66      18.497  -2.278 -27.206  1.00 51.14           O  
ATOM    521  N   PHE A  67      16.124   1.199 -22.522  1.00 50.44           N  
ATOM    522  CA  PHE A  67      15.433   2.478 -22.640  1.00 50.44           C  
ATOM    523  C   PHE A  67      15.493   3.249 -21.328  1.00 50.44           C  
ATOM    524  CB  PHE A  67      13.974   2.265 -23.058  1.00 50.44           C  
ATOM    525  O   PHE A  67      14.638   4.096 -21.059  1.00 50.44           O  
ATOM    526  CG  PHE A  67      13.773   2.198 -24.548  1.00 50.44           C  
ATOM    527  CD1 PHE A  67      13.653   3.361 -25.300  1.00 50.44           C  
ATOM    528  CD2 PHE A  67      13.704   0.972 -25.197  1.00 50.44           C  
ATOM    529  CE1 PHE A  67      13.467   3.302 -26.679  1.00 50.44           C  
ATOM    530  CE2 PHE A  67      13.518   0.905 -26.575  1.00 50.44           C  
ATOM    531  CZ  PHE A  67      13.399   2.071 -27.314  1.00 50.44           C  
ATOM    532  N   SER A  68      16.588   3.058 -20.504  1.00 49.49           N  
ATOM    533  CA  SER A  68      16.581   3.822 -19.261  1.00 49.49           C  
ATOM    534  C   SER A  68      16.930   5.286 -19.510  1.00 49.49           C  
ATOM    535  CB  SER A  68      17.562   3.219 -18.255  1.00 49.49           C  
ATOM    536  O   SER A  68      17.384   5.984 -18.602  1.00 49.49           O  
ATOM    537  OG  SER A  68      18.886   3.643 -18.528  1.00 49.49           O  
ATOM    538  N   ASP A  69      16.576   5.873 -20.727  1.00 47.23           N  
ATOM    539  CA  ASP A  69      16.830   7.310 -20.757  1.00 47.23           C  
ATOM    540  C   ASP A  69      15.691   8.083 -20.097  1.00 47.23           C  
ATOM    541  CB  ASP A  69      17.026   7.789 -22.197  1.00 47.23           C  
ATOM    542  O   ASP A  69      15.686   9.316 -20.101  1.00 47.23           O  
ATOM    543  CG  ASP A  69      18.486   7.993 -22.561  1.00 47.23           C  
ATOM    544  OD1 ASP A  69      19.352   7.944 -21.660  1.00 47.23           O  
ATOM    545  OD2 ASP A  69      18.774   8.207 -23.758  1.00 47.23           O  
ATOM    546  N   LEU A  70      15.009   7.383 -19.139  1.00 50.32           N  
ATOM    547  CA  LEU A  70      14.072   8.312 -18.517  1.00 50.32           C  
ATOM    548  C   LEU A  70      14.391   8.496 -17.037  1.00 50.32           C  
ATOM    549  CB  LEU A  70      12.634   7.814 -18.683  1.00 50.32           C  
ATOM    550  O   LEU A  70      13.614   8.080 -16.174  1.00 50.32           O  
ATOM    551  CG  LEU A  70      12.063   7.851 -20.101  1.00 50.32           C  
ATOM    552  CD1 LEU A  70      10.845   6.939 -20.207  1.00 50.32           C  
ATOM    553  CD2 LEU A  70      11.703   9.279 -20.496  1.00 50.32           C  
ATOM    554  N   LYS A  71      15.762   8.524 -16.722  1.00 53.41           N  
ATOM    555  CA  LYS A  71      16.011   8.861 -15.323  1.00 53.41           C  
ATOM    556  C   LYS A  71      15.207  10.087 -14.900  1.00 53.41           C  
ATOM    557  CB  LYS A  71      17.503   9.106 -15.087  1.00 53.41           C  
ATOM    558  O   LYS A  71      15.377  11.171 -15.461  1.00 53.41           O  
ATOM    559  CG  LYS A  71      18.308   7.838 -14.847  1.00 53.41           C  
ATOM    560  CD  LYS A  71      19.737   8.155 -14.424  1.00 53.41           C  
ATOM    561  CE  LYS A  71      20.567   6.889 -14.261  1.00 53.41           C  
ATOM    562  NZ  LYS A  71      21.955   7.191 -13.801  1.00 53.41           N  
ATOM    563  N   ASP A  72      13.913   9.959 -14.815  1.00 60.56           N  
ATOM    564  CA  ASP A  72      13.180  11.001 -14.102  1.00 60.56           C  
ATOM    565  C   ASP A  72      13.892  11.385 -12.806  1.00 60.56           C  
ATOM    566  CB  ASP A  72      11.752  10.543 -13.801  1.00 60.56           C  
ATOM    567  O   ASP A  72      14.244  10.517 -12.004  1.00 60.56           O  
ATOM    568  CG  ASP A  72      10.835  11.685 -13.400  1.00 60.56           C  
ATOM    569  OD1 ASP A  72      11.305  12.649 -12.759  1.00 60.56           O  
ATOM    570  OD2 ASP A  72       9.630  11.618 -13.726  1.00 60.56           O  
ATOM    571  N   GLN A  73      14.486  12.614 -12.784  1.00 65.53           N  
ATOM    572  CA  GLN A  73      15.287  13.168 -11.697  1.00 65.53           C  
ATOM    573  C   GLN A  73      14.523  13.131 -10.377  1.00 65.53           C  
ATOM    574  CB  GLN A  73      15.710  14.603 -12.018  1.00 65.53           C  
ATOM    575  O   GLN A  73      15.122  12.968  -9.312  1.00 65.53           O  
ATOM    576  CG  GLN A  73      16.745  14.704 -13.131  1.00 65.53           C  
ATOM    577  CD  GLN A  73      17.268  16.116 -13.318  1.00 65.53           C  
ATOM    578  NE2 GLN A  73      18.274  16.267 -14.173  1.00 65.53           N  
ATOM    579  OE1 GLN A  73      16.773  17.063 -12.699  1.00 65.53           O  
ATOM    580  N   GLU A  74      13.247  12.825 -10.478  1.00 82.15           N  
ATOM    581  CA  GLU A  74      12.487  12.959  -9.239  1.00 82.15           C  
ATOM    582  C   GLU A  74      12.107  11.593  -8.674  1.00 82.15           C  
ATOM    583  CB  GLU A  74      11.230  13.802  -9.467  1.00 82.15           C  
ATOM    584  O   GLU A  74      11.969  11.434  -7.459  1.00 82.15           O  
ATOM    585  CG  GLU A  74      11.503  15.294  -9.584  1.00 82.15           C  
ATOM    586  CD  GLU A  74      10.238  16.128  -9.715  1.00 82.15           C  
ATOM    587  OE1 GLU A  74      10.335  17.375  -9.760  1.00 82.15           O  
ATOM    588  OE2 GLU A  74       9.141  15.528  -9.771  1.00 82.15           O  
ATOM    589  N   LEU A  75      12.016  10.527  -9.534  1.00 85.53           N  
ATOM    590  CA  LEU A  75      11.585   9.188  -9.146  1.00 85.53           C  
ATOM    591  C   LEU A  75      12.639   8.149  -9.515  1.00 85.53           C  
ATOM    592  CB  LEU A  75      10.252   8.839  -9.814  1.00 85.53           C  
ATOM    593  O   LEU A  75      13.097   8.103 -10.660  1.00 85.53           O  
ATOM    594  CG  LEU A  75       9.620   7.506  -9.410  1.00 85.53           C  
ATOM    595  CD1 LEU A  75       9.082   7.585  -7.985  1.00 85.53           C  
ATOM    596  CD2 LEU A  75       8.512   7.122 -10.385  1.00 85.53           C  
ATOM    597  N   THR A  76      13.052   7.457  -8.509  1.00 88.17           N  
ATOM    598  CA  THR A  76      14.048   6.411  -8.714  1.00 88.17           C  
ATOM    599  C   THR A  76      13.419   5.029  -8.562  1.00 88.17           C  
ATOM    600  CB  THR A  76      15.221   6.556  -7.728  1.00 88.17           C  
ATOM    601  O   THR A  76      12.665   4.785  -7.617  1.00 88.17           O  
ATOM    602  CG2 THR A  76      16.306   5.521  -8.008  1.00 88.17           C  
ATOM    603  OG1 THR A  76      15.784   7.867  -7.853  1.00 88.17           O  
ATOM    604  N   HIS A  77      13.718   4.164  -9.535  1.00 87.93           N  
ATOM    605  CA  HIS A  77      13.254   2.781  -9.541  1.00 87.93           C  
ATOM    606  C   HIS A  77      14.366   1.825  -9.125  1.00 87.93           C  
ATOM    607  CB  HIS A  77      12.724   2.400 -10.925  1.00 87.93           C  
ATOM    608  O   HIS A  77      15.473   1.881  -9.665  1.00 87.93           O  
ATOM    609  CG  HIS A  77      12.280   0.975 -11.026  1.00 87.93           C  
ATOM    610  CD2 HIS A  77      11.234   0.328 -10.462  1.00 87.93           C  
ATOM    611  ND1 HIS A  77      12.951   0.039 -11.783  1.00 87.93           N  
ATOM    612  CE1 HIS A  77      12.333  -1.126 -11.680  1.00 87.93           C  
ATOM    613  NE2 HIS A  77      11.288  -0.977 -10.884  1.00 87.93           N  
ATOM    614  N   HIS A  78      14.123   1.090  -7.978  1.00 87.68           N  
ATOM    615  CA  HIS A  78      15.065   0.094  -7.479  1.00 87.68           C  
ATOM    616  C   HIS A  78      14.530  -1.319  -7.680  1.00 87.68           C  
ATOM    617  CB  HIS A  78      15.366   0.336  -5.999  1.00 87.68           C  
ATOM    618  O   HIS A  78      13.411  -1.629  -7.265  1.00 87.68           O  
ATOM    619  CG  HIS A  78      15.949   1.685  -5.718  1.00 87.68           C  
ATOM    620  CD2 HIS A  78      15.359   2.852  -5.367  1.00 87.68           C  
ATOM    621  ND1 HIS A  78      17.301   1.942  -5.791  1.00 87.68           N  
ATOM    622  CE1 HIS A  78      17.518   3.212  -5.494  1.00 87.68           C  
ATOM    623  NE2 HIS A  78      16.356   3.787  -5.233  1.00 87.68           N  
ATOM    624  N   LEU A  79      15.339  -2.150  -8.445  1.00 87.55           N  
ATOM    625  CA  LEU A  79      14.940  -3.543  -8.612  1.00 87.55           C  
ATOM    626  C   LEU A  79      15.794  -4.460  -7.743  1.00 87.55           C  
ATOM    627  CB  LEU A  79      15.052  -3.961 -10.080  1.00 87.55           C  
ATOM    628  O   LEU A  79      17.010  -4.548  -7.934  1.00 87.55           O  
ATOM    629  CG  LEU A  79      14.654  -5.401 -10.408  1.00 87.55           C  
ATOM    630  CD1 LEU A  79      13.151  -5.590 -10.225  1.00 87.55           C  
ATOM    631  CD2 LEU A  79      15.075  -5.763 -11.828  1.00 87.55           C  
ATOM    632  N   GLU A  80      15.172  -4.956  -6.676  1.00 88.98           N  
ATOM    633  CA  GLU A  80      15.812  -6.025  -5.916  1.00 88.98           C  
ATOM    634  C   GLU A  80      15.696  -7.363  -6.641  1.00 88.98           C  
ATOM    635  CB  GLU A  80      15.202  -6.130  -4.517  1.00 88.98           C  
ATOM    636  O   GLU A  80      14.608  -7.937  -6.725  1.00 88.98           O  
ATOM    637  CG  GLU A  80      15.964  -7.057  -3.581  1.00 88.98           C  
ATOM    638  CD  GLU A  80      15.398  -7.084  -2.170  1.00 88.98           C  
ATOM    639  OE1 GLU A  80      16.133  -7.458  -1.228  1.00 88.98           O  
ATOM    640  OE2 GLU A  80      14.209  -6.729  -2.006  1.00 88.98           O  
ATOM    641  N   GLU A  81      16.781  -7.884  -7.156  1.00 90.26           N  
ATOM    642  CA  GLU A  81      16.788  -9.047  -8.037  1.00 90.26           C  
ATOM    643  C   GLU A  81      16.565 -10.336  -7.252  1.00 90.26           C  
ATOM    644  CB  GLU A  81      18.105  -9.126  -8.814  1.00 90.26           C  
ATOM    645  O   GLU A  81      15.947 -11.277  -7.755  1.00 90.26           O  
ATOM    646  CG  GLU A  81      18.262  -8.042  -9.870  1.00 90.26           C  
ATOM    647  CD  GLU A  81      19.531  -8.188 -10.695  1.00 90.26           C  
ATOM    648  OE1 GLU A  81      19.858  -7.264 -11.474  1.00 90.26           O  
ATOM    649  OE2 GLU A  81      20.203  -9.235 -10.562  1.00 90.26           O  
ATOM    650  N   ARG A  82      17.043 -10.280  -5.997  1.00 92.18           N  
ATOM    651  CA  ARG A  82      16.899 -11.464  -5.156  1.00 92.18           C  
ATOM    652  C   ARG A  82      16.534 -11.079  -3.726  1.00 92.18           C  
ATOM    653  CB  ARG A  82      18.187 -12.289  -5.164  1.00 92.18           C  
ATOM    654  O   ARG A  82      17.127 -10.162  -3.154  1.00 92.18           O  
ATOM    655  CG  ARG A  82      18.533 -12.878  -6.522  1.00 92.18           C  
ATOM    656  CD  ARG A  82      19.794 -13.730  -6.463  1.00 92.18           C  
ATOM    657  NE  ARG A  82      20.140 -14.271  -7.774  1.00 92.18           N  
ATOM    658  NH1 ARG A  82      22.019 -15.398  -7.041  1.00 92.18           N  
ATOM    659  NH2 ARG A  82      21.411 -15.488  -9.250  1.00 92.18           N  
ATOM    660  CZ  ARG A  82      21.190 -15.051  -8.019  1.00 92.18           C  
ATOM    661  N   ALA A  83      15.554 -11.829  -3.194  1.00 91.89           N  
ATOM    662  CA  ALA A  83      15.130 -11.603  -1.815  1.00 91.89           C  
ATOM    663  C   ALA A  83      14.617 -12.892  -1.180  1.00 91.89           C  
ATOM    664  CB  ALA A  83      14.052 -10.522  -1.760  1.00 91.89           C  
ATOM    665  O   ALA A  83      14.284 -13.849  -1.883  1.00 91.89           O  
ATOM    666  N   VAL A  84      14.678 -12.868   0.108  1.00 92.28           N  
ATOM    667  CA  VAL A  84      14.103 -13.984   0.851  1.00 92.28           C  
ATOM    668  C   VAL A  84      12.598 -13.780   1.008  1.00 92.28           C  
ATOM    669  CB  VAL A  84      14.767 -14.146   2.237  1.00 92.28           C  
ATOM    670  O   VAL A  84      12.138 -12.659   1.240  1.00 92.28           O  
ATOM    671  CG1 VAL A  84      14.099 -15.269   3.028  1.00 92.28           C  
ATOM    672  CG2 VAL A  84      16.263 -14.412   2.084  1.00 92.28           C  
ATOM    673  N   TYR A  85      11.807 -14.861   0.770  1.00 91.74           N  
ATOM    674  CA  TYR A  85      10.367 -14.802   0.998  1.00 91.74           C  
ATOM    675  C   TYR A  85      10.056 -14.605   2.477  1.00 91.74           C  
ATOM    676  CB  TYR A  85       9.689 -16.077   0.487  1.00 91.74           C  
ATOM    677  O   TYR A  85      10.575 -15.330   3.329  1.00 91.74           O  
ATOM    678  CG  TYR A  85       8.188 -16.071   0.646  1.00 91.74           C  
ATOM    679  CD1 TYR A  85       7.583 -16.653   1.757  1.00 91.74           C  
ATOM    680  CD2 TYR A  85       7.372 -15.485  -0.316  1.00 91.74           C  
ATOM    681  CE1 TYR A  85       6.200 -16.652   1.907  1.00 91.74           C  
ATOM    682  CE2 TYR A  85       5.988 -15.478  -0.177  1.00 91.74           C  
ATOM    683  OH  TYR A  85       4.042 -16.058   1.078  1.00 91.74           O  
ATOM    684  CZ  TYR A  85       5.412 -16.062   0.936  1.00 91.74           C  
ATOM    685  N   ILE A  86       9.289 -13.606   2.757  1.00 92.66           N  
ATOM    686  CA  ILE A  86       8.922 -13.303   4.136  1.00 92.66           C  
ATOM    687  C   ILE A  86       7.551 -13.898   4.448  1.00 92.66           C  
ATOM    688  CB  ILE A  86       8.917 -11.780   4.398  1.00 92.66           C  
ATOM    689  O   ILE A  86       6.550 -13.523   3.833  1.00 92.66           O  
ATOM    690  CG1 ILE A  86      10.297 -11.182   4.098  1.00 92.66           C  
ATOM    691  CG2 ILE A  86       8.492 -11.481   5.838  1.00 92.66           C  
ATOM    692  CD1 ILE A  86      10.340  -9.662   4.161  1.00 92.66           C  
ATOM    693  N   LYS A  87       7.556 -14.839   5.436  1.00 91.13           N  
ATOM    694  CA  LYS A  87       6.299 -15.424   5.894  1.00 91.13           C  
ATOM    695  C   LYS A  87       5.653 -14.562   6.975  1.00 91.13           C  
ATOM    696  CB  LYS A  87       6.528 -16.841   6.422  1.00 91.13           C  
ATOM    697  O   LYS A  87       6.326 -14.117   7.906  1.00 91.13           O  
ATOM    698  CG  LYS A  87       6.934 -17.843   5.351  1.00 91.13           C  
ATOM    699  CD  LYS A  87       7.051 -19.252   5.918  1.00 91.13           C  
ATOM    700  CE  LYS A  87       7.492 -20.249   4.855  1.00 91.13           C  
ATOM    701  NZ  LYS A  87       7.599 -21.633   5.404  1.00 91.13           N  
ATOM    702  N   GLY A  88       4.316 -14.301   6.856  1.00 93.54           N  
ATOM    703  CA  GLY A  88       3.579 -13.505   7.824  1.00 93.54           C  
ATOM    704  C   GLY A  88       2.272 -12.962   7.277  1.00 93.54           C  
ATOM    705  O   GLY A  88       1.736 -13.486   6.299  1.00 93.54           O  
ATOM    706  N   LYS A  89       1.717 -12.068   8.033  1.00 94.75           N  
ATOM    707  CA  LYS A  89       0.437 -11.471   7.663  1.00 94.75           C  
ATOM    708  C   LYS A  89       0.629 -10.066   7.097  1.00 94.75           C  
ATOM    709  CB  LYS A  89      -0.503 -11.426   8.869  1.00 94.75           C  
ATOM    710  O   LYS A  89       1.305  -9.234   7.705  1.00 94.75           O  
ATOM    711  CG  LYS A  89      -1.893 -10.896   8.551  1.00 94.75           C  
ATOM    712  CD  LYS A  89      -2.772 -10.852   9.794  1.00 94.75           C  
ATOM    713  CE  LYS A  89      -4.105 -10.171   9.513  1.00 94.75           C  
ATOM    714  NZ  LYS A  89      -4.945 -10.068  10.744  1.00 94.75           N  
ATOM    715  N   LEU A  90       0.092  -9.855   5.956  1.00 95.91           N  
ATOM    716  CA  LEU A  90       0.115  -8.514   5.383  1.00 95.91           C  
ATOM    717  C   LEU A  90      -0.636  -7.530   6.273  1.00 95.91           C  
ATOM    718  CB  LEU A  90      -0.497  -8.520   3.979  1.00 95.91           C  
ATOM    719  O   LEU A  90      -1.727  -7.835   6.761  1.00 95.91           O  
ATOM    720  CG  LEU A  90       0.409  -9.008   2.847  1.00 95.91           C  
ATOM    721  CD1 LEU A  90      -0.416  -9.310   1.601  1.00 95.91           C  
ATOM    722  CD2 LEU A  90       1.488  -7.974   2.543  1.00 95.91           C  
ATOM    723  N   LEU A  91       0.029  -6.359   6.439  1.00 97.26           N  
ATOM    724  CA  LEU A  91      -0.600  -5.331   7.261  1.00 97.26           C  
ATOM    725  C   LEU A  91      -1.939  -4.905   6.668  1.00 97.26           C  
ATOM    726  CB  LEU A  91       0.321  -4.115   7.397  1.00 97.26           C  
ATOM    727  O   LEU A  91      -2.874  -4.583   7.404  1.00 97.26           O  
ATOM    728  CG  LEU A  91      -0.157  -3.004   8.333  1.00 97.26           C  
ATOM    729  CD1 LEU A  91      -0.378  -3.554   9.738  1.00 97.26           C  
ATOM    730  CD2 LEU A  91       0.846  -1.855   8.355  1.00 97.26           C  
ATOM    731  N   SER A  92      -2.123  -4.920   5.392  1.00 96.65           N  
ATOM    732  CA  SER A  92      -3.346  -4.544   4.691  1.00 96.65           C  
ATOM    733  C   SER A  92      -4.518  -5.425   5.111  1.00 96.65           C  
ATOM    734  CB  SER A  92      -3.147  -4.634   3.177  1.00 96.65           C  
ATOM    735  O   SER A  92      -5.670  -4.988   5.089  1.00 96.65           O  
ATOM    736  OG  SER A  92      -2.749  -5.940   2.799  1.00 96.65           O  
ATOM    737  N   CYS A  93      -4.202  -6.668   5.496  1.00 95.53           N  
ATOM    738  CA  CYS A  93      -5.249  -7.586   5.930  1.00 95.53           C  
ATOM    739  C   CYS A  93      -5.969  -7.050   7.161  1.00 95.53           C  
ATOM    740  CB  CYS A  93      -4.662  -8.965   6.232  1.00 95.53           C  
ATOM    741  O   CYS A  93      -7.185  -7.205   7.291  1.00 95.53           O  
ATOM    742  SG  CYS A  93      -4.159  -9.881   4.759  1.00 95.53           S  
ATOM    743  N   ASP A  94      -5.226  -6.370   8.063  1.00 96.17           N  
ATOM    744  CA  ASP A  94      -5.836  -5.774   9.247  1.00 96.17           C  
ATOM    745  C   ASP A  94      -6.845  -4.694   8.860  1.00 96.17           C  
ATOM    746  CB  ASP A  94      -4.763  -5.186  10.166  1.00 96.17           C  
ATOM    747  O   ASP A  94      -7.925  -4.607   9.448  1.00 96.17           O  
ATOM    748  CG  ASP A  94      -3.910  -6.248  10.836  1.00 96.17           C  
ATOM    749  OD1 ASP A  94      -4.278  -7.442  10.795  1.00 96.17           O  
ATOM    750  OD2 ASP A  94      -2.861  -5.887  11.414  1.00 96.17           O  
ATOM    751  N   PHE A  95      -6.473  -3.895   7.890  1.00 96.59           N  
ATOM    752  CA  PHE A  95      -7.372  -2.852   7.411  1.00 96.59           C  
ATOM    753  C   PHE A  95      -8.612  -3.460   6.767  1.00 96.59           C  
ATOM    754  CB  PHE A  95      -6.655  -1.940   6.411  1.00 96.59           C  
ATOM    755  O   PHE A  95      -9.736  -3.041   7.054  1.00 96.59           O  
ATOM    756  CG  PHE A  95      -7.509  -0.814   5.895  1.00 96.59           C  
ATOM    757  CD1 PHE A  95      -8.207  -0.943   4.701  1.00 96.59           C  
ATOM    758  CD2 PHE A  95      -7.615   0.375   6.606  1.00 96.59           C  
ATOM    759  CE1 PHE A  95      -8.999   0.098   4.221  1.00 96.59           C  
ATOM    760  CE2 PHE A  95      -8.404   1.419   6.133  1.00 96.59           C  
ATOM    761  CZ  PHE A  95      -9.095   1.279   4.940  1.00 96.59           C  
ATOM    762  N   ILE A  96      -8.418  -4.441   5.934  1.00 95.54           N  
ATOM    763  CA  ILE A  96      -9.500  -5.099   5.210  1.00 95.54           C  
ATOM    764  C   ILE A  96     -10.467  -5.743   6.201  1.00 95.54           C  
ATOM    765  CB  ILE A  96      -8.959  -6.157   4.223  1.00 95.54           C  
ATOM    766  O   ILE A  96     -11.686  -5.664   6.030  1.00 95.54           O  
ATOM    767  CG1 ILE A  96      -8.199  -5.480   3.077  1.00 95.54           C  
ATOM    768  CG2 ILE A  96     -10.099  -7.027   3.685  1.00 95.54           C  
ATOM    769  CD1 ILE A  96      -7.403  -6.444   2.208  1.00 95.54           C  
ATOM    770  N   ASP A  97      -9.958  -6.316   7.281  1.00 95.76           N  
ATOM    771  CA  ASP A  97     -10.789  -6.934   8.311  1.00 95.76           C  
ATOM    772  C   ASP A  97     -11.706  -5.904   8.967  1.00 95.76           C  
ATOM    773  CB  ASP A  97      -9.916  -7.611   9.369  1.00 95.76           C  
ATOM    774  O   ASP A  97     -12.854  -6.208   9.295  1.00 95.76           O  
ATOM    775  CG  ASP A  97      -9.294  -8.909   8.883  1.00 95.76           C  
ATOM    776  OD1 ASP A  97      -9.741  -9.449   7.848  1.00 95.76           O  
ATOM    777  OD2 ASP A  97      -8.351  -9.397   9.543  1.00 95.76           O  
ATOM    778  N   ILE A  98     -11.209  -4.688   9.045  1.00 96.17           N  
ATOM    779  CA  ILE A  98     -11.972  -3.620   9.683  1.00 96.17           C  
ATOM    780  C   ILE A  98     -13.126  -3.198   8.776  1.00 96.17           C  
ATOM    781  CB  ILE A  98     -11.077  -2.405  10.012  1.00 96.17           C  
ATOM    782  O   ILE A  98     -14.287  -3.216   9.190  1.00 96.17           O  
ATOM    783  CG1 ILE A  98     -10.081  -2.761  11.122  1.00 96.17           C  
ATOM    784  CG2 ILE A  98     -11.930  -1.197  10.409  1.00 96.17           C  
ATOM    785  CD1 ILE A  98      -8.974  -1.733  11.313  1.00 96.17           C  
ATOM    786  N   VAL A  99     -12.838  -2.946   7.570  1.00 94.75           N  
ATOM    787  CA  VAL A  99     -13.786  -2.213   6.738  1.00 94.75           C  
ATOM    788  C   VAL A  99     -14.791  -3.183   6.122  1.00 94.75           C  
ATOM    789  CB  VAL A  99     -13.068  -1.414   5.627  1.00 94.75           C  
ATOM    790  O   VAL A  99     -15.847  -2.769   5.637  1.00 94.75           O  
ATOM    791  CG1 VAL A  99     -12.163  -0.342   6.232  1.00 94.75           C  
ATOM    792  CG2 VAL A  99     -12.263  -2.353   4.731  1.00 94.75           C  
ATOM    793  N   THR A 100     -14.522  -4.501   6.173  1.00 95.33           N  
ATOM    794  CA  THR A 100     -15.437  -5.472   5.583  1.00 95.33           C  
ATOM    795  C   THR A 100     -16.430  -5.982   6.623  1.00 95.33           C  
ATOM    796  CB  THR A 100     -14.672  -6.661   4.973  1.00 95.33           C  
ATOM    797  O   THR A 100     -17.386  -6.684   6.286  1.00 95.33           O  
ATOM    798  CG2 THR A 100     -13.796  -6.212   3.808  1.00 95.33           C  
ATOM    799  OG1 THR A 100     -13.843  -7.255   5.979  1.00 95.33           O  
ATOM    800  N   ARG A 101     -16.262  -5.594   7.889  1.00 95.65           N  
ATOM    801  CA  ARG A 101     -17.180  -5.954   8.965  1.00 95.65           C  
ATOM    802  C   ARG A 101     -18.319  -4.947   9.073  1.00 95.65           C  
ATOM    803  CB  ARG A 101     -16.435  -6.047  10.299  1.00 95.65           C  
ATOM    804  O   ARG A 101     -18.087  -3.736   9.071  1.00 95.65           O  
ATOM    805  CG  ARG A 101     -17.319  -6.438  11.472  1.00 95.65           C  
ATOM    806  CD  ARG A 101     -16.500  -6.733  12.721  1.00 95.65           C  
ATOM    807  NE  ARG A 101     -15.642  -5.608  13.081  1.00 95.65           N  
ATOM    808  NH1 ARG A 101     -17.340  -4.336  13.995  1.00 95.65           N  
ATOM    809  NH2 ARG A 101     -15.193  -3.534  13.960  1.00 95.65           N  
ATOM    810  CZ  ARG A 101     -16.060  -4.495  13.678  1.00 95.65           C  
ATOM    811  N   ASP A 102     -19.643  -5.449   9.146  1.00 95.50           N  
ATOM    812  CA  ASP A 102     -20.739  -4.542   9.473  1.00 95.50           C  
ATOM    813  C   ASP A 102     -20.527  -3.895  10.839  1.00 95.50           C  
ATOM    814  CB  ASP A 102     -22.076  -5.284   9.443  1.00 95.50           C  
ATOM    815  O   ASP A 102     -20.122  -4.563  11.793  1.00 95.50           O  
ATOM    816  CG  ASP A 102     -22.520  -5.651   8.038  1.00 95.50           C  
ATOM    817  OD1 ASP A 102     -21.944  -5.128   7.060  1.00 95.50           O  
ATOM    818  OD2 ASP A 102     -23.456  -6.470   7.908  1.00 95.50           O  
ATOM    819  N   GLY A 103     -20.670  -2.599  10.863  1.00 94.92           N  
ATOM    820  CA  GLY A 103     -20.545  -1.868  12.114  1.00 94.92           C  
ATOM    821  C   GLY A 103     -19.163  -1.282  12.327  1.00 94.92           C  
ATOM    822  O   GLY A 103     -18.818  -0.881  13.441  1.00 94.92           O  
ATOM    823  N   TRP A 104     -18.302  -1.351  11.301  1.00 95.26           N  
ATOM    824  CA  TRP A 104     -16.986  -0.739  11.451  1.00 95.26           C  
ATOM    825  C   TRP A 104     -17.106   0.768  11.654  1.00 95.26           C  
ATOM    826  CB  TRP A 104     -16.113  -1.034  10.228  1.00 95.26           C  
ATOM    827  O   TRP A 104     -18.108   1.374  11.268  1.00 95.26           O  
ATOM    828  CG  TRP A 104     -16.612  -0.412   8.959  1.00 95.26           C  
ATOM    829  CD1 TRP A 104     -17.526  -0.937   8.088  1.00 95.26           C  
ATOM    830  CD2 TRP A 104     -16.220   0.852   8.415  1.00 95.26           C  
ATOM    831  CE2 TRP A 104     -16.938   1.030   7.212  1.00 95.26           C  
ATOM    832  CE3 TRP A 104     -15.331   1.853   8.829  1.00 95.26           C  
ATOM    833  NE1 TRP A 104     -17.727  -0.075   7.035  1.00 95.26           N  
ATOM    834  CH2 TRP A 104     -15.917   3.134   6.846  1.00 95.26           C  
ATOM    835  CZ2 TRP A 104     -16.793   2.170   6.418  1.00 95.26           C  
ATOM    836  CZ3 TRP A 104     -15.189   2.987   8.038  1.00 95.26           C  
ATOM    837  N   SER A 105     -16.197   1.391  12.387  1.00 95.60           N  
ATOM    838  CA  SER A 105     -16.220   2.819  12.685  1.00 95.60           C  
ATOM    839  C   SER A 105     -15.006   3.527  12.093  1.00 95.60           C  
ATOM    840  CB  SER A 105     -16.271   3.052  14.195  1.00 95.60           C  
ATOM    841  O   SER A 105     -13.969   2.903  11.861  1.00 95.60           O  
ATOM    842  OG  SER A 105     -15.030   2.726  14.796  1.00 95.60           O  
ATOM    843  N   ILE A 106     -15.152   4.842  11.849  1.00 95.60           N  
ATOM    844  CA  ILE A 106     -14.068   5.688  11.362  1.00 95.60           C  
ATOM    845  C   ILE A 106     -12.943   5.729  12.394  1.00 95.60           C  
ATOM    846  CB  ILE A 106     -14.563   7.118  11.051  1.00 95.60           C  
ATOM    847  O   ILE A 106     -11.767   5.823  12.035  1.00 95.60           O  
ATOM    848  CG1 ILE A 106     -13.642   7.791  10.027  1.00 95.60           C  
ATOM    849  CG2 ILE A 106     -14.655   7.949  12.334  1.00 95.60           C  
ATOM    850  CD1 ILE A 106     -13.742   7.204   8.625  1.00 95.60           C  
ATOM    851  N   GLU A 107     -13.233   5.536  13.635  1.00 96.25           N  
ATOM    852  CA  GLU A 107     -12.246   5.538  14.710  1.00 96.25           C  
ATOM    853  C   GLU A 107     -11.306   4.341  14.598  1.00 96.25           C  
ATOM    854  CB  GLU A 107     -12.937   5.537  16.076  1.00 96.25           C  
ATOM    855  O   GLU A 107     -10.101   4.468  14.824  1.00 96.25           O  
ATOM    856  CG  GLU A 107     -13.629   6.850  16.416  1.00 96.25           C  
ATOM    857  CD  GLU A 107     -14.956   7.033  15.696  1.00 96.25           C  
ATOM    858  OE1 GLU A 107     -15.464   8.176  15.641  1.00 96.25           O  
ATOM    859  OE2 GLU A 107     -15.492   6.025  15.183  1.00 96.25           O  
ATOM    860  N   GLU A 108     -11.892   3.174  14.202  1.00 97.00           N  
ATOM    861  CA  GLU A 108     -11.070   1.983  14.005  1.00 97.00           C  
ATOM    862  C   GLU A 108     -10.087   2.175  12.854  1.00 97.00           C  
ATOM    863  CB  GLU A 108     -11.951   0.758  13.747  1.00 97.00           C  
ATOM    864  O   GLU A 108      -8.931   1.757  12.942  1.00 97.00           O  
ATOM    865  CG  GLU A 108     -12.708   0.275  14.975  1.00 97.00           C  
ATOM    866  CD  GLU A 108     -13.645  -0.887  14.683  1.00 97.00           C  
ATOM    867  OE1 GLU A 108     -13.365  -2.020  15.134  1.00 97.00           O  
ATOM    868  OE2 GLU A 108     -14.667  -0.661  13.998  1.00 97.00           O  
ATOM    869  N   MET A 109     -10.598   2.865  11.824  1.00 95.96           N  
ATOM    870  CA  MET A 109      -9.715   3.182  10.705  1.00 95.96           C  
ATOM    871  C   MET A 109      -8.593   4.116  11.144  1.00 95.96           C  
ATOM    872  CB  MET A 109     -10.505   3.816   9.559  1.00 95.96           C  
ATOM    873  O   MET A 109      -7.435   3.922  10.769  1.00 95.96           O  
ATOM    874  CG  MET A 109     -11.389   2.835   8.806  1.00 95.96           C  
ATOM    875  SD  MET A 109     -12.337   3.636   7.455  1.00 95.96           S  
ATOM    876  CE  MET A 109     -10.990   4.014   6.300  1.00 95.96           C  
ATOM    877  N   GLY A 110      -9.020   5.094  11.939  1.00 97.04           N  
ATOM    878  CA  GLY A 110      -8.040   6.027  12.471  1.00 97.04           C  
ATOM    879  C   GLY A 110      -6.971   5.355  13.311  1.00 97.04           C  
ATOM    880  O   GLY A 110      -5.785   5.668  13.184  1.00 97.04           O  
ATOM    881  N   LEU A 111      -7.371   4.392  14.143  1.00 97.38           N  
ATOM    882  CA  LEU A 111      -6.426   3.655  14.974  1.00 97.38           C  
ATOM    883  C   LEU A 111      -5.474   2.829  14.115  1.00 97.38           C  
ATOM    884  CB  LEU A 111      -7.170   2.742  15.953  1.00 97.38           C  
ATOM    885  O   LEU A 111      -4.282   2.736  14.415  1.00 97.38           O  
ATOM    886  CG  LEU A 111      -7.901   3.435  17.104  1.00 97.38           C  
ATOM    887  CD1 LEU A 111      -8.749   2.430  17.875  1.00 97.38           C  
ATOM    888  CD2 LEU A 111      -6.906   4.126  18.030  1.00 97.38           C  
ATOM    889  N   PHE A 112      -5.997   2.259  13.078  1.00 97.96           N  
ATOM    890  CA  PHE A 112      -5.161   1.523  12.137  1.00 97.96           C  
ATOM    891  C   PHE A 112      -4.092   2.430  11.539  1.00 97.96           C  
ATOM    892  CB  PHE A 112      -6.014   0.910  11.022  1.00 97.96           C  
ATOM    893  O   PHE A 112      -2.916   2.062  11.488  1.00 97.96           O  
ATOM    894  CG  PHE A 112      -5.209   0.337   9.888  1.00 97.96           C  
ATOM    895  CD1 PHE A 112      -4.919   1.103   8.765  1.00 97.96           C  
ATOM    896  CD2 PHE A 112      -4.742  -0.970   9.943  1.00 97.96           C  
ATOM    897  CE1 PHE A 112      -4.174   0.575   7.714  1.00 97.96           C  
ATOM    898  CE2 PHE A 112      -3.998  -1.505   8.896  1.00 97.96           C  
ATOM    899  CZ  PHE A 112      -3.716  -0.732   7.782  1.00 97.96           C  
ATOM    900  N   CYS A 113      -4.479   3.626  11.069  1.00 97.85           N  
ATOM    901  CA  CYS A 113      -3.560   4.552  10.417  1.00 97.85           C  
ATOM    902  C   CYS A 113      -2.488   5.031  11.388  1.00 97.85           C  
ATOM    903  CB  CYS A 113      -4.320   5.752   9.851  1.00 97.85           C  
ATOM    904  O   CYS A 113      -1.322   5.172  11.012  1.00 97.85           O  
ATOM    905  SG  CYS A 113      -5.336   5.356   8.410  1.00 97.85           S  
ATOM    906  N   LYS A 114      -2.870   5.221  12.650  1.00 96.68           N  
ATOM    907  CA  LYS A 114      -1.886   5.613  13.656  1.00 96.68           C  
ATOM    908  C   LYS A 114      -0.867   4.503  13.890  1.00 96.68           C  
ATOM    909  CB  LYS A 114      -2.578   5.976  14.971  1.00 96.68           C  
ATOM    910  O   LYS A 114       0.336   4.763  13.965  1.00 96.68           O  
ATOM    911  CG  LYS A 114      -3.306   7.312  14.940  1.00 96.68           C  
ATOM    912  CD  LYS A 114      -3.914   7.649  16.295  1.00 96.68           C  
ATOM    913  CE  LYS A 114      -4.593   9.011  16.281  1.00 96.68           C  
ATOM    914  NZ  LYS A 114      -5.220   9.332  17.598  1.00 96.68           N  
ATOM    915  N   LYS A 115      -1.397   3.266  14.015  1.00 96.28           N  
ATOM    916  CA  LYS A 115      -0.513   2.113  14.159  1.00 96.28           C  
ATOM    917  C   LYS A 115       0.401   1.966  12.945  1.00 96.28           C  
ATOM    918  CB  LYS A 115      -1.326   0.834  14.361  1.00 96.28           C  
ATOM    919  O   LYS A 115       1.599   1.717  13.090  1.00 96.28           O  
ATOM    920  CG  LYS A 115      -0.478  -0.418  14.533  1.00 96.28           C  
ATOM    921  CD  LYS A 115      -1.342  -1.658  14.719  1.00 96.28           C  
ATOM    922  CE  LYS A 115      -0.498  -2.921  14.809  1.00 96.28           C  
ATOM    923  NZ  LYS A 115      -1.342  -4.142  14.976  1.00 96.28           N  
ATOM    924  N   TYR A 116      -0.156   2.132  11.822  1.00 97.65           N  
ATOM    925  CA  TYR A 116       0.578   2.072  10.563  1.00 97.65           C  
ATOM    926  C   TYR A 116       1.713   3.088  10.545  1.00 97.65           C  
ATOM    927  CB  TYR A 116      -0.363   2.319   9.380  1.00 97.65           C  
ATOM    928  O   TYR A 116       2.849   2.753  10.201  1.00 97.65           O  
ATOM    929  CG  TYR A 116       0.352   2.691   8.103  1.00 97.65           C  
ATOM    930  CD1 TYR A 116       0.109   3.910   7.475  1.00 97.65           C  
ATOM    931  CD2 TYR A 116       1.271   1.824   7.523  1.00 97.65           C  
ATOM    932  CE1 TYR A 116       0.764   4.256   6.298  1.00 97.65           C  
ATOM    933  CE2 TYR A 116       1.932   2.159   6.346  1.00 97.65           C  
ATOM    934  OH  TYR A 116       2.324   3.713   4.576  1.00 97.65           O  
ATOM    935  CZ  TYR A 116       1.672   3.376   5.742  1.00 97.65           C  
ATOM    936  N   LEU A 117       1.524   4.326  10.900  1.00 96.40           N  
ATOM    937  CA  LEU A 117       2.545   5.368  10.895  1.00 96.40           C  
ATOM    938  C   LEU A 117       3.651   5.050  11.895  1.00 96.40           C  
ATOM    939  CB  LEU A 117       1.924   6.729  11.219  1.00 96.40           C  
ATOM    940  O   LEU A 117       4.825   5.327  11.637  1.00 96.40           O  
ATOM    941  CG  LEU A 117       1.058   7.358  10.126  1.00 96.40           C  
ATOM    942  CD1 LEU A 117       0.518   8.707  10.587  1.00 96.40           C  
ATOM    943  CD2 LEU A 117       1.855   7.509   8.834  1.00 96.40           C  
ATOM    944  N   LEU A 118       3.287   4.441  13.038  1.00 95.01           N  
ATOM    945  CA  LEU A 118       4.293   4.036  14.014  1.00 95.01           C  
ATOM    946  C   LEU A 118       5.181   2.931  13.453  1.00 95.01           C  
ATOM    947  CB  LEU A 118       3.625   3.564  15.308  1.00 95.01           C  
ATOM    948  O   LEU A 118       6.393   2.927  13.680  1.00 95.01           O  
ATOM    949  CG  LEU A 118       2.936   4.640  16.148  1.00 95.01           C  
ATOM    950  CD1 LEU A 118       2.242   4.011  17.351  1.00 95.01           C  
ATOM    951  CD2 LEU A 118       3.943   5.695  16.596  1.00 95.01           C  
ATOM    952  N   ILE A 119       4.539   2.042  12.719  1.00 95.72           N  
ATOM    953  CA  ILE A 119       5.289   0.963  12.085  1.00 95.72           C  
ATOM    954  C   ILE A 119       6.243   1.541  11.043  1.00 95.72           C  
ATOM    955  CB  ILE A 119       4.346  -0.073  11.433  1.00 95.72           C  
ATOM    956  O   ILE A 119       7.421   1.176  11.000  1.00 95.72           O  
ATOM    957  CG1 ILE A 119       3.622  -0.889  12.510  1.00 95.72           C  
ATOM    958  CG2 ILE A 119       5.124  -0.988  10.483  1.00 95.72           C  
ATOM    959  CD1 ILE A 119       2.518  -1.786  11.969  1.00 95.72           C  
ATOM    960  N   VAL A 120       5.730   2.459  10.226  1.00 95.79           N  
ATOM    961  CA  VAL A 120       6.563   3.094   9.210  1.00 95.79           C  
ATOM    962  C   VAL A 120       7.733   3.813   9.877  1.00 95.79           C  
ATOM    963  CB  VAL A 120       5.750   4.086   8.348  1.00 95.79           C  
ATOM    964  O   VAL A 120       8.876   3.702   9.426  1.00 95.79           O  
ATOM    965  CG1 VAL A 120       6.678   4.937   7.484  1.00 95.79           C  
ATOM    966  CG2 VAL A 120       4.743   3.335   7.479  1.00 95.79           C  
ATOM    967  N   SER A 121       7.454   4.478  10.922  1.00 94.69           N  
ATOM    968  CA  SER A 121       8.491   5.193  11.658  1.00 94.69           C  
ATOM    969  C   SER A 121       9.557   4.236  12.182  1.00 94.69           C  
ATOM    970  CB  SER A 121       7.881   5.976  12.821  1.00 94.69           C  
ATOM    971  O   SER A 121      10.753   4.520  12.090  1.00 94.69           O  
ATOM    972  OG  SER A 121       8.886   6.667  13.544  1.00 94.69           O  
ATOM    973  N   SER A 122       9.165   3.089  12.694  1.00 93.43           N  
ATOM    974  CA  SER A 122      10.101   2.096  13.211  1.00 93.43           C  
ATOM    975  C   SER A 122      10.949   1.501  12.092  1.00 93.43           C  
ATOM    976  CB  SER A 122       9.351   0.981  13.941  1.00 93.43           C  
ATOM    977  O   SER A 122      12.096   1.108  12.317  1.00 93.43           O  
ATOM    978  OG  SER A 122       8.709   0.118  13.018  1.00 93.43           O  
ATOM    979  N   LEU A 123      10.395   1.397  10.925  1.00 93.50           N  
ATOM    980  CA  LEU A 123      11.107   0.828   9.786  1.00 93.50           C  
ATOM    981  C   LEU A 123      12.128   1.817   9.234  1.00 93.50           C  
ATOM    982  CB  LEU A 123      10.122   0.426   8.685  1.00 93.50           C  
ATOM    983  O   LEU A 123      13.177   1.415   8.727  1.00 93.50           O  
ATOM    984  CG  LEU A 123       9.255  -0.802   8.966  1.00 93.50           C  
ATOM    985  CD1 LEU A 123       8.124  -0.898   7.947  1.00 93.50           C  
ATOM    986  CD2 LEU A 123      10.102  -2.070   8.953  1.00 93.50           C  
ATOM    987  N   ILE A 124      11.815   3.109   9.446  1.00 90.69           N  
ATOM    988  CA  ILE A 124      12.694   4.145   8.916  1.00 90.69           C  
ATOM    989  C   ILE A 124      13.783   4.469   9.936  1.00 90.69           C  
ATOM    990  CB  ILE A 124      11.906   5.423   8.549  1.00 90.69           C  
ATOM    991  O   ILE A 124      14.953   4.623   9.577  1.00 90.69           O  
ATOM    992  CG1 ILE A 124      10.942   5.141   7.392  1.00 90.69           C  
ATOM    993  CG2 ILE A 124      12.864   6.566   8.199  1.00 90.69           C  
ATOM    994  CD1 ILE A 124       9.932   6.253   7.143  1.00 90.69           C  
ATOM    995  N   LEU A 125      13.345   4.609  11.241  1.00 81.94           N  
ATOM    996  CA  LEU A 125      14.221   5.079  12.309  1.00 81.94           C  
ATOM    997  C   LEU A 125      14.488   3.971  13.321  1.00 81.94           C  
ATOM    998  CB  LEU A 125      13.606   6.292  13.012  1.00 81.94           C  
ATOM    999  O   LEU A 125      13.974   4.011  14.442  1.00 81.94           O  
ATOM   1000  CG  LEU A 125      13.367   7.530  12.146  1.00 81.94           C  
ATOM   1001  CD1 LEU A 125      12.571   8.574  12.921  1.00 81.94           C  
ATOM   1002  CD2 LEU A 125      14.693   8.109  11.664  1.00 81.94           C  
ATOM   1003  N   LYS A 126      15.187   2.884  12.935  1.00 74.90           N  
ATOM   1004  CA  LYS A 126      15.419   1.671  13.714  1.00 74.90           C  
ATOM   1005  C   LYS A 126      15.715   2.004  15.174  1.00 74.90           C  
ATOM   1006  CB  LYS A 126      16.570   0.861  13.117  1.00 74.90           C  
ATOM   1007  O   LYS A 126      15.185   1.362  16.082  1.00 74.90           O  
ATOM   1008  CG  LYS A 126      16.220   0.154  11.816  1.00 74.90           C  
ATOM   1009  CD  LYS A 126      17.350  -0.757  11.353  1.00 74.90           C  
ATOM   1010  CE  LYS A 126      17.019  -1.431  10.028  1.00 74.90           C  
ATOM   1011  NZ  LYS A 126      18.117  -2.339   9.579  1.00 74.90           N  
ATOM   1012  N   ASN A 127      16.355   3.209  15.437  1.00 72.63           N  
ATOM   1013  CA  ASN A 127      16.850   3.432  16.792  1.00 72.63           C  
ATOM   1014  C   ASN A 127      16.153   4.616  17.456  1.00 72.63           C  
ATOM   1015  CB  ASN A 127      18.365   3.645  16.782  1.00 72.63           C  
ATOM   1016  O   ASN A 127      16.277   4.816  18.666  1.00 72.63           O  
ATOM   1017  CG  ASN A 127      19.125   2.411  16.336  1.00 72.63           C  
ATOM   1018  ND2 ASN A 127      20.238   2.619  15.642  1.00 72.63           N  
ATOM   1019  OD1 ASN A 127      18.716   1.281  16.612  1.00 72.63           O  
ATOM   1020  N   ASP A 128      15.251   5.292  16.733  1.00 75.80           N  
ATOM   1021  CA  ASP A 128      14.586   6.443  17.337  1.00 75.80           C  
ATOM   1022  C   ASP A 128      13.214   6.676  16.709  1.00 75.80           C  
ATOM   1023  CB  ASP A 128      15.450   7.698  17.194  1.00 75.80           C  
ATOM   1024  O   ASP A 128      13.032   7.617  15.933  1.00 75.80           O  
ATOM   1025  CG  ASP A 128      14.994   8.837  18.089  1.00 75.80           C  
ATOM   1026  OD1 ASP A 128      14.198   8.598  19.022  1.00 75.80           O  
ATOM   1027  OD2 ASP A 128      15.432   9.984  17.857  1.00 75.80           O  
ATOM   1028  N   PRO A 129      12.268   5.797  17.010  1.00 71.89           N  
ATOM   1029  CA  PRO A 129      10.965   6.014  16.378  1.00 71.89           C  
ATOM   1030  C   PRO A 129      10.277   7.288  16.865  1.00 71.89           C  
ATOM   1031  CB  PRO A 129      10.165   4.773  16.783  1.00 71.89           C  
ATOM   1032  O   PRO A 129      10.430   7.670  18.028  1.00 71.89           O  
ATOM   1033  CG  PRO A 129      10.841   4.270  18.017  1.00 71.89           C  
ATOM   1034  CD  PRO A 129      12.273   4.720  17.995  1.00 71.89           C  
ATOM   1035  N   ILE A 130       9.836   8.081  15.981  1.00 75.40           N  
ATOM   1036  CA  ILE A 130       9.032   9.258  16.293  1.00 75.40           C  
ATOM   1037  C   ILE A 130       7.764   8.836  17.032  1.00 75.40           C  
ATOM   1038  CB  ILE A 130       8.670  10.050  15.016  1.00 75.40           C  
ATOM   1039  O   ILE A 130       6.984   8.026  16.527  1.00 75.40           O  
ATOM   1040  CG1 ILE A 130       9.941  10.454  14.260  1.00 75.40           C  
ATOM   1041  CG2 ILE A 130       7.825  11.279  15.365  1.00 75.40           C  
ATOM   1042  CD1 ILE A 130       9.680  11.021  12.871  1.00 75.40           C  
ATOM   1043  N   LYS A 131       7.547   9.290  18.239  1.00 76.17           N  
ATOM   1044  CA  LYS A 131       6.417   8.893  19.073  1.00 76.17           C  
ATOM   1045  C   LYS A 131       5.157   9.667  18.696  1.00 76.17           C  
ATOM   1046  CB  LYS A 131       6.740   9.107  20.552  1.00 76.17           C  
ATOM   1047  O   LYS A 131       4.059   9.105  18.677  1.00 76.17           O  
ATOM   1048  CG  LYS A 131       7.749   8.117  21.115  1.00 76.17           C  
ATOM   1049  CD  LYS A 131       7.941   8.305  22.614  1.00 76.17           C  
ATOM   1050  CE  LYS A 131       9.000   7.361  23.166  1.00 76.17           C  
ATOM   1051  NZ  LYS A 131       9.196   7.547  24.635  1.00 76.17           N  
ATOM   1052  N   GLU A 132       5.426  10.876  18.223  1.00 86.69           N  
ATOM   1053  CA  GLU A 132       4.257  11.660  17.837  1.00 86.69           C  
ATOM   1054  C   GLU A 132       4.336  12.085  16.374  1.00 86.69           C  
ATOM   1055  CB  GLU A 132       4.116  12.892  18.736  1.00 86.69           C  
ATOM   1056  O   GLU A 132       5.232  12.840  15.988  1.00 86.69           O  
ATOM   1057  CG  GLU A 132       3.692  12.569  20.161  1.00 86.69           C  
ATOM   1058  CD  GLU A 132       3.488  13.805  21.022  1.00 86.69           C  
ATOM   1059  OE1 GLU A 132       3.152  13.663  22.219  1.00 86.69           O  
ATOM   1060  OE2 GLU A 132       3.666  14.926  20.494  1.00 86.69           O  
ATOM   1061  N   ILE A 133       3.441  11.520  15.620  1.00 92.90           N  
ATOM   1062  CA  ILE A 133       3.451  11.764  14.181  1.00 92.90           C  
ATOM   1063  C   ILE A 133       2.237  12.603  13.791  1.00 92.90           C  
ATOM   1064  CB  ILE A 133       3.467  10.440  13.384  1.00 92.90           C  
ATOM   1065  O   ILE A 133       1.099  12.243  14.104  1.00 92.90           O  
ATOM   1066  CG1 ILE A 133       4.686   9.596  13.773  1.00 92.90           C  
ATOM   1067  CG2 ILE A 133       3.450  10.717  11.878  1.00 92.90           C  
ATOM   1068  CD1 ILE A 133       4.660   8.179  13.218  1.00 92.90           C  
ATOM   1069  N   ASP A 134       2.565  13.775  13.291  1.00 94.00           N  
ATOM   1070  CA  ASP A 134       1.541  14.641  12.714  1.00 94.00           C  
ATOM   1071  C   ASP A 134       1.445  14.446  11.202  1.00 94.00           C  
ATOM   1072  CB  ASP A 134       1.834  16.107  13.038  1.00 94.00           C  
ATOM   1073  O   ASP A 134       2.316  13.818  10.596  1.00 94.00           O  
ATOM   1074  CG  ASP A 134       0.688  17.035  12.676  1.00 94.00           C  
ATOM   1075  OD1 ASP A 134      -0.451  16.553  12.491  1.00 94.00           O  
ATOM   1076  OD2 ASP A 134       0.926  18.257  12.571  1.00 94.00           O  
ATOM   1077  N   ILE A 135       0.380  14.912  10.607  1.00 95.38           N  
ATOM   1078  CA  ILE A 135       0.190  14.719   9.173  1.00 95.38           C  
ATOM   1079  C   ILE A 135       1.268  15.479   8.403  1.00 95.38           C  
ATOM   1080  CB  ILE A 135      -1.215  15.178   8.722  1.00 95.38           C  
ATOM   1081  O   ILE A 135       1.544  15.170   7.242  1.00 95.38           O  
ATOM   1082  CG1 ILE A 135      -1.418  16.664   9.039  1.00 95.38           C  
ATOM   1083  CG2 ILE A 135      -2.300  14.324   9.383  1.00 95.38           C  
ATOM   1084  CD1 ILE A 135      -2.664  17.267   8.404  1.00 95.38           C  
ATOM   1085  N   ASP A 136       1.925  16.459   9.024  1.00 95.21           N  
ATOM   1086  CA  ASP A 136       2.948  17.257   8.355  1.00 95.21           C  
ATOM   1087  C   ASP A 136       4.346  16.729   8.665  1.00 95.21           C  
ATOM   1088  CB  ASP A 136       2.837  18.726   8.769  1.00 95.21           C  
ATOM   1089  O   ASP A 136       5.345  17.314   8.242  1.00 95.21           O  
ATOM   1090  CG  ASP A 136       1.562  19.387   8.276  1.00 95.21           C  
ATOM   1091  OD1 ASP A 136       1.169  19.161   7.110  1.00 95.21           O  
ATOM   1092  OD2 ASP A 136       0.945  20.141   9.058  1.00 95.21           O  
ATOM   1093  N   THR A 137       4.394  15.690   9.482  1.00 95.21           N  
ATOM   1094  CA  THR A 137       5.677  15.054   9.760  1.00 95.21           C  
ATOM   1095  C   THR A 137       6.313  14.535   8.473  1.00 95.21           C  
ATOM   1096  CB  THR A 137       5.520  13.895  10.762  1.00 95.21           C  
ATOM   1097  O   THR A 137       5.661  13.846   7.686  1.00 95.21           O  
ATOM   1098  CG2 THR A 137       6.869  13.259  11.082  1.00 95.21           C  
ATOM   1099  OG1 THR A 137       4.940  14.393  11.973  1.00 95.21           O  
ATOM   1100  N   SER A 138       7.590  14.812   8.239  1.00 94.86           N  
ATOM   1101  CA  SER A 138       8.334  14.505   7.022  1.00 94.86           C  
ATOM   1102  C   SER A 138       9.007  13.140   7.114  1.00 94.86           C  
ATOM   1103  CB  SER A 138       9.385  15.583   6.750  1.00 94.86           C  
ATOM   1104  O   SER A 138       9.653  12.827   8.117  1.00 94.86           O  
ATOM   1105  OG  SER A 138       9.986  15.391   5.481  1.00 94.86           O  
ATOM   1106  N   PHE A 139       8.738  12.265   6.117  1.00 94.41           N  
ATOM   1107  CA  PHE A 139       9.427  10.994   5.924  1.00 94.41           C  
ATOM   1108  C   PHE A 139      10.303  11.037   4.677  1.00 94.41           C  
ATOM   1109  CB  PHE A 139       8.419   9.846   5.818  1.00 94.41           C  
ATOM   1110  O   PHE A 139      10.046  11.818   3.759  1.00 94.41           O  
ATOM   1111  CG  PHE A 139       7.763   9.492   7.125  1.00 94.41           C  
ATOM   1112  CD1 PHE A 139       8.504   8.943   8.165  1.00 94.41           C  
ATOM   1113  CD2 PHE A 139       6.404   9.708   7.315  1.00 94.41           C  
ATOM   1114  CE1 PHE A 139       7.899   8.614   9.376  1.00 94.41           C  
ATOM   1115  CE2 PHE A 139       5.793   9.382   8.522  1.00 94.41           C  
ATOM   1116  CZ  PHE A 139       6.542   8.835   9.551  1.00 94.41           C  
ATOM   1117  N   PRO A 140      11.381  10.255   4.760  1.00 94.34           N  
ATOM   1118  CA  PRO A 140      12.198  10.184   3.546  1.00 94.34           C  
ATOM   1119  C   PRO A 140      11.402   9.729   2.325  1.00 94.34           C  
ATOM   1120  CB  PRO A 140      13.278   9.161   3.907  1.00 94.34           C  
ATOM   1121  O   PRO A 140      10.422   8.992   2.462  1.00 94.34           O  
ATOM   1122  CG  PRO A 140      13.288   9.128   5.401  1.00 94.34           C  
ATOM   1123  CD  PRO A 140      11.918   9.491   5.896  1.00 94.34           C  
ATOM   1124  N   GLY A 141      11.731  10.233   1.151  1.00 93.45           N  
ATOM   1125  CA  GLY A 141      11.070   9.926  -0.108  1.00 93.45           C  
ATOM   1126  C   GLY A 141      10.946   8.437  -0.369  1.00 93.45           C  
ATOM   1127  O   GLY A 141       9.998   7.992  -1.020  1.00 93.45           O  
ATOM   1128  N   ASN A 142      11.904   7.656   0.138  1.00 91.94           N  
ATOM   1129  CA  ASN A 142      11.860   6.217  -0.102  1.00 91.94           C  
ATOM   1130  C   ASN A 142      10.762   5.545   0.717  1.00 91.94           C  
ATOM   1131  CB  ASN A 142      13.217   5.580   0.205  1.00 91.94           C  
ATOM   1132  O   ASN A 142      10.522   4.345   0.575  1.00 91.94           O  
ATOM   1133  CG  ASN A 142      13.652   5.797   1.641  1.00 91.94           C  
ATOM   1134  ND2 ASN A 142      14.755   5.167   2.028  1.00 91.94           N  
ATOM   1135  OD1 ASN A 142      13.002   6.523   2.397  1.00 91.94           O  
ATOM   1136  N   SER A 143      10.090   6.321   1.512  1.00 94.63           N  
ATOM   1137  CA  SER A 143       8.979   5.811   2.308  1.00 94.63           C  
ATOM   1138  C   SER A 143       7.713   5.677   1.468  1.00 94.63           C  
ATOM   1139  CB  SER A 143       8.712   6.726   3.504  1.00 94.63           C  
ATOM   1140  O   SER A 143       6.724   5.093   1.915  1.00 94.63           O  
ATOM   1141  OG  SER A 143       9.871   6.851   4.310  1.00 94.63           O  
ATOM   1142  N   ILE A 144       7.721   6.177   0.297  1.00 94.43           N  
ATOM   1143  CA  ILE A 144       6.562   6.201  -0.589  1.00 94.43           C  
ATOM   1144  C   ILE A 144       6.074   4.776  -0.839  1.00 94.43           C  
ATOM   1145  CB  ILE A 144       6.888   6.899  -1.928  1.00 94.43           C  
ATOM   1146  O   ILE A 144       4.885   4.553  -1.081  1.00 94.43           O  
ATOM   1147  CG1 ILE A 144       5.596   7.257  -2.672  1.00 94.43           C  
ATOM   1148  CG2 ILE A 144       7.790   6.014  -2.793  1.00 94.43           C  
ATOM   1149  CD1 ILE A 144       5.795   8.231  -3.825  1.00 94.43           C  
ATOM   1150  N   ASP A 145       6.958   3.760  -0.788  1.00 93.24           N  
ATOM   1151  CA  ASP A 145       6.619   2.372  -1.085  1.00 93.24           C  
ATOM   1152  C   ASP A 145       6.170   1.635   0.175  1.00 93.24           C  
ATOM   1153  CB  ASP A 145       7.810   1.652  -1.720  1.00 93.24           C  
ATOM   1154  O   ASP A 145       5.782   0.467   0.112  1.00 93.24           O  
ATOM   1155  CG  ASP A 145       7.802   1.716  -3.237  1.00 93.24           C  
ATOM   1156  OD1 ASP A 145       6.856   2.290  -3.818  1.00 93.24           O  
ATOM   1157  OD2 ASP A 145       8.750   1.186  -3.857  1.00 93.24           O  
ATOM   1158  N   LEU A 146       6.285   2.338   1.333  1.00 96.03           N  
ATOM   1159  CA  LEU A 146       5.922   1.684   2.585  1.00 96.03           C  
ATOM   1160  C   LEU A 146       4.415   1.744   2.813  1.00 96.03           C  
ATOM   1161  CB  LEU A 146       6.654   2.336   3.762  1.00 96.03           C  
ATOM   1162  O   LEU A 146       3.956   2.295   3.816  1.00 96.03           O  
ATOM   1163  CG  LEU A 146       8.180   2.229   3.754  1.00 96.03           C  
ATOM   1164  CD1 LEU A 146       8.768   2.954   4.961  1.00 96.03           C  
ATOM   1165  CD2 LEU A 146       8.614   0.767   3.738  1.00 96.03           C  
ATOM   1166  N   VAL A 147       3.637   1.196   1.869  1.00 96.33           N  
ATOM   1167  CA  VAL A 147       2.188   1.058   1.971  1.00 96.33           C  
ATOM   1168  C   VAL A 147       1.842  -0.246   2.687  1.00 96.33           C  
ATOM   1169  CB  VAL A 147       1.515   1.097   0.581  1.00 96.33           C  
ATOM   1170  O   VAL A 147       2.633  -1.191   2.686  1.00 96.33           O  
ATOM   1171  CG1 VAL A 147       1.748   2.447  -0.095  1.00 96.33           C  
ATOM   1172  CG2 VAL A 147       2.038  -0.040  -0.296  1.00 96.33           C  
ATOM   1173  N   PRO A 148       0.700  -0.305   3.297  1.00 97.23           N  
ATOM   1174  CA  PRO A 148       0.320  -1.490   4.069  1.00 97.23           C  
ATOM   1175  C   PRO A 148       0.411  -2.778   3.256  1.00 97.23           C  
ATOM   1176  CB  PRO A 148      -1.129  -1.199   4.470  1.00 97.23           C  
ATOM   1177  O   PRO A 148       0.700  -3.843   3.809  1.00 97.23           O  
ATOM   1178  CG  PRO A 148      -1.200   0.289   4.591  1.00 97.23           C  
ATOM   1179  CD  PRO A 148      -0.367   0.897   3.499  1.00 97.23           C  
ATOM   1180  N   GLN A 149       0.318  -2.678   1.999  1.00 94.36           N  
ATOM   1181  CA  GLN A 149       0.383  -3.854   1.137  1.00 94.36           C  
ATOM   1182  C   GLN A 149       1.816  -4.359   1.003  1.00 94.36           C  
ATOM   1183  CB  GLN A 149      -0.196  -3.542  -0.243  1.00 94.36           C  
ATOM   1184  O   GLN A 149       2.042  -5.504   0.606  1.00 94.36           O  
ATOM   1185  CG  GLN A 149      -1.707  -3.359  -0.250  1.00 94.36           C  
ATOM   1186  CD  GLN A 149      -2.131  -1.959   0.150  1.00 94.36           C  
ATOM   1187  NE2 GLN A 149      -3.437  -1.749   0.281  1.00 94.36           N  
ATOM   1188  OE1 GLN A 149      -1.293  -1.073   0.342  1.00 94.36           O  
ATOM   1189  N   ASN A 150       2.742  -3.487   1.305  1.00 95.61           N  
ATOM   1190  CA  ASN A 150       4.149  -3.853   1.179  1.00 95.61           C  
ATOM   1191  C   ASN A 150       4.785  -4.114   2.541  1.00 95.61           C  
ATOM   1192  CB  ASN A 150       4.922  -2.763   0.432  1.00 95.61           C  
ATOM   1193  O   ASN A 150       6.009  -4.192   2.654  1.00 95.61           O  
ATOM   1194  CG  ASN A 150       4.669  -2.787  -1.062  1.00 95.61           C  
ATOM   1195  ND2 ASN A 150       5.099  -1.739  -1.754  1.00 95.61           N  
ATOM   1196  OD1 ASN A 150       4.090  -3.740  -1.591  1.00 95.61           O  
ATOM   1197  N   ILE A 151       3.966  -4.206   3.596  1.00 97.39           N  
ATOM   1198  CA  ILE A 151       4.457  -4.469   4.944  1.00 97.39           C  
ATOM   1199  C   ILE A 151       3.892  -5.795   5.449  1.00 97.39           C  
ATOM   1200  CB  ILE A 151       4.087  -3.324   5.914  1.00 97.39           C  
ATOM   1201  O   ILE A 151       2.675  -5.996   5.455  1.00 97.39           O  
ATOM   1202  CG1 ILE A 151       4.705  -2.003   5.441  1.00 97.39           C  
ATOM   1203  CG2 ILE A 151       4.535  -3.659   7.340  1.00 97.39           C  
ATOM   1204  CD1 ILE A 151       4.224  -0.783   6.214  1.00 97.39           C  
ATOM   1205  N   ILE A 152       4.806  -6.686   5.919  1.00 97.25           N  
ATOM   1206  CA  ILE A 152       4.446  -7.981   6.485  1.00 97.25           C  
ATOM   1207  C   ILE A 152       4.831  -8.025   7.962  1.00 97.25           C  
ATOM   1208  CB  ILE A 152       5.123  -9.140   5.720  1.00 97.25           C  
ATOM   1209  O   ILE A 152       5.929  -7.606   8.336  1.00 97.25           O  
ATOM   1210  CG1 ILE A 152       4.552  -9.250   4.302  1.00 97.25           C  
ATOM   1211  CG2 ILE A 152       4.958 -10.459   6.481  1.00 97.25           C  
ATOM   1212  CD1 ILE A 152       5.237 -10.299   3.437  1.00 97.25           C  
ATOM   1213  N   ILE A 153       3.828  -8.419   8.758  1.00 96.89           N  
ATOM   1214  CA  ILE A 153       4.144  -8.759  10.141  1.00 96.89           C  
ATOM   1215  C   ILE A 153       4.556 -10.227  10.230  1.00 96.89           C  
ATOM   1216  CB  ILE A 153       2.949  -8.480  11.080  1.00 96.89           C  
ATOM   1217  O   ILE A 153       3.725 -11.122  10.065  1.00 96.89           O  
ATOM   1218  CG1 ILE A 153       2.408  -7.064  10.849  1.00 96.89           C  
ATOM   1219  CG2 ILE A 153       3.354  -8.679  12.543  1.00 96.89           C  
ATOM   1220  CD1 ILE A 153       3.436  -5.964  11.072  1.00 96.89           C  
ATOM   1221  N   ASN A 154       5.910 -10.397  10.534  1.00 95.02           N  
ATOM   1222  CA  ASN A 154       6.426 -11.759  10.457  1.00 95.02           C  
ATOM   1223  C   ASN A 154       6.011 -12.586  11.670  1.00 95.02           C  
ATOM   1224  CB  ASN A 154       7.950 -11.749  10.318  1.00 95.02           C  
ATOM   1225  O   ASN A 154       5.260 -12.110  12.523  1.00 95.02           O  
ATOM   1226  CG  ASN A 154       8.647 -11.243  11.566  1.00 95.02           C  
ATOM   1227  ND2 ASN A 154       9.935 -10.945  11.446  1.00 95.02           N  
ATOM   1228  OD1 ASN A 154       8.032 -11.122  12.629  1.00 95.02           O  
ATOM   1229  N   GLN A 155       6.360 -13.776  11.824  1.00 92.51           N  
ATOM   1230  CA  GLN A 155       5.946 -14.725  12.852  1.00 92.51           C  
ATOM   1231  C   GLN A 155       6.390 -14.264  14.237  1.00 92.51           C  
ATOM   1232  CB  GLN A 155       6.509 -16.116  12.556  1.00 92.51           C  
ATOM   1233  O   GLN A 155       5.799 -14.654  15.246  1.00 92.51           O  
ATOM   1234  CG  GLN A 155       5.959 -16.745  11.283  1.00 92.51           C  
ATOM   1235  CD  GLN A 155       6.568 -18.103  10.988  1.00 92.51           C  
ATOM   1236  NE2 GLN A 155       6.284 -18.636   9.805  1.00 92.51           N  
ATOM   1237  OE1 GLN A 155       7.288 -18.668  11.817  1.00 92.51           O  
ATOM   1238  N   ASN A 156       7.444 -13.400  14.213  1.00 94.63           N  
ATOM   1239  CA  ASN A 156       7.911 -12.863  15.487  1.00 94.63           C  
ATOM   1240  C   ASN A 156       7.198 -11.561  15.841  1.00 94.63           C  
ATOM   1241  CB  ASN A 156       9.426 -12.647  15.455  1.00 94.63           C  
ATOM   1242  O   ASN A 156       7.505 -10.938  16.859  1.00 94.63           O  
ATOM   1243  CG  ASN A 156      10.195 -13.936  15.244  1.00 94.63           C  
ATOM   1244  ND2 ASN A 156      11.316 -13.849  14.538  1.00 94.63           N  
ATOM   1245  OD1 ASN A 156       9.785 -15.002  15.711  1.00 94.63           O  
ATOM   1246  N   GLY A 157       6.282 -11.140  15.007  1.00 93.75           N  
ATOM   1247  CA  GLY A 157       5.538  -9.919  15.275  1.00 93.75           C  
ATOM   1248  C   GLY A 157       6.273  -8.665  14.841  1.00 93.75           C  
ATOM   1249  O   GLY A 157       5.905  -7.556  15.233  1.00 93.75           O  
ATOM   1250  N   LEU A 158       7.348  -8.846  14.060  1.00 95.09           N  
ATOM   1251  CA  LEU A 158       8.145  -7.710  13.611  1.00 95.09           C  
ATOM   1252  C   LEU A 158       7.770  -7.312  12.187  1.00 95.09           C  
ATOM   1253  CB  LEU A 158       9.638  -8.040  13.684  1.00 95.09           C  
ATOM   1254  O   LEU A 158       7.584  -8.174  11.325  1.00 95.09           O  
ATOM   1255  CG  LEU A 158      10.203  -8.322  15.077  1.00 95.09           C  
ATOM   1256  CD1 LEU A 158      11.639  -8.826  14.975  1.00 95.09           C  
ATOM   1257  CD2 LEU A 158      10.130  -7.072  15.947  1.00 95.09           C  
ATOM   1258  N   PRO A 159       7.660  -6.014  11.961  1.00 95.79           N  
ATOM   1259  CA  PRO A 159       7.341  -5.552  10.608  1.00 95.79           C  
ATOM   1260  C   PRO A 159       8.506  -5.724   9.636  1.00 95.79           C  
ATOM   1261  CB  PRO A 159       7.012  -4.071  10.809  1.00 95.79           C  
ATOM   1262  O   PRO A 159       9.647  -5.394   9.970  1.00 95.79           O  
ATOM   1263  CG  PRO A 159       7.741  -3.684  12.056  1.00 95.79           C  
ATOM   1264  CD  PRO A 159       7.842  -4.891  12.943  1.00 95.79           C  
ATOM   1265  N   CYS A 160       8.242  -6.283   8.443  1.00 95.48           N  
ATOM   1266  CA  CYS A 160       9.197  -6.433   7.350  1.00 95.48           C  
ATOM   1267  C   CYS A 160       8.640  -5.852   6.056  1.00 95.48           C  
ATOM   1268  CB  CYS A 160       9.552  -7.906   7.148  1.00 95.48           C  
ATOM   1269  O   CYS A 160       7.433  -5.910   5.813  1.00 95.48           O  
ATOM   1270  SG  CYS A 160      10.264  -8.691   8.610  1.00 95.48           S  
ATOM   1271  N   THR A 161       9.501  -5.281   5.288  1.00 94.66           N  
ATOM   1272  CA  THR A 161       9.072  -4.675   4.032  1.00 94.66           C  
ATOM   1273  C   THR A 161       9.387  -5.593   2.854  1.00 94.66           C  
ATOM   1274  CB  THR A 161       9.744  -3.307   3.813  1.00 94.66           C  
ATOM   1275  O   THR A 161      10.380  -6.324   2.878  1.00 94.66           O  
ATOM   1276  CG2 THR A 161       9.409  -2.343   4.946  1.00 94.66           C  
ATOM   1277  OG1 THR A 161      11.165  -3.483   3.755  1.00 94.66           O  
ATOM   1278  N   ILE A 162       8.492  -5.569   1.947  1.00 93.37           N  
ATOM   1279  CA  ILE A 162       8.708  -6.310   0.709  1.00 93.37           C  
ATOM   1280  C   ILE A 162       8.463  -5.396  -0.489  1.00 93.37           C  
ATOM   1281  CB  ILE A 162       7.795  -7.555   0.629  1.00 93.37           C  
ATOM   1282  O   ILE A 162       7.862  -4.328  -0.351  1.00 93.37           O  
ATOM   1283  CG1 ILE A 162       6.321  -7.141   0.688  1.00 93.37           C  
ATOM   1284  CG2 ILE A 162       8.132  -8.543   1.750  1.00 93.37           C  
ATOM   1285  CD1 ILE A 162       5.347  -8.280   0.421  1.00 93.37           C  
ATOM   1286  N   ASP A 163       8.957  -5.656  -1.555  1.00 86.77           N  
ATOM   1287  CA  ASP A 163       8.681  -5.053  -2.856  1.00 86.77           C  
ATOM   1288  C   ASP A 163       8.873  -3.539  -2.810  1.00 86.77           C  
ATOM   1289  CB  ASP A 163       7.261  -5.390  -3.313  1.00 86.77           C  
ATOM   1290  O   ASP A 163       8.017  -2.785  -3.277  1.00 86.77           O  
ATOM   1291  CG  ASP A 163       7.030  -5.108  -4.788  1.00 86.77           C  
ATOM   1292  OD1 ASP A 163       7.992  -5.187  -5.582  1.00 86.77           O  
ATOM   1293  OD2 ASP A 163       5.877  -4.801  -5.158  1.00 86.77           O  
ATOM   1294  N   GLN A 164      10.019  -2.972  -2.241  1.00 86.89           N  
ATOM   1295  CA  GLN A 164      10.309  -1.542  -2.265  1.00 86.89           C  
ATOM   1296  C   GLN A 164      10.974  -1.138  -3.578  1.00 86.89           C  
ATOM   1297  CB  GLN A 164      11.201  -1.155  -1.085  1.00 86.89           C  
ATOM   1298  O   GLN A 164      12.193  -1.246  -3.722  1.00 86.89           O  
ATOM   1299  CG  GLN A 164      10.559  -1.395   0.275  1.00 86.89           C  
ATOM   1300  CD  GLN A 164      11.419  -0.903   1.425  1.00 86.89           C  
ATOM   1301  NE2 GLN A 164      10.839  -0.851   2.619  1.00 86.89           N  
ATOM   1302  OE1 GLN A 164      12.595  -0.573   1.241  1.00 86.89           O  
ATOM   1303  N   GLU A 165      10.262  -0.662  -4.532  1.00 87.36           N  
ATOM   1304  CA  GLU A 165      10.805  -0.419  -5.865  1.00 87.36           C  
ATOM   1305  C   GLU A 165      10.918   1.076  -6.151  1.00 87.36           C  
ATOM   1306  CB  GLU A 165       9.937  -1.094  -6.930  1.00 87.36           C  
ATOM   1307  O   GLU A 165      11.670   1.489  -7.036  1.00 87.36           O  
ATOM   1308  CG  GLU A 165       9.952  -2.614  -6.863  1.00 87.36           C  
ATOM   1309  CD  GLU A 165       9.088  -3.270  -7.928  1.00 87.36           C  
ATOM   1310  OE1 GLU A 165       9.005  -4.519  -7.958  1.00 87.36           O  
ATOM   1311  OE2 GLU A 165       8.489  -2.529  -8.740  1.00 87.36           O  
ATOM   1312  N   TRP A 166      10.238   1.863  -5.315  1.00 90.54           N  
ATOM   1313  CA  TRP A 166      10.164   3.267  -5.707  1.00 90.54           C  
ATOM   1314  C   TRP A 166      10.718   4.169  -4.610  1.00 90.54           C  
ATOM   1315  CB  TRP A 166       8.719   3.661  -6.028  1.00 90.54           C  
ATOM   1316  O   TRP A 166      10.494   3.922  -3.423  1.00 90.54           O  
ATOM   1317  CG  TRP A 166       8.121   2.902  -7.175  1.00 90.54           C  
ATOM   1318  CD1 TRP A 166       7.218   1.878  -7.104  1.00 90.54           C  
ATOM   1319  CD2 TRP A 166       8.389   3.106  -8.565  1.00 90.54           C  
ATOM   1320  CE2 TRP A 166       7.612   2.169  -9.282  1.00 90.54           C  
ATOM   1321  CE3 TRP A 166       9.210   3.991  -9.276  1.00 90.54           C  
ATOM   1322  NE1 TRP A 166       6.908   1.432  -8.368  1.00 90.54           N  
ATOM   1323  CH2 TRP A 166       8.445   2.970 -11.347  1.00 90.54           C  
ATOM   1324  CZ2 TRP A 166       7.632   2.093 -10.677  1.00 90.54           C  
ATOM   1325  CZ3 TRP A 166       9.229   3.914 -10.664  1.00 90.54           C  
ATOM   1326  N   ALA A 167      11.380   5.163  -5.006  1.00 91.14           N  
ATOM   1327  CA  ALA A 167      11.872   6.213  -4.118  1.00 91.14           C  
ATOM   1328  C   ALA A 167      11.687   7.593  -4.744  1.00 91.14           C  
ATOM   1329  CB  ALA A 167      13.342   5.978  -3.780  1.00 91.14           C  
ATOM   1330  O   ALA A 167      11.971   7.787  -5.928  1.00 91.14           O  
ATOM   1331  N   TRP A 168      11.147   8.401  -3.921  1.00 90.59           N  
ATOM   1332  CA  TRP A 168      10.980   9.798  -4.308  1.00 90.59           C  
ATOM   1333  C   TRP A 168      12.139  10.647  -3.798  1.00 90.59           C  
ATOM   1334  CB  TRP A 168       9.654  10.349  -3.775  1.00 90.59           C  
ATOM   1335  O   TRP A 168      12.596  10.470  -2.666  1.00 90.59           O  
ATOM   1336  CG  TRP A 168       9.124  11.518  -4.551  1.00 90.59           C  
ATOM   1337  CD1 TRP A 168       9.300  12.843  -4.267  1.00 90.59           C  
ATOM   1338  CD2 TRP A 168       8.328  11.463  -5.739  1.00 90.59           C  
ATOM   1339  CE2 TRP A 168       8.056  12.796  -6.121  1.00 90.59           C  
ATOM   1340  CE3 TRP A 168       7.817  10.417  -6.518  1.00 90.59           C  
ATOM   1341  NE1 TRP A 168       8.660  13.617  -5.207  1.00 90.59           N  
ATOM   1342  CH2 TRP A 168       6.808  12.066  -7.995  1.00 90.59           C  
ATOM   1343  CZ2 TRP A 168       7.296  13.109  -7.250  1.00 90.59           C  
ATOM   1344  CZ3 TRP A 168       7.061  10.730  -7.641  1.00 90.59           C  
ATOM   1345  N   GLU A 169      12.619  11.556  -4.630  1.00 89.90           N  
ATOM   1346  CA  GLU A 169      13.800  12.345  -4.292  1.00 89.90           C  
ATOM   1347  C   GLU A 169      13.526  13.268  -3.108  1.00 89.90           C  
ATOM   1348  CB  GLU A 169      14.265  13.162  -5.500  1.00 89.90           C  
ATOM   1349  O   GLU A 169      14.398  13.479  -2.263  1.00 89.90           O  
ATOM   1350  CG  GLU A 169      15.575  13.903  -5.272  1.00 89.90           C  
ATOM   1351  CD  GLU A 169      16.024  14.711  -6.480  1.00 89.90           C  
ATOM   1352  OE1 GLU A 169      17.050  15.423  -6.386  1.00 89.90           O  
ATOM   1353  OE2 GLU A 169      15.344  14.632  -7.527  1.00 89.90           O  
ATOM   1354  N   SER A 170      12.336  13.759  -3.006  1.00 92.26           N  
ATOM   1355  CA  SER A 170      11.989  14.698  -1.944  1.00 92.26           C  
ATOM   1356  C   SER A 170      11.213  14.009  -0.827  1.00 92.26           C  
ATOM   1357  CB  SER A 170      11.169  15.861  -2.504  1.00 92.26           C  
ATOM   1358  O   SER A 170      10.600  12.962  -1.045  1.00 92.26           O  
ATOM   1359  OG  SER A 170      11.856  16.494  -3.570  1.00 92.26           O  
ATOM   1360  N   PRO A 171      11.366  14.589   0.386  1.00 94.66           N  
ATOM   1361  CA  PRO A 171      10.587  14.033   1.494  1.00 94.66           C  
ATOM   1362  C   PRO A 171       9.082  14.078   1.238  1.00 94.66           C  
ATOM   1363  CB  PRO A 171      10.966  14.928   2.676  1.00 94.66           C  
ATOM   1364  O   PRO A 171       8.610  14.906   0.455  1.00 94.66           O  
ATOM   1365  CG  PRO A 171      12.270  15.546   2.285  1.00 94.66           C  
ATOM   1366  CD  PRO A 171      12.310  15.667   0.789  1.00 94.66           C  
ATOM   1367  N   ILE A 172       8.376  13.106   1.850  1.00 95.32           N  
ATOM   1368  CA  ILE A 172       6.920  13.070   1.768  1.00 95.32           C  
ATOM   1369  C   ILE A 172       6.321  13.189   3.168  1.00 95.32           C  
ATOM   1370  CB  ILE A 172       6.424  11.778   1.081  1.00 95.32           C  
ATOM   1371  O   ILE A 172       6.967  12.837   4.158  1.00 95.32           O  
ATOM   1372  CG1 ILE A 172       6.874  10.545   1.874  1.00 95.32           C  
ATOM   1373  CG2 ILE A 172       6.921  11.710  -0.366  1.00 95.32           C  
ATOM   1374  CD1 ILE A 172       6.231   9.244   1.413  1.00 95.32           C  
ATOM   1375  N   THR A 173       5.099  13.708   3.211  1.00 96.77           N  
ATOM   1376  CA  THR A 173       4.470  13.910   4.511  1.00 96.77           C  
ATOM   1377  C   THR A 173       3.722  12.655   4.951  1.00 96.77           C  
ATOM   1378  CB  THR A 173       3.500  15.106   4.482  1.00 96.77           C  
ATOM   1379  O   THR A 173       3.296  11.855   4.116  1.00 96.77           O  
ATOM   1380  CG2 THR A 173       4.232  16.400   4.144  1.00 96.77           C  
ATOM   1381  OG1 THR A 173       2.489  14.869   3.494  1.00 96.77           O  
ATOM   1382  N   ALA A 174       3.610  12.487   6.277  1.00 96.69           N  
ATOM   1383  CA  ALA A 174       2.812  11.398   6.835  1.00 96.69           C  
ATOM   1384  C   ALA A 174       1.381  11.442   6.309  1.00 96.69           C  
ATOM   1385  CB  ALA A 174       2.818  11.463   8.361  1.00 96.69           C  
ATOM   1386  O   ALA A 174       0.793  10.401   6.005  1.00 96.69           O  
ATOM   1387  N   GLY A 175       0.860  12.617   6.210  1.00 97.48           N  
ATOM   1388  CA  GLY A 175      -0.479  12.798   5.673  1.00 97.48           C  
ATOM   1389  C   GLY A 175      -0.641  12.239   4.272  1.00 97.48           C  
ATOM   1390  O   GLY A 175      -1.640  11.583   3.972  1.00 97.48           O  
ATOM   1391  N   PHE A 176       0.323  12.547   3.443  1.00 97.82           N  
ATOM   1392  CA  PHE A 176       0.292  12.034   2.078  1.00 97.82           C  
ATOM   1393  C   PHE A 176       0.434  10.516   2.067  1.00 97.82           C  
ATOM   1394  CB  PHE A 176       1.403  12.671   1.237  1.00 97.82           C  
ATOM   1395  O   PHE A 176      -0.222   9.832   1.278  1.00 97.82           O  
ATOM   1396  CG  PHE A 176       1.516  12.102  -0.151  1.00 97.82           C  
ATOM   1397  CD1 PHE A 176       2.661  11.423  -0.548  1.00 97.82           C  
ATOM   1398  CD2 PHE A 176       0.475  12.246  -1.060  1.00 97.82           C  
ATOM   1399  CE1 PHE A 176       2.768  10.895  -1.833  1.00 97.82           C  
ATOM   1400  CE2 PHE A 176       0.575  11.721  -2.345  1.00 97.82           C  
ATOM   1401  CZ  PHE A 176       1.723  11.047  -2.730  1.00 97.82           C  
ATOM   1402  N   LEU A 177       1.272   9.974   2.941  1.00 97.35           N  
ATOM   1403  CA  LEU A 177       1.457   8.530   3.034  1.00 97.35           C  
ATOM   1404  C   LEU A 177       0.149   7.837   3.400  1.00 97.35           C  
ATOM   1405  CB  LEU A 177       2.534   8.193   4.069  1.00 97.35           C  
ATOM   1406  O   LEU A 177      -0.182   6.789   2.840  1.00 97.35           O  
ATOM   1407  CG  LEU A 177       3.055   6.755   4.061  1.00 97.35           C  
ATOM   1408  CD1 LEU A 177       3.589   6.392   2.680  1.00 97.35           C  
ATOM   1409  CD2 LEU A 177       4.134   6.571   5.123  1.00 97.35           C  
ATOM   1410  N   ILE A 178      -0.622   8.385   4.304  1.00 97.95           N  
ATOM   1411  CA  ILE A 178      -1.931   7.853   4.667  1.00 97.95           C  
ATOM   1412  C   ILE A 178      -2.864   7.909   3.459  1.00 97.95           C  
ATOM   1413  CB  ILE A 178      -2.546   8.628   5.854  1.00 97.95           C  
ATOM   1414  O   ILE A 178      -3.535   6.925   3.139  1.00 97.95           O  
ATOM   1415  CG1 ILE A 178      -1.768   8.336   7.142  1.00 97.95           C  
ATOM   1416  CG2 ILE A 178      -4.028   8.277   6.018  1.00 97.95           C  
ATOM   1417  CD1 ILE A 178      -2.136   9.245   8.307  1.00 97.95           C  
ATOM   1418  N   PHE A 179      -2.854   9.051   2.873  1.00 98.06           N  
ATOM   1419  CA  PHE A 179      -3.724   9.254   1.720  1.00 98.06           C  
ATOM   1420  C   PHE A 179      -3.481   8.183   0.664  1.00 98.06           C  
ATOM   1421  CB  PHE A 179      -3.505  10.645   1.117  1.00 98.06           C  
ATOM   1422  O   PHE A 179      -4.419   7.514   0.224  1.00 98.06           O  
ATOM   1423  CG  PHE A 179      -4.308  10.899  -0.130  1.00 98.06           C  
ATOM   1424  CD1 PHE A 179      -3.766  10.653  -1.385  1.00 98.06           C  
ATOM   1425  CD2 PHE A 179      -5.606  11.385  -0.046  1.00 98.06           C  
ATOM   1426  CE1 PHE A 179      -4.507  10.887  -2.541  1.00 98.06           C  
ATOM   1427  CE2 PHE A 179      -6.353  11.622  -1.197  1.00 98.06           C  
ATOM   1428  CZ  PHE A 179      -5.801  11.373  -2.443  1.00 98.06           C  
ATOM   1429  N   ARG A 180      -2.229   8.018   0.263  1.00 96.69           N  
ATOM   1430  CA  ARG A 180      -1.926   7.057  -0.793  1.00 96.69           C  
ATOM   1431  C   ARG A 180      -2.221   5.632  -0.338  1.00 96.69           C  
ATOM   1432  CB  ARG A 180      -0.463   7.176  -1.224  1.00 96.69           C  
ATOM   1433  O   ARG A 180      -2.710   4.814  -1.119  1.00 96.69           O  
ATOM   1434  CG  ARG A 180       0.527   6.633  -0.206  1.00 96.69           C  
ATOM   1435  CD  ARG A 180       1.950   6.631  -0.747  1.00 96.69           C  
ATOM   1436  NE  ARG A 180       2.113   5.664  -1.829  1.00 96.69           N  
ATOM   1437  NH1 ARG A 180       4.044   6.617  -2.666  1.00 96.69           N  
ATOM   1438  NH2 ARG A 180       3.156   4.752  -3.660  1.00 96.69           N  
ATOM   1439  CZ  ARG A 180       3.104   5.680  -2.716  1.00 96.69           C  
ATOM   1440  N   SER A 181      -1.944   5.335   0.863  1.00 97.24           N  
ATOM   1441  CA  SER A 181      -2.196   3.999   1.391  1.00 97.24           C  
ATOM   1442  C   SER A 181      -3.682   3.660   1.353  1.00 97.24           C  
ATOM   1443  CB  SER A 181      -1.674   3.881   2.824  1.00 97.24           C  
ATOM   1444  O   SER A 181      -4.067   2.581   0.898  1.00 97.24           O  
ATOM   1445  OG  SER A 181      -0.263   4.017   2.858  1.00 97.24           O  
ATOM   1446  N   ILE A 182      -4.489   4.535   1.761  1.00 96.74           N  
ATOM   1447  CA  ILE A 182      -5.926   4.292   1.822  1.00 96.74           C  
ATOM   1448  C   ILE A 182      -6.506   4.268   0.409  1.00 96.74           C  
ATOM   1449  CB  ILE A 182      -6.644   5.359   2.678  1.00 96.74           C  
ATOM   1450  O   ILE A 182      -7.396   3.469   0.110  1.00 96.74           O  
ATOM   1451  CG1 ILE A 182      -6.165   5.288   4.132  1.00 96.74           C  
ATOM   1452  CG2 ILE A 182      -8.164   5.187   2.593  1.00 96.74           C  
ATOM   1453  CD1 ILE A 182      -6.333   3.917   4.773  1.00 96.74           C  
ATOM   1454  N   LEU A 183      -6.023   5.174  -0.415  1.00 95.42           N  
ATOM   1455  CA  LEU A 183      -6.470   5.171  -1.804  1.00 95.42           C  
ATOM   1456  C   LEU A 183      -6.236   3.808  -2.447  1.00 95.42           C  
ATOM   1457  CB  LEU A 183      -5.745   6.257  -2.603  1.00 95.42           C  
ATOM   1458  O   LEU A 183      -7.129   3.265  -3.101  1.00 95.42           O  
ATOM   1459  CG  LEU A 183      -6.260   6.514  -4.020  1.00 95.42           C  
ATOM   1460  CD1 LEU A 183      -7.705   7.000  -3.978  1.00 95.42           C  
ATOM   1461  CD2 LEU A 183      -5.372   7.525  -4.737  1.00 95.42           C  
ATOM   1462  N   TRP A 184      -5.058   3.200  -2.198  1.00 92.11           N  
ATOM   1463  CA  TRP A 184      -4.722   1.897  -2.762  1.00 92.11           C  
ATOM   1464  C   TRP A 184      -5.560   0.795  -2.123  1.00 92.11           C  
ATOM   1465  CB  TRP A 184      -3.232   1.598  -2.573  1.00 92.11           C  
ATOM   1466  O   TRP A 184      -6.066  -0.090  -2.817  1.00 92.11           O  
ATOM   1467  CG  TRP A 184      -2.353   2.188  -3.634  1.00 92.11           C  
ATOM   1468  CD1 TRP A 184      -2.520   3.386  -4.270  1.00 92.11           C  
ATOM   1469  CD2 TRP A 184      -1.170   1.602  -4.186  1.00 92.11           C  
ATOM   1470  CE2 TRP A 184      -0.670   2.501  -5.153  1.00 92.11           C  
ATOM   1471  CE3 TRP A 184      -0.483   0.402  -3.956  1.00 92.11           C  
ATOM   1472  NE1 TRP A 184      -1.511   3.581  -5.185  1.00 92.11           N  
ATOM   1473  CH2 TRP A 184       1.140   1.058  -5.646  1.00 92.11           C  
ATOM   1474  CZ2 TRP A 184       0.487   2.238  -5.891  1.00 92.11           C  
ATOM   1475  CZ3 TRP A 184       0.668   0.142  -4.691  1.00 92.11           C  
ATOM   1476  N   LEU A 185      -5.707   0.870  -0.888  1.00 93.97           N  
ATOM   1477  CA  LEU A 185      -6.523  -0.128  -0.204  1.00 93.97           C  
ATOM   1478  C   LEU A 185      -7.966  -0.081  -0.697  1.00 93.97           C  
ATOM   1479  CB  LEU A 185      -6.481   0.093   1.310  1.00 93.97           C  
ATOM   1480  O   LEU A 185      -8.593  -1.124  -0.894  1.00 93.97           O  
ATOM   1481  CG  LEU A 185      -5.192  -0.322   2.020  1.00 93.97           C  
ATOM   1482  CD1 LEU A 185      -5.163   0.239   3.438  1.00 93.97           C  
ATOM   1483  CD2 LEU A 185      -5.056  -1.841   2.039  1.00 93.97           C  
ATOM   1484  N   ASN A 186      -8.426   1.132  -0.871  1.00 92.27           N  
ATOM   1485  CA  ASN A 186      -9.791   1.301  -1.357  1.00 92.27           C  
ATOM   1486  C   ASN A 186      -9.986   0.643  -2.720  1.00 92.27           C  
ATOM   1487  CB  ASN A 186     -10.156   2.785  -1.428  1.00 92.27           C  
ATOM   1488  O   ASN A 186     -11.055   0.100  -3.005  1.00 92.27           O  
ATOM   1489  CG  ASN A 186     -11.642   3.013  -1.619  1.00 92.27           C  
ATOM   1490  ND2 ASN A 186     -12.000   3.737  -2.673  1.00 92.27           N  
ATOM   1491  OD1 ASN A 186     -12.462   2.543  -0.826  1.00 92.27           O  
ATOM   1492  N   SER A 187      -8.953   0.666  -3.569  1.00 88.36           N  
ATOM   1493  CA  SER A 187      -9.050   0.097  -4.909  1.00 88.36           C  
ATOM   1494  C   SER A 187      -9.062  -1.428  -4.863  1.00 88.36           C  
ATOM   1495  CB  SER A 187      -7.891   0.579  -5.782  1.00 88.36           C  
ATOM   1496  O   SER A 187      -9.555  -2.078  -5.787  1.00 88.36           O  
ATOM   1497  OG  SER A 187      -6.663   0.030  -5.336  1.00 88.36           O  
ATOM   1498  N   THR A 188      -8.566  -2.021  -3.729  1.00 87.05           N  
ATOM   1499  CA  THR A 188      -8.475  -3.469  -3.577  1.00 87.05           C  
ATOM   1500  C   THR A 188      -9.748  -4.027  -2.945  1.00 87.05           C  
ATOM   1501  CB  THR A 188      -7.258  -3.866  -2.722  1.00 87.05           C  
ATOM   1502  O   THR A 188     -10.096  -5.190  -3.161  1.00 87.05           O  
ATOM   1503  CG2 THR A 188      -7.169  -5.380  -2.561  1.00 87.05           C  
ATOM   1504  OG1 THR A 188      -6.062  -3.394  -3.355  1.00 87.05           O  
ATOM   1505  N   ILE A 189     -10.444  -3.257  -2.208  1.00 89.04           N  
ATOM   1506  CA  ILE A 189     -11.616  -3.689  -1.455  1.00 89.04           C  
ATOM   1507  C   ILE A 189     -12.846  -3.675  -2.361  1.00 89.04           C  
ATOM   1508  CB  ILE A 189     -11.853  -2.797  -0.216  1.00 89.04           C  
ATOM   1509  O   ILE A 189     -13.167  -2.650  -2.967  1.00 89.04           O  
ATOM   1510  CG1 ILE A 189     -10.655  -2.877   0.736  1.00 89.04           C  
ATOM   1511  CG2 ILE A 189     -13.148  -3.196   0.498  1.00 89.04           C  
ATOM   1512  CD1 ILE A 189     -10.610  -1.759   1.770  1.00 89.04           C  
ATOM   1513  N   SER A 190     -13.510  -4.832  -2.505  1.00 86.05           N  
ATOM   1514  CA  SER A 190     -14.667  -4.974  -3.383  1.00 86.05           C  
ATOM   1515  C   SER A 190     -15.930  -4.428  -2.725  1.00 86.05           C  
ATOM   1516  CB  SER A 190     -14.874  -6.440  -3.764  1.00 86.05           C  
ATOM   1517  O   SER A 190     -16.761  -3.803  -3.388  1.00 86.05           O  
ATOM   1518  OG  SER A 190     -13.761  -6.933  -4.490  1.00 86.05           O  
ATOM   1519  N   CYS A 191     -15.994  -4.676  -1.384  1.00 88.48           N  
ATOM   1520  CA  CYS A 191     -17.214  -4.261  -0.700  1.00 88.48           C  
ATOM   1521  C   CYS A 191     -16.920  -3.854   0.739  1.00 88.48           C  
ATOM   1522  CB  CYS A 191     -18.249  -5.386  -0.719  1.00 88.48           C  
ATOM   1523  O   CYS A 191     -16.351  -4.634   1.506  1.00 88.48           O  
ATOM   1524  SG  CYS A 191     -19.838  -4.926   0.005  1.00 88.48           S  
ATOM   1525  N   TYR A 192     -17.334  -2.594   1.063  1.00 91.09           N  
ATOM   1526  CA  TYR A 192     -17.308  -2.131   2.446  1.00 91.09           C  
ATOM   1527  C   TYR A 192     -18.527  -2.631   3.212  1.00 91.09           C  
ATOM   1528  CB  TYR A 192     -17.250  -0.601   2.498  1.00 91.09           C  
ATOM   1529  O   TYR A 192     -19.620  -2.738   2.651  1.00 91.09           O  
ATOM   1530  CG  TYR A 192     -15.854  -0.042   2.373  1.00 91.09           C  
ATOM   1531  CD1 TYR A 192     -15.322   0.786   3.359  1.00 91.09           C  
ATOM   1532  CD2 TYR A 192     -15.064  -0.338   1.267  1.00 91.09           C  
ATOM   1533  CE1 TYR A 192     -14.037   1.305   3.247  1.00 91.09           C  
ATOM   1534  CE2 TYR A 192     -13.777   0.175   1.144  1.00 91.09           C  
ATOM   1535  OH  TYR A 192     -12.000   1.506   2.021  1.00 91.09           O  
ATOM   1536  CZ  TYR A 192     -13.273   0.994   2.138  1.00 91.09           C  
ATOM   1537  N   GLY A 193     -18.286  -3.108   4.517  1.00 92.87           N  
ATOM   1538  CA  GLY A 193     -19.425  -3.342   5.391  1.00 92.87           C  
ATOM   1539  C   GLY A 193     -20.185  -2.075   5.733  1.00 92.87           C  
ATOM   1540  O   GLY A 193     -19.720  -0.970   5.449  1.00 92.87           O  
ATOM   1541  N   LYS A 194     -21.394  -2.176   6.306  1.00 92.64           N  
ATOM   1542  CA  LYS A 194     -22.170  -1.021   6.750  1.00 92.64           C  
ATOM   1543  C   LYS A 194     -21.517  -0.351   7.955  1.00 92.64           C  
ATOM   1544  CB  LYS A 194     -23.602  -1.435   7.092  1.00 92.64           C  
ATOM   1545  O   LYS A 194     -21.304  -0.990   8.988  1.00 92.64           O  
ATOM   1546  CG  LYS A 194     -24.536  -0.266   7.365  1.00 92.64           C  
ATOM   1547  CD  LYS A 194     -25.953  -0.740   7.661  1.00 92.64           C  
ATOM   1548  CE  LYS A 194     -26.863   0.420   8.041  1.00 92.64           C  
ATOM   1549  NZ  LYS A 194     -28.264  -0.034   8.293  1.00 92.64           N  
ATOM   1550  N   PRO A 195     -21.043   0.969   7.729  1.00 93.25           N  
ATOM   1551  CA  PRO A 195     -20.399   1.649   8.855  1.00 93.25           C  
ATOM   1552  C   PRO A 195     -21.353   1.889  10.023  1.00 93.25           C  
ATOM   1553  CB  PRO A 195     -19.935   2.975   8.247  1.00 93.25           C  
ATOM   1554  O   PRO A 195     -22.569   1.960   9.827  1.00 93.25           O  
ATOM   1555  CG  PRO A 195     -20.893   3.240   7.130  1.00 93.25           C  
ATOM   1556  CD  PRO A 195     -21.320   1.923   6.547  1.00 93.25           C  
ATOM   1557  N   GLU A 196     -20.803   1.887  11.363  1.00 92.21           N  
ATOM   1558  CA  GLU A 196     -21.559   2.174  12.578  1.00 92.21           C  
ATOM   1559  C   GLU A 196     -22.159   3.577  12.538  1.00 92.21           C  
ATOM   1560  CB  GLU A 196     -20.670   2.017  13.815  1.00 92.21           C  
ATOM   1561  O   GLU A 196     -23.294   3.785  12.970  1.00 92.21           O  
ATOM   1562  CG  GLU A 196     -21.405   2.223  15.131  1.00 92.21           C  
ATOM   1563  CD  GLU A 196     -20.503   2.095  16.348  1.00 92.21           C  
ATOM   1564  OE1 GLU A 196     -21.011   2.168  17.490  1.00 92.21           O  
ATOM   1565  OE2 GLU A 196     -19.279   1.921  16.158  1.00 92.21           O  
ATOM   1566  N   SER A 197     -21.372   4.600  12.026  1.00 81.52           N  
ATOM   1567  CA  SER A 197     -21.811   5.989  11.943  1.00 81.52           C  
ATOM   1568  C   SER A 197     -21.815   6.482  10.500  1.00 81.52           C  
ATOM   1569  CB  SER A 197     -20.912   6.887  12.795  1.00 81.52           C  
ATOM   1570  O   SER A 197     -21.119   5.928   9.647  1.00 81.52           O  
ATOM   1571  OG  SER A 197     -19.558   6.765  12.397  1.00 81.52           O  
ATOM   1572  N   SER A 198     -22.713   7.405  10.320  1.00 78.24           N  
ATOM   1573  CA  SER A 198     -22.865   8.018   9.005  1.00 78.24           C  
ATOM   1574  C   SER A 198     -21.792   9.073   8.759  1.00 78.24           C  
ATOM   1575  CB  SER A 198     -24.252   8.647   8.864  1.00 78.24           C  
ATOM   1576  O   SER A 198     -21.420   9.812   9.673  1.00 78.24           O  
ATOM   1577  OG  SER A 198     -24.842   8.855  10.135  1.00 78.24           O  
ATOM   1578  N   PHE A 199     -21.005   8.889   7.787  1.00 81.62           N  
ATOM   1579  CA  PHE A 199     -20.144   9.894   7.174  1.00 81.62           C  
ATOM   1580  C   PHE A 199     -20.465  10.051   5.693  1.00 81.62           C  
ATOM   1581  CB  PHE A 199     -18.669   9.523   7.355  1.00 81.62           C  
ATOM   1582  O   PHE A 199     -21.278   9.304   5.145  1.00 81.62           O  
ATOM   1583  CG  PHE A 199     -18.302   8.187   6.767  1.00 81.62           C  
ATOM   1584  CD1 PHE A 199     -18.438   7.022   7.512  1.00 81.62           C  
ATOM   1585  CD2 PHE A 199     -17.822   8.097   5.467  1.00 81.62           C  
ATOM   1586  CE1 PHE A 199     -18.100   5.785   6.970  1.00 81.62           C  
ATOM   1587  CE2 PHE A 199     -17.481   6.864   4.918  1.00 81.62           C  
ATOM   1588  CZ  PHE A 199     -17.620   5.709   5.671  1.00 81.62           C  
ATOM   1589  N   SER A 200     -20.012  11.163   5.164  1.00 82.00           N  
ATOM   1590  CA  SER A 200     -20.184  11.352   3.728  1.00 82.00           C  
ATOM   1591  C   SER A 200     -19.748  10.115   2.950  1.00 82.00           C  
ATOM   1592  CB  SER A 200     -19.393  12.570   3.249  1.00 82.00           C  
ATOM   1593  O   SER A 200     -18.700   9.532   3.238  1.00 82.00           O  
ATOM   1594  OG  SER A 200     -19.479  12.704   1.841  1.00 82.00           O  
ATOM   1595  N   THR A 201     -20.636   9.630   2.007  1.00 80.29           N  
ATOM   1596  CA  THR A 201     -20.396   8.401   1.259  1.00 80.29           C  
ATOM   1597  C   THR A 201     -19.386   8.637   0.140  1.00 80.29           C  
ATOM   1598  CB  THR A 201     -21.704   7.845   0.665  1.00 80.29           C  
ATOM   1599  O   THR A 201     -19.121   7.741  -0.663  1.00 80.29           O  
ATOM   1600  CG2 THR A 201     -22.674   7.426   1.766  1.00 80.29           C  
ATOM   1601  OG1 THR A 201     -22.322   8.853  -0.143  1.00 80.29           O  
ATOM   1602  N   THR A 202     -18.840   9.847   0.122  1.00 91.01           N  
ATOM   1603  CA  THR A 202     -17.833  10.102  -0.902  1.00 91.01           C  
ATOM   1604  C   THR A 202     -16.437   9.772  -0.383  1.00 91.01           C  
ATOM   1605  CB  THR A 202     -17.876  11.567  -1.374  1.00 91.01           C  
ATOM   1606  O   THR A 202     -16.219   9.710   0.829  1.00 91.01           O  
ATOM   1607  CG2 THR A 202     -19.276  11.956  -1.836  1.00 91.01           C  
ATOM   1608  OG1 THR A 202     -17.487  12.423  -0.293  1.00 91.01           O  
ATOM   1609  N   LEU A 203     -15.546   9.423  -1.252  1.00 91.03           N  
ATOM   1610  CA  LEU A 203     -14.158   9.185  -0.870  1.00 91.03           C  
ATOM   1611  C   LEU A 203     -13.574  10.402  -0.160  1.00 91.03           C  
ATOM   1612  CB  LEU A 203     -13.314   8.843  -2.100  1.00 91.03           C  
ATOM   1613  O   LEU A 203     -12.855  10.262   0.832  1.00 91.03           O  
ATOM   1614  CG  LEU A 203     -11.892   8.351  -1.831  1.00 91.03           C  
ATOM   1615  CD1 LEU A 203     -11.914   7.161  -0.877  1.00 91.03           C  
ATOM   1616  CD2 LEU A 203     -11.197   7.982  -3.137  1.00 91.03           C  
ATOM   1617  N   LEU A 204     -13.837  11.610  -0.665  1.00 95.01           N  
ATOM   1618  CA  LEU A 204     -13.411  12.834   0.004  1.00 95.01           C  
ATOM   1619  C   LEU A 204     -13.967  12.900   1.423  1.00 95.01           C  
ATOM   1620  CB  LEU A 204     -13.860  14.063  -0.790  1.00 95.01           C  
ATOM   1621  O   LEU A 204     -13.242  13.229   2.364  1.00 95.01           O  
ATOM   1622  CG  LEU A 204     -13.548  15.425  -0.166  1.00 95.01           C  
ATOM   1623  CD1 LEU A 204     -12.046  15.577   0.051  1.00 95.01           C  
ATOM   1624  CD2 LEU A 204     -14.084  16.551  -1.043  1.00 95.01           C  
ATOM   1625  N   GLY A 205     -15.256  12.576   1.571  1.00 94.49           N  
ATOM   1626  CA  GLY A 205     -15.872  12.536   2.887  1.00 94.49           C  
ATOM   1627  C   GLY A 205     -15.213  11.543   3.825  1.00 94.49           C  
ATOM   1628  O   GLY A 205     -15.040  11.823   5.013  1.00 94.49           O  
ATOM   1629  N   LEU A 206     -14.803  10.426   3.262  1.00 94.28           N  
ATOM   1630  CA  LEU A 206     -14.109   9.408   4.044  1.00 94.28           C  
ATOM   1631  C   LEU A 206     -12.769   9.933   4.550  1.00 94.28           C  
ATOM   1632  CB  LEU A 206     -13.892   8.144   3.208  1.00 94.28           C  
ATOM   1633  O   LEU A 206     -12.438   9.768   5.726  1.00 94.28           O  
ATOM   1634  CG  LEU A 206     -13.106   7.016   3.876  1.00 94.28           C  
ATOM   1635  CD1 LEU A 206     -13.880   6.463   5.068  1.00 94.28           C  
ATOM   1636  CD2 LEU A 206     -12.799   5.910   2.872  1.00 94.28           C  
ATOM   1637  N   PHE A 207     -11.986  10.594   3.704  1.00 96.68           N  
ATOM   1638  CA  PHE A 207     -10.681  11.122   4.082  1.00 96.68           C  
ATOM   1639  C   PHE A 207     -10.823  12.215   5.135  1.00 96.68           C  
ATOM   1640  CB  PHE A 207      -9.944  11.668   2.855  1.00 96.68           C  
ATOM   1641  O   PHE A 207     -10.054  12.260   6.098  1.00 96.68           O  
ATOM   1642  CG  PHE A 207      -9.240  10.610   2.050  1.00 96.68           C  
ATOM   1643  CD1 PHE A 207      -8.200   9.872   2.603  1.00 96.68           C  
ATOM   1644  CD2 PHE A 207      -9.617  10.352   0.738  1.00 96.68           C  
ATOM   1645  CE1 PHE A 207      -7.546   8.893   1.860  1.00 96.68           C  
ATOM   1646  CE2 PHE A 207      -8.968   9.375  -0.011  1.00 96.68           C  
ATOM   1647  CZ  PHE A 207      -7.932   8.647   0.552  1.00 96.68           C  
ATOM   1648  N   LEU A 208     -11.838  13.091   4.978  1.00 96.38           N  
ATOM   1649  CA  LEU A 208     -12.054  14.141   5.967  1.00 96.38           C  
ATOM   1650  C   LEU A 208     -12.379  13.543   7.332  1.00 96.38           C  
ATOM   1651  CB  LEU A 208     -13.185  15.072   5.523  1.00 96.38           C  
ATOM   1652  O   LEU A 208     -11.817  13.960   8.347  1.00 96.38           O  
ATOM   1653  CG  LEU A 208     -12.861  16.033   4.378  1.00 96.38           C  
ATOM   1654  CD1 LEU A 208     -14.138  16.674   3.846  1.00 96.38           C  
ATOM   1655  CD2 LEU A 208     -11.873  17.100   4.838  1.00 96.38           C  
ATOM   1656  N   ALA A 209     -13.244  12.532   7.329  1.00 95.53           N  
ATOM   1657  CA  ALA A 209     -13.632  11.869   8.571  1.00 95.53           C  
ATOM   1658  C   ALA A 209     -12.453  11.116   9.182  1.00 95.53           C  
ATOM   1659  CB  ALA A 209     -14.797  10.914   8.322  1.00 95.53           C  
ATOM   1660  O   ALA A 209     -12.265  11.129  10.401  1.00 95.53           O  
ATOM   1661  N   LEU A 210     -11.663  10.475   8.361  1.00 96.36           N  
ATOM   1662  CA  LEU A 210     -10.526   9.683   8.817  1.00 96.36           C  
ATOM   1663  C   LEU A 210      -9.487  10.566   9.500  1.00 96.36           C  
ATOM   1664  CB  LEU A 210      -9.886   8.938   7.642  1.00 96.36           C  
ATOM   1665  O   LEU A 210      -9.064  10.281  10.622  1.00 96.36           O  
ATOM   1666  CG  LEU A 210      -8.577   8.204   7.937  1.00 96.36           C  
ATOM   1667  CD1 LEU A 210      -8.792   7.150   9.018  1.00 96.36           C  
ATOM   1668  CD2 LEU A 210      -8.022   7.568   6.667  1.00 96.36           C  
ATOM   1669  N   TYR A 211      -9.051  11.642   8.839  1.00 97.21           N  
ATOM   1670  CA  TYR A 211      -8.050  12.522   9.432  1.00 97.21           C  
ATOM   1671  C   TYR A 211      -8.573  13.155  10.716  1.00 97.21           C  
ATOM   1672  CB  TYR A 211      -7.641  13.615   8.440  1.00 97.21           C  
ATOM   1673  O   TYR A 211      -7.836  13.282  11.697  1.00 97.21           O  
ATOM   1674  CG  TYR A 211      -6.682  13.141   7.376  1.00 97.21           C  
ATOM   1675  CD1 TYR A 211      -5.344  12.894   7.676  1.00 97.21           C  
ATOM   1676  CD2 TYR A 211      -7.110  12.940   6.068  1.00 97.21           C  
ATOM   1677  CE1 TYR A 211      -4.456  12.458   6.698  1.00 97.21           C  
ATOM   1678  CE2 TYR A 211      -6.231  12.505   5.082  1.00 97.21           C  
ATOM   1679  OH  TYR A 211      -4.034  11.836   4.434  1.00 97.21           O  
ATOM   1680  CZ  TYR A 211      -4.908  12.266   5.406  1.00 97.21           C  
ATOM   1681  N   ASN A 212      -9.869  13.547  10.716  1.00 95.49           N  
ATOM   1682  CA  ASN A 212     -10.479  14.091  11.925  1.00 95.49           C  
ATOM   1683  C   ASN A 212     -10.472  13.074  13.063  1.00 95.49           C  
ATOM   1684  CB  ASN A 212     -11.907  14.560  11.641  1.00 95.49           C  
ATOM   1685  O   ASN A 212     -10.192  13.422  14.211  1.00 95.49           O  
ATOM   1686  CG  ASN A 212     -11.952  15.890  10.914  1.00 95.49           C  
ATOM   1687  ND2 ASN A 212     -12.957  16.069  10.066  1.00 95.49           N  
ATOM   1688  OD1 ASN A 212     -11.088  16.749  11.112  1.00 95.49           O  
ATOM   1689  N   SER A 213     -10.722  11.811  12.739  1.00 95.24           N  
ATOM   1690  CA  SER A 213     -10.745  10.764  13.755  1.00 95.24           C  
ATOM   1691  C   SER A 213      -9.362  10.551  14.361  1.00 95.24           C  
ATOM   1692  CB  SER A 213     -11.258   9.451  13.162  1.00 95.24           C  
ATOM   1693  O   SER A 213      -9.239  10.052  15.482  1.00 95.24           O  
ATOM   1694  OG  SER A 213     -10.253   8.825  12.382  1.00 95.24           O  
ATOM   1695  N   MET A 214      -8.334  10.855  13.658  1.00 95.81           N  
ATOM   1696  CA  MET A 214      -6.959  10.710  14.128  1.00 95.81           C  
ATOM   1697  C   MET A 214      -6.523  11.934  14.926  1.00 95.81           C  
ATOM   1698  CB  MET A 214      -6.008  10.488  12.950  1.00 95.81           C  
ATOM   1699  O   MET A 214      -5.411  11.973  15.454  1.00 95.81           O  
ATOM   1700  CG  MET A 214      -6.262   9.195  12.193  1.00 95.81           C  
ATOM   1701  SD  MET A 214      -5.283   9.082  10.645  1.00 95.81           S  
ATOM   1702  CE  MET A 214      -3.604   9.032  11.332  1.00 95.81           C  
ATOM   1703  N   GLY A 215      -7.371  12.968  14.988  1.00 95.15           N  
ATOM   1704  CA  GLY A 215      -7.085  14.170  15.756  1.00 95.15           C  
ATOM   1705  C   GLY A 215      -6.410  15.254  14.938  1.00 95.15           C  
ATOM   1706  O   GLY A 215      -5.787  16.161  15.493  1.00 95.15           O  
ATOM   1707  N   TYR A 216      -6.470  15.109  13.594  1.00 94.83           N  
ATOM   1708  CA  TYR A 216      -5.825  16.096  12.736  1.00 94.83           C  
ATOM   1709  C   TYR A 216      -6.856  17.015  12.091  1.00 94.83           C  
ATOM   1710  CB  TYR A 216      -4.992  15.405  11.652  1.00 94.83           C  
ATOM   1711  O   TYR A 216      -7.913  16.559  11.649  1.00 94.83           O  
ATOM   1712  CG  TYR A 216      -3.951  14.458  12.198  1.00 94.83           C  
ATOM   1713  CD1 TYR A 216      -3.040  14.876  13.164  1.00 94.83           C  
ATOM   1714  CD2 TYR A 216      -3.877  13.144  11.748  1.00 94.83           C  
ATOM   1715  CE1 TYR A 216      -2.078  14.007  13.669  1.00 94.83           C  
ATOM   1716  CE2 TYR A 216      -2.919  12.267  12.245  1.00 94.83           C  
ATOM   1717  OH  TYR A 216      -1.075  11.842  13.700  1.00 94.83           O  
ATOM   1718  CZ  TYR A 216      -2.025  12.707  13.204  1.00 94.83           C  
ATOM   1719  N   LYS A 217      -6.554  18.307  12.141  1.00 91.03           N  
ATOM   1720  CA  LYS A 217      -7.375  19.271  11.414  1.00 91.03           C  
ATOM   1721  C   LYS A 217      -6.949  19.363   9.952  1.00 91.03           C  
ATOM   1722  CB  LYS A 217      -7.292  20.650  12.071  1.00 91.03           C  
ATOM   1723  O   LYS A 217      -5.808  19.722   9.653  1.00 91.03           O  
ATOM   1724  CG  LYS A 217      -7.941  20.720  13.446  1.00 91.03           C  
ATOM   1725  CD  LYS A 217      -7.929  22.139  13.998  1.00 91.03           C  
ATOM   1726  CE  LYS A 217      -8.541  22.204  15.391  1.00 91.03           C  
ATOM   1727  NZ  LYS A 217      -8.524  23.593  15.940  1.00 91.03           N  
ATOM   1728  N   ILE A 218      -7.873  18.930   9.036  1.00 95.02           N  
ATOM   1729  CA  ILE A 218      -7.543  18.911   7.615  1.00 95.02           C  
ATOM   1730  C   ILE A 218      -8.718  19.453   6.805  1.00 95.02           C  
ATOM   1731  CB  ILE A 218      -7.175  17.487   7.139  1.00 95.02           C  
ATOM   1732  O   ILE A 218      -9.874  19.327   7.215  1.00 95.02           O  
ATOM   1733  CG1 ILE A 218      -6.496  17.541   5.766  1.00 95.02           C  
ATOM   1734  CG2 ILE A 218      -8.418  16.593   7.100  1.00 95.02           C  
ATOM   1735  CD1 ILE A 218      -5.770  16.259   5.383  1.00 95.02           C  
ATOM   1736  N   ASN A 219      -8.377  20.200   5.713  1.00 95.00           N  
ATOM   1737  CA  ASN A 219      -9.435  20.717   4.851  1.00 95.00           C  
ATOM   1738  C   ASN A 219      -9.372  20.103   3.455  1.00 95.00           C  
ATOM   1739  CB  ASN A 219      -9.358  22.243   4.763  1.00 95.00           C  
ATOM   1740  O   ASN A 219      -8.468  19.319   3.158  1.00 95.00           O  
ATOM   1741  CG  ASN A 219      -8.047  22.729   4.176  1.00 95.00           C  
ATOM   1742  ND2 ASN A 219      -7.698  23.979   4.458  1.00 95.00           N  
ATOM   1743  OD1 ASN A 219      -7.354  21.987   3.475  1.00 95.00           O  
ATOM   1744  N   GLU A 220     -10.407  20.388   2.681  1.00 96.17           N  
ATOM   1745  CA  GLU A 220     -10.530  19.834   1.336  1.00 96.17           C  
ATOM   1746  C   GLU A 220      -9.338  20.223   0.467  1.00 96.17           C  
ATOM   1747  CB  GLU A 220     -11.833  20.298   0.680  1.00 96.17           C  
ATOM   1748  O   GLU A 220      -8.896  19.440  -0.377  1.00 96.17           O  
ATOM   1749  CG  GLU A 220     -13.085  19.710   1.315  1.00 96.17           C  
ATOM   1750  CD  GLU A 220     -14.359  20.054   0.559  1.00 96.17           C  
ATOM   1751  OE1 GLU A 220     -15.465  19.833   1.103  1.00 96.17           O  
ATOM   1752  OE2 GLU A 220     -14.250  20.548  -0.585  1.00 96.17           O  
ATOM   1753  N   GLU A 221      -8.767  21.410   0.633  1.00 96.80           N  
ATOM   1754  CA  GLU A 221      -7.642  21.896  -0.159  1.00 96.80           C  
ATOM   1755  C   GLU A 221      -6.401  21.035   0.059  1.00 96.80           C  
ATOM   1756  CB  GLU A 221      -7.335  23.357   0.181  1.00 96.80           C  
ATOM   1757  O   GLU A 221      -5.698  20.696  -0.896  1.00 96.80           O  
ATOM   1758  CG  GLU A 221      -8.378  24.339  -0.330  1.00 96.80           C  
ATOM   1759  CD  GLU A 221      -8.076  25.783   0.040  1.00 96.80           C  
ATOM   1760  OE1 GLU A 221      -8.903  26.673  -0.262  1.00 96.80           O  
ATOM   1761  OE2 GLU A 221      -7.002  26.025   0.636  1.00 96.80           O  
ATOM   1762  N   LYS A 222      -6.161  20.672   1.322  1.00 96.80           N  
ATOM   1763  CA  LYS A 222      -5.008  19.831   1.629  1.00 96.80           C  
ATOM   1764  C   LYS A 222      -5.169  18.437   1.029  1.00 96.80           C  
ATOM   1765  CB  LYS A 222      -4.805  19.730   3.142  1.00 96.80           C  
ATOM   1766  O   LYS A 222      -4.214  17.874   0.490  1.00 96.80           O  
ATOM   1767  CG  LYS A 222      -3.500  19.060   3.548  1.00 96.80           C  
ATOM   1768  CD  LYS A 222      -2.305  19.972   3.305  1.00 96.80           C  
ATOM   1769  CE  LYS A 222      -1.025  19.385   3.885  1.00 96.80           C  
ATOM   1770  NZ  LYS A 222       0.143  20.293   3.684  1.00 96.80           N  
ATOM   1771  N   ILE A 223      -6.346  17.833   1.099  1.00 97.22           N  
ATOM   1772  CA  ILE A 223      -6.616  16.523   0.517  1.00 97.22           C  
ATOM   1773  C   ILE A 223      -6.440  16.586  -0.998  1.00 97.22           C  
ATOM   1774  CB  ILE A 223      -8.037  16.029   0.872  1.00 97.22           C  
ATOM   1775  O   ILE A 223      -5.870  15.674  -1.602  1.00 97.22           O  
ATOM   1776  CG1 ILE A 223      -8.146  15.753   2.376  1.00 97.22           C  
ATOM   1777  CG2 ILE A 223      -8.393  14.781   0.058  1.00 97.22           C  
ATOM   1778  CD1 ILE A 223      -9.534  15.318   2.826  1.00 97.22           C  
ATOM   1779  N   ARG A 224      -6.868  17.685  -1.602  1.00 97.15           N  
ATOM   1780  CA  ARG A 224      -6.681  17.886  -3.035  1.00 97.15           C  
ATOM   1781  C   ARG A 224      -5.199  17.942  -3.391  1.00 97.15           C  
ATOM   1782  CB  ARG A 224      -7.379  19.168  -3.494  1.00 97.15           C  
ATOM   1783  O   ARG A 224      -4.785  17.422  -4.430  1.00 97.15           O  
ATOM   1784  CG  ARG A 224      -8.893  19.052  -3.570  1.00 97.15           C  
ATOM   1785  CD  ARG A 224      -9.530  20.330  -4.097  1.00 97.15           C  
ATOM   1786  NE  ARG A 224     -10.988  20.258  -4.064  1.00 97.15           N  
ATOM   1787  NH1 ARG A 224     -11.318  22.416  -4.821  1.00 97.15           N  
ATOM   1788  NH2 ARG A 224     -13.116  21.078  -4.340  1.00 97.15           N  
ATOM   1789  CZ  ARG A 224     -11.804  21.251  -4.408  1.00 97.15           C  
ATOM   1790  N   ALA A 225      -4.398  18.615  -2.568  1.00 97.24           N  
ATOM   1791  CA  ALA A 225      -2.953  18.660  -2.778  1.00 97.24           C  
ATOM   1792  C   ALA A 225      -2.353  17.257  -2.760  1.00 97.24           C  
ATOM   1793  CB  ALA A 225      -2.288  19.532  -1.716  1.00 97.24           C  
ATOM   1794  O   ALA A 225      -1.480  16.938  -3.571  1.00 97.24           O  
ATOM   1795  N   TYR A 226      -2.853  16.381  -1.843  1.00 97.72           N  
ATOM   1796  CA  TYR A 226      -2.397  14.996  -1.806  1.00 97.72           C  
ATOM   1797  C   TYR A 226      -2.755  14.269  -3.096  1.00 97.72           C  
ATOM   1798  CB  TYR A 226      -3.004  14.262  -0.607  1.00 97.72           C  
ATOM   1799  O   TYR A 226      -1.946  13.507  -3.631  1.00 97.72           O  
ATOM   1800  CG  TYR A 226      -2.508  14.764   0.728  1.00 97.72           C  
ATOM   1801  CD1 TYR A 226      -1.254  15.359   0.847  1.00 97.72           C  
ATOM   1802  CD2 TYR A 226      -3.291  14.644   1.871  1.00 97.72           C  
ATOM   1803  CE1 TYR A 226      -0.792  15.821   2.075  1.00 97.72           C  
ATOM   1804  CE2 TYR A 226      -2.839  15.102   3.104  1.00 97.72           C  
ATOM   1805  OH  TYR A 226      -1.137  16.145   4.414  1.00 97.72           O  
ATOM   1806  CZ  TYR A 226      -1.590  15.689   3.196  1.00 97.72           C  
ATOM   1807  N   TYR A 227      -3.959  14.470  -3.525  1.00 96.80           N  
ATOM   1808  CA  TYR A 227      -4.416  13.856  -4.766  1.00 96.80           C  
ATOM   1809  C   TYR A 227      -3.535  14.272  -5.938  1.00 96.80           C  
ATOM   1810  CB  TYR A 227      -5.873  14.235  -5.048  1.00 96.80           C  
ATOM   1811  O   TYR A 227      -3.156  13.438  -6.764  1.00 96.80           O  
ATOM   1812  CG  TYR A 227      -6.401  13.687  -6.353  1.00 96.80           C  
ATOM   1813  CD1 TYR A 227      -6.467  14.488  -7.490  1.00 96.80           C  
ATOM   1814  CD2 TYR A 227      -6.835  12.370  -6.449  1.00 96.80           C  
ATOM   1815  CE1 TYR A 227      -6.955  13.989  -8.694  1.00 96.80           C  
ATOM   1816  CE2 TYR A 227      -7.324  11.860  -7.648  1.00 96.80           C  
ATOM   1817  OH  TYR A 227      -7.863  12.176  -9.951  1.00 96.80           O  
ATOM   1818  CZ  TYR A 227      -7.380  12.676  -8.763  1.00 96.80           C  
ATOM   1819  N   GLU A 228      -3.233  15.557  -6.067  1.00 96.53           N  
ATOM   1820  CA  GLU A 228      -2.389  16.057  -7.148  1.00 96.53           C  
ATOM   1821  C   GLU A 228      -1.003  15.420  -7.107  1.00 96.53           C  
ATOM   1822  CB  GLU A 228      -2.269  17.581  -7.076  1.00 96.53           C  
ATOM   1823  O   GLU A 228      -0.453  15.049  -8.146  1.00 96.53           O  
ATOM   1824  CG  GLU A 228      -3.566  18.315  -7.386  1.00 96.53           C  
ATOM   1825  CD  GLU A 228      -4.100  18.027  -8.780  1.00 96.53           C  
ATOM   1826  OE1 GLU A 228      -5.338  18.039  -8.970  1.00 96.53           O  
ATOM   1827  OE2 GLU A 228      -3.275  17.786  -9.689  1.00 96.53           O  
ATOM   1828  N   LEU A 229      -0.502  15.316  -5.869  1.00 95.25           N  
ATOM   1829  CA  LEU A 229       0.792  14.664  -5.704  1.00 95.25           C  
ATOM   1830  C   LEU A 229       0.725  13.203  -6.133  1.00 95.25           C  
ATOM   1831  CB  LEU A 229       1.259  14.760  -4.249  1.00 95.25           C  
ATOM   1832  O   LEU A 229       1.632  12.705  -6.803  1.00 95.25           O  
ATOM   1833  CG  LEU A 229       2.661  14.227  -3.950  1.00 95.25           C  
ATOM   1834  CD1 LEU A 229       3.695  14.945  -4.810  1.00 95.25           C  
ATOM   1835  CD2 LEU A 229       2.988  14.385  -2.468  1.00 95.25           C  
ATOM   1836  N   GLU A 230      -0.347  12.468  -5.758  1.00 95.38           N  
ATOM   1837  CA  GLU A 230      -0.551  11.079  -6.157  1.00 95.38           C  
ATOM   1838  C   GLU A 230      -0.680  10.952  -7.672  1.00 95.38           C  
ATOM   1839  CB  GLU A 230      -1.792  10.500  -5.473  1.00 95.38           C  
ATOM   1840  O   GLU A 230      -0.100  10.047  -8.276  1.00 95.38           O  
ATOM   1841  CG  GLU A 230      -2.120   9.076  -5.898  1.00 95.38           C  
ATOM   1842  CD  GLU A 230      -1.030   8.078  -5.545  1.00 95.38           C  
ATOM   1843  OE1 GLU A 230      -1.060   6.937  -6.061  1.00 95.38           O  
ATOM   1844  OE2 GLU A 230      -0.138   8.438  -4.744  1.00 95.38           O  
ATOM   1845  N   SER A 231      -1.399  11.824  -8.251  1.00 94.01           N  
ATOM   1846  CA  SER A 231      -1.557  11.834  -9.702  1.00 94.01           C  
ATOM   1847  C   SER A 231      -0.217  12.031 -10.403  1.00 94.01           C  
ATOM   1848  CB  SER A 231      -2.531  12.934 -10.128  1.00 94.01           C  
ATOM   1849  O   SER A 231       0.071  11.368 -11.401  1.00 94.01           O  
ATOM   1850  OG  SER A 231      -2.728  12.915 -11.531  1.00 94.01           O  
ATOM   1851  N   LEU A 232       0.589  12.939  -9.877  1.00 92.41           N  
ATOM   1852  CA  LEU A 232       1.922  13.178 -10.419  1.00 92.41           C  
ATOM   1853  C   LEU A 232       2.773  11.915 -10.345  1.00 92.41           C  
ATOM   1854  CB  LEU A 232       2.611  14.317  -9.663  1.00 92.41           C  
ATOM   1855  O   LEU A 232       3.451  11.561 -11.312  1.00 92.41           O  
ATOM   1856  CG  LEU A 232       4.031  14.667 -10.112  1.00 92.41           C  
ATOM   1857  CD1 LEU A 232       4.021  15.179 -11.549  1.00 92.41           C  
ATOM   1858  CD2 LEU A 232       4.649  15.699  -9.176  1.00 92.41           C  
ATOM   1859  N   PHE A 233       2.699  11.263  -9.205  1.00 91.31           N  
ATOM   1860  CA  PHE A 233       3.446  10.025  -9.014  1.00 91.31           C  
ATOM   1861  C   PHE A 233       3.001   8.964 -10.013  1.00 91.31           C  
ATOM   1862  CB  PHE A 233       3.271   9.506  -7.583  1.00 91.31           C  
ATOM   1863  O   PHE A 233       3.831   8.350 -10.686  1.00 91.31           O  
ATOM   1864  CG  PHE A 233       3.957   8.191  -7.326  1.00 91.31           C  
ATOM   1865  CD1 PHE A 233       3.273   6.992  -7.482  1.00 91.31           C  
ATOM   1866  CD2 PHE A 233       5.288   8.155  -6.929  1.00 91.31           C  
ATOM   1867  CE1 PHE A 233       3.905   5.774  -7.245  1.00 91.31           C  
ATOM   1868  CE2 PHE A 233       5.926   6.942  -6.690  1.00 91.31           C  
ATOM   1869  CZ  PHE A 233       5.233   5.752  -6.848  1.00 91.31           C  
ATOM   1870  N   GLN A 234       1.710   8.748 -10.213  1.00 90.04           N  
ATOM   1871  CA  GLN A 234       1.169   7.691 -11.062  1.00 90.04           C  
ATOM   1872  C   GLN A 234       1.480   7.954 -12.532  1.00 90.04           C  
ATOM   1873  CB  GLN A 234      -0.341   7.560 -10.860  1.00 90.04           C  
ATOM   1874  O   GLN A 234       1.704   7.017 -13.302  1.00 90.04           O  
ATOM   1875  CG  GLN A 234      -0.733   6.983  -9.506  1.00 90.04           C  
ATOM   1876  CD  GLN A 234      -0.195   5.582  -9.287  1.00 90.04           C  
ATOM   1877  NE2 GLN A 234       0.055   5.232  -8.030  1.00 90.04           N  
ATOM   1878  OE1 GLN A 234      -0.005   4.819 -10.240  1.00 90.04           O  
ATOM   1879  N   ARG A 235       1.492   9.173 -12.930  1.00 89.07           N  
ATOM   1880  CA  ARG A 235       1.821   9.527 -14.307  1.00 89.07           C  
ATOM   1881  C   ARG A 235       3.239   9.089 -14.661  1.00 89.07           C  
ATOM   1882  CB  ARG A 235       1.667  11.033 -14.527  1.00 89.07           C  
ATOM   1883  O   ARG A 235       3.512   8.719 -15.805  1.00 89.07           O  
ATOM   1884  CG  ARG A 235       0.224  11.492 -14.663  1.00 89.07           C  
ATOM   1885  CD  ARG A 235       0.132  12.905 -15.220  1.00 89.07           C  
ATOM   1886  NE  ARG A 235       0.782  13.874 -14.342  1.00 89.07           N  
ATOM   1887  NH1 ARG A 235      -1.184  14.702 -13.456  1.00 89.07           N  
ATOM   1888  NH2 ARG A 235       0.834  15.546 -12.769  1.00 89.07           N  
ATOM   1889  CZ  ARG A 235       0.143  14.705 -13.524  1.00 89.07           C  
ATOM   1890  N   LYS A 236       3.986   9.065 -13.593  1.00 85.90           N  
ATOM   1891  CA  LYS A 236       5.381   8.709 -13.835  1.00 85.90           C  
ATOM   1892  C   LYS A 236       5.565   7.194 -13.866  1.00 85.90           C  
ATOM   1893  CB  LYS A 236       6.285   9.324 -12.765  1.00 85.90           C  
ATOM   1894  O   LYS A 236       6.441   6.684 -14.567  1.00 85.90           O  
ATOM   1895  CG  LYS A 236       6.342  10.844 -12.803  1.00 85.90           C  
ATOM   1896  CD  LYS A 236       7.241  11.397 -11.704  1.00 85.90           C  
ATOM   1897  CE  LYS A 236       7.327  12.916 -11.763  1.00 85.90           C  
ATOM   1898  NZ  LYS A 236       8.211  13.378 -12.874  1.00 85.90           N  
ATOM   1899  N   VAL A 237       4.696   6.530 -13.075  1.00 85.89           N  
ATOM   1900  CA  VAL A 237       4.848   5.088 -12.911  1.00 85.89           C  
ATOM   1901  C   VAL A 237       4.086   4.360 -14.017  1.00 85.89           C  
ATOM   1902  CB  VAL A 237       4.353   4.619 -11.525  1.00 85.89           C  
ATOM   1903  O   VAL A 237       4.597   3.404 -14.605  1.00 85.89           O  
ATOM   1904  CG1 VAL A 237       4.320   3.094 -11.451  1.00 85.89           C  
ATOM   1905  CG2 VAL A 237       5.240   5.192 -10.421  1.00 85.89           C  
ATOM   1906  N   VAL A 238       2.770   4.850 -14.318  1.00 80.74           N  
ATOM   1907  CA  VAL A 238       1.846   4.197 -15.240  1.00 80.74           C  
ATOM   1908  C   VAL A 238       1.919   4.871 -16.608  1.00 80.74           C  
ATOM   1909  CB  VAL A 238       0.396   4.229 -14.707  1.00 80.74           C  
ATOM   1910  O   VAL A 238       1.952   6.101 -16.701  1.00 80.74           O  
ATOM   1911  CG1 VAL A 238      -0.564   3.600 -15.715  1.00 80.74           C  
ATOM   1912  CG2 VAL A 238       0.307   3.512 -13.361  1.00 80.74           C  
ATOM   1913  N   GLN A 239       2.870   4.559 -17.551  1.00 61.50           N  
ATOM   1914  CA  GLN A 239       2.860   5.215 -18.855  1.00 61.50           C  
ATOM   1915  C   GLN A 239       1.714   4.701 -19.720  1.00 61.50           C  
ATOM   1916  CB  GLN A 239       4.195   5.006 -19.572  1.00 61.50           C  
ATOM   1917  O   GLN A 239       1.679   3.521 -20.077  1.00 61.50           O  
ATOM   1918  CG  GLN A 239       5.239   6.065 -19.249  1.00 61.50           C  
ATOM   1919  CD  GLN A 239       6.511   5.903 -20.060  1.00 61.50           C  
ATOM   1920  NE2 GLN A 239       7.421   6.862 -19.935  1.00 61.50           N  
ATOM   1921  OE1 GLN A 239       6.674   4.922 -20.794  1.00 61.50           O  
ATOM   1922  N   ASP A 240       0.438   4.838 -19.332  1.00 46.42           N  
ATOM   1923  CA  ASP A 240      -0.436   4.782 -20.499  1.00 46.42           C  
ATOM   1924  C   ASP A 240      -0.578   6.158 -21.146  1.00 46.42           C  
ATOM   1925  CB  ASP A 240      -1.813   4.237 -20.114  1.00 46.42           C  
ATOM   1926  O   ASP A 240      -0.691   7.168 -20.449  1.00 46.42           O  
ATOM   1927  CG  ASP A 240      -1.865   2.720 -20.090  1.00 46.42           C  
ATOM   1928  OD1 ASP A 240      -0.981   2.069 -20.689  1.00 46.42           O  
ATOM   1929  OD2 ASP A 240      -2.800   2.169 -19.469  1.00 46.42           O  
TER    1930      ASP A 240                                                      
ENDMDL                                                                          
END                                                                             
