# Supplementary material for: Pan-kinome of Legionella expanded by a bioinformatics survey
Source: Sci Rep. 2022 Dec 16;12:21782. doi: 10.1038/s41598-022-26109-x (PMC9758233; doi:10.1038/s41598-022-26109-x)
Supplement: Supplementary file 9 — Supplementary Information 9. [file 41598_2022_26109_MOESM9_ESM.zip › S15 - Data - 3D structure models of novel kinases/pdb - protein kinase domains - AlphaFold2/Lfee_0407_4-205.pdb]

MODEL     1                                                                     
ATOM      1  N   THR A   1     -11.264 -22.345  -4.728  1.00 65.37           N  
ATOM      2  CA  THR A   1     -10.559 -21.364  -5.547  1.00 65.37           C  
ATOM      3  C   THR A   1     -11.488 -20.218  -5.937  1.00 65.37           C  
ATOM      4  CB  THR A   1      -9.977 -22.012  -6.817  1.00 65.37           C  
ATOM      5  O   THR A   1     -12.613 -20.450  -6.385  1.00 65.37           O  
ATOM      6  CG2 THR A   1      -9.042 -21.051  -7.544  1.00 65.37           C  
ATOM      7  OG1 THR A   1      -9.245 -23.189  -6.453  1.00 65.37           O  
ATOM      8  N   LYS A   2     -11.119 -19.038  -5.442  1.00 71.03           N  
ATOM      9  CA  LYS A   2     -11.893 -17.838  -5.745  1.00 71.03           C  
ATOM     10  C   LYS A   2     -11.134 -16.921  -6.701  1.00 71.03           C  
ATOM     11  CB  LYS A   2     -12.238 -17.083  -4.460  1.00 71.03           C  
ATOM     12  O   LYS A   2      -9.978 -16.575  -6.451  1.00 71.03           O  
ATOM     13  CG  LYS A   2     -13.199 -17.828  -3.544  1.00 71.03           C  
ATOM     14  CD  LYS A   2     -13.531 -17.013  -2.301  1.00 71.03           C  
ATOM     15  CE  LYS A   2     -14.454 -17.777  -1.361  1.00 71.03           C  
ATOM     16  NZ  LYS A   2     -14.788 -16.979  -0.143  1.00 71.03           N  
ATOM     17  N   PRO A   3     -11.658 -16.697  -7.960  1.00 66.07           N  
ATOM     18  CA  PRO A   3     -10.993 -15.679  -8.778  1.00 66.07           C  
ATOM     19  C   PRO A   3     -10.990 -14.302  -8.118  1.00 66.07           C  
ATOM     20  CB  PRO A   3     -11.821 -15.665 -10.065  1.00 66.07           C  
ATOM     21  O   PRO A   3     -11.880 -13.993  -7.322  1.00 66.07           O  
ATOM     22  CG  PRO A   3     -13.108 -16.332  -9.700  1.00 66.07           C  
ATOM     23  CD  PRO A   3     -12.904 -17.093  -8.421  1.00 66.07           C  
ATOM     24  N   CYS A   4      -9.927 -13.664  -8.171  1.00 66.15           N  
ATOM     25  CA  CYS A   4      -9.806 -12.296  -7.679  1.00 66.15           C  
ATOM     26  C   CYS A   4      -9.253 -11.375  -8.761  1.00 66.15           C  
ATOM     27  CB  CYS A   4      -8.904 -12.247  -6.446  1.00 66.15           C  
ATOM     28  O   CYS A   4      -8.490 -11.812  -9.624  1.00 66.15           O  
ATOM     29  SG  CYS A   4      -7.158 -12.531  -6.809  1.00 66.15           S  
ATOM     30  N   ASP A   5      -9.873 -10.283  -8.998  1.00 58.81           N  
ATOM     31  CA  ASP A   5      -9.497  -9.305 -10.014  1.00 58.81           C  
ATOM     32  C   ASP A   5      -8.264  -8.514  -9.585  1.00 58.81           C  
ATOM     33  CB  ASP A   5     -10.660  -8.353 -10.300  1.00 58.81           C  
ATOM     34  O   ASP A   5      -8.315  -7.752  -8.617  1.00 58.81           O  
ATOM     35  CG  ASP A   5     -11.610  -8.879 -11.361  1.00 58.81           C  
ATOM     36  OD1 ASP A   5     -11.231  -9.800 -12.117  1.00 58.81           O  
ATOM     37  OD2 ASP A   5     -12.748  -8.368 -11.443  1.00 58.81           O  
ATOM     38  N   GLN A   6      -7.070  -8.995  -9.721  1.00 60.74           N  
ATOM     39  CA  GLN A   6      -5.903  -8.142  -9.522  1.00 60.74           C  
ATOM     40  C   GLN A   6      -5.126  -7.960 -10.822  1.00 60.74           C  
ATOM     41  CB  GLN A   6      -4.990  -8.725  -8.442  1.00 60.74           C  
ATOM     42  O   GLN A   6      -4.761  -8.940 -11.476  1.00 60.74           O  
ATOM     43  CG  GLN A   6      -5.497  -8.505  -7.023  1.00 60.74           C  
ATOM     44  CD  GLN A   6      -4.419  -8.709  -5.976  1.00 60.74           C  
ATOM     45  NE2 GLN A   6      -4.585  -8.072  -4.822  1.00 60.74           N  
ATOM     46  OE1 GLN A   6      -3.445  -9.435  -6.201  1.00 60.74           O  
ATOM     47  N   GLY A   7      -5.278  -6.794 -11.494  1.00 59.88           N  
ATOM     48  CA  GLY A   7      -4.357  -6.366 -12.535  1.00 59.88           C  
ATOM     49  C   GLY A   7      -4.544  -7.115 -13.841  1.00 59.88           C  
ATOM     50  O   GLY A   7      -5.311  -8.078 -13.906  1.00 59.88           O  
ATOM     51  N   ASN A   8      -4.071  -6.613 -14.956  1.00 68.01           N  
ATOM     52  CA  ASN A   8      -4.374  -6.940 -16.346  1.00 68.01           C  
ATOM     53  C   ASN A   8      -3.444  -8.023 -16.883  1.00 68.01           C  
ATOM     54  CB  ASN A   8      -4.292  -5.687 -17.221  1.00 68.01           C  
ATOM     55  O   ASN A   8      -3.755  -8.676 -17.881  1.00 68.01           O  
ATOM     56  CG  ASN A   8      -5.425  -4.715 -16.957  1.00 68.01           C  
ATOM     57  ND2 ASN A   8      -5.277  -3.487 -17.441  1.00 68.01           N  
ATOM     58  OD1 ASN A   8      -6.424  -5.064 -16.323  1.00 68.01           O  
ATOM     59  N   ASN A   9      -2.377  -8.368 -16.008  1.00 75.18           N  
ATOM     60  CA  ASN A   9      -1.374  -9.175 -16.696  1.00 75.18           C  
ATOM     61  C   ASN A   9      -1.274 -10.575 -16.096  1.00 75.18           C  
ATOM     62  CB  ASN A   9      -0.010  -8.483 -16.658  1.00 75.18           C  
ATOM     63  O   ASN A   9      -0.485 -11.399 -16.561  1.00 75.18           O  
ATOM     64  CG  ASN A   9       0.039  -7.242 -17.527  1.00 75.18           C  
ATOM     65  ND2 ASN A   9       0.768  -6.229 -17.074  1.00 75.18           N  
ATOM     66  OD1 ASN A   9      -0.575  -7.193 -18.596  1.00 75.18           O  
ATOM     67  N   ASN A  10      -2.027 -10.727 -15.020  1.00 80.32           N  
ATOM     68  CA  ASN A  10      -1.928 -12.033 -14.375  1.00 80.32           C  
ATOM     69  C   ASN A  10      -3.306 -12.622 -14.088  1.00 80.32           C  
ATOM     70  CB  ASN A  10      -1.113 -11.933 -13.084  1.00 80.32           C  
ATOM     71  O   ASN A  10      -4.296 -11.891 -14.015  1.00 80.32           O  
ATOM     72  CG  ASN A  10       0.300 -11.440 -13.322  1.00 80.32           C  
ATOM     73  ND2 ASN A  10       0.773 -10.554 -12.453  1.00 80.32           N  
ATOM     74  OD1 ASN A  10       0.962 -11.852 -14.278  1.00 80.32           O  
ATOM     75  N   VAL A  11      -3.322 -13.918 -14.190  1.00 86.92           N  
ATOM     76  CA  VAL A  11      -4.439 -14.648 -13.599  1.00 86.92           C  
ATOM     77  C   VAL A  11      -4.173 -14.886 -12.114  1.00 86.92           C  
ATOM     78  CB  VAL A  11      -4.682 -15.993 -14.319  1.00 86.92           C  
ATOM     79  O   VAL A  11      -3.111 -15.386 -11.740  1.00 86.92           O  
ATOM     80  CG1 VAL A  11      -5.863 -16.734 -13.695  1.00 86.92           C  
ATOM     81  CG2 VAL A  11      -4.920 -15.764 -15.811  1.00 86.92           C  
ATOM     82  N   THR A  12      -5.155 -14.415 -11.258  1.00 90.12           N  
ATOM     83  CA  THR A  12      -4.981 -14.506  -9.813  1.00 90.12           C  
ATOM     84  C   THR A  12      -6.060 -15.388  -9.192  1.00 90.12           C  
ATOM     85  CB  THR A  12      -5.013 -13.113  -9.158  1.00 90.12           C  
ATOM     86  O   THR A  12      -7.237 -15.279  -9.544  1.00 90.12           O  
ATOM     87  CG2 THR A  12      -4.738 -13.204  -7.660  1.00 90.12           C  
ATOM     88  OG1 THR A  12      -4.016 -12.283  -9.765  1.00 90.12           O  
ATOM     89  N   ARG A  13      -5.525 -16.195  -8.365  1.00 92.60           N  
ATOM     90  CA  ARG A  13      -6.479 -17.023  -7.635  1.00 92.60           C  
ATOM     91  C   ARG A  13      -6.089 -17.143  -6.166  1.00 92.60           C  
ATOM     92  CB  ARG A  13      -6.579 -18.413  -8.266  1.00 92.60           C  
ATOM     93  O   ARG A  13      -4.914 -17.006  -5.817  1.00 92.60           O  
ATOM     94  CG  ARG A  13      -5.330 -19.262  -8.088  1.00 92.60           C  
ATOM     95  CD  ARG A  13      -5.436 -20.585  -8.833  1.00 92.60           C  
ATOM     96  NE  ARG A  13      -4.274 -21.435  -8.589  1.00 92.60           N  
ATOM     97  NH1 ARG A  13      -2.843 -20.218  -9.935  1.00 92.60           N  
ATOM     98  NH2 ARG A  13      -2.082 -22.077  -8.830  1.00 92.60           N  
ATOM     99  CZ  ARG A  13      -3.069 -21.241  -9.119  1.00 92.60           C  
ATOM    100  N   ILE A  14      -7.087 -17.385  -5.382  1.00 93.63           N  
ATOM    101  CA  ILE A  14      -6.884 -17.579  -3.950  1.00 93.63           C  
ATOM    102  C   ILE A  14      -7.197 -19.026  -3.576  1.00 93.63           C  
ATOM    103  CB  ILE A  14      -7.754 -16.610  -3.119  1.00 93.63           C  
ATOM    104  O   ILE A  14      -8.257 -19.549  -3.928  1.00 93.63           O  
ATOM    105  CG1 ILE A  14      -7.395 -15.156  -3.446  1.00 93.63           C  
ATOM    106  CG2 ILE A  14      -7.596 -16.890  -1.622  1.00 93.63           C  
ATOM    107  CD1 ILE A  14      -8.345 -14.132  -2.839  1.00 93.63           C  
ATOM    108  N   GLU A  15      -6.272 -19.647  -2.897  1.00 94.25           N  
ATOM    109  CA  GLU A  15      -6.438 -20.994  -2.359  1.00 94.25           C  
ATOM    110  C   GLU A  15      -6.006 -21.061  -0.897  1.00 94.25           C  
ATOM    111  CB  GLU A  15      -5.645 -22.007  -3.189  1.00 94.25           C  
ATOM    112  O   GLU A  15      -4.815 -20.972  -0.591  1.00 94.25           O  
ATOM    113  CG  GLU A  15      -6.106 -22.113  -4.635  1.00 94.25           C  
ATOM    114  CD  GLU A  15      -5.362 -23.177  -5.426  1.00 94.25           C  
ATOM    115  OE1 GLU A  15      -5.540 -23.249  -6.663  1.00 94.25           O  
ATOM    116  OE2 GLU A  15      -4.596 -23.946  -4.803  1.00 94.25           O  
ATOM    117  N   GLY A  16      -6.973 -21.224  -0.012  1.00 93.54           N  
ATOM    118  CA  GLY A  16      -6.623 -21.237   1.399  1.00 93.54           C  
ATOM    119  C   GLY A  16      -6.012 -19.933   1.875  1.00 93.54           C  
ATOM    120  O   GLY A  16      -6.602 -18.865   1.701  1.00 93.54           O  
ATOM    121  N   ASP A  17      -4.844 -20.006   2.401  1.00 95.69           N  
ATOM    122  CA  ASP A  17      -4.189 -18.836   2.977  1.00 95.69           C  
ATOM    123  C   ASP A  17      -3.140 -18.269   2.023  1.00 95.69           C  
ATOM    124  CB  ASP A  17      -3.544 -19.189   4.319  1.00 95.69           C  
ATOM    125  O   ASP A  17      -2.189 -17.615   2.456  1.00 95.69           O  
ATOM    126  CG  ASP A  17      -2.472 -20.258   4.199  1.00 95.69           C  
ATOM    127  OD1 ASP A  17      -2.382 -20.915   3.140  1.00 95.69           O  
ATOM    128  OD2 ASP A  17      -1.712 -20.446   5.173  1.00 95.69           O  
ATOM    129  N   ARG A  18      -3.400 -18.563   0.683  1.00 96.97           N  
ATOM    130  CA  ARG A  18      -2.405 -18.109  -0.283  1.00 96.97           C  
ATOM    131  C   ARG A  18      -3.071 -17.471  -1.497  1.00 96.97           C  
ATOM    132  CB  ARG A  18      -1.514 -19.273  -0.725  1.00 96.97           C  
ATOM    133  O   ARG A  18      -4.206 -17.810  -1.839  1.00 96.97           O  
ATOM    134  CG  ARG A  18      -0.762 -19.940   0.415  1.00 96.97           C  
ATOM    135  CD  ARG A  18       0.728 -20.050   0.119  1.00 96.97           C  
ATOM    136  NE  ARG A  18       1.385 -18.747   0.170  1.00 96.97           N  
ATOM    137  NH1 ARG A  18       3.104 -19.437   1.550  1.00 96.97           N  
ATOM    138  NH2 ARG A  18       3.011 -17.264   0.826  1.00 96.97           N  
ATOM    139  CZ  ARG A  18       2.499 -18.486   0.848  1.00 96.97           C  
ATOM    140  N   VAL A  19      -2.291 -16.658  -2.168  1.00 95.54           N  
ATOM    141  CA  VAL A  19      -2.623 -16.070  -3.461  1.00 95.54           C  
ATOM    142  C   VAL A  19      -1.634 -16.553  -4.518  1.00 95.54           C  
ATOM    143  CB  VAL A  19      -2.624 -14.526  -3.398  1.00 95.54           C  
ATOM    144  O   VAL A  19      -0.422 -16.557  -4.289  1.00 95.54           O  
ATOM    145  CG1 VAL A  19      -2.908 -13.930  -4.776  1.00 95.54           C  
ATOM    146  CG2 VAL A  19      -3.650 -14.034  -2.378  1.00 95.54           C  
ATOM    147  N   PHE A  20      -2.227 -16.956  -5.662  1.00 94.69           N  
ATOM    148  CA  PHE A  20      -1.392 -17.443  -6.753  1.00 94.69           C  
ATOM    149  C   PHE A  20      -1.555 -16.570  -7.992  1.00 94.69           C  
ATOM    150  CB  PHE A  20      -1.736 -18.898  -7.087  1.00 94.69           C  
ATOM    151  O   PHE A  20      -2.676 -16.226  -8.371  1.00 94.69           O  
ATOM    152  CG  PHE A  20      -1.508 -19.853  -5.947  1.00 94.69           C  
ATOM    153  CD1 PHE A  20      -0.286 -20.497  -5.795  1.00 94.69           C  
ATOM    154  CD2 PHE A  20      -2.517 -20.106  -5.027  1.00 94.69           C  
ATOM    155  CE1 PHE A  20      -0.073 -21.382  -4.740  1.00 94.69           C  
ATOM    156  CE2 PHE A  20      -2.311 -20.989  -3.970  1.00 94.69           C  
ATOM    157  CZ  PHE A  20      -1.089 -21.626  -3.829  1.00 94.69           C  
ATOM    158  N   LYS A  21      -0.396 -16.236  -8.577  1.00 92.70           N  
ATOM    159  CA  LYS A  21      -0.400 -15.446  -9.806  1.00 92.70           C  
ATOM    160  C   LYS A  21       0.335 -16.173 -10.928  1.00 92.70           C  
ATOM    161  CB  LYS A  21       0.235 -14.076  -9.565  1.00 92.70           C  
ATOM    162  O   LYS A  21       1.444 -16.675 -10.729  1.00 92.70           O  
ATOM    163  CG  LYS A  21      -0.523 -13.208  -8.571  1.00 92.70           C  
ATOM    164  CD  LYS A  21       0.106 -11.827  -8.442  1.00 92.70           C  
ATOM    165  CE  LYS A  21      -0.661 -10.952  -7.460  1.00 92.70           C  
ATOM    166  NZ  LYS A  21      -0.086  -9.576  -7.377  1.00 92.70           N  
ATOM    167  N   SER A  22      -0.362 -16.224 -12.036  1.00 90.64           N  
ATOM    168  CA  SER A  22       0.248 -16.764 -13.247  1.00 90.64           C  
ATOM    169  C   SER A  22       0.170 -15.766 -14.397  1.00 90.64           C  
ATOM    170  CB  SER A  22      -0.430 -18.074 -13.651  1.00 90.64           C  
ATOM    171  O   SER A  22      -0.832 -15.063 -14.549  1.00 90.64           O  
ATOM    172  OG  SER A  22      -0.343 -19.028 -12.606  1.00 90.64           O  
ATOM    173  N   THR A  23       1.315 -15.586 -15.160  1.00 81.76           N  
ATOM    174  CA  THR A  23       1.366 -14.584 -16.219  1.00 81.76           C  
ATOM    175  C   THR A  23       0.397 -14.936 -17.344  1.00 81.76           C  
ATOM    176  CB  THR A  23       2.790 -14.445 -16.788  1.00 81.76           C  
ATOM    177  O   THR A  23       0.229 -16.110 -17.680  1.00 81.76           O  
ATOM    178  CG2 THR A  23       3.277 -15.764 -17.378  1.00 81.76           C  
ATOM    179  OG1 THR A  23       2.792 -13.445 -17.815  1.00 81.76           O  
ATOM    180  N   LYS A  24      -0.447 -14.007 -17.818  1.00 79.18           N  
ATOM    181  CA  LYS A  24      -1.224 -14.161 -19.044  1.00 79.18           C  
ATOM    182  C   LYS A  24      -0.362 -13.908 -20.277  1.00 79.18           C  
ATOM    183  CB  LYS A  24      -2.426 -13.215 -19.041  1.00 79.18           C  
ATOM    184  O   LYS A  24      -0.813 -14.105 -21.407  1.00 79.18           O  
ATOM    185  CG  LYS A  24      -3.512 -13.596 -18.046  1.00 79.18           C  
ATOM    186  CD  LYS A  24      -4.695 -12.639 -18.117  1.00 79.18           C  
ATOM    187  CE  LYS A  24      -5.773 -13.005 -17.105  1.00 79.18           C  
ATOM    188  NZ  LYS A  24      -6.933 -12.067 -17.167  1.00 79.18           N  
ATOM    189  N   GLY A  25       0.914 -13.708 -20.114  1.00 71.01           N  
ATOM    190  CA  GLY A  25       1.741 -13.285 -21.232  1.00 71.01           C  
ATOM    191  C   GLY A  25       2.918 -12.425 -20.812  1.00 71.01           C  
ATOM    192  O   GLY A  25       3.347 -12.472 -19.658  1.00 71.01           O  
ATOM    193  N   LEU A  26       3.565 -11.704 -21.806  1.00 62.89           N  
ATOM    194  CA  LEU A  26       4.779 -10.919 -21.606  1.00 62.89           C  
ATOM    195  C   LEU A  26       4.461  -9.585 -20.939  1.00 62.89           C  
ATOM    196  CB  LEU A  26       5.489 -10.680 -22.941  1.00 62.89           C  
ATOM    197  O   LEU A  26       3.727  -8.767 -21.498  1.00 62.89           O  
ATOM    198  CG  LEU A  26       6.330 -11.838 -23.480  1.00 62.89           C  
ATOM    199  CD1 LEU A  26       6.353 -11.812 -25.005  1.00 62.89           C  
ATOM    200  CD2 LEU A  26       7.746 -11.778 -22.918  1.00 62.89           C  
ATOM    201  N   GLY A  27       4.296  -9.542 -19.658  1.00 61.63           N  
ATOM    202  CA  GLY A  27       4.120  -8.251 -19.013  1.00 61.63           C  
ATOM    203  C   GLY A  27       5.420  -7.655 -18.507  1.00 61.63           C  
ATOM    204  O   GLY A  27       6.481  -8.269 -18.633  1.00 61.63           O  
ATOM    205  N   LEU A  28       5.515  -6.385 -18.532  1.00 66.36           N  
ATOM    206  CA  LEU A  28       6.613  -5.536 -18.083  1.00 66.36           C  
ATOM    207  C   LEU A  28       6.853  -5.705 -16.586  1.00 66.36           C  
ATOM    208  CB  LEU A  28       6.321  -4.068 -18.402  1.00 66.36           C  
ATOM    209  O   LEU A  28       7.594  -4.927 -15.980  1.00 66.36           O  
ATOM    210  CG  LEU A  28       6.379  -3.671 -19.878  1.00 66.36           C  
ATOM    211  CD1 LEU A  28       5.754  -2.295 -20.082  1.00 66.36           C  
ATOM    212  CD2 LEU A  28       7.818  -3.689 -20.382  1.00 66.36           C  
ATOM    213  N   GLU A  29       6.304  -6.827 -16.023  1.00 79.14           N  
ATOM    214  CA  GLU A  29       6.507  -6.984 -14.586  1.00 79.14           C  
ATOM    215  C   GLU A  29       7.855  -7.633 -14.286  1.00 79.14           C  
ATOM    216  CB  GLU A  29       5.376  -7.813 -13.971  1.00 79.14           C  
ATOM    217  O   GLU A  29       8.461  -8.252 -15.164  1.00 79.14           O  
ATOM    218  CG  GLU A  29       4.005  -7.163 -14.085  1.00 79.14           C  
ATOM    219  CD  GLU A  29       2.919  -7.918 -13.335  1.00 79.14           C  
ATOM    220  OE1 GLU A  29       1.763  -7.439 -13.298  1.00 79.14           O  
ATOM    221  OE2 GLU A  29       3.227  -8.996 -12.780  1.00 79.14           O  
ATOM    222  N   ARG A  30       8.351  -7.426 -13.094  1.00 86.36           N  
ATOM    223  CA  ARG A  30       9.571  -8.074 -12.623  1.00 86.36           C  
ATOM    224  C   ARG A  30       9.418  -9.591 -12.619  1.00 86.36           C  
ATOM    225  CB  ARG A  30       9.936  -7.580 -11.221  1.00 86.36           C  
ATOM    226  O   ARG A  30       8.306 -10.109 -12.499  1.00 86.36           O  
ATOM    227  CG  ARG A  30      10.251  -6.094 -11.154  1.00 86.36           C  
ATOM    228  CD  ARG A  30      11.663  -5.795 -11.639  1.00 86.36           C  
ATOM    229  NE  ARG A  30      12.670  -6.366 -10.750  1.00 86.36           N  
ATOM    230  NH1 ARG A  30      14.473  -5.446 -11.863  1.00 86.36           N  
ATOM    231  NH2 ARG A  30      14.810  -6.753 -10.010  1.00 86.36           N  
ATOM    232  CZ  ARG A  30      13.982  -6.187 -10.876  1.00 86.36           C  
ATOM    233  N   SER A  31      10.544 -10.148 -12.799  1.00 91.46           N  
ATOM    234  CA  SER A  31      10.486 -11.601 -12.677  1.00 91.46           C  
ATOM    235  C   SER A  31       9.937 -12.021 -11.318  1.00 91.46           C  
ATOM    236  CB  SER A  31      11.872 -12.212 -12.888  1.00 91.46           C  
ATOM    237  O   SER A  31      10.070 -11.287 -10.336  1.00 91.46           O  
ATOM    238  OG  SER A  31      12.708 -11.960 -11.771  1.00 91.46           O  
ATOM    239  N   TYR A  32       9.298 -13.193 -11.248  1.00 93.74           N  
ATOM    240  CA  TYR A  32       8.753 -13.689  -9.989  1.00 93.74           C  
ATOM    241  C   TYR A  32       9.854 -13.860  -8.949  1.00 93.74           C  
ATOM    242  CB  TYR A  32       8.026 -15.020 -10.204  1.00 93.74           C  
ATOM    243  O   TYR A  32       9.634 -13.622  -7.759  1.00 93.74           O  
ATOM    244  CG  TYR A  32       6.679 -14.875 -10.869  1.00 93.74           C  
ATOM    245  CD1 TYR A  32       6.064 -13.630 -10.977  1.00 93.74           C  
ATOM    246  CD2 TYR A  32       6.018 -15.983 -11.390  1.00 93.74           C  
ATOM    247  CE1 TYR A  32       4.821 -13.492 -11.587  1.00 93.74           C  
ATOM    248  CE2 TYR A  32       4.776 -15.856 -12.002  1.00 93.74           C  
ATOM    249  OH  TYR A  32       2.956 -14.478 -12.701  1.00 93.74           O  
ATOM    250  CZ  TYR A  32       4.186 -14.609 -12.096  1.00 93.74           C  
ATOM    251  N   SER A  33      11.024 -14.269  -9.379  1.00 94.91           N  
ATOM    252  CA  SER A  33      12.122 -14.447  -8.434  1.00 94.91           C  
ATOM    253  C   SER A  33      12.487 -13.130  -7.757  1.00 94.91           C  
ATOM    254  CB  SER A  33      13.349 -15.023  -9.141  1.00 94.91           C  
ATOM    255  O   SER A  33      12.734 -13.095  -6.549  1.00 94.91           O  
ATOM    256  OG  SER A  33      13.784 -14.161 -10.178  1.00 94.91           O  
ATOM    257  N   VAL A  34      12.524 -12.114  -8.528  1.00 94.78           N  
ATOM    258  CA  VAL A  34      12.829 -10.795  -7.983  1.00 94.78           C  
ATOM    259  C   VAL A  34      11.702 -10.346  -7.055  1.00 94.78           C  
ATOM    260  CB  VAL A  34      13.043  -9.754  -9.104  1.00 94.78           C  
ATOM    261  O   VAL A  34      11.957  -9.809  -5.974  1.00 94.78           O  
ATOM    262  CG1 VAL A  34      13.115  -8.342  -8.524  1.00 94.78           C  
ATOM    263  CG2 VAL A  34      14.311 -10.075  -9.895  1.00 94.78           C  
ATOM    264  N   GLN A  35      10.497 -10.533  -7.466  1.00 95.68           N  
ATOM    265  CA  GLN A  35       9.350 -10.182  -6.635  1.00 95.68           C  
ATOM    266  C   GLN A  35       9.391 -10.920  -5.300  1.00 95.68           C  
ATOM    267  CB  GLN A  35       8.042 -10.492  -7.366  1.00 95.68           C  
ATOM    268  O   GLN A  35       9.147 -10.325  -4.249  1.00 95.68           O  
ATOM    269  CG  GLN A  35       7.780  -9.591  -8.566  1.00 95.68           C  
ATOM    270  CD  GLN A  35       6.449  -9.877  -9.235  1.00 95.68           C  
ATOM    271  NE2 GLN A  35       6.497 -10.325 -10.485  1.00 95.68           N  
ATOM    272  OE1 GLN A  35       5.385  -9.699  -8.633  1.00 95.68           O  
ATOM    273  N   VAL A  36       9.687 -12.189  -5.294  1.00 97.52           N  
ATOM    274  CA  VAL A  36       9.764 -13.001  -4.084  1.00 97.52           C  
ATOM    275  C   VAL A  36      10.848 -12.452  -3.161  1.00 97.52           C  
ATOM    276  CB  VAL A  36      10.045 -14.485  -4.413  1.00 97.52           C  
ATOM    277  O   VAL A  36      10.629 -12.300  -1.957  1.00 97.52           O  
ATOM    278  CG1 VAL A  36      10.514 -15.234  -3.168  1.00 97.52           C  
ATOM    279  CG2 VAL A  36       8.799 -15.145  -5.001  1.00 97.52           C  
ATOM    280  N   LYS A  37      11.970 -12.166  -3.724  1.00 97.13           N  
ATOM    281  CA  LYS A  37      13.070 -11.620  -2.936  1.00 97.13           C  
ATOM    282  C   LYS A  37      12.666 -10.314  -2.257  1.00 97.13           C  
ATOM    283  CB  LYS A  37      14.301 -11.393  -3.815  1.00 97.13           C  
ATOM    284  O   LYS A  37      12.858 -10.150  -1.050  1.00 97.13           O  
ATOM    285  CG  LYS A  37      15.501 -10.831  -3.068  1.00 97.13           C  
ATOM    286  CD  LYS A  37      16.665 -10.551  -4.010  1.00 97.13           C  
ATOM    287  CE  LYS A  37      17.818  -9.868  -3.288  1.00 97.13           C  
ATOM    288  NZ  LYS A  37      18.910  -9.480  -4.230  1.00 97.13           N  
ATOM    289  N   GLN A  38      12.099  -9.431  -2.965  1.00 96.82           N  
ATOM    290  CA  GLN A  38      11.703  -8.134  -2.426  1.00 96.82           C  
ATOM    291  C   GLN A  38      10.579  -8.281  -1.405  1.00 96.82           C  
ATOM    292  CB  GLN A  38      11.270  -7.194  -3.552  1.00 96.82           C  
ATOM    293  O   GLN A  38      10.597  -7.635  -0.356  1.00 96.82           O  
ATOM    294  CG  GLN A  38      12.390  -6.834  -4.519  1.00 96.82           C  
ATOM    295  CD  GLN A  38      13.435  -5.927  -3.896  1.00 96.82           C  
ATOM    296  NE2 GLN A  38      14.559  -5.758  -4.583  1.00 96.82           N  
ATOM    297  OE1 GLN A  38      13.232  -5.383  -2.805  1.00 96.82           O  
ATOM    298  N   TRP A  39       9.599  -9.083  -1.703  1.00 97.79           N  
ATOM    299  CA  TRP A  39       8.500  -9.352  -0.780  1.00 97.79           C  
ATOM    300  C   TRP A  39       9.027  -9.834   0.567  1.00 97.79           C  
ATOM    301  CB  TRP A  39       7.544 -10.392  -1.371  1.00 97.79           C  
ATOM    302  O   TRP A  39       8.680  -9.277   1.612  1.00 97.79           O  
ATOM    303  CG  TRP A  39       6.410 -10.761  -0.462  1.00 97.79           C  
ATOM    304  CD1 TRP A  39       6.474 -11.538   0.661  1.00 97.79           C  
ATOM    305  CD2 TRP A  39       5.040 -10.374  -0.605  1.00 97.79           C  
ATOM    306  CE2 TRP A  39       4.329 -10.951   0.470  1.00 97.79           C  
ATOM    307  CE3 TRP A  39       4.345  -9.592  -1.538  1.00 97.79           C  
ATOM    308  NE1 TRP A  39       5.226 -11.655   1.227  1.00 97.79           N  
ATOM    309  CH2 TRP A  39       2.298 -10.002  -0.289  1.00 97.79           C  
ATOM    310  CZ2 TRP A  39       2.953 -10.770   0.638  1.00 97.79           C  
ATOM    311  CZ3 TRP A  39       2.977  -9.414  -1.369  1.00 97.79           C  
ATOM    312  N   ASN A  40       9.836 -10.865   0.485  1.00 98.20           N  
ATOM    313  CA  ASN A  40      10.306 -11.488   1.719  1.00 98.20           C  
ATOM    314  C   ASN A  40      11.208 -10.548   2.513  1.00 98.20           C  
ATOM    315  CB  ASN A  40      11.039 -12.796   1.414  1.00 98.20           C  
ATOM    316  O   ASN A  40      11.176 -10.544   3.745  1.00 98.20           O  
ATOM    317  CG  ASN A  40      10.096 -13.915   1.019  1.00 98.20           C  
ATOM    318  ND2 ASN A  40      10.600 -14.869   0.245  1.00 98.20           N  
ATOM    319  OD1 ASN A  40       8.925 -13.922   1.405  1.00 98.20           O  
ATOM    320  N   GLU A  41      11.936  -9.767   1.809  1.00 97.74           N  
ATOM    321  CA  GLU A  41      12.766  -8.778   2.491  1.00 97.74           C  
ATOM    322  C   GLU A  41      11.915  -7.671   3.105  1.00 97.74           C  
ATOM    323  CB  GLU A  41      13.792  -8.179   1.525  1.00 97.74           C  
ATOM    324  O   GLU A  41      12.162  -7.245   4.235  1.00 97.74           O  
ATOM    325  CG  GLU A  41      14.774  -7.223   2.186  1.00 97.74           C  
ATOM    326  CD  GLU A  41      15.713  -7.910   3.165  1.00 97.74           C  
ATOM    327  OE1 GLU A  41      16.326  -7.214   4.007  1.00 97.74           O  
ATOM    328  OE2 GLU A  41      15.836  -9.152   3.090  1.00 97.74           O  
ATOM    329  N   PHE A  42      10.957  -7.179   2.381  1.00 97.91           N  
ATOM    330  CA  PHE A  42      10.065  -6.127   2.857  1.00 97.91           C  
ATOM    331  C   PHE A  42       9.317  -6.576   4.106  1.00 97.91           C  
ATOM    332  CB  PHE A  42       9.070  -5.730   1.762  1.00 97.91           C  
ATOM    333  O   PHE A  42       9.177  -5.809   5.061  1.00 97.91           O  
ATOM    334  CG  PHE A  42       8.197  -4.561   2.131  1.00 97.91           C  
ATOM    335  CD1 PHE A  42       6.947  -4.763   2.705  1.00 97.91           C  
ATOM    336  CD2 PHE A  42       8.626  -3.260   1.905  1.00 97.91           C  
ATOM    337  CE1 PHE A  42       6.137  -3.683   3.048  1.00 97.91           C  
ATOM    338  CE2 PHE A  42       7.822  -2.176   2.244  1.00 97.91           C  
ATOM    339  CZ  PHE A  42       6.578  -2.389   2.815  1.00 97.91           C  
ATOM    340  N   TYR A  43       8.959  -7.773   4.165  1.00 97.97           N  
ATOM    341  CA  TYR A  43       8.148  -8.277   5.267  1.00 97.97           C  
ATOM    342  C   TYR A  43       8.987  -9.119   6.222  1.00 97.97           C  
ATOM    343  CB  TYR A  43       6.974  -9.105   4.736  1.00 97.97           C  
ATOM    344  O   TYR A  43       8.449  -9.924   6.985  1.00 97.97           O  
ATOM    345  CG  TYR A  43       5.892  -8.277   4.086  1.00 97.97           C  
ATOM    346  CD1 TYR A  43       5.137  -7.373   4.830  1.00 97.97           C  
ATOM    347  CD2 TYR A  43       5.623  -8.396   2.727  1.00 97.97           C  
ATOM    348  CE1 TYR A  43       4.138  -6.609   4.236  1.00 97.97           C  
ATOM    349  CE2 TYR A  43       4.627  -7.637   2.122  1.00 97.97           C  
ATOM    350  OH  TYR A  43       2.903  -5.994   2.289  1.00 97.97           O  
ATOM    351  CZ  TYR A  43       3.891  -6.748   2.883  1.00 97.97           C  
ATOM    352  N   LYS A  44      10.248  -8.873   6.184  1.00 97.45           N  
ATOM    353  CA  LYS A  44      11.162  -9.654   7.013  1.00 97.45           C  
ATOM    354  C   LYS A  44      10.722  -9.647   8.474  1.00 97.45           C  
ATOM    355  CB  LYS A  44      12.589  -9.116   6.893  1.00 97.45           C  
ATOM    356  O   LYS A  44      10.228  -8.635   8.974  1.00 97.45           O  
ATOM    357  CG  LYS A  44      13.616  -9.903   7.694  1.00 97.45           C  
ATOM    358  CD  LYS A  44      15.009  -9.302   7.559  1.00 97.45           C  
ATOM    359  CE  LYS A  44      16.034 -10.075   8.377  1.00 97.45           C  
ATOM    360  NZ  LYS A  44      17.404  -9.494   8.242  1.00 97.45           N  
ATOM    361  N   ASP A  45      10.639 -10.795   9.081  1.00 96.49           N  
ATOM    362  CA  ASP A  45      10.361 -10.981  10.502  1.00 96.49           C  
ATOM    363  C   ASP A  45       8.861 -10.923  10.781  1.00 96.49           C  
ATOM    364  CB  ASP A  45      11.092  -9.926  11.335  1.00 96.49           C  
ATOM    365  O   ASP A  45       8.444 -10.628  11.902  1.00 96.49           O  
ATOM    366  CG  ASP A  45      12.603 -10.006  11.200  1.00 96.49           C  
ATOM    367  OD1 ASP A  45      13.154 -11.127  11.176  1.00 96.49           O  
ATOM    368  OD2 ASP A  45      13.247  -8.938  11.119  1.00 96.49           O  
ATOM    369  N   THR A  46       8.081 -10.958   9.755  1.00 95.99           N  
ATOM    370  CA  THR A  46       6.636 -11.094   9.895  1.00 95.99           C  
ATOM    371  C   THR A  46       6.163 -12.433   9.335  1.00 95.99           C  
ATOM    372  CB  THR A  46       5.895  -9.947   9.183  1.00 95.99           C  
ATOM    373  O   THR A  46       6.939 -13.161   8.714  1.00 95.99           O  
ATOM    374  CG2 THR A  46       6.568  -8.606   9.454  1.00 95.99           C  
ATOM    375  OG1 THR A  46       5.893 -10.191   7.771  1.00 95.99           O  
ATOM    376  N   GLU A  47       4.936 -12.813   9.614  1.00 95.39           N  
ATOM    377  CA  GLU A  47       4.350 -14.055   9.118  1.00 95.39           C  
ATOM    378  C   GLU A  47       4.113 -13.990   7.612  1.00 95.39           C  
ATOM    379  CB  GLU A  47       3.038 -14.359   9.845  1.00 95.39           C  
ATOM    380  O   GLU A  47       3.846 -15.012   6.976  1.00 95.39           O  
ATOM    381  CG  GLU A  47       1.963 -13.301   9.642  1.00 95.39           C  
ATOM    382  CD  GLU A  47       0.691 -13.579  10.427  1.00 95.39           C  
ATOM    383  OE1 GLU A  47       0.070 -12.620  10.938  1.00 95.39           O  
ATOM    384  OE2 GLU A  47       0.312 -14.767  10.532  1.00 95.39           O  
ATOM    385  N   TYR A  48       4.313 -12.836   6.999  1.00 96.87           N  
ATOM    386  CA  TYR A  48       4.025 -12.651   5.581  1.00 96.87           C  
ATOM    387  C   TYR A  48       5.270 -12.887   4.735  1.00 96.87           C  
ATOM    388  CB  TYR A  48       3.477 -11.244   5.323  1.00 96.87           C  
ATOM    389  O   TYR A  48       5.202 -12.881   3.504  1.00 96.87           O  
ATOM    390  CG  TYR A  48       2.181 -10.956   6.041  1.00 96.87           C  
ATOM    391  CD1 TYR A  48       1.086 -11.807   5.912  1.00 96.87           C  
ATOM    392  CD2 TYR A  48       2.049  -9.832   6.850  1.00 96.87           C  
ATOM    393  CE1 TYR A  48      -0.111 -11.545   6.571  1.00 96.87           C  
ATOM    394  CE2 TYR A  48       0.857  -9.560   7.513  1.00 96.87           C  
ATOM    395  OH  TYR A  48      -1.398 -10.156   8.023  1.00 96.87           O  
ATOM    396  CZ  TYR A  48      -0.216 -10.421   7.368  1.00 96.87           C  
ATOM    397  N   ALA A  49       6.386 -13.151   5.331  1.00 97.78           N  
ATOM    398  CA  ALA A  49       7.656 -13.298   4.625  1.00 97.78           C  
ATOM    399  C   ALA A  49       7.834 -14.722   4.106  1.00 97.78           C  
ATOM    400  CB  ALA A  49       8.819 -12.919   5.539  1.00 97.78           C  
ATOM    401  O   ALA A  49       8.876 -15.344   4.327  1.00 97.78           O  
ATOM    402  N   THR A  50       6.843 -15.257   3.364  1.00 97.95           N  
ATOM    403  CA  THR A  50       6.906 -16.645   2.918  1.00 97.95           C  
ATOM    404  C   THR A  50       6.562 -16.753   1.435  1.00 97.95           C  
ATOM    405  CB  THR A  50       5.954 -17.538   3.735  1.00 97.95           C  
ATOM    406  O   THR A  50       6.100 -17.799   0.974  1.00 97.95           O  
ATOM    407  CG2 THR A  50       6.390 -17.616   5.194  1.00 97.95           C  
ATOM    408  OG1 THR A  50       4.629 -16.997   3.672  1.00 97.95           O  
ATOM    409  N   ALA A  51       6.782 -15.661   0.708  1.00 98.27           N  
ATOM    410  CA  ALA A  51       6.530 -15.720  -0.729  1.00 98.27           C  
ATOM    411  C   ALA A  51       7.453 -16.728  -1.408  1.00 98.27           C  
ATOM    412  CB  ALA A  51       6.702 -14.339  -1.357  1.00 98.27           C  
ATOM    413  O   ALA A  51       8.588 -16.930  -0.972  1.00 98.27           O  
ATOM    414  N   CYS A  52       6.909 -17.350  -2.472  1.00 98.09           N  
ATOM    415  CA  CYS A  52       7.733 -18.300  -3.210  1.00 98.09           C  
ATOM    416  C   CYS A  52       7.215 -18.482  -4.632  1.00 98.09           C  
ATOM    417  CB  CYS A  52       7.768 -19.650  -2.495  1.00 98.09           C  
ATOM    418  O   CYS A  52       6.105 -18.053  -4.952  1.00 98.09           O  
ATOM    419  SG  CYS A  52       6.176 -20.502  -2.469  1.00 98.09           S  
ATOM    420  N   VAL A  53       8.082 -18.991  -5.505  1.00 97.24           N  
ATOM    421  CA  VAL A  53       7.673 -19.480  -6.818  1.00 97.24           C  
ATOM    422  C   VAL A  53       7.411 -20.982  -6.752  1.00 97.24           C  
ATOM    423  CB  VAL A  53       8.736 -19.171  -7.895  1.00 97.24           C  
ATOM    424  O   VAL A  53       8.271 -21.750  -6.315  1.00 97.24           O  
ATOM    425  CG1 VAL A  53       8.284 -19.679  -9.263  1.00 97.24           C  
ATOM    426  CG2 VAL A  53       9.022 -17.671  -7.947  1.00 97.24           C  
ATOM    427  N   THR A  54       6.186 -21.381  -7.136  1.00 96.23           N  
ATOM    428  CA  THR A  54       5.820 -22.790  -7.048  1.00 96.23           C  
ATOM    429  C   THR A  54       6.540 -23.604  -8.120  1.00 96.23           C  
ATOM    430  CB  THR A  54       4.299 -22.982  -7.190  1.00 96.23           C  
ATOM    431  O   THR A  54       7.167 -23.039  -9.019  1.00 96.23           O  
ATOM    432  CG2 THR A  54       3.536 -22.027  -6.278  1.00 96.23           C  
ATOM    433  OG1 THR A  54       3.917 -22.735  -8.549  1.00 96.23           O  
ATOM    434  N   GLU A  55       6.415 -24.887  -8.088  1.00 94.70           N  
ATOM    435  CA  GLU A  55       6.995 -25.797  -9.072  1.00 94.70           C  
ATOM    436  C   GLU A  55       6.380 -25.583 -10.452  1.00 94.70           C  
ATOM    437  CB  GLU A  55       6.811 -27.252  -8.633  1.00 94.70           C  
ATOM    438  O   GLU A  55       7.028 -25.829 -11.471  1.00 94.70           O  
ATOM    439  CG  GLU A  55       7.643 -27.639  -7.419  1.00 94.70           C  
ATOM    440  CD  GLU A  55       7.485 -29.098  -7.023  1.00 94.70           C  
ATOM    441  OE1 GLU A  55       8.140 -29.538  -6.052  1.00 94.70           O  
ATOM    442  OE2 GLU A  55       6.700 -29.808  -7.691  1.00 94.70           O  
ATOM    443  N   LYS A  56       5.181 -25.074 -10.454  1.00 92.64           N  
ATOM    444  CA  LYS A  56       4.480 -24.805 -11.706  1.00 92.64           C  
ATOM    445  C   LYS A  56       4.846 -23.429 -12.256  1.00 92.64           C  
ATOM    446  CB  LYS A  56       2.967 -24.904 -11.508  1.00 92.64           C  
ATOM    447  O   LYS A  56       4.273 -22.979 -13.250  1.00 92.64           O  
ATOM    448  CG  LYS A  56       2.479 -26.304 -11.164  1.00 92.64           C  
ATOM    449  CD  LYS A  56       0.967 -26.339 -10.980  1.00 92.64           C  
ATOM    450  CE  LYS A  56       0.483 -27.728 -10.587  1.00 92.64           C  
ATOM    451  NZ  LYS A  56      -0.998 -27.765 -10.397  1.00 92.64           N  
ATOM    452  N   GLY A  57       5.688 -22.792 -11.561  1.00 92.20           N  
ATOM    453  CA  GLY A  57       6.133 -21.494 -12.044  1.00 92.20           C  
ATOM    454  C   GLY A  57       5.160 -20.374 -11.727  1.00 92.20           C  
ATOM    455  O   GLY A  57       5.044 -19.412 -12.490  1.00 92.20           O  
ATOM    456  N   GLU A  58       4.434 -20.451 -10.668  1.00 94.14           N  
ATOM    457  CA  GLU A  58       3.502 -19.419 -10.221  1.00 94.14           C  
ATOM    458  C   GLU A  58       4.055 -18.659  -9.019  1.00 94.14           C  
ATOM    459  CB  GLU A  58       2.144 -20.035  -9.875  1.00 94.14           C  
ATOM    460  O   GLU A  58       4.798 -19.221  -8.211  1.00 94.14           O  
ATOM    461  CG  GLU A  58       1.479 -20.753 -11.041  1.00 94.14           C  
ATOM    462  CD  GLU A  58       0.226 -21.515 -10.640  1.00 94.14           C  
ATOM    463  OE1 GLU A  58      -0.717 -21.605 -11.458  1.00 94.14           O  
ATOM    464  OE2 GLU A  58       0.187 -22.025  -9.498  1.00 94.14           O  
ATOM    465  N   LEU A  59       3.705 -17.445  -9.017  1.00 95.60           N  
ATOM    466  CA  LEU A  59       3.993 -16.671  -7.814  1.00 95.60           C  
ATOM    467  C   LEU A  59       2.997 -16.997  -6.706  1.00 95.60           C  
ATOM    468  CB  LEU A  59       3.959 -15.171  -8.121  1.00 95.60           C  
ATOM    469  O   LEU A  59       1.784 -16.904  -6.908  1.00 95.60           O  
ATOM    470  CG  LEU A  59       4.220 -14.232  -6.942  1.00 95.60           C  
ATOM    471  CD1 LEU A  59       5.625 -14.451  -6.391  1.00 95.60           C  
ATOM    472  CD2 LEU A  59       4.026 -12.779  -7.363  1.00 95.60           C  
ATOM    473  N   SER A  60       3.516 -17.417  -5.570  1.00 97.35           N  
ATOM    474  CA  SER A  60       2.704 -17.723  -4.396  1.00 97.35           C  
ATOM    475  C   SER A  60       2.988 -16.748  -3.258  1.00 97.35           C  
ATOM    476  CB  SER A  60       2.959 -19.156  -3.926  1.00 97.35           C  
ATOM    477  O   SER A  60       4.122 -16.650  -2.786  1.00 97.35           O  
ATOM    478  OG  SER A  60       2.193 -19.450  -2.770  1.00 97.35           O  
ATOM    479  N   LEU A  61       1.975 -16.104  -2.842  1.00 97.36           N  
ATOM    480  CA  LEU A  61       2.070 -15.122  -1.768  1.00 97.36           C  
ATOM    481  C   LEU A  61       1.118 -15.469  -0.628  1.00 97.36           C  
ATOM    482  CB  LEU A  61       1.763 -13.718  -2.296  1.00 97.36           C  
ATOM    483  O   LEU A  61       0.041 -16.023  -0.861  1.00 97.36           O  
ATOM    484  CG  LEU A  61       2.557 -13.267  -3.523  1.00 97.36           C  
ATOM    485  CD1 LEU A  61       1.964 -11.983  -4.094  1.00 97.36           C  
ATOM    486  CD2 LEU A  61       4.027 -13.072  -3.168  1.00 97.36           C  
ATOM    487  N   PRO A  62       1.565 -15.067   0.607  1.00 97.30           N  
ATOM    488  CA  PRO A  62       0.566 -15.175   1.673  1.00 97.30           C  
ATOM    489  C   PRO A  62      -0.664 -14.306   1.420  1.00 97.30           C  
ATOM    490  CB  PRO A  62       1.324 -14.700   2.916  1.00 97.30           C  
ATOM    491  O   PRO A  62      -0.540 -13.186   0.918  1.00 97.30           O  
ATOM    492  CG  PRO A  62       2.767 -14.770   2.533  1.00 97.30           C  
ATOM    493  CD  PRO A  62       2.874 -14.603   1.045  1.00 97.30           C  
ATOM    494  N   TYR A  63      -1.854 -14.877   1.708  1.00 96.01           N  
ATOM    495  CA  TYR A  63      -3.106 -14.140   1.586  1.00 96.01           C  
ATOM    496  C   TYR A  63      -3.306 -13.203   2.772  1.00 96.01           C  
ATOM    497  CB  TYR A  63      -4.291 -15.105   1.479  1.00 96.01           C  
ATOM    498  O   TYR A  63      -3.223 -13.628   3.927  1.00 96.01           O  
ATOM    499  CG  TYR A  63      -5.634 -14.418   1.457  1.00 96.01           C  
ATOM    500  CD1 TYR A  63      -6.529 -14.560   2.515  1.00 96.01           C  
ATOM    501  CD2 TYR A  63      -6.012 -13.626   0.378  1.00 96.01           C  
ATOM    502  CE1 TYR A  63      -7.769 -13.930   2.499  1.00 96.01           C  
ATOM    503  CE2 TYR A  63      -7.250 -12.991   0.351  1.00 96.01           C  
ATOM    504  OH  TYR A  63      -9.346 -12.522   1.392  1.00 96.01           O  
ATOM    505  CZ  TYR A  63      -8.119 -13.148   1.414  1.00 96.01           C  
ATOM    506  N   ILE A  64      -3.497 -11.924   2.476  1.00 95.28           N  
ATOM    507  CA  ILE A  64      -3.825 -10.943   3.505  1.00 95.28           C  
ATOM    508  C   ILE A  64      -5.297 -10.554   3.398  1.00 95.28           C  
ATOM    509  CB  ILE A  64      -2.930  -9.688   3.394  1.00 95.28           C  
ATOM    510  O   ILE A  64      -5.723  -9.980   2.392  1.00 95.28           O  
ATOM    511  CG1 ILE A  64      -1.449 -10.083   3.425  1.00 95.28           C  
ATOM    512  CG2 ILE A  64      -3.254  -8.693   4.512  1.00 95.28           C  
ATOM    513  CD1 ILE A  64      -0.493  -8.920   3.200  1.00 95.28           C  
ATOM    514  N   SER A  65      -6.065 -10.903   4.395  1.00 94.13           N  
ATOM    515  CA  SER A  65      -7.481 -10.549   4.391  1.00 94.13           C  
ATOM    516  C   SER A  65      -7.681  -9.067   4.689  1.00 94.13           C  
ATOM    517  CB  SER A  65      -8.248 -11.391   5.411  1.00 94.13           C  
ATOM    518  O   SER A  65      -6.941  -8.483   5.483  1.00 94.13           O  
ATOM    519  OG  SER A  65      -7.823 -11.093   6.730  1.00 94.13           O  
ATOM    520  N   GLY A  66      -8.629  -8.463   3.943  1.00 93.84           N  
ATOM    521  CA  GLY A  66      -8.912  -7.056   4.178  1.00 93.84           C  
ATOM    522  C   GLY A  66      -9.621  -6.388   3.015  1.00 93.84           C  
ATOM    523  O   GLY A  66     -10.248  -7.060   2.194  1.00 93.84           O  
ATOM    524  N   SER A  67      -9.644  -5.108   3.125  1.00 94.86           N  
ATOM    525  CA  SER A  67     -10.310  -4.305   2.105  1.00 94.86           C  
ATOM    526  C   SER A  67      -9.327  -3.368   1.410  1.00 94.86           C  
ATOM    527  CB  SER A  67     -11.451  -3.494   2.721  1.00 94.86           C  
ATOM    528  O   SER A  67      -8.186  -3.219   1.851  1.00 94.86           O  
ATOM    529  OG  SER A  67     -10.963  -2.622   3.726  1.00 94.86           O  
ATOM    530  N   TYR A  68      -9.811  -2.823   0.303  1.00 95.13           N  
ATOM    531  CA  TYR A  68      -8.997  -1.810  -0.359  1.00 95.13           C  
ATOM    532  C   TYR A  68      -8.875  -0.559   0.504  1.00 95.13           C  
ATOM    533  CB  TYR A  68      -9.593  -1.447  -1.722  1.00 95.13           C  
ATOM    534  O   TYR A  68      -9.807  -0.205   1.230  1.00 95.13           O  
ATOM    535  CG  TYR A  68      -9.618  -2.598  -2.699  1.00 95.13           C  
ATOM    536  CD1 TYR A  68      -8.654  -3.603  -2.646  1.00 95.13           C  
ATOM    537  CD2 TYR A  68     -10.603  -2.683  -3.676  1.00 95.13           C  
ATOM    538  CE1 TYR A  68      -8.671  -4.664  -3.545  1.00 95.13           C  
ATOM    539  CE2 TYR A  68     -10.631  -3.739  -4.581  1.00 95.13           C  
ATOM    540  OH  TYR A  68      -9.684  -5.772  -5.400  1.00 95.13           O  
ATOM    541  CZ  TYR A  68      -9.662  -4.724  -4.507  1.00 95.13           C  
ATOM    542  N   PRO A  69      -7.680   0.128   0.457  1.00 95.82           N  
ATOM    543  CA  PRO A  69      -7.418   1.252   1.360  1.00 95.82           C  
ATOM    544  C   PRO A  69      -8.167   2.520   0.957  1.00 95.82           C  
ATOM    545  CB  PRO A  69      -5.905   1.451   1.244  1.00 95.82           C  
ATOM    546  O   PRO A  69      -8.549   2.672  -0.206  1.00 95.82           O  
ATOM    547  CG  PRO A  69      -5.575   1.063  -0.161  1.00 95.82           C  
ATOM    548  CD  PRO A  69      -6.434  -0.106  -0.548  1.00 95.82           C  
ATOM    549  N   THR A  70      -8.442   3.385   1.941  1.00 93.93           N  
ATOM    550  CA  THR A  70      -8.759   4.778   1.646  1.00 93.93           C  
ATOM    551  C   THR A  70      -7.525   5.516   1.133  1.00 93.93           C  
ATOM    552  CB  THR A  70      -9.313   5.501   2.887  1.00 93.93           C  
ATOM    553  O   THR A  70      -6.410   4.996   1.204  1.00 93.93           O  
ATOM    554  CG2 THR A  70     -10.460   4.715   3.514  1.00 93.93           C  
ATOM    555  OG1 THR A  70      -8.266   5.649   3.854  1.00 93.93           O  
ATOM    556  N   ASP A  71      -7.694   6.784   0.609  1.00 93.78           N  
ATOM    557  CA  ASP A  71      -6.569   7.609   0.179  1.00 93.78           C  
ATOM    558  C   ASP A  71      -5.607   7.874   1.335  1.00 93.78           C  
ATOM    559  CB  ASP A  71      -7.067   8.933  -0.405  1.00 93.78           C  
ATOM    560  O   ASP A  71      -4.388   7.843   1.155  1.00 93.78           O  
ATOM    561  CG  ASP A  71      -7.641   8.787  -1.803  1.00 93.78           C  
ATOM    562  OD1 ASP A  71      -7.504   7.702  -2.408  1.00 93.78           O  
ATOM    563  OD2 ASP A  71      -8.233   9.767  -2.306  1.00 93.78           O  
ATOM    564  N   ARG A  72      -6.155   8.070   2.453  1.00 93.79           N  
ATOM    565  CA  ARG A  72      -5.338   8.329   3.635  1.00 93.79           C  
ATOM    566  C   ARG A  72      -4.494   7.112   3.995  1.00 93.79           C  
ATOM    567  CB  ARG A  72      -6.219   8.726   4.821  1.00 93.79           C  
ATOM    568  O   ARG A  72      -3.308   7.242   4.304  1.00 93.79           O  
ATOM    569  CG  ARG A  72      -5.439   9.088   6.074  1.00 93.79           C  
ATOM    570  CD  ARG A  72      -6.361   9.487   7.218  1.00 93.79           C  
ATOM    571  NE  ARG A  72      -7.092  10.715   6.917  1.00 93.79           N  
ATOM    572  NH1 ARG A  72      -5.405  12.134   7.607  1.00 93.79           N  
ATOM    573  NH2 ARG A  72      -7.372  12.991   6.801  1.00 93.79           N  
ATOM    574  CZ  ARG A  72      -6.621  11.944   7.109  1.00 93.79           C  
ATOM    575  N   GLN A  73      -5.057   6.008   4.008  1.00 95.45           N  
ATOM    576  CA  GLN A  73      -4.357   4.762   4.301  1.00 95.45           C  
ATOM    577  C   GLN A  73      -3.289   4.471   3.250  1.00 95.45           C  
ATOM    578  CB  GLN A  73      -5.344   3.597   4.383  1.00 95.45           C  
ATOM    579  O   GLN A  73      -2.179   4.053   3.584  1.00 95.45           O  
ATOM    580  CG  GLN A  73      -6.237   3.633   5.616  1.00 95.45           C  
ATOM    581  CD  GLN A  73      -7.364   2.619   5.555  1.00 95.45           C  
ATOM    582  NE2 GLN A  73      -7.735   2.075   6.709  1.00 95.45           N  
ATOM    583  OE1 GLN A  73      -7.897   2.328   4.480  1.00 95.45           O  
ATOM    584  N   ARG A  74      -3.639   4.691   2.048  1.00 96.79           N  
ATOM    585  CA  ARG A  74      -2.676   4.510   0.967  1.00 96.79           C  
ATOM    586  C   ARG A  74      -1.499   5.469   1.116  1.00 96.79           C  
ATOM    587  CB  ARG A  74      -3.348   4.713  -0.392  1.00 96.79           C  
ATOM    588  O   ARG A  74      -0.346   5.080   0.916  1.00 96.79           O  
ATOM    589  CG  ARG A  74      -2.469   4.343  -1.576  1.00 96.79           C  
ATOM    590  CD  ARG A  74      -3.269   4.255  -2.868  1.00 96.79           C  
ATOM    591  NE  ARG A  74      -3.883   5.535  -3.210  1.00 96.79           N  
ATOM    592  NH1 ARG A  74      -4.424   4.932  -5.374  1.00 96.79           N  
ATOM    593  NH2 ARG A  74      -4.950   7.023  -4.596  1.00 96.79           N  
ATOM    594  CZ  ARG A  74      -4.417   5.827  -4.392  1.00 96.79           C  
ATOM    595  N   LEU A  75      -1.774   6.708   1.417  1.00 96.78           N  
ATOM    596  CA  LEU A  75      -0.730   7.703   1.636  1.00 96.78           C  
ATOM    597  C   LEU A  75       0.225   7.255   2.738  1.00 96.78           C  
ATOM    598  CB  LEU A  75      -1.347   9.057   1.999  1.00 96.78           C  
ATOM    599  O   LEU A  75       1.445   7.310   2.567  1.00 96.78           O  
ATOM    600  CG  LEU A  75      -0.368  10.165   2.388  1.00 96.78           C  
ATOM    601  CD1 LEU A  75       0.608  10.436   1.248  1.00 96.78           C  
ATOM    602  CD2 LEU A  75      -1.121  11.435   2.768  1.00 96.78           C  
ATOM    603  N   ALA A  76      -0.343   6.825   3.848  1.00 96.48           N  
ATOM    604  CA  ALA A  76       0.477   6.363   4.965  1.00 96.48           C  
ATOM    605  C   ALA A  76       1.379   5.207   4.542  1.00 96.48           C  
ATOM    606  CB  ALA A  76      -0.408   5.942   6.136  1.00 96.48           C  
ATOM    607  O   ALA A  76       2.556   5.164   4.908  1.00 96.48           O  
ATOM    608  N   CYS A  77       0.851   4.286   3.823  1.00 98.02           N  
ATOM    609  CA  CYS A  77       1.602   3.132   3.343  1.00 98.02           C  
ATOM    610  C   CYS A  77       2.734   3.564   2.418  1.00 98.02           C  
ATOM    611  CB  CYS A  77       0.679   2.157   2.613  1.00 98.02           C  
ATOM    612  O   CYS A  77       3.863   3.087   2.547  1.00 98.02           O  
ATOM    613  SG  CYS A  77       1.504   0.649   2.058  1.00 98.02           S  
ATOM    614  N   LEU A  78       2.477   4.418   1.477  1.00 98.21           N  
ATOM    615  CA  LEU A  78       3.483   4.889   0.531  1.00 98.21           C  
ATOM    616  C   LEU A  78       4.621   5.598   1.257  1.00 98.21           C  
ATOM    617  CB  LEU A  78       2.853   5.830  -0.498  1.00 98.21           C  
ATOM    618  O   LEU A  78       5.791   5.418   0.912  1.00 98.21           O  
ATOM    619  CG  LEU A  78       1.886   5.193  -1.497  1.00 98.21           C  
ATOM    620  CD1 LEU A  78       1.248   6.265  -2.375  1.00 98.21           C  
ATOM    621  CD2 LEU A  78       2.606   4.155  -2.351  1.00 98.21           C  
ATOM    622  N   LYS A  79       4.309   6.390   2.215  1.00 98.12           N  
ATOM    623  CA  LYS A  79       5.331   7.062   3.013  1.00 98.12           C  
ATOM    624  C   LYS A  79       6.195   6.052   3.763  1.00 98.12           C  
ATOM    625  CB  LYS A  79       4.687   8.037   4.000  1.00 98.12           C  
ATOM    626  O   LYS A  79       7.418   6.196   3.821  1.00 98.12           O  
ATOM    627  CG  LYS A  79       4.136   9.299   3.353  1.00 98.12           C  
ATOM    628  CD  LYS A  79       3.544  10.245   4.389  1.00 98.12           C  
ATOM    629  CE  LYS A  79       3.250  11.615   3.794  1.00 98.12           C  
ATOM    630  NZ  LYS A  79       2.637  12.536   4.797  1.00 98.12           N  
ATOM    631  N   ASP A  80       5.474   5.083   4.303  1.00 97.95           N  
ATOM    632  CA  ASP A  80       6.188   4.026   5.012  1.00 97.95           C  
ATOM    633  C   ASP A  80       7.131   3.276   4.074  1.00 97.95           C  
ATOM    634  CB  ASP A  80       5.201   3.049   5.655  1.00 97.95           C  
ATOM    635  O   ASP A  80       8.267   2.969   4.442  1.00 97.95           O  
ATOM    636  CG  ASP A  80       5.877   2.027   6.551  1.00 97.95           C  
ATOM    637  OD1 ASP A  80       6.551   2.421   7.527  1.00 97.95           O  
ATOM    638  OD2 ASP A  80       5.738   0.815   6.276  1.00 97.95           O  
ATOM    639  N   MET A  81       6.662   2.962   2.924  1.00 98.18           N  
ATOM    640  CA  MET A  81       7.501   2.312   1.921  1.00 98.18           C  
ATOM    641  C   MET A  81       8.745   3.144   1.629  1.00 98.18           C  
ATOM    642  CB  MET A  81       6.714   2.079   0.630  1.00 98.18           C  
ATOM    643  O   MET A  81       9.858   2.615   1.598  1.00 98.18           O  
ATOM    644  CG  MET A  81       5.655   0.993   0.745  1.00 98.18           C  
ATOM    645  SD  MET A  81       4.661   0.816  -0.787  1.00 98.18           S  
ATOM    646  CE  MET A  81       5.900   0.076  -1.888  1.00 98.18           C  
ATOM    647  N   LEU A  82       8.571   4.389   1.363  1.00 98.03           N  
ATOM    648  CA  LEU A  82       9.678   5.288   1.058  1.00 98.03           C  
ATOM    649  C   LEU A  82      10.691   5.310   2.198  1.00 98.03           C  
ATOM    650  CB  LEU A  82       9.161   6.705   0.793  1.00 98.03           C  
ATOM    651  O   LEU A  82      11.900   5.256   1.961  1.00 98.03           O  
ATOM    652  CG  LEU A  82      10.202   7.735   0.353  1.00 98.03           C  
ATOM    653  CD1 LEU A  82      10.890   7.280  -0.929  1.00 98.03           C  
ATOM    654  CD2 LEU A  82       9.554   9.102   0.162  1.00 98.03           C  
ATOM    655  N   GLU A  83      10.219   5.385   3.409  1.00 97.86           N  
ATOM    656  CA  GLU A  83      11.077   5.405   4.590  1.00 97.86           C  
ATOM    657  C   GLU A  83      11.902   4.126   4.694  1.00 97.86           C  
ATOM    658  CB  GLU A  83      10.241   5.597   5.858  1.00 97.86           C  
ATOM    659  O   GLU A  83      13.028   4.147   5.196  1.00 97.86           O  
ATOM    660  CG  GLU A  83       9.716   7.014   6.040  1.00 97.86           C  
ATOM    661  CD  GLU A  83       8.777   7.158   7.227  1.00 97.86           C  
ATOM    662  OE1 GLU A  83       8.263   8.275   7.463  1.00 97.86           O  
ATOM    663  OE2 GLU A  83       8.553   6.145   7.928  1.00 97.86           O  
ATOM    664  N   GLN A  84      11.430   3.070   4.174  1.00 97.26           N  
ATOM    665  CA  GLN A  84      12.101   1.776   4.226  1.00 97.26           C  
ATOM    666  C   GLN A  84      12.983   1.564   2.998  1.00 97.26           C  
ATOM    667  CB  GLN A  84      11.079   0.644   4.338  1.00 97.26           C  
ATOM    668  O   GLN A  84      13.544   0.483   2.809  1.00 97.26           O  
ATOM    669  CG  GLN A  84      10.309   0.639   5.652  1.00 97.26           C  
ATOM    670  CD  GLN A  84       9.282  -0.475   5.727  1.00 97.26           C  
ATOM    671  NE2 GLN A  84       8.013  -0.104   5.853  1.00 97.26           N  
ATOM    672  OE1 GLN A  84       9.627  -1.660   5.672  1.00 97.26           O  
ATOM    673  N   GLY A  85      12.982   2.488   2.116  1.00 97.80           N  
ATOM    674  CA  GLY A  85      13.846   2.427   0.948  1.00 97.80           C  
ATOM    675  C   GLY A  85      13.188   1.767  -0.248  1.00 97.80           C  
ATOM    676  O   GLY A  85      13.872   1.254  -1.136  1.00 97.80           O  
ATOM    677  N   TYR A  86      11.871   1.695  -0.219  1.00 98.34           N  
ATOM    678  CA  TYR A  86      11.131   1.080  -1.315  1.00 98.34           C  
ATOM    679  C   TYR A  86      10.288   2.114  -2.051  1.00 98.34           C  
ATOM    680  CB  TYR A  86      10.235  -0.048  -0.793  1.00 98.34           C  
ATOM    681  O   TYR A  86       9.749   3.037  -1.436  1.00 98.34           O  
ATOM    682  CG  TYR A  86      10.996  -1.281  -0.369  1.00 98.34           C  
ATOM    683  CD1 TYR A  86      11.185  -2.344  -1.249  1.00 98.34           C  
ATOM    684  CD2 TYR A  86      11.528  -1.385   0.912  1.00 98.34           C  
ATOM    685  CE1 TYR A  86      11.884  -3.483  -0.863  1.00 98.34           C  
ATOM    686  CE2 TYR A  86      12.228  -2.519   1.309  1.00 98.34           C  
ATOM    687  OH  TYR A  86      13.094  -4.686   0.805  1.00 98.34           O  
ATOM    688  CZ  TYR A  86      12.401  -3.561   0.417  1.00 98.34           C  
ATOM    689  N   VAL A  87      10.183   1.906  -3.373  1.00 98.11           N  
ATOM    690  CA  VAL A  87       9.277   2.708  -4.189  1.00 98.11           C  
ATOM    691  C   VAL A  87       8.468   1.797  -5.110  1.00 98.11           C  
ATOM    692  CB  VAL A  87      10.043   3.761  -5.019  1.00 98.11           C  
ATOM    693  O   VAL A  87       8.921   0.709  -5.472  1.00 98.11           O  
ATOM    694  CG1 VAL A  87      10.749   4.761  -4.104  1.00 98.11           C  
ATOM    695  CG2 VAL A  87      11.047   3.081  -5.948  1.00 98.11           C  
ATOM    696  N   MET A  88       7.192   2.190  -5.411  1.00 96.57           N  
ATOM    697  CA  MET A  88       6.267   1.458  -6.271  1.00 96.57           C  
ATOM    698  C   MET A  88       5.791   2.331  -7.427  1.00 96.57           C  
ATOM    699  CB  MET A  88       5.068   0.954  -5.467  1.00 96.57           C  
ATOM    700  O   MET A  88       5.292   3.437  -7.210  1.00 96.57           O  
ATOM    701  CG  MET A  88       4.079   0.139  -6.285  1.00 96.57           C  
ATOM    702  SD  MET A  88       2.636  -0.415  -5.296  1.00 96.57           S  
ATOM    703  CE  MET A  88       3.432  -1.653  -4.235  1.00 96.57           C  
ATOM    704  N   THR A  89       5.918   1.862  -8.658  1.00 92.53           N  
ATOM    705  CA  THR A  89       5.645   2.685  -9.831  1.00 92.53           C  
ATOM    706  C   THR A  89       4.165   2.629 -10.198  1.00 92.53           C  
ATOM    707  CB  THR A  89       6.493   2.237 -11.036  1.00 92.53           C  
ATOM    708  O   THR A  89       3.648   3.537 -10.853  1.00 92.53           O  
ATOM    709  CG2 THR A  89       7.978   2.478 -10.784  1.00 92.53           C  
ATOM    710  OG1 THR A  89       6.280   0.840 -11.270  1.00 92.53           O  
ATOM    711  N   ASP A  90       3.481   1.683  -9.820  1.00 89.49           N  
ATOM    712  CA  ASP A  90       2.054   1.606 -10.117  1.00 89.49           C  
ATOM    713  C   ASP A  90       1.219   1.793  -8.853  1.00 89.49           C  
ATOM    714  CB  ASP A  90       1.716   0.268 -10.778  1.00 89.49           C  
ATOM    715  O   ASP A  90       0.231   1.085  -8.645  1.00 89.49           O  
ATOM    716  CG  ASP A  90       2.020  -0.926  -9.890  1.00 89.49           C  
ATOM    717  OD1 ASP A  90       2.679  -0.755  -8.843  1.00 89.49           O  
ATOM    718  OD2 ASP A  90       1.598  -2.049 -10.243  1.00 89.49           O  
ATOM    719  N   CYS A  91       1.570   2.731  -8.013  1.00 92.28           N  
ATOM    720  CA  CYS A  91       1.008   2.878  -6.675  1.00 92.28           C  
ATOM    721  C   CYS A  91      -0.276   3.698  -6.710  1.00 92.28           C  
ATOM    722  CB  CYS A  91       2.020   3.538  -5.739  1.00 92.28           C  
ATOM    723  O   CYS A  91      -0.900   3.926  -5.673  1.00 92.28           O  
ATOM    724  SG  CYS A  91       2.643   5.123  -6.340  1.00 92.28           S  
ATOM    725  N   ARG A  92      -0.854   4.059  -7.906  1.00 92.00           N  
ATOM    726  CA  ARG A  92      -2.147   4.726  -8.019  1.00 92.00           C  
ATOM    727  C   ARG A  92      -3.292   3.725  -7.902  1.00 92.00           C  
ATOM    728  CB  ARG A  92      -2.247   5.483  -9.346  1.00 92.00           C  
ATOM    729  O   ARG A  92      -4.401   4.087  -7.506  1.00 92.00           O  
ATOM    730  CG  ARG A  92      -1.324   6.688  -9.438  1.00 92.00           C  
ATOM    731  CD  ARG A  92      -1.422   7.370 -10.796  1.00 92.00           C  
ATOM    732  NE  ARG A  92      -0.396   8.396 -10.959  1.00 92.00           N  
ATOM    733  NH1 ARG A  92      -1.091   9.050 -13.063  1.00 92.00           N  
ATOM    734  NH2 ARG A  92       0.708  10.072 -12.075  1.00 92.00           N  
ATOM    735  CZ  ARG A  92      -0.262   9.170 -12.032  1.00 92.00           C  
ATOM    736  N   ASP A  93      -3.006   2.611  -8.243  1.00 91.57           N  
ATOM    737  CA  ASP A  93      -4.015   1.556  -8.267  1.00 91.57           C  
ATOM    738  C   ASP A  93      -4.239   0.977  -6.872  1.00 91.57           C  
ATOM    739  CB  ASP A  93      -3.608   0.446  -9.239  1.00 91.57           C  
ATOM    740  O   ASP A  93      -3.368   0.292  -6.332  1.00 91.57           O  
ATOM    741  CG  ASP A  93      -4.724  -0.549  -9.504  1.00 91.57           C  
ATOM    742  OD1 ASP A  93      -5.697  -0.596  -8.721  1.00 91.57           O  
ATOM    743  OD2 ASP A  93      -4.627  -1.294 -10.503  1.00 91.57           O  
ATOM    744  N   LYS A  94      -5.412   1.172  -6.283  1.00 91.51           N  
ATOM    745  CA  LYS A  94      -5.721   0.753  -4.919  1.00 91.51           C  
ATOM    746  C   LYS A  94      -5.663  -0.766  -4.784  1.00 91.51           C  
ATOM    747  CB  LYS A  94      -7.100   1.263  -4.499  1.00 91.51           C  
ATOM    748  O   LYS A  94      -5.521  -1.292  -3.678  1.00 91.51           O  
ATOM    749  CG  LYS A  94      -7.187   2.777  -4.372  1.00 91.51           C  
ATOM    750  CD  LYS A  94      -8.588   3.225  -3.975  1.00 91.51           C  
ATOM    751  CE  LYS A  94      -8.689   4.742  -3.893  1.00 91.51           C  
ATOM    752  NZ  LYS A  94     -10.066   5.187  -3.524  1.00 91.51           N  
ATOM    753  N   ARG A  95      -5.788  -1.441  -5.892  1.00 91.83           N  
ATOM    754  CA  ARG A  95      -5.804  -2.900  -5.880  1.00 91.83           C  
ATOM    755  C   ARG A  95      -4.433  -3.460  -5.513  1.00 91.83           C  
ATOM    756  CB  ARG A  95      -6.244  -3.445  -7.241  1.00 91.83           C  
ATOM    757  O   ARG A  95      -4.302  -4.650  -5.219  1.00 91.83           O  
ATOM    758  CG  ARG A  95      -7.709  -3.191  -7.561  1.00 91.83           C  
ATOM    759  CD  ARG A  95      -8.049  -3.584  -8.992  1.00 91.83           C  
ATOM    760  NE  ARG A  95      -7.359  -2.739  -9.962  1.00 91.83           N  
ATOM    761  NH1 ARG A  95      -8.265  -3.773 -11.818  1.00 91.83           N  
ATOM    762  NH2 ARG A  95      -6.803  -2.026 -12.073  1.00 91.83           N  
ATOM    763  CZ  ARG A  95      -7.477  -2.848 -11.282  1.00 91.83           C  
ATOM    764  N   ASN A  96      -3.455  -2.615  -5.495  1.00 94.02           N  
ATOM    765  CA  ASN A  96      -2.103  -3.044  -5.152  1.00 94.02           C  
ATOM    766  C   ASN A  96      -1.876  -3.027  -3.643  1.00 94.02           C  
ATOM    767  CB  ASN A  96      -1.067  -2.165  -5.855  1.00 94.02           C  
ATOM    768  O   ASN A  96      -0.762  -3.272  -3.176  1.00 94.02           O  
ATOM    769  CG  ASN A  96      -1.011  -2.409  -7.350  1.00 94.02           C  
ATOM    770  ND2 ASN A  96      -0.597  -1.395  -8.101  1.00 94.02           N  
ATOM    771  OD1 ASN A  96      -1.339  -3.499  -7.826  1.00 94.02           O  
ATOM    772  N   PHE A  97      -2.971  -2.702  -2.954  1.00 96.18           N  
ATOM    773  CA  PHE A  97      -2.878  -2.597  -1.502  1.00 96.18           C  
ATOM    774  C   PHE A  97      -4.033  -3.330  -0.831  1.00 96.18           C  
ATOM    775  CB  PHE A  97      -2.866  -1.128  -1.068  1.00 96.18           C  
ATOM    776  O   PHE A  97      -5.115  -3.454  -1.408  1.00 96.18           O  
ATOM    777  CG  PHE A  97      -1.805  -0.303  -1.746  1.00 96.18           C  
ATOM    778  CD1 PHE A  97      -0.569  -0.104  -1.144  1.00 96.18           C  
ATOM    779  CD2 PHE A  97      -2.045   0.273  -2.987  1.00 96.18           C  
ATOM    780  CE1 PHE A  97       0.414   0.659  -1.769  1.00 96.18           C  
ATOM    781  CE2 PHE A  97      -1.067   1.037  -3.618  1.00 96.18           C  
ATOM    782  CZ  PHE A  97       0.162   1.229  -3.007  1.00 96.18           C  
ATOM    783  N   ILE A  98      -3.818  -3.765   0.379  1.00 97.21           N  
ATOM    784  CA  ILE A  98      -4.864  -4.328   1.226  1.00 97.21           C  
ATOM    785  C   ILE A  98      -4.766  -3.735   2.629  1.00 97.21           C  
ATOM    786  CB  ILE A  98      -4.773  -5.869   1.288  1.00 97.21           C  
ATOM    787  O   ILE A  98      -3.675  -3.643   3.197  1.00 97.21           O  
ATOM    788  CG1 ILE A  98      -5.034  -6.476  -0.096  1.00 97.21           C  
ATOM    789  CG2 ILE A  98      -5.753  -6.427   2.324  1.00 97.21           C  
ATOM    790  CD1 ILE A  98      -6.430  -6.201  -0.639  1.00 97.21           C  
ATOM    791  N   THR A  99      -5.905  -3.273   3.135  1.00 97.15           N  
ATOM    792  CA  THR A  99      -5.973  -2.797   4.512  1.00 97.15           C  
ATOM    793  C   THR A  99      -6.584  -3.859   5.423  1.00 97.15           C  
ATOM    794  CB  THR A  99      -6.792  -1.497   4.614  1.00 97.15           C  
ATOM    795  O   THR A  99      -7.690  -4.340   5.168  1.00 97.15           O  
ATOM    796  CG2 THR A  99      -6.892  -1.021   6.059  1.00 97.15           C  
ATOM    797  OG1 THR A  99      -6.159  -0.478   3.830  1.00 97.15           O  
ATOM    798  N   HIS A 100      -5.827  -4.201   6.415  1.00 95.76           N  
ATOM    799  CA  HIS A 100      -6.211  -5.207   7.399  1.00 95.76           C  
ATOM    800  C   HIS A 100      -5.917  -4.730   8.818  1.00 95.76           C  
ATOM    801  CB  HIS A 100      -5.487  -6.526   7.128  1.00 95.76           C  
ATOM    802  O   HIS A 100      -4.778  -4.379   9.135  1.00 95.76           O  
ATOM    803  CG  HIS A 100      -5.876  -7.628   8.061  1.00 95.76           C  
ATOM    804  CD2 HIS A 100      -5.212  -8.192   9.097  1.00 95.76           C  
ATOM    805  ND1 HIS A 100      -7.087  -8.281   7.978  1.00 95.76           N  
ATOM    806  CE1 HIS A 100      -7.150  -9.201   8.925  1.00 95.76           C  
ATOM    807  NE2 HIS A 100      -6.025  -9.168   9.618  1.00 95.76           N  
ATOM    808  N   ASN A 101      -6.972  -4.621   9.597  1.00 92.33           N  
ATOM    809  CA  ASN A 101      -6.851  -4.180  10.983  1.00 92.33           C  
ATOM    810  C   ASN A 101      -6.163  -2.822  11.081  1.00 92.33           C  
ATOM    811  CB  ASN A 101      -6.096  -5.220  11.813  1.00 92.33           C  
ATOM    812  O   ASN A 101      -5.260  -2.637  11.898  1.00 92.33           O  
ATOM    813  CG  ASN A 101      -6.888  -6.497  12.012  1.00 92.33           C  
ATOM    814  ND2 ASN A 101      -6.192  -7.585  12.321  1.00 92.33           N  
ATOM    815  OD1 ASN A 101      -8.115  -6.506  11.888  1.00 92.33           O  
ATOM    816  N   GLY A 102      -6.523  -1.955  10.115  1.00 89.74           N  
ATOM    817  CA  GLY A 102      -6.109  -0.564  10.199  1.00 89.74           C  
ATOM    818  C   GLY A 102      -4.764  -0.300   9.549  1.00 89.74           C  
ATOM    819  O   GLY A 102      -4.322   0.848   9.469  1.00 89.74           O  
ATOM    820  N   LYS A 103      -4.061  -1.353   9.179  1.00 94.45           N  
ATOM    821  CA  LYS A 103      -2.766  -1.216   8.519  1.00 94.45           C  
ATOM    822  C   LYS A 103      -2.857  -1.597   7.044  1.00 94.45           C  
ATOM    823  CB  LYS A 103      -1.713  -2.076   9.219  1.00 94.45           C  
ATOM    824  O   LYS A 103      -3.463  -2.613   6.696  1.00 94.45           O  
ATOM    825  CG  LYS A 103      -0.312  -1.932   8.642  1.00 94.45           C  
ATOM    826  CD  LYS A 103       0.713  -2.705   9.462  1.00 94.45           C  
ATOM    827  CE  LYS A 103       2.119  -2.536   8.903  1.00 94.45           C  
ATOM    828  NZ  LYS A 103       3.136  -3.244   9.738  1.00 94.45           N  
ATOM    829  N   THR A 104      -2.299  -0.756   6.243  1.00 97.39           N  
ATOM    830  CA  THR A 104      -2.327  -0.980   4.802  1.00 97.39           C  
ATOM    831  C   THR A 104      -1.029  -1.630   4.330  1.00 97.39           C  
ATOM    832  CB  THR A 104      -2.552   0.337   4.036  1.00 97.39           C  
ATOM    833  O   THR A 104       0.061  -1.197   4.709  1.00 97.39           O  
ATOM    834  CG2 THR A 104      -2.559   0.103   2.529  1.00 97.39           C  
ATOM    835  OG1 THR A 104      -3.811   0.901   4.426  1.00 97.39           O  
ATOM    836  N   TYR A 105      -1.207  -2.709   3.466  1.00 97.39           N  
ATOM    837  CA  TYR A 105      -0.090  -3.512   2.979  1.00 97.39           C  
ATOM    838  C   TYR A 105       0.006  -3.447   1.459  1.00 97.39           C  
ATOM    839  CB  TYR A 105      -0.237  -4.968   3.431  1.00 97.39           C  
ATOM    840  O   TYR A 105      -0.981  -3.681   0.758  1.00 97.39           O  
ATOM    841  CG  TYR A 105      -0.336  -5.131   4.928  1.00 97.39           C  
ATOM    842  CD1 TYR A 105       0.796  -5.393   5.697  1.00 97.39           C  
ATOM    843  CD2 TYR A 105      -1.561  -5.025   5.578  1.00 97.39           C  
ATOM    844  CE1 TYR A 105       0.709  -5.547   7.076  1.00 97.39           C  
ATOM    845  CE2 TYR A 105      -1.660  -5.176   6.957  1.00 97.39           C  
ATOM    846  OH  TYR A 105      -0.613  -5.587   9.062  1.00 97.39           O  
ATOM    847  CZ  TYR A 105      -0.521  -5.436   7.696  1.00 97.39           C  
ATOM    848  N   PRO A 106       1.263  -3.155   0.928  1.00 97.56           N  
ATOM    849  CA  PRO A 106       1.434  -3.406  -0.505  1.00 97.56           C  
ATOM    850  C   PRO A 106       1.445  -4.894  -0.847  1.00 97.56           C  
ATOM    851  CB  PRO A 106       2.789  -2.764  -0.817  1.00 97.56           C  
ATOM    852  O   PRO A 106       2.132  -5.678  -0.186  1.00 97.56           O  
ATOM    853  CG  PRO A 106       3.551  -2.840   0.467  1.00 97.56           C  
ATOM    854  CD  PRO A 106       2.584  -2.681   1.606  1.00 97.56           C  
ATOM    855  N   VAL A 107       0.735  -5.260  -1.905  1.00 95.41           N  
ATOM    856  CA  VAL A 107       0.583  -6.696  -2.115  1.00 95.41           C  
ATOM    857  C   VAL A 107       1.035  -7.062  -3.527  1.00 95.41           C  
ATOM    858  CB  VAL A 107      -0.876  -7.151  -1.887  1.00 95.41           C  
ATOM    859  O   VAL A 107       1.151  -8.244  -3.861  1.00 95.41           O  
ATOM    860  CG1 VAL A 107      -1.260  -7.016  -0.415  1.00 95.41           C  
ATOM    861  CG2 VAL A 107      -1.830  -6.346  -2.768  1.00 95.41           C  
ATOM    862  N   ASP A 108       1.400  -6.118  -4.311  1.00 93.42           N  
ATOM    863  CA  ASP A 108       1.874  -6.364  -5.669  1.00 93.42           C  
ATOM    864  C   ASP A 108       3.285  -5.814  -5.867  1.00 93.42           C  
ATOM    865  CB  ASP A 108       0.920  -5.744  -6.692  1.00 93.42           C  
ATOM    866  O   ASP A 108       3.478  -4.600  -5.952  1.00 93.42           O  
ATOM    867  CG  ASP A 108       1.191  -6.206  -8.112  1.00 93.42           C  
ATOM    868  OD1 ASP A 108       2.325  -6.641  -8.407  1.00 93.42           O  
ATOM    869  OD2 ASP A 108       0.262  -6.132  -8.946  1.00 93.42           O  
ATOM    870  N   PHE A 109       4.270  -6.777  -5.993  1.00 95.02           N  
ATOM    871  CA  PHE A 109       5.664  -6.350  -6.030  1.00 95.02           C  
ATOM    872  C   PHE A 109       6.207  -6.397  -7.453  1.00 95.02           C  
ATOM    873  CB  PHE A 109       6.520  -7.228  -5.112  1.00 95.02           C  
ATOM    874  O   PHE A 109       7.420  -6.480  -7.658  1.00 95.02           O  
ATOM    875  CG  PHE A 109       6.548  -6.763  -3.681  1.00 95.02           C  
ATOM    876  CD1 PHE A 109       7.754  -6.616  -3.006  1.00 95.02           C  
ATOM    877  CD2 PHE A 109       5.367  -6.471  -3.010  1.00 95.02           C  
ATOM    878  CE1 PHE A 109       7.782  -6.186  -1.681  1.00 95.02           C  
ATOM    879  CE2 PHE A 109       5.388  -6.041  -1.686  1.00 95.02           C  
ATOM    880  CZ  PHE A 109       6.596  -5.900  -1.024  1.00 95.02           C  
ATOM    881  N   GLY A 110       5.349  -6.387  -8.409  1.00 92.62           N  
ATOM    882  CA  GLY A 110       5.757  -6.442  -9.804  1.00 92.62           C  
ATOM    883  C   GLY A 110       6.463  -5.182 -10.269  1.00 92.62           C  
ATOM    884  O   GLY A 110       7.225  -5.213 -11.237  1.00 92.62           O  
ATOM    885  N   GLN A 111       6.268  -4.130  -9.530  1.00 93.59           N  
ATOM    886  CA  GLN A 111       6.859  -2.850  -9.904  1.00 93.59           C  
ATOM    887  C   GLN A 111       7.411  -2.120  -8.682  1.00 93.59           C  
ATOM    888  CB  GLN A 111       5.831  -1.972 -10.619  1.00 93.59           C  
ATOM    889  O   GLN A 111       7.244  -0.906  -8.550  1.00 93.59           O  
ATOM    890  CG  GLN A 111       5.340  -2.550 -11.939  1.00 93.59           C  
ATOM    891  CD  GLN A 111       6.390  -2.489 -13.033  1.00 93.59           C  
ATOM    892  NE2 GLN A 111       6.482  -3.550 -13.827  1.00 93.59           N  
ATOM    893  OE1 GLN A 111       7.113  -1.496 -13.163  1.00 93.59           O  
ATOM    894  N   ILE A 112       7.973  -2.825  -7.797  1.00 95.82           N  
ATOM    895  CA  ILE A 112       8.575  -2.275  -6.587  1.00 95.82           C  
ATOM    896  C   ILE A 112      10.097  -2.347  -6.688  1.00 95.82           C  
ATOM    897  CB  ILE A 112       8.086  -3.019  -5.324  1.00 95.82           C  
ATOM    898  O   ILE A 112      10.649  -3.364  -7.114  1.00 95.82           O  
ATOM    899  CG1 ILE A 112       6.601  -2.730  -5.076  1.00 95.82           C  
ATOM    900  CG2 ILE A 112       8.930  -2.630  -4.107  1.00 95.82           C  
ATOM    901  CD1 ILE A 112       6.043  -3.391  -3.823  1.00 95.82           C  
ATOM    902  N   TYR A 113      10.784  -1.275  -6.234  1.00 96.40           N  
ATOM    903  CA  TYR A 113      12.235  -1.146  -6.292  1.00 96.40           C  
ATOM    904  C   TYR A 113      12.801  -0.741  -4.936  1.00 96.40           C  
ATOM    905  CB  TYR A 113      12.642  -0.120  -7.354  1.00 96.40           C  
ATOM    906  O   TYR A 113      12.289   0.178  -4.292  1.00 96.40           O  
ATOM    907  CG  TYR A 113      12.075  -0.407  -8.723  1.00 96.40           C  
ATOM    908  CD1 TYR A 113      12.821  -1.097  -9.676  1.00 96.40           C  
ATOM    909  CD2 TYR A 113      10.795   0.012  -9.067  1.00 96.40           C  
ATOM    910  CE1 TYR A 113      12.304  -1.362 -10.940  1.00 96.40           C  
ATOM    911  CE2 TYR A 113      10.268  -0.247 -10.328  1.00 96.40           C  
ATOM    912  OH  TYR A 113      10.511  -1.194 -12.506  1.00 96.40           O  
ATOM    913  CZ  TYR A 113      11.028  -0.934 -11.256  1.00 96.40           C  
ATOM    914  N   HIS A 114      13.766  -1.483  -4.506  1.00 97.53           N  
ATOM    915  CA  HIS A 114      14.504  -1.111  -3.304  1.00 97.53           C  
ATOM    916  C   HIS A 114      15.675  -0.192  -3.638  1.00 97.53           C  
ATOM    917  CB  HIS A 114      15.007  -2.359  -2.577  1.00 97.53           C  
ATOM    918  O   HIS A 114      16.177  -0.204  -4.764  1.00 97.53           O  
ATOM    919  CG  HIS A 114      15.692  -2.064  -1.281  1.00 97.53           C  
ATOM    920  CD2 HIS A 114      15.195  -1.696  -0.076  1.00 97.53           C  
ATOM    921  ND1 HIS A 114      17.060  -2.131  -1.130  1.00 97.53           N  
ATOM    922  CE1 HIS A 114      17.375  -1.818   0.116  1.00 97.53           C  
ATOM    923  NE2 HIS A 114      16.262  -1.550   0.776  1.00 97.53           N  
ATOM    924  N   SER A 115      16.137   0.601  -2.665  1.00 97.46           N  
ATOM    925  CA  SER A 115      17.144   1.634  -2.884  1.00 97.46           C  
ATOM    926  C   SER A 115      18.439   1.037  -3.424  1.00 97.46           C  
ATOM    927  CB  SER A 115      17.425   2.393  -1.586  1.00 97.46           C  
ATOM    928  O   SER A 115      19.253   1.745  -4.020  1.00 97.46           O  
ATOM    929  OG  SER A 115      17.847   1.505  -0.565  1.00 97.46           O  
ATOM    930  N   SER A 116      18.537  -0.210  -3.285  1.00 96.20           N  
ATOM    931  CA  SER A 116      19.724  -0.872  -3.816  1.00 96.20           C  
ATOM    932  C   SER A 116      19.559  -1.199  -5.297  1.00 96.20           C  
ATOM    933  CB  SER A 116      20.020  -2.152  -3.034  1.00 96.20           C  
ATOM    934  O   SER A 116      20.524  -1.572  -5.967  1.00 96.20           O  
ATOM    935  OG  SER A 116      18.961  -3.084  -3.174  1.00 96.20           O  
ATOM    936  N   ASP A 117      18.370  -1.047  -5.818  1.00 94.12           N  
ATOM    937  CA  ASP A 117      18.083  -1.306  -7.225  1.00 94.12           C  
ATOM    938  C   ASP A 117      18.557  -0.150  -8.104  1.00 94.12           C  
ATOM    939  CB  ASP A 117      16.586  -1.545  -7.433  1.00 94.12           C  
ATOM    940  O   ASP A 117      18.441   1.016  -7.721  1.00 94.12           O  
ATOM    941  CG  ASP A 117      16.276  -2.282  -8.724  1.00 94.12           C  
ATOM    942  OD1 ASP A 117      16.608  -1.768  -9.814  1.00 94.12           O  
ATOM    943  OD2 ASP A 117      15.693  -3.385  -8.651  1.00 94.12           O  
ATOM    944  N   GLN A 118      19.114  -0.398  -9.300  1.00 94.01           N  
ATOM    945  CA  GLN A 118      19.648   0.623 -10.196  1.00 94.01           C  
ATOM    946  C   GLN A 118      18.538   1.530 -10.720  1.00 94.01           C  
ATOM    947  CB  GLN A 118      20.393  -0.023 -11.364  1.00 94.01           C  
ATOM    948  O   GLN A 118      18.798   2.659 -11.142  1.00 94.01           O  
ATOM    949  CG  GLN A 118      19.509  -0.882 -12.258  1.00 94.01           C  
ATOM    950  CD  GLN A 118      20.285  -1.565 -13.369  1.00 94.01           C  
ATOM    951  NE2 GLN A 118      19.816  -2.737 -13.785  1.00 94.01           N  
ATOM    952  OE1 GLN A 118      21.296  -1.044 -13.849  1.00 94.01           O  
ATOM    953  N   PHE A 119      17.249   1.087 -10.656  1.00 93.63           N  
ATOM    954  CA  PHE A 119      16.129   1.839 -11.209  1.00 93.63           C  
ATOM    955  C   PHE A 119      15.392   2.598 -10.112  1.00 93.63           C  
ATOM    956  CB  PHE A 119      15.161   0.903 -11.940  1.00 93.63           C  
ATOM    957  O   PHE A 119      14.353   3.211 -10.365  1.00 93.63           O  
ATOM    958  CG  PHE A 119      15.770   0.208 -13.128  1.00 93.63           C  
ATOM    959  CD1 PHE A 119      16.133   0.927 -14.261  1.00 93.63           C  
ATOM    960  CD2 PHE A 119      15.980  -1.165 -13.113  1.00 93.63           C  
ATOM    961  CE1 PHE A 119      16.697   0.287 -15.362  1.00 93.63           C  
ATOM    962  CE2 PHE A 119      16.543  -1.811 -14.209  1.00 93.63           C  
ATOM    963  CZ  PHE A 119      16.900  -1.084 -15.333  1.00 93.63           C  
ATOM    964  N   TYR A 120      15.862   2.514  -8.928  1.00 96.45           N  
ATOM    965  CA  TYR A 120      15.227   3.140  -7.774  1.00 96.45           C  
ATOM    966  C   TYR A 120      15.069   4.641  -7.985  1.00 96.45           C  
ATOM    967  CB  TYR A 120      16.039   2.874  -6.503  1.00 96.45           C  
ATOM    968  O   TYR A 120      13.969   5.181  -7.848  1.00 96.45           O  
ATOM    969  CG  TYR A 120      15.505   3.582  -5.281  1.00 96.45           C  
ATOM    970  CD1 TYR A 120      16.030   4.807  -4.877  1.00 96.45           C  
ATOM    971  CD2 TYR A 120      14.476   3.027  -4.529  1.00 96.45           C  
ATOM    972  CE1 TYR A 120      15.542   5.462  -3.751  1.00 96.45           C  
ATOM    973  CE2 TYR A 120      13.980   3.673  -3.401  1.00 96.45           C  
ATOM    974  OH  TYR A 120      14.032   5.533  -1.906  1.00 96.45           O  
ATOM    975  CZ  TYR A 120      14.518   4.889  -3.021  1.00 96.45           C  
ATOM    976  N   SER A 121      16.164   5.295  -8.342  1.00 95.57           N  
ATOM    977  CA  SER A 121      16.178   6.752  -8.426  1.00 95.57           C  
ATOM    978  C   SER A 121      15.180   7.254  -9.464  1.00 95.57           C  
ATOM    979  CB  SER A 121      17.580   7.256  -8.769  1.00 95.57           C  
ATOM    980  O   SER A 121      14.476   8.239  -9.230  1.00 95.57           O  
ATOM    981  OG  SER A 121      18.494   6.947  -7.730  1.00 95.57           O  
ATOM    982  N   ILE A 122      15.104   6.538 -10.528  1.00 93.22           N  
ATOM    983  CA  ILE A 122      14.197   6.929 -11.602  1.00 93.22           C  
ATOM    984  C   ILE A 122      12.751   6.755 -11.145  1.00 93.22           C  
ATOM    985  CB  ILE A 122      14.457   6.111 -12.886  1.00 93.22           C  
ATOM    986  O   ILE A 122      11.896   7.594 -11.436  1.00 93.22           O  
ATOM    987  CG1 ILE A 122      15.843   6.435 -13.455  1.00 93.22           C  
ATOM    988  CG2 ILE A 122      13.363   6.375 -13.925  1.00 93.22           C  
ATOM    989  CD1 ILE A 122      16.331   5.442 -14.501  1.00 93.22           C  
ATOM    990  N   ASN A 123      12.477   5.795 -10.352  1.00 95.39           N  
ATOM    991  CA  ASN A 123      11.104   5.477  -9.977  1.00 95.39           C  
ATOM    992  C   ASN A 123      10.689   6.201  -8.700  1.00 95.39           C  
ATOM    993  CB  ASN A 123      10.929   3.966  -9.811  1.00 95.39           C  
ATOM    994  O   ASN A 123       9.497   6.355  -8.427  1.00 95.39           O  
ATOM    995  CG  ASN A 123      11.008   3.220 -11.129  1.00 95.39           C  
ATOM    996  ND2 ASN A 123      12.080   2.459 -11.316  1.00 95.39           N  
ATOM    997  OD1 ASN A 123      10.115   3.329 -11.973  1.00 95.39           O  
ATOM    998  N   LYS A 124      11.662   6.627  -7.985  1.00 97.31           N  
ATOM    999  CA  LYS A 124      11.382   7.381  -6.767  1.00 97.31           C  
ATOM   1000  C   LYS A 124      10.590   8.649  -7.075  1.00 97.31           C  
ATOM   1001  CB  LYS A 124      12.682   7.738  -6.045  1.00 97.31           C  
ATOM   1002  O   LYS A 124       9.666   9.004  -6.341  1.00 97.31           O  
ATOM   1003  CG  LYS A 124      12.478   8.461  -4.722  1.00 97.31           C  
ATOM   1004  CD  LYS A 124      13.803   8.734  -4.024  1.00 97.31           C  
ATOM   1005  CE  LYS A 124      13.601   9.475  -2.709  1.00 97.31           C  
ATOM   1006  NZ  LYS A 124      14.902   9.791  -2.045  1.00 97.31           N  
ATOM   1007  N   GLY A 125      10.838   9.310  -8.192  1.00 95.56           N  
ATOM   1008  CA  GLY A 125      10.112  10.503  -8.595  1.00 95.56           C  
ATOM   1009  C   GLY A 125       8.627  10.261  -8.791  1.00 95.56           C  
ATOM   1010  O   GLY A 125       7.799  11.065  -8.358  1.00 95.56           O  
ATOM   1011  N   PHE A 126       8.337   9.162  -9.452  1.00 94.43           N  
ATOM   1012  CA  PHE A 126       6.941   8.801  -9.671  1.00 94.43           C  
ATOM   1013  C   PHE A 126       6.231   8.557  -8.345  1.00 94.43           C  
ATOM   1014  CB  PHE A 126       6.840   7.556 -10.558  1.00 94.43           C  
ATOM   1015  O   PHE A 126       5.112   9.031  -8.138  1.00 94.43           O  
ATOM   1016  CG  PHE A 126       7.113   7.823 -12.013  1.00 94.43           C  
ATOM   1017  CD1 PHE A 126       6.133   8.377 -12.829  1.00 94.43           C  
ATOM   1018  CD2 PHE A 126       8.351   7.521 -12.566  1.00 94.43           C  
ATOM   1019  CE1 PHE A 126       6.384   8.625 -14.176  1.00 94.43           C  
ATOM   1020  CE2 PHE A 126       8.608   7.767 -13.912  1.00 94.43           C  
ATOM   1021  CZ  PHE A 126       7.623   8.318 -14.715  1.00 94.43           C  
ATOM   1022  N   HIS A 127       6.808   7.803  -7.502  1.00 97.20           N  
ATOM   1023  CA  HIS A 127       6.305   7.487  -6.170  1.00 97.20           C  
ATOM   1024  C   HIS A 127       6.031   8.756  -5.369  1.00 97.20           C  
ATOM   1025  CB  HIS A 127       7.296   6.596  -5.420  1.00 97.20           C  
ATOM   1026  O   HIS A 127       4.942   8.924  -4.817  1.00 97.20           O  
ATOM   1027  CG  HIS A 127       6.735   5.994  -4.171  1.00 97.20           C  
ATOM   1028  CD2 HIS A 127       6.678   6.466  -2.904  1.00 97.20           C  
ATOM   1029  ND1 HIS A 127       6.144   4.749  -4.146  1.00 97.20           N  
ATOM   1030  CE1 HIS A 127       5.747   4.482  -2.913  1.00 97.20           C  
ATOM   1031  NE2 HIS A 127       6.059   5.508  -2.140  1.00 97.20           N  
ATOM   1032  N   GLU A 128       6.916   9.647  -5.328  1.00 97.42           N  
ATOM   1033  CA  GLU A 128       6.810  10.894  -4.576  1.00 97.42           C  
ATOM   1034  C   GLU A 128       5.706  11.785  -5.137  1.00 97.42           C  
ATOM   1035  CB  GLU A 128       8.145  11.643  -4.585  1.00 97.42           C  
ATOM   1036  O   GLU A 128       5.012  12.471  -4.384  1.00 97.42           O  
ATOM   1037  CG  GLU A 128       9.199  11.032  -3.673  1.00 97.42           C  
ATOM   1038  CD  GLU A 128      10.537  11.752  -3.736  1.00 97.42           C  
ATOM   1039  OE1 GLU A 128      11.221  11.854  -2.692  1.00 97.42           O  
ATOM   1040  OE2 GLU A 128      10.904  12.218  -4.838  1.00 97.42           O  
ATOM   1041  N   ARG A 129       5.527  11.743  -6.442  1.00 96.71           N  
ATOM   1042  CA  ARG A 129       4.458  12.518  -7.063  1.00 96.71           C  
ATOM   1043  C   ARG A 129       3.089  12.042  -6.588  1.00 96.71           C  
ATOM   1044  CB  ARG A 129       4.544  12.428  -8.588  1.00 96.71           C  
ATOM   1045  O   ARG A 129       2.194  12.854  -6.344  1.00 96.71           O  
ATOM   1046  CG  ARG A 129       5.625  13.306  -9.197  1.00 96.71           C  
ATOM   1047  CD  ARG A 129       5.481  13.411 -10.709  1.00 96.71           C  
ATOM   1048  NE  ARG A 129       5.783  12.144 -11.368  1.00 96.71           N  
ATOM   1049  NH1 ARG A 129       7.220  13.060 -12.928  1.00 96.71           N  
ATOM   1050  NH2 ARG A 129       6.805  10.805 -12.930  1.00 96.71           N  
ATOM   1051  CZ  ARG A 129       6.602  12.006 -12.407  1.00 96.71           C  
ATOM   1052  N   VAL A 130       2.932  10.750  -6.508  1.00 96.68           N  
ATOM   1053  CA  VAL A 130       1.665  10.210  -6.026  1.00 96.68           C  
ATOM   1054  C   VAL A 130       1.450  10.615  -4.570  1.00 96.68           C  
ATOM   1055  CB  VAL A 130       1.614   8.671  -6.164  1.00 96.68           C  
ATOM   1056  O   VAL A 130       0.335  10.961  -4.173  1.00 96.68           O  
ATOM   1057  CG1 VAL A 130       0.347   8.113  -5.520  1.00 96.68           C  
ATOM   1058  CG2 VAL A 130       1.693   8.265  -7.635  1.00 96.68           C  
ATOM   1059  N   ILE A 131       2.534  10.594  -3.775  1.00 97.83           N  
ATOM   1060  CA  ILE A 131       2.446  11.045  -2.390  1.00 97.83           C  
ATOM   1061  C   ILE A 131       1.986  12.501  -2.351  1.00 97.83           C  
ATOM   1062  CB  ILE A 131       3.797  10.890  -1.658  1.00 97.83           C  
ATOM   1063  O   ILE A 131       1.073  12.850  -1.599  1.00 97.83           O  
ATOM   1064  CG1 ILE A 131       4.066   9.414  -1.341  1.00 97.83           C  
ATOM   1065  CG2 ILE A 131       3.821  11.737  -0.383  1.00 97.83           C  
ATOM   1066  CD1 ILE A 131       5.439   9.151  -0.738  1.00 97.83           C  
ATOM   1067  N   THR A 132       2.562  13.320  -3.146  1.00 97.90           N  
ATOM   1068  CA  THR A 132       2.212  14.735  -3.202  1.00 97.90           C  
ATOM   1069  C   THR A 132       0.750  14.915  -3.602  1.00 97.90           C  
ATOM   1070  CB  THR A 132       3.115  15.495  -4.190  1.00 97.90           C  
ATOM   1071  O   THR A 132       0.024  15.697  -2.985  1.00 97.90           O  
ATOM   1072  CG2 THR A 132       2.710  16.962  -4.288  1.00 97.90           C  
ATOM   1073  OG1 THR A 132       4.475  15.415  -3.745  1.00 97.90           O  
ATOM   1074  N   THR A 133       0.303  14.198  -4.538  1.00 97.35           N  
ATOM   1075  CA  THR A 133      -1.070  14.274  -5.025  1.00 97.35           C  
ATOM   1076  C   THR A 133      -2.054  13.855  -3.938  1.00 97.35           C  
ATOM   1077  CB  THR A 133      -1.270  13.391  -6.271  1.00 97.35           C  
ATOM   1078  O   THR A 133      -3.048  14.543  -3.693  1.00 97.35           O  
ATOM   1079  CG2 THR A 133      -2.727  13.395  -6.720  1.00 97.35           C  
ATOM   1080  OG1 THR A 133      -0.451  13.887  -7.338  1.00 97.35           O  
ATOM   1081  N   LEU A 134      -1.778  12.738  -3.308  1.00 95.76           N  
ATOM   1082  CA  LEU A 134      -2.661  12.247  -2.255  1.00 95.76           C  
ATOM   1083  C   LEU A 134      -2.693  13.214  -1.076  1.00 95.76           C  
ATOM   1084  CB  LEU A 134      -2.211  10.862  -1.782  1.00 95.76           C  
ATOM   1085  O   LEU A 134      -3.754  13.460  -0.499  1.00 95.76           O  
ATOM   1086  CG  LEU A 134      -2.544   9.689  -2.705  1.00 95.76           C  
ATOM   1087  CD1 LEU A 134      -1.873   8.414  -2.205  1.00 95.76           C  
ATOM   1088  CD2 LEU A 134      -4.054   9.499  -2.805  1.00 95.76           C  
ATOM   1089  N   THR A 135      -1.523  13.751  -0.773  1.00 96.08           N  
ATOM   1090  CA  THR A 135      -1.443  14.716   0.318  1.00 96.08           C  
ATOM   1091  C   THR A 135      -2.331  15.925   0.037  1.00 96.08           C  
ATOM   1092  CB  THR A 135       0.007  15.182   0.545  1.00 96.08           C  
ATOM   1093  O   THR A 135      -3.093  16.357   0.905  1.00 96.08           O  
ATOM   1094  CG2 THR A 135       0.078  16.246   1.636  1.00 96.08           C  
ATOM   1095  OG1 THR A 135       0.808  14.060   0.935  1.00 96.08           O  
ATOM   1096  N   SER A 136      -2.270  16.424  -1.150  1.00 95.30           N  
ATOM   1097  CA  SER A 136      -3.079  17.573  -1.545  1.00 95.30           C  
ATOM   1098  C   SER A 136      -4.566  17.234  -1.527  1.00 95.30           C  
ATOM   1099  CB  SER A 136      -2.675  18.059  -2.938  1.00 95.30           C  
ATOM   1100  O   SER A 136      -5.385  18.036  -1.074  1.00 95.30           O  
ATOM   1101  OG  SER A 136      -1.347  18.554  -2.932  1.00 95.30           O  
ATOM   1102  N   LYS A 137      -4.879  16.077  -2.045  1.00 93.42           N  
ATOM   1103  CA  LYS A 137      -6.267  15.623  -2.074  1.00 93.42           C  
ATOM   1104  C   LYS A 137      -6.841  15.519  -0.664  1.00 93.42           C  
ATOM   1105  CB  LYS A 137      -6.376  14.274  -2.785  1.00 93.42           C  
ATOM   1106  O   LYS A 137      -7.965  15.959  -0.411  1.00 93.42           O  
ATOM   1107  CG  LYS A 137      -7.804  13.779  -2.958  1.00 93.42           C  
ATOM   1108  CD  LYS A 137      -7.853  12.475  -3.744  1.00 93.42           C  
ATOM   1109  CE  LYS A 137      -9.275  11.941  -3.856  1.00 93.42           C  
ATOM   1110  NZ  LYS A 137      -9.333  10.683  -4.659  1.00 93.42           N  
ATOM   1111  N   ILE A 138      -6.112  14.959   0.218  1.00 89.69           N  
ATOM   1112  CA  ILE A 138      -6.545  14.760   1.597  1.00 89.69           C  
ATOM   1113  C   ILE A 138      -6.684  16.112   2.294  1.00 89.69           C  
ATOM   1114  CB  ILE A 138      -5.561  13.856   2.373  1.00 89.69           C  
ATOM   1115  O   ILE A 138      -7.643  16.339   3.036  1.00 89.69           O  
ATOM   1116  CG1 ILE A 138      -5.639  12.415   1.856  1.00 89.69           C  
ATOM   1117  CG2 ILE A 138      -5.845  13.914   3.877  1.00 89.69           C  
ATOM   1118  CD1 ILE A 138      -4.482  11.533   2.304  1.00 89.69           C  
ATOM   1119  N   LYS A 139      -5.727  16.955   2.061  1.00 88.61           N  
ATOM   1120  CA  LYS A 139      -5.799  18.304   2.616  1.00 88.61           C  
ATOM   1121  C   LYS A 139      -7.042  19.037   2.120  1.00 88.61           C  
ATOM   1122  CB  LYS A 139      -4.543  19.100   2.258  1.00 88.61           C  
ATOM   1123  O   LYS A 139      -7.744  19.681   2.902  1.00 88.61           O  
ATOM   1124  CG  LYS A 139      -4.468  20.468   2.919  1.00 88.61           C  
ATOM   1125  CD  LYS A 139      -3.168  21.184   2.576  1.00 88.61           C  
ATOM   1126  CE  LYS A 139      -3.111  22.572   3.199  1.00 88.61           C  
ATOM   1127  NZ  LYS A 139      -1.864  23.300   2.818  1.00 88.61           N  
ATOM   1128  N   ALA A 140      -7.306  18.998   0.894  1.00 89.31           N  
ATOM   1129  CA  ALA A 140      -8.472  19.647   0.302  1.00 89.31           C  
ATOM   1130  C   ALA A 140      -9.767  19.097   0.894  1.00 89.31           C  
ATOM   1131  CB  ALA A 140      -8.467  19.470  -1.215  1.00 89.31           C  
ATOM   1132  O   ALA A 140     -10.701  19.853   1.169  1.00 89.31           O  
ATOM   1133  N   ALA A 141      -9.785  17.792   1.065  1.00 82.72           N  
ATOM   1134  CA  ALA A 141     -10.962  17.150   1.644  1.00 82.72           C  
ATOM   1135  C   ALA A 141     -11.174  17.594   3.089  1.00 82.72           C  
ATOM   1136  CB  ALA A 141     -10.830  15.631   1.571  1.00 82.72           C  
ATOM   1137  O   ALA A 141     -12.309  17.820   3.515  1.00 82.72           O  
ATOM   1138  N   SER A 142     -10.039  17.637   3.787  1.00 76.72           N  
ATOM   1139  CA  SER A 142     -10.121  18.076   5.176  1.00 76.72           C  
ATOM   1140  C   SER A 142     -10.630  19.511   5.272  1.00 76.72           C  
ATOM   1141  CB  SER A 142      -8.755  17.965   5.856  1.00 76.72           C  
ATOM   1142  O   SER A 142     -11.416  19.837   6.165  1.00 76.72           O  
ATOM   1143  OG  SER A 142      -8.819  18.435   7.191  1.00 76.72           O  
ATOM   1144  N   GLU A 143     -10.204  20.366   4.399  1.00 77.14           N  
ATOM   1145  CA  GLU A 143     -10.626  21.763   4.373  1.00 77.14           C  
ATOM   1146  C   GLU A 143     -12.104  21.886   4.016  1.00 77.14           C  
ATOM   1147  CB  GLU A 143      -9.777  22.563   3.382  1.00 77.14           C  
ATOM   1148  O   GLU A 143     -12.807  22.750   4.545  1.00 77.14           O  
ATOM   1149  CG  GLU A 143      -8.346  22.795   3.845  1.00 77.14           C  
ATOM   1150  CD  GLU A 143      -7.463  23.419   2.777  1.00 77.14           C  
ATOM   1151  OE1 GLU A 143      -6.281  23.718   3.064  1.00 77.14           O  
ATOM   1152  OE2 GLU A 143      -7.957  23.612   1.643  1.00 77.14           O  
ATOM   1153  N   LYS A 144     -12.505  21.036   3.086  1.00 70.62           N  
ATOM   1154  CA  LYS A 144     -13.915  21.012   2.706  1.00 70.62           C  
ATOM   1155  C   LYS A 144     -14.792  20.572   3.874  1.00 70.62           C  
ATOM   1156  CB  LYS A 144     -14.132  20.084   1.509  1.00 70.62           C  
ATOM   1157  O   LYS A 144     -15.852  21.153   4.115  1.00 70.62           O  
ATOM   1158  CG  LYS A 144     -15.544  20.122   0.945  1.00 70.62           C  
ATOM   1159  CD  LYS A 144     -15.694  19.188  -0.250  1.00 70.62           C  
ATOM   1160  CE  LYS A 144     -17.138  19.121  -0.730  1.00 70.62           C  
ATOM   1161  NZ  LYS A 144     -17.286  18.224  -1.915  1.00 70.62           N  
ATOM   1162  N   TYR A 145     -14.303  19.486   4.582  1.00 60.45           N  
ATOM   1163  CA  TYR A 145     -15.049  18.986   5.731  1.00 60.45           C  
ATOM   1164  C   TYR A 145     -15.001  19.978   6.887  1.00 60.45           C  
ATOM   1165  CB  TYR A 145     -14.495  17.631   6.184  1.00 60.45           C  
ATOM   1166  O   TYR A 145     -15.959  20.092   7.655  1.00 60.45           O  
ATOM   1167  CG  TYR A 145     -14.943  16.474   5.324  1.00 60.45           C  
ATOM   1168  CD1 TYR A 145     -16.227  15.947   5.447  1.00 60.45           C  
ATOM   1169  CD2 TYR A 145     -14.085  15.906   4.389  1.00 60.45           C  
ATOM   1170  CE1 TYR A 145     -16.644  14.879   4.658  1.00 60.45           C  
ATOM   1171  CE2 TYR A 145     -14.491  14.838   3.595  1.00 60.45           C  
ATOM   1172  OH  TYR A 145     -16.178  13.276   2.954  1.00 60.45           O  
ATOM   1173  CZ  TYR A 145     -15.771  14.333   3.737  1.00 60.45           C  
ATOM   1174  N   GLY A 146     -13.765  20.586   7.158  1.00 57.31           N  
ATOM   1175  CA  GLY A 146     -13.655  21.627   8.168  1.00 57.31           C  
ATOM   1176  C   GLY A 146     -14.641  22.762   7.965  1.00 57.31           C  
ATOM   1177  O   GLY A 146     -15.090  23.381   8.931  1.00 57.31           O  
ATOM   1178  N   SER A 147     -15.097  22.950   6.743  1.00 54.29           N  
ATOM   1179  CA  SER A 147     -16.021  24.038   6.439  1.00 54.29           C  
ATOM   1180  C   SER A 147     -17.469  23.559   6.470  1.00 54.29           C  
ATOM   1181  CB  SER A 147     -15.705  24.643   5.070  1.00 54.29           C  
ATOM   1182  O   SER A 147     -18.396  24.363   6.356  1.00 54.29           O  
ATOM   1183  OG  SER A 147     -15.882  23.682   4.043  1.00 54.29           O  
ATOM   1184  N   ALA A 148     -17.681  22.179   6.443  1.00 52.85           N  
ATOM   1185  CA  ALA A 148     -19.040  21.643   6.460  1.00 52.85           C  
ATOM   1186  C   ALA A 148     -19.771  22.042   7.739  1.00 52.85           C  
ATOM   1187  CB  ALA A 148     -19.013  20.123   6.318  1.00 52.85           C  
ATOM   1188  O   ALA A 148     -19.188  22.028   8.825  1.00 52.85           O  
ATOM   1189  N   GLU A 149     -20.679  22.995   7.651  1.00 50.36           N  
ATOM   1190  CA  GLU A 149     -21.652  23.500   8.615  1.00 50.36           C  
ATOM   1191  C   GLU A 149     -21.991  22.442   9.662  1.00 50.36           C  
ATOM   1192  CB  GLU A 149     -22.926  23.960   7.902  1.00 50.36           C  
ATOM   1193  O   GLU A 149     -22.189  22.764  10.835  1.00 50.36           O  
ATOM   1194  CG  GLU A 149     -23.591  25.167   8.549  1.00 50.36           C  
ATOM   1195  CD  GLU A 149     -23.925  26.271   7.558  1.00 50.36           C  
ATOM   1196  OE1 GLU A 149     -24.285  27.388   7.993  1.00 50.36           O  
ATOM   1197  OE2 GLU A 149     -23.826  26.016   6.337  1.00 50.36           O  
ATOM   1198  N   LYS A 150     -21.936  21.073   9.219  1.00 50.43           N  
ATOM   1199  CA  LYS A 150     -22.335  19.999  10.125  1.00 50.43           C  
ATOM   1200  C   LYS A 150     -21.251  19.724  11.163  1.00 50.43           C  
ATOM   1201  CB  LYS A 150     -22.646  18.723   9.341  1.00 50.43           C  
ATOM   1202  O   LYS A 150     -21.547  19.274  12.272  1.00 50.43           O  
ATOM   1203  CG  LYS A 150     -23.247  17.608  10.185  1.00 50.43           C  
ATOM   1204  CD  LYS A 150     -23.566  16.380   9.343  1.00 50.43           C  
ATOM   1205  CE  LYS A 150     -24.089  15.234  10.199  1.00 50.43           C  
ATOM   1206  NZ  LYS A 150     -24.348  14.009   9.386  1.00 50.43           N  
ATOM   1207  N   TYR A 151     -20.075  20.280  10.900  1.00 50.98           N  
ATOM   1208  CA  TYR A 151     -18.985  20.077  11.848  1.00 50.98           C  
ATOM   1209  C   TYR A 151     -18.526  21.403  12.444  1.00 50.98           C  
ATOM   1210  CB  TYR A 151     -17.806  19.373  11.170  1.00 50.98           C  
ATOM   1211  O   TYR A 151     -17.339  21.735  12.395  1.00 50.98           O  
ATOM   1212  CG  TYR A 151     -18.108  17.957  10.744  1.00 50.98           C  
ATOM   1213  CD1 TYR A 151     -18.108  16.916  11.669  1.00 50.98           C  
ATOM   1214  CD2 TYR A 151     -18.393  17.657   9.416  1.00 50.98           C  
ATOM   1215  CE1 TYR A 151     -18.383  15.609  11.281  1.00 50.98           C  
ATOM   1216  CE2 TYR A 151     -18.670  16.354   9.017  1.00 50.98           C  
ATOM   1217  OH  TYR A 151     -18.937  14.046   9.565  1.00 50.98           O  
ATOM   1218  CZ  TYR A 151     -18.663  15.338   9.955  1.00 50.98           C  
ATOM   1219  N   LYS A 152     -19.398  22.573  12.451  1.00 53.61           N  
ATOM   1220  CA  LYS A 152     -19.094  23.648  13.391  1.00 53.61           C  
ATOM   1221  C   LYS A 152     -18.038  23.211  14.402  1.00 53.61           C  
ATOM   1222  CB  LYS A 152     -20.361  24.099  14.119  1.00 53.61           C  
ATOM   1223  O   LYS A 152     -18.104  22.102  14.936  1.00 53.61           O  
ATOM   1224  CG  LYS A 152     -21.175  25.136  13.359  1.00 53.61           C  
ATOM   1225  CD  LYS A 152     -22.320  25.677  14.206  1.00 53.61           C  
ATOM   1226  CE  LYS A 152     -23.170  26.672  13.427  1.00 53.61           C  
ATOM   1227  NZ  LYS A 152     -24.298  27.202  14.251  1.00 53.61           N  
ATOM   1228  N   SER A 153     -16.714  23.090  14.164  1.00 64.70           N  
ATOM   1229  CA  SER A 153     -15.395  22.892  14.756  1.00 64.70           C  
ATOM   1230  C   SER A 153     -15.490  22.141  16.080  1.00 64.70           C  
ATOM   1231  CB  SER A 153     -14.696  24.235  14.970  1.00 64.70           C  
ATOM   1232  O   SER A 153     -16.418  22.363  16.860  1.00 64.70           O  
ATOM   1233  OG  SER A 153     -15.069  24.803  16.214  1.00 64.70           O  
ATOM   1234  N   LEU A 154     -15.542  20.810  16.093  1.00 71.19           N  
ATOM   1235  CA  LEU A 154     -15.261  20.195  17.385  1.00 71.19           C  
ATOM   1236  C   LEU A 154     -15.019  21.257  18.452  1.00 71.19           C  
ATOM   1237  CB  LEU A 154     -14.045  19.270  17.285  1.00 71.19           C  
ATOM   1238  O   LEU A 154     -15.486  21.122  19.586  1.00 71.19           O  
ATOM   1239  CG  LEU A 154     -14.338  17.789  17.038  1.00 71.19           C  
ATOM   1240  CD1 LEU A 154     -13.405  17.236  15.966  1.00 71.19           C  
ATOM   1241  CD2 LEU A 154     -14.205  16.994  18.332  1.00 71.19           C  
ATOM   1242  N   GLU A 155     -14.373  22.335  17.956  1.00 75.23           N  
ATOM   1243  CA  GLU A 155     -14.118  23.429  18.889  1.00 75.23           C  
ATOM   1244  C   GLU A 155     -15.418  24.111  19.308  1.00 75.23           C  
ATOM   1245  CB  GLU A 155     -13.163  24.452  18.269  1.00 75.23           C  
ATOM   1246  O   GLU A 155     -15.593  24.459  20.478  1.00 75.23           O  
ATOM   1247  CG  GLU A 155     -11.725  23.967  18.165  1.00 75.23           C  
ATOM   1248  CD  GLU A 155     -10.830  24.908  17.375  1.00 75.23           C  
ATOM   1249  OE1 GLU A 155      -9.595  24.699  17.356  1.00 75.23           O  
ATOM   1250  OE2 GLU A 155     -11.367  25.863  16.770  1.00 75.23           O  
ATOM   1251  N   ALA A 156     -16.289  24.302  18.334  1.00 77.20           N  
ATOM   1252  CA  ALA A 156     -17.595  24.881  18.641  1.00 77.20           C  
ATOM   1253  C   ALA A 156     -18.402  23.961  19.553  1.00 77.20           C  
ATOM   1254  CB  ALA A 156     -18.368  25.162  17.354  1.00 77.20           C  
ATOM   1255  O   ALA A 156     -19.059  24.425  20.488  1.00 77.20           O  
ATOM   1256  N   HIS A 157     -18.317  22.653  19.198  1.00 81.26           N  
ATOM   1257  CA  HIS A 157     -19.027  21.687  20.030  1.00 81.26           C  
ATOM   1258  C   HIS A 157     -18.476  21.675  21.452  1.00 81.26           C  
ATOM   1259  CB  HIS A 157     -18.938  20.287  19.420  1.00 81.26           C  
ATOM   1260  O   HIS A 157     -19.238  21.583  22.417  1.00 81.26           O  
ATOM   1261  CG  HIS A 157     -20.228  19.804  18.838  1.00 81.26           C  
ATOM   1262  CD2 HIS A 157     -21.259  19.130  19.400  1.00 81.26           C  
ATOM   1263  ND1 HIS A 157     -20.568  19.999  17.517  1.00 81.26           N  
ATOM   1264  CE1 HIS A 157     -21.757  19.465  17.291  1.00 81.26           C  
ATOM   1265  NE2 HIS A 157     -22.198  18.931  18.417  1.00 81.26           N  
ATOM   1266  N   ILE A 158     -17.141  21.734  21.502  1.00 88.19           N  
ATOM   1267  CA  ILE A 158     -16.496  21.808  22.808  1.00 88.19           C  
ATOM   1268  C   ILE A 158     -17.004  23.033  23.565  1.00 88.19           C  
ATOM   1269  CB  ILE A 158     -14.957  21.859  22.677  1.00 88.19           C  
ATOM   1270  O   ILE A 158     -17.309  22.951  24.757  1.00 88.19           O  
ATOM   1271  CG1 ILE A 158     -14.409  20.480  22.291  1.00 88.19           C  
ATOM   1272  CG2 ILE A 158     -14.321  22.356  23.978  1.00 88.19           C  
ATOM   1273  CD1 ILE A 158     -12.914  20.468  22.002  1.00 88.19           C  
ATOM   1274  N   GLU A 159     -17.123  24.127  22.746  1.00 87.78           N  
ATOM   1275  CA  GLU A 159     -17.641  25.343  23.367  1.00 87.78           C  
ATOM   1276  C   GLU A 159     -19.091  25.163  23.808  1.00 87.78           C  
ATOM   1277  CB  GLU A 159     -17.526  26.528  22.405  1.00 87.78           C  
ATOM   1278  O   GLU A 159     -19.478  25.618  24.886  1.00 87.78           O  
ATOM   1279  CG  GLU A 159     -17.910  27.863  23.026  1.00 87.78           C  
ATOM   1280  CD  GLU A 159     -17.075  28.220  24.246  1.00 87.78           C  
ATOM   1281  OE1 GLU A 159     -17.538  29.026  25.084  1.00 87.78           O  
ATOM   1282  OE2 GLU A 159     -15.948  27.689  24.363  1.00 87.78           O  
ATOM   1283  N   GLU A 160     -19.900  24.488  23.051  1.00 87.57           N  
ATOM   1284  CA  GLU A 160     -21.285  24.200  23.413  1.00 87.57           C  
ATOM   1285  C   GLU A 160     -21.361  23.374  24.693  1.00 87.57           C  
ATOM   1286  CB  GLU A 160     -21.998  23.470  22.272  1.00 87.57           C  
ATOM   1287  O   GLU A 160     -22.219  23.617  25.545  1.00 87.57           O  
ATOM   1288  CG  GLU A 160     -22.359  24.368  21.098  1.00 87.57           C  
ATOM   1289  CD  GLU A 160     -23.064  23.629  19.972  1.00 87.57           C  
ATOM   1290  OE1 GLU A 160     -23.374  24.256  18.934  1.00 87.57           O  
ATOM   1291  OE2 GLU A 160     -23.310  22.412  20.129  1.00 87.57           O  
ATOM   1292  N   LEU A 161     -20.489  22.410  24.780  1.00 90.70           N  
ATOM   1293  CA  LEU A 161     -20.471  21.568  25.971  1.00 90.70           C  
ATOM   1294  C   LEU A 161     -20.090  22.380  27.205  1.00 90.70           C  
ATOM   1295  CB  LEU A 161     -19.493  20.405  25.790  1.00 90.70           C  
ATOM   1296  O   LEU A 161     -20.646  22.172  28.286  1.00 90.70           O  
ATOM   1297  CG  LEU A 161     -19.954  19.267  24.877  1.00 90.70           C  
ATOM   1298  CD1 LEU A 161     -18.812  18.285  24.636  1.00 90.70           C  
ATOM   1299  CD2 LEU A 161     -21.161  18.555  25.478  1.00 90.70           C  
ATOM   1300  N   ARG A 162     -19.118  23.335  26.944  1.00 92.24           N  
ATOM   1301  CA  ARG A 162     -18.719  24.203  28.047  1.00 92.24           C  
ATOM   1302  C   ARG A 162     -19.888  25.059  28.522  1.00 92.24           C  
ATOM   1303  CB  ARG A 162     -17.549  25.097  27.632  1.00 92.24           C  
ATOM   1304  O   ARG A 162     -20.094  25.226  29.725  1.00 92.24           O  
ATOM   1305  CG  ARG A 162     -16.227  24.359  27.495  1.00 92.24           C  
ATOM   1306  CD  ARG A 162     -15.100  25.293  27.078  1.00 92.24           C  
ATOM   1307  NE  ARG A 162     -13.821  24.592  26.998  1.00 92.24           N  
ATOM   1308  NH1 ARG A 162     -12.989  25.880  25.270  1.00 92.24           N  
ATOM   1309  NH2 ARG A 162     -11.724  24.185  26.154  1.00 92.24           N  
ATOM   1310  CZ  ARG A 162     -12.848  24.887  26.141  1.00 92.24           C  
ATOM   1311  N   ILE A 163     -20.649  25.553  27.523  1.00 91.37           N  
ATOM   1312  CA  ILE A 163     -21.819  26.375  27.814  1.00 91.37           C  
ATOM   1313  C   ILE A 163     -22.873  25.535  28.533  1.00 91.37           C  
ATOM   1314  CB  ILE A 163     -22.412  26.991  26.528  1.00 91.37           C  
ATOM   1315  O   ILE A 163     -23.466  25.982  29.518  1.00 91.37           O  
ATOM   1316  CG1 ILE A 163     -21.452  28.036  25.945  1.00 91.37           C  
ATOM   1317  CG2 ILE A 163     -23.786  27.606  26.807  1.00 91.37           C  
ATOM   1318  CD1 ILE A 163     -21.835  28.520  24.553  1.00 91.37           C  
ATOM   1319  N   TYR A 164     -23.177  24.338  28.096  1.00 90.21           N  
ATOM   1320  CA  TYR A 164     -24.113  23.410  28.721  1.00 90.21           C  
ATOM   1321  C   TYR A 164     -23.724  23.136  30.169  1.00 90.21           C  
ATOM   1322  CB  TYR A 164     -24.170  22.096  27.937  1.00 90.21           C  
ATOM   1323  O   TYR A 164     -24.572  23.169  31.063  1.00 90.21           O  
ATOM   1324  CG  TYR A 164     -25.022  21.036  28.592  1.00 90.21           C  
ATOM   1325  CD1 TYR A 164     -24.450  20.056  29.401  1.00 90.21           C  
ATOM   1326  CD2 TYR A 164     -26.400  21.010  28.402  1.00 90.21           C  
ATOM   1327  CE1 TYR A 164     -25.231  19.076  30.005  1.00 90.21           C  
ATOM   1328  CE2 TYR A 164     -27.190  20.035  29.001  1.00 90.21           C  
ATOM   1329  OH  TYR A 164     -27.376  18.106  30.395  1.00 90.21           O  
ATOM   1330  CZ  TYR A 164     -26.598  19.074  29.800  1.00 90.21           C  
ATOM   1331  N   LYS A 165     -22.453  22.857  30.380  1.00 92.21           N  
ATOM   1332  CA  LYS A 165     -21.973  22.582  31.732  1.00 92.21           C  
ATOM   1333  C   LYS A 165     -22.197  23.780  32.649  1.00 92.21           C  
ATOM   1334  CB  LYS A 165     -20.490  22.210  31.709  1.00 92.21           C  
ATOM   1335  O   LYS A 165     -22.661  23.624  33.781  1.00 92.21           O  
ATOM   1336  CG  LYS A 165     -19.965  21.677  33.035  1.00 92.21           C  
ATOM   1337  CD  LYS A 165     -18.487  21.319  32.947  1.00 92.21           C  
ATOM   1338  CE  LYS A 165     -17.601  22.507  33.297  1.00 92.21           C  
ATOM   1339  NZ  LYS A 165     -16.151  22.154  33.231  1.00 92.21           N  
ATOM   1340  N   ALA A 166     -21.923  24.957  32.165  1.00 90.78           N  
ATOM   1341  CA  ALA A 166     -22.015  26.184  32.952  1.00 90.78           C  
ATOM   1342  C   ALA A 166     -23.469  26.530  33.260  1.00 90.78           C  
ATOM   1343  CB  ALA A 166     -21.340  27.339  32.217  1.00 90.78           C  
ATOM   1344  O   ALA A 166     -23.775  27.047  34.337  1.00 90.78           O  
ATOM   1345  N   LYS A 167     -24.325  26.103  32.318  1.00 92.01           N  
ATOM   1346  CA  LYS A 167     -25.720  26.513  32.452  1.00 92.01           C  
ATOM   1347  C   LYS A 167     -26.536  25.453  33.187  1.00 92.01           C  
ATOM   1348  CB  LYS A 167     -26.334  26.788  31.079  1.00 92.01           C  
ATOM   1349  O   LYS A 167     -27.380  25.781  34.023  1.00 92.01           O  
ATOM   1350  CG  LYS A 167     -27.695  27.466  31.133  1.00 92.01           C  
ATOM   1351  CD  LYS A 167     -28.237  27.745  29.737  1.00 92.01           C  
ATOM   1352  CE  LYS A 167     -29.659  28.288  29.787  1.00 92.01           C  
ATOM   1353  NZ  LYS A 167     -30.189  28.577  28.421  1.00 92.01           N  
ATOM   1354  N   LYS A 168     -26.210  24.206  32.874  1.00 91.23           N  
ATOM   1355  CA  LYS A 168     -27.143  23.167  33.299  1.00 91.23           C  
ATOM   1356  C   LYS A 168     -26.545  22.315  34.415  1.00 91.23           C  
ATOM   1357  CB  LYS A 168     -27.535  22.280  32.116  1.00 91.23           C  
ATOM   1358  O   LYS A 168     -27.271  21.623  35.132  1.00 91.23           O  
ATOM   1359  CG  LYS A 168     -28.264  23.019  31.004  1.00 91.23           C  
ATOM   1360  CD  LYS A 168     -29.645  23.481  31.451  1.00 91.23           C  
ATOM   1361  CE  LYS A 168     -30.404  24.157  30.317  1.00 91.23           C  
ATOM   1362  NZ  LYS A 168     -31.731  24.673  30.769  1.00 91.23           N  
ATOM   1363  N   LEU A 169     -25.248  22.311  34.572  1.00 89.71           N  
ATOM   1364  CA  LEU A 169     -24.639  21.458  35.586  1.00 89.71           C  
ATOM   1365  C   LEU A 169     -24.033  22.294  36.709  1.00 89.71           C  
ATOM   1366  CB  LEU A 169     -23.563  20.566  34.961  1.00 89.71           C  
ATOM   1367  O   LEU A 169     -22.835  22.198  36.983  1.00 89.71           O  
ATOM   1368  CG  LEU A 169     -24.039  19.573  33.899  1.00 89.71           C  
ATOM   1369  CD1 LEU A 169     -22.863  18.759  33.370  1.00 89.71           C  
ATOM   1370  CD2 LEU A 169     -25.118  18.658  34.467  1.00 89.71           C  
ATOM   1371  N   THR A 170     -24.806  23.116  37.424  1.00 87.89           N  
ATOM   1372  CA  THR A 170     -24.332  24.073  38.417  1.00 87.89           C  
ATOM   1373  C   THR A 170     -24.547  23.538  39.830  1.00 87.89           C  
ATOM   1374  CB  THR A 170     -25.040  25.432  38.266  1.00 87.89           C  
ATOM   1375  O   THR A 170     -23.984  24.065  40.792  1.00 87.89           O  
ATOM   1376  CG2 THR A 170     -24.736  26.064  36.912  1.00 87.89           C  
ATOM   1377  OG1 THR A 170     -26.455  25.243  38.386  1.00 87.89           O  
ATOM   1378  N   ALA A 171     -25.269  22.524  39.930  1.00 87.75           N  
ATOM   1379  CA  ALA A 171     -25.594  21.966  41.240  1.00 87.75           C  
ATOM   1380  C   ALA A 171     -24.420  21.169  41.803  1.00 87.75           C  
ATOM   1381  CB  ALA A 171     -26.837  21.084  41.150  1.00 87.75           C  
ATOM   1382  O   ALA A 171     -23.643  20.580  41.048  1.00 87.75           O  
ATOM   1383  N   THR A 172     -24.242  21.176  43.137  1.00 88.14           N  
ATOM   1384  CA  THR A 172     -23.090  20.548  43.774  1.00 88.14           C  
ATOM   1385  C   THR A 172     -23.456  19.169  44.316  1.00 88.14           C  
ATOM   1386  CB  THR A 172     -22.538  21.421  44.917  1.00 88.14           C  
ATOM   1387  O   THR A 172     -22.727  18.604  45.134  1.00 88.14           O  
ATOM   1388  CG2 THR A 172     -21.972  22.733  44.383  1.00 88.14           C  
ATOM   1389  OG1 THR A 172     -23.594  21.711  45.841  1.00 88.14           O  
ATOM   1390  N   ASP A 173     -24.427  18.566  43.717  1.00 93.88           N  
ATOM   1391  CA  ASP A 173     -24.743  17.209  44.152  1.00 93.88           C  
ATOM   1392  C   ASP A 173     -23.885  16.183  43.415  1.00 93.88           C  
ATOM   1393  CB  ASP A 173     -26.227  16.908  43.934  1.00 93.88           C  
ATOM   1394  O   ASP A 173     -23.356  16.467  42.338  1.00 93.88           O  
ATOM   1395  CG  ASP A 173     -26.601  16.799  42.466  1.00 93.88           C  
ATOM   1396  OD1 ASP A 173     -26.656  15.669  41.933  1.00 93.88           O  
ATOM   1397  OD2 ASP A 173     -26.840  17.852  41.836  1.00 93.88           O  
ATOM   1398  N   PRO A 174     -23.571  15.105  44.010  1.00 92.72           N  
ATOM   1399  CA  PRO A 174     -22.639  14.091  43.512  1.00 92.72           C  
ATOM   1400  C   PRO A 174     -22.928  13.681  42.069  1.00 92.72           C  
ATOM   1401  CB  PRO A 174     -22.854  12.914  44.467  1.00 92.72           C  
ATOM   1402  O   PRO A 174     -22.000  13.482  41.282  1.00 92.72           O  
ATOM   1403  CG  PRO A 174     -23.321  13.539  45.742  1.00 92.72           C  
ATOM   1404  CD  PRO A 174     -24.148  14.747  45.407  1.00 92.72           C  
ATOM   1405  N   LEU A 175     -24.152  13.519  41.713  1.00 92.06           N  
ATOM   1406  CA  LEU A 175     -24.512  13.102  40.362  1.00 92.06           C  
ATOM   1407  C   LEU A 175     -24.124  14.168  39.343  1.00 92.06           C  
ATOM   1408  CB  LEU A 175     -26.013  12.815  40.272  1.00 92.06           C  
ATOM   1409  O   LEU A 175     -23.564  13.852  38.291  1.00 92.06           O  
ATOM   1410  CG  LEU A 175     -26.523  12.292  38.929  1.00 92.06           C  
ATOM   1411  CD1 LEU A 175     -25.988  10.888  38.669  1.00 92.06           C  
ATOM   1412  CD2 LEU A 175     -28.048  12.303  38.894  1.00 92.06           C  
ATOM   1413  N   THR A 176     -24.450  15.389  39.608  1.00 92.77           N  
ATOM   1414  CA  THR A 176     -24.094  16.502  38.735  1.00 92.77           C  
ATOM   1415  C   THR A 176     -22.578  16.649  38.637  1.00 92.77           C  
ATOM   1416  CB  THR A 176     -24.709  17.822  39.234  1.00 92.77           C  
ATOM   1417  O   THR A 176     -22.041  16.891  37.555  1.00 92.77           O  
ATOM   1418  CG2 THR A 176     -24.383  18.973  38.287  1.00 92.77           C  
ATOM   1419  OG1 THR A 176     -26.132  17.677  39.320  1.00 92.77           O  
ATOM   1420  N   GLU A 177     -21.879  16.465  39.684  1.00 92.36           N  
ATOM   1421  CA  GLU A 177     -20.421  16.535  39.693  1.00 92.36           C  
ATOM   1422  C   GLU A 177     -19.810  15.436  38.829  1.00 92.36           C  
ATOM   1423  CB  GLU A 177     -19.886  16.438  41.124  1.00 92.36           C  
ATOM   1424  O   GLU A 177     -18.840  15.674  38.105  1.00 92.36           O  
ATOM   1425  CG  GLU A 177     -20.029  17.726  41.923  1.00 92.36           C  
ATOM   1426  CD  GLU A 177     -19.527  17.603  43.353  1.00 92.36           C  
ATOM   1427  OE1 GLU A 177     -19.603  18.598  44.110  1.00 92.36           O  
ATOM   1428  OE2 GLU A 177     -19.053  16.505  43.719  1.00 92.36           O  
ATOM   1429  N   ASP A 178     -20.364  14.277  38.926  1.00 93.85           N  
ATOM   1430  CA  ASP A 178     -19.904  13.151  38.118  1.00 93.85           C  
ATOM   1431  C   ASP A 178     -20.115  13.421  36.630  1.00 93.85           C  
ATOM   1432  CB  ASP A 178     -20.627  11.866  38.527  1.00 93.85           C  
ATOM   1433  O   ASP A 178     -19.231  13.152  35.814  1.00 93.85           O  
ATOM   1434  CG  ASP A 178     -20.064  10.628  37.852  1.00 93.85           C  
ATOM   1435  OD1 ASP A 178     -18.875  10.307  38.061  1.00 93.85           O  
ATOM   1436  OD2 ASP A 178     -20.816   9.970  37.102  1.00 93.85           O  
ATOM   1437  N   LYS A 179     -21.267  13.915  36.266  1.00 92.85           N  
ATOM   1438  CA  LYS A 179     -21.556  14.259  34.877  1.00 92.85           C  
ATOM   1439  C   LYS A 179     -20.597  15.330  34.365  1.00 92.85           C  
ATOM   1440  CB  LYS A 179     -23.001  14.738  34.732  1.00 92.85           C  
ATOM   1441  O   LYS A 179     -20.102  15.240  33.239  1.00 92.85           O  
ATOM   1442  CG  LYS A 179     -24.032  13.620  34.780  1.00 92.85           C  
ATOM   1443  CD  LYS A 179     -25.442  14.149  34.555  1.00 92.85           C  
ATOM   1444  CE  LYS A 179     -26.482  13.043  34.678  1.00 92.85           C  
ATOM   1445  NZ  LYS A 179     -27.870  13.565  34.498  1.00 92.85           N  
ATOM   1446  N   SER A 180     -20.403  16.348  35.206  1.00 93.35           N  
ATOM   1447  CA  SER A 180     -19.473  17.421  34.871  1.00 93.35           C  
ATOM   1448  C   SER A 180     -18.069  16.878  34.624  1.00 93.35           C  
ATOM   1449  CB  SER A 180     -19.435  18.467  35.986  1.00 93.35           C  
ATOM   1450  O   SER A 180     -17.404  17.276  33.665  1.00 93.35           O  
ATOM   1451  OG  SER A 180     -18.609  19.560  35.623  1.00 93.35           O  
ATOM   1452  N   LYS A 181     -17.629  15.936  35.400  1.00 93.97           N  
ATOM   1453  CA  LYS A 181     -16.311  15.324  35.257  1.00 93.97           C  
ATOM   1454  C   LYS A 181     -16.206  14.543  33.950  1.00 93.97           C  
ATOM   1455  CB  LYS A 181     -16.016  14.403  36.442  1.00 93.97           C  
ATOM   1456  O   LYS A 181     -15.173  14.584  33.279  1.00 93.97           O  
ATOM   1457  CG  LYS A 181     -15.603  15.138  37.709  1.00 93.97           C  
ATOM   1458  CD  LYS A 181     -15.274  14.167  38.836  1.00 93.97           C  
ATOM   1459  CE  LYS A 181     -14.978  14.900  40.138  1.00 93.97           C  
ATOM   1460  NZ  LYS A 181     -14.751  13.951  41.268  1.00 93.97           N  
ATOM   1461  N   LYS A 182     -17.237  13.846  33.592  1.00 94.41           N  
ATOM   1462  CA  LYS A 182     -17.256  13.086  32.345  1.00 94.41           C  
ATOM   1463  C   LYS A 182     -17.154  14.011  31.136  1.00 94.41           C  
ATOM   1464  CB  LYS A 182     -18.527  12.240  32.252  1.00 94.41           C  
ATOM   1465  O   LYS A 182     -16.413  13.727  30.192  1.00 94.41           O  
ATOM   1466  CG  LYS A 182     -18.520  11.012  33.150  1.00 94.41           C  
ATOM   1467  CD  LYS A 182     -19.791  10.189  32.982  1.00 94.41           C  
ATOM   1468  CE  LYS A 182     -19.810   8.989  33.919  1.00 94.41           C  
ATOM   1469  NZ  LYS A 182     -21.099   8.240  33.834  1.00 94.41           N  
ATOM   1470  N   ILE A 183     -17.924  15.087  31.223  1.00 93.45           N  
ATOM   1471  CA  ILE A 183     -17.887  16.058  30.134  1.00 93.45           C  
ATOM   1472  C   ILE A 183     -16.496  16.683  30.046  1.00 93.45           C  
ATOM   1473  CB  ILE A 183     -18.957  17.157  30.321  1.00 93.45           C  
ATOM   1474  O   ILE A 183     -15.943  16.829  28.954  1.00 93.45           O  
ATOM   1475  CG1 ILE A 183     -20.359  16.582  30.084  1.00 93.45           C  
ATOM   1476  CG2 ILE A 183     -18.686  18.339  29.386  1.00 93.45           C  
ATOM   1477  CD1 ILE A 183     -21.485  17.575  30.336  1.00 93.45           C  
ATOM   1478  N   ASP A 184     -15.873  16.975  31.213  1.00 94.32           N  
ATOM   1479  CA  ASP A 184     -14.519  17.521  31.236  1.00 94.32           C  
ATOM   1480  C   ASP A 184     -13.526  16.553  30.597  1.00 94.32           C  
ATOM   1481  CB  ASP A 184     -14.094  17.841  32.670  1.00 94.32           C  
ATOM   1482  O   ASP A 184     -12.650  16.967  29.835  1.00 94.32           O  
ATOM   1483  CG  ASP A 184     -14.741  19.102  33.214  1.00 94.32           C  
ATOM   1484  OD1 ASP A 184     -15.201  19.945  32.413  1.00 94.32           O  
ATOM   1485  OD2 ASP A 184     -14.789  19.256  34.453  1.00 94.32           O  
ATOM   1486  N   GLY A 185     -13.730  15.302  30.987  1.00 94.63           N  
ATOM   1487  CA  GLY A 185     -12.868  14.288  30.400  1.00 94.63           C  
ATOM   1488  C   GLY A 185     -12.992  14.200  28.891  1.00 94.63           C  
ATOM   1489  O   GLY A 185     -11.986  14.095  28.185  1.00 94.63           O  
ATOM   1490  N   PHE A 186     -14.180  14.235  28.398  1.00 92.45           N  
ATOM   1491  CA  PHE A 186     -14.441  14.200  26.964  1.00 92.45           C  
ATOM   1492  C   PHE A 186     -13.831  15.414  26.273  1.00 92.45           C  
ATOM   1493  CB  PHE A 186     -15.948  14.145  26.693  1.00 92.45           C  
ATOM   1494  O   PHE A 186     -13.208  15.285  25.217  1.00 92.45           O  
ATOM   1495  CG  PHE A 186     -16.302  14.151  25.230  1.00 92.45           C  
ATOM   1496  CD1 PHE A 186     -16.692  15.327  24.600  1.00 92.45           C  
ATOM   1497  CD2 PHE A 186     -16.244  12.981  24.484  1.00 92.45           C  
ATOM   1498  CE1 PHE A 186     -17.020  15.336  23.247  1.00 92.45           C  
ATOM   1499  CE2 PHE A 186     -16.570  12.982  23.131  1.00 92.45           C  
ATOM   1500  CZ  PHE A 186     -16.959  14.161  22.514  1.00 92.45           C  
ATOM   1501  N   ILE A 187     -13.989  16.641  26.831  1.00 92.77           N  
ATOM   1502  CA  ILE A 187     -13.468  17.878  26.258  1.00 92.77           C  
ATOM   1503  C   ILE A 187     -11.946  17.799  26.158  1.00 92.77           C  
ATOM   1504  CB  ILE A 187     -13.887  19.108  27.093  1.00 92.77           C  
ATOM   1505  O   ILE A 187     -11.372  18.084  25.105  1.00 92.77           O  
ATOM   1506  CG1 ILE A 187     -15.387  19.379  26.930  1.00 92.77           C  
ATOM   1507  CG2 ILE A 187     -13.063  20.336  26.696  1.00 92.77           C  
ATOM   1508  CD1 ILE A 187     -15.922  20.473  27.844  1.00 92.77           C  
ATOM   1509  N   VAL A 188     -11.277  17.386  27.210  1.00 93.07           N  
ATOM   1510  CA  VAL A 188      -9.821  17.296  27.239  1.00 93.07           C  
ATOM   1511  C   VAL A 188      -9.342  16.313  26.173  1.00 93.07           C  
ATOM   1512  CB  VAL A 188      -9.307  16.866  28.631  1.00 93.07           C  
ATOM   1513  O   VAL A 188      -8.413  16.610  25.419  1.00 93.07           O  
ATOM   1514  CG1 VAL A 188      -7.831  16.478  28.565  1.00 93.07           C  
ATOM   1515  CG2 VAL A 188      -9.524  17.984  29.649  1.00 93.07           C  
ATOM   1516  N   ASP A 189      -9.977  15.175  26.113  1.00 90.50           N  
ATOM   1517  CA  ASP A 189      -9.616  14.139  25.150  1.00 90.50           C  
ATOM   1518  C   ASP A 189      -9.804  14.632  23.717  1.00 90.50           C  
ATOM   1519  CB  ASP A 189     -10.445  12.875  25.385  1.00 90.50           C  
ATOM   1520  O   ASP A 189      -8.942  14.417  22.862  1.00 90.50           O  
ATOM   1521  CG  ASP A 189     -10.037  11.722  24.484  1.00 90.50           C  
ATOM   1522  OD1 ASP A 189      -8.868  11.284  24.546  1.00 90.50           O  
ATOM   1523  OD2 ASP A 189     -10.891  11.250  23.703  1.00 90.50           O  
ATOM   1524  N   THR A 190     -10.887  15.228  23.480  1.00 88.28           N  
ATOM   1525  CA  THR A 190     -11.201  15.732  22.147  1.00 88.28           C  
ATOM   1526  C   THR A 190     -10.232  16.841  21.747  1.00 88.28           C  
ATOM   1527  CB  THR A 190     -12.646  16.258  22.074  1.00 88.28           C  
ATOM   1528  O   THR A 190      -9.752  16.873  20.612  1.00 88.28           O  
ATOM   1529  CG2 THR A 190     -12.998  16.703  20.659  1.00 88.28           C  
ATOM   1530  OG1 THR A 190     -13.547  15.218  22.475  1.00 88.28           O  
ATOM   1531  N   GLU A 191      -9.901  17.774  22.628  1.00 87.60           N  
ATOM   1532  CA  GLU A 191      -8.955  18.852  22.357  1.00 87.60           C  
ATOM   1533  C   GLU A 191      -7.571  18.301  22.026  1.00 87.60           C  
ATOM   1534  CB  GLU A 191      -8.870  19.807  23.550  1.00 87.60           C  
ATOM   1535  O   GLU A 191      -6.868  18.846  21.172  1.00 87.60           O  
ATOM   1536  CG  GLU A 191     -10.080  20.718  23.697  1.00 87.60           C  
ATOM   1537  CD  GLU A 191      -9.998  21.634  24.908  1.00 87.60           C  
ATOM   1538  OE1 GLU A 191     -10.623  22.718  24.892  1.00 87.60           O  
ATOM   1539  OE2 GLU A 191      -9.302  21.264  25.880  1.00 87.60           O  
ATOM   1540  N   LYS A 192      -7.212  17.249  22.685  1.00 86.07           N  
ATOM   1541  CA  LYS A 192      -5.944  16.586  22.395  1.00 86.07           C  
ATOM   1542  C   LYS A 192      -5.945  15.988  20.991  1.00 86.07           C  
ATOM   1543  CB  LYS A 192      -5.659  15.496  23.429  1.00 86.07           C  
ATOM   1544  O   LYS A 192      -4.955  16.095  20.264  1.00 86.07           O  
ATOM   1545  CG  LYS A 192      -5.103  16.021  24.744  1.00 86.07           C  
ATOM   1546  CD  LYS A 192      -4.751  14.884  25.695  1.00 86.07           C  
ATOM   1547  CE  LYS A 192      -4.288  15.409  27.048  1.00 86.07           C  
ATOM   1548  NZ  LYS A 192      -3.990  14.298  28.001  1.00 86.07           N  
ATOM   1549  N   ARG A 193      -7.050  15.365  20.635  1.00 81.12           N  
ATOM   1550  CA  ARG A 193      -7.180  14.746  19.320  1.00 81.12           C  
ATOM   1551  C   ARG A 193      -7.173  15.798  18.217  1.00 81.12           C  
ATOM   1552  CB  ARG A 193      -8.460  13.912  19.242  1.00 81.12           C  
ATOM   1553  O   ARG A 193      -6.544  15.608  17.174  1.00 81.12           O  
ATOM   1554  CG  ARG A 193      -8.412  12.631  20.060  1.00 81.12           C  
ATOM   1555  CD  ARG A 193      -9.752  11.909  20.057  1.00 81.12           C  
ATOM   1556  NE  ARG A 193      -9.737  10.741  20.933  1.00 81.12           N  
ATOM   1557  NH1 ARG A 193     -11.859  10.027  20.360  1.00 81.12           N  
ATOM   1558  NH2 ARG A 193     -10.619   8.845  21.883  1.00 81.12           N  
ATOM   1559  CZ  ARG A 193     -10.738   9.874  21.057  1.00 81.12           C  
ATOM   1560  N   VAL A 194      -7.900  16.874  18.543  1.00 80.21           N  
ATOM   1561  CA  VAL A 194      -7.947  17.962  17.572  1.00 80.21           C  
ATOM   1562  C   VAL A 194      -6.550  18.551  17.389  1.00 80.21           C  
ATOM   1563  CB  VAL A 194      -8.938  19.066  18.004  1.00 80.21           C  
ATOM   1564  O   VAL A 194      -6.120  18.804  16.261  1.00 80.21           O  
ATOM   1565  CG1 VAL A 194      -8.781  20.306  17.126  1.00 80.21           C  
ATOM   1566  CG2 VAL A 194     -10.373  18.545  17.947  1.00 80.21           C  
ATOM   1567  N   ALA A 195      -5.823  18.803  18.426  1.00 79.27           N  
ATOM   1568  CA  ALA A 195      -4.458  19.320  18.371  1.00 79.27           C  
ATOM   1569  C   ALA A 195      -3.542  18.368  17.608  1.00 79.27           C  
ATOM   1570  CB  ALA A 195      -3.920  19.555  19.781  1.00 79.27           C  
ATOM   1571  O   ALA A 195      -2.707  18.805  16.812  1.00 79.27           O  
ATOM   1572  N   ALA A 196      -3.701  17.085  17.948  1.00 72.08           N  
ATOM   1573  CA  ALA A 196      -2.903  16.069  17.265  1.00 72.08           C  
ATOM   1574  C   ALA A 196      -3.188  16.064  15.766  1.00 72.08           C  
ATOM   1575  CB  ALA A 196      -3.176  14.690  17.860  1.00 72.08           C  
ATOM   1576  O   ALA A 196      -2.271  15.920  14.954  1.00 72.08           O  
ATOM   1577  N   PHE A 197      -4.536  16.219  15.485  1.00 71.33           N  
ATOM   1578  CA  PHE A 197      -4.952  16.273  14.089  1.00 71.33           C  
ATOM   1579  C   PHE A 197      -4.377  17.505  13.400  1.00 71.33           C  
ATOM   1580  CB  PHE A 197      -6.481  16.278  13.982  1.00 71.33           C  
ATOM   1581  O   PHE A 197      -3.892  17.420  12.270  1.00 71.33           O  
ATOM   1582  CG  PHE A 197      -6.990  16.274  12.566  1.00 71.33           C  
ATOM   1583  CD1 PHE A 197      -7.410  17.452  11.960  1.00 71.33           C  
ATOM   1584  CD2 PHE A 197      -7.049  15.091  11.841  1.00 71.33           C  
ATOM   1585  CE1 PHE A 197      -7.882  17.450  10.650  1.00 71.33           C  
ATOM   1586  CE2 PHE A 197      -7.520  15.082  10.531  1.00 71.33           C  
ATOM   1587  CZ  PHE A 197      -7.937  16.262   9.938  1.00 71.33           C  
ATOM   1588  N   LYS A 198      -4.387  18.665  13.995  1.00 69.23           N  
ATOM   1589  CA  LYS A 198      -3.865  19.907  13.432  1.00 69.23           C  
ATOM   1590  C   LYS A 198      -2.352  19.833  13.249  1.00 69.23           C  
ATOM   1591  CB  LYS A 198      -4.228  21.095  14.324  1.00 69.23           C  
ATOM   1592  O   LYS A 198      -1.803  20.439  12.325  1.00 69.23           O  
ATOM   1593  CG  LYS A 198      -5.691  21.504  14.244  1.00 69.23           C  
ATOM   1594  CD  LYS A 198      -5.972  22.742  15.086  1.00 69.23           C  
ATOM   1595  CE  LYS A 198      -7.429  23.173  14.980  1.00 69.23           C  
ATOM   1596  NZ  LYS A 198      -7.718  24.364  15.833  1.00 69.23           N  
ATOM   1597  N   ASP A 199      -1.681  19.104  14.057  1.00 70.50           N  
ATOM   1598  CA  ASP A 199      -0.231  18.949  13.992  1.00 70.50           C  
ATOM   1599  C   ASP A 199       0.159  17.823  13.037  1.00 70.50           C  
ATOM   1600  CB  ASP A 199       0.343  18.680  15.385  1.00 70.50           C  
ATOM   1601  O   ASP A 199       1.344  17.534  12.861  1.00 70.50           O  
ATOM   1602  CG  ASP A 199       0.360  19.915  16.268  1.00 70.50           C  
ATOM   1603  OD1 ASP A 199       0.169  21.037  15.752  1.00 70.50           O  
ATOM   1604  OD2 ASP A 199       0.569  19.765  17.492  1.00 70.50           O  
ATOM   1605  N   GLY A 200      -0.797  17.273  12.381  1.00 58.70           N  
ATOM   1606  CA  GLY A 200      -0.516  16.204  11.436  1.00 58.70           C  
ATOM   1607  C   GLY A 200      -0.219  14.877  12.108  1.00 58.70           C  
ATOM   1608  O   GLY A 200       0.378  13.986  11.500  1.00 58.70           O  
ATOM   1609  N   GLN A 201      -0.359  14.827  13.392  1.00 46.27           N  
ATOM   1610  CA  GLN A 201      -0.059  13.637  14.181  1.00 46.27           C  
ATOM   1611  C   GLN A 201      -1.330  12.857  14.505  1.00 46.27           C  
ATOM   1612  CB  GLN A 201       0.666  14.017  15.472  1.00 46.27           C  
ATOM   1613  O   GLN A 201      -2.396  13.447  14.696  1.00 46.27           O  
ATOM   1614  CG  GLN A 201       2.043  14.628  15.247  1.00 46.27           C  
ATOM   1615  CD  GLN A 201       2.896  14.632  16.502  1.00 46.27           C  
ATOM   1616  NE2 GLN A 201       4.212  14.669  16.324  1.00 46.27           N  
ATOM   1617  OE1 GLN A 201       2.376  14.604  17.622  1.00 46.27           O  
ATOM   1618  N   GLU A 202      -1.430  11.520  14.058  1.00 48.28           N  
ATOM   1619  CA  GLU A 202      -2.493  10.607  14.465  1.00 48.28           C  
ATOM   1620  C   GLU A 202      -2.665  10.601  15.981  1.00 48.28           C  
ATOM   1621  CB  GLU A 202      -2.208   9.190  13.962  1.00 48.28           C  
ATOM   1622  O   GLU A 202      -1.694  10.430  16.721  1.00 48.28           O  
ATOM   1623  CG  GLU A 202      -2.714   8.924  12.552  1.00 48.28           C  
ATOM   1624  CD  GLU A 202      -2.514   7.485  12.104  1.00 48.28           C  
ATOM   1625  OE1 GLU A 202      -2.966   7.126  10.993  1.00 48.28           O  
ATOM   1626  OE2 GLU A 202      -1.900   6.709  12.871  1.00 48.28           O  
TER    1627      GLU A 202                                                      
ENDMDL                                                                          
END                                                                             
