# Supplementary material for: Pan-kinome of Legionella expanded by a bioinformatics survey
Source: Sci Rep. 2022 Dec 16;12:21782. doi: 10.1038/s41598-022-26109-x (PMC9758233; doi:10.1038/s41598-022-26109-x)
Supplement: Supplementary file 9 — Supplementary Information 9. [file 41598_2022_26109_MOESM9_ESM.zip › S15 - Data - 3D structure models of novel kinases/pdb - protein kinase domains - AlphaFold2/Llan_0165_13-254.pdb]

MODEL     1                                                                     
ATOM      1  N   CYS A   1       1.897 -11.889  -6.672  1.00 35.75           N  
ATOM      2  CA  CYS A   1       2.493 -11.412  -7.915  1.00 35.75           C  
ATOM      3  C   CYS A   1       1.968 -10.027  -8.275  1.00 35.75           C  
ATOM      4  CB  CYS A   1       2.209 -12.388  -9.055  1.00 35.75           C  
ATOM      5  O   CYS A   1       0.773  -9.757  -8.138  1.00 35.75           O  
ATOM      6  SG  CYS A   1       3.256 -13.860  -9.032  1.00 35.75           S  
ATOM      7  N   LEU A   2       2.853  -8.900  -7.828  1.00 40.56           N  
ATOM      8  CA  LEU A   2       2.796  -7.445  -7.917  1.00 40.56           C  
ATOM      9  C   LEU A   2       2.028  -7.005  -9.159  1.00 40.56           C  
ATOM     10  CB  LEU A   2       4.208  -6.854  -7.940  1.00 40.56           C  
ATOM     11  O   LEU A   2       2.227  -7.556 -10.244  1.00 40.56           O  
ATOM     12  CG  LEU A   2       5.005  -6.950  -6.637  1.00 40.56           C  
ATOM     13  CD1 LEU A   2       6.496  -6.792  -6.915  1.00 40.56           C  
ATOM     14  CD2 LEU A   2       4.527  -5.900  -5.640  1.00 40.56           C  
ATOM     15  N   GLY A   3       0.671  -6.680  -9.060  1.00 29.51           N  
ATOM     16  CA  GLY A   3      -0.387  -5.845  -9.605  1.00 29.51           C  
ATOM     17  C   GLY A   3       0.135  -4.648 -10.378  1.00 29.51           C  
ATOM     18  O   GLY A   3       1.158  -4.065 -10.013  1.00 29.51           O  
ATOM     19  N   SER A   4       0.354  -4.920 -11.702  1.00 35.20           N  
ATOM     20  CA  SER A   4       0.351  -4.241 -12.993  1.00 35.20           C  
ATOM     21  C   SER A   4      -0.269  -2.851 -12.886  1.00 35.20           C  
ATOM     22  CB  SER A   4      -0.409  -5.067 -14.032  1.00 35.20           C  
ATOM     23  O   SER A   4      -1.464  -2.718 -12.617  1.00 35.20           O  
ATOM     24  OG  SER A   4      -1.808  -4.923 -13.864  1.00 35.20           O  
ATOM     25  N   GLY A   5       0.500  -1.776 -12.341  1.00 36.32           N  
ATOM     26  CA  GLY A   5       0.355  -0.379 -12.718  1.00 36.32           C  
ATOM     27  C   GLY A   5       1.569   0.461 -12.369  1.00 36.32           C  
ATOM     28  O   GLY A   5       2.450   0.013 -11.632  1.00 36.32           O  
ATOM     29  N   VAL A   6       1.829   1.372 -13.162  1.00 42.22           N  
ATOM     30  CA  VAL A   6       2.419   2.096 -14.283  1.00 42.22           C  
ATOM     31  C   VAL A   6       3.737   1.439 -14.686  1.00 42.22           C  
ATOM     32  CB  VAL A   6       2.648   3.585 -13.940  1.00 42.22           C  
ATOM     33  O   VAL A   6       4.805   2.040 -14.547  1.00 42.22           O  
ATOM     34  CG1 VAL A   6       3.345   4.304 -15.094  1.00 42.22           C  
ATOM     35  CG2 VAL A   6       1.322   4.265 -13.605  1.00 42.22           C  
ATOM     36  N   PHE A   7       3.689   0.044 -14.782  1.00 42.05           N  
ATOM     37  CA  PHE A   7       3.602  -0.892 -15.897  1.00 42.05           C  
ATOM     38  C   PHE A   7       4.415  -2.149 -15.612  1.00 42.05           C  
ATOM     39  CB  PHE A   7       4.089  -0.234 -17.192  1.00 42.05           C  
ATOM     40  O   PHE A   7       5.605  -2.068 -15.300  1.00 42.05           O  
ATOM     41  CG  PHE A   7       3.217   0.899 -17.662  1.00 42.05           C  
ATOM     42  CD1 PHE A   7       1.976   0.649 -18.234  1.00 42.05           C  
ATOM     43  CD2 PHE A   7       3.640   2.216 -17.531  1.00 42.05           C  
ATOM     44  CE1 PHE A   7       1.167   1.696 -18.670  1.00 42.05           C  
ATOM     45  CE2 PHE A   7       2.837   3.267 -17.964  1.00 42.05           C  
ATOM     46  CZ  PHE A   7       1.602   3.005 -18.534  1.00 42.05           C  
ATOM     47  N   GLY A   8       4.147  -3.116 -14.708  1.00 39.10           N  
ATOM     48  CA  GLY A   8       4.997  -4.244 -15.056  1.00 39.10           C  
ATOM     49  C   GLY A   8       4.700  -5.489 -14.241  1.00 39.10           C  
ATOM     50  O   GLY A   8       3.996  -5.422 -13.231  1.00 39.10           O  
ATOM     51  N   THR A   9       4.256  -6.464 -14.960  1.00 44.33           N  
ATOM     52  CA  THR A   9       4.481  -7.864 -14.618  1.00 44.33           C  
ATOM     53  C   THR A   9       5.840  -8.046 -13.950  1.00 44.33           C  
ATOM     54  CB  THR A   9       4.393  -8.764 -15.865  1.00 44.33           C  
ATOM     55  O   THR A   9       6.842  -7.490 -14.406  1.00 44.33           O  
ATOM     56  CG2 THR A   9       4.422 -10.240 -15.481  1.00 44.33           C  
ATOM     57  OG1 THR A   9       3.173  -8.486 -16.563  1.00 44.33           O  
ATOM     58  N   VAL A  10       5.965  -8.031 -12.727  1.00 50.13           N  
ATOM     59  CA  VAL A  10       7.129  -8.428 -11.942  1.00 50.13           C  
ATOM     60  C   VAL A  10       7.391  -9.921 -12.125  1.00 50.13           C  
ATOM     61  CB  VAL A  10       6.943  -8.098 -10.444  1.00 50.13           C  
ATOM     62  O   VAL A  10       6.497 -10.744 -11.918  1.00 50.13           O  
ATOM     63  CG1 VAL A  10       8.190  -8.481  -9.648  1.00 50.13           C  
ATOM     64  CG2 VAL A  10       6.622  -6.616 -10.260  1.00 50.13           C  
ATOM     65  N   TYR A  11       8.435 -10.172 -12.974  1.00 51.59           N  
ATOM     66  CA  TYR A  11       8.884 -11.536 -13.231  1.00 51.59           C  
ATOM     67  C   TYR A  11      10.144 -11.854 -12.434  1.00 51.59           C  
ATOM     68  CB  TYR A  11       9.146 -11.743 -14.726  1.00 51.59           C  
ATOM     69  O   TYR A  11      10.938 -10.960 -12.133  1.00 51.59           O  
ATOM     70  CG  TYR A  11       7.930 -11.522 -15.591  1.00 51.59           C  
ATOM     71  CD1 TYR A  11       6.956 -12.510 -15.725  1.00 51.59           C  
ATOM     72  CD2 TYR A  11       7.751 -10.326 -16.278  1.00 51.59           C  
ATOM     73  CE1 TYR A  11       5.835 -12.311 -16.523  1.00 51.59           C  
ATOM     74  CE2 TYR A  11       6.633 -10.116 -17.079  1.00 51.59           C  
ATOM     75  OH  TYR A  11       4.573 -10.911 -17.986  1.00 51.59           O  
ATOM     76  CZ  TYR A  11       5.682 -11.113 -17.194  1.00 51.59           C  
ATOM     77  N   GLU A  12      10.097 -12.974 -11.855  1.00 53.56           N  
ATOM     78  CA  GLU A  12      11.394 -13.536 -11.490  1.00 53.56           C  
ATOM     79  C   GLU A  12      12.265 -13.760 -12.723  1.00 53.56           C  
ATOM     80  CB  GLU A  12      11.215 -14.851 -10.727  1.00 53.56           C  
ATOM     81  O   GLU A  12      11.813 -14.339 -13.712  1.00 53.56           O  
ATOM     82  CG  GLU A  12      12.505 -15.400 -10.136  1.00 53.56           C  
ATOM     83  CD  GLU A  12      12.310 -16.702  -9.374  1.00 53.56           C  
ATOM     84  OE1 GLU A  12      13.301 -17.242  -8.832  1.00 53.56           O  
ATOM     85  OE2 GLU A  12      11.158 -17.186  -9.320  1.00 53.56           O  
ATOM     86  N   VAL A  13      13.524 -12.958 -12.751  1.00 52.76           N  
ATOM     87  CA  VAL A  13      14.440 -13.106 -13.877  1.00 52.76           C  
ATOM     88  C   VAL A  13      15.654 -13.930 -13.452  1.00 52.76           C  
ATOM     89  CB  VAL A  13      14.893 -11.733 -14.423  1.00 52.76           C  
ATOM     90  O   VAL A  13      16.196 -13.731 -12.362  1.00 52.76           O  
ATOM     91  CG1 VAL A  13      15.840 -11.910 -15.609  1.00 52.76           C  
ATOM     92  CG2 VAL A  13      13.682 -10.892 -14.823  1.00 52.76           C  
ATOM     93  N   VAL A  14      15.937 -15.015 -14.157  1.00 53.73           N  
ATOM     94  CA  VAL A  14      17.227 -15.697 -14.109  1.00 53.73           C  
ATOM     95  C   VAL A  14      18.137 -15.160 -15.211  1.00 53.73           C  
ATOM     96  CB  VAL A  14      17.065 -17.227 -14.249  1.00 53.73           C  
ATOM     97  O   VAL A  14      17.771 -15.172 -16.388  1.00 53.73           O  
ATOM     98  CG1 VAL A  14      18.412 -17.930 -14.083  1.00 53.73           C  
ATOM     99  CG2 VAL A  14      16.056 -17.753 -13.231  1.00 53.73           C  
ATOM    100  N   PRO A  15      19.224 -14.391 -14.759  1.00 51.87           N  
ATOM    101  CA  PRO A  15      20.164 -13.996 -15.811  1.00 51.87           C  
ATOM    102  C   PRO A  15      20.701 -15.188 -16.600  1.00 51.87           C  
ATOM    103  CB  PRO A  15      21.288 -13.302 -15.038  1.00 51.87           C  
ATOM    104  O   PRO A  15      20.820 -16.289 -16.057  1.00 51.87           O  
ATOM    105  CG  PRO A  15      21.105 -13.742 -13.621  1.00 51.87           C  
ATOM    106  CD  PRO A  15      19.709 -14.272 -13.463  1.00 51.87           C  
ATOM    107  N   ARG A  16      20.811 -15.069 -18.003  1.00 51.63           N  
ATOM    108  CA  ARG A  16      21.584 -16.013 -18.803  1.00 51.63           C  
ATOM    109  C   ARG A  16      23.037 -16.061 -18.342  1.00 51.63           C  
ATOM    110  CB  ARG A  16      21.517 -15.643 -20.286  1.00 51.63           C  
ATOM    111  O   ARG A  16      23.581 -15.054 -17.882  1.00 51.63           O  
ATOM    112  CG  ARG A  16      21.784 -16.809 -21.225  1.00 51.63           C  
ATOM    113  CD  ARG A  16      21.591 -16.416 -22.682  1.00 51.63           C  
ATOM    114  NE  ARG A  16      20.654 -17.306 -23.362  1.00 51.63           N  
ATOM    115  NH1 ARG A  16      20.917 -16.334 -25.441  1.00 51.63           N  
ATOM    116  NH2 ARG A  16      19.489 -18.107 -25.172  1.00 51.63           N  
ATOM    117  CZ  ARG A  16      20.356 -17.247 -24.657  1.00 51.63           C  
ATOM    118  N   PRO A  17      23.599 -17.222 -18.278  1.00 60.79           N  
ATOM    119  CA  PRO A  17      25.034 -17.302 -18.000  1.00 60.79           C  
ATOM    120  C   PRO A  17      25.859 -16.365 -18.879  1.00 60.79           C  
ATOM    121  CB  PRO A  17      25.370 -18.766 -18.298  1.00 60.79           C  
ATOM    122  O   PRO A  17      25.518 -16.146 -20.044  1.00 60.79           O  
ATOM    123  CG  PRO A  17      24.049 -19.465 -18.317  1.00 60.79           C  
ATOM    124  CD  PRO A  17      22.983 -18.460 -18.649  1.00 60.79           C  
ATOM    125  N   GLU A  18      26.774 -15.543 -18.350  1.00 61.27           N  
ATOM    126  CA  GLU A  18      27.616 -14.528 -18.975  1.00 61.27           C  
ATOM    127  C   GLU A  18      28.211 -15.035 -20.286  1.00 61.27           C  
ATOM    128  CB  GLU A  18      28.734 -14.096 -18.022  1.00 61.27           C  
ATOM    129  O   GLU A  18      28.333 -14.279 -21.252  1.00 61.27           O  
ATOM    130  CG  GLU A  18      28.299 -13.065 -16.991  1.00 61.27           C  
ATOM    131  CD  GLU A  18      27.794 -11.772 -17.610  1.00 61.27           C  
ATOM    132  OE1 GLU A  18      27.165 -10.961 -16.894  1.00 61.27           O  
ATOM    133  OE2 GLU A  18      28.029 -11.569 -18.823  1.00 61.27           O  
ATOM    134  N   ASN A  19      28.469 -16.307 -20.257  1.00 69.38           N  
ATOM    135  CA  ASN A  19      29.121 -16.879 -21.430  1.00 69.38           C  
ATOM    136  C   ASN A  19      28.149 -17.023 -22.597  1.00 69.38           C  
ATOM    137  CB  ASN A  19      29.746 -18.234 -21.089  1.00 69.38           C  
ATOM    138  O   ASN A  19      28.565 -17.276 -23.729  1.00 69.38           O  
ATOM    139  CG  ASN A  19      28.721 -19.247 -20.618  1.00 69.38           C  
ATOM    140  ND2 ASN A  19      29.125 -20.510 -20.548  1.00 69.38           N  
ATOM    141  OD1 ASN A  19      27.576 -18.898 -20.319  1.00 69.38           O  
ATOM    142  N   GLU A  20      26.901 -16.856 -22.369  1.00 58.27           N  
ATOM    143  CA  GLU A  20      25.867 -16.942 -23.397  1.00 58.27           C  
ATOM    144  C   GLU A  20      25.404 -15.555 -23.832  1.00 58.27           C  
ATOM    145  CB  GLU A  20      24.675 -17.760 -22.893  1.00 58.27           C  
ATOM    146  O   GLU A  20      24.612 -15.424 -24.767  1.00 58.27           O  
ATOM    147  CG  GLU A  20      24.992 -19.230 -22.661  1.00 58.27           C  
ATOM    148  CD  GLU A  20      23.782 -20.044 -22.231  1.00 58.27           C  
ATOM    149  OE1 GLU A  20      23.957 -21.196 -21.772  1.00 58.27           O  
ATOM    150  OE2 GLU A  20      22.650 -19.526 -22.355  1.00 58.27           O  
ATOM    151  N   LYS A  21      25.850 -14.582 -23.109  1.00 58.00           N  
ATOM    152  CA  LYS A  21      25.441 -13.206 -23.373  1.00 58.00           C  
ATOM    153  C   LYS A  21      26.248 -12.602 -24.519  1.00 58.00           C  
ATOM    154  CB  LYS A  21      25.595 -12.349 -22.115  1.00 58.00           C  
ATOM    155  O   LYS A  21      27.472 -12.739 -24.562  1.00 58.00           O  
ATOM    156  CG  LYS A  21      24.644 -12.727 -20.989  1.00 58.00           C  
ATOM    157  CD  LYS A  21      24.757 -11.763 -19.815  1.00 58.00           C  
ATOM    158  CE  LYS A  21      23.797 -12.131 -18.693  1.00 58.00           C  
ATOM    159  NZ  LYS A  21      23.884 -11.173 -17.551  1.00 58.00           N  
ATOM    160  N   GLY A  22      25.580 -12.402 -25.719  1.00 60.93           N  
ATOM    161  CA  GLY A  22      26.182 -11.708 -26.846  1.00 60.93           C  
ATOM    162  C   GLY A  22      26.013 -10.202 -26.778  1.00 60.93           C  
ATOM    163  O   GLY A  22      25.562  -9.667 -25.762  1.00 60.93           O  
ATOM    164  N   PHE A  23      26.743  -9.480 -27.575  1.00 66.88           N  
ATOM    165  CA  PHE A  23      26.764  -8.025 -27.675  1.00 66.88           C  
ATOM    166  C   PHE A  23      25.353  -7.456 -27.587  1.00 66.88           C  
ATOM    167  CB  PHE A  23      27.426  -7.585 -28.985  1.00 66.88           C  
ATOM    168  O   PHE A  23      25.119  -6.467 -26.889  1.00 66.88           O  
ATOM    169  CG  PHE A  23      27.397  -6.098 -29.210  1.00 66.88           C  
ATOM    170  CD1 PHE A  23      26.508  -5.535 -30.117  1.00 66.88           C  
ATOM    171  CD2 PHE A  23      28.260  -5.261 -28.513  1.00 66.88           C  
ATOM    172  CE1 PHE A  23      26.479  -4.158 -30.328  1.00 66.88           C  
ATOM    173  CE2 PHE A  23      28.236  -3.885 -28.718  1.00 66.88           C  
ATOM    174  CZ  PHE A  23      27.346  -3.335 -29.626  1.00 66.88           C  
ATOM    175  N   PHE A  24      24.326  -8.236 -28.166  1.00 54.21           N  
ATOM    176  CA  PHE A  24      22.962  -7.728 -28.255  1.00 54.21           C  
ATOM    177  C   PHE A  24      22.249  -7.854 -26.914  1.00 54.21           C  
ATOM    178  CB  PHE A  24      22.179  -8.473 -29.339  1.00 54.21           C  
ATOM    179  O   PHE A  24      21.289  -7.128 -26.645  1.00 54.21           O  
ATOM    180  CG  PHE A  24      22.464  -7.990 -30.735  1.00 54.21           C  
ATOM    181  CD1 PHE A  24      21.979  -6.763 -31.173  1.00 54.21           C  
ATOM    182  CD2 PHE A  24      23.216  -8.762 -31.610  1.00 54.21           C  
ATOM    183  CE1 PHE A  24      22.241  -6.313 -32.465  1.00 54.21           C  
ATOM    184  CE2 PHE A  24      23.482  -8.319 -32.903  1.00 54.21           C  
ATOM    185  CZ  PHE A  24      22.993  -7.095 -33.328  1.00 54.21           C  
ATOM    186  N   SER A  25      22.653  -8.837 -26.060  1.00 55.79           N  
ATOM    187  CA  SER A  25      22.092  -9.010 -24.725  1.00 55.79           C  
ATOM    188  C   SER A  25      22.382  -7.802 -23.841  1.00 55.79           C  
ATOM    189  CB  SER A  25      22.647 -10.276 -24.070  1.00 55.79           C  
ATOM    190  O   SER A  25      21.613  -7.494 -22.928  1.00 55.79           O  
ATOM    191  OG  SER A  25      24.044 -10.163 -23.861  1.00 55.79           O  
ATOM    192  N   TYR A  26      23.380  -7.084 -24.227  1.00 56.76           N  
ATOM    193  CA  TYR A  26      23.746  -5.882 -23.487  1.00 56.76           C  
ATOM    194  C   TYR A  26      22.913  -4.688 -23.940  1.00 56.76           C  
ATOM    195  CB  TYR A  26      25.236  -5.575 -23.662  1.00 56.76           C  
ATOM    196  O   TYR A  26      22.602  -3.802 -23.141  1.00 56.76           O  
ATOM    197  CG  TYR A  26      26.144  -6.560 -22.967  1.00 56.76           C  
ATOM    198  CD1 TYR A  26      26.345  -6.499 -21.589  1.00 56.76           C  
ATOM    199  CD2 TYR A  26      26.805  -7.551 -23.684  1.00 56.76           C  
ATOM    200  CE1 TYR A  26      27.183  -7.403 -20.944  1.00 56.76           C  
ATOM    201  CE2 TYR A  26      27.645  -8.460 -23.049  1.00 56.76           C  
ATOM    202  OH  TYR A  26      28.657  -9.276 -21.048  1.00 56.76           O  
ATOM    203  CZ  TYR A  26      27.827  -8.378 -21.681  1.00 56.76           C  
ATOM    204  N   TRP A  27      22.450  -4.809 -25.232  1.00 47.62           N  
ATOM    205  CA  TRP A  27      21.703  -3.702 -25.820  1.00 47.62           C  
ATOM    206  C   TRP A  27      20.202  -3.909 -25.655  1.00 47.62           C  
ATOM    207  CB  TRP A  27      22.050  -3.548 -27.304  1.00 47.62           C  
ATOM    208  O   TRP A  27      19.446  -2.943 -25.529  1.00 47.62           O  
ATOM    209  CG  TRP A  27      23.403  -2.952 -27.554  1.00 47.62           C  
ATOM    210  CD1 TRP A  27      24.617  -3.536 -27.317  1.00 47.62           C  
ATOM    211  CD2 TRP A  27      23.679  -1.653 -28.087  1.00 47.62           C  
ATOM    212  CE2 TRP A  27      25.084  -1.516 -28.146  1.00 47.62           C  
ATOM    213  CE3 TRP A  27      22.874  -0.591 -28.520  1.00 47.62           C  
ATOM    214  NE1 TRP A  27      25.631  -2.677 -27.671  1.00 47.62           N  
ATOM    215  CH2 TRP A  27      24.890   0.667 -29.041  1.00 47.62           C  
ATOM    216  CZ2 TRP A  27      25.701  -0.357 -28.623  1.00 47.62           C  
ATOM    217  CZ3 TRP A  27      23.490   0.561 -28.994  1.00 47.62           C  
ATOM    218  N   PHE A  28      19.734  -5.251 -25.597  1.00 48.51           N  
ATOM    219  CA  PHE A  28      18.317  -5.588 -25.544  1.00 48.51           C  
ATOM    220  C   PHE A  28      18.064  -6.711 -24.545  1.00 48.51           C  
ATOM    221  CB  PHE A  28      17.807  -5.995 -26.930  1.00 48.51           C  
ATOM    222  O   PHE A  28      17.737  -7.834 -24.934  1.00 48.51           O  
ATOM    223  CG  PHE A  28      17.864  -4.887 -27.947  1.00 48.51           C  
ATOM    224  CD1 PHE A  28      16.832  -3.962 -28.046  1.00 48.51           C  
ATOM    225  CD2 PHE A  28      18.950  -4.771 -28.805  1.00 48.51           C  
ATOM    226  CE1 PHE A  28      16.882  -2.935 -28.986  1.00 48.51           C  
ATOM    227  CE2 PHE A  28      19.007  -3.748 -29.747  1.00 48.51           C  
ATOM    228  CZ  PHE A  28      17.972  -2.832 -29.837  1.00 48.51           C  
ATOM    229  N   PRO A  29      18.271  -6.582 -23.303  1.00 50.01           N  
ATOM    230  CA  PRO A  29      18.207  -7.701 -22.360  1.00 50.01           C  
ATOM    231  C   PRO A  29      16.817  -8.330 -22.284  1.00 50.01           C  
ATOM    232  CB  PRO A  29      18.589  -7.058 -21.024  1.00 50.01           C  
ATOM    233  O   PRO A  29      16.694  -9.537 -22.060  1.00 50.01           O  
ATOM    234  CG  PRO A  29      18.456  -5.588 -21.255  1.00 50.01           C  
ATOM    235  CD  PRO A  29      18.499  -5.332 -22.735  1.00 50.01           C  
ATOM    236  N   TYR A  30      15.765  -7.463 -22.599  1.00 50.28           N  
ATOM    237  CA  TYR A  30      14.409  -7.996 -22.525  1.00 50.28           C  
ATOM    238  C   TYR A  30      14.138  -8.958 -23.676  1.00 50.28           C  
ATOM    239  CB  TYR A  30      13.383  -6.859 -22.541  1.00 50.28           C  
ATOM    240  O   TYR A  30      13.321  -9.873 -23.548  1.00 50.28           O  
ATOM    241  CG  TYR A  30      13.388  -6.019 -21.287  1.00 50.28           C  
ATOM    242  CD1 TYR A  30      12.847  -6.504 -20.098  1.00 50.28           C  
ATOM    243  CD2 TYR A  30      13.932  -4.739 -21.289  1.00 50.28           C  
ATOM    244  CE1 TYR A  30      12.848  -5.732 -18.941  1.00 50.28           C  
ATOM    245  CE2 TYR A  30      13.938  -3.958 -20.138  1.00 50.28           C  
ATOM    246  OH  TYR A  30      13.398  -3.695 -17.827  1.00 50.28           O  
ATOM    247  CZ  TYR A  30      13.395  -4.463 -18.970  1.00 50.28           C  
ATOM    248  N   ALA A  31      14.780  -8.717 -24.790  1.00 50.80           N  
ATOM    249  CA  ALA A  31      14.555  -9.624 -25.912  1.00 50.80           C  
ATOM    250  C   ALA A  31      15.478 -10.836 -25.832  1.00 50.80           C  
ATOM    251  CB  ALA A  31      14.758  -8.892 -27.237  1.00 50.80           C  
ATOM    252  O   ALA A  31      15.094 -11.944 -26.214  1.00 50.80           O  
ATOM    253  N   TYR A  32      16.727 -10.680 -24.962  1.00 46.62           N  
ATOM    254  CA  TYR A  32      17.727 -11.730 -25.117  1.00 46.62           C  
ATOM    255  C   TYR A  32      17.924 -12.494 -23.813  1.00 46.62           C  
ATOM    256  CB  TYR A  32      19.061 -11.139 -25.582  1.00 46.62           C  
ATOM    257  O   TYR A  32      18.373 -13.642 -23.820  1.00 46.62           O  
ATOM    258  CG  TYR A  32      19.311 -11.295 -27.063  1.00 46.62           C  
ATOM    259  CD1 TYR A  32      20.007 -12.394 -27.560  1.00 46.62           C  
ATOM    260  CD2 TYR A  32      18.853 -10.342 -27.967  1.00 46.62           C  
ATOM    261  CE1 TYR A  32      20.241 -12.541 -28.923  1.00 46.62           C  
ATOM    262  CE2 TYR A  32      19.082 -10.479 -29.332  1.00 46.62           C  
ATOM    263  OH  TYR A  32      20.004 -11.720 -31.151  1.00 46.62           O  
ATOM    264  CZ  TYR A  32      19.775 -11.580 -29.800  1.00 46.62           C  
ATOM    265  N   ASP A  33      17.531 -11.841 -22.577  1.00 50.35           N  
ATOM    266  CA  ASP A  33      17.485 -12.563 -21.310  1.00 50.35           C  
ATOM    267  C   ASP A  33      16.154 -13.292 -21.141  1.00 50.35           C  
ATOM    268  CB  ASP A  33      17.713 -11.605 -20.138  1.00 50.35           C  
ATOM    269  O   ASP A  33      15.108 -12.789 -21.554  1.00 50.35           O  
ATOM    270  CG  ASP A  33      19.183 -11.368 -19.843  1.00 50.35           C  
ATOM    271  OD1 ASP A  33      20.036 -12.135 -20.339  1.00 50.35           O  
ATOM    272  OD2 ASP A  33      19.491 -10.407 -19.105  1.00 50.35           O  
ATOM    273  N   TYR A  34      16.027 -14.578 -21.524  1.00 47.12           N  
ATOM    274  CA  TYR A  34      14.785 -15.319 -21.332  1.00 47.12           C  
ATOM    275  C   TYR A  34      14.077 -14.874 -20.057  1.00 47.12           C  
ATOM    276  CB  TYR A  34      15.059 -16.825 -21.279  1.00 47.12           C  
ATOM    277  O   TYR A  34      14.706 -14.743 -19.004  1.00 47.12           O  
ATOM    278  CG  TYR A  34      15.570 -17.395 -22.580  1.00 47.12           C  
ATOM    279  CD1 TYR A  34      14.704 -17.639 -23.643  1.00 47.12           C  
ATOM    280  CD2 TYR A  34      16.918 -17.691 -22.748  1.00 47.12           C  
ATOM    281  CE1 TYR A  34      15.169 -18.166 -24.843  1.00 47.12           C  
ATOM    282  CE2 TYR A  34      17.395 -18.218 -23.944  1.00 47.12           C  
ATOM    283  OH  TYR A  34      16.981 -18.973 -26.170  1.00 47.12           O  
ATOM    284  CZ  TYR A  34      16.514 -18.452 -24.984  1.00 47.12           C  
ATOM    285  N   LEU A  35      13.105 -13.995 -20.083  1.00 49.35           N  
ATOM    286  CA  LEU A  35      12.219 -13.729 -18.955  1.00 49.35           C  
ATOM    287  C   LEU A  35      11.387 -14.961 -18.615  1.00 49.35           C  
ATOM    288  CB  LEU A  35      11.298 -12.546 -19.263  1.00 49.35           C  
ATOM    289  O   LEU A  35      10.709 -15.516 -19.482  1.00 49.35           O  
ATOM    290  CG  LEU A  35      11.981 -11.199 -19.503  1.00 49.35           C  
ATOM    291  CD1 LEU A  35      10.991 -10.199 -20.090  1.00 49.35           C  
ATOM    292  CD2 LEU A  35      12.583 -10.666 -18.207  1.00 49.35           C  
ATOM    293  N   PHE A  36      11.826 -15.973 -17.897  1.00 47.08           N  
ATOM    294  CA  PHE A  36      10.889 -17.017 -17.499  1.00 47.08           C  
ATOM    295  C   PHE A  36      10.133 -16.615 -16.238  1.00 47.08           C  
ATOM    296  CB  PHE A  36      11.623 -18.342 -17.271  1.00 47.08           C  
ATOM    297  O   PHE A  36      10.664 -15.890 -15.394  1.00 47.08           O  
ATOM    298  CG  PHE A  36      12.242 -18.915 -18.517  1.00 47.08           C  
ATOM    299  CD1 PHE A  36      11.481 -19.663 -19.408  1.00 47.08           C  
ATOM    300  CD2 PHE A  36      13.586 -18.706 -18.799  1.00 47.08           C  
ATOM    301  CE1 PHE A  36      12.052 -20.194 -20.562  1.00 47.08           C  
ATOM    302  CE2 PHE A  36      14.163 -19.234 -19.950  1.00 47.08           C  
ATOM    303  CZ  PHE A  36      13.394 -19.979 -20.830  1.00 47.08           C  
ATOM    304  N   ARG A  37       8.798 -16.833 -16.279  1.00 46.53           N  
ATOM    305  CA  ARG A  37       7.974 -16.965 -15.082  1.00 46.53           C  
ATOM    306  C   ARG A  37       8.497 -18.076 -14.177  1.00 46.53           C  
ATOM    307  CB  ARG A  37       6.517 -17.238 -15.459  1.00 46.53           C  
ATOM    308  O   ARG A  37       8.777 -19.183 -14.643  1.00 46.53           O  
ATOM    309  CG  ARG A  37       5.529 -16.970 -14.334  1.00 46.53           C  
ATOM    310  CD  ARG A  37       4.088 -17.111 -14.804  1.00 46.53           C  
ATOM    311  NE  ARG A  37       3.142 -16.913 -13.710  1.00 46.53           N  
ATOM    312  NH1 ARG A  37       1.286 -17.569 -14.919  1.00 46.53           N  
ATOM    313  NH2 ARG A  37       1.064 -16.923 -12.731  1.00 46.53           N  
ATOM    314  CZ  ARG A  37       1.833 -17.136 -13.789  1.00 46.53           C  
ATOM    315  N   VAL A  38       9.178 -17.702 -13.198  1.00 47.38           N  
ATOM    316  CA  VAL A  38       9.616 -18.806 -12.351  1.00 47.38           C  
ATOM    317  C   VAL A  38       8.419 -19.678 -11.978  1.00 47.38           C  
ATOM    318  CB  VAL A  38      10.322 -18.297 -11.074  1.00 47.38           C  
ATOM    319  O   VAL A  38       7.437 -19.187 -11.414  1.00 47.38           O  
ATOM    320  CG1 VAL A  38      10.770 -19.468 -10.202  1.00 47.38           C  
ATOM    321  CG2 VAL A  38      11.514 -17.414 -11.441  1.00 47.38           C  
ATOM    322  N   GLY A  39       7.858 -20.300 -12.963  1.00 45.99           N  
ATOM    323  CA  GLY A  39       7.120 -21.553 -12.925  1.00 45.99           C  
ATOM    324  C   GLY A  39       7.694 -22.553 -11.940  1.00 45.99           C  
ATOM    325  O   GLY A  39       8.823 -22.392 -11.470  1.00 45.99           O  
ATOM    326  N   PRO A  40       6.768 -23.219 -10.979  1.00 43.86           N  
ATOM    327  CA  PRO A  40       7.003 -24.115  -9.845  1.00 43.86           C  
ATOM    328  C   PRO A  40       8.080 -25.159 -10.131  1.00 43.86           C  
ATOM    329  CB  PRO A  40       5.641 -24.780  -9.632  1.00 43.86           C  
ATOM    330  O   PRO A  40       8.434 -25.944  -9.248  1.00 43.86           O  
ATOM    331  CG  PRO A  40       4.872 -24.483 -10.879  1.00 43.86           C  
ATOM    332  CD  PRO A  40       5.668 -23.521 -11.713  1.00 43.86           C  
ATOM    333  N   ILE A  41       9.170 -24.919 -10.976  1.00 46.02           N  
ATOM    334  CA  ILE A  41      10.043 -26.086 -11.043  1.00 46.02           C  
ATOM    335  C   ILE A  41      11.393 -25.757 -10.410  1.00 46.02           C  
ATOM    336  CB  ILE A  41      10.236 -26.565 -12.499  1.00 46.02           C  
ATOM    337  O   ILE A  41      12.017 -26.614  -9.780  1.00 46.02           O  
ATOM    338  CG1 ILE A  41       8.881 -26.894 -13.137  1.00 46.02           C  
ATOM    339  CG2 ILE A  41      11.174 -27.775 -12.549  1.00 46.02           C  
ATOM    340  CD1 ILE A  41       8.951 -27.161 -14.634  1.00 46.02           C  
ATOM    341  N   ASP A  42      11.654 -24.630  -9.674  1.00 47.17           N  
ATOM    342  CA  ASP A  42      12.915 -24.454  -8.960  1.00 47.17           C  
ATOM    343  C   ASP A  42      12.689 -23.795  -7.601  1.00 47.17           C  
ATOM    344  CB  ASP A  42      13.891 -23.620  -9.793  1.00 47.17           C  
ATOM    345  O   ASP A  42      11.905 -22.851  -7.486  1.00 47.17           O  
ATOM    346  CG  ASP A  42      14.730 -24.460 -10.739  1.00 47.17           C  
ATOM    347  OD1 ASP A  42      14.895 -25.675 -10.494  1.00 47.17           O  
ATOM    348  OD2 ASP A  42      15.234 -23.902 -11.738  1.00 47.17           O  
ATOM    349  N   ARG A  43      12.658 -24.632  -6.492  1.00 47.64           N  
ATOM    350  CA  ARG A  43      12.288 -24.564  -5.082  1.00 47.64           C  
ATOM    351  C   ARG A  43      13.058 -23.458  -4.367  1.00 47.64           C  
ATOM    352  CB  ARG A  43      12.540 -25.907  -4.394  1.00 47.64           C  
ATOM    353  O   ARG A  43      12.694 -23.058  -3.259  1.00 47.64           O  
ATOM    354  CG  ARG A  43      11.506 -26.971  -4.724  1.00 47.64           C  
ATOM    355  CD  ARG A  43      11.694 -28.222  -3.877  1.00 47.64           C  
ATOM    356  NE  ARG A  43      10.767 -29.281  -4.265  1.00 47.64           N  
ATOM    357  NH1 ARG A  43      11.456 -30.767  -2.636  1.00 47.64           N  
ATOM    358  NH2 ARG A  43       9.796 -31.356  -4.103  1.00 47.64           N  
ATOM    359  CZ  ARG A  43      10.675 -30.466  -3.667  1.00 47.64           C  
ATOM    360  N   GLU A  44      13.837 -22.457  -5.014  1.00 55.43           N  
ATOM    361  CA  GLU A  44      14.131 -21.354  -4.104  1.00 55.43           C  
ATOM    362  C   GLU A  44      13.771 -20.010  -4.730  1.00 55.43           C  
ATOM    363  CB  GLU A  44      15.608 -21.368  -3.702  1.00 55.43           C  
ATOM    364  O   GLU A  44      14.223 -19.692  -5.832  1.00 55.43           O  
ATOM    365  CG  GLU A  44      15.990 -22.537  -2.806  1.00 55.43           C  
ATOM    366  CD  GLU A  44      17.211 -22.259  -1.944  1.00 55.43           C  
ATOM    367  OE1 GLU A  44      17.516 -23.072  -1.041  1.00 55.43           O  
ATOM    368  OE2 GLU A  44      17.868 -21.218  -2.172  1.00 55.43           O  
ATOM    369  N   PRO A  45      12.667 -19.438  -4.352  1.00 56.13           N  
ATOM    370  CA  PRO A  45      12.209 -18.124  -4.809  1.00 56.13           C  
ATOM    371  C   PRO A  45      13.303 -17.061  -4.743  1.00 56.13           C  
ATOM    372  CB  PRO A  45      11.068 -17.793  -3.843  1.00 56.13           C  
ATOM    373  O   PRO A  45      14.177 -17.123  -3.874  1.00 56.13           O  
ATOM    374  CG  PRO A  45      11.079 -18.905  -2.844  1.00 56.13           C  
ATOM    375  CD  PRO A  45      12.149 -19.885  -3.233  1.00 56.13           C  
ATOM    376  N   SER A  46      13.680 -16.477  -5.875  1.00 57.72           N  
ATOM    377  CA  SER A  46      14.526 -15.289  -5.831  1.00 57.72           C  
ATOM    378  C   SER A  46      13.911 -14.204  -4.953  1.00 57.72           C  
ATOM    379  CB  SER A  46      14.759 -14.744  -7.241  1.00 57.72           C  
ATOM    380  O   SER A  46      12.692 -14.160  -4.775  1.00 57.72           O  
ATOM    381  OG  SER A  46      13.609 -14.066  -7.715  1.00 57.72           O  
ATOM    382  N   GLN A  47      14.806 -13.531  -4.077  1.00 62.83           N  
ATOM    383  CA  GLN A  47      14.429 -12.427  -3.200  1.00 62.83           C  
ATOM    384  C   GLN A  47      14.144 -11.160  -4.002  1.00 62.83           C  
ATOM    385  CB  GLN A  47      15.527 -12.160  -2.169  1.00 62.83           C  
ATOM    386  O   GLN A  47      13.582 -10.199  -3.474  1.00 62.83           O  
ATOM    387  CG  GLN A  47      15.726 -13.296  -1.175  1.00 62.83           C  
ATOM    388  CD  GLN A  47      16.726 -12.955  -0.086  1.00 62.83           C  
ATOM    389  NE2 GLN A  47      16.689 -13.705   1.010  1.00 62.83           N  
ATOM    390  OE1 GLN A  47      17.526 -12.024  -0.229  1.00 62.83           O  
ATOM    391  N   TYR A  48      14.491 -11.193  -5.290  1.00 62.34           N  
ATOM    392  CA  TYR A  48      14.372 -10.033  -6.166  1.00 62.34           C  
ATOM    393  C   TYR A  48      13.514 -10.356  -7.384  1.00 62.34           C  
ATOM    394  CB  TYR A  48      15.755  -9.553  -6.615  1.00 62.34           C  
ATOM    395  O   TYR A  48      13.426 -11.514  -7.799  1.00 62.34           O  
ATOM    396  CG  TYR A  48      16.675  -9.200  -5.471  1.00 62.34           C  
ATOM    397  CD1 TYR A  48      16.567  -7.975  -4.816  1.00 62.34           C  
ATOM    398  CD2 TYR A  48      17.655 -10.090  -5.044  1.00 62.34           C  
ATOM    399  CE1 TYR A  48      17.414  -7.645  -3.763  1.00 62.34           C  
ATOM    400  CE2 TYR A  48      18.507  -9.770  -3.992  1.00 62.34           C  
ATOM    401  OH  TYR A  48      19.220  -8.226  -2.317  1.00 62.34           O  
ATOM    402  CZ  TYR A  48      18.379  -8.548  -3.359  1.00 62.34           C  
ATOM    403  N   CYS A  49      12.720  -9.320  -7.821  1.00 60.68           N  
ATOM    404  CA  CYS A  49      11.980  -9.399  -9.075  1.00 60.68           C  
ATOM    405  C   CYS A  49      12.342  -8.240  -9.996  1.00 60.68           C  
ATOM    406  CB  CYS A  49      10.474  -9.399  -8.809  1.00 60.68           C  
ATOM    407  O   CYS A  49      12.866  -7.221  -9.543  1.00 60.68           O  
ATOM    408  SG  CYS A  49       9.864  -7.865  -8.077  1.00 60.68           S  
ATOM    409  N   VAL A  50      12.286  -8.522 -11.373  1.00 58.31           N  
ATOM    410  CA  VAL A  50      12.527  -7.510 -12.397  1.00 58.31           C  
ATOM    411  C   VAL A  50      11.219  -6.802 -12.741  1.00 58.31           C  
ATOM    412  CB  VAL A  50      13.149  -8.127 -13.669  1.00 58.31           C  
ATOM    413  O   VAL A  50      10.193  -7.450 -12.962  1.00 58.31           O  
ATOM    414  CG1 VAL A  50      13.299  -7.072 -14.763  1.00 58.31           C  
ATOM    415  CG2 VAL A  50      14.501  -8.763 -13.347  1.00 58.31           C  
ATOM    416  N   LYS A  51      11.256  -5.538 -12.541  1.00 60.56           N  
ATOM    417  CA  LYS A  51      10.196  -4.677 -13.055  1.00 60.56           C  
ATOM    418  C   LYS A  51      10.504  -4.213 -14.476  1.00 60.56           C  
ATOM    419  CB  LYS A  51       9.997  -3.467 -12.141  1.00 60.56           C  
ATOM    420  O   LYS A  51      11.570  -3.649 -14.733  1.00 60.56           O  
ATOM    421  CG  LYS A  51       8.847  -2.561 -12.555  1.00 60.56           C  
ATOM    422  CD  LYS A  51       8.711  -1.366 -11.619  1.00 60.56           C  
ATOM    423  CE  LYS A  51       7.602  -0.425 -12.069  1.00 60.56           C  
ATOM    424  NZ  LYS A  51       7.506   0.778 -11.190  1.00 60.56           N  
ATOM    425  N   ILE A  52       9.578  -4.575 -15.426  1.00 53.58           N  
ATOM    426  CA  ILE A  52       9.710  -4.178 -16.823  1.00 53.58           C  
ATOM    427  C   ILE A  52       8.930  -2.889 -17.069  1.00 53.58           C  
ATOM    428  CB  ILE A  52       9.219  -5.291 -17.776  1.00 53.58           C  
ATOM    429  O   ILE A  52       7.756  -2.787 -16.705  1.00 53.58           O  
ATOM    430  CG1 ILE A  52       9.974  -6.598 -17.504  1.00 53.58           C  
ATOM    431  CG2 ILE A  52       9.378  -4.860 -19.237  1.00 53.58           C  
ATOM    432  CD1 ILE A  52       9.446  -7.792 -18.288  1.00 53.58           C  
ATOM    433  N   SER A  53       9.646  -1.775 -17.252  1.00 52.29           N  
ATOM    434  CA  SER A  53       8.940  -0.555 -17.632  1.00 52.29           C  
ATOM    435  C   SER A  53       8.127  -0.760 -18.906  1.00 52.29           C  
ATOM    436  CB  SER A  53       9.927   0.597 -17.826  1.00 52.29           C  
ATOM    437  O   SER A  53       8.633  -1.304 -19.890  1.00 52.29           O  
ATOM    438  OG  SER A  53       9.290   1.708 -18.434  1.00 52.29           O  
ATOM    439  N   LYS A  54       6.725  -0.946 -18.967  1.00 48.89           N  
ATOM    440  CA  LYS A  54       5.851  -0.931 -20.137  1.00 48.89           C  
ATOM    441  C   LYS A  54       6.301   0.121 -21.146  1.00 48.89           C  
ATOM    442  CB  LYS A  54       4.402  -0.674 -19.722  1.00 48.89           C  
ATOM    443  O   LYS A  54       6.173  -0.076 -22.356  1.00 48.89           O  
ATOM    444  CG  LYS A  54       3.372  -1.342 -20.622  1.00 48.89           C  
ATOM    445  CD  LYS A  54       1.954  -1.110 -20.116  1.00 48.89           C  
ATOM    446  CE  LYS A  54       0.916  -1.623 -21.105  1.00 48.89           C  
ATOM    447  NZ  LYS A  54      -0.472  -1.483 -20.574  1.00 48.89           N  
ATOM    448  N   THR A  55       7.027   1.304 -20.764  1.00 48.29           N  
ATOM    449  CA  THR A  55       7.359   2.260 -21.813  1.00 48.29           C  
ATOM    450  C   THR A  55       8.367   1.663 -22.791  1.00 48.29           C  
ATOM    451  CB  THR A  55       7.924   3.565 -21.222  1.00 48.29           C  
ATOM    452  O   THR A  55       8.238   1.833 -24.005  1.00 48.29           O  
ATOM    453  CG2 THR A  55       8.045   4.646 -22.291  1.00 48.29           C  
ATOM    454  OG1 THR A  55       7.052   4.030 -20.184  1.00 48.29           O  
ATOM    455  N   ALA A  56       9.207   0.810 -22.262  1.00 49.46           N  
ATOM    456  CA  ALA A  56      10.217   0.286 -23.178  1.00 49.46           C  
ATOM    457  C   ALA A  56       9.621  -0.770 -24.105  1.00 49.46           C  
ATOM    458  CB  ALA A  56      11.392  -0.298 -22.398  1.00 49.46           C  
ATOM    459  O   ALA A  56       9.918  -0.794 -25.302  1.00 49.46           O  
ATOM    460  N   LEU A  57       8.549  -1.537 -23.531  1.00 49.80           N  
ATOM    461  CA  LEU A  57       7.981  -2.624 -24.320  1.00 49.80           C  
ATOM    462  C   LEU A  57       6.885  -2.108 -25.247  1.00 49.80           C  
ATOM    463  CB  LEU A  57       7.419  -3.715 -23.403  1.00 49.80           C  
ATOM    464  O   LEU A  57       6.773  -2.555 -26.391  1.00 49.80           O  
ATOM    465  CG  LEU A  57       8.439  -4.669 -22.781  1.00 49.80           C  
ATOM    466  CD1 LEU A  57       7.803  -5.452 -21.637  1.00 49.80           C  
ATOM    467  CD2 LEU A  57       8.999  -5.616 -23.837  1.00 49.80           C  
ATOM    468  N   ARG A  58       5.908  -1.256 -24.747  1.00 44.52           N  
ATOM    469  CA  ARG A  58       4.815  -0.744 -25.568  1.00 44.52           C  
ATOM    470  C   ARG A  58       5.349   0.035 -26.765  1.00 44.52           C  
ATOM    471  CB  ARG A  58       3.888   0.144 -24.736  1.00 44.52           C  
ATOM    472  O   ARG A  58       4.806  -0.063 -27.868  1.00 44.52           O  
ATOM    473  CG  ARG A  58       2.509   0.338 -25.347  1.00 44.52           C  
ATOM    474  CD  ARG A  58       1.599   1.154 -24.439  1.00 44.52           C  
ATOM    475  NE  ARG A  58       0.209   1.100 -24.881  1.00 44.52           N  
ATOM    476  NH1 ARG A  58      -0.520   2.781 -23.474  1.00 44.52           N  
ATOM    477  NH2 ARG A  58      -1.997   1.740 -24.884  1.00 44.52           N  
ATOM    478  CZ  ARG A  58      -0.766   1.874 -24.412  1.00 44.52           C  
ATOM    479  N   ILE A  59       6.438   0.531 -26.715  1.00 49.17           N  
ATOM    480  CA  ILE A  59       6.892   1.430 -27.770  1.00 49.17           C  
ATOM    481  C   ILE A  59       7.626   0.633 -28.847  1.00 49.17           C  
ATOM    482  CB  ILE A  59       7.806   2.542 -27.210  1.00 49.17           C  
ATOM    483  O   ILE A  59       7.471   0.901 -30.040  1.00 49.17           O  
ATOM    484  CG1 ILE A  59       7.008   3.479 -26.295  1.00 49.17           C  
ATOM    485  CG2 ILE A  59       8.468   3.323 -28.350  1.00 49.17           C  
ATOM    486  CD1 ILE A  59       7.869   4.462 -25.513  1.00 49.17           C  
ATOM    487  N   VAL A  60       8.282  -0.464 -28.351  1.00 51.51           N  
ATOM    488  CA  VAL A  60       8.927  -1.337 -29.326  1.00 51.51           C  
ATOM    489  C   VAL A  60       7.889  -2.257 -29.964  1.00 51.51           C  
ATOM    490  CB  VAL A  60      10.055  -2.173 -28.680  1.00 51.51           C  
ATOM    491  O   VAL A  60       7.900  -2.468 -31.179  1.00 51.51           O  
ATOM    492  CG1 VAL A  60      10.619  -3.182 -29.679  1.00 51.51           C  
ATOM    493  CG2 VAL A  60      11.161  -1.260 -28.155  1.00 51.51           C  
ATOM    494  N   TYR A  61       6.828  -2.545 -29.152  1.00 50.26           N  
ATOM    495  CA  TYR A  61       5.964  -3.569 -29.728  1.00 50.26           C  
ATOM    496  C   TYR A  61       4.707  -2.949 -30.327  1.00 50.26           C  
ATOM    497  CB  TYR A  61       5.580  -4.607 -28.669  1.00 50.26           C  
ATOM    498  O   TYR A  61       4.187  -3.435 -31.334  1.00 50.26           O  
ATOM    499  CG  TYR A  61       6.629  -5.672 -28.454  1.00 50.26           C  
ATOM    500  CD1 TYR A  61       6.833  -6.676 -29.397  1.00 50.26           C  
ATOM    501  CD2 TYR A  61       7.416  -5.675 -27.308  1.00 50.26           C  
ATOM    502  CE1 TYR A  61       7.797  -7.660 -29.202  1.00 50.26           C  
ATOM    503  CE2 TYR A  61       8.383  -6.654 -27.102  1.00 50.26           C  
ATOM    504  OH  TYR A  61       9.522  -8.612 -27.856  1.00 50.26           O  
ATOM    505  CZ  TYR A  61       8.566  -7.641 -28.054  1.00 50.26           C  
ATOM    506  N   GLU A  62       4.270  -1.754 -29.797  1.00 51.81           N  
ATOM    507  CA  GLU A  62       2.975  -1.282 -30.278  1.00 51.81           C  
ATOM    508  C   GLU A  62       3.141  -0.228 -31.368  1.00 51.81           C  
ATOM    509  CB  GLU A  62       2.146  -0.717 -29.121  1.00 51.81           C  
ATOM    510  O   GLU A  62       2.253  -0.045 -32.203  1.00 51.81           O  
ATOM    511  CG  GLU A  62       1.592  -1.781 -28.184  1.00 51.81           C  
ATOM    512  CD  GLU A  62       0.711  -1.212 -27.084  1.00 51.81           C  
ATOM    513  OE1 GLU A  62       0.140  -1.999 -26.295  1.00 51.81           O  
ATOM    514  OE2 GLU A  62       0.589   0.031 -27.011  1.00 51.81           O  
ATOM    515  N   ASN A  63       4.342   0.295 -31.644  1.00 55.36           N  
ATOM    516  CA  ASN A  63       4.441   1.244 -32.748  1.00 55.36           C  
ATOM    517  C   ASN A  63       5.855   1.293 -33.320  1.00 55.36           C  
ATOM    518  CB  ASN A  63       4.002   2.639 -32.297  1.00 55.36           C  
ATOM    519  O   ASN A  63       6.635   2.186 -32.984  1.00 55.36           O  
ATOM    520  CG  ASN A  63       2.708   3.083 -32.951  1.00 55.36           C  
ATOM    521  ND2 ASN A  63       1.905   3.845 -32.217  1.00 55.36           N  
ATOM    522  OD1 ASN A  63       2.433   2.744 -34.104  1.00 55.36           O  
ATOM    523  N   PRO A  64       6.230   0.317 -34.053  1.00 61.04           N  
ATOM    524  CA  PRO A  64       7.591   0.278 -34.592  1.00 61.04           C  
ATOM    525  C   PRO A  64       7.927   1.504 -35.439  1.00 61.04           C  
ATOM    526  CB  PRO A  64       7.596  -0.993 -35.446  1.00 61.04           C  
ATOM    527  O   PRO A  64       9.102   1.836 -35.612  1.00 61.04           O  
ATOM    528  CG  PRO A  64       6.181  -1.473 -35.424  1.00 61.04           C  
ATOM    529  CD  PRO A  64       5.395  -0.598 -34.490  1.00 61.04           C  
ATOM    530  N   ASN A  65       6.966   2.320 -35.797  1.00 64.38           N  
ATOM    531  CA  ASN A  65       7.227   3.454 -36.677  1.00 64.38           C  
ATOM    532  C   ASN A  65       7.103   4.781 -35.932  1.00 64.38           C  
ATOM    533  CB  ASN A  65       6.281   3.430 -37.879  1.00 64.38           C  
ATOM    534  O   ASN A  65       7.079   5.845 -36.552  1.00 64.38           O  
ATOM    535  CG  ASN A  65       6.511   2.231 -38.778  1.00 64.38           C  
ATOM    536  ND2 ASN A  65       5.451   1.768 -39.431  1.00 64.38           N  
ATOM    537  OD1 ASN A  65       7.631   1.725 -38.885  1.00 64.38           O  
ATOM    538  N   HIS A  66       7.067   4.830 -34.629  1.00 57.80           N  
ATOM    539  CA  HIS A  66       6.927   6.043 -33.830  1.00 57.80           C  
ATOM    540  C   HIS A  66       8.172   6.918 -33.935  1.00 57.80           C  
ATOM    541  CB  HIS A  66       6.654   5.691 -32.367  1.00 57.80           C  
ATOM    542  O   HIS A  66       9.296   6.414 -33.883  1.00 57.80           O  
ATOM    543  CG  HIS A  66       6.080   6.823 -31.575  1.00 57.80           C  
ATOM    544  CD2 HIS A  66       4.815   7.062 -31.155  1.00 57.80           C  
ATOM    545  ND1 HIS A  66       6.842   7.880 -31.128  1.00 57.80           N  
ATOM    546  CE1 HIS A  66       6.069   8.723 -30.463  1.00 57.80           C  
ATOM    547  NE2 HIS A  66       4.834   8.249 -30.465  1.00 57.80           N  
ATOM    548  N   PRO A  67       8.011   8.161 -34.469  1.00 60.91           N  
ATOM    549  CA  PRO A  67       9.062   9.150 -34.717  1.00 60.91           C  
ATOM    550  C   PRO A  67       9.943   9.395 -33.494  1.00 60.91           C  
ATOM    551  CB  PRO A  67       8.278  10.412 -35.086  1.00 60.91           C  
ATOM    552  O   PRO A  67      11.073   9.871 -33.628  1.00 60.91           O  
ATOM    553  CG  PRO A  67       6.850  10.072 -34.801  1.00 60.91           C  
ATOM    554  CD  PRO A  67       6.758   8.600 -34.517  1.00 60.91           C  
ATOM    555  N   PHE A  68       9.583   8.960 -32.358  1.00 55.29           N  
ATOM    556  CA  PHE A  68      10.326   9.209 -31.129  1.00 55.29           C  
ATOM    557  C   PHE A  68      10.892   7.911 -30.567  1.00 55.29           C  
ATOM    558  CB  PHE A  68       9.431   9.886 -30.086  1.00 55.29           C  
ATOM    559  O   PHE A  68      11.246   7.841 -29.388  1.00 55.29           O  
ATOM    560  CG  PHE A  68       8.960  11.258 -30.488  1.00 55.29           C  
ATOM    561  CD1 PHE A  68       9.821  12.347 -30.432  1.00 55.29           C  
ATOM    562  CD2 PHE A  68       7.657  11.457 -30.924  1.00 55.29           C  
ATOM    563  CE1 PHE A  68       9.388  13.618 -30.804  1.00 55.29           C  
ATOM    564  CE2 PHE A  68       7.217  12.724 -31.297  1.00 55.29           C  
ATOM    565  CZ  PHE A  68       8.084  13.803 -31.236  1.00 55.29           C  
ATOM    566  N   ARG A  69      11.068   6.911 -31.336  1.00 56.75           N  
ATOM    567  CA  ARG A  69      11.576   5.620 -30.881  1.00 56.75           C  
ATOM    568  C   ARG A  69      12.967   5.763 -30.272  1.00 56.75           C  
ATOM    569  CB  ARG A  69      11.611   4.618 -32.037  1.00 56.75           C  
ATOM    570  O   ARG A  69      13.302   5.074 -29.307  1.00 56.75           O  
ATOM    571  CG  ARG A  69      12.704   4.893 -33.058  1.00 56.75           C  
ATOM    572  CD  ARG A  69      12.730   3.837 -34.154  1.00 56.75           C  
ATOM    573  NE  ARG A  69      13.777   4.104 -35.135  1.00 56.75           N  
ATOM    574  NH1 ARG A  69      13.342   2.232 -36.417  1.00 56.75           N  
ATOM    575  NH2 ARG A  69      15.021   3.672 -37.017  1.00 56.75           N  
ATOM    576  CZ  ARG A  69      14.044   3.335 -36.187  1.00 56.75           C  
ATOM    577  N   TYR A  70      13.825   6.848 -30.737  1.00 54.31           N  
ATOM    578  CA  TYR A  70      15.202   6.980 -30.276  1.00 54.31           C  
ATOM    579  C   TYR A  70      15.309   8.023 -29.169  1.00 54.31           C  
ATOM    580  CB  TYR A  70      16.125   7.357 -31.438  1.00 54.31           C  
ATOM    581  O   TYR A  70      16.292   8.049 -28.425  1.00 54.31           O  
ATOM    582  CG  TYR A  70      16.188   6.313 -32.527  1.00 54.31           C  
ATOM    583  CD1 TYR A  70      16.875   5.117 -32.333  1.00 54.31           C  
ATOM    584  CD2 TYR A  70      15.561   6.520 -33.750  1.00 54.31           C  
ATOM    585  CE1 TYR A  70      16.937   4.153 -33.333  1.00 54.31           C  
ATOM    586  CE2 TYR A  70      15.616   5.563 -34.758  1.00 54.31           C  
ATOM    587  OH  TYR A  70      16.364   3.433 -35.535  1.00 54.31           O  
ATOM    588  CZ  TYR A  70      16.305   4.384 -34.541  1.00 54.31           C  
ATOM    589  N   ARG A  71      14.346   9.041 -29.037  1.00 50.54           N  
ATOM    590  CA  ARG A  71      14.278  10.003 -27.942  1.00 50.54           C  
ATOM    591  C   ARG A  71      13.698   9.363 -26.685  1.00 50.54           C  
ATOM    592  CB  ARG A  71      13.440  11.218 -28.346  1.00 50.54           C  
ATOM    593  O   ARG A  71      13.868   9.885 -25.582  1.00 50.54           O  
ATOM    594  CG  ARG A  71      14.220  12.279 -29.107  1.00 50.54           C  
ATOM    595  CD  ARG A  71      13.390  13.535 -29.334  1.00 50.54           C  
ATOM    596  NE  ARG A  71      14.060  14.468 -30.235  1.00 50.54           N  
ATOM    597  NH1 ARG A  71      12.529  16.173 -29.941  1.00 50.54           N  
ATOM    598  NH2 ARG A  71      14.322  16.465 -31.339  1.00 50.54           N  
ATOM    599  CZ  ARG A  71      13.635  15.700 -30.503  1.00 50.54           C  
ATOM    600  N   LEU A  72      13.406   8.080 -26.573  1.00 52.86           N  
ATOM    601  CA  LEU A  72      12.518   7.294 -25.723  1.00 52.86           C  
ATOM    602  C   LEU A  72      13.311   6.526 -24.671  1.00 52.86           C  
ATOM    603  CB  LEU A  72      11.692   6.320 -26.568  1.00 52.86           C  
ATOM    604  O   LEU A  72      12.853   6.366 -23.537  1.00 52.86           O  
ATOM    605  CG  LEU A  72      10.520   6.922 -27.344  1.00 52.86           C  
ATOM    606  CD1 LEU A  72      10.204   6.072 -28.570  1.00 52.86           C  
ATOM    607  CD2 LEU A  72       9.294   7.052 -26.447  1.00 52.86           C  
ATOM    608  N   ALA A  73      14.577   6.157 -25.024  1.00 53.21           N  
ATOM    609  CA  ALA A  73      15.460   5.653 -23.975  1.00 53.21           C  
ATOM    610  C   ALA A  73      15.636   6.685 -22.864  1.00 53.21           C  
ATOM    611  CB  ALA A  73      16.816   5.269 -24.560  1.00 53.21           C  
ATOM    612  O   ALA A  73      15.652   6.336 -21.681  1.00 53.21           O  
ATOM    613  N   TRP A  74      15.617   7.989 -23.343  1.00 53.16           N  
ATOM    614  CA  TRP A  74      15.800   9.057 -22.366  1.00 53.16           C  
ATOM    615  C   TRP A  74      14.586   9.171 -21.450  1.00 53.16           C  
ATOM    616  CB  TRP A  74      16.050  10.394 -23.070  1.00 53.16           C  
ATOM    617  O   TRP A  74      14.725   9.443 -20.255  1.00 53.16           O  
ATOM    618  CG  TRP A  74      17.381  10.482 -23.754  1.00 53.16           C  
ATOM    619  CD1 TRP A  74      17.615  10.528 -25.101  1.00 53.16           C  
ATOM    620  CD2 TRP A  74      18.664  10.529 -23.123  1.00 53.16           C  
ATOM    621  CE2 TRP A  74      19.633  10.604 -24.148  1.00 53.16           C  
ATOM    622  CE3 TRP A  74      19.090  10.516 -21.788  1.00 53.16           C  
ATOM    623  NE1 TRP A  74      18.967  10.602 -25.344  1.00 53.16           N  
ATOM    624  CH2 TRP A  74      21.391  10.651 -22.565  1.00 53.16           C  
ATOM    625  CZ2 TRP A  74      21.002  10.666 -23.879  1.00 53.16           C  
ATOM    626  CZ3 TRP A  74      20.453  10.577 -21.522  1.00 53.16           C  
ATOM    627  N   HIS A  75      13.341   8.900 -22.006  1.00 55.40           N  
ATOM    628  CA  HIS A  75      12.114   8.910 -21.217  1.00 55.40           C  
ATOM    629  C   HIS A  75      12.125   7.803 -20.168  1.00 55.40           C  
ATOM    630  CB  HIS A  75      10.892   8.761 -22.125  1.00 55.40           C  
ATOM    631  O   HIS A  75      11.670   8.007 -19.040  1.00 55.40           O  
ATOM    632  CG  HIS A  75      10.389  10.059 -22.672  1.00 55.40           C  
ATOM    633  CD2 HIS A  75      10.649  10.692 -23.840  1.00 55.40           C  
ATOM    634  ND1 HIS A  75       9.506  10.863 -21.985  1.00 55.40           N  
ATOM    635  CE1 HIS A  75       9.243  11.938 -22.710  1.00 55.40           C  
ATOM    636  NE2 HIS A  75       9.924  11.858 -23.840  1.00 55.40           N  
ATOM    637  N   SER A  76      12.653   6.622 -20.558  1.00 55.42           N  
ATOM    638  CA  SER A  76      12.767   5.523 -19.604  1.00 55.42           C  
ATOM    639  C   SER A  76      13.681   5.892 -18.441  1.00 55.42           C  
ATOM    640  CB  SER A  76      13.292   4.264 -20.297  1.00 55.42           C  
ATOM    641  O   SER A  76      13.425   5.511 -17.297  1.00 55.42           O  
ATOM    642  OG  SER A  76      14.595   4.479 -20.811  1.00 55.42           O  
ATOM    643  N   LEU A  77      14.775   6.678 -18.853  1.00 56.94           N  
ATOM    644  CA  LEU A  77      15.691   7.112 -17.804  1.00 56.94           C  
ATOM    645  C   LEU A  77      14.989   8.038 -16.817  1.00 56.94           C  
ATOM    646  CB  LEU A  77      16.905   7.820 -18.412  1.00 56.94           C  
ATOM    647  O   LEU A  77      15.190   7.928 -15.605  1.00 56.94           O  
ATOM    648  CG  LEU A  77      17.928   6.928 -19.116  1.00 56.94           C  
ATOM    649  CD1 LEU A  77      18.956   7.781 -19.853  1.00 56.94           C  
ATOM    650  CD2 LEU A  77      18.612   6.005 -18.113  1.00 56.94           C  
ATOM    651  N   PHE A  78      14.184   9.025 -17.357  1.00 60.48           N  
ATOM    652  CA  PHE A  78      13.471   9.956 -16.491  1.00 60.48           C  
ATOM    653  C   PHE A  78      12.439   9.225 -15.641  1.00 60.48           C  
ATOM    654  CB  PHE A  78      12.790  11.049 -17.320  1.00 60.48           C  
ATOM    655  O   PHE A  78      12.220   9.578 -14.480  1.00 60.48           O  
ATOM    656  CG  PHE A  78      13.740  12.082 -17.861  1.00 60.48           C  
ATOM    657  CD1 PHE A  78      14.302  13.038 -17.023  1.00 60.48           C  
ATOM    658  CD2 PHE A  78      14.072  12.098 -19.210  1.00 60.48           C  
ATOM    659  CE1 PHE A  78      15.182  13.995 -17.521  1.00 60.48           C  
ATOM    660  CE2 PHE A  78      14.951  13.052 -19.715  1.00 60.48           C  
ATOM    661  CZ  PHE A  78      15.504  14.000 -18.869  1.00 60.48           C  
ATOM    662  N   GLU A  79      11.961   8.171 -16.157  1.00 61.82           N  
ATOM    663  CA  GLU A  79      10.981   7.379 -15.421  1.00 61.82           C  
ATOM    664  C   GLU A  79      11.640   6.598 -14.288  1.00 61.82           C  
ATOM    665  CB  GLU A  79      10.248   6.420 -16.363  1.00 61.82           C  
ATOM    666  O   GLU A  79      11.078   6.485 -13.196  1.00 61.82           O  
ATOM    667  CG  GLU A  79       9.227   7.102 -17.263  1.00 61.82           C  
ATOM    668  CD  GLU A  79       8.060   7.703 -16.497  1.00 61.82           C  
ATOM    669  OE1 GLU A  79       7.578   8.793 -16.883  1.00 61.82           O  
ATOM    670  OE2 GLU A  79       7.624   7.081 -15.504  1.00 61.82           O  
ATOM    671  N   ALA A  80      12.769   6.110 -14.616  1.00 64.81           N  
ATOM    672  CA  ALA A  80      13.531   5.406 -13.587  1.00 64.81           C  
ATOM    673  C   ALA A  80      13.846   6.327 -12.412  1.00 64.81           C  
ATOM    674  CB  ALA A  80      14.820   4.838 -14.175  1.00 64.81           C  
ATOM    675  O   ALA A  80      13.748   5.919 -11.252  1.00 64.81           O  
ATOM    676  N   ALA A  81      14.304   7.549 -12.771  1.00 70.29           N  
ATOM    677  CA  ALA A  81      14.612   8.534 -11.738  1.00 70.29           C  
ATOM    678  C   ALA A  81      13.377   8.854 -10.899  1.00 70.29           C  
ATOM    679  CB  ALA A  81      15.168   9.810 -12.367  1.00 70.29           C  
ATOM    680  O   ALA A  81      13.466   8.981  -9.676  1.00 70.29           O  
ATOM    681  N   LYS A  82      12.259   9.004 -11.542  1.00 73.21           N  
ATOM    682  CA  LYS A  82      11.002   9.285 -10.854  1.00 73.21           C  
ATOM    683  C   LYS A  82      10.604   8.129  -9.941  1.00 73.21           C  
ATOM    684  CB  LYS A  82       9.888   9.564 -11.864  1.00 73.21           C  
ATOM    685  O   LYS A  82      10.165   8.347  -8.810  1.00 73.21           O  
ATOM    686  CG  LYS A  82       8.599  10.075 -11.238  1.00 73.21           C  
ATOM    687  CD  LYS A  82       7.558  10.412 -12.298  1.00 73.21           C  
ATOM    688  CE  LYS A  82       6.243  10.854 -11.671  1.00 73.21           C  
ATOM    689  NZ  LYS A  82       5.217  11.180 -12.707  1.00 73.21           N  
ATOM    690  N   GLU A  83      10.784   6.961 -10.367  1.00 71.76           N  
ATOM    691  CA  GLU A  83      10.455   5.774  -9.583  1.00 71.76           C  
ATOM    692  C   GLU A  83      11.348   5.660  -8.352  1.00 71.76           C  
ATOM    693  CB  GLU A  83      10.579   4.512 -10.441  1.00 71.76           C  
ATOM    694  O   GLU A  83      10.881   5.297  -7.270  1.00 71.76           O  
ATOM    695  CG  GLU A  83       9.456   4.345 -11.455  1.00 71.76           C  
ATOM    696  CD  GLU A  83       9.533   3.036 -12.224  1.00 71.76           C  
ATOM    697  OE1 GLU A  83       8.640   2.771 -13.062  1.00 71.76           O  
ATOM    698  OE2 GLU A  83      10.492   2.268 -11.987  1.00 71.76           O  
ATOM    699  N   GLU A  84      12.624   5.891  -8.668  1.00 74.47           N  
ATOM    700  CA  GLU A  84      13.561   5.879  -7.549  1.00 74.47           C  
ATOM    701  C   GLU A  84      13.160   6.895  -6.483  1.00 74.47           C  
ATOM    702  CB  GLU A  84      14.985   6.160  -8.035  1.00 74.47           C  
ATOM    703  O   GLU A  84      13.199   6.597  -5.287  1.00 74.47           O  
ATOM    704  CG  GLU A  84      16.038   6.070  -6.940  1.00 74.47           C  
ATOM    705  CD  GLU A  84      17.446   6.354  -7.437  1.00 74.47           C  
ATOM    706  OE1 GLU A  84      18.414   6.143  -6.672  1.00 74.47           O  
ATOM    707  OE2 GLU A  84      17.583   6.793  -8.601  1.00 74.47           O  
ATOM    708  N   LYS A  85      12.881   8.038  -6.985  1.00 79.16           N  
ATOM    709  CA  LYS A  85      12.439   9.078  -6.061  1.00 79.16           C  
ATOM    710  C   LYS A  85      11.187   8.645  -5.303  1.00 79.16           C  
ATOM    711  CB  LYS A  85      12.172  10.384  -6.811  1.00 79.16           C  
ATOM    712  O   LYS A  85      11.106   8.808  -4.084  1.00 79.16           O  
ATOM    713  CG  LYS A  85      11.841  11.562  -5.905  1.00 79.16           C  
ATOM    714  CD  LYS A  85      11.626  12.839  -6.706  1.00 79.16           C  
ATOM    715  CE  LYS A  85      11.224  14.002  -5.808  1.00 79.16           C  
ATOM    716  NZ  LYS A  85      11.009  15.257  -6.590  1.00 79.16           N  
ATOM    717  N   THR A  86      10.229   8.103  -5.958  1.00 79.77           N  
ATOM    718  CA  THR A  86       8.995   7.618  -5.350  1.00 79.77           C  
ATOM    719  C   THR A  86       9.291   6.534  -4.317  1.00 79.77           C  
ATOM    720  CB  THR A  86       8.027   7.067  -6.413  1.00 79.77           C  
ATOM    721  O   THR A  86       8.762   6.568  -3.204  1.00 79.77           O  
ATOM    722  CG2 THR A  86       6.785   6.463  -5.766  1.00 79.77           C  
ATOM    723  OG1 THR A  86       7.628   8.132  -7.285  1.00 79.77           O  
ATOM    724  N   ASN A  87      10.180   5.548  -4.779  1.00 79.96           N  
ATOM    725  CA  ASN A  87      10.550   4.483  -3.854  1.00 79.96           C  
ATOM    726  C   ASN A  87      11.212   5.038  -2.596  1.00 79.96           C  
ATOM    727  CB  ASN A  87      11.474   3.474  -4.539  1.00 79.96           C  
ATOM    728  O   ASN A  87      10.954   4.559  -1.490  1.00 79.96           O  
ATOM    729  CG  ASN A  87      11.763   2.264  -3.672  1.00 79.96           C  
ATOM    730  ND2 ASN A  87      10.808   1.344  -3.602  1.00 79.96           N  
ATOM    731  OD1 ASN A  87      12.835   2.157  -3.071  1.00 79.96           O  
ATOM    732  N   GLY A  88      12.003   6.042  -2.835  1.00 83.32           N  
ATOM    733  CA  GLY A  88      12.642   6.680  -1.696  1.00 83.32           C  
ATOM    734  C   GLY A  88      11.653   7.293  -0.722  1.00 83.32           C  
ATOM    735  O   GLY A  88      11.789   7.132   0.493  1.00 83.32           O  
ATOM    736  N   VAL A  89      10.681   7.963  -1.190  1.00 84.69           N  
ATOM    737  CA  VAL A  89       9.662   8.591  -0.354  1.00 84.69           C  
ATOM    738  C   VAL A  89       8.856   7.517   0.373  1.00 84.69           C  
ATOM    739  CB  VAL A  89       8.721   9.491  -1.186  1.00 84.69           C  
ATOM    740  O   VAL A  89       8.613   7.623   1.577  1.00 84.69           O  
ATOM    741  CG1 VAL A  89       7.570  10.009  -0.326  1.00 84.69           C  
ATOM    742  CG2 VAL A  89       9.500  10.654  -1.799  1.00 84.69           C  
ATOM    743  N   LEU A  90       8.470   6.503  -0.321  1.00 86.57           N  
ATOM    744  CA  LEU A  90       7.697   5.420   0.275  1.00 86.57           C  
ATOM    745  C   LEU A  90       8.462   4.774   1.425  1.00 86.57           C  
ATOM    746  CB  LEU A  90       7.350   4.365  -0.778  1.00 86.57           C  
ATOM    747  O   LEU A  90       7.900   4.539   2.497  1.00 86.57           O  
ATOM    748  CG  LEU A  90       6.308   4.768  -1.824  1.00 86.57           C  
ATOM    749  CD1 LEU A  90       6.213   3.705  -2.914  1.00 86.57           C  
ATOM    750  CD2 LEU A  90       4.950   4.990  -1.167  1.00 86.57           C  
ATOM    751  N   ARG A  91       9.714   4.569   1.216  1.00 86.55           N  
ATOM    752  CA  ARG A  91      10.532   3.931   2.242  1.00 86.55           C  
ATOM    753  C   ARG A  91      10.725   4.854   3.441  1.00 86.55           C  
ATOM    754  CB  ARG A  91      11.892   3.525   1.670  1.00 86.55           C  
ATOM    755  O   ARG A  91      10.679   4.406   4.589  1.00 86.55           O  
ATOM    756  CG  ARG A  91      11.828   2.353   0.703  1.00 86.55           C  
ATOM    757  CD  ARG A  91      13.217   1.862   0.320  1.00 86.55           C  
ATOM    758  NE  ARG A  91      13.922   1.292   1.464  1.00 86.55           N  
ATOM    759  NH1 ARG A  91      16.023   1.465   0.520  1.00 86.55           N  
ATOM    760  NH2 ARG A  91      15.776   0.589   2.623  1.00 86.55           N  
ATOM    761  CZ  ARG A  91      15.239   1.117   1.533  1.00 86.55           C  
ATOM    762  N   LYS A  92      10.982   6.052   3.084  1.00 87.29           N  
ATOM    763  CA  LYS A  92      11.166   7.056   4.128  1.00 87.29           C  
ATOM    764  C   LYS A  92       9.971   7.086   5.077  1.00 87.29           C  
ATOM    765  CB  LYS A  92      11.381   8.439   3.512  1.00 87.29           C  
ATOM    766  O   LYS A  92      10.139   7.210   6.292  1.00 87.29           O  
ATOM    767  CG  LYS A  92      11.591   9.546   4.534  1.00 87.29           C  
ATOM    768  CD  LYS A  92      11.792  10.898   3.861  1.00 87.29           C  
ATOM    769  CE  LYS A  92      11.900  12.021   4.883  1.00 87.29           C  
ATOM    770  NZ  LYS A  92      12.108  13.347   4.228  1.00 87.29           N  
ATOM    771  N   TYR A  93       8.767   6.796   4.558  1.00 86.55           N  
ATOM    772  CA  TYR A  93       7.562   6.903   5.373  1.00 86.55           C  
ATOM    773  C   TYR A  93       7.004   5.525   5.706  1.00 86.55           C  
ATOM    774  CB  TYR A  93       6.498   7.737   4.654  1.00 86.55           C  
ATOM    775  O   TYR A  93       5.840   5.396   6.094  1.00 86.55           O  
ATOM    776  CG  TYR A  93       6.846   9.202   4.546  1.00 86.55           C  
ATOM    777  CD1 TYR A  93       6.784  10.036   5.660  1.00 86.55           C  
ATOM    778  CD2 TYR A  93       7.235   9.755   3.331  1.00 86.55           C  
ATOM    779  CE1 TYR A  93       7.101  11.387   5.565  1.00 86.55           C  
ATOM    780  CE2 TYR A  93       7.554  11.105   3.224  1.00 86.55           C  
ATOM    781  OH  TYR A  93       7.800  13.248   4.246  1.00 86.55           O  
ATOM    782  CZ  TYR A  93       7.485  11.912   4.345  1.00 86.55           C  
ATOM    783  N   SER A  94       7.815   4.503   5.572  1.00 88.28           N  
ATOM    784  CA  SER A  94       7.512   3.121   5.931  1.00 88.28           C  
ATOM    785  C   SER A  94       6.262   2.625   5.213  1.00 88.28           C  
ATOM    786  CB  SER A  94       7.327   2.988   7.443  1.00 88.28           C  
ATOM    787  O   SER A  94       5.405   1.979   5.820  1.00 88.28           O  
ATOM    788  OG  SER A  94       8.509   3.365   8.129  1.00 88.28           O  
ATOM    789  N   LEU A  95       6.062   3.076   3.975  1.00 87.97           N  
ATOM    790  CA  LEU A  95       4.906   2.671   3.183  1.00 87.97           C  
ATOM    791  C   LEU A  95       5.261   1.513   2.257  1.00 87.97           C  
ATOM    792  CB  LEU A  95       4.378   3.851   2.363  1.00 87.97           C  
ATOM    793  O   LEU A  95       4.374   0.865   1.698  1.00 87.97           O  
ATOM    794  CG  LEU A  95       3.700   4.974   3.150  1.00 87.97           C  
ATOM    795  CD1 LEU A  95       3.458   6.181   2.250  1.00 87.97           C  
ATOM    796  CD2 LEU A  95       2.390   4.485   3.760  1.00 87.97           C  
ATOM    797  N   SER A  96       6.589   1.297   2.169  1.00 86.57           N  
ATOM    798  CA  SER A  96       7.078   0.180   1.368  1.00 86.57           C  
ATOM    799  C   SER A  96       8.444  -0.293   1.854  1.00 86.57           C  
ATOM    800  CB  SER A  96       7.161   0.574  -0.108  1.00 86.57           C  
ATOM    801  O   SER A  96       9.248   0.508   2.337  1.00 86.57           O  
ATOM    802  OG  SER A  96       7.626  -0.511  -0.893  1.00 86.57           O  
ATOM    803  N   ASN A  97       8.652  -1.608   1.823  1.00 81.68           N  
ATOM    804  CA  ASN A  97       9.960  -2.190   2.105  1.00 81.68           C  
ATOM    805  C   ASN A  97      10.681  -2.597   0.823  1.00 81.68           C  
ATOM    806  CB  ASN A  97       9.821  -3.393   3.041  1.00 81.68           C  
ATOM    807  O   ASN A  97      11.729  -3.243   0.874  1.00 81.68           O  
ATOM    808  CG  ASN A  97       9.394  -2.998   4.441  1.00 81.68           C  
ATOM    809  ND2 ASN A  97       8.582  -3.837   5.072  1.00 81.68           N  
ATOM    810  OD1 ASN A  97       9.790  -1.946   4.950  1.00 81.68           O  
ATOM    811  N   ILE A  98      10.123  -2.260  -0.224  1.00 77.38           N  
ATOM    812  CA  ILE A  98      10.676  -2.607  -1.529  1.00 77.38           C  
ATOM    813  C   ILE A  98      11.932  -1.780  -1.793  1.00 77.38           C  
ATOM    814  CB  ILE A  98       9.643  -2.388  -2.657  1.00 77.38           C  
ATOM    815  O   ILE A  98      11.920  -0.556  -1.641  1.00 77.38           O  
ATOM    816  CG1 ILE A  98       8.437  -3.315  -2.464  1.00 77.38           C  
ATOM    817  CG2 ILE A  98      10.287  -2.607  -4.029  1.00 77.38           C  
ATOM    818  CD1 ILE A  98       7.276  -3.024  -3.404  1.00 77.38           C  
ATOM    819  N   CYS A  99      12.953  -2.498  -2.020  1.00 74.23           N  
ATOM    820  CA  CYS A  99      14.197  -1.847  -2.415  1.00 74.23           C  
ATOM    821  C   CYS A  99      14.376  -1.884  -3.928  1.00 74.23           C  
ATOM    822  CB  CYS A  99      15.391  -2.516  -1.735  1.00 74.23           C  
ATOM    823  O   CYS A  99      14.136  -2.913  -4.561  1.00 74.23           O  
ATOM    824  SG  CYS A  99      15.360  -2.403   0.068  1.00 74.23           S  
ATOM    825  N   PHE A 100      14.694  -0.627  -4.354  1.00 68.39           N  
ATOM    826  CA  PHE A 100      14.941  -0.459  -5.781  1.00 68.39           C  
ATOM    827  C   PHE A 100      16.436  -0.461  -6.075  1.00 68.39           C  
ATOM    828  CB  PHE A 100      14.308   0.840  -6.288  1.00 68.39           C  
ATOM    829  O   PHE A 100      17.212   0.198  -5.381  1.00 68.39           O  
ATOM    830  CG  PHE A 100      14.275   0.955  -7.788  1.00 68.39           C  
ATOM    831  CD1 PHE A 100      15.256   1.667  -8.467  1.00 68.39           C  
ATOM    832  CD2 PHE A 100      13.262   0.349  -8.520  1.00 68.39           C  
ATOM    833  CE1 PHE A 100      15.228   1.775  -9.855  1.00 68.39           C  
ATOM    834  CE2 PHE A 100      13.227   0.452  -9.908  1.00 68.39           C  
ATOM    835  CZ  PHE A 100      14.211   1.166 -10.573  1.00 68.39           C  
ATOM    836  N   PHE A 101      16.733  -1.381  -7.006  1.00 65.98           N  
ATOM    837  CA  PHE A 101      18.131  -1.433  -7.418  1.00 65.98           C  
ATOM    838  C   PHE A 101      18.281  -1.019  -8.877  1.00 65.98           C  
ATOM    839  CB  PHE A 101      18.702  -2.840  -7.211  1.00 65.98           C  
ATOM    840  O   PHE A 101      17.549  -1.501  -9.743  1.00 65.98           O  
ATOM    841  CG  PHE A 101      18.578  -3.343  -5.798  1.00 65.98           C  
ATOM    842  CD1 PHE A 101      19.559  -3.057  -4.856  1.00 65.98           C  
ATOM    843  CD2 PHE A 101      17.481  -4.101  -5.411  1.00 65.98           C  
ATOM    844  CE1 PHE A 101      19.448  -3.521  -3.547  1.00 65.98           C  
ATOM    845  CE2 PHE A 101      17.363  -4.568  -4.105  1.00 65.98           C  
ATOM    846  CZ  PHE A 101      18.348  -4.278  -3.175  1.00 65.98           C  
ATOM    847  N   LYS A 102      19.138   0.122  -9.024  1.00 60.17           N  
ATOM    848  CA  LYS A 102      19.460   0.605 -10.363  1.00 60.17           C  
ATOM    849  C   LYS A 102      20.765  -0.005 -10.868  1.00 60.17           C  
ATOM    850  CB  LYS A 102      19.557   2.132 -10.375  1.00 60.17           C  
ATOM    851  O   LYS A 102      21.738  -0.109 -10.119  1.00 60.17           O  
ATOM    852  CG  LYS A 102      19.774   2.728 -11.758  1.00 60.17           C  
ATOM    853  CD  LYS A 102      19.874   4.247 -11.702  1.00 60.17           C  
ATOM    854  CE  LYS A 102      20.151   4.840 -13.077  1.00 60.17           C  
ATOM    855  NZ  LYS A 102      20.251   6.329 -13.027  1.00 60.17           N  
ATOM    856  N   THR A 103      20.587  -0.575 -12.063  1.00 54.54           N  
ATOM    857  CA  THR A 103      21.817  -0.978 -12.736  1.00 54.54           C  
ATOM    858  C   THR A 103      22.241   0.069 -13.762  1.00 54.54           C  
ATOM    859  CB  THR A 103      21.652  -2.343 -13.429  1.00 54.54           C  
ATOM    860  O   THR A 103      21.495   1.010 -14.041  1.00 54.54           O  
ATOM    861  CG2 THR A 103      21.070  -3.379 -12.473  1.00 54.54           C  
ATOM    862  OG1 THR A 103      20.775  -2.199 -14.552  1.00 54.54           O  
ATOM    863  N   ASN A 104      23.678   0.204 -13.977  1.00 52.93           N  
ATOM    864  CA  ASN A 104      24.270   1.105 -14.960  1.00 52.93           C  
ATOM    865  C   ASN A 104      23.713   0.852 -16.358  1.00 52.93           C  
ATOM    866  CB  ASN A 104      25.794   0.970 -14.963  1.00 52.93           C  
ATOM    867  O   ASN A 104      24.048   1.569 -17.303  1.00 52.93           O  
ATOM    868  CG  ASN A 104      26.427   1.476 -13.682  1.00 52.93           C  
ATOM    869  ND2 ASN A 104      27.593   0.939 -13.344  1.00 52.93           N  
ATOM    870  OD1 ASN A 104      25.872   2.343 -13.001  1.00 52.93           O  
ATOM    871  N   SER A 105      22.778  -0.048 -16.415  1.00 48.97           N  
ATOM    872  CA  SER A 105      22.225  -0.416 -17.714  1.00 48.97           C  
ATOM    873  C   SER A 105      20.851   0.212 -17.927  1.00 48.97           C  
ATOM    874  CB  SER A 105      22.125  -1.936 -17.844  1.00 48.97           C  
ATOM    875  O   SER A 105      20.246   0.729 -16.986  1.00 48.97           O  
ATOM    876  OG  SER A 105      21.279  -2.294 -18.924  1.00 48.97           O  
ATOM    877  N   ILE A 106      20.510   0.656 -19.220  1.00 48.15           N  
ATOM    878  CA  ILE A 106      19.214   1.246 -19.538  1.00 48.15           C  
ATOM    879  C   ILE A 106      18.095   0.338 -19.031  1.00 48.15           C  
ATOM    880  CB  ILE A 106      19.061   1.488 -21.057  1.00 48.15           C  
ATOM    881  O   ILE A 106      16.919   0.707 -19.078  1.00 48.15           O  
ATOM    882  CG1 ILE A 106      19.300   0.187 -21.832  1.00 48.15           C  
ATOM    883  CG2 ILE A 106      20.016   2.589 -21.527  1.00 48.15           C  
ATOM    884  CD1 ILE A 106      18.844   0.239 -23.284  1.00 48.15           C  
ATOM    885  N   TYR A 107      18.536  -0.780 -18.382  1.00 47.70           N  
ATOM    886  CA  TYR A 107      18.082  -2.112 -17.995  1.00 47.70           C  
ATOM    887  C   TYR A 107      17.603  -2.126 -16.549  1.00 47.70           C  
ATOM    888  CB  TYR A 107      19.204  -3.138 -18.184  1.00 47.70           C  
ATOM    889  O   TYR A 107      18.219  -1.507 -15.678  1.00 47.70           O  
ATOM    890  CG  TYR A 107      19.593  -3.353 -19.627  1.00 47.70           C  
ATOM    891  CD1 TYR A 107      18.775  -4.078 -20.489  1.00 47.70           C  
ATOM    892  CD2 TYR A 107      20.781  -2.832 -20.129  1.00 47.70           C  
ATOM    893  CE1 TYR A 107      19.130  -4.281 -21.818  1.00 47.70           C  
ATOM    894  CE2 TYR A 107      21.147  -3.028 -21.457  1.00 47.70           C  
ATOM    895  OH  TYR A 107      20.674  -3.949 -23.608  1.00 47.70           O  
ATOM    896  CZ  TYR A 107      20.316  -3.752 -22.293  1.00 47.70           C  
ATOM    897  N   SER A 108      16.591  -2.114 -16.102  1.00 50.48           N  
ATOM    898  CA  SER A 108      15.882  -3.187 -15.412  1.00 50.48           C  
ATOM    899  C   SER A 108      15.856  -2.953 -13.906  1.00 50.48           C  
ATOM    900  CB  SER A 108      16.529  -4.539 -15.715  1.00 50.48           C  
ATOM    901  O   SER A 108      16.906  -2.900 -13.262  1.00 50.48           O  
ATOM    902  OG  SER A 108      17.920  -4.504 -15.444  1.00 50.48           O  
ATOM    903  N   GLN A 109      15.327  -1.981 -13.475  1.00 58.61           N  
ATOM    904  CA  GLN A 109      15.049  -1.788 -12.055  1.00 58.61           C  
ATOM    905  C   GLN A 109      14.689  -3.108 -11.381  1.00 58.61           C  
ATOM    906  CB  GLN A 109      13.919  -0.775 -11.862  1.00 58.61           C  
ATOM    907  O   GLN A 109      14.001  -3.945 -11.969  1.00 58.61           O  
ATOM    908  CG  GLN A 109      14.233   0.609 -12.413  1.00 58.61           C  
ATOM    909  CD  GLN A 109      13.040   1.545 -12.365  1.00 58.61           C  
ATOM    910  NE2 GLN A 109      13.242   2.786 -12.796  1.00 58.61           N  
ATOM    911  OE1 GLN A 109      11.946   1.156 -11.945  1.00 58.61           O  
ATOM    912  N   PHE A 110      15.537  -3.541 -10.451  1.00 62.99           N  
ATOM    913  CA  PHE A 110      15.205  -4.634  -9.545  1.00 62.99           C  
ATOM    914  C   PHE A 110      14.523  -4.107  -8.288  1.00 62.99           C  
ATOM    915  CB  PHE A 110      16.462  -5.424  -9.168  1.00 62.99           C  
ATOM    916  O   PHE A 110      14.776  -2.977  -7.865  1.00 62.99           O  
ATOM    917  CG  PHE A 110      17.211  -5.974 -10.352  1.00 62.99           C  
ATOM    918  CD1 PHE A 110      16.881  -7.213 -10.887  1.00 62.99           C  
ATOM    919  CD2 PHE A 110      18.246  -5.250 -10.931  1.00 62.99           C  
ATOM    920  CE1 PHE A 110      17.572  -7.724 -11.983  1.00 62.99           C  
ATOM    921  CE2 PHE A 110      18.941  -5.755 -12.026  1.00 62.99           C  
ATOM    922  CZ  PHE A 110      18.603  -6.992 -12.550  1.00 62.99           C  
ATOM    923  N   LYS A 111      13.491  -4.957  -8.010  1.00 67.37           N  
ATOM    924  CA  LYS A 111      12.861  -4.680  -6.722  1.00 67.37           C  
ATOM    925  C   LYS A 111      12.822  -5.930  -5.848  1.00 67.37           C  
ATOM    926  CB  LYS A 111      11.446  -4.135  -6.922  1.00 67.37           C  
ATOM    927  O   LYS A 111      12.800  -7.051  -6.361  1.00 67.37           O  
ATOM    928  CG  LYS A 111      11.389  -2.835  -7.711  1.00 67.37           C  
ATOM    929  CD  LYS A 111       9.955  -2.358  -7.900  1.00 67.37           C  
ATOM    930  CE  LYS A 111       9.896  -1.064  -8.700  1.00 67.37           C  
ATOM    931  NZ  LYS A 111       8.491  -0.593  -8.888  1.00 67.37           N  
ATOM    932  N   THR A 112      12.873  -5.551  -4.549  1.00 68.59           N  
ATOM    933  CA  THR A 112      12.624  -6.667  -3.644  1.00 68.59           C  
ATOM    934  C   THR A 112      11.219  -7.226  -3.848  1.00 68.59           C  
ATOM    935  CB  THR A 112      12.802  -6.245  -2.174  1.00 68.59           C  
ATOM    936  O   THR A 112      10.283  -6.478  -4.137  1.00 68.59           O  
ATOM    937  CG2 THR A 112      14.254  -5.883  -1.877  1.00 68.59           C  
ATOM    938  OG1 THR A 112      11.974  -5.106  -1.906  1.00 68.59           O  
ATOM    939  N   GLN A 113      11.149  -8.528  -3.816  1.00 68.44           N  
ATOM    940  CA  GLN A 113       9.866  -9.204  -3.974  1.00 68.44           C  
ATOM    941  C   GLN A 113       9.014  -9.068  -2.715  1.00 68.44           C  
ATOM    942  CB  GLN A 113      10.074 -10.681  -4.311  1.00 68.44           C  
ATOM    943  O   GLN A 113       9.525  -9.177  -1.599  1.00 68.44           O  
ATOM    944  CG  GLN A 113       8.788 -11.418  -4.662  1.00 68.44           C  
ATOM    945  CD  GLN A 113       9.029 -12.865  -5.051  1.00 68.44           C  
ATOM    946  NE2 GLN A 113       8.038 -13.480  -5.688  1.00 68.44           N  
ATOM    947  OE1 GLN A 113      10.097 -13.424  -4.783  1.00 68.44           O  
ATOM    948  N   VAL A 114       7.751  -8.713  -2.958  1.00 71.58           N  
ATOM    949  CA  VAL A 114       6.792  -8.754  -1.859  1.00 71.58           C  
ATOM    950  C   VAL A 114       6.011 -10.065  -1.904  1.00 71.58           C  
ATOM    951  CB  VAL A 114       5.822  -7.553  -1.908  1.00 71.58           C  
ATOM    952  O   VAL A 114       5.457 -10.430  -2.944  1.00 71.58           O  
ATOM    953  CG1 VAL A 114       4.837  -7.607  -0.741  1.00 71.58           C  
ATOM    954  CG2 VAL A 114       6.599  -6.238  -1.894  1.00 71.58           C  
ATOM    955  N   HIS A 115       6.074 -10.793  -0.826  1.00 74.83           N  
ATOM    956  CA  HIS A 115       5.338 -12.048  -0.717  1.00 74.83           C  
ATOM    957  C   HIS A 115       3.914 -11.810  -0.227  1.00 74.83           C  
ATOM    958  CB  HIS A 115       6.062 -13.013   0.223  1.00 74.83           C  
ATOM    959  O   HIS A 115       3.691 -11.590   0.965  1.00 74.83           O  
ATOM    960  CG  HIS A 115       7.425 -13.406  -0.254  1.00 74.83           C  
ATOM    961  CD2 HIS A 115       8.656 -13.027   0.163  1.00 74.83           C  
ATOM    962  ND1 HIS A 115       7.624 -14.295  -1.288  1.00 74.83           N  
ATOM    963  CE1 HIS A 115       8.923 -14.446  -1.486  1.00 74.83           C  
ATOM    964  NE2 HIS A 115       9.571 -13.687  -0.619  1.00 74.83           N  
ATOM    965  N   GLY A 116       3.004 -11.873  -1.184  1.00 79.44           N  
ATOM    966  CA  GLY A 116       1.607 -11.678  -0.833  1.00 79.44           C  
ATOM    967  C   GLY A 116       0.724 -11.396  -2.034  1.00 79.44           C  
ATOM    968  O   GLY A 116       1.096 -11.698  -3.170  1.00 79.44           O  
ATOM    969  N   LYS A 117      -0.557 -11.097  -1.710  1.00 84.92           N  
ATOM    970  CA  LYS A 117      -1.553 -10.830  -2.744  1.00 84.92           C  
ATOM    971  C   LYS A 117      -2.038  -9.384  -2.680  1.00 84.92           C  
ATOM    972  CB  LYS A 117      -2.738 -11.787  -2.608  1.00 84.92           C  
ATOM    973  O   LYS A 117      -1.894  -8.721  -1.651  1.00 84.92           O  
ATOM    974  CG  LYS A 117      -2.348 -13.258  -2.607  1.00 84.92           C  
ATOM    975  CD  LYS A 117      -1.912 -13.722  -3.990  1.00 84.92           C  
ATOM    976  CE  LYS A 117      -1.648 -15.221  -4.021  1.00 84.92           C  
ATOM    977  NZ  LYS A 117      -1.157 -15.670  -5.358  1.00 84.92           N  
ATOM    978  N   THR A 118      -2.482  -8.918  -3.846  1.00 87.73           N  
ATOM    979  CA  THR A 118      -2.987  -7.552  -3.918  1.00 87.73           C  
ATOM    980  C   THR A 118      -4.320  -7.428  -3.184  1.00 87.73           C  
ATOM    981  CB  THR A 118      -3.159  -7.095  -5.378  1.00 87.73           C  
ATOM    982  O   THR A 118      -4.972  -8.434  -2.897  1.00 87.73           O  
ATOM    983  CG2 THR A 118      -1.849  -7.218  -6.150  1.00 87.73           C  
ATOM    984  OG1 THR A 118      -4.153  -7.908  -6.013  1.00 87.73           O  
ATOM    985  N   LEU A 119      -4.611  -6.201  -2.827  1.00 88.39           N  
ATOM    986  CA  LEU A 119      -5.923  -5.928  -2.251  1.00 88.39           C  
ATOM    987  C   LEU A 119      -7.035  -6.400  -3.183  1.00 88.39           C  
ATOM    988  CB  LEU A 119      -6.083  -4.432  -1.966  1.00 88.39           C  
ATOM    989  O   LEU A 119      -8.028  -6.973  -2.730  1.00 88.39           O  
ATOM    990  CG  LEU A 119      -7.419  -3.996  -1.362  1.00 88.39           C  
ATOM    991  CD1 LEU A 119      -7.679  -4.741  -0.057  1.00 88.39           C  
ATOM    992  CD2 LEU A 119      -7.436  -2.488  -1.134  1.00 88.39           C  
ATOM    993  N   HIS A 120      -6.830  -6.208  -4.442  1.00 87.53           N  
ATOM    994  CA  HIS A 120      -7.792  -6.668  -5.436  1.00 87.53           C  
ATOM    995  C   HIS A 120      -8.060  -8.163  -5.294  1.00 87.53           C  
ATOM    996  CB  HIS A 120      -7.294  -6.356  -6.849  1.00 87.53           C  
ATOM    997  O   HIS A 120      -9.215  -8.595  -5.308  1.00 87.53           O  
ATOM    998  CG  HIS A 120      -8.236  -6.788  -7.927  1.00 87.53           C  
ATOM    999  CD2 HIS A 120      -8.229  -7.877  -8.731  1.00 87.53           C  
ATOM   1000  ND1 HIS A 120      -9.349  -6.055  -8.279  1.00 87.53           N  
ATOM   1001  CE1 HIS A 120      -9.987  -6.678  -9.256  1.00 87.53           C  
ATOM   1002  NE2 HIS A 120      -9.328  -7.786  -9.549  1.00 87.53           N  
ATOM   1003  N   ASP A 121      -7.021  -8.883  -5.210  1.00 86.94           N  
ATOM   1004  CA  ASP A 121      -7.142 -10.330  -5.065  1.00 86.94           C  
ATOM   1005  C   ASP A 121      -7.945 -10.692  -3.817  1.00 86.94           C  
ATOM   1006  CB  ASP A 121      -5.759 -10.981  -5.008  1.00 86.94           C  
ATOM   1007  O   ASP A 121      -8.841 -11.537  -3.873  1.00 86.94           O  
ATOM   1008  CG  ASP A 121      -5.816 -12.498  -5.034  1.00 86.94           C  
ATOM   1009  OD1 ASP A 121      -6.198 -13.077  -6.074  1.00 86.94           O  
ATOM   1010  OD2 ASP A 121      -5.478 -13.121  -4.004  1.00 86.94           O  
ATOM   1011  N   TYR A 122      -7.667 -10.092  -2.751  1.00 89.47           N  
ATOM   1012  CA  TYR A 122      -8.363 -10.359  -1.497  1.00 89.47           C  
ATOM   1013  C   TYR A 122      -9.839  -9.997  -1.604  1.00 89.47           C  
ATOM   1014  CB  TYR A 122      -7.717  -9.579  -0.347  1.00 89.47           C  
ATOM   1015  O   TYR A 122     -10.700 -10.715  -1.090  1.00 89.47           O  
ATOM   1016  CG  TYR A 122      -6.442 -10.202   0.167  1.00 89.47           C  
ATOM   1017  CD1 TYR A 122      -6.461 -11.423   0.837  1.00 89.47           C  
ATOM   1018  CD2 TYR A 122      -5.216  -9.570  -0.014  1.00 89.47           C  
ATOM   1019  CE1 TYR A 122      -5.288 -12.000   1.315  1.00 89.47           C  
ATOM   1020  CE2 TYR A 122      -4.037 -10.138   0.459  1.00 89.47           C  
ATOM   1021  OH  TYR A 122      -2.920 -11.917   1.592  1.00 89.47           O  
ATOM   1022  CZ  TYR A 122      -4.084 -11.351   1.121  1.00 89.47           C  
ATOM   1023  N   ILE A 123     -10.110  -8.980  -2.292  1.00 89.42           N  
ATOM   1024  CA  ILE A 123     -11.491  -8.549  -2.477  1.00 89.42           C  
ATOM   1025  C   ILE A 123     -12.220  -9.529  -3.392  1.00 89.42           C  
ATOM   1026  CB  ILE A 123     -11.564  -7.118  -3.057  1.00 89.42           C  
ATOM   1027  O   ILE A 123     -13.323  -9.981  -3.076  1.00 89.42           O  
ATOM   1028  CG1 ILE A 123     -11.129  -6.092  -2.004  1.00 89.42           C  
ATOM   1029  CG2 ILE A 123     -12.975  -6.814  -3.568  1.00 89.42           C  
ATOM   1030  CD1 ILE A 123     -11.018  -4.670  -2.535  1.00 89.42           C  
ATOM   1031  N   GLU A 124     -11.667  -9.903  -4.450  1.00 87.79           N  
ATOM   1032  CA  GLU A 124     -12.278 -10.792  -5.433  1.00 87.79           C  
ATOM   1033  C   GLU A 124     -12.569 -12.164  -4.831  1.00 87.79           C  
ATOM   1034  CB  GLU A 124     -11.377 -10.937  -6.662  1.00 87.79           C  
ATOM   1035  O   GLU A 124     -13.613 -12.759  -5.104  1.00 87.79           O  
ATOM   1036  CG  GLU A 124     -11.637  -9.897  -7.742  1.00 87.79           C  
ATOM   1037  CD  GLU A 124     -11.005 -10.250  -9.079  1.00 87.79           C  
ATOM   1038  OE1 GLU A 124     -11.340  -9.604 -10.098  1.00 87.79           O  
ATOM   1039  OE2 GLU A 124     -10.168 -11.179  -9.108  1.00 87.79           O  
ATOM   1040  N   LYS A 125     -11.732 -12.596  -3.966  1.00 89.30           N  
ATOM   1041  CA  LYS A 125     -11.868 -13.934  -3.397  1.00 89.30           C  
ATOM   1042  C   LYS A 125     -12.705 -13.907  -2.122  1.00 89.30           C  
ATOM   1043  CB  LYS A 125     -10.492 -14.536  -3.108  1.00 89.30           C  
ATOM   1044  O   LYS A 125     -12.936 -14.947  -1.503  1.00 89.30           O  
ATOM   1045  CG  LYS A 125      -9.706 -14.913  -4.356  1.00 89.30           C  
ATOM   1046  CD  LYS A 125      -8.429 -15.666  -4.006  1.00 89.30           C  
ATOM   1047  CE  LYS A 125      -7.702 -16.144  -5.255  1.00 89.30           C  
ATOM   1048  NZ  LYS A 125      -6.425 -16.843  -4.919  1.00 89.30           N  
ATOM   1049  N   GLY A 126     -13.055 -12.704  -1.689  1.00 90.26           N  
ATOM   1050  CA  GLY A 126     -13.898 -12.552  -0.514  1.00 90.26           C  
ATOM   1051  C   GLY A 126     -13.148 -12.750   0.789  1.00 90.26           C  
ATOM   1052  O   GLY A 126     -13.760 -12.969   1.837  1.00 90.26           O  
ATOM   1053  N   ILE A 127     -11.893 -12.822   0.720  1.00 92.89           N  
ATOM   1054  CA  ILE A 127     -11.051 -13.095   1.881  1.00 92.89           C  
ATOM   1055  C   ILE A 127     -10.992 -11.859   2.776  1.00 92.89           C  
ATOM   1056  CB  ILE A 127      -9.627 -13.521   1.459  1.00 92.89           C  
ATOM   1057  O   ILE A 127     -10.939 -11.976   4.003  1.00 92.89           O  
ATOM   1058  CG1 ILE A 127      -9.669 -14.859   0.712  1.00 92.89           C  
ATOM   1059  CG2 ILE A 127      -8.705 -13.603   2.679  1.00 92.89           C  
ATOM   1060  CD1 ILE A 127      -8.337 -15.268   0.100  1.00 92.89           C  
ATOM   1061  N   PHE A 128     -11.039 -10.707   2.163  1.00 92.82           N  
ATOM   1062  CA  PHE A 128     -10.902  -9.453   2.893  1.00 92.82           C  
ATOM   1063  C   PHE A 128     -11.990  -9.320   3.951  1.00 92.82           C  
ATOM   1064  CB  PHE A 128     -10.955  -8.261   1.932  1.00 92.82           C  
ATOM   1065  O   PHE A 128     -11.730  -8.854   5.062  1.00 92.82           O  
ATOM   1066  CG  PHE A 128     -10.649  -6.940   2.585  1.00 92.82           C  
ATOM   1067  CD1 PHE A 128     -11.673  -6.070   2.939  1.00 92.82           C  
ATOM   1068  CD2 PHE A 128      -9.337  -6.568   2.844  1.00 92.82           C  
ATOM   1069  CE1 PHE A 128     -11.393  -4.847   3.543  1.00 92.82           C  
ATOM   1070  CE2 PHE A 128      -9.049  -5.347   3.448  1.00 92.82           C  
ATOM   1071  CZ  PHE A 128     -10.078  -4.488   3.796  1.00 92.82           C  
ATOM   1072  N   VAL A 129     -13.170  -9.821   3.733  1.00 92.05           N  
ATOM   1073  CA  VAL A 129     -14.299  -9.601   4.631  1.00 92.05           C  
ATOM   1074  C   VAL A 129     -14.578 -10.870   5.432  1.00 92.05           C  
ATOM   1075  CB  VAL A 129     -15.564  -9.171   3.856  1.00 92.05           C  
ATOM   1076  O   VAL A 129     -15.557 -10.938   6.179  1.00 92.05           O  
ATOM   1077  CG1 VAL A 129     -15.355  -7.811   3.191  1.00 92.05           C  
ATOM   1078  CG2 VAL A 129     -15.937 -10.226   2.816  1.00 92.05           C  
ATOM   1079  N   SER A 130     -13.766 -11.841   5.280  1.00 92.67           N  
ATOM   1080  CA  SER A 130     -13.934 -13.079   6.033  1.00 92.67           C  
ATOM   1081  C   SER A 130     -13.694 -12.857   7.523  1.00 92.67           C  
ATOM   1082  CB  SER A 130     -12.985 -14.158   5.511  1.00 92.67           C  
ATOM   1083  O   SER A 130     -12.881 -12.013   7.907  1.00 92.67           O  
ATOM   1084  OG  SER A 130     -13.090 -15.340   6.287  1.00 92.67           O  
ATOM   1085  N   SER A 131     -14.379 -13.627   8.411  1.00 88.29           N  
ATOM   1086  CA  SER A 131     -14.373 -13.468   9.861  1.00 88.29           C  
ATOM   1087  C   SER A 131     -12.989 -13.739  10.441  1.00 88.29           C  
ATOM   1088  CB  SER A 131     -15.397 -14.403  10.507  1.00 88.29           C  
ATOM   1089  O   SER A 131     -12.618 -13.168  11.469  1.00 88.29           O  
ATOM   1090  OG  SER A 131     -15.128 -15.753  10.171  1.00 88.29           O  
ATOM   1091  N   GLU A 132     -12.174 -14.478   9.738  1.00 91.59           N  
ATOM   1092  CA  GLU A 132     -10.887 -14.916  10.270  1.00 91.59           C  
ATOM   1093  C   GLU A 132      -9.770 -13.953   9.875  1.00 91.59           C  
ATOM   1094  CB  GLU A 132     -10.558 -16.330   9.786  1.00 91.59           C  
ATOM   1095  O   GLU A 132      -8.612 -14.153  10.246  1.00 91.59           O  
ATOM   1096  CG  GLU A 132     -11.556 -17.384  10.242  1.00 91.59           C  
ATOM   1097  CD  GLU A 132     -11.275 -18.765   9.670  1.00 91.59           C  
ATOM   1098  OE1 GLU A 132     -12.052 -19.706   9.947  1.00 91.59           O  
ATOM   1099  OE2 GLU A 132     -10.269 -18.906   8.939  1.00 91.59           O  
ATOM   1100  N   GLN A 133     -10.151 -12.899   9.184  1.00 93.90           N  
ATOM   1101  CA  GLN A 133      -9.105 -12.041   8.637  1.00 93.90           C  
ATOM   1102  C   GLN A 133      -9.025 -10.719   9.396  1.00 93.90           C  
ATOM   1103  CB  GLN A 133      -9.348 -11.778   7.150  1.00 93.90           C  
ATOM   1104  O   GLN A 133      -8.955  -9.650   8.786  1.00 93.90           O  
ATOM   1105  CG  GLN A 133      -9.261 -13.027   6.283  1.00 93.90           C  
ATOM   1106  CD  GLN A 133      -7.873 -13.639   6.273  1.00 93.90           C  
ATOM   1107  NE2 GLN A 133      -7.804 -14.950   6.073  1.00 93.90           N  
ATOM   1108  OE1 GLN A 133      -6.870 -12.938   6.442  1.00 93.90           O  
ATOM   1109  N   PHE A 134      -9.037 -10.773  10.690  1.00 94.32           N  
ATOM   1110  CA  PHE A 134      -8.942  -9.595  11.544  1.00 94.32           C  
ATOM   1111  C   PHE A 134      -7.587  -8.916  11.381  1.00 94.32           C  
ATOM   1112  CB  PHE A 134      -9.166  -9.974  13.012  1.00 94.32           C  
ATOM   1113  O   PHE A 134      -7.514  -7.695  11.226  1.00 94.32           O  
ATOM   1114  CG  PHE A 134      -8.782  -8.891  13.984  1.00 94.32           C  
ATOM   1115  CD1 PHE A 134      -7.668  -9.035  14.802  1.00 94.32           C  
ATOM   1116  CD2 PHE A 134      -9.535  -7.729  14.079  1.00 94.32           C  
ATOM   1117  CE1 PHE A 134      -7.311  -8.034  15.702  1.00 94.32           C  
ATOM   1118  CE2 PHE A 134      -9.184  -6.724  14.976  1.00 94.32           C  
ATOM   1119  CZ  PHE A 134      -8.072  -6.879  15.788  1.00 94.32           C  
ATOM   1120  N   MET A 135      -6.526  -9.697  11.414  1.00 94.39           N  
ATOM   1121  CA  MET A 135      -5.181  -9.134  11.342  1.00 94.39           C  
ATOM   1122  C   MET A 135      -4.971  -8.393  10.026  1.00 94.39           C  
ATOM   1123  CB  MET A 135      -4.129 -10.233  11.498  1.00 94.39           C  
ATOM   1124  O   MET A 135      -4.291  -7.367   9.988  1.00 94.39           O  
ATOM   1125  CG  MET A 135      -4.050 -10.812  12.901  1.00 94.39           C  
ATOM   1126  SD  MET A 135      -3.799  -9.521  14.181  1.00 94.39           S  
ATOM   1127  CE  MET A 135      -2.092  -9.029  13.810  1.00 94.39           C  
ATOM   1128  N   LEU A 136      -5.541  -8.956   8.975  1.00 95.00           N  
ATOM   1129  CA  LEU A 136      -5.490  -8.321   7.662  1.00 95.00           C  
ATOM   1130  C   LEU A 136      -6.129  -6.937   7.703  1.00 95.00           C  
ATOM   1131  CB  LEU A 136      -6.194  -9.191   6.618  1.00 95.00           C  
ATOM   1132  O   LEU A 136      -5.526  -5.957   7.260  1.00 95.00           O  
ATOM   1133  CG  LEU A 136      -6.182  -8.669   5.181  1.00 95.00           C  
ATOM   1134  CD1 LEU A 136      -4.801  -8.857   4.560  1.00 95.00           C  
ATOM   1135  CD2 LEU A 136      -7.248  -9.371   4.347  1.00 95.00           C  
ATOM   1136  N   ARG A 137      -7.216  -6.788   8.313  1.00 95.45           N  
ATOM   1137  CA  ARG A 137      -7.948  -5.528   8.391  1.00 95.45           C  
ATOM   1138  C   ARG A 137      -7.290  -4.572   9.381  1.00 95.45           C  
ATOM   1139  CB  ARG A 137      -9.404  -5.775   8.791  1.00 95.45           C  
ATOM   1140  O   ARG A 137      -7.234  -3.364   9.142  1.00 95.45           O  
ATOM   1141  CG  ARG A 137     -10.227  -6.473   7.719  1.00 95.45           C  
ATOM   1142  CD  ARG A 137     -11.705  -6.515   8.081  1.00 95.45           C  
ATOM   1143  NE  ARG A 137     -11.960  -7.418   9.200  1.00 95.45           N  
ATOM   1144  NH1 ARG A 137     -11.951  -9.340   7.919  1.00 95.45           N  
ATOM   1145  NH2 ARG A 137     -12.305  -9.465  10.181  1.00 95.45           N  
ATOM   1146  CZ  ARG A 137     -12.071  -8.739   9.098  1.00 95.45           C  
ATOM   1147  N   LYS A 138      -6.899  -5.127  10.467  1.00 95.54           N  
ATOM   1148  CA  LYS A 138      -6.167  -4.299  11.422  1.00 95.54           C  
ATOM   1149  C   LYS A 138      -4.954  -3.646  10.767  1.00 95.54           C  
ATOM   1150  CB  LYS A 138      -5.727  -5.131  12.628  1.00 95.54           C  
ATOM   1151  O   LYS A 138      -4.721  -2.447  10.936  1.00 95.54           O  
ATOM   1152  CG  LYS A 138      -4.945  -4.345  13.669  1.00 95.54           C  
ATOM   1153  CD  LYS A 138      -4.526  -5.229  14.837  1.00 95.54           C  
ATOM   1154  CE  LYS A 138      -3.799  -4.431  15.911  1.00 95.54           C  
ATOM   1155  NZ  LYS A 138      -2.494  -3.899  15.417  1.00 95.54           N  
ATOM   1156  N   SER A 139      -4.164  -4.433  10.091  1.00 95.09           N  
ATOM   1157  CA  SER A 139      -2.991  -3.899   9.408  1.00 95.09           C  
ATOM   1158  C   SER A 139      -3.385  -2.874   8.351  1.00 95.09           C  
ATOM   1159  CB  SER A 139      -2.187  -5.028   8.760  1.00 95.09           C  
ATOM   1160  O   SER A 139      -2.640  -1.928   8.087  1.00 95.09           O  
ATOM   1161  OG  SER A 139      -2.926  -5.635   7.714  1.00 95.09           O  
ATOM   1162  N   PHE A 140      -4.469  -3.088   7.725  1.00 94.66           N  
ATOM   1163  CA  PHE A 140      -4.976  -2.136   6.744  1.00 94.66           C  
ATOM   1164  C   PHE A 140      -5.267  -0.789   7.395  1.00 94.66           C  
ATOM   1165  CB  PHE A 140      -6.241  -2.678   6.071  1.00 94.66           C  
ATOM   1166  O   PHE A 140      -4.937   0.260   6.838  1.00 94.66           O  
ATOM   1167  CG  PHE A 140      -6.666  -1.896   4.858  1.00 94.66           C  
ATOM   1168  CD1 PHE A 140      -7.746  -1.023   4.920  1.00 94.66           C  
ATOM   1169  CD2 PHE A 140      -5.986  -2.033   3.655  1.00 94.66           C  
ATOM   1170  CE1 PHE A 140      -8.142  -0.298   3.798  1.00 94.66           C  
ATOM   1171  CE2 PHE A 140      -6.375  -1.311   2.530  1.00 94.66           C  
ATOM   1172  CZ  PHE A 140      -7.454  -0.445   2.604  1.00 94.66           C  
ATOM   1173  N   VAL A 141      -5.900  -0.798   8.573  1.00 94.47           N  
ATOM   1174  CA  VAL A 141      -6.169   0.432   9.311  1.00 94.47           C  
ATOM   1175  C   VAL A 141      -4.853   1.118   9.669  1.00 94.47           C  
ATOM   1176  CB  VAL A 141      -6.992   0.158  10.589  1.00 94.47           C  
ATOM   1177  O   VAL A 141      -4.734   2.341   9.563  1.00 94.47           O  
ATOM   1178  CG1 VAL A 141      -7.084   1.415  11.452  1.00 94.47           C  
ATOM   1179  CG2 VAL A 141      -8.388  -0.347  10.226  1.00 94.47           C  
ATOM   1180  N   ASP A 142      -3.880   0.355  10.086  1.00 93.46           N  
ATOM   1181  CA  ASP A 142      -2.561   0.908  10.378  1.00 93.46           C  
ATOM   1182  C   ASP A 142      -1.975   1.605   9.152  1.00 93.46           C  
ATOM   1183  CB  ASP A 142      -1.613  -0.193  10.860  1.00 93.46           C  
ATOM   1184  O   ASP A 142      -1.382   2.680   9.267  1.00 93.46           O  
ATOM   1185  CG  ASP A 142      -1.992  -0.745  12.223  1.00 93.46           C  
ATOM   1186  OD1 ASP A 142      -2.750  -0.081  12.962  1.00 93.46           O  
ATOM   1187  OD2 ASP A 142      -1.525  -1.854  12.563  1.00 93.46           O  
ATOM   1188  N   PHE A 143      -2.145   0.932   8.064  1.00 92.24           N  
ATOM   1189  CA  PHE A 143      -1.712   1.505   6.795  1.00 92.24           C  
ATOM   1190  C   PHE A 143      -2.411   2.834   6.536  1.00 92.24           C  
ATOM   1191  CB  PHE A 143      -1.988   0.533   5.643  1.00 92.24           C  
ATOM   1192  O   PHE A 143      -1.768   3.816   6.157  1.00 92.24           O  
ATOM   1193  CG  PHE A 143      -1.854   1.155   4.279  1.00 92.24           C  
ATOM   1194  CD1 PHE A 143      -2.981   1.485   3.537  1.00 92.24           C  
ATOM   1195  CD2 PHE A 143      -0.600   1.409   3.740  1.00 92.24           C  
ATOM   1196  CE1 PHE A 143      -2.860   2.060   2.274  1.00 92.24           C  
ATOM   1197  CE2 PHE A 143      -0.471   1.984   2.479  1.00 92.24           C  
ATOM   1198  CZ  PHE A 143      -1.602   2.308   1.747  1.00 92.24           C  
ATOM   1199  N   LEU A 144      -3.678   2.907   6.783  1.00 91.83           N  
ATOM   1200  CA  LEU A 144      -4.464   4.119   6.578  1.00 91.83           C  
ATOM   1201  C   LEU A 144      -3.977   5.243   7.486  1.00 91.83           C  
ATOM   1202  CB  LEU A 144      -5.948   3.845   6.836  1.00 91.83           C  
ATOM   1203  O   LEU A 144      -3.976   6.411   7.089  1.00 91.83           O  
ATOM   1204  CG  LEU A 144      -6.653   2.931   5.832  1.00 91.83           C  
ATOM   1205  CD1 LEU A 144      -8.080   2.645   6.287  1.00 91.83           C  
ATOM   1206  CD2 LEU A 144      -6.646   3.558   4.441  1.00 91.83           C  
ATOM   1207  N   HIS A 145      -3.570   4.875   8.647  1.00 90.88           N  
ATOM   1208  CA  HIS A 145      -3.006   5.870   9.552  1.00 90.88           C  
ATOM   1209  C   HIS A 145      -1.767   6.523   8.950  1.00 90.88           C  
ATOM   1210  CB  HIS A 145      -2.660   5.233  10.900  1.00 90.88           C  
ATOM   1211  O   HIS A 145      -1.571   7.734   9.082  1.00 90.88           O  
ATOM   1212  CG  HIS A 145      -3.856   4.947  11.752  1.00 90.88           C  
ATOM   1213  CD2 HIS A 145      -5.120   5.429  11.701  1.00 90.88           C  
ATOM   1214  ND1 HIS A 145      -3.821   4.066  12.811  1.00 90.88           N  
ATOM   1215  CE1 HIS A 145      -5.016   4.018  13.376  1.00 90.88           C  
ATOM   1216  NE2 HIS A 145      -5.822   4.836  12.721  1.00 90.88           N  
ATOM   1217  N   LYS A 146      -1.044   5.715   8.245  1.00 88.42           N  
ATOM   1218  CA  LYS A 146       0.178   6.220   7.627  1.00 88.42           C  
ATOM   1219  C   LYS A 146      -0.140   7.148   6.459  1.00 88.42           C  
ATOM   1220  CB  LYS A 146       1.058   5.062   7.152  1.00 88.42           C  
ATOM   1221  O   LYS A 146       0.514   8.178   6.281  1.00 88.42           O  
ATOM   1222  CG  LYS A 146       1.657   4.237   8.281  1.00 88.42           C  
ATOM   1223  CD  LYS A 146       2.540   3.116   7.747  1.00 88.42           C  
ATOM   1224  CE  LYS A 146       3.121   2.275   8.875  1.00 88.42           C  
ATOM   1225  NZ  LYS A 146       3.976   1.166   8.355  1.00 88.42           N  
ATOM   1226  N   ILE A 147      -1.149   6.830   5.745  1.00 85.75           N  
ATOM   1227  CA  ILE A 147      -1.518   7.592   4.558  1.00 85.75           C  
ATOM   1228  C   ILE A 147      -2.207   8.890   4.971  1.00 85.75           C  
ATOM   1229  CB  ILE A 147      -2.435   6.772   3.622  1.00 85.75           C  
ATOM   1230  O   ILE A 147      -2.192   9.873   4.227  1.00 85.75           O  
ATOM   1231  CG1 ILE A 147      -1.657   5.608   2.998  1.00 85.75           C  
ATOM   1232  CG2 ILE A 147      -3.041   7.669   2.539  1.00 85.75           C  
ATOM   1233  CD1 ILE A 147      -2.518   4.656   2.180  1.00 85.75           C  
ATOM   1234  N   LYS A 148      -2.886   8.839   6.080  1.00 84.94           N  
ATOM   1235  CA  LYS A 148      -3.592  10.001   6.611  1.00 84.94           C  
ATOM   1236  C   LYS A 148      -2.635  11.167   6.844  1.00 84.94           C  
ATOM   1237  CB  LYS A 148      -4.310   9.644   7.914  1.00 84.94           C  
ATOM   1238  O   LYS A 148      -3.011  12.329   6.677  1.00 84.94           O  
ATOM   1239  CG  LYS A 148      -5.111  10.791   8.513  1.00 84.94           C  
ATOM   1240  CD  LYS A 148      -5.759  10.390   9.832  1.00 84.94           C  
ATOM   1241  CE  LYS A 148      -6.366  11.591  10.545  1.00 84.94           C  
ATOM   1242  NZ  LYS A 148      -6.821  11.244  11.925  1.00 84.94           N  
ATOM   1243  N   ASN A 149      -1.354  10.886   7.231  1.00 72.61           N  
ATOM   1244  CA  ASN A 149      -0.321  11.884   7.491  1.00 72.61           C  
ATOM   1245  C   ASN A 149       0.019  12.679   6.234  1.00 72.61           C  
ATOM   1246  CB  ASN A 149       0.936  11.221   8.056  1.00 72.61           C  
ATOM   1247  O   ASN A 149       0.342  12.099   5.196  1.00 72.61           O  
ATOM   1248  CG  ASN A 149       1.907  12.222   8.651  1.00 72.61           C  
ATOM   1249  ND2 ASN A 149       2.820  11.739   9.486  1.00 72.61           N  
ATOM   1250  OD1 ASN A 149       1.838  13.419   8.362  1.00 72.61           O  
ATOM   1251  N   PRO A 150      -0.170  14.011   6.213  1.00 65.66           N  
ATOM   1252  CA  PRO A 150      -0.098  14.977   5.114  1.00 65.66           C  
ATOM   1253  C   PRO A 150       1.331  15.213   4.630  1.00 65.66           C  
ATOM   1254  CB  PRO A 150      -0.685  16.252   5.726  1.00 65.66           C  
ATOM   1255  O   PRO A 150       1.593  16.188   3.921  1.00 65.66           O  
ATOM   1256  CG  PRO A 150      -0.434  16.122   7.194  1.00 65.66           C  
ATOM   1257  CD  PRO A 150      -0.337  14.662   7.533  1.00 65.66           C  
ATOM   1258  N   LYS A 151       2.220  14.269   4.700  1.00 76.43           N  
ATOM   1259  CA  LYS A 151       3.566  14.647   4.282  1.00 76.43           C  
ATOM   1260  C   LYS A 151       3.816  14.272   2.824  1.00 76.43           C  
ATOM   1261  CB  LYS A 151       4.613  13.985   5.179  1.00 76.43           C  
ATOM   1262  O   LYS A 151       4.836  14.652   2.245  1.00 76.43           O  
ATOM   1263  CG  LYS A 151       4.617  14.501   6.611  1.00 76.43           C  
ATOM   1264  CD  LYS A 151       5.722  13.854   7.435  1.00 76.43           C  
ATOM   1265  CE  LYS A 151       5.713  14.352   8.874  1.00 76.43           C  
ATOM   1266  NZ  LYS A 151       6.779  13.702   9.693  1.00 76.43           N  
ATOM   1267  N   PHE A 152       2.888  13.608   2.243  1.00 76.48           N  
ATOM   1268  CA  PHE A 152       3.040  13.171   0.860  1.00 76.48           C  
ATOM   1269  C   PHE A 152       1.714  13.262   0.114  1.00 76.48           C  
ATOM   1270  CB  PHE A 152       3.577  11.737   0.804  1.00 76.48           C  
ATOM   1271  O   PHE A 152       0.659  13.421   0.731  1.00 76.48           O  
ATOM   1272  CG  PHE A 152       2.750  10.749   1.581  1.00 76.48           C  
ATOM   1273  CD1 PHE A 152       3.068  10.439   2.898  1.00 76.48           C  
ATOM   1274  CD2 PHE A 152       1.654  10.130   0.994  1.00 76.48           C  
ATOM   1275  CE1 PHE A 152       2.304   9.524   3.619  1.00 76.48           C  
ATOM   1276  CE2 PHE A 152       0.886   9.215   1.709  1.00 76.48           C  
ATOM   1277  CZ  PHE A 152       1.213   8.913   3.021  1.00 76.48           C  
ATOM   1278  N   THR A 153       1.830  13.449  -1.190  1.00 74.84           N  
ATOM   1279  CA  THR A 153       0.690  13.355  -2.095  1.00 74.84           C  
ATOM   1280  C   THR A 153       0.850  12.171  -3.045  1.00 74.84           C  
ATOM   1281  CB  THR A 153       0.516  14.650  -2.910  1.00 74.84           C  
ATOM   1282  O   THR A 153       1.966  11.702  -3.279  1.00 74.84           O  
ATOM   1283  CG2 THR A 153       0.303  15.851  -1.994  1.00 74.84           C  
ATOM   1284  OG1 THR A 153       1.689  14.870  -3.703  1.00 74.84           O  
ATOM   1285  N   PHE A 154      -0.202  11.534  -3.238  1.00 76.30           N  
ATOM   1286  CA  PHE A 154      -0.156  10.427  -4.187  1.00 76.30           C  
ATOM   1287  C   PHE A 154      -1.263  10.558  -5.226  1.00 76.30           C  
ATOM   1288  CB  PHE A 154      -0.277   9.086  -3.457  1.00 76.30           C  
ATOM   1289  O   PHE A 154      -2.271  11.226  -4.986  1.00 76.30           O  
ATOM   1290  CG  PHE A 154      -1.558   8.930  -2.683  1.00 76.30           C  
ATOM   1291  CD1 PHE A 154      -1.636   9.327  -1.353  1.00 76.30           C  
ATOM   1292  CD2 PHE A 154      -2.685   8.385  -3.284  1.00 76.30           C  
ATOM   1293  CE1 PHE A 154      -2.820   9.184  -0.634  1.00 76.30           C  
ATOM   1294  CE2 PHE A 154      -3.872   8.238  -2.572  1.00 76.30           C  
ATOM   1295  CZ  PHE A 154      -3.937   8.637  -1.247  1.00 76.30           C  
ATOM   1296  N   TRP A 155      -0.849  10.118  -6.504  1.00 66.44           N  
ATOM   1297  CA  TRP A 155      -1.763  10.005  -7.636  1.00 66.44           C  
ATOM   1298  C   TRP A 155      -2.010   8.542  -7.991  1.00 66.44           C  
ATOM   1299  CB  TRP A 155      -1.207  10.751  -8.852  1.00 66.44           C  
ATOM   1300  O   TRP A 155      -1.134   7.695  -7.805  1.00 66.44           O  
ATOM   1301  CG  TRP A 155      -1.111  12.235  -8.664  1.00 66.44           C  
ATOM   1302  CD1 TRP A 155       0.005  12.953  -8.333  1.00 66.44           C  
ATOM   1303  CD2 TRP A 155      -2.174  13.183  -8.791  1.00 66.44           C  
ATOM   1304  CE2 TRP A 155      -1.631  14.460  -8.524  1.00 66.44           C  
ATOM   1305  CE3 TRP A 155      -3.536  13.078  -9.106  1.00 66.44           C  
ATOM   1306  NE1 TRP A 155      -0.301  14.291  -8.247  1.00 66.44           N  
ATOM   1307  CH2 TRP A 155      -3.732  15.491  -8.873  1.00 66.44           C  
ATOM   1308  CZ2 TRP A 155      -2.404  15.623  -8.562  1.00 66.44           C  
ATOM   1309  CZ3 TRP A 155      -4.303  14.237  -9.144  1.00 66.44           C  
ATOM   1310  N   GLU A 156      -3.357   8.067  -7.832  1.00 65.72           N  
ATOM   1311  CA  GLU A 156      -3.750   6.796  -8.432  1.00 65.72           C  
ATOM   1312  C   GLU A 156      -3.409   5.624  -7.517  1.00 65.72           C  
ATOM   1313  CB  GLU A 156      -3.075   6.613  -9.794  1.00 65.72           C  
ATOM   1314  O   GLU A 156      -2.604   4.762  -7.877  1.00 65.72           O  
ATOM   1315  CG  GLU A 156      -3.578   7.572 -10.863  1.00 65.72           C  
ATOM   1316  CD  GLU A 156      -2.946   7.336 -12.226  1.00 65.72           C  
ATOM   1317  OE1 GLU A 156      -3.365   7.988 -13.210  1.00 65.72           O  
ATOM   1318  OE2 GLU A 156      -2.026   6.493 -12.311  1.00 65.72           O  
ATOM   1319  N   LEU A 157      -3.726   5.663  -6.238  1.00 73.65           N  
ATOM   1320  CA  LEU A 157      -3.702   4.464  -5.407  1.00 73.65           C  
ATOM   1321  C   LEU A 157      -4.968   3.638  -5.608  1.00 73.65           C  
ATOM   1322  CB  LEU A 157      -3.551   4.838  -3.930  1.00 73.65           C  
ATOM   1323  O   LEU A 157      -6.076   4.126  -5.376  1.00 73.65           O  
ATOM   1324  CG  LEU A 157      -3.358   3.678  -2.953  1.00 73.65           C  
ATOM   1325  CD1 LEU A 157      -2.014   2.999  -3.196  1.00 73.65           C  
ATOM   1326  CD2 LEU A 157      -3.463   4.168  -1.513  1.00 73.65           C  
ATOM   1327  N   HIS A 158      -4.763   2.405  -6.140  1.00 76.75           N  
ATOM   1328  CA  HIS A 158      -5.908   1.523  -6.340  1.00 76.75           C  
ATOM   1329  C   HIS A 158      -5.636   0.132  -5.777  1.00 76.75           C  
ATOM   1330  CB  HIS A 158      -6.259   1.429  -7.825  1.00 76.75           C  
ATOM   1331  O   HIS A 158      -4.527  -0.152  -5.319  1.00 76.75           O  
ATOM   1332  CG  HIS A 158      -5.104   1.041  -8.692  1.00 76.75           C  
ATOM   1333  CD2 HIS A 158      -4.303   1.784  -9.492  1.00 76.75           C  
ATOM   1334  ND1 HIS A 158      -4.661  -0.259  -8.802  1.00 76.75           N  
ATOM   1335  CE1 HIS A 158      -3.634  -0.299  -9.635  1.00 76.75           C  
ATOM   1336  NE2 HIS A 158      -3.396   0.928 -10.067  1.00 76.75           N  
ATOM   1337  N   GLU A 159      -6.689  -0.709  -5.704  1.00 80.47           N  
ATOM   1338  CA  GLU A 159      -6.630  -2.012  -5.049  1.00 80.47           C  
ATOM   1339  C   GLU A 159      -5.564  -2.901  -5.682  1.00 80.47           C  
ATOM   1340  CB  GLU A 159      -7.994  -2.705  -5.106  1.00 80.47           C  
ATOM   1341  O   GLU A 159      -5.000  -3.773  -5.017  1.00 80.47           O  
ATOM   1342  CG  GLU A 159      -8.483  -2.984  -6.520  1.00 80.47           C  
ATOM   1343  CD  GLU A 159      -9.938  -3.423  -6.576  1.00 80.47           C  
ATOM   1344  OE1 GLU A 159     -10.365  -3.976  -7.615  1.00 80.47           O  
ATOM   1345  OE2 GLU A 159     -10.656  -3.212  -5.573  1.00 80.47           O  
ATOM   1346  N   ASN A 160      -5.067  -2.572  -6.865  1.00 79.09           N  
ATOM   1347  CA  ASN A 160      -4.046  -3.371  -7.533  1.00 79.09           C  
ATOM   1348  C   ASN A 160      -2.640  -2.927  -7.141  1.00 79.09           C  
ATOM   1349  CB  ASN A 160      -4.219  -3.303  -9.052  1.00 79.09           C  
ATOM   1350  O   ASN A 160      -1.665  -3.636  -7.397  1.00 79.09           O  
ATOM   1351  CG  ASN A 160      -5.451  -4.045  -9.533  1.00 79.09           C  
ATOM   1352  ND2 ASN A 160      -6.172  -3.449 -10.475  1.00 79.09           N  
ATOM   1353  OD1 ASN A 160      -5.752  -5.144  -9.061  1.00 79.09           O  
ATOM   1354  N   ASN A 161      -2.636  -1.821  -6.541  1.00 79.71           N  
ATOM   1355  CA  ASN A 161      -1.328  -1.274  -6.199  1.00 79.71           C  
ATOM   1356  C   ASN A 161      -1.006  -1.474  -4.721  1.00 79.71           C  
ATOM   1357  CB  ASN A 161      -1.255   0.210  -6.562  1.00 79.71           C  
ATOM   1358  O   ASN A 161       0.066  -1.084  -4.256  1.00 79.71           O  
ATOM   1359  CG  ASN A 161      -1.408   0.455  -8.051  1.00 79.71           C  
ATOM   1360  ND2 ASN A 161      -0.599  -0.229  -8.851  1.00 79.71           N  
ATOM   1361  OD1 ASN A 161      -2.246   1.254  -8.477  1.00 79.71           O  
ATOM   1362  N   LEU A 162      -1.895  -2.033  -4.062  1.00 85.33           N  
ATOM   1363  CA  LEU A 162      -1.723  -2.332  -2.644  1.00 85.33           C  
ATOM   1364  C   LEU A 162      -1.615  -3.836  -2.415  1.00 85.33           C  
ATOM   1365  CB  LEU A 162      -2.888  -1.763  -1.831  1.00 85.33           C  
ATOM   1366  O   LEU A 162      -2.454  -4.603  -2.893  1.00 85.33           O  
ATOM   1367  CG  LEU A 162      -3.027  -0.240  -1.820  1.00 85.33           C  
ATOM   1368  CD1 LEU A 162      -4.325   0.169  -1.132  1.00 85.33           C  
ATOM   1369  CD2 LEU A 162      -1.826   0.402  -1.133  1.00 85.33           C  
ATOM   1370  N   MET A 163      -0.525  -4.161  -1.722  1.00 87.30           N  
ATOM   1371  CA  MET A 163      -0.305  -5.581  -1.466  1.00 87.30           C  
ATOM   1372  C   MET A 163      -0.101  -5.841   0.022  1.00 87.30           C  
ATOM   1373  CB  MET A 163       0.903  -6.089  -2.256  1.00 87.30           C  
ATOM   1374  O   MET A 163       0.541  -5.049   0.713  1.00 87.30           O  
ATOM   1375  CG  MET A 163       1.040  -7.603  -2.261  1.00 87.30           C  
ATOM   1376  SD  MET A 163       2.382  -8.183  -3.370  1.00 87.30           S  
ATOM   1377  CE  MET A 163       2.395  -9.951  -2.958  1.00 87.30           C  
ATOM   1378  N   TYR A 164      -0.678  -6.952   0.400  1.00 89.81           N  
ATOM   1379  CA  TYR A 164      -0.468  -7.395   1.774  1.00 89.81           C  
ATOM   1380  C   TYR A 164       0.741  -8.318   1.869  1.00 89.81           C  
ATOM   1381  CB  TYR A 164      -1.714  -8.111   2.305  1.00 89.81           C  
ATOM   1382  O   TYR A 164       0.728  -9.427   1.331  1.00 89.81           O  
ATOM   1383  CG  TYR A 164      -1.613  -8.507   3.758  1.00 89.81           C  
ATOM   1384  CD1 TYR A 164      -1.585  -9.848   4.134  1.00 89.81           C  
ATOM   1385  CD2 TYR A 164      -1.545  -7.542   4.757  1.00 89.81           C  
ATOM   1386  CE1 TYR A 164      -1.495 -10.218   5.471  1.00 89.81           C  
ATOM   1387  CE2 TYR A 164      -1.454  -7.901   6.098  1.00 89.81           C  
ATOM   1388  OH  TYR A 164      -1.339  -9.600   7.771  1.00 89.81           O  
ATOM   1389  CZ  TYR A 164      -1.429  -9.239   6.445  1.00 89.81           C  
ATOM   1390  N   ASP A 165       1.790  -7.769   2.442  1.00 87.65           N  
ATOM   1391  CA  ASP A 165       2.995  -8.555   2.685  1.00 87.65           C  
ATOM   1392  C   ASP A 165       2.779  -9.557   3.817  1.00 87.65           C  
ATOM   1393  CB  ASP A 165       4.177  -7.639   3.012  1.00 87.65           C  
ATOM   1394  O   ASP A 165       2.804  -9.188   4.993  1.00 87.65           O  
ATOM   1395  CG  ASP A 165       5.492  -8.388   3.130  1.00 87.65           C  
ATOM   1396  OD1 ASP A 165       5.477  -9.628   3.286  1.00 87.65           O  
ATOM   1397  OD2 ASP A 165       6.555  -7.732   3.069  1.00 87.65           O  
ATOM   1398  N   GLU A 166       2.598 -10.764   3.448  1.00 84.78           N  
ATOM   1399  CA  GLU A 166       2.233 -11.810   4.398  1.00 84.78           C  
ATOM   1400  C   GLU A 166       3.384 -12.115   5.352  1.00 84.78           C  
ATOM   1401  CB  GLU A 166       1.809 -13.082   3.661  1.00 84.78           C  
ATOM   1402  O   GLU A 166       3.159 -12.510   6.498  1.00 84.78           O  
ATOM   1403  CG  GLU A 166       0.473 -12.960   2.941  1.00 84.78           C  
ATOM   1404  CD  GLU A 166       0.071 -14.228   2.204  1.00 84.78           C  
ATOM   1405  OE1 GLU A 166      -1.104 -14.340   1.787  1.00 84.78           O  
ATOM   1406  OE2 GLU A 166       0.937 -15.116   2.043  1.00 84.78           O  
ATOM   1407  N   GLN A 167       4.525 -11.938   4.905  1.00 84.67           N  
ATOM   1408  CA  GLN A 167       5.702 -12.198   5.727  1.00 84.67           C  
ATOM   1409  C   GLN A 167       5.825 -11.174   6.851  1.00 84.67           C  
ATOM   1410  CB  GLN A 167       6.969 -12.190   4.869  1.00 84.67           C  
ATOM   1411  O   GLN A 167       6.105 -11.533   7.997  1.00 84.67           O  
ATOM   1412  CG  GLN A 167       8.221 -12.624   5.619  1.00 84.67           C  
ATOM   1413  CD  GLN A 167       9.457 -12.636   4.739  1.00 84.67           C  
ATOM   1414  NE2 GLN A 167      10.627 -12.745   5.360  1.00 84.67           N  
ATOM   1415  OE1 GLN A 167       9.362 -12.548   3.511  1.00 84.67           O  
ATOM   1416  N   ASN A 168       5.536  -9.888   6.542  1.00 86.41           N  
ATOM   1417  CA  ASN A 168       5.691  -8.809   7.512  1.00 86.41           C  
ATOM   1418  C   ASN A 168       4.345  -8.371   8.084  1.00 86.41           C  
ATOM   1419  CB  ASN A 168       6.411  -7.617   6.879  1.00 86.41           C  
ATOM   1420  O   ASN A 168       4.288  -7.484   8.937  1.00 86.41           O  
ATOM   1421  CG  ASN A 168       7.825  -7.952   6.445  1.00 86.41           C  
ATOM   1422  ND2 ASN A 168       8.129  -7.710   5.175  1.00 86.41           N  
ATOM   1423  OD1 ASN A 168       8.637  -8.426   7.244  1.00 86.41           O  
ATOM   1424  N   ASN A 169       3.251  -8.968   7.649  1.00 90.40           N  
ATOM   1425  CA  ASN A 169       1.895  -8.684   8.108  1.00 90.40           C  
ATOM   1426  C   ASN A 169       1.574  -7.195   8.021  1.00 90.40           C  
ATOM   1427  CB  ASN A 169       1.696  -9.188   9.539  1.00 90.40           C  
ATOM   1428  O   ASN A 169       1.074  -6.607   8.981  1.00 90.40           O  
ATOM   1429  CG  ASN A 169       1.746 -10.700   9.638  1.00 90.40           C  
ATOM   1430  ND2 ASN A 169       2.379 -11.205  10.691  1.00 90.40           N  
ATOM   1431  OD1 ASN A 169       1.221 -11.409   8.775  1.00 90.40           O  
ATOM   1432  N   CYS A 170       1.877  -6.631   6.896  1.00 91.79           N  
ATOM   1433  CA  CYS A 170       1.603  -5.215   6.677  1.00 91.79           C  
ATOM   1434  C   CYS A 170       1.242  -4.948   5.221  1.00 91.79           C  
ATOM   1435  CB  CYS A 170       2.811  -4.367   7.076  1.00 91.79           C  
ATOM   1436  O   CYS A 170       1.628  -5.708   4.332  1.00 91.79           O  
ATOM   1437  SG  CYS A 170       4.259  -4.624   6.027  1.00 91.79           S  
ATOM   1438  N   TRP A 171       0.433  -3.844   5.123  1.00 91.36           N  
ATOM   1439  CA  TRP A 171       0.108  -3.403   3.771  1.00 91.36           C  
ATOM   1440  C   TRP A 171       1.196  -2.488   3.220  1.00 91.36           C  
ATOM   1441  CB  TRP A 171      -1.243  -2.682   3.749  1.00 91.36           C  
ATOM   1442  O   TRP A 171       1.762  -1.675   3.954  1.00 91.36           O  
ATOM   1443  CG  TRP A 171      -2.421  -3.590   3.940  1.00 91.36           C  
ATOM   1444  CD1 TRP A 171      -3.100  -3.825   5.103  1.00 91.36           C  
ATOM   1445  CD2 TRP A 171      -3.056  -4.387   2.935  1.00 91.36           C  
ATOM   1446  CE2 TRP A 171      -4.115  -5.081   3.561  1.00 91.36           C  
ATOM   1447  CE3 TRP A 171      -2.832  -4.581   1.566  1.00 91.36           C  
ATOM   1448  NE1 TRP A 171      -4.120  -4.722   4.882  1.00 91.36           N  
ATOM   1449  CH2 TRP A 171      -4.709  -6.128   1.523  1.00 91.36           C  
ATOM   1450  CZ2 TRP A 171      -4.949  -5.957   2.862  1.00 91.36           C  
ATOM   1451  CZ3 TRP A 171      -3.664  -5.452   0.872  1.00 91.36           C  
ATOM   1452  N   GLU A 172       1.472  -2.747   1.963  1.00 87.18           N  
ATOM   1453  CA  GLU A 172       2.500  -1.934   1.321  1.00 87.18           C  
ATOM   1454  C   GLU A 172       2.029  -1.418  -0.036  1.00 87.18           C  
ATOM   1455  CB  GLU A 172       3.796  -2.733   1.159  1.00 87.18           C  
ATOM   1456  O   GLU A 172       1.251  -2.084  -0.722  1.00 87.18           O  
ATOM   1457  CG  GLU A 172       4.321  -3.324   2.460  1.00 87.18           C  
ATOM   1458  CD  GLU A 172       5.576  -4.161   2.275  1.00 87.18           C  
ATOM   1459  OE1 GLU A 172       6.503  -4.058   3.111  1.00 87.18           O  
ATOM   1460  OE2 GLU A 172       5.635  -4.925   1.286  1.00 87.18           O  
ATOM   1461  N   ILE A 173       2.496  -0.208  -0.297  1.00 84.72           N  
ATOM   1462  CA  ILE A 173       2.288   0.305  -1.647  1.00 84.72           C  
ATOM   1463  C   ILE A 173       3.355  -0.257  -2.583  1.00 84.72           C  
ATOM   1464  CB  ILE A 173       2.311   1.850  -1.674  1.00 84.72           C  
ATOM   1465  O   ILE A 173       4.552  -0.070  -2.353  1.00 84.72           O  
ATOM   1466  CG1 ILE A 173       1.207   2.416  -0.773  1.00 84.72           C  
ATOM   1467  CG2 ILE A 173       2.165   2.367  -3.109  1.00 84.72           C  
ATOM   1468  CD1 ILE A 173       1.273   3.926  -0.588  1.00 84.72           C  
ATOM   1469  N   VAL A 174       2.847  -0.981  -3.546  1.00 77.20           N  
ATOM   1470  CA  VAL A 174       3.815  -1.679  -4.385  1.00 77.20           C  
ATOM   1471  C   VAL A 174       3.960  -0.953  -5.721  1.00 77.20           C  
ATOM   1472  CB  VAL A 174       3.408  -3.151  -4.620  1.00 77.20           C  
ATOM   1473  O   VAL A 174       4.862  -1.257  -6.506  1.00 77.20           O  
ATOM   1474  CG1 VAL A 174       3.483  -3.946  -3.318  1.00 77.20           C  
ATOM   1475  CG2 VAL A 174       2.003  -3.226  -5.216  1.00 77.20           C  
ATOM   1476  N   ASP A 175       3.008   0.027  -5.863  1.00 72.85           N  
ATOM   1477  CA  ASP A 175       3.007   0.819  -7.089  1.00 72.85           C  
ATOM   1478  C   ASP A 175       2.238   2.125  -6.898  1.00 72.85           C  
ATOM   1479  CB  ASP A 175       2.404   0.018  -8.245  1.00 72.85           C  
ATOM   1480  O   ASP A 175       1.435   2.249  -5.971  1.00 72.85           O  
ATOM   1481  CG  ASP A 175       2.869   0.501  -9.607  1.00 72.85           C  
ATOM   1482  OD1 ASP A 175       3.604   1.510  -9.679  1.00 72.85           O  
ATOM   1483  OD2 ASP A 175       2.496  -0.132 -10.619  1.00 72.85           O  
ATOM   1484  N   GLY A 176       2.622   3.227  -7.767  1.00 69.77           N  
ATOM   1485  CA  GLY A 176       1.981   4.529  -7.670  1.00 69.77           C  
ATOM   1486  C   GLY A 176       2.970   5.679  -7.619  1.00 69.77           C  
ATOM   1487  O   GLY A 176       4.183   5.461  -7.628  1.00 69.77           O  
ATOM   1488  N   ILE A 177       2.451   6.879  -7.918  1.00 71.96           N  
ATOM   1489  CA  ILE A 177       3.243   8.102  -7.847  1.00 71.96           C  
ATOM   1490  C   ILE A 177       3.043   8.767  -6.487  1.00 71.96           C  
ATOM   1491  CB  ILE A 177       2.872   9.083  -8.982  1.00 71.96           C  
ATOM   1492  O   ILE A 177       1.916   9.094  -6.108  1.00 71.96           O  
ATOM   1493  CG1 ILE A 177       3.096   8.425 -10.349  1.00 71.96           C  
ATOM   1494  CG2 ILE A 177       3.677  10.379  -8.860  1.00 71.96           C  
ATOM   1495  CD1 ILE A 177       2.648   9.279 -11.527  1.00 71.96           C  
ATOM   1496  N   PHE A 178       4.231   8.814  -5.858  1.00 77.36           N  
ATOM   1497  CA  PHE A 178       4.227   9.417  -4.530  1.00 77.36           C  
ATOM   1498  C   PHE A 178       5.276  10.518  -4.433  1.00 77.36           C  
ATOM   1499  CB  PHE A 178       4.479   8.355  -3.456  1.00 77.36           C  
ATOM   1500  O   PHE A 178       6.407  10.348  -4.893  1.00 77.36           O  
ATOM   1501  CG  PHE A 178       3.248   7.582  -3.065  1.00 77.36           C  
ATOM   1502  CD1 PHE A 178       2.537   7.914  -1.918  1.00 77.36           C  
ATOM   1503  CD2 PHE A 178       2.802   6.524  -3.846  1.00 77.36           C  
ATOM   1504  CE1 PHE A 178       1.397   7.201  -1.554  1.00 77.36           C  
ATOM   1505  CE2 PHE A 178       1.663   5.807  -3.489  1.00 77.36           C  
ATOM   1506  CZ  PHE A 178       0.963   6.146  -2.342  1.00 77.36           C  
ATOM   1507  N   ASN A 179       4.811  11.603  -4.048  1.00 79.98           N  
ATOM   1508  CA  ASN A 179       5.714  12.739  -3.898  1.00 79.98           C  
ATOM   1509  C   ASN A 179       5.546  13.413  -2.539  1.00 79.98           C  
ATOM   1510  CB  ASN A 179       5.496  13.751  -5.024  1.00 79.98           C  
ATOM   1511  O   ASN A 179       4.460  13.385  -1.958  1.00 79.98           O  
ATOM   1512  CG  ASN A 179       5.787  13.173  -6.394  1.00 79.98           C  
ATOM   1513  ND2 ASN A 179       4.805  13.237  -7.286  1.00 79.98           N  
ATOM   1514  OD1 ASN A 179       6.885  12.671  -6.650  1.00 79.98           O  
ATOM   1515  N   GLU A 180       6.660  13.971  -2.049  1.00 81.11           N  
ATOM   1516  CA  GLU A 180       6.533  14.847  -0.888  1.00 81.11           C  
ATOM   1517  C   GLU A 180       5.928  16.193  -1.276  1.00 81.11           C  
ATOM   1518  CB  GLU A 180       7.894  15.055  -0.220  1.00 81.11           C  
ATOM   1519  O   GLU A 180       6.178  16.699  -2.371  1.00 81.11           O  
ATOM   1520  CG  GLU A 180       8.423  13.821   0.496  1.00 81.11           C  
ATOM   1521  CD  GLU A 180       9.736  14.065   1.224  1.00 81.11           C  
ATOM   1522  OE1 GLU A 180      10.107  13.249   2.098  1.00 81.11           O  
ATOM   1523  OE2 GLU A 180      10.398  15.082   0.918  1.00 81.11           O  
ATOM   1524  N   ILE A 181       5.019  16.703  -0.468  1.00 76.64           N  
ATOM   1525  CA  ILE A 181       4.301  17.940  -0.756  1.00 76.64           C  
ATOM   1526  C   ILE A 181       5.298  19.069  -1.008  1.00 76.64           C  
ATOM   1527  CB  ILE A 181       3.342  18.319   0.395  1.00 76.64           C  
ATOM   1528  O   ILE A 181       5.108  19.883  -1.915  1.00 76.64           O  
ATOM   1529  CG1 ILE A 181       2.208  17.293   0.505  1.00 76.64           C  
ATOM   1530  CG2 ILE A 181       2.785  19.731   0.192  1.00 76.64           C  
ATOM   1531  CD1 ILE A 181       1.347  17.452   1.750  1.00 76.64           C  
ATOM   1532  N   ASP A 182       6.450  19.016  -0.336  1.00 75.81           N  
ATOM   1533  CA  ASP A 182       7.415  20.105  -0.444  1.00 75.81           C  
ATOM   1534  C   ASP A 182       8.186  20.028  -1.760  1.00 75.81           C  
ATOM   1535  CB  ASP A 182       8.387  20.080   0.738  1.00 75.81           C  
ATOM   1536  O   ASP A 182       8.791  21.013  -2.189  1.00 75.81           O  
ATOM   1537  CG  ASP A 182       7.720  20.411   2.061  1.00 75.81           C  
ATOM   1538  OD1 ASP A 182       6.701  21.135   2.067  1.00 75.81           O  
ATOM   1539  OD2 ASP A 182       8.220  19.946   3.108  1.00 75.81           O  
ATOM   1540  N   ASP A 183       8.074  18.913  -2.472  1.00 70.93           N  
ATOM   1541  CA  ASP A 183       8.849  18.703  -3.691  1.00 70.93           C  
ATOM   1542  C   ASP A 183       7.996  18.948  -4.933  1.00 70.93           C  
ATOM   1543  CB  ASP A 183       9.430  17.288  -3.721  1.00 70.93           C  
ATOM   1544  O   ASP A 183       8.507  18.940  -6.055  1.00 70.93           O  
ATOM   1545  CG  ASP A 183      10.533  17.077  -2.699  1.00 70.93           C  
ATOM   1546  OD1 ASP A 183      11.162  18.067  -2.268  1.00 70.93           O  
ATOM   1547  OD2 ASP A 183      10.777  15.910  -2.324  1.00 70.93           O  
ATOM   1548  N   THR A 184       6.760  19.217  -4.674  1.00 67.29           N  
ATOM   1549  CA  THR A 184       5.853  19.397  -5.802  1.00 67.29           C  
ATOM   1550  C   THR A 184       4.953  20.610  -5.584  1.00 67.29           C  
ATOM   1551  CB  THR A 184       4.986  18.145  -6.027  1.00 67.29           C  
ATOM   1552  O   THR A 184       4.868  21.135  -4.472  1.00 67.29           O  
ATOM   1553  CG2 THR A 184       5.848  16.891  -6.136  1.00 67.29           C  
ATOM   1554  OG1 THR A 184       4.080  17.994  -4.927  1.00 67.29           O  
ATOM   1555  N   ASN A 185       4.653  21.336  -6.692  1.00 65.17           N  
ATOM   1556  CA  ASN A 185       3.676  22.417  -6.628  1.00 65.17           C  
ATOM   1557  C   ASN A 185       2.259  21.882  -6.444  1.00 65.17           C  
ATOM   1558  CB  ASN A 185       3.755  23.289  -7.883  1.00 65.17           C  
ATOM   1559  O   ASN A 185       1.286  22.622  -6.600  1.00 65.17           O  
ATOM   1560  CG  ASN A 185       5.028  24.111  -7.943  1.00 65.17           C  
ATOM   1561  ND2 ASN A 185       5.482  24.412  -9.154  1.00 65.17           N  
ATOM   1562  OD1 ASN A 185       5.598  24.471  -6.911  1.00 65.17           O  
ATOM   1563  N   ILE A 186       2.174  20.589  -6.036  1.00 64.83           N  
ATOM   1564  CA  ILE A 186       0.858  19.974  -5.897  1.00 64.83           C  
ATOM   1565  C   ILE A 186       0.220  20.413  -4.581  1.00 64.83           C  
ATOM   1566  CB  ILE A 186       0.945  18.433  -5.962  1.00 64.83           C  
ATOM   1567  O   ILE A 186       0.890  20.466  -3.546  1.00 64.83           O  
ATOM   1568  CG1 ILE A 186       1.515  17.987  -7.314  1.00 64.83           C  
ATOM   1569  CG2 ILE A 186      -0.428  17.803  -5.712  1.00 64.83           C  
ATOM   1570  CD1 ILE A 186       1.824  16.498  -7.394  1.00 64.83           C  
ATOM   1571  N   GLU A 187      -1.035  20.943  -4.685  1.00 63.41           N  
ATOM   1572  CA  GLU A 187      -1.817  21.349  -3.521  1.00 63.41           C  
ATOM   1573  C   GLU A 187      -2.012  20.185  -2.554  1.00 63.41           C  
ATOM   1574  CB  GLU A 187      -3.175  21.908  -3.953  1.00 63.41           C  
ATOM   1575  O   GLU A 187      -2.236  19.049  -2.979  1.00 63.41           O  
ATOM   1576  CG  GLU A 187      -3.128  23.362  -4.400  1.00 63.41           C  
ATOM   1577  CD  GLU A 187      -4.491  23.917  -4.782  1.00 63.41           C  
ATOM   1578  OE1 GLU A 187      -4.568  25.082  -5.233  1.00 63.41           O  
ATOM   1579  OE2 GLU A 187      -5.491  23.180  -4.628  1.00 63.41           O  
ATOM   1580  N   LYS A 188      -1.629  20.483  -1.325  1.00 66.20           N  
ATOM   1581  CA  LYS A 188      -1.955  19.557  -0.244  1.00 66.20           C  
ATOM   1582  C   LYS A 188      -3.429  19.164  -0.283  1.00 66.20           C  
ATOM   1583  CB  LYS A 188      -1.612  20.174   1.113  1.00 66.20           C  
ATOM   1584  O   LYS A 188      -4.298  20.013  -0.492  1.00 66.20           O  
ATOM   1585  CG  LYS A 188      -0.119  20.264   1.392  1.00 66.20           C  
ATOM   1586  CD  LYS A 188       0.156  20.826   2.781  1.00 66.20           C  
ATOM   1587  CE  LYS A 188       1.646  21.034   3.016  1.00 66.20           C  
ATOM   1588  NZ  LYS A 188       1.921  21.585   4.377  1.00 66.20           N  
ATOM   1589  N   ARG A 189      -3.578  17.855  -0.337  1.00 70.00           N  
ATOM   1590  CA  ARG A 189      -4.969  17.422  -0.245  1.00 70.00           C  
ATOM   1591  C   ARG A 189      -5.475  17.508   1.191  1.00 70.00           C  
ATOM   1592  CB  ARG A 189      -5.123  15.993  -0.770  1.00 70.00           C  
ATOM   1593  O   ARG A 189      -4.731  17.234   2.135  1.00 70.00           O  
ATOM   1594  CG  ARG A 189      -4.888  15.858  -2.266  1.00 70.00           C  
ATOM   1595  CD  ARG A 189      -5.150  14.439  -2.752  1.00 70.00           C  
ATOM   1596  NE  ARG A 189      -4.724  14.256  -4.136  1.00 70.00           N  
ATOM   1597  NH1 ARG A 189      -6.312  12.652  -4.630  1.00 70.00           N  
ATOM   1598  NH2 ARG A 189      -4.818  13.325  -6.234  1.00 70.00           N  
ATOM   1599  CZ  ARG A 189      -5.286  13.411  -4.997  1.00 70.00           C  
ATOM   1600  N   LYS A 190      -6.804  18.007   1.308  1.00 70.45           N  
ATOM   1601  CA  LYS A 190      -7.389  18.229   2.627  1.00 70.45           C  
ATOM   1602  C   LYS A 190      -7.708  16.906   3.317  1.00 70.45           C  
ATOM   1603  CB  LYS A 190      -8.654  19.080   2.517  1.00 70.45           C  
ATOM   1604  O   LYS A 190      -7.516  16.768   4.527  1.00 70.45           O  
ATOM   1605  CG  LYS A 190      -8.388  20.552   2.237  1.00 70.45           C  
ATOM   1606  CD  LYS A 190      -9.670  21.373   2.291  1.00 70.45           C  
ATOM   1607  CE  LYS A 190      -9.410  22.839   1.970  1.00 70.45           C  
ATOM   1608  NZ  LYS A 190     -10.665  23.648   2.023  1.00 70.45           N  
ATOM   1609  N   ASP A 191      -7.953  15.830   2.383  1.00 83.11           N  
ATOM   1610  CA  ASP A 191      -8.404  14.574   2.975  1.00 83.11           C  
ATOM   1611  C   ASP A 191      -7.883  13.376   2.183  1.00 83.11           C  
ATOM   1612  CB  ASP A 191      -9.931  14.532   3.048  1.00 83.11           C  
ATOM   1613  O   ASP A 191      -8.554  12.890   1.270  1.00 83.11           O  
ATOM   1614  CG  ASP A 191     -10.453  13.409   3.927  1.00 83.11           C  
ATOM   1615  OD1 ASP A 191      -9.678  12.486   4.261  1.00 83.11           O  
ATOM   1616  OD2 ASP A 191     -11.649  13.446   4.287  1.00 83.11           O  
ATOM   1617  N   ASN A 192      -6.765  12.800   2.525  1.00 81.69           N  
ATOM   1618  CA  ASN A 192      -6.122  11.684   1.840  1.00 81.69           C  
ATOM   1619  C   ASN A 192      -6.942  10.403   1.964  1.00 81.69           C  
ATOM   1620  CB  ASN A 192      -4.708  11.464   2.381  1.00 81.69           C  
ATOM   1621  O   ASN A 192      -7.015   9.614   1.020  1.00 81.69           O  
ATOM   1622  CG  ASN A 192      -3.699  12.428   1.788  1.00 81.69           C  
ATOM   1623  ND2 ASN A 192      -2.569  12.595   2.465  1.00 81.69           N  
ATOM   1624  OD1 ASN A 192      -3.933  13.018   0.730  1.00 81.69           O  
ATOM   1625  N   LEU A 193      -7.600  10.229   3.056  1.00 86.65           N  
ATOM   1626  CA  LEU A 193      -8.339   8.991   3.277  1.00 86.65           C  
ATOM   1627  C   LEU A 193      -9.569   8.924   2.377  1.00 86.65           C  
ATOM   1628  CB  LEU A 193      -8.758   8.871   4.744  1.00 86.65           C  
ATOM   1629  O   LEU A 193      -9.863   7.876   1.797  1.00 86.65           O  
ATOM   1630  CG  LEU A 193      -7.629   8.687   5.759  1.00 86.65           C  
ATOM   1631  CD1 LEU A 193      -8.200   8.528   7.164  1.00 86.65           C  
ATOM   1632  CD2 LEU A 193      -6.767   7.485   5.388  1.00 86.65           C  
ATOM   1633  N   ARG A 194     -10.290  10.008   2.310  1.00 85.30           N  
ATOM   1634  CA  ARG A 194     -11.458  10.022   1.435  1.00 85.30           C  
ATOM   1635  C   ARG A 194     -11.056   9.803  -0.020  1.00 85.30           C  
ATOM   1636  CB  ARG A 194     -12.219  11.343   1.575  1.00 85.30           C  
ATOM   1637  O   ARG A 194     -11.728   9.073  -0.752  1.00 85.30           O  
ATOM   1638  CG  ARG A 194     -13.514  11.395   0.780  1.00 85.30           C  
ATOM   1639  CD  ARG A 194     -14.530  10.383   1.290  1.00 85.30           C  
ATOM   1640  NE  ARG A 194     -15.791  10.469   0.559  1.00 85.30           N  
ATOM   1641  NH1 ARG A 194     -16.812   8.742   1.704  1.00 85.30           N  
ATOM   1642  NH2 ARG A 194     -17.943   9.852   0.049  1.00 85.30           N  
ATOM   1643  CZ  ARG A 194     -16.846   9.687   0.773  1.00 85.30           C  
ATOM   1644  N   PHE A 195     -10.058  10.488  -0.372  1.00 81.65           N  
ATOM   1645  CA  PHE A 195      -9.530  10.296  -1.718  1.00 81.65           C  
ATOM   1646  C   PHE A 195      -9.163   8.835  -1.952  1.00 81.65           C  
ATOM   1647  CB  PHE A 195      -8.306  11.188  -1.949  1.00 81.65           C  
ATOM   1648  O   PHE A 195      -9.496   8.265  -2.992  1.00 81.65           O  
ATOM   1649  CG  PHE A 195      -7.683  11.023  -3.309  1.00 81.65           C  
ATOM   1650  CD1 PHE A 195      -6.555  10.230  -3.481  1.00 81.65           C  
ATOM   1651  CD2 PHE A 195      -8.227  11.661  -4.417  1.00 81.65           C  
ATOM   1652  CE1 PHE A 195      -5.976  10.076  -4.738  1.00 81.65           C  
ATOM   1653  CE2 PHE A 195      -7.654  11.512  -5.677  1.00 81.65           C  
ATOM   1654  CZ  PHE A 195      -6.528  10.719  -5.835  1.00 81.65           C  
ATOM   1655  N   PHE A 196      -8.442   8.375  -0.969  1.00 80.76           N  
ATOM   1656  CA  PHE A 196      -8.054   6.970  -1.021  1.00 80.76           C  
ATOM   1657  C   PHE A 196      -9.276   6.077  -1.199  1.00 80.76           C  
ATOM   1658  CB  PHE A 196      -7.294   6.574   0.249  1.00 80.76           C  
ATOM   1659  O   PHE A 196      -9.291   5.203  -2.068  1.00 80.76           O  
ATOM   1660  CG  PHE A 196      -6.860   5.133   0.271  1.00 80.76           C  
ATOM   1661  CD1 PHE A 196      -7.586   4.185   0.981  1.00 80.76           C  
ATOM   1662  CD2 PHE A 196      -5.725   4.727  -0.418  1.00 80.76           C  
ATOM   1663  CE1 PHE A 196      -7.187   2.851   1.004  1.00 80.76           C  
ATOM   1664  CE2 PHE A 196      -5.319   3.395  -0.400  1.00 80.76           C  
ATOM   1665  CZ  PHE A 196      -6.051   2.459   0.313  1.00 80.76           C  
ATOM   1666  N   LEU A 197     -10.313   6.221  -0.448  1.00 83.61           N  
ATOM   1667  CA  LEU A 197     -11.534   5.423  -0.485  1.00 83.61           C  
ATOM   1668  C   LEU A 197     -12.238   5.569  -1.830  1.00 83.61           C  
ATOM   1669  CB  LEU A 197     -12.479   5.836   0.647  1.00 83.61           C  
ATOM   1670  O   LEU A 197     -12.706   4.581  -2.401  1.00 83.61           O  
ATOM   1671  CG  LEU A 197     -13.751   5.003   0.805  1.00 83.61           C  
ATOM   1672  CD1 LEU A 197     -13.401   3.564   1.172  1.00 83.61           C  
ATOM   1673  CD2 LEU A 197     -14.668   5.620   1.856  1.00 83.61           C  
ATOM   1674  N   ASP A 198     -12.255   6.788  -2.433  1.00 81.45           N  
ATOM   1675  CA  ASP A 198     -12.959   7.072  -3.680  1.00 81.45           C  
ATOM   1676  C   ASP A 198     -12.254   6.423  -4.869  1.00 81.45           C  
ATOM   1677  CB  ASP A 198     -13.076   8.582  -3.898  1.00 81.45           C  
ATOM   1678  O   ASP A 198     -12.897   6.059  -5.856  1.00 81.45           O  
ATOM   1679  CG  ASP A 198     -14.065   9.242  -2.954  1.00 81.45           C  
ATOM   1680  OD1 ASP A 198     -14.888   8.532  -2.338  1.00 81.45           O  
ATOM   1681  OD2 ASP A 198     -14.021  10.485  -2.826  1.00 81.45           O  
ATOM   1682  N   HIS A 199     -10.939   6.131  -4.610  1.00 75.77           N  
ATOM   1683  CA  HIS A 199     -10.169   5.674  -5.760  1.00 75.77           C  
ATOM   1684  C   HIS A 199      -9.734   4.222  -5.591  1.00 75.77           C  
ATOM   1685  CB  HIS A 199      -8.945   6.567  -5.974  1.00 75.77           C  
ATOM   1686  O   HIS A 199      -9.125   3.643  -6.493  1.00 75.77           O  
ATOM   1687  CG  HIS A 199      -9.283   7.942  -6.456  1.00 75.77           C  
ATOM   1688  CD2 HIS A 199      -9.279   8.473  -7.701  1.00 75.77           C  
ATOM   1689  ND1 HIS A 199      -9.679   8.951  -5.607  1.00 75.77           N  
ATOM   1690  CE1 HIS A 199      -9.907  10.047  -6.311  1.00 75.77           C  
ATOM   1691  NE2 HIS A 199      -9.671   9.784  -7.585  1.00 75.77           N  
ATOM   1692  N   LEU A 200      -9.949   3.672  -4.317  1.00 72.18           N  
ATOM   1693  CA  LEU A 200      -9.477   2.331  -3.990  1.00 72.18           C  
ATOM   1694  C   LEU A 200     -10.152   1.287  -4.873  1.00 72.18           C  
ATOM   1695  CB  LEU A 200      -9.737   2.016  -2.515  1.00 72.18           C  
ATOM   1696  O   LEU A 200      -9.498   0.359  -5.355  1.00 72.18           O  
ATOM   1697  CG  LEU A 200      -8.991   0.811  -1.938  1.00 72.18           C  
ATOM   1698  CD1 LEU A 200      -7.856   1.276  -1.032  1.00 72.18           C  
ATOM   1699  CD2 LEU A 200      -9.951  -0.098  -1.177  1.00 72.18           C  
ATOM   1700  N   LEU A 201     -11.433   1.525  -5.269  1.00 69.82           N  
ATOM   1701  CA  LEU A 201     -12.156   0.406  -5.864  1.00 69.82           C  
ATOM   1702  C   LEU A 201     -12.432   0.662  -7.342  1.00 69.82           C  
ATOM   1703  CB  LEU A 201     -13.474   0.164  -5.122  1.00 69.82           C  
ATOM   1704  O   LEU A 201     -13.226   1.540  -7.687  1.00 69.82           O  
ATOM   1705  CG  LEU A 201     -13.358  -0.313  -3.674  1.00 69.82           C  
ATOM   1706  CD1 LEU A 201     -14.722  -0.275  -2.993  1.00 69.82           C  
ATOM   1707  CD2 LEU A 201     -12.766  -1.718  -3.619  1.00 69.82           C  
ATOM   1708  N   GLN A 202     -11.529   0.258  -8.149  1.00 68.65           N  
ATOM   1709  CA  GLN A 202     -11.807   0.302  -9.581  1.00 68.65           C  
ATOM   1710  C   GLN A 202     -12.630  -0.906 -10.019  1.00 68.65           C  
ATOM   1711  CB  GLN A 202     -10.504   0.367 -10.380  1.00 68.65           C  
ATOM   1712  O   GLN A 202     -13.213  -0.906 -11.106  1.00 68.65           O  
ATOM   1713  CG  GLN A 202      -9.754   1.683 -10.228  1.00 68.65           C  
ATOM   1714  CD  GLN A 202      -8.549   1.782 -11.143  1.00 68.65           C  
ATOM   1715  NE2 GLN A 202      -7.977   2.977 -11.245  1.00 68.65           N  
ATOM   1716  OE1 GLN A 202      -8.134   0.791 -11.754  1.00 68.65           O  
ATOM   1717  N   SER A 203     -12.718  -1.906  -9.145  1.00 63.25           N  
ATOM   1718  CA  SER A 203     -13.383  -3.176  -9.422  1.00 63.25           C  
ATOM   1719  C   SER A 203     -14.791  -3.201  -8.837  1.00 63.25           C  
ATOM   1720  CB  SER A 203     -12.568  -4.342  -8.861  1.00 63.25           C  
ATOM   1721  O   SER A 203     -15.169  -2.308  -8.076  1.00 63.25           O  
ATOM   1722  OG  SER A 203     -12.534  -4.297  -7.445  1.00 63.25           O  
ATOM   1723  N   SER A 204     -15.761  -3.902  -9.509  1.00 70.82           N  
ATOM   1724  CA  SER A 204     -17.123  -4.136  -9.043  1.00 70.82           C  
ATOM   1725  C   SER A 204     -17.132  -4.759  -7.651  1.00 70.82           C  
ATOM   1726  CB  SER A 204     -17.876  -5.041 -10.019  1.00 70.82           C  
ATOM   1727  O   SER A 204     -17.343  -5.965  -7.506  1.00 70.82           O  
ATOM   1728  OG  SER A 204     -17.144  -6.228 -10.272  1.00 70.82           O  
ATOM   1729  N   ALA A 205     -16.585  -4.136  -6.609  1.00 80.89           N  
ATOM   1730  CA  ALA A 205     -16.620  -4.714  -5.268  1.00 80.89           C  
ATOM   1731  C   ALA A 205     -18.052  -4.805  -4.747  1.00 80.89           C  
ATOM   1732  CB  ALA A 205     -15.760  -3.892  -4.311  1.00 80.89           C  
ATOM   1733  O   ALA A 205     -18.917  -4.026  -5.152  1.00 80.89           O  
ATOM   1734  N   SER A 206     -18.264  -5.873  -3.959  1.00 87.80           N  
ATOM   1735  CA  SER A 206     -19.578  -6.079  -3.359  1.00 87.80           C  
ATOM   1736  C   SER A 206     -19.926  -4.953  -2.391  1.00 87.80           C  
ATOM   1737  CB  SER A 206     -19.631  -7.423  -2.631  1.00 87.80           C  
ATOM   1738  O   SER A 206     -19.048  -4.197  -1.968  1.00 87.80           O  
ATOM   1739  OG  SER A 206     -18.797  -7.408  -1.486  1.00 87.80           O  
ATOM   1740  N   LYS A 207     -21.210  -4.706  -2.168  1.00 88.51           N  
ATOM   1741  CA  LYS A 207     -21.682  -3.712  -1.209  1.00 88.51           C  
ATOM   1742  C   LYS A 207     -21.059  -3.935   0.166  1.00 88.51           C  
ATOM   1743  CB  LYS A 207     -23.208  -3.748  -1.105  1.00 88.51           C  
ATOM   1744  O   LYS A 207     -20.711  -2.977   0.859  1.00 88.51           O  
ATOM   1745  CG  LYS A 207     -23.924  -3.157  -2.310  1.00 88.51           C  
ATOM   1746  CD  LYS A 207     -25.433  -3.124  -2.102  1.00 88.51           C  
ATOM   1747  CE  LYS A 207     -26.156  -2.592  -3.333  1.00 88.51           C  
ATOM   1748  NZ  LYS A 207     -27.638  -2.594  -3.148  1.00 88.51           N  
ATOM   1749  N   GLU A 208     -20.904  -5.193   0.463  1.00 90.96           N  
ATOM   1750  CA  GLU A 208     -20.305  -5.549   1.746  1.00 90.96           C  
ATOM   1751  C   GLU A 208     -18.877  -5.022   1.854  1.00 90.96           C  
ATOM   1752  CB  GLU A 208     -20.323  -7.066   1.946  1.00 90.96           C  
ATOM   1753  O   GLU A 208     -18.499  -4.442   2.874  1.00 90.96           O  
ATOM   1754  CG  GLU A 208     -19.792  -7.515   3.300  1.00 90.96           C  
ATOM   1755  CD  GLU A 208     -19.801  -9.025   3.477  1.00 90.96           C  
ATOM   1756  OE1 GLU A 208     -19.558  -9.504   4.608  1.00 90.96           O  
ATOM   1757  OE2 GLU A 208     -20.052  -9.734   2.478  1.00 90.96           O  
ATOM   1758  N   VAL A 209     -18.130  -5.242   0.877  1.00 90.69           N  
ATOM   1759  CA  VAL A 209     -16.742  -4.793   0.847  1.00 90.69           C  
ATOM   1760  C   VAL A 209     -16.688  -3.272   0.973  1.00 90.69           C  
ATOM   1761  CB  VAL A 209     -16.027  -5.247  -0.446  1.00 90.69           C  
ATOM   1762  O   VAL A 209     -15.869  -2.734   1.722  1.00 90.69           O  
ATOM   1763  CG1 VAL A 209     -14.660  -4.576  -0.570  1.00 90.69           C  
ATOM   1764  CG2 VAL A 209     -15.884  -6.767  -0.471  1.00 90.69           C  
ATOM   1765  N   HIS A 210     -17.555  -2.613   0.252  1.00 90.09           N  
ATOM   1766  CA  HIS A 210     -17.613  -1.158   0.328  1.00 90.09           C  
ATOM   1767  C   HIS A 210     -17.882  -0.692   1.755  1.00 90.09           C  
ATOM   1768  CB  HIS A 210     -18.689  -0.615  -0.613  1.00 90.09           C  
ATOM   1769  O   HIS A 210     -17.249   0.252   2.234  1.00 90.09           O  
ATOM   1770  CG  HIS A 210     -18.251  -0.534  -2.041  1.00 90.09           C  
ATOM   1771  CD2 HIS A 210     -18.711  -1.163  -3.149  1.00 90.09           C  
ATOM   1772  ND1 HIS A 210     -17.215   0.273  -2.458  1.00 90.09           N  
ATOM   1773  CE1 HIS A 210     -17.055   0.136  -3.763  1.00 90.09           C  
ATOM   1774  NE2 HIS A 210     -17.951  -0.730  -4.207  1.00 90.09           N  
ATOM   1775  N   TYR A 211     -18.765  -1.385   2.394  1.00 91.90           N  
ATOM   1776  CA  TYR A 211     -19.088  -1.028   3.771  1.00 91.90           C  
ATOM   1777  C   TYR A 211     -17.879  -1.213   4.680  1.00 91.90           C  
ATOM   1778  CB  TYR A 211     -20.260  -1.870   4.284  1.00 91.90           C  
ATOM   1779  O   TYR A 211     -17.572  -0.344   5.500  1.00 91.90           O  
ATOM   1780  CG  TYR A 211     -20.795  -1.416   5.620  1.00 91.90           C  
ATOM   1781  CD1 TYR A 211     -20.247  -1.892   6.810  1.00 91.90           C  
ATOM   1782  CD2 TYR A 211     -21.849  -0.513   5.697  1.00 91.90           C  
ATOM   1783  CE1 TYR A 211     -20.738  -1.478   8.044  1.00 91.90           C  
ATOM   1784  CE2 TYR A 211     -22.348  -0.092   6.925  1.00 91.90           C  
ATOM   1785  OH  TYR A 211     -22.277  -0.166   9.310  1.00 91.90           O  
ATOM   1786  CZ  TYR A 211     -21.787  -0.579   8.091  1.00 91.90           C  
ATOM   1787  N   TRP A 212     -17.272  -2.309   4.538  1.00 93.28           N  
ATOM   1788  CA  TRP A 212     -16.076  -2.547   5.339  1.00 93.28           C  
ATOM   1789  C   TRP A 212     -15.048  -1.441   5.126  1.00 93.28           C  
ATOM   1790  CB  TRP A 212     -15.460  -3.906   4.995  1.00 93.28           C  
ATOM   1791  O   TRP A 212     -14.506  -0.895   6.090  1.00 93.28           O  
ATOM   1792  CG  TRP A 212     -15.994  -5.043   5.814  1.00 93.28           C  
ATOM   1793  CD1 TRP A 212     -16.913  -5.977   5.426  1.00 93.28           C  
ATOM   1794  CD2 TRP A 212     -15.645  -5.360   7.165  1.00 93.28           C  
ATOM   1795  CE2 TRP A 212     -16.390  -6.502   7.532  1.00 93.28           C  
ATOM   1796  CE3 TRP A 212     -14.771  -4.790   8.101  1.00 93.28           C  
ATOM   1797  NE1 TRP A 212     -17.156  -6.858   6.454  1.00 93.28           N  
ATOM   1798  CH2 TRP A 212     -15.427  -6.507   9.694  1.00 93.28           C  
ATOM   1799  CZ2 TRP A 212     -16.289  -7.085   8.797  1.00 93.28           C  
ATOM   1800  CZ3 TRP A 212     -14.672  -5.372   9.359  1.00 93.28           C  
ATOM   1801  N   LEU A 213     -14.776  -1.139   3.945  1.00 92.49           N  
ATOM   1802  CA  LEU A 213     -13.761  -0.140   3.626  1.00 92.49           C  
ATOM   1803  C   LEU A 213     -14.128   1.216   4.220  1.00 92.49           C  
ATOM   1804  CB  LEU A 213     -13.588  -0.016   2.110  1.00 92.49           C  
ATOM   1805  O   LEU A 213     -13.274   1.902   4.786  1.00 92.49           O  
ATOM   1806  CG  LEU A 213     -12.941  -1.207   1.402  1.00 92.49           C  
ATOM   1807  CD1 LEU A 213     -12.961  -1.000  -0.109  1.00 92.49           C  
ATOM   1808  CD2 LEU A 213     -11.515  -1.415   1.900  1.00 92.49           C  
ATOM   1809  N   GLU A 214     -15.357   1.551   4.124  1.00 92.13           N  
ATOM   1810  CA  GLU A 214     -15.828   2.807   4.701  1.00 92.13           C  
ATOM   1811  C   GLU A 214     -15.654   2.817   6.217  1.00 92.13           C  
ATOM   1812  CB  GLU A 214     -17.295   3.049   4.338  1.00 92.13           C  
ATOM   1813  O   GLU A 214     -15.194   3.808   6.788  1.00 92.13           O  
ATOM   1814  CG  GLU A 214     -17.508   3.488   2.897  1.00 92.13           C  
ATOM   1815  CD  GLU A 214     -18.970   3.726   2.552  1.00 92.13           C  
ATOM   1816  OE1 GLU A 214     -19.266   4.116   1.399  1.00 92.13           O  
ATOM   1817  OE2 GLU A 214     -19.826   3.521   3.441  1.00 92.13           O  
ATOM   1818  N   ALA A 215     -16.039   1.756   6.822  1.00 93.61           N  
ATOM   1819  CA  ALA A 215     -15.930   1.647   8.274  1.00 93.61           C  
ATOM   1820  C   ALA A 215     -14.473   1.729   8.722  1.00 93.61           C  
ATOM   1821  CB  ALA A 215     -16.559   0.342   8.758  1.00 93.61           C  
ATOM   1822  O   ALA A 215     -14.158   2.398   9.710  1.00 93.61           O  
ATOM   1823  N   LEU A 216     -13.625   1.068   8.019  1.00 94.02           N  
ATOM   1824  CA  LEU A 216     -12.208   1.067   8.369  1.00 94.02           C  
ATOM   1825  C   LEU A 216     -11.607   2.459   8.204  1.00 94.02           C  
ATOM   1826  CB  LEU A 216     -11.443   0.063   7.504  1.00 94.02           C  
ATOM   1827  O   LEU A 216     -10.778   2.882   9.014  1.00 94.02           O  
ATOM   1828  CG  LEU A 216     -11.809  -1.410   7.690  1.00 94.02           C  
ATOM   1829  CD1 LEU A 216     -11.001  -2.283   6.736  1.00 94.02           C  
ATOM   1830  CD2 LEU A 216     -11.583  -1.839   9.136  1.00 94.02           C  
ATOM   1831  N   VAL A 217     -11.977   3.171   7.167  1.00 92.52           N  
ATOM   1832  CA  VAL A 217     -11.528   4.543   6.956  1.00 92.52           C  
ATOM   1833  C   VAL A 217     -11.991   5.423   8.115  1.00 92.52           C  
ATOM   1834  CB  VAL A 217     -12.047   5.111   5.616  1.00 92.52           C  
ATOM   1835  O   VAL A 217     -11.220   6.234   8.633  1.00 92.52           O  
ATOM   1836  CG1 VAL A 217     -11.878   6.628   5.570  1.00 92.52           C  
ATOM   1837  CG2 VAL A 217     -11.323   4.454   4.442  1.00 92.52           C  
ATOM   1838  N   GLU A 218     -13.220   5.225   8.540  1.00 92.25           N  
ATOM   1839  CA  GLU A 218     -13.749   5.991   9.664  1.00 92.25           C  
ATOM   1840  C   GLU A 218     -12.957   5.717  10.940  1.00 92.25           C  
ATOM   1841  CB  GLU A 218     -15.229   5.671   9.885  1.00 92.25           C  
ATOM   1842  O   GLU A 218     -12.659   6.639  11.702  1.00 92.25           O  
ATOM   1843  CG  GLU A 218     -16.148   6.242   8.814  1.00 92.25           C  
ATOM   1844  CD  GLU A 218     -16.049   7.753   8.682  1.00 92.25           C  
ATOM   1845  OE1 GLU A 218     -16.123   8.269   7.544  1.00 92.25           O  
ATOM   1846  OE2 GLU A 218     -15.897   8.427   9.726  1.00 92.25           O  
ATOM   1847  N   ASN A 219     -12.681   4.484  11.070  1.00 92.45           N  
ATOM   1848  CA  ASN A 219     -11.871   4.121  12.228  1.00 92.45           C  
ATOM   1849  C   ASN A 219     -10.491   4.772  12.173  1.00 92.45           C  
ATOM   1850  CB  ASN A 219     -11.737   2.601  12.336  1.00 92.45           C  
ATOM   1851  O   ASN A 219      -9.963   5.206  13.198  1.00 92.45           O  
ATOM   1852  CG  ASN A 219     -12.874   1.968  13.113  1.00 92.45           C  
ATOM   1853  ND2 ASN A 219     -13.841   1.405  12.397  1.00 92.45           N  
ATOM   1854  OD1 ASN A 219     -12.885   1.986  14.347  1.00 92.45           O  
ATOM   1855  N   ALA A 220      -9.958   4.780  11.013  1.00 92.12           N  
ATOM   1856  CA  ALA A 220      -8.645   5.394  10.830  1.00 92.12           C  
ATOM   1857  C   ALA A 220      -8.691   6.888  11.138  1.00 92.12           C  
ATOM   1858  CB  ALA A 220      -8.143   5.162   9.407  1.00 92.12           C  
ATOM   1859  O   ALA A 220      -7.730   7.447  11.672  1.00 92.12           O  
ATOM   1860  N   TYR A 221      -9.798   7.535  10.895  1.00 90.79           N  
ATOM   1861  CA  TYR A 221      -9.981   8.946  11.216  1.00 90.79           C  
ATOM   1862  C   TYR A 221      -9.891   9.179  12.720  1.00 90.79           C  
ATOM   1863  CB  TYR A 221     -11.330   9.447  10.690  1.00 90.79           C  
ATOM   1864  O   TYR A 221      -9.368  10.204  13.165  1.00 90.79           O  
ATOM   1865  CG  TYR A 221     -11.289   9.906   9.253  1.00 90.79           C  
ATOM   1866  CD1 TYR A 221     -10.465  10.958   8.861  1.00 90.79           C  
ATOM   1867  CD2 TYR A 221     -12.073   9.288   8.285  1.00 90.79           C  
ATOM   1868  CE1 TYR A 221     -10.425  11.386   7.538  1.00 90.79           C  
ATOM   1869  CE2 TYR A 221     -12.041   9.707   6.959  1.00 90.79           C  
ATOM   1870  OH  TYR A 221     -11.179  11.174   5.284  1.00 90.79           O  
ATOM   1871  CZ  TYR A 221     -11.215  10.755   6.595  1.00 90.79           C  
ATOM   1872  N   ASN A 222     -10.348   8.217  13.501  1.00 89.40           N  
ATOM   1873  CA  ASN A 222     -10.428   8.381  14.949  1.00 89.40           C  
ATOM   1874  C   ASN A 222      -9.081   8.124  15.617  1.00 89.40           C  
ATOM   1875  CB  ASN A 222     -11.497   7.457  15.536  1.00 89.40           C  
ATOM   1876  O   ASN A 222      -8.920   8.368  16.814  1.00 89.40           O  
ATOM   1877  CG  ASN A 222     -12.900   7.844  15.112  1.00 89.40           C  
ATOM   1878  ND2 ASN A 222     -13.789   6.861  15.035  1.00 89.40           N  
ATOM   1879  OD1 ASN A 222     -13.183   9.017  14.854  1.00 89.40           O  
ATOM   1880  N   ASP A 223      -8.044   7.828  14.892  1.00 80.30           N  
ATOM   1881  CA  ASP A 223      -6.672   7.597  15.333  1.00 80.30           C  
ATOM   1882  C   ASP A 223      -6.629   6.607  16.495  1.00 80.30           C  
ATOM   1883  CB  ASP A 223      -6.010   8.915  15.740  1.00 80.30           C  
ATOM   1884  O   ASP A 223      -5.706   6.641  17.312  1.00 80.30           O  
ATOM   1885  CG  ASP A 223      -5.703   9.815  14.555  1.00 80.30           C  
ATOM   1886  OD1 ASP A 223      -5.356   9.298  13.471  1.00 80.30           O  
ATOM   1887  OD2 ASP A 223      -5.806  11.051  14.709  1.00 80.30           O  
ATOM   1888  N   ASP A 224      -7.637   5.818  16.674  1.00 84.99           N  
ATOM   1889  CA  ASP A 224      -7.659   4.765  17.684  1.00 84.99           C  
ATOM   1890  C   ASP A 224      -7.169   3.439  17.106  1.00 84.99           C  
ATOM   1891  CB  ASP A 224      -9.068   4.600  18.257  1.00 84.99           C  
ATOM   1892  O   ASP A 224      -7.207   3.234  15.891  1.00 84.99           O  
ATOM   1893  CG  ASP A 224      -9.542   5.820  19.027  1.00 84.99           C  
ATOM   1894  OD1 ASP A 224      -8.696   6.589  19.532  1.00 84.99           O  
ATOM   1895  OD2 ASP A 224     -10.773   6.013  19.131  1.00 84.99           O  
ATOM   1896  N   VAL A 225      -6.519   2.722  18.046  1.00 90.15           N  
ATOM   1897  CA  VAL A 225      -6.098   1.372  17.687  1.00 90.15           C  
ATOM   1898  C   VAL A 225      -7.319   0.530  17.321  1.00 90.15           C  
ATOM   1899  CB  VAL A 225      -5.312   0.699  18.835  1.00 90.15           C  
ATOM   1900  O   VAL A 225      -8.312   0.514  18.052  1.00 90.15           O  
ATOM   1901  CG1 VAL A 225      -4.950  -0.740  18.471  1.00 90.15           C  
ATOM   1902  CG2 VAL A 225      -4.055   1.503  19.163  1.00 90.15           C  
ATOM   1903  N   TYR A 226      -7.336   0.005  16.123  1.00 94.66           N  
ATOM   1904  CA  TYR A 226      -8.397  -0.878  15.651  1.00 94.66           C  
ATOM   1905  C   TYR A 226      -8.378  -2.204  16.401  1.00 94.66           C  
ATOM   1906  CB  TYR A 226      -8.259  -1.127  14.146  1.00 94.66           C  
ATOM   1907  O   TYR A 226      -7.358  -2.897  16.423  1.00 94.66           O  
ATOM   1908  CG  TYR A 226      -9.418  -1.887  13.548  1.00 94.66           C  
ATOM   1909  CD1 TYR A 226      -9.227  -3.128  12.946  1.00 94.66           C  
ATOM   1910  CD2 TYR A 226     -10.706  -1.364  13.581  1.00 94.66           C  
ATOM   1911  CE1 TYR A 226     -10.292  -3.831  12.392  1.00 94.66           C  
ATOM   1912  CE2 TYR A 226     -11.779  -2.057  13.030  1.00 94.66           C  
ATOM   1913  OH  TYR A 226     -12.620  -3.980  11.892  1.00 94.66           O  
ATOM   1914  CZ  TYR A 226     -11.562  -3.288  12.439  1.00 94.66           C  
ATOM   1915  N   THR A 227      -9.519  -2.572  17.056  1.00 95.17           N  
ATOM   1916  CA  THR A 227      -9.593  -3.737  17.930  1.00 95.17           C  
ATOM   1917  C   THR A 227     -10.548  -4.782  17.360  1.00 95.17           C  
ATOM   1918  CB  THR A 227     -10.046  -3.344  19.349  1.00 95.17           C  
ATOM   1919  O   THR A 227     -11.296  -4.500  16.422  1.00 95.17           O  
ATOM   1920  CG2 THR A 227      -9.152  -2.253  19.929  1.00 95.17           C  
ATOM   1921  OG1 THR A 227     -11.395  -2.863  19.297  1.00 95.17           O  
ATOM   1922  N   GLU A 228     -10.509  -5.983  17.940  1.00 94.49           N  
ATOM   1923  CA  GLU A 228     -11.407  -7.071  17.565  1.00 94.49           C  
ATOM   1924  C   GLU A 228     -12.864  -6.697  17.820  1.00 94.49           C  
ATOM   1925  CB  GLU A 228     -11.050  -8.349  18.328  1.00 94.49           C  
ATOM   1926  O   GLU A 228     -13.752  -7.083  17.057  1.00 94.49           O  
ATOM   1927  CG  GLU A 228      -9.789  -9.036  17.824  1.00 94.49           C  
ATOM   1928  CD  GLU A 228      -9.496 -10.348  18.533  1.00 94.49           C  
ATOM   1929  OE1 GLU A 228      -8.481 -11.002  18.203  1.00 94.49           O  
ATOM   1930  OE2 GLU A 228     -10.288 -10.725  19.425  1.00 94.49           O  
ATOM   1931  N   LYS A 229     -13.034  -6.002  18.887  1.00 94.31           N  
ATOM   1932  CA  LYS A 229     -14.379  -5.551  19.234  1.00 94.31           C  
ATOM   1933  C   LYS A 229     -14.964  -4.670  18.135  1.00 94.31           C  
ATOM   1934  CB  LYS A 229     -14.365  -4.793  20.562  1.00 94.31           C  
ATOM   1935  O   LYS A 229     -16.109  -4.864  17.720  1.00 94.31           O  
ATOM   1936  CG  LYS A 229     -15.743  -4.366  21.046  1.00 94.31           C  
ATOM   1937  CD  LYS A 229     -15.661  -3.588  22.353  1.00 94.31           C  
ATOM   1938  CE  LYS A 229     -17.027  -3.072  22.784  1.00 94.31           C  
ATOM   1939  NZ  LYS A 229     -16.946  -2.280  24.048  1.00 94.31           N  
ATOM   1940  N   GLN A 230     -14.181  -3.665  17.687  1.00 94.21           N  
ATOM   1941  CA  GLN A 230     -14.612  -2.792  16.600  1.00 94.21           C  
ATOM   1942  C   GLN A 230     -14.894  -3.592  15.331  1.00 94.21           C  
ATOM   1943  CB  GLN A 230     -13.557  -1.721  16.321  1.00 94.21           C  
ATOM   1944  O   GLN A 230     -15.872  -3.326  14.628  1.00 94.21           O  
ATOM   1945  CG  GLN A 230     -13.430  -0.680  17.425  1.00 94.21           C  
ATOM   1946  CD  GLN A 230     -12.261   0.264  17.211  1.00 94.21           C  
ATOM   1947  NE2 GLN A 230     -12.464   1.539  17.524  1.00 94.21           N  
ATOM   1948  OE1 GLN A 230     -11.185  -0.150  16.769  1.00 94.21           O  
ATOM   1949  N   ASP A 231     -14.053  -4.559  15.047  1.00 94.94           N  
ATOM   1950  CA  ASP A 231     -14.200  -5.419  13.876  1.00 94.94           C  
ATOM   1951  C   ASP A 231     -15.526  -6.176  13.915  1.00 94.94           C  
ATOM   1952  CB  ASP A 231     -13.034  -6.405  13.784  1.00 94.94           C  
ATOM   1953  O   ASP A 231     -16.242  -6.236  12.914  1.00 94.94           O  
ATOM   1954  CG  ASP A 231     -12.976  -7.132  12.452  1.00 94.94           C  
ATOM   1955  OD1 ASP A 231     -12.590  -6.515  11.436  1.00 94.94           O  
ATOM   1956  OD2 ASP A 231     -13.324  -8.333  12.417  1.00 94.94           O  
ATOM   1957  N   GLU A 232     -15.785  -6.737  15.099  1.00 94.24           N  
ATOM   1958  CA  GLU A 232     -17.018  -7.497  15.288  1.00 94.24           C  
ATOM   1959  C   GLU A 232     -18.244  -6.597  15.168  1.00 94.24           C  
ATOM   1960  CB  GLU A 232     -17.012  -8.200  16.648  1.00 94.24           C  
ATOM   1961  O   GLU A 232     -19.261  -6.998  14.598  1.00 94.24           O  
ATOM   1962  CG  GLU A 232     -18.178  -9.156  16.850  1.00 94.24           C  
ATOM   1963  CD  GLU A 232     -18.257 -10.241  15.787  1.00 94.24           C  
ATOM   1964  OE1 GLU A 232     -19.374 -10.724  15.495  1.00 94.24           O  
ATOM   1965  OE2 GLU A 232     -17.192 -10.610  15.243  1.00 94.24           O  
ATOM   1966  N   GLU A 233     -18.137  -5.402  15.660  1.00 93.92           N  
ATOM   1967  CA  GLU A 233     -19.238  -4.449  15.559  1.00 93.92           C  
ATOM   1968  C   GLU A 233     -19.561  -4.132  14.102  1.00 93.92           C  
ATOM   1969  CB  GLU A 233     -18.904  -3.160  16.316  1.00 93.92           C  
ATOM   1970  O   GLU A 233     -20.731  -4.015  13.731  1.00 93.92           O  
ATOM   1971  CG  GLU A 233     -18.932  -3.312  17.830  1.00 93.92           C  
ATOM   1972  CD  GLU A 233     -18.455  -2.070  18.566  1.00 93.92           C  
ATOM   1973  OE1 GLU A 233     -18.492  -2.055  19.817  1.00 93.92           O  
ATOM   1974  OE2 GLU A 233     -18.042  -1.105  17.886  1.00 93.92           O  
ATOM   1975  N   ILE A 234     -18.539  -3.938  13.333  1.00 93.86           N  
ATOM   1976  CA  ILE A 234     -18.744  -3.692  11.910  1.00 93.86           C  
ATOM   1977  C   ILE A 234     -19.450  -4.889  11.276  1.00 93.86           C  
ATOM   1978  CB  ILE A 234     -17.408  -3.413  11.186  1.00 93.86           C  
ATOM   1979  O   ILE A 234     -20.415  -4.723  10.527  1.00 93.86           O  
ATOM   1980  CG1 ILE A 234     -16.773  -2.122  11.716  1.00 93.86           C  
ATOM   1981  CG2 ILE A 234     -17.620  -3.337   9.671  1.00 93.86           C  
ATOM   1982  CD1 ILE A 234     -15.373  -1.855  11.180  1.00 93.86           C  
ATOM   1983  N   ARG A 235     -19.074  -6.005  11.552  1.00 93.17           N  
ATOM   1984  CA  ARG A 235     -19.668  -7.223  11.009  1.00 93.17           C  
ATOM   1985  C   ARG A 235     -21.145  -7.323  11.378  1.00 93.17           C  
ATOM   1986  CB  ARG A 235     -18.918  -8.458  11.512  1.00 93.17           C  
ATOM   1987  O   ARG A 235     -21.982  -7.639  10.530  1.00 93.17           O  
ATOM   1988  CG  ARG A 235     -19.347  -9.754  10.844  1.00 93.17           C  
ATOM   1989  CD  ARG A 235     -18.516 -10.937  11.321  1.00 93.17           C  
ATOM   1990  NE  ARG A 235     -17.111 -10.793  10.952  1.00 93.17           N  
ATOM   1991  NH1 ARG A 235     -16.712 -13.061  10.770  1.00 93.17           N  
ATOM   1992  NH2 ARG A 235     -15.026 -11.561  10.370  1.00 93.17           N  
ATOM   1993  CZ  ARG A 235     -16.286 -11.805  10.698  1.00 93.17           C  
ATOM   1994  N   GLN A 236     -21.411  -7.199  12.670  1.00 92.92           N  
ATOM   1995  CA  GLN A 236     -22.786  -7.273  13.155  1.00 92.92           C  
ATOM   1996  C   GLN A 236     -23.669  -6.239  12.463  1.00 92.92           C  
ATOM   1997  CB  GLN A 236     -22.832  -7.073  14.670  1.00 92.92           C  
ATOM   1998  O   GLN A 236     -24.828  -6.517  12.147  1.00 92.92           O  
ATOM   1999  CG  GLN A 236     -22.298  -8.259  15.464  1.00 92.92           C  
ATOM   2000  CD  GLN A 236     -22.277  -8.003  16.959  1.00 92.92           C  
ATOM   2001  NE2 GLN A 236     -21.910  -9.021  17.730  1.00 92.92           N  
ATOM   2002  OE1 GLN A 236     -22.588  -6.899  17.418  1.00 92.92           O  
ATOM   2003  N   SER A 237     -23.131  -5.084  12.241  1.00 91.56           N  
ATOM   2004  CA  SER A 237     -23.878  -4.028  11.566  1.00 91.56           C  
ATOM   2005  C   SER A 237     -24.209  -4.417  10.129  1.00 91.56           C  
ATOM   2006  CB  SER A 237     -23.088  -2.719  11.580  1.00 91.56           C  
ATOM   2007  O   SER A 237     -25.300  -4.123   9.636  1.00 91.56           O  
ATOM   2008  OG  SER A 237     -21.917  -2.830  10.788  1.00 91.56           O  
ATOM   2009  N   ILE A 238     -23.273  -5.041   9.495  1.00 88.91           N  
ATOM   2010  CA  ILE A 238     -23.483  -5.475   8.118  1.00 88.91           C  
ATOM   2011  C   ILE A 238     -24.534  -6.582   8.080  1.00 88.91           C  
ATOM   2012  CB  ILE A 238     -22.167  -5.964   7.473  1.00 88.91           C  
ATOM   2013  O   ILE A 238     -25.407  -6.588   7.208  1.00 88.91           O  
ATOM   2014  CG1 ILE A 238     -21.200  -4.791   7.277  1.00 88.91           C  
ATOM   2015  CG2 ILE A 238     -22.447  -6.670   6.143  1.00 88.91           C  
ATOM   2016  CD1 ILE A 238     -19.803  -5.206   6.838  1.00 88.91           C  
ATOM   2017  N   GLU A 239     -24.508  -7.487   9.007  1.00 87.81           N  
ATOM   2018  CA  GLU A 239     -25.454  -8.596   9.085  1.00 87.81           C  
ATOM   2019  C   GLU A 239     -26.858  -8.101   9.422  1.00 87.81           C  
ATOM   2020  CB  GLU A 239     -24.995  -9.623  10.123  1.00 87.81           C  
ATOM   2021  O   GLU A 239     -27.849  -8.652   8.939  1.00 87.81           O  
ATOM   2022  CG  GLU A 239     -23.779 -10.431   9.693  1.00 87.81           C  
ATOM   2023  CD  GLU A 239     -23.273 -11.375  10.772  1.00 87.81           C  
ATOM   2024  OE1 GLU A 239     -22.308 -12.129  10.515  1.00 87.81           O  
ATOM   2025  OE2 GLU A 239     -23.848 -11.360  11.884  1.00 87.81           O  
ATOM   2026  N   SER A 240     -26.953  -7.061  10.208  1.00 86.31           N  
ATOM   2027  CA  SER A 240     -28.248  -6.515  10.599  1.00 86.31           C  
ATOM   2028  C   SER A 240     -28.884  -5.730   9.457  1.00 86.31           C  
ATOM   2029  CB  SER A 240     -28.102  -5.615  11.827  1.00 86.31           C  
ATOM   2030  O   SER A 240     -30.111  -5.658   9.354  1.00 86.31           O  
ATOM   2031  OG  SER A 240     -27.241  -4.523  11.551  1.00 86.31           O  
ATOM   2032  N   ASN A 241     -28.066  -5.175   8.534  1.00 77.18           N  
ATOM   2033  CA  ASN A 241     -28.557  -4.383   7.411  1.00 77.18           C  
ATOM   2034  C   ASN A 241     -28.745  -5.239   6.161  1.00 77.18           C  
ATOM   2035  CB  ASN A 241     -27.608  -3.219   7.120  1.00 77.18           C  
ATOM   2036  O   ASN A 241     -29.285  -4.769   5.158  1.00 77.18           O  
ATOM   2037  CG  ASN A 241     -27.694  -2.121   8.162  1.00 77.18           C  
ATOM   2038  ND2 ASN A 241     -26.615  -1.362   8.314  1.00 77.18           N  
ATOM   2039  OD1 ASN A 241     -28.721  -1.957   8.825  1.00 77.18           O  
ATOM   2040  N   SER A 242     -28.229  -6.478   6.092  1.00 65.58           N  
ATOM   2041  CA  SER A 242     -28.432  -7.353   4.942  1.00 65.58           C  
ATOM   2042  C   SER A 242     -29.798  -8.029   4.997  1.00 65.58           C  
ATOM   2043  CB  SER A 242     -27.332  -8.413   4.873  1.00 65.58           C  
ATOM   2044  O   SER A 242     -30.447  -8.214   3.966  1.00 65.58           O  
ATOM   2045  OG  SER A 242     -26.063  -7.810   4.686  1.00 65.58           O  
TER    2046      SER A 242                                                      
ENDMDL                                                                          
END                                                                             
