# Supplementary material for: Pan-kinome of Legionella expanded by a bioinformatics survey
Source: Sci Rep. 2022 Dec 16;12:21782. doi: 10.1038/s41598-022-26109-x (PMC9758233; doi:10.1038/s41598-022-26109-x)
Supplement: Supplementary file 9 — Supplementary Information 9. [file 41598_2022_26109_MOESM9_ESM.zip › S15 - Data - 3D structure models of novel kinases/pdb - protein kinase domains - AlphaFold2/LLO_1015_1-303.pdb]

MODEL     1                                                                     
ATOM      1  N   SER A   1      -6.199 -26.617  -2.202  1.00 27.61           N  
ATOM      2  CA  SER A   1      -7.538 -26.196  -1.801  1.00 27.61           C  
ATOM      3  C   SER A   1      -7.801 -24.745  -2.191  1.00 27.61           C  
ATOM      4  CB  SER A   1      -7.725 -26.368  -0.293  1.00 27.61           C  
ATOM      5  O   SER A   1      -7.094 -23.839  -1.747  1.00 27.61           O  
ATOM      6  OG  SER A   1      -8.627 -25.401   0.216  1.00 27.61           O  
ATOM      7  N   LEU A   2      -7.917 -24.285  -3.435  1.00 26.28           N  
ATOM      8  CA  LEU A   2      -8.187 -23.083  -4.216  1.00 26.28           C  
ATOM      9  C   LEU A   2      -9.364 -22.308  -3.632  1.00 26.28           C  
ATOM     10  CB  LEU A   2      -8.474 -23.445  -5.675  1.00 26.28           C  
ATOM     11  O   LEU A   2      -9.709 -21.231  -4.123  1.00 26.28           O  
ATOM     12  CG  LEU A   2      -7.255 -23.711  -6.560  1.00 26.28           C  
ATOM     13  CD1 LEU A   2      -7.611 -24.695  -7.670  1.00 26.28           C  
ATOM     14  CD2 LEU A   2      -6.724 -22.407  -7.145  1.00 26.28           C  
ATOM     15  N   LEU A   3      -9.907 -22.704  -2.380  1.00 27.66           N  
ATOM     16  CA  LEU A   3     -10.906 -22.007  -1.576  1.00 27.66           C  
ATOM     17  C   LEU A   3     -10.267 -21.374  -0.345  1.00 27.66           C  
ATOM     18  CB  LEU A   3     -12.019 -22.969  -1.151  1.00 27.66           C  
ATOM     19  O   LEU A   3     -10.919 -20.618   0.379  1.00 27.66           O  
ATOM     20  CG  LEU A   3     -13.031 -23.355  -2.231  1.00 27.66           C  
ATOM     21  CD1 LEU A   3     -13.745 -24.647  -1.851  1.00 27.66           C  
ATOM     22  CD2 LEU A   3     -14.034 -22.228  -2.451  1.00 27.66           C  
ATOM     23  N   LYS A   4      -8.957 -21.506  -0.106  1.00 32.39           N  
ATOM     24  CA  LYS A   4      -8.122 -20.924   0.941  1.00 32.39           C  
ATOM     25  C   LYS A   4      -7.479 -19.622   0.471  1.00 32.39           C  
ATOM     26  CB  LYS A   4      -7.042 -21.914   1.379  1.00 32.39           C  
ATOM     27  O   LYS A   4      -6.910 -19.564  -0.622  1.00 32.39           O  
ATOM     28  CG  LYS A   4      -7.444 -22.788   2.557  1.00 32.39           C  
ATOM     29  CD  LYS A   4      -6.288 -23.663   3.025  1.00 32.39           C  
ATOM     30  CE  LYS A   4      -6.710 -24.591   4.155  1.00 32.39           C  
ATOM     31  NZ  LYS A   4      -5.575 -25.437   4.631  1.00 32.39           N  
ATOM     32  N   GLY A   5      -8.160 -18.389   0.805  1.00 40.39           N  
ATOM     33  CA  GLY A   5      -7.581 -17.102   0.453  1.00 40.39           C  
ATOM     34  C   GLY A   5      -8.614 -16.085   0.007  1.00 40.39           C  
ATOM     35  O   GLY A   5      -8.263 -15.003  -0.469  1.00 40.39           O  
ATOM     36  N   ILE A   6     -10.061 -16.497  -0.014  1.00 45.75           N  
ATOM     37  CA  ILE A   6     -11.075 -15.514  -0.380  1.00 45.75           C  
ATOM     38  C   ILE A   6     -11.532 -14.756   0.864  1.00 45.75           C  
ATOM     39  CB  ILE A   6     -12.283 -16.180  -1.076  1.00 45.75           C  
ATOM     40  O   ILE A   6     -11.994 -15.362   1.833  1.00 45.75           O  
ATOM     41  CG1 ILE A   6     -11.834 -16.901  -2.352  1.00 45.75           C  
ATOM     42  CG2 ILE A   6     -13.367 -15.143  -1.386  1.00 45.75           C  
ATOM     43  CD1 ILE A   6     -12.930 -17.720  -3.019  1.00 45.75           C  
ATOM     44  N   THR A   7     -10.897 -13.635   1.153  1.00 64.68           N  
ATOM     45  CA  THR A   7     -11.291 -12.737   2.232  1.00 64.68           C  
ATOM     46  C   THR A   7     -12.800 -12.516   2.228  1.00 64.68           C  
ATOM     47  CB  THR A   7     -10.570 -11.381   2.122  1.00 64.68           C  
ATOM     48  O   THR A   7     -13.394 -12.271   1.176  1.00 64.68           O  
ATOM     49  CG2 THR A   7     -10.834 -10.515   3.349  1.00 64.68           C  
ATOM     50  OG1 THR A   7      -9.159 -11.604   2.003  1.00 64.68           O  
ATOM     51  N   GLU A   8     -13.484 -13.060   3.284  1.00 72.81           N  
ATOM     52  CA  GLU A   8     -14.904 -12.768   3.449  1.00 72.81           C  
ATOM     53  C   GLU A   8     -15.172 -11.267   3.371  1.00 72.81           C  
ATOM     54  CB  GLU A   8     -15.417 -13.325   4.780  1.00 72.81           C  
ATOM     55  O   GLU A   8     -14.586 -10.487   4.124  1.00 72.81           O  
ATOM     56  CG  GLU A   8     -16.927 -13.233   4.943  1.00 72.81           C  
ATOM     57  CD  GLU A   8     -17.419 -13.760   6.282  1.00 72.81           C  
ATOM     58  OE1 GLU A   8     -18.614 -13.574   6.606  1.00 72.81           O  
ATOM     59  OE2 GLU A   8     -16.602 -14.362   7.014  1.00 72.81           O  
ATOM     60  N   LYS A   9     -16.007 -10.826   2.315  1.00 82.91           N  
ATOM     61  CA  LYS A   9     -16.383  -9.426   2.141  1.00 82.91           C  
ATOM     62  C   LYS A   9     -17.900  -9.259   2.153  1.00 82.91           C  
ATOM     63  CB  LYS A   9     -15.805  -8.872   0.838  1.00 82.91           C  
ATOM     64  O   LYS A   9     -18.624 -10.069   1.570  1.00 82.91           O  
ATOM     65  CG  LYS A   9     -14.284  -8.887   0.780  1.00 82.91           C  
ATOM     66  CD  LYS A   9     -13.771  -8.362  -0.554  1.00 82.91           C  
ATOM     67  CE  LYS A   9     -12.253  -8.447  -0.643  1.00 82.91           C  
ATOM     68  NZ  LYS A   9     -11.749  -7.985  -1.970  1.00 82.91           N  
ATOM     69  N   ARG A  10     -18.350  -8.318   2.903  1.00 88.46           N  
ATOM     70  CA  ARG A  10     -19.765  -7.961   2.910  1.00 88.46           C  
ATOM     71  C   ARG A  10     -19.952  -6.461   2.709  1.00 88.46           C  
ATOM     72  CB  ARG A  10     -20.424  -8.401   4.220  1.00 88.46           C  
ATOM     73  O   ARG A  10     -19.096  -5.665   3.100  1.00 88.46           O  
ATOM     74  CG  ARG A  10     -20.466  -9.908   4.412  1.00 88.46           C  
ATOM     75  CD  ARG A  10     -21.122 -10.290   5.732  1.00 88.46           C  
ATOM     76  NE  ARG A  10     -21.000 -11.720   6.000  1.00 88.46           N  
ATOM     77  NH1 ARG A  10     -22.253 -11.673   7.940  1.00 88.46           N  
ATOM     78  NH2 ARG A  10     -21.367 -13.650   7.190  1.00 88.46           N  
ATOM     79  CZ  ARG A  10     -21.541 -12.344   7.043  1.00 88.46           C  
ATOM     80  N   ILE A  11     -21.082  -6.089   2.077  1.00 91.88           N  
ATOM     81  CA  ILE A  11     -21.408  -4.681   1.883  1.00 91.88           C  
ATOM     82  C   ILE A  11     -22.427  -4.238   2.930  1.00 91.88           C  
ATOM     83  CB  ILE A  11     -21.952  -4.417   0.461  1.00 91.88           C  
ATOM     84  O   ILE A  11     -23.419  -4.930   3.172  1.00 91.88           O  
ATOM     85  CG1 ILE A  11     -20.886  -4.752  -0.589  1.00 91.88           C  
ATOM     86  CG2 ILE A  11     -22.421  -2.966   0.322  1.00 91.88           C  
ATOM     87  CD1 ILE A  11     -21.384  -4.665  -2.026  1.00 91.88           C  
ATOM     88  N   LEU A  12     -22.130  -3.117   3.600  1.00 92.18           N  
ATOM     89  CA  LEU A  12     -23.016  -2.535   4.602  1.00 92.18           C  
ATOM     90  C   LEU A  12     -23.558  -1.189   4.133  1.00 92.18           C  
ATOM     91  CB  LEU A  12     -22.281  -2.366   5.935  1.00 92.18           C  
ATOM     92  O   LEU A  12     -22.918  -0.502   3.334  1.00 92.18           O  
ATOM     93  CG  LEU A  12     -21.537  -3.595   6.459  1.00 92.18           C  
ATOM     94  CD1 LEU A  12     -20.691  -3.225   7.673  1.00 92.18           C  
ATOM     95  CD2 LEU A  12     -22.520  -4.708   6.806  1.00 92.18           C  
ATOM     96  N   LYS A  13     -24.731  -0.829   4.531  1.00 93.97           N  
ATOM     97  CA  LYS A  13     -25.320   0.483   4.277  1.00 93.97           C  
ATOM     98  C   LYS A  13     -25.756   1.151   5.578  1.00 93.97           C  
ATOM     99  CB  LYS A  13     -26.511   0.362   3.325  1.00 93.97           C  
ATOM    100  O   LYS A  13     -26.413   0.525   6.413  1.00 93.97           O  
ATOM    101  CG  LYS A  13     -27.088   1.698   2.883  1.00 93.97           C  
ATOM    102  CD  LYS A  13     -28.272   1.512   1.942  1.00 93.97           C  
ATOM    103  CE  LYS A  13     -28.861   2.849   1.513  1.00 93.97           C  
ATOM    104  NZ  LYS A  13     -30.011   2.672   0.577  1.00 93.97           N  
ATOM    105  N   ASP A  14     -25.259   2.441   5.739  1.00 91.86           N  
ATOM    106  CA  ASP A  14     -25.672   3.109   6.969  1.00 91.86           C  
ATOM    107  C   ASP A  14     -26.996   3.845   6.777  1.00 91.86           C  
ATOM    108  CB  ASP A  14     -24.591   4.084   7.441  1.00 91.86           C  
ATOM    109  O   ASP A  14     -27.587   3.798   5.696  1.00 91.86           O  
ATOM    110  CG  ASP A  14     -24.448   5.293   6.534  1.00 91.86           C  
ATOM    111  OD1 ASP A  14     -25.313   5.504   5.656  1.00 91.86           O  
ATOM    112  OD2 ASP A  14     -23.459   6.041   6.696  1.00 91.86           O  
ATOM    113  N   HIS A  15     -27.600   4.459   7.873  1.00 93.48           N  
ATOM    114  CA  HIS A  15     -28.912   5.096   7.871  1.00 93.48           C  
ATOM    115  C   HIS A  15     -28.932   6.314   6.953  1.00 93.48           C  
ATOM    116  CB  HIS A  15     -29.312   5.502   9.290  1.00 93.48           C  
ATOM    117  O   HIS A  15     -30.000   6.753   6.521  1.00 93.48           O  
ATOM    118  CG  HIS A  15     -29.587   4.341  10.192  1.00 93.48           C  
ATOM    119  CD2 HIS A  15     -30.753   3.781  10.591  1.00 93.48           C  
ATOM    120  ND1 HIS A  15     -28.583   3.617  10.799  1.00 93.48           N  
ATOM    121  CE1 HIS A  15     -29.123   2.659  11.534  1.00 93.48           C  
ATOM    122  NE2 HIS A  15     -30.438   2.736  11.424  1.00 93.48           N  
ATOM    123  N   TYR A  16     -27.700   6.755   6.510  1.00 92.00           N  
ATOM    124  CA  TYR A  16     -27.560   7.931   5.658  1.00 92.00           C  
ATOM    125  C   TYR A  16     -27.328   7.528   4.207  1.00 92.00           C  
ATOM    126  CB  TYR A  16     -26.407   8.814   6.146  1.00 92.00           C  
ATOM    127  O   TYR A  16     -27.101   8.383   3.347  1.00 92.00           O  
ATOM    128  CG  TYR A  16     -26.599   9.345   7.546  1.00 92.00           C  
ATOM    129  CD1 TYR A  16     -27.502  10.374   7.803  1.00 92.00           C  
ATOM    130  CD2 TYR A  16     -25.878   8.819   8.612  1.00 92.00           C  
ATOM    131  CE1 TYR A  16     -27.681  10.868   9.091  1.00 92.00           C  
ATOM    132  CE2 TYR A  16     -26.049   9.305   9.905  1.00 92.00           C  
ATOM    133  OH  TYR A  16     -27.124  10.813  11.411  1.00 92.00           O  
ATOM    134  CZ  TYR A  16     -26.951  10.328  10.134  1.00 92.00           C  
ATOM    135  N   GLY A  17     -27.332   6.216   3.887  1.00 91.33           N  
ATOM    136  CA  GLY A  17     -27.222   5.737   2.518  1.00 91.33           C  
ATOM    137  C   GLY A  17     -25.786   5.553   2.064  1.00 91.33           C  
ATOM    138  O   GLY A  17     -25.526   5.350   0.876  1.00 91.33           O  
ATOM    139  N   ALA A  18     -24.807   5.699   2.957  1.00 91.92           N  
ATOM    140  CA  ALA A  18     -23.402   5.448   2.651  1.00 91.92           C  
ATOM    141  C   ALA A  18     -23.097   3.953   2.662  1.00 91.92           C  
ATOM    142  CB  ALA A  18     -22.501   6.178   3.645  1.00 91.92           C  
ATOM    143  O   ALA A  18     -23.592   3.218   3.520  1.00 91.92           O  
ATOM    144  N   TYR A  19     -22.240   3.475   1.689  1.00 93.83           N  
ATOM    145  CA  TYR A  19     -21.892   2.064   1.568  1.00 93.83           C  
ATOM    146  C   TYR A  19     -20.514   1.789   2.157  1.00 93.83           C  
ATOM    147  CB  TYR A  19     -21.931   1.625   0.101  1.00 93.83           C  
ATOM    148  O   TYR A  19     -19.588   2.585   1.984  1.00 93.83           O  
ATOM    149  CG  TYR A  19     -23.321   1.591  -0.486  1.00 93.83           C  
ATOM    150  CD1 TYR A  19     -24.102   0.440  -0.411  1.00 93.83           C  
ATOM    151  CD2 TYR A  19     -23.855   2.708  -1.118  1.00 93.83           C  
ATOM    152  CE1 TYR A  19     -25.383   0.403  -0.952  1.00 93.83           C  
ATOM    153  CE2 TYR A  19     -25.135   2.683  -1.663  1.00 93.83           C  
ATOM    154  OH  TYR A  19     -27.157   1.497  -2.113  1.00 93.83           O  
ATOM    155  CZ  TYR A  19     -25.890   1.528  -1.575  1.00 93.83           C  
ATOM    156  N   TYR A  20     -20.472   0.636   2.876  1.00 93.52           N  
ATOM    157  CA  TYR A  20     -19.227   0.187   3.488  1.00 93.52           C  
ATOM    158  C   TYR A  20     -18.909  -1.249   3.088  1.00 93.52           C  
ATOM    159  CB  TYR A  20     -19.306   0.300   5.013  1.00 93.52           C  
ATOM    160  O   TYR A  20     -19.817  -2.047   2.844  1.00 93.52           O  
ATOM    161  CG  TYR A  20     -19.567   1.702   5.506  1.00 93.52           C  
ATOM    162  CD1 TYR A  20     -18.528   2.502   5.974  1.00 93.52           C  
ATOM    163  CD2 TYR A  20     -20.854   2.229   5.505  1.00 93.52           C  
ATOM    164  CE1 TYR A  20     -18.765   3.795   6.431  1.00 93.52           C  
ATOM    165  CE2 TYR A  20     -21.103   3.520   5.960  1.00 93.52           C  
ATOM    166  OH  TYR A  20     -20.294   5.573   6.871  1.00 93.52           O  
ATOM    167  CZ  TYR A  20     -20.053   4.294   6.420  1.00 93.52           C  
ATOM    168  N   LEU A  21     -17.615  -1.502   2.995  1.00 91.74           N  
ATOM    169  CA  LEU A  21     -17.127  -2.865   2.818  1.00 91.74           C  
ATOM    170  C   LEU A  21     -16.520  -3.397   4.112  1.00 91.74           C  
ATOM    171  CB  LEU A  21     -16.090  -2.922   1.694  1.00 91.74           C  
ATOM    172  O   LEU A  21     -15.695  -2.727   4.738  1.00 91.74           O  
ATOM    173  CG  LEU A  21     -15.453  -4.286   1.427  1.00 91.74           C  
ATOM    174  CD1 LEU A  21     -16.449  -5.209   0.732  1.00 91.74           C  
ATOM    175  CD2 LEU A  21     -14.187  -4.132   0.590  1.00 91.74           C  
ATOM    176  N   ILE A  22     -17.054  -4.522   4.599  1.00 90.81           N  
ATOM    177  CA  ILE A  22     -16.395  -5.171   5.727  1.00 90.81           C  
ATOM    178  C   ILE A  22     -15.631  -6.400   5.241  1.00 90.81           C  
ATOM    179  CB  ILE A  22     -17.409  -5.568   6.823  1.00 90.81           C  
ATOM    180  O   ILE A  22     -16.173  -7.220   4.494  1.00 90.81           O  
ATOM    181  CG1 ILE A  22     -16.684  -6.189   8.022  1.00 90.81           C  
ATOM    182  CG2 ILE A  22     -18.461  -6.530   6.261  1.00 90.81           C  
ATOM    183  CD1 ILE A  22     -17.531  -6.267   9.285  1.00 90.81           C  
ATOM    184  N   LYS A  23     -14.339  -6.306   5.563  1.00 88.50           N  
ATOM    185  CA  LYS A  23     -13.453  -7.409   5.201  1.00 88.50           C  
ATOM    186  C   LYS A  23     -12.874  -8.079   6.443  1.00 88.50           C  
ATOM    187  CB  LYS A  23     -12.322  -6.914   4.298  1.00 88.50           C  
ATOM    188  O   LYS A  23     -12.445  -7.401   7.379  1.00 88.50           O  
ATOM    189  CG  LYS A  23     -11.307  -6.028   5.006  1.00 88.50           C  
ATOM    190  CD  LYS A  23     -10.171  -5.625   4.076  1.00 88.50           C  
ATOM    191  CE  LYS A  23      -9.155  -4.738   4.783  1.00 88.50           C  
ATOM    192  NZ  LYS A  23      -8.121  -4.218   3.839  1.00 88.50           N  
ATOM    193  N   LYS A  24     -12.927  -9.420   6.419  1.00 86.25           N  
ATOM    194  CA  LYS A  24     -12.288 -10.203   7.473  1.00 86.25           C  
ATOM    195  C   LYS A  24     -10.969 -10.800   6.992  1.00 86.25           C  
ATOM    196  CB  LYS A  24     -13.221 -11.314   7.956  1.00 86.25           C  
ATOM    197  O   LYS A  24     -10.917 -11.433   5.935  1.00 86.25           O  
ATOM    198  CG  LYS A  24     -14.482 -10.810   8.642  1.00 86.25           C  
ATOM    199  CD  LYS A  24     -15.292 -11.955   9.235  1.00 86.25           C  
ATOM    200  CE  LYS A  24     -16.525 -11.447   9.970  1.00 86.25           C  
ATOM    201  NZ  LYS A  24     -17.329 -12.567  10.545  1.00 86.25           N  
ATOM    202  N   PRO A  25      -9.905 -10.445   7.765  1.00 77.53           N  
ATOM    203  CA  PRO A  25      -8.616 -10.984   7.328  1.00 77.53           C  
ATOM    204  C   PRO A  25      -8.622 -12.507   7.209  1.00 77.53           C  
ATOM    205  CB  PRO A  25      -7.652 -10.526   8.425  1.00 77.53           C  
ATOM    206  O   PRO A  25      -9.392 -13.180   7.900  1.00 77.53           O  
ATOM    207  CG  PRO A  25      -8.530  -9.952   9.490  1.00 77.53           C  
ATOM    208  CD  PRO A  25      -9.942  -9.929   8.981  1.00 77.53           C  
ATOM    209  N   ASP A  26      -7.804 -13.003   6.325  1.00 76.54           N  
ATOM    210  CA  ASP A  26      -7.650 -14.448   6.183  1.00 76.54           C  
ATOM    211  C   ASP A  26      -7.161 -15.079   7.484  1.00 76.54           C  
ATOM    212  CB  ASP A  26      -6.682 -14.774   5.043  1.00 76.54           C  
ATOM    213  O   ASP A  26      -6.335 -14.497   8.191  1.00 76.54           O  
ATOM    214  CG  ASP A  26      -7.239 -14.427   3.674  1.00 76.54           C  
ATOM    215  OD1 ASP A  26      -8.477 -14.414   3.505  1.00 76.54           O  
ATOM    216  OD2 ASP A  26      -6.432 -14.166   2.755  1.00 76.54           O  
ATOM    217  N   ALA A  27      -7.748 -16.183   7.781  1.00 78.28           N  
ATOM    218  CA  ALA A  27      -7.277 -16.899   8.964  1.00 78.28           C  
ATOM    219  C   ALA A  27      -5.823 -17.334   8.800  1.00 78.28           C  
ATOM    220  CB  ALA A  27      -8.163 -18.111   9.240  1.00 78.28           C  
ATOM    221  O   ALA A  27      -5.428 -17.809   7.733  1.00 78.28           O  
ATOM    222  N   LEU A  28      -5.004 -16.961   9.831  1.00 80.68           N  
ATOM    223  CA  LEU A  28      -3.611 -17.395   9.845  1.00 80.68           C  
ATOM    224  C   LEU A  28      -3.444 -18.660  10.681  1.00 80.68           C  
ATOM    225  CB  LEU A  28      -2.710 -16.285  10.393  1.00 80.68           C  
ATOM    226  O   LEU A  28      -4.103 -18.821  11.710  1.00 80.68           O  
ATOM    227  CG  LEU A  28      -2.663 -14.988   9.583  1.00 80.68           C  
ATOM    228  CD1 LEU A  28      -1.874 -13.922  10.334  1.00 80.68           C  
ATOM    229  CD2 LEU A  28      -2.057 -15.239   8.206  1.00 80.68           C  
ATOM    230  N   ASN A  29      -2.591 -19.581  10.096  1.00 83.06           N  
ATOM    231  CA  ASN A  29      -2.259 -20.747  10.907  1.00 83.06           C  
ATOM    232  C   ASN A  29      -0.809 -20.707  11.379  1.00 83.06           C  
ATOM    233  CB  ASN A  29      -2.529 -22.037  10.130  1.00 83.06           C  
ATOM    234  O   ASN A  29      -0.064 -19.787  11.034  1.00 83.06           O  
ATOM    235  CG  ASN A  29      -1.671 -22.160   8.887  1.00 83.06           C  
ATOM    236  ND2 ASN A  29      -2.254 -22.678   7.812  1.00 83.06           N  
ATOM    237  OD1 ASN A  29      -0.493 -21.793   8.892  1.00 83.06           O  
ATOM    238  N   LEU A  30      -0.474 -21.653  12.247  1.00 85.38           N  
ATOM    239  CA  LEU A  30       0.857 -21.755  12.837  1.00 85.38           C  
ATOM    240  C   LEU A  30       1.934 -21.721  11.759  1.00 85.38           C  
ATOM    241  CB  LEU A  30       0.981 -23.040  13.660  1.00 85.38           C  
ATOM    242  O   LEU A  30       2.926 -21.001  11.888  1.00 85.38           O  
ATOM    243  CG  LEU A  30       2.280 -23.217  14.448  1.00 85.38           C  
ATOM    244  CD1 LEU A  30       2.279 -22.318  15.681  1.00 85.38           C  
ATOM    245  CD2 LEU A  30       2.470 -24.677  14.845  1.00 85.38           C  
ATOM    246  N   ASN A  31       1.752 -22.423  10.721  1.00 81.45           N  
ATOM    247  CA  ASN A  31       2.715 -22.499   9.627  1.00 81.45           C  
ATOM    248  C   ASN A  31       2.856 -21.160   8.910  1.00 81.45           C  
ATOM    249  CB  ASN A  31       2.314 -23.593   8.635  1.00 81.45           C  
ATOM    250  O   ASN A  31       3.962 -20.762   8.540  1.00 81.45           O  
ATOM    251  CG  ASN A  31       2.814 -24.965   9.044  1.00 81.45           C  
ATOM    252  ND2 ASN A  31       1.961 -25.972   8.904  1.00 81.45           N  
ATOM    253  OD1 ASN A  31       3.956 -25.117   9.485  1.00 81.45           O  
ATOM    254  N   ASP A  32       1.764 -20.478   8.799  1.00 74.67           N  
ATOM    255  CA  ASP A  32       1.743 -19.177   8.138  1.00 74.67           C  
ATOM    256  C   ASP A  32       2.586 -18.159   8.903  1.00 74.67           C  
ATOM    257  CB  ASP A  32       0.306 -18.670   7.998  1.00 74.67           C  
ATOM    258  O   ASP A  32       3.279 -17.338   8.298  1.00 74.67           O  
ATOM    259  CG  ASP A  32      -0.536 -19.523   7.065  1.00 74.67           C  
ATOM    260  OD1 ASP A  32      -0.001 -20.036   6.059  1.00 74.67           O  
ATOM    261  OD2 ASP A  32      -1.745 -19.683   7.338  1.00 74.67           O  
ATOM    262  N   VAL A  33       2.660 -18.260  10.133  1.00 74.82           N  
ATOM    263  CA  VAL A  33       3.252 -17.224  10.973  1.00 74.82           C  
ATOM    264  C   VAL A  33       4.660 -17.642  11.393  1.00 74.82           C  
ATOM    265  CB  VAL A  33       2.386 -16.940  12.220  1.00 74.82           C  
ATOM    266  O   VAL A  33       5.581 -16.823  11.398  1.00 74.82           O  
ATOM    267  CG1 VAL A  33       3.075 -15.932  13.138  1.00 74.82           C  
ATOM    268  CG2 VAL A  33       1.005 -16.434  11.806  1.00 74.82           C  
ATOM    269  N   PHE A  34       4.867 -18.928  11.589  1.00 77.20           N  
ATOM    270  CA  PHE A  34       6.075 -19.301  12.316  1.00 77.20           C  
ATOM    271  C   PHE A  34       7.018 -20.099  11.424  1.00 77.20           C  
ATOM    272  CB  PHE A  34       5.722 -20.113  13.566  1.00 77.20           C  
ATOM    273  O   PHE A  34       8.101 -20.499  11.857  1.00 77.20           O  
ATOM    274  CG  PHE A  34       5.089 -19.297  14.661  1.00 77.20           C  
ATOM    275  CD1 PHE A  34       5.863 -18.471  15.468  1.00 77.20           C  
ATOM    276  CD2 PHE A  34       3.719 -19.355  14.883  1.00 77.20           C  
ATOM    277  CE1 PHE A  34       5.279 -17.715  16.482  1.00 77.20           C  
ATOM    278  CE2 PHE A  34       3.129 -18.602  15.894  1.00 77.20           C  
ATOM    279  CZ  PHE A  34       3.911 -17.784  16.693  1.00 77.20           C  
ATOM    280  N   LYS A  35       6.616 -20.400  10.155  1.00 71.02           N  
ATOM    281  CA  LYS A  35       7.513 -21.110   9.248  1.00 71.02           C  
ATOM    282  C   LYS A  35       8.851 -20.387   9.122  1.00 71.02           C  
ATOM    283  CB  LYS A  35       6.870 -21.265   7.869  1.00 71.02           C  
ATOM    284  O   LYS A  35       8.890 -19.177   8.890  1.00 71.02           O  
ATOM    285  CG  LYS A  35       7.655 -22.156   6.917  1.00 71.02           C  
ATOM    286  CD  LYS A  35       6.922 -22.342   5.594  1.00 71.02           C  
ATOM    287  CE  LYS A  35       7.706 -23.235   4.642  1.00 71.02           C  
ATOM    288  NZ  LYS A  35       6.972 -23.456   3.360  1.00 71.02           N  
ATOM    289  N   GLY A  36      10.007 -21.148   9.310  1.00 66.48           N  
ATOM    290  CA  GLY A  36      11.327 -20.544   9.219  1.00 66.48           C  
ATOM    291  C   GLY A  36      11.852 -20.053  10.554  1.00 66.48           C  
ATOM    292  O   GLY A  36      13.043 -19.767  10.692  1.00 66.48           O  
ATOM    293  N   TYR A  37      10.940 -19.889  11.566  1.00 71.16           N  
ATOM    294  CA  TYR A  37      11.304 -19.445  12.907  1.00 71.16           C  
ATOM    295  C   TYR A  37      11.314 -20.614  13.885  1.00 71.16           C  
ATOM    296  CB  TYR A  37      10.337 -18.363  13.397  1.00 71.16           C  
ATOM    297  O   TYR A  37      12.016 -20.579  14.898  1.00 71.16           O  
ATOM    298  CG  TYR A  37      10.432 -17.070  12.624  1.00 71.16           C  
ATOM    299  CD1 TYR A  37      11.434 -16.142  12.900  1.00 71.16           C  
ATOM    300  CD2 TYR A  37       9.519 -16.772  11.619  1.00 71.16           C  
ATOM    301  CE1 TYR A  37      11.524 -14.948  12.192  1.00 71.16           C  
ATOM    302  CE2 TYR A  37       9.599 -15.581  10.904  1.00 71.16           C  
ATOM    303  OH  TYR A  37      10.687 -13.497  10.493  1.00 71.16           O  
ATOM    304  CZ  TYR A  37      10.603 -14.677  11.197  1.00 71.16           C  
ATOM    305  N   LEU A  38      10.411 -21.622  13.549  1.00 80.88           N  
ATOM    306  CA  LEU A  38      10.331 -22.829  14.365  1.00 80.88           C  
ATOM    307  C   LEU A  38      10.810 -24.047  13.582  1.00 80.88           C  
ATOM    308  CB  LEU A  38       8.898 -23.052  14.854  1.00 80.88           C  
ATOM    309  O   LEU A  38      10.757 -24.058  12.350  1.00 80.88           O  
ATOM    310  CG  LEU A  38       8.286 -21.931  15.696  1.00 80.88           C  
ATOM    311  CD1 LEU A  38       6.868 -22.300  16.120  1.00 80.88           C  
ATOM    312  CD2 LEU A  38       9.156 -21.642  16.915  1.00 80.88           C  
ATOM    313  N   SER A  39      11.426 -25.043  14.364  1.00 83.76           N  
ATOM    314  CA  SER A  39      11.751 -26.321  13.738  1.00 83.76           C  
ATOM    315  C   SER A  39      10.492 -27.040  13.264  1.00 83.76           C  
ATOM    316  CB  SER A  39      12.522 -27.214  14.712  1.00 83.76           C  
ATOM    317  O   SER A  39       9.387 -26.731  13.715  1.00 83.76           O  
ATOM    318  OG  SER A  39      11.684 -27.644  15.771  1.00 83.76           O  
ATOM    319  N   GLU A  40      10.580 -27.941  12.278  1.00 85.80           N  
ATOM    320  CA  GLU A  40       9.461 -28.743  11.792  1.00 85.80           C  
ATOM    321  C   GLU A  40       8.741 -29.440  12.943  1.00 85.80           C  
ATOM    322  CB  GLU A  40       9.942 -29.776  10.770  1.00 85.80           C  
ATOM    323  O   GLU A  40       7.512 -29.531  12.950  1.00 85.80           O  
ATOM    324  CG  GLU A  40      10.245 -29.189   9.399  1.00 85.80           C  
ATOM    325  CD  GLU A  40      10.556 -30.244   8.350  1.00 85.80           C  
ATOM    326  OE1 GLU A  40      10.723 -29.888   7.161  1.00 85.80           O  
ATOM    327  OE2 GLU A  40      10.633 -31.437   8.719  1.00 85.80           O  
ATOM    328  N   GLU A  41       9.547 -29.873  13.993  1.00 88.87           N  
ATOM    329  CA  GLU A  41       9.021 -30.533  15.184  1.00 88.87           C  
ATOM    330  C   GLU A  41       8.181 -29.573  16.022  1.00 88.87           C  
ATOM    331  CB  GLU A  41      10.162 -31.107  16.028  1.00 88.87           C  
ATOM    332  O   GLU A  41       7.098 -29.932  16.488  1.00 88.87           O  
ATOM    333  CG  GLU A  41      10.793 -32.360  15.438  1.00 88.87           C  
ATOM    334  CD  GLU A  41      11.982 -32.867  16.239  1.00 88.87           C  
ATOM    335  OE1 GLU A  41      12.639 -33.838  15.800  1.00 88.87           O  
ATOM    336  OE2 GLU A  41      12.259 -32.288  17.313  1.00 88.87           O  
ATOM    337  N   GLN A  42       8.581 -28.334  16.150  1.00 87.58           N  
ATOM    338  CA  GLN A  42       7.882 -27.304  16.911  1.00 87.58           C  
ATOM    339  C   GLN A  42       6.649 -26.808  16.161  1.00 87.58           C  
ATOM    340  CB  GLN A  42       8.818 -26.133  17.214  1.00 87.58           C  
ATOM    341  O   GLN A  42       5.668 -26.388  16.779  1.00 87.58           O  
ATOM    342  CG  GLN A  42       9.825 -26.421  18.319  1.00 87.58           C  
ATOM    343  CD  GLN A  42      10.651 -25.204  18.692  1.00 87.58           C  
ATOM    344  NE2 GLN A  42      10.613 -24.829  19.966  1.00 87.58           N  
ATOM    345  OE1 GLN A  42      11.319 -24.606  17.842  1.00 87.58           O  
ATOM    346  N   LEU A  43       6.617 -26.832  14.877  1.00 86.77           N  
ATOM    347  CA  LEU A  43       5.457 -26.463  14.073  1.00 86.77           C  
ATOM    348  C   LEU A  43       4.337 -27.485  14.234  1.00 86.77           C  
ATOM    349  CB  LEU A  43       5.845 -26.341  12.596  1.00 86.77           C  
ATOM    350  O   LEU A  43       3.157 -27.129  14.195  1.00 86.77           O  
ATOM    351  CG  LEU A  43       6.636 -25.092  12.204  1.00 86.77           C  
ATOM    352  CD1 LEU A  43       7.120 -25.203  10.762  1.00 86.77           C  
ATOM    353  CD2 LEU A  43       5.787 -23.840  12.393  1.00 86.77           C  
ATOM    354  N   GLN A  44       4.728 -28.761  14.514  1.00 89.12           N  
ATOM    355  CA  GLN A  44       3.756 -29.836  14.678  1.00 89.12           C  
ATOM    356  C   GLN A  44       3.238 -29.895  16.112  1.00 89.12           C  
ATOM    357  CB  GLN A  44       4.371 -31.181  14.286  1.00 89.12           C  
ATOM    358  O   GLN A  44       2.059 -30.176  16.341  1.00 89.12           O  
ATOM    359  CG  GLN A  44       4.622 -31.330  12.792  1.00 89.12           C  
ATOM    360  CD  GLN A  44       5.269 -32.655  12.435  1.00 89.12           C  
ATOM    361  NE2 GLN A  44       5.478 -32.884  11.143  1.00 89.12           N  
ATOM    362  OE1 GLN A  44       5.580 -33.466  13.313  1.00 89.12           O  
ATOM    363  N   ASN A  45       4.184 -29.494  17.063  1.00 90.35           N  
ATOM    364  CA  ASN A  45       3.853 -29.533  18.484  1.00 90.35           C  
ATOM    365  C   ASN A  45       4.458 -28.349  19.233  1.00 90.35           C  
ATOM    366  CB  ASN A  45       4.319 -30.850  19.108  1.00 90.35           C  
ATOM    367  O   ASN A  45       5.505 -28.481  19.869  1.00 90.35           O  
ATOM    368  CG  ASN A  45       3.710 -31.096  20.474  1.00 90.35           C  
ATOM    369  ND2 ASN A  45       4.389 -31.892  21.292  1.00 90.35           N  
ATOM    370  OD1 ASN A  45       2.637 -30.577  20.792  1.00 90.35           O  
ATOM    371  N   PRO A  46       3.842 -27.196  19.064  1.00 89.51           N  
ATOM    372  CA  PRO A  46       4.415 -25.998  19.681  1.00 89.51           C  
ATOM    373  C   PRO A  46       4.428 -26.068  21.206  1.00 89.51           C  
ATOM    374  CB  PRO A  46       3.495 -24.876  19.193  1.00 89.51           C  
ATOM    375  O   PRO A  46       3.512 -26.634  21.809  1.00 89.51           O  
ATOM    376  CG  PRO A  46       2.207 -25.556  18.859  1.00 89.51           C  
ATOM    377  CD  PRO A  46       2.502 -26.980  18.484  1.00 89.51           C  
ATOM    378  N   ASP A  47       5.462 -25.746  21.890  1.00 88.87           N  
ATOM    379  CA  ASP A  47       5.580 -25.734  23.345  1.00 88.87           C  
ATOM    380  C   ASP A  47       5.010 -24.445  23.932  1.00 88.87           C  
ATOM    381  CB  ASP A  47       7.042 -25.903  23.766  1.00 88.87           C  
ATOM    382  O   ASP A  47       5.269 -24.118  25.092  1.00 88.87           O  
ATOM    383  CG  ASP A  47       7.938 -24.787  23.258  1.00 88.87           C  
ATOM    384  OD1 ASP A  47       7.460 -23.922  22.493  1.00 88.87           O  
ATOM    385  OD2 ASP A  47       9.133 -24.775  23.624  1.00 88.87           O  
ATOM    386  N   PHE A  48       4.234 -23.531  23.135  1.00 88.16           N  
ATOM    387  CA  PHE A  48       3.516 -22.313  23.493  1.00 88.16           C  
ATOM    388  C   PHE A  48       2.150 -22.273  22.819  1.00 88.16           C  
ATOM    389  CB  PHE A  48       4.330 -21.075  23.105  1.00 88.16           C  
ATOM    390  O   PHE A  48       1.836 -23.127  21.988  1.00 88.16           O  
ATOM    391  CG  PHE A  48       4.560 -20.939  21.624  1.00 88.16           C  
ATOM    392  CD1 PHE A  48       5.613 -21.603  21.007  1.00 88.16           C  
ATOM    393  CD2 PHE A  48       3.724 -20.146  20.849  1.00 88.16           C  
ATOM    394  CE1 PHE A  48       5.829 -21.479  19.636  1.00 88.16           C  
ATOM    395  CE2 PHE A  48       3.933 -20.018  19.479  1.00 88.16           C  
ATOM    396  CZ  PHE A  48       4.987 -20.684  18.875  1.00 88.16           C  
ATOM    397  N   ASP A  49       1.258 -21.346  23.265  1.00 88.47           N  
ATOM    398  CA  ASP A  49      -0.060 -21.158  22.667  1.00 88.47           C  
ATOM    399  C   ASP A  49       0.018 -20.252  21.440  1.00 88.47           C  
ATOM    400  CB  ASP A  49      -1.035 -20.573  23.691  1.00 88.47           C  
ATOM    401  O   ASP A  49       0.070 -19.027  21.569  1.00 88.47           O  
ATOM    402  CG  ASP A  49      -2.457 -20.475  23.168  1.00 88.47           C  
ATOM    403  OD1 ASP A  49      -2.728 -20.956  22.046  1.00 88.47           O  
ATOM    404  OD2 ASP A  49      -3.313 -19.910  23.881  1.00 88.47           O  
ATOM    405  N   PRO A  50       0.038 -20.774  20.226  1.00 86.14           N  
ATOM    406  CA  PRO A  50       0.186 -20.033  18.972  1.00 86.14           C  
ATOM    407  C   PRO A  50      -1.031 -19.170  18.648  1.00 86.14           C  
ATOM    408  CB  PRO A  50       0.365 -21.138  17.928  1.00 86.14           C  
ATOM    409  O   PRO A  50      -0.922 -18.200  17.894  1.00 86.14           O  
ATOM    410  CG  PRO A  50      -0.225 -22.358  18.559  1.00 86.14           C  
ATOM    411  CD  PRO A  50      -0.073 -22.246  20.049  1.00 86.14           C  
ATOM    412  N   LYS A  51      -2.202 -19.435  19.348  1.00 86.45           N  
ATOM    413  CA  LYS A  51      -3.467 -18.756  19.085  1.00 86.45           C  
ATOM    414  C   LYS A  51      -3.399 -17.289  19.498  1.00 86.45           C  
ATOM    415  CB  LYS A  51      -4.614 -19.454  19.817  1.00 86.45           C  
ATOM    416  O   LYS A  51      -3.911 -16.416  18.794  1.00 86.45           O  
ATOM    417  CG  LYS A  51      -5.024 -20.783  19.201  1.00 86.45           C  
ATOM    418  CD  LYS A  51      -6.231 -21.381  19.912  1.00 86.45           C  
ATOM    419  CE  LYS A  51      -6.594 -22.747  19.347  1.00 86.45           C  
ATOM    420  NZ  LYS A  51      -7.753 -23.354  20.067  1.00 86.45           N  
ATOM    421  N   GLU A  52      -2.828 -16.982  20.611  1.00 85.74           N  
ATOM    422  CA  GLU A  52      -2.677 -15.619  21.109  1.00 85.74           C  
ATOM    423  C   GLU A  52      -1.767 -14.797  20.201  1.00 85.74           C  
ATOM    424  CB  GLU A  52      -2.127 -15.626  22.538  1.00 85.74           C  
ATOM    425  O   GLU A  52      -2.053 -13.632  19.917  1.00 85.74           O  
ATOM    426  CG  GLU A  52      -3.150 -16.031  23.589  1.00 85.74           C  
ATOM    427  CD  GLU A  52      -2.633 -15.898  25.012  1.00 85.74           C  
ATOM    428  OE1 GLU A  52      -3.413 -16.123  25.965  1.00 85.74           O  
ATOM    429  OE2 GLU A  52      -1.438 -15.565  25.176  1.00 85.74           O  
ATOM    430  N   HIS A  53      -0.694 -15.370  19.765  1.00 84.87           N  
ATOM    431  CA  HIS A  53       0.259 -14.707  18.882  1.00 84.87           C  
ATOM    432  C   HIS A  53      -0.345 -14.465  17.502  1.00 84.87           C  
ATOM    433  CB  HIS A  53       1.539 -15.535  18.757  1.00 84.87           C  
ATOM    434  O   HIS A  53      -0.197 -13.379  16.937  1.00 84.87           O  
ATOM    435  CG  HIS A  53       2.740 -14.729  18.376  1.00 84.87           C  
ATOM    436  CD2 HIS A  53       3.455 -14.689  17.227  1.00 84.87           C  
ATOM    437  ND1 HIS A  53       3.338 -13.833  19.235  1.00 84.87           N  
ATOM    438  CE1 HIS A  53       4.372 -13.274  18.629  1.00 84.87           C  
ATOM    439  NE2 HIS A  53       4.465 -13.776  17.409  1.00 84.87           N  
ATOM    440  N   ILE A  54      -0.995 -15.438  17.056  1.00 85.96           N  
ATOM    441  CA  ILE A  54      -1.648 -15.340  15.755  1.00 85.96           C  
ATOM    442  C   ILE A  54      -2.727 -14.261  15.800  1.00 85.96           C  
ATOM    443  CB  ILE A  54      -2.260 -16.693  15.327  1.00 85.96           C  
ATOM    444  O   ILE A  54      -2.853 -13.462  14.868  1.00 85.96           O  
ATOM    445  CG1 ILE A  54      -1.152 -17.704  15.011  1.00 85.96           C  
ATOM    446  CG2 ILE A  54      -3.191 -16.507  14.125  1.00 85.96           C  
ATOM    447  CD1 ILE A  54      -1.657 -19.121  14.772  1.00 85.96           C  
ATOM    448  N   PHE A  55      -3.525 -14.219  16.842  1.00 87.69           N  
ATOM    449  CA  PHE A  55      -4.509 -13.157  17.011  1.00 87.69           C  
ATOM    450  C   PHE A  55      -3.834 -11.790  17.022  1.00 87.69           C  
ATOM    451  CB  PHE A  55      -5.304 -13.360  18.304  1.00 87.69           C  
ATOM    452  O   PHE A  55      -4.312 -10.851  16.383  1.00 87.69           O  
ATOM    453  CG  PHE A  55      -6.269 -12.245  18.605  1.00 87.69           C  
ATOM    454  CD1 PHE A  55      -5.976 -11.297  19.578  1.00 87.69           C  
ATOM    455  CD2 PHE A  55      -7.470 -12.145  17.914  1.00 87.69           C  
ATOM    456  CE1 PHE A  55      -6.868 -10.264  19.859  1.00 87.69           C  
ATOM    457  CE2 PHE A  55      -8.365 -11.115  18.189  1.00 87.69           C  
ATOM    458  CZ  PHE A  55      -8.063 -10.176  19.162  1.00 87.69           C  
ATOM    459  N   SER A  56      -2.803 -11.609  17.797  1.00 86.11           N  
ATOM    460  CA  SER A  56      -2.052 -10.362  17.888  1.00 86.11           C  
ATOM    461  C   SER A  56      -1.575  -9.903  16.514  1.00 86.11           C  
ATOM    462  CB  SER A  56      -0.854 -10.524  18.824  1.00 86.11           C  
ATOM    463  O   SER A  56      -1.656  -8.716  16.187  1.00 86.11           O  
ATOM    464  OG  SER A  56      -0.112  -9.319  18.905  1.00 86.11           O  
ATOM    465  N   ILE A  57      -1.089 -10.764  15.728  1.00 81.83           N  
ATOM    466  CA  ILE A  57      -0.585 -10.473  14.391  1.00 81.83           C  
ATOM    467  C   ILE A  57      -1.736 -10.026  13.492  1.00 81.83           C  
ATOM    468  CB  ILE A  57       0.129 -11.698  13.777  1.00 81.83           C  
ATOM    469  O   ILE A  57      -1.599  -9.069  12.726  1.00 81.83           O  
ATOM    470  CG1 ILE A  57       1.451 -11.965  14.505  1.00 81.83           C  
ATOM    471  CG2 ILE A  57       0.362 -11.491  12.277  1.00 81.83           C  
ATOM    472  CD1 ILE A  57       2.128 -13.267  14.101  1.00 81.83           C  
ATOM    473  N   GLN A  58      -2.835 -10.717  13.571  1.00 84.48           N  
ATOM    474  CA  GLN A  58      -4.022 -10.362  12.800  1.00 84.48           C  
ATOM    475  C   GLN A  58      -4.553  -8.991  13.210  1.00 84.48           C  
ATOM    476  CB  GLN A  58      -5.112 -11.420  12.973  1.00 84.48           C  
ATOM    477  O   GLN A  58      -4.944  -8.191  12.357  1.00 84.48           O  
ATOM    478  CG  GLN A  58      -4.804 -12.740  12.278  1.00 84.48           C  
ATOM    479  CD  GLN A  58      -5.867 -13.794  12.522  1.00 84.48           C  
ATOM    480  NE2 GLN A  58      -6.273 -14.483  11.461  1.00 84.48           N  
ATOM    481  OE1 GLN A  58      -6.319 -13.988  13.655  1.00 84.48           O  
ATOM    482  N   LEU A  59      -4.604  -8.705  14.493  1.00 88.16           N  
ATOM    483  CA  LEU A  59      -5.024  -7.403  14.999  1.00 88.16           C  
ATOM    484  C   LEU A  59      -4.083  -6.303  14.519  1.00 88.16           C  
ATOM    485  CB  LEU A  59      -5.075  -7.414  16.530  1.00 88.16           C  
ATOM    486  O   LEU A  59      -4.533  -5.233  14.102  1.00 88.16           O  
ATOM    487  CG  LEU A  59      -5.549  -6.124  17.202  1.00 88.16           C  
ATOM    488  CD1 LEU A  59      -6.955  -5.767  16.730  1.00 88.16           C  
ATOM    489  CD2 LEU A  59      -5.508  -6.265  18.719  1.00 88.16           C  
ATOM    490  N   GLU A  60      -2.776  -6.578  14.657  1.00 84.99           N  
ATOM    491  CA  GLU A  60      -1.773  -5.635  14.174  1.00 84.99           C  
ATOM    492  C   GLU A  60      -1.975  -5.322  12.694  1.00 84.99           C  
ATOM    493  CB  GLU A  60      -0.363  -6.184  14.407  1.00 84.99           C  
ATOM    494  O   GLU A  60      -1.930  -4.158  12.289  1.00 84.99           O  
ATOM    495  CG  GLU A  60       0.745  -5.257  13.926  1.00 84.99           C  
ATOM    496  CD  GLU A  60       2.138  -5.835  14.123  1.00 84.99           C  
ATOM    497  OE1 GLU A  60       3.128  -5.181  13.723  1.00 84.99           O  
ATOM    498  OE2 GLU A  60       2.239  -6.951  14.679  1.00 84.99           O  
ATOM    499  N   GLY A  61      -2.144  -6.322  11.886  1.00 83.45           N  
ATOM    500  CA  GLY A  61      -2.401  -6.138  10.467  1.00 83.45           C  
ATOM    501  C   GLY A  61      -3.615  -5.272  10.188  1.00 83.45           C  
ATOM    502  O   GLY A  61      -3.562  -4.370   9.349  1.00 83.45           O  
ATOM    503  N   ALA A  62      -4.743  -5.587  10.854  1.00 88.07           N  
ATOM    504  CA  ALA A  62      -5.981  -4.826  10.708  1.00 88.07           C  
ATOM    505  C   ALA A  62      -5.792  -3.379  11.153  1.00 88.07           C  
ATOM    506  CB  ALA A  62      -7.106  -5.482  11.505  1.00 88.07           C  
ATOM    507  O   ALA A  62      -6.304  -2.455  10.517  1.00 88.07           O  
ATOM    508  N   PHE A  63      -5.092  -3.261  12.211  1.00 89.28           N  
ATOM    509  CA  PHE A  63      -4.821  -1.932  12.745  1.00 89.28           C  
ATOM    510  C   PHE A  63      -4.020  -1.102  11.750  1.00 89.28           C  
ATOM    511  CB  PHE A  63      -4.067  -2.028  14.075  1.00 89.28           C  
ATOM    512  O   PHE A  63      -4.280   0.091  11.576  1.00 89.28           O  
ATOM    513  CG  PHE A  63      -3.847  -0.699  14.746  1.00 89.28           C  
ATOM    514  CD1 PHE A  63      -2.576  -0.144  14.819  1.00 89.28           C  
ATOM    515  CD2 PHE A  63      -4.913  -0.005  15.304  1.00 89.28           C  
ATOM    516  CE1 PHE A  63      -2.369   1.086  15.439  1.00 89.28           C  
ATOM    517  CE2 PHE A  63      -4.714   1.224  15.926  1.00 89.28           C  
ATOM    518  CZ  PHE A  63      -3.441   1.768  15.993  1.00 89.28           C  
ATOM    519  N   LEU A  64      -3.017  -1.652  11.111  1.00 88.25           N  
ATOM    520  CA  LEU A  64      -2.202  -0.955  10.123  1.00 88.25           C  
ATOM    521  C   LEU A  64      -3.052  -0.497   8.943  1.00 88.25           C  
ATOM    522  CB  LEU A  64      -1.068  -1.857   9.630  1.00 88.25           C  
ATOM    523  O   LEU A  64      -2.769   0.536   8.332  1.00 88.25           O  
ATOM    524  CG  LEU A  64       0.098  -2.069  10.597  1.00 88.25           C  
ATOM    525  CD1 LEU A  64       1.073  -3.098  10.033  1.00 88.25           C  
ATOM    526  CD2 LEU A  64       0.808  -0.749  10.877  1.00 88.25           C  
ATOM    527  N   GLU A  65      -4.040  -1.222   8.595  1.00 88.76           N  
ATOM    528  CA  GLU A  65      -4.968  -0.889   7.518  1.00 88.76           C  
ATOM    529  C   GLU A  65      -5.864   0.284   7.903  1.00 88.76           C  
ATOM    530  CB  GLU A  65      -5.822  -2.105   7.149  1.00 88.76           C  
ATOM    531  O   GLU A  65      -6.614   0.798   7.071  1.00 88.76           O  
ATOM    532  CG  GLU A  65      -5.047  -3.211   6.449  1.00 88.76           C  
ATOM    533  CD  GLU A  65      -5.943  -4.290   5.859  1.00 88.76           C  
ATOM    534  OE1 GLU A  65      -5.640  -5.492   6.033  1.00 88.76           O  
ATOM    535  OE2 GLU A  65      -6.954  -3.929   5.217  1.00 88.76           O  
ATOM    536  N   ILE A  66      -5.745   0.732   9.136  1.00 91.56           N  
ATOM    537  CA  ILE A  66      -6.426   1.929   9.619  1.00 91.56           C  
ATOM    538  C   ILE A  66      -5.442   3.096   9.673  1.00 91.56           C  
ATOM    539  CB  ILE A  66      -7.059   1.697  11.009  1.00 91.56           C  
ATOM    540  O   ILE A  66      -5.698   4.158   9.102  1.00 91.56           O  
ATOM    541  CG1 ILE A  66      -7.993   0.481  10.974  1.00 91.56           C  
ATOM    542  CG2 ILE A  66      -7.808   2.948  11.477  1.00 91.56           C  
ATOM    543  CD1 ILE A  66      -9.000   0.507   9.833  1.00 91.56           C  
ATOM    544  N   VAL A  67      -4.353   2.859  10.271  1.00 91.97           N  
ATOM    545  CA  VAL A  67      -3.407   3.917  10.612  1.00 91.97           C  
ATOM    546  C   VAL A  67      -2.697   4.401   9.350  1.00 91.97           C  
ATOM    547  CB  VAL A  67      -2.373   3.439  11.656  1.00 91.97           C  
ATOM    548  O   VAL A  67      -2.519   5.606   9.154  1.00 91.97           O  
ATOM    549  CG1 VAL A  67      -1.262   4.473  11.828  1.00 91.97           C  
ATOM    550  CG2 VAL A  67      -3.056   3.157  12.993  1.00 91.97           C  
ATOM    551  N   ILE A  68      -2.355   3.547   8.410  1.00 91.67           N  
ATOM    552  CA  ILE A  68      -1.568   3.885   7.230  1.00 91.67           C  
ATOM    553  C   ILE A  68      -2.380   4.795   6.311  1.00 91.67           C  
ATOM    554  CB  ILE A  68      -1.119   2.618   6.468  1.00 91.67           C  
ATOM    555  O   ILE A  68      -1.882   5.823   5.847  1.00 91.67           O  
ATOM    556  CG1 ILE A  68      -0.028   1.881   7.254  1.00 91.67           C  
ATOM    557  CG2 ILE A  68      -0.632   2.977   5.061  1.00 91.67           C  
ATOM    558  CD1 ILE A  68       0.446   0.592   6.596  1.00 91.67           C  
ATOM    559  N   PRO A  69      -3.590   4.456   5.942  1.00 93.18           N  
ATOM    560  CA  PRO A  69      -4.374   5.384   5.124  1.00 93.18           C  
ATOM    561  C   PRO A  69      -4.523   6.759   5.770  1.00 93.18           C  
ATOM    562  CB  PRO A  69      -5.732   4.688   5.004  1.00 93.18           C  
ATOM    563  O   PRO A  69      -4.530   7.776   5.072  1.00 93.18           O  
ATOM    564  CG  PRO A  69      -5.433   3.234   5.179  1.00 93.18           C  
ATOM    565  CD  PRO A  69      -4.289   3.095   6.142  1.00 93.18           C  
ATOM    566  N   ARG A  70      -4.668   6.844   7.083  1.00 93.48           N  
ATOM    567  CA  ARG A  70      -4.758   8.121   7.782  1.00 93.48           C  
ATOM    568  C   ARG A  70      -3.463   8.915   7.642  1.00 93.48           C  
ATOM    569  CB  ARG A  70      -5.081   7.903   9.262  1.00 93.48           C  
ATOM    570  O   ARG A  70      -3.492  10.128   7.425  1.00 93.48           O  
ATOM    571  CG  ARG A  70      -6.493   7.401   9.517  1.00 93.48           C  
ATOM    572  CD  ARG A  70      -6.784   7.265  11.005  1.00 93.48           C  
ATOM    573  NE  ARG A  70      -8.139   6.779  11.247  1.00 93.48           N  
ATOM    574  NH1 ARG A  70      -7.993   6.901  13.550  1.00 93.48           N  
ATOM    575  NH2 ARG A  70      -9.924   6.168  12.556  1.00 93.48           N  
ATOM    576  CZ  ARG A  70      -8.682   6.617  12.450  1.00 93.48           C  
ATOM    577  N   MET A  71      -2.363   8.203   7.860  1.00 93.21           N  
ATOM    578  CA  MET A  71      -1.065   8.846   7.677  1.00 93.21           C  
ATOM    579  C   MET A  71      -0.885   9.309   6.236  1.00 93.21           C  
ATOM    580  CB  MET A  71       0.067   7.894   8.067  1.00 93.21           C  
ATOM    581  O   MET A  71      -0.417  10.422   5.990  1.00 93.21           O  
ATOM    582  CG  MET A  71       0.134   7.598   9.556  1.00 93.21           C  
ATOM    583  SD  MET A  71       1.530   6.488   9.990  1.00 93.21           S  
ATOM    584  CE  MET A  71       0.885   4.908   9.373  1.00 93.21           C  
ATOM    585  N   ALA A  72      -1.234   8.437   5.294  1.00 94.10           N  
ATOM    586  CA  ALA A  72      -1.117   8.768   3.876  1.00 94.10           C  
ATOM    587  C   ALA A  72      -1.968   9.985   3.525  1.00 94.10           C  
ATOM    588  CB  ALA A  72      -1.521   7.574   3.015  1.00 94.10           C  
ATOM    589  O   ALA A  72      -1.533  10.856   2.767  1.00 94.10           O  
ATOM    590  N   LYS A  73      -3.198   9.969   4.038  1.00 94.72           N  
ATOM    591  CA  LYS A  73      -4.105  11.089   3.806  1.00 94.72           C  
ATOM    592  C   LYS A  73      -3.482  12.405   4.264  1.00 94.72           C  
ATOM    593  CB  LYS A  73      -5.435  10.861   4.525  1.00 94.72           C  
ATOM    594  O   LYS A  73      -3.551  13.410   3.554  1.00 94.72           O  
ATOM    595  CG  LYS A  73      -6.444  11.983   4.331  1.00 94.72           C  
ATOM    596  CD  LYS A  73      -7.753  11.689   5.053  1.00 94.72           C  
ATOM    597  CE  LYS A  73      -8.752  12.825   4.885  1.00 94.72           C  
ATOM    598  NZ  LYS A  73     -10.046  12.532   5.572  1.00 94.72           N  
ATOM    599  N   LYS A  74      -2.907  12.365   5.411  1.00 93.63           N  
ATOM    600  CA  LYS A  74      -2.303  13.571   5.968  1.00 93.63           C  
ATOM    601  C   LYS A  74      -1.057  13.974   5.184  1.00 93.63           C  
ATOM    602  CB  LYS A  74      -1.951  13.365   7.442  1.00 93.63           C  
ATOM    603  O   LYS A  74      -0.865  15.152   4.875  1.00 93.63           O  
ATOM    604  CG  LYS A  74      -1.445  14.619   8.139  1.00 93.63           C  
ATOM    605  CD  LYS A  74      -2.558  15.643   8.325  1.00 93.63           C  
ATOM    606  CE  LYS A  74      -2.077  16.856   9.110  1.00 93.63           C  
ATOM    607  NZ  LYS A  74      -3.170  17.854   9.311  1.00 93.63           N  
ATOM    608  N   MET A  75      -0.196  13.064   4.866  1.00 94.06           N  
ATOM    609  CA  MET A  75       1.084  13.314   4.210  1.00 94.06           C  
ATOM    610  C   MET A  75       0.878  13.764   2.768  1.00 94.06           C  
ATOM    611  CB  MET A  75       1.962  12.061   4.246  1.00 94.06           C  
ATOM    612  O   MET A  75       1.594  14.639   2.278  1.00 94.06           O  
ATOM    613  CG  MET A  75       2.587  11.791   5.605  1.00 94.06           C  
ATOM    614  SD  MET A  75       3.710  10.339   5.585  1.00 94.06           S  
ATOM    615  CE  MET A  75       4.981  10.933   4.435  1.00 94.06           C  
ATOM    616  N   PHE A  76      -0.100  13.261   2.141  1.00 95.67           N  
ATOM    617  CA  PHE A  76      -0.279  13.514   0.717  1.00 95.67           C  
ATOM    618  C   PHE A  76      -1.572  14.280   0.461  1.00 95.67           C  
ATOM    619  CB  PHE A  76      -0.284  12.199  -0.068  1.00 95.67           C  
ATOM    620  O   PHE A  76      -2.197  14.121  -0.590  1.00 95.67           O  
ATOM    621  CG  PHE A  76       1.027  11.461  -0.025  1.00 95.67           C  
ATOM    622  CD1 PHE A  76       2.040  11.763  -0.927  1.00 95.67           C  
ATOM    623  CD2 PHE A  76       1.246  10.466   0.918  1.00 95.67           C  
ATOM    624  CE1 PHE A  76       3.255  11.082  -0.890  1.00 95.67           C  
ATOM    625  CE2 PHE A  76       2.458   9.781   0.962  1.00 95.67           C  
ATOM    626  CZ  PHE A  76       3.460  10.090   0.056  1.00 95.67           C  
ATOM    627  N   GLU A  77      -1.994  15.006   1.443  1.00 94.14           N  
ATOM    628  CA  GLU A  77      -3.202  15.816   1.324  1.00 94.14           C  
ATOM    629  C   GLU A  77      -3.181  16.657   0.051  1.00 94.14           C  
ATOM    630  CB  GLU A  77      -3.366  16.720   2.549  1.00 94.14           C  
ATOM    631  O   GLU A  77      -2.195  17.342  -0.230  1.00 94.14           O  
ATOM    632  CG  GLU A  77      -4.680  17.488   2.575  1.00 94.14           C  
ATOM    633  CD  GLU A  77      -4.879  18.293   3.849  1.00 94.14           C  
ATOM    634  OE1 GLU A  77      -6.013  18.760   4.101  1.00 94.14           O  
ATOM    635  OE2 GLU A  77      -3.893  18.458   4.602  1.00 94.14           O  
ATOM    636  N   GLY A  78      -4.317  16.566  -0.764  1.00 92.93           N  
ATOM    637  CA  GLY A  78      -4.417  17.314  -2.007  1.00 92.93           C  
ATOM    638  C   GLY A  78      -3.956  16.524  -3.218  1.00 92.93           C  
ATOM    639  O   GLY A  78      -4.197  16.928  -4.358  1.00 92.93           O  
ATOM    640  N   VAL A  79      -3.260  15.387  -2.980  1.00 95.47           N  
ATOM    641  CA  VAL A  79      -2.703  14.575  -4.057  1.00 95.47           C  
ATOM    642  C   VAL A  79      -3.357  13.195  -4.056  1.00 95.47           C  
ATOM    643  CB  VAL A  79      -1.169  14.438  -3.928  1.00 95.47           C  
ATOM    644  O   VAL A  79      -3.640  12.635  -5.117  1.00 95.47           O  
ATOM    645  CG1 VAL A  79      -0.624  13.466  -4.974  1.00 95.47           C  
ATOM    646  CG2 VAL A  79      -0.498  15.803  -4.063  1.00 95.47           C  
ATOM    647  N   LEU A  80      -3.685  12.626  -2.911  1.00 96.13           N  
ATOM    648  CA  LEU A  80      -4.087  11.232  -2.764  1.00 96.13           C  
ATOM    649  C   LEU A  80      -5.411  11.124  -2.016  1.00 96.13           C  
ATOM    650  CB  LEU A  80      -3.005  10.437  -2.027  1.00 96.13           C  
ATOM    651  O   LEU A  80      -5.603  11.776  -0.988  1.00 96.13           O  
ATOM    652  CG  LEU A  80      -3.285   8.948  -1.814  1.00 96.13           C  
ATOM    653  CD1 LEU A  80      -3.207   8.199  -3.140  1.00 96.13           C  
ATOM    654  CD2 LEU A  80      -2.307   8.360  -0.803  1.00 96.13           C  
ATOM    655  N   ILE A  81      -6.315  10.324  -2.558  1.00 95.61           N  
ATOM    656  CA  ILE A  81      -7.541   9.933  -1.870  1.00 95.61           C  
ATOM    657  C   ILE A  81      -7.373   8.540  -1.267  1.00 95.61           C  
ATOM    658  CB  ILE A  81      -8.757   9.961  -2.824  1.00 95.61           C  
ATOM    659  O   ILE A  81      -6.960   7.604  -1.955  1.00 95.61           O  
ATOM    660  CG1 ILE A  81      -8.970  11.375  -3.376  1.00 95.61           C  
ATOM    661  CG2 ILE A  81     -10.014   9.456  -2.110  1.00 95.61           C  
ATOM    662  CD1 ILE A  81     -10.071  11.471  -4.423  1.00 95.61           C  
ATOM    663  N   VAL A  82      -7.716   8.360  -0.034  1.00 94.58           N  
ATOM    664  CA  VAL A  82      -7.579   7.079   0.651  1.00 94.58           C  
ATOM    665  C   VAL A  82      -8.897   6.713   1.329  1.00 94.58           C  
ATOM    666  CB  VAL A  82      -6.436   7.110   1.690  1.00 94.58           C  
ATOM    667  O   VAL A  82      -9.751   7.575   1.548  1.00 94.58           O  
ATOM    668  CG1 VAL A  82      -5.100   7.411   1.013  1.00 94.58           C  
ATOM    669  CG2 VAL A  82      -6.731   8.142   2.777  1.00 94.58           C  
ATOM    670  N   PRO A  83      -9.105   5.406   1.575  1.00 92.91           N  
ATOM    671  CA  PRO A  83     -10.343   5.000   2.246  1.00 92.91           C  
ATOM    672  C   PRO A  83     -10.374   5.400   3.719  1.00 92.91           C  
ATOM    673  CB  PRO A  83     -10.342   3.477   2.094  1.00 92.91           C  
ATOM    674  O   PRO A  83      -9.322   5.534   4.349  1.00 92.91           O  
ATOM    675  CG  PRO A  83      -8.897   3.097   2.063  1.00 92.91           C  
ATOM    676  CD  PRO A  83      -8.135   4.177   1.350  1.00 92.91           C  
ATOM    677  N   GLU A  84     -11.590   5.657   4.216  1.00 93.76           N  
ATOM    678  CA  GLU A  84     -11.845   5.734   5.651  1.00 93.76           C  
ATOM    679  C   GLU A  84     -12.155   4.357   6.231  1.00 93.76           C  
ATOM    680  CB  GLU A  84     -12.997   6.699   5.942  1.00 93.76           C  
ATOM    681  O   GLU A  84     -13.206   3.779   5.944  1.00 93.76           O  
ATOM    682  CG  GLU A  84     -13.177   7.014   7.420  1.00 93.76           C  
ATOM    683  CD  GLU A  84     -14.283   8.022   7.688  1.00 93.76           C  
ATOM    684  OE1 GLU A  84     -14.409   8.493   8.841  1.00 93.76           O  
ATOM    685  OE2 GLU A  84     -15.030   8.343   6.737  1.00 93.76           O  
ATOM    686  N   ASN A  85     -11.184   3.888   7.003  1.00 93.38           N  
ATOM    687  CA  ASN A  85     -11.300   2.522   7.502  1.00 93.38           C  
ATOM    688  C   ASN A  85     -11.557   2.495   9.006  1.00 93.38           C  
ATOM    689  CB  ASN A  85     -10.043   1.719   7.163  1.00 93.38           C  
ATOM    690  O   ASN A  85     -11.060   3.350   9.740  1.00 93.38           O  
ATOM    691  CG  ASN A  85      -9.859   1.523   5.671  1.00 93.38           C  
ATOM    692  ND2 ASN A  85      -8.613   1.363   5.242  1.00 93.38           N  
ATOM    693  OD1 ASN A  85     -10.830   1.515   4.909  1.00 93.38           O  
ATOM    694  N   TYR A  86     -12.292   1.449   9.485  1.00 93.60           N  
ATOM    695  CA  TYR A  86     -12.602   1.251  10.897  1.00 93.60           C  
ATOM    696  C   TYR A  86     -12.319  -0.185  11.321  1.00 93.60           C  
ATOM    697  CB  TYR A  86     -14.066   1.600  11.180  1.00 93.60           C  
ATOM    698  O   TYR A  86     -12.583  -1.125  10.568  1.00 93.60           O  
ATOM    699  CG  TYR A  86     -14.460   2.984  10.723  1.00 93.60           C  
ATOM    700  CD1 TYR A  86     -14.315   4.084  11.566  1.00 93.60           C  
ATOM    701  CD2 TYR A  86     -14.978   3.194   9.450  1.00 93.60           C  
ATOM    702  CE1 TYR A  86     -14.679   5.361  11.150  1.00 93.60           C  
ATOM    703  CE2 TYR A  86     -15.344   4.466   9.023  1.00 93.60           C  
ATOM    704  OH  TYR A  86     -15.552   6.803   9.462  1.00 93.60           O  
ATOM    705  CZ  TYR A  86     -15.191   5.541   9.879  1.00 93.60           C  
ATOM    706  N   LEU A  87     -11.769  -0.248  12.532  1.00 93.83           N  
ATOM    707  CA  LEU A  87     -11.502  -1.561  13.109  1.00 93.83           C  
ATOM    708  C   LEU A  87     -12.730  -2.092  13.842  1.00 93.83           C  
ATOM    709  CB  LEU A  87     -10.310  -1.494  14.068  1.00 93.83           C  
ATOM    710  O   LEU A  87     -13.336  -1.378  14.644  1.00 93.83           O  
ATOM    711  CG  LEU A  87      -9.951  -2.790  14.795  1.00 93.83           C  
ATOM    712  CD1 LEU A  87      -9.471  -3.841  13.800  1.00 93.83           C  
ATOM    713  CD2 LEU A  87      -8.891  -2.530  15.860  1.00 93.83           C  
ATOM    714  N   HIS A  88     -13.083  -3.286  13.521  1.00 92.42           N  
ATOM    715  CA  HIS A  88     -14.199  -3.944  14.190  1.00 92.42           C  
ATOM    716  C   HIS A  88     -13.766  -5.266  14.815  1.00 92.42           C  
ATOM    717  CB  HIS A  88     -15.349  -4.180  13.208  1.00 92.42           C  
ATOM    718  O   HIS A  88     -13.289  -6.162  14.114  1.00 92.42           O  
ATOM    719  CG  HIS A  88     -16.551  -4.813  13.833  1.00 92.42           C  
ATOM    720  CD2 HIS A  88     -17.104  -6.036  13.656  1.00 92.42           C  
ATOM    721  ND1 HIS A  88     -17.335  -4.166  14.763  1.00 92.42           N  
ATOM    722  CE1 HIS A  88     -18.320  -4.966  15.133  1.00 92.42           C  
ATOM    723  NE2 HIS A  88     -18.203  -6.107  14.477  1.00 92.42           N  
ATOM    724  N   VAL A  89     -13.857  -5.373  16.191  1.00 91.55           N  
ATOM    725  CA  VAL A  89     -13.555  -6.609  16.905  1.00 91.55           C  
ATOM    726  C   VAL A  89     -14.828  -7.166  17.537  1.00 91.55           C  
ATOM    727  CB  VAL A  89     -12.475  -6.388  17.988  1.00 91.55           C  
ATOM    728  O   VAL A  89     -15.447  -6.514  18.381  1.00 91.55           O  
ATOM    729  CG1 VAL A  89     -12.129  -7.705  18.681  1.00 91.55           C  
ATOM    730  CG2 VAL A  89     -11.225  -5.759  17.375  1.00 91.55           C  
ATOM    731  N   GLU A  90     -15.230  -8.440  17.080  1.00 87.92           N  
ATOM    732  CA  GLU A  90     -16.453  -9.064  17.576  1.00 87.92           C  
ATOM    733  C   GLU A  90     -16.231  -9.708  18.941  1.00 87.92           C  
ATOM    734  CB  GLU A  90     -16.966 -10.107  16.580  1.00 87.92           C  
ATOM    735  O   GLU A  90     -15.089  -9.892  19.368  1.00 87.92           O  
ATOM    736  CG  GLU A  90     -17.371  -9.525  15.233  1.00 87.92           C  
ATOM    737  CD  GLU A  90     -18.146 -10.503  14.365  1.00 87.92           C  
ATOM    738  OE1 GLU A  90     -18.296 -10.249  13.149  1.00 87.92           O  
ATOM    739  OE2 GLU A  90     -18.609 -11.533  14.907  1.00 87.92           O  
ATOM    740  N   LYS A  91     -17.284 -10.102  19.630  1.00 88.11           N  
ATOM    741  CA  LYS A  91     -17.244 -10.723  20.951  1.00 88.11           C  
ATOM    742  C   LYS A  91     -16.442 -12.021  20.924  1.00 88.11           C  
ATOM    743  CB  LYS A  91     -18.661 -10.993  21.460  1.00 88.11           C  
ATOM    744  O   LYS A  91     -15.729 -12.336  21.880  1.00 88.11           O  
ATOM    745  CG  LYS A  91     -19.416  -9.742  21.882  1.00 88.11           C  
ATOM    746  CD  LYS A  91     -20.769 -10.085  22.491  1.00 88.11           C  
ATOM    747  CE  LYS A  91     -21.544  -8.831  22.875  1.00 88.11           C  
ATOM    748  NZ  LYS A  91     -22.888  -9.161  23.437  1.00 88.11           N  
ATOM    749  N   ASP A  92     -16.499 -12.663  19.779  1.00 88.41           N  
ATOM    750  CA  ASP A  92     -15.797 -13.936  19.644  1.00 88.41           C  
ATOM    751  C   ASP A  92     -14.355 -13.723  19.189  1.00 88.41           C  
ATOM    752  CB  ASP A  92     -16.529 -14.851  18.660  1.00 88.41           C  
ATOM    753  O   ASP A  92     -13.675 -14.674  18.797  1.00 88.41           O  
ATOM    754  CG  ASP A  92     -16.558 -14.299  17.246  1.00 88.41           C  
ATOM    755  OD1 ASP A  92     -16.017 -13.197  17.010  1.00 88.41           O  
ATOM    756  OD2 ASP A  92     -17.129 -14.971  16.360  1.00 88.41           O  
ATOM    757  N   LYS A  93     -13.834 -12.370  19.203  1.00 85.85           N  
ATOM    758  CA  LYS A  93     -12.467 -11.952  18.905  1.00 85.85           C  
ATOM    759  C   LYS A  93     -12.177 -12.046  17.410  1.00 85.85           C  
ATOM    760  CB  LYS A  93     -11.464 -12.801  19.688  1.00 85.85           C  
ATOM    761  O   LYS A  93     -11.016 -12.119  17.001  1.00 85.85           O  
ATOM    762  CG  LYS A  93     -11.496 -12.567  21.191  1.00 85.85           C  
ATOM    763  CD  LYS A  93     -10.296 -13.202  21.881  1.00 85.85           C  
ATOM    764  CE  LYS A  93     -10.293 -12.915  23.377  1.00 85.85           C  
ATOM    765  NZ  LYS A  93      -9.118 -13.537  24.058  1.00 85.85           N  
ATOM    766  N   SER A  94     -13.236 -12.115  16.664  1.00 87.27           N  
ATOM    767  CA  SER A  94     -13.059 -11.991  15.221  1.00 87.27           C  
ATOM    768  C   SER A  94     -12.794 -10.545  14.818  1.00 87.27           C  
ATOM    769  CB  SER A  94     -14.291 -12.517  14.483  1.00 87.27           C  
ATOM    770  O   SER A  94     -13.398  -9.621  15.368  1.00 87.27           O  
ATOM    771  OG  SER A  94     -15.422 -11.705  14.750  1.00 87.27           O  
ATOM    772  N   ILE A  95     -11.851 -10.361  13.861  1.00 90.56           N  
ATOM    773  CA  ILE A  95     -11.396  -9.040  13.441  1.00 90.56           C  
ATOM    774  C   ILE A  95     -11.975  -8.708  12.068  1.00 90.56           C  
ATOM    775  CB  ILE A  95      -9.853  -8.958  13.406  1.00 90.56           C  
ATOM    776  O   ILE A  95     -11.988  -9.554  11.171  1.00 90.56           O  
ATOM    777  CG1 ILE A  95      -9.274  -9.202  14.804  1.00 90.56           C  
ATOM    778  CG2 ILE A  95      -9.397  -7.605  12.853  1.00 90.56           C  
ATOM    779  CD1 ILE A  95      -7.763  -9.390  14.824  1.00 90.56           C  
ATOM    780  N   GLY A  96     -12.523  -7.485  11.992  1.00 90.83           N  
ATOM    781  CA  GLY A  96     -12.989  -6.967  10.715  1.00 90.83           C  
ATOM    782  C   GLY A  96     -12.524  -5.549  10.441  1.00 90.83           C  
ATOM    783  O   GLY A  96     -12.320  -4.766  11.371  1.00 90.83           O  
ATOM    784  N   VAL A  97     -12.287  -5.261   9.143  1.00 92.29           N  
ATOM    785  CA  VAL A  97     -11.987  -3.905   8.694  1.00 92.29           C  
ATOM    786  C   VAL A  97     -13.146  -3.370   7.856  1.00 92.29           C  
ATOM    787  CB  VAL A  97     -10.674  -3.854   7.881  1.00 92.29           C  
ATOM    788  O   VAL A  97     -13.515  -3.966   6.842  1.00 92.29           O  
ATOM    789  CG1 VAL A  97     -10.391  -2.432   7.401  1.00 92.29           C  
ATOM    790  CG2 VAL A  97      -9.509  -4.382   8.716  1.00 92.29           C  
ATOM    791  N   ILE A  98     -13.737  -2.285   8.362  1.00 93.65           N  
ATOM    792  CA  ILE A  98     -14.845  -1.645   7.661  1.00 93.65           C  
ATOM    793  C   ILE A  98     -14.328  -0.455   6.856  1.00 93.65           C  
ATOM    794  CB  ILE A  98     -15.948  -1.189   8.643  1.00 93.65           C  
ATOM    795  O   ILE A  98     -13.704   0.453   7.409  1.00 93.65           O  
ATOM    796  CG1 ILE A  98     -16.426  -2.370   9.495  1.00 93.65           C  
ATOM    797  CG2 ILE A  98     -17.116  -0.552   7.884  1.00 93.65           C  
ATOM    798  CD1 ILE A  98     -17.344  -1.974  10.643  1.00 93.65           C  
ATOM    799  N   SER A  99     -14.572  -0.449   5.547  1.00 93.46           N  
ATOM    800  CA  SER A  99     -14.096   0.610   4.663  1.00 93.46           C  
ATOM    801  C   SER A  99     -15.257   1.315   3.970  1.00 93.46           C  
ATOM    802  CB  SER A  99     -13.135   0.044   3.616  1.00 93.46           C  
ATOM    803  O   SER A  99     -16.108   0.666   3.358  1.00 93.46           O  
ATOM    804  OG  SER A  99     -12.042  -0.608   4.239  1.00 93.46           O  
ATOM    805  N   LYS A 100     -15.227   2.601   4.130  1.00 93.16           N  
ATOM    806  CA  LYS A 100     -16.221   3.393   3.412  1.00 93.16           C  
ATOM    807  C   LYS A 100     -15.911   3.441   1.919  1.00 93.16           C  
ATOM    808  CB  LYS A 100     -16.289   4.812   3.979  1.00 93.16           C  
ATOM    809  O   LYS A 100     -14.763   3.651   1.524  1.00 93.16           O  
ATOM    810  CG  LYS A 100     -17.446   5.639   3.439  1.00 93.16           C  
ATOM    811  CD  LYS A 100     -17.501   7.015   4.091  1.00 93.16           C  
ATOM    812  CE  LYS A 100     -18.675   7.834   3.572  1.00 93.16           C  
ATOM    813  NZ  LYS A 100     -18.777   9.155   4.262  1.00 93.16           N  
ATOM    814  N   PHE A 101     -16.951   3.292   1.065  1.00 90.88           N  
ATOM    815  CA  PHE A 101     -16.742   3.339  -0.378  1.00 90.88           C  
ATOM    816  C   PHE A 101     -16.291   4.727  -0.815  1.00 90.88           C  
ATOM    817  CB  PHE A 101     -18.023   2.945  -1.120  1.00 90.88           C  
ATOM    818  O   PHE A 101     -16.786   5.735  -0.307  1.00 90.88           O  
ATOM    819  CG  PHE A 101     -18.240   1.459  -1.210  1.00 90.88           C  
ATOM    820  CD1 PHE A 101     -17.415   0.579  -0.519  1.00 90.88           C  
ATOM    821  CD2 PHE A 101     -19.269   0.941  -1.985  1.00 90.88           C  
ATOM    822  CE1 PHE A 101     -17.614  -0.798  -0.600  1.00 90.88           C  
ATOM    823  CE2 PHE A 101     -19.474  -0.433  -2.071  1.00 90.88           C  
ATOM    824  CZ  PHE A 101     -18.645  -1.301  -1.378  1.00 90.88           C  
ATOM    825  N   ILE A 102     -15.331   4.759  -1.703  1.00 91.53           N  
ATOM    826  CA  ILE A 102     -14.900   5.998  -2.340  1.00 91.53           C  
ATOM    827  C   ILE A 102     -15.686   6.216  -3.631  1.00 91.53           C  
ATOM    828  CB  ILE A 102     -13.382   5.984  -2.633  1.00 91.53           C  
ATOM    829  O   ILE A 102     -15.665   5.370  -4.528  1.00 91.53           O  
ATOM    830  CG1 ILE A 102     -12.589   5.811  -1.333  1.00 91.53           C  
ATOM    831  CG2 ILE A 102     -12.962   7.262  -3.365  1.00 91.53           C  
ATOM    832  CD1 ILE A 102     -11.088   5.667  -1.538  1.00 91.53           C  
ATOM    833  N   ASN A 103     -16.450   7.266  -3.689  1.00 89.14           N  
ATOM    834  CA  ASN A 103     -17.264   7.566  -4.862  1.00 89.14           C  
ATOM    835  C   ASN A 103     -16.398   7.887  -6.077  1.00 89.14           C  
ATOM    836  CB  ASN A 103     -18.221   8.723  -4.571  1.00 89.14           C  
ATOM    837  O   ASN A 103     -15.352   8.526  -5.948  1.00 89.14           O  
ATOM    838  CG  ASN A 103     -19.289   8.358  -3.559  1.00 89.14           C  
ATOM    839  ND2 ASN A 103     -19.785   9.353  -2.834  1.00 89.14           N  
ATOM    840  OD1 ASN A 103     -19.664   7.189  -3.429  1.00 89.14           O  
ATOM    841  N   ASN A 104     -16.807   7.292  -7.265  1.00 91.41           N  
ATOM    842  CA  ASN A 104     -16.197   7.623  -8.548  1.00 91.41           C  
ATOM    843  C   ASN A 104     -14.786   7.052  -8.662  1.00 91.41           C  
ATOM    844  CB  ASN A 104     -16.174   9.138  -8.758  1.00 91.41           C  
ATOM    845  O   ASN A 104     -13.924   7.640  -9.318  1.00 91.41           O  
ATOM    846  CG  ASN A 104     -17.564   9.740  -8.818  1.00 91.41           C  
ATOM    847  ND2 ASN A 104     -17.728  10.915  -8.221  1.00 91.41           N  
ATOM    848  OD1 ASN A 104     -18.484   9.154  -9.395  1.00 91.41           O  
ATOM    849  N   PHE A 105     -14.448   6.108  -7.922  1.00 93.31           N  
ATOM    850  CA  PHE A 105     -13.160   5.427  -7.990  1.00 93.31           C  
ATOM    851  C   PHE A 105     -13.055   4.594  -9.262  1.00 93.31           C  
ATOM    852  CB  PHE A 105     -12.956   4.536  -6.760  1.00 93.31           C  
ATOM    853  O   PHE A 105     -13.992   3.879  -9.621  1.00 93.31           O  
ATOM    854  CG  PHE A 105     -11.694   3.718  -6.806  1.00 93.31           C  
ATOM    855  CD1 PHE A 105     -11.749   2.333  -6.895  1.00 93.31           C  
ATOM    856  CD2 PHE A 105     -10.451   4.336  -6.760  1.00 93.31           C  
ATOM    857  CE1 PHE A 105     -10.582   1.573  -6.937  1.00 93.31           C  
ATOM    858  CE2 PHE A 105      -9.280   3.584  -6.802  1.00 93.31           C  
ATOM    859  CZ  PHE A 105      -9.348   2.203  -6.889  1.00 93.31           C  
ATOM    860  N   SER A 106     -11.997   4.714  -9.949  1.00 93.29           N  
ATOM    861  CA  SER A 106     -11.704   3.950 -11.157  1.00 93.29           C  
ATOM    862  C   SER A 106     -10.345   3.264 -11.060  1.00 93.29           C  
ATOM    863  CB  SER A 106     -11.740   4.857 -12.387  1.00 93.29           C  
ATOM    864  O   SER A 106      -9.326   3.922 -10.844  1.00 93.29           O  
ATOM    865  OG  SER A 106     -11.344   4.146 -13.548  1.00 93.29           O  
ATOM    866  N   GLU A 107     -10.439   1.980 -11.178  1.00 91.36           N  
ATOM    867  CA  GLU A 107      -9.216   1.196 -11.325  1.00 91.36           C  
ATOM    868  C   GLU A 107      -8.750   1.169 -12.778  1.00 91.36           C  
ATOM    869  CB  GLU A 107      -9.428  -0.231 -10.814  1.00 91.36           C  
ATOM    870  O   GLU A 107      -8.816   0.130 -13.438  1.00 91.36           O  
ATOM    871  CG  GLU A 107      -9.679  -0.317  -9.316  1.00 91.36           C  
ATOM    872  CD  GLU A 107     -10.043  -1.717  -8.847  1.00 91.36           C  
ATOM    873  OE1 GLU A 107      -9.660  -2.098  -7.718  1.00 91.36           O  
ATOM    874  OE2 GLU A 107     -10.717  -2.438  -9.616  1.00 91.36           O  
ATOM    875  N   PHE A 108      -8.263   2.183 -13.330  1.00 92.09           N  
ATOM    876  CA  PHE A 108      -8.121   2.438 -14.759  1.00 92.09           C  
ATOM    877  C   PHE A 108      -7.070   1.519 -15.371  1.00 92.09           C  
ATOM    878  CB  PHE A 108      -7.750   3.902 -15.012  1.00 92.09           C  
ATOM    879  O   PHE A 108      -7.194   1.108 -16.527  1.00 92.09           O  
ATOM    880  CG  PHE A 108      -6.301   4.214 -14.754  1.00 92.09           C  
ATOM    881  CD1 PHE A 108      -5.854   4.494 -13.469  1.00 92.09           C  
ATOM    882  CD2 PHE A 108      -5.385   4.228 -15.798  1.00 92.09           C  
ATOM    883  CE1 PHE A 108      -4.513   4.784 -13.227  1.00 92.09           C  
ATOM    884  CE2 PHE A 108      -4.044   4.516 -15.565  1.00 92.09           C  
ATOM    885  CZ  PHE A 108      -3.610   4.794 -14.279  1.00 92.09           C  
ATOM    886  N   LEU A 109      -5.942   1.187 -14.630  1.00 89.54           N  
ATOM    887  CA  LEU A 109      -4.913   0.311 -15.181  1.00 89.54           C  
ATOM    888  C   LEU A 109      -5.468  -1.086 -15.435  1.00 89.54           C  
ATOM    889  CB  LEU A 109      -3.713   0.232 -14.235  1.00 89.54           C  
ATOM    890  O   LEU A 109      -5.122  -1.725 -16.431  1.00 89.54           O  
ATOM    891  CG  LEU A 109      -2.826   1.476 -14.159  1.00 89.54           C  
ATOM    892  CD1 LEU A 109      -1.817   1.340 -13.024  1.00 89.54           C  
ATOM    893  CD2 LEU A 109      -2.115   1.707 -15.488  1.00 89.54           C  
ATOM    894  N   SER A 110      -6.373  -1.518 -14.485  1.00 87.23           N  
ATOM    895  CA  SER A 110      -6.959  -2.848 -14.613  1.00 87.23           C  
ATOM    896  C   SER A 110      -7.934  -2.913 -15.783  1.00 87.23           C  
ATOM    897  CB  SER A 110      -7.674  -3.246 -13.321  1.00 87.23           C  
ATOM    898  O   SER A 110      -8.298  -4.000 -16.236  1.00 87.23           O  
ATOM    899  OG  SER A 110      -8.843  -2.466 -13.132  1.00 87.23           O  
ATOM    900  N   GLN A 111      -8.299  -1.814 -16.306  1.00 88.83           N  
ATOM    901  CA  GLN A 111      -9.298  -1.733 -17.367  1.00 88.83           C  
ATOM    902  C   GLN A 111      -8.638  -1.577 -18.733  1.00 88.83           C  
ATOM    903  CB  GLN A 111     -10.259  -0.571 -17.112  1.00 88.83           C  
ATOM    904  O   GLN A 111      -9.320  -1.557 -19.760  1.00 88.83           O  
ATOM    905  CG  GLN A 111     -11.090  -0.726 -15.845  1.00 88.83           C  
ATOM    906  CD  GLN A 111     -11.978   0.474 -15.575  1.00 88.83           C  
ATOM    907  NE2 GLN A 111     -12.886   0.335 -14.615  1.00 88.83           N  
ATOM    908  OE1 GLN A 111     -11.847   1.518 -16.222  1.00 88.83           O  
ATOM    909  N   LYS A 112      -7.284  -1.485 -18.753  1.00 89.65           N  
ATOM    910  CA  LYS A 112      -6.569  -1.354 -20.019  1.00 89.65           C  
ATOM    911  C   LYS A 112      -6.614  -2.656 -20.814  1.00 89.65           C  
ATOM    912  CB  LYS A 112      -5.117  -0.938 -19.775  1.00 89.65           C  
ATOM    913  O   LYS A 112      -6.539  -3.744 -20.238  1.00 89.65           O  
ATOM    914  CG  LYS A 112      -4.967   0.415 -19.096  1.00 89.65           C  
ATOM    915  CD  LYS A 112      -5.356   1.555 -20.029  1.00 89.65           C  
ATOM    916  CE  LYS A 112      -5.082   2.913 -19.397  1.00 89.65           C  
ATOM    917  NZ  LYS A 112      -5.433   4.034 -20.320  1.00 89.65           N  
ATOM    918  N   ASP A 113      -6.745  -2.563 -22.069  1.00 86.59           N  
ATOM    919  CA  ASP A 113      -6.902  -3.702 -22.967  1.00 86.59           C  
ATOM    920  C   ASP A 113      -5.744  -4.685 -22.815  1.00 86.59           C  
ATOM    921  CB  ASP A 113      -7.005  -3.231 -24.419  1.00 86.59           C  
ATOM    922  O   ASP A 113      -5.945  -5.901 -22.853  1.00 86.59           O  
ATOM    923  CG  ASP A 113      -8.335  -2.569 -24.735  1.00 86.59           C  
ATOM    924  OD1 ASP A 113      -9.315  -2.784 -23.990  1.00 86.59           O  
ATOM    925  OD2 ASP A 113      -8.403  -1.828 -25.739  1.00 86.59           O  
ATOM    926  N   ALA A 114      -4.586  -4.087 -22.579  1.00 82.46           N  
ATOM    927  CA  ALA A 114      -3.369  -4.889 -22.471  1.00 82.46           C  
ATOM    928  C   ALA A 114      -3.407  -5.779 -21.233  1.00 82.46           C  
ATOM    929  CB  ALA A 114      -2.139  -3.986 -22.436  1.00 82.46           C  
ATOM    930  O   ALA A 114      -2.708  -6.793 -21.168  1.00 82.46           O  
ATOM    931  N   ILE A 115      -4.326  -5.418 -20.311  1.00 80.36           N  
ATOM    932  CA  ILE A 115      -4.393  -6.087 -19.016  1.00 80.36           C  
ATOM    933  C   ILE A 115      -5.608  -7.011 -18.975  1.00 80.36           C  
ATOM    934  CB  ILE A 115      -4.455  -5.067 -17.856  1.00 80.36           C  
ATOM    935  O   ILE A 115      -5.543  -8.106 -18.413  1.00 80.36           O  
ATOM    936  CG1 ILE A 115      -3.221  -4.157 -17.878  1.00 80.36           C  
ATOM    937  CG2 ILE A 115      -4.580  -5.788 -16.510  1.00 80.36           C  
ATOM    938  CD1 ILE A 115      -1.899  -4.904 -17.769  1.00 80.36           C  
ATOM    939  N   LYS A 116      -6.754  -6.778 -19.612  1.00 76.89           N  
ATOM    940  CA  LYS A 116      -8.070  -7.410 -19.576  1.00 76.89           C  
ATOM    941  C   LYS A 116      -8.062  -8.739 -20.326  1.00 76.89           C  
ATOM    942  CB  LYS A 116      -9.128  -6.479 -20.171  1.00 76.89           C  
ATOM    943  O   LYS A 116      -8.820  -9.651 -19.990  1.00 76.89           O  
ATOM    944  CG  LYS A 116      -9.574  -5.369 -19.230  1.00 76.89           C  
ATOM    945  CD  LYS A 116     -10.724  -4.563 -19.822  1.00 76.89           C  
ATOM    946  CE  LYS A 116     -11.170  -3.451 -18.883  1.00 76.89           C  
ATOM    947  NZ  LYS A 116     -12.301  -2.663 -19.456  1.00 76.89           N  
ATOM    948  N   ILE A 117      -7.110  -9.038 -21.194  1.00 61.65           N  
ATOM    949  CA  ILE A 117      -7.314  -9.985 -22.285  1.00 61.65           C  
ATOM    950  C   ILE A 117      -6.570 -11.285 -21.986  1.00 61.65           C  
ATOM    951  CB  ILE A 117      -6.849  -9.400 -23.637  1.00 61.65           C  
ATOM    952  O   ILE A 117      -7.035 -12.370 -22.341  1.00 61.65           O  
ATOM    953  CG1 ILE A 117      -7.621  -8.114 -23.956  1.00 61.65           C  
ATOM    954  CG2 ILE A 117      -7.013 -10.430 -24.757  1.00 61.65           C  
ATOM    955  CD1 ILE A 117      -7.133  -7.393 -25.205  1.00 61.65           C  
ATOM    956  N   GLU A 118      -6.478 -11.868 -20.675  1.00 59.18           N  
ATOM    957  CA  GLU A 118      -5.967 -13.234 -20.620  1.00 59.18           C  
ATOM    958  C   GLU A 118      -5.235 -13.497 -19.307  1.00 59.18           C  
ATOM    959  CB  GLU A 118      -5.037 -13.509 -21.804  1.00 59.18           C  
ATOM    960  O   GLU A 118      -4.698 -12.572 -18.693  1.00 59.18           O  
ATOM    961  CG  GLU A 118      -5.761 -13.638 -23.137  1.00 59.18           C  
ATOM    962  CD  GLU A 118      -4.831 -13.961 -24.296  1.00 59.18           C  
ATOM    963  OE1 GLU A 118      -5.313 -14.086 -25.444  1.00 59.18           O  
ATOM    964  OE2 GLU A 118      -3.611 -14.092 -24.053  1.00 59.18           O  
ATOM    965  N   SER A 119      -5.600 -14.661 -18.736  1.00 61.98           N  
ATOM    966  CA  SER A 119      -4.807 -15.129 -17.604  1.00 61.98           C  
ATOM    967  C   SER A 119      -3.316 -14.929 -17.853  1.00 61.98           C  
ATOM    968  CB  SER A 119      -5.092 -16.605 -17.323  1.00 61.98           C  
ATOM    969  O   SER A 119      -2.833 -15.144 -18.967  1.00 61.98           O  
ATOM    970  OG  SER A 119      -4.170 -17.125 -16.381  1.00 61.98           O  
ATOM    971  N   LEU A 120      -2.669 -14.236 -16.945  1.00 57.99           N  
ATOM    972  CA  LEU A 120      -1.235 -13.969 -16.959  1.00 57.99           C  
ATOM    973  C   LEU A 120      -0.457 -15.200 -17.412  1.00 57.99           C  
ATOM    974  CB  LEU A 120      -0.758 -13.532 -15.571  1.00 57.99           C  
ATOM    975  O   LEU A 120       0.570 -15.077 -18.084  1.00 57.99           O  
ATOM    976  CG  LEU A 120       0.606 -12.843 -15.509  1.00 57.99           C  
ATOM    977  CD1 LEU A 120       0.435 -11.353 -15.228  1.00 57.99           C  
ATOM    978  CD2 LEU A 120       1.487 -13.495 -14.450  1.00 57.99           C  
ATOM    979  N   PHE A 121      -1.021 -16.416 -17.211  1.00 58.43           N  
ATOM    980  CA  PHE A 121      -0.341 -17.683 -17.452  1.00 58.43           C  
ATOM    981  C   PHE A 121      -0.542 -18.140 -18.892  1.00 58.43           C  
ATOM    982  CB  PHE A 121      -0.846 -18.758 -16.485  1.00 58.43           C  
ATOM    983  O   PHE A 121       0.154 -19.040 -19.367  1.00 58.43           O  
ATOM    984  CG  PHE A 121      -0.575 -18.448 -15.038  1.00 58.43           C  
ATOM    985  CD1 PHE A 121       0.709 -18.556 -14.518  1.00 58.43           C  
ATOM    986  CD2 PHE A 121      -1.605 -18.048 -14.197  1.00 58.43           C  
ATOM    987  CE1 PHE A 121       0.963 -18.269 -13.178  1.00 58.43           C  
ATOM    988  CE2 PHE A 121      -1.360 -17.760 -12.857  1.00 58.43           C  
ATOM    989  CZ  PHE A 121      -0.075 -17.872 -12.350  1.00 58.43           C  
ATOM    990  N   ASP A 122      -1.358 -17.394 -19.545  1.00 63.16           N  
ATOM    991  CA  ASP A 122      -1.695 -17.769 -20.915  1.00 63.16           C  
ATOM    992  C   ASP A 122      -1.113 -16.773 -21.916  1.00 63.16           C  
ATOM    993  CB  ASP A 122      -3.212 -17.864 -21.089  1.00 63.16           C  
ATOM    994  O   ASP A 122      -1.278 -16.934 -23.127  1.00 63.16           O  
ATOM    995  CG  ASP A 122      -3.830 -19.001 -20.294  1.00 63.16           C  
ATOM    996  OD1 ASP A 122      -3.152 -20.028 -20.071  1.00 63.16           O  
ATOM    997  OD2 ASP A 122      -5.005 -18.871 -19.890  1.00 63.16           O  
ATOM    998  N   ARG A 123      -0.275 -15.827 -21.396  1.00 65.16           N  
ATOM    999  CA  ARG A 123       0.313 -14.805 -22.255  1.00 65.16           C  
ATOM   1000  C   ARG A 123       1.682 -15.241 -22.766  1.00 65.16           C  
ATOM   1001  CB  ARG A 123       0.433 -13.476 -21.505  1.00 65.16           C  
ATOM   1002  O   ARG A 123       2.489 -15.785 -22.009  1.00 65.16           O  
ATOM   1003  CG  ARG A 123      -0.904 -12.834 -21.173  1.00 65.16           C  
ATOM   1004  CD  ARG A 123      -0.734 -11.413 -20.652  1.00 65.16           C  
ATOM   1005  NE  ARG A 123      -2.019 -10.799 -20.331  1.00 65.16           N  
ATOM   1006  NH1 ARG A 123      -1.196  -8.643 -20.226  1.00 65.16           N  
ATOM   1007  NH2 ARG A 123      -3.421  -9.045 -19.848  1.00 65.16           N  
ATOM   1008  CZ  ARG A 123      -2.209  -9.497 -20.136  1.00 65.16           C  
ATOM   1009  N   GLU A 124       1.824 -15.052 -24.124  1.00 66.74           N  
ATOM   1010  CA  GLU A 124       3.093 -15.344 -24.783  1.00 66.74           C  
ATOM   1011  C   GLU A 124       4.127 -14.258 -24.498  1.00 66.74           C  
ATOM   1012  CB  GLU A 124       2.893 -15.497 -26.293  1.00 66.74           C  
ATOM   1013  O   GLU A 124       5.318 -14.546 -24.371  1.00 66.74           O  
ATOM   1014  CG  GLU A 124       2.272 -16.825 -26.700  1.00 66.74           C  
ATOM   1015  CD  GLU A 124       2.207 -17.020 -28.207  1.00 66.74           C  
ATOM   1016  OE1 GLU A 124       1.728 -18.084 -28.661  1.00 66.74           O  
ATOM   1017  OE2 GLU A 124       2.639 -16.102 -28.939  1.00 66.74           O  
ATOM   1018  N   HIS A 125       3.562 -13.012 -24.254  1.00 70.74           N  
ATOM   1019  CA  HIS A 125       4.403 -11.883 -23.875  1.00 70.74           C  
ATOM   1020  C   HIS A 125       3.741 -11.043 -22.788  1.00 70.74           C  
ATOM   1021  CB  HIS A 125       4.714 -11.013 -25.094  1.00 70.74           C  
ATOM   1022  O   HIS A 125       2.546 -10.750 -22.866  1.00 70.74           O  
ATOM   1023  CG  HIS A 125       5.353 -11.763 -26.219  1.00 70.74           C  
ATOM   1024  CD2 HIS A 125       4.878 -12.115 -27.437  1.00 70.74           C  
ATOM   1025  ND1 HIS A 125       6.643 -12.245 -26.154  1.00 70.74           N  
ATOM   1026  CE1 HIS A 125       6.933 -12.863 -27.286  1.00 70.74           C  
ATOM   1027  NE2 HIS A 125       5.879 -12.798 -28.082  1.00 70.74           N  
ATOM   1028  N   LEU A 126       4.579 -10.652 -21.811  1.00 74.34           N  
ATOM   1029  CA  LEU A 126       4.077  -9.769 -20.764  1.00 74.34           C  
ATOM   1030  C   LEU A 126       3.946  -8.338 -21.276  1.00 74.34           C  
ATOM   1031  CB  LEU A 126       5.002  -9.804 -19.544  1.00 74.34           C  
ATOM   1032  O   LEU A 126       4.767  -7.883 -22.075  1.00 74.34           O  
ATOM   1033  CG  LEU A 126       5.110 -11.143 -18.814  1.00 74.34           C  
ATOM   1034  CD1 LEU A 126       6.187 -11.074 -17.736  1.00 74.34           C  
ATOM   1035  CD2 LEU A 126       3.765 -11.532 -18.209  1.00 74.34           C  
ATOM   1036  N   PRO A 127       2.753  -7.718 -20.967  1.00 78.36           N  
ATOM   1037  CA  PRO A 127       2.582  -6.328 -21.396  1.00 78.36           C  
ATOM   1038  C   PRO A 127       3.688  -5.411 -20.878  1.00 78.36           C  
ATOM   1039  CB  PRO A 127       1.227  -5.940 -20.799  1.00 78.36           C  
ATOM   1040  O   PRO A 127       4.283  -5.684 -19.832  1.00 78.36           O  
ATOM   1041  CG  PRO A 127       1.058  -6.839 -19.617  1.00 78.36           C  
ATOM   1042  CD  PRO A 127       1.783  -8.125 -19.889  1.00 78.36           C  
ATOM   1043  N   ARG A 128       4.021  -4.364 -21.783  1.00 84.34           N  
ATOM   1044  CA  ARG A 128       4.894  -3.263 -21.391  1.00 84.34           C  
ATOM   1045  C   ARG A 128       4.098  -1.979 -21.187  1.00 84.34           C  
ATOM   1046  CB  ARG A 128       5.985  -3.042 -22.441  1.00 84.34           C  
ATOM   1047  O   ARG A 128       2.955  -1.872 -21.636  1.00 84.34           O  
ATOM   1048  CG  ARG A 128       6.909  -4.235 -22.630  1.00 84.34           C  
ATOM   1049  CD  ARG A 128       8.082  -3.901 -23.541  1.00 84.34           C  
ATOM   1050  NE  ARG A 128       7.638  -3.572 -24.893  1.00 84.34           N  
ATOM   1051  NH1 ARG A 128       9.767  -3.327 -25.756  1.00 84.34           N  
ATOM   1052  NH2 ARG A 128       7.937  -3.019 -27.102  1.00 84.34           N  
ATOM   1053  CZ  ARG A 128       8.448  -3.307 -25.914  1.00 84.34           C  
ATOM   1054  N   ARG A 129       4.740  -1.056 -20.525  1.00 88.68           N  
ATOM   1055  CA  ARG A 129       4.081   0.218 -20.255  1.00 88.68           C  
ATOM   1056  C   ARG A 129       3.500   0.815 -21.532  1.00 88.68           C  
ATOM   1057  CB  ARG A 129       5.059   1.205 -19.613  1.00 88.68           C  
ATOM   1058  O   ARG A 129       2.395   1.361 -21.522  1.00 88.68           O  
ATOM   1059  CG  ARG A 129       4.428   2.533 -19.226  1.00 88.68           C  
ATOM   1060  CD  ARG A 129       5.390   3.403 -18.429  1.00 88.68           C  
ATOM   1061  NE  ARG A 129       6.629   3.648 -19.162  1.00 88.68           N  
ATOM   1062  NH1 ARG A 129       6.772   5.880 -18.585  1.00 88.68           N  
ATOM   1063  NH2 ARG A 129       8.379   4.931 -19.916  1.00 88.68           N  
ATOM   1064  CZ  ARG A 129       7.257   4.819 -19.219  1.00 88.68           C  
ATOM   1065  N   LYS A 130       4.244   0.744 -22.608  1.00 90.69           N  
ATOM   1066  CA  LYS A 130       3.798   1.341 -23.863  1.00 90.69           C  
ATOM   1067  C   LYS A 130       2.480   0.727 -24.326  1.00 90.69           C  
ATOM   1068  CB  LYS A 130       4.864   1.172 -24.947  1.00 90.69           C  
ATOM   1069  O   LYS A 130       1.719   1.359 -25.062  1.00 90.69           O  
ATOM   1070  CG  LYS A 130       5.110  -0.274 -25.352  1.00 90.69           C  
ATOM   1071  CD  LYS A 130       6.179  -0.377 -26.433  1.00 90.69           C  
ATOM   1072  CE  LYS A 130       6.428  -1.824 -26.838  1.00 90.69           C  
ATOM   1073  NZ  LYS A 130       7.443  -1.927 -27.928  1.00 90.69           N  
ATOM   1074  N   ASP A 131       2.189  -0.526 -23.906  1.00 89.77           N  
ATOM   1075  CA  ASP A 131       0.987  -1.265 -24.278  1.00 89.77           C  
ATOM   1076  C   ASP A 131      -0.235  -0.742 -23.525  1.00 89.77           C  
ATOM   1077  CB  ASP A 131       1.170  -2.760 -24.008  1.00 89.77           C  
ATOM   1078  O   ASP A 131      -1.373  -1.026 -23.905  1.00 89.77           O  
ATOM   1079  CG  ASP A 131       2.315  -3.370 -24.798  1.00 89.77           C  
ATOM   1080  OD1 ASP A 131       2.475  -3.039 -25.993  1.00 89.77           O  
ATOM   1081  OD2 ASP A 131       3.061  -4.190 -24.221  1.00 89.77           O  
ATOM   1082  N   LEU A 132      -0.044   0.096 -22.501  1.00 90.72           N  
ATOM   1083  CA  LEU A 132      -1.118   0.600 -21.652  1.00 90.72           C  
ATOM   1084  C   LEU A 132      -1.752   1.846 -22.259  1.00 90.72           C  
ATOM   1085  CB  LEU A 132      -0.590   0.913 -20.249  1.00 90.72           C  
ATOM   1086  O   LEU A 132      -2.857   2.237 -21.874  1.00 90.72           O  
ATOM   1087  CG  LEU A 132      -0.050  -0.272 -19.448  1.00 90.72           C  
ATOM   1088  CD1 LEU A 132       0.535   0.207 -18.123  1.00 90.72           C  
ATOM   1089  CD2 LEU A 132      -1.148  -1.303 -19.211  1.00 90.72           C  
ATOM   1090  N   SER A 133      -1.049   2.396 -23.298  1.00 93.54           N  
ATOM   1091  CA  SER A 133      -1.539   3.609 -23.945  1.00 93.54           C  
ATOM   1092  C   SER A 133      -1.970   4.649 -22.916  1.00 93.54           C  
ATOM   1093  CB  SER A 133      -2.708   3.286 -24.876  1.00 93.54           C  
ATOM   1094  O   SER A 133      -3.116   5.104 -22.928  1.00 93.54           O  
ATOM   1095  OG  SER A 133      -2.313   2.364 -25.877  1.00 93.54           O  
ATOM   1096  N   LEU A 134      -1.079   5.061 -22.029  1.00 95.28           N  
ATOM   1097  CA  LEU A 134      -1.358   6.001 -20.948  1.00 95.28           C  
ATOM   1098  C   LEU A 134      -1.497   7.421 -21.485  1.00 95.28           C  
ATOM   1099  CB  LEU A 134      -0.250   5.948 -19.893  1.00 95.28           C  
ATOM   1100  O   LEU A 134      -0.738   7.834 -22.364  1.00 95.28           O  
ATOM   1101  CG  LEU A 134      -0.073   4.616 -19.161  1.00 95.28           C  
ATOM   1102  CD1 LEU A 134       1.213   4.628 -18.342  1.00 95.28           C  
ATOM   1103  CD2 LEU A 134      -1.278   4.332 -18.270  1.00 95.28           C  
ATOM   1104  N   THR A 135      -2.428   8.149 -20.941  1.00 95.74           N  
ATOM   1105  CA  THR A 135      -2.446   9.594 -21.137  1.00 95.74           C  
ATOM   1106  C   THR A 135      -1.478  10.283 -20.179  1.00 95.74           C  
ATOM   1107  CB  THR A 135      -3.862  10.167 -20.940  1.00 95.74           C  
ATOM   1108  O   THR A 135      -1.103   9.713 -19.152  1.00 95.74           O  
ATOM   1109  CG2 THR A 135      -4.889   9.387 -21.754  1.00 95.74           C  
ATOM   1110  OG1 THR A 135      -4.212  10.091 -19.552  1.00 95.74           O  
ATOM   1111  N   PRO A 136      -1.051  11.515 -20.548  1.00 96.50           N  
ATOM   1112  CA  PRO A 136      -0.188  12.254 -19.623  1.00 96.50           C  
ATOM   1113  C   PRO A 136      -0.796  12.388 -18.229  1.00 96.50           C  
ATOM   1114  CB  PRO A 136      -0.047  13.624 -20.291  1.00 96.50           C  
ATOM   1115  O   PRO A 136      -0.079  12.305 -17.228  1.00 96.50           O  
ATOM   1116  CG  PRO A 136      -0.157  13.348 -21.756  1.00 96.50           C  
ATOM   1117  CD  PRO A 136      -1.189  12.278 -21.964  1.00 96.50           C  
ATOM   1118  N   GLU A 137      -2.070  12.635 -18.087  1.00 96.06           N  
ATOM   1119  CA  GLU A 137      -2.772  12.742 -16.811  1.00 96.06           C  
ATOM   1120  C   GLU A 137      -2.709  11.429 -16.035  1.00 96.06           C  
ATOM   1121  CB  GLU A 137      -4.230  13.152 -17.032  1.00 96.06           C  
ATOM   1122  O   GLU A 137      -2.465  11.428 -14.826  1.00 96.06           O  
ATOM   1123  CG  GLU A 137      -4.974  13.493 -15.748  1.00 96.06           C  
ATOM   1124  CD  GLU A 137      -6.362  14.062 -15.993  1.00 96.06           C  
ATOM   1125  OE1 GLU A 137      -6.882  14.792 -15.118  1.00 96.06           O  
ATOM   1126  OE2 GLU A 137      -6.936  13.775 -17.068  1.00 96.06           O  
ATOM   1127  N   GLU A 138      -2.908  10.257 -16.680  1.00 96.35           N  
ATOM   1128  CA  GLU A 138      -2.787   8.940 -16.061  1.00 96.35           C  
ATOM   1129  C   GLU A 138      -1.353   8.670 -15.614  1.00 96.35           C  
ATOM   1130  CB  GLU A 138      -3.251   7.847 -17.027  1.00 96.35           C  
ATOM   1131  O   GLU A 138      -1.127   8.097 -14.546  1.00 96.35           O  
ATOM   1132  CG  GLU A 138      -4.759   7.801 -17.224  1.00 96.35           C  
ATOM   1133  CD  GLU A 138      -5.190   6.865 -18.342  1.00 96.35           C  
ATOM   1134  OE1 GLU A 138      -6.363   6.428 -18.351  1.00 96.35           O  
ATOM   1135  OE2 GLU A 138      -4.347   6.566 -19.217  1.00 96.35           O  
ATOM   1136  N   ALA A 139      -0.454   9.151 -16.455  1.00 96.82           N  
ATOM   1137  CA  ALA A 139       0.960   8.980 -16.132  1.00 96.82           C  
ATOM   1138  C   ALA A 139       1.333   9.756 -14.872  1.00 96.82           C  
ATOM   1139  CB  ALA A 139       1.832   9.426 -17.304  1.00 96.82           C  
ATOM   1140  O   ALA A 139       2.102   9.268 -14.040  1.00 96.82           O  
ATOM   1141  N   ILE A 140       0.805  10.950 -14.684  1.00 97.82           N  
ATOM   1142  CA  ILE A 140       1.015  11.738 -13.474  1.00 97.82           C  
ATOM   1143  C   ILE A 140       0.490  10.971 -12.262  1.00 97.82           C  
ATOM   1144  CB  ILE A 140       0.329  13.119 -13.574  1.00 97.82           C  
ATOM   1145  O   ILE A 140       1.164  10.887 -11.234  1.00 97.82           O  
ATOM   1146  CG1 ILE A 140       1.104  14.032 -14.530  1.00 97.82           C  
ATOM   1147  CG2 ILE A 140       0.201  13.759 -12.188  1.00 97.82           C  
ATOM   1148  CD1 ILE A 140       0.375  15.322 -14.881  1.00 97.82           C  
ATOM   1149  N   ILE A 141      -0.673  10.394 -12.358  1.00 97.12           N  
ATOM   1150  CA  ILE A 141      -1.326   9.640 -11.294  1.00 97.12           C  
ATOM   1151  C   ILE A 141      -0.480   8.421 -10.932  1.00 97.12           C  
ATOM   1152  CB  ILE A 141      -2.750   9.202 -11.704  1.00 97.12           C  
ATOM   1153  O   ILE A 141      -0.283   8.122  -9.751  1.00 97.12           O  
ATOM   1154  CG1 ILE A 141      -3.685  10.415 -11.765  1.00 97.12           C  
ATOM   1155  CG2 ILE A 141      -3.289   8.144 -10.737  1.00 97.12           C  
ATOM   1156  CD1 ILE A 141      -5.030  10.128 -12.417  1.00 97.12           C  
ATOM   1157  N   ILE A 142       0.033   7.722 -11.943  1.00 94.86           N  
ATOM   1158  CA  ILE A 142       0.870   6.550 -11.711  1.00 94.86           C  
ATOM   1159  C   ILE A 142       2.121   6.955 -10.934  1.00 94.86           C  
ATOM   1160  CB  ILE A 142       1.262   5.864 -13.039  1.00 94.86           C  
ATOM   1161  O   ILE A 142       2.544   6.250 -10.016  1.00 94.86           O  
ATOM   1162  CG1 ILE A 142       0.040   5.192 -13.674  1.00 94.86           C  
ATOM   1163  CG2 ILE A 142       2.388   4.850 -12.811  1.00 94.86           C  
ATOM   1164  CD1 ILE A 142       0.296   4.629 -15.066  1.00 94.86           C  
ATOM   1165  N   GLY A 143       2.761   8.097 -11.352  1.00 93.87           N  
ATOM   1166  CA  GLY A 143       3.897   8.618 -10.608  1.00 93.87           C  
ATOM   1167  C   GLY A 143       3.575   8.910  -9.155  1.00 93.87           C  
ATOM   1168  O   GLY A 143       4.361   8.587  -8.262  1.00 93.87           O  
ATOM   1169  N   GLN A 144       2.443   9.513  -8.867  1.00 96.18           N  
ATOM   1170  CA  GLN A 144       2.003   9.812  -7.508  1.00 96.18           C  
ATOM   1171  C   GLN A 144       1.806   8.533  -6.700  1.00 96.18           C  
ATOM   1172  CB  GLN A 144       0.707  10.625  -7.530  1.00 96.18           C  
ATOM   1173  O   GLN A 144       2.221   8.454  -5.542  1.00 96.18           O  
ATOM   1174  CG  GLN A 144       0.878  12.040  -8.063  1.00 96.18           C  
ATOM   1175  CD  GLN A 144      -0.446  12.735  -8.320  1.00 96.18           C  
ATOM   1176  NE2 GLN A 144      -0.444  14.061  -8.249  1.00 96.18           N  
ATOM   1177  OE1 GLN A 144      -1.463  12.084  -8.580  1.00 96.18           O  
ATOM   1178  N   LEU A 145       1.141   7.548  -7.298  1.00 94.25           N  
ATOM   1179  CA  LEU A 145       0.909   6.262  -6.651  1.00 94.25           C  
ATOM   1180  C   LEU A 145       2.229   5.591  -6.286  1.00 94.25           C  
ATOM   1181  CB  LEU A 145       0.090   5.343  -7.561  1.00 94.25           C  
ATOM   1182  O   LEU A 145       2.365   5.029  -5.197  1.00 94.25           O  
ATOM   1183  CG  LEU A 145      -1.347   5.778  -7.849  1.00 94.25           C  
ATOM   1184  CD1 LEU A 145      -1.976   4.872  -8.902  1.00 94.25           C  
ATOM   1185  CD2 LEU A 145      -2.175   5.771  -6.568  1.00 94.25           C  
ATOM   1186  N   TYR A 146       3.151   5.666  -7.236  1.00 91.32           N  
ATOM   1187  CA  TYR A 146       4.460   5.068  -7.000  1.00 91.32           C  
ATOM   1188  C   TYR A 146       5.159   5.734  -5.821  1.00 91.32           C  
ATOM   1189  CB  TYR A 146       5.333   5.173  -8.253  1.00 91.32           C  
ATOM   1190  O   TYR A 146       5.777   5.059  -4.995  1.00 91.32           O  
ATOM   1191  CG  TYR A 146       6.647   4.438  -8.142  1.00 91.32           C  
ATOM   1192  CD1 TYR A 146       7.845   5.056  -8.490  1.00 91.32           C  
ATOM   1193  CD2 TYR A 146       6.691   3.123  -7.689  1.00 91.32           C  
ATOM   1194  CE1 TYR A 146       9.058   4.381  -8.390  1.00 91.32           C  
ATOM   1195  CE2 TYR A 146       7.898   2.439  -7.586  1.00 91.32           C  
ATOM   1196  OH  TYR A 146      10.271   2.403  -7.837  1.00 91.32           O  
ATOM   1197  CZ  TYR A 146       9.074   3.075  -7.938  1.00 91.32           C  
ATOM   1198  N   ALA A 147       5.139   7.027  -5.722  1.00 90.11           N  
ATOM   1199  CA  ALA A 147       5.720   7.763  -4.601  1.00 90.11           C  
ATOM   1200  C   ALA A 147       5.146   7.280  -3.272  1.00 90.11           C  
ATOM   1201  CB  ALA A 147       5.481   9.261  -4.767  1.00 90.11           C  
ATOM   1202  O   ALA A 147       5.891   7.022  -2.324  1.00 90.11           O  
ATOM   1203  N   VAL A 148       3.824   7.148  -3.198  1.00 91.13           N  
ATOM   1204  CA  VAL A 148       3.132   6.697  -1.996  1.00 91.13           C  
ATOM   1205  C   VAL A 148       3.564   5.273  -1.654  1.00 91.13           C  
ATOM   1206  CB  VAL A 148       1.597   6.762  -2.166  1.00 91.13           C  
ATOM   1207  O   VAL A 148       3.820   4.958  -0.489  1.00 91.13           O  
ATOM   1208  CG1 VAL A 148       0.893   6.233  -0.918  1.00 91.13           C  
ATOM   1209  CG2 VAL A 148       1.155   8.192  -2.468  1.00 91.13           C  
ATOM   1210  N   ALA A 149       3.672   4.444  -2.679  1.00 86.76           N  
ATOM   1211  CA  ALA A 149       4.080   3.054  -2.490  1.00 86.76           C  
ATOM   1212  C   ALA A 149       5.472   2.971  -1.871  1.00 86.76           C  
ATOM   1213  CB  ALA A 149       4.047   2.304  -3.819  1.00 86.76           C  
ATOM   1214  O   ALA A 149       5.714   2.152  -0.981  1.00 86.76           O  
ATOM   1215  N   LEU A 150       6.329   3.844  -2.279  1.00 81.80           N  
ATOM   1216  CA  LEU A 150       7.696   3.836  -1.770  1.00 81.80           C  
ATOM   1217  C   LEU A 150       7.740   4.309  -0.321  1.00 81.80           C  
ATOM   1218  CB  LEU A 150       8.596   4.722  -2.635  1.00 81.80           C  
ATOM   1219  O   LEU A 150       8.456   3.735   0.503  1.00 81.80           O  
ATOM   1220  CG  LEU A 150       8.918   4.198  -4.036  1.00 81.80           C  
ATOM   1221  CD1 LEU A 150       9.778   5.204  -4.793  1.00 81.80           C  
ATOM   1222  CD2 LEU A 150       9.617   2.845  -3.953  1.00 81.80           C  
ATOM   1223  N   VAL A 151       6.966   5.280   0.027  1.00 85.18           N  
ATOM   1224  CA  VAL A 151       6.964   5.862   1.366  1.00 85.18           C  
ATOM   1225  C   VAL A 151       6.387   4.861   2.364  1.00 85.18           C  
ATOM   1226  CB  VAL A 151       6.162   7.182   1.409  1.00 85.18           C  
ATOM   1227  O   VAL A 151       6.932   4.679   3.455  1.00 85.18           O  
ATOM   1228  CG1 VAL A 151       5.953   7.639   2.852  1.00 85.18           C  
ATOM   1229  CG2 VAL A 151       6.872   8.265   0.600  1.00 85.18           C  
ATOM   1230  N   PHE A 152       5.386   4.143   1.935  1.00 84.97           N  
ATOM   1231  CA  PHE A 152       4.655   3.299   2.872  1.00 84.97           C  
ATOM   1232  C   PHE A 152       4.935   1.825   2.604  1.00 84.97           C  
ATOM   1233  CB  PHE A 152       3.150   3.572   2.782  1.00 84.97           C  
ATOM   1234  O   PHE A 152       4.360   0.950   3.255  1.00 84.97           O  
ATOM   1235  CG  PHE A 152       2.726   4.857   3.440  1.00 84.97           C  
ATOM   1236  CD1 PHE A 152       2.603   4.940   4.821  1.00 84.97           C  
ATOM   1237  CD2 PHE A 152       2.451   5.984   2.675  1.00 84.97           C  
ATOM   1238  CE1 PHE A 152       2.211   6.129   5.432  1.00 84.97           C  
ATOM   1239  CE2 PHE A 152       2.058   7.175   3.279  1.00 84.97           C  
ATOM   1240  CZ  PHE A 152       1.938   7.245   4.657  1.00 84.97           C  
ATOM   1241  N   ASN A 153       5.873   1.663   1.736  1.00 78.20           N  
ATOM   1242  CA  ASN A 153       6.168   0.280   1.376  1.00 78.20           C  
ATOM   1243  C   ASN A 153       4.898  -0.491   1.027  1.00 78.20           C  
ATOM   1244  CB  ASN A 153       6.920  -0.421   2.509  1.00 78.20           C  
ATOM   1245  O   ASN A 153       4.678  -1.594   1.530  1.00 78.20           O  
ATOM   1246  CG  ASN A 153       7.623  -1.683   2.050  1.00 78.20           C  
ATOM   1247  ND2 ASN A 153       7.757  -2.649   2.951  1.00 78.20           N  
ATOM   1248  OD1 ASN A 153       8.043  -1.789   0.894  1.00 78.20           O  
ATOM   1249  N   LEU A 154       4.102   0.052   0.170  1.00 81.89           N  
ATOM   1250  CA  LEU A 154       2.824  -0.523  -0.235  1.00 81.89           C  
ATOM   1251  C   LEU A 154       2.998  -1.438  -1.443  1.00 81.89           C  
ATOM   1252  CB  LEU A 154       1.816   0.583  -0.559  1.00 81.89           C  
ATOM   1253  O   LEU A 154       3.167  -0.962  -2.568  1.00 81.89           O  
ATOM   1254  CG  LEU A 154       0.364   0.142  -0.752  1.00 81.89           C  
ATOM   1255  CD1 LEU A 154      -0.234  -0.307   0.577  1.00 81.89           C  
ATOM   1256  CD2 LEU A 154      -0.461   1.270  -1.362  1.00 81.89           C  
ATOM   1257  N   TRP A 155       2.838  -2.741  -1.294  1.00 71.82           N  
ATOM   1258  CA  TRP A 155       3.197  -3.737  -2.298  1.00 71.82           C  
ATOM   1259  C   TRP A 155       2.005  -4.065  -3.190  1.00 71.82           C  
ATOM   1260  CB  TRP A 155       3.717  -5.012  -1.629  1.00 71.82           C  
ATOM   1261  O   TRP A 155       2.171  -4.622  -4.279  1.00 71.82           O  
ATOM   1262  CG  TRP A 155       5.043  -4.847  -0.949  1.00 71.82           C  
ATOM   1263  CD1 TRP A 155       5.264  -4.463   0.344  1.00 71.82           C  
ATOM   1264  CD2 TRP A 155       6.333  -5.056  -1.532  1.00 71.82           C  
ATOM   1265  CE2 TRP A 155       7.293  -4.781  -0.533  1.00 71.82           C  
ATOM   1266  CE3 TRP A 155       6.771  -5.451  -2.803  1.00 71.82           C  
ATOM   1267  NE1 TRP A 155       6.615  -4.421   0.601  1.00 71.82           N  
ATOM   1268  CH2 TRP A 155       9.067  -5.276  -2.019  1.00 71.82           C  
ATOM   1269  CZ2 TRP A 155       8.666  -4.888  -0.767  1.00 71.82           C  
ATOM   1270  CZ3 TRP A 155       8.138  -5.557  -3.034  1.00 71.82           C  
ATOM   1271  N   ASP A 156       0.885  -3.618  -2.729  1.00 72.89           N  
ATOM   1272  CA  ASP A 156      -0.357  -3.947  -3.420  1.00 72.89           C  
ATOM   1273  C   ASP A 156      -0.457  -3.209  -4.753  1.00 72.89           C  
ATOM   1274  CB  ASP A 156      -1.565  -3.613  -2.543  1.00 72.89           C  
ATOM   1275  O   ASP A 156      -1.171  -3.644  -5.659  1.00 72.89           O  
ATOM   1276  CG  ASP A 156      -1.947  -4.744  -1.604  1.00 72.89           C  
ATOM   1277  OD1 ASP A 156      -1.321  -5.824  -1.663  1.00 72.89           O  
ATOM   1278  OD2 ASP A 156      -2.885  -4.554  -0.799  1.00 72.89           O  
ATOM   1279  N   LEU A 157       0.316  -2.137  -4.917  1.00 73.04           N  
ATOM   1280  CA  LEU A 157       0.337  -1.337  -6.137  1.00 73.04           C  
ATOM   1281  C   LEU A 157       1.114  -2.047  -7.240  1.00 73.04           C  
ATOM   1282  CB  LEU A 157       0.953   0.038  -5.865  1.00 73.04           C  
ATOM   1283  O   LEU A 157       0.936  -1.747  -8.423  1.00 73.04           O  
ATOM   1284  CG  LEU A 157       0.056   1.056  -5.160  1.00 73.04           C  
ATOM   1285  CD1 LEU A 157       0.858   2.298  -4.784  1.00 73.04           C  
ATOM   1286  CD2 LEU A 157      -1.130   1.427  -6.044  1.00 73.04           C  
ATOM   1287  N   LEU A 158       1.788  -3.062  -6.889  1.00 64.51           N  
ATOM   1288  CA  LEU A 158       2.656  -3.813  -7.790  1.00 64.51           C  
ATOM   1289  C   LEU A 158       2.054  -5.177  -8.113  1.00 64.51           C  
ATOM   1290  CB  LEU A 158       4.046  -3.989  -7.173  1.00 64.51           C  
ATOM   1291  O   LEU A 158       2.738  -6.049  -8.656  1.00 64.51           O  
ATOM   1292  CG  LEU A 158       4.796  -2.704  -6.816  1.00 64.51           C  
ATOM   1293  CD1 LEU A 158       6.106  -3.035  -6.108  1.00 64.51           C  
ATOM   1294  CD2 LEU A 158       5.054  -1.870  -8.066  1.00 64.51           C  
ATOM   1295  N   ASN A 159       0.721  -5.353  -7.756  1.00 66.39           N  
ATOM   1296  CA  ASN A 159       0.100  -6.642  -8.040  1.00 66.39           C  
ATOM   1297  C   ASN A 159      -0.236  -6.788  -9.522  1.00 66.39           C  
ATOM   1298  CB  ASN A 159      -1.158  -6.832  -7.189  1.00 66.39           C  
ATOM   1299  O   ASN A 159      -0.344  -5.792 -10.239  1.00 66.39           O  
ATOM   1300  CG  ASN A 159      -2.263  -5.861  -7.557  1.00 66.39           C  
ATOM   1301  ND2 ASN A 159      -2.966  -5.354  -6.551  1.00 66.39           N  
ATOM   1302  OD1 ASN A 159      -2.484  -5.570  -8.735  1.00 66.39           O  
ATOM   1303  N   SER A 160      -0.226  -7.918 -10.108  1.00 58.96           N  
ATOM   1304  CA  SER A 160      -0.369  -8.283 -11.513  1.00 58.96           C  
ATOM   1305  C   SER A 160      -1.737  -7.879 -12.053  1.00 58.96           C  
ATOM   1306  CB  SER A 160      -0.162  -9.786 -11.700  1.00 58.96           C  
ATOM   1307  O   SER A 160      -1.896  -7.659 -13.255  1.00 58.96           O  
ATOM   1308  OG  SER A 160      -1.094 -10.523 -10.928  1.00 58.96           O  
ATOM   1309  N   LYS A 161      -2.615  -7.584 -11.134  1.00 67.52           N  
ATOM   1310  CA  LYS A 161      -3.971  -7.250 -11.561  1.00 67.52           C  
ATOM   1311  C   LYS A 161      -4.224  -5.749 -11.460  1.00 67.52           C  
ATOM   1312  CB  LYS A 161      -5.000  -8.013 -10.726  1.00 67.52           C  
ATOM   1313  O   LYS A 161      -5.273  -5.261 -11.888  1.00 67.52           O  
ATOM   1314  CG  LYS A 161      -5.012  -9.514 -10.977  1.00 67.52           C  
ATOM   1315  CD  LYS A 161      -6.170 -10.192 -10.257  1.00 67.52           C  
ATOM   1316  CE  LYS A 161      -6.193 -11.691 -10.523  1.00 67.52           C  
ATOM   1317  NZ  LYS A 161      -7.335 -12.359  -9.829  1.00 67.52           N  
ATOM   1318  N   LEU A 162      -3.140  -5.036 -11.003  1.00 74.72           N  
ATOM   1319  CA  LEU A 162      -3.149  -3.580 -10.913  1.00 74.72           C  
ATOM   1320  C   LEU A 162      -4.468  -3.080 -10.333  1.00 74.72           C  
ATOM   1321  CB  LEU A 162      -2.915  -2.956 -12.291  1.00 74.72           C  
ATOM   1322  O   LEU A 162      -5.042  -2.109 -10.831  1.00 74.72           O  
ATOM   1323  CG  LEU A 162      -1.608  -3.329 -12.991  1.00 74.72           C  
ATOM   1324  CD1 LEU A 162      -1.562  -2.722 -14.389  1.00 74.72           C  
ATOM   1325  CD2 LEU A 162      -0.410  -2.873 -12.165  1.00 74.72           C  
ATOM   1326  N   LEU A 163      -4.910  -3.839  -9.402  1.00 80.33           N  
ATOM   1327  CA  LEU A 163      -6.121  -3.547  -8.642  1.00 80.33           C  
ATOM   1328  C   LEU A 163      -5.791  -2.774  -7.369  1.00 80.33           C  
ATOM   1329  CB  LEU A 163      -6.858  -4.842  -8.289  1.00 80.33           C  
ATOM   1330  O   LEU A 163      -4.627  -2.696  -6.970  1.00 80.33           O  
ATOM   1331  CG  LEU A 163      -7.383  -5.666  -9.466  1.00 80.33           C  
ATOM   1332  CD1 LEU A 163      -7.842  -7.039  -8.989  1.00 80.33           C  
ATOM   1333  CD2 LEU A 163      -8.519  -4.930 -10.169  1.00 80.33           C  
ATOM   1334  N   ASN A 164      -6.745  -1.910  -6.832  1.00 86.37           N  
ATOM   1335  CA  ASN A 164      -6.712  -1.328  -5.494  1.00 86.37           C  
ATOM   1336  C   ASN A 164      -6.123   0.079  -5.510  1.00 86.37           C  
ATOM   1337  CB  ASN A 164      -5.921  -2.224  -4.539  1.00 86.37           C  
ATOM   1338  O   ASN A 164      -5.920   0.683  -4.455  1.00 86.37           O  
ATOM   1339  CG  ASN A 164      -6.568  -3.581  -4.341  1.00 86.37           C  
ATOM   1340  ND2 ASN A 164      -5.748  -4.622  -4.257  1.00 86.37           N  
ATOM   1341  OD1 ASN A 164      -7.794  -3.693  -4.265  1.00 86.37           O  
ATOM   1342  N   SER A 165      -5.716   0.469  -6.769  1.00 91.38           N  
ATOM   1343  CA  SER A 165      -5.293   1.853  -6.953  1.00 91.38           C  
ATOM   1344  C   SER A 165      -5.788   2.411  -8.283  1.00 91.38           C  
ATOM   1345  CB  SER A 165      -3.769   1.963  -6.880  1.00 91.38           C  
ATOM   1346  O   SER A 165      -6.063   1.653  -9.216  1.00 91.38           O  
ATOM   1347  OG  SER A 165      -3.161   1.195  -7.904  1.00 91.38           O  
ATOM   1348  N   GLY A 166      -5.932   3.672  -8.411  1.00 93.95           N  
ATOM   1349  CA  GLY A 166      -6.389   4.401  -9.583  1.00 93.95           C  
ATOM   1350  C   GLY A 166      -6.606   5.879  -9.320  1.00 93.95           C  
ATOM   1351  O   GLY A 166      -5.775   6.530  -8.683  1.00 93.95           O  
ATOM   1352  N   TYR A 167      -7.706   6.349  -9.901  1.00 95.90           N  
ATOM   1353  CA  TYR A 167      -8.033   7.744  -9.633  1.00 95.90           C  
ATOM   1354  C   TYR A 167      -9.501   7.896  -9.252  1.00 95.90           C  
ATOM   1355  CB  TYR A 167      -7.719   8.615 -10.854  1.00 95.90           C  
ATOM   1356  O   TYR A 167     -10.308   6.996  -9.494  1.00 95.90           O  
ATOM   1357  CG  TYR A 167      -8.516   8.249 -12.082  1.00 95.90           C  
ATOM   1358  CD1 TYR A 167      -7.927   7.556 -13.138  1.00 95.90           C  
ATOM   1359  CD2 TYR A 167      -9.858   8.596 -12.191  1.00 95.90           C  
ATOM   1360  CE1 TYR A 167      -8.658   7.218 -14.272  1.00 95.90           C  
ATOM   1361  CE2 TYR A 167     -10.598   8.264 -13.321  1.00 95.90           C  
ATOM   1362  OH  TYR A 167     -10.718   7.244 -15.475  1.00 95.90           O  
ATOM   1363  CZ  TYR A 167      -9.990   7.576 -14.354  1.00 95.90           C  
ATOM   1364  N   CYS A 168      -9.803   8.953  -8.576  1.00 94.69           N  
ATOM   1365  CA  CYS A 168     -11.162   9.408  -8.305  1.00 94.69           C  
ATOM   1366  C   CYS A 168     -11.434  10.746  -8.980  1.00 94.69           C  
ATOM   1367  CB  CYS A 168     -11.395   9.529  -6.799  1.00 94.69           C  
ATOM   1368  O   CYS A 168     -10.574  11.629  -8.988  1.00 94.69           O  
ATOM   1369  SG  CYS A 168     -11.440   7.942  -5.939  1.00 94.69           S  
ATOM   1370  N   LEU A 169     -12.632  10.826  -9.558  1.00 93.10           N  
ATOM   1371  CA  LEU A 169     -13.034  12.116 -10.109  1.00 93.10           C  
ATOM   1372  C   LEU A 169     -13.588  13.024  -9.017  1.00 93.10           C  
ATOM   1373  CB  LEU A 169     -14.079  11.926 -11.211  1.00 93.10           C  
ATOM   1374  O   LEU A 169     -14.565  12.676  -8.350  1.00 93.10           O  
ATOM   1375  CG  LEU A 169     -13.592  11.264 -12.501  1.00 93.10           C  
ATOM   1376  CD1 LEU A 169     -14.773  10.946 -13.412  1.00 93.10           C  
ATOM   1377  CD2 LEU A 169     -12.585  12.160 -13.215  1.00 93.10           C  
ATOM   1378  N   LYS A 170     -12.885  14.023  -8.687  1.00 88.06           N  
ATOM   1379  CA  LYS A 170     -13.282  15.015  -7.691  1.00 88.06           C  
ATOM   1380  C   LYS A 170     -13.311  16.417  -8.292  1.00 88.06           C  
ATOM   1381  CB  LYS A 170     -12.336  14.978  -6.490  1.00 88.06           C  
ATOM   1382  O   LYS A 170     -12.290  16.912  -8.775  1.00 88.06           O  
ATOM   1383  CG  LYS A 170     -12.819  15.788  -5.297  1.00 88.06           C  
ATOM   1384  CD  LYS A 170     -11.881  15.643  -4.106  1.00 88.06           C  
ATOM   1385  CE  LYS A 170     -12.359  16.460  -2.913  1.00 88.06           C  
ATOM   1386  NZ  LYS A 170     -11.454  16.304  -1.735  1.00 88.06           N  
ATOM   1387  N   GLU A 171     -14.560  16.947  -8.439  1.00 87.32           N  
ATOM   1388  CA  GLU A 171     -14.757  18.281  -8.999  1.00 87.32           C  
ATOM   1389  C   GLU A 171     -14.176  18.381 -10.406  1.00 87.32           C  
ATOM   1390  CB  GLU A 171     -14.128  19.343  -8.093  1.00 87.32           C  
ATOM   1391  O   GLU A 171     -13.500  19.357 -10.737  1.00 87.32           O  
ATOM   1392  CG  GLU A 171     -14.737  19.402  -6.700  1.00 87.32           C  
ATOM   1393  CD  GLU A 171     -14.093  20.452  -5.808  1.00 87.32           C  
ATOM   1394  OE1 GLU A 171     -14.621  20.717  -4.704  1.00 87.32           O  
ATOM   1395  OE2 GLU A 171     -13.053  21.015  -6.217  1.00 87.32           O  
ATOM   1396  N   GLY A 172     -14.318  17.326 -11.181  1.00 86.73           N  
ATOM   1397  CA  GLY A 172     -13.976  17.363 -12.594  1.00 86.73           C  
ATOM   1398  C   GLY A 172     -12.511  17.072 -12.861  1.00 86.73           C  
ATOM   1399  O   GLY A 172     -12.052  17.167 -14.002  1.00 86.73           O  
ATOM   1400  N   ARG A 173     -11.732  16.724 -11.749  1.00 90.79           N  
ATOM   1401  CA  ARG A 173     -10.314  16.405 -11.885  1.00 90.79           C  
ATOM   1402  C   ARG A 173     -10.012  15.012 -11.343  1.00 90.79           C  
ATOM   1403  CB  ARG A 173      -9.456  17.446 -11.162  1.00 90.79           C  
ATOM   1404  O   ARG A 173     -10.583  14.596 -10.333  1.00 90.79           O  
ATOM   1405  CG  ARG A 173      -9.541  18.839 -11.764  1.00 90.79           C  
ATOM   1406  CD  ARG A 173      -8.600  19.812 -11.068  1.00 90.79           C  
ATOM   1407  NE  ARG A 173      -8.733  21.165 -11.599  1.00 90.79           N  
ATOM   1408  NH1 ARG A 173      -7.164  22.099 -10.184  1.00 90.79           N  
ATOM   1409  NH2 ARG A 173      -8.249  23.407 -11.723  1.00 90.79           N  
ATOM   1410  CZ  ARG A 173      -8.048  22.221 -11.167  1.00 90.79           C  
ATOM   1411  N   LYS A 174      -9.067  14.280 -12.075  1.00 95.27           N  
ATOM   1412  CA  LYS A 174      -8.613  12.972 -11.612  1.00 95.27           C  
ATOM   1413  C   LYS A 174      -7.597  13.111 -10.482  1.00 95.27           C  
ATOM   1414  CB  LYS A 174      -8.006  12.174 -12.767  1.00 95.27           C  
ATOM   1415  O   LYS A 174      -6.615  13.845 -10.609  1.00 95.27           O  
ATOM   1416  CG  LYS A 174      -9.011  11.770 -13.836  1.00 95.27           C  
ATOM   1417  CD  LYS A 174      -8.335  11.048 -14.994  1.00 95.27           C  
ATOM   1418  CE  LYS A 174      -9.333  10.685 -16.086  1.00 95.27           C  
ATOM   1419  NZ  LYS A 174      -8.657  10.090 -17.278  1.00 95.27           N  
ATOM   1420  N   GLN A 175      -7.908  12.497  -9.400  1.00 95.91           N  
ATOM   1421  CA  GLN A 175      -6.990  12.449  -8.266  1.00 95.91           C  
ATOM   1422  C   GLN A 175      -6.603  11.011  -7.933  1.00 95.91           C  
ATOM   1423  CB  GLN A 175      -7.613  13.122  -7.042  1.00 95.91           C  
ATOM   1424  O   GLN A 175      -7.454  10.118  -7.931  1.00 95.91           O  
ATOM   1425  CG  GLN A 175      -6.637  13.330  -5.892  1.00 95.91           C  
ATOM   1426  CD  GLN A 175      -7.222  14.168  -4.771  1.00 95.91           C  
ATOM   1427  NE2 GLN A 175      -6.403  14.474  -3.770  1.00 95.91           N  
ATOM   1428  OE1 GLN A 175      -8.400  14.539  -4.804  1.00 95.91           O  
ATOM   1429  N   ALA A 176      -5.289  10.863  -7.679  1.00 96.86           N  
ATOM   1430  CA  ALA A 176      -4.817   9.522  -7.345  1.00 96.86           C  
ATOM   1431  C   ALA A 176      -5.582   8.951  -6.154  1.00 96.86           C  
ATOM   1432  CB  ALA A 176      -3.319   9.543  -7.050  1.00 96.86           C  
ATOM   1433  O   ALA A 176      -5.884   9.671  -5.200  1.00 96.86           O  
ATOM   1434  N   ALA A 177      -5.861   7.673  -6.219  1.00 95.77           N  
ATOM   1435  CA  ALA A 177      -6.627   7.035  -5.150  1.00 95.77           C  
ATOM   1436  C   ALA A 177      -6.127   5.617  -4.889  1.00 95.77           C  
ATOM   1437  CB  ALA A 177      -8.113   7.017  -5.498  1.00 95.77           C  
ATOM   1438  O   ALA A 177      -5.835   4.872  -5.828  1.00 95.77           O  
ATOM   1439  N   ILE A 178      -5.996   5.258  -3.657  1.00 93.70           N  
ATOM   1440  CA  ILE A 178      -5.668   3.911  -3.202  1.00 93.70           C  
ATOM   1441  C   ILE A 178      -6.762   3.403  -2.265  1.00 93.70           C  
ATOM   1442  CB  ILE A 178      -4.295   3.871  -2.495  1.00 93.70           C  
ATOM   1443  O   ILE A 178      -7.143   4.091  -1.315  1.00 93.70           O  
ATOM   1444  CG1 ILE A 178      -3.189   4.336  -3.449  1.00 93.70           C  
ATOM   1445  CG2 ILE A 178      -4.004   2.466  -1.960  1.00 93.70           C  
ATOM   1446  CD1 ILE A 178      -1.833   4.521  -2.782  1.00 93.70           C  
ATOM   1447  N   VAL A 179      -7.299   2.166  -2.444  1.00 89.96           N  
ATOM   1448  CA  VAL A 179      -8.459   1.706  -1.688  1.00 89.96           C  
ATOM   1449  C   VAL A 179      -8.060   0.537  -0.790  1.00 89.96           C  
ATOM   1450  CB  VAL A 179      -9.617   1.289  -2.623  1.00 89.96           C  
ATOM   1451  O   VAL A 179      -8.799   0.171   0.128  1.00 89.96           O  
ATOM   1452  CG1 VAL A 179     -10.169   2.501  -3.372  1.00 89.96           C  
ATOM   1453  CG2 VAL A 179      -9.149   0.217  -3.605  1.00 89.96           C  
ATOM   1454  N   ASP A 180      -6.829   0.025  -0.969  1.00 86.38           N  
ATOM   1455  CA  ASP A 180      -6.372  -1.113  -0.178  1.00 86.38           C  
ATOM   1456  C   ASP A 180      -4.945  -0.896   0.321  1.00 86.38           C  
ATOM   1457  CB  ASP A 180      -6.452  -2.403  -0.997  1.00 86.38           C  
ATOM   1458  O   ASP A 180      -4.006  -0.832  -0.475  1.00 86.38           O  
ATOM   1459  CG  ASP A 180      -6.202  -3.649  -0.166  1.00 86.38           C  
ATOM   1460  OD1 ASP A 180      -5.962  -3.530   1.055  1.00 86.38           O  
ATOM   1461  OD2 ASP A 180      -6.243  -4.760  -0.738  1.00 86.38           O  
ATOM   1462  N   PHE A 181      -4.732  -0.962   1.665  1.00 86.01           N  
ATOM   1463  CA  PHE A 181      -3.426  -0.740   2.275  1.00 86.01           C  
ATOM   1464  C   PHE A 181      -2.986  -1.961   3.073  1.00 86.01           C  
ATOM   1465  CB  PHE A 181      -3.457   0.496   3.180  1.00 86.01           C  
ATOM   1466  O   PHE A 181      -2.218  -1.840   4.030  1.00 86.01           O  
ATOM   1467  CG  PHE A 181      -3.432   1.800   2.428  1.00 86.01           C  
ATOM   1468  CD1 PHE A 181      -2.247   2.512   2.283  1.00 86.01           C  
ATOM   1469  CD2 PHE A 181      -4.593   2.313   1.866  1.00 86.01           C  
ATOM   1470  CE1 PHE A 181      -2.221   3.719   1.588  1.00 86.01           C  
ATOM   1471  CE2 PHE A 181      -4.575   3.519   1.170  1.00 86.01           C  
ATOM   1472  CZ  PHE A 181      -3.388   4.220   1.033  1.00 86.01           C  
ATOM   1473  N   GLY A 182      -3.565  -3.052   2.813  1.00 78.19           N  
ATOM   1474  CA  GLY A 182      -3.403  -4.289   3.560  1.00 78.19           C  
ATOM   1475  C   GLY A 182      -2.009  -4.876   3.448  1.00 78.19           C  
ATOM   1476  O   GLY A 182      -1.587  -5.655   4.305  1.00 78.19           O  
ATOM   1477  N   CYS A 183      -1.241  -4.454   2.424  1.00 76.39           N  
ATOM   1478  CA  CYS A 183       0.136  -4.890   2.225  1.00 76.39           C  
ATOM   1479  C   CYS A 183       1.091  -3.702   2.230  1.00 76.39           C  
ATOM   1480  CB  CYS A 183       0.270  -5.658   0.910  1.00 76.39           C  
ATOM   1481  O   CYS A 183       1.718  -3.400   1.213  1.00 76.39           O  
ATOM   1482  SG  CYS A 183      -0.686  -7.189   0.861  1.00 76.39           S  
ATOM   1483  N   GLY A 184       1.197  -3.041   3.322  1.00 77.77           N  
ATOM   1484  CA  GLY A 184       2.031  -1.858   3.466  1.00 77.77           C  
ATOM   1485  C   GLY A 184       2.928  -1.906   4.688  1.00 77.77           C  
ATOM   1486  O   GLY A 184       2.759  -2.765   5.556  1.00 77.77           O  
ATOM   1487  N   ALA A 185       3.966  -1.145   4.761  1.00 77.58           N  
ATOM   1488  CA  ALA A 185       4.922  -1.062   5.862  1.00 77.58           C  
ATOM   1489  C   ALA A 185       5.700  -2.366   6.013  1.00 77.58           C  
ATOM   1490  CB  ALA A 185       4.205  -0.720   7.166  1.00 77.58           C  
ATOM   1491  O   ALA A 185       6.331  -2.833   5.062  1.00 77.58           O  
ATOM   1492  N   THR A 186       5.554  -3.038   7.123  1.00 70.26           N  
ATOM   1493  CA  THR A 186       6.361  -4.225   7.383  1.00 70.26           C  
ATOM   1494  C   THR A 186       5.563  -5.495   7.102  1.00 70.26           C  
ATOM   1495  CB  THR A 186       6.870  -4.247   8.837  1.00 70.26           C  
ATOM   1496  O   THR A 186       6.103  -6.601   7.165  1.00 70.26           O  
ATOM   1497  CG2 THR A 186       7.831  -3.093   9.100  1.00 70.26           C  
ATOM   1498  OG1 THR A 186       5.754  -4.139   9.729  1.00 70.26           O  
ATOM   1499  N   LEU A 187       4.268  -5.300   6.690  1.00 69.89           N  
ATOM   1500  CA  LEU A 187       3.393  -6.441   6.440  1.00 69.89           C  
ATOM   1501  C   LEU A 187       3.324  -6.757   4.950  1.00 69.89           C  
ATOM   1502  CB  LEU A 187       1.987  -6.167   6.981  1.00 69.89           C  
ATOM   1503  O   LEU A 187       3.326  -5.848   4.117  1.00 69.89           O  
ATOM   1504  CG  LEU A 187       1.868  -5.977   8.494  1.00 69.89           C  
ATOM   1505  CD1 LEU A 187       0.444  -5.580   8.868  1.00 69.89           C  
ATOM   1506  CD2 LEU A 187       2.284  -7.249   9.227  1.00 69.89           C  
ATOM   1507  N   SER A 188       3.456  -7.999   4.535  1.00 64.94           N  
ATOM   1508  CA  SER A 188       3.372  -8.434   3.145  1.00 64.94           C  
ATOM   1509  C   SER A 188       2.141  -9.303   2.910  1.00 64.94           C  
ATOM   1510  CB  SER A 188       4.633  -9.202   2.746  1.00 64.94           C  
ATOM   1511  O   SER A 188       1.190  -9.266   3.694  1.00 64.94           O  
ATOM   1512  OG  SER A 188       4.520  -9.704   1.425  1.00 64.94           O  
ATOM   1513  N   TYR A 189       2.124 -10.108   1.904  1.00 63.80           N  
ATOM   1514  CA  TYR A 189       1.014 -10.951   1.475  1.00 63.80           C  
ATOM   1515  C   TYR A 189       0.573 -11.883   2.597  1.00 63.80           C  
ATOM   1516  CB  TYR A 189       1.405 -11.768   0.240  1.00 63.80           C  
ATOM   1517  O   TYR A 189       1.407 -12.500   3.265  1.00 63.80           O  
ATOM   1518  CG  TYR A 189       0.267 -12.574  -0.339  1.00 63.80           C  
ATOM   1519  CD1 TYR A 189       0.193 -13.951  -0.143  1.00 63.80           C  
ATOM   1520  CD2 TYR A 189      -0.734 -11.961  -1.083  1.00 63.80           C  
ATOM   1521  CE1 TYR A 189      -0.852 -14.699  -0.676  1.00 63.80           C  
ATOM   1522  CE2 TYR A 189      -1.784 -12.698  -1.621  1.00 63.80           C  
ATOM   1523  OH  TYR A 189      -2.871 -14.799  -1.943  1.00 63.80           O  
ATOM   1524  CZ  TYR A 189      -1.834 -14.064  -1.412  1.00 63.80           C  
ATOM   1525  N   LYS A 190      -0.759 -11.825   2.958  1.00 61.96           N  
ATOM   1526  CA  LYS A 190      -1.399 -12.736   3.903  1.00 61.96           C  
ATOM   1527  C   LYS A 190      -1.041 -12.376   5.342  1.00 61.96           C  
ATOM   1528  CB  LYS A 190      -0.999 -14.182   3.609  1.00 61.96           C  
ATOM   1529  O   LYS A 190      -1.003 -13.247   6.214  1.00 61.96           O  
ATOM   1530  CG  LYS A 190      -1.557 -14.726   2.302  1.00 61.96           C  
ATOM   1531  CD  LYS A 190      -1.284 -16.217   2.155  1.00 61.96           C  
ATOM   1532  CE  LYS A 190      -1.900 -16.776   0.879  1.00 61.96           C  
ATOM   1533  NZ  LYS A 190      -1.594 -18.227   0.706  1.00 61.96           N  
ATOM   1534  N   GLY A 191      -0.545 -11.170   5.531  1.00 59.98           N  
ATOM   1535  CA  GLY A 191      -0.348 -10.706   6.895  1.00 59.98           C  
ATOM   1536  C   GLY A 191       1.018 -11.060   7.454  1.00 59.98           C  
ATOM   1537  O   GLY A 191       1.264 -10.903   8.651  1.00 59.98           O  
ATOM   1538  N   ARG A 192       1.914 -11.620   6.467  1.00 62.21           N  
ATOM   1539  CA  ARG A 192       3.287 -11.961   6.823  1.00 62.21           C  
ATOM   1540  C   ARG A 192       4.198 -10.742   6.722  1.00 62.21           C  
ATOM   1541  CB  ARG A 192       3.813 -13.083   5.926  1.00 62.21           C  
ATOM   1542  O   ARG A 192       3.949  -9.839   5.921  1.00 62.21           O  
ATOM   1543  CG  ARG A 192       3.045 -14.389   6.060  1.00 62.21           C  
ATOM   1544  CD  ARG A 192       3.617 -15.474   5.158  1.00 62.21           C  
ATOM   1545  NE  ARG A 192       4.960 -15.868   5.575  1.00 62.21           N  
ATOM   1546  NH1 ARG A 192       5.302 -17.327   3.816  1.00 62.21           N  
ATOM   1547  NH2 ARG A 192       6.936 -17.025   5.395  1.00 62.21           N  
ATOM   1548  CZ  ARG A 192       5.730 -16.739   4.928  1.00 62.21           C  
ATOM   1549  N   HIS A 193       5.158 -10.778   7.615  1.00 64.24           N  
ATOM   1550  CA  HIS A 193       6.187  -9.750   7.520  1.00 64.24           C  
ATOM   1551  C   HIS A 193       7.017  -9.916   6.252  1.00 64.24           C  
ATOM   1552  CB  HIS A 193       7.096  -9.785   8.750  1.00 64.24           C  
ATOM   1553  O   HIS A 193       7.220 -11.038   5.781  1.00 64.24           O  
ATOM   1554  CG  HIS A 193       6.451  -9.247   9.988  1.00 64.24           C  
ATOM   1555  CD2 HIS A 193       5.744  -9.865  10.963  1.00 64.24           C  
ATOM   1556  ND1 HIS A 193       6.496  -7.912  10.330  1.00 64.24           N  
ATOM   1557  CE1 HIS A 193       5.842  -7.733  11.466  1.00 64.24           C  
ATOM   1558  NE2 HIS A 193       5.377  -8.902  11.871  1.00 64.24           N  
ATOM   1559  N   ALA A 194       7.230  -8.852   5.549  1.00 62.41           N  
ATOM   1560  CA  ALA A 194       7.991  -8.833   4.303  1.00 62.41           C  
ATOM   1561  C   ALA A 194       9.277  -9.646   4.433  1.00 62.41           C  
ATOM   1562  CB  ALA A 194       8.313  -7.397   3.897  1.00 62.41           C  
ATOM   1563  O   ALA A 194       9.692 -10.319   3.487  1.00 62.41           O  
ATOM   1564  N   ASP A 195       9.838  -9.790   5.620  1.00 56.19           N  
ATOM   1565  CA  ASP A 195      11.084 -10.503   5.881  1.00 56.19           C  
ATOM   1566  C   ASP A 195      10.866 -12.014   5.865  1.00 56.19           C  
ATOM   1567  CB  ASP A 195      11.678 -10.071   7.223  1.00 56.19           C  
ATOM   1568  O   ASP A 195      11.773 -12.773   5.518  1.00 56.19           O  
ATOM   1569  CG  ASP A 195      12.090  -8.609   7.247  1.00 56.19           C  
ATOM   1570  OD1 ASP A 195      12.296  -8.016   6.166  1.00 56.19           O  
ATOM   1571  OD2 ASP A 195      12.212  -8.046   8.356  1.00 56.19           O  
ATOM   1572  N   THR A 196       9.630 -12.412   6.189  1.00 56.84           N  
ATOM   1573  CA  THR A 196       9.308 -13.832   6.276  1.00 56.84           C  
ATOM   1574  C   THR A 196       8.936 -14.387   4.904  1.00 56.84           C  
ATOM   1575  CB  THR A 196       8.154 -14.083   7.264  1.00 56.84           C  
ATOM   1576  O   THR A 196       9.054 -15.590   4.663  1.00 56.84           O  
ATOM   1577  CG2 THR A 196       8.543 -13.674   8.681  1.00 56.84           C  
ATOM   1578  OG1 THR A 196       7.009 -13.323   6.857  1.00 56.84           O  
ATOM   1579  N   LEU A 197       8.561 -13.542   3.983  1.00 58.50           N  
ATOM   1580  CA  LEU A 197       8.202 -13.921   2.620  1.00 58.50           C  
ATOM   1581  C   LEU A 197       9.443 -14.287   1.813  1.00 58.50           C  
ATOM   1582  CB  LEU A 197       7.447 -12.783   1.928  1.00 58.50           C  
ATOM   1583  O   LEU A 197       9.378 -15.127   0.913  1.00 58.50           O  
ATOM   1584  CG  LEU A 197       5.992 -12.579   2.352  1.00 58.50           C  
ATOM   1585  CD1 LEU A 197       5.431 -11.307   1.727  1.00 58.50           C  
ATOM   1586  CD2 LEU A 197       5.147 -13.789   1.965  1.00 58.50           C  
ATOM   1587  N   ALA A 198      10.537 -13.596   2.098  1.00 56.54           N  
ATOM   1588  CA  ALA A 198      11.818 -13.869   1.452  1.00 56.54           C  
ATOM   1589  C   ALA A 198      12.274 -15.300   1.720  1.00 56.54           C  
ATOM   1590  CB  ALA A 198      12.877 -12.878   1.930  1.00 56.54           C  
ATOM   1591  O   ALA A 198      12.990 -15.892   0.909  1.00 56.54           O  
ATOM   1592  N   MET A 199      11.729 -15.893   2.839  1.00 56.17           N  
ATOM   1593  CA  MET A 199      12.110 -17.237   3.265  1.00 56.17           C  
ATOM   1594  C   MET A 199      11.394 -18.295   2.432  1.00 56.17           C  
ATOM   1595  CB  MET A 199      11.798 -17.440   4.749  1.00 56.17           C  
ATOM   1596  O   MET A 199      11.760 -19.471   2.467  1.00 56.17           O  
ATOM   1597  CG  MET A 199      12.606 -16.544   5.673  1.00 56.17           C  
ATOM   1598  SD  MET A 199      14.409 -16.869   5.569  1.00 56.17           S  
ATOM   1599  CE  MET A 199      14.493 -18.474   6.409  1.00 56.17           C  
ATOM   1600  N   ASP A 200      10.387 -17.856   1.686  1.00 55.30           N  
ATOM   1601  CA  ASP A 200       9.663 -18.720   0.758  1.00 55.30           C  
ATOM   1602  C   ASP A 200      10.473 -18.957  -0.515  1.00 55.30           C  
ATOM   1603  CB  ASP A 200       8.302 -18.114   0.410  1.00 55.30           C  
ATOM   1604  O   ASP A 200      10.188 -19.887  -1.273  1.00 55.30           O  
ATOM   1605  CG  ASP A 200       7.313 -18.178   1.560  1.00 55.30           C  
ATOM   1606  OD1 ASP A 200       7.576 -18.893   2.552  1.00 55.30           O  
ATOM   1607  OD2 ASP A 200       6.259 -17.511   1.474  1.00 55.30           O  
ATOM   1608  N   ASP A 201      11.464 -18.172  -0.706  1.00 53.80           N  
ATOM   1609  CA  ASP A 201      12.418 -18.342  -1.798  1.00 53.80           C  
ATOM   1610  C   ASP A 201      13.523 -19.323  -1.413  1.00 53.80           C  
ATOM   1611  CB  ASP A 201      13.024 -16.995  -2.196  1.00 53.80           C  
ATOM   1612  O   ASP A 201      14.324 -19.043  -0.518  1.00 53.80           O  
ATOM   1613  CG  ASP A 201      13.948 -17.093  -3.397  1.00 53.80           C  
ATOM   1614  OD1 ASP A 201      14.293 -18.220  -3.811  1.00 53.80           O  
ATOM   1615  OD2 ASP A 201      14.337 -16.032  -3.933  1.00 53.80           O  
ATOM   1616  N   PRO A 202      13.481 -20.555  -2.011  1.00 51.01           N  
ATOM   1617  CA  PRO A 202      14.459 -21.590  -1.665  1.00 51.01           C  
ATOM   1618  C   PRO A 202      15.901 -21.133  -1.873  1.00 51.01           C  
ATOM   1619  CB  PRO A 202      14.108 -22.739  -2.614  1.00 51.01           C  
ATOM   1620  O   PRO A 202      16.823 -21.695  -1.278  1.00 51.01           O  
ATOM   1621  CG  PRO A 202      13.277 -22.109  -3.685  1.00 51.01           C  
ATOM   1622  CD  PRO A 202      12.665 -20.852  -3.137  1.00 51.01           C  
ATOM   1623  N   ASN A 203      16.073 -19.966  -2.542  1.00 50.87           N  
ATOM   1624  CA  ASN A 203      17.396 -19.449  -2.872  1.00 50.87           C  
ATOM   1625  C   ASN A 203      17.756 -18.239  -2.014  1.00 50.87           C  
ATOM   1626  CB  ASN A 203      17.477 -19.089  -4.357  1.00 50.87           C  
ATOM   1627  O   ASN A 203      18.822 -17.646  -2.185  1.00 50.87           O  
ATOM   1628  CG  ASN A 203      17.348 -20.300  -5.259  1.00 50.87           C  
ATOM   1629  ND2 ASN A 203      16.634 -20.141  -6.367  1.00 50.87           N  
ATOM   1630  OD1 ASN A 203      17.885 -21.371  -4.962  1.00 50.87           O  
ATOM   1631  N   PHE A 204      16.758 -17.760  -1.178  1.00 51.36           N  
ATOM   1632  CA  PHE A 204      16.993 -16.631  -0.285  1.00 51.36           C  
ATOM   1633  C   PHE A 204      17.934 -17.024   0.848  1.00 51.36           C  
ATOM   1634  CB  PHE A 204      15.670 -16.112   0.287  1.00 51.36           C  
ATOM   1635  O   PHE A 204      17.755 -18.069   1.477  1.00 51.36           O  
ATOM   1636  CG  PHE A 204      15.834 -14.979   1.263  1.00 51.36           C  
ATOM   1637  CD1 PHE A 204      15.745 -15.203   2.631  1.00 51.36           C  
ATOM   1638  CD2 PHE A 204      16.077 -13.688   0.812  1.00 51.36           C  
ATOM   1639  CE1 PHE A 204      15.896 -14.156   3.537  1.00 51.36           C  
ATOM   1640  CE2 PHE A 204      16.229 -12.636   1.711  1.00 51.36           C  
ATOM   1641  CZ  PHE A 204      16.137 -12.872   3.073  1.00 51.36           C  
ATOM   1642  N   SER A 205      19.117 -16.261   0.969  1.00 53.33           N  
ATOM   1643  CA  SER A 205      20.056 -16.412   2.075  1.00 53.33           C  
ATOM   1644  C   SER A 205      20.293 -15.083   2.784  1.00 53.33           C  
ATOM   1645  CB  SER A 205      21.387 -16.976   1.575  1.00 53.33           C  
ATOM   1646  O   SER A 205      20.701 -14.103   2.158  1.00 53.33           O  
ATOM   1647  OG  SER A 205      22.346 -17.001   2.619  1.00 53.33           O  
ATOM   1648  N   PRO A 206      19.896 -15.002   4.057  1.00 49.24           N  
ATOM   1649  CA  PRO A 206      20.093 -13.760   4.810  1.00 49.24           C  
ATOM   1650  C   PRO A 206      21.551 -13.308   4.830  1.00 49.24           C  
ATOM   1651  CB  PRO A 206      19.614 -14.122   6.218  1.00 49.24           C  
ATOM   1652  O   PRO A 206      21.831 -12.121   5.017  1.00 49.24           O  
ATOM   1653  CG  PRO A 206      19.240 -15.567   6.135  1.00 49.24           C  
ATOM   1654  CD  PRO A 206      19.518 -16.052   4.741  1.00 49.24           C  
ATOM   1655  N   ALA A 207      22.542 -14.124   4.444  1.00 51.11           N  
ATOM   1656  CA  ALA A 207      23.986 -13.907   4.469  1.00 51.11           C  
ATOM   1657  C   ALA A 207      24.496 -13.455   3.104  1.00 51.11           C  
ATOM   1658  CB  ALA A 207      24.708 -15.178   4.909  1.00 51.11           C  
ATOM   1659  O   ALA A 207      25.629 -12.982   2.983  1.00 51.11           O  
ATOM   1660  N   LYS A 208      23.628 -13.521   2.041  1.00 50.24           N  
ATOM   1661  CA  LYS A 208      23.990 -13.153   0.676  1.00 50.24           C  
ATOM   1662  C   LYS A 208      23.665 -11.688   0.396  1.00 50.24           C  
ATOM   1663  CB  LYS A 208      23.269 -14.051  -0.331  1.00 50.24           C  
ATOM   1664  O   LYS A 208      22.559 -11.226   0.684  1.00 50.24           O  
ATOM   1665  CG  LYS A 208      23.963 -14.146  -1.682  1.00 50.24           C  
ATOM   1666  CD  LYS A 208      23.272 -15.150  -2.596  1.00 50.24           C  
ATOM   1667  CE  LYS A 208      23.904 -15.175  -3.981  1.00 50.24           C  
ATOM   1668  NZ  LYS A 208      23.274 -16.206  -4.859  1.00 50.24           N  
ATOM   1669  N   LYS A 209      24.710 -10.779   0.244  1.00 49.35           N  
ATOM   1670  CA  LYS A 209      24.614  -9.362  -0.094  1.00 49.35           C  
ATOM   1671  C   LYS A 209      24.279  -9.171  -1.570  1.00 49.35           C  
ATOM   1672  CB  LYS A 209      25.919  -8.640   0.245  1.00 49.35           C  
ATOM   1673  O   LYS A 209      24.830  -9.859  -2.432  1.00 49.35           O  
ATOM   1674  CG  LYS A 209      26.142  -8.433   1.736  1.00 49.35           C  
ATOM   1675  CD  LYS A 209      27.368  -7.568   2.003  1.00 49.35           C  
ATOM   1676  CE  LYS A 209      27.639  -7.426   3.494  1.00 49.35           C  
ATOM   1677  NZ  LYS A 209      28.850  -6.593   3.760  1.00 49.35           N  
ATOM   1678  N   ILE A 210      23.090  -8.599  -1.865  1.00 45.55           N  
ATOM   1679  CA  ILE A 210      22.685  -8.273  -3.228  1.00 45.55           C  
ATOM   1680  C   ILE A 210      23.436  -7.033  -3.707  1.00 45.55           C  
ATOM   1681  CB  ILE A 210      21.159  -8.046  -3.325  1.00 45.55           C  
ATOM   1682  O   ILE A 210      23.482  -6.018  -3.008  1.00 45.55           O  
ATOM   1683  CG1 ILE A 210      20.403  -9.285  -2.835  1.00 45.55           C  
ATOM   1684  CG2 ILE A 210      20.757  -7.690  -4.760  1.00 45.55           C  
ATOM   1685  CD1 ILE A 210      18.892  -9.104  -2.771  1.00 45.55           C  
ATOM   1686  N   ASP A 211      24.358  -7.090  -4.689  1.00 41.39           N  
ATOM   1687  CA  ASP A 211      25.191  -6.041  -5.268  1.00 41.39           C  
ATOM   1688  C   ASP A 211      24.382  -5.155  -6.212  1.00 41.39           C  
ATOM   1689  CB  ASP A 211      26.383  -6.649  -6.010  1.00 41.39           C  
ATOM   1690  O   ASP A 211      23.938  -5.609  -7.269  1.00 41.39           O  
ATOM   1691  CG  ASP A 211      27.440  -5.622  -6.377  1.00 41.39           C  
ATOM   1692  OD1 ASP A 211      27.270  -4.428  -6.050  1.00 41.39           O  
ATOM   1693  OD2 ASP A 211      28.451  -6.011  -7.001  1.00 41.39           O  
ATOM   1694  N   TYR A 212      23.802  -3.929  -5.785  1.00 40.70           N  
ATOM   1695  CA  TYR A 212      23.101  -3.004  -6.668  1.00 40.70           C  
ATOM   1696  C   TYR A 212      24.070  -2.012  -7.300  1.00 40.70           C  
ATOM   1697  CB  TYR A 212      22.009  -2.251  -5.902  1.00 40.70           C  
ATOM   1698  O   TYR A 212      24.869  -1.384  -6.600  1.00 40.70           O  
ATOM   1699  CG  TYR A 212      20.905  -3.142  -5.388  1.00 40.70           C  
ATOM   1700  CD1 TYR A 212      19.932  -3.647  -6.248  1.00 40.70           C  
ATOM   1701  CD2 TYR A 212      20.831  -3.481  -4.041  1.00 40.70           C  
ATOM   1702  CE1 TYR A 212      18.911  -4.467  -5.778  1.00 40.70           C  
ATOM   1703  CE2 TYR A 212      19.814  -4.300  -3.560  1.00 40.70           C  
ATOM   1704  OH  TYR A 212      17.853  -5.599  -3.964  1.00 40.70           O  
ATOM   1705  CZ  TYR A 212      18.861  -4.788  -4.435  1.00 40.70           C  
ATOM   1706  N   SER A 213      24.339  -2.006  -8.568  1.00 37.94           N  
ATOM   1707  CA  SER A 213      25.231  -1.156  -9.349  1.00 37.94           C  
ATOM   1708  C   SER A 213      24.685   0.263  -9.461  1.00 37.94           C  
ATOM   1709  CB  SER A 213      25.444  -1.741 -10.746  1.00 37.94           C  
ATOM   1710  O   SER A 213      25.430   1.200  -9.756  1.00 37.94           O  
ATOM   1711  OG  SER A 213      24.209  -1.871 -11.430  1.00 37.94           O  
ATOM   1712  N   PHE A 214      23.552   0.627  -8.945  1.00 38.82           N  
ATOM   1713  CA  PHE A 214      22.887   1.912  -9.126  1.00 38.82           C  
ATOM   1714  C   PHE A 214      22.960   2.744  -7.851  1.00 38.82           C  
ATOM   1715  CB  PHE A 214      21.426   1.709  -9.538  1.00 38.82           C  
ATOM   1716  O   PHE A 214      22.932   3.975  -7.904  1.00 38.82           O  
ATOM   1717  CG  PHE A 214      20.739   2.973  -9.982  1.00 38.82           C  
ATOM   1718  CD1 PHE A 214      19.937   3.690  -9.103  1.00 38.82           C  
ATOM   1719  CD2 PHE A 214      20.896   3.443 -11.279  1.00 38.82           C  
ATOM   1720  CE1 PHE A 214      19.301   4.860  -9.511  1.00 38.82           C  
ATOM   1721  CE2 PHE A 214      20.263   4.611 -11.694  1.00 38.82           C  
ATOM   1722  CZ  PHE A 214      19.465   5.318 -10.809  1.00 38.82           C  
ATOM   1723  N   PHE A 215      23.310   2.276  -6.572  1.00 39.47           N  
ATOM   1724  CA  PHE A 215      23.400   3.024  -5.324  1.00 39.47           C  
ATOM   1725  C   PHE A 215      24.848   3.131  -4.860  1.00 39.47           C  
ATOM   1726  CB  PHE A 215      22.547   2.364  -4.236  1.00 39.47           C  
ATOM   1727  O   PHE A 215      25.657   2.238  -5.122  1.00 39.47           O  
ATOM   1728  CG  PHE A 215      21.071   2.382  -4.528  1.00 39.47           C  
ATOM   1729  CD1 PHE A 215      20.367   3.579  -4.547  1.00 39.47           C  
ATOM   1730  CD2 PHE A 215      20.387   1.200  -4.782  1.00 39.47           C  
ATOM   1731  CE1 PHE A 215      19.000   3.599  -4.817  1.00 39.47           C  
ATOM   1732  CE2 PHE A 215      19.022   1.212  -5.052  1.00 39.47           C  
ATOM   1733  CZ  PHE A 215      18.330   2.412  -5.068  1.00 39.47           C  
ATOM   1734  N   GLY A 216      25.373   4.404  -4.663  1.00 43.24           N  
ATOM   1735  CA  GLY A 216      26.676   4.738  -4.112  1.00 43.24           C  
ATOM   1736  C   GLY A 216      27.031   3.923  -2.883  1.00 43.24           C  
ATOM   1737  O   GLY A 216      26.192   3.189  -2.354  1.00 43.24           O  
ATOM   1738  N   GLN A 217      28.310   3.528  -2.593  1.00 45.84           N  
ATOM   1739  CA  GLN A 217      28.979   2.736  -1.566  1.00 45.84           C  
ATOM   1740  C   GLN A 217      28.505   3.134  -0.170  1.00 45.84           C  
ATOM   1741  CB  GLN A 217      30.497   2.893  -1.669  1.00 45.84           C  
ATOM   1742  O   GLN A 217      28.372   2.282   0.711  1.00 45.84           O  
ATOM   1743  CG  GLN A 217      31.276   1.689  -1.158  1.00 45.84           C  
ATOM   1744  CD  GLN A 217      31.450   0.612  -2.212  1.00 45.84           C  
ATOM   1745  NE2 GLN A 217      31.827  -0.586  -1.778  1.00 45.84           N  
ATOM   1746  OE1 GLN A 217      31.247   0.855  -3.406  1.00 45.84           O  
ATOM   1747  N   TYR A 218      27.990   4.389   0.040  1.00 43.45           N  
ATOM   1748  CA  TYR A 218      27.469   4.926   1.292  1.00 43.45           C  
ATOM   1749  C   TYR A 218      26.056   4.420   1.556  1.00 43.45           C  
ATOM   1750  CB  TYR A 218      27.479   6.458   1.266  1.00 43.45           C  
ATOM   1751  O   TYR A 218      25.729   4.029   2.680  1.00 43.45           O  
ATOM   1752  CG  TYR A 218      27.108   7.090   2.585  1.00 43.45           C  
ATOM   1753  CD1 TYR A 218      25.818   7.565   2.814  1.00 43.45           C  
ATOM   1754  CD2 TYR A 218      28.045   7.214   3.605  1.00 43.45           C  
ATOM   1755  CE1 TYR A 218      25.472   8.150   4.027  1.00 43.45           C  
ATOM   1756  CE2 TYR A 218      27.710   7.797   4.823  1.00 43.45           C  
ATOM   1757  OH  TYR A 218      26.086   8.840   6.227  1.00 43.45           O  
ATOM   1758  CZ  TYR A 218      26.423   8.261   5.024  1.00 43.45           C  
ATOM   1759  N   TYR A 219      25.127   4.357   0.647  1.00 42.40           N  
ATOM   1760  CA  TYR A 219      23.784   3.789   0.653  1.00 42.40           C  
ATOM   1761  C   TYR A 219      23.831   2.278   0.842  1.00 42.40           C  
ATOM   1762  CB  TYR A 219      23.050   4.130  -0.647  1.00 42.40           C  
ATOM   1763  O   TYR A 219      23.059   1.719   1.625  1.00 42.40           O  
ATOM   1764  CG  TYR A 219      21.611   3.675  -0.670  1.00 42.40           C  
ATOM   1765  CD1 TYR A 219      21.257   2.445  -1.222  1.00 42.40           C  
ATOM   1766  CD2 TYR A 219      20.602   4.472  -0.140  1.00 42.40           C  
ATOM   1767  CE1 TYR A 219      19.932   2.022  -1.246  1.00 42.40           C  
ATOM   1768  CE2 TYR A 219      19.274   4.060  -0.159  1.00 42.40           C  
ATOM   1769  OH  TYR A 219      17.636   2.421  -0.734  1.00 42.40           O  
ATOM   1770  CZ  TYR A 219      18.949   2.835  -0.713  1.00 42.40           C  
ATOM   1771  N   ARG A 220      24.825   1.574   0.515  1.00 45.20           N  
ATOM   1772  CA  ARG A 220      25.164   0.157   0.585  1.00 45.20           C  
ATOM   1773  C   ARG A 220      25.601  -0.233   1.993  1.00 45.20           C  
ATOM   1774  CB  ARG A 220      26.268  -0.183  -0.419  1.00 45.20           C  
ATOM   1775  O   ARG A 220      25.213  -1.287   2.500  1.00 45.20           O  
ATOM   1776  CG  ARG A 220      25.781  -0.299  -1.854  1.00 45.20           C  
ATOM   1777  CD  ARG A 220      26.882  -0.787  -2.785  1.00 45.20           C  
ATOM   1778  NE  ARG A 220      26.927  -0.010  -4.021  1.00 45.20           N  
ATOM   1779  NH1 ARG A 220      28.778  -1.092  -4.879  1.00 45.20           N  
ATOM   1780  NH2 ARG A 220      27.774   0.589  -6.070  1.00 45.20           N  
ATOM   1781  CZ  ARG A 220      27.826  -0.173  -4.987  1.00 45.20           C  
ATOM   1782  N   ASP A 221      26.310   0.588   2.709  1.00 48.62           N  
ATOM   1783  CA  ASP A 221      26.925   0.345   4.010  1.00 48.62           C  
ATOM   1784  C   ASP A 221      25.984   0.744   5.145  1.00 48.62           C  
ATOM   1785  CB  ASP A 221      28.246   1.108   4.130  1.00 48.62           C  
ATOM   1786  O   ASP A 221      26.074   0.207   6.251  1.00 48.62           O  
ATOM   1787  CG  ASP A 221      29.337   0.547   3.234  1.00 48.62           C  
ATOM   1788  OD1 ASP A 221      29.210  -0.604   2.765  1.00 48.62           O  
ATOM   1789  OD2 ASP A 221      30.335   1.263   2.998  1.00 48.62           O  
ATOM   1790  N   HIS A 222      24.873   1.424   4.715  1.00 44.99           N  
ATOM   1791  CA  HIS A 222      24.046   1.986   5.778  1.00 44.99           C  
ATOM   1792  C   HIS A 222      22.574   1.651   5.567  1.00 44.99           C  
ATOM   1793  CB  HIS A 222      24.234   3.502   5.857  1.00 44.99           C  
ATOM   1794  O   HIS A 222      21.751   1.860   6.461  1.00 44.99           O  
ATOM   1795  CG  HIS A 222      25.595   3.915   6.319  1.00 44.99           C  
ATOM   1796  CD2 HIS A 222      26.047   4.280   7.542  1.00 44.99           C  
ATOM   1797  ND1 HIS A 222      26.678   3.989   5.469  1.00 44.99           N  
ATOM   1798  CE1 HIS A 222      27.740   4.381   6.153  1.00 44.99           C  
ATOM   1799  NE2 HIS A 222      27.384   4.564   7.413  1.00 44.99           N  
ATOM   1800  N   TYR A 223      22.364   1.126   4.376  1.00 38.10           N  
ATOM   1801  CA  TYR A 223      20.995   0.727   4.070  1.00 38.10           C  
ATOM   1802  C   TYR A 223      20.811  -0.774   4.251  1.00 38.10           C  
ATOM   1803  CB  TYR A 223      20.625   1.130   2.639  1.00 38.10           C  
ATOM   1804  O   TYR A 223      21.503  -1.573   3.615  1.00 38.10           O  
ATOM   1805  CG  TYR A 223      19.234   1.701   2.509  1.00 38.10           C  
ATOM   1806  CD1 TYR A 223      18.167   0.902   2.105  1.00 38.10           C  
ATOM   1807  CD2 TYR A 223      18.984   3.040   2.790  1.00 38.10           C  
ATOM   1808  CE1 TYR A 223      16.883   1.425   1.982  1.00 38.10           C  
ATOM   1809  CE2 TYR A 223      17.705   3.573   2.671  1.00 38.10           C  
ATOM   1810  OH  TYR A 223      15.394   3.282   2.148  1.00 38.10           O  
ATOM   1811  CZ  TYR A 223      16.663   2.759   2.267  1.00 38.10           C  
ATOM   1812  N   ARG A 224      20.382  -1.294   5.396  1.00 38.74           N  
ATOM   1813  CA  ARG A 224      20.061  -2.632   5.881  1.00 38.74           C  
ATOM   1814  C   ARG A 224      18.651  -3.041   5.468  1.00 38.74           C  
ATOM   1815  CB  ARG A 224      20.201  -2.700   7.404  1.00 38.74           C  
ATOM   1816  O   ARG A 224      17.681  -2.347   5.782  1.00 38.74           O  
ATOM   1817  CG  ARG A 224      21.632  -2.561   7.897  1.00 38.74           C  
ATOM   1818  CD  ARG A 224      21.748  -2.864   9.385  1.00 38.74           C  
ATOM   1819  NE  ARG A 224      23.137  -2.844   9.833  1.00 38.74           N  
ATOM   1820  NH1 ARG A 224      22.709  -3.831  11.877  1.00 38.74           N  
ATOM   1821  NH2 ARG A 224      24.850  -3.236  11.312  1.00 38.74           N  
ATOM   1822  CZ  ARG A 224      23.562  -3.304  11.006  1.00 38.74           C  
ATOM   1823  N   HIS A 225      18.170  -3.161   4.236  1.00 40.31           N  
ATOM   1824  CA  HIS A 225      16.964  -3.712   3.629  1.00 40.31           C  
ATOM   1825  C   HIS A 225      16.078  -4.382   4.674  1.00 40.31           C  
ATOM   1826  CB  HIS A 225      17.327  -4.713   2.529  1.00 40.31           C  
ATOM   1827  O   HIS A 225      15.851  -5.592   4.618  1.00 40.31           O  
ATOM   1828  CG  HIS A 225      17.963  -4.083   1.331  1.00 40.31           C  
ATOM   1829  CD2 HIS A 225      19.030  -4.461   0.589  1.00 40.31           C  
ATOM   1830  ND1 HIS A 225      17.498  -2.913   0.771  1.00 40.31           N  
ATOM   1831  CE1 HIS A 225      18.254  -2.598  -0.268  1.00 40.31           C  
ATOM   1832  NE2 HIS A 225      19.191  -3.522  -0.399  1.00 40.31           N  
ATOM   1833  N   GLY A 226      15.653  -3.707   5.645  1.00 38.47           N  
ATOM   1834  CA  GLY A 226      14.404  -3.940   6.353  1.00 38.47           C  
ATOM   1835  C   GLY A 226      13.282  -3.026   5.899  1.00 38.47           C  
ATOM   1836  O   GLY A 226      13.505  -1.841   5.644  1.00 38.47           O  
ATOM   1837  N   HIS A 227      12.425  -3.427   4.703  1.00 39.97           N  
ATOM   1838  CA  HIS A 227      11.079  -2.883   4.565  1.00 39.97           C  
ATOM   1839  C   HIS A 227      11.020  -1.832   3.461  1.00 39.97           C  
ATOM   1840  CB  HIS A 227      10.605  -2.281   5.889  1.00 39.97           C  
ATOM   1841  O   HIS A 227      10.032  -1.103   3.344  1.00 39.97           O  
ATOM   1842  CG  HIS A 227      10.655  -3.240   7.036  1.00 39.97           C  
ATOM   1843  CD2 HIS A 227      11.422  -3.251   8.152  1.00 39.97           C  
ATOM   1844  ND1 HIS A 227       9.847  -4.353   7.111  1.00 39.97           N  
ATOM   1845  CE1 HIS A 227      10.114  -5.009   8.228  1.00 39.97           C  
ATOM   1846  NE2 HIS A 227      11.066  -4.361   8.877  1.00 39.97           N  
ATOM   1847  N   ALA A 228      11.877  -1.787   2.260  1.00 42.20           N  
ATOM   1848  CA  ALA A 228      11.688  -0.836   1.168  1.00 42.20           C  
ATOM   1849  C   ALA A 228      11.907  -1.504  -0.186  1.00 42.20           C  
ATOM   1850  CB  ALA A 228      12.631   0.354   1.329  1.00 42.20           C  
ATOM   1851  O   ALA A 228      12.760  -2.385  -0.320  1.00 42.20           O  
ATOM   1852  N   LEU A 229      10.667  -1.731  -0.976  1.00 50.55           N  
ATOM   1853  CA  LEU A 229      10.465  -1.992  -2.397  1.00 50.55           C  
ATOM   1854  C   LEU A 229      11.781  -2.358  -3.075  1.00 50.55           C  
ATOM   1855  CB  LEU A 229       9.847  -0.771  -3.084  1.00 50.55           C  
ATOM   1856  O   LEU A 229      12.792  -1.677  -2.886  1.00 50.55           O  
ATOM   1857  CG  LEU A 229       8.319  -0.726  -3.140  1.00 50.55           C  
ATOM   1858  CD1 LEU A 229       7.822   0.699  -2.917  1.00 50.55           C  
ATOM   1859  CD2 LEU A 229       7.816  -1.271  -4.472  1.00 50.55           C  
ATOM   1860  N   PRO A 230      11.910  -3.571  -3.830  1.00 45.99           N  
ATOM   1861  CA  PRO A 230      13.025  -4.430  -4.235  1.00 45.99           C  
ATOM   1862  C   PRO A 230      13.853  -3.827  -5.368  1.00 45.99           C  
ATOM   1863  CB  PRO A 230      12.332  -5.716  -4.691  1.00 45.99           C  
ATOM   1864  O   PRO A 230      13.295  -3.347  -6.357  1.00 45.99           O  
ATOM   1865  CG  PRO A 230      10.970  -5.282  -5.127  1.00 45.99           C  
ATOM   1866  CD  PRO A 230      10.696  -3.922  -4.552  1.00 45.99           C  
ATOM   1867  N   PHE A 231      14.972  -3.191  -5.134  1.00 37.09           N  
ATOM   1868  CA  PHE A 231      16.115  -2.935  -6.002  1.00 37.09           C  
ATOM   1869  C   PHE A 231      16.885  -4.222  -6.276  1.00 37.09           C  
ATOM   1870  CB  PHE A 231      17.045  -1.891  -5.375  1.00 37.09           C  
ATOM   1871  O   PHE A 231      17.307  -4.910  -5.344  1.00 37.09           O  
ATOM   1872  CG  PHE A 231      16.420  -0.529  -5.235  1.00 37.09           C  
ATOM   1873  CD1 PHE A 231      16.269   0.299  -6.341  1.00 37.09           C  
ATOM   1874  CD2 PHE A 231      15.984  -0.076  -3.996  1.00 37.09           C  
ATOM   1875  CE1 PHE A 231      15.691   1.560  -6.214  1.00 37.09           C  
ATOM   1876  CE2 PHE A 231      15.406   1.183  -3.862  1.00 37.09           C  
ATOM   1877  CZ  PHE A 231      15.262   2.000  -4.972  1.00 37.09           C  
ATOM   1878  N   ASP A 232      16.369  -5.164  -7.417  1.00 34.10           N  
ATOM   1879  CA  ASP A 232      17.336  -5.874  -8.248  1.00 34.10           C  
ATOM   1880  C   ASP A 232      16.643  -6.897  -9.146  1.00 34.10           C  
ATOM   1881  CB  ASP A 232      18.387  -6.566  -7.378  1.00 34.10           C  
ATOM   1882  O   ASP A 232      15.503  -7.288  -8.885  1.00 34.10           O  
ATOM   1883  CG  ASP A 232      19.622  -6.983  -8.158  1.00 34.10           C  
ATOM   1884  OD1 ASP A 232      19.713  -6.676  -9.366  1.00 34.10           O  
ATOM   1885  OD2 ASP A 232      20.510  -7.628  -7.559  1.00 34.10           O  
ATOM   1886  N   GLN A 233      16.936  -6.949 -10.412  1.00 33.27           N  
ATOM   1887  CA  GLN A 233      16.945  -7.913 -11.507  1.00 33.27           C  
ATOM   1888  C   GLN A 233      16.923  -9.345 -10.979  1.00 33.27           C  
ATOM   1889  CB  GLN A 233      18.168  -7.702 -12.400  1.00 33.27           C  
ATOM   1890  O   GLN A 233      16.380 -10.243 -11.626  1.00 33.27           O  
ATOM   1891  CG  GLN A 233      18.037  -6.521 -13.353  1.00 33.27           C  
ATOM   1892  CD  GLN A 233      19.173  -6.447 -14.356  1.00 33.27           C  
ATOM   1893  NE2 GLN A 233      19.127  -5.449 -15.232  1.00 33.27           N  
ATOM   1894  OE1 GLN A 233      20.086  -7.279 -14.343  1.00 33.27           O  
ATOM   1895  N   LEU A 234      16.579  -9.722  -9.608  1.00 36.49           N  
ATOM   1896  CA  LEU A 234      16.569 -11.103  -9.140  1.00 36.49           C  
ATOM   1897  C   LEU A 234      15.749 -11.238  -7.861  1.00 36.49           C  
ATOM   1898  CB  LEU A 234      17.998 -11.598  -8.899  1.00 36.49           C  
ATOM   1899  O   LEU A 234      15.378 -12.347  -7.471  1.00 36.49           O  
ATOM   1900  CG  LEU A 234      18.420 -12.851  -9.667  1.00 36.49           C  
ATOM   1901  CD1 LEU A 234      19.619 -12.547 -10.559  1.00 36.49           C  
ATOM   1902  CD2 LEU A 234      18.739 -13.988  -8.702  1.00 36.49           C  
ATOM   1903  N   VAL A 235      14.890 -10.208  -7.470  1.00 37.94           N  
ATOM   1904  CA  VAL A 235      13.805 -10.437  -6.521  1.00 37.94           C  
ATOM   1905  C   VAL A 235      12.468 -10.083  -7.168  1.00 37.94           C  
ATOM   1906  CB  VAL A 235      14.003  -9.619  -5.225  1.00 37.94           C  
ATOM   1907  O   VAL A 235      11.410 -10.495  -6.687  1.00 37.94           O  
ATOM   1908  CG1 VAL A 235      12.927  -9.966  -4.197  1.00 37.94           C  
ATOM   1909  CG2 VAL A 235      15.396  -9.862  -4.648  1.00 37.94           C  
ATOM   1910  N   GLY A 236      12.511  -9.806  -8.641  1.00 32.72           N  
ATOM   1911  CA  GLY A 236      11.546  -9.328  -9.618  1.00 32.72           C  
ATOM   1912  C   GLY A 236      11.295 -10.315 -10.742  1.00 32.72           C  
ATOM   1913  O   GLY A 236      10.345 -10.160 -11.511  1.00 32.72           O  
ATOM   1914  N   PRO A 237      11.933 -11.428 -10.912  1.00 32.15           N  
ATOM   1915  CA  PRO A 237      11.090 -12.231 -11.800  1.00 32.15           C  
ATOM   1916  C   PRO A 237       9.984 -12.973 -11.053  1.00 32.15           C  
ATOM   1917  CB  PRO A 237      12.079 -13.216 -12.430  1.00 32.15           C  
ATOM   1918  O   PRO A 237       9.080 -13.534 -11.677  1.00 32.15           O  
ATOM   1919  CG  PRO A 237      13.328 -13.072 -11.622  1.00 32.15           C  
ATOM   1920  CD  PRO A 237      13.083 -12.058 -10.542  1.00 32.15           C  
ATOM   1921  N   LEU A 238       9.472 -12.420  -9.782  1.00 33.93           N  
ATOM   1922  CA  LEU A 238       8.341 -13.168  -9.244  1.00 33.93           C  
ATOM   1923  C   LEU A 238       7.669 -12.397  -8.112  1.00 33.93           C  
ATOM   1924  CB  LEU A 238       8.795 -14.541  -8.742  1.00 33.93           C  
ATOM   1925  O   LEU A 238       7.881 -12.701  -6.936  1.00 33.93           O  
ATOM   1926  CG  LEU A 238       8.995 -15.620  -9.807  1.00 33.93           C  
ATOM   1927  CD1 LEU A 238       9.984 -16.672  -9.317  1.00 33.93           C  
ATOM   1928  CD2 LEU A 238       7.661 -16.262 -10.175  1.00 33.93           C  
ATOM   1929  N   LEU A 239       7.685 -10.915  -7.904  1.00 42.78           N  
ATOM   1930  CA  LEU A 239       6.533 -10.564  -7.080  1.00 42.78           C  
ATOM   1931  C   LEU A 239       5.298 -11.349  -7.510  1.00 42.78           C  
ATOM   1932  CB  LEU A 239       6.252  -9.062  -7.164  1.00 42.78           C  
ATOM   1933  O   LEU A 239       5.007 -11.452  -8.704  1.00 42.78           O  
ATOM   1934  CG  LEU A 239       7.218  -8.148  -6.408  1.00 42.78           C  
ATOM   1935  CD1 LEU A 239       7.123  -6.721  -6.939  1.00 42.78           C  
ATOM   1936  CD2 LEU A 239       6.930  -8.187  -4.911  1.00 42.78           C  
ATOM   1937  N   PRO A 240       5.048 -12.514  -6.991  1.00 41.44           N  
ATOM   1938  CA  PRO A 240       3.963 -13.380  -7.457  1.00 41.44           C  
ATOM   1939  C   PRO A 240       2.830 -12.602  -8.122  1.00 41.44           C  
ATOM   1940  CB  PRO A 240       3.479 -14.060  -6.173  1.00 41.44           C  
ATOM   1941  O   PRO A 240       2.014 -13.185  -8.841  1.00 41.44           O  
ATOM   1942  CG  PRO A 240       4.218 -13.369  -5.073  1.00 41.44           C  
ATOM   1943  CD  PRO A 240       5.141 -12.353  -5.683  1.00 41.44           C  
ATOM   1944  N   HIS A 241       3.291 -11.437  -9.143  1.00 49.18           N  
ATOM   1945  CA  HIS A 241       2.058 -10.987  -9.780  1.00 49.18           C  
ATOM   1946  C   HIS A 241       2.283  -9.702 -10.569  1.00 49.18           C  
ATOM   1947  CB  HIS A 241       0.961 -10.777  -8.735  1.00 49.18           C  
ATOM   1948  O   HIS A 241       1.323  -9.040 -10.971  1.00 49.18           O  
ATOM   1949  CG  HIS A 241       0.608 -12.018  -7.978  1.00 49.18           C  
ATOM   1950  CD2 HIS A 241       0.848 -12.375  -6.695  1.00 49.18           C  
ATOM   1951  ND1 HIS A 241      -0.076 -13.069  -8.550  1.00 49.18           N  
ATOM   1952  CE1 HIS A 241      -0.243 -14.021  -7.647  1.00 49.18           C  
ATOM   1953  NE2 HIS A 241       0.309 -13.625  -6.513  1.00 49.18           N  
ATOM   1954  N   THR A 242       3.717  -9.109 -10.614  1.00 55.80           N  
ATOM   1955  CA  THR A 242       3.886  -7.910 -11.428  1.00 55.80           C  
ATOM   1956  C   THR A 242       3.946  -8.267 -12.911  1.00 55.80           C  
ATOM   1957  CB  THR A 242       5.160  -7.141 -11.031  1.00 55.80           C  
ATOM   1958  O   THR A 242       4.768  -9.087 -13.325  1.00 55.80           O  
ATOM   1959  CG2 THR A 242       5.280  -5.837 -11.812  1.00 55.80           C  
ATOM   1960  OG1 THR A 242       5.114  -6.843  -9.630  1.00 55.80           O  
ATOM   1961  N   ILE A 243       3.069  -7.825 -13.720  1.00 63.79           N  
ATOM   1962  CA  ILE A 243       2.794  -8.223 -15.096  1.00 63.79           C  
ATOM   1963  C   ILE A 243       3.426  -7.221 -16.060  1.00 63.79           C  
ATOM   1964  CB  ILE A 243       1.276  -8.335 -15.360  1.00 63.79           C  
ATOM   1965  O   ILE A 243       3.758  -7.567 -17.196  1.00 63.79           O  
ATOM   1966  CG1 ILE A 243       0.643  -9.356 -14.408  1.00 63.79           C  
ATOM   1967  CG2 ILE A 243       1.007  -8.708 -16.820  1.00 63.79           C  
ATOM   1968  CD1 ILE A 243      -0.880  -9.363 -14.430  1.00 63.79           C  
ATOM   1969  N   ILE A 244       3.941  -5.968 -15.557  1.00 76.57           N  
ATOM   1970  CA  ILE A 244       4.528  -4.932 -16.400  1.00 76.57           C  
ATOM   1971  C   ILE A 244       5.842  -4.452 -15.788  1.00 76.57           C  
ATOM   1972  CB  ILE A 244       3.559  -3.744 -16.591  1.00 76.57           C  
ATOM   1973  O   ILE A 244       5.842  -3.623 -14.875  1.00 76.57           O  
ATOM   1974  CG1 ILE A 244       2.198  -4.239 -17.093  1.00 76.57           C  
ATOM   1975  CG2 ILE A 244       4.155  -2.712 -17.553  1.00 76.57           C  
ATOM   1976  CD1 ILE A 244       1.140  -3.149 -17.193  1.00 76.57           C  
ATOM   1977  N   SER A 245       6.903  -4.895 -16.210  1.00 73.31           N  
ATOM   1978  CA  SER A 245       8.234  -4.758 -15.629  1.00 73.31           C  
ATOM   1979  C   SER A 245       8.728  -3.317 -15.711  1.00 73.31           C  
ATOM   1980  CB  SER A 245       9.225  -5.686 -16.333  1.00 73.31           C  
ATOM   1981  O   SER A 245       9.543  -2.887 -14.892  1.00 73.31           O  
ATOM   1982  OG  SER A 245       9.294  -5.390 -17.717  1.00 73.31           O  
ATOM   1983  N   ASP A 246       8.225  -2.604 -16.681  1.00 79.15           N  
ATOM   1984  CA  ASP A 246       8.728  -1.245 -16.852  1.00 79.15           C  
ATOM   1985  C   ASP A 246       7.666  -0.215 -16.472  1.00 79.15           C  
ATOM   1986  CB  ASP A 246       9.187  -1.019 -18.293  1.00 79.15           C  
ATOM   1987  O   ASP A 246       7.746   0.946 -16.879  1.00 79.15           O  
ATOM   1988  CG  ASP A 246       8.070  -1.195 -19.306  1.00 79.15           C  
ATOM   1989  OD1 ASP A 246       7.016  -1.770 -18.958  1.00 79.15           O  
ATOM   1990  OD2 ASP A 246       8.246  -0.759 -20.464  1.00 79.15           O  
ATOM   1991  N   LEU A 247       6.576  -0.582 -15.716  1.00 84.70           N  
ATOM   1992  CA  LEU A 247       5.469   0.310 -15.388  1.00 84.70           C  
ATOM   1993  C   LEU A 247       5.974   1.575 -14.705  1.00 84.70           C  
ATOM   1994  CB  LEU A 247       4.456  -0.401 -14.487  1.00 84.70           C  
ATOM   1995  O   LEU A 247       5.538   2.681 -15.034  1.00 84.70           O  
ATOM   1996  CG  LEU A 247       3.250   0.426 -14.038  1.00 84.70           C  
ATOM   1997  CD1 LEU A 247       2.480   0.942 -15.249  1.00 84.70           C  
ATOM   1998  CD2 LEU A 247       2.342  -0.400 -13.133  1.00 84.70           C  
ATOM   1999  N   PHE A 248       6.941   1.468 -13.782  1.00 86.21           N  
ATOM   2000  CA  PHE A 248       7.327   2.604 -12.954  1.00 86.21           C  
ATOM   2001  C   PHE A 248       8.682   3.152 -13.384  1.00 86.21           C  
ATOM   2002  CB  PHE A 248       7.367   2.205 -11.476  1.00 86.21           C  
ATOM   2003  O   PHE A 248       9.328   3.886 -12.633  1.00 86.21           O  
ATOM   2004  CG  PHE A 248       6.031   1.792 -10.921  1.00 86.21           C  
ATOM   2005  CD1 PHE A 248       5.009   2.722 -10.768  1.00 86.21           C  
ATOM   2006  CD2 PHE A 248       5.795   0.474 -10.554  1.00 86.21           C  
ATOM   2007  CE1 PHE A 248       3.771   2.343 -10.255  1.00 86.21           C  
ATOM   2008  CE2 PHE A 248       4.560   0.088 -10.040  1.00 86.21           C  
ATOM   2009  CZ  PHE A 248       3.550   1.024  -9.891  1.00 86.21           C  
ATOM   2010  N   ASN A 249       9.132   2.660 -14.540  1.00 83.21           N  
ATOM   2011  CA  ASN A 249      10.361   3.211 -15.101  1.00 83.21           C  
ATOM   2012  C   ASN A 249      10.157   4.637 -15.605  1.00 83.21           C  
ATOM   2013  CB  ASN A 249      10.883   2.319 -16.229  1.00 83.21           C  
ATOM   2014  O   ASN A 249       9.423   4.860 -16.569  1.00 83.21           O  
ATOM   2015  CG  ASN A 249      12.229   2.775 -16.758  1.00 83.21           C  
ATOM   2016  ND2 ASN A 249      12.863   1.935 -17.568  1.00 83.21           N  
ATOM   2017  OD1 ASN A 249      12.695   3.872 -16.441  1.00 83.21           O  
ATOM   2018  N   MET A 250      10.860   5.589 -14.943  1.00 87.57           N  
ATOM   2019  CA  MET A 250      10.686   7.004 -15.258  1.00 87.57           C  
ATOM   2020  C   MET A 250      11.955   7.585 -15.874  1.00 87.57           C  
ATOM   2021  CB  MET A 250      10.306   7.792 -14.003  1.00 87.57           C  
ATOM   2022  O   MET A 250      12.123   8.805 -15.925  1.00 87.57           O  
ATOM   2023  CG  MET A 250       8.993   7.351 -13.377  1.00 87.57           C  
ATOM   2024  SD  MET A 250       8.603   8.272 -11.838  1.00 87.57           S  
ATOM   2025  CE  MET A 250       9.712   7.432 -10.673  1.00 87.57           C  
ATOM   2026  N   SER A 251      12.899   6.820 -16.343  1.00 85.38           N  
ATOM   2027  CA  SER A 251      14.237   7.235 -16.754  1.00 85.38           C  
ATOM   2028  C   SER A 251      14.248   7.708 -18.203  1.00 85.38           C  
ATOM   2029  CB  SER A 251      15.233   6.089 -16.575  1.00 85.38           C  
ATOM   2030  O   SER A 251      15.175   8.401 -18.628  1.00 85.38           O  
ATOM   2031  OG  SER A 251      14.896   4.995 -17.412  1.00 85.38           O  
ATOM   2032  N   GLU A 252      13.156   7.448 -18.889  1.00 88.11           N  
ATOM   2033  CA  GLU A 252      13.120   7.830 -20.298  1.00 88.11           C  
ATOM   2034  C   GLU A 252      12.735   9.297 -20.463  1.00 88.11           C  
ATOM   2035  CB  GLU A 252      12.144   6.939 -21.072  1.00 88.11           C  
ATOM   2036  O   GLU A 252      12.196   9.910 -19.539  1.00 88.11           O  
ATOM   2037  CG  GLU A 252      12.540   5.470 -21.098  1.00 88.11           C  
ATOM   2038  CD  GLU A 252      11.652   4.625 -21.997  1.00 88.11           C  
ATOM   2039  OE1 GLU A 252      11.882   3.399 -22.098  1.00 88.11           O  
ATOM   2040  OE2 GLU A 252      10.718   5.195 -22.606  1.00 88.11           O  
ATOM   2041  N   LYS A 253      12.977   9.927 -21.642  1.00 92.20           N  
ATOM   2042  CA  LYS A 253      12.693  11.337 -21.892  1.00 92.20           C  
ATOM   2043  C   LYS A 253      11.375  11.508 -22.642  1.00 92.20           C  
ATOM   2044  CB  LYS A 253      13.832  11.982 -22.683  1.00 92.20           C  
ATOM   2045  O   LYS A 253      11.008  12.623 -23.018  1.00 92.20           O  
ATOM   2046  CG  LYS A 253      15.141  12.082 -21.913  1.00 92.20           C  
ATOM   2047  CD  LYS A 253      16.191  12.861 -22.694  1.00 92.20           C  
ATOM   2048  CE  LYS A 253      17.500  12.966 -21.922  1.00 92.20           C  
ATOM   2049  NZ  LYS A 253      18.540  13.710 -22.693  1.00 92.20           N  
ATOM   2050  N   ASP A 254      10.621  10.468 -22.804  1.00 94.80           N  
ATOM   2051  CA  ASP A 254       9.341  10.572 -23.499  1.00 94.80           C  
ATOM   2052  C   ASP A 254       8.289  11.235 -22.613  1.00 94.80           C  
ATOM   2053  CB  ASP A 254       8.859   9.190 -23.944  1.00 94.80           C  
ATOM   2054  O   ASP A 254       8.481  11.365 -21.402  1.00 94.80           O  
ATOM   2055  CG  ASP A 254       8.536   8.270 -22.780  1.00 94.80           C  
ATOM   2056  OD1 ASP A 254       7.353   8.170 -22.391  1.00 94.80           O  
ATOM   2057  OD2 ASP A 254       9.475   7.642 -22.245  1.00 94.80           O  
ATOM   2058  N   THR A 255       7.210  11.740 -23.229  1.00 96.36           N  
ATOM   2059  CA  THR A 255       6.143  12.511 -22.601  1.00 96.36           C  
ATOM   2060  C   THR A 255       5.562  11.758 -21.407  1.00 96.36           C  
ATOM   2061  CB  THR A 255       5.020  12.832 -23.605  1.00 96.36           C  
ATOM   2062  O   THR A 255       5.311  12.350 -20.355  1.00 96.36           O  
ATOM   2063  CG2 THR A 255       3.917  13.658 -22.951  1.00 96.36           C  
ATOM   2064  OG1 THR A 255       5.567  13.570 -24.705  1.00 96.36           O  
ATOM   2065  N   ILE A 256       5.400  10.536 -21.477  1.00 96.99           N  
ATOM   2066  CA  ILE A 256       4.792   9.715 -20.436  1.00 96.99           C  
ATOM   2067  C   ILE A 256       5.741   9.607 -19.245  1.00 96.99           C  
ATOM   2068  CB  ILE A 256       4.434   8.308 -20.964  1.00 96.99           C  
ATOM   2069  O   ILE A 256       5.329   9.787 -18.096  1.00 96.99           O  
ATOM   2070  CG1 ILE A 256       3.338   8.401 -22.032  1.00 96.99           C  
ATOM   2071  CG2 ILE A 256       4.001   7.393 -19.814  1.00 96.99           C  
ATOM   2072  CD1 ILE A 256       2.061   9.078 -21.551  1.00 96.99           C  
ATOM   2073  N   SER A 257       7.037   9.312 -19.529  1.00 94.02           N  
ATOM   2074  CA  SER A 257       8.037   9.212 -18.471  1.00 94.02           C  
ATOM   2075  C   SER A 257       8.192  10.536 -17.730  1.00 94.02           C  
ATOM   2076  CB  SER A 257       9.386   8.781 -19.047  1.00 94.02           C  
ATOM   2077  O   SER A 257       8.290  10.558 -16.501  1.00 94.02           O  
ATOM   2078  OG  SER A 257       9.309   7.470 -19.582  1.00 94.02           O  
ATOM   2079  N   GLN A 258       8.183  11.591 -18.383  1.00 96.76           N  
ATOM   2080  CA  GLN A 258       8.296  12.913 -17.776  1.00 96.76           C  
ATOM   2081  C   GLN A 258       7.066  13.237 -16.932  1.00 96.76           C  
ATOM   2082  CB  GLN A 258       8.492  13.984 -18.850  1.00 96.76           C  
ATOM   2083  O   GLN A 258       7.185  13.814 -15.849  1.00 96.76           O  
ATOM   2084  CG  GLN A 258       9.868  13.956 -19.501  1.00 96.76           C  
ATOM   2085  CD  GLN A 258      10.034  15.022 -20.568  1.00 96.76           C  
ATOM   2086  NE2 GLN A 258      11.277  15.280 -20.960  1.00 96.76           N  
ATOM   2087  OE1 GLN A 258       9.054  15.609 -21.036  1.00 96.76           O  
ATOM   2088  N   ALA A 259       5.917  12.912 -17.462  1.00 97.80           N  
ATOM   2089  CA  ALA A 259       4.677  13.120 -16.719  1.00 97.80           C  
ATOM   2090  C   ALA A 259       4.663  12.296 -15.434  1.00 97.80           C  
ATOM   2091  CB  ALA A 259       3.471  12.768 -17.586  1.00 97.80           C  
ATOM   2092  O   ALA A 259       4.240  12.782 -14.382  1.00 97.80           O  
ATOM   2093  N   MET A 260       5.046  11.090 -15.505  1.00 95.72           N  
ATOM   2094  CA  MET A 260       5.155  10.235 -14.326  1.00 95.72           C  
ATOM   2095  C   MET A 260       6.116  10.836 -13.306  1.00 95.72           C  
ATOM   2096  CB  MET A 260       5.620   8.832 -14.720  1.00 95.72           C  
ATOM   2097  O   MET A 260       5.826  10.850 -12.108  1.00 95.72           O  
ATOM   2098  CG  MET A 260       4.563   8.019 -15.450  1.00 95.72           C  
ATOM   2099  SD  MET A 260       5.194   6.390 -16.012  1.00 95.72           S  
ATOM   2100  CE  MET A 260       5.406   5.559 -14.413  1.00 95.72           C  
ATOM   2101  N   LEU A 261       7.297  11.265 -13.829  1.00 95.00           N  
ATOM   2102  CA  LEU A 261       8.284  11.894 -12.957  1.00 95.00           C  
ATOM   2103  C   LEU A 261       7.709  13.142 -12.296  1.00 95.00           C  
ATOM   2104  CB  LEU A 261       9.544  12.256 -13.748  1.00 95.00           C  
ATOM   2105  O   LEU A 261       7.921  13.371 -11.103  1.00 95.00           O  
ATOM   2106  CG  LEU A 261      10.691  12.878 -12.950  1.00 95.00           C  
ATOM   2107  CD1 LEU A 261      11.137  11.933 -11.839  1.00 95.00           C  
ATOM   2108  CD2 LEU A 261      11.858  13.221 -13.869  1.00 95.00           C  
ATOM   2109  N   GLN A 262       7.047  13.901 -13.057  1.00 97.22           N  
ATOM   2110  CA  GLN A 262       6.387  15.088 -12.523  1.00 97.22           C  
ATOM   2111  C   GLN A 262       5.421  14.723 -11.400  1.00 97.22           C  
ATOM   2112  CB  GLN A 262       5.644  15.835 -13.632  1.00 97.22           C  
ATOM   2113  O   GLN A 262       5.411  15.367 -10.349  1.00 97.22           O  
ATOM   2114  CG  GLN A 262       4.930  17.092 -13.156  1.00 97.22           C  
ATOM   2115  CD  GLN A 262       4.150  17.779 -14.261  1.00 97.22           C  
ATOM   2116  NE2 GLN A 262       3.497  18.887 -13.926  1.00 97.22           N  
ATOM   2117  OE1 GLN A 262       4.136  17.319 -15.407  1.00 97.22           O  
ATOM   2118  N   GLY A 263       4.523  13.772 -11.652  1.00 97.37           N  
ATOM   2119  CA  GLY A 263       3.614  13.295 -10.622  1.00 97.37           C  
ATOM   2120  C   GLY A 263       4.329  12.800  -9.379  1.00 97.37           C  
ATOM   2121  O   GLY A 263       3.912  13.097  -8.257  1.00 97.37           O  
ATOM   2122  N   PHE A 264       5.353  12.027  -9.591  1.00 96.17           N  
ATOM   2123  CA  PHE A 264       6.176  11.515  -8.501  1.00 96.17           C  
ATOM   2124  C   PHE A 264       6.718  12.657  -7.650  1.00 96.17           C  
ATOM   2125  CB  PHE A 264       7.333  10.673  -9.049  1.00 96.17           C  
ATOM   2126  O   PHE A 264       6.579  12.645  -6.425  1.00 96.17           O  
ATOM   2127  CG  PHE A 264       8.199  10.064  -7.979  1.00 96.17           C  
ATOM   2128  CD1 PHE A 264       9.267  10.772  -7.443  1.00 96.17           C  
ATOM   2129  CD2 PHE A 264       7.944   8.781  -7.510  1.00 96.17           C  
ATOM   2130  CE1 PHE A 264      10.071  10.210  -6.453  1.00 96.17           C  
ATOM   2131  CE2 PHE A 264       8.743   8.214  -6.521  1.00 96.17           C  
ATOM   2132  CZ  PHE A 264       9.806   8.929  -5.995  1.00 96.17           C  
ATOM   2133  N   CYS A 265       7.343  13.618  -8.251  1.00 95.22           N  
ATOM   2134  CA  CYS A 265       7.947  14.753  -7.563  1.00 95.22           C  
ATOM   2135  C   CYS A 265       6.891  15.570  -6.828  1.00 95.22           C  
ATOM   2136  CB  CYS A 265       8.695  15.644  -8.554  1.00 95.22           C  
ATOM   2137  O   CYS A 265       7.117  16.014  -5.701  1.00 95.22           O  
ATOM   2138  SG  CYS A 265      10.217  14.907  -9.190  1.00 95.22           S  
ATOM   2139  N   GLN A 266       5.798  15.782  -7.518  1.00 97.53           N  
ATOM   2140  CA  GLN A 266       4.693  16.501  -6.893  1.00 97.53           C  
ATOM   2141  C   GLN A 266       4.274  15.836  -5.585  1.00 97.53           C  
ATOM   2142  CB  GLN A 266       3.499  16.583  -7.846  1.00 97.53           C  
ATOM   2143  O   GLN A 266       4.067  16.515  -4.576  1.00 97.53           O  
ATOM   2144  CG  GLN A 266       2.300  17.322  -7.267  1.00 97.53           C  
ATOM   2145  CD  GLN A 266       1.100  17.313  -8.196  1.00 97.53           C  
ATOM   2146  NE2 GLN A 266       0.038  18.005  -7.799  1.00 97.53           N  
ATOM   2147  OE1 GLN A 266       1.128  16.689  -9.262  1.00 97.53           O  
ATOM   2148  N   ALA A 267       4.068  14.554  -5.594  1.00 96.13           N  
ATOM   2149  CA  ALA A 267       3.653  13.801  -4.414  1.00 96.13           C  
ATOM   2150  C   ALA A 267       4.689  13.913  -3.299  1.00 96.13           C  
ATOM   2151  CB  ALA A 267       3.417  12.336  -4.773  1.00 96.13           C  
ATOM   2152  O   ALA A 267       4.342  14.161  -2.142  1.00 96.13           O  
ATOM   2153  N   ILE A 268       5.927  13.749  -3.607  1.00 94.64           N  
ATOM   2154  CA  ILE A 268       7.001  13.799  -2.621  1.00 94.64           C  
ATOM   2155  C   ILE A 268       7.095  15.205  -2.032  1.00 94.64           C  
ATOM   2156  CB  ILE A 268       8.355  13.384  -3.238  1.00 94.64           C  
ATOM   2157  O   ILE A 268       7.226  15.368  -0.817  1.00 94.64           O  
ATOM   2158  CG1 ILE A 268       8.329  11.905  -3.639  1.00 94.64           C  
ATOM   2159  CG2 ILE A 268       9.502  13.668  -2.264  1.00 94.64           C  
ATOM   2160  CD1 ILE A 268       8.056  10.955  -2.480  1.00 94.64           C  
ATOM   2161  N   THR A 269       7.109  16.182  -2.899  1.00 95.61           N  
ATOM   2162  CA  THR A 269       7.172  17.567  -2.447  1.00 95.61           C  
ATOM   2163  C   THR A 269       6.003  17.887  -1.519  1.00 95.61           C  
ATOM   2164  CB  THR A 269       7.169  18.545  -3.636  1.00 95.61           C  
ATOM   2165  O   THR A 269       6.181  18.544  -0.491  1.00 95.61           O  
ATOM   2166  CG2 THR A 269       7.223  19.992  -3.159  1.00 95.61           C  
ATOM   2167  OG1 THR A 269       8.308  18.284  -4.465  1.00 95.61           O  
ATOM   2168  N   THR A 270       4.806  17.466  -1.885  1.00 96.07           N  
ATOM   2169  CA  THR A 270       3.625  17.657  -1.050  1.00 96.07           C  
ATOM   2170  C   THR A 270       3.806  16.983   0.306  1.00 96.07           C  
ATOM   2171  CB  THR A 270       2.362  17.105  -1.736  1.00 96.07           C  
ATOM   2172  O   THR A 270       3.490  17.569   1.344  1.00 96.07           O  
ATOM   2173  CG2 THR A 270       1.144  17.225  -0.825  1.00 96.07           C  
ATOM   2174  OG1 THR A 270       2.118  17.842  -2.941  1.00 96.07           O  
ATOM   2175  N   ALA A 271       4.213  15.777   0.309  1.00 94.12           N  
ATOM   2176  CA  ALA A 271       4.445  15.033   1.545  1.00 94.12           C  
ATOM   2177  C   ALA A 271       5.432  15.766   2.449  1.00 94.12           C  
ATOM   2178  CB  ALA A 271       4.956  13.629   1.232  1.00 94.12           C  
ATOM   2179  O   ALA A 271       5.209  15.882   3.656  1.00 94.12           O  
ATOM   2180  N   GLU A 272       6.522  16.213   1.880  1.00 93.13           N  
ATOM   2181  CA  GLU A 272       7.540  16.945   2.626  1.00 93.13           C  
ATOM   2182  C   GLU A 272       6.959  18.204   3.264  1.00 93.13           C  
ATOM   2183  CB  GLU A 272       8.715  17.311   1.716  1.00 93.13           C  
ATOM   2184  O   GLU A 272       7.217  18.488   4.435  1.00 93.13           O  
ATOM   2185  CG  GLU A 272       9.600  16.129   1.348  1.00 93.13           C  
ATOM   2186  CD  GLU A 272      10.758  16.506   0.438  1.00 93.13           C  
ATOM   2187  OE1 GLU A 272      11.767  15.766   0.401  1.00 93.13           O  
ATOM   2188  OE2 GLU A 272      10.655  17.551  -0.244  1.00 93.13           O  
ATOM   2189  N   LYS A 273       6.280  18.919   2.394  1.00 93.87           N  
ATOM   2190  CA  LYS A 273       5.646  20.147   2.864  1.00 93.87           C  
ATOM   2191  C   LYS A 273       4.681  19.864   4.012  1.00 93.87           C  
ATOM   2192  CB  LYS A 273       4.909  20.844   1.719  1.00 93.87           C  
ATOM   2193  O   LYS A 273       4.702  20.554   5.033  1.00 93.87           O  
ATOM   2194  CG  LYS A 273       4.210  22.133   2.126  1.00 93.87           C  
ATOM   2195  CD  LYS A 273       3.412  22.724   0.972  1.00 93.87           C  
ATOM   2196  CE  LYS A 273       2.564  23.905   1.424  1.00 93.87           C  
ATOM   2197  NZ  LYS A 273       1.742  24.458   0.306  1.00 93.87           N  
ATOM   2198  N   ASN A 274       3.808  18.870   3.860  1.00 93.44           N  
ATOM   2199  CA  ASN A 274       2.798  18.545   4.861  1.00 93.44           C  
ATOM   2200  C   ASN A 274       3.431  18.022   6.147  1.00 93.44           C  
ATOM   2201  CB  ASN A 274       1.801  17.524   4.307  1.00 93.44           C  
ATOM   2202  O   ASN A 274       2.928  18.281   7.242  1.00 93.44           O  
ATOM   2203  CG  ASN A 274       0.868  18.122   3.272  1.00 93.44           C  
ATOM   2204  ND2 ASN A 274       0.244  17.266   2.471  1.00 93.44           N  
ATOM   2205  OD1 ASN A 274       0.710  19.343   3.193  1.00 93.44           O  
ATOM   2206  N   MET A 275       4.440  17.260   6.037  1.00 88.77           N  
ATOM   2207  CA  MET A 275       5.156  16.760   7.206  1.00 88.77           C  
ATOM   2208  C   MET A 275       5.809  17.903   7.975  1.00 88.77           C  
ATOM   2209  CB  MET A 275       6.215  15.736   6.792  1.00 88.77           C  
ATOM   2210  O   MET A 275       5.889  17.865   9.204  1.00 88.77           O  
ATOM   2211  CG  MET A 275       5.638  14.398   6.360  1.00 88.77           C  
ATOM   2212  SD  MET A 275       6.928  13.236   5.765  1.00 88.77           S  
ATOM   2213  CE  MET A 275       7.932  13.075   7.267  1.00 88.77           C  
ATOM   2214  N   ALA A 276       6.277  18.922   7.278  1.00 88.19           N  
ATOM   2215  CA  ALA A 276       6.929  20.080   7.883  1.00 88.19           C  
ATOM   2216  C   ALA A 276       5.922  20.949   8.631  1.00 88.19           C  
ATOM   2217  CB  ALA A 276       7.649  20.903   6.818  1.00 88.19           C  
ATOM   2218  O   ALA A 276       6.258  21.570   9.642  1.00 88.19           O  
ATOM   2219  N   GLN A 277       4.701  21.030   8.180  1.00 82.72           N  
ATOM   2220  CA  GLN A 277       3.651  21.895   8.706  1.00 82.72           C  
ATOM   2221  C   GLN A 277       2.954  21.251   9.901  1.00 82.72           C  
ATOM   2222  CB  GLN A 277       2.628  22.223   7.617  1.00 82.72           C  
ATOM   2223  O   GLN A 277       2.382  21.946  10.743  1.00 82.72           O  
ATOM   2224  CG  GLN A 277       3.154  23.168   6.544  1.00 82.72           C  
ATOM   2225  CD  GLN A 277       2.139  23.437   5.450  1.00 82.72           C  
ATOM   2226  NE2 GLN A 277       2.458  24.372   4.561  1.00 82.72           N  
ATOM   2227  OE1 GLN A 277       1.076  22.810   5.403  1.00 82.72           O  
ATOM   2228  N   ASN A 278       3.103  19.960  10.172  1.00 66.84           N  
ATOM   2229  CA  ASN A 278       2.504  19.271  11.311  1.00 66.84           C  
ATOM   2230  C   ASN A 278       3.364  18.097  11.771  1.00 66.84           C  
ATOM   2231  CB  ASN A 278       1.092  18.792  10.967  1.00 66.84           C  
ATOM   2232  O   ASN A 278       3.016  16.938  11.538  1.00 66.84           O  
ATOM   2233  CG  ASN A 278       0.203  18.671  12.188  1.00 66.84           C  
ATOM   2234  ND2 ASN A 278      -1.107  18.714  11.975  1.00 66.84           N  
ATOM   2235  OD1 ASN A 278       0.689  18.539  13.315  1.00 66.84           O  
ATOM   2236  N   PRO A 279       4.590  18.494  12.364  1.00 57.40           N  
ATOM   2237  CA  PRO A 279       5.534  17.445  12.756  1.00 57.40           C  
ATOM   2238  C   PRO A 279       5.063  16.652  13.973  1.00 57.40           C  
ATOM   2239  CB  PRO A 279       6.814  18.223  13.074  1.00 57.40           C  
ATOM   2240  O   PRO A 279       5.587  15.570  14.251  1.00 57.40           O  
ATOM   2241  CG  PRO A 279       6.362  19.632  13.285  1.00 57.40           C  
ATOM   2242  CD  PRO A 279       5.018  19.803  12.636  1.00 57.40           C  
ATOM   2243  N   ASP A 280       3.786  16.956  14.522  1.00 45.63           N  
ATOM   2244  CA  ASP A 280       3.337  16.460  15.820  1.00 45.63           C  
ATOM   2245  C   ASP A 280       2.045  15.659  15.684  1.00 45.63           C  
ATOM   2246  CB  ASP A 280       3.137  17.620  16.797  1.00 45.63           C  
ATOM   2247  O   ASP A 280       1.118  16.079  14.988  1.00 45.63           O  
ATOM   2248  CG  ASP A 280       4.432  18.332  17.146  1.00 45.63           C  
ATOM   2249  OD1 ASP A 280       5.513  17.712  17.054  1.00 45.63           O  
ATOM   2250  OD2 ASP A 280       4.370  19.524  17.519  1.00 45.63           O  
TER    2251      ASP A 280                                                      
ENDMDL                                                                          
END                                                                             
