# Supplementary material for: Pan-kinome of Legionella expanded by a bioinformatics survey
Source: Sci Rep. 2022 Dec 16;12:21782. doi: 10.1038/s41598-022-26109-x (PMC9758233; doi:10.1038/s41598-022-26109-x)
Supplement: Supplementary file 9 — Supplementary Information 9. [file 41598_2022_26109_MOESM9_ESM.zip › S15 - Data - 3D structure models of novel kinases/pdb - protein kinase domains - AlphaFold2/LLO_2159_194-434.pdb]

MODEL     1                                                                     
ATOM      1  N   LEU A   1      15.757  -1.127 -17.099  1.00 45.77           N  
ATOM      2  CA  LEU A   1      14.471  -1.001 -16.421  1.00 45.77           C  
ATOM      3  C   LEU A   1      13.527  -2.125 -16.834  1.00 45.77           C  
ATOM      4  CB  LEU A   1      13.833   0.356 -16.730  1.00 45.77           C  
ATOM      5  O   LEU A   1      13.420  -2.449 -18.019  1.00 45.77           O  
ATOM      6  CG  LEU A   1      14.253   1.522 -15.834  1.00 45.77           C  
ATOM      7  CD1 LEU A   1      14.482   2.777 -16.670  1.00 45.77           C  
ATOM      8  CD2 LEU A   1      13.204   1.775 -14.758  1.00 45.77           C  
ATOM      9  N   PRO A   2      13.174  -3.042 -15.975  1.00 40.75           N  
ATOM     10  CA  PRO A   2      12.228  -4.006 -16.542  1.00 40.75           C  
ATOM     11  C   PRO A   2      11.028  -3.334 -17.206  1.00 40.75           C  
ATOM     12  CB  PRO A   2      11.791  -4.828 -15.327  1.00 40.75           C  
ATOM     13  O   PRO A   2      10.534  -2.318 -16.712  1.00 40.75           O  
ATOM     14  CG  PRO A   2      12.637  -4.325 -14.202  1.00 40.75           C  
ATOM     15  CD  PRO A   2      13.338  -3.076 -14.653  1.00 40.75           C  
ATOM     16  N   LEU A   3      10.894  -3.257 -18.486  1.00 42.92           N  
ATOM     17  CA  LEU A   3       9.938  -2.770 -19.474  1.00 42.92           C  
ATOM     18  C   LEU A   3       8.548  -2.629 -18.862  1.00 42.92           C  
ATOM     19  CB  LEU A   3       9.884  -3.712 -20.679  1.00 42.92           C  
ATOM     20  O   LEU A   3       7.789  -1.732 -19.233  1.00 42.92           O  
ATOM     21  CG  LEU A   3      10.921  -3.468 -21.777  1.00 42.92           C  
ATOM     22  CD1 LEU A   3      11.347  -4.790 -22.406  1.00 42.92           C  
ATOM     23  CD2 LEU A   3      10.368  -2.520 -22.835  1.00 42.92           C  
ATOM     24  N   ARG A   4       8.234  -3.324 -17.750  1.00 47.19           N  
ATOM     25  CA  ARG A   4       6.872  -3.331 -17.224  1.00 47.19           C  
ATOM     26  C   ARG A   4       6.631  -2.131 -16.315  1.00 47.19           C  
ATOM     27  CB  ARG A   4       6.596  -4.630 -16.464  1.00 47.19           C  
ATOM     28  O   ARG A   4       5.502  -1.649 -16.201  1.00 47.19           O  
ATOM     29  CG  ARG A   4       6.471  -5.853 -17.358  1.00 47.19           C  
ATOM     30  CD  ARG A   4       6.092  -7.096 -16.564  1.00 47.19           C  
ATOM     31  NE  ARG A   4       6.070  -8.288 -17.407  1.00 47.19           N  
ATOM     32  NH1 ARG A   4       4.870  -9.576 -15.912  1.00 47.19           N  
ATOM     33  NH2 ARG A   4       5.530 -10.460 -17.921  1.00 47.19           N  
ATOM     34  CZ  ARG A   4       5.490  -9.438 -17.078  1.00 47.19           C  
ATOM     35  N   PHE A   5       7.592  -1.445 -15.837  1.00 43.92           N  
ATOM     36  CA  PHE A   5       7.381  -0.319 -14.934  1.00 43.92           C  
ATOM     37  C   PHE A   5       7.201   0.976 -15.716  1.00 43.92           C  
ATOM     38  CB  PHE A   5       8.555  -0.185 -13.958  1.00 43.92           C  
ATOM     39  O   PHE A   5       6.698   1.966 -15.180  1.00 43.92           O  
ATOM     40  CG  PHE A   5       8.638  -1.301 -12.952  1.00 43.92           C  
ATOM     41  CD1 PHE A   5       7.738  -1.372 -11.896  1.00 43.92           C  
ATOM     42  CD2 PHE A   5       9.618  -2.279 -13.062  1.00 43.92           C  
ATOM     43  CE1 PHE A   5       7.813  -2.404 -10.963  1.00 43.92           C  
ATOM     44  CE2 PHE A   5       9.699  -3.313 -12.134  1.00 43.92           C  
ATOM     45  CZ  PHE A   5       8.796  -3.373 -11.084  1.00 43.92           C  
ATOM     46  N   LYS A   6       7.760   0.950 -16.947  1.00 46.14           N  
ATOM     47  CA  LYS A   6       7.676   2.136 -17.794  1.00 46.14           C  
ATOM     48  C   LYS A   6       6.224   2.538 -18.036  1.00 46.14           C  
ATOM     49  CB  LYS A   6       8.383   1.894 -19.129  1.00 46.14           C  
ATOM     50  O   LYS A   6       5.923   3.720 -18.212  1.00 46.14           O  
ATOM     51  CG  LYS A   6       8.636   3.160 -19.934  1.00 46.14           C  
ATOM     52  CD  LYS A   6       9.402   2.863 -21.216  1.00 46.14           C  
ATOM     53  CE  LYS A   6       9.560   4.109 -22.076  1.00 46.14           C  
ATOM     54  NZ  LYS A   6      10.328   3.827 -23.325  1.00 46.14           N  
ATOM     55  N   TYR A   7       5.316   1.607 -17.767  1.00 49.26           N  
ATOM     56  CA  TYR A   7       3.939   1.924 -18.130  1.00 49.26           C  
ATOM     57  C   TYR A   7       3.132   2.336 -16.905  1.00 49.26           C  
ATOM     58  CB  TYR A   7       3.274   0.726 -18.814  1.00 49.26           C  
ATOM     59  O   TYR A   7       1.963   2.709 -17.020  1.00 49.26           O  
ATOM     60  CG  TYR A   7       3.933   0.324 -20.111  1.00 49.26           C  
ATOM     61  CD1 TYR A   7       3.769   1.089 -21.264  1.00 49.26           C  
ATOM     62  CD2 TYR A   7       4.719  -0.820 -20.187  1.00 49.26           C  
ATOM     63  CE1 TYR A   7       4.373   0.722 -22.463  1.00 49.26           C  
ATOM     64  CE2 TYR A   7       5.328  -1.197 -21.380  1.00 49.26           C  
ATOM     65  OH  TYR A   7       5.749  -0.788 -23.694  1.00 49.26           O  
ATOM     66  CZ  TYR A   7       5.149  -0.420 -22.511  1.00 49.26           C  
ATOM     67  N   LEU A   8       3.787   2.273 -15.727  1.00 45.76           N  
ATOM     68  CA  LEU A   8       3.101   2.667 -14.501  1.00 45.76           C  
ATOM     69  C   LEU A   8       3.264   4.161 -14.244  1.00 45.76           C  
ATOM     70  CB  LEU A   8       3.635   1.870 -13.308  1.00 45.76           C  
ATOM     71  O   LEU A   8       4.380   4.684 -14.284  1.00 45.76           O  
ATOM     72  CG  LEU A   8       3.311   0.375 -13.292  1.00 45.76           C  
ATOM     73  CD1 LEU A   8       4.170  -0.341 -12.255  1.00 45.76           C  
ATOM     74  CD2 LEU A   8       1.829   0.152 -13.012  1.00 45.76           C  
ATOM     75  N   GLU A   9       2.228   4.982 -14.453  1.00 48.92           N  
ATOM     76  CA  GLU A   9       2.150   6.414 -14.181  1.00 48.92           C  
ATOM     77  C   GLU A   9       1.417   6.688 -12.871  1.00 48.92           C  
ATOM     78  CB  GLU A   9       1.457   7.144 -15.334  1.00 48.92           C  
ATOM     79  O   GLU A   9       0.338   6.141 -12.631  1.00 48.92           O  
ATOM     80  CG  GLU A   9       2.283   7.200 -16.611  1.00 48.92           C  
ATOM     81  CD  GLU A   9       1.619   7.998 -17.722  1.00 48.92           C  
ATOM     82  OE1 GLU A   9       2.215   8.131 -18.814  1.00 48.92           O  
ATOM     83  OE2 GLU A   9       0.492   8.494 -17.497  1.00 48.92           O  
ATOM     84  N   PHE A  10       2.198   7.277 -11.978  1.00 51.06           N  
ATOM     85  CA  PHE A  10       1.642   7.756 -10.718  1.00 51.06           C  
ATOM     86  C   PHE A  10       1.469   9.270 -10.743  1.00 51.06           C  
ATOM     87  CB  PHE A  10       2.539   7.350  -9.544  1.00 51.06           C  
ATOM     88  O   PHE A  10       2.401  10.001 -11.084  1.00 51.06           O  
ATOM     89  CG  PHE A  10       2.707   5.862  -9.394  1.00 51.06           C  
ATOM     90  CD1 PHE A  10       1.766   5.108  -8.704  1.00 51.06           C  
ATOM     91  CD2 PHE A  10       3.807   5.217  -9.945  1.00 51.06           C  
ATOM     92  CE1 PHE A  10       1.918   3.731  -8.564  1.00 51.06           C  
ATOM     93  CE2 PHE A  10       3.966   3.840  -9.809  1.00 51.06           C  
ATOM     94  CZ  PHE A  10       3.021   3.100  -9.117  1.00 51.06           C  
ATOM     95  N   GLU A  11       0.193   9.699 -10.498  1.00 55.70           N  
ATOM     96  CA  GLU A  11      -0.115  11.126 -10.461  1.00 55.70           C  
ATOM     97  C   GLU A  11       0.777  11.857  -9.462  1.00 55.70           C  
ATOM     98  CB  GLU A  11      -1.589  11.349 -10.112  1.00 55.70           C  
ATOM     99  O   GLU A  11       0.869  11.461  -8.298  1.00 55.70           O  
ATOM    100  CG  GLU A  11      -2.089  12.752 -10.425  1.00 55.70           C  
ATOM    101  CD  GLU A  11      -3.576  12.930 -10.163  1.00 55.70           C  
ATOM    102  OE1 GLU A  11      -4.092  14.058 -10.336  1.00 55.70           O  
ATOM    103  OE2 GLU A  11      -4.231  11.935  -9.781  1.00 55.70           O  
ATOM    104  N   GLY A  12       1.542  12.853  -9.930  1.00 61.93           N  
ATOM    105  CA  GLY A  12       2.390  13.688  -9.095  1.00 61.93           C  
ATOM    106  C   GLY A  12       3.801  13.149  -8.949  1.00 61.93           C  
ATOM    107  O   GLY A  12       4.620  13.726  -8.230  1.00 61.93           O  
ATOM    108  N   TYR A  13       4.174  12.044  -9.571  1.00 62.10           N  
ATOM    109  CA  TYR A  13       5.478  11.394  -9.509  1.00 62.10           C  
ATOM    110  C   TYR A  13       6.032  11.148 -10.908  1.00 62.10           C  
ATOM    111  CB  TYR A  13       5.384  10.070  -8.745  1.00 62.10           C  
ATOM    112  O   TYR A  13       5.270  10.948 -11.857  1.00 62.10           O  
ATOM    113  CG  TYR A  13       5.119  10.239  -7.269  1.00 62.10           C  
ATOM    114  CD1 TYR A  13       6.161  10.193  -6.344  1.00 62.10           C  
ATOM    115  CD2 TYR A  13       3.828  10.445  -6.795  1.00 62.10           C  
ATOM    116  CE1 TYR A  13       5.921  10.346  -4.983  1.00 62.10           C  
ATOM    117  CE2 TYR A  13       3.577  10.600  -5.435  1.00 62.10           C  
ATOM    118  OH  TYR A  13       4.386  10.701  -3.192  1.00 62.10           O  
ATOM    119  CZ  TYR A  13       4.628  10.549  -4.539  1.00 62.10           C  
ATOM    120  N   THR A  14       7.381  11.328 -10.967  1.00 71.82           N  
ATOM    121  CA  THR A  14       8.107  11.025 -12.195  1.00 71.82           C  
ATOM    122  C   THR A  14       9.046   9.839 -11.990  1.00 71.82           C  
ATOM    123  CB  THR A  14       8.913  12.243 -12.683  1.00 71.82           C  
ATOM    124  O   THR A  14       9.675   9.713 -10.938  1.00 71.82           O  
ATOM    125  CG2 THR A  14       9.421  12.032 -14.105  1.00 71.82           C  
ATOM    126  OG1 THR A  14       8.076  13.405 -12.653  1.00 71.82           O  
ATOM    127  N   LEU A  15       8.989   8.984 -12.932  1.00 68.97           N  
ATOM    128  CA  LEU A  15       9.903   7.847 -12.929  1.00 68.97           C  
ATOM    129  C   LEU A  15      11.349   8.311 -13.063  1.00 68.97           C  
ATOM    130  CB  LEU A  15       9.557   6.879 -14.063  1.00 68.97           C  
ATOM    131  O   LEU A  15      11.681   9.064 -13.982  1.00 68.97           O  
ATOM    132  CG  LEU A  15      10.403   5.607 -14.151  1.00 68.97           C  
ATOM    133  CD1 LEU A  15      10.187   4.741 -12.914  1.00 68.97           C  
ATOM    134  CD2 LEU A  15      10.071   4.830 -15.420  1.00 68.97           C  
ATOM    135  N   GLN A  16      12.171   7.811 -12.073  1.00 75.49           N  
ATOM    136  CA  GLN A  16      13.585   8.172 -12.089  1.00 75.49           C  
ATOM    137  C   GLN A  16      14.438   7.031 -12.637  1.00 75.49           C  
ATOM    138  CB  GLN A  16      14.058   8.553 -10.685  1.00 75.49           C  
ATOM    139  O   GLN A  16      14.027   5.869 -12.600  1.00 75.49           O  
ATOM    140  CG  GLN A  16      13.305   9.730 -10.081  1.00 75.49           C  
ATOM    141  CD  GLN A  16      13.499  11.015 -10.864  1.00 75.49           C  
ATOM    142  NE2 GLN A  16      12.401  11.705 -11.153  1.00 75.49           N  
ATOM    143  OE1 GLN A  16      14.627  11.385 -11.206  1.00 75.49           O  
ATOM    144  N   PRO A  17      15.585   7.454 -13.215  1.00 74.74           N  
ATOM    145  CA  PRO A  17      16.521   6.375 -13.539  1.00 74.74           C  
ATOM    146  C   PRO A  17      16.896   5.534 -12.322  1.00 74.74           C  
ATOM    147  CB  PRO A  17      17.742   7.119 -14.087  1.00 74.74           C  
ATOM    148  O   PRO A  17      17.065   6.071 -11.224  1.00 74.74           O  
ATOM    149  CG  PRO A  17      17.270   8.521 -14.300  1.00 74.74           C  
ATOM    150  CD  PRO A  17      16.000   8.721 -13.525  1.00 74.74           C  
ATOM    151  N   THR A  18      16.787   4.191 -12.509  1.00 63.76           N  
ATOM    152  CA  THR A  18      17.120   3.270 -11.428  1.00 63.76           C  
ATOM    153  C   THR A  18      18.633   3.108 -11.303  1.00 63.76           C  
ATOM    154  CB  THR A  18      16.471   1.892 -11.649  1.00 63.76           C  
ATOM    155  O   THR A  18      19.311   2.783 -12.279  1.00 63.76           O  
ATOM    156  CG2 THR A  18      16.579   1.026 -10.398  1.00 63.76           C  
ATOM    157  OG1 THR A  18      15.087   2.069 -11.975  1.00 63.76           O  
ATOM    158  N   PRO A  19      19.260   3.465 -10.108  1.00 68.08           N  
ATOM    159  CA  PRO A  19      20.689   3.218  -9.904  1.00 68.08           C  
ATOM    160  C   PRO A  19      21.069   1.753 -10.107  1.00 68.08           C  
ATOM    161  CB  PRO A  19      20.917   3.645  -8.452  1.00 68.08           C  
ATOM    162  O   PRO A  19      20.242   0.862  -9.898  1.00 68.08           O  
ATOM    163  CG  PRO A  19      19.686   4.405  -8.079  1.00 68.08           C  
ATOM    164  CD  PRO A  19      18.579   4.008  -9.014  1.00 68.08           C  
ATOM    165  N   PRO A  20      22.338   1.535 -10.644  1.00 67.03           N  
ATOM    166  CA  PRO A  20      22.797   0.175 -10.934  1.00 67.03           C  
ATOM    167  C   PRO A  20      22.726  -0.744  -9.716  1.00 67.03           C  
ATOM    168  CB  PRO A  20      24.247   0.380 -11.380  1.00 67.03           C  
ATOM    169  O   PRO A  20      22.575  -1.959  -9.863  1.00 67.03           O  
ATOM    170  CG  PRO A  20      24.413   1.862 -11.469  1.00 67.03           C  
ATOM    171  CD  PRO A  20      23.214   2.516 -10.845  1.00 67.03           C  
ATOM    172  N   HIS A  21      22.786  -0.215  -8.458  1.00 64.11           N  
ATOM    173  CA  HIS A  21      22.811  -1.039  -7.255  1.00 64.11           C  
ATOM    174  C   HIS A  21      21.401  -1.434  -6.828  1.00 64.11           C  
ATOM    175  CB  HIS A  21      23.517  -0.302  -6.116  1.00 64.11           C  
ATOM    176  O   HIS A  21      21.228  -2.249  -5.920  1.00 64.11           O  
ATOM    177  CG  HIS A  21      22.875   0.999  -5.753  1.00 64.11           C  
ATOM    178  CD2 HIS A  21      22.074   1.337  -4.715  1.00 64.11           C  
ATOM    179  ND1 HIS A  21      23.028   2.141  -6.510  1.00 64.11           N  
ATOM    180  CE1 HIS A  21      22.348   3.127  -5.950  1.00 64.11           C  
ATOM    181  NE2 HIS A  21      21.760   2.665  -4.860  1.00 64.11           N  
ATOM    182  N   ILE A  22      20.345  -0.929  -7.383  1.00 55.98           N  
ATOM    183  CA  ILE A  22      18.939  -1.245  -7.155  1.00 55.98           C  
ATOM    184  C   ILE A  22      18.392  -2.048  -8.332  1.00 55.98           C  
ATOM    185  CB  ILE A  22      18.100   0.036  -6.943  1.00 55.98           C  
ATOM    186  O   ILE A  22      18.260  -1.524  -9.441  1.00 55.98           O  
ATOM    187  CG1 ILE A  22      18.618   0.820  -5.732  1.00 55.98           C  
ATOM    188  CG2 ILE A  22      16.618  -0.312  -6.777  1.00 55.98           C  
ATOM    189  CD1 ILE A  22      17.839   2.094  -5.440  1.00 55.98           C  
ATOM    190  N   LYS A  23      18.295  -3.384  -8.135  1.00 56.55           N  
ATOM    191  CA  LYS A  23      17.828  -4.291  -9.180  1.00 56.55           C  
ATOM    192  C   LYS A  23      16.323  -4.521  -9.076  1.00 56.55           C  
ATOM    193  CB  LYS A  23      18.568  -5.627  -9.102  1.00 56.55           C  
ATOM    194  O   LYS A  23      15.752  -4.449  -7.986  1.00 56.55           O  
ATOM    195  CG  LYS A  23      20.056  -5.529  -9.406  1.00 56.55           C  
ATOM    196  CD  LYS A  23      20.718  -6.901  -9.404  1.00 56.55           C  
ATOM    197  CE  LYS A  23      22.215  -6.801  -9.667  1.00 56.55           C  
ATOM    198  NZ  LYS A  23      22.870  -8.143  -9.659  1.00 56.55           N  
ATOM    199  N   ASN A  24      15.662  -4.532 -10.237  1.00 58.70           N  
ATOM    200  CA  ASN A  24      14.268  -4.932 -10.398  1.00 58.70           C  
ATOM    201  C   ASN A  24      13.324  -3.984  -9.664  1.00 58.70           C  
ATOM    202  CB  ASN A  24      14.062  -6.368  -9.913  1.00 58.70           C  
ATOM    203  O   ASN A  24      12.393  -4.428  -8.989  1.00 58.70           O  
ATOM    204  CG  ASN A  24      14.859  -7.377 -10.718  1.00 58.70           C  
ATOM    205  ND2 ASN A  24      15.374  -8.399 -10.045  1.00 58.70           N  
ATOM    206  OD1 ASN A  24      15.011  -7.237 -11.934  1.00 58.70           O  
ATOM    207  N   ALA A  25      13.741  -2.755  -9.661  1.00 59.39           N  
ATOM    208  CA  ALA A  25      12.942  -1.751  -8.964  1.00 59.39           C  
ATOM    209  C   ALA A  25      12.748  -0.508  -9.828  1.00 59.39           C  
ATOM    210  CB  ALA A  25      13.598  -1.375  -7.637  1.00 59.39           C  
ATOM    211  O   ALA A  25      13.477  -0.300 -10.801  1.00 59.39           O  
ATOM    212  N   ALA A  26      11.621   0.177  -9.563  1.00 57.41           N  
ATOM    213  CA  ALA A  26      11.315   1.482 -10.143  1.00 57.41           C  
ATOM    214  C   ALA A  26      11.254   2.561  -9.066  1.00 57.41           C  
ATOM    215  CB  ALA A  26       9.997   1.427 -10.911  1.00 57.41           C  
ATOM    216  O   ALA A  26      10.667   2.352  -8.002  1.00 57.41           O  
ATOM    217  N   ILE A  27      12.009   3.628  -9.378  1.00 60.65           N  
ATOM    218  CA  ILE A  27      12.034   4.757  -8.454  1.00 60.65           C  
ATOM    219  C   ILE A  27      11.184   5.897  -9.010  1.00 60.65           C  
ATOM    220  CB  ILE A  27      13.478   5.242  -8.193  1.00 60.65           C  
ATOM    221  O   ILE A  27      11.375   6.323 -10.151  1.00 60.65           O  
ATOM    222  CG1 ILE A  27      14.336   4.095  -7.647  1.00 60.65           C  
ATOM    223  CG2 ILE A  27      13.482   6.435  -7.232  1.00 60.65           C  
ATOM    224  CD1 ILE A  27      15.811   4.443  -7.498  1.00 60.65           C  
ATOM    225  N   TYR A  28      10.250   6.334  -8.112  1.00 62.12           N  
ATOM    226  CA  TYR A  28       9.402   7.476  -8.433  1.00 62.12           C  
ATOM    227  C   TYR A  28       9.665   8.636  -7.481  1.00 62.12           C  
ATOM    228  CB  TYR A  28       7.923   7.080  -8.377  1.00 62.12           C  
ATOM    229  O   TYR A  28       9.907   8.427  -6.290  1.00 62.12           O  
ATOM    230  CG  TYR A  28       7.529   6.056  -9.413  1.00 62.12           C  
ATOM    231  CD1 TYR A  28       6.976   6.445 -10.631  1.00 62.12           C  
ATOM    232  CD2 TYR A  28       7.708   4.697  -9.177  1.00 62.12           C  
ATOM    233  CE1 TYR A  28       6.609   5.504 -11.588  1.00 62.12           C  
ATOM    234  CE2 TYR A  28       7.346   3.748 -10.126  1.00 62.12           C  
ATOM    235  OH  TYR A  28       6.437   3.225 -12.271  1.00 62.12           O  
ATOM    236  CZ  TYR A  28       6.798   4.160 -11.327  1.00 62.12           C  
ATOM    237  N   GLU A  29       9.743   9.805  -8.098  1.00 61.68           N  
ATOM    238  CA  GLU A  29      10.028  11.003  -7.314  1.00 61.68           C  
ATOM    239  C   GLU A  29       9.036  12.119  -7.631  1.00 61.68           C  
ATOM    240  CB  GLU A  29      11.459  11.485  -7.567  1.00 61.68           C  
ATOM    241  O   GLU A  29       8.617  12.276  -8.779  1.00 61.68           O  
ATOM    242  CG  GLU A  29      11.887  12.639  -6.673  1.00 61.68           C  
ATOM    243  CD  GLU A  29      13.346  13.027  -6.851  1.00 61.68           C  
ATOM    244  OE1 GLU A  29      13.768  14.070  -6.302  1.00 61.68           O  
ATOM    245  OE2 GLU A  29      14.073  12.283  -7.546  1.00 61.68           O  
ATOM    246  N   ASN A  30       8.585  12.818  -6.589  1.00 65.55           N  
ATOM    247  CA  ASN A  30       7.719  13.974  -6.797  1.00 65.55           C  
ATOM    248  C   ASN A  30       8.477  15.284  -6.605  1.00 65.55           C  
ATOM    249  CB  ASN A  30       6.511  13.916  -5.859  1.00 65.55           C  
ATOM    250  O   ASN A  30       9.657  15.277  -6.248  1.00 65.55           O  
ATOM    251  CG  ASN A  30       6.885  14.163  -4.411  1.00 65.55           C  
ATOM    252  ND2 ASN A  30       5.957  13.883  -3.503  1.00 65.55           N  
ATOM    253  OD1 ASN A  30       7.998  14.603  -4.110  1.00 65.55           O  
ATOM    254  N   PRO A  31       7.827  16.442  -6.917  1.00 66.82           N  
ATOM    255  CA  PRO A  31       8.490  17.744  -6.813  1.00 66.82           C  
ATOM    256  C   PRO A  31       8.958  18.056  -5.394  1.00 66.82           C  
ATOM    257  CB  PRO A  31       7.405  18.728  -7.259  1.00 66.82           C  
ATOM    258  O   PRO A  31       9.859  18.877  -5.204  1.00 66.82           O  
ATOM    259  CG  PRO A  31       6.508  17.930  -8.150  1.00 66.82           C  
ATOM    260  CD  PRO A  31       6.472  16.515  -7.646  1.00 66.82           C  
ATOM    261  N   GLN A  32       8.406  17.385  -4.411  1.00 69.22           N  
ATOM    262  CA  GLN A  32       8.805  17.581  -3.022  1.00 69.22           C  
ATOM    263  C   GLN A  32       9.975  16.673  -2.653  1.00 69.22           C  
ATOM    264  CB  GLN A  32       7.626  17.324  -2.082  1.00 69.22           C  
ATOM    265  O   GLN A  32      10.368  16.601  -1.487  1.00 69.22           O  
ATOM    266  CG  GLN A  32       6.497  18.338  -2.221  1.00 69.22           C  
ATOM    267  CD  GLN A  32       5.569  18.027  -3.380  1.00 69.22           C  
ATOM    268  NE2 GLN A  32       4.825  19.032  -3.830  1.00 69.22           N  
ATOM    269  OE1 GLN A  32       5.521  16.893  -3.868  1.00 69.22           O  
ATOM    270  N   GLN A  33      10.540  15.964  -3.687  1.00 62.73           N  
ATOM    271  CA  GLN A  33      11.706  15.097  -3.556  1.00 62.73           C  
ATOM    272  C   GLN A  33      11.403  13.901  -2.657  1.00 62.73           C  
ATOM    273  CB  GLN A  33      12.899  15.879  -3.004  1.00 62.73           C  
ATOM    274  O   GLN A  33      12.288  13.402  -1.960  1.00 62.73           O  
ATOM    275  CG  GLN A  33      13.396  16.978  -3.933  1.00 62.73           C  
ATOM    276  CD  GLN A  33      14.734  17.549  -3.504  1.00 62.73           C  
ATOM    277  NE2 GLN A  33      15.552  17.939  -4.476  1.00 62.73           N  
ATOM    278  OE1 GLN A  33      15.031  17.639  -2.308  1.00 62.73           O  
ATOM    279  N   GLU A  34      10.273  13.552  -2.638  1.00 54.85           N  
ATOM    280  CA  GLU A  34       9.870  12.287  -2.030  1.00 54.85           C  
ATOM    281  C   GLU A  34      10.010  11.131  -3.017  1.00 54.85           C  
ATOM    282  CB  GLU A  34       8.429  12.371  -1.519  1.00 54.85           C  
ATOM    283  O   GLU A  34       9.596  11.241  -4.173  1.00 54.85           O  
ATOM    284  CG  GLU A  34       8.227  13.399  -0.415  1.00 54.85           C  
ATOM    285  CD  GLU A  34       6.776  13.541   0.014  1.00 54.85           C  
ATOM    286  OE1 GLU A  34       6.515  14.137   1.084  1.00 54.85           O  
ATOM    287  OE2 GLU A  34       5.892  13.051  -0.724  1.00 54.85           O  
ATOM    288  N   GLN A  35      10.750  10.081  -2.553  1.00 50.27           N  
ATOM    289  CA  GLN A  35      10.976   8.934  -3.425  1.00 50.27           C  
ATOM    290  C   GLN A  35      10.218   7.707  -2.928  1.00 50.27           C  
ATOM    291  CB  GLN A  35      12.470   8.623  -3.527  1.00 50.27           C  
ATOM    292  O   GLN A  35      10.054   7.519  -1.721  1.00 50.27           O  
ATOM    293  CG  GLN A  35      13.286   9.731  -4.179  1.00 50.27           C  
ATOM    294  CD  GLN A  35      14.770   9.421  -4.218  1.00 50.27           C  
ATOM    295  NE2 GLN A  35      15.479  10.032  -5.161  1.00 50.27           N  
ATOM    296  OE1 GLN A  35      15.276   8.639  -3.407  1.00 50.27           O  
ATOM    297  N   PHE A  36       9.682   7.010  -4.012  1.00 54.20           N  
ATOM    298  CA  PHE A  36       9.145   5.671  -3.802  1.00 54.20           C  
ATOM    299  C   PHE A  36       9.860   4.656  -4.685  1.00 54.20           C  
ATOM    300  CB  PHE A  36       7.639   5.644  -4.083  1.00 54.20           C  
ATOM    301  O   PHE A  36      10.166   4.941  -5.845  1.00 54.20           O  
ATOM    302  CG  PHE A  36       6.835   6.530  -3.171  1.00 54.20           C  
ATOM    303  CD1 PHE A  36       6.383   6.060  -1.944  1.00 54.20           C  
ATOM    304  CD2 PHE A  36       6.530   7.833  -3.541  1.00 54.20           C  
ATOM    305  CE1 PHE A  36       5.639   6.878  -1.097  1.00 54.20           C  
ATOM    306  CE2 PHE A  36       5.786   8.656  -2.700  1.00 54.20           C  
ATOM    307  CZ  PHE A  36       5.341   8.177  -1.479  1.00 54.20           C  
ATOM    308  N   ILE A  37      10.176   3.508  -4.062  1.00 51.01           N  
ATOM    309  CA  ILE A  37      10.841   2.427  -4.781  1.00 51.01           C  
ATOM    310  C   ILE A  37       9.902   1.228  -4.894  1.00 51.01           C  
ATOM    311  CB  ILE A  37      12.158   2.014  -4.088  1.00 51.01           C  
ATOM    312  O   ILE A  37       9.401   0.728  -3.885  1.00 51.01           O  
ATOM    313  CG1 ILE A  37      13.078   3.229  -3.921  1.00 51.01           C  
ATOM    314  CG2 ILE A  37      12.858   0.902  -4.877  1.00 51.01           C  
ATOM    315  CD1 ILE A  37      14.320   2.955  -3.084  1.00 51.01           C  
ATOM    316  N   PHE A  38       9.574   0.968  -6.123  1.00 50.84           N  
ATOM    317  CA  PHE A  38       8.798  -0.226  -6.438  1.00 50.84           C  
ATOM    318  C   PHE A  38       9.711  -1.362  -6.885  1.00 50.84           C  
ATOM    319  CB  PHE A  38       7.763   0.075  -7.527  1.00 50.84           C  
ATOM    320  O   PHE A  38      10.447  -1.225  -7.864  1.00 50.84           O  
ATOM    321  CG  PHE A  38       6.699  -0.980  -7.661  1.00 50.84           C  
ATOM    322  CD1 PHE A  38       6.805  -1.975  -8.626  1.00 50.84           C  
ATOM    323  CD2 PHE A  38       5.592  -0.978  -6.822  1.00 50.84           C  
ATOM    324  CE1 PHE A  38       5.821  -2.953  -8.753  1.00 50.84           C  
ATOM    325  CE2 PHE A  38       4.605  -1.952  -6.943  1.00 50.84           C  
ATOM    326  CZ  PHE A  38       4.721  -2.938  -7.909  1.00 50.84           C  
ATOM    327  N   LYS A  39       9.663  -2.457  -6.039  1.00 49.88           N  
ATOM    328  CA  LYS A  39      10.464  -3.629  -6.379  1.00 49.88           C  
ATOM    329  C   LYS A  39       9.589  -4.758  -6.916  1.00 49.88           C  
ATOM    330  CB  LYS A  39      11.253  -4.112  -5.161  1.00 49.88           C  
ATOM    331  O   LYS A  39       8.456  -4.941  -6.463  1.00 49.88           O  
ATOM    332  CG  LYS A  39      12.401  -3.196  -4.764  1.00 49.88           C  
ATOM    333  CD  LYS A  39      13.261  -3.818  -3.671  1.00 49.88           C  
ATOM    334  CE  LYS A  39      14.440  -2.925  -3.309  1.00 49.88           C  
ATOM    335  NZ  LYS A  39      15.317  -3.556  -2.278  1.00 49.88           N  
ATOM    336  N   LYS A  40      10.011  -5.355  -7.973  1.00 47.21           N  
ATOM    337  CA  LYS A  40       9.397  -6.604  -8.413  1.00 47.21           C  
ATOM    338  C   LYS A  40       9.361  -7.628  -7.282  1.00 47.21           C  
ATOM    339  CB  LYS A  40      10.149  -7.177  -9.615  1.00 47.21           C  
ATOM    340  O   LYS A  40      10.354  -7.816  -6.576  1.00 47.21           O  
ATOM    341  CG  LYS A  40       9.432  -8.331 -10.301  1.00 47.21           C  
ATOM    342  CD  LYS A  40      10.201  -8.819 -11.522  1.00 47.21           C  
ATOM    343  CE  LYS A  40       9.516 -10.013 -12.174  1.00 47.21           C  
ATOM    344  NZ  LYS A  40      10.257 -10.486 -13.382  1.00 47.21           N  
ATOM    345  N   ALA A  41       8.123  -8.064  -6.981  1.00 47.41           N  
ATOM    346  CA  ALA A  41       8.001  -9.158  -6.021  1.00 47.41           C  
ATOM    347  C   ALA A  41       8.810 -10.373  -6.468  1.00 47.41           C  
ATOM    348  CB  ALA A  41       6.535  -9.540  -5.833  1.00 47.41           C  
ATOM    349  O   ALA A  41       8.838 -10.705  -7.655  1.00 47.41           O  
ATOM    350  N   LYS A  42       9.717 -10.797  -5.529  1.00 44.79           N  
ATOM    351  CA  LYS A  42      10.557 -11.961  -5.795  1.00 44.79           C  
ATOM    352  C   LYS A  42       9.775 -13.258  -5.606  1.00 44.79           C  
ATOM    353  CB  LYS A  42      11.787 -11.954  -4.886  1.00 44.79           C  
ATOM    354  O   LYS A  42       9.962 -14.217  -6.358  1.00 44.79           O  
ATOM    355  CG  LYS A  42      12.961 -11.160  -5.439  1.00 44.79           C  
ATOM    356  CD  LYS A  42      14.209 -11.336  -4.583  1.00 44.79           C  
ATOM    357  CE  LYS A  42      15.363 -10.485  -5.093  1.00 44.79           C  
ATOM    358  NZ  LYS A  42      16.595 -10.669  -4.268  1.00 44.79           N  
ATOM    359  N   HIS A  43       8.689 -13.148  -4.712  1.00 42.04           N  
ATOM    360  CA  HIS A  43       7.984 -14.374  -4.356  1.00 42.04           C  
ATOM    361  C   HIS A  43       6.483 -14.133  -4.239  1.00 42.04           C  
ATOM    362  CB  HIS A  43       8.528 -14.942  -3.043  1.00 42.04           C  
ATOM    363  O   HIS A  43       6.045 -12.995  -4.054  1.00 42.04           O  
ATOM    364  CG  HIS A  43      10.000 -15.204  -3.067  1.00 42.04           C  
ATOM    365  CD2 HIS A  43      11.016 -14.630  -2.381  1.00 42.04           C  
ATOM    366  ND1 HIS A  43      10.573 -16.160  -3.877  1.00 42.04           N  
ATOM    367  CE1 HIS A  43      11.882 -16.164  -3.687  1.00 42.04           C  
ATOM    368  NE2 HIS A  43      12.176 -15.244  -2.784  1.00 42.04           N  
ATOM    369  N   LEU A  44       5.692 -15.046  -4.746  1.00 36.14           N  
ATOM    370  CA  LEU A  44       4.238 -15.119  -4.649  1.00 36.14           C  
ATOM    371  C   LEU A  44       3.760 -14.641  -3.282  1.00 36.14           C  
ATOM    372  CB  LEU A  44       3.755 -16.550  -4.900  1.00 36.14           C  
ATOM    373  O   LEU A  44       2.768 -13.914  -3.186  1.00 36.14           O  
ATOM    374  CG  LEU A  44       2.241 -16.750  -4.982  1.00 36.14           C  
ATOM    375  CD1 LEU A  44       1.678 -16.038  -6.208  1.00 36.14           C  
ATOM    376  CD2 LEU A  44       1.898 -18.235  -5.015  1.00 36.14           C  
ATOM    377  N   GLU A  45       4.471 -14.943  -2.238  1.00 38.78           N  
ATOM    378  CA  GLU A  45       4.140 -14.556  -0.870  1.00 38.78           C  
ATOM    379  C   GLU A  45       4.165 -13.039  -0.704  1.00 38.78           C  
ATOM    380  CB  GLU A  45       5.105 -15.210   0.123  1.00 38.78           C  
ATOM    381  O   GLU A  45       3.346 -12.476   0.025  1.00 38.78           O  
ATOM    382  CG  GLU A  45       4.958 -16.722   0.219  1.00 38.78           C  
ATOM    383  CD  GLU A  45       5.842 -17.474  -0.762  1.00 38.78           C  
ATOM    384  OE1 GLU A  45       5.906 -18.722  -0.688  1.00 38.78           O  
ATOM    385  OE2 GLU A  45       6.478 -16.810  -1.612  1.00 38.78           O  
ATOM    386  N   ASP A  46       5.033 -12.419  -1.514  1.00 42.87           N  
ATOM    387  CA  ASP A  46       5.200 -10.970  -1.540  1.00 42.87           C  
ATOM    388  C   ASP A  46       4.038 -10.296  -2.267  1.00 42.87           C  
ATOM    389  CB  ASP A  46       6.526 -10.594  -2.205  1.00 42.87           C  
ATOM    390  O   ASP A  46       3.561  -9.242  -1.842  1.00 42.87           O  
ATOM    391  CG  ASP A  46       7.737 -10.976  -1.372  1.00 42.87           C  
ATOM    392  OD1 ASP A  46       7.600 -11.151  -0.142  1.00 42.87           O  
ATOM    393  OD2 ASP A  46       8.838 -11.100  -1.950  1.00 42.87           O  
ATOM    394  N   ILE A  47       3.563 -10.966  -3.294  1.00 42.30           N  
ATOM    395  CA  ILE A  47       2.412 -10.506  -4.062  1.00 42.30           C  
ATOM    396  C   ILE A  47       1.154 -10.576  -3.199  1.00 42.30           C  
ATOM    397  CB  ILE A  47       2.224 -11.336  -5.352  1.00 42.30           C  
ATOM    398  O   ILE A  47       0.361  -9.632  -3.169  1.00 42.30           O  
ATOM    399  CG1 ILE A  47       3.412 -11.128  -6.298  1.00 42.30           C  
ATOM    400  CG2 ILE A  47       0.905 -10.974  -6.040  1.00 42.30           C  
ATOM    401  CD1 ILE A  47       3.396 -12.036  -7.520  1.00 42.30           C  
ATOM    402  N   LEU A  48       1.116 -11.554  -2.379  1.00 38.82           N  
ATOM    403  CA  LEU A  48      -0.063 -11.832  -1.567  1.00 38.82           C  
ATOM    404  C   LEU A  48      -0.154 -10.865  -0.391  1.00 38.82           C  
ATOM    405  CB  LEU A  48      -0.034 -13.274  -1.055  1.00 38.82           C  
ATOM    406  O   LEU A  48      -1.228 -10.333  -0.100  1.00 38.82           O  
ATOM    407  CG  LEU A  48      -0.654 -14.331  -1.970  1.00 38.82           C  
ATOM    408  CD1 LEU A  48       0.173 -15.612  -1.937  1.00 38.82           C  
ATOM    409  CD2 LEU A  48      -2.097 -14.610  -1.565  1.00 38.82           C  
ATOM    410  N   ALA A  49       0.942 -10.636   0.207  1.00 45.59           N  
ATOM    411  CA  ALA A  49       1.030  -9.677   1.305  1.00 45.59           C  
ATOM    412  C   ALA A  49       0.667  -8.271   0.835  1.00 45.59           C  
ATOM    413  CB  ALA A  49       2.432  -9.687   1.909  1.00 45.59           C  
ATOM    414  O   ALA A  49      -0.069  -7.553   1.516  1.00 45.59           O  
ATOM    415  N   SER A  50       1.228  -7.903  -0.262  1.00 45.46           N  
ATOM    416  CA  SER A  50       0.926  -6.611  -0.869  1.00 45.46           C  
ATOM    417  C   SER A  50      -0.544  -6.515  -1.263  1.00 45.46           C  
ATOM    418  CB  SER A  50       1.808  -6.375  -2.096  1.00 45.46           C  
ATOM    419  O   SER A  50      -1.183  -5.482  -1.051  1.00 45.46           O  
ATOM    420  OG  SER A  50       1.590  -5.081  -2.630  1.00 45.46           O  
ATOM    421  N   THR A  51      -0.994  -7.610  -1.729  1.00 42.67           N  
ATOM    422  CA  THR A  51      -2.370  -7.693  -2.205  1.00 42.67           C  
ATOM    423  C   THR A  51      -3.351  -7.607  -1.040  1.00 42.67           C  
ATOM    424  CB  THR A  51      -2.612  -8.997  -2.988  1.00 42.67           C  
ATOM    425  O   THR A  51      -4.345  -6.881  -1.111  1.00 42.67           O  
ATOM    426  CG2 THR A  51      -4.036  -9.056  -3.531  1.00 42.67           C  
ATOM    427  OG1 THR A  51      -1.691  -9.068  -4.084  1.00 42.67           O  
ATOM    428  N   ILE A  52      -3.052  -8.254   0.026  1.00 44.97           N  
ATOM    429  CA  ILE A  52      -3.879  -8.309   1.227  1.00 44.97           C  
ATOM    430  C   ILE A  52      -3.862  -6.952   1.928  1.00 44.97           C  
ATOM    431  CB  ILE A  52      -3.402  -9.417   2.192  1.00 44.97           C  
ATOM    432  O   ILE A  52      -4.906  -6.454   2.355  1.00 44.97           O  
ATOM    433  CG1 ILE A  52      -3.644 -10.801   1.578  1.00 44.97           C  
ATOM    434  CG2 ILE A  52      -4.102  -9.290   3.548  1.00 44.97           C  
ATOM    435  CD1 ILE A  52      -3.045 -11.947   2.380  1.00 44.97           C  
ATOM    436  N   ALA A  53      -2.678  -6.363   2.005  1.00 47.60           N  
ATOM    437  CA  ALA A  53      -2.550  -5.031   2.591  1.00 47.60           C  
ATOM    438  C   ALA A  53      -3.365  -4.006   1.808  1.00 47.60           C  
ATOM    439  CB  ALA A  53      -1.083  -4.611   2.643  1.00 47.60           C  
ATOM    440  O   ALA A  53      -4.052  -3.168   2.398  1.00 47.60           O  
ATOM    441  N   SER A  54      -3.339  -4.209   0.572  1.00 45.81           N  
ATOM    442  CA  SER A  54      -4.049  -3.255  -0.273  1.00 45.81           C  
ATOM    443  C   SER A  54      -5.551  -3.519  -0.263  1.00 45.81           C  
ATOM    444  CB  SER A  54      -3.522  -3.311  -1.707  1.00 45.81           C  
ATOM    445  O   SER A  54      -6.352  -2.582  -0.256  1.00 45.81           O  
ATOM    446  OG  SER A  54      -2.272  -2.651  -1.810  1.00 45.81           O  
ATOM    447  N   ALA A  55      -5.950  -4.795  -0.204  1.00 43.19           N  
ATOM    448  CA  ALA A  55      -7.352  -5.203  -0.241  1.00 43.19           C  
ATOM    449  C   ALA A  55      -8.036  -4.936   1.097  1.00 43.19           C  
ATOM    450  CB  ALA A  55      -7.467  -6.681  -0.607  1.00 43.19           C  
ATOM    451  O   ALA A  55      -9.221  -4.594   1.138  1.00 43.19           O  
ATOM    452  N   ILE A  56      -7.276  -5.128   2.165  1.00 42.24           N  
ATOM    453  CA  ILE A  56      -7.908  -5.031   3.476  1.00 42.24           C  
ATOM    454  C   ILE A  56      -7.722  -3.623   4.036  1.00 42.24           C  
ATOM    455  CB  ILE A  56      -7.337  -6.078   4.458  1.00 42.24           C  
ATOM    456  O   ILE A  56      -8.661  -3.033   4.575  1.00 42.24           O  
ATOM    457  CG1 ILE A  56      -7.637  -7.497   3.960  1.00 42.24           C  
ATOM    458  CG2 ILE A  56      -7.899  -5.861   5.866  1.00 42.24           C  
ATOM    459  CD1 ILE A  56      -6.982  -8.594   4.788  1.00 42.24           C  
ATOM    460  N   ALA A  57      -6.594  -3.088   3.788  1.00 44.08           N  
ATOM    461  CA  ALA A  57      -6.290  -1.835   4.475  1.00 44.08           C  
ATOM    462  C   ALA A  57      -6.894  -0.644   3.737  1.00 44.08           C  
ATOM    463  CB  ALA A  57      -4.780  -1.659   4.617  1.00 44.08           C  
ATOM    464  O   ALA A  57      -7.396   0.293   4.363  1.00 44.08           O  
ATOM    465  N   HIS A  58      -7.182  -0.828   2.427  1.00 42.36           N  
ATOM    466  CA  HIS A  58      -7.553   0.377   1.693  1.00 42.36           C  
ATOM    467  C   HIS A  58      -9.044   0.668   1.829  1.00 42.36           C  
ATOM    468  CB  HIS A  58      -7.178   0.241   0.216  1.00 42.36           C  
ATOM    469  O   HIS A  58      -9.434   1.792   2.152  1.00 42.36           O  
ATOM    470  CG  HIS A  58      -7.393   1.492  -0.575  1.00 42.36           C  
ATOM    471  CD2 HIS A  58      -7.700   1.677  -1.881  1.00 42.36           C  
ATOM    472  ND1 HIS A  58      -7.295   2.750  -0.020  1.00 42.36           N  
ATOM    473  CE1 HIS A  58      -7.534   3.656  -0.953  1.00 42.36           C  
ATOM    474  NE2 HIS A  58      -7.781   3.031  -2.091  1.00 42.36           N  
ATOM    475  N   PRO A  59      -9.932  -0.252   1.697  1.00 40.49           N  
ATOM    476  CA  PRO A  59     -11.328   0.153   1.885  1.00 40.49           C  
ATOM    477  C   PRO A  59     -11.724   0.238   3.357  1.00 40.49           C  
ATOM    478  CB  PRO A  59     -12.114  -0.950   1.171  1.00 40.49           C  
ATOM    479  O   PRO A  59     -12.549   1.076   3.730  1.00 40.49           O  
ATOM    480  CG  PRO A  59     -11.087  -1.707   0.391  1.00 40.49           C  
ATOM    481  CD  PRO A  59      -9.729  -1.366   0.934  1.00 40.49           C  
ATOM    482  N   LEU A  60     -11.026  -0.473   4.186  1.00 37.31           N  
ATOM    483  CA  LEU A  60     -11.390  -0.523   5.598  1.00 37.31           C  
ATOM    484  C   LEU A  60     -10.876   0.710   6.335  1.00 37.31           C  
ATOM    485  CB  LEU A  60     -10.833  -1.791   6.250  1.00 37.31           C  
ATOM    486  O   LEU A  60     -11.581   1.274   7.175  1.00 37.31           O  
ATOM    487  CG  LEU A  60     -11.748  -3.017   6.240  1.00 37.31           C  
ATOM    488  CD1 LEU A  60     -10.927  -4.289   6.056  1.00 37.31           C  
ATOM    489  CD2 LEU A  60     -12.567  -3.083   7.525  1.00 37.31           C  
ATOM    490  N   CYS A  61      -9.792   1.244   5.824  1.00 36.78           N  
ATOM    491  CA  CYS A  61      -9.241   2.423   6.482  1.00 36.78           C  
ATOM    492  C   CYS A  61      -9.750   3.701   5.825  1.00 36.78           C  
ATOM    493  CB  CYS A  61      -7.714   2.394   6.445  1.00 36.78           C  
ATOM    494  O   CYS A  61      -9.820   4.749   6.469  1.00 36.78           O  
ATOM    495  SG  CYS A  61      -6.987   1.068   7.432  1.00 36.78           S  
ATOM    496  N   SER A  62     -10.256   3.619   4.656  1.00 41.94           N  
ATOM    497  CA  SER A  62     -10.827   4.826   4.068  1.00 41.94           C  
ATOM    498  C   SER A  62     -12.220   5.105   4.621  1.00 41.94           C  
ATOM    499  CB  SER A  62     -10.889   4.702   2.545  1.00 41.94           C  
ATOM    500  O   SER A  62     -12.629   6.263   4.734  1.00 41.94           O  
ATOM    501  OG  SER A  62     -11.676   3.587   2.162  1.00 41.94           O  
ATOM    502  N   SER A  63     -12.956   4.159   5.180  1.00 37.34           N  
ATOM    503  CA  SER A  63     -14.323   4.380   5.641  1.00 37.34           C  
ATOM    504  C   SER A  63     -14.366   4.624   7.146  1.00 37.34           C  
ATOM    505  CB  SER A  63     -15.208   3.186   5.285  1.00 37.34           C  
ATOM    506  O   SER A  63     -15.298   5.253   7.652  1.00 37.34           O  
ATOM    507  OG  SER A  63     -14.691   1.991   5.844  1.00 37.34           O  
ATOM    508  N   ILE A  64     -13.285   4.326   7.906  1.00 32.52           N  
ATOM    509  CA  ILE A  64     -13.290   4.430   9.362  1.00 32.52           C  
ATOM    510  C   ILE A  64     -12.364   5.562   9.801  1.00 32.52           C  
ATOM    511  CB  ILE A  64     -12.863   3.101  10.024  1.00 32.52           C  
ATOM    512  O   ILE A  64     -12.634   6.244  10.793  1.00 32.52           O  
ATOM    513  CG1 ILE A  64     -13.836   1.978   9.644  1.00 32.52           C  
ATOM    514  CG2 ILE A  64     -12.777   3.259  11.545  1.00 32.52           C  
ATOM    515  CD1 ILE A  64     -13.374   0.590  10.065  1.00 32.52           C  
ATOM    516  N   LEU A  65     -11.584   6.142   9.032  1.00 28.01           N  
ATOM    517  CA  LEU A  65     -10.719   7.196   9.551  1.00 28.01           C  
ATOM    518  C   LEU A  65     -11.117   8.554   8.984  1.00 28.01           C  
ATOM    519  CB  LEU A  65      -9.254   6.900   9.219  1.00 28.01           C  
ATOM    520  O   LEU A  65     -11.155   8.735   7.765  1.00 28.01           O  
ATOM    521  CG  LEU A  65      -8.600   5.756   9.995  1.00 28.01           C  
ATOM    522  CD1 LEU A  65      -7.337   5.286   9.283  1.00 28.01           C  
ATOM    523  CD2 LEU A  65      -8.285   6.190  11.423  1.00 28.01           C  
ATOM    524  N   PRO A  66     -12.323   9.149   9.523  1.00 27.94           N  
ATOM    525  CA  PRO A  66     -12.466  10.539   9.084  1.00 27.94           C  
ATOM    526  C   PRO A  66     -11.147  11.307   9.114  1.00 27.94           C  
ATOM    527  CB  PRO A  66     -13.462  11.126  10.088  1.00 27.94           C  
ATOM    528  O   PRO A  66     -10.298  11.050   9.971  1.00 27.94           O  
ATOM    529  CG  PRO A  66     -13.488  10.146  11.217  1.00 27.94           C  
ATOM    530  CD  PRO A  66     -12.637   8.966  10.844  1.00 27.94           C  
ATOM    531  N   THR A  67     -10.300  11.099   8.124  1.00 29.75           N  
ATOM    532  CA  THR A  67      -9.261  12.090   7.871  1.00 29.75           C  
ATOM    533  C   THR A  67      -8.715  12.649   9.182  1.00 29.75           C  
ATOM    534  CB  THR A  67      -9.790  13.244   6.999  1.00 29.75           C  
ATOM    535  O   THR A  67      -7.836  13.512   9.177  1.00 29.75           O  
ATOM    536  CG2 THR A  67      -9.535  12.978   5.520  1.00 29.75           C  
ATOM    537  OG1 THR A  67     -11.200  13.388   7.211  1.00 29.75           O  
ATOM    538  N   GLN A  68      -8.703  11.890  10.349  1.00 22.18           N  
ATOM    539  CA  GLN A  68      -8.063  12.364  11.572  1.00 22.18           C  
ATOM    540  C   GLN A  68      -6.814  11.547  11.891  1.00 22.18           C  
ATOM    541  CB  GLN A  68      -9.041  12.309  12.746  1.00 22.18           C  
ATOM    542  O   GLN A  68      -6.845  10.315  11.852  1.00 22.18           O  
ATOM    543  CG  GLN A  68      -9.972  13.511  12.828  1.00 22.18           C  
ATOM    544  CD  GLN A  68     -10.761  13.556  14.123  1.00 22.18           C  
ATOM    545  NE2 GLN A  68     -11.636  14.548  14.251  1.00 22.18           N  
ATOM    546  OE1 GLN A  68     -10.586  12.705  15.001  1.00 22.18           O  
ATOM    547  N   ALA A  69      -5.684  11.908  11.185  1.00 23.62           N  
ATOM    548  CA  ALA A  69      -4.330  12.111  11.693  1.00 23.62           C  
ATOM    549  C   ALA A  69      -3.883  10.930  12.549  1.00 23.62           C  
ATOM    550  CB  ALA A  69      -4.252  13.407  12.497  1.00 23.62           C  
ATOM    551  O   ALA A  69      -4.318  10.785  13.694  1.00 23.62           O  
ATOM    552  N   VAL A  70      -4.081   9.566  12.118  1.00 24.15           N  
ATOM    553  CA  VAL A  70      -3.285   8.406  12.504  1.00 24.15           C  
ATOM    554  C   VAL A  70      -2.017   8.343  11.656  1.00 24.15           C  
ATOM    555  CB  VAL A  70      -4.088   7.094  12.360  1.00 24.15           C  
ATOM    556  O   VAL A  70      -2.083   8.377  10.425  1.00 24.15           O  
ATOM    557  CG1 VAL A  70      -3.261   5.900  12.835  1.00 24.15           C  
ATOM    558  CG2 VAL A  70      -5.399   7.183  13.139  1.00 24.15           C  
ATOM    559  N   CYS A  71      -1.102   9.314  11.939  1.00 21.88           N  
ATOM    560  CA  CYS A  71       0.309   9.206  12.292  1.00 21.88           C  
ATOM    561  C   CYS A  71       1.197   9.640  11.131  1.00 21.88           C  
ATOM    562  CB  CYS A  71       0.651   7.773  12.698  1.00 21.88           C  
ATOM    563  O   CYS A  71       1.018   9.182  10.002  1.00 21.88           O  
ATOM    564  SG  CYS A  71       0.102   7.338  14.363  1.00 21.88           S  
ATOM    565  N   SER A  72       1.263  10.987  10.979  1.00 22.68           N  
ATOM    566  CA  SER A  72       2.179  12.123  10.936  1.00 22.68           C  
ATOM    567  C   SER A  72       3.099  12.045   9.722  1.00 22.68           C  
ATOM    568  CB  SER A  72       3.014  12.188  12.215  1.00 22.68           C  
ATOM    569  O   SER A  72       3.689  10.998   9.450  1.00 22.68           O  
ATOM    570  OG  SER A  72       4.310  11.659  11.997  1.00 22.68           O  
ATOM    571  N   ASP A  73       2.519  12.420   8.547  1.00 24.17           N  
ATOM    572  CA  ASP A  73       3.021  13.240   7.448  1.00 24.17           C  
ATOM    573  C   ASP A  73       2.499  12.736   6.104  1.00 24.17           C  
ATOM    574  CB  ASP A  73       4.551  13.257   7.446  1.00 24.17           C  
ATOM    575  O   ASP A  73       2.668  11.562   5.768  1.00 24.17           O  
ATOM    576  CG  ASP A  73       5.131  14.463   8.164  1.00 24.17           C  
ATOM    577  OD1 ASP A  73       4.379  15.415   8.463  1.00 24.17           O  
ATOM    578  OD2 ASP A  73       6.353  14.462   8.430  1.00 24.17           O  
ATOM    579  N   LYS A  74       1.203  12.857   5.796  1.00 24.78           N  
ATOM    580  CA  LYS A  74       0.493  13.499   4.694  1.00 24.78           C  
ATOM    581  C   LYS A  74       0.917  12.914   3.351  1.00 24.78           C  
ATOM    582  CB  LYS A  74       0.734  15.010   4.707  1.00 24.78           C  
ATOM    583  O   LYS A  74       2.104  12.913   3.015  1.00 24.78           O  
ATOM    584  CG  LYS A  74      -0.464  15.824   5.174  1.00 24.78           C  
ATOM    585  CD  LYS A  74      -0.205  17.320   5.050  1.00 24.78           C  
ATOM    586  CE  LYS A  74      -1.385  18.136   5.560  1.00 24.78           C  
ATOM    587  NZ  LYS A  74      -1.125  19.604   5.467  1.00 24.78           N  
ATOM    588  N   ASP A  75       0.336  11.671   2.955  1.00 27.22           N  
ATOM    589  CA  ASP A  75      -0.365  11.509   1.685  1.00 27.22           C  
ATOM    590  C   ASP A  75       0.185  10.320   0.901  1.00 27.22           C  
ATOM    591  CB  ASP A  75      -0.260  12.785   0.847  1.00 27.22           C  
ATOM    592  O   ASP A  75       1.294  10.382   0.365  1.00 27.22           O  
ATOM    593  CG  ASP A  75      -1.072  13.936   1.414  1.00 27.22           C  
ATOM    594  OD1 ASP A  75      -2.108  13.687   2.068  1.00 27.22           O  
ATOM    595  OD2 ASP A  75      -0.674  15.102   1.204  1.00 27.22           O  
ATOM    596  N   SER A  76      -0.276   9.147   1.170  1.00 29.32           N  
ATOM    597  CA  SER A  76      -1.042   8.019   0.650  1.00 29.32           C  
ATOM    598  C   SER A  76      -0.974   7.959  -0.872  1.00 29.32           C  
ATOM    599  CB  SER A  76      -2.501   8.110   1.100  1.00 29.32           C  
ATOM    600  O   SER A  76      -0.844   8.991  -1.535  1.00 29.32           O  
ATOM    601  OG  SER A  76      -2.585   8.285   2.503  1.00 29.32           O  
ATOM    602  N   VAL A  77      -1.174   6.630  -1.547  1.00 30.10           N  
ATOM    603  CA  VAL A  77      -2.012   5.633  -2.204  1.00 30.10           C  
ATOM    604  C   VAL A  77      -1.765   5.661  -3.710  1.00 30.10           C  
ATOM    605  CB  VAL A  77      -3.510   5.864  -1.904  1.00 30.10           C  
ATOM    606  O   VAL A  77      -1.643   6.735  -4.305  1.00 30.10           O  
ATOM    607  CG1 VAL A  77      -4.371   4.826  -2.622  1.00 30.10           C  
ATOM    608  CG2 VAL A  77      -3.765   5.826  -0.399  1.00 30.10           C  
ATOM    609  N   PHE A  78      -1.792   4.362  -4.574  1.00 25.07           N  
ATOM    610  CA  PHE A  78      -2.764   3.959  -5.583  1.00 25.07           C  
ATOM    611  C   PHE A  78      -2.424   2.582  -6.142  1.00 25.07           C  
ATOM    612  CB  PHE A  78      -2.820   4.986  -6.718  1.00 25.07           C  
ATOM    613  O   PHE A  78      -1.285   2.332  -6.543  1.00 25.07           O  
ATOM    614  CG  PHE A  78      -3.582   6.236  -6.368  1.00 25.07           C  
ATOM    615  CD1 PHE A  78      -4.957   6.304  -6.558  1.00 25.07           C  
ATOM    616  CD2 PHE A  78      -2.923   7.342  -5.848  1.00 25.07           C  
ATOM    617  CE1 PHE A  78      -5.665   7.460  -6.235  1.00 25.07           C  
ATOM    618  CE2 PHE A  78      -3.624   8.500  -5.523  1.00 25.07           C  
ATOM    619  CZ  PHE A  78      -4.995   8.557  -5.718  1.00 25.07           C  
ATOM    620  N   LEU A  79      -3.390   1.518  -6.066  1.00 25.97           N  
ATOM    621  CA  LEU A  79      -3.476   0.400  -7.000  1.00 25.97           C  
ATOM    622  C   LEU A  79      -4.852   0.343  -7.654  1.00 25.97           C  
ATOM    623  CB  LEU A  79      -3.185  -0.921  -6.282  1.00 25.97           C  
ATOM    624  O   LEU A  79      -5.870   0.542  -6.987  1.00 25.97           O  
ATOM    625  CG  LEU A  79      -1.774  -1.088  -5.715  1.00 25.97           C  
ATOM    626  CD1 LEU A  79      -1.727  -2.269  -4.752  1.00 25.97           C  
ATOM    627  CD2 LEU A  79      -0.763  -1.270  -6.842  1.00 25.97           C  
ATOM    628  N   THR A  80      -4.902   0.687  -8.946  1.00 25.48           N  
ATOM    629  CA  THR A  80      -5.877   0.738 -10.030  1.00 25.48           C  
ATOM    630  C   THR A  80      -6.626  -0.587 -10.146  1.00 25.48           C  
ATOM    631  CB  THR A  80      -5.201   1.068 -11.374  1.00 25.48           C  
ATOM    632  O   THR A  80      -6.110  -1.634  -9.749  1.00 25.48           O  
ATOM    633  CG2 THR A  80      -4.535   2.439 -11.333  1.00 25.48           C  
ATOM    634  OG1 THR A  80      -4.208   0.075 -11.660  1.00 25.48           O  
ATOM    635  N   GLN A  81      -7.980  -0.595 -10.121  1.00 27.94           N  
ATOM    636  CA  GLN A  81      -9.300  -1.188 -10.308  1.00 27.94           C  
ATOM    637  C   GLN A  81      -9.226  -2.425 -11.198  1.00 27.94           C  
ATOM    638  CB  GLN A  81     -10.267  -0.166 -10.908  1.00 27.94           C  
ATOM    639  O   GLN A  81      -9.885  -3.431 -10.927  1.00 27.94           O  
ATOM    640  CG  GLN A  81     -11.220   0.450  -9.892  1.00 27.94           C  
ATOM    641  CD  GLN A  81     -12.649   0.521 -10.396  1.00 27.94           C  
ATOM    642  NE2 GLN A  81     -13.583   0.795  -9.491  1.00 27.94           N  
ATOM    643  OE1 GLN A  81     -12.912   0.331 -11.587  1.00 27.94           O  
ATOM    644  N   PRO A  82      -8.240  -2.663 -12.137  1.00 27.39           N  
ATOM    645  CA  PRO A  82      -8.420  -3.974 -12.766  1.00 27.39           C  
ATOM    646  C   PRO A  82      -7.691  -5.090 -12.022  1.00 27.39           C  
ATOM    647  CB  PRO A  82      -7.834  -3.776 -14.166  1.00 27.39           C  
ATOM    648  O   PRO A  82      -8.124  -6.245 -12.056  1.00 27.39           O  
ATOM    649  CG  PRO A  82      -7.374  -2.354 -14.191  1.00 27.39           C  
ATOM    650  CD  PRO A  82      -7.592  -1.759 -12.830  1.00 27.39           C  
ATOM    651  N   PHE A  83      -7.060  -4.861 -10.945  1.00 28.44           N  
ATOM    652  CA  PHE A  83      -6.487  -5.900 -10.098  1.00 28.44           C  
ATOM    653  C   PHE A  83      -7.453  -6.283  -8.983  1.00 28.44           C  
ATOM    654  CB  PHE A  83      -5.155  -5.435  -9.501  1.00 28.44           C  
ATOM    655  O   PHE A  83      -7.579  -7.461  -8.642  1.00 28.44           O  
ATOM    656  CG  PHE A  83      -4.286  -6.559  -9.006  1.00 28.44           C  
ATOM    657  CD1 PHE A  83      -4.256  -6.890  -7.657  1.00 28.44           C  
ATOM    658  CD2 PHE A  83      -3.499  -7.285  -9.890  1.00 28.44           C  
ATOM    659  CE1 PHE A  83      -3.452  -7.930  -7.195  1.00 28.44           C  
ATOM    660  CE2 PHE A  83      -2.694  -8.326  -9.436  1.00 28.44           C  
ATOM    661  CZ  PHE A  83      -2.671  -8.646  -8.089  1.00 28.44           C  
ATOM    662  N   LEU A  84      -8.457  -5.493  -8.704  1.00 30.69           N  
ATOM    663  CA  LEU A  84      -9.451  -5.773  -7.674  1.00 30.69           C  
ATOM    664  C   LEU A  84     -10.518  -6.730  -8.193  1.00 30.69           C  
ATOM    665  CB  LEU A  84     -10.103  -4.474  -7.192  1.00 30.69           C  
ATOM    666  O   LEU A  84     -11.030  -7.563  -7.441  1.00 30.69           O  
ATOM    667  CG  LEU A  84      -9.251  -3.581  -6.290  1.00 30.69           C  
ATOM    668  CD1 LEU A  84      -9.894  -2.205  -6.146  1.00 30.69           C  
ATOM    669  CD2 LEU A  84      -9.054  -4.231  -4.925  1.00 30.69           C  
ATOM    670  N   ALA A  85     -10.717  -6.786  -9.565  1.00 28.62           N  
ATOM    671  CA  ALA A  85     -11.768  -7.674 -10.055  1.00 28.62           C  
ATOM    672  C   ALA A  85     -11.279  -9.119 -10.121  1.00 28.62           C  
ATOM    673  CB  ALA A  85     -12.253  -7.217 -11.429  1.00 28.62           C  
ATOM    674  O   ALA A  85     -12.053 -10.053  -9.899  1.00 28.62           O  
ATOM    675  N   ASN A  86     -10.014  -9.332 -10.055  1.00 28.62           N  
ATOM    676  CA  ASN A  86      -9.524 -10.706 -10.060  1.00 28.62           C  
ATOM    677  C   ASN A  86      -9.361 -11.248  -8.642  1.00 28.62           C  
ATOM    678  CB  ASN A  86      -8.199 -10.801 -10.819  1.00 28.62           C  
ATOM    679  O   ASN A  86      -9.221 -12.457  -8.448  1.00 28.62           O  
ATOM    680  CG  ASN A  86      -8.390 -10.847 -12.323  1.00 28.62           C  
ATOM    681  ND2 ASN A  86      -7.398 -10.363 -13.061  1.00 28.62           N  
ATOM    682  OD1 ASN A  86      -9.420 -11.312 -12.816  1.00 28.62           O  
ATOM    683  N   LEU A  87      -9.718 -10.490  -7.612  1.00 31.83           N  
ATOM    684  CA  LEU A  87      -9.489 -10.802  -6.206  1.00 31.83           C  
ATOM    685  C   LEU A  87     -10.728 -11.433  -5.579  1.00 31.83           C  
ATOM    686  CB  LEU A  87      -9.098  -9.540  -5.433  1.00 31.83           C  
ATOM    687  O   LEU A  87     -10.624 -12.183  -4.606  1.00 31.83           O  
ATOM    688  CG  LEU A  87      -7.599  -9.265  -5.297  1.00 31.83           C  
ATOM    689  CD1 LEU A  87      -7.343  -7.765  -5.197  1.00 31.83           C  
ATOM    690  CD2 LEU A  87      -7.030  -9.992  -4.084  1.00 31.83           C  
ATOM    691  N   LYS A  88     -11.946 -11.307  -6.115  1.00 30.61           N  
ATOM    692  CA  LYS A  88     -13.105 -11.989  -5.548  1.00 30.61           C  
ATOM    693  C   LYS A  88     -12.959 -13.504  -5.657  1.00 30.61           C  
ATOM    694  CB  LYS A  88     -14.389 -11.536  -6.244  1.00 30.61           C  
ATOM    695  O   LYS A  88     -13.446 -14.244  -4.800  1.00 30.61           O  
ATOM    696  CG  LYS A  88     -14.997 -10.270  -5.657  1.00 30.61           C  
ATOM    697  CD  LYS A  88     -16.319  -9.922  -6.329  1.00 30.61           C  
ATOM    698  CE  LYS A  88     -16.904  -8.629  -5.777  1.00 30.61           C  
ATOM    699  NZ  LYS A  88     -18.208  -8.291  -6.422  1.00 30.61           N  
ATOM    700  N   THR A  89     -11.972 -13.919  -6.337  1.00 31.58           N  
ATOM    701  CA  THR A  89     -11.869 -15.367  -6.485  1.00 31.58           C  
ATOM    702  C   THR A  89     -10.750 -15.922  -5.609  1.00 31.58           C  
ATOM    703  CB  THR A  89     -11.619 -15.761  -7.953  1.00 31.58           C  
ATOM    704  O   THR A  89     -10.851 -17.041  -5.100  1.00 31.58           O  
ATOM    705  CG2 THR A  89     -12.933 -15.928  -8.709  1.00 31.58           C  
ATOM    706  OG1 THR A  89     -10.841 -14.741  -8.590  1.00 31.58           O  
ATOM    707  N   ILE A  90      -9.904 -15.092  -4.982  1.00 31.39           N  
ATOM    708  CA  ILE A  90      -8.683 -15.592  -4.361  1.00 31.39           C  
ATOM    709  C   ILE A  90      -8.811 -15.522  -2.841  1.00 31.39           C  
ATOM    710  CB  ILE A  90      -7.444 -14.798  -4.832  1.00 31.39           C  
ATOM    711  O   ILE A  90      -8.295 -16.387  -2.128  1.00 31.39           O  
ATOM    712  CG1 ILE A  90      -7.200 -15.025  -6.328  1.00 31.39           C  
ATOM    713  CG2 ILE A  90      -6.210 -15.186  -4.011  1.00 31.39           C  
ATOM    714  CD1 ILE A  90      -6.097 -14.156  -6.915  1.00 31.39           C  
ATOM    715  N   VAL A  91      -9.769 -14.867  -2.204  1.00 33.45           N  
ATOM    716  CA  VAL A  91      -9.792 -14.570  -0.775  1.00 33.45           C  
ATOM    717  C   VAL A  91     -10.442 -15.726  -0.018  1.00 33.45           C  
ATOM    718  CB  VAL A  91     -10.541 -13.251  -0.481  1.00 33.45           C  
ATOM    719  O   VAL A  91      -9.960 -16.129   1.044  1.00 33.45           O  
ATOM    720  CG1 VAL A  91     -10.664 -13.025   1.025  1.00 33.45           C  
ATOM    721  CG2 VAL A  91      -9.829 -12.074  -1.145  1.00 33.45           C  
ATOM    722  N   PRO A  92     -11.217 -16.686  -0.565  1.00 32.66           N  
ATOM    723  CA  PRO A  92     -11.660 -17.648   0.446  1.00 32.66           C  
ATOM    724  C   PRO A  92     -10.665 -18.789   0.651  1.00 32.66           C  
ATOM    725  CB  PRO A  92     -12.982 -18.172  -0.120  1.00 32.66           C  
ATOM    726  O   PRO A  92     -10.511 -19.285   1.770  1.00 32.66           O  
ATOM    727  CG  PRO A  92     -13.269 -17.293  -1.294  1.00 32.66           C  
ATOM    728  CD  PRO A  92     -12.031 -16.507  -1.616  1.00 32.66           C  
ATOM    729  N   ARG A  93      -9.694 -19.023  -0.227  1.00 31.34           N  
ATOM    730  CA  ARG A  93      -8.871 -20.221  -0.087  1.00 31.34           C  
ATOM    731  C   ARG A  93      -7.555 -19.902   0.615  1.00 31.34           C  
ATOM    732  CB  ARG A  93      -8.596 -20.847  -1.456  1.00 31.34           C  
ATOM    733  O   ARG A  93      -7.034 -20.725   1.371  1.00 31.34           O  
ATOM    734  CG  ARG A  93      -9.675 -21.813  -1.919  1.00 31.34           C  
ATOM    735  CD  ARG A  93      -9.267 -22.547  -3.189  1.00 31.34           C  
ATOM    736  NE  ARG A  93     -10.422 -23.118  -3.877  1.00 31.34           N  
ATOM    737  NH1 ARG A  93      -9.210 -23.955  -5.656  1.00 31.34           N  
ATOM    738  NH2 ARG A  93     -11.481 -24.251  -5.570  1.00 31.34           N  
ATOM    739  CZ  ARG A  93     -10.368 -23.773  -5.033  1.00 31.34           C  
ATOM    740  N   HIS A  94      -7.292 -18.709   1.023  1.00 39.14           N  
ATOM    741  CA  HIS A  94      -5.958 -18.552   1.592  1.00 39.14           C  
ATOM    742  C   HIS A  94      -6.000 -17.732   2.877  1.00 39.14           C  
ATOM    743  CB  HIS A  94      -5.018 -17.895   0.580  1.00 39.14           C  
ATOM    744  O   HIS A  94      -4.955 -17.422   3.455  1.00 39.14           O  
ATOM    745  CG  HIS A  94      -4.618 -18.799  -0.542  1.00 39.14           C  
ATOM    746  CD2 HIS A  94      -4.883 -18.740  -1.869  1.00 39.14           C  
ATOM    747  ND1 HIS A  94      -3.850 -19.927  -0.351  1.00 39.14           N  
ATOM    748  CE1 HIS A  94      -3.659 -20.525  -1.516  1.00 39.14           C  
ATOM    749  NE2 HIS A  94      -4.275 -19.824  -2.453  1.00 39.14           N  
ATOM    750  N   LEU A  95      -7.129 -17.407   3.385  1.00 38.73           N  
ATOM    751  CA  LEU A  95      -7.457 -16.829   4.684  1.00 38.73           C  
ATOM    752  C   LEU A  95      -7.212 -17.835   5.804  1.00 38.73           C  
ATOM    753  CB  LEU A  95      -8.915 -16.363   4.710  1.00 38.73           C  
ATOM    754  O   LEU A  95      -6.764 -17.463   6.891  1.00 38.73           O  
ATOM    755  CG  LEU A  95      -9.264 -15.288   5.740  1.00 38.73           C  
ATOM    756  CD1 LEU A  95      -8.707 -13.937   5.305  1.00 38.73           C  
ATOM    757  CD2 LEU A  95     -10.774 -15.209   5.941  1.00 38.73           C  
ATOM    758  N   ASP A  96      -7.230 -19.087   5.509  1.00 37.06           N  
ATOM    759  CA  ASP A  96      -6.856 -20.091   6.501  1.00 37.06           C  
ATOM    760  C   ASP A  96      -5.369 -20.003   6.837  1.00 37.06           C  
ATOM    761  CB  ASP A  96      -7.199 -21.495   5.999  1.00 37.06           C  
ATOM    762  O   ASP A  96      -4.979 -20.162   7.996  1.00 37.06           O  
ATOM    763  CG  ASP A  96      -8.687 -21.794   6.047  1.00 37.06           C  
ATOM    764  OD1 ASP A  96      -9.423 -21.112   6.792  1.00 37.06           O  
ATOM    765  OD2 ASP A  96      -9.127 -22.722   5.334  1.00 37.06           O  
ATOM    766  N   PHE A  97      -4.671 -19.660   5.763  1.00 39.10           N  
ATOM    767  CA  PHE A  97      -3.221 -19.567   5.890  1.00 39.10           C  
ATOM    768  C   PHE A  97      -2.831 -18.403   6.793  1.00 39.10           C  
ATOM    769  CB  PHE A  97      -2.569 -19.406   4.514  1.00 39.10           C  
ATOM    770  O   PHE A  97      -1.965 -18.546   7.659  1.00 39.10           O  
ATOM    771  CG  PHE A  97      -1.066 -19.329   4.560  1.00 39.10           C  
ATOM    772  CD1 PHE A  97      -0.419 -18.100   4.538  1.00 39.10           C  
ATOM    773  CD2 PHE A  97      -0.302 -20.486   4.624  1.00 39.10           C  
ATOM    774  CE1 PHE A  97       0.972 -18.025   4.580  1.00 39.10           C  
ATOM    775  CE2 PHE A  97       1.088 -20.420   4.667  1.00 39.10           C  
ATOM    776  CZ  PHE A  97       1.723 -19.189   4.644  1.00 39.10           C  
ATOM    777  N   ILE A  98      -3.482 -17.279   6.803  1.00 42.05           N  
ATOM    778  CA  ILE A  98      -3.251 -16.059   7.568  1.00 42.05           C  
ATOM    779  C   ILE A  98      -3.646 -16.281   9.026  1.00 42.05           C  
ATOM    780  CB  ILE A  98      -4.034 -14.865   6.977  1.00 42.05           C  
ATOM    781  O   ILE A  98      -2.934 -15.858   9.940  1.00 42.05           O  
ATOM    782  CG1 ILE A  98      -3.521 -14.533   5.571  1.00 42.05           C  
ATOM    783  CG2 ILE A  98      -3.935 -13.645   7.897  1.00 42.05           C  
ATOM    784  CD1 ILE A  98      -4.344 -13.479   4.843  1.00 42.05           C  
ATOM    785  N   THR A  99      -4.618 -17.165   9.255  1.00 38.42           N  
ATOM    786  CA  THR A  99      -5.079 -17.433  10.613  1.00 38.42           C  
ATOM    787  C   THR A  99      -4.174 -18.452  11.300  1.00 38.42           C  
ATOM    788  CB  THR A  99      -6.531 -17.945  10.619  1.00 38.42           C  
ATOM    789  O   THR A  99      -4.006 -18.416  12.521  1.00 38.42           O  
ATOM    790  CG2 THR A  99      -7.497 -16.867  10.138  1.00 38.42           C  
ATOM    791  OG1 THR A  99      -6.634 -19.083   9.755  1.00 38.42           O  
ATOM    792  N   SER A 100      -3.546 -19.224  10.595  1.00 42.36           N  
ATOM    793  CA  SER A 100      -2.778 -20.274  11.256  1.00 42.36           C  
ATOM    794  C   SER A 100      -1.452 -19.738  11.786  1.00 42.36           C  
ATOM    795  CB  SER A 100      -2.520 -21.436  10.295  1.00 42.36           C  
ATOM    796  O   SER A 100      -0.948 -20.212  12.806  1.00 42.36           O  
ATOM    797  OG  SER A 100      -1.572 -21.071   9.307  1.00 42.36           O  
ATOM    798  N   ARG A 101      -0.956 -18.609  11.303  1.00 39.75           N  
ATOM    799  CA  ARG A 101       0.383 -18.213  11.726  1.00 39.75           C  
ATOM    800  C   ARG A 101       0.328 -17.012  12.665  1.00 39.75           C  
ATOM    801  CB  ARG A 101       1.257 -17.890  10.513  1.00 39.75           C  
ATOM    802  O   ARG A 101       1.281 -16.750  13.402  1.00 39.75           O  
ATOM    803  CG  ARG A 101       2.054 -19.076   9.993  1.00 39.75           C  
ATOM    804  CD  ARG A 101       3.304 -18.633   9.247  1.00 39.75           C  
ATOM    805  NE  ARG A 101       3.995 -19.764   8.634  1.00 39.75           N  
ATOM    806  NH1 ARG A 101       5.736 -18.505   7.784  1.00 39.75           N  
ATOM    807  NH2 ARG A 101       5.676 -20.770   7.436  1.00 39.75           N  
ATOM    808  CZ  ARG A 101       5.134 -19.677   7.953  1.00 39.75           C  
ATOM    809  N   ASN A 102      -0.869 -16.449  12.930  1.00 39.89           N  
ATOM    810  CA  ASN A 102      -0.796 -15.309  13.838  1.00 39.89           C  
ATOM    811  C   ASN A 102      -1.557 -15.574  15.134  1.00 39.89           C  
ATOM    812  CB  ASN A 102      -1.329 -14.046  13.159  1.00 39.89           C  
ATOM    813  O   ASN A 102      -2.735 -15.934  15.105  1.00 39.89           O  
ATOM    814  CG  ASN A 102      -0.230 -13.218  12.520  1.00 39.89           C  
ATOM    815  ND2 ASN A 102      -0.494 -12.704  11.325  1.00 39.89           N  
ATOM    816  OD1 ASN A 102       0.847 -13.043  13.096  1.00 39.89           O  
ATOM    817  N   SER A 103      -0.942 -16.170  16.149  1.00 42.62           N  
ATOM    818  CA  SER A 103      -1.479 -16.376  17.490  1.00 42.62           C  
ATOM    819  C   SER A 103      -2.391 -15.226  17.902  1.00 42.62           C  
ATOM    820  CB  SER A 103      -0.345 -16.528  18.505  1.00 42.62           C  
ATOM    821  O   SER A 103      -3.323 -15.416  18.687  1.00 42.62           O  
ATOM    822  OG  SER A 103       0.335 -15.298  18.687  1.00 42.62           O  
ATOM    823  N   LEU A 104      -2.203 -14.067  17.269  1.00 41.29           N  
ATOM    824  CA  LEU A 104      -3.096 -12.958  17.588  1.00 41.29           C  
ATOM    825  C   LEU A 104      -4.463 -13.157  16.941  1.00 41.29           C  
ATOM    826  CB  LEU A 104      -2.489 -11.631  17.127  1.00 41.29           C  
ATOM    827  O   LEU A 104      -5.485 -12.765  17.507  1.00 41.29           O  
ATOM    828  CG  LEU A 104      -1.520 -10.955  18.099  1.00 41.29           C  
ATOM    829  CD1 LEU A 104      -0.529 -10.081  17.338  1.00 41.29           C  
ATOM    830  CD2 LEU A 104      -2.284 -10.133  19.131  1.00 41.29           C  
ATOM    831  N   PHE A 105      -4.498 -13.989  15.919  1.00 39.94           N  
ATOM    832  CA  PHE A 105      -5.785 -14.300  15.307  1.00 39.94           C  
ATOM    833  C   PHE A 105      -6.339 -15.612  15.850  1.00 39.94           C  
ATOM    834  CB  PHE A 105      -5.653 -14.377  13.783  1.00 39.94           C  
ATOM    835  O   PHE A 105      -7.465 -15.996  15.529  1.00 39.94           O  
ATOM    836  CG  PHE A 105      -5.521 -13.033  13.117  1.00 39.94           C  
ATOM    837  CD1 PHE A 105      -6.640 -12.241  12.892  1.00 39.94           C  
ATOM    838  CD2 PHE A 105      -4.277 -12.563  12.717  1.00 39.94           C  
ATOM    839  CE1 PHE A 105      -6.520 -10.997  12.276  1.00 39.94           C  
ATOM    840  CE2 PHE A 105      -4.150 -11.321  12.101  1.00 39.94           C  
ATOM    841  CZ  PHE A 105      -5.273 -10.540  11.880  1.00 39.94           C  
ATOM    842  N   GLN A 106      -5.539 -16.326  16.587  1.00 43.19           N  
ATOM    843  CA  GLN A 106      -6.089 -17.480  17.291  1.00 43.19           C  
ATOM    844  C   GLN A 106      -6.997 -17.044  18.437  1.00 43.19           C  
ATOM    845  CB  GLN A 106      -4.966 -18.372  17.821  1.00 43.19           C  
ATOM    846  O   GLN A 106      -7.638 -17.878  19.080  1.00 43.19           O  
ATOM    847  CG  GLN A 106      -4.256 -19.175  16.739  1.00 43.19           C  
ATOM    848  CD  GLN A 106      -3.190 -20.099  17.298  1.00 43.19           C  
ATOM    849  NE2 GLN A 106      -2.514 -20.826  16.416  1.00 43.19           N  
ATOM    850  OE1 GLN A 106      -2.977 -20.159  18.513  1.00 43.19           O  
ATOM    851  N   SER A 107      -7.008 -15.710  18.672  1.00 41.22           N  
ATOM    852  CA  SER A 107      -7.992 -15.481  19.725  1.00 41.22           C  
ATOM    853  C   SER A 107      -9.414 -15.603  19.188  1.00 41.22           C  
ATOM    854  CB  SER A 107      -7.793 -14.102  20.355  1.00 41.22           C  
ATOM    855  O   SER A 107      -9.771 -14.948  18.207  1.00 41.22           O  
ATOM    856  OG  SER A 107      -8.257 -13.081  19.489  1.00 41.22           O  
ATOM    857  N   GLY A 108      -9.722 -16.655  18.453  1.00 43.72           N  
ATOM    858  CA  GLY A 108     -11.043 -17.149  18.098  1.00 43.72           C  
ATOM    859  C   GLY A 108     -12.156 -16.178  18.444  1.00 43.72           C  
ATOM    860  O   GLY A 108     -13.164 -16.104  17.739  1.00 43.72           O  
ATOM    861  N   GLN A 109     -11.880 -15.172  19.255  1.00 49.03           N  
ATOM    862  CA  GLN A 109     -13.008 -14.331  19.642  1.00 49.03           C  
ATOM    863  C   GLN A 109     -13.153 -13.138  18.701  1.00 49.03           C  
ATOM    864  CB  GLN A 109     -12.848 -13.847  21.084  1.00 49.03           C  
ATOM    865  O   GLN A 109     -14.269 -12.752  18.346  1.00 49.03           O  
ATOM    866  CG  GLN A 109     -13.568 -14.715  22.107  1.00 49.03           C  
ATOM    867  CD  GLN A 109     -13.473 -14.161  23.517  1.00 49.03           C  
ATOM    868  NE2 GLN A 109     -13.884 -14.959  24.496  1.00 49.03           N  
ATOM    869  OE1 GLN A 109     -13.033 -13.026  23.723  1.00 49.03           O  
ATOM    870  N   LEU A 110     -12.049 -12.690  18.093  1.00 48.10           N  
ATOM    871  CA  LEU A 110     -12.109 -11.489  17.267  1.00 48.10           C  
ATOM    872  C   LEU A 110     -12.570 -11.825  15.852  1.00 48.10           C  
ATOM    873  CB  LEU A 110     -10.742 -10.801  17.221  1.00 48.10           C  
ATOM    874  O   LEU A 110     -13.401 -11.115  15.281  1.00 48.10           O  
ATOM    875  CG  LEU A 110     -10.613  -9.496  18.008  1.00 48.10           C  
ATOM    876  CD1 LEU A 110      -9.315  -9.486  18.808  1.00 48.10           C  
ATOM    877  CD2 LEU A 110     -10.678  -8.296  17.069  1.00 48.10           C  
ATOM    878  N   PHE A 111     -12.171 -13.024  15.433  1.00 49.21           N  
ATOM    879  CA  PHE A 111     -12.608 -13.462  14.113  1.00 49.21           C  
ATOM    880  C   PHE A 111     -14.076 -13.869  14.135  1.00 49.21           C  
ATOM    881  CB  PHE A 111     -11.747 -14.629  13.620  1.00 49.21           C  
ATOM    882  O   PHE A 111     -14.814 -13.603  13.184  1.00 49.21           O  
ATOM    883  CG  PHE A 111     -11.692 -14.752  12.121  1.00 49.21           C  
ATOM    884  CD1 PHE A 111     -12.534 -15.630  11.450  1.00 49.21           C  
ATOM    885  CD2 PHE A 111     -10.797 -13.989  11.382  1.00 49.21           C  
ATOM    886  CE1 PHE A 111     -12.485 -15.746  10.063  1.00 49.21           C  
ATOM    887  CE2 PHE A 111     -10.742 -14.099   9.996  1.00 49.21           C  
ATOM    888  CZ  PHE A 111     -11.586 -14.979   9.338  1.00 49.21           C  
ATOM    889  N   SER A 112     -14.430 -14.599  15.182  1.00 53.81           N  
ATOM    890  CA  SER A 112     -15.846 -14.938  15.268  1.00 53.81           C  
ATOM    891  C   SER A 112     -16.714 -13.685  15.298  1.00 53.81           C  
ATOM    892  CB  SER A 112     -16.120 -15.787  16.510  1.00 53.81           C  
ATOM    893  O   SER A 112     -17.793 -13.656  14.701  1.00 53.81           O  
ATOM    894  OG  SER A 112     -15.733 -15.097  17.686  1.00 53.81           O  
ATOM    895  N   LYS A 113     -16.124 -12.618  15.787  1.00 49.98           N  
ATOM    896  CA  LYS A 113     -16.879 -11.369  15.834  1.00 49.98           C  
ATOM    897  C   LYS A 113     -16.923 -10.701  14.463  1.00 49.98           C  
ATOM    898  CB  LYS A 113     -16.273 -10.414  16.863  1.00 49.98           C  
ATOM    899  O   LYS A 113     -17.922 -10.075  14.103  1.00 49.98           O  
ATOM    900  CG  LYS A 113     -16.625 -10.753  18.304  1.00 49.98           C  
ATOM    901  CD  LYS A 113     -16.110  -9.692  19.270  1.00 49.98           C  
ATOM    902  CE  LYS A 113     -16.440 -10.043  20.714  1.00 49.98           C  
ATOM    903  NZ  LYS A 113     -15.961  -8.993  21.662  1.00 49.98           N  
ATOM    904  N   PHE A 114     -15.815 -10.839  13.654  1.00 47.70           N  
ATOM    905  CA  PHE A 114     -15.772 -10.301  12.299  1.00 47.70           C  
ATOM    906  C   PHE A 114     -16.734 -11.053  11.387  1.00 47.70           C  
ATOM    907  CB  PHE A 114     -14.349 -10.374  11.736  1.00 47.70           C  
ATOM    908  O   PHE A 114     -17.331 -10.463  10.485  1.00 47.70           O  
ATOM    909  CG  PHE A 114     -14.183  -9.671  10.415  1.00 47.70           C  
ATOM    910  CD1 PHE A 114     -14.188 -10.388   9.225  1.00 47.70           C  
ATOM    911  CD2 PHE A 114     -14.021  -8.293  10.365  1.00 47.70           C  
ATOM    912  CE1 PHE A 114     -14.034  -9.740   8.002  1.00 47.70           C  
ATOM    913  CE2 PHE A 114     -13.866  -7.638   9.146  1.00 47.70           C  
ATOM    914  CZ  PHE A 114     -13.872  -8.364   7.966  1.00 47.70           C  
ATOM    915  N   GLN A 115     -16.872 -12.405  11.520  1.00 51.76           N  
ATOM    916  CA  GLN A 115     -17.827 -13.146  10.702  1.00 51.76           C  
ATOM    917  C   GLN A 115     -19.261 -12.733  11.020  1.00 51.76           C  
ATOM    918  CB  GLN A 115     -17.656 -14.652  10.908  1.00 51.76           C  
ATOM    919  O   GLN A 115     -20.170 -12.961  10.220  1.00 51.76           O  
ATOM    920  CG  GLN A 115     -16.407 -15.225  10.253  1.00 51.76           C  
ATOM    921  CD  GLN A 115     -16.310 -16.733  10.393  1.00 51.76           C  
ATOM    922  NE2 GLN A 115     -15.397 -17.340   9.643  1.00 51.76           N  
ATOM    923  OE1 GLN A 115     -17.048 -17.346  11.170  1.00 51.76           O  
ATOM    924  N   ASN A 116     -19.314 -12.077  12.160  1.00 55.19           N  
ATOM    925  CA  ASN A 116     -20.633 -11.569  12.522  1.00 55.19           C  
ATOM    926  C   ASN A 116     -20.903 -10.207  11.890  1.00 55.19           C  
ATOM    927  CB  ASN A 116     -20.778 -11.487  14.043  1.00 55.19           C  
ATOM    928  O   ASN A 116     -20.206  -9.233  12.183  1.00 55.19           O  
ATOM    929  CG  ASN A 116     -22.213 -11.277  14.483  1.00 55.19           C  
ATOM    930  ND2 ASN A 116     -22.535 -11.727  15.690  1.00 55.19           N  
ATOM    931  OD1 ASN A 116     -23.026 -10.715  13.744  1.00 55.19           O  
ATOM    932  N   GLU A 117     -21.704 -10.176  10.821  1.00 52.90           N  
ATOM    933  CA  GLU A 117     -22.001  -8.993  10.018  1.00 52.90           C  
ATOM    934  C   GLU A 117     -22.333  -7.795  10.902  1.00 52.90           C  
ATOM    935  CB  GLU A 117     -23.158  -9.274   9.055  1.00 52.90           C  
ATOM    936  O   GLU A 117     -22.080  -6.649  10.524  1.00 52.90           O  
ATOM    937  CG  GLU A 117     -22.736  -9.983   7.777  1.00 52.90           C  
ATOM    938  CD  GLU A 117     -23.730  -9.811   6.639  1.00 52.90           C  
ATOM    939  OE1 GLU A 117     -23.445 -10.270   5.510  1.00 52.90           O  
ATOM    940  OE2 GLU A 117     -24.802  -9.211   6.879  1.00 52.90           O  
ATOM    941  N   LYS A 118     -22.826  -8.031  12.080  1.00 56.80           N  
ATOM    942  CA  LYS A 118     -23.213  -6.945  12.976  1.00 56.80           C  
ATOM    943  C   LYS A 118     -21.994  -6.148  13.433  1.00 56.80           C  
ATOM    944  CB  LYS A 118     -23.966  -7.492  14.190  1.00 56.80           C  
ATOM    945  O   LYS A 118     -22.095  -4.950  13.705  1.00 56.80           O  
ATOM    946  CG  LYS A 118     -25.410  -7.875  13.901  1.00 56.80           C  
ATOM    947  CD  LYS A 118     -26.143  -8.289  15.170  1.00 56.80           C  
ATOM    948  CE  LYS A 118     -27.582  -8.692  14.880  1.00 56.80           C  
ATOM    949  NZ  LYS A 118     -28.322  -9.044  16.129  1.00 56.80           N  
ATOM    950  N   TYR A 119     -20.881  -6.746  13.340  1.00 48.99           N  
ATOM    951  CA  TYR A 119     -19.706  -6.072  13.882  1.00 48.99           C  
ATOM    952  C   TYR A 119     -18.959  -5.315  12.790  1.00 48.99           C  
ATOM    953  CB  TYR A 119     -18.769  -7.081  14.552  1.00 48.99           C  
ATOM    954  O   TYR A 119     -18.002  -4.590  13.072  1.00 48.99           O  
ATOM    955  CG  TYR A 119     -19.281  -7.600  15.874  1.00 48.99           C  
ATOM    956  CD1 TYR A 119     -19.218  -6.816  17.024  1.00 48.99           C  
ATOM    957  CD2 TYR A 119     -19.829  -8.874  15.976  1.00 48.99           C  
ATOM    958  CE1 TYR A 119     -19.687  -7.291  18.244  1.00 48.99           C  
ATOM    959  CE2 TYR A 119     -20.301  -9.359  17.191  1.00 48.99           C  
ATOM    960  OH  TYR A 119     -20.693  -9.036  19.523  1.00 48.99           O  
ATOM    961  CZ  TYR A 119     -20.227  -8.561  18.318  1.00 48.99           C  
ATOM    962  N   LYS A 120     -19.279  -5.579  11.583  1.00 50.18           N  
ATOM    963  CA  LYS A 120     -18.633  -4.877  10.477  1.00 50.18           C  
ATOM    964  C   LYS A 120     -18.936  -3.382  10.522  1.00 50.18           C  
ATOM    965  CB  LYS A 120     -19.080  -5.462   9.136  1.00 50.18           C  
ATOM    966  O   LYS A 120     -18.253  -2.585   9.876  1.00 50.18           O  
ATOM    967  CG  LYS A 120     -18.518  -6.846   8.847  1.00 50.18           C  
ATOM    968  CD  LYS A 120     -18.936  -7.342   7.468  1.00 50.18           C  
ATOM    969  CE  LYS A 120     -18.399  -8.739   7.189  1.00 50.18           C  
ATOM    970  NZ  LYS A 120     -18.797  -9.225   5.834  1.00 50.18           N  
ATOM    971  N   GLU A 121     -19.880  -3.092  11.354  1.00 53.92           N  
ATOM    972  CA  GLU A 121     -20.206  -1.673  11.459  1.00 53.92           C  
ATOM    973  C   GLU A 121     -19.693  -1.085  12.771  1.00 53.92           C  
ATOM    974  CB  GLU A 121     -21.717  -1.458  11.342  1.00 53.92           C  
ATOM    975  O   GLU A 121     -19.817   0.118  13.008  1.00 53.92           O  
ATOM    976  CG  GLU A 121     -22.282  -1.798   9.970  1.00 53.92           C  
ATOM    977  CD  GLU A 121     -23.782  -1.575   9.868  1.00 53.92           C  
ATOM    978  OE1 GLU A 121     -24.353  -1.780   8.772  1.00 53.92           O  
ATOM    979  OE2 GLU A 121     -24.392  -1.191  10.891  1.00 53.92           O  
ATOM    980  N   ASP A 122     -19.175  -1.966  13.641  1.00 55.27           N  
ATOM    981  CA  ASP A 122     -18.651  -1.558  14.941  1.00 55.27           C  
ATOM    982  C   ASP A 122     -17.261  -0.940  14.803  1.00 55.27           C  
ATOM    983  CB  ASP A 122     -18.603  -2.751  15.899  1.00 55.27           C  
ATOM    984  O   ASP A 122     -16.293  -1.639  14.499  1.00 55.27           O  
ATOM    985  CG  ASP A 122     -18.231  -2.357  17.317  1.00 55.27           C  
ATOM    986  OD1 ASP A 122     -17.591  -1.301  17.509  1.00 55.27           O  
ATOM    987  OD2 ASP A 122     -18.578  -3.112  18.251  1.00 55.27           O  
ATOM    988  N   SER A 123     -17.187   0.400  14.820  1.00 51.50           N  
ATOM    989  CA  SER A 123     -15.992   1.192  14.551  1.00 51.50           C  
ATOM    990  C   SER A 123     -14.852   0.808  15.488  1.00 51.50           C  
ATOM    991  CB  SER A 123     -16.296   2.685  14.688  1.00 51.50           C  
ATOM    992  O   SER A 123     -13.693   0.747  15.071  1.00 51.50           O  
ATOM    993  OG  SER A 123     -16.636   3.007  16.026  1.00 51.50           O  
ATOM    994  N   GLN A 124     -15.198   0.533  16.816  1.00 52.84           N  
ATOM    995  CA  GLN A 124     -14.181   0.155  17.792  1.00 52.84           C  
ATOM    996  C   GLN A 124     -13.569  -1.201  17.453  1.00 52.84           C  
ATOM    997  CB  GLN A 124     -14.774   0.125  19.202  1.00 52.84           C  
ATOM    998  O   GLN A 124     -12.351  -1.376  17.533  1.00 52.84           O  
ATOM    999  CG  GLN A 124     -13.731   0.020  20.306  1.00 52.84           C  
ATOM   1000  CD  GLN A 124     -14.341   0.052  21.695  1.00 52.84           C  
ATOM   1001  NE2 GLN A 124     -13.491   0.031  22.716  1.00 52.84           N  
ATOM   1002  OE1 GLN A 124     -15.565   0.094  21.849  1.00 52.84           O  
ATOM   1003  N   PHE A 125     -14.429  -2.153  17.061  1.00 53.22           N  
ATOM   1004  CA  PHE A 125     -13.985  -3.479  16.648  1.00 53.22           C  
ATOM   1005  C   PHE A 125     -13.103  -3.393  15.408  1.00 53.22           C  
ATOM   1006  CB  PHE A 125     -15.187  -4.389  16.374  1.00 53.22           C  
ATOM   1007  O   PHE A 125     -12.035  -4.006  15.356  1.00 53.22           O  
ATOM   1008  CG  PHE A 125     -14.820  -5.710  15.754  1.00 53.22           C  
ATOM   1009  CD1 PHE A 125     -14.980  -5.921  14.390  1.00 53.22           C  
ATOM   1010  CD2 PHE A 125     -14.315  -6.741  16.536  1.00 53.22           C  
ATOM   1011  CE1 PHE A 125     -14.641  -7.143  13.813  1.00 53.22           C  
ATOM   1012  CE2 PHE A 125     -13.974  -7.964  15.967  1.00 53.22           C  
ATOM   1013  CZ  PHE A 125     -14.139  -8.164  14.605  1.00 53.22           C  
ATOM   1014  N   LEU A 126     -13.466  -2.646  14.462  1.00 49.29           N  
ATOM   1015  CA  LEU A 126     -12.743  -2.498  13.203  1.00 49.29           C  
ATOM   1016  C   LEU A 126     -11.385  -1.843  13.430  1.00 49.29           C  
ATOM   1017  CB  LEU A 126     -13.562  -1.671  12.208  1.00 49.29           C  
ATOM   1018  O   LEU A 126     -10.387  -2.250  12.831  1.00 49.29           O  
ATOM   1019  CG  LEU A 126     -14.757  -2.375  11.564  1.00 49.29           C  
ATOM   1020  CD1 LEU A 126     -15.602  -1.375  10.781  1.00 49.29           C  
ATOM   1021  CD2 LEU A 126     -14.287  -3.509  10.660  1.00 49.29           C  
ATOM   1022  N   THR A 127     -11.391  -0.808  14.299  1.00 49.68           N  
ATOM   1023  CA  THR A 127     -10.143  -0.145  14.659  1.00 49.68           C  
ATOM   1024  C   THR A 127      -9.174  -1.132  15.305  1.00 49.68           C  
ATOM   1025  CB  THR A 127     -10.393   1.034  15.617  1.00 49.68           C  
ATOM   1026  O   THR A 127      -7.993  -1.172  14.951  1.00 49.68           O  
ATOM   1027  CG2 THR A 127      -9.087   1.735  15.980  1.00 49.68           C  
ATOM   1028  OG1 THR A 127     -11.269   1.977  14.987  1.00 49.68           O  
ATOM   1029  N   GLU A 128      -9.698  -1.884  16.249  1.00 50.09           N  
ATOM   1030  CA  GLU A 128      -8.871  -2.869  16.940  1.00 50.09           C  
ATOM   1031  C   GLU A 128      -8.387  -3.953  15.981  1.00 50.09           C  
ATOM   1032  CB  GLU A 128      -9.643  -3.501  18.101  1.00 50.09           C  
ATOM   1033  O   GLU A 128      -7.226  -4.363  16.034  1.00 50.09           O  
ATOM   1034  CG  GLU A 128      -9.653  -2.654  19.366  1.00 50.09           C  
ATOM   1035  CD  GLU A 128     -10.448  -3.279  20.500  1.00 50.09           C  
ATOM   1036  OE1 GLU A 128     -10.590  -2.639  21.567  1.00 50.09           O  
ATOM   1037  OE2 GLU A 128     -10.933  -4.419  20.322  1.00 50.09           O  
ATOM   1038  N   PHE A 129      -9.219  -4.323  15.094  1.00 50.72           N  
ATOM   1039  CA  PHE A 129      -8.884  -5.320  14.084  1.00 50.72           C  
ATOM   1040  C   PHE A 129      -7.809  -4.795  13.140  1.00 50.72           C  
ATOM   1041  CB  PHE A 129     -10.131  -5.721  13.289  1.00 50.72           C  
ATOM   1042  O   PHE A 129      -6.830  -5.489  12.859  1.00 50.72           O  
ATOM   1043  CG  PHE A 129      -9.891  -6.835  12.306  1.00 50.72           C  
ATOM   1044  CD1 PHE A 129      -9.771  -6.567  10.948  1.00 50.72           C  
ATOM   1045  CD2 PHE A 129      -9.787  -8.150  12.740  1.00 50.72           C  
ATOM   1046  CE1 PHE A 129      -9.549  -7.596  10.035  1.00 50.72           C  
ATOM   1047  CE2 PHE A 129      -9.565  -9.183  11.835  1.00 50.72           C  
ATOM   1048  CZ  PHE A 129      -9.448  -8.904  10.482  1.00 50.72           C  
ATOM   1049  N   CYS A 130      -7.978  -3.623  12.705  1.00 50.70           N  
ATOM   1050  CA  CYS A 130      -6.999  -2.985  11.833  1.00 50.70           C  
ATOM   1051  C   CYS A 130      -5.658  -2.830  12.540  1.00 50.70           C  
ATOM   1052  CB  CYS A 130      -7.503  -1.618  11.370  1.00 50.70           C  
ATOM   1053  O   CYS A 130      -4.605  -3.039  11.936  1.00 50.70           O  
ATOM   1054  SG  CYS A 130      -8.804  -1.707  10.121  1.00 50.70           S  
ATOM   1055  N   HIS A 131      -5.753  -2.371  13.769  1.00 47.89           N  
ATOM   1056  CA  HIS A 131      -4.555  -2.216  14.587  1.00 47.89           C  
ATOM   1057  C   HIS A 131      -3.818  -3.542  14.742  1.00 47.89           C  
ATOM   1058  CB  HIS A 131      -4.916  -1.652  15.963  1.00 47.89           C  
ATOM   1059  O   HIS A 131      -2.592  -3.593  14.623  1.00 47.89           O  
ATOM   1060  CG  HIS A 131      -3.731  -1.205  16.758  1.00 47.89           C  
ATOM   1061  CD2 HIS A 131      -3.095  -1.780  17.806  1.00 47.89           C  
ATOM   1062  ND1 HIS A 131      -3.065  -0.026  16.502  1.00 47.89           N  
ATOM   1063  CE1 HIS A 131      -2.067   0.104  17.360  1.00 47.89           C  
ATOM   1064  NE2 HIS A 131      -2.064  -0.946  18.162  1.00 47.89           N  
ATOM   1065  N   ILE A 132      -4.540  -4.568  14.946  1.00 49.03           N  
ATOM   1066  CA  ILE A 132      -3.951  -5.892  15.114  1.00 49.03           C  
ATOM   1067  C   ILE A 132      -3.315  -6.345  13.802  1.00 49.03           C  
ATOM   1068  CB  ILE A 132      -5.001  -6.923  15.585  1.00 49.03           C  
ATOM   1069  O   ILE A 132      -2.192  -6.856  13.792  1.00 49.03           O  
ATOM   1070  CG1 ILE A 132      -5.425  -6.632  17.029  1.00 49.03           C  
ATOM   1071  CG2 ILE A 132      -4.457  -8.348  15.450  1.00 49.03           C  
ATOM   1072  CD1 ILE A 132      -6.583  -7.491  17.519  1.00 49.03           C  
ATOM   1073  N   ILE A 133      -4.055  -6.093  12.681  1.00 50.06           N  
ATOM   1074  CA  ILE A 133      -3.517  -6.433  11.369  1.00 50.06           C  
ATOM   1075  C   ILE A 133      -2.248  -5.625  11.106  1.00 50.06           C  
ATOM   1076  CB  ILE A 133      -4.554  -6.182  10.251  1.00 50.06           C  
ATOM   1077  O   ILE A 133      -1.234  -6.174  10.669  1.00 50.06           O  
ATOM   1078  CG1 ILE A 133      -5.723  -7.165  10.376  1.00 50.06           C  
ATOM   1079  CG2 ILE A 133      -3.896  -6.287   8.871  1.00 50.06           C  
ATOM   1080  CD1 ILE A 133      -6.784  -7.007   9.296  1.00 50.06           C  
ATOM   1081  N   ALA A 134      -2.404  -4.374  11.411  1.00 48.08           N  
ATOM   1082  CA  ALA A 134      -1.272  -3.480  11.178  1.00 48.08           C  
ATOM   1083  C   ALA A 134      -0.090  -3.849  12.070  1.00 48.08           C  
ATOM   1084  CB  ALA A 134      -1.682  -2.029  11.417  1.00 48.08           C  
ATOM   1085  O   ALA A 134       1.054  -3.885  11.612  1.00 48.08           O  
ATOM   1086  N   THR A 135      -0.429  -4.052  13.412  1.00 40.46           N  
ATOM   1087  CA  THR A 135       0.640  -4.371  14.352  1.00 40.46           C  
ATOM   1088  C   THR A 135       1.210  -5.759  14.072  1.00 40.46           C  
ATOM   1089  CB  THR A 135       0.143  -4.301  15.807  1.00 40.46           C  
ATOM   1090  O   THR A 135       2.404  -5.995  14.263  1.00 40.46           O  
ATOM   1091  CG2 THR A 135       1.076  -3.454  16.667  1.00 40.46           C  
ATOM   1092  OG1 THR A 135      -1.168  -3.722  15.831  1.00 40.46           O  
ATOM   1093  N   SER A 136       0.313  -6.673  13.728  1.00 41.55           N  
ATOM   1094  CA  SER A 136       0.840  -7.975  13.332  1.00 41.55           C  
ATOM   1095  C   SER A 136       1.763  -7.855  12.125  1.00 41.55           C  
ATOM   1096  CB  SER A 136      -0.302  -8.942  13.017  1.00 41.55           C  
ATOM   1097  O   SER A 136       2.736  -8.603  12.003  1.00 41.55           O  
ATOM   1098  OG  SER A 136      -1.081  -9.195  14.173  1.00 41.55           O  
ATOM   1099  N   PHE A 137       1.480  -6.810  11.430  1.00 40.48           N  
ATOM   1100  CA  PHE A 137       2.337  -6.595  10.269  1.00 40.48           C  
ATOM   1101  C   PHE A 137       3.596  -5.830  10.659  1.00 40.48           C  
ATOM   1102  CB  PHE A 137       1.580  -5.837   9.174  1.00 40.48           C  
ATOM   1103  O   PHE A 137       4.659  -6.033  10.070  1.00 40.48           O  
ATOM   1104  CG  PHE A 137       0.607  -6.691   8.406  1.00 40.48           C  
ATOM   1105  CD1 PHE A 137       1.051  -7.545   7.404  1.00 40.48           C  
ATOM   1106  CD2 PHE A 137      -0.752  -6.640   8.688  1.00 40.48           C  
ATOM   1107  CE1 PHE A 137       0.152  -8.336   6.692  1.00 40.48           C  
ATOM   1108  CE2 PHE A 137      -1.656  -7.427   7.981  1.00 40.48           C  
ATOM   1109  CZ  PHE A 137      -1.202  -8.274   6.982  1.00 40.48           C  
ATOM   1110  N   LEU A 138       3.534  -5.078  11.724  1.00 34.74           N  
ATOM   1111  CA  LEU A 138       4.665  -4.284  12.194  1.00 34.74           C  
ATOM   1112  C   LEU A 138       5.552  -5.101  13.127  1.00 34.74           C  
ATOM   1113  CB  LEU A 138       4.174  -3.023  12.910  1.00 34.74           C  
ATOM   1114  O   LEU A 138       6.771  -4.919  13.149  1.00 34.74           O  
ATOM   1115  CG  LEU A 138       3.641  -1.901  12.019  1.00 34.74           C  
ATOM   1116  CD1 LEU A 138       2.866  -0.885  12.852  1.00 34.74           C  
ATOM   1117  CD2 LEU A 138       4.783  -1.225  11.269  1.00 34.74           C  
ATOM   1118  N   VAL A 139       4.980  -6.108  13.852  1.00 30.70           N  
ATOM   1119  CA  VAL A 139       5.765  -6.844  14.839  1.00 30.70           C  
ATOM   1120  C   VAL A 139       6.402  -8.068  14.185  1.00 30.70           C  
ATOM   1121  CB  VAL A 139       4.900  -7.273  16.045  1.00 30.70           C  
ATOM   1122  O   VAL A 139       7.446  -8.546  14.633  1.00 30.70           O  
ATOM   1123  CG1 VAL A 139       5.764  -7.926  17.123  1.00 30.70           C  
ATOM   1124  CG2 VAL A 139       4.146  -6.073  16.615  1.00 30.70           C  
ATOM   1125  N   SER A 140       6.070  -8.383  12.900  1.00 34.18           N  
ATOM   1126  CA  SER A 140       6.804  -9.496  12.307  1.00 34.18           C  
ATOM   1127  C   SER A 140       8.055  -9.010  11.583  1.00 34.18           C  
ATOM   1128  CB  SER A 140       5.911 -10.269  11.335  1.00 34.18           C  
ATOM   1129  O   SER A 140       8.045  -7.946  10.962  1.00 34.18           O  
ATOM   1130  OG  SER A 140       5.521  -9.447  10.248  1.00 34.18           O  
ATOM   1131  N   ASP A 141       9.094  -8.580  12.256  1.00 28.56           N  
ATOM   1132  CA  ASP A 141      10.471  -8.543  11.773  1.00 28.56           C  
ATOM   1133  C   ASP A 141      10.516  -8.424  10.251  1.00 28.56           C  
ATOM   1134  CB  ASP A 141      11.232  -9.790  12.226  1.00 28.56           C  
ATOM   1135  O   ASP A 141      11.091  -9.278   9.573  1.00 28.56           O  
ATOM   1136  CG  ASP A 141      12.084  -9.549  13.459  1.00 28.56           C  
ATOM   1137  OD1 ASP A 141      12.358  -8.376  13.792  1.00 28.56           O  
ATOM   1138  OD2 ASP A 141      12.488 -10.542  14.103  1.00 28.56           O  
ATOM   1139  N   TRP A 142       9.709  -7.520   9.604  1.00 34.30           N  
ATOM   1140  CA  TRP A 142       9.763  -7.234   8.174  1.00 34.30           C  
ATOM   1141  C   TRP A 142      10.673  -6.044   7.891  1.00 34.30           C  
ATOM   1142  CB  TRP A 142       8.359  -6.962   7.627  1.00 34.30           C  
ATOM   1143  O   TRP A 142      10.738  -5.561   6.758  1.00 34.30           O  
ATOM   1144  CG  TRP A 142       7.632  -8.193   7.176  1.00 34.30           C  
ATOM   1145  CD1 TRP A 142       7.335  -9.296   7.928  1.00 34.30           C  
ATOM   1146  CD2 TRP A 142       7.113  -8.448   5.868  1.00 34.30           C  
ATOM   1147  CE2 TRP A 142       6.513  -9.727   5.898  1.00 34.30           C  
ATOM   1148  CE3 TRP A 142       7.097  -7.719   4.671  1.00 34.30           C  
ATOM   1149  NE1 TRP A 142       6.662 -10.222   7.165  1.00 34.30           N  
ATOM   1150  CH2 TRP A 142       5.901  -9.557   3.618  1.00 34.30           C  
ATOM   1151  CZ2 TRP A 142       5.903 -10.291   4.775  1.00 34.30           C  
ATOM   1152  CZ3 TRP A 142       6.489  -8.283   3.555  1.00 34.30           C  
ATOM   1153  N   ASP A 143      11.444  -5.531   8.910  1.00 29.66           N  
ATOM   1154  CA  ASP A 143      12.533  -4.702   8.405  1.00 29.66           C  
ATOM   1155  C   ASP A 143      13.266  -5.396   7.259  1.00 29.66           C  
ATOM   1156  CB  ASP A 143      13.515  -4.363   9.528  1.00 29.66           C  
ATOM   1157  O   ASP A 143      13.740  -4.739   6.329  1.00 29.66           O  
ATOM   1158  CG  ASP A 143      13.155  -3.085  10.265  1.00 29.66           C  
ATOM   1159  OD1 ASP A 143      12.361  -2.278   9.735  1.00 29.66           O  
ATOM   1160  OD2 ASP A 143      13.673  -2.881  11.384  1.00 29.66           O  
ATOM   1161  N   LEU A 144      12.842  -6.674   6.884  1.00 28.94           N  
ATOM   1162  CA  LEU A 144      13.539  -7.364   5.804  1.00 28.94           C  
ATOM   1163  C   LEU A 144      12.580  -7.703   4.668  1.00 28.94           C  
ATOM   1164  CB  LEU A 144      14.204  -8.641   6.325  1.00 28.94           C  
ATOM   1165  O   LEU A 144      12.964  -7.672   3.496  1.00 28.94           O  
ATOM   1166  CG  LEU A 144      15.607  -8.939   5.795  1.00 28.94           C  
ATOM   1167  CD1 LEU A 144      16.662  -8.397   6.753  1.00 28.94           C  
ATOM   1168  CD2 LEU A 144      15.791 -10.437   5.581  1.00 28.94           C  
ATOM   1169  N   HIS A 145      11.359  -7.292   4.692  1.00 28.20           N  
ATOM   1170  CA  HIS A 145      10.491  -7.820   3.645  1.00 28.20           C  
ATOM   1171  C   HIS A 145       9.497  -6.766   3.169  1.00 28.20           C  
ATOM   1172  CB  HIS A 145       9.745  -9.060   4.142  1.00 28.20           C  
ATOM   1173  O   HIS A 145       8.675  -7.034   2.290  1.00 28.20           O  
ATOM   1174  CG  HIS A 145      10.613 -10.271   4.272  1.00 28.20           C  
ATOM   1175  CD2 HIS A 145      10.302 -11.588   4.301  1.00 28.20           C  
ATOM   1176  ND1 HIS A 145      11.983 -10.194   4.394  1.00 28.20           N  
ATOM   1177  CE1 HIS A 145      12.479 -11.417   4.492  1.00 28.20           C  
ATOM   1178  NE2 HIS A 145      11.480 -12.280   4.438  1.00 28.20           N  
ATOM   1179  N   LEU A 146       9.459  -5.589   3.877  1.00 31.57           N  
ATOM   1180  CA  LEU A 146       8.902  -4.450   3.155  1.00 31.57           C  
ATOM   1181  C   LEU A 146       9.934  -3.851   2.205  1.00 31.57           C  
ATOM   1182  CB  LEU A 146       8.412  -3.381   4.135  1.00 31.57           C  
ATOM   1183  O   LEU A 146       9.931  -2.643   1.961  1.00 31.57           O  
ATOM   1184  CG  LEU A 146       7.046  -3.626   4.779  1.00 31.57           C  
ATOM   1185  CD1 LEU A 146       6.926  -2.842   6.081  1.00 31.57           C  
ATOM   1186  CD2 LEU A 146       5.926  -3.250   3.816  1.00 31.57           C  
ATOM   1187  N   GLY A 147      11.008  -4.715   1.919  1.00 29.71           N  
ATOM   1188  CA  GLY A 147      11.743  -4.425   0.698  1.00 29.71           C  
ATOM   1189  C   GLY A 147      10.856  -3.930  -0.429  1.00 29.71           C  
ATOM   1190  O   GLY A 147      11.351  -3.528  -1.484  1.00 29.71           O  
ATOM   1191  N   ASN A 148       9.549  -3.512  -0.154  1.00 37.55           N  
ATOM   1192  CA  ASN A 148       8.865  -3.072  -1.366  1.00 37.55           C  
ATOM   1193  C   ASN A 148       8.470  -1.601  -1.285  1.00 37.55           C  
ATOM   1194  CB  ASN A 148       7.632  -3.939  -1.630  1.00 37.55           C  
ATOM   1195  O   ASN A 148       8.253  -0.954  -2.311  1.00 37.55           O  
ATOM   1196  CG  ASN A 148       7.989  -5.332  -2.109  1.00 37.55           C  
ATOM   1197  ND2 ASN A 148       7.089  -6.284  -1.889  1.00 37.55           N  
ATOM   1198  OD1 ASN A 148       9.065  -5.552  -2.672  1.00 37.55           O  
ATOM   1199  N   ILE A 149       9.082  -0.852  -0.260  1.00 34.35           N  
ATOM   1200  CA  ILE A 149       8.919   0.594  -0.364  1.00 34.35           C  
ATOM   1201  C   ILE A 149       9.771   1.287   0.698  1.00 34.35           C  
ATOM   1202  CB  ILE A 149       7.438   1.008  -0.216  1.00 34.35           C  
ATOM   1203  O   ILE A 149       9.575   1.073   1.897  1.00 34.35           O  
ATOM   1204  CG1 ILE A 149       6.584   0.332  -1.295  1.00 34.35           C  
ATOM   1205  CG2 ILE A 149       7.294   2.532  -0.280  1.00 34.35           C  
ATOM   1206  CD1 ILE A 149       5.088   0.557  -1.132  1.00 34.35           C  
ATOM   1207  N   VAL A 150      11.023   1.434   0.538  1.00 33.50           N  
ATOM   1208  CA  VAL A 150      11.907   2.202   1.409  1.00 33.50           C  
ATOM   1209  C   VAL A 150      11.827   3.684   1.050  1.00 33.50           C  
ATOM   1210  CB  VAL A 150      13.368   1.708   1.313  1.00 33.50           C  
ATOM   1211  O   VAL A 150      11.935   4.052  -0.122  1.00 33.50           O  
ATOM   1212  CG1 VAL A 150      14.268   2.497   2.263  1.00 33.50           C  
ATOM   1213  CG2 VAL A 150      13.446   0.213   1.616  1.00 33.50           C  
ATOM   1214  N   LEU A 151      11.041   4.528   1.732  1.00 28.01           N  
ATOM   1215  CA  LEU A 151      11.042   5.984   1.648  1.00 28.01           C  
ATOM   1216  C   LEU A 151      12.342   6.559   2.200  1.00 28.01           C  
ATOM   1217  CB  LEU A 151       9.849   6.567   2.409  1.00 28.01           C  
ATOM   1218  O   LEU A 151      12.769   6.196   3.299  1.00 28.01           O  
ATOM   1219  CG  LEU A 151       8.474   6.366   1.770  1.00 28.01           C  
ATOM   1220  CD1 LEU A 151       7.374   6.540   2.812  1.00 28.01           C  
ATOM   1221  CD2 LEU A 151       8.276   7.336   0.610  1.00 28.01           C  
ATOM   1222  N   ASN A 152      13.311   6.815   1.342  1.00 26.23           N  
ATOM   1223  CA  ASN A 152      14.538   7.521   1.695  1.00 26.23           C  
ATOM   1224  C   ASN A 152      14.347   9.034   1.656  1.00 26.23           C  
ATOM   1225  CB  ASN A 152      15.682   7.106   0.767  1.00 26.23           C  
ATOM   1226  O   ASN A 152      13.883   9.579   0.652  1.00 26.23           O  
ATOM   1227  CG  ASN A 152      17.048   7.404   1.354  1.00 26.23           C  
ATOM   1228  ND2 ASN A 152      18.088   6.841   0.751  1.00 26.23           N  
ATOM   1229  OD1 ASN A 152      17.167   8.133   2.342  1.00 26.23           O  
ATOM   1230  N   LYS A 153      14.077   9.788   2.722  1.00 26.74           N  
ATOM   1231  CA  LYS A 153      14.231  11.232   2.872  1.00 26.74           C  
ATOM   1232  C   LYS A 153      15.704  11.624   2.935  1.00 26.74           C  
ATOM   1233  CB  LYS A 153      13.504  11.722   4.126  1.00 26.74           C  
ATOM   1234  O   LYS A 153      16.500  10.964   3.607  1.00 26.74           O  
ATOM   1235  CG  LYS A 153      12.385  12.713   3.844  1.00 26.74           C  
ATOM   1236  CD  LYS A 153      11.764  13.237   5.133  1.00 26.74           C  
ATOM   1237  CE  LYS A 153      10.647  14.233   4.853  1.00 26.74           C  
ATOM   1238  NZ  LYS A 153      10.023  14.735   6.114  1.00 26.74           N  
ATOM   1239  N   LYS A 154      16.337  11.979   1.816  1.00 27.49           N  
ATOM   1240  CA  LYS A 154      17.699  12.499   1.880  1.00 27.49           C  
ATOM   1241  C   LYS A 154      17.805  13.642   2.885  1.00 27.49           C  
ATOM   1242  CB  LYS A 154      18.159  12.972   0.499  1.00 27.49           C  
ATOM   1243  O   LYS A 154      17.111  14.653   2.760  1.00 27.49           O  
ATOM   1244  CG  LYS A 154      19.365  12.220  -0.043  1.00 27.49           C  
ATOM   1245  CD  LYS A 154      19.883  12.848  -1.330  1.00 27.49           C  
ATOM   1246  CE  LYS A 154      21.113  12.118  -1.854  1.00 27.49           C  
ATOM   1247  NZ  LYS A 154      21.594  12.699  -3.143  1.00 27.49           N  
ATOM   1248  N   HIS A 155      17.478  13.437   4.140  1.00 24.86           N  
ATOM   1249  CA  HIS A 155      18.067  14.152   5.267  1.00 24.86           C  
ATOM   1250  C   HIS A 155      17.576  13.585   6.595  1.00 24.86           C  
ATOM   1251  CB  HIS A 155      17.745  15.645   5.182  1.00 24.86           C  
ATOM   1252  O   HIS A 155      16.434  13.826   6.993  1.00 24.86           O  
ATOM   1253  CG  HIS A 155      18.449  16.348   4.065  1.00 24.86           C  
ATOM   1254  CD2 HIS A 155      17.969  17.088   3.038  1.00 24.86           C  
ATOM   1255  ND1 HIS A 155      19.819  16.329   3.921  1.00 24.86           N  
ATOM   1256  CE1 HIS A 155      20.153  17.030   2.850  1.00 24.86           C  
ATOM   1257  NE2 HIS A 155      19.049  17.501   2.296  1.00 24.86           N  
ATOM   1258  N   LEU A 156      17.797  12.290   6.864  1.00 29.66           N  
ATOM   1259  CA  LEU A 156      17.973  11.866   8.248  1.00 29.66           C  
ATOM   1260  C   LEU A 156      19.444  11.907   8.647  1.00 29.66           C  
ATOM   1261  CB  LEU A 156      17.417  10.453   8.451  1.00 29.66           C  
ATOM   1262  O   LEU A 156      20.314  11.508   7.869  1.00 29.66           O  
ATOM   1263  CG  LEU A 156      15.902  10.340   8.626  1.00 29.66           C  
ATOM   1264  CD1 LEU A 156      15.412   8.982   8.133  1.00 29.66           C  
ATOM   1265  CD2 LEU A 156      15.515  10.556  10.085  1.00 29.66           C  
TER    1266      LEU A 156                                                      
ENDMDL                                                                          
END                                                                             
