# Supplementary material for: Pan-kinome of Legionella expanded by a bioinformatics survey
Source: Sci Rep. 2022 Dec 16;12:21782. doi: 10.1038/s41598-022-26109-x (PMC9758233; doi:10.1038/s41598-022-26109-x)
Supplement: Supplementary file 9 — Supplementary Information 9. [file 41598_2022_26109_MOESM9_ESM.zip › S15 - Data - 3D structure models of novel kinases/pdb - protein kinase domains - AlphaFold2/Lmor_1975_1-420.pdb]

MODEL     1                                                                     
ATOM      1  N   MET A   1     -42.610   3.850 -15.380  1.00 32.35           N  
ATOM      2  CA  MET A   1     -43.113   4.573 -14.216  1.00 32.35           C  
ATOM      3  C   MET A   1     -42.626   3.928 -12.922  1.00 32.35           C  
ATOM      4  CB  MET A   1     -44.642   4.622 -14.232  1.00 32.35           C  
ATOM      5  O   MET A   1     -42.987   2.790 -12.617  1.00 32.35           O  
ATOM      6  CG  MET A   1     -45.208   6.025 -14.388  1.00 32.35           C  
ATOM      7  SD  MET A   1     -47.005   6.101 -14.027  1.00 32.35           S  
ATOM      8  CE  MET A   1     -47.646   5.056 -15.364  1.00 32.35           C  
ATOM      9  N   ASP A   2     -41.417   4.299 -12.479  1.00 28.19           N  
ATOM     10  CA  ASP A   2     -41.280   4.344 -11.026  1.00 28.19           C  
ATOM     11  C   ASP A   2     -40.818   5.723 -10.561  1.00 28.19           C  
ATOM     12  CB  ASP A   2     -40.301   3.271 -10.546  1.00 28.19           C  
ATOM     13  O   ASP A   2     -39.656   6.091 -10.750  1.00 28.19           O  
ATOM     14  CG  ASP A   2     -40.944   2.253  -9.620  1.00 28.19           C  
ATOM     15  OD1 ASP A   2     -42.100   2.462  -9.194  1.00 28.19           O  
ATOM     16  OD2 ASP A   2     -40.287   1.235  -9.313  1.00 28.19           O  
ATOM     17  N   GLU A   3     -41.714   6.753 -10.900  1.00 38.81           N  
ATOM     18  CA  GLU A   3     -42.027   8.000 -10.209  1.00 38.81           C  
ATOM     19  C   GLU A   3     -42.088   7.794  -8.698  1.00 38.81           C  
ATOM     20  CB  GLU A   3     -43.351   8.578 -10.714  1.00 38.81           C  
ATOM     21  O   GLU A   3     -42.347   8.736  -7.947  1.00 38.81           O  
ATOM     22  CG  GLU A   3     -43.186   9.668 -11.764  1.00 38.81           C  
ATOM     23  CD  GLU A   3     -44.507  10.268 -12.218  1.00 38.81           C  
ATOM     24  OE1 GLU A   3     -44.496  11.183 -13.072  1.00 38.81           O  
ATOM     25  OE2 GLU A   3     -45.561   9.821 -11.714  1.00 38.81           O  
ATOM     26  N   LYS A   4     -41.123   6.994  -8.132  1.00 28.84           N  
ATOM     27  CA  LYS A   4     -40.977   7.031  -6.680  1.00 28.84           C  
ATOM     28  C   LYS A   4     -39.544   7.373  -6.281  1.00 28.84           C  
ATOM     29  CB  LYS A   4     -41.387   5.693  -6.065  1.00 28.84           C  
ATOM     30  O   LYS A   4     -38.964   6.719  -5.412  1.00 28.84           O  
ATOM     31  CG  LYS A   4     -42.816   5.664  -5.541  1.00 28.84           C  
ATOM     32  CD  LYS A   4     -43.116   4.364  -4.807  1.00 28.84           C  
ATOM     33  CE  LYS A   4     -44.539   4.343  -4.264  1.00 28.84           C  
ATOM     34  NZ  LYS A   4     -44.830   3.081  -3.521  1.00 28.84           N  
ATOM     35  N   LEU A   5     -38.797   8.189  -7.159  1.00 32.29           N  
ATOM     36  CA  LEU A   5     -37.701   8.856  -6.464  1.00 32.29           C  
ATOM     37  C   LEU A   5     -38.215  10.037  -5.646  1.00 32.29           C  
ATOM     38  CB  LEU A   5     -36.645   9.335  -7.463  1.00 32.29           C  
ATOM     39  O   LEU A   5     -38.690  11.027  -6.208  1.00 32.29           O  
ATOM     40  CG  LEU A   5     -35.288   8.630  -7.404  1.00 32.29           C  
ATOM     41  CD1 LEU A   5     -34.936   8.045  -8.768  1.00 32.29           C  
ATOM     42  CD2 LEU A   5     -34.204   9.594  -6.934  1.00 32.29           C  
ATOM     43  N   ASP A   6     -39.404   9.911  -4.956  1.00 27.65           N  
ATOM     44  CA  ASP A   6     -39.781  10.509  -3.679  1.00 27.65           C  
ATOM     45  C   ASP A   6     -38.915  11.728  -3.367  1.00 27.65           C  
ATOM     46  CB  ASP A   6     -39.669   9.482  -2.551  1.00 27.65           C  
ATOM     47  O   ASP A   6     -37.686  11.636  -3.357  1.00 27.65           O  
ATOM     48  CG  ASP A   6     -40.981   8.774  -2.261  1.00 27.65           C  
ATOM     49  OD1 ASP A   6     -42.035   9.213  -2.769  1.00 27.65           O  
ATOM     50  OD2 ASP A   6     -40.960   7.771  -1.515  1.00 27.65           O  
ATOM     51  N   THR A   7     -39.267  12.901  -4.029  1.00 31.84           N  
ATOM     52  CA  THR A   7     -39.765  14.014  -3.228  1.00 31.84           C  
ATOM     53  C   THR A   7     -39.211  13.948  -1.808  1.00 31.84           C  
ATOM     54  CB  THR A   7     -41.304  14.025  -3.182  1.00 31.84           C  
ATOM     55  O   THR A   7     -39.546  14.784  -0.966  1.00 31.84           O  
ATOM     56  CG2 THR A   7     -41.880  14.944  -4.255  1.00 31.84           C  
ATOM     57  OG1 THR A   7     -41.792  12.695  -3.397  1.00 31.84           O  
ATOM     58  N   LEU A   8     -37.884  13.434  -1.575  1.00 28.54           N  
ATOM     59  CA  LEU A   8     -37.331  13.702  -0.252  1.00 28.54           C  
ATOM     60  C   LEU A   8     -36.365  14.881  -0.295  1.00 28.54           C  
ATOM     61  CB  LEU A   8     -36.616  12.461   0.291  1.00 28.54           C  
ATOM     62  O   LEU A   8     -35.405  14.874  -1.069  1.00 28.54           O  
ATOM     63  CG  LEU A   8     -37.470  11.492   1.110  1.00 28.54           C  
ATOM     64  CD1 LEU A   8     -36.919  10.074   0.995  1.00 28.54           C  
ATOM     65  CD2 LEU A   8     -37.528  11.931   2.569  1.00 28.54           C  
ATOM     66  N   LEU A   9     -36.909  16.083  -0.607  1.00 29.21           N  
ATOM     67  CA  LEU A   9     -36.629  17.305   0.140  1.00 29.21           C  
ATOM     68  C   LEU A   9     -36.476  18.495  -0.802  1.00 29.21           C  
ATOM     69  CB  LEU A   9     -35.363  17.140   0.984  1.00 29.21           C  
ATOM     70  O   LEU A   9     -35.391  19.071  -0.908  1.00 29.21           O  
ATOM     71  CG  LEU A   9     -35.507  16.328   2.272  1.00 29.21           C  
ATOM     72  CD1 LEU A   9     -34.142  15.841   2.747  1.00 29.21           C  
ATOM     73  CD2 LEU A   9     -36.192  17.157   3.353  1.00 29.21           C  
ATOM     74  N   VAL A  10     -37.476  18.697  -1.754  1.00 29.62           N  
ATOM     75  CA  VAL A  10     -37.563  19.978  -2.449  1.00 29.62           C  
ATOM     76  C   VAL A  10     -38.271  21.000  -1.563  1.00 29.62           C  
ATOM     77  CB  VAL A  10     -38.300  19.842  -3.800  1.00 29.62           C  
ATOM     78  O   VAL A  10     -39.460  20.858  -1.270  1.00 29.62           O  
ATOM     79  CG1 VAL A  10     -38.297  21.171  -4.553  1.00 29.62           C  
ATOM     80  CG2 VAL A  10     -37.661  18.743  -4.647  1.00 29.62           C  
ATOM     81  N   LYS A  11     -37.882  21.229  -0.240  1.00 31.32           N  
ATOM     82  CA  LYS A  11     -38.182  22.514   0.385  1.00 31.32           C  
ATOM     83  C   LYS A  11     -37.688  23.673  -0.476  1.00 31.32           C  
ATOM     84  CB  LYS A  11     -37.557  22.592   1.779  1.00 31.32           C  
ATOM     85  O   LYS A  11     -36.584  23.621  -1.021  1.00 31.32           O  
ATOM     86  CG  LYS A  11     -38.464  22.093   2.894  1.00 31.32           C  
ATOM     87  CD  LYS A  11     -37.867  22.373   4.267  1.00 31.32           C  
ATOM     88  CE  LYS A  11     -38.779  21.881   5.384  1.00 31.32           C  
ATOM     89  NZ  LYS A  11     -38.195  22.147   6.733  1.00 31.32           N  
ATOM     90  N   THR A  12     -38.475  24.212  -1.443  1.00 38.81           N  
ATOM     91  CA  THR A  12     -38.796  25.577  -1.844  1.00 38.81           C  
ATOM     92  C   THR A  12     -37.559  26.468  -1.771  1.00 38.81           C  
ATOM     93  CB  THR A  12     -39.911  26.171  -0.964  1.00 38.81           C  
ATOM     94  O   THR A  12     -36.726  26.311  -0.876  1.00 38.81           O  
ATOM     95  CG2 THR A  12     -41.279  25.631  -1.370  1.00 38.81           C  
ATOM     96  OG1 THR A  12     -39.663  25.830   0.406  1.00 38.81           O  
ATOM     97  N   ASP A  13     -36.677  26.421  -2.772  1.00 44.16           N  
ATOM     98  CA  ASP A  13     -35.857  27.363  -3.526  1.00 44.16           C  
ATOM     99  C   ASP A  13     -34.398  27.301  -3.080  1.00 44.16           C  
ATOM    100  CB  ASP A  13     -36.394  28.787  -3.370  1.00 44.16           C  
ATOM    101  O   ASP A  13     -33.523  27.892  -3.716  1.00 44.16           O  
ATOM    102  CG  ASP A  13     -37.569  29.082  -4.286  1.00 44.16           C  
ATOM    103  OD1 ASP A  13     -37.758  28.357  -5.288  1.00 44.16           O  
ATOM    104  OD2 ASP A  13     -38.311  30.048  -4.006  1.00 44.16           O  
ATOM    105  N   LYS A  14     -33.800  26.096  -2.955  1.00 46.19           N  
ATOM    106  CA  LYS A  14     -32.348  25.943  -3.000  1.00 46.19           C  
ATOM    107  C   LYS A  14     -31.948  24.472  -2.943  1.00 46.19           C  
ATOM    108  CB  LYS A  14     -31.692  26.711  -1.852  1.00 46.19           C  
ATOM    109  O   LYS A  14     -32.443  23.721  -2.100  1.00 46.19           O  
ATOM    110  CG  LYS A  14     -31.638  28.217  -2.064  1.00 46.19           C  
ATOM    111  CD  LYS A  14     -30.813  28.904  -0.984  1.00 46.19           C  
ATOM    112  CE  LYS A  14     -30.812  30.417  -1.158  1.00 46.19           C  
ATOM    113  NZ  LYS A  14     -29.982  31.094  -0.118  1.00 46.19           N  
ATOM    114  N   VAL A  15     -32.003  23.630  -3.982  1.00 46.75           N  
ATOM    115  CA  VAL A  15     -31.640  22.221  -4.082  1.00 46.75           C  
ATOM    116  C   VAL A  15     -30.264  21.995  -3.460  1.00 46.75           C  
ATOM    117  CB  VAL A  15     -31.648  21.736  -5.550  1.00 46.75           C  
ATOM    118  O   VAL A  15     -29.289  22.647  -3.842  1.00 46.75           O  
ATOM    119  CG1 VAL A  15     -31.320  20.246  -5.628  1.00 46.75           C  
ATOM    120  CG2 VAL A  15     -33.000  22.024  -6.199  1.00 46.75           C  
ATOM    121  N   HIS A  16     -30.303  21.552  -2.164  1.00 49.95           N  
ATOM    122  CA  HIS A  16     -29.062  21.160  -1.506  1.00 49.95           C  
ATOM    123  C   HIS A  16     -28.791  19.670  -1.685  1.00 49.95           C  
ATOM    124  CB  HIS A  16     -29.111  21.510  -0.018  1.00 49.95           C  
ATOM    125  O   HIS A  16     -29.724  18.879  -1.842  1.00 49.95           O  
ATOM    126  CG  HIS A  16     -29.494  22.930   0.252  1.00 49.95           C  
ATOM    127  CD2 HIS A  16     -30.590  23.458   0.847  1.00 49.95           C  
ATOM    128  ND1 HIS A  16     -28.700  23.997  -0.110  1.00 49.95           N  
ATOM    129  CE1 HIS A  16     -29.293  25.122   0.253  1.00 49.95           C  
ATOM    130  NE2 HIS A  16     -30.441  24.823   0.835  1.00 49.95           N  
ATOM    131  N   SER A  17     -27.487  19.304  -1.847  1.00 55.74           N  
ATOM    132  CA  SER A  17     -27.111  17.895  -1.802  1.00 55.74           C  
ATOM    133  C   SER A  17     -27.508  17.259  -0.473  1.00 55.74           C  
ATOM    134  CB  SER A  17     -25.606  17.734  -2.024  1.00 55.74           C  
ATOM    135  O   SER A  17     -27.477  17.916   0.569  1.00 55.74           O  
ATOM    136  OG  SER A  17     -24.988  17.162  -0.884  1.00 55.74           O  
ATOM    137  N   ALA A  18     -28.176  16.070  -0.476  1.00 57.46           N  
ATOM    138  CA  ALA A  18     -28.729  15.339   0.662  1.00 57.46           C  
ATOM    139  C   ALA A  18     -27.719  15.257   1.803  1.00 57.46           C  
ATOM    140  CB  ALA A  18     -29.161  13.939   0.235  1.00 57.46           C  
ATOM    141  O   ALA A  18     -28.093  15.322   2.977  1.00 57.46           O  
ATOM    142  N   ARG A  19     -26.516  15.610   1.506  1.00 67.09           N  
ATOM    143  CA  ARG A  19     -25.557  15.319   2.567  1.00 67.09           C  
ATOM    144  C   ARG A  19     -24.809  16.578   2.991  1.00 67.09           C  
ATOM    145  CB  ARG A  19     -24.564  14.247   2.115  1.00 67.09           C  
ATOM    146  O   ARG A  19     -24.039  16.555   3.953  1.00 67.09           O  
ATOM    147  CG  ARG A  19     -25.173  12.860   1.977  1.00 67.09           C  
ATOM    148  CD  ARG A  19     -24.113  11.803   1.703  1.00 67.09           C  
ATOM    149  NE  ARG A  19     -24.698  10.469   1.594  1.00 67.09           N  
ATOM    150  NH1 ARG A  19     -22.689   9.395   1.210  1.00 67.09           N  
ATOM    151  NH2 ARG A  19     -24.641   8.195   1.282  1.00 67.09           N  
ATOM    152  CZ  ARG A  19     -24.008   9.356   1.362  1.00 67.09           C  
ATOM    153  N   ALA A  20     -25.092  17.770   2.270  1.00 74.86           N  
ATOM    154  CA  ALA A  20     -24.335  18.977   2.593  1.00 74.86           C  
ATOM    155  C   ALA A  20     -24.885  19.651   3.846  1.00 74.86           C  
ATOM    156  CB  ALA A  20     -24.358  19.950   1.416  1.00 74.86           C  
ATOM    157  O   ALA A  20     -26.096  19.646   4.081  1.00 74.86           O  
ATOM    158  N   ARG A  21     -24.010  20.108   4.693  1.00 80.02           N  
ATOM    159  CA  ARG A  21     -24.382  20.841   5.898  1.00 80.02           C  
ATOM    160  C   ARG A  21     -24.104  22.332   5.740  1.00 80.02           C  
ATOM    161  CB  ARG A  21     -23.631  20.294   7.114  1.00 80.02           C  
ATOM    162  O   ARG A  21     -23.311  22.734   4.886  1.00 80.02           O  
ATOM    163  CG  ARG A  21     -23.991  18.859   7.466  1.00 80.02           C  
ATOM    164  CD  ARG A  21     -23.475  18.471   8.845  1.00 80.02           C  
ATOM    165  NE  ARG A  21     -23.847  17.103   9.194  1.00 80.02           N  
ATOM    166  NH1 ARG A  21     -23.010  17.203  11.345  1.00 80.02           N  
ATOM    167  NH2 ARG A  21     -23.998  15.280  10.583  1.00 80.02           N  
ATOM    168  CZ  ARG A  21     -23.618  16.532  10.373  1.00 80.02           C  
ATOM    169  N   SER A  22     -24.892  23.051   6.578  1.00 82.59           N  
ATOM    170  CA  SER A  22     -24.718  24.500   6.552  1.00 82.59           C  
ATOM    171  C   SER A  22     -23.394  24.909   7.190  1.00 82.59           C  
ATOM    172  CB  SER A  22     -25.876  25.192   7.272  1.00 82.59           C  
ATOM    173  O   SER A  22     -23.067  24.467   8.293  1.00 82.59           O  
ATOM    174  OG  SER A  22     -25.646  26.587   7.369  1.00 82.59           O  
ATOM    175  N   ILE A  23     -22.635  25.810   6.477  1.00 80.33           N  
ATOM    176  CA  ILE A  23     -21.350  26.287   6.976  1.00 80.33           C  
ATOM    177  C   ILE A  23     -21.575  27.283   8.111  1.00 80.33           C  
ATOM    178  CB  ILE A  23     -20.513  26.936   5.851  1.00 80.33           C  
ATOM    179  O   ILE A  23     -20.651  27.589   8.869  1.00 80.33           O  
ATOM    180  CG1 ILE A  23     -19.061  27.124   6.306  1.00 80.33           C  
ATOM    181  CG2 ILE A  23     -21.129  28.271   5.421  1.00 80.33           C  
ATOM    182  CD1 ILE A  23     -18.092  27.437   5.174  1.00 80.33           C  
ATOM    183  N   GLU A  24     -22.771  27.774   8.263  1.00 78.98           N  
ATOM    184  CA  GLU A  24     -23.106  28.787   9.259  1.00 78.98           C  
ATOM    185  C   GLU A  24     -22.947  28.241  10.676  1.00 78.98           C  
ATOM    186  CB  GLU A  24     -24.534  29.296   9.049  1.00 78.98           C  
ATOM    187  O   GLU A  24     -22.884  29.007  11.639  1.00 78.98           O  
ATOM    188  CG  GLU A  24     -24.750  29.988   7.712  1.00 78.98           C  
ATOM    189  CD  GLU A  24     -23.923  31.254   7.551  1.00 78.98           C  
ATOM    190  OE1 GLU A  24     -23.599  31.626   6.400  1.00 78.98           O  
ATOM    191  OE2 GLU A  24     -23.595  31.878   8.585  1.00 78.98           O  
ATOM    192  N   ASN A  25     -22.809  26.869  10.764  1.00 75.46           N  
ATOM    193  CA  ASN A  25     -22.612  26.246  12.069  1.00 75.46           C  
ATOM    194  C   ASN A  25     -21.144  26.266  12.484  1.00 75.46           C  
ATOM    195  CB  ASN A  25     -23.143  24.811  12.064  1.00 75.46           C  
ATOM    196  O   ASN A  25     -20.773  25.673  13.498  1.00 75.46           O  
ATOM    197  CG  ASN A  25     -24.648  24.746  11.895  1.00 75.46           C  
ATOM    198  ND2 ASN A  25     -25.132  23.659  11.304  1.00 75.46           N  
ATOM    199  OD1 ASN A  25     -25.370  25.664  12.291  1.00 75.46           O  
ATOM    200  N   PHE A  26     -20.329  26.961  11.693  1.00 76.07           N  
ATOM    201  CA  PHE A  26     -18.898  26.981  11.970  1.00 76.07           C  
ATOM    202  C   PHE A  26     -18.411  28.407  12.198  1.00 76.07           C  
ATOM    203  CB  PHE A  26     -18.117  26.336  10.821  1.00 76.07           C  
ATOM    204  O   PHE A  26     -18.981  29.357  11.658  1.00 76.07           O  
ATOM    205  CG  PHE A  26     -18.300  24.846  10.723  1.00 76.07           C  
ATOM    206  CD1 PHE A  26     -17.437  23.980  11.384  1.00 76.07           C  
ATOM    207  CD2 PHE A  26     -19.337  24.310   9.970  1.00 76.07           C  
ATOM    208  CE1 PHE A  26     -17.605  22.600  11.295  1.00 76.07           C  
ATOM    209  CE2 PHE A  26     -19.511  22.932   9.876  1.00 76.07           C  
ATOM    210  CZ  PHE A  26     -18.643  22.079  10.539  1.00 76.07           C  
ATOM    211  N   GLN A  27     -17.446  28.544  13.148  1.00 75.98           N  
ATOM    212  CA  GLN A  27     -16.772  29.825  13.337  1.00 75.98           C  
ATOM    213  C   GLN A  27     -15.304  29.739  12.930  1.00 75.98           C  
ATOM    214  CB  GLN A  27     -16.888  30.283  14.792  1.00 75.98           C  
ATOM    215  O   GLN A  27     -14.615  28.777  13.273  1.00 75.98           O  
ATOM    216  CG  GLN A  27     -18.282  30.759  15.178  1.00 75.98           C  
ATOM    217  CD  GLN A  27     -18.360  31.247  16.612  1.00 75.98           C  
ATOM    218  NE2 GLN A  27     -19.495  31.833  16.979  1.00 75.98           N  
ATOM    219  OE1 GLN A  27     -17.407  31.099  17.385  1.00 75.98           O  
ATOM    220  N   PRO A  28     -14.907  30.683  12.069  1.00 73.47           N  
ATOM    221  CA  PRO A  28     -13.482  30.680  11.733  1.00 73.47           C  
ATOM    222  C   PRO A  28     -12.585  30.823  12.960  1.00 73.47           C  
ATOM    223  CB  PRO A  28     -13.335  31.888  10.805  1.00 73.47           C  
ATOM    224  O   PRO A  28     -12.935  31.535  13.905  1.00 73.47           O  
ATOM    225  CG  PRO A  28     -14.737  32.318  10.513  1.00 73.47           C  
ATOM    226  CD  PRO A  28     -15.651  31.675  11.516  1.00 73.47           C  
ATOM    227  N   ILE A  29     -11.495  29.921  13.091  1.00 69.02           N  
ATOM    228  CA  ILE A  29     -10.484  30.068  14.131  1.00 69.02           C  
ATOM    229  C   ILE A  29      -9.420  31.066  13.679  1.00 69.02           C  
ATOM    230  CB  ILE A  29      -9.832  28.712  14.482  1.00 69.02           C  
ATOM    231  O   ILE A  29      -8.894  30.961  12.569  1.00 69.02           O  
ATOM    232  CG1 ILE A  29     -10.894  27.719  14.968  1.00 69.02           C  
ATOM    233  CG2 ILE A  29      -8.733  28.896  15.533  1.00 69.02           C  
ATOM    234  CD1 ILE A  29     -10.361  26.315  15.218  1.00 69.02           C  
ATOM    235  N   VAL A  30      -9.343  32.294  14.221  1.00 62.94           N  
ATOM    236  CA  VAL A  30      -8.383  33.341  13.887  1.00 62.94           C  
ATOM    237  C   VAL A  30      -7.003  32.966  14.422  1.00 62.94           C  
ATOM    238  CB  VAL A  30      -8.819  34.712  14.449  1.00 62.94           C  
ATOM    239  O   VAL A  30      -6.861  32.612  15.595  1.00 62.94           O  
ATOM    240  CG1 VAL A  30      -7.835  35.804  14.034  1.00 62.94           C  
ATOM    241  CG2 VAL A  30     -10.232  35.055  13.981  1.00 62.94           C  
ATOM    242  N   PHE A  31      -5.994  32.492  13.603  1.00 56.12           N  
ATOM    243  CA  PHE A  31      -4.605  32.369  14.031  1.00 56.12           C  
ATOM    244  C   PHE A  31      -3.843  33.664  13.775  1.00 56.12           C  
ATOM    245  CB  PHE A  31      -3.919  31.205  13.308  1.00 56.12           C  
ATOM    246  O   PHE A  31      -4.204  34.438  12.886  1.00 56.12           O  
ATOM    247  CG  PHE A  31      -4.006  29.897  14.047  1.00 56.12           C  
ATOM    248  CD1 PHE A  31      -3.039  29.544  14.980  1.00 56.12           C  
ATOM    249  CD2 PHE A  31      -5.056  29.020  13.807  1.00 56.12           C  
ATOM    250  CE1 PHE A  31      -3.117  28.333  15.665  1.00 56.12           C  
ATOM    251  CE2 PHE A  31      -5.141  27.808  14.488  1.00 56.12           C  
ATOM    252  CZ  PHE A  31      -4.170  27.466  15.415  1.00 56.12           C  
ATOM    253  N   ASP A  32      -2.882  34.041  14.659  1.00 54.41           N  
ATOM    254  CA  ASP A  32      -1.863  35.078  14.529  1.00 54.41           C  
ATOM    255  C   ASP A  32      -0.972  34.823  13.315  1.00 54.41           C  
ATOM    256  CB  ASP A  32      -1.012  35.157  15.798  1.00 54.41           C  
ATOM    257  O   ASP A  32      -0.525  35.765  12.657  1.00 54.41           O  
ATOM    258  CG  ASP A  32      -1.663  35.976  16.898  1.00 54.41           C  
ATOM    259  OD1 ASP A  32      -2.579  36.774  16.604  1.00 54.41           O  
ATOM    260  OD2 ASP A  32      -1.255  35.823  18.070  1.00 54.41           O  
ATOM    261  N   GLU A  33      -1.029  33.572  12.645  1.00 48.13           N  
ATOM    262  CA  GLU A  33      -0.080  33.263  11.580  1.00 48.13           C  
ATOM    263  C   GLU A  33      -0.798  32.765  10.329  1.00 48.13           C  
ATOM    264  CB  GLU A  33       0.938  32.222  12.051  1.00 48.13           C  
ATOM    265  O   GLU A  33      -1.719  31.950  10.418  1.00 48.13           O  
ATOM    266  CG  GLU A  33       2.094  32.810  12.849  1.00 48.13           C  
ATOM    267  CD  GLU A  33       3.141  31.778  13.236  1.00 48.13           C  
ATOM    268  OE1 GLU A  33       4.140  32.145  13.895  1.00 48.13           O  
ATOM    269  OE2 GLU A  33       2.962  30.593  12.876  1.00 48.13           O  
ATOM    270  N   GLU A  34      -1.347  33.535   9.547  1.00 46.85           N  
ATOM    271  CA  GLU A  34      -1.914  33.579   8.202  1.00 46.85           C  
ATOM    272  C   GLU A  34      -1.963  32.187   7.579  1.00 46.85           C  
ATOM    273  CB  GLU A  34      -1.109  34.527   7.310  1.00 46.85           C  
ATOM    274  O   GLU A  34      -0.924  31.617   7.237  1.00 46.85           O  
ATOM    275  CG  GLU A  34      -1.806  35.851   7.034  1.00 46.85           C  
ATOM    276  CD  GLU A  34      -1.028  36.753   6.089  1.00 46.85           C  
ATOM    277  OE1 GLU A  34      -1.522  37.854   5.755  1.00 46.85           O  
ATOM    278  OE2 GLU A  34       0.086  36.356   5.679  1.00 46.85           O  
ATOM    279  N   ILE A  35      -2.477  31.101   8.182  1.00 47.92           N  
ATOM    280  CA  ILE A  35      -2.745  30.058   7.198  1.00 47.92           C  
ATOM    281  C   ILE A  35      -3.681  30.595   6.118  1.00 47.92           C  
ATOM    282  CB  ILE A  35      -3.355  28.801   7.859  1.00 47.92           C  
ATOM    283  O   ILE A  35      -4.799  31.022   6.413  1.00 47.92           O  
ATOM    284  CG1 ILE A  35      -2.424  28.267   8.953  1.00 47.92           C  
ATOM    285  CG2 ILE A  35      -3.641  27.724   6.809  1.00 47.92           C  
ATOM    286  CD1 ILE A  35      -3.010  27.116   9.758  1.00 47.92           C  
ATOM    287  N   SER A  36      -3.345  31.692   5.396  1.00 46.89           N  
ATOM    288  CA  SER A  36      -4.085  32.420   4.371  1.00 46.89           C  
ATOM    289  C   SER A  36      -4.026  31.698   3.029  1.00 46.89           C  
ATOM    290  CB  SER A  36      -3.535  33.840   4.219  1.00 46.89           C  
ATOM    291  O   SER A  36      -3.631  32.285   2.019  1.00 46.89           O  
ATOM    292  OG  SER A  36      -2.648  33.921   3.117  1.00 46.89           O  
ATOM    293  N   SER A  37      -4.113  30.306   2.978  1.00 51.94           N  
ATOM    294  CA  SER A  37      -4.342  30.057   1.559  1.00 51.94           C  
ATOM    295  C   SER A  37      -5.819  30.191   1.205  1.00 51.94           C  
ATOM    296  CB  SER A  37      -3.840  28.666   1.170  1.00 51.94           C  
ATOM    297  O   SER A  37      -6.689  29.904   2.030  1.00 51.94           O  
ATOM    298  OG  SER A  37      -4.834  27.686   1.417  1.00 51.94           O  
ATOM    299  N   GLY A  38      -6.362  31.390   0.850  1.00 54.72           N  
ATOM    300  CA  GLY A  38      -7.683  31.609   0.282  1.00 54.72           C  
ATOM    301  C   GLY A  38      -8.420  30.320  -0.028  1.00 54.72           C  
ATOM    302  O   GLY A  38      -9.652  30.298  -0.069  1.00 54.72           O  
ATOM    303  N   LYS A  39      -7.797  29.082   0.136  1.00 61.66           N  
ATOM    304  CA  LYS A  39      -8.427  27.852  -0.334  1.00 61.66           C  
ATOM    305  C   LYS A  39      -8.890  26.990   0.837  1.00 61.66           C  
ATOM    306  CB  LYS A  39      -7.465  27.060  -1.220  1.00 61.66           C  
ATOM    307  O   LYS A  39      -9.883  26.267   0.728  1.00 61.66           O  
ATOM    308  CG  LYS A  39      -7.259  27.662  -2.603  1.00 61.66           C  
ATOM    309  CD  LYS A  39      -6.437  26.742  -3.496  1.00 61.66           C  
ATOM    310  CE  LYS A  39      -6.185  27.367  -4.862  1.00 61.66           C  
ATOM    311  NZ  LYS A  39      -5.394  26.461  -5.748  1.00 61.66           N  
ATOM    312  N   VAL A  40      -8.263  27.077   2.060  1.00 65.85           N  
ATOM    313  CA  VAL A  40      -8.564  26.259   3.230  1.00 65.85           C  
ATOM    314  C   VAL A  40      -8.731  27.152   4.457  1.00 65.85           C  
ATOM    315  CB  VAL A  40      -7.462  25.205   3.484  1.00 65.85           C  
ATOM    316  O   VAL A  40      -7.902  28.030   4.711  1.00 65.85           O  
ATOM    317  CG1 VAL A  40      -7.795  24.360   4.712  1.00 65.85           C  
ATOM    318  CG2 VAL A  40      -7.280  24.317   2.254  1.00 65.85           C  
ATOM    319  N   ARG A  41      -9.920  26.971   5.190  1.00 70.62           N  
ATOM    320  CA  ARG A  41     -10.202  27.713   6.415  1.00 70.62           C  
ATOM    321  C   ARG A  41     -10.322  26.772   7.609  1.00 70.62           C  
ATOM    322  CB  ARG A  41     -11.485  28.534   6.264  1.00 70.62           C  
ATOM    323  O   ARG A  41     -10.897  25.688   7.497  1.00 70.62           O  
ATOM    324  CG  ARG A  41     -11.408  29.604   5.186  1.00 70.62           C  
ATOM    325  CD  ARG A  41     -12.691  30.420   5.110  1.00 70.62           C  
ATOM    326  NE  ARG A  41     -12.624  31.431   4.058  1.00 70.62           N  
ATOM    327  NH1 ARG A  41     -14.652  32.406   4.581  1.00 70.62           N  
ATOM    328  NH2 ARG A  41     -13.395  33.224   2.847  1.00 70.62           N  
ATOM    329  CZ  ARG A  41     -13.557  32.351   3.831  1.00 70.62           C  
ATOM    330  N   LEU A  42      -9.587  27.089   8.658  1.00 70.68           N  
ATOM    331  CA  LEU A  42      -9.786  26.381   9.918  1.00 70.68           C  
ATOM    332  C   LEU A  42     -11.009  26.917  10.655  1.00 70.68           C  
ATOM    333  CB  LEU A  42      -8.545  26.505  10.806  1.00 70.68           C  
ATOM    334  O   LEU A  42     -11.097  28.116  10.930  1.00 70.68           O  
ATOM    335  CG  LEU A  42      -8.509  25.616  12.050  1.00 70.68           C  
ATOM    336  CD1 LEU A  42      -8.393  24.149  11.650  1.00 70.68           C  
ATOM    337  CD2 LEU A  42      -7.357  26.021  12.963  1.00 70.68           C  
ATOM    338  N   VAL A  43     -12.051  25.989  10.901  1.00 73.39           N  
ATOM    339  CA  VAL A  43     -13.304  26.423  11.511  1.00 73.39           C  
ATOM    340  C   VAL A  43     -13.633  25.531  12.706  1.00 73.39           C  
ATOM    341  CB  VAL A  43     -14.467  26.403  10.494  1.00 73.39           C  
ATOM    342  O   VAL A  43     -13.137  24.406  12.805  1.00 73.39           O  
ATOM    343  CG1 VAL A  43     -14.211  27.396   9.362  1.00 73.39           C  
ATOM    344  CG2 VAL A  43     -14.666  24.994   9.939  1.00 73.39           C  
ATOM    345  N   LYS A  44     -14.192  26.095  13.656  1.00 73.81           N  
ATOM    346  CA  LYS A  44     -14.704  25.351  14.803  1.00 73.81           C  
ATOM    347  C   LYS A  44     -16.228  25.286  14.780  1.00 73.81           C  
ATOM    348  CB  LYS A  44     -14.226  25.984  16.111  1.00 73.81           C  
ATOM    349  O   LYS A  44     -16.893  26.279  14.477  1.00 73.81           O  
ATOM    350  CG  LYS A  44     -14.590  25.186  17.354  1.00 73.81           C  
ATOM    351  CD  LYS A  44     -14.087  25.865  18.621  1.00 73.81           C  
ATOM    352  CE  LYS A  44     -14.487  25.089  19.869  1.00 73.81           C  
ATOM    353  NZ  LYS A  44     -14.025  25.769  21.116  1.00 73.81           N  
ATOM    354  N   LYS A  45     -16.735  24.027  14.881  1.00 69.13           N  
ATOM    355  CA  LYS A  45     -18.183  23.845  14.888  1.00 69.13           C  
ATOM    356  C   LYS A  45     -18.824  24.580  16.062  1.00 69.13           C  
ATOM    357  CB  LYS A  45     -18.537  22.358  14.944  1.00 69.13           C  
ATOM    358  O   LYS A  45     -18.342  24.493  17.193  1.00 69.13           O  
ATOM    359  CG  LYS A  45     -19.982  22.051  14.581  1.00 69.13           C  
ATOM    360  CD  LYS A  45     -20.240  20.551  14.532  1.00 69.13           C  
ATOM    361  CE  LYS A  45     -21.693  20.243  14.195  1.00 69.13           C  
ATOM    362  NZ  LYS A  45     -21.940  18.773  14.103  1.00 69.13           N  
ATOM    363  N   ILE A  46     -19.890  25.479  15.805  1.00 65.83           N  
ATOM    364  CA  ILE A  46     -20.630  26.211  16.827  1.00 65.83           C  
ATOM    365  C   ILE A  46     -21.463  25.237  17.657  1.00 65.83           C  
ATOM    366  CB  ILE A  46     -21.537  27.294  16.202  1.00 65.83           C  
ATOM    367  O   ILE A  46     -22.155  24.377  17.107  1.00 65.83           O  
ATOM    368  CG1 ILE A  46     -20.702  28.276  15.371  1.00 65.83           C  
ATOM    369  CG2 ILE A  46     -22.328  28.030  17.288  1.00 65.83           C  
ATOM    370  CD1 ILE A  46     -21.532  29.264  14.563  1.00 65.83           C  
ATOM    371  N   LYS A  47     -20.915  24.510  18.675  1.00 59.03           N  
ATOM    372  CA  LYS A  47     -21.523  23.648  19.685  1.00 59.03           C  
ATOM    373  C   LYS A  47     -23.037  23.573  19.504  1.00 59.03           C  
ATOM    374  CB  LYS A  47     -21.188  24.147  21.091  1.00 59.03           C  
ATOM    375  O   LYS A  47     -23.705  24.602  19.391  1.00 59.03           O  
ATOM    376  CG  LYS A  47     -20.007  23.436  21.735  1.00 59.03           C  
ATOM    377  CD  LYS A  47     -19.821  23.862  23.185  1.00 59.03           C  
ATOM    378  CE  LYS A  47     -18.613  23.185  23.818  1.00 59.03           C  
ATOM    379  NZ  LYS A  47     -18.445  23.575  25.250  1.00 59.03           N  
ATOM    380  N   ASP A  48     -23.560  22.426  18.984  1.00 51.03           N  
ATOM    381  CA  ASP A  48     -24.940  22.026  19.238  1.00 51.03           C  
ATOM    382  C   ASP A  48     -25.140  21.641  20.702  1.00 51.03           C  
ATOM    383  CB  ASP A  48     -25.338  20.862  18.328  1.00 51.03           C  
ATOM    384  O   ASP A  48     -24.289  20.974  21.295  1.00 51.03           O  
ATOM    385  CG  ASP A  48     -26.789  20.925  17.884  1.00 51.03           C  
ATOM    386  OD1 ASP A  48     -27.568  21.719  18.455  1.00 51.03           O  
ATOM    387  OD2 ASP A  48     -27.158  20.172  16.957  1.00 51.03           O  
ATOM    388  N   GLU A  49     -25.491  22.428  21.671  1.00 46.98           N  
ATOM    389  CA  GLU A  49     -25.899  22.253  23.062  1.00 46.98           C  
ATOM    390  C   GLU A  49     -26.127  20.780  23.389  1.00 46.98           C  
ATOM    391  CB  GLU A  49     -27.167  23.059  23.356  1.00 46.98           C  
ATOM    392  O   GLU A  49     -25.897  20.347  24.520  1.00 46.98           O  
ATOM    393  CG  GLU A  49     -26.940  24.563  23.408  1.00 46.98           C  
ATOM    394  CD  GLU A  49     -28.174  25.341  23.838  1.00 46.98           C  
ATOM    395  OE1 GLU A  49     -28.098  26.585  23.954  1.00 46.98           O  
ATOM    396  OE2 GLU A  49     -29.226  24.701  24.061  1.00 46.98           O  
ATOM    397  N   ASN A  50     -26.145  19.767  22.415  1.00 44.90           N  
ATOM    398  CA  ASN A  50     -26.442  18.376  22.741  1.00 44.90           C  
ATOM    399  C   ASN A  50     -25.284  17.454  22.373  1.00 44.90           C  
ATOM    400  CB  ASN A  50     -27.725  17.923  22.042  1.00 44.90           C  
ATOM    401  O   ASN A  50     -25.356  16.243  22.588  1.00 44.90           O  
ATOM    402  CG  ASN A  50     -28.968  18.560  22.632  1.00 44.90           C  
ATOM    403  ND2 ASN A  50     -30.042  18.598  21.852  1.00 44.90           N  
ATOM    404  OD1 ASN A  50     -28.964  19.013  23.779  1.00 44.90           O  
ATOM    405  N   GLU A  51     -24.039  17.906  22.038  1.00 44.04           N  
ATOM    406  CA  GLU A  51     -22.952  16.983  21.725  1.00 44.04           C  
ATOM    407  C   GLU A  51     -21.762  17.195  22.657  1.00 44.04           C  
ATOM    408  CB  GLU A  51     -22.514  17.144  20.267  1.00 44.04           C  
ATOM    409  O   GLU A  51     -21.306  18.325  22.842  1.00 44.04           O  
ATOM    410  CG  GLU A  51     -23.258  16.236  19.298  1.00 44.04           C  
ATOM    411  CD  GLU A  51     -22.715  16.301  17.879  1.00 44.04           C  
ATOM    412  OE1 GLU A  51     -23.237  15.582  16.996  1.00 44.04           O  
ATOM    413  OE2 GLU A  51     -21.760  17.075  17.648  1.00 44.04           O  
ATOM    414  N   GLN A  52     -21.736  16.602  23.870  1.00 39.04           N  
ATOM    415  CA  GLN A  52     -20.663  16.471  24.850  1.00 39.04           C  
ATOM    416  C   GLN A  52     -19.389  15.936  24.202  1.00 39.04           C  
ATOM    417  CB  GLN A  52     -21.092  15.558  25.999  1.00 39.04           C  
ATOM    418  O   GLN A  52     -19.411  14.890  23.549  1.00 39.04           O  
ATOM    419  CG  GLN A  52     -21.900  16.265  27.078  1.00 39.04           C  
ATOM    420  CD  GLN A  52     -22.017  15.450  28.353  1.00 39.04           C  
ATOM    421  NE2 GLN A  52     -22.453  16.094  29.430  1.00 39.04           N  
ATOM    422  OE1 GLN A  52     -21.720  14.252  28.368  1.00 39.04           O  
ATOM    423  N   GLY A  53     -18.546  16.622  23.339  1.00 44.88           N  
ATOM    424  CA  GLY A  53     -17.304  15.928  23.036  1.00 44.88           C  
ATOM    425  C   GLY A  53     -16.399  16.706  22.100  1.00 44.88           C  
ATOM    426  O   GLY A  53     -16.876  17.491  21.277  1.00 44.88           O  
ATOM    427  N   GLN A  54     -15.513  17.644  22.510  1.00 48.43           N  
ATOM    428  CA  GLN A  54     -14.203  18.127  22.087  1.00 48.43           C  
ATOM    429  C   GLN A  54     -14.317  19.007  20.845  1.00 48.43           C  
ATOM    430  CB  GLN A  54     -13.260  16.954  21.814  1.00 48.43           C  
ATOM    431  O   GLN A  54     -15.066  18.689  19.919  1.00 48.43           O  
ATOM    432  CG  GLN A  54     -12.422  16.546  23.018  1.00 48.43           C  
ATOM    433  CD  GLN A  54     -11.443  15.431  22.702  1.00 48.43           C  
ATOM    434  NE2 GLN A  54     -10.593  15.097  23.666  1.00 48.43           N  
ATOM    435  OE1 GLN A  54     -11.452  14.874  21.599  1.00 48.43           O  
ATOM    436  N   SER A  55     -14.579  20.334  20.918  1.00 53.25           N  
ATOM    437  CA  SER A  55     -14.414  21.359  19.892  1.00 53.25           C  
ATOM    438  C   SER A  55     -13.647  20.818  18.690  1.00 53.25           C  
ATOM    439  CB  SER A  55     -13.688  22.577  20.464  1.00 53.25           C  
ATOM    440  O   SER A  55     -12.524  20.330  18.831  1.00 53.25           O  
ATOM    441  OG  SER A  55     -12.445  22.202  21.033  1.00 53.25           O  
ATOM    442  N   ALA A  56     -14.202  19.925  17.895  1.00 60.92           N  
ATOM    443  CA  ALA A  56     -13.481  19.420  16.730  1.00 60.92           C  
ATOM    444  C   ALA A  56     -13.180  20.543  15.741  1.00 60.92           C  
ATOM    445  CB  ALA A  56     -14.283  18.315  16.046  1.00 60.92           C  
ATOM    446  O   ALA A  56     -14.007  21.435  15.535  1.00 60.92           O  
ATOM    447  N   VAL A  57     -11.925  20.876  15.506  1.00 65.84           N  
ATOM    448  CA  VAL A  57     -11.409  21.822  14.522  1.00 65.84           C  
ATOM    449  C   VAL A  57     -11.398  21.175  13.139  1.00 65.84           C  
ATOM    450  CB  VAL A  57      -9.991  22.309  14.894  1.00 65.84           C  
ATOM    451  O   VAL A  57     -11.007  20.015  12.992  1.00 65.84           O  
ATOM    452  CG1 VAL A  57      -9.474  23.307  13.859  1.00 65.84           C  
ATOM    453  CG2 VAL A  57      -9.990  22.933  16.288  1.00 65.84           C  
ATOM    454  N   TYR A  58     -12.075  22.021  12.193  1.00 70.42           N  
ATOM    455  CA  TYR A  58     -12.170  21.546  10.818  1.00 70.42           C  
ATOM    456  C   TYR A  58     -11.386  22.449   9.873  1.00 70.42           C  
ATOM    457  CB  TYR A  58     -13.635  21.472  10.375  1.00 70.42           C  
ATOM    458  O   TYR A  58     -11.252  23.650  10.121  1.00 70.42           O  
ATOM    459  CG  TYR A  58     -14.482  20.559  11.227  1.00 70.42           C  
ATOM    460  CD1 TYR A  58     -14.742  19.249  10.834  1.00 70.42           C  
ATOM    461  CD2 TYR A  58     -15.025  21.006  12.427  1.00 70.42           C  
ATOM    462  CE1 TYR A  58     -15.523  18.404  11.615  1.00 70.42           C  
ATOM    463  CE2 TYR A  58     -15.808  20.170  13.217  1.00 70.42           C  
ATOM    464  OH  TYR A  58     -16.826  18.042  13.581  1.00 70.42           O  
ATOM    465  CZ  TYR A  58     -16.051  18.873  12.804  1.00 70.42           C  
ATOM    466  N   PHE A  59     -10.791  21.927   8.877  1.00 74.13           N  
ATOM    467  CA  PHE A  59     -10.315  22.684   7.725  1.00 74.13           C  
ATOM    468  C   PHE A  59     -11.324  22.624   6.584  1.00 74.13           C  
ATOM    469  CB  PHE A  59      -8.958  22.152   7.254  1.00 74.13           C  
ATOM    470  O   PHE A  59     -11.759  21.540   6.189  1.00 74.13           O  
ATOM    471  CG  PHE A  59      -7.831  22.431   8.211  1.00 74.13           C  
ATOM    472  CD1 PHE A  59      -7.140  23.636   8.161  1.00 74.13           C  
ATOM    473  CD2 PHE A  59      -7.463  21.489   9.162  1.00 74.13           C  
ATOM    474  CE1 PHE A  59      -6.097  23.897   9.045  1.00 74.13           C  
ATOM    475  CE2 PHE A  59      -6.421  21.743  10.050  1.00 74.13           C  
ATOM    476  CZ  PHE A  59      -5.739  22.947   9.989  1.00 74.13           C  
ATOM    477  N   LEU A  60     -11.768  23.783   6.156  1.00 77.17           N  
ATOM    478  CA  LEU A  60     -12.719  23.845   5.052  1.00 77.17           C  
ATOM    479  C   LEU A  60     -12.048  24.365   3.785  1.00 77.17           C  
ATOM    480  CB  LEU A  60     -13.908  24.737   5.417  1.00 77.17           C  
ATOM    481  O   LEU A  60     -11.468  25.453   3.786  1.00 77.17           O  
ATOM    482  CG  LEU A  60     -14.762  24.278   6.600  1.00 77.17           C  
ATOM    483  CD1 LEU A  60     -15.828  25.320   6.920  1.00 77.17           C  
ATOM    484  CD2 LEU A  60     -15.400  22.925   6.305  1.00 77.17           C  
ATOM    485  N   LYS A  61     -12.100  23.526   2.838  1.00 79.24           N  
ATOM    486  CA  LYS A  61     -11.627  23.925   1.515  1.00 79.24           C  
ATOM    487  C   LYS A  61     -12.724  24.641   0.732  1.00 79.24           C  
ATOM    488  CB  LYS A  61     -11.133  22.707   0.732  1.00 79.24           C  
ATOM    489  O   LYS A  61     -13.837  24.128   0.602  1.00 79.24           O  
ATOM    490  CG  LYS A  61     -10.432  23.053  -0.573  1.00 79.24           C  
ATOM    491  CD  LYS A  61      -9.903  21.807  -1.271  1.00 79.24           C  
ATOM    492  CE  LYS A  61      -9.246  22.147  -2.603  1.00 79.24           C  
ATOM    493  NZ  LYS A  61      -8.718  20.929  -3.286  1.00 79.24           N  
ATOM    494  N   GLN A  62     -12.331  25.753   0.143  1.00 80.56           N  
ATOM    495  CA  GLN A  62     -13.283  26.612  -0.554  1.00 80.56           C  
ATOM    496  C   GLN A  62     -13.234  26.379  -2.061  1.00 80.56           C  
ATOM    497  CB  GLN A  62     -13.009  28.084  -0.241  1.00 80.56           C  
ATOM    498  O   GLN A  62     -12.153  26.327  -2.652  1.00 80.56           O  
ATOM    499  CG  GLN A  62     -14.082  29.032  -0.756  1.00 80.56           C  
ATOM    500  CD  GLN A  62     -13.828  30.476  -0.363  1.00 80.56           C  
ATOM    501  NE2 GLN A  62     -14.587  31.393  -0.953  1.00 80.56           N  
ATOM    502  OE1 GLN A  62     -12.958  30.763   0.465  1.00 80.56           O  
ATOM    503  N   HIS A  63     -14.480  26.133  -2.727  1.00 78.55           N  
ATOM    504  CA  HIS A  63     -14.631  25.948  -4.166  1.00 78.55           C  
ATOM    505  C   HIS A  63     -15.556  27.004  -4.763  1.00 78.55           C  
ATOM    506  CB  HIS A  63     -15.166  24.548  -4.473  1.00 78.55           C  
ATOM    507  O   HIS A  63     -16.499  26.673  -5.484  1.00 78.55           O  
ATOM    508  CG  HIS A  63     -14.221  23.450  -4.101  1.00 78.55           C  
ATOM    509  CD2 HIS A  63     -14.161  22.663  -3.001  1.00 78.55           C  
ATOM    510  ND1 HIS A  63     -13.179  23.059  -4.914  1.00 78.55           N  
ATOM    511  CE1 HIS A  63     -12.518  22.074  -4.328  1.00 78.55           C  
ATOM    512  NE2 HIS A  63     -13.093  21.816  -3.166  1.00 78.55           N  
ATOM    513  N   ASP A  64     -15.265  28.348  -4.578  1.00 74.96           N  
ATOM    514  CA  ASP A  64     -16.163  29.436  -4.954  1.00 74.96           C  
ATOM    515  C   ASP A  64     -16.383  29.468  -6.465  1.00 74.96           C  
ATOM    516  CB  ASP A  64     -15.609  30.779  -4.474  1.00 74.96           C  
ATOM    517  O   ASP A  64     -17.486  29.761  -6.931  1.00 74.96           O  
ATOM    518  CG  ASP A  64     -15.670  30.941  -2.966  1.00 74.96           C  
ATOM    519  OD1 ASP A  64     -16.526  30.300  -2.318  1.00 74.96           O  
ATOM    520  OD2 ASP A  64     -14.857  31.718  -2.420  1.00 74.96           O  
ATOM    521  N   THR A  65     -15.391  29.069  -7.209  1.00 74.83           N  
ATOM    522  CA  THR A  65     -15.454  29.220  -8.658  1.00 74.83           C  
ATOM    523  C   THR A  65     -16.147  28.020  -9.297  1.00 74.83           C  
ATOM    524  CB  THR A  65     -14.049  29.387  -9.264  1.00 74.83           C  
ATOM    525  O   THR A  65     -16.705  28.128 -10.391  1.00 74.83           O  
ATOM    526  CG2 THR A  65     -13.403  30.690  -8.806  1.00 74.83           C  
ATOM    527  OG1 THR A  65     -13.225  28.288  -8.855  1.00 74.83           O  
ATOM    528  N   ASN A  66     -16.282  26.936  -8.562  1.00 74.88           N  
ATOM    529  CA  ASN A  66     -16.901  25.725  -9.090  1.00 74.88           C  
ATOM    530  C   ASN A  66     -17.609  24.933  -7.994  1.00 74.88           C  
ATOM    531  CB  ASN A  66     -15.859  24.849  -9.789  1.00 74.88           C  
ATOM    532  O   ASN A  66     -17.064  23.955  -7.479  1.00 74.88           O  
ATOM    533  CG  ASN A  66     -16.483  23.831 -10.722  1.00 74.88           C  
ATOM    534  ND2 ASN A  66     -15.687  23.309 -11.648  1.00 74.88           N  
ATOM    535  OD1 ASN A  66     -17.671  23.516 -10.613  1.00 74.88           O  
ATOM    536  N   PRO A  67     -18.796  25.400  -7.591  1.00 73.50           N  
ATOM    537  CA  PRO A  67     -19.546  24.771  -6.502  1.00 73.50           C  
ATOM    538  C   PRO A  67     -19.840  23.295  -6.763  1.00 73.50           C  
ATOM    539  CB  PRO A  67     -20.842  25.585  -6.450  1.00 73.50           C  
ATOM    540  O   PRO A  67     -19.895  22.497  -5.824  1.00 73.50           O  
ATOM    541  CG  PRO A  67     -20.529  26.848  -7.186  1.00 73.50           C  
ATOM    542  CD  PRO A  67     -19.363  26.592  -8.098  1.00 73.50           C  
ATOM    543  N   ARG A  68     -20.018  22.902  -8.009  1.00 74.08           N  
ATOM    544  CA  ARG A  68     -20.266  21.513  -8.383  1.00 74.08           C  
ATOM    545  C   ARG A  68     -19.074  20.629  -8.030  1.00 74.08           C  
ATOM    546  CB  ARG A  68     -20.574  21.406  -9.878  1.00 74.08           C  
ATOM    547  O   ARG A  68     -19.239  19.442  -7.743  1.00 74.08           O  
ATOM    548  CG  ARG A  68     -21.923  21.988 -10.272  1.00 74.08           C  
ATOM    549  CD  ARG A  68     -22.232  21.747 -11.743  1.00 74.08           C  
ATOM    550  NE  ARG A  68     -23.529  22.303 -12.119  1.00 74.08           N  
ATOM    551  NH1 ARG A  68     -23.471  21.512 -14.289  1.00 74.08           N  
ATOM    552  NH2 ARG A  68     -25.272  22.724 -13.554  1.00 74.08           N  
ATOM    553  CZ  ARG A  68     -24.088  22.179 -13.320  1.00 74.08           C  
ATOM    554  N   LEU A  69     -17.928  21.231  -8.002  1.00 76.01           N  
ATOM    555  CA  LEU A  69     -16.701  20.530  -7.640  1.00 76.01           C  
ATOM    556  C   LEU A  69     -16.711  20.142  -6.166  1.00 76.01           C  
ATOM    557  CB  LEU A  69     -15.477  21.399  -7.943  1.00 76.01           C  
ATOM    558  O   LEU A  69     -16.259  19.053  -5.803  1.00 76.01           O  
ATOM    559  CG  LEU A  69     -14.111  20.754  -7.703  1.00 76.01           C  
ATOM    560  CD1 LEU A  69     -13.951  19.513  -8.574  1.00 76.01           C  
ATOM    561  CD2 LEU A  69     -12.993  21.754  -7.976  1.00 76.01           C  
ATOM    562  N   ALA A  70     -17.252  21.017  -5.345  1.00 76.81           N  
ATOM    563  CA  ALA A  70     -17.331  20.727  -3.916  1.00 76.81           C  
ATOM    564  C   ALA A  70     -18.186  19.490  -3.654  1.00 76.81           C  
ATOM    565  CB  ALA A  70     -17.894  21.928  -3.159  1.00 76.81           C  
ATOM    566  O   ALA A  70     -17.809  18.624  -2.861  1.00 76.81           O  
ATOM    567  N   GLU A  71     -19.301  19.404  -4.325  1.00 75.11           N  
ATOM    568  CA  GLU A  71     -20.200  18.263  -4.181  1.00 75.11           C  
ATOM    569  C   GLU A  71     -19.535  16.973  -4.650  1.00 75.11           C  
ATOM    570  CB  GLU A  71     -21.498  18.499  -4.959  1.00 75.11           C  
ATOM    571  O   GLU A  71     -19.640  15.938  -3.988  1.00 75.11           O  
ATOM    572  CG  GLU A  71     -22.419  19.529  -4.322  1.00 75.11           C  
ATOM    573  CD  GLU A  71     -23.690  19.771  -5.119  1.00 75.11           C  
ATOM    574  OE1 GLU A  71     -24.484  20.662  -4.740  1.00 75.11           O  
ATOM    575  OE2 GLU A  71     -23.895  19.064  -6.131  1.00 75.11           O  
ATOM    576  N   LEU A  72     -18.952  17.101  -5.776  1.00 75.88           N  
ATOM    577  CA  LEU A  72     -18.280  15.939  -6.346  1.00 75.88           C  
ATOM    578  C   LEU A  72     -17.144  15.470  -5.444  1.00 75.88           C  
ATOM    579  CB  LEU A  72     -17.740  16.263  -7.741  1.00 75.88           C  
ATOM    580  O   LEU A  72     -16.967  14.268  -5.234  1.00 75.88           O  
ATOM    581  CG  LEU A  72     -17.105  15.102  -8.509  1.00 75.88           C  
ATOM    582  CD1 LEU A  72     -18.119  13.981  -8.709  1.00 75.88           C  
ATOM    583  CD2 LEU A  72     -16.560  15.582  -9.850  1.00 75.88           C  
ATOM    584  N   GLU A  73     -16.433  16.437  -4.887  1.00 75.49           N  
ATOM    585  CA  GLU A  73     -15.356  16.097  -3.961  1.00 75.49           C  
ATOM    586  C   GLU A  73     -15.896  15.383  -2.725  1.00 75.49           C  
ATOM    587  CB  GLU A  73     -14.584  17.353  -3.549  1.00 75.49           C  
ATOM    588  O   GLU A  73     -15.310  14.402  -2.263  1.00 75.49           O  
ATOM    589  CG  GLU A  73     -13.327  17.064  -2.741  1.00 75.49           C  
ATOM    590  CD  GLU A  73     -12.457  18.292  -2.526  1.00 75.49           C  
ATOM    591  OE1 GLU A  73     -11.579  18.265  -1.634  1.00 75.49           O  
ATOM    592  OE2 GLU A  73     -12.655  19.289  -3.256  1.00 75.49           O  
ATOM    593  N   ALA A  74     -16.896  15.863  -2.175  1.00 75.23           N  
ATOM    594  CA  ALA A  74     -17.519  15.231  -1.015  1.00 75.23           C  
ATOM    595  C   ALA A  74     -17.995  13.820  -1.349  1.00 75.23           C  
ATOM    596  CB  ALA A  74     -18.686  16.077  -0.511  1.00 75.23           C  
ATOM    597  O   ALA A  74     -17.832  12.897  -0.547  1.00 75.23           O  
ATOM    598  N   TYR A  75     -18.562  13.716  -2.515  1.00 76.31           N  
ATOM    599  CA  TYR A  75     -19.029  12.413  -2.974  1.00 76.31           C  
ATOM    600  C   TYR A  75     -17.869  11.433  -3.105  1.00 76.31           C  
ATOM    601  CB  TYR A  75     -19.755  12.544  -4.317  1.00 76.31           C  
ATOM    602  O   TYR A  75     -17.972  10.279  -2.680  1.00 76.31           O  
ATOM    603  CG  TYR A  75     -20.304  11.239  -4.840  1.00 76.31           C  
ATOM    604  CD1 TYR A  75     -19.689  10.579  -5.902  1.00 76.31           C  
ATOM    605  CD2 TYR A  75     -21.438  10.665  -4.276  1.00 76.31           C  
ATOM    606  CE1 TYR A  75     -20.193   9.377  -6.389  1.00 76.31           C  
ATOM    607  CE2 TYR A  75     -21.950   9.464  -4.755  1.00 76.31           C  
ATOM    608  OH  TYR A  75     -21.824   7.639  -6.288  1.00 76.31           O  
ATOM    609  CZ  TYR A  75     -21.321   8.828  -5.810  1.00 76.31           C  
ATOM    610  N   CYS A  76     -16.775  11.881  -3.682  1.00 73.49           N  
ATOM    611  CA  CYS A  76     -15.590  11.041  -3.811  1.00 73.49           C  
ATOM    612  C   CYS A  76     -15.051  10.645  -2.442  1.00 73.49           C  
ATOM    613  CB  CYS A  76     -14.504  11.765  -4.606  1.00 73.49           C  
ATOM    614  O   CYS A  76     -14.619   9.507  -2.245  1.00 73.49           O  
ATOM    615  SG  CYS A  76     -14.885  11.942  -6.363  1.00 73.49           S  
ATOM    616  N   GLY A  77     -15.023  11.566  -1.482  1.00 74.47           N  
ATOM    617  CA  GLY A  77     -14.659  11.249  -0.110  1.00 74.47           C  
ATOM    618  C   GLY A  77     -15.526  10.166   0.503  1.00 74.47           C  
ATOM    619  O   GLY A  77     -15.021   9.262   1.171  1.00 74.47           O  
ATOM    620  N   ALA A  78     -16.809  10.259   0.235  1.00 73.53           N  
ATOM    621  CA  ALA A  78     -17.751   9.276   0.763  1.00 73.53           C  
ATOM    622  C   ALA A  78     -17.486   7.892   0.177  1.00 73.53           C  
ATOM    623  CB  ALA A  78     -19.187   9.706   0.474  1.00 73.53           C  
ATOM    624  O   ALA A  78     -17.536   6.888   0.892  1.00 73.53           O  
ATOM    625  N   ILE A  79     -17.246   7.857  -1.099  1.00 72.79           N  
ATOM    626  CA  ILE A  79     -16.935   6.593  -1.758  1.00 72.79           C  
ATOM    627  C   ILE A  79     -15.655   6.006  -1.169  1.00 72.79           C  
ATOM    628  CB  ILE A  79     -16.790   6.773  -3.286  1.00 72.79           C  
ATOM    629  O   ILE A  79     -15.587   4.807  -0.888  1.00 72.79           O  
ATOM    630  CG1 ILE A  79     -18.142   7.132  -3.912  1.00 72.79           C  
ATOM    631  CG2 ILE A  79     -16.209   5.508  -3.925  1.00 72.79           C  
ATOM    632  CD1 ILE A  79     -18.068   7.468  -5.395  1.00 72.79           C  
ATOM    633  N   SER A  80     -14.698   6.860  -0.946  1.00 71.13           N  
ATOM    634  CA  SER A  80     -13.435   6.403  -0.376  1.00 71.13           C  
ATOM    635  C   SER A  80     -13.636   5.821   1.019  1.00 71.13           C  
ATOM    636  CB  SER A  80     -12.426   7.551  -0.317  1.00 71.13           C  
ATOM    637  O   SER A  80     -13.047   4.794   1.360  1.00 71.13           O  
ATOM    638  OG  SER A  80     -12.074   7.978  -1.622  1.00 71.13           O  
ATOM    639  N   LEU A  81     -14.424   6.531   1.768  1.00 73.77           N  
ATOM    640  CA  LEU A  81     -14.735   6.044   3.107  1.00 73.77           C  
ATOM    641  C   LEU A  81     -15.404   4.675   3.046  1.00 73.77           C  
ATOM    642  CB  LEU A  81     -15.641   7.036   3.841  1.00 73.77           C  
ATOM    643  O   LEU A  81     -15.152   3.818   3.896  1.00 73.77           O  
ATOM    644  CG  LEU A  81     -14.951   8.245   4.473  1.00 73.77           C  
ATOM    645  CD1 LEU A  81     -15.980   9.308   4.846  1.00 73.77           C  
ATOM    646  CD2 LEU A  81     -14.145   7.822   5.697  1.00 73.77           C  
ATOM    647  N   PHE A  82     -16.233   4.665   2.020  1.00 71.49           N  
ATOM    648  CA  PHE A  82     -16.919   3.394   1.820  1.00 71.49           C  
ATOM    649  C   PHE A  82     -15.925   2.290   1.480  1.00 71.49           C  
ATOM    650  CB  PHE A  82     -17.968   3.516   0.710  1.00 71.49           C  
ATOM    651  O   PHE A  82     -16.024   1.177   2.000  1.00 71.49           O  
ATOM    652  CG  PHE A  82     -18.646   2.217   0.370  1.00 71.49           C  
ATOM    653  CD1 PHE A  82     -18.305   1.519  -0.782  1.00 71.49           C  
ATOM    654  CD2 PHE A  82     -19.627   1.694   1.203  1.00 71.49           C  
ATOM    655  CE1 PHE A  82     -18.931   0.316  -1.099  1.00 71.49           C  
ATOM    656  CE2 PHE A  82     -20.258   0.492   0.892  1.00 71.49           C  
ATOM    657  CZ  PHE A  82     -19.909  -0.195  -0.259  1.00 71.49           C  
ATOM    658  N   LEU A  83     -14.938   2.711   0.698  1.00 66.60           N  
ATOM    659  CA  LEU A  83     -13.957   1.731   0.246  1.00 66.60           C  
ATOM    660  C   LEU A  83     -12.924   1.453   1.333  1.00 66.60           C  
ATOM    661  CB  LEU A  83     -13.258   2.220  -1.025  1.00 66.60           C  
ATOM    662  O   LEU A  83     -12.520   0.306   1.532  1.00 66.60           O  
ATOM    663  CG  LEU A  83     -14.122   2.306  -2.284  1.00 66.60           C  
ATOM    664  CD1 LEU A  83     -13.351   2.986  -3.411  1.00 66.60           C  
ATOM    665  CD2 LEU A  83     -14.587   0.918  -2.710  1.00 66.60           C  
ATOM    666  N   ALA A  84     -12.427   2.558   1.997  1.00 68.39           N  
ATOM    667  CA  ALA A  84     -11.375   2.525   3.010  1.00 68.39           C  
ATOM    668  C   ALA A  84     -11.941   2.813   4.398  1.00 68.39           C  
ATOM    669  CB  ALA A  84     -10.276   3.527   2.668  1.00 68.39           C  
ATOM    670  O   ALA A  84     -12.700   3.768   4.579  1.00 68.39           O  
ATOM    671  N   THR A  85     -12.435   1.758   5.124  1.00 67.88           N  
ATOM    672  CA  THR A  85     -13.038   1.985   6.433  1.00 67.88           C  
ATOM    673  C   THR A  85     -12.764   3.407   6.916  1.00 67.88           C  
ATOM    674  CB  THR A  85     -12.514   0.977   7.472  1.00 67.88           C  
ATOM    675  O   THR A  85     -11.839   4.064   6.434  1.00 67.88           O  
ATOM    676  CG2 THR A  85     -12.715  -0.458   6.996  1.00 67.88           C  
ATOM    677  OG1 THR A  85     -11.116   1.206   7.688  1.00 67.88           O  
ATOM    678  N   SER A  86     -13.593   4.013   7.644  1.00 67.79           N  
ATOM    679  CA  SER A  86     -13.609   5.391   8.124  1.00 67.79           C  
ATOM    680  C   SER A  86     -12.340   5.720   8.904  1.00 67.79           C  
ATOM    681  CB  SER A  86     -14.836   5.640   9.002  1.00 67.79           C  
ATOM    682  O   SER A  86     -11.941   6.883   8.990  1.00 67.79           O  
ATOM    683  OG  SER A  86     -14.801   4.821  10.159  1.00 67.79           O  
ATOM    684  N   ARG A  87     -11.638   4.729   9.359  1.00 73.23           N  
ATOM    685  CA  ARG A  87     -10.437   4.988  10.145  1.00 73.23           C  
ATOM    686  C   ARG A  87      -9.267   5.374   9.246  1.00 73.23           C  
ATOM    687  CB  ARG A  87     -10.069   3.764  10.986  1.00 73.23           C  
ATOM    688  O   ARG A  87      -8.325   6.032   9.693  1.00 73.23           O  
ATOM    689  CG  ARG A  87      -9.527   2.599  10.173  1.00 73.23           C  
ATOM    690  CD  ARG A  87      -9.101   1.440  11.064  1.00 73.23           C  
ATOM    691  NE  ARG A  87      -8.171   0.547  10.378  1.00 73.23           N  
ATOM    692  NH1 ARG A  87      -7.871  -0.864  12.183  1.00 73.23           N  
ATOM    693  NH2 ARG A  87      -6.777  -1.270  10.211  1.00 73.23           N  
ATOM    694  CZ  ARG A  87      -7.608  -0.527  10.926  1.00 73.23           C  
ATOM    695  N   TYR A  88      -9.276   5.096   7.892  1.00 74.17           N  
ATOM    696  CA  TYR A  88      -8.127   5.260   7.010  1.00 74.17           C  
ATOM    697  C   TYR A  88      -8.289   6.491   6.126  1.00 74.17           C  
ATOM    698  CB  TYR A  88      -7.934   4.015   6.139  1.00 74.17           C  
ATOM    699  O   TYR A  88      -7.326   6.949   5.506  1.00 74.17           O  
ATOM    700  CG  TYR A  88      -7.627   2.765   6.927  1.00 74.17           C  
ATOM    701  CD1 TYR A  88      -6.426   2.631   7.619  1.00 74.17           C  
ATOM    702  CD2 TYR A  88      -8.537   1.714   6.981  1.00 74.17           C  
ATOM    703  CE1 TYR A  88      -6.138   1.481   8.346  1.00 74.17           C  
ATOM    704  CE2 TYR A  88      -8.260   0.559   7.704  1.00 74.17           C  
ATOM    705  OH  TYR A  88      -6.779  -0.690   9.100  1.00 74.17           O  
ATOM    706  CZ  TYR A  88      -7.059   0.451   8.382  1.00 74.17           C  
ATOM    707  N   VAL A  89      -9.556   6.945   6.067  1.00 72.85           N  
ATOM    708  CA  VAL A  89      -9.856   8.107   5.237  1.00 72.85           C  
ATOM    709  C   VAL A  89     -10.632   9.139   6.052  1.00 72.85           C  
ATOM    710  CB  VAL A  89     -10.657   7.712   3.976  1.00 72.85           C  
ATOM    711  O   VAL A  89     -11.547   8.787   6.801  1.00 72.85           O  
ATOM    712  CG1 VAL A  89     -10.939   8.937   3.109  1.00 72.85           C  
ATOM    713  CG2 VAL A  89      -9.904   6.650   3.177  1.00 72.85           C  
ATOM    714  N   PRO A  90     -10.200  10.422   6.017  1.00 69.72           N  
ATOM    715  CA  PRO A  90     -10.994  11.434   6.718  1.00 69.72           C  
ATOM    716  C   PRO A  90     -12.404  11.575   6.150  1.00 69.72           C  
ATOM    717  CB  PRO A  90     -10.190  12.720   6.510  1.00 69.72           C  
ATOM    718  O   PRO A  90     -12.625  11.317   4.964  1.00 69.72           O  
ATOM    719  CG  PRO A  90      -9.349  12.454   5.303  1.00 69.72           C  
ATOM    720  CD  PRO A  90      -9.165  10.969   5.168  1.00 69.72           C  
ATOM    721  N   LYS A  91     -13.328  11.802   7.039  1.00 71.76           N  
ATOM    722  CA  LYS A  91     -14.688  12.107   6.604  1.00 71.76           C  
ATOM    723  C   LYS A  91     -14.739  13.430   5.847  1.00 71.76           C  
ATOM    724  CB  LYS A  91     -15.637  12.151   7.803  1.00 71.76           C  
ATOM    725  O   LYS A  91     -14.135  14.418   6.271  1.00 71.76           O  
ATOM    726  CG  LYS A  91     -15.940  10.787   8.404  1.00 71.76           C  
ATOM    727  CD  LYS A  91     -16.963  10.886   9.528  1.00 71.76           C  
ATOM    728  CE  LYS A  91     -17.210   9.533  10.181  1.00 71.76           C  
ATOM    729  NZ  LYS A  91     -18.211   9.625  11.285  1.00 71.76           N  
ATOM    730  N   THR A  92     -15.101  13.301   4.593  1.00 73.81           N  
ATOM    731  CA  THR A  92     -15.301  14.499   3.784  1.00 73.81           C  
ATOM    732  C   THR A  92     -16.788  14.815   3.646  1.00 73.81           C  
ATOM    733  CB  THR A  92     -14.675  14.340   2.386  1.00 73.81           C  
ATOM    734  O   THR A  92     -17.604  13.913   3.446  1.00 73.81           O  
ATOM    735  CG2 THR A  92     -13.159  14.204   2.475  1.00 73.81           C  
ATOM    736  OG1 THR A  92     -15.213  13.170   1.758  1.00 73.81           O  
ATOM    737  N   ARG A  93     -17.072  16.009   3.989  1.00 77.95           N  
ATOM    738  CA  ARG A  93     -18.470  16.424   3.936  1.00 77.95           C  
ATOM    739  C   ARG A  93     -18.619  17.755   3.208  1.00 77.95           C  
ATOM    740  CB  ARG A  93     -19.053  16.529   5.347  1.00 77.95           C  
ATOM    741  O   ARG A  93     -17.824  18.675   3.417  1.00 77.95           O  
ATOM    742  CG  ARG A  93     -20.573  16.576   5.383  1.00 77.95           C  
ATOM    743  CD  ARG A  93     -21.107  16.450   6.803  1.00 77.95           C  
ATOM    744  NE  ARG A  93     -21.272  15.053   7.194  1.00 77.95           N  
ATOM    745  NH1 ARG A  93     -22.344  15.522   9.186  1.00 77.95           N  
ATOM    746  NH2 ARG A  93     -21.952  13.348   8.575  1.00 77.95           N  
ATOM    747  CZ  ARG A  93     -21.855  14.644   8.317  1.00 77.95           C  
ATOM    748  N   PRO A  94     -19.624  17.837   2.309  1.00 81.60           N  
ATOM    749  CA  PRO A  94     -19.870  19.120   1.647  1.00 81.60           C  
ATOM    750  C   PRO A  94     -20.673  20.087   2.514  1.00 81.60           C  
ATOM    751  CB  PRO A  94     -20.658  18.726   0.396  1.00 81.60           C  
ATOM    752  O   PRO A  94     -21.512  19.658   3.310  1.00 81.60           O  
ATOM    753  CG  PRO A  94     -21.388  17.479   0.781  1.00 81.60           C  
ATOM    754  CD  PRO A  94     -20.545  16.718   1.764  1.00 81.60           C  
ATOM    755  N   TYR A  95     -20.271  21.426   2.327  1.00 83.62           N  
ATOM    756  CA  TYR A  95     -20.959  22.482   3.062  1.00 83.62           C  
ATOM    757  C   TYR A  95     -21.475  23.559   2.115  1.00 83.62           C  
ATOM    758  CB  TYR A  95     -20.027  23.107   4.105  1.00 83.62           C  
ATOM    759  O   TYR A  95     -20.816  23.892   1.127  1.00 83.62           O  
ATOM    760  CG  TYR A  95     -19.622  22.155   5.204  1.00 83.62           C  
ATOM    761  CD1 TYR A  95     -20.351  22.077   6.388  1.00 83.62           C  
ATOM    762  CD2 TYR A  95     -18.509  21.333   5.061  1.00 83.62           C  
ATOM    763  CE1 TYR A  95     -19.979  21.203   7.405  1.00 83.62           C  
ATOM    764  CE2 TYR A  95     -18.128  20.455   6.071  1.00 83.62           C  
ATOM    765  OH  TYR A  95     -18.497  19.530   8.240  1.00 83.62           O  
ATOM    766  CZ  TYR A  95     -18.869  20.397   7.237  1.00 83.62           C  
ATOM    767  N   TYR A  96     -22.745  24.053   2.420  1.00 84.48           N  
ATOM    768  CA  TYR A  96     -23.299  25.122   1.596  1.00 84.48           C  
ATOM    769  C   TYR A  96     -23.282  26.450   2.343  1.00 84.48           C  
ATOM    770  CB  TYR A  96     -24.729  24.782   1.165  1.00 84.48           C  
ATOM    771  O   TYR A  96     -23.291  26.476   3.576  1.00 84.48           O  
ATOM    772  CG  TYR A  96     -25.694  24.645   2.318  1.00 84.48           C  
ATOM    773  CD1 TYR A  96     -25.985  23.396   2.863  1.00 84.48           C  
ATOM    774  CD2 TYR A  96     -26.316  25.762   2.864  1.00 84.48           C  
ATOM    775  CE1 TYR A  96     -26.875  23.264   3.923  1.00 84.48           C  
ATOM    776  CE2 TYR A  96     -27.208  25.642   3.924  1.00 84.48           C  
ATOM    777  OH  TYR A  96     -28.362  24.266   5.497  1.00 84.48           O  
ATOM    778  CZ  TYR A  96     -27.480  24.391   4.447  1.00 84.48           C  
ATOM    779  N   ASP A  97     -22.996  27.506   1.629  1.00 83.36           N  
ATOM    780  CA  ASP A  97     -22.973  28.848   2.203  1.00 83.36           C  
ATOM    781  C   ASP A  97     -24.386  29.404   2.357  1.00 83.36           C  
ATOM    782  CB  ASP A  97     -22.129  29.787   1.338  1.00 83.36           C  
ATOM    783  O   ASP A  97     -25.367  28.694   2.123  1.00 83.36           O  
ATOM    784  CG  ASP A  97     -22.707  29.994  -0.051  1.00 83.36           C  
ATOM    785  OD1 ASP A  97     -23.901  29.694  -0.265  1.00 83.36           O  
ATOM    786  OD2 ASP A  97     -21.961  30.458  -0.939  1.00 83.36           O  
ATOM    787  N   SER A  98     -24.460  30.665   2.875  1.00 80.39           N  
ATOM    788  CA  SER A  98     -25.720  31.327   3.193  1.00 80.39           C  
ATOM    789  C   SER A  98     -26.617  31.429   1.963  1.00 80.39           C  
ATOM    790  CB  SER A  98     -25.464  32.723   3.763  1.00 80.39           C  
ATOM    791  O   SER A  98     -27.841  31.513   2.086  1.00 80.39           O  
ATOM    792  OG  SER A  98     -24.669  33.491   2.876  1.00 80.39           O  
ATOM    793  N   GLU A  99     -25.932  31.317   0.737  1.00 81.55           N  
ATOM    794  CA  GLU A  99     -26.671  31.423  -0.518  1.00 81.55           C  
ATOM    795  C   GLU A  99     -27.144  30.054  -0.997  1.00 81.55           C  
ATOM    796  CB  GLU A  99     -25.810  32.089  -1.595  1.00 81.55           C  
ATOM    797  O   GLU A  99     -27.811  29.948  -2.028  1.00 81.55           O  
ATOM    798  CG  GLU A  99     -25.462  33.540  -1.294  1.00 81.55           C  
ATOM    799  CD  GLU A  99     -24.479  34.139  -2.287  1.00 81.55           C  
ATOM    800  OE1 GLU A  99     -24.035  35.291  -2.081  1.00 81.55           O  
ATOM    801  OE2 GLU A  99     -24.152  33.451  -3.280  1.00 81.55           O  
ATOM    802  N   GLY A 100     -26.849  29.009  -0.184  1.00 76.88           N  
ATOM    803  CA  GLY A 100     -27.270  27.660  -0.526  1.00 76.88           C  
ATOM    804  C   GLY A 100     -26.341  26.977  -1.512  1.00 76.88           C  
ATOM    805  O   GLY A 100     -26.638  25.883  -1.996  1.00 76.88           O  
ATOM    806  N   ARG A 101     -25.224  27.641  -1.850  1.00 81.14           N  
ATOM    807  CA  ARG A 101     -24.250  27.062  -2.771  1.00 81.14           C  
ATOM    808  C   ARG A 101     -23.270  26.157  -2.033  1.00 81.14           C  
ATOM    809  CB  ARG A 101     -23.490  28.163  -3.513  1.00 81.14           C  
ATOM    810  O   ARG A 101     -22.676  26.562  -1.032  1.00 81.14           O  
ATOM    811  CG  ARG A 101     -24.364  29.005  -4.429  1.00 81.14           C  
ATOM    812  CD  ARG A 101     -23.549  30.040  -5.191  1.00 81.14           C  
ATOM    813  NE  ARG A 101     -23.025  31.074  -4.303  1.00 81.14           N  
ATOM    814  NH1 ARG A 101     -22.053  32.320  -5.988  1.00 81.14           N  
ATOM    815  NH2 ARG A 101     -21.897  33.012  -3.808  1.00 81.14           N  
ATOM    816  CZ  ARG A 101     -22.326  32.133  -4.702  1.00 81.14           C  
ATOM    817  N   THR A 102     -23.250  24.802  -2.444  1.00 81.06           N  
ATOM    818  CA  THR A 102     -22.249  23.897  -1.890  1.00 81.06           C  
ATOM    819  C   THR A 102     -20.856  24.253  -2.402  1.00 81.06           C  
ATOM    820  CB  THR A 102     -22.568  22.431  -2.237  1.00 81.06           C  
ATOM    821  O   THR A 102     -20.513  23.946  -3.546  1.00 81.06           O  
ATOM    822  CG2 THR A 102     -21.613  21.478  -1.526  1.00 81.06           C  
ATOM    823  OG1 THR A 102     -23.911  22.132  -1.837  1.00 81.06           O  
ATOM    824  N   ASN A 103     -20.189  24.967  -1.569  1.00 82.24           N  
ATOM    825  CA  ASN A 103     -18.932  25.487  -2.096  1.00 82.24           C  
ATOM    826  C   ASN A 103     -17.765  25.189  -1.159  1.00 82.24           C  
ATOM    827  CB  ASN A 103     -19.038  26.992  -2.350  1.00 82.24           C  
ATOM    828  O   ASN A 103     -16.640  25.630  -1.402  1.00 82.24           O  
ATOM    829  CG  ASN A 103     -19.363  27.775  -1.093  1.00 82.24           C  
ATOM    830  ND2 ASN A 103     -19.462  29.093  -1.224  1.00 82.24           N  
ATOM    831  OD1 ASN A 103     -19.524  27.200  -0.013  1.00 82.24           O  
ATOM    832  N   HIS A 104     -18.030  24.439  -0.111  1.00 82.75           N  
ATOM    833  CA  HIS A 104     -16.977  24.080   0.832  1.00 82.75           C  
ATOM    834  C   HIS A 104     -16.967  22.579   1.102  1.00 82.75           C  
ATOM    835  CB  HIS A 104     -17.147  24.849   2.144  1.00 82.75           C  
ATOM    836  O   HIS A 104     -18.022  21.941   1.123  1.00 82.75           O  
ATOM    837  CG  HIS A 104     -16.985  26.328   1.998  1.00 82.75           C  
ATOM    838  CD2 HIS A 104     -15.953  27.145   2.315  1.00 82.75           C  
ATOM    839  ND1 HIS A 104     -17.969  27.136   1.470  1.00 82.75           N  
ATOM    840  CE1 HIS A 104     -17.546  28.390   1.468  1.00 82.75           C  
ATOM    841  NE2 HIS A 104     -16.326  28.422   1.975  1.00 82.75           N  
ATOM    842  N   VAL A 105     -15.839  22.063   1.230  1.00 79.94           N  
ATOM    843  CA  VAL A 105     -15.676  20.669   1.629  1.00 79.94           C  
ATOM    844  C   VAL A 105     -14.720  20.580   2.817  1.00 79.94           C  
ATOM    845  CB  VAL A 105     -15.156  19.802   0.461  1.00 79.94           C  
ATOM    846  O   VAL A 105     -13.689  21.255   2.844  1.00 79.94           O  
ATOM    847  CG1 VAL A 105     -14.950  18.357   0.911  1.00 79.94           C  
ATOM    848  CG2 VAL A 105     -16.123  19.863  -0.720  1.00 79.94           C  
ATOM    849  N   SER A 106     -15.205  19.929   3.857  1.00 76.55           N  
ATOM    850  CA  SER A 106     -14.284  19.705   4.966  1.00 76.55           C  
ATOM    851  C   SER A 106     -13.096  18.851   4.536  1.00 76.55           C  
ATOM    852  CB  SER A 106     -15.006  19.035   6.136  1.00 76.55           C  
ATOM    853  O   SER A 106     -13.255  17.901   3.766  1.00 76.55           O  
ATOM    854  OG  SER A 106     -15.427  17.728   5.785  1.00 76.55           O  
ATOM    855  N   SER A 107     -12.010  19.627   4.347  1.00 65.26           N  
ATOM    856  CA  SER A 107     -10.777  18.936   3.984  1.00 65.26           C  
ATOM    857  C   SER A 107      -9.822  18.849   5.170  1.00 65.26           C  
ATOM    858  CB  SER A 107     -10.089  19.644   2.816  1.00 65.26           C  
ATOM    859  O   SER A 107      -9.674  19.811   5.926  1.00 65.26           O  
ATOM    860  OG  SER A 107      -8.935  20.339   3.258  1.00 65.26           O  
ATOM    861  N   LYS A 108      -9.714  18.025   6.147  1.00 53.93           N  
ATOM    862  CA  LYS A 108      -8.362  17.544   6.414  1.00 53.93           C  
ATOM    863  C   LYS A 108      -7.890  17.972   7.801  1.00 53.93           C  
ATOM    864  CB  LYS A 108      -7.390  18.056   5.350  1.00 53.93           C  
ATOM    865  O   LYS A 108      -7.665  19.158   8.048  1.00 53.93           O  
ATOM    866  CG  LYS A 108      -7.460  17.297   4.032  1.00 53.93           C  
ATOM    867  CD  LYS A 108      -6.251  17.591   3.154  1.00 53.93           C  
ATOM    868  CE  LYS A 108      -6.322  16.838   1.832  1.00 53.93           C  
ATOM    869  NZ  LYS A 108      -5.124  17.099   0.980  1.00 53.93           N  
ATOM    870  N   GLU A 109      -7.901  17.098   8.884  1.00 56.93           N  
ATOM    871  CA  GLU A 109      -6.910  16.692   9.876  1.00 56.93           C  
ATOM    872  C   GLU A 109      -7.390  15.483  10.673  1.00 56.93           C  
ATOM    873  CB  GLU A 109      -6.590  17.852  10.823  1.00 56.93           C  
ATOM    874  O   GLU A 109      -8.575  15.375  10.995  1.00 56.93           O  
ATOM    875  CG  GLU A 109      -5.107  18.005  11.128  1.00 56.93           C  
ATOM    876  CD  GLU A 109      -4.822  19.023  12.221  1.00 56.93           C  
ATOM    877  OE1 GLU A 109      -3.640  19.191  12.601  1.00 56.93           O  
ATOM    878  OE2 GLU A 109      -5.787  19.657  12.703  1.00 56.93           O  
ATOM    879  N   MET A 110      -6.843  14.441  10.240  1.00 61.66           N  
ATOM    880  CA  MET A 110      -6.918  13.414  11.274  1.00 61.66           C  
ATOM    881  C   MET A 110      -5.987  13.742  12.436  1.00 61.66           C  
ATOM    882  CB  MET A 110      -6.569  12.041  10.696  1.00 61.66           C  
ATOM    883  O   MET A 110      -4.770  13.828  12.257  1.00 61.66           O  
ATOM    884  CG  MET A 110      -7.098  10.877  11.517  1.00 61.66           C  
ATOM    885  SD  MET A 110      -7.047   9.288  10.600  1.00 61.66           S  
ATOM    886  CE  MET A 110      -5.315   8.820  10.869  1.00 61.66           C  
ATOM    887  N   VAL A 111      -6.580  14.336  13.469  1.00 62.46           N  
ATOM    888  CA  VAL A 111      -5.756  14.559  14.652  1.00 62.46           C  
ATOM    889  C   VAL A 111      -4.785  13.394  14.833  1.00 62.46           C  
ATOM    890  CB  VAL A 111      -6.620  14.736  15.921  1.00 62.46           C  
ATOM    891  O   VAL A 111      -5.194  12.231  14.823  1.00 62.46           O  
ATOM    892  CG1 VAL A 111      -5.737  14.891  17.158  1.00 62.46           C  
ATOM    893  CG2 VAL A 111      -7.550  15.938  15.770  1.00 62.46           C  
ATOM    894  N   GLY A 112      -3.450  13.788  14.760  1.00 64.93           N  
ATOM    895  CA  GLY A 112      -2.453  12.767  15.045  1.00 64.93           C  
ATOM    896  C   GLY A 112      -1.873  12.135  13.794  1.00 64.93           C  
ATOM    897  O   GLY A 112      -1.103  11.176  13.876  1.00 64.93           O  
ATOM    898  N   PHE A 113      -2.312  12.642  12.589  1.00 74.57           N  
ATOM    899  CA  PHE A 113      -1.779  12.061  11.362  1.00 74.57           C  
ATOM    900  C   PHE A 113      -0.285  12.331  11.239  1.00 74.57           C  
ATOM    901  CB  PHE A 113      -2.516  12.616  10.139  1.00 74.57           C  
ATOM    902  O   PHE A 113       0.161  13.469  11.403  1.00 74.57           O  
ATOM    903  CG  PHE A 113      -1.917  12.192   8.825  1.00 74.57           C  
ATOM    904  CD1 PHE A 113      -1.036  13.025   8.145  1.00 74.57           C  
ATOM    905  CD2 PHE A 113      -2.235  10.960   8.269  1.00 74.57           C  
ATOM    906  CE1 PHE A 113      -0.481  12.635   6.929  1.00 74.57           C  
ATOM    907  CE2 PHE A 113      -1.683  10.563   7.054  1.00 74.57           C  
ATOM    908  CZ  PHE A 113      -0.807  11.402   6.386  1.00 74.57           C  
ATOM    909  N   LEU A 114       0.478  11.344  11.056  1.00 77.32           N  
ATOM    910  CA  LEU A 114       1.899  11.423  10.733  1.00 77.32           C  
ATOM    911  C   LEU A 114       2.176  10.843   9.350  1.00 77.32           C  
ATOM    912  CB  LEU A 114       2.730  10.683  11.785  1.00 77.32           C  
ATOM    913  O   LEU A 114       1.872   9.677   9.089  1.00 77.32           O  
ATOM    914  CG  LEU A 114       2.630  11.207  13.218  1.00 77.32           C  
ATOM    915  CD1 LEU A 114       3.341  10.259  14.179  1.00 77.32           C  
ATOM    916  CD2 LEU A 114       3.213  12.612  13.317  1.00 77.32           C  
ATOM    917  N   SER A 115       2.631  11.771   8.446  1.00 74.99           N  
ATOM    918  CA  SER A 115       2.938  11.313   7.095  1.00 74.99           C  
ATOM    919  C   SER A 115       4.051  10.270   7.105  1.00 74.99           C  
ATOM    920  CB  SER A 115       3.341  12.491   6.207  1.00 74.99           C  
ATOM    921  O   SER A 115       4.679  10.034   8.140  1.00 74.99           O  
ATOM    922  OG  SER A 115       4.656  12.924   6.511  1.00 74.99           O  
ATOM    923  N   ASN A 116       4.200   9.647   6.025  1.00 71.01           N  
ATOM    924  CA  ASN A 116       5.271   8.665   5.892  1.00 71.01           C  
ATOM    925  C   ASN A 116       6.646   9.315   6.018  1.00 71.01           C  
ATOM    926  CB  ASN A 116       5.156   7.921   4.561  1.00 71.01           C  
ATOM    927  O   ASN A 116       7.629   8.642   6.334  1.00 71.01           O  
ATOM    928  CG  ASN A 116       4.112   6.821   4.594  1.00 71.01           C  
ATOM    929  ND2 ASN A 116       3.633   6.422   3.422  1.00 71.01           N  
ATOM    930  OD1 ASN A 116       3.739   6.335   5.665  1.00 71.01           O  
ATOM    931  N   TYR A 117       6.722  10.649   5.863  1.00 71.81           N  
ATOM    932  CA  TYR A 117       7.966  11.375   6.091  1.00 71.81           C  
ATOM    933  C   TYR A 117       8.259  11.502   7.581  1.00 71.81           C  
ATOM    934  CB  TYR A 117       7.902  12.765   5.452  1.00 71.81           C  
ATOM    935  O   TYR A 117       9.409  11.373   8.007  1.00 71.81           O  
ATOM    936  CG  TYR A 117       8.190  12.766   3.970  1.00 71.81           C  
ATOM    937  CD1 TYR A 117       9.468  12.491   3.489  1.00 71.81           C  
ATOM    938  CD2 TYR A 117       7.185  13.043   3.049  1.00 71.81           C  
ATOM    939  CE1 TYR A 117       9.738  12.493   2.124  1.00 71.81           C  
ATOM    940  CE2 TYR A 117       7.445  13.047   1.682  1.00 71.81           C  
ATOM    941  OH  TYR A 117       8.984  12.774  -0.122  1.00 71.81           O  
ATOM    942  CZ  TYR A 117       8.722  12.771   1.230  1.00 71.81           C  
ATOM    943  N   GLU A 118       7.219  11.719   8.261  1.00 79.51           N  
ATOM    944  CA  GLU A 118       7.363  11.923   9.699  1.00 79.51           C  
ATOM    945  C   GLU A 118       7.563  10.597  10.427  1.00 79.51           C  
ATOM    946  CB  GLU A 118       6.142  12.654  10.263  1.00 79.51           C  
ATOM    947  O   GLU A 118       8.324  10.523  11.394  1.00 79.51           O  
ATOM    948  CG  GLU A 118       6.015  14.095   9.792  1.00 79.51           C  
ATOM    949  CD  GLU A 118       4.746  14.777  10.279  1.00 79.51           C  
ATOM    950  OE1 GLU A 118       4.741  16.021  10.421  1.00 79.51           O  
ATOM    951  OE2 GLU A 118       3.749  14.061  10.523  1.00 79.51           O  
ATOM    952  N   GLU A 119       6.968   9.577   9.925  1.00 81.41           N  
ATOM    953  CA  GLU A 119       7.064   8.237  10.495  1.00 81.41           C  
ATOM    954  C   GLU A 119       7.165   7.178   9.401  1.00 81.41           C  
ATOM    955  CB  GLU A 119       5.860   7.949  11.396  1.00 81.41           C  
ATOM    956  O   GLU A 119       6.165   6.556   9.037  1.00 81.41           O  
ATOM    957  CG  GLU A 119       6.032   6.721  12.278  1.00 81.41           C  
ATOM    958  CD  GLU A 119       4.827   6.444  13.164  1.00 81.41           C  
ATOM    959  OE1 GLU A 119       4.943   5.634  14.111  1.00 81.41           O  
ATOM    960  OE2 GLU A 119       3.758   7.042  12.907  1.00 81.41           O  
ATOM    961  N   PRO A 120       8.376   7.027   8.952  1.00 80.20           N  
ATOM    962  CA  PRO A 120       8.574   6.147   7.798  1.00 80.20           C  
ATOM    963  C   PRO A 120       8.315   4.678   8.126  1.00 80.20           C  
ATOM    964  CB  PRO A 120      10.043   6.373   7.431  1.00 80.20           C  
ATOM    965  O   PRO A 120       8.455   4.265   9.280  1.00 80.20           O  
ATOM    966  CG  PRO A 120      10.673   6.900   8.679  1.00 80.20           C  
ATOM    967  CD  PRO A 120       9.608   7.559   9.509  1.00 80.20           C  
ATOM    968  N   LEU A 121       7.819   3.948   7.090  1.00 77.55           N  
ATOM    969  CA  LEU A 121       7.643   2.502   7.166  1.00 77.55           C  
ATOM    970  C   LEU A 121       8.985   1.799   7.344  1.00 77.55           C  
ATOM    971  CB  LEU A 121       6.943   1.980   5.908  1.00 77.55           C  
ATOM    972  O   LEU A 121       9.923   2.042   6.581  1.00 77.55           O  
ATOM    973  CG  LEU A 121       6.621   0.485   5.882  1.00 77.55           C  
ATOM    974  CD1 LEU A 121       5.569   0.151   6.936  1.00 77.55           C  
ATOM    975  CD2 LEU A 121       6.148   0.064   4.495  1.00 77.55           C  
ATOM    976  N   SER A 122       9.106   1.035   8.415  1.00 79.90           N  
ATOM    977  CA  SER A 122      10.302   0.230   8.639  1.00 79.90           C  
ATOM    978  C   SER A 122      10.079  -1.220   8.222  1.00 79.90           C  
ATOM    979  CB  SER A 122      10.719   0.288  10.109  1.00 79.90           C  
ATOM    980  O   SER A 122       8.956  -1.724   8.284  1.00 79.90           O  
ATOM    981  OG  SER A 122      11.477  -0.857  10.462  1.00 79.90           O  
ATOM    982  N   PRO A 123      11.134  -1.921   7.781  1.00 72.45           N  
ATOM    983  CA  PRO A 123      10.996  -3.334   7.421  1.00 72.45           C  
ATOM    984  C   PRO A 123      10.356  -4.166   8.530  1.00 72.45           C  
ATOM    985  CB  PRO A 123      12.440  -3.777   7.170  1.00 72.45           C  
ATOM    986  O   PRO A 123       9.578  -5.082   8.250  1.00 72.45           O  
ATOM    987  CG  PRO A 123      13.141  -2.545   6.697  1.00 72.45           C  
ATOM    988  CD  PRO A 123      12.583  -1.364   7.439  1.00 72.45           C  
ATOM    989  N   ASP A 124      10.561  -3.853   9.722  1.00 77.98           N  
ATOM    990  CA  ASP A 124      10.029  -4.592  10.864  1.00 77.98           C  
ATOM    991  C   ASP A 124       8.511  -4.451  10.950  1.00 77.98           C  
ATOM    992  CB  ASP A 124      10.678  -4.111  12.164  1.00 77.98           C  
ATOM    993  O   ASP A 124       7.835  -5.305  11.528  1.00 77.98           O  
ATOM    994  CG  ASP A 124      12.116  -4.575  12.316  1.00 77.98           C  
ATOM    995  OD1 ASP A 124      12.528  -5.523  11.614  1.00 77.98           O  
ATOM    996  OD2 ASP A 124      12.842  -3.988  13.147  1.00 77.98           O  
ATOM    997  N   ASP A 125       7.992  -3.392  10.357  1.00 77.80           N  
ATOM    998  CA  ASP A 125       6.557  -3.124  10.383  1.00 77.80           C  
ATOM    999  C   ASP A 125       5.799  -4.104   9.492  1.00 77.80           C  
ATOM   1000  CB  ASP A 125       6.272  -1.686   9.946  1.00 77.80           C  
ATOM   1001  O   ASP A 125       4.573  -4.208   9.577  1.00 77.80           O  
ATOM   1002  CG  ASP A 125       6.769  -0.653  10.943  1.00 77.80           C  
ATOM   1003  OD1 ASP A 125       6.725  -0.914  12.164  1.00 77.80           O  
ATOM   1004  OD2 ASP A 125       7.205   0.433  10.502  1.00 77.80           O  
ATOM   1005  N   LEU A 126       6.571  -4.791   8.708  1.00 74.72           N  
ATOM   1006  CA  LEU A 126       5.946  -5.668   7.723  1.00 74.72           C  
ATOM   1007  C   LEU A 126       6.093  -7.131   8.128  1.00 74.72           C  
ATOM   1008  CB  LEU A 126       6.562  -5.444   6.340  1.00 74.72           C  
ATOM   1009  O   LEU A 126       5.601  -8.023   7.433  1.00 74.72           O  
ATOM   1010  CG  LEU A 126       6.433  -4.035   5.760  1.00 74.72           C  
ATOM   1011  CD1 LEU A 126       7.198  -3.931   4.444  1.00 74.72           C  
ATOM   1012  CD2 LEU A 126       4.966  -3.671   5.561  1.00 74.72           C  
ATOM   1013  N   LEU A 127       6.672  -7.326   9.281  1.00 73.92           N  
ATOM   1014  CA  LEU A 127       6.945  -8.694   9.706  1.00 73.92           C  
ATOM   1015  C   LEU A 127       5.755  -9.275  10.463  1.00 73.92           C  
ATOM   1016  CB  LEU A 127       8.197  -8.743  10.586  1.00 73.92           C  
ATOM   1017  O   LEU A 127       5.416  -8.804  11.551  1.00 73.92           O  
ATOM   1018  CG  LEU A 127       9.524  -8.424   9.895  1.00 73.92           C  
ATOM   1019  CD1 LEU A 127      10.650  -8.345  10.920  1.00 73.92           C  
ATOM   1020  CD2 LEU A 127       9.836  -9.468   8.829  1.00 73.92           C  
ATOM   1021  N   ILE A 128       4.951 -10.164   9.822  1.00 71.53           N  
ATOM   1022  CA  ILE A 128       3.877 -10.899  10.480  1.00 71.53           C  
ATOM   1023  C   ILE A 128       4.260 -12.372  10.605  1.00 71.53           C  
ATOM   1024  CB  ILE A 128       2.542 -10.755   9.716  1.00 71.53           C  
ATOM   1025  O   ILE A 128       4.550 -13.031   9.604  1.00 71.53           O  
ATOM   1026  CG1 ILE A 128       2.182  -9.275   9.544  1.00 71.53           C  
ATOM   1027  CG2 ILE A 128       1.423 -11.511  10.437  1.00 71.53           C  
ATOM   1028  CD1 ILE A 128       0.995  -9.029   8.623  1.00 71.53           C  
ATOM   1029  N   SER A 129       4.382 -12.859  11.815  1.00 73.03           N  
ATOM   1030  CA  SER A 129       4.856 -14.206  12.116  1.00 73.03           C  
ATOM   1031  C   SER A 129       3.800 -15.252  11.775  1.00 73.03           C  
ATOM   1032  CB  SER A 129       5.241 -14.321  13.592  1.00 73.03           C  
ATOM   1033  O   SER A 129       3.105 -15.754  12.661  1.00 73.03           O  
ATOM   1034  OG  SER A 129       6.245 -13.378  13.925  1.00 73.03           O  
ATOM   1035  N   SER A 130       3.248 -15.286  10.552  1.00 69.92           N  
ATOM   1036  CA  SER A 130       2.341 -16.336  10.098  1.00 69.92           C  
ATOM   1037  C   SER A 130       2.977 -17.178   8.997  1.00 69.92           C  
ATOM   1038  CB  SER A 130       1.029 -15.731   9.596  1.00 69.92           C  
ATOM   1039  O   SER A 130       3.288 -16.667   7.919  1.00 69.92           O  
ATOM   1040  OG  SER A 130       0.250 -16.707   8.925  1.00 69.92           O  
ATOM   1041  N   PRO A 131       3.288 -18.463   9.323  1.00 66.91           N  
ATOM   1042  CA  PRO A 131       3.938 -19.317   8.326  1.00 66.91           C  
ATOM   1043  C   PRO A 131       3.222 -19.300   6.978  1.00 66.91           C  
ATOM   1044  CB  PRO A 131       3.876 -20.709   8.960  1.00 66.91           C  
ATOM   1045  O   PRO A 131       3.872 -19.270   5.930  1.00 66.91           O  
ATOM   1046  CG  PRO A 131       3.694 -20.456  10.422  1.00 66.91           C  
ATOM   1047  CD  PRO A 131       3.031 -19.119  10.595  1.00 66.91           C  
ATOM   1048  N   GLU A 132       1.891 -19.392   7.000  1.00 64.80           N  
ATOM   1049  CA  GLU A 132       1.115 -19.399   5.764  1.00 64.80           C  
ATOM   1050  C   GLU A 132       1.299 -18.098   4.988  1.00 64.80           C  
ATOM   1051  CB  GLU A 132      -0.369 -19.628   6.062  1.00 64.80           C  
ATOM   1052  O   GLU A 132       1.476 -18.116   3.769  1.00 64.80           O  
ATOM   1053  CG  GLU A 132      -0.716 -21.075   6.384  1.00 64.80           C  
ATOM   1054  CD  GLU A 132      -2.197 -21.291   6.651  1.00 64.80           C  
ATOM   1055  OE1 GLU A 132      -2.593 -22.431   6.986  1.00 64.80           O  
ATOM   1056  OE2 GLU A 132      -2.968 -20.314   6.523  1.00 64.80           O  
ATOM   1057  N   ILE A 133       1.307 -16.970   5.752  1.00 62.98           N  
ATOM   1058  CA  ILE A 133       1.442 -15.657   5.130  1.00 62.98           C  
ATOM   1059  C   ILE A 133       2.862 -15.482   4.596  1.00 62.98           C  
ATOM   1060  CB  ILE A 133       1.098 -14.524   6.122  1.00 62.98           C  
ATOM   1061  O   ILE A 133       3.057 -15.000   3.478  1.00 62.98           O  
ATOM   1062  CG1 ILE A 133      -0.386 -14.578   6.502  1.00 62.98           C  
ATOM   1063  CG2 ILE A 133       1.463 -13.159   5.530  1.00 62.98           C  
ATOM   1064  CD1 ILE A 133      -0.782 -13.591   7.591  1.00 62.98           C  
ATOM   1065  N   ASN A 134       3.776 -16.000   5.406  1.00 68.32           N  
ATOM   1066  CA  ASN A 134       5.178 -15.871   5.024  1.00 68.32           C  
ATOM   1067  C   ASN A 134       5.486 -16.652   3.750  1.00 68.32           C  
ATOM   1068  CB  ASN A 134       6.090 -16.333   6.163  1.00 68.32           C  
ATOM   1069  O   ASN A 134       6.177 -16.151   2.861  1.00 68.32           O  
ATOM   1070  CG  ASN A 134       7.529 -15.897   5.972  1.00 68.32           C  
ATOM   1071  ND2 ASN A 134       8.465 -16.780   6.300  1.00 68.32           N  
ATOM   1072  OD1 ASN A 134       7.798 -14.775   5.535  1.00 68.32           O  
ATOM   1073  N   LYS A 135       5.016 -17.898   3.732  1.00 69.43           N  
ATOM   1074  CA  LYS A 135       5.257 -18.735   2.560  1.00 69.43           C  
ATOM   1075  C   LYS A 135       4.653 -18.111   1.305  1.00 69.43           C  
ATOM   1076  CB  LYS A 135       4.687 -20.137   2.775  1.00 69.43           C  
ATOM   1077  O   LYS A 135       5.310 -18.037   0.264  1.00 69.43           O  
ATOM   1078  CG  LYS A 135       5.027 -21.121   1.665  1.00 69.43           C  
ATOM   1079  CD  LYS A 135       4.460 -22.505   1.951  1.00 69.43           C  
ATOM   1080  CE  LYS A 135       4.726 -23.468   0.802  1.00 69.43           C  
ATOM   1081  NZ  LYS A 135       4.160 -24.823   1.073  1.00 69.43           N  
ATOM   1082  N   GLU A 136       3.391 -17.766   1.461  1.00 67.26           N  
ATOM   1083  CA  GLU A 136       2.703 -17.148   0.332  1.00 67.26           C  
ATOM   1084  C   GLU A 136       3.376 -15.840  -0.076  1.00 67.26           C  
ATOM   1085  CB  GLU A 136       1.231 -16.898   0.670  1.00 67.26           C  
ATOM   1086  O   GLU A 136       3.571 -15.581  -1.266  1.00 67.26           O  
ATOM   1087  CG  GLU A 136       0.396 -16.440  -0.518  1.00 67.26           C  
ATOM   1088  CD  GLU A 136      -1.098 -16.437  -0.235  1.00 67.26           C  
ATOM   1089  OE1 GLU A 136      -1.882 -16.031  -1.123  1.00 67.26           O  
ATOM   1090  OE2 GLU A 136      -1.487 -16.842   0.883  1.00 67.26           O  
ATOM   1091  N   MET A 137       3.776 -15.080   0.850  1.00 69.45           N  
ATOM   1092  CA  MET A 137       4.448 -13.808   0.599  1.00 69.45           C  
ATOM   1093  C   MET A 137       5.784 -14.027  -0.103  1.00 69.45           C  
ATOM   1094  CB  MET A 137       4.663 -13.045   1.907  1.00 69.45           C  
ATOM   1095  O   MET A 137       6.103 -13.333  -1.069  1.00 69.45           O  
ATOM   1096  CG  MET A 137       5.292 -11.674   1.721  1.00 69.45           C  
ATOM   1097  SD  MET A 137       5.621 -10.829   3.316  1.00 69.45           S  
ATOM   1098  CE  MET A 137       7.345 -11.323   3.591  1.00 69.45           C  
ATOM   1099  N   ASN A 138       6.486 -14.952   0.386  1.00 71.34           N  
ATOM   1100  CA  ASN A 138       7.790 -15.241  -0.202  1.00 71.34           C  
ATOM   1101  C   ASN A 138       7.662 -15.712  -1.647  1.00 71.34           C  
ATOM   1102  CB  ASN A 138       8.536 -16.284   0.633  1.00 71.34           C  
ATOM   1103  O   ASN A 138       8.402 -15.257  -2.521  1.00 71.34           O  
ATOM   1104  CG  ASN A 138       9.053 -15.722   1.943  1.00 71.34           C  
ATOM   1105  ND2 ASN A 138       9.382 -16.606   2.878  1.00 71.34           N  
ATOM   1106  OD1 ASN A 138       9.154 -14.505   2.114  1.00 71.34           O  
ATOM   1107  N   GLN A 139       6.729 -16.616  -1.848  1.00 73.36           N  
ATOM   1108  CA  GLN A 139       6.536 -17.164  -3.187  1.00 73.36           C  
ATOM   1109  C   GLN A 139       6.080 -16.083  -4.163  1.00 73.36           C  
ATOM   1110  CB  GLN A 139       5.521 -18.308  -3.158  1.00 73.36           C  
ATOM   1111  O   GLN A 139       6.649 -15.939  -5.247  1.00 73.36           O  
ATOM   1112  CG  GLN A 139       5.391 -19.048  -4.482  1.00 73.36           C  
ATOM   1113  CD  GLN A 139       4.579 -20.324  -4.364  1.00 73.36           C  
ATOM   1114  NE2 GLN A 139       4.530 -21.099  -5.442  1.00 73.36           N  
ATOM   1115  OE1 GLN A 139       4.000 -20.612  -3.311  1.00 73.36           O  
ATOM   1116  N   ARG A 140       5.177 -15.349  -3.786  1.00 68.62           N  
ATOM   1117  CA  ARG A 140       4.605 -14.339  -4.670  1.00 68.62           C  
ATOM   1118  C   ARG A 140       5.593 -13.204  -4.916  1.00 68.62           C  
ATOM   1119  CB  ARG A 140       3.305 -13.784  -4.083  1.00 68.62           C  
ATOM   1120  O   ARG A 140       5.714 -12.711  -6.040  1.00 68.62           O  
ATOM   1121  CG  ARG A 140       2.127 -14.739  -4.184  1.00 68.62           C  
ATOM   1122  CD  ARG A 140       0.827 -14.080  -3.746  1.00 68.62           C  
ATOM   1123  NE  ARG A 140      -0.305 -14.997  -3.848  1.00 68.62           N  
ATOM   1124  NH1 ARG A 140      -1.904 -13.336  -3.992  1.00 68.62           N  
ATOM   1125  NH2 ARG A 140      -2.527 -15.542  -4.049  1.00 68.62           N  
ATOM   1126  CZ  ARG A 140      -1.576 -14.623  -3.963  1.00 68.62           C  
ATOM   1127  N   SER A 141       6.244 -12.795  -3.819  1.00 72.01           N  
ATOM   1128  CA  SER A 141       7.233 -11.729  -3.945  1.00 72.01           C  
ATOM   1129  C   SER A 141       8.366 -12.135  -4.881  1.00 72.01           C  
ATOM   1130  CB  SER A 141       7.800 -11.359  -2.574  1.00 72.01           C  
ATOM   1131  O   SER A 141       8.804 -11.341  -5.716  1.00 72.01           O  
ATOM   1132  OG  SER A 141       6.791 -10.814  -1.742  1.00 72.01           O  
ATOM   1133  N   LEU A 142       8.759 -13.343  -4.672  1.00 81.70           N  
ATOM   1134  CA  LEU A 142       9.846 -13.820  -5.520  1.00 81.70           C  
ATOM   1135  C   LEU A 142       9.425 -13.835  -6.986  1.00 81.70           C  
ATOM   1136  CB  LEU A 142      10.286 -15.222  -5.089  1.00 81.70           C  
ATOM   1137  O   LEU A 142      10.213 -13.482  -7.866  1.00 81.70           O  
ATOM   1138  CG  LEU A 142      11.578 -15.749  -5.715  1.00 81.70           C  
ATOM   1139  CD1 LEU A 142      12.740 -14.812  -5.400  1.00 81.70           C  
ATOM   1140  CD2 LEU A 142      11.874 -17.161  -5.222  1.00 81.70           C  
ATOM   1141  N   VAL A 143       8.239 -14.249  -7.268  1.00 78.51           N  
ATOM   1142  CA  VAL A 143       7.714 -14.272  -8.630  1.00 78.51           C  
ATOM   1143  C   VAL A 143       7.707 -12.858  -9.205  1.00 78.51           C  
ATOM   1144  CB  VAL A 143       6.293 -14.875  -8.680  1.00 78.51           C  
ATOM   1145  O   VAL A 143       8.183 -12.631 -10.320  1.00 78.51           O  
ATOM   1146  CG1 VAL A 143       5.647 -14.624 -10.042  1.00 78.51           C  
ATOM   1147  CG2 VAL A 143       6.337 -16.371  -8.375  1.00 78.51           C  
ATOM   1148  N   LEU A 144       7.248 -11.972  -8.432  1.00 69.69           N  
ATOM   1149  CA  LEU A 144       7.126 -10.592  -8.890  1.00 69.69           C  
ATOM   1150  C   LEU A 144       8.499  -9.979  -9.141  1.00 69.69           C  
ATOM   1151  CB  LEU A 144       6.359  -9.753  -7.864  1.00 69.69           C  
ATOM   1152  O   LEU A 144       8.693  -9.264 -10.127  1.00 69.69           O  
ATOM   1153  CG  LEU A 144       4.851  -9.991  -7.785  1.00 69.69           C  
ATOM   1154  CD1 LEU A 144       4.261  -9.262  -6.582  1.00 69.69           C  
ATOM   1155  CD2 LEU A 144       4.170  -9.542  -9.074  1.00 69.69           C  
ATOM   1156  N   ILE A 145       9.364 -10.229  -8.255  1.00 78.84           N  
ATOM   1157  CA  ILE A 145      10.701  -9.648  -8.301  1.00 78.84           C  
ATOM   1158  C   ILE A 145      11.458 -10.192  -9.511  1.00 78.84           C  
ATOM   1159  CB  ILE A 145      11.488  -9.937  -7.003  1.00 78.84           C  
ATOM   1160  O   ILE A 145      12.179  -9.452 -10.184  1.00 78.84           O  
ATOM   1161  CG1 ILE A 145      10.911  -9.125  -5.837  1.00 78.84           C  
ATOM   1162  CG2 ILE A 145      12.977  -9.636  -7.196  1.00 78.84           C  
ATOM   1163  CD1 ILE A 145      11.416  -9.562  -4.469  1.00 78.84           C  
ATOM   1164  N   THR A 146      11.178 -11.438  -9.880  1.00 83.94           N  
ATOM   1165  CA  THR A 146      12.055 -12.099 -10.840  1.00 83.94           C  
ATOM   1166  C   THR A 146      11.375 -12.216 -12.202  1.00 83.94           C  
ATOM   1167  CB  THR A 146      12.469 -13.498 -10.348  1.00 83.94           C  
ATOM   1168  O   THR A 146      12.018 -12.567 -13.194  1.00 83.94           O  
ATOM   1169  CG2 THR A 146      13.291 -13.408  -9.066  1.00 83.94           C  
ATOM   1170  OG1 THR A 146      11.293 -14.276 -10.095  1.00 83.94           O  
ATOM   1171  N   GLU A 147      10.151 -11.908 -12.349  1.00 82.85           N  
ATOM   1172  CA  GLU A 147       9.334 -12.204 -13.522  1.00 82.85           C  
ATOM   1173  C   GLU A 147       9.906 -11.543 -14.773  1.00 82.85           C  
ATOM   1174  CB  GLU A 147       7.890 -11.748 -13.300  1.00 82.85           C  
ATOM   1175  O   GLU A 147      10.006 -12.177 -15.826  1.00 82.85           O  
ATOM   1176  CG  GLU A 147       6.959 -12.068 -14.461  1.00 82.85           C  
ATOM   1177  CD  GLU A 147       5.524 -11.626 -14.218  1.00 82.85           C  
ATOM   1178  OE1 GLU A 147       4.634 -11.990 -15.019  1.00 82.85           O  
ATOM   1179  OE2 GLU A 147       5.289 -10.910 -13.220  1.00 82.85           O  
ATOM   1180  N   ASN A 148      10.322 -10.330 -14.723  1.00 80.03           N  
ATOM   1181  CA  ASN A 148      10.826  -9.619 -15.893  1.00 80.03           C  
ATOM   1182  C   ASN A 148      12.152 -10.200 -16.375  1.00 80.03           C  
ATOM   1183  CB  ASN A 148      10.979  -8.127 -15.590  1.00 80.03           C  
ATOM   1184  O   ASN A 148      12.376 -10.333 -17.579  1.00 80.03           O  
ATOM   1185  CG  ASN A 148       9.646  -7.414 -15.476  1.00 80.03           C  
ATOM   1186  ND2 ASN A 148       9.614  -6.336 -14.702  1.00 80.03           N  
ATOM   1187  OD1 ASN A 148       8.653  -7.829 -16.078  1.00 80.03           O  
ATOM   1188  N   LEU A 149      12.952 -10.439 -15.382  1.00 88.29           N  
ATOM   1189  CA  LEU A 149      14.230 -11.051 -15.732  1.00 88.29           C  
ATOM   1190  C   LEU A 149      14.021 -12.431 -16.348  1.00 88.29           C  
ATOM   1191  CB  LEU A 149      15.128 -11.161 -14.497  1.00 88.29           C  
ATOM   1192  O   LEU A 149      14.651 -12.769 -17.352  1.00 88.29           O  
ATOM   1193  CG  LEU A 149      16.526 -11.737 -14.725  1.00 88.29           C  
ATOM   1194  CD1 LEU A 149      17.281 -10.904 -15.755  1.00 88.29           C  
ATOM   1195  CD2 LEU A 149      17.298 -11.802 -13.412  1.00 88.29           C  
ATOM   1196  N   LEU A 150      13.164 -13.146 -15.731  1.00 88.43           N  
ATOM   1197  CA  LEU A 150      12.861 -14.476 -16.250  1.00 88.43           C  
ATOM   1198  C   LEU A 150      12.271 -14.390 -17.654  1.00 88.43           C  
ATOM   1199  CB  LEU A 150      11.891 -15.207 -15.319  1.00 88.43           C  
ATOM   1200  O   LEU A 150      12.625 -15.181 -18.530  1.00 88.43           O  
ATOM   1201  CG  LEU A 150      11.596 -16.669 -15.660  1.00 88.43           C  
ATOM   1202  CD1 LEU A 150      12.885 -17.483 -15.662  1.00 88.43           C  
ATOM   1203  CD2 LEU A 150      10.588 -17.254 -14.677  1.00 88.43           C  
ATOM   1204  N   ASP A 151      11.298 -13.515 -17.815  1.00 84.32           N  
ATOM   1205  CA  ASP A 151      10.721 -13.304 -19.139  1.00 84.32           C  
ATOM   1206  C   ASP A 151      11.802 -12.958 -20.161  1.00 84.32           C  
ATOM   1207  CB  ASP A 151       9.666 -12.197 -19.095  1.00 84.32           C  
ATOM   1208  O   ASP A 151      11.783 -13.460 -21.287  1.00 84.32           O  
ATOM   1209  CG  ASP A 151       8.357 -12.650 -18.474  1.00 84.32           C  
ATOM   1210  OD1 ASP A 151       8.169 -13.869 -18.266  1.00 84.32           O  
ATOM   1211  OD2 ASP A 151       7.503 -11.781 -18.192  1.00 84.32           O  
ATOM   1212  N   TYR A 152      12.669 -12.077 -19.704  1.00 85.39           N  
ATOM   1213  CA  TYR A 152      13.792 -11.702 -20.556  1.00 85.39           C  
ATOM   1214  C   TYR A 152      14.631 -12.921 -20.921  1.00 85.39           C  
ATOM   1215  CB  TYR A 152      14.668 -10.655 -19.861  1.00 85.39           C  
ATOM   1216  O   TYR A 152      14.970 -13.121 -22.090  1.00 85.39           O  
ATOM   1217  CG  TYR A 152      15.939 -10.334 -20.609  1.00 85.39           C  
ATOM   1218  CD1 TYR A 152      17.156 -10.890 -20.222  1.00 85.39           C  
ATOM   1219  CD2 TYR A 152      15.926  -9.474 -21.701  1.00 85.39           C  
ATOM   1220  CE1 TYR A 152      18.331 -10.596 -20.907  1.00 85.39           C  
ATOM   1221  CE2 TYR A 152      17.094  -9.173 -22.393  1.00 85.39           C  
ATOM   1222  OH  TYR A 152      19.450  -9.443 -22.671  1.00 85.39           O  
ATOM   1223  CZ  TYR A 152      18.290  -9.738 -21.990  1.00 85.39           C  
ATOM   1224  N   TYR A 153      14.980 -13.672 -19.992  1.00 85.09           N  
ATOM   1225  CA  TYR A 153      15.796 -14.858 -20.227  1.00 85.09           C  
ATOM   1226  C   TYR A 153      15.058 -15.863 -21.104  1.00 85.09           C  
ATOM   1227  CB  TYR A 153      16.188 -15.513 -18.899  1.00 85.09           C  
ATOM   1228  O   TYR A 153      15.671 -16.544 -21.929  1.00 85.09           O  
ATOM   1229  CG  TYR A 153      17.291 -14.788 -18.167  1.00 85.09           C  
ATOM   1230  CD1 TYR A 153      18.007 -13.765 -18.784  1.00 85.09           C  
ATOM   1231  CD2 TYR A 153      17.620 -15.126 -16.859  1.00 85.09           C  
ATOM   1232  CE1 TYR A 153      19.025 -13.095 -18.114  1.00 85.09           C  
ATOM   1233  CE2 TYR A 153      18.637 -14.463 -16.179  1.00 85.09           C  
ATOM   1234  OH  TYR A 153      20.340 -12.791 -16.146  1.00 85.09           O  
ATOM   1235  CZ  TYR A 153      19.332 -13.451 -16.814  1.00 85.09           C  
ATOM   1236  N   ASN A 154      13.693 -16.011 -20.931  1.00 81.82           N  
ATOM   1237  CA  ASN A 154      12.891 -16.960 -21.696  1.00 81.82           C  
ATOM   1238  C   ASN A 154      12.757 -16.534 -23.155  1.00 81.82           C  
ATOM   1239  CB  ASN A 154      11.508 -17.128 -21.062  1.00 81.82           C  
ATOM   1240  O   ASN A 154      12.643 -17.379 -24.045  1.00 81.82           O  
ATOM   1241  CG  ASN A 154      11.544 -17.956 -19.794  1.00 81.82           C  
ATOM   1242  ND2 ASN A 154      10.546 -17.772 -18.937  1.00 81.82           N  
ATOM   1243  OD1 ASN A 154      12.460 -18.756 -19.585  1.00 81.82           O  
ATOM   1244  N   LYS A 155      12.695 -15.262 -23.420  1.00 76.64           N  
ATOM   1245  CA  LYS A 155      12.533 -14.737 -24.772  1.00 76.64           C  
ATOM   1246  C   LYS A 155      13.830 -14.854 -25.567  1.00 76.64           C  
ATOM   1247  CB  LYS A 155      12.074 -13.278 -24.730  1.00 76.64           C  
ATOM   1248  O   LYS A 155      13.804 -15.064 -26.781  1.00 76.64           O  
ATOM   1249  CG  LYS A 155      10.608 -13.101 -24.364  1.00 76.64           C  
ATOM   1250  CD  LYS A 155      10.194 -11.635 -24.408  1.00 76.64           C  
ATOM   1251  CE  LYS A 155       8.744 -11.450 -23.983  1.00 76.64           C  
ATOM   1252  NZ  LYS A 155       8.351 -10.009 -23.967  1.00 76.64           N  
ATOM   1253  N   LYS A 156      14.930 -14.858 -24.818  1.00 66.30           N  
ATOM   1254  CA  LYS A 156      16.228 -14.737 -25.477  1.00 66.30           C  
ATOM   1255  C   LYS A 156      17.043 -16.017 -25.324  1.00 66.30           C  
ATOM   1256  CB  LYS A 156      17.008 -13.548 -24.912  1.00 66.30           C  
ATOM   1257  O   LYS A 156      18.208 -16.069 -25.723  1.00 66.30           O  
ATOM   1258  CG  LYS A 156      16.453 -12.192 -25.324  1.00 66.30           C  
ATOM   1259  CD  LYS A 156      16.807 -11.858 -26.767  1.00 66.30           C  
ATOM   1260  CE  LYS A 156      16.301 -10.478 -27.163  1.00 66.30           C  
ATOM   1261  NZ  LYS A 156      16.570 -10.181 -28.602  1.00 66.30           N  
ATOM   1262  N   ASN A 157      16.262 -17.173 -24.879  1.00 49.55           N  
ATOM   1263  CA  ASN A 157      17.049 -18.401 -24.884  1.00 49.55           C  
ATOM   1264  C   ASN A 157      18.007 -18.448 -26.071  1.00 49.55           C  
ATOM   1265  CB  ASN A 157      16.133 -19.627 -24.892  1.00 49.55           C  
ATOM   1266  O   ASN A 157      17.591 -18.718 -27.199  1.00 49.55           O  
ATOM   1267  CG  ASN A 157      16.344 -20.521 -23.686  1.00 49.55           C  
ATOM   1268  ND2 ASN A 157      15.418 -21.447 -23.465  1.00 49.55           N  
ATOM   1269  OD1 ASN A 157      17.330 -20.381 -22.958  1.00 49.55           O  
ATOM   1270  N   PRO A 158      19.221 -17.866 -26.182  1.00 45.66           N  
ATOM   1271  CA  PRO A 158      20.016 -18.069 -27.396  1.00 45.66           C  
ATOM   1272  C   PRO A 158      20.794 -19.383 -27.379  1.00 45.66           C  
ATOM   1273  CB  PRO A 158      20.968 -16.870 -27.398  1.00 45.66           C  
ATOM   1274  O   PRO A 158      21.420 -19.720 -26.371  1.00 45.66           O  
ATOM   1275  CG  PRO A 158      21.159 -16.531 -25.955  1.00 45.66           C  
ATOM   1276  CD  PRO A 158      20.298 -17.446 -25.132  1.00 45.66           C  
ATOM   1277  N   THR A 159      20.347 -20.691 -27.383  1.00 41.10           N  
ATOM   1278  CA  THR A 159      21.399 -21.421 -28.083  1.00 41.10           C  
ATOM   1279  C   THR A 159      22.196 -20.486 -28.988  1.00 41.10           C  
ATOM   1280  CB  THR A 159      20.816 -22.575 -28.920  1.00 41.10           C  
ATOM   1281  O   THR A 159      23.202 -20.890 -29.575  1.00 41.10           O  
ATOM   1282  CG2 THR A 159      20.485 -23.777 -28.042  1.00 41.10           C  
ATOM   1283  OG1 THR A 159      19.620 -22.129 -29.571  1.00 41.10           O  
ATOM   1284  N   GLY A 160      22.457 -19.150 -28.776  1.00 34.78           N  
ATOM   1285  CA  GLY A 160      23.276 -18.366 -29.687  1.00 34.78           C  
ATOM   1286  C   GLY A 160      24.518 -17.795 -29.031  1.00 34.78           C  
ATOM   1287  O   GLY A 160      25.255 -17.024 -29.649  1.00 34.78           O  
ATOM   1288  N   GLY A 161      25.255 -18.538 -28.197  1.00 36.09           N  
ATOM   1289  CA  GLY A 161      26.668 -18.208 -28.106  1.00 36.09           C  
ATOM   1290  C   GLY A 161      27.576 -19.404 -28.322  1.00 36.09           C  
ATOM   1291  O   GLY A 161      28.797 -19.294 -28.194  1.00 36.09           O  
ATOM   1292  N   LEU A 162      27.214 -20.300 -29.307  1.00 31.75           N  
ATOM   1293  CA  LEU A 162      28.368 -21.116 -29.665  1.00 31.75           C  
ATOM   1294  C   LEU A 162      28.622 -21.071 -31.168  1.00 31.75           C  
ATOM   1295  CB  LEU A 162      28.161 -22.565 -29.214  1.00 31.75           C  
ATOM   1296  O   LEU A 162      27.875 -21.669 -31.946  1.00 31.75           O  
ATOM   1297  CG  LEU A 162      28.916 -22.999 -27.957  1.00 31.75           C  
ATOM   1298  CD1 LEU A 162      27.952 -23.601 -26.940  1.00 31.75           C  
ATOM   1299  CD2 LEU A 162      30.017 -23.993 -28.311  1.00 31.75           C  
ATOM   1300  N   SER A 163      28.778 -19.904 -31.747  1.00 31.55           N  
ATOM   1301  CA  SER A 163      29.475 -20.048 -33.021  1.00 31.55           C  
ATOM   1302  C   SER A 163      30.981 -19.877 -32.850  1.00 31.55           C  
ATOM   1303  CB  SER A 163      28.951 -19.032 -34.037  1.00 31.55           C  
ATOM   1304  O   SER A 163      31.745 -20.078 -33.796  1.00 31.55           O  
ATOM   1305  OG  SER A 163      29.317 -17.714 -33.666  1.00 31.55           O  
ATOM   1306  N   TYR A 164      31.720 -20.678 -31.957  1.00 31.43           N  
ATOM   1307  CA  TYR A 164      33.156 -20.764 -32.198  1.00 31.43           C  
ATOM   1308  C   TYR A 164      33.741 -22.021 -31.565  1.00 31.43           C  
ATOM   1309  CB  TYR A 164      33.868 -19.523 -31.651  1.00 31.43           C  
ATOM   1310  O   TYR A 164      33.349 -22.408 -30.462  1.00 31.43           O  
ATOM   1311  CG  TYR A 164      34.037 -18.422 -32.669  1.00 31.43           C  
ATOM   1312  CD1 TYR A 164      35.132 -18.404 -33.530  1.00 31.43           C  
ATOM   1313  CD2 TYR A 164      33.103 -17.396 -32.771  1.00 31.43           C  
ATOM   1314  CE1 TYR A 164      35.292 -17.390 -34.469  1.00 31.43           C  
ATOM   1315  CE2 TYR A 164      33.254 -16.377 -33.706  1.00 31.43           C  
ATOM   1316  OH  TYR A 164      34.503 -15.376 -35.476  1.00 31.43           O  
ATOM   1317  CZ  TYR A 164      34.349 -16.383 -34.549  1.00 31.43           C  
ATOM   1318  N   TYR A 165      33.930 -23.213 -32.280  1.00 32.29           N  
ATOM   1319  CA  TYR A 165      34.873 -24.326 -32.284  1.00 32.29           C  
ATOM   1320  C   TYR A 165      35.630 -24.405 -30.964  1.00 32.29           C  
ATOM   1321  CB  TYR A 165      35.863 -24.187 -33.445  1.00 32.29           C  
ATOM   1322  O   TYR A 165      36.845 -24.198 -30.924  1.00 32.29           O  
ATOM   1323  CG  TYR A 165      35.320 -24.675 -34.767  1.00 32.29           C  
ATOM   1324  CD1 TYR A 165      35.327 -26.030 -35.087  1.00 32.29           C  
ATOM   1325  CD2 TYR A 165      34.800 -23.782 -35.697  1.00 32.29           C  
ATOM   1326  CE1 TYR A 165      34.830 -26.484 -36.305  1.00 32.29           C  
ATOM   1327  CE2 TYR A 165      34.300 -24.224 -36.917  1.00 32.29           C  
ATOM   1328  OH  TYR A 165      33.826 -26.018 -38.418  1.00 32.29           O  
ATOM   1329  CZ  TYR A 165      34.319 -25.575 -37.212  1.00 32.29           C  
ATOM   1330  N   THR A 166      34.982 -24.705 -29.708  1.00 37.94           N  
ATOM   1331  CA  THR A 166      35.760 -25.127 -28.547  1.00 37.94           C  
ATOM   1332  C   THR A 166      35.212 -26.430 -27.974  1.00 37.94           C  
ATOM   1333  CB  THR A 166      35.763 -24.043 -27.454  1.00 37.94           C  
ATOM   1334  O   THR A 166      34.026 -26.732 -28.126  1.00 37.94           O  
ATOM   1335  CG2 THR A 166      36.860 -23.012 -27.704  1.00 37.94           C  
ATOM   1336  OG1 THR A 166      34.493 -23.379 -27.443  1.00 37.94           O  
ATOM   1337  N   SER A 167      36.057 -27.488 -27.803  1.00 43.11           N  
ATOM   1338  CA  SER A 167      35.964 -28.808 -27.186  1.00 43.11           C  
ATOM   1339  C   SER A 167      34.974 -28.808 -26.027  1.00 43.11           C  
ATOM   1340  CB  SER A 167      37.337 -29.269 -26.696  1.00 43.11           C  
ATOM   1341  O   SER A 167      34.822 -27.799 -25.333  1.00 43.11           O  
ATOM   1342  OG  SER A 167      37.666 -28.648 -25.465  1.00 43.11           O  
ATOM   1343  N   LEU A 168      33.935 -29.625 -25.994  1.00 48.56           N  
ATOM   1344  CA  LEU A 168      32.865 -29.943 -25.055  1.00 48.56           C  
ATOM   1345  C   LEU A 168      33.348 -29.808 -23.615  1.00 48.56           C  
ATOM   1346  CB  LEU A 168      32.340 -31.360 -25.300  1.00 48.56           C  
ATOM   1347  O   LEU A 168      32.607 -29.338 -22.749  1.00 48.56           O  
ATOM   1348  CG  LEU A 168      31.294 -31.514 -26.405  1.00 48.56           C  
ATOM   1349  CD1 LEU A 168      31.349 -32.919 -26.995  1.00 48.56           C  
ATOM   1350  CD2 LEU A 168      29.900 -31.208 -25.869  1.00 48.56           C  
ATOM   1351  N   SER A 169      34.684 -30.106 -23.306  1.00 43.86           N  
ATOM   1352  CA  SER A 169      35.219 -30.052 -21.950  1.00 43.86           C  
ATOM   1353  C   SER A 169      35.459 -28.612 -21.507  1.00 43.86           C  
ATOM   1354  CB  SER A 169      36.522 -30.847 -21.856  1.00 43.86           C  
ATOM   1355  O   SER A 169      35.234 -28.269 -20.345  1.00 43.86           O  
ATOM   1356  OG  SER A 169      37.519 -30.278 -22.687  1.00 43.86           O  
ATOM   1357  N   PHE A 170      35.874 -27.699 -22.413  1.00 49.41           N  
ATOM   1358  CA  PHE A 170      36.030 -26.270 -22.169  1.00 49.41           C  
ATOM   1359  C   PHE A 170      34.672 -25.596 -22.010  1.00 49.41           C  
ATOM   1360  CB  PHE A 170      36.812 -25.611 -23.309  1.00 49.41           C  
ATOM   1361  O   PHE A 170      34.476 -24.790 -21.098  1.00 49.41           O  
ATOM   1362  CG  PHE A 170      36.975 -24.123 -23.153  1.00 49.41           C  
ATOM   1363  CD1 PHE A 170      36.115 -23.243 -23.798  1.00 49.41           C  
ATOM   1364  CD2 PHE A 170      37.990 -23.604 -22.359  1.00 49.41           C  
ATOM   1365  CE1 PHE A 170      36.264 -21.866 -23.655  1.00 49.41           C  
ATOM   1366  CE2 PHE A 170      38.145 -22.229 -22.211  1.00 49.41           C  
ATOM   1367  CZ  PHE A 170      37.282 -21.361 -22.861  1.00 49.41           C  
ATOM   1368  N   ILE A 171      33.673 -26.003 -22.866  1.00 45.52           N  
ATOM   1369  CA  ILE A 171      32.319 -25.463 -22.807  1.00 45.52           C  
ATOM   1370  C   ILE A 171      31.672 -25.835 -21.475  1.00 45.52           C  
ATOM   1371  CB  ILE A 171      31.456 -25.972 -23.983  1.00 45.52           C  
ATOM   1372  O   ILE A 171      31.045 -24.995 -20.826  1.00 45.52           O  
ATOM   1373  CG1 ILE A 171      32.004 -25.446 -25.315  1.00 45.52           C  
ATOM   1374  CG2 ILE A 171      29.992 -25.563 -23.794  1.00 45.52           C  
ATOM   1375  CD1 ILE A 171      31.304 -26.016 -26.540  1.00 45.52           C  
ATOM   1376  N   SER A 172      32.007 -27.086 -21.062  1.00 47.23           N  
ATOM   1377  CA  SER A 172      31.429 -27.546 -19.804  1.00 47.23           C  
ATOM   1378  C   SER A 172      32.058 -26.832 -18.612  1.00 47.23           C  
ATOM   1379  CB  SER A 172      31.606 -29.058 -19.655  1.00 47.23           C  
ATOM   1380  O   SER A 172      31.355 -26.421 -17.687  1.00 47.23           O  
ATOM   1381  OG  SER A 172      32.971 -29.389 -19.468  1.00 47.23           O  
ATOM   1382  N   SER A 173      33.412 -26.705 -18.648  1.00 48.00           N  
ATOM   1383  CA  SER A 173      34.157 -26.032 -17.588  1.00 48.00           C  
ATOM   1384  C   SER A 173      33.858 -24.537 -17.566  1.00 48.00           C  
ATOM   1385  CB  SER A 173      35.660 -26.257 -17.762  1.00 48.00           C  
ATOM   1386  O   SER A 173      33.699 -23.946 -16.496  1.00 48.00           O  
ATOM   1387  OG  SER A 173      36.400 -25.248 -17.097  1.00 48.00           O  
ATOM   1388  N   TRP A 174      33.768 -23.911 -18.785  1.00 48.91           N  
ATOM   1389  CA  TRP A 174      33.420 -22.505 -18.955  1.00 48.91           C  
ATOM   1390  C   TRP A 174      31.981 -22.244 -18.523  1.00 48.91           C  
ATOM   1391  CB  TRP A 174      33.615 -22.074 -20.412  1.00 48.91           C  
ATOM   1392  O   TRP A 174      31.703 -21.266 -17.825  1.00 48.91           O  
ATOM   1393  CG  TRP A 174      33.403 -20.609 -20.648  1.00 48.91           C  
ATOM   1394  CD1 TRP A 174      34.282 -19.596 -20.381  1.00 48.91           C  
ATOM   1395  CD2 TRP A 174      32.233 -19.992 -21.195  1.00 48.91           C  
ATOM   1396  CE2 TRP A 174      32.473 -18.601 -21.232  1.00 48.91           C  
ATOM   1397  CE3 TRP A 174      31.005 -20.482 -21.658  1.00 48.91           C  
ATOM   1398  NE1 TRP A 174      33.728 -18.386 -20.730  1.00 48.91           N  
ATOM   1399  CH2 TRP A 174      30.334 -18.198 -22.162  1.00 48.91           C  
ATOM   1400  CZ2 TRP A 174      31.528 -17.693 -21.715  1.00 48.91           C  
ATOM   1401  CZ3 TRP A 174      30.065 -19.577 -22.139  1.00 48.91           C  
ATOM   1402  N   LEU A 175      31.046 -23.119 -18.962  1.00 50.32           N  
ATOM   1403  CA  LEU A 175      29.653 -22.994 -18.545  1.00 50.32           C  
ATOM   1404  C   LEU A 175      29.519 -23.178 -17.037  1.00 50.32           C  
ATOM   1405  CB  LEU A 175      28.780 -24.017 -19.276  1.00 50.32           C  
ATOM   1406  O   LEU A 175      28.645 -22.576 -16.409  1.00 50.32           O  
ATOM   1407  CG  LEU A 175      28.446 -23.703 -20.736  1.00 50.32           C  
ATOM   1408  CD1 LEU A 175      27.866 -24.934 -21.423  1.00 50.32           C  
ATOM   1409  CD2 LEU A 175      27.476 -22.529 -20.822  1.00 50.32           C  
ATOM   1410  N   ASN A 176      30.545 -23.960 -16.471  1.00 53.53           N  
ATOM   1411  CA  ASN A 176      30.470 -24.204 -15.034  1.00 53.53           C  
ATOM   1412  C   ASN A 176      31.011 -23.022 -14.235  1.00 53.53           C  
ATOM   1413  CB  ASN A 176      31.226 -25.483 -14.667  1.00 53.53           C  
ATOM   1414  O   ASN A 176      30.578 -22.779 -13.107  1.00 53.53           O  
ATOM   1415  CG  ASN A 176      30.450 -26.739 -15.009  1.00 53.53           C  
ATOM   1416  ND2 ASN A 176      31.158 -27.852 -15.159  1.00 53.53           N  
ATOM   1417  OD1 ASN A 176      29.223 -26.709 -15.139  1.00 53.53           O  
ATOM   1418  N   THR A 177      31.802 -22.102 -14.911  1.00 60.97           N  
ATOM   1419  CA  THR A 177      32.471 -21.067 -14.131  1.00 60.97           C  
ATOM   1420  C   THR A 177      31.948 -19.684 -14.506  1.00 60.97           C  
ATOM   1421  CB  THR A 177      33.997 -21.114 -14.334  1.00 60.97           C  
ATOM   1422  O   THR A 177      32.052 -18.741 -13.718  1.00 60.97           O  
ATOM   1423  CG2 THR A 177      34.586 -22.408 -13.782  1.00 60.97           C  
ATOM   1424  OG1 THR A 177      34.290 -21.029 -15.734  1.00 60.97           O  
ATOM   1425  N   THR A 178      31.309 -19.585 -15.679  1.00 69.66           N  
ATOM   1426  CA  THR A 178      30.850 -18.288 -16.164  1.00 69.66           C  
ATOM   1427  C   THR A 178      29.366 -18.094 -15.867  1.00 69.66           C  
ATOM   1428  CB  THR A 178      31.097 -18.137 -17.676  1.00 69.66           C  
ATOM   1429  O   THR A 178      28.550 -18.974 -16.150  1.00 69.66           O  
ATOM   1430  CG2 THR A 178      30.846 -16.705 -18.135  1.00 69.66           C  
ATOM   1431  OG1 THR A 178      32.455 -18.490 -17.970  1.00 69.66           O  
ATOM   1432  N   PRO A 179      29.112 -17.082 -15.123  1.00 79.91           N  
ATOM   1433  CA  PRO A 179      27.705 -16.800 -14.826  1.00 79.91           C  
ATOM   1434  C   PRO A 179      26.891 -16.477 -16.077  1.00 79.91           C  
ATOM   1435  CB  PRO A 179      27.778 -15.589 -13.893  1.00 79.91           C  
ATOM   1436  O   PRO A 179      26.746 -15.306 -16.438  1.00 79.91           O  
ATOM   1437  CG  PRO A 179      29.126 -14.993 -14.145  1.00 79.91           C  
ATOM   1438  CD  PRO A 179      29.991 -16.032 -14.799  1.00 79.91           C  
ATOM   1439  N   THR A 180      26.560 -17.537 -16.851  1.00 81.86           N  
ATOM   1440  CA  THR A 180      25.793 -17.374 -18.081  1.00 81.86           C  
ATOM   1441  C   THR A 180      24.325 -17.099 -17.771  1.00 81.86           C  
ATOM   1442  CB  THR A 180      25.906 -18.621 -18.979  1.00 81.86           C  
ATOM   1443  O   THR A 180      23.878 -17.292 -16.638  1.00 81.86           O  
ATOM   1444  CG2 THR A 180      27.364 -18.965 -19.261  1.00 81.86           C  
ATOM   1445  OG1 THR A 180      25.282 -19.732 -18.323  1.00 81.86           O  
ATOM   1446  N   GLN A 181      23.603 -16.563 -18.811  1.00 84.18           N  
ATOM   1447  CA  GLN A 181      22.162 -16.363 -18.706  1.00 84.18           C  
ATOM   1448  C   GLN A 181      21.452 -17.664 -18.342  1.00 84.18           C  
ATOM   1449  CB  GLN A 181      21.599 -15.807 -20.015  1.00 84.18           C  
ATOM   1450  O   GLN A 181      20.517 -17.663 -17.537  1.00 84.18           O  
ATOM   1451  CG  GLN A 181      21.924 -14.338 -20.249  1.00 84.18           C  
ATOM   1452  CD  GLN A 181      21.350 -13.810 -21.550  1.00 84.18           C  
ATOM   1453  NE2 GLN A 181      21.236 -12.490 -21.656  1.00 84.18           N  
ATOM   1454  OE1 GLN A 181      21.012 -14.582 -22.454  1.00 84.18           O  
ATOM   1455  N   TYR A 182      21.920 -18.784 -18.937  1.00 83.56           N  
ATOM   1456  CA  TYR A 182      21.321 -20.095 -18.712  1.00 83.56           C  
ATOM   1457  C   TYR A 182      21.473 -20.521 -17.256  1.00 83.56           C  
ATOM   1458  CB  TYR A 182      21.956 -21.142 -19.631  1.00 83.56           C  
ATOM   1459  O   TYR A 182      20.509 -20.968 -16.630  1.00 83.56           O  
ATOM   1460  CG  TYR A 182      21.391 -22.530 -19.452  1.00 83.56           C  
ATOM   1461  CD1 TYR A 182      22.050 -23.476 -18.670  1.00 83.56           C  
ATOM   1462  CD2 TYR A 182      20.198 -22.899 -20.065  1.00 83.56           C  
ATOM   1463  CE1 TYR A 182      21.534 -24.757 -18.503  1.00 83.56           C  
ATOM   1464  CE2 TYR A 182      19.673 -24.177 -19.906  1.00 83.56           C  
ATOM   1465  OH  TYR A 182      19.831 -26.364 -18.963  1.00 83.56           O  
ATOM   1466  CZ  TYR A 182      20.346 -25.098 -19.124  1.00 83.56           C  
ATOM   1467  N   SER A 183      22.700 -20.447 -16.754  1.00 86.47           N  
ATOM   1468  CA  SER A 183      22.950 -20.844 -15.373  1.00 86.47           C  
ATOM   1469  C   SER A 183      22.186 -19.957 -14.396  1.00 86.47           C  
ATOM   1470  CB  SER A 183      24.446 -20.789 -15.061  1.00 86.47           C  
ATOM   1471  O   SER A 183      21.677 -20.437 -13.381  1.00 86.47           O  
ATOM   1472  OG  SER A 183      24.914 -19.451 -15.075  1.00 86.47           O  
ATOM   1473  N   THR A 184      22.115 -18.657 -14.712  1.00 89.81           N  
ATOM   1474  CA  THR A 184      21.374 -17.718 -13.877  1.00 89.81           C  
ATOM   1475  C   THR A 184      19.881 -18.032 -13.904  1.00 89.81           C  
ATOM   1476  CB  THR A 184      21.604 -16.265 -14.331  1.00 89.81           C  
ATOM   1477  O   THR A 184      19.220 -18.020 -12.863  1.00 89.81           O  
ATOM   1478  CG2 THR A 184      20.911 -15.280 -13.396  1.00 89.81           C  
ATOM   1479  OG1 THR A 184      23.010 -15.990 -14.340  1.00 89.81           O  
ATOM   1480  N   ARG A 185      19.387 -18.344 -15.033  1.00 89.88           N  
ATOM   1481  CA  ARG A 185      17.985 -18.718 -15.186  1.00 89.88           C  
ATOM   1482  C   ARG A 185      17.657 -19.963 -14.368  1.00 89.88           C  
ATOM   1483  CB  ARG A 185      17.648 -18.955 -16.660  1.00 89.88           C  
ATOM   1484  O   ARG A 185      16.614 -20.027 -13.715  1.00 89.88           O  
ATOM   1485  CG  ARG A 185      16.184 -19.274 -16.914  1.00 89.88           C  
ATOM   1486  CD  ARG A 185      15.902 -19.488 -18.394  1.00 89.88           C  
ATOM   1487  NE  ARG A 185      14.545 -19.978 -18.619  1.00 89.88           N  
ATOM   1488  NH1 ARG A 185      15.087 -22.210 -18.370  1.00 89.88           N  
ATOM   1489  NH2 ARG A 185      12.925 -21.593 -18.820  1.00 89.88           N  
ATOM   1490  CZ  ARG A 185      14.189 -21.259 -18.603  1.00 89.88           C  
ATOM   1491  N   SER A 186      18.504 -20.965 -14.449  1.00 88.81           N  
ATOM   1492  CA  SER A 186      18.301 -22.206 -13.709  1.00 88.81           C  
ATOM   1493  C   SER A 186      18.189 -21.945 -12.210  1.00 88.81           C  
ATOM   1494  CB  SER A 186      19.444 -23.186 -13.980  1.00 88.81           C  
ATOM   1495  O   SER A 186      17.332 -22.520 -11.536  1.00 88.81           O  
ATOM   1496  OG  SER A 186      19.411 -23.638 -15.323  1.00 88.81           O  
ATOM   1497  N   VAL A 187      19.022 -21.068 -11.689  1.00 91.52           N  
ATOM   1498  CA  VAL A 187      18.992 -20.748 -10.266  1.00 91.52           C  
ATOM   1499  C   VAL A 187      17.720 -19.969  -9.938  1.00 91.52           C  
ATOM   1500  CB  VAL A 187      20.238 -19.939  -9.840  1.00 91.52           C  
ATOM   1501  O   VAL A 187      17.123 -20.161  -8.876  1.00 91.52           O  
ATOM   1502  CG1 VAL A 187      20.131 -19.514  -8.376  1.00 91.52           C  
ATOM   1503  CG2 VAL A 187      21.508 -20.754 -10.072  1.00 91.52           C  
ATOM   1504  N   LEU A 188      17.376 -19.074 -10.833  1.00 91.38           N  
ATOM   1505  CA  LEU A 188      16.127 -18.336 -10.679  1.00 91.38           C  
ATOM   1506  C   LEU A 188      14.941 -19.290 -10.580  1.00 91.38           C  
ATOM   1507  CB  LEU A 188      15.926 -17.373 -11.852  1.00 91.38           C  
ATOM   1508  O   LEU A 188      14.120 -19.173  -9.667  1.00 91.38           O  
ATOM   1509  CG  LEU A 188      14.807 -16.342 -11.698  1.00 91.38           C  
ATOM   1510  CD1 LEU A 188      15.180 -15.046 -12.410  1.00 91.38           C  
ATOM   1511  CD2 LEU A 188      13.492 -16.895 -12.236  1.00 91.38           C  
ATOM   1512  N   LEU A 189      14.794 -20.237 -11.490  1.00 91.03           N  
ATOM   1513  CA  LEU A 189      13.692 -21.193 -11.520  1.00 91.03           C  
ATOM   1514  C   LEU A 189      13.697 -22.068 -10.271  1.00 91.03           C  
ATOM   1515  CB  LEU A 189      13.777 -22.069 -12.772  1.00 91.03           C  
ATOM   1516  O   LEU A 189      12.639 -22.370  -9.716  1.00 91.03           O  
ATOM   1517  CG  LEU A 189      13.418 -21.395 -14.098  1.00 91.03           C  
ATOM   1518  CD1 LEU A 189      13.736 -22.321 -15.267  1.00 91.03           C  
ATOM   1519  CD2 LEU A 189      11.947 -20.993 -14.112  1.00 91.03           C  
ATOM   1520  N   HIS A 190      14.891 -22.440  -9.833  1.00 90.99           N  
ATOM   1521  CA  HIS A 190      15.014 -23.230  -8.613  1.00 90.99           C  
ATOM   1522  C   HIS A 190      14.488 -22.463  -7.404  1.00 90.99           C  
ATOM   1523  CB  HIS A 190      16.471 -23.637  -8.383  1.00 90.99           C  
ATOM   1524  O   HIS A 190      13.762 -23.020  -6.578  1.00 90.99           O  
ATOM   1525  CG  HIS A 190      16.686 -24.410  -7.120  1.00 90.99           C  
ATOM   1526  CD2 HIS A 190      17.244 -24.048  -5.941  1.00 90.99           C  
ATOM   1527  ND1 HIS A 190      16.307 -25.727  -6.980  1.00 90.99           N  
ATOM   1528  CE1 HIS A 190      16.623 -26.143  -5.766  1.00 90.99           C  
ATOM   1529  NE2 HIS A 190      17.193 -25.144  -5.115  1.00 90.99           N  
ATOM   1530  N   SER A 191      14.849 -21.220  -7.308  1.00 90.09           N  
ATOM   1531  CA  SER A 191      14.423 -20.403  -6.176  1.00 90.09           C  
ATOM   1532  C   SER A 191      12.911 -20.206  -6.175  1.00 90.09           C  
ATOM   1533  CB  SER A 191      15.122 -19.043  -6.203  1.00 90.09           C  
ATOM   1534  O   SER A 191      12.286 -20.163  -5.113  1.00 90.09           O  
ATOM   1535  OG  SER A 191      16.518 -19.191  -6.010  1.00 90.09           O  
ATOM   1536  N   LEU A 192      12.335 -20.161  -7.340  1.00 87.94           N  
ATOM   1537  CA  LEU A 192      10.891 -19.998  -7.467  1.00 87.94           C  
ATOM   1538  C   LEU A 192      10.159 -21.256  -7.012  1.00 87.94           C  
ATOM   1539  CB  LEU A 192      10.514 -19.669  -8.914  1.00 87.94           C  
ATOM   1540  O   LEU A 192       9.079 -21.173  -6.424  1.00 87.94           O  
ATOM   1541  CG  LEU A 192      10.834 -18.253  -9.393  1.00 87.94           C  
ATOM   1542  CD1 LEU A 192      10.574 -18.128 -10.891  1.00 87.94           C  
ATOM   1543  CD2 LEU A 192      10.015 -17.227  -8.616  1.00 87.94           C  
ATOM   1544  N   ASN A 193      10.755 -22.373  -7.238  1.00 87.13           N  
ATOM   1545  CA  ASN A 193      10.149 -23.650  -6.874  1.00 87.13           C  
ATOM   1546  C   ASN A 193      10.437 -24.014  -5.421  1.00 87.13           C  
ATOM   1547  CB  ASN A 193      10.637 -24.760  -7.807  1.00 87.13           C  
ATOM   1548  O   ASN A 193       9.680 -24.764  -4.803  1.00 87.13           O  
ATOM   1549  CG  ASN A 193      10.069 -24.639  -9.207  1.00 87.13           C  
ATOM   1550  ND2 ASN A 193      10.858 -25.024 -10.203  1.00 87.13           N  
ATOM   1551  OD1 ASN A 193       8.930 -24.203  -9.392  1.00 87.13           O  
ATOM   1552  N   HIS A 194      11.502 -23.350  -4.911  1.00 86.77           N  
ATOM   1553  CA  HIS A 194      11.919 -23.624  -3.541  1.00 86.77           C  
ATOM   1554  C   HIS A 194      12.320 -22.341  -2.820  1.00 86.77           C  
ATOM   1555  CB  HIS A 194      13.078 -24.621  -3.522  1.00 86.77           C  
ATOM   1556  O   HIS A 194      13.505 -22.110  -2.569  1.00 86.77           O  
ATOM   1557  CG  HIS A 194      12.751 -25.933  -4.161  1.00 86.77           C  
ATOM   1558  CD2 HIS A 194      12.231 -27.070  -3.640  1.00 86.77           C  
ATOM   1559  ND1 HIS A 194      12.961 -26.182  -5.500  1.00 86.77           N  
ATOM   1560  CE1 HIS A 194      12.582 -27.419  -5.776  1.00 86.77           C  
ATOM   1561  NE2 HIS A 194      12.135 -27.979  -4.665  1.00 86.77           N  
ATOM   1562  N   PRO A 195      11.342 -21.464  -2.424  1.00 82.86           N  
ATOM   1563  CA  PRO A 195      11.640 -20.127  -1.904  1.00 82.86           C  
ATOM   1564  C   PRO A 195      12.105 -20.150  -0.450  1.00 82.86           C  
ATOM   1565  CB  PRO A 195      10.306 -19.390  -2.039  1.00 82.86           C  
ATOM   1566  O   PRO A 195      11.472 -19.538   0.414  1.00 82.86           O  
ATOM   1567  CG  PRO A 195       9.266 -20.454  -1.902  1.00 82.86           C  
ATOM   1568  CD  PRO A 195       9.818 -21.736  -2.456  1.00 82.86           C  
ATOM   1569  N   THR A 196      13.156 -20.904  -0.205  1.00 83.67           N  
ATOM   1570  CA  THR A 196      13.780 -20.882   1.113  1.00 83.67           C  
ATOM   1571  C   THR A 196      14.780 -19.734   1.218  1.00 83.67           C  
ATOM   1572  CB  THR A 196      14.490 -22.214   1.417  1.00 83.67           C  
ATOM   1573  O   THR A 196      15.172 -19.150   0.206  1.00 83.67           O  
ATOM   1574  CG2 THR A 196      13.527 -23.391   1.296  1.00 83.67           C  
ATOM   1575  OG1 THR A 196      15.569 -22.397   0.491  1.00 83.67           O  
ATOM   1576  N   GLN A 197      15.125 -19.417   2.434  1.00 83.15           N  
ATOM   1577  CA  GLN A 197      16.112 -18.371   2.677  1.00 83.15           C  
ATOM   1578  C   GLN A 197      17.420 -18.668   1.949  1.00 83.15           C  
ATOM   1579  CB  GLN A 197      16.371 -18.213   4.177  1.00 83.15           C  
ATOM   1580  O   GLN A 197      17.998 -17.784   1.314  1.00 83.15           O  
ATOM   1581  CG  GLN A 197      17.216 -16.997   4.531  1.00 83.15           C  
ATOM   1582  CD  GLN A 197      17.334 -16.780   6.028  1.00 83.15           C  
ATOM   1583  NE2 GLN A 197      18.137 -15.798   6.423  1.00 83.15           N  
ATOM   1584  OE1 GLN A 197      16.707 -17.488   6.822  1.00 83.15           O  
ATOM   1585  N   ASP A 198      17.851 -19.803   2.064  1.00 88.94           N  
ATOM   1586  CA  ASP A 198      19.106 -20.206   1.437  1.00 88.94           C  
ATOM   1587  C   ASP A 198      19.037 -20.047  -0.081  1.00 88.94           C  
ATOM   1588  CB  ASP A 198      19.447 -21.653   1.799  1.00 88.94           C  
ATOM   1589  O   ASP A 198      19.987 -19.568  -0.703  1.00 88.94           O  
ATOM   1590  CG  ASP A 198      19.909 -21.811   3.237  1.00 88.94           C  
ATOM   1591  OD1 ASP A 198      20.299 -20.804   3.867  1.00 88.94           O  
ATOM   1592  OD2 ASP A 198      19.886 -22.953   3.744  1.00 88.94           O  
ATOM   1593  N   SER A 199      17.922 -20.467  -0.595  1.00 90.00           N  
ATOM   1594  CA  SER A 199      17.748 -20.378  -2.041  1.00 90.00           C  
ATOM   1595  C   SER A 199      17.697 -18.925  -2.503  1.00 90.00           C  
ATOM   1596  CB  SER A 199      16.473 -21.104  -2.474  1.00 90.00           C  
ATOM   1597  O   SER A 199      18.242 -18.584  -3.555  1.00 90.00           O  
ATOM   1598  OG  SER A 199      15.322 -20.383  -2.070  1.00 90.00           O  
ATOM   1599  N   ILE A 200      17.015 -18.073  -1.736  1.00 88.03           N  
ATOM   1600  CA  ILE A 200      16.883 -16.659  -2.072  1.00 88.03           C  
ATOM   1601  C   ILE A 200      18.247 -15.978  -1.978  1.00 88.03           C  
ATOM   1602  CB  ILE A 200      15.865 -15.951  -1.150  1.00 88.03           C  
ATOM   1603  O   ILE A 200      18.620 -15.198  -2.857  1.00 88.03           O  
ATOM   1604  CG1 ILE A 200      14.449 -16.473  -1.419  1.00 88.03           C  
ATOM   1605  CG2 ILE A 200      15.934 -14.433  -1.336  1.00 88.03           C  
ATOM   1606  CD1 ILE A 200      13.416 -16.011  -0.401  1.00 88.03           C  
ATOM   1607  N   TYR A 201      19.027 -16.310  -0.952  1.00 91.10           N  
ATOM   1608  CA  TYR A 201      20.366 -15.752  -0.799  1.00 91.10           C  
ATOM   1609  C   TYR A 201      21.279 -16.207  -1.931  1.00 91.10           C  
ATOM   1610  CB  TYR A 201      20.967 -16.157   0.551  1.00 91.10           C  
ATOM   1611  O   TYR A 201      22.094 -15.428  -2.431  1.00 91.10           O  
ATOM   1612  CG  TYR A 201      20.602 -15.226   1.681  1.00 91.10           C  
ATOM   1613  CD1 TYR A 201      21.345 -14.075   1.929  1.00 91.10           C  
ATOM   1614  CD2 TYR A 201      19.514 -15.497   2.505  1.00 91.10           C  
ATOM   1615  CE1 TYR A 201      21.014 -13.215   2.971  1.00 91.10           C  
ATOM   1616  CE2 TYR A 201      19.174 -14.644   3.550  1.00 91.10           C  
ATOM   1617  OH  TYR A 201      19.596 -12.659   4.807  1.00 91.10           O  
ATOM   1618  CZ  TYR A 201      19.928 -13.507   3.774  1.00 91.10           C  
ATOM   1619  N   ASN A 202      21.128 -17.480  -2.267  1.00 93.23           N  
ATOM   1620  CA  ASN A 202      21.898 -18.002  -3.391  1.00 93.23           C  
ATOM   1621  C   ASN A 202      21.559 -17.276  -4.689  1.00 93.23           C  
ATOM   1622  CB  ASN A 202      21.667 -19.507  -3.548  1.00 93.23           C  
ATOM   1623  O   ASN A 202      22.453 -16.923  -5.460  1.00 93.23           O  
ATOM   1624  CG  ASN A 202      22.586 -20.135  -4.577  1.00 93.23           C  
ATOM   1625  ND2 ASN A 202      22.018 -20.941  -5.466  1.00 93.23           N  
ATOM   1626  OD1 ASN A 202      23.797 -19.899  -4.572  1.00 93.23           O  
ATOM   1627  N   LEU A 203      20.275 -17.096  -4.938  1.00 93.67           N  
ATOM   1628  CA  LEU A 203      19.833 -16.348  -6.110  1.00 93.67           C  
ATOM   1629  C   LEU A 203      20.440 -14.949  -6.122  1.00 93.67           C  
ATOM   1630  CB  LEU A 203      18.306 -16.255  -6.143  1.00 93.67           C  
ATOM   1631  O   LEU A 203      20.942 -14.495  -7.153  1.00 93.67           O  
ATOM   1632  CG  LEU A 203      17.702 -15.402  -7.260  1.00 93.67           C  
ATOM   1633  CD1 LEU A 203      18.135 -15.931  -8.623  1.00 93.67           C  
ATOM   1634  CD2 LEU A 203      16.182 -15.374  -7.149  1.00 93.67           C  
ATOM   1635  N   PHE A 204      20.320 -14.252  -4.976  1.00 93.71           N  
ATOM   1636  CA  PHE A 204      20.881 -12.914  -4.828  1.00 93.71           C  
ATOM   1637  C   PHE A 204      22.358 -12.902  -5.202  1.00 93.71           C  
ATOM   1638  CB  PHE A 204      20.697 -12.408  -3.394  1.00 93.71           C  
ATOM   1639  O   PHE A 204      22.802 -12.048  -5.972  1.00 93.71           O  
ATOM   1640  CG  PHE A 204      21.165 -10.993  -3.185  1.00 93.71           C  
ATOM   1641  CD1 PHE A 204      22.273 -10.722  -2.392  1.00 93.71           C  
ATOM   1642  CD2 PHE A 204      20.495  -9.933  -3.783  1.00 93.71           C  
ATOM   1643  CE1 PHE A 204      22.708  -9.413  -2.197  1.00 93.71           C  
ATOM   1644  CE2 PHE A 204      20.924  -8.623  -3.593  1.00 93.71           C  
ATOM   1645  CZ  PHE A 204      22.030  -8.365  -2.799  1.00 93.71           C  
ATOM   1646  N   ARG A 205      23.126 -13.755  -4.705  1.00 95.14           N  
ATOM   1647  CA  ARG A 205      24.554 -13.878  -4.981  1.00 95.14           C  
ATOM   1648  C   ARG A 205      24.807 -14.098  -6.469  1.00 95.14           C  
ATOM   1649  CB  ARG A 205      25.162 -15.024  -4.171  1.00 95.14           C  
ATOM   1650  O   ARG A 205      25.654 -13.431  -7.065  1.00 95.14           O  
ATOM   1651  CG  ARG A 205      26.660 -15.192  -4.369  1.00 95.14           C  
ATOM   1652  CD  ARG A 205      27.193 -16.414  -3.635  1.00 95.14           C  
ATOM   1653  NE  ARG A 205      26.540 -17.640  -4.085  1.00 95.14           N  
ATOM   1654  NH1 ARG A 205      27.736 -17.798  -6.056  1.00 95.14           N  
ATOM   1655  NH2 ARG A 205      26.159 -19.379  -5.537  1.00 95.14           N  
ATOM   1656  CZ  ARG A 205      26.813 -18.270  -5.225  1.00 95.14           C  
ATOM   1657  N   ILE A 206      24.127 -15.029  -7.119  1.00 93.82           N  
ATOM   1658  CA  ILE A 206      24.304 -15.411  -8.515  1.00 93.82           C  
ATOM   1659  C   ILE A 206      23.970 -14.227  -9.420  1.00 93.82           C  
ATOM   1660  CB  ILE A 206      23.430 -16.630  -8.883  1.00 93.82           C  
ATOM   1661  O   ILE A 206      24.656 -13.987 -10.417  1.00 93.82           O  
ATOM   1662  CG1 ILE A 206      23.957 -17.893  -8.193  1.00 93.82           C  
ATOM   1663  CG2 ILE A 206      23.376 -16.817 -10.402  1.00 93.82           C  
ATOM   1664  CD1 ILE A 206      25.354 -18.304  -8.638  1.00 93.82           C  
ATOM   1665  N   LEU A 207      22.887 -13.504  -9.114  1.00 94.13           N  
ATOM   1666  CA  LEU A 207      22.503 -12.333  -9.894  1.00 94.13           C  
ATOM   1667  C   LEU A 207      23.589 -11.264  -9.841  1.00 94.13           C  
ATOM   1668  CB  LEU A 207      21.179 -11.759  -9.383  1.00 94.13           C  
ATOM   1669  O   LEU A 207      23.904 -10.642 -10.858  1.00 94.13           O  
ATOM   1670  CG  LEU A 207      19.937 -12.624  -9.598  1.00 94.13           C  
ATOM   1671  CD1 LEU A 207      18.714 -11.959  -8.975  1.00 94.13           C  
ATOM   1672  CD2 LEU A 207      19.714 -12.880 -11.085  1.00 94.13           C  
ATOM   1673  N   ARG A 208      24.187 -11.077  -8.691  1.00 93.58           N  
ATOM   1674  CA  ARG A 208      25.267 -10.108  -8.536  1.00 93.58           C  
ATOM   1675  C   ARG A 208      26.495 -10.522  -9.340  1.00 93.58           C  
ATOM   1676  CB  ARG A 208      25.638  -9.947  -7.060  1.00 93.58           C  
ATOM   1677  O   ARG A 208      27.139  -9.684  -9.975  1.00 93.58           O  
ATOM   1678  CG  ARG A 208      24.657  -9.098  -6.267  1.00 93.58           C  
ATOM   1679  CD  ARG A 208      25.153  -8.837  -4.852  1.00 93.58           C  
ATOM   1680  NE  ARG A 208      26.276  -7.904  -4.836  1.00 93.58           N  
ATOM   1681  NH1 ARG A 208      26.046  -7.342  -2.607  1.00 93.58           N  
ATOM   1682  NH2 ARG A 208      27.709  -6.394  -3.868  1.00 93.58           N  
ATOM   1683  CZ  ARG A 208      26.674  -7.216  -3.771  1.00 93.58           C  
ATOM   1684  N   GLU A 209      26.763 -11.769  -9.273  1.00 92.20           N  
ATOM   1685  CA  GLU A 209      27.897 -12.289 -10.031  1.00 92.20           C  
ATOM   1686  C   GLU A 209      27.701 -12.080 -11.530  1.00 92.20           C  
ATOM   1687  CB  GLU A 209      28.109 -13.775  -9.731  1.00 92.20           C  
ATOM   1688  O   GLU A 209      28.637 -11.700 -12.236  1.00 92.20           O  
ATOM   1689  CG  GLU A 209      28.718 -14.045  -8.362  1.00 92.20           C  
ATOM   1690  CD  GLU A 209      28.856 -15.526  -8.048  1.00 92.20           C  
ATOM   1691  OE1 GLU A 209      29.382 -15.871  -6.966  1.00 92.20           O  
ATOM   1692  OE2 GLU A 209      28.434 -16.349  -8.892  1.00 92.20           O  
ATOM   1693  N   ARG A 210      26.486 -12.342 -12.022  1.00 90.89           N  
ATOM   1694  CA  ARG A 210      26.173 -12.135 -13.432  1.00 90.89           C  
ATOM   1695  C   ARG A 210      26.311 -10.665 -13.814  1.00 90.89           C  
ATOM   1696  CB  ARG A 210      24.759 -12.627 -13.747  1.00 90.89           C  
ATOM   1697  O   ARG A 210      26.866 -10.340 -14.865  1.00 90.89           O  
ATOM   1698  CG  ARG A 210      24.314 -12.352 -15.174  1.00 90.89           C  
ATOM   1699  CD  ARG A 210      25.202 -13.060 -16.188  1.00 90.89           C  
ATOM   1700  NE  ARG A 210      24.741 -12.838 -17.556  1.00 90.89           N  
ATOM   1701  NH1 ARG A 210      26.716 -13.506 -18.550  1.00 90.89           N  
ATOM   1702  NH2 ARG A 210      24.951 -12.821 -19.843  1.00 90.89           N  
ATOM   1703  CZ  ARG A 210      25.470 -13.056 -18.646  1.00 90.89           C  
ATOM   1704  N   ARG A 211      25.775  -9.857 -12.963  1.00 90.67           N  
ATOM   1705  CA  ARG A 211      25.860  -8.422 -13.214  1.00 90.67           C  
ATOM   1706  C   ARG A 211      27.313  -7.970 -13.318  1.00 90.67           C  
ATOM   1707  CB  ARG A 211      25.145  -7.639 -12.111  1.00 90.67           C  
ATOM   1708  O   ARG A 211      27.675  -7.230 -14.235  1.00 90.67           O  
ATOM   1709  CG  ARG A 211      25.124  -6.136 -12.337  1.00 90.67           C  
ATOM   1710  CD  ARG A 211      24.557  -5.393 -11.136  1.00 90.67           C  
ATOM   1711  NE  ARG A 211      25.441  -5.486  -9.977  1.00 90.67           N  
ATOM   1712  NH1 ARG A 211      24.031  -4.340  -8.550  1.00 90.67           N  
ATOM   1713  NH2 ARG A 211      26.047  -5.125  -7.792  1.00 90.67           N  
ATOM   1714  CZ  ARG A 211      25.171  -4.983  -8.776  1.00 90.67           C  
ATOM   1715  N   GLU A 212      28.114  -8.427 -12.389  1.00 89.47           N  
ATOM   1716  CA  GLU A 212      29.526  -8.057 -12.370  1.00 89.47           C  
ATOM   1717  C   GLU A 212      30.257  -8.607 -13.592  1.00 89.47           C  
ATOM   1718  CB  GLU A 212      30.196  -8.556 -11.087  1.00 89.47           C  
ATOM   1719  O   GLU A 212      31.147  -7.951 -14.136  1.00 89.47           O  
ATOM   1720  CG  GLU A 212      29.774  -7.796  -9.838  1.00 89.47           C  
ATOM   1721  CD  GLU A 212      29.978  -6.294  -9.952  1.00 89.47           C  
ATOM   1722  OE1 GLU A 212      29.079  -5.526  -9.539  1.00 89.47           O  
ATOM   1723  OE2 GLU A 212      31.045  -5.881 -10.459  1.00 89.47           O  
ATOM   1724  N   HIS A 213      29.930  -9.780 -13.939  1.00 87.24           N  
ATOM   1725  CA  HIS A 213      30.513 -10.377 -15.136  1.00 87.24           C  
ATOM   1726  C   HIS A 213      30.190  -9.551 -16.376  1.00 87.24           C  
ATOM   1727  CB  HIS A 213      30.014 -11.812 -15.316  1.00 87.24           C  
ATOM   1728  O   HIS A 213      31.060  -9.323 -17.219  1.00 87.24           O  
ATOM   1729  CG  HIS A 213      30.478 -12.454 -16.584  1.00 87.24           C  
ATOM   1730  CD2 HIS A 213      29.812 -12.758 -17.722  1.00 87.24           C  
ATOM   1731  ND1 HIS A 213      31.780 -12.865 -16.777  1.00 87.24           N  
ATOM   1732  CE1 HIS A 213      31.894 -13.394 -17.984  1.00 87.24           C  
ATOM   1733  NE2 HIS A 213      30.714 -13.342 -18.578  1.00 87.24           N  
ATOM   1734  N   LEU A 214      28.918  -9.150 -16.530  1.00 83.10           N  
ATOM   1735  CA  LEU A 214      28.513  -8.330 -17.667  1.00 83.10           C  
ATOM   1736  C   LEU A 214      29.309  -7.030 -17.710  1.00 83.10           C  
ATOM   1737  CB  LEU A 214      27.015  -8.023 -17.600  1.00 83.10           C  
ATOM   1738  O   LEU A 214      29.729  -6.589 -18.783  1.00 83.10           O  
ATOM   1739  CG  LEU A 214      26.071  -9.166 -17.976  1.00 83.10           C  
ATOM   1740  CD1 LEU A 214      24.619  -8.742 -17.775  1.00 83.10           C  
ATOM   1741  CD2 LEU A 214      26.311  -9.606 -19.416  1.00 83.10           C  
ATOM   1742  N   ARG A 215      29.587  -6.493 -16.540  1.00 82.71           N  
ATOM   1743  CA  ARG A 215      30.315  -5.234 -16.423  1.00 82.71           C  
ATOM   1744  C   ARG A 215      31.773  -5.403 -16.837  1.00 82.71           C  
ATOM   1745  CB  ARG A 215      30.236  -4.697 -14.992  1.00 82.71           C  
ATOM   1746  O   ARG A 215      32.384  -4.475 -17.370  1.00 82.71           O  
ATOM   1747  CG  ARG A 215      28.909  -4.036 -14.654  1.00 82.71           C  
ATOM   1748  CD  ARG A 215      28.887  -3.513 -13.225  1.00 82.71           C  
ATOM   1749  NE  ARG A 215      29.763  -2.357 -13.061  1.00 82.71           N  
ATOM   1750  NH1 ARG A 215      29.317  -2.079 -10.811  1.00 82.71           N  
ATOM   1751  NH2 ARG A 215      30.767  -0.661 -11.880  1.00 82.71           N  
ATOM   1752  CZ  ARG A 215      29.947  -1.702 -11.918  1.00 82.71           C  
ATOM   1753  N   SER A 216      32.290  -6.564 -16.619  1.00 82.24           N  
ATOM   1754  CA  SER A 216      33.717  -6.803 -16.807  1.00 82.24           C  
ATOM   1755  C   SER A 216      34.030  -7.169 -18.254  1.00 82.24           C  
ATOM   1756  CB  SER A 216      34.202  -7.915 -15.876  1.00 82.24           C  
ATOM   1757  O   SER A 216      35.197  -7.251 -18.641  1.00 82.24           O  
ATOM   1758  OG  SER A 216      33.682  -9.171 -16.277  1.00 82.24           O  
ATOM   1759  N   GLN A 217      32.991  -7.380 -19.076  1.00 75.20           N  
ATOM   1760  CA  GLN A 217      33.219  -7.810 -20.452  1.00 75.20           C  
ATOM   1761  C   GLN A 217      33.737  -6.659 -21.309  1.00 75.20           C  
ATOM   1762  CB  GLN A 217      31.935  -8.379 -21.057  1.00 75.20           C  
ATOM   1763  O   GLN A 217      33.270  -5.525 -21.184  1.00 75.20           O  
ATOM   1764  CG  GLN A 217      31.488  -9.692 -20.428  1.00 75.20           C  
ATOM   1765  CD  GLN A 217      30.443 -10.414 -21.257  1.00 75.20           C  
ATOM   1766  NE2 GLN A 217      30.243 -11.697 -20.974  1.00 75.20           N  
ATOM   1767  OE1 GLN A 217      29.819  -9.823 -22.145  1.00 75.20           O  
ATOM   1768  N   ALA A 218      34.775  -6.905 -22.033  1.00 68.54           N  
ATOM   1769  CA  ALA A 218      35.398  -5.935 -22.930  1.00 68.54           C  
ATOM   1770  C   ALA A 218      34.488  -5.618 -24.113  1.00 68.54           C  
ATOM   1771  CB  ALA A 218      36.746  -6.457 -23.424  1.00 68.54           C  
ATOM   1772  O   ALA A 218      34.406  -4.468 -24.550  1.00 68.54           O  
ATOM   1773  N   VAL A 219      33.842  -6.697 -24.576  1.00 68.27           N  
ATOM   1774  CA  VAL A 219      32.876  -6.587 -25.665  1.00 68.27           C  
ATOM   1775  C   VAL A 219      31.473  -6.888 -25.143  1.00 68.27           C  
ATOM   1776  CB  VAL A 219      33.226  -7.537 -26.832  1.00 68.27           C  
ATOM   1777  O   VAL A 219      31.226  -7.964 -24.594  1.00 68.27           O  
ATOM   1778  CG1 VAL A 219      32.218  -7.389 -27.970  1.00 68.27           C  
ATOM   1779  CG2 VAL A 219      34.645  -7.268 -27.332  1.00 68.27           C  
ATOM   1780  N   ARG A 220      30.579  -5.855 -25.356  1.00 67.96           N  
ATOM   1781  CA  ARG A 220      29.228  -5.960 -24.815  1.00 67.96           C  
ATOM   1782  C   ARG A 220      28.269  -6.546 -25.845  1.00 67.96           C  
ATOM   1783  CB  ARG A 220      28.726  -4.590 -24.352  1.00 67.96           C  
ATOM   1784  O   ARG A 220      28.304  -6.169 -27.019  1.00 67.96           O  
ATOM   1785  CG  ARG A 220      29.605  -3.936 -23.297  1.00 67.96           C  
ATOM   1786  CD  ARG A 220      28.950  -2.695 -22.708  1.00 67.96           C  
ATOM   1787  NE  ARG A 220      29.829  -2.022 -21.756  1.00 67.96           N  
ATOM   1788  NH1 ARG A 220      28.389  -0.260 -21.355  1.00 67.96           N  
ATOM   1789  NH2 ARG A 220      30.415  -0.356 -20.288  1.00 67.96           N  
ATOM   1790  CZ  ARG A 220      29.542  -0.881 -21.135  1.00 67.96           C  
ATOM   1791  N   PRO A 221      27.554  -7.556 -25.378  1.00 68.17           N  
ATOM   1792  CA  PRO A 221      26.528  -8.083 -26.281  1.00 68.17           C  
ATOM   1793  C   PRO A 221      25.471  -7.042 -26.644  1.00 68.17           C  
ATOM   1794  CB  PRO A 221      25.911  -9.232 -25.481  1.00 68.17           C  
ATOM   1795  O   PRO A 221      25.368  -6.005 -25.984  1.00 68.17           O  
ATOM   1796  CG  PRO A 221      26.273  -8.945 -24.059  1.00 68.17           C  
ATOM   1797  CD  PRO A 221      27.439  -7.999 -24.045  1.00 68.17           C  
ATOM   1798  N   ALA A 222      24.852  -7.078 -27.809  1.00 67.75           N  
ATOM   1799  CA  ALA A 222      23.867  -6.154 -28.366  1.00 67.75           C  
ATOM   1800  C   ALA A 222      22.757  -5.863 -27.359  1.00 67.75           C  
ATOM   1801  CB  ALA A 222      23.277  -6.719 -29.655  1.00 67.75           C  
ATOM   1802  O   ALA A 222      22.244  -4.743 -27.298  1.00 67.75           O  
ATOM   1803  N   ASP A 223      22.548  -6.708 -26.344  1.00 73.42           N  
ATOM   1804  CA  ASP A 223      21.432  -6.513 -25.423  1.00 73.42           C  
ATOM   1805  C   ASP A 223      21.928  -6.323 -23.991  1.00 73.42           C  
ATOM   1806  CB  ASP A 223      20.466  -7.698 -25.493  1.00 73.42           C  
ATOM   1807  O   ASP A 223      21.181  -6.544 -23.036  1.00 73.42           O  
ATOM   1808  CG  ASP A 223      21.119  -9.018 -25.123  1.00 73.42           C  
ATOM   1809  OD1 ASP A 223      22.366  -9.090 -25.075  1.00 73.42           O  
ATOM   1810  OD2 ASP A 223      20.380  -9.996 -24.880  1.00 73.42           O  
ATOM   1811  N   PHE A 224      23.142  -6.049 -23.875  1.00 78.20           N  
ATOM   1812  CA  PHE A 224      23.803  -5.838 -22.592  1.00 78.20           C  
ATOM   1813  C   PHE A 224      22.981  -4.910 -21.706  1.00 78.20           C  
ATOM   1814  CB  PHE A 224      25.207  -5.259 -22.798  1.00 78.20           C  
ATOM   1815  O   PHE A 224      22.734  -5.216 -20.538  1.00 78.20           O  
ATOM   1816  CG  PHE A 224      25.840  -4.740 -21.536  1.00 78.20           C  
ATOM   1817  CD1 PHE A 224      25.773  -3.390 -21.213  1.00 78.20           C  
ATOM   1818  CD2 PHE A 224      26.503  -5.602 -20.672  1.00 78.20           C  
ATOM   1819  CE1 PHE A 224      26.359  -2.907 -20.045  1.00 78.20           C  
ATOM   1820  CE2 PHE A 224      27.090  -5.126 -19.503  1.00 78.20           C  
ATOM   1821  CZ  PHE A 224      27.018  -3.778 -19.192  1.00 78.20           C  
ATOM   1822  N   LEU A 225      22.502  -3.820 -22.232  1.00 77.68           N  
ATOM   1823  CA  LEU A 225      21.833  -2.801 -21.431  1.00 77.68           C  
ATOM   1824  C   LEU A 225      20.513  -3.325 -20.876  1.00 77.68           C  
ATOM   1825  CB  LEU A 225      21.586  -1.541 -22.265  1.00 77.68           C  
ATOM   1826  O   LEU A 225      20.165  -3.049 -19.726  1.00 77.68           O  
ATOM   1827  CG  LEU A 225      22.809  -0.671 -22.558  1.00 77.68           C  
ATOM   1828  CD1 LEU A 225      22.451   0.429 -23.553  1.00 77.68           C  
ATOM   1829  CD2 LEU A 225      23.361  -0.073 -21.269  1.00 77.68           C  
ATOM   1830  N   ASN A 226      19.848  -4.080 -21.651  1.00 80.75           N  
ATOM   1831  CA  ASN A 226      18.571  -4.619 -21.194  1.00 80.75           C  
ATOM   1832  C   ASN A 226      18.759  -5.613 -20.052  1.00 80.75           C  
ATOM   1833  CB  ASN A 226      17.821  -5.277 -22.354  1.00 80.75           C  
ATOM   1834  O   ASN A 226      18.068  -5.532 -19.034  1.00 80.75           O  
ATOM   1835  CG  ASN A 226      17.243  -4.267 -23.325  1.00 80.75           C  
ATOM   1836  ND2 ASN A 226      17.086  -4.672 -24.579  1.00 80.75           N  
ATOM   1837  OD1 ASN A 226      16.939  -3.131 -22.950  1.00 80.75           O  
ATOM   1838  N   GLU A 227      19.662  -6.597 -20.339  1.00 85.37           N  
ATOM   1839  CA  GLU A 227      19.901  -7.559 -19.268  1.00 85.37           C  
ATOM   1840  C   GLU A 227      20.400  -6.865 -18.003  1.00 85.37           C  
ATOM   1841  CB  GLU A 227      20.907  -8.623 -19.715  1.00 85.37           C  
ATOM   1842  O   GLU A 227      19.943  -7.172 -16.900  1.00 85.37           O  
ATOM   1843  CG  GLU A 227      21.127  -9.729 -18.694  1.00 85.37           C  
ATOM   1844  CD  GLU A 227      22.093 -10.803 -19.170  1.00 85.37           C  
ATOM   1845  OE1 GLU A 227      22.308 -11.794 -18.437  1.00 85.37           O  
ATOM   1846  OE2 GLU A 227      22.639 -10.650 -20.286  1.00 85.37           O  
ATOM   1847  N   TYR A 228      21.347  -5.979 -18.224  1.00 84.33           N  
ATOM   1848  CA  TYR A 228      21.906  -5.243 -17.096  1.00 84.33           C  
ATOM   1849  C   TYR A 228      20.813  -4.513 -16.325  1.00 84.33           C  
ATOM   1850  CB  TYR A 228      22.962  -4.243 -17.576  1.00 84.33           C  
ATOM   1851  O   TYR A 228      20.793  -4.536 -15.092  1.00 84.33           O  
ATOM   1852  CG  TYR A 228      23.780  -3.641 -16.460  1.00 84.33           C  
ATOM   1853  CD1 TYR A 228      23.444  -2.405 -15.912  1.00 84.33           C  
ATOM   1854  CD2 TYR A 228      24.891  -4.305 -15.952  1.00 84.33           C  
ATOM   1855  CE1 TYR A 228      24.196  -1.845 -14.885  1.00 84.33           C  
ATOM   1856  CE2 TYR A 228      25.651  -3.755 -14.924  1.00 84.33           C  
ATOM   1857  OH  TYR A 228      26.044  -1.977 -13.381  1.00 84.33           O  
ATOM   1858  CZ  TYR A 228      25.296  -2.527 -14.398  1.00 84.33           C  
ATOM   1859  N   TYR A 229      19.901  -3.946 -17.004  1.00 82.91           N  
ATOM   1860  CA  TYR A 229      18.776  -3.237 -16.406  1.00 82.91           C  
ATOM   1861  C   TYR A 229      17.923  -4.179 -15.564  1.00 82.91           C  
ATOM   1862  CB  TYR A 229      17.915  -2.582 -17.490  1.00 82.91           C  
ATOM   1863  O   TYR A 229      17.615  -3.881 -14.407  1.00 82.91           O  
ATOM   1864  CG  TYR A 229      16.629  -1.989 -16.968  1.00 82.91           C  
ATOM   1865  CD1 TYR A 229      15.427  -2.687 -17.064  1.00 82.91           C  
ATOM   1866  CD2 TYR A 229      16.613  -0.729 -16.379  1.00 82.91           C  
ATOM   1867  CE1 TYR A 229      14.240  -2.143 -16.586  1.00 82.91           C  
ATOM   1868  CE2 TYR A 229      15.431  -0.175 -15.898  1.00 82.91           C  
ATOM   1869  OH  TYR A 229      13.078  -0.346 -15.530  1.00 82.91           O  
ATOM   1870  CZ  TYR A 229      14.251  -0.889 -16.005  1.00 82.91           C  
ATOM   1871  N   TYR A 230      17.506  -5.255 -16.104  1.00 85.20           N  
ATOM   1872  CA  TYR A 230      16.640  -6.196 -15.402  1.00 85.20           C  
ATOM   1873  C   TYR A 230      17.356  -6.806 -14.203  1.00 85.20           C  
ATOM   1874  CB  TYR A 230      16.170  -7.304 -16.349  1.00 85.20           C  
ATOM   1875  O   TYR A 230      16.749  -7.015 -13.150  1.00 85.20           O  
ATOM   1876  CG  TYR A 230      15.150  -6.845 -17.362  1.00 85.20           C  
ATOM   1877  CD1 TYR A 230      13.979  -6.206 -16.961  1.00 85.20           C  
ATOM   1878  CD2 TYR A 230      15.355  -7.049 -18.723  1.00 85.20           C  
ATOM   1879  CE1 TYR A 230      13.035  -5.783 -17.891  1.00 85.20           C  
ATOM   1880  CE2 TYR A 230      14.419  -6.630 -19.662  1.00 85.20           C  
ATOM   1881  OH  TYR A 230      12.333  -5.581 -20.163  1.00 85.20           O  
ATOM   1882  CZ  TYR A 230      13.264  -5.998 -19.237  1.00 85.20           C  
ATOM   1883  N   LEU A 231      18.659  -7.038 -14.323  1.00 89.29           N  
ATOM   1884  CA  LEU A 231      19.450  -7.560 -13.215  1.00 89.29           C  
ATOM   1885  C   LEU A 231      19.505  -6.559 -12.066  1.00 89.29           C  
ATOM   1886  CB  LEU A 231      20.869  -7.898 -13.681  1.00 89.29           C  
ATOM   1887  O   LEU A 231      19.296  -6.925 -10.907  1.00 89.29           O  
ATOM   1888  CG  LEU A 231      21.049  -9.243 -14.386  1.00 89.29           C  
ATOM   1889  CD1 LEU A 231      22.407  -9.302 -15.078  1.00 89.29           C  
ATOM   1890  CD2 LEU A 231      20.899 -10.391 -13.394  1.00 89.29           C  
ATOM   1891  N   ASN A 232      19.740  -5.361 -12.369  1.00 84.97           N  
ATOM   1892  CA  ASN A 232      19.846  -4.329 -11.343  1.00 84.97           C  
ATOM   1893  C   ASN A 232      18.527  -4.139 -10.600  1.00 84.97           C  
ATOM   1894  CB  ASN A 232      20.304  -3.006 -11.959  1.00 84.97           C  
ATOM   1895  O   ASN A 232      18.513  -4.014  -9.374  1.00 84.97           O  
ATOM   1896  CG  ASN A 232      21.814  -2.881 -12.021  1.00 84.97           C  
ATOM   1897  ND2 ASN A 232      22.310  -2.188 -13.038  1.00 84.97           N  
ATOM   1898  OD1 ASN A 232      22.527  -3.404 -11.161  1.00 84.97           O  
ATOM   1899  N   GLN A 233      17.514  -4.119 -11.361  1.00 80.84           N  
ATOM   1900  CA  GLN A 233      16.199  -3.964 -10.747  1.00 80.84           C  
ATOM   1901  C   GLN A 233      15.876  -5.142  -9.833  1.00 80.84           C  
ATOM   1902  CB  GLN A 233      15.119  -3.821 -11.820  1.00 80.84           C  
ATOM   1903  O   GLN A 233      15.401  -4.952  -8.711  1.00 80.84           O  
ATOM   1904  CG  GLN A 233      15.149  -2.484 -12.549  1.00 80.84           C  
ATOM   1905  CD  GLN A 233      14.803  -1.315 -11.646  1.00 80.84           C  
ATOM   1906  NE2 GLN A 233      15.461  -0.182 -11.865  1.00 80.84           N  
ATOM   1907  OE1 GLN A 233      13.952  -1.430 -10.759  1.00 80.84           O  
ATOM   1908  N   THR A 234      16.148  -6.293 -10.352  1.00 85.83           N  
ATOM   1909  CA  THR A 234      15.864  -7.503  -9.589  1.00 85.83           C  
ATOM   1910  C   THR A 234      16.724  -7.563  -8.330  1.00 85.83           C  
ATOM   1911  CB  THR A 234      16.102  -8.767 -10.437  1.00 85.83           C  
ATOM   1912  O   THR A 234      16.231  -7.893  -7.250  1.00 85.83           O  
ATOM   1913  CG2 THR A 234      15.757 -10.029  -9.653  1.00 85.83           C  
ATOM   1914  OG1 THR A 234      15.282  -8.708 -11.611  1.00 85.83           O  
ATOM   1915  N   ILE A 235      17.978  -7.238  -8.384  1.00 88.55           N  
ATOM   1916  CA  ILE A 235      18.914  -7.265  -7.266  1.00 88.55           C  
ATOM   1917  C   ILE A 235      18.467  -6.272  -6.195  1.00 88.55           C  
ATOM   1918  CB  ILE A 235      20.354  -6.946  -7.725  1.00 88.55           C  
ATOM   1919  O   ILE A 235      18.436  -6.602  -5.007  1.00 88.55           O  
ATOM   1920  CG1 ILE A 235      20.931  -8.118  -8.527  1.00 88.55           C  
ATOM   1921  CG2 ILE A 235      21.243  -6.614  -6.524  1.00 88.55           C  
ATOM   1922  CD1 ILE A 235      22.219  -7.787  -9.269  1.00 88.55           C  
ATOM   1923  N   ARG A 236      18.110  -5.187  -6.521  1.00 81.54           N  
ATOM   1924  CA  ARG A 236      17.654  -4.167  -5.583  1.00 81.54           C  
ATOM   1925  C   ARG A 236      16.404  -4.626  -4.839  1.00 81.54           C  
ATOM   1926  CB  ARG A 236      17.377  -2.850  -6.311  1.00 81.54           C  
ATOM   1927  O   ARG A 236      16.315  -4.484  -3.618  1.00 81.54           O  
ATOM   1928  CG  ARG A 236      18.631  -2.072  -6.676  1.00 81.54           C  
ATOM   1929  CD  ARG A 236      18.297  -0.744  -7.341  1.00 81.54           C  
ATOM   1930  NE  ARG A 236      17.694   0.195  -6.398  1.00 81.54           N  
ATOM   1931  NH1 ARG A 236      16.766   1.550  -8.022  1.00 81.54           N  
ATOM   1932  NH2 ARG A 236      16.478   2.050  -5.804  1.00 81.54           N  
ATOM   1933  CZ  ARG A 236      16.981   1.263  -6.743  1.00 81.54           C  
ATOM   1934  N   GLN A 237      15.501  -5.125  -5.617  1.00 78.56           N  
ATOM   1935  CA  GLN A 237      14.249  -5.583  -5.024  1.00 78.56           C  
ATOM   1936  C   GLN A 237      14.481  -6.778  -4.103  1.00 78.56           C  
ATOM   1937  CB  GLN A 237      13.240  -5.948  -6.113  1.00 78.56           C  
ATOM   1938  O   GLN A 237      13.882  -6.867  -3.030  1.00 78.56           O  
ATOM   1939  CG  GLN A 237      12.736  -4.752  -6.910  1.00 78.56           C  
ATOM   1940  CD  GLN A 237      11.758  -5.144  -8.002  1.00 78.56           C  
ATOM   1941  NE2 GLN A 237      11.333  -4.168  -8.796  1.00 78.56           N  
ATOM   1942  OE1 GLN A 237      11.390  -6.316  -8.133  1.00 78.56           O  
ATOM   1943  N   LEU A 238      15.345  -7.649  -4.588  1.00 84.05           N  
ATOM   1944  CA  LEU A 238      15.664  -8.817  -3.773  1.00 84.05           C  
ATOM   1945  C   LEU A 238      16.376  -8.405  -2.489  1.00 84.05           C  
ATOM   1946  CB  LEU A 238      16.535  -9.798  -4.561  1.00 84.05           C  
ATOM   1947  O   LEU A 238      16.131  -8.981  -1.426  1.00 84.05           O  
ATOM   1948  CG  LEU A 238      16.658 -11.210  -3.985  1.00 84.05           C  
ATOM   1949  CD1 LEU A 238      15.279 -11.848  -3.849  1.00 84.05           C  
ATOM   1950  CD2 LEU A 238      17.565 -12.068  -4.859  1.00 84.05           C  
ATOM   1951  N   GLU A 239      17.270  -7.485  -2.561  1.00 83.67           N  
ATOM   1952  CA  GLU A 239      17.957  -6.956  -1.386  1.00 83.67           C  
ATOM   1953  C   GLU A 239      16.963  -6.417  -0.361  1.00 83.67           C  
ATOM   1954  CB  GLU A 239      18.944  -5.857  -1.789  1.00 83.67           C  
ATOM   1955  O   GLU A 239      17.097  -6.675   0.836  1.00 83.67           O  
ATOM   1956  CG  GLU A 239      19.845  -5.393  -0.654  1.00 83.67           C  
ATOM   1957  CD  GLU A 239      20.894  -4.384  -1.095  1.00 83.67           C  
ATOM   1958  OE1 GLU A 239      21.862  -4.146  -0.338  1.00 83.67           O  
ATOM   1959  OE2 GLU A 239      20.745  -3.827  -2.205  1.00 83.67           O  
ATOM   1960  N   ALA A 240      16.051  -5.640  -0.866  1.00 73.06           N  
ATOM   1961  CA  ALA A 240      15.011  -5.112   0.013  1.00 73.06           C  
ATOM   1962  C   ALA A 240      14.211  -6.241   0.656  1.00 73.06           C  
ATOM   1963  CB  ALA A 240      14.081  -4.181  -0.762  1.00 73.06           C  
ATOM   1964  O   ALA A 240      13.909  -6.194   1.851  1.00 73.06           O  
ATOM   1965  N   PHE A 241      13.910  -7.193  -0.200  1.00 74.18           N  
ATOM   1966  CA  PHE A 241      13.150  -8.346   0.267  1.00 74.18           C  
ATOM   1967  C   PHE A 241      13.922  -9.105   1.339  1.00 74.18           C  
ATOM   1968  CB  PHE A 241      12.815  -9.280  -0.900  1.00 74.18           C  
ATOM   1969  O   PHE A 241      13.354  -9.499   2.360  1.00 74.18           O  
ATOM   1970  CG  PHE A 241      11.999 -10.480  -0.501  1.00 74.18           C  
ATOM   1971  CD1 PHE A 241      12.530 -11.761  -0.595  1.00 74.18           C  
ATOM   1972  CD2 PHE A 241      10.701 -10.327  -0.033  1.00 74.18           C  
ATOM   1973  CE1 PHE A 241      11.777 -12.874  -0.228  1.00 74.18           C  
ATOM   1974  CE2 PHE A 241       9.942 -11.435   0.337  1.00 74.18           C  
ATOM   1975  CZ  PHE A 241      10.482 -12.707   0.238  1.00 74.18           C  
ATOM   1976  N   ILE A 242      15.154  -9.307   1.138  1.00 78.63           N  
ATOM   1977  CA  ILE A 242      16.022 -10.005   2.080  1.00 78.63           C  
ATOM   1978  C   ILE A 242      16.107  -9.216   3.385  1.00 78.63           C  
ATOM   1979  CB  ILE A 242      17.435 -10.222   1.493  1.00 78.63           C  
ATOM   1980  O   ILE A 242      16.092  -9.799   4.472  1.00 78.63           O  
ATOM   1981  CG1 ILE A 242      17.393 -11.272   0.376  1.00 78.63           C  
ATOM   1982  CG2 ILE A 242      18.419 -10.632   2.593  1.00 78.63           C  
ATOM   1983  CD1 ILE A 242      18.684 -11.376  -0.423  1.00 78.63           C  
ATOM   1984  N   CYS A 243      16.223  -7.898   3.324  1.00 72.34           N  
ATOM   1985  CA  CYS A 243      16.289  -7.022   4.488  1.00 72.34           C  
ATOM   1986  C   CYS A 243      15.039  -7.164   5.349  1.00 72.34           C  
ATOM   1987  CB  CYS A 243      16.458  -5.566   4.055  1.00 72.34           C  
ATOM   1988  O   CYS A 243      15.117  -7.107   6.578  1.00 72.34           O  
ATOM   1989  SG  CYS A 243      18.125  -5.164   3.488  1.00 72.34           S  
ATOM   1990  N   ILE A 244      13.875  -7.270   4.720  1.00 66.77           N  
ATOM   1991  CA  ILE A 244      12.631  -7.439   5.463  1.00 66.77           C  
ATOM   1992  C   ILE A 244      12.715  -8.691   6.333  1.00 66.77           C  
ATOM   1993  CB  ILE A 244      11.414  -7.526   4.515  1.00 66.77           C  
ATOM   1994  O   ILE A 244      12.286  -8.681   7.489  1.00 66.77           O  
ATOM   1995  CG1 ILE A 244      11.203  -6.190   3.792  1.00 66.77           C  
ATOM   1996  CG2 ILE A 244      10.156  -7.936   5.286  1.00 66.77           C  
ATOM   1997  CD1 ILE A 244      10.193  -6.254   2.655  1.00 66.77           C  
ATOM   1998  N   GLY A 245      13.579  -9.645   5.922  1.00 63.13           N  
ATOM   1999  CA  GLY A 245      13.842 -10.841   6.706  1.00 63.13           C  
ATOM   2000  C   GLY A 245      12.716 -11.855   6.643  1.00 63.13           C  
ATOM   2001  O   GLY A 245      11.699 -11.622   5.986  1.00 63.13           O  
ATOM   2002  N   ILE A 246      13.141 -13.175   6.938  1.00 61.05           N  
ATOM   2003  CA  ILE A 246      12.255 -14.327   7.070  1.00 61.05           C  
ATOM   2004  C   ILE A 246      11.864 -14.511   8.535  1.00 61.05           C  
ATOM   2005  CB  ILE A 246      12.915 -15.614   6.526  1.00 61.05           C  
ATOM   2006  O   ILE A 246      12.634 -14.174   9.437  1.00 61.05           O  
ATOM   2007  CG1 ILE A 246      13.329 -15.423   5.063  1.00 61.05           C  
ATOM   2008  CG2 ILE A 246      11.971 -16.810   6.677  1.00 61.05           C  
ATOM   2009  CD1 ILE A 246      14.127 -16.586   4.489  1.00 61.05           C  
ATOM   2010  N   ILE A 247      10.615 -14.745   8.797  1.00 57.98           N  
ATOM   2011  CA  ILE A 247      10.008 -14.918  10.112  1.00 57.98           C  
ATOM   2012  C   ILE A 247      10.541 -16.192  10.763  1.00 57.98           C  
ATOM   2013  CB  ILE A 247       8.466 -14.968  10.019  1.00 57.98           C  
ATOM   2014  O   ILE A 247      10.395 -17.286  10.213  1.00 57.98           O  
ATOM   2015  CG1 ILE A 247       7.928 -13.686   9.374  1.00 57.98           C  
ATOM   2016  CG2 ILE A 247       7.849 -15.185  11.404  1.00 57.98           C  
ATOM   2017  CD1 ILE A 247       6.436 -13.724   9.072  1.00 57.98           C  
ATOM   2018  N   ASP A 248      11.432 -16.067  11.807  1.00 53.08           N  
ATOM   2019  CA  ASP A 248      12.103 -17.136  12.540  1.00 53.08           C  
ATOM   2020  C   ASP A 248      11.105 -17.949  13.362  1.00 53.08           C  
ATOM   2021  CB  ASP A 248      13.190 -16.561  13.452  1.00 53.08           C  
ATOM   2022  O   ASP A 248      11.190 -19.178  13.411  1.00 53.08           O  
ATOM   2023  CG  ASP A 248      14.416 -16.091  12.689  1.00 53.08           C  
ATOM   2024  OD1 ASP A 248      14.659 -16.580  11.565  1.00 53.08           O  
ATOM   2025  OD2 ASP A 248      15.147 -15.226  13.219  1.00 53.08           O  
ATOM   2026  N   GLU A 249       9.910 -17.343  13.721  1.00 57.78           N  
ATOM   2027  CA  GLU A 249       8.952 -18.018  14.592  1.00 57.78           C  
ATOM   2028  C   GLU A 249       7.517 -17.698  14.186  1.00 57.78           C  
ATOM   2029  CB  GLU A 249       9.185 -17.627  16.054  1.00 57.78           C  
ATOM   2030  O   GLU A 249       6.896 -16.790  14.743  1.00 57.78           O  
ATOM   2031  CG  GLU A 249      10.488 -18.159  16.632  1.00 57.78           C  
ATOM   2032  CD  GLU A 249      10.695 -17.781  18.091  1.00 57.78           C  
ATOM   2033  OE1 GLU A 249      11.762 -18.110  18.657  1.00 57.78           O  
ATOM   2034  OE2 GLU A 249       9.783 -17.152  18.672  1.00 57.78           O  
ATOM   2035  N   PRO A 250       7.037 -18.348  13.185  1.00 64.84           N  
ATOM   2036  CA  PRO A 250       5.688 -18.020  12.718  1.00 64.84           C  
ATOM   2037  C   PRO A 250       4.611 -18.346  13.750  1.00 64.84           C  
ATOM   2038  CB  PRO A 250       5.527 -18.888  11.468  1.00 64.84           C  
ATOM   2039  O   PRO A 250       4.758 -19.296  14.524  1.00 64.84           O  
ATOM   2040  CG  PRO A 250       6.515 -19.996  11.642  1.00 64.84           C  
ATOM   2041  CD  PRO A 250       7.592 -19.531  12.580  1.00 64.84           C  
ATOM   2042  N   VAL A 251       3.726 -17.438  13.960  1.00 67.19           N  
ATOM   2043  CA  VAL A 251       2.486 -17.695  14.685  1.00 67.19           C  
ATOM   2044  C   VAL A 251       1.446 -18.285  13.736  1.00 67.19           C  
ATOM   2045  CB  VAL A 251       1.937 -16.409  15.344  1.00 67.19           C  
ATOM   2046  O   VAL A 251       1.132 -17.691  12.701  1.00 67.19           O  
ATOM   2047  CG1 VAL A 251       0.709 -16.722  16.197  1.00 67.19           C  
ATOM   2048  CG2 VAL A 251       3.020 -15.738  16.187  1.00 67.19           C  
ATOM   2049  N   PRO A 252       1.102 -19.587  13.946  1.00 72.81           N  
ATOM   2050  CA  PRO A 252       0.190 -20.275  13.030  1.00 72.81           C  
ATOM   2051  C   PRO A 252      -1.204 -19.652  13.007  1.00 72.81           C  
ATOM   2052  CB  PRO A 252       0.141 -21.701  13.586  1.00 72.81           C  
ATOM   2053  O   PRO A 252      -2.185 -20.311  13.362  1.00 72.81           O  
ATOM   2054  CG  PRO A 252       0.384 -21.548  15.052  1.00 72.81           C  
ATOM   2055  CD  PRO A 252       1.198 -20.306  15.274  1.00 72.81           C  
ATOM   2056  N   LEU A 253      -1.306 -18.323  12.855  1.00 79.15           N  
ATOM   2057  CA  LEU A 253      -2.619 -17.700  12.731  1.00 79.15           C  
ATOM   2058  C   LEU A 253      -2.891 -17.286  11.288  1.00 79.15           C  
ATOM   2059  CB  LEU A 253      -2.724 -16.481  13.652  1.00 79.15           C  
ATOM   2060  O   LEU A 253      -1.984 -16.828  10.588  1.00 79.15           O  
ATOM   2061  CG  LEU A 253      -2.619 -16.755  15.153  1.00 79.15           C  
ATOM   2062  CD1 LEU A 253      -2.632 -15.445  15.933  1.00 79.15           C  
ATOM   2063  CD2 LEU A 253      -3.752 -17.668  15.611  1.00 79.15           C  
ATOM   2064  N   SER A 254      -4.097 -17.576  10.832  1.00 77.08           N  
ATOM   2065  CA  SER A 254      -4.534 -17.106   9.522  1.00 77.08           C  
ATOM   2066  C   SER A 254      -4.902 -15.627   9.560  1.00 77.08           C  
ATOM   2067  CB  SER A 254      -5.728 -17.925   9.029  1.00 77.08           C  
ATOM   2068  O   SER A 254      -5.044 -15.044  10.637  1.00 77.08           O  
ATOM   2069  OG  SER A 254      -6.890 -17.624   9.784  1.00 77.08           O  
ATOM   2070  N   ILE A 255      -4.960 -14.998   8.398  1.00 74.56           N  
ATOM   2071  CA  ILE A 255      -5.390 -13.609   8.276  1.00 74.56           C  
ATOM   2072  C   ILE A 255      -6.770 -13.438   8.906  1.00 74.56           C  
ATOM   2073  CB  ILE A 255      -5.414 -13.153   6.799  1.00 74.56           C  
ATOM   2074  O   ILE A 255      -7.029 -12.445   9.589  1.00 74.56           O  
ATOM   2075  CG1 ILE A 255      -3.989 -13.085   6.238  1.00 74.56           C  
ATOM   2076  CG2 ILE A 255      -6.122 -11.802   6.663  1.00 74.56           C  
ATOM   2077  CD1 ILE A 255      -3.926 -12.821   4.740  1.00 74.56           C  
ATOM   2078  N   LYS A 256      -7.631 -14.440   8.663  1.00 81.26           N  
ATOM   2079  CA  LYS A 256      -8.976 -14.410   9.229  1.00 81.26           C  
ATOM   2080  C   LYS A 256      -8.930 -14.373  10.754  1.00 81.26           C  
ATOM   2081  CB  LYS A 256      -9.784 -15.620   8.758  1.00 81.26           C  
ATOM   2082  O   LYS A 256      -9.697 -13.643  11.385  1.00 81.26           O  
ATOM   2083  CG  LYS A 256     -10.213 -15.549   7.300  1.00 81.26           C  
ATOM   2084  CD  LYS A 256     -11.047 -16.760   6.903  1.00 81.26           C  
ATOM   2085  CE  LYS A 256     -11.393 -16.740   5.420  1.00 81.26           C  
ATOM   2086  NZ  LYS A 256     -12.194 -17.936   5.022  1.00 81.26           N  
ATOM   2087  N   GLU A 257      -8.019 -15.129  11.267  1.00 87.09           N  
ATOM   2088  CA  GLU A 257      -7.865 -15.169  12.719  1.00 87.09           C  
ATOM   2089  C   GLU A 257      -7.312 -13.851  13.252  1.00 87.09           C  
ATOM   2090  CB  GLU A 257      -6.952 -16.327  13.131  1.00 87.09           C  
ATOM   2091  O   GLU A 257      -7.750 -13.365  14.297  1.00 87.09           O  
ATOM   2092  CG  GLU A 257      -7.576 -17.702  12.936  1.00 87.09           C  
ATOM   2093  CD  GLU A 257      -6.587 -18.841  13.121  1.00 87.09           C  
ATOM   2094  OE1 GLU A 257      -6.949 -19.864  13.746  1.00 87.09           O  
ATOM   2095  OE2 GLU A 257      -5.440 -18.710  12.639  1.00 87.09           O  
ATOM   2096  N   PHE A 258      -6.332 -13.214  12.548  1.00 86.27           N  
ATOM   2097  CA  PHE A 258      -5.841 -11.896  12.933  1.00 86.27           C  
ATOM   2098  C   PHE A 258      -6.973 -10.877  12.939  1.00 86.27           C  
ATOM   2099  CB  PHE A 258      -4.727 -11.439  11.986  1.00 86.27           C  
ATOM   2100  O   PHE A 258      -7.058 -10.040  13.841  1.00 86.27           O  
ATOM   2101  CG  PHE A 258      -3.349 -11.858  12.422  1.00 86.27           C  
ATOM   2102  CD1 PHE A 258      -2.698 -11.190  13.452  1.00 86.27           C  
ATOM   2103  CD2 PHE A 258      -2.705 -12.920  11.802  1.00 86.27           C  
ATOM   2104  CE1 PHE A 258      -1.422 -11.575  13.858  1.00 86.27           C  
ATOM   2105  CE2 PHE A 258      -1.430 -13.311  12.203  1.00 86.27           C  
ATOM   2106  CZ  PHE A 258      -0.790 -12.637  13.230  1.00 86.27           C  
ATOM   2107  N   GLU A 259      -7.860 -10.965  11.931  1.00 87.45           N  
ATOM   2108  CA  GLU A 259      -8.993 -10.049  11.833  1.00 87.45           C  
ATOM   2109  C   GLU A 259      -9.941 -10.215  13.017  1.00 87.45           C  
ATOM   2110  CB  GLU A 259      -9.749 -10.268  10.520  1.00 87.45           C  
ATOM   2111  O   GLU A 259     -10.394  -9.227  13.599  1.00 87.45           O  
ATOM   2112  CG  GLU A 259     -10.902  -9.298  10.305  1.00 87.45           C  
ATOM   2113  CD  GLU A 259     -10.449  -7.860  10.114  1.00 87.45           C  
ATOM   2114  OE1 GLU A 259     -11.291  -6.939  10.216  1.00 87.45           O  
ATOM   2115  OE2 GLU A 259      -9.242  -7.652   9.860  1.00 87.45           O  
ATOM   2116  N   LEU A 260     -10.201 -11.428  13.340  1.00 90.65           N  
ATOM   2117  CA  LEU A 260     -11.095 -11.717  14.455  1.00 90.65           C  
ATOM   2118  C   LEU A 260     -10.533 -11.165  15.760  1.00 90.65           C  
ATOM   2119  CB  LEU A 260     -11.323 -13.226  14.582  1.00 90.65           C  
ATOM   2120  O   LEU A 260     -11.252 -10.521  16.528  1.00 90.65           O  
ATOM   2121  CG  LEU A 260     -12.238 -13.864  13.536  1.00 90.65           C  
ATOM   2122  CD1 LEU A 260     -12.191 -15.385  13.648  1.00 90.65           C  
ATOM   2123  CD2 LEU A 260     -13.667 -13.355  13.694  1.00 90.65           C  
ATOM   2124  N   ILE A 261      -9.272 -11.421  15.949  1.00 92.10           N  
ATOM   2125  CA  ILE A 261      -8.603 -10.981  17.168  1.00 92.10           C  
ATOM   2126  C   ILE A 261      -8.559  -9.455  17.211  1.00 92.10           C  
ATOM   2127  CB  ILE A 261      -7.174 -11.561  17.270  1.00 92.10           C  
ATOM   2128  O   ILE A 261      -8.828  -8.849  18.250  1.00 92.10           O  
ATOM   2129  CG1 ILE A 261      -7.226 -13.088  17.393  1.00 92.10           C  
ATOM   2130  CG2 ILE A 261      -6.422 -10.941  18.451  1.00 92.10           C  
ATOM   2131  CD1 ILE A 261      -5.889 -13.774  17.148  1.00 92.10           C  
ATOM   2132  N   ASP A 262      -8.240  -8.807  16.062  1.00 91.10           N  
ATOM   2133  CA  ASP A 262      -8.176  -7.350  15.988  1.00 91.10           C  
ATOM   2134  C   ASP A 262      -9.530  -6.724  16.316  1.00 91.10           C  
ATOM   2135  CB  ASP A 262      -7.712  -6.903  14.600  1.00 91.10           C  
ATOM   2136  O   ASP A 262      -9.600  -5.725  17.034  1.00 91.10           O  
ATOM   2137  CG  ASP A 262      -7.368  -5.426  14.537  1.00 91.10           C  
ATOM   2138  OD1 ASP A 262      -6.574  -4.948  15.376  1.00 91.10           O  
ATOM   2139  OD2 ASP A 262      -7.898  -4.732  13.642  1.00 91.10           O  
ATOM   2140  N   LYS A 263     -10.595  -7.289  15.832  1.00 90.86           N  
ATOM   2141  CA  LYS A 263     -11.941  -6.806  16.126  1.00 90.86           C  
ATOM   2142  C   LYS A 263     -12.243  -6.894  17.619  1.00 90.86           C  
ATOM   2143  CB  LYS A 263     -12.981  -7.599  15.333  1.00 90.86           C  
ATOM   2144  O   LYS A 263     -12.856  -5.989  18.189  1.00 90.86           O  
ATOM   2145  CG  LYS A 263     -13.069  -7.209  13.865  1.00 90.86           C  
ATOM   2146  CD  LYS A 263     -14.152  -7.999  13.140  1.00 90.86           C  
ATOM   2147  CE  LYS A 263     -14.224  -7.628  11.665  1.00 90.86           C  
ATOM   2148  NZ  LYS A 263     -15.228  -8.457  10.934  1.00 90.86           N  
ATOM   2149  N   ASP A 264     -11.851  -8.031  18.179  1.00 92.90           N  
ATOM   2150  CA  ASP A 264     -12.037  -8.231  19.613  1.00 92.90           C  
ATOM   2151  C   ASP A 264     -11.272  -7.182  20.417  1.00 92.90           C  
ATOM   2152  CB  ASP A 264     -11.590  -9.636  20.022  1.00 92.90           C  
ATOM   2153  O   ASP A 264     -11.813  -6.598  21.358  1.00 92.90           O  
ATOM   2154  CG  ASP A 264     -11.849  -9.938  21.487  1.00 92.90           C  
ATOM   2155  OD1 ASP A 264     -13.028 -10.031  21.892  1.00 92.90           O  
ATOM   2156  OD2 ASP A 264     -10.865 -10.081  22.245  1.00 92.90           O  
ATOM   2157  N   VAL A 265     -10.018  -6.939  20.066  1.00 91.59           N  
ATOM   2158  CA  VAL A 265      -9.162  -5.969  20.742  1.00 91.59           C  
ATOM   2159  C   VAL A 265      -9.787  -4.579  20.657  1.00 91.59           C  
ATOM   2160  CB  VAL A 265      -7.739  -5.951  20.138  1.00 91.59           C  
ATOM   2161  O   VAL A 265      -9.834  -3.851  21.651  1.00 91.59           O  
ATOM   2162  CG1 VAL A 265      -6.955  -4.741  20.641  1.00 91.59           C  
ATOM   2163  CG2 VAL A 265      -7.002  -7.247  20.473  1.00 91.59           C  
ATOM   2164  N   VAL A 266     -10.312  -4.185  19.519  1.00 89.68           N  
ATOM   2165  CA  VAL A 266     -10.935  -2.885  19.295  1.00 89.68           C  
ATOM   2166  C   VAL A 266     -12.208  -2.770  20.130  1.00 89.68           C  
ATOM   2167  CB  VAL A 266     -11.256  -2.660  17.800  1.00 89.68           C  
ATOM   2168  O   VAL A 266     -12.447  -1.743  20.771  1.00 89.68           O  
ATOM   2169  CG1 VAL A 266     -12.121  -1.414  17.615  1.00 89.68           C  
ATOM   2170  CG2 VAL A 266      -9.967  -2.546  16.989  1.00 89.68           C  
ATOM   2171  N   SER A 267     -12.999  -3.827  20.156  1.00 90.22           N  
ATOM   2172  CA  SER A 267     -14.259  -3.827  20.892  1.00 90.22           C  
ATOM   2173  C   SER A 267     -14.023  -3.688  22.392  1.00 90.22           C  
ATOM   2174  CB  SER A 267     -15.047  -5.106  20.608  1.00 90.22           C  
ATOM   2175  O   SER A 267     -14.829  -3.079  23.099  1.00 90.22           O  
ATOM   2176  OG  SER A 267     -14.444  -6.220  21.244  1.00 90.22           O  
ATOM   2177  N   LYS A 268     -12.900  -4.125  22.880  1.00 90.14           N  
ATOM   2178  CA  LYS A 268     -12.562  -4.070  24.299  1.00 90.14           C  
ATOM   2179  C   LYS A 268     -11.842  -2.769  24.643  1.00 90.14           C  
ATOM   2180  CB  LYS A 268     -11.695  -5.267  24.691  1.00 90.14           C  
ATOM   2181  O   LYS A 268     -11.549  -2.506  25.811  1.00 90.14           O  
ATOM   2182  CG  LYS A 268     -12.442  -6.593  24.709  1.00 90.14           C  
ATOM   2183  CD  LYS A 268     -11.514  -7.753  25.044  1.00 90.14           C  
ATOM   2184  CE  LYS A 268     -12.265  -9.078  25.083  1.00 90.14           C  
ATOM   2185  NZ  LYS A 268     -11.343 -10.231  25.306  1.00 90.14           N  
ATOM   2186  N   GLY A 269     -11.557  -1.989  23.637  1.00 87.90           N  
ATOM   2187  CA  GLY A 269     -10.899  -0.708  23.840  1.00 87.90           C  
ATOM   2188  C   GLY A 269      -9.444  -0.843  24.249  1.00 87.90           C  
ATOM   2189  O   GLY A 269      -8.924  -0.010  24.994  1.00 87.90           O  
ATOM   2190  N   ILE A 270      -8.838  -1.922  23.852  1.00 89.79           N  
ATOM   2191  CA  ILE A 270      -7.444  -2.176  24.199  1.00 89.79           C  
ATOM   2192  C   ILE A 270      -6.529  -1.350  23.299  1.00 89.79           C  
ATOM   2193  CB  ILE A 270      -7.098  -3.678  24.083  1.00 89.79           C  
ATOM   2194  O   ILE A 270      -6.638  -1.408  22.072  1.00 89.79           O  
ATOM   2195  CG1 ILE A 270      -7.952  -4.500  25.054  1.00 89.79           C  
ATOM   2196  CG2 ILE A 270      -5.605  -3.909  24.335  1.00 89.79           C  
ATOM   2197  CD1 ILE A 270      -7.818  -6.006  24.875  1.00 89.79           C  
ATOM   2198  N   ASP A 271      -5.666  -0.550  23.910  1.00 88.36           N  
ATOM   2199  CA  ASP A 271      -4.629   0.215  23.223  1.00 88.36           C  
ATOM   2200  C   ASP A 271      -3.348  -0.603  23.080  1.00 88.36           C  
ATOM   2201  CB  ASP A 271      -4.341   1.519  23.969  1.00 88.36           C  
ATOM   2202  O   ASP A 271      -2.646  -0.844  24.065  1.00 88.36           O  
ATOM   2203  CG  ASP A 271      -3.377   2.427  23.225  1.00 88.36           C  
ATOM   2204  OD1 ASP A 271      -2.844   2.018  22.171  1.00 88.36           O  
ATOM   2205  OD2 ASP A 271      -3.146   3.560  23.700  1.00 88.36           O  
ATOM   2206  N   LEU A 272      -3.010  -1.014  21.863  1.00 88.72           N  
ATOM   2207  CA  LEU A 272      -1.877  -1.899  21.615  1.00 88.72           C  
ATOM   2208  C   LEU A 272      -0.563  -1.213  21.975  1.00 88.72           C  
ATOM   2209  CB  LEU A 272      -1.851  -2.340  20.150  1.00 88.72           C  
ATOM   2210  O   LEU A 272       0.434  -1.881  22.257  1.00 88.72           O  
ATOM   2211  CG  LEU A 272      -2.975  -3.277  19.704  1.00 88.72           C  
ATOM   2212  CD1 LEU A 272      -2.804  -3.648  18.235  1.00 88.72           C  
ATOM   2213  CD2 LEU A 272      -3.007  -4.527  20.576  1.00 88.72           C  
ATOM   2214  N   ASP A 273      -0.583   0.112  21.972  1.00 85.37           N  
ATOM   2215  CA  ASP A 273       0.625   0.858  22.311  1.00 85.37           C  
ATOM   2216  C   ASP A 273       0.941   0.743  23.801  1.00 85.37           C  
ATOM   2217  CB  ASP A 273       0.477   2.329  21.917  1.00 85.37           C  
ATOM   2218  O   ASP A 273       2.084   0.948  24.216  1.00 85.37           O  
ATOM   2219  CG  ASP A 273       0.467   2.541  20.413  1.00 85.37           C  
ATOM   2220  OD1 ASP A 273       1.153   1.791  19.687  1.00 85.37           O  
ATOM   2221  OD2 ASP A 273      -0.231   3.470  19.951  1.00 85.37           O  
ATOM   2222  N   GLN A 274      -0.074   0.377  24.560  1.00 84.48           N  
ATOM   2223  CA  GLN A 274       0.078   0.294  26.008  1.00 84.48           C  
ATOM   2224  C   GLN A 274       0.249  -1.154  26.461  1.00 84.48           C  
ATOM   2225  CB  GLN A 274      -1.124   0.926  26.712  1.00 84.48           C  
ATOM   2226  O   GLN A 274       0.469  -1.417  27.645  1.00 84.48           O  
ATOM   2227  CG  GLN A 274      -1.260   2.423  26.471  1.00 84.48           C  
ATOM   2228  CD  GLN A 274      -2.438   3.032  27.209  1.00 84.48           C  
ATOM   2229  NE2 GLN A 274      -2.600   4.345  27.086  1.00 84.48           N  
ATOM   2230  OE1 GLN A 274      -3.196   2.328  27.884  1.00 84.48           O  
ATOM   2231  N   TYR A 275       0.195  -2.089  25.489  1.00 79.26           N  
ATOM   2232  CA  TYR A 275       0.298  -3.521  25.744  1.00 79.26           C  
ATOM   2233  C   TYR A 275       1.661  -4.054  25.320  1.00 79.26           C  
ATOM   2234  CB  TYR A 275      -0.811  -4.279  25.008  1.00 79.26           C  
ATOM   2235  O   TYR A 275       2.174  -3.690  24.259  1.00 79.26           O  
ATOM   2236  CG  TYR A 275      -1.808  -4.941  25.928  1.00 79.26           C  
ATOM   2237  CD1 TYR A 275      -1.727  -6.302  26.212  1.00 79.26           C  
ATOM   2238  CD2 TYR A 275      -2.833  -4.206  26.515  1.00 79.26           C  
ATOM   2239  CE1 TYR A 275      -2.645  -6.917  27.058  1.00 79.26           C  
ATOM   2240  CE2 TYR A 275      -3.756  -4.810  27.362  1.00 79.26           C  
ATOM   2241  OH  TYR A 275      -4.565  -6.766  28.466  1.00 79.26           O  
ATOM   2242  CZ  TYR A 275      -3.654  -6.163  27.628  1.00 79.26           C  
ATOM   2243  N   GLU A 276       2.408  -4.863  26.220  1.00 74.43           N  
ATOM   2244  CA  GLU A 276       3.840  -5.059  26.012  1.00 74.43           C  
ATOM   2245  C   GLU A 276       4.126  -6.425  25.397  1.00 74.43           C  
ATOM   2246  CB  GLU A 276       4.601  -4.906  27.331  1.00 74.43           C  
ATOM   2247  O   GLU A 276       4.949  -6.542  24.486  1.00 74.43           O  
ATOM   2248  CG  GLU A 276       5.054  -3.481  27.618  1.00 74.43           C  
ATOM   2249  CD  GLU A 276       5.904  -3.363  28.873  1.00 74.43           C  
ATOM   2250  OE1 GLU A 276       6.316  -2.234  29.224  1.00 74.43           O  
ATOM   2251  OE2 GLU A 276       6.163  -4.409  29.510  1.00 74.43           O  
ATOM   2252  N   HIS A 277       3.287  -7.414  25.507  1.00 85.61           N  
ATOM   2253  CA  HIS A 277       3.951  -8.611  25.002  1.00 85.61           C  
ATOM   2254  C   HIS A 277       3.011  -9.436  24.129  1.00 85.61           C  
ATOM   2255  CB  HIS A 277       4.474  -9.463  26.160  1.00 85.61           C  
ATOM   2256  O   HIS A 277       3.215  -9.542  22.918  1.00 85.61           O  
ATOM   2257  CG  HIS A 277       5.538  -8.789  26.968  1.00 85.61           C  
ATOM   2258  CD2 HIS A 277       5.527  -8.321  28.238  1.00 85.61           C  
ATOM   2259  ND1 HIS A 277       6.796  -8.527  26.470  1.00 85.61           N  
ATOM   2260  CE1 HIS A 277       7.515  -7.926  27.403  1.00 85.61           C  
ATOM   2261  NE2 HIS A 277       6.769  -7.789  28.486  1.00 85.61           N  
ATOM   2262  N   VAL A 278       1.854  -9.881  24.711  1.00 89.69           N  
ATOM   2263  CA  VAL A 278       0.959 -10.746  23.949  1.00 89.69           C  
ATOM   2264  C   VAL A 278      -0.493 -10.365  24.232  1.00 89.69           C  
ATOM   2265  CB  VAL A 278       1.193 -12.237  24.280  1.00 89.69           C  
ATOM   2266  O   VAL A 278      -0.798  -9.796  25.283  1.00 89.69           O  
ATOM   2267  CG1 VAL A 278       2.590 -12.674  23.842  1.00 89.69           C  
ATOM   2268  CG2 VAL A 278       0.994 -12.489  25.773  1.00 89.69           C  
ATOM   2269  N   ILE A 279      -1.371 -10.612  23.305  1.00 90.64           N  
ATOM   2270  CA  ILE A 279      -2.817 -10.482  23.441  1.00 90.64           C  
ATOM   2271  C   ILE A 279      -3.453 -11.867  23.540  1.00 90.64           C  
ATOM   2272  CB  ILE A 279      -3.428  -9.695  22.260  1.00 90.64           C  
ATOM   2273  O   ILE A 279      -3.191 -12.738  22.707  1.00 90.64           O  
ATOM   2274  CG1 ILE A 279      -2.922  -8.248  22.264  1.00 90.64           C  
ATOM   2275  CG2 ILE A 279      -4.958  -9.741  22.315  1.00 90.64           C  
ATOM   2276  CD1 ILE A 279      -3.501  -7.393  23.383  1.00 90.64           C  
ATOM   2277  N   ASN A 280      -4.151 -11.998  24.689  1.00 90.29           N  
ATOM   2278  CA  ASN A 280      -4.938 -13.216  24.849  1.00 90.29           C  
ATOM   2279  C   ASN A 280      -6.425 -12.956  24.626  1.00 90.29           C  
ATOM   2280  CB  ASN A 280      -4.707 -13.827  26.233  1.00 90.29           C  
ATOM   2281  O   ASN A 280      -6.998 -12.047  25.229  1.00 90.29           O  
ATOM   2282  CG  ASN A 280      -3.264 -14.231  26.459  1.00 90.29           C  
ATOM   2283  ND2 ASN A 280      -2.625 -13.620  27.449  1.00 90.29           N  
ATOM   2284  OD1 ASN A 280      -2.727 -15.086  25.749  1.00 90.29           O  
ATOM   2285  N   SER A 281      -6.955 -13.594  23.661  1.00 89.55           N  
ATOM   2286  CA  SER A 281      -8.371 -13.403  23.367  1.00 89.55           C  
ATOM   2287  C   SER A 281      -9.106 -14.737  23.290  1.00 89.55           C  
ATOM   2288  CB  SER A 281      -8.547 -12.638  22.054  1.00 89.55           C  
ATOM   2289  O   SER A 281      -8.542 -15.736  22.839  1.00 89.55           O  
ATOM   2290  OG  SER A 281      -8.072 -11.309  22.178  1.00 89.55           O  
ATOM   2291  N   GLU A 282     -10.282 -14.776  23.986  1.00 91.36           N  
ATOM   2292  CA  GLU A 282     -11.200 -15.900  23.824  1.00 91.36           C  
ATOM   2293  C   GLU A 282     -12.407 -15.509  22.976  1.00 91.36           C  
ATOM   2294  CB  GLU A 282     -11.662 -16.418  25.188  1.00 91.36           C  
ATOM   2295  O   GLU A 282     -13.217 -14.675  23.386  1.00 91.36           O  
ATOM   2296  CG  GLU A 282     -12.482 -17.698  25.115  1.00 91.36           C  
ATOM   2297  CD  GLU A 282     -12.985 -18.167  26.471  1.00 91.36           C  
ATOM   2298  OE1 GLU A 282     -13.810 -19.108  26.520  1.00 91.36           O  
ATOM   2299  OE2 GLU A 282     -12.552 -17.588  27.492  1.00 91.36           O  
ATOM   2300  N   ILE A 283     -12.432 -16.045  21.745  1.00 90.00           N  
ATOM   2301  CA  ILE A 283     -13.507 -15.747  20.805  1.00 90.00           C  
ATOM   2302  C   ILE A 283     -14.259 -17.029  20.456  1.00 90.00           C  
ATOM   2303  CB  ILE A 283     -12.966 -15.076  19.522  1.00 90.00           C  
ATOM   2304  O   ILE A 283     -13.682 -17.958  19.884  1.00 90.00           O  
ATOM   2305  CG1 ILE A 283     -12.139 -13.835  19.876  1.00 90.00           C  
ATOM   2306  CG2 ILE A 283     -14.115 -14.717  18.575  1.00 90.00           C  
ATOM   2307  CD1 ILE A 283     -11.316 -13.289  18.718  1.00 90.00           C  
ATOM   2308  N   ASP A 284     -15.502 -17.130  20.784  1.00 88.91           N  
ATOM   2309  CA  ASP A 284     -16.361 -18.280  20.518  1.00 88.91           C  
ATOM   2310  C   ASP A 284     -15.774 -19.554  21.122  1.00 88.91           C  
ATOM   2311  CB  ASP A 284     -16.569 -18.459  19.013  1.00 88.91           C  
ATOM   2312  O   ASP A 284     -15.749 -20.601  20.471  1.00 88.91           O  
ATOM   2313  CG  ASP A 284     -17.307 -17.296  18.374  1.00 88.91           C  
ATOM   2314  OD1 ASP A 284     -18.109 -16.629  19.064  1.00 88.91           O  
ATOM   2315  OD2 ASP A 284     -17.088 -17.045  17.169  1.00 88.91           O  
ATOM   2316  N   GLY A 285     -15.160 -19.487  22.297  1.00 88.83           N  
ATOM   2317  CA  GLY A 285     -14.648 -20.641  23.018  1.00 88.83           C  
ATOM   2318  C   GLY A 285     -13.218 -20.990  22.649  1.00 88.83           C  
ATOM   2319  O   GLY A 285     -12.622 -21.893  23.239  1.00 88.83           O  
ATOM   2320  N   THR A 286     -12.659 -20.367  21.565  1.00 91.55           N  
ATOM   2321  CA  THR A 286     -11.289 -20.616  21.131  1.00 91.55           C  
ATOM   2322  C   THR A 286     -10.339 -19.574  21.714  1.00 91.55           C  
ATOM   2323  CB  THR A 286     -11.180 -20.613  19.595  1.00 91.55           C  
ATOM   2324  O   THR A 286     -10.591 -18.372  21.615  1.00 91.55           O  
ATOM   2325  CG2 THR A 286      -9.777 -21.006  19.143  1.00 91.55           C  
ATOM   2326  OG1 THR A 286     -12.124 -21.544  19.053  1.00 91.55           O  
ATOM   2327  N   HIS A 287      -9.213 -20.029  22.281  1.00 91.97           N  
ATOM   2328  CA  HIS A 287      -8.211 -19.153  22.877  1.00 91.97           C  
ATOM   2329  C   HIS A 287      -7.100 -18.829  21.883  1.00 91.97           C  
ATOM   2330  CB  HIS A 287      -7.620 -19.792  24.135  1.00 91.97           C  
ATOM   2331  O   HIS A 287      -6.530 -19.733  21.267  1.00 91.97           O  
ATOM   2332  CG  HIS A 287      -8.592 -19.901  25.266  1.00 91.97           C  
ATOM   2333  CD2 HIS A 287      -9.332 -20.946  25.705  1.00 91.97           C  
ATOM   2334  ND1 HIS A 287      -8.895 -18.840  26.092  1.00 91.97           N  
ATOM   2335  CE1 HIS A 287      -9.781 -19.230  26.993  1.00 91.97           C  
ATOM   2336  NE2 HIS A 287     -10.063 -20.504  26.780  1.00 91.97           N  
ATOM   2337  N   TYR A 288      -6.925 -17.540  21.712  1.00 90.82           N  
ATOM   2338  CA  TYR A 288      -5.852 -17.074  20.840  1.00 90.82           C  
ATOM   2339  C   TYR A 288      -4.791 -16.323  21.636  1.00 90.82           C  
ATOM   2340  CB  TYR A 288      -6.410 -16.172  19.735  1.00 90.82           C  
ATOM   2341  O   TYR A 288      -5.111 -15.594  22.577  1.00 90.82           O  
ATOM   2342  CG  TYR A 288      -7.389 -16.869  18.821  1.00 90.82           C  
ATOM   2343  CD1 TYR A 288      -6.947 -17.592  17.715  1.00 90.82           C  
ATOM   2344  CD2 TYR A 288      -8.757 -16.804  19.059  1.00 90.82           C  
ATOM   2345  CE1 TYR A 288      -7.845 -18.233  16.869  1.00 90.82           C  
ATOM   2346  CE2 TYR A 288      -9.665 -17.441  18.220  1.00 90.82           C  
ATOM   2347  OH  TYR A 288     -10.094 -18.786  16.295  1.00 90.82           O  
ATOM   2348  CZ  TYR A 288      -9.200 -18.153  17.129  1.00 90.82           C  
ATOM   2349  N   THR A 289      -3.494 -16.583  21.239  1.00 89.88           N  
ATOM   2350  CA  THR A 289      -2.364 -15.813  21.748  1.00 89.88           C  
ATOM   2351  C   THR A 289      -1.539 -15.240  20.599  1.00 89.88           C  
ATOM   2352  CB  THR A 289      -1.462 -16.675  22.651  1.00 89.88           C  
ATOM   2353  O   THR A 289      -1.081 -15.981  19.726  1.00 89.88           O  
ATOM   2354  CG2 THR A 289      -0.333 -15.846  23.253  1.00 89.88           C  
ATOM   2355  OG1 THR A 289      -2.250 -17.231  23.712  1.00 89.88           O  
ATOM   2356  N   VAL A 290      -1.455 -13.887  20.658  1.00 89.21           N  
ATOM   2357  CA  VAL A 290      -0.732 -13.249  19.562  1.00 89.21           C  
ATOM   2358  C   VAL A 290       0.209 -12.182  20.116  1.00 89.21           C  
ATOM   2359  CB  VAL A 290      -1.699 -12.624  18.532  1.00 89.21           C  
ATOM   2360  O   VAL A 290      -0.177 -11.394  20.984  1.00 89.21           O  
ATOM   2361  CG1 VAL A 290      -2.529 -11.514  19.174  1.00 89.21           C  
ATOM   2362  CG2 VAL A 290      -0.923 -12.089  17.330  1.00 89.21           C  
ATOM   2363  N   PRO A 291       1.417 -12.228  19.639  1.00 89.44           N  
ATOM   2364  CA  PRO A 291       2.296 -11.115  20.005  1.00 89.44           C  
ATOM   2365  C   PRO A 291       1.753  -9.761  19.554  1.00 89.44           C  
ATOM   2366  CB  PRO A 291       3.604 -11.447  19.283  1.00 89.44           C  
ATOM   2367  O   PRO A 291       1.244  -9.637  18.437  1.00 89.44           O  
ATOM   2368  CG  PRO A 291       3.539 -12.919  19.031  1.00 89.44           C  
ATOM   2369  CD  PRO A 291       2.105 -13.301  18.803  1.00 89.44           C  
ATOM   2370  N   VAL A 292       1.832  -8.799  20.403  1.00 91.00           N  
ATOM   2371  CA  VAL A 292       1.346  -7.453  20.119  1.00 91.00           C  
ATOM   2372  C   VAL A 292       2.003  -6.924  18.846  1.00 91.00           C  
ATOM   2373  CB  VAL A 292       1.618  -6.491  21.298  1.00 91.00           C  
ATOM   2374  O   VAL A 292       1.343  -6.297  18.014  1.00 91.00           O  
ATOM   2375  CG1 VAL A 292       1.342  -5.045  20.890  1.00 91.00           C  
ATOM   2376  CG2 VAL A 292       0.770  -6.879  22.508  1.00 91.00           C  
ATOM   2377  N   ARG A 293       3.259  -7.174  18.651  1.00 88.84           N  
ATOM   2378  CA  ARG A 293       3.985  -6.745  17.459  1.00 88.84           C  
ATOM   2379  C   ARG A 293       3.285  -7.222  16.191  1.00 88.84           C  
ATOM   2380  CB  ARG A 293       5.424  -7.263  17.490  1.00 88.84           C  
ATOM   2381  O   ARG A 293       3.132  -6.458  15.235  1.00 88.84           O  
ATOM   2382  CG  ARG A 293       6.218  -6.951  16.232  1.00 88.84           C  
ATOM   2383  CD  ARG A 293       7.476  -7.804  16.133  1.00 88.84           C  
ATOM   2384  NE  ARG A 293       7.158  -9.207  15.888  1.00 88.84           N  
ATOM   2385  NH1 ARG A 293       9.196 -10.011  16.619  1.00 88.84           N  
ATOM   2386  NH2 ARG A 293       7.590 -11.463  15.865  1.00 88.84           N  
ATOM   2387  CZ  ARG A 293       7.982 -10.224  16.125  1.00 88.84           C  
ATOM   2388  N   ASP A 294       2.901  -8.484  16.170  1.00 87.29           N  
ATOM   2389  CA  ASP A 294       2.278  -9.079  14.992  1.00 87.29           C  
ATOM   2390  C   ASP A 294       0.922  -8.438  14.705  1.00 87.29           C  
ATOM   2391  CB  ASP A 294       2.117 -10.590  15.176  1.00 87.29           C  
ATOM   2392  O   ASP A 294       0.572  -8.206  13.546  1.00 87.29           O  
ATOM   2393  CG  ASP A 294       3.416 -11.352  14.984  1.00 87.29           C  
ATOM   2394  OD1 ASP A 294       4.476 -10.715  14.801  1.00 87.29           O  
ATOM   2395  OD2 ASP A 294       3.379 -12.601  15.014  1.00 87.29           O  
ATOM   2396  N   LEU A 295       0.163  -8.180  15.782  1.00 89.49           N  
ATOM   2397  CA  LEU A 295      -1.124  -7.518  15.604  1.00 89.49           C  
ATOM   2398  C   LEU A 295      -0.937  -6.095  15.087  1.00 89.49           C  
ATOM   2399  CB  LEU A 295      -1.902  -7.495  16.923  1.00 89.49           C  
ATOM   2400  O   LEU A 295      -1.689  -5.642  14.220  1.00 89.49           O  
ATOM   2401  CG  LEU A 295      -3.387  -7.142  16.828  1.00 89.49           C  
ATOM   2402  CD1 LEU A 295      -4.104  -8.110  15.893  1.00 89.49           C  
ATOM   2403  CD2 LEU A 295      -4.029  -7.153  18.212  1.00 89.49           C  
ATOM   2404  N   LYS A 296       0.108  -5.356  15.596  1.00 90.40           N  
ATOM   2405  CA  LYS A 296       0.435  -4.030  15.080  1.00 90.40           C  
ATOM   2406  C   LYS A 296       0.832  -4.095  13.608  1.00 90.40           C  
ATOM   2407  CB  LYS A 296       1.561  -3.397  15.899  1.00 90.40           C  
ATOM   2408  O   LYS A 296       0.386  -3.275  12.802  1.00 90.40           O  
ATOM   2409  CG  LYS A 296       1.127  -2.908  17.273  1.00 90.40           C  
ATOM   2410  CD  LYS A 296       2.278  -2.244  18.019  1.00 90.40           C  
ATOM   2411  CE  LYS A 296       1.820  -1.658  19.347  1.00 90.40           C  
ATOM   2412  NZ  LYS A 296       2.942  -0.997  20.077  1.00 90.40           N  
ATOM   2413  N   ASN A 297       1.660  -5.008  13.349  1.00 85.40           N  
ATOM   2414  CA  ASN A 297       2.115  -5.179  11.973  1.00 85.40           C  
ATOM   2415  C   ASN A 297       0.964  -5.554  11.044  1.00 85.40           C  
ATOM   2416  CB  ASN A 297       3.222  -6.234  11.901  1.00 85.40           C  
ATOM   2417  O   ASN A 297       0.908  -5.095   9.902  1.00 85.40           O  
ATOM   2418  CG  ASN A 297       4.541  -5.735  12.456  1.00 85.40           C  
ATOM   2419  ND2 ASN A 297       5.528  -6.621  12.524  1.00 85.40           N  
ATOM   2420  OD1 ASN A 297       4.672  -4.564  12.821  1.00 85.40           O  
ATOM   2421  N   TYR A 298       0.120  -6.442  11.594  1.00 86.23           N  
ATOM   2422  CA  TYR A 298      -1.072  -6.784  10.825  1.00 86.23           C  
ATOM   2423  C   TYR A 298      -1.877  -5.535  10.484  1.00 86.23           C  
ATOM   2424  CB  TYR A 298      -1.947  -7.773  11.600  1.00 86.23           C  
ATOM   2425  O   TYR A 298      -2.309  -5.361   9.342  1.00 86.23           O  
ATOM   2426  CG  TYR A 298      -3.324  -7.957  11.011  1.00 86.23           C  
ATOM   2427  CD1 TYR A 298      -4.445  -7.398  11.621  1.00 86.23           C  
ATOM   2428  CD2 TYR A 298      -3.508  -8.690   9.843  1.00 86.23           C  
ATOM   2429  CE1 TYR A 298      -5.716  -7.566  11.083  1.00 86.23           C  
ATOM   2430  CE2 TYR A 298      -4.775  -8.864   9.296  1.00 86.23           C  
ATOM   2431  OH  TYR A 298      -7.127  -8.468   9.384  1.00 86.23           O  
ATOM   2432  CZ  TYR A 298      -5.871  -8.299   9.921  1.00 86.23           C  
ATOM   2433  N   ARG A 299      -2.136  -4.612  11.444  1.00 86.60           N  
ATOM   2434  CA  ARG A 299      -2.874  -3.373  11.222  1.00 86.60           C  
ATOM   2435  C   ARG A 299      -2.186  -2.507  10.172  1.00 86.60           C  
ATOM   2436  CB  ARG A 299      -3.021  -2.592  12.530  1.00 86.60           C  
ATOM   2437  O   ARG A 299      -2.850  -1.901   9.328  1.00 86.60           O  
ATOM   2438  CG  ARG A 299      -4.006  -3.211  13.509  1.00 86.60           C  
ATOM   2439  CD  ARG A 299      -4.133  -2.383  14.780  1.00 86.60           C  
ATOM   2440  NE  ARG A 299      -5.153  -2.921  15.675  1.00 86.60           N  
ATOM   2441  NH1 ARG A 299      -4.704  -1.458  17.405  1.00 86.60           N  
ATOM   2442  NH2 ARG A 299      -6.353  -3.034  17.630  1.00 86.60           N  
ATOM   2443  CZ  ARG A 299      -5.401  -2.470  16.901  1.00 86.60           C  
ATOM   2444  N   THR A 300      -0.867  -2.457  10.268  1.00 85.14           N  
ATOM   2445  CA  THR A 300      -0.093  -1.676   9.310  1.00 85.14           C  
ATOM   2446  C   THR A 300      -0.259  -2.232   7.899  1.00 85.14           C  
ATOM   2447  CB  THR A 300       1.401  -1.656   9.684  1.00 85.14           C  
ATOM   2448  O   THR A 300      -0.544  -1.485   6.961  1.00 85.14           O  
ATOM   2449  CG2 THR A 300       2.222  -0.920   8.629  1.00 85.14           C  
ATOM   2450  OG1 THR A 300       1.563  -0.996  10.945  1.00 85.14           O  
ATOM   2451  N   VAL A 301      -0.082  -3.517   7.827  1.00 77.78           N  
ATOM   2452  CA  VAL A 301      -0.162  -4.166   6.523  1.00 77.78           C  
ATOM   2453  C   VAL A 301      -1.574  -4.020   5.959  1.00 77.78           C  
ATOM   2454  CB  VAL A 301       0.226  -5.659   6.607  1.00 77.78           C  
ATOM   2455  O   VAL A 301      -1.748  -3.710   4.778  1.00 77.78           O  
ATOM   2456  CG1 VAL A 301      -0.085  -6.373   5.293  1.00 77.78           C  
ATOM   2457  CG2 VAL A 301       1.705  -5.806   6.962  1.00 77.78           C  
ATOM   2458  N   LYS A 302      -2.543  -4.229   6.734  1.00 80.98           N  
ATOM   2459  CA  LYS A 302      -3.933  -4.040   6.331  1.00 80.98           C  
ATOM   2460  C   LYS A 302      -4.190  -2.599   5.900  1.00 80.98           C  
ATOM   2461  CB  LYS A 302      -4.879  -4.422   7.471  1.00 80.98           C  
ATOM   2462  O   LYS A 302      -4.811  -2.357   4.862  1.00 80.98           O  
ATOM   2463  CG  LYS A 302      -6.354  -4.266   7.130  1.00 80.98           C  
ATOM   2464  CD  LYS A 302      -7.243  -4.660   8.302  1.00 80.98           C  
ATOM   2465  CE  LYS A 302      -8.715  -4.424   7.993  1.00 80.98           C  
ATOM   2466  NZ  LYS A 302      -9.589  -4.782   9.150  1.00 80.98           N  
ATOM   2467  N   GLY A 303      -3.749  -1.702   6.753  1.00 80.59           N  
ATOM   2468  CA  GLY A 303      -3.901  -0.295   6.418  1.00 80.59           C  
ATOM   2469  C   GLY A 303      -3.274   0.072   5.086  1.00 80.59           C  
ATOM   2470  O   GLY A 303      -3.880   0.786   4.284  1.00 80.59           O  
ATOM   2471  N   LEU A 304      -2.091  -0.370   4.883  1.00 78.12           N  
ATOM   2472  CA  LEU A 304      -1.409  -0.121   3.617  1.00 78.12           C  
ATOM   2473  C   LEU A 304      -2.188  -0.722   2.452  1.00 78.12           C  
ATOM   2474  CB  LEU A 304       0.009  -0.696   3.649  1.00 78.12           C  
ATOM   2475  O   LEU A 304      -2.300  -0.106   1.390  1.00 78.12           O  
ATOM   2476  CG  LEU A 304       1.023   0.049   4.519  1.00 78.12           C  
ATOM   2477  CD1 LEU A 304       2.309  -0.762   4.646  1.00 78.12           C  
ATOM   2478  CD2 LEU A 304       1.311   1.430   3.942  1.00 78.12           C  
ATOM   2479  N   GLY A 305      -2.692  -1.925   2.686  1.00 72.71           N  
ATOM   2480  CA  GLY A 305      -3.507  -2.562   1.664  1.00 72.71           C  
ATOM   2481  C   GLY A 305      -4.737  -1.755   1.293  1.00 72.71           C  
ATOM   2482  O   GLY A 305      -5.028  -1.567   0.110  1.00 72.71           O  
ATOM   2483  N   VAL A 306      -5.407  -1.300   2.281  1.00 74.51           N  
ATOM   2484  CA  VAL A 306      -6.627  -0.526   2.076  1.00 74.51           C  
ATOM   2485  C   VAL A 306      -6.286   0.811   1.421  1.00 74.51           C  
ATOM   2486  CB  VAL A 306      -7.381  -0.292   3.404  1.00 74.51           C  
ATOM   2487  O   VAL A 306      -6.929   1.214   0.448  1.00 74.51           O  
ATOM   2488  CG1 VAL A 306      -8.526   0.700   3.207  1.00 74.51           C  
ATOM   2489  CG2 VAL A 306      -7.905  -1.615   3.959  1.00 74.51           C  
ATOM   2490  N   GLY A 307      -5.324   1.499   1.961  1.00 76.31           N  
ATOM   2491  CA  GLY A 307      -4.928   2.803   1.451  1.00 76.31           C  
ATOM   2492  C   GLY A 307      -4.457   2.762   0.010  1.00 76.31           C  
ATOM   2493  O   GLY A 307      -4.869   3.588  -0.807  1.00 76.31           O  
ATOM   2494  N   LEU A 308      -3.598   1.855  -0.288  1.00 73.79           N  
ATOM   2495  CA  LEU A 308      -3.023   1.749  -1.624  1.00 73.79           C  
ATOM   2496  C   LEU A 308      -4.076   1.313  -2.637  1.00 73.79           C  
ATOM   2497  CB  LEU A 308      -1.854   0.760  -1.628  1.00 73.79           C  
ATOM   2498  O   LEU A 308      -4.075   1.778  -3.779  1.00 73.79           O  
ATOM   2499  CG  LEU A 308      -0.594   1.196  -0.879  1.00 73.79           C  
ATOM   2500  CD1 LEU A 308       0.377   0.027  -0.750  1.00 73.79           C  
ATOM   2501  CD2 LEU A 308       0.068   2.373  -1.585  1.00 73.79           C  
ATOM   2502  N   THR A 309      -4.960   0.433  -2.249  1.00 68.89           N  
ATOM   2503  CA  THR A 309      -6.055   0.013  -3.117  1.00 68.89           C  
ATOM   2504  C   THR A 309      -6.984   1.184  -3.421  1.00 68.89           C  
ATOM   2505  CB  THR A 309      -6.862  -1.135  -2.482  1.00 68.89           C  
ATOM   2506  O   THR A 309      -7.413   1.363  -4.563  1.00 68.89           O  
ATOM   2507  CG2 THR A 309      -8.017  -1.559  -3.383  1.00 68.89           C  
ATOM   2508  OG1 THR A 309      -5.998  -2.259  -2.271  1.00 68.89           O  
ATOM   2509  N   THR A 310      -7.298   1.905  -2.352  1.00 72.26           N  
ATOM   2510  CA  THR A 310      -8.126   3.093  -2.523  1.00 72.26           C  
ATOM   2511  C   THR A 310      -7.485   4.061  -3.514  1.00 72.26           C  
ATOM   2512  CB  THR A 310      -8.360   3.810  -1.180  1.00 72.26           C  
ATOM   2513  O   THR A 310      -8.161   4.589  -4.399  1.00 72.26           O  
ATOM   2514  CG2 THR A 310      -9.244   5.039  -1.359  1.00 72.26           C  
ATOM   2515  OG1 THR A 310      -8.995   2.906  -0.268  1.00 72.26           O  
ATOM   2516  N   ARG A 311      -6.256   4.273  -3.405  1.00 71.03           N  
ATOM   2517  CA  ARG A 311      -5.535   5.175  -4.297  1.00 71.03           C  
ATOM   2518  C   ARG A 311      -5.544   4.652  -5.729  1.00 71.03           C  
ATOM   2519  CB  ARG A 311      -4.094   5.367  -3.819  1.00 71.03           C  
ATOM   2520  O   ARG A 311      -5.656   5.430  -6.679  1.00 71.03           O  
ATOM   2521  CG  ARG A 311      -3.972   6.185  -2.543  1.00 71.03           C  
ATOM   2522  CD  ARG A 311      -2.519   6.464  -2.188  1.00 71.03           C  
ATOM   2523  NE  ARG A 311      -2.405   7.301  -0.997  1.00 71.03           N  
ATOM   2524  NH1 ARG A 311      -1.398   9.073  -2.085  1.00 71.03           N  
ATOM   2525  NH2 ARG A 311      -1.823   9.195   0.165  1.00 71.03           N  
ATOM   2526  CZ  ARG A 311      -1.876   8.521  -0.975  1.00 71.03           C  
ATOM   2527  N   TYR A 312      -5.373   3.437  -5.751  1.00 66.71           N  
ATOM   2528  CA  TYR A 312      -5.424   2.818  -7.070  1.00 66.71           C  
ATOM   2529  C   TYR A 312      -6.776   3.053  -7.732  1.00 66.71           C  
ATOM   2530  CB  TYR A 312      -5.146   1.315  -6.970  1.00 66.71           C  
ATOM   2531  O   TYR A 312      -6.844   3.410  -8.910  1.00 66.71           O  
ATOM   2532  CG  TYR A 312      -5.282   0.583  -8.283  1.00 66.71           C  
ATOM   2533  CD1 TYR A 312      -6.440  -0.129  -8.588  1.00 66.71           C  
ATOM   2534  CD2 TYR A 312      -4.255   0.602  -9.220  1.00 66.71           C  
ATOM   2535  CE1 TYR A 312      -6.570  -0.807  -9.796  1.00 66.71           C  
ATOM   2536  CE2 TYR A 312      -4.374  -0.071 -10.432  1.00 66.71           C  
ATOM   2537  OH  TYR A 312      -5.657  -1.440 -11.908  1.00 66.71           O  
ATOM   2538  CZ  TYR A 312      -5.533  -0.772 -10.710  1.00 66.71           C  
ATOM   2539  N   ILE A 313      -7.826   2.661  -7.033  1.00 66.57           N  
ATOM   2540  CA  ILE A 313      -9.182   2.819  -7.547  1.00 66.57           C  
ATOM   2541  C   ILE A 313      -9.375   4.241  -8.069  1.00 66.57           C  
ATOM   2542  CB  ILE A 313     -10.238   2.497  -6.465  1.00 66.57           C  
ATOM   2543  O   ILE A 313     -10.002   4.447  -9.111  1.00 66.57           O  
ATOM   2544  CG1 ILE A 313     -10.266   0.992  -6.176  1.00 66.57           C  
ATOM   2545  CG2 ILE A 313     -11.620   2.999  -6.893  1.00 66.57           C  
ATOM   2546  CD1 ILE A 313     -11.129   0.606  -4.983  1.00 66.57           C  
ATOM   2547  N   PHE A 314      -8.623   5.124  -7.403  1.00 67.11           N  
ATOM   2548  CA  PHE A 314      -8.805   6.517  -7.793  1.00 67.11           C  
ATOM   2549  C   PHE A 314      -7.699   6.964  -8.741  1.00 67.11           C  
ATOM   2550  CB  PHE A 314      -8.834   7.423  -6.557  1.00 67.11           C  
ATOM   2551  O   PHE A 314      -7.669   8.120  -9.168  1.00 67.11           O  
ATOM   2552  CG  PHE A 314     -10.128   7.362  -5.791  1.00 67.11           C  
ATOM   2553  CD1 PHE A 314     -11.271   7.982  -6.280  1.00 67.11           C  
ATOM   2554  CD2 PHE A 314     -10.200   6.685  -4.580  1.00 67.11           C  
ATOM   2555  CE1 PHE A 314     -12.470   7.928  -5.573  1.00 67.11           C  
ATOM   2556  CE2 PHE A 314     -11.395   6.627  -3.868  1.00 67.11           C  
ATOM   2557  CZ  PHE A 314     -12.528   7.249  -4.365  1.00 67.11           C  
ATOM   2558  N   LYS A 315      -6.702   5.910  -9.034  1.00 60.41           N  
ATOM   2559  CA  LYS A 315      -5.590   6.141  -9.951  1.00 60.41           C  
ATOM   2560  C   LYS A 315      -4.785   7.371  -9.541  1.00 60.41           C  
ATOM   2561  CB  LYS A 315      -6.100   6.302 -11.384  1.00 60.41           C  
ATOM   2562  O   LYS A 315      -4.454   8.211 -10.381  1.00 60.41           O  
ATOM   2563  CG  LYS A 315      -6.674   5.027 -11.984  1.00 60.41           C  
ATOM   2564  CD  LYS A 315      -6.868   5.155 -13.489  1.00 60.41           C  
ATOM   2565  CE  LYS A 315      -7.317   3.839 -14.110  1.00 60.41           C  
ATOM   2566  NZ  LYS A 315      -7.462   3.947 -15.593  1.00 60.41           N  
ATOM   2567  N   GLU A 316      -4.520   7.527  -8.314  1.00 60.68           N  
ATOM   2568  CA  GLU A 316      -3.657   8.606  -7.841  1.00 60.68           C  
ATOM   2569  C   GLU A 316      -2.245   8.470  -8.403  1.00 60.68           C  
ATOM   2570  CB  GLU A 316      -3.614   8.628  -6.310  1.00 60.68           C  
ATOM   2571  O   GLU A 316      -1.606   7.427  -8.246  1.00 60.68           O  
ATOM   2572  CG  GLU A 316      -2.939   9.864  -5.732  1.00 60.68           C  
ATOM   2573  CD  GLU A 316      -2.985   9.917  -4.214  1.00 60.68           C  
ATOM   2574  OE1 GLU A 316      -2.434  10.874  -3.623  1.00 60.68           O  
ATOM   2575  OE2 GLU A 316      -3.577   8.995  -3.609  1.00 60.68           O  
ATOM   2576  N   GLY A 317      -1.833   9.154  -9.467  1.00 51.22           N  
ATOM   2577  CA  GLY A 317      -0.664   9.007 -10.318  1.00 51.22           C  
ATOM   2578  C   GLY A 317       0.601   9.569  -9.697  1.00 51.22           C  
ATOM   2579  O   GLY A 317       1.705   9.116 -10.006  1.00 51.22           O  
ATOM   2580  N   ASP A 318       0.443  10.573  -8.742  1.00 50.40           N  
ATOM   2581  CA  ASP A 318       1.699  11.250  -8.432  1.00 50.40           C  
ATOM   2582  C   ASP A 318       2.261  10.777  -7.093  1.00 50.40           C  
ATOM   2583  CB  ASP A 318       1.500  12.767  -8.413  1.00 50.40           C  
ATOM   2584  O   ASP A 318       3.344  11.202  -6.685  1.00 50.40           O  
ATOM   2585  CG  ASP A 318       0.723  13.248  -7.200  1.00 50.40           C  
ATOM   2586  OD1 ASP A 318       0.260  12.407  -6.399  1.00 50.40           O  
ATOM   2587  OD2 ASP A 318       0.569  14.479  -7.046  1.00 50.40           O  
ATOM   2588  N   GLY A 319       1.630   9.606  -6.590  1.00 49.21           N  
ATOM   2589  CA  GLY A 319       2.324   8.995  -5.467  1.00 49.21           C  
ATOM   2590  C   GLY A 319       2.526   9.944  -4.302  1.00 49.21           C  
ATOM   2591  O   GLY A 319       3.443   9.761  -3.498  1.00 49.21           O  
ATOM   2592  N   HIS A 320       1.722  11.094  -4.266  1.00 54.11           N  
ATOM   2593  CA  HIS A 320       1.912  11.915  -3.076  1.00 54.11           C  
ATOM   2594  C   HIS A 320       2.100  11.050  -1.834  1.00 54.11           C  
ATOM   2595  CB  HIS A 320       0.725  12.861  -2.882  1.00 54.11           C  
ATOM   2596  O   HIS A 320       1.159  10.850  -1.063  1.00 54.11           O  
ATOM   2597  CG  HIS A 320       0.648  13.944  -3.910  1.00 54.11           C  
ATOM   2598  CD2 HIS A 320      -0.195  14.120  -4.954  1.00 54.11           C  
ATOM   2599  ND1 HIS A 320       1.516  15.014  -3.930  1.00 54.11           N  
ATOM   2600  CE1 HIS A 320       1.209  15.804  -4.946  1.00 54.11           C  
ATOM   2601  NE2 HIS A 320       0.174  15.284  -5.583  1.00 54.11           N  
ATOM   2602  N   ASN A 321       2.953  10.069  -1.928  1.00 50.67           N  
ATOM   2603  CA  ASN A 321       3.327   9.223  -0.799  1.00 50.67           C  
ATOM   2604  C   ASN A 321       3.230   9.977   0.524  1.00 50.67           C  
ATOM   2605  CB  ASN A 321       4.740   8.666  -0.990  1.00 50.67           C  
ATOM   2606  O   ASN A 321       2.955   9.380   1.565  1.00 50.67           O  
ATOM   2607  CG  ASN A 321       4.741   7.262  -1.563  1.00 50.67           C  
ATOM   2608  ND2 ASN A 321       5.927   6.749  -1.871  1.00 50.67           N  
ATOM   2609  OD1 ASN A 321       3.686   6.645  -1.728  1.00 50.67           O  
ATOM   2610  N   SER A 322       3.315  11.373   0.421  1.00 52.52           N  
ATOM   2611  CA  SER A 322       3.373  12.115   1.676  1.00 52.52           C  
ATOM   2612  C   SER A 322       1.983  12.296   2.276  1.00 52.52           C  
ATOM   2613  CB  SER A 322       4.026  13.481   1.461  1.00 52.52           C  
ATOM   2614  O   SER A 322       1.849  12.697   3.434  1.00 52.52           O  
ATOM   2615  OG  SER A 322       5.288  13.342   0.831  1.00 52.52           O  
ATOM   2616  N   ASN A 323       0.995  11.904   1.512  1.00 70.64           N  
ATOM   2617  CA  ASN A 323      -0.356  12.103   2.027  1.00 70.64           C  
ATOM   2618  C   ASN A 323      -0.930  10.814   2.608  1.00 70.64           C  
ATOM   2619  CB  ASN A 323      -1.274  12.645   0.929  1.00 70.64           C  
ATOM   2620  O   ASN A 323      -2.149  10.656   2.695  1.00 70.64           O  
ATOM   2621  CG  ASN A 323      -1.003  14.102   0.609  1.00 70.64           C  
ATOM   2622  ND2 ASN A 323      -1.401  14.531  -0.583  1.00 70.64           N  
ATOM   2623  OD1 ASN A 323      -0.439  14.836   1.425  1.00 70.64           O  
ATOM   2624  N   MET A 324      -0.012   9.892   2.776  1.00 77.37           N  
ATOM   2625  CA  MET A 324      -0.420   8.658   3.442  1.00 77.37           C  
ATOM   2626  C   MET A 324       0.484   8.357   4.632  1.00 77.37           C  
ATOM   2627  CB  MET A 324      -0.401   7.485   2.461  1.00 77.37           C  
ATOM   2628  O   MET A 324       1.671   8.686   4.614  1.00 77.37           O  
ATOM   2629  CG  MET A 324      -0.913   6.182   3.053  1.00 77.37           C  
ATOM   2630  SD  MET A 324      -1.014   4.837   1.809  1.00 77.37           S  
ATOM   2631  CE  MET A 324       0.750   4.577   1.475  1.00 77.37           C  
ATOM   2632  N   SER A 325       0.001   7.864   5.654  1.00 82.41           N  
ATOM   2633  CA  SER A 325       0.786   7.421   6.801  1.00 82.41           C  
ATOM   2634  C   SER A 325       1.335   6.015   6.586  1.00 82.41           C  
ATOM   2635  CB  SER A 325      -0.058   7.458   8.076  1.00 82.41           C  
ATOM   2636  O   SER A 325       0.943   5.328   5.640  1.00 82.41           O  
ATOM   2637  OG  SER A 325      -0.982   6.383   8.099  1.00 82.41           O  
ATOM   2638  N   LYS A 326       2.250   5.616   7.405  1.00 81.91           N  
ATOM   2639  CA  LYS A 326       2.806   4.267   7.351  1.00 81.91           C  
ATOM   2640  C   LYS A 326       1.727   3.218   7.602  1.00 81.91           C  
ATOM   2641  CB  LYS A 326       3.936   4.110   8.368  1.00 81.91           C  
ATOM   2642  O   LYS A 326       1.874   2.060   7.203  1.00 81.91           O  
ATOM   2643  CG  LYS A 326       3.468   4.094   9.816  1.00 81.91           C  
ATOM   2644  CD  LYS A 326       4.622   3.828  10.774  1.00 81.91           C  
ATOM   2645  CE  LYS A 326       4.147   3.762  12.219  1.00 81.91           C  
ATOM   2646  NZ  LYS A 326       5.235   3.320  13.141  1.00 81.91           N  
ATOM   2647  N   ASP A 327       0.642   3.598   8.136  1.00 84.56           N  
ATOM   2648  CA  ASP A 327      -0.439   2.673   8.464  1.00 84.56           C  
ATOM   2649  C   ASP A 327      -1.538   2.715   7.405  1.00 84.56           C  
ATOM   2650  CB  ASP A 327      -1.023   2.996   9.841  1.00 84.56           C  
ATOM   2651  O   ASP A 327      -2.600   2.114   7.581  1.00 84.56           O  
ATOM   2652  CG  ASP A 327       0.003   2.905  10.957  1.00 84.56           C  
ATOM   2653  OD1 ASP A 327       0.772   1.921  10.999  1.00 84.56           O  
ATOM   2654  OD2 ASP A 327       0.042   3.825  11.803  1.00 84.56           O  
ATOM   2655  N   GLY A 328      -1.352   3.511   6.367  1.00 78.95           N  
ATOM   2656  CA  GLY A 328      -2.258   3.489   5.230  1.00 78.95           C  
ATOM   2657  C   GLY A 328      -3.347   4.542   5.315  1.00 78.95           C  
ATOM   2658  O   GLY A 328      -4.337   4.479   4.583  1.00 78.95           O  
ATOM   2659  N   ILE A 329      -3.228   5.402   6.301  1.00 81.44           N  
ATOM   2660  CA  ILE A 329      -4.159   6.519   6.412  1.00 81.44           C  
ATOM   2661  C   ILE A 329      -3.862   7.548   5.323  1.00 81.44           C  
ATOM   2662  CB  ILE A 329      -4.087   7.179   7.807  1.00 81.44           C  
ATOM   2663  O   ILE A 329      -2.717   7.976   5.161  1.00 81.44           O  
ATOM   2664  CG1 ILE A 329      -4.443   6.162   8.897  1.00 81.44           C  
ATOM   2665  CG2 ILE A 329      -5.008   8.400   7.875  1.00 81.44           C  
ATOM   2666  CD1 ILE A 329      -4.230   6.675  10.315  1.00 81.44           C  
ATOM   2667  N   ILE A 330      -4.868   7.883   4.567  1.00 77.38           N  
ATOM   2668  CA  ILE A 330      -4.714   8.785   3.431  1.00 77.38           C  
ATOM   2669  C   ILE A 330      -5.277  10.160   3.782  1.00 77.38           C  
ATOM   2670  CB  ILE A 330      -5.409   8.227   2.169  1.00 77.38           C  
ATOM   2671  O   ILE A 330      -6.402  10.269   4.274  1.00 77.38           O  
ATOM   2672  CG1 ILE A 330      -4.862   6.836   1.827  1.00 77.38           C  
ATOM   2673  CG2 ILE A 330      -5.237   9.188   0.988  1.00 77.38           C  
ATOM   2674  CD1 ILE A 330      -5.691   6.080   0.799  1.00 77.38           C  
ATOM   2675  N   LEU A 331      -4.370  11.137   3.714  1.00 70.21           N  
ATOM   2676  CA  LEU A 331      -4.796  12.529   3.808  1.00 70.21           C  
ATOM   2677  C   LEU A 331      -4.762  13.202   2.440  1.00 70.21           C  
ATOM   2678  CB  LEU A 331      -3.907  13.296   4.790  1.00 70.21           C  
ATOM   2679  O   LEU A 331      -4.074  12.733   1.530  1.00 70.21           O  
ATOM   2680  CG  LEU A 331      -4.080  12.955   6.271  1.00 70.21           C  
ATOM   2681  CD1 LEU A 331      -3.028  13.675   7.107  1.00 70.21           C  
ATOM   2682  CD2 LEU A 331      -5.485  13.317   6.742  1.00 70.21           C  
ATOM   2683  N   ASP A 332      -5.641  14.198   2.419  1.00 60.99           N  
ATOM   2684  CA  ASP A 332      -5.600  15.139   1.303  1.00 60.99           C  
ATOM   2685  C   ASP A 332      -6.035  14.467   0.003  1.00 60.99           C  
ATOM   2686  CB  ASP A 332      -4.195  15.725   1.148  1.00 60.99           C  
ATOM   2687  O   ASP A 332      -5.201  14.156  -0.850  1.00 60.99           O  
ATOM   2688  CG  ASP A 332      -4.187  17.058   0.421  1.00 60.99           C  
ATOM   2689  OD1 ASP A 332      -5.273  17.580   0.090  1.00 60.99           O  
ATOM   2690  OD2 ASP A 332      -3.083  17.591   0.174  1.00 60.99           O  
ATOM   2691  N   PHE A 333      -7.332  14.106  -0.083  1.00 59.63           N  
ATOM   2692  CA  PHE A 333      -7.964  13.308  -1.127  1.00 59.63           C  
ATOM   2693  C   PHE A 333      -8.078  14.104  -2.422  1.00 59.63           C  
ATOM   2694  CB  PHE A 333      -9.350  12.833  -0.679  1.00 59.63           C  
ATOM   2695  O   PHE A 333      -8.579  13.596  -3.427  1.00 59.63           O  
ATOM   2696  CG  PHE A 333      -9.464  11.339  -0.540  1.00 59.63           C  
ATOM   2697  CD1 PHE A 333      -9.958  10.566  -1.583  1.00 59.63           C  
ATOM   2698  CD2 PHE A 333      -9.076  10.708   0.635  1.00 59.63           C  
ATOM   2699  CE1 PHE A 333     -10.065   9.183  -1.457  1.00 59.63           C  
ATOM   2700  CE2 PHE A 333      -9.179   9.326   0.768  1.00 59.63           C  
ATOM   2701  CZ  PHE A 333      -9.675   8.566  -0.279  1.00 59.63           C  
ATOM   2702  N   ASP A 334      -7.744  15.445  -2.345  1.00 58.56           N  
ATOM   2703  CA  ASP A 334      -7.956  16.223  -3.561  1.00 58.56           C  
ATOM   2704  C   ASP A 334      -7.254  15.579  -4.754  1.00 58.56           C  
ATOM   2705  CB  ASP A 334      -7.462  17.659  -3.372  1.00 58.56           C  
ATOM   2706  O   ASP A 334      -7.827  15.484  -5.842  1.00 58.56           O  
ATOM   2707  CG  ASP A 334      -8.241  18.420  -2.313  1.00 58.56           C  
ATOM   2708  OD1 ASP A 334      -9.366  18.001  -1.966  1.00 58.56           O  
ATOM   2709  OD2 ASP A 334      -7.725  19.448  -1.825  1.00 58.56           O  
ATOM   2710  N   TRP A 335      -6.119  14.953  -4.397  1.00 57.57           N  
ATOM   2711  CA  TRP A 335      -5.306  14.451  -5.500  1.00 57.57           C  
ATOM   2712  C   TRP A 335      -5.751  13.052  -5.912  1.00 57.57           C  
ATOM   2713  CB  TRP A 335      -3.825  14.437  -5.114  1.00 57.57           C  
ATOM   2714  O   TRP A 335      -5.595  12.659  -7.070  1.00 57.57           O  
ATOM   2715  CG  TRP A 335      -3.156  15.774  -5.215  1.00 57.57           C  
ATOM   2716  CD1 TRP A 335      -3.005  16.698  -4.218  1.00 57.57           C  
ATOM   2717  CD2 TRP A 335      -2.551  16.341  -6.382  1.00 57.57           C  
ATOM   2718  CE2 TRP A 335      -2.051  17.611  -6.019  1.00 57.57           C  
ATOM   2719  CE3 TRP A 335      -2.382  15.896  -7.700  1.00 57.57           C  
ATOM   2720  NE1 TRP A 335      -2.341  17.805  -4.695  1.00 57.57           N  
ATOM   2721  CH2 TRP A 335      -1.242  17.984  -8.212  1.00 57.57           C  
ATOM   2722  CZ2 TRP A 335      -1.394  18.443  -6.929  1.00 57.57           C  
ATOM   2723  CZ3 TRP A 335      -1.727  16.725  -8.604  1.00 57.57           C  
ATOM   2724  N   THR A 336      -6.303  12.326  -4.882  1.00 59.33           N  
ATOM   2725  CA  THR A 336      -6.803  10.983  -5.153  1.00 59.33           C  
ATOM   2726  C   THR A 336      -7.980  11.028  -6.123  1.00 59.33           C  
ATOM   2727  CB  THR A 336      -7.231  10.274  -3.854  1.00 59.33           C  
ATOM   2728  O   THR A 336      -8.170  10.106  -6.919  1.00 59.33           O  
ATOM   2729  CG2 THR A 336      -7.680   8.843  -4.131  1.00 59.33           C  
ATOM   2730  OG1 THR A 336      -6.126  10.249  -2.943  1.00 59.33           O  
ATOM   2731  N   LYS A 337      -8.665  12.186  -6.313  1.00 63.23           N  
ATOM   2732  CA  LYS A 337      -9.890  12.275  -7.102  1.00 63.23           C  
ATOM   2733  C   LYS A 337      -9.654  13.042  -8.400  1.00 63.23           C  
ATOM   2734  CB  LYS A 337     -11.003  12.944  -6.293  1.00 63.23           C  
ATOM   2735  O   LYS A 337     -10.597  13.318  -9.145  1.00 63.23           O  
ATOM   2736  CG  LYS A 337     -11.273  12.284  -4.949  1.00 63.23           C  
ATOM   2737  CD  LYS A 337     -12.289  13.073  -4.133  1.00 63.23           C  
ATOM   2738  CE  LYS A 337     -11.630  13.796  -2.967  1.00 63.23           C  
ATOM   2739  NZ  LYS A 337     -12.633  14.506  -2.117  1.00 63.23           N  
ATOM   2740  N   ALA A 338      -8.355  13.425  -8.621  1.00 61.99           N  
ATOM   2741  CA  ALA A 338      -7.997  14.331  -9.710  1.00 61.99           C  
ATOM   2742  C   ALA A 338      -8.433  13.766 -11.059  1.00 61.99           C  
ATOM   2743  CB  ALA A 338      -6.493  14.596  -9.708  1.00 61.99           C  
ATOM   2744  O   ALA A 338      -8.895  14.507 -11.929  1.00 61.99           O  
ATOM   2745  N   ASN A 339      -8.319  12.480 -11.105  1.00 60.76           N  
ATOM   2746  CA  ASN A 339      -8.708  11.889 -12.381  1.00 60.76           C  
ATOM   2747  C   ASN A 339     -10.210  12.009 -12.620  1.00 60.76           C  
ATOM   2748  CB  ASN A 339      -8.276  10.422 -12.446  1.00 60.76           C  
ATOM   2749  O   ASN A 339     -10.645  12.271 -13.743  1.00 60.76           O  
ATOM   2750  CG  ASN A 339      -6.778  10.262 -12.615  1.00 60.76           C  
ATOM   2751  ND2 ASN A 339      -6.240   9.154 -12.118  1.00 60.76           N  
ATOM   2752  OD1 ASN A 339      -6.109  11.126 -13.188  1.00 60.76           O  
ATOM   2753  N   ILE A 340     -10.937  11.830 -11.518  1.00 64.04           N  
ATOM   2754  CA  ILE A 340     -12.390  11.901 -11.619  1.00 64.04           C  
ATOM   2755  C   ILE A 340     -12.824  13.353 -11.810  1.00 64.04           C  
ATOM   2756  CB  ILE A 340     -13.073  11.297 -10.371  1.00 64.04           C  
ATOM   2757  O   ILE A 340     -13.790  13.629 -12.525  1.00 64.04           O  
ATOM   2758  CG1 ILE A 340     -12.724   9.811 -10.238  1.00 64.04           C  
ATOM   2759  CG2 ILE A 340     -14.590  11.500 -10.434  1.00 64.04           C  
ATOM   2760  CD1 ILE A 340     -13.188   9.181  -8.932  1.00 64.04           C  
ATOM   2761  N   LEU A 341     -11.999  14.228 -11.214  1.00 66.12           N  
ATOM   2762  CA  LEU A 341     -12.396  15.631 -11.227  1.00 66.12           C  
ATOM   2763  C   LEU A 341     -11.791  16.357 -12.424  1.00 66.12           C  
ATOM   2764  CB  LEU A 341     -11.970  16.321  -9.928  1.00 66.12           C  
ATOM   2765  O   LEU A 341     -11.978  17.565 -12.583  1.00 66.12           O  
ATOM   2766  CG  LEU A 341     -12.585  15.777  -8.638  1.00 66.12           C  
ATOM   2767  CD1 LEU A 341     -12.029  16.524  -7.430  1.00 66.12           C  
ATOM   2768  CD2 LEU A 341     -14.105  15.881  -8.684  1.00 66.12           C  
ATOM   2769  N   SER A 342     -11.010  15.605 -13.259  1.00 65.15           N  
ATOM   2770  CA  SER A 342     -10.226  16.223 -14.323  1.00 65.15           C  
ATOM   2771  C   SER A 342     -11.105  17.073 -15.235  1.00 65.15           C  
ATOM   2772  CB  SER A 342      -9.505  15.156 -15.147  1.00 65.15           C  
ATOM   2773  O   SER A 342     -10.695  18.149 -15.676  1.00 65.15           O  
ATOM   2774  OG  SER A 342     -10.430  14.387 -15.896  1.00 65.15           O  
ATOM   2775  N   ASP A 343     -12.384  16.535 -15.484  1.00 63.46           N  
ATOM   2776  CA  ASP A 343     -13.271  17.244 -16.402  1.00 63.46           C  
ATOM   2777  C   ASP A 343     -13.779  18.543 -15.781  1.00 63.46           C  
ATOM   2778  CB  ASP A 343     -14.451  16.355 -16.802  1.00 63.46           C  
ATOM   2779  O   ASP A 343     -14.293  19.414 -16.486  1.00 63.46           O  
ATOM   2780  CG  ASP A 343     -14.055  15.232 -17.744  1.00 63.46           C  
ATOM   2781  OD1 ASP A 343     -13.012  15.346 -18.424  1.00 63.46           O  
ATOM   2782  OD2 ASP A 343     -14.793  14.225 -17.809  1.00 63.46           O  
ATOM   2783  N   PHE A 344     -13.612  18.710 -14.460  1.00 65.46           N  
ATOM   2784  CA  PHE A 344     -14.132  19.899 -13.795  1.00 65.46           C  
ATOM   2785  C   PHE A 344     -13.017  20.903 -13.529  1.00 65.46           C  
ATOM   2786  CB  PHE A 344     -14.822  19.521 -12.480  1.00 65.46           C  
ATOM   2787  O   PHE A 344     -13.281  22.048 -13.159  1.00 65.46           O  
ATOM   2788  CG  PHE A 344     -16.084  18.722 -12.665  1.00 65.46           C  
ATOM   2789  CD1 PHE A 344     -17.313  19.357 -12.790  1.00 65.46           C  
ATOM   2790  CD2 PHE A 344     -16.041  17.335 -12.713  1.00 65.46           C  
ATOM   2791  CE1 PHE A 344     -18.483  18.621 -12.961  1.00 65.46           C  
ATOM   2792  CE2 PHE A 344     -17.205  16.592 -12.884  1.00 65.46           C  
ATOM   2793  CZ  PHE A 344     -18.425  17.236 -13.006  1.00 65.46           C  
ATOM   2794  N   ARG A 345     -11.686  20.395 -13.774  1.00 61.66           N  
ATOM   2795  CA  ARG A 345     -10.530  21.261 -13.562  1.00 61.66           C  
ATOM   2796  C   ARG A 345      -9.908  21.678 -14.891  1.00 61.66           C  
ATOM   2797  CB  ARG A 345      -9.485  20.559 -12.692  1.00 61.66           C  
ATOM   2798  O   ARG A 345      -8.703  21.517 -15.095  1.00 61.66           O  
ATOM   2799  CG  ARG A 345      -9.916  20.368 -11.246  1.00 61.66           C  
ATOM   2800  CD  ARG A 345      -8.732  20.056 -10.341  1.00 61.66           C  
ATOM   2801  NE  ARG A 345      -9.157  19.798  -8.968  1.00 61.66           N  
ATOM   2802  NH1 ARG A 345      -7.056  20.076  -8.048  1.00 61.66           N  
ATOM   2803  NH2 ARG A 345      -8.843  19.564  -6.705  1.00 61.66           N  
ATOM   2804  CZ  ARG A 345      -8.351  19.813  -7.910  1.00 61.66           C  
ATOM   2805  N   GLN A 346     -10.671  22.197 -15.868  1.00 56.25           N  
ATOM   2806  CA  GLN A 346     -10.506  22.435 -17.298  1.00 56.25           C  
ATOM   2807  C   GLN A 346      -9.286  23.310 -17.574  1.00 56.25           C  
ATOM   2808  CB  GLN A 346     -11.761  23.084 -17.884  1.00 56.25           C  
ATOM   2809  O   GLN A 346      -8.622  23.153 -18.600  1.00 56.25           O  
ATOM   2810  CG  GLN A 346     -12.851  22.089 -18.256  1.00 56.25           C  
ATOM   2811  CD  GLN A 346     -13.981  22.725 -19.044  1.00 56.25           C  
ATOM   2812  NE2 GLN A 346     -14.956  21.914 -19.442  1.00 56.25           N  
ATOM   2813  OE1 GLN A 346     -13.979  23.934 -19.293  1.00 56.25           O  
ATOM   2814  N   GLN A 347      -8.446  23.649 -16.535  1.00 56.79           N  
ATOM   2815  CA  GLN A 347      -7.462  24.635 -16.966  1.00 56.79           C  
ATOM   2816  C   GLN A 347      -6.041  24.163 -16.669  1.00 56.79           C  
ATOM   2817  CB  GLN A 347      -7.719  25.983 -16.290  1.00 56.79           C  
ATOM   2818  O   GLN A 347      -5.073  24.868 -16.960  1.00 56.79           O  
ATOM   2819  CG  GLN A 347      -9.004  26.663 -16.742  1.00 56.79           C  
ATOM   2820  CD  GLN A 347      -9.023  28.148 -16.433  1.00 56.79           C  
ATOM   2821  NE2 GLN A 347     -10.041  28.844 -16.928  1.00 56.79           N  
ATOM   2822  OE1 GLN A 347      -8.130  28.665 -15.755  1.00 56.79           O  
ATOM   2823  N   ASP A 348      -5.726  22.832 -16.739  1.00 56.54           N  
ATOM   2824  CA  ASP A 348      -4.313  22.542 -16.513  1.00 56.54           C  
ATOM   2825  C   ASP A 348      -3.797  21.510 -17.514  1.00 56.54           C  
ATOM   2826  CB  ASP A 348      -4.089  22.046 -15.083  1.00 56.54           C  
ATOM   2827  O   ASP A 348      -4.438  20.481 -17.737  1.00 56.54           O  
ATOM   2828  CG  ASP A 348      -3.126  20.875 -15.006  1.00 56.54           C  
ATOM   2829  OD1 ASP A 348      -2.547  20.491 -16.045  1.00 56.54           O  
ATOM   2830  OD2 ASP A 348      -2.945  20.329 -13.896  1.00 56.54           O  
ATOM   2831  N   ALA A 349      -3.115  21.886 -18.633  1.00 58.75           N  
ATOM   2832  CA  ALA A 349      -2.475  21.056 -19.650  1.00 58.75           C  
ATOM   2833  C   ALA A 349      -2.053  19.708 -19.073  1.00 58.75           C  
ATOM   2834  CB  ALA A 349      -1.268  21.779 -20.245  1.00 58.75           C  
ATOM   2835  O   ALA A 349      -2.191  18.674 -19.730  1.00 58.75           O  
ATOM   2836  N   PHE A 350      -1.636  19.699 -17.798  1.00 57.17           N  
ATOM   2837  CA  PHE A 350      -1.232  18.484 -17.099  1.00 57.17           C  
ATOM   2838  C   PHE A 350      -2.423  17.557 -16.893  1.00 57.17           C  
ATOM   2839  CB  PHE A 350      -0.593  18.826 -15.750  1.00 57.17           C  
ATOM   2840  O   PHE A 350      -2.326  16.350 -17.127  1.00 57.17           O  
ATOM   2841  CG  PHE A 350       0.061  17.652 -15.073  1.00 57.17           C  
ATOM   2842  CD1 PHE A 350      -0.599  16.955 -14.068  1.00 57.17           C  
ATOM   2843  CD2 PHE A 350       1.336  17.244 -15.442  1.00 57.17           C  
ATOM   2844  CE1 PHE A 350       0.003  15.868 -13.440  1.00 57.17           C  
ATOM   2845  CE2 PHE A 350       1.945  16.158 -14.818  1.00 57.17           C  
ATOM   2846  CZ  PHE A 350       1.277  15.472 -13.817  1.00 57.17           C  
ATOM   2847  N   ASN A 351      -3.630  18.092 -16.501  1.00 57.05           N  
ATOM   2848  CA  ASN A 351      -4.834  17.296 -16.290  1.00 57.05           C  
ATOM   2849  C   ASN A 351      -5.371  16.732 -17.602  1.00 57.05           C  
ATOM   2850  CB  ASN A 351      -5.911  18.127 -15.589  1.00 57.05           C  
ATOM   2851  O   ASN A 351      -5.797  15.577 -17.659  1.00 57.05           O  
ATOM   2852  CG  ASN A 351      -5.663  18.267 -14.100  1.00 57.05           C  
ATOM   2853  ND2 ASN A 351      -6.075  19.395 -13.534  1.00 57.05           N  
ATOM   2854  OD1 ASN A 351      -5.105  17.369 -13.463  1.00 57.05           O  
ATOM   2855  N   GLN A 352      -5.222  17.499 -18.697  1.00 58.41           N  
ATOM   2856  CA  GLN A 352      -5.752  17.131 -20.006  1.00 58.41           C  
ATOM   2857  C   GLN A 352      -4.898  16.050 -20.662  1.00 58.41           C  
ATOM   2858  CB  GLN A 352      -5.835  18.358 -20.915  1.00 58.41           C  
ATOM   2859  O   GLN A 352      -5.427  15.136 -21.298  1.00 58.41           O  
ATOM   2860  CG  GLN A 352      -6.991  19.292 -20.584  1.00 58.41           C  
ATOM   2861  CD  GLN A 352      -7.077  20.478 -21.527  1.00 58.41           C  
ATOM   2862  NE2 GLN A 352      -7.889  21.465 -21.166  1.00 58.41           N  
ATOM   2863  OE1 GLN A 352      -6.418  20.506 -22.572  1.00 58.41           O  
ATOM   2864  N   LEU A 353      -3.525  16.140 -20.444  1.00 58.06           N  
ATOM   2865  CA  LEU A 353      -2.590  15.272 -21.152  1.00 58.06           C  
ATOM   2866  C   LEU A 353      -2.382  13.965 -20.394  1.00 58.06           C  
ATOM   2867  CB  LEU A 353      -1.247  15.979 -21.351  1.00 58.06           C  
ATOM   2868  O   LEU A 353      -2.284  12.898 -21.004  1.00 58.06           O  
ATOM   2869  CG  LEU A 353      -1.188  17.017 -22.473  1.00 58.06           C  
ATOM   2870  CD1 LEU A 353      -0.074  18.024 -22.205  1.00 58.06           C  
ATOM   2871  CD2 LEU A 353      -0.986  16.336 -23.822  1.00 58.06           C  
ATOM   2872  N   LEU A 354      -2.453  14.040 -19.087  1.00 55.67           N  
ATOM   2873  CA  LEU A 354      -2.032  12.873 -18.319  1.00 55.67           C  
ATOM   2874  C   LEU A 354      -3.190  12.319 -17.495  1.00 55.67           C  
ATOM   2875  CB  LEU A 354      -0.861  13.231 -17.399  1.00 55.67           C  
ATOM   2876  O   LEU A 354      -3.200  11.136 -17.148  1.00 55.67           O  
ATOM   2877  CG  LEU A 354       0.457  13.587 -18.088  1.00 55.67           C  
ATOM   2878  CD1 LEU A 354       1.448  14.151 -17.075  1.00 55.67           C  
ATOM   2879  CD2 LEU A 354       1.040  12.366 -18.792  1.00 55.67           C  
ATOM   2880  N   ARG A 355      -4.346  13.120 -17.341  1.00 55.55           N  
ATOM   2881  CA  ARG A 355      -5.269  12.768 -16.267  1.00 55.55           C  
ATOM   2882  C   ARG A 355      -6.699  12.663 -16.787  1.00 55.55           C  
ATOM   2883  CB  ARG A 355      -5.197  13.797 -15.137  1.00 55.55           C  
ATOM   2884  O   ARG A 355      -7.654  12.887 -16.041  1.00 55.55           O  
ATOM   2885  CG  ARG A 355      -3.889  13.771 -14.362  1.00 55.55           C  
ATOM   2886  CD  ARG A 355      -3.908  14.741 -13.190  1.00 55.55           C  
ATOM   2887  NE  ARG A 355      -2.628  14.765 -12.489  1.00 55.55           N  
ATOM   2888  NH1 ARG A 355      -3.209  16.481 -11.056  1.00 55.55           N  
ATOM   2889  NH2 ARG A 355      -1.129  15.527 -10.924  1.00 55.55           N  
ATOM   2890  CZ  ARG A 355      -2.325  15.591 -11.491  1.00 55.55           C  
ATOM   2891  N   HIS A 356      -7.025  12.354 -18.145  1.00 54.15           N  
ATOM   2892  CA  HIS A 356      -8.357  12.233 -18.728  1.00 54.15           C  
ATOM   2893  C   HIS A 356      -8.896  10.814 -18.579  1.00 54.15           C  
ATOM   2894  CB  HIS A 356      -8.334  12.633 -20.204  1.00 54.15           C  
ATOM   2895  O   HIS A 356      -8.127   9.850 -18.574  1.00 54.15           O  
ATOM   2896  CG  HIS A 356      -7.215  12.011 -20.977  1.00 54.15           C  
ATOM   2897  CD2 HIS A 356      -7.198  10.951 -21.820  1.00 54.15           C  
ATOM   2898  ND1 HIS A 356      -5.921  12.483 -20.924  1.00 54.15           N  
ATOM   2899  CE1 HIS A 356      -5.155  11.739 -21.704  1.00 54.15           C  
ATOM   2900  NE2 HIS A 356      -5.905  10.802 -22.259  1.00 54.15           N  
ATOM   2901  N   PRO A 357     -10.175  10.728 -17.974  1.00 52.51           N  
ATOM   2902  CA  PRO A 357     -10.819   9.417 -17.863  1.00 52.51           C  
ATOM   2903  C   PRO A 357     -10.749   8.614 -19.160  1.00 52.51           C  
ATOM   2904  CB  PRO A 357     -12.268   9.765 -17.514  1.00 52.51           C  
ATOM   2905  O   PRO A 357     -11.031   9.146 -20.236  1.00 52.51           O  
ATOM   2906  CG  PRO A 357     -12.326  11.258 -17.564  1.00 52.51           C  
ATOM   2907  CD  PRO A 357     -10.956  11.777 -17.898  1.00 52.51           C  
ATOM   2908  N   ASP A 358      -9.919   7.563 -19.360  1.00 53.26           N  
ATOM   2909  CA  ASP A 358     -10.075   6.658 -20.495  1.00 53.26           C  
ATOM   2910  C   ASP A 358     -10.360   5.233 -20.026  1.00 53.26           C  
ATOM   2911  CB  ASP A 358      -8.824   6.682 -21.376  1.00 53.26           C  
ATOM   2912  O   ASP A 358     -10.304   4.945 -18.829  1.00 53.26           O  
ATOM   2913  CG  ASP A 358      -7.618   6.043 -20.710  1.00 53.26           C  
ATOM   2914  OD1 ASP A 358      -7.776   5.397 -19.652  1.00 53.26           O  
ATOM   2915  OD2 ASP A 358      -6.498   6.190 -21.247  1.00 53.26           O  
ATOM   2916  N   SER A 359     -11.163   4.548 -20.810  1.00 49.17           N  
ATOM   2917  CA  SER A 359     -11.677   3.198 -20.599  1.00 49.17           C  
ATOM   2918  C   SER A 359     -10.602   2.281 -20.026  1.00 49.17           C  
ATOM   2919  CB  SER A 359     -12.210   2.616 -21.909  1.00 49.17           C  
ATOM   2920  O   SER A 359     -10.913   1.294 -19.357  1.00 49.17           O  
ATOM   2921  OG  SER A 359     -11.178   2.525 -22.876  1.00 49.17           O  
ATOM   2922  N   VAL A 360      -9.375   2.673 -20.098  1.00 48.66           N  
ATOM   2923  CA  VAL A 360      -8.233   1.989 -19.500  1.00 48.66           C  
ATOM   2924  C   VAL A 360      -7.930   2.592 -18.130  1.00 48.66           C  
ATOM   2925  CB  VAL A 360      -6.984   2.071 -20.406  1.00 48.66           C  
ATOM   2926  O   VAL A 360      -7.573   1.873 -17.194  1.00 48.66           O  
ATOM   2927  CG1 VAL A 360      -5.799   1.357 -19.757  1.00 48.66           C  
ATOM   2928  CG2 VAL A 360      -7.283   1.476 -21.781  1.00 48.66           C  
ATOM   2929  N   ALA A 361      -8.305   3.930 -17.806  1.00 43.62           N  
ATOM   2930  CA  ALA A 361      -7.899   4.797 -16.703  1.00 43.62           C  
ATOM   2931  C   ALA A 361      -8.817   4.614 -15.497  1.00 43.62           C  
ATOM   2932  CB  ALA A 361      -7.894   6.257 -17.147  1.00 43.62           C  
ATOM   2933  O   ALA A 361      -8.380   4.746 -14.351  1.00 43.62           O  
ATOM   2934  N   PHE A 362     -10.141   4.060 -15.680  1.00 46.87           N  
ATOM   2935  CA  PHE A 362     -10.984   3.797 -14.520  1.00 46.87           C  
ATOM   2936  C   PHE A 362     -11.137   2.299 -14.290  1.00 46.87           C  
ATOM   2937  CB  PHE A 362     -12.361   4.445 -14.696  1.00 46.87           C  
ATOM   2938  O   PHE A 362     -11.867   1.625 -15.019  1.00 46.87           O  
ATOM   2939  CG  PHE A 362     -12.637   5.559 -13.723  1.00 46.87           C  
ATOM   2940  CD1 PHE A 362     -13.265   5.302 -12.510  1.00 46.87           C  
ATOM   2941  CD2 PHE A 362     -12.269   6.864 -14.021  1.00 46.87           C  
ATOM   2942  CE1 PHE A 362     -13.521   6.331 -11.608  1.00 46.87           C  
ATOM   2943  CE2 PHE A 362     -12.522   7.898 -13.124  1.00 46.87           C  
ATOM   2944  CZ  PHE A 362     -13.149   7.630 -11.918  1.00 46.87           C  
ATOM   2945  N   ALA A 363     -10.072   1.515 -13.896  1.00 48.19           N  
ATOM   2946  CA  ALA A 363     -10.033   0.061 -13.764  1.00 48.19           C  
ATOM   2947  C   ALA A 363     -11.083  -0.429 -12.772  1.00 48.19           C  
ATOM   2948  CB  ALA A 363      -8.642  -0.397 -13.331  1.00 48.19           C  
ATOM   2949  O   ALA A 363     -11.176  -1.628 -12.497  1.00 48.19           O  
ATOM   2950  N   CYS A 364     -11.997   0.520 -12.210  1.00 50.54           N  
ATOM   2951  CA  CYS A 364     -12.889  -0.029 -11.195  1.00 50.54           C  
ATOM   2952  C   CYS A 364     -14.201  -0.494 -11.815  1.00 50.54           C  
ATOM   2953  CB  CYS A 364     -13.168   1.010 -10.108  1.00 50.54           C  
ATOM   2954  O   CYS A 364     -14.891   0.285 -12.475  1.00 50.54           O  
ATOM   2955  SG  CYS A 364     -13.832   0.307  -8.583  1.00 50.54           S  
ATOM   2956  N   ASP A 365     -14.330  -1.795 -11.973  1.00 54.41           N  
ATOM   2957  CA  ASP A 365     -15.577  -2.422 -12.401  1.00 54.41           C  
ATOM   2958  C   ASP A 365     -16.310  -3.051 -11.219  1.00 54.41           C  
ATOM   2959  CB  ASP A 365     -15.305  -3.479 -13.474  1.00 54.41           C  
ATOM   2960  O   ASP A 365     -15.848  -2.966 -10.079  1.00 54.41           O  
ATOM   2961  CG  ASP A 365     -14.415  -4.607 -12.984  1.00 54.41           C  
ATOM   2962  OD1 ASP A 365     -14.320  -4.819 -11.756  1.00 54.41           O  
ATOM   2963  OD2 ASP A 365     -13.800  -5.287 -13.833  1.00 54.41           O  
ATOM   2964  N   GLU A 366     -17.456  -3.287 -11.328  1.00 55.17           N  
ATOM   2965  CA  GLU A 366     -18.367  -3.875 -10.351  1.00 55.17           C  
ATOM   2966  C   GLU A 366     -17.685  -4.991  -9.564  1.00 55.17           C  
ATOM   2967  CB  GLU A 366     -19.624  -4.411 -11.041  1.00 55.17           C  
ATOM   2968  O   GLU A 366     -17.854  -5.092  -8.347  1.00 55.17           O  
ATOM   2969  CG  GLU A 366     -20.726  -4.823 -10.076  1.00 55.17           C  
ATOM   2970  CD  GLU A 366     -22.008  -5.248 -10.776  1.00 55.17           C  
ATOM   2971  OE1 GLU A 366     -22.991  -5.596 -10.083  1.00 55.17           O  
ATOM   2972  OE2 GLU A 366     -22.029  -5.233 -12.027  1.00 55.17           O  
ATOM   2973  N   TYR A 367     -16.969  -5.789 -10.205  1.00 60.09           N  
ATOM   2974  CA  TYR A 367     -16.284  -6.898  -9.551  1.00 60.09           C  
ATOM   2975  C   TYR A 367     -15.319  -6.391  -8.486  1.00 60.09           C  
ATOM   2976  CB  TYR A 367     -15.528  -7.745 -10.579  1.00 60.09           C  
ATOM   2977  O   TYR A 367     -15.306  -6.895  -7.360  1.00 60.09           O  
ATOM   2978  CG  TYR A 367     -14.845  -8.953  -9.986  1.00 60.09           C  
ATOM   2979  CD1 TYR A 367     -13.522  -8.888  -9.554  1.00 60.09           C  
ATOM   2980  CD2 TYR A 367     -15.520 -10.163  -9.858  1.00 60.09           C  
ATOM   2981  CE1 TYR A 367     -12.888 -10.000  -9.009  1.00 60.09           C  
ATOM   2982  CE2 TYR A 367     -14.896 -11.280  -9.314  1.00 60.09           C  
ATOM   2983  OH  TYR A 367     -12.959 -12.293  -8.354  1.00 60.09           O  
ATOM   2984  CZ  TYR A 367     -13.582 -11.189  -8.893  1.00 60.09           C  
ATOM   2985  N   THR A 368     -14.477  -5.321  -8.903  1.00 52.87           N  
ATOM   2986  CA  THR A 368     -13.445  -4.797  -8.014  1.00 52.87           C  
ATOM   2987  C   THR A 368     -14.072  -4.107  -6.806  1.00 52.87           C  
ATOM   2988  CB  THR A 368     -12.522  -3.810  -8.751  1.00 52.87           C  
ATOM   2989  O   THR A 368     -13.521  -4.153  -5.704  1.00 52.87           O  
ATOM   2990  CG2 THR A 368     -11.701  -4.519  -9.823  1.00 52.87           C  
ATOM   2991  OG1 THR A 368     -13.318  -2.792  -9.371  1.00 52.87           O  
ATOM   2992  N   ILE A 369     -15.351  -3.618  -6.919  1.00 54.75           N  
ATOM   2993  CA  ILE A 369     -16.084  -2.987  -5.827  1.00 54.75           C  
ATOM   2994  C   ILE A 369     -16.626  -4.058  -4.883  1.00 54.75           C  
ATOM   2995  CB  ILE A 369     -17.237  -2.104  -6.355  1.00 54.75           C  
ATOM   2996  O   ILE A 369     -16.526  -3.926  -3.661  1.00 54.75           O  
ATOM   2997  CG1 ILE A 369     -16.679  -0.900  -7.121  1.00 54.75           C  
ATOM   2998  CG2 ILE A 369     -18.141  -1.651  -5.205  1.00 54.75           C  
ATOM   2999  CD1 ILE A 369     -17.747  -0.030  -7.770  1.00 54.75           C  
ATOM   3000  N   GLU A 370     -17.052  -5.094  -5.381  1.00 49.70           N  
ATOM   3001  CA  GLU A 370     -17.710  -6.145  -4.609  1.00 49.70           C  
ATOM   3002  C   GLU A 370     -16.693  -6.982  -3.838  1.00 49.70           C  
ATOM   3003  CB  GLU A 370     -18.543  -7.044  -5.526  1.00 49.70           C  
ATOM   3004  O   GLU A 370     -17.005  -7.522  -2.774  1.00 49.70           O  
ATOM   3005  CG  GLU A 370     -19.887  -6.446  -5.918  1.00 49.70           C  
ATOM   3006  CD  GLU A 370     -20.705  -7.352  -6.824  1.00 49.70           C  
ATOM   3007  OE1 GLU A 370     -21.814  -6.948  -7.244  1.00 49.70           O  
ATOM   3008  OE2 GLU A 370     -20.235  -8.474  -7.116  1.00 49.70           O  
ATOM   3009  N   HIS A 371     -15.560  -7.030  -4.234  1.00 54.17           N  
ATOM   3010  CA  HIS A 371     -14.621  -7.977  -3.642  1.00 54.17           C  
ATOM   3011  C   HIS A 371     -13.427  -7.256  -3.025  1.00 54.17           C  
ATOM   3012  CB  HIS A 371     -14.143  -8.984  -4.690  1.00 54.17           C  
ATOM   3013  O   HIS A 371     -12.384  -7.869  -2.784  1.00 54.17           O  
ATOM   3014  CG  HIS A 371     -15.239  -9.837  -5.246  1.00 54.17           C  
ATOM   3015  CD2 HIS A 371     -15.742 -11.022  -4.828  1.00 54.17           C  
ATOM   3016  ND1 HIS A 371     -15.949  -9.493  -6.375  1.00 54.17           N  
ATOM   3017  CE1 HIS A 371     -16.845 -10.432  -6.628  1.00 54.17           C  
ATOM   3018  NE2 HIS A 371     -16.740 -11.371  -5.703  1.00 54.17           N  
ATOM   3019  N   PHE A 372     -13.674  -5.920  -2.819  1.00 48.60           N  
ATOM   3020  CA  PHE A 372     -12.667  -5.191  -2.058  1.00 48.60           C  
ATOM   3021  C   PHE A 372     -12.484  -5.804  -0.675  1.00 48.60           C  
ATOM   3022  CB  PHE A 372     -13.052  -3.714  -1.931  1.00 48.60           C  
ATOM   3023  O   PHE A 372     -13.463  -6.084   0.020  1.00 48.60           O  
ATOM   3024  CG  PHE A 372     -11.978  -2.857  -1.318  1.00 48.60           C  
ATOM   3025  CD1 PHE A 372     -11.952  -2.623   0.051  1.00 48.60           C  
ATOM   3026  CD2 PHE A 372     -10.992  -2.284  -2.112  1.00 48.60           C  
ATOM   3027  CE1 PHE A 372     -10.959  -1.830   0.621  1.00 48.60           C  
ATOM   3028  CE2 PHE A 372      -9.997  -1.491  -1.550  1.00 48.60           C  
ATOM   3029  CZ  PHE A 372      -9.982  -1.264  -0.183  1.00 48.60           C  
ATOM   3030  N   PRO A 373     -11.159  -5.895  -0.172  1.00 46.98           N  
ATOM   3031  CA  PRO A 373     -10.016  -5.344  -0.902  1.00 46.98           C  
ATOM   3032  C   PRO A 373      -9.462  -6.309  -1.948  1.00 46.98           C  
ATOM   3033  CB  PRO A 373      -8.986  -5.084   0.200  1.00 46.98           C  
ATOM   3034  O   PRO A 373      -8.393  -6.066  -2.513  1.00 46.98           O  
ATOM   3035  CG  PRO A 373      -9.267  -6.121   1.239  1.00 46.98           C  
ATOM   3036  CD  PRO A 373     -10.737  -6.431   1.217  1.00 46.98           C  
ATOM   3037  N   ASP A 374     -10.197  -7.459  -2.219  1.00 46.67           N  
ATOM   3038  CA  ASP A 374      -9.760  -8.513  -3.130  1.00 46.67           C  
ATOM   3039  C   ASP A 374     -10.015  -8.123  -4.584  1.00 46.67           C  
ATOM   3040  CB  ASP A 374     -10.470  -9.829  -2.806  1.00 46.67           C  
ATOM   3041  O   ASP A 374     -11.126  -8.290  -5.092  1.00 46.67           O  
ATOM   3042  CG  ASP A 374      -9.874 -11.020  -3.536  1.00 46.67           C  
ATOM   3043  OD1 ASP A 374      -8.821 -10.868  -4.192  1.00 46.67           O  
ATOM   3044  OD2 ASP A 374     -10.464 -12.119  -3.457  1.00 46.67           O  
ATOM   3045  N   ILE A 375      -9.078  -7.357  -5.191  1.00 48.97           N  
ATOM   3046  CA  ILE A 375      -9.173  -6.749  -6.514  1.00 48.97           C  
ATOM   3047  C   ILE A 375      -8.429  -7.610  -7.532  1.00 48.97           C  
ATOM   3048  CB  ILE A 375      -8.613  -5.310  -6.517  1.00 48.97           C  
ATOM   3049  O   ILE A 375      -7.278  -7.992  -7.308  1.00 48.97           O  
ATOM   3050  CG1 ILE A 375      -9.316  -4.460  -5.453  1.00 48.97           C  
ATOM   3051  CG2 ILE A 375      -8.756  -4.677  -7.905  1.00 48.97           C  
ATOM   3052  CD1 ILE A 375      -8.703  -3.081  -5.257  1.00 48.97           C  
ATOM   3053  N   ASN A 376      -9.140  -8.311  -8.511  1.00 47.41           N  
ATOM   3054  CA  ASN A 376      -8.610  -9.167  -9.567  1.00 47.41           C  
ATOM   3055  C   ASN A 376      -8.042  -8.347 -10.722  1.00 47.41           C  
ATOM   3056  CB  ASN A 376      -9.690 -10.124 -10.075  1.00 47.41           C  
ATOM   3057  O   ASN A 376      -8.464  -8.506 -11.868  1.00 47.41           O  
ATOM   3058  CG  ASN A 376      -9.130 -11.217 -10.964  1.00 47.41           C  
ATOM   3059  ND2 ASN A 376     -10.009 -11.898 -11.691  1.00 47.41           N  
ATOM   3060  OD1 ASN A 376      -7.919 -11.449 -10.997  1.00 47.41           O  
ATOM   3061  N   GLU A 377      -7.378  -7.172 -10.398  1.00 49.08           N  
ATOM   3062  CA  GLU A 377      -6.775  -6.352 -11.444  1.00 49.08           C  
ATOM   3063  C   GLU A 377      -5.257  -6.510 -11.464  1.00 49.08           C  
ATOM   3064  CB  GLU A 377      -7.148  -4.879 -11.255  1.00 49.08           C  
ATOM   3065  O   GLU A 377      -4.609  -6.457 -10.416  1.00 49.08           O  
ATOM   3066  CG  GLU A 377      -8.418  -4.468 -11.987  1.00 49.08           C  
ATOM   3067  CD  GLU A 377      -8.355  -4.719 -13.485  1.00 49.08           C  
ATOM   3068  OE1 GLU A 377      -9.285  -4.299 -14.210  1.00 49.08           O  
ATOM   3069  OE2 GLU A 377      -7.368  -5.341 -13.937  1.00 49.08           O  
ATOM   3070  N   PRO A 378      -4.737  -6.896 -12.645  1.00 44.55           N  
ATOM   3071  CA  PRO A 378      -3.303  -7.180 -12.745  1.00 44.55           C  
ATOM   3072  C   PRO A 378      -2.436  -6.008 -12.289  1.00 44.55           C  
ATOM   3073  CB  PRO A 378      -3.103  -7.460 -14.236  1.00 44.55           C  
ATOM   3074  O   PRO A 378      -1.317  -6.213 -11.812  1.00 44.55           O  
ATOM   3075  CG  PRO A 378      -4.417  -7.131 -14.867  1.00 44.55           C  
ATOM   3076  CD  PRO A 378      -5.413  -6.856 -13.778  1.00 44.55           C  
ATOM   3077  N   ASN A 379      -3.101  -4.798 -12.063  1.00 43.89           N  
ATOM   3078  CA  ASN A 379      -2.252  -3.648 -11.771  1.00 43.89           C  
ATOM   3079  C   ASN A 379      -2.531  -3.084 -10.380  1.00 43.89           C  
ATOM   3080  CB  ASN A 379      -2.436  -2.561 -12.832  1.00 43.89           C  
ATOM   3081  O   ASN A 379      -1.919  -2.095  -9.973  1.00 43.89           O  
ATOM   3082  CG  ASN A 379      -2.057  -3.032 -14.222  1.00 43.89           C  
ATOM   3083  ND2 ASN A 379      -2.852  -2.649 -15.215  1.00 43.89           N  
ATOM   3084  OD1 ASN A 379      -1.059  -3.735 -14.402  1.00 43.89           O  
ATOM   3085  N   LEU A 380      -3.474  -3.701  -9.644  1.00 40.87           N  
ATOM   3086  CA  LEU A 380      -3.934  -3.239  -8.339  1.00 40.87           C  
ATOM   3087  C   LEU A 380      -3.355  -4.101  -7.222  1.00 40.87           C  
ATOM   3088  CB  LEU A 380      -5.463  -3.257  -8.272  1.00 40.87           C  
ATOM   3089  O   LEU A 380      -3.373  -5.331  -7.308  1.00 40.87           O  
ATOM   3090  CG  LEU A 380      -6.109  -2.310  -7.259  1.00 40.87           C  
ATOM   3091  CD1 LEU A 380      -6.547  -1.020  -7.944  1.00 40.87           C  
ATOM   3092  CD2 LEU A 380      -7.292  -2.986  -6.574  1.00 40.87           C  
ATOM   3093  N   PHE A 381      -2.514  -3.357  -6.330  1.00 45.98           N  
ATOM   3094  CA  PHE A 381      -1.769  -3.688  -5.121  1.00 45.98           C  
ATOM   3095  C   PHE A 381      -2.689  -3.710  -3.906  1.00 45.98           C  
ATOM   3096  CB  PHE A 381      -0.630  -2.688  -4.899  1.00 45.98           C  
ATOM   3097  O   PHE A 381      -3.450  -2.767  -3.681  1.00 45.98           O  
ATOM   3098  CG  PHE A 381       0.006  -2.784  -3.538  1.00 45.98           C  
ATOM   3099  CD1 PHE A 381      -0.256  -1.829  -2.564  1.00 45.98           C  
ATOM   3100  CD2 PHE A 381       0.866  -3.831  -3.233  1.00 45.98           C  
ATOM   3101  CE1 PHE A 381       0.331  -1.915  -1.304  1.00 45.98           C  
ATOM   3102  CE2 PHE A 381       1.457  -3.924  -1.976  1.00 45.98           C  
ATOM   3103  CZ  PHE A 381       1.188  -2.964  -1.013  1.00 45.98           C  
ATOM   3104  N   TYR A 382      -2.694  -4.698  -3.124  1.00 42.57           N  
ATOM   3105  CA  TYR A 382      -2.934  -4.548  -1.693  1.00 42.57           C  
ATOM   3106  C   TYR A 382      -2.661  -5.853  -0.955  1.00 42.57           C  
ATOM   3107  CB  TYR A 382      -4.373  -4.093  -1.434  1.00 42.57           C  
ATOM   3108  O   TYR A 382      -2.979  -6.934  -1.454  1.00 42.57           O  
ATOM   3109  CG  TYR A 382      -5.385  -5.211  -1.502  1.00 42.57           C  
ATOM   3110  CD1 TYR A 382      -5.984  -5.563  -2.710  1.00 42.57           C  
ATOM   3111  CD2 TYR A 382      -5.744  -5.918  -0.359  1.00 42.57           C  
ATOM   3112  CE1 TYR A 382      -6.918  -6.592  -2.777  1.00 42.57           C  
ATOM   3113  CE2 TYR A 382      -6.677  -6.948  -0.414  1.00 42.57           C  
ATOM   3114  OH  TYR A 382      -8.181  -8.297  -1.686  1.00 42.57           O  
ATOM   3115  CZ  TYR A 382      -7.257  -7.278  -1.626  1.00 42.57           C  
ATOM   3116  N   TRP A 383      -1.797  -5.650  -0.077  1.00 36.95           N  
ATOM   3117  CA  TRP A 383      -1.375  -6.632   0.917  1.00 36.95           C  
ATOM   3118  C   TRP A 383      -2.521  -6.976   1.863  1.00 36.95           C  
ATOM   3119  CB  TRP A 383      -0.177  -6.110   1.715  1.00 36.95           C  
ATOM   3120  O   TRP A 383      -3.266  -6.092   2.293  1.00 36.95           O  
ATOM   3121  CG  TRP A 383       0.441  -7.131   2.623  1.00 36.95           C  
ATOM   3122  CD1 TRP A 383       0.220  -7.282   3.964  1.00 36.95           C  
ATOM   3123  CD2 TRP A 383       1.386  -8.140   2.256  1.00 36.95           C  
ATOM   3124  CE2 TRP A 383       1.695  -8.869   3.425  1.00 36.95           C  
ATOM   3125  CE3 TRP A 383       2.001  -8.500   1.049  1.00 36.95           C  
ATOM   3126  NE1 TRP A 383       0.972  -8.326   4.452  1.00 36.95           N  
ATOM   3127  CH2 TRP A 383       3.182 -10.269   2.230  1.00 36.95           C  
ATOM   3128  CZ2 TRP A 383       2.594  -9.938   3.423  1.00 36.95           C  
ATOM   3129  CZ3 TRP A 383       2.896  -9.564   1.049  1.00 36.95           C  
ATOM   3130  N   PRO A 384      -2.535  -8.277   2.346  1.00 39.13           N  
ATOM   3131  CA  PRO A 384      -1.537  -9.328   2.139  1.00 39.13           C  
ATOM   3132  C   PRO A 384      -1.885 -10.252   0.974  1.00 39.13           C  
ATOM   3133  CB  PRO A 384      -1.549 -10.092   3.465  1.00 39.13           C  
ATOM   3134  O   PRO A 384      -1.201 -11.254   0.751  1.00 39.13           O  
ATOM   3135  CG  PRO A 384      -2.932  -9.906   4.001  1.00 39.13           C  
ATOM   3136  CD  PRO A 384      -3.478  -8.611   3.470  1.00 39.13           C  
ATOM   3137  N   THR A 385      -2.680  -9.811   0.005  1.00 39.96           N  
ATOM   3138  CA  THR A 385      -3.141 -10.747  -1.015  1.00 39.96           C  
ATOM   3139  C   THR A 385      -2.380 -10.541  -2.322  1.00 39.96           C  
ATOM   3140  CB  THR A 385      -4.652 -10.598  -1.268  1.00 39.96           C  
ATOM   3141  O   THR A 385      -1.894 -11.502  -2.922  1.00 39.96           O  
ATOM   3142  CG2 THR A 385      -5.461 -11.071  -0.065  1.00 39.96           C  
ATOM   3143  OG1 THR A 385      -4.955  -9.220  -1.521  1.00 39.96           O  
ATOM   3144  N   LYS A 386      -1.890  -9.351  -2.791  1.00 39.13           N  
ATOM   3145  CA  LYS A 386      -1.272  -9.219  -4.107  1.00 39.13           C  
ATOM   3146  C   LYS A 386      -0.334  -8.016  -4.155  1.00 39.13           C  
ATOM   3147  CB  LYS A 386      -2.342  -9.094  -5.192  1.00 39.13           C  
ATOM   3148  O   LYS A 386      -0.695  -6.923  -3.715  1.00 39.13           O  
ATOM   3149  CG  LYS A 386      -1.885  -9.556  -6.568  1.00 39.13           C  
ATOM   3150  CD  LYS A 386      -3.037  -9.570  -7.565  1.00 39.13           C  
ATOM   3151  CE  LYS A 386      -2.564  -9.946  -8.962  1.00 39.13           C  
ATOM   3152  NZ  LYS A 386      -3.689  -9.951  -9.945  1.00 39.13           N  
ATOM   3153  N   GLN A 387       1.092  -8.187  -4.357  1.00 38.58           N  
ATOM   3154  CA  GLN A 387       2.209  -7.252  -4.447  1.00 38.58           C  
ATOM   3155  C   GLN A 387       2.436  -6.804  -5.888  1.00 38.58           C  
ATOM   3156  CB  GLN A 387       3.484  -7.882  -3.885  1.00 38.58           C  
ATOM   3157  O   GLN A 387       2.227  -7.578  -6.824  1.00 38.58           O  
ATOM   3158  CG  GLN A 387       3.403  -8.218  -2.402  1.00 38.58           C  
ATOM   3159  CD  GLN A 387       4.750  -8.586  -1.809  1.00 38.58           C  
ATOM   3160  NE2 GLN A 387       4.825  -8.616  -0.483  1.00 38.58           N  
ATOM   3161  OE1 GLN A 387       5.714  -8.842  -2.536  1.00 38.58           O  
ATOM   3162  N   PRO A 388       2.666  -5.473  -6.072  1.00 39.28           N  
ATOM   3163  CA  PRO A 388       2.783  -4.790  -7.363  1.00 39.28           C  
ATOM   3164  C   PRO A 388       3.733  -5.503  -8.323  1.00 39.28           C  
ATOM   3165  CB  PRO A 388       3.326  -3.410  -6.983  1.00 39.28           C  
ATOM   3166  O   PRO A 388       4.583  -6.284  -7.890  1.00 39.28           O  
ATOM   3167  CG  PRO A 388       3.885  -3.584  -5.608  1.00 39.28           C  
ATOM   3168  CD  PRO A 388       3.436  -4.914  -5.076  1.00 39.28           C  
ATOM   3169  N   ASP A 389       3.402  -5.342  -9.668  1.00 40.24           N  
ATOM   3170  CA  ASP A 389       4.311  -5.373 -10.810  1.00 40.24           C  
ATOM   3171  C   ASP A 389       5.241  -4.162 -10.804  1.00 40.24           C  
ATOM   3172  CB  ASP A 389       3.525  -5.426 -12.121  1.00 40.24           C  
ATOM   3173  O   ASP A 389       4.781  -3.019 -10.768  1.00 40.24           O  
ATOM   3174  CG  ASP A 389       4.402  -5.718 -13.327  1.00 40.24           C  
ATOM   3175  OD1 ASP A 389       5.634  -5.855 -13.166  1.00 40.24           O  
ATOM   3176  OD2 ASP A 389       3.856  -5.809 -14.447  1.00 40.24           O  
ATOM   3177  N   LEU A 390       6.164  -4.021  -9.964  1.00 36.76           N  
ATOM   3178  CA  LEU A 390       7.251  -3.049  -9.913  1.00 36.76           C  
ATOM   3179  C   LEU A 390       7.319  -2.242 -11.206  1.00 36.76           C  
ATOM   3180  CB  LEU A 390       8.588  -3.752  -9.666  1.00 36.76           C  
ATOM   3181  O   LEU A 390       7.769  -1.094 -11.203  1.00 36.76           O  
ATOM   3182  CG  LEU A 390       9.075  -3.792  -8.217  1.00 36.76           C  
ATOM   3183  CD1 LEU A 390       9.821  -5.094  -7.944  1.00 36.76           C  
ATOM   3184  CD2 LEU A 390       9.963  -2.589  -7.918  1.00 36.76           C  
ATOM   3185  N   ARG A 391       6.560  -2.618 -12.330  1.00 35.86           N  
ATOM   3186  CA  ARG A 391       6.573  -1.878 -13.588  1.00 35.86           C  
ATOM   3187  C   ARG A 391       5.816  -0.561 -13.457  1.00 35.86           C  
ATOM   3188  CB  ARG A 391       5.969  -2.721 -14.714  1.00 35.86           C  
ATOM   3189  O   ARG A 391       6.269   0.473 -13.950  1.00 35.86           O  
ATOM   3190  CG  ARG A 391       6.924  -2.981 -15.868  1.00 35.86           C  
ATOM   3191  CD  ARG A 391       6.272  -3.817 -16.961  1.00 35.86           C  
ATOM   3192  NE  ARG A 391       7.252  -4.290 -17.935  1.00 35.86           N  
ATOM   3193  NH1 ARG A 391       5.840  -4.106 -19.754  1.00 35.86           N  
ATOM   3194  NH2 ARG A 391       7.988  -4.856 -20.035  1.00 35.86           N  
ATOM   3195  CZ  ARG A 391       7.025  -4.416 -19.239  1.00 35.86           C  
ATOM   3196  N   THR A 392       4.683  -0.562 -12.625  1.00 36.67           N  
ATOM   3197  CA  THR A 392       3.811   0.604 -12.540  1.00 36.67           C  
ATOM   3198  C   THR A 392       4.301   1.569 -11.464  1.00 36.67           C  
ATOM   3199  CB  THR A 392       2.357   0.193 -12.240  1.00 36.67           C  
ATOM   3200  O   THR A 392       4.238   2.787 -11.640  1.00 36.67           O  
ATOM   3201  CG2 THR A 392       1.397   1.355 -12.476  1.00 36.67           C  
ATOM   3202  OG1 THR A 392       1.989  -0.897 -13.095  1.00 36.67           O  
ATOM   3203  N   ILE A 393       4.997   1.005 -10.400  1.00 37.30           N  
ATOM   3204  CA  ILE A 393       5.636   1.868  -9.412  1.00 37.30           C  
ATOM   3205  C   ILE A 393       6.919   2.457  -9.995  1.00 37.30           C  
ATOM   3206  CB  ILE A 393       5.943   1.101  -8.106  1.00 37.30           C  
ATOM   3207  O   ILE A 393       7.203   3.643  -9.816  1.00 37.30           O  
ATOM   3208  CG1 ILE A 393       4.641   0.687  -7.411  1.00 37.30           C  
ATOM   3209  CG2 ILE A 393       6.816   1.949  -7.175  1.00 37.30           C  
ATOM   3210  CD1 ILE A 393       4.843  -0.233  -6.215  1.00 37.30           C  
ATOM   3211  N   LEU A 394       7.477   1.869 -11.053  1.00 32.59           N  
ATOM   3212  CA  LEU A 394       8.733   2.318 -11.642  1.00 32.59           C  
ATOM   3213  C   LEU A 394       8.485   3.067 -12.947  1.00 32.59           C  
ATOM   3214  CB  LEU A 394       9.665   1.129 -11.892  1.00 32.59           C  
ATOM   3215  O   LEU A 394       9.193   4.027 -13.262  1.00 32.59           O  
ATOM   3216  CG  LEU A 394      10.515   0.673 -10.705  1.00 32.59           C  
ATOM   3217  CD1 LEU A 394      10.912  -0.790 -10.869  1.00 32.59           C  
ATOM   3218  CD2 LEU A 394      11.751   1.555 -10.563  1.00 32.59           C  
ATOM   3219  N   LEU A 395       7.366   2.804 -13.667  1.00 34.88           N  
ATOM   3220  CA  LEU A 395       7.129   3.540 -14.904  1.00 34.88           C  
ATOM   3221  C   LEU A 395       6.580   4.932 -14.612  1.00 34.88           C  
ATOM   3222  CB  LEU A 395       6.157   2.774 -15.806  1.00 34.88           C  
ATOM   3223  O   LEU A 395       6.852   5.880 -15.353  1.00 34.88           O  
ATOM   3224  CG  LEU A 395       6.779   1.752 -16.759  1.00 34.88           C  
ATOM   3225  CD1 LEU A 395       5.755   0.685 -17.132  1.00 34.88           C  
ATOM   3226  CD2 LEU A 395       7.317   2.443 -18.007  1.00 34.88           C  
ATOM   3227  N   THR A 396       6.046   5.259 -13.376  1.00 37.02           N  
ATOM   3228  CA  THR A 396       5.777   6.631 -12.960  1.00 37.02           C  
ATOM   3229  C   THR A 396       7.046   7.297 -12.437  1.00 37.02           C  
ATOM   3230  CB  THR A 396       4.683   6.681 -11.877  1.00 37.02           C  
ATOM   3231  O   THR A 396       7.163   8.524 -12.457  1.00 37.02           O  
ATOM   3232  CG2 THR A 396       3.701   7.818 -12.140  1.00 37.02           C  
ATOM   3233  OG1 THR A 396       3.969   5.439 -11.869  1.00 37.02           O  
ATOM   3234  N   ASN A 397       8.231   6.808 -12.767  1.00 33.27           N  
ATOM   3235  CA  ASN A 397       9.449   7.580 -12.547  1.00 33.27           C  
ATOM   3236  C   ASN A 397      10.313   7.634 -13.804  1.00 33.27           C  
ATOM   3237  CB  ASN A 397      10.248   7.000 -11.378  1.00 33.27           C  
ATOM   3238  O   ASN A 397      11.445   7.146 -13.805  1.00 33.27           O  
ATOM   3239  CG  ASN A 397       9.825   7.574 -10.040  1.00 33.27           C  
ATOM   3240  ND2 ASN A 397      10.008   6.799  -8.978  1.00 33.27           N  
ATOM   3241  OD1 ASN A 397       9.338   8.705  -9.962  1.00 33.27           O  
ATOM   3242  N   LEU A 398       9.711   7.789 -15.046  1.00 35.68           N  
ATOM   3243  CA  LEU A 398      10.511   8.321 -16.144  1.00 35.68           C  
ATOM   3244  C   LEU A 398      11.638   9.204 -15.618  1.00 35.68           C  
ATOM   3245  CB  LEU A 398       9.631   9.119 -17.110  1.00 35.68           C  
ATOM   3246  O   LEU A 398      12.767   9.133 -16.109  1.00 35.68           O  
ATOM   3247  CG  LEU A 398      10.203   9.358 -18.508  1.00 35.68           C  
ATOM   3248  CD1 LEU A 398      10.167   8.070 -19.324  1.00 35.68           C  
ATOM   3249  CD2 LEU A 398       9.435  10.468 -19.218  1.00 35.68           C  
ATOM   3250  N   ALA A 399      11.582   9.779 -14.374  1.00 34.07           N  
ATOM   3251  CA  ALA A 399      12.660  10.516 -13.720  1.00 34.07           C  
ATOM   3252  C   ALA A 399      13.582   9.573 -12.953  1.00 34.07           C  
ATOM   3253  CB  ALA A 399      12.087  11.576 -12.781  1.00 34.07           C  
ATOM   3254  O   ALA A 399      14.801   9.762 -12.938  1.00 34.07           O  
ATOM   3255  N   GLY A 400      13.161   8.296 -12.623  1.00 33.23           N  
ATOM   3256  CA  GLY A 400      14.013   7.238 -12.105  1.00 33.23           C  
ATOM   3257  C   GLY A 400      14.671   6.414 -13.196  1.00 33.23           C  
ATOM   3258  O   GLY A 400      15.816   5.982 -13.050  1.00 33.23           O  
ATOM   3259  N   LEU A 401      13.818   6.215 -14.419  1.00 32.07           N  
ATOM   3260  CA  LEU A 401      14.420   5.653 -15.623  1.00 32.07           C  
ATOM   3261  C   LEU A 401      15.656   6.447 -16.034  1.00 32.07           C  
ATOM   3262  CB  LEU A 401      13.407   5.633 -16.770  1.00 32.07           C  
ATOM   3263  O   LEU A 401      16.684   5.864 -16.387  1.00 32.07           O  
ATOM   3264  CG  LEU A 401      13.730   4.709 -17.945  1.00 32.07           C  
ATOM   3265  CD1 LEU A 401      13.016   3.372 -17.780  1.00 32.07           C  
ATOM   3266  CD2 LEU A 401      13.346   5.367 -19.265  1.00 32.07           C  
ATOM   3267  N   LEU A 402      15.678   7.868 -15.729  1.00 34.42           N  
ATOM   3268  CA  LEU A 402      16.832   8.718 -16.004  1.00 34.42           C  
ATOM   3269  C   LEU A 402      17.751   8.797 -14.790  1.00 34.42           C  
ATOM   3270  CB  LEU A 402      16.378  10.124 -16.406  1.00 34.42           C  
ATOM   3271  O   LEU A 402      18.974   8.860 -14.935  1.00 34.42           O  
ATOM   3272  CG  LEU A 402      15.768  10.266 -17.802  1.00 34.42           C  
ATOM   3273  CD1 LEU A 402      15.061  11.610 -17.937  1.00 34.42           C  
ATOM   3274  CD2 LEU A 402      16.843  10.110 -18.873  1.00 34.42           C  
ATOM   3275  N   SER A 403      17.212   8.521 -13.569  1.00 34.91           N  
ATOM   3276  CA  SER A 403      18.088   8.546 -12.402  1.00 34.91           C  
ATOM   3277  C   SER A 403      18.696   7.173 -12.138  1.00 34.91           C  
ATOM   3278  CB  SER A 403      17.322   9.021 -11.167  1.00 34.91           C  
ATOM   3279  O   SER A 403      19.806   7.071 -11.610  1.00 34.91           O  
ATOM   3280  OG  SER A 403      16.379   8.046 -10.755  1.00 34.91           O  
ATOM   3281  N   VAL A 404      18.004   6.008 -12.672  1.00 35.87           N  
ATOM   3282  CA  VAL A 404      18.334   4.591 -12.553  1.00 35.87           C  
ATOM   3283  C   VAL A 404      19.247   4.175 -13.704  1.00 35.87           C  
ATOM   3284  CB  VAL A 404      17.063   3.713 -12.536  1.00 35.87           C  
ATOM   3285  O   VAL A 404      19.927   3.149 -13.624  1.00 35.87           O  
ATOM   3286  CG1 VAL A 404      17.428   2.239 -12.369  1.00 35.87           C  
ATOM   3287  CG2 VAL A 404      16.119   4.162 -11.422  1.00 35.87           C  
ATOM   3288  N   ILE A 405      19.205   4.892 -14.945  1.00 38.36           N  
ATOM   3289  CA  ILE A 405      20.453   4.772 -15.690  1.00 38.36           C  
ATOM   3290  C   ILE A 405      21.636   5.025 -14.758  1.00 38.36           C  
ATOM   3291  CB  ILE A 405      20.494   5.750 -16.885  1.00 38.36           C  
ATOM   3292  O   ILE A 405      21.731   6.088 -14.139  1.00 38.36           O  
ATOM   3293  CG1 ILE A 405      19.377   5.421 -17.883  1.00 38.36           C  
ATOM   3294  CG2 ILE A 405      21.865   5.714 -17.567  1.00 38.36           C  
ATOM   3295  CD1 ILE A 405      19.242   6.429 -19.016  1.00 38.36           C  
ATOM   3296  N   ASP A 406      21.610   4.518 -13.413  1.00 40.89           N  
ATOM   3297  CA  ASP A 406      22.633   4.214 -12.417  1.00 40.89           C  
ATOM   3298  C   ASP A 406      23.844   5.131 -12.575  1.00 40.89           C  
ATOM   3299  CB  ASP A 406      23.065   2.750 -12.521  1.00 40.89           C  
ATOM   3300  O   ASP A 406      24.353   5.310 -13.683  1.00 40.89           O  
ATOM   3301  CG  ASP A 406      23.158   2.062 -11.170  1.00 40.89           C  
ATOM   3302  OD1 ASP A 406      23.234   2.758 -10.135  1.00 40.89           O  
ATOM   3303  OD2 ASP A 406      23.160   0.812 -11.141  1.00 40.89           O  
ATOM   3304  N   ARG A 407      23.917   6.264 -11.966  1.00 40.83           N  
ATOM   3305  CA  ARG A 407      25.188   6.902 -11.641  1.00 40.83           C  
ATOM   3306  C   ARG A 407      26.359   5.969 -11.930  1.00 40.83           C  
ATOM   3307  CB  ARG A 407      25.212   7.335 -10.174  1.00 40.83           C  
ATOM   3308  O   ARG A 407      27.380   6.396 -12.474  1.00 40.83           O  
ATOM   3309  CG  ARG A 407      26.133   8.513  -9.894  1.00 40.83           C  
ATOM   3310  CD  ARG A 407      26.179   8.853  -8.411  1.00 40.83           C  
ATOM   3311  NE  ARG A 407      26.120  10.294  -8.186  1.00 40.83           N  
ATOM   3312  NH1 ARG A 407      26.602  10.171  -5.930  1.00 40.83           N  
ATOM   3313  NH2 ARG A 407      26.244  12.207  -6.921  1.00 40.83           N  
ATOM   3314  CZ  ARG A 407      26.322  10.888  -7.013  1.00 40.83           C  
ATOM   3315  N   ASP A 408      26.185   4.590 -11.717  1.00 40.69           N  
ATOM   3316  CA  ASP A 408      27.261   3.630 -11.936  1.00 40.69           C  
ATOM   3317  C   ASP A 408      27.491   3.394 -13.427  1.00 40.69           C  
ATOM   3318  CB  ASP A 408      26.950   2.305 -11.236  1.00 40.69           C  
ATOM   3319  O   ASP A 408      28.633   3.254 -13.871  1.00 40.69           O  
ATOM   3320  CG  ASP A 408      27.147   2.369  -9.732  1.00 40.69           C  
ATOM   3321  OD1 ASP A 408      27.814   3.307  -9.243  1.00 40.69           O  
ATOM   3322  OD2 ASP A 408      26.633   1.473  -9.029  1.00 40.69           O  
ATOM   3323  N   VAL A 409      26.340   3.320 -14.286  1.00 38.11           N  
ATOM   3324  CA  VAL A 409      26.434   3.162 -15.733  1.00 38.11           C  
ATOM   3325  C   VAL A 409      26.954   4.454 -16.361  1.00 38.11           C  
ATOM   3326  CB  VAL A 409      25.071   2.780 -16.352  1.00 38.11           C  
ATOM   3327  O   VAL A 409      27.789   4.418 -17.268  1.00 38.11           O  
ATOM   3328  CG1 VAL A 409      25.154   2.771 -17.878  1.00 38.11           C  
ATOM   3329  CG2 VAL A 409      24.611   1.420 -15.831  1.00 38.11           C  
ATOM   3330  N   ILE A 410      26.489   5.667 -15.787  1.00 42.73           N  
ATOM   3331  CA  ILE A 410      26.963   6.977 -16.221  1.00 42.73           C  
ATOM   3332  C   ILE A 410      28.401   7.187 -15.751  1.00 42.73           C  
ATOM   3333  CB  ILE A 410      26.055   8.110 -15.692  1.00 42.73           C  
ATOM   3334  O   ILE A 410      29.250   7.647 -16.518  1.00 42.73           O  
ATOM   3335  CG1 ILE A 410      24.654   8.002 -16.305  1.00 42.73           C  
ATOM   3336  CG2 ILE A 410      26.676   9.479 -15.982  1.00 42.73           C  
ATOM   3337  CD1 ILE A 410      23.680   9.064 -15.813  1.00 42.73           C  
ATOM   3338  N   GLU A 411      28.735   6.737 -14.488  1.00 43.34           N  
ATOM   3339  CA  GLU A 411      30.075   6.928 -13.941  1.00 43.34           C  
ATOM   3340  C   GLU A 411      31.062   5.931 -14.541  1.00 43.34           C  
ATOM   3341  CB  GLU A 411      30.056   6.797 -12.416  1.00 43.34           C  
ATOM   3342  O   GLU A 411      32.253   6.226 -14.662  1.00 43.34           O  
ATOM   3343  CG  GLU A 411      29.457   8.001 -11.703  1.00 43.34           C  
ATOM   3344  CD  GLU A 411      29.455   7.862 -10.189  1.00 43.34           C  
ATOM   3345  OE1 GLU A 411      29.045   8.818  -9.492  1.00 43.34           O  
ATOM   3346  OE2 GLU A 411      29.869   6.789  -9.696  1.00 43.34           O  
ATOM   3347  N   SER A 412      30.536   4.742 -14.998  1.00 46.09           N  
ATOM   3348  CA  SER A 412      31.433   3.756 -15.591  1.00 46.09           C  
ATOM   3349  C   SER A 412      31.601   3.993 -17.089  1.00 46.09           C  
ATOM   3350  CB  SER A 412      30.911   2.340 -15.346  1.00 46.09           C  
ATOM   3351  O   SER A 412      32.390   3.310 -17.745  1.00 46.09           O  
ATOM   3352  OG  SER A 412      29.685   2.130 -16.026  1.00 46.09           O  
ATOM   3353  N   ASN A 413      31.019   5.220 -17.649  1.00 44.55           N  
ATOM   3354  CA  ASN A 413      31.197   5.549 -19.059  1.00 44.55           C  
ATOM   3355  C   ASN A 413      30.682   4.433 -19.964  1.00 44.55           C  
ATOM   3356  CB  ASN A 413      32.669   5.840 -19.361  1.00 44.55           C  
ATOM   3357  O   ASN A 413      31.113   4.310 -21.112  1.00 44.55           O  
ATOM   3358  CG  ASN A 413      32.967   7.325 -19.431  1.00 44.55           C  
ATOM   3359  ND2 ASN A 413      34.247   7.675 -19.384  1.00 44.55           N  
ATOM   3360  OD1 ASN A 413      32.055   8.150 -19.526  1.00 44.55           O  
ATOM   3361  N   LEU A 414      29.868   3.478 -19.424  1.00 36.42           N  
ATOM   3362  CA  LEU A 414      29.316   2.303 -20.090  1.00 36.42           C  
ATOM   3363  C   LEU A 414      28.374   2.710 -21.218  1.00 36.42           C  
ATOM   3364  CB  LEU A 414      28.576   1.415 -19.087  1.00 36.42           C  
ATOM   3365  O   LEU A 414      28.368   2.087 -22.283  1.00 36.42           O  
ATOM   3366  CG  LEU A 414      29.145   0.011 -18.875  1.00 36.42           C  
ATOM   3367  CD1 LEU A 414      29.370  -0.251 -17.390  1.00 36.42           C  
ATOM   3368  CD2 LEU A 414      28.214  -1.039 -19.474  1.00 36.42           C  
ATOM   3369  N   LEU A 415      27.578   3.828 -21.107  1.00 31.39           N  
ATOM   3370  CA  LEU A 415      26.678   4.354 -22.128  1.00 31.39           C  
ATOM   3371  C   LEU A 415      27.463   4.922 -23.305  1.00 31.39           C  
ATOM   3372  CB  LEU A 415      25.769   5.434 -21.536  1.00 31.39           C  
ATOM   3373  O   LEU A 415      27.049   4.782 -24.458  1.00 31.39           O  
ATOM   3374  CG  LEU A 415      24.288   5.076 -21.402  1.00 31.39           C  
ATOM   3375  CD1 LEU A 415      23.760   5.505 -20.037  1.00 31.39           C  
ATOM   3376  CD2 LEU A 415      23.478   5.722 -22.522  1.00 31.39           C  
ATOM   3377  N   PHE A 416      28.693   5.379 -23.069  1.00 40.78           N  
ATOM   3378  CA  PHE A 416      29.510   6.048 -24.075  1.00 40.78           C  
ATOM   3379  C   PHE A 416      30.373   5.043 -24.827  1.00 40.78           C  
ATOM   3380  CB  PHE A 416      30.394   7.118 -23.426  1.00 40.78           C  
ATOM   3381  O   PHE A 416      30.871   5.336 -25.917  1.00 40.78           O  
ATOM   3382  CG  PHE A 416      29.625   8.290 -22.878  1.00 40.78           C  
ATOM   3383  CD1 PHE A 416      29.118   9.265 -23.728  1.00 40.78           C  
ATOM   3384  CD2 PHE A 416      29.409   8.416 -21.512  1.00 40.78           C  
ATOM   3385  CE1 PHE A 416      28.406  10.351 -23.223  1.00 40.78           C  
ATOM   3386  CE2 PHE A 416      28.699   9.498 -21.000  1.00 40.78           C  
ATOM   3387  CZ  PHE A 416      28.199  10.465 -21.858  1.00 40.78           C  
ATOM   3388  N   ASN A 417      30.446   3.807 -24.309  1.00 35.78           N  
ATOM   3389  CA  ASN A 417      31.238   2.772 -24.965  1.00 35.78           C  
ATOM   3390  C   ASN A 417      30.373   1.881 -25.851  1.00 35.78           C  
ATOM   3391  CB  ASN A 417      31.982   1.928 -23.928  1.00 35.78           C  
ATOM   3392  O   ASN A 417      30.890   1.030 -26.577  1.00 35.78           O  
ATOM   3393  CG  ASN A 417      33.163   2.658 -23.319  1.00 35.78           C  
ATOM   3394  ND2 ASN A 417      33.519   2.291 -22.093  1.00 35.78           N  
ATOM   3395  OD1 ASN A 417      33.751   3.544 -23.945  1.00 35.78           O  
ATOM   3396  N   LEU A 418      28.954   2.061 -25.868  1.00 28.39           N  
ATOM   3397  CA  LEU A 418      27.982   1.300 -26.646  1.00 28.39           C  
ATOM   3398  C   LEU A 418      27.767   1.934 -28.016  1.00 28.39           C  
ATOM   3399  CB  LEU A 418      26.650   1.208 -25.898  1.00 28.39           C  
ATOM   3400  O   LEU A 418      27.276   1.278 -28.938  1.00 28.39           O  
ATOM   3401  CG  LEU A 418      26.585   0.202 -24.748  1.00 28.39           C  
ATOM   3402  CD1 LEU A 418      25.435   0.545 -23.807  1.00 28.39           C  
ATOM   3403  CD2 LEU A 418      26.438  -1.217 -25.286  1.00 28.39           C  
ATOM   3404  N   VAL A 419      28.261   3.171 -28.183  1.00 28.45           N  
ATOM   3405  CA  VAL A 419      28.190   3.748 -29.522  1.00 28.45           C  
ATOM   3406  C   VAL A 419      29.535   3.585 -30.226  1.00 28.45           C  
ATOM   3407  CB  VAL A 419      27.789   5.239 -29.477  1.00 28.45           C  
ATOM   3408  O   VAL A 419      30.581   3.923 -29.667  1.00 28.45           O  
ATOM   3409  CG1 VAL A 419      27.658   5.806 -30.889  1.00 28.45           C  
ATOM   3410  CG2 VAL A 419      26.484   5.417 -28.703  1.00 28.45           C  
ATOM   3411  N   PRO A 420      29.807   2.481 -31.075  1.00 33.15           N  
ATOM   3412  CA  PRO A 420      31.084   2.501 -31.792  1.00 33.15           C  
ATOM   3413  C   PRO A 420      31.600   3.917 -32.039  1.00 33.15           C  
ATOM   3414  CB  PRO A 420      30.758   1.801 -33.114  1.00 33.15           C  
ATOM   3415  O   PRO A 420      30.807   4.855 -32.157  1.00 33.15           O  
ATOM   3416  CG  PRO A 420      29.293   1.516 -33.044  1.00 33.15           C  
ATOM   3417  CD  PRO A 420      28.768   2.034 -31.735  1.00 33.15           C  
TER    3418      PRO A 420                                                      
ENDMDL                                                                          
END                                                                             
