# Supplementary material for: Pan-kinome of Legionella expanded by a bioinformatics survey
Source: Sci Rep. 2022 Dec 16;12:21782. doi: 10.1038/s41598-022-26109-x (PMC9758233; doi:10.1038/s41598-022-26109-x)
Supplement: Supplementary file 9 — Supplementary Information 9. [file 41598_2022_26109_MOESM9_ESM.zip › S15 - Data - 3D structure models of novel kinases/pdb - protein kinase domains - AlphaFold2/lpg1316_69-311.pdb]

MODEL     1                                                                     
ATOM      1  N   GLY A   1      -4.944  25.304  -1.391  1.00 40.24           N  
ATOM      2  CA  GLY A   1      -4.711  25.009  -2.796  1.00 40.24           C  
ATOM      3  C   GLY A   1      -3.882  23.758  -3.013  1.00 40.24           C  
ATOM      4  O   GLY A   1      -3.117  23.354  -2.135  1.00 40.24           O  
ATOM      5  N   ARG A   2      -4.533  22.632  -3.501  1.00 42.89           N  
ATOM      6  CA  ARG A   2      -3.909  21.353  -3.827  1.00 42.89           C  
ATOM      7  C   ARG A   2      -2.412  21.519  -4.063  1.00 42.89           C  
ATOM      8  CB  ARG A   2      -4.569  20.733  -5.061  1.00 42.89           C  
ATOM      9  O   ARG A   2      -1.995  22.334  -4.889  1.00 42.89           O  
ATOM     10  CG  ARG A   2      -4.148  19.296  -5.327  1.00 42.89           C  
ATOM     11  CD  ARG A   2      -4.838  18.725  -6.558  1.00 42.89           C  
ATOM     12  NE  ARG A   2      -4.353  17.385  -6.874  1.00 42.89           N  
ATOM     13  NH1 ARG A   2      -5.682  17.121  -8.745  1.00 42.89           N  
ATOM     14  NH2 ARG A   2      -4.258  15.445  -8.101  1.00 42.89           N  
ATOM     15  CZ  ARG A   2      -4.765  16.653  -7.906  1.00 42.89           C  
ATOM     16  N   PRO A   3      -1.461  20.968  -3.241  1.00 44.73           N  
ATOM     17  CA  PRO A   3      -0.176  20.743  -3.906  1.00 44.73           C  
ATOM     18  C   PRO A   3      -0.243  19.641  -4.961  1.00 44.73           C  
ATOM     19  CB  PRO A   3       0.751  20.343  -2.756  1.00 44.73           C  
ATOM     20  O   PRO A   3      -1.007  18.683  -4.811  1.00 44.73           O  
ATOM     21  CG  PRO A   3      -0.116  20.372  -1.539  1.00 44.73           C  
ATOM     22  CD  PRO A   3      -1.519  20.700  -1.960  1.00 44.73           C  
ATOM     23  N   ILE A   4      -0.310  19.964  -6.182  1.00 42.21           N  
ATOM     24  CA  ILE A   4      -0.136  18.988  -7.252  1.00 42.21           C  
ATOM     25  C   ILE A   4       0.919  17.961  -6.847  1.00 42.21           C  
ATOM     26  CB  ILE A   4       0.261  19.670  -8.580  1.00 42.21           C  
ATOM     27  O   ILE A   4       2.091  18.301  -6.674  1.00 42.21           O  
ATOM     28  CG1 ILE A   4      -0.751  20.762  -8.943  1.00 42.21           C  
ATOM     29  CG2 ILE A   4       0.379  18.636  -9.704  1.00 42.21           C  
ATOM     30  CD1 ILE A   4      -0.352  21.600 -10.150  1.00 42.21           C  
ATOM     31  N   HIS A   5       0.836  17.287  -5.720  1.00 40.93           N  
ATOM     32  CA  HIS A   5       1.782  16.192  -5.532  1.00 40.93           C  
ATOM     33  C   HIS A   5       1.095  14.839  -5.682  1.00 40.93           C  
ATOM     34  CB  HIS A   5       2.452  16.292  -4.160  1.00 40.93           C  
ATOM     35  O   HIS A   5       0.104  14.562  -5.002  1.00 40.93           O  
ATOM     36  CG  HIS A   5       3.235  17.551  -3.965  1.00 40.93           C  
ATOM     37  CD2 HIS A   5       3.103  18.549  -3.060  1.00 40.93           C  
ATOM     38  ND1 HIS A   5       4.302  17.895  -4.766  1.00 40.93           N  
ATOM     39  CE1 HIS A   5       4.794  19.054  -4.360  1.00 40.93           C  
ATOM     40  NE2 HIS A   5       4.084  19.472  -3.327  1.00 40.93           N  
ATOM     41  N   GLY A   6       0.666  14.340  -6.826  1.00 44.74           N  
ATOM     42  CA  GLY A   6      -0.046  13.072  -6.857  1.00 44.74           C  
ATOM     43  C   GLY A   6       0.160  12.304  -8.149  1.00 44.74           C  
ATOM     44  O   GLY A   6       0.536  12.884  -9.170  1.00 44.74           O  
ATOM     45  N   THR A   7       0.963  11.277  -8.154  1.00 45.69           N  
ATOM     46  CA  THR A   7       0.986  10.190  -9.127  1.00 45.69           C  
ATOM     47  C   THR A   7      -0.107  10.380 -10.175  1.00 45.69           C  
ATOM     48  CB  THR A   7       0.811   8.823  -8.441  1.00 45.69           C  
ATOM     49  O   THR A   7      -0.056   9.776 -11.249  1.00 45.69           O  
ATOM     50  CG2 THR A   7       2.150   8.109  -8.288  1.00 45.69           C  
ATOM     51  OG1 THR A   7       0.234   9.016  -7.144  1.00 45.69           O  
ATOM     52  N   LEU A   8      -0.959  11.473 -10.112  1.00 39.68           N  
ATOM     53  CA  LEU A   8      -2.005  11.531 -11.127  1.00 39.68           C  
ATOM     54  C   LEU A   8      -1.527  12.295 -12.357  1.00 39.68           C  
ATOM     55  CB  LEU A   8      -3.266  12.189 -10.561  1.00 39.68           C  
ATOM     56  O   LEU A   8      -2.295  12.508 -13.298  1.00 39.68           O  
ATOM     57  CG  LEU A   8      -4.133  11.321  -9.648  1.00 39.68           C  
ATOM     58  CD1 LEU A   8      -5.016  12.196  -8.765  1.00 39.68           C  
ATOM     59  CD2 LEU A   8      -4.980  10.357 -10.473  1.00 39.68           C  
ATOM     60  N   SER A   9      -0.244  12.858 -12.392  1.00 46.95           N  
ATOM     61  CA  SER A   9       0.371  13.184 -13.675  1.00 46.95           C  
ATOM     62  C   SER A   9       0.819  11.925 -14.410  1.00 46.95           C  
ATOM     63  CB  SER A   9       1.564  14.119 -13.475  1.00 46.95           C  
ATOM     64  O   SER A   9       1.472  12.007 -15.452  1.00 46.95           O  
ATOM     65  OG  SER A   9       2.547  13.512 -12.654  1.00 46.95           O  
ATOM     66  N   SER A  10       0.144  10.795 -14.049  1.00 61.72           N  
ATOM     67  CA  SER A  10       0.524   9.478 -14.551  1.00 61.72           C  
ATOM     68  C   SER A  10      -0.340   9.069 -15.739  1.00 61.72           C  
ATOM     69  CB  SER A  10       0.413   8.430 -13.444  1.00 61.72           C  
ATOM     70  O   SER A  10      -1.482   9.516 -15.866  1.00 61.72           O  
ATOM     71  OG  SER A  10       1.018   8.893 -12.249  1.00 61.72           O  
ATOM     72  N   SER A  11       0.288   8.959 -16.877  1.00 83.69           N  
ATOM     73  CA  SER A  11      -0.282   8.402 -18.100  1.00 83.69           C  
ATOM     74  C   SER A  11      -0.836   7.001 -17.863  1.00 83.69           C  
ATOM     75  CB  SER A  11       0.767   8.363 -19.211  1.00 83.69           C  
ATOM     76  O   SER A  11      -0.469   6.339 -16.890  1.00 83.69           O  
ATOM     77  OG  SER A  11       1.852   7.524 -18.851  1.00 83.69           O  
ATOM     78  N   TYR A  12      -1.998   6.691 -18.445  1.00 89.42           N  
ATOM     79  CA  TYR A  12      -2.631   5.379 -18.374  1.00 89.42           C  
ATOM     80  C   TYR A  12      -2.298   4.546 -19.606  1.00 89.42           C  
ATOM     81  CB  TYR A  12      -4.150   5.522 -18.235  1.00 89.42           C  
ATOM     82  O   TYR A  12      -2.123   5.086 -20.700  1.00 89.42           O  
ATOM     83  CG  TYR A  12      -4.576   6.320 -17.027  1.00 89.42           C  
ATOM     84  CD1 TYR A  12      -4.370   5.833 -15.738  1.00 89.42           C  
ATOM     85  CD2 TYR A  12      -5.187   7.561 -17.172  1.00 89.42           C  
ATOM     86  CE1 TYR A  12      -4.764   6.564 -14.622  1.00 89.42           C  
ATOM     87  CE2 TYR A  12      -5.585   8.300 -16.063  1.00 89.42           C  
ATOM     88  OH  TYR A  12      -5.761   8.522 -13.693  1.00 89.42           O  
ATOM     89  CZ  TYR A  12      -5.369   7.794 -14.794  1.00 89.42           C  
ATOM     90  N   VAL A  13      -2.106   3.276 -19.315  1.00 91.97           N  
ATOM     91  CA  VAL A  13      -1.915   2.326 -20.406  1.00 91.97           C  
ATOM     92  C   VAL A  13      -2.926   1.188 -20.285  1.00 91.97           C  
ATOM     93  CB  VAL A  13      -0.477   1.762 -20.422  1.00 91.97           C  
ATOM     94  O   VAL A  13      -3.342   0.835 -19.179  1.00 91.97           O  
ATOM     95  CG1 VAL A  13       0.535   2.869 -20.709  1.00 91.97           C  
ATOM     96  CG2 VAL A  13      -0.159   1.074 -19.096  1.00 91.97           C  
ATOM     97  N   GLN A  14      -3.363   0.738 -21.373  1.00 93.89           N  
ATOM     98  CA  GLN A  14      -4.317  -0.366 -21.403  1.00 93.89           C  
ATOM     99  C   GLN A  14      -3.682  -1.626 -21.982  1.00 93.89           C  
ATOM    100  CB  GLN A  14      -5.556   0.017 -22.213  1.00 93.89           C  
ATOM    101  O   GLN A  14      -3.062  -1.583 -23.047  1.00 93.89           O  
ATOM    102  CG  GLN A  14      -6.664  -1.027 -22.174  1.00 93.89           C  
ATOM    103  CD  GLN A  14      -7.924  -0.574 -22.885  1.00 93.89           C  
ATOM    104  NE2 GLN A  14      -8.990  -1.358 -22.761  1.00 93.89           N  
ATOM    105  OE1 GLN A  14      -7.941   0.474 -23.540  1.00 93.89           O  
ATOM    106  N   HIS A  15      -3.719  -2.675 -21.182  1.00 90.90           N  
ATOM    107  CA  HIS A  15      -3.250  -3.970 -21.659  1.00 90.90           C  
ATOM    108  C   HIS A  15      -4.101  -4.471 -22.821  1.00 90.90           C  
ATOM    109  CB  HIS A  15      -3.257  -4.995 -20.523  1.00 90.90           C  
ATOM    110  O   HIS A  15      -5.322  -4.595 -22.694  1.00 90.90           O  
ATOM    111  CG  HIS A  15      -2.421  -6.204 -20.800  1.00 90.90           C  
ATOM    112  CD2 HIS A  15      -1.203  -6.567 -20.334  1.00 90.90           C  
ATOM    113  ND1 HIS A  15      -2.823  -7.206 -21.655  1.00 90.90           N  
ATOM    114  CE1 HIS A  15      -1.885  -8.138 -21.703  1.00 90.90           C  
ATOM    115  NE2 HIS A  15      -0.892  -7.774 -20.911  1.00 90.90           N  
ATOM    116  N   ILE A  16      -3.509  -4.828 -23.963  1.00 90.79           N  
ATOM    117  CA  ILE A  16      -4.195  -5.132 -25.213  1.00 90.79           C  
ATOM    118  C   ILE A  16      -5.031  -6.399 -25.048  1.00 90.79           C  
ATOM    119  CB  ILE A  16      -3.196  -5.297 -26.381  1.00 90.79           C  
ATOM    120  O   ILE A  16      -6.177  -6.457 -25.501  1.00 90.79           O  
ATOM    121  CG1 ILE A  16      -2.516  -3.960 -26.694  1.00 90.79           C  
ATOM    122  CG2 ILE A  16      -3.902  -5.857 -27.620  1.00 90.79           C  
ATOM    123  CD1 ILE A  16      -1.368  -4.068 -27.689  1.00 90.79           C  
ATOM    124  N   GLU A  17      -4.529  -7.318 -24.329  1.00 91.78           N  
ATOM    125  CA  GLU A  17      -5.175  -8.625 -24.251  1.00 91.78           C  
ATOM    126  C   GLU A  17      -6.255  -8.642 -23.173  1.00 91.78           C  
ATOM    127  CB  GLU A  17      -4.141  -9.720 -23.977  1.00 91.78           C  
ATOM    128  O   GLU A  17      -7.371  -9.108 -23.413  1.00 91.78           O  
ATOM    129  CG  GLU A  17      -3.169  -9.950 -25.126  1.00 91.78           C  
ATOM    130  CD  GLU A  17      -2.158 -11.050 -24.846  1.00 91.78           C  
ATOM    131  OE1 GLU A  17      -1.330 -11.354 -25.734  1.00 91.78           O  
ATOM    132  OE2 GLU A  17      -2.196 -11.614 -23.729  1.00 91.78           O  
ATOM    133  N   THR A  18      -6.002  -8.060 -22.038  1.00 92.62           N  
ATOM    134  CA  THR A  18      -6.918  -8.180 -20.910  1.00 92.62           C  
ATOM    135  C   THR A  18      -7.844  -6.969 -20.833  1.00 92.62           C  
ATOM    136  CB  THR A  18      -6.153  -8.329 -19.582  1.00 92.62           C  
ATOM    137  O   THR A  18      -8.919  -7.039 -20.234  1.00 92.62           O  
ATOM    138  CG2 THR A  18      -5.212  -9.529 -19.621  1.00 92.62           C  
ATOM    139  OG1 THR A  18      -5.385  -7.142 -19.344  1.00 92.62           O  
ATOM    140  N   GLY A  19      -7.425  -5.858 -21.455  1.00 92.91           N  
ATOM    141  CA  GLY A  19      -8.181  -4.619 -21.359  1.00 92.91           C  
ATOM    142  C   GLY A  19      -8.010  -3.917 -20.025  1.00 92.91           C  
ATOM    143  O   GLY A  19      -8.646  -2.892 -19.771  1.00 92.91           O  
ATOM    144  N   ASN A  20      -7.219  -4.461 -19.175  1.00 94.00           N  
ATOM    145  CA  ASN A  20      -6.953  -3.833 -17.885  1.00 94.00           C  
ATOM    146  C   ASN A  20      -6.212  -2.509 -18.048  1.00 94.00           C  
ATOM    147  CB  ASN A  20      -6.159  -4.778 -16.982  1.00 94.00           C  
ATOM    148  O   ASN A  20      -5.340  -2.382 -18.910  1.00 94.00           O  
ATOM    149  CG  ASN A  20      -6.974  -5.972 -16.525  1.00 94.00           C  
ATOM    150  ND2 ASN A  20      -6.291  -7.031 -16.105  1.00 94.00           N  
ATOM    151  OD1 ASN A  20      -8.207  -5.944 -16.550  1.00 94.00           O  
ATOM    152  N   ILE A  21      -6.581  -1.578 -17.200  1.00 93.87           N  
ATOM    153  CA  ILE A  21      -5.957  -0.259 -17.229  1.00 93.87           C  
ATOM    154  C   ILE A  21      -4.897  -0.167 -16.134  1.00 93.87           C  
ATOM    155  CB  ILE A  21      -7.004   0.865 -17.058  1.00 93.87           C  
ATOM    156  O   ILE A  21      -5.121  -0.610 -15.005  1.00 93.87           O  
ATOM    157  CG1 ILE A  21      -8.031   0.815 -18.195  1.00 93.87           C  
ATOM    158  CG2 ILE A  21      -6.320   2.234 -16.997  1.00 93.87           C  
ATOM    159  CD1 ILE A  21      -9.170   1.814 -18.044  1.00 93.87           C  
ATOM    160  N   TYR A  22      -3.781   0.486 -16.522  1.00 93.52           N  
ATOM    161  CA  TYR A  22      -2.665   0.619 -15.593  1.00 93.52           C  
ATOM    162  C   TYR A  22      -2.192   2.066 -15.512  1.00 93.52           C  
ATOM    163  CB  TYR A  22      -1.504  -0.287 -16.014  1.00 93.52           C  
ATOM    164  O   TYR A  22      -2.235   2.796 -16.505  1.00 93.52           O  
ATOM    165  CG  TYR A  22      -1.824  -1.760 -15.937  1.00 93.52           C  
ATOM    166  CD1 TYR A  22      -1.473  -2.511 -14.818  1.00 93.52           C  
ATOM    167  CD2 TYR A  22      -2.478  -2.403 -16.982  1.00 93.52           C  
ATOM    168  CE1 TYR A  22      -1.764  -3.869 -14.743  1.00 93.52           C  
ATOM    169  CE2 TYR A  22      -2.775  -3.760 -16.919  1.00 93.52           C  
ATOM    170  OH  TYR A  22      -2.706  -5.828 -15.728  1.00 93.52           O  
ATOM    171  CZ  TYR A  22      -2.415  -4.484 -15.797  1.00 93.52           C  
ATOM    172  N   VAL A  23      -1.852   2.412 -14.303  1.00 91.35           N  
ATOM    173  CA  VAL A  23      -1.203   3.705 -14.109  1.00 91.35           C  
ATOM    174  C   VAL A  23       0.299   3.569 -14.343  1.00 91.35           C  
ATOM    175  CB  VAL A  23      -1.475   4.269 -12.697  1.00 91.35           C  
ATOM    176  O   VAL A  23       0.957   2.729 -13.724  1.00 91.35           O  
ATOM    177  CG1 VAL A  23      -0.819   5.639 -12.528  1.00 91.35           C  
ATOM    178  CG2 VAL A  23      -2.977   4.356 -12.437  1.00 91.35           C  
ATOM    179  N   LYS A  24       0.778   4.361 -15.231  1.00 91.02           N  
ATOM    180  CA  LYS A  24       2.199   4.388 -15.565  1.00 91.02           C  
ATOM    181  C   LYS A  24       2.959   5.351 -14.657  1.00 91.02           C  
ATOM    182  CB  LYS A  24       2.398   4.781 -17.030  1.00 91.02           C  
ATOM    183  O   LYS A  24       2.632   6.538 -14.590  1.00 91.02           O  
ATOM    184  CG  LYS A  24       3.851   4.764 -17.482  1.00 91.02           C  
ATOM    185  CD  LYS A  24       3.990   5.214 -18.931  1.00 91.02           C  
ATOM    186  CE  LYS A  24       5.451   5.388 -19.325  1.00 91.02           C  
ATOM    187  NZ  LYS A  24       5.590   5.905 -20.719  1.00 91.02           N  
ATOM    188  N   LYS A  25       4.013   4.776 -13.939  1.00 86.98           N  
ATOM    189  CA  LYS A  25       4.781   5.594 -13.005  1.00 86.98           C  
ATOM    190  C   LYS A  25       6.269   5.562 -13.342  1.00 86.98           C  
ATOM    191  CB  LYS A  25       4.560   5.119 -11.568  1.00 86.98           C  
ATOM    192  O   LYS A  25       6.835   4.493 -13.578  1.00 86.98           O  
ATOM    193  CG  LYS A  25       3.114   5.212 -11.101  1.00 86.98           C  
ATOM    194  CD  LYS A  25       2.949   4.679  -9.684  1.00 86.98           C  
ATOM    195  CE  LYS A  25       1.491   4.701  -9.244  1.00 86.98           C  
ATOM    196  NZ  LYS A  25       1.322   4.159  -7.862  1.00 86.98           N  
ATOM    197  N   GLY A  26       6.770   6.729 -13.340  1.00 80.42           N  
ATOM    198  CA  GLY A  26       8.223   6.772 -13.378  1.00 80.42           C  
ATOM    199  C   GLY A  26       8.862   6.582 -12.016  1.00 80.42           C  
ATOM    200  O   GLY A  26       8.239   6.857 -10.988  1.00 80.42           O  
ATOM    201  N   ALA A  27       9.939   5.816 -12.003  1.00 78.65           N  
ATOM    202  CA  ALA A  27      10.681   5.686 -10.751  1.00 78.65           C  
ATOM    203  C   ALA A  27      11.882   6.627 -10.726  1.00 78.65           C  
ATOM    204  CB  ALA A  27      11.135   4.243 -10.549  1.00 78.65           C  
ATOM    205  O   ALA A  27      12.421   6.985 -11.776  1.00 78.65           O  
ATOM    206  N   HIS A  28      12.222   7.101  -9.528  1.00 80.96           N  
ATOM    207  CA  HIS A  28      13.326   8.036  -9.342  1.00 80.96           C  
ATOM    208  C   HIS A  28      14.671   7.350  -9.555  1.00 80.96           C  
ATOM    209  CB  HIS A  28      13.270   8.660  -7.946  1.00 80.96           C  
ATOM    210  O   HIS A  28      15.672   8.011  -9.843  1.00 80.96           O  
ATOM    211  CG  HIS A  28      12.074   9.530  -7.725  1.00 80.96           C  
ATOM    212  CD2 HIS A  28      11.016   9.392  -6.891  1.00 80.96           C  
ATOM    213  ND1 HIS A  28      11.869  10.704  -8.417  1.00 80.96           N  
ATOM    214  CE1 HIS A  28      10.735  11.253  -8.015  1.00 80.96           C  
ATOM    215  NE2 HIS A  28      10.198  10.476  -7.090  1.00 80.96           N  
ATOM    216  N   SER A  29      14.688   6.048  -9.417  1.00 86.16           N  
ATOM    217  CA  SER A  29      15.887   5.233  -9.577  1.00 86.16           C  
ATOM    218  C   SER A  29      15.533   3.783  -9.890  1.00 86.16           C  
ATOM    219  CB  SER A  29      16.750   5.295  -8.317  1.00 86.16           C  
ATOM    220  O   SER A  29      14.384   3.369  -9.720  1.00 86.16           O  
ATOM    221  OG  SER A  29      16.137   4.589  -7.252  1.00 86.16           O  
ATOM    222  N   ARG A  30      16.486   3.105 -10.430  1.00 87.42           N  
ATOM    223  CA  ARG A  30      16.340   1.676 -10.688  1.00 87.42           C  
ATOM    224  C   ARG A  30      15.927   0.931  -9.423  1.00 87.42           C  
ATOM    225  CB  ARG A  30      17.644   1.092 -11.237  1.00 87.42           C  
ATOM    226  O   ARG A  30      15.039   0.076  -9.462  1.00 87.42           O  
ATOM    227  CG  ARG A  30      17.572  -0.396 -11.543  1.00 87.42           C  
ATOM    228  CD  ARG A  30      18.957  -1.024 -11.618  1.00 87.42           C  
ATOM    229  NE  ARG A  30      19.504  -1.281 -10.289  1.00 87.42           N  
ATOM    230  NH1 ARG A  30      21.710  -1.295 -10.975  1.00 87.42           N  
ATOM    231  NH2 ARG A  30      21.189  -1.638  -8.769  1.00 87.42           N  
ATOM    232  CZ  ARG A  30      20.800  -1.404 -10.014  1.00 87.42           C  
ATOM    233  N   ARG A  31      16.582   1.259  -8.447  1.00 88.07           N  
ATOM    234  CA  ARG A  31      16.319   0.645  -7.150  1.00 88.07           C  
ATOM    235  C   ARG A  31      14.872   0.865  -6.723  1.00 88.07           C  
ATOM    236  CB  ARG A  31      17.269   1.203  -6.088  1.00 88.07           C  
ATOM    237  O   ARG A  31      14.215  -0.059  -6.238  1.00 88.07           O  
ATOM    238  CG  ARG A  31      17.142   0.528  -4.732  1.00 88.07           C  
ATOM    239  CD  ARG A  31      18.133   1.094  -3.725  1.00 88.07           C  
ATOM    240  NE  ARG A  31      17.943   0.516  -2.397  1.00 88.07           N  
ATOM    241  NH1 ARG A  31      19.732   1.617  -1.435  1.00 88.07           N  
ATOM    242  NH2 ARG A  31      18.444   0.196  -0.179  1.00 88.07           N  
ATOM    243  CZ  ARG A  31      18.707   0.778  -1.340  1.00 88.07           C  
ATOM    244  N   ASP A  32      14.340   2.014  -6.818  1.00 88.53           N  
ATOM    245  CA  ASP A  32      12.959   2.342  -6.479  1.00 88.53           C  
ATOM    246  C   ASP A  32      11.979   1.599  -7.384  1.00 88.53           C  
ATOM    247  CB  ASP A  32      12.726   3.851  -6.578  1.00 88.53           C  
ATOM    248  O   ASP A  32      10.917   1.163  -6.933  1.00 88.53           O  
ATOM    249  CG  ASP A  32      13.347   4.624  -5.429  1.00 88.53           C  
ATOM    250  OD1 ASP A  32      13.742   4.003  -4.419  1.00 88.53           O  
ATOM    251  OD2 ASP A  32      13.440   5.867  -5.532  1.00 88.53           O  
ATOM    252  N   LEU A  33      12.444   1.482  -8.597  1.00 91.06           N  
ATOM    253  CA  LEU A  33      11.617   0.744  -9.546  1.00 91.06           C  
ATOM    254  C   LEU A  33      11.463  -0.711  -9.116  1.00 91.06           C  
ATOM    255  CB  LEU A  33      12.221   0.813 -10.951  1.00 91.06           C  
ATOM    256  O   LEU A  33      10.347  -1.232  -9.061  1.00 91.06           O  
ATOM    257  CG  LEU A  33      11.382   0.214 -12.080  1.00 91.06           C  
ATOM    258  CD1 LEU A  33      11.517   1.055 -13.344  1.00 91.06           C  
ATOM    259  CD2 LEU A  33      11.795  -1.230 -12.345  1.00 91.06           C  
ATOM    260  N   VAL A  34      12.538  -1.370  -8.823  1.00 91.99           N  
ATOM    261  CA  VAL A  34      12.558  -2.776  -8.433  1.00 91.99           C  
ATOM    262  C   VAL A  34      11.815  -2.956  -7.111  1.00 91.99           C  
ATOM    263  CB  VAL A  34      14.003  -3.310  -8.311  1.00 91.99           C  
ATOM    264  O   VAL A  34      11.054  -3.912  -6.945  1.00 91.99           O  
ATOM    265  CG1 VAL A  34      14.007  -4.730  -7.748  1.00 91.99           C  
ATOM    266  CG2 VAL A  34      14.704  -3.267  -9.667  1.00 91.99           C  
ATOM    267  N   LYS A  35      11.993  -2.021  -6.187  1.00 92.02           N  
ATOM    268  CA  LYS A  35      11.297  -2.058  -4.904  1.00 92.02           C  
ATOM    269  C   LYS A  35       9.784  -1.998  -5.097  1.00 92.02           C  
ATOM    270  CB  LYS A  35      11.757  -0.905  -4.011  1.00 92.02           C  
ATOM    271  O   LYS A  35       9.046  -2.785  -4.502  1.00 92.02           O  
ATOM    272  CG  LYS A  35      11.171  -0.937  -2.607  1.00 92.02           C  
ATOM    273  CD  LYS A  35      11.835   0.091  -1.700  1.00 92.02           C  
ATOM    274  CE  LYS A  35      11.686   1.503  -2.251  1.00 92.02           C  
ATOM    275  NZ  LYS A  35      12.441   2.499  -1.433  1.00 92.02           N  
ATOM    276  N   GLU A  36       9.375  -1.065  -5.832  1.00 92.47           N  
ATOM    277  CA  GLU A  36       7.949  -0.962  -6.126  1.00 92.47           C  
ATOM    278  C   GLU A  36       7.413  -2.260  -6.722  1.00 92.47           C  
ATOM    279  CB  GLU A  36       7.680   0.206  -7.079  1.00 92.47           C  
ATOM    280  O   GLU A  36       6.368  -2.759  -6.299  1.00 92.47           O  
ATOM    281  CG  GLU A  36       6.214   0.366  -7.455  1.00 92.47           C  
ATOM    282  CD  GLU A  36       5.365   0.940  -6.332  1.00 92.47           C  
ATOM    283  OE1 GLU A  36       4.118   0.912  -6.438  1.00 92.47           O  
ATOM    284  OE2 GLU A  36       5.952   1.423  -5.338  1.00 92.47           O  
ATOM    285  N   LEU A  37       8.124  -2.804  -7.684  1.00 94.04           N  
ATOM    286  CA  LEU A  37       7.728  -4.032  -8.366  1.00 94.04           C  
ATOM    287  C   LEU A  37       7.657  -5.199  -7.387  1.00 94.04           C  
ATOM    288  CB  LEU A  37       8.708  -4.357  -9.496  1.00 94.04           C  
ATOM    289  O   LEU A  37       6.652  -5.911  -7.336  1.00 94.04           O  
ATOM    290  CG  LEU A  37       8.416  -5.622 -10.304  1.00 94.04           C  
ATOM    291  CD1 LEU A  37       7.120  -5.460 -11.092  1.00 94.04           C  
ATOM    292  CD2 LEU A  37       9.579  -5.942 -11.237  1.00 94.04           C  
ATOM    293  N   MET A  38       8.656  -5.357  -6.588  1.00 94.68           N  
ATOM    294  CA  MET A  38       8.764  -6.518  -5.709  1.00 94.68           C  
ATOM    295  C   MET A  38       7.753  -6.435  -4.571  1.00 94.68           C  
ATOM    296  CB  MET A  38      10.181  -6.635  -5.143  1.00 94.68           C  
ATOM    297  O   MET A  38       7.041  -7.402  -4.295  1.00 94.68           O  
ATOM    298  CG  MET A  38      11.238  -6.937  -6.193  1.00 94.68           C  
ATOM    299  SD  MET A  38      10.837  -8.428  -7.185  1.00 94.68           S  
ATOM    300  CE  MET A  38      10.908  -9.700  -5.893  1.00 94.68           C  
ATOM    301  N   VAL A  39       7.659  -5.296  -3.930  1.00 94.46           N  
ATOM    302  CA  VAL A  39       6.797  -5.134  -2.764  1.00 94.46           C  
ATOM    303  C   VAL A  39       5.332  -5.192  -3.192  1.00 94.46           C  
ATOM    304  CB  VAL A  39       7.084  -3.808  -2.025  1.00 94.46           C  
ATOM    305  O   VAL A  39       4.522  -5.878  -2.565  1.00 94.46           O  
ATOM    306  CG1 VAL A  39       6.036  -3.554  -0.943  1.00 94.46           C  
ATOM    307  CG2 VAL A  39       8.487  -3.827  -1.420  1.00 94.46           C  
ATOM    308  N   SER A  40       5.023  -4.541  -4.296  1.00 94.69           N  
ATOM    309  CA  SER A  40       3.648  -4.543  -4.784  1.00 94.69           C  
ATOM    310  C   SER A  40       3.183  -5.955  -5.123  1.00 94.69           C  
ATOM    311  CB  SER A  40       3.514  -3.644  -6.013  1.00 94.69           C  
ATOM    312  O   SER A  40       2.074  -6.353  -4.762  1.00 94.69           O  
ATOM    313  OG  SER A  40       2.164  -3.570  -6.438  1.00 94.69           O  
ATOM    314  N   ASN A  41       3.987  -6.726  -5.774  1.00 96.29           N  
ATOM    315  CA  ASN A  41       3.592  -8.066  -6.192  1.00 96.29           C  
ATOM    316  C   ASN A  41       3.573  -9.038  -5.016  1.00 96.29           C  
ATOM    317  CB  ASN A  41       4.525  -8.582  -7.291  1.00 96.29           C  
ATOM    318  O   ASN A  41       2.774  -9.976  -4.992  1.00 96.29           O  
ATOM    319  CG  ASN A  41       4.178  -8.027  -8.658  1.00 96.29           C  
ATOM    320  ND2 ASN A  41       5.033  -7.155  -9.179  1.00 96.29           N  
ATOM    321  OD1 ASN A  41       3.149  -8.379  -9.242  1.00 96.29           O  
ATOM    322  N   ALA A  42       4.446  -8.819  -4.035  1.00 96.53           N  
ATOM    323  CA  ALA A  42       4.339  -9.600  -2.805  1.00 96.53           C  
ATOM    324  C   ALA A  42       3.004  -9.349  -2.111  1.00 96.53           C  
ATOM    325  CB  ALA A  42       5.495  -9.272  -1.864  1.00 96.53           C  
ATOM    326  O   ALA A  42       2.325 -10.292  -1.697  1.00 96.53           O  
ATOM    327  N   LEU A  43       2.640  -8.082  -2.033  1.00 96.26           N  
ATOM    328  CA  LEU A  43       1.377  -7.728  -1.394  1.00 96.26           C  
ATOM    329  C   LEU A  43       0.195  -8.287  -2.180  1.00 96.26           C  
ATOM    330  CB  LEU A  43       1.248  -6.208  -1.268  1.00 96.26           C  
ATOM    331  O   LEU A  43      -0.798  -8.720  -1.591  1.00 96.26           O  
ATOM    332  CG  LEU A  43       2.191  -5.527  -0.275  1.00 96.26           C  
ATOM    333  CD1 LEU A  43       2.025  -4.013  -0.339  1.00 96.26           C  
ATOM    334  CD2 LEU A  43       1.937  -6.039   1.139  1.00 96.26           C  
ATOM    335  N   HIS A  44       0.360  -8.230  -3.471  1.00 96.65           N  
ATOM    336  CA  HIS A  44      -0.693  -8.777  -4.319  1.00 96.65           C  
ATOM    337  C   HIS A  44      -0.883 -10.269  -4.069  1.00 96.65           C  
ATOM    338  CB  HIS A  44      -0.375  -8.529  -5.795  1.00 96.65           C  
ATOM    339  O   HIS A  44      -2.008 -10.772  -4.112  1.00 96.65           O  
ATOM    340  CG  HIS A  44      -1.427  -9.036  -6.729  1.00 96.65           C  
ATOM    341  CD2 HIS A  44      -1.404 -10.047  -7.629  1.00 96.65           C  
ATOM    342  ND1 HIS A  44      -2.686  -8.481  -6.804  1.00 96.65           N  
ATOM    343  CE1 HIS A  44      -3.394  -9.131  -7.713  1.00 96.65           C  
ATOM    344  NE2 HIS A  44      -2.639 -10.086  -8.228  1.00 96.65           N  
ATOM    345  N   LYS A  45       0.173 -10.979  -3.772  1.00 97.32           N  
ATOM    346  CA  LYS A  45       0.082 -12.396  -3.433  1.00 97.32           C  
ATOM    347  C   LYS A  45      -0.569 -12.594  -2.067  1.00 97.32           C  
ATOM    348  CB  LYS A  45       1.469 -13.042  -3.451  1.00 97.32           C  
ATOM    349  O   LYS A  45      -1.237 -13.603  -1.833  1.00 97.32           O  
ATOM    350  CG  LYS A  45       2.030 -13.264  -4.848  1.00 97.32           C  
ATOM    351  CD  LYS A  45       1.169 -14.234  -5.648  1.00 97.32           C  
ATOM    352  CE  LYS A  45       1.749 -14.484  -7.034  1.00 97.32           C  
ATOM    353  NZ  LYS A  45       0.881 -15.393  -7.842  1.00 97.32           N  
ATOM    354  N   ILE A  46      -0.336 -11.703  -1.214  1.00 97.14           N  
ATOM    355  CA  ILE A  46      -0.873 -11.797   0.139  1.00 97.14           C  
ATOM    356  C   ILE A  46      -2.372 -11.509   0.120  1.00 97.14           C  
ATOM    357  CB  ILE A  46      -0.153 -10.827   1.102  1.00 97.14           C  
ATOM    358  O   ILE A  46      -3.151 -12.194   0.789  1.00 97.14           O  
ATOM    359  CG1 ILE A  46       1.298 -11.270   1.320  1.00 97.14           C  
ATOM    360  CG2 ILE A  46      -0.903 -10.732   2.434  1.00 97.14           C  
ATOM    361  CD1 ILE A  46       2.172 -10.218   1.990  1.00 97.14           C  
ATOM    362  N   ARG A  47      -2.735 -10.567  -0.701  1.00 94.82           N  
ATOM    363  CA  ARG A  47      -4.154 -10.273  -0.870  1.00 94.82           C  
ATOM    364  C   ARG A  47      -4.456  -9.839  -2.301  1.00 94.82           C  
ATOM    365  CB  ARG A  47      -4.599  -9.187   0.111  1.00 94.82           C  
ATOM    366  O   ARG A  47      -3.899  -8.852  -2.787  1.00 94.82           O  
ATOM    367  CG  ARG A  47      -3.860  -7.868  -0.052  1.00 94.82           C  
ATOM    368  CD  ARG A  47      -4.372  -6.811   0.917  1.00 94.82           C  
ATOM    369  NE  ARG A  47      -5.688  -6.315   0.525  1.00 94.82           N  
ATOM    370  NH1 ARG A  47      -5.994  -5.026   2.418  1.00 94.82           N  
ATOM    371  NH2 ARG A  47      -7.612  -5.090   0.796  1.00 94.82           N  
ATOM    372  CZ  ARG A  47      -6.428  -5.478   1.248  1.00 94.82           C  
ATOM    373  N   GLU A  48      -5.377 -10.405  -2.969  1.00 92.45           N  
ATOM    374  CA  GLU A  48      -5.647 -10.301  -4.400  1.00 92.45           C  
ATOM    375  C   GLU A  48      -6.290  -8.961  -4.744  1.00 92.45           C  
ATOM    376  CB  GLU A  48      -6.545 -11.450  -4.864  1.00 92.45           C  
ATOM    377  O   GLU A  48      -6.258  -8.528  -5.898  1.00 92.45           O  
ATOM    378  CG  GLU A  48      -5.841 -12.798  -4.918  1.00 92.45           C  
ATOM    379  CD  GLU A  48      -6.720 -13.913  -5.460  1.00 92.45           C  
ATOM    380  OE1 GLU A  48      -6.238 -15.062  -5.582  1.00 92.45           O  
ATOM    381  OE2 GLU A  48      -7.901 -13.636  -5.767  1.00 92.45           O  
ATOM    382  N   ASP A  49      -6.865  -8.372  -3.737  1.00 93.03           N  
ATOM    383  CA  ASP A  49      -7.457  -7.066  -4.011  1.00 93.03           C  
ATOM    384  C   ASP A  49      -6.383  -5.984  -4.102  1.00 93.03           C  
ATOM    385  CB  ASP A  49      -8.479  -6.703  -2.931  1.00 93.03           C  
ATOM    386  O   ASP A  49      -6.662  -4.859  -4.520  1.00 93.03           O  
ATOM    387  CG  ASP A  49      -7.917  -6.803  -1.524  1.00 93.03           C  
ATOM    388  OD1 ASP A  49      -7.172  -7.764  -1.232  1.00 93.03           O  
ATOM    389  OD2 ASP A  49      -8.224  -5.916  -0.699  1.00 93.03           O  
ATOM    390  N   GLN A  50      -5.162  -6.220  -3.631  1.00 95.29           N  
ATOM    391  CA  GLN A  50      -4.006  -5.354  -3.838  1.00 95.29           C  
ATOM    392  C   GLN A  50      -3.593  -5.330  -5.307  1.00 95.29           C  
ATOM    393  CB  GLN A  50      -2.832  -5.808  -2.969  1.00 95.29           C  
ATOM    394  O   GLN A  50      -3.449  -6.382  -5.934  1.00 95.29           O  
ATOM    395  CG  GLN A  50      -1.603  -4.915  -3.081  1.00 95.29           C  
ATOM    396  CD  GLN A  50      -1.824  -3.537  -2.487  1.00 95.29           C  
ATOM    397  NE2 GLN A  50      -1.268  -2.517  -3.133  1.00 95.29           N  
ATOM    398  OE1 GLN A  50      -2.489  -3.389  -1.457  1.00 95.29           O  
ATOM    399  N   PRO A  51      -3.451  -4.175  -5.877  1.00 93.28           N  
ATOM    400  CA  PRO A  51      -3.090  -4.104  -7.295  1.00 93.28           C  
ATOM    401  C   PRO A  51      -1.761  -4.790  -7.601  1.00 93.28           C  
ATOM    402  CB  PRO A  51      -3.002  -2.599  -7.562  1.00 93.28           C  
ATOM    403  O   PRO A  51      -0.810  -4.676  -6.823  1.00 93.28           O  
ATOM    404  CG  PRO A  51      -3.813  -1.971  -6.475  1.00 93.28           C  
ATOM    405  CD  PRO A  51      -3.734  -2.843  -5.255  1.00 93.28           C  
ATOM    406  N   GLU A  52      -1.795  -5.503  -8.647  1.00 93.69           N  
ATOM    407  CA  GLU A  52      -0.527  -6.025  -9.148  1.00 93.69           C  
ATOM    408  C   GLU A  52       0.295  -4.929  -9.819  1.00 93.69           C  
ATOM    409  CB  GLU A  52      -0.769  -7.175 -10.129  1.00 93.69           C  
ATOM    410  O   GLU A  52      -0.241  -3.882 -10.190  1.00 93.69           O  
ATOM    411  CG  GLU A  52      -1.429  -6.745 -11.431  1.00 93.69           C  
ATOM    412  CD  GLU A  52      -1.641  -7.894 -12.404  1.00 93.69           C  
ATOM    413  OE1 GLU A  52      -2.486  -7.766 -13.320  1.00 93.69           O  
ATOM    414  OE2 GLU A  52      -0.959  -8.931 -12.249  1.00 93.69           O  
ATOM    415  N   CYS A  53       1.583  -5.243  -9.910  1.00 93.58           N  
ATOM    416  CA  CYS A  53       2.512  -4.312 -10.540  1.00 93.58           C  
ATOM    417  C   CYS A  53       3.260  -4.980 -11.687  1.00 93.58           C  
ATOM    418  CB  CYS A  53       3.508  -3.772  -9.515  1.00 93.58           C  
ATOM    419  O   CYS A  53       3.752  -6.101 -11.543  1.00 93.58           O  
ATOM    420  SG  CYS A  53       4.595  -2.484 -10.164  1.00 93.58           S  
ATOM    421  N   LEU A  54       3.258  -4.292 -12.772  1.00 93.40           N  
ATOM    422  CA  LEU A  54       3.996  -4.761 -13.940  1.00 93.40           C  
ATOM    423  C   LEU A  54       5.147  -3.817 -14.271  1.00 93.40           C  
ATOM    424  CB  LEU A  54       3.064  -4.890 -15.148  1.00 93.40           C  
ATOM    425  O   LEU A  54       5.249  -2.731 -13.697  1.00 93.40           O  
ATOM    426  CG  LEU A  54       1.806  -5.736 -14.946  1.00 93.40           C  
ATOM    427  CD1 LEU A  54       0.951  -5.725 -16.209  1.00 93.40           C  
ATOM    428  CD2 LEU A  54       2.178  -7.163 -14.558  1.00 93.40           C  
ATOM    429  N   ILE A  55       5.943  -4.292 -15.207  1.00 91.80           N  
ATOM    430  CA  ILE A  55       7.033  -3.457 -15.700  1.00 91.80           C  
ATOM    431  C   ILE A  55       6.870  -3.229 -17.201  1.00 91.80           C  
ATOM    432  CB  ILE A  55       8.410  -4.090 -15.400  1.00 91.80           C  
ATOM    433  O   ILE A  55       6.484  -4.141 -17.936  1.00 91.80           O  
ATOM    434  CG1 ILE A  55       9.532  -3.081 -15.671  1.00 91.80           C  
ATOM    435  CG2 ILE A  55       8.609  -5.365 -16.224  1.00 91.80           C  
ATOM    436  CD1 ILE A  55      10.843  -3.411 -14.971  1.00 91.80           C  
ATOM    437  N   MET A  56       7.029  -1.957 -17.573  1.00 90.46           N  
ATOM    438  CA  MET A  56       6.990  -1.583 -18.984  1.00 90.46           C  
ATOM    439  C   MET A  56       8.334  -1.023 -19.436  1.00 90.46           C  
ATOM    440  CB  MET A  56       5.883  -0.557 -19.238  1.00 90.46           C  
ATOM    441  O   MET A  56       8.934  -0.201 -18.741  1.00 90.46           O  
ATOM    442  CG  MET A  56       5.726  -0.176 -20.701  1.00 90.46           C  
ATOM    443  SD  MET A  56       4.367   1.027 -20.972  1.00 90.46           S  
ATOM    444  CE  MET A  56       5.168   2.550 -20.396  1.00 90.46           C  
ATOM    445  N   GLN A  57       8.704  -1.446 -20.548  1.00 88.42           N  
ATOM    446  CA  GLN A  57       9.917  -0.972 -21.206  1.00 88.42           C  
ATOM    447  C   GLN A  57       9.586  -0.171 -22.461  1.00 88.42           C  
ATOM    448  CB  GLN A  57      10.831  -2.146 -21.558  1.00 88.42           C  
ATOM    449  O   GLN A  57       8.830  -0.634 -23.318  1.00 88.42           O  
ATOM    450  CG  GLN A  57      12.153  -1.729 -22.190  1.00 88.42           C  
ATOM    451  CD  GLN A  57      13.014  -2.914 -22.584  1.00 88.42           C  
ATOM    452  NE2 GLN A  57      14.180  -2.635 -23.157  1.00 88.42           N  
ATOM    453  OE1 GLN A  57      12.636  -4.071 -22.375  1.00 88.42           O  
ATOM    454  N   THR A  58      10.131   1.063 -22.461  1.00 87.68           N  
ATOM    455  CA  THR A  58       9.954   1.920 -23.628  1.00 87.68           C  
ATOM    456  C   THR A  58      11.299   2.240 -24.273  1.00 87.68           C  
ATOM    457  CB  THR A  58       9.235   3.230 -23.256  1.00 87.68           C  
ATOM    458  O   THR A  58      12.219   2.711 -23.601  1.00 87.68           O  
ATOM    459  CG2 THR A  58       8.919   4.056 -24.498  1.00 87.68           C  
ATOM    460  OG1 THR A  58       8.012   2.921 -22.576  1.00 87.68           O  
ATOM    461  N   PRO A  59      11.427   1.962 -25.627  1.00 87.71           N  
ATOM    462  CA  PRO A  59      12.670   2.329 -26.309  1.00 87.71           C  
ATOM    463  C   PRO A  59      12.900   3.838 -26.346  1.00 87.71           C  
ATOM    464  CB  PRO A  59      12.476   1.772 -27.722  1.00 87.71           C  
ATOM    465  O   PRO A  59      11.962   4.604 -26.584  1.00 87.71           O  
ATOM    466  CG  PRO A  59      11.312   0.840 -27.608  1.00 87.71           C  
ATOM    467  CD  PRO A  59      10.492   1.245 -26.416  1.00 87.71           C  
ATOM    468  N   ILE A  60      14.088   4.268 -25.957  1.00 87.88           N  
ATOM    469  CA  ILE A  60      14.515   5.654 -26.114  1.00 87.88           C  
ATOM    470  C   ILE A  60      15.786   5.710 -26.959  1.00 87.88           C  
ATOM    471  CB  ILE A  60      14.751   6.331 -24.745  1.00 87.88           C  
ATOM    472  O   ILE A  60      16.334   4.672 -27.337  1.00 87.88           O  
ATOM    473  CG1 ILE A  60      15.837   5.585 -23.961  1.00 87.88           C  
ATOM    474  CG2 ILE A  60      13.448   6.401 -23.945  1.00 87.88           C  
ATOM    475  CD1 ILE A  60      16.262   6.282 -22.676  1.00 87.88           C  
ATOM    476  N   LYS A  61      16.192   6.910 -27.536  1.00 86.28           N  
ATOM    477  CA  LYS A  61      17.280   7.114 -28.487  1.00 86.28           C  
ATOM    478  C   LYS A  61      18.518   6.315 -28.087  1.00 86.28           C  
ATOM    479  CB  LYS A  61      17.628   8.599 -28.596  1.00 86.28           C  
ATOM    480  O   LYS A  61      19.138   5.659 -28.926  1.00 86.28           O  
ATOM    481  CG  LYS A  61      18.543   8.937 -29.764  1.00 86.28           C  
ATOM    482  CD  LYS A  61      18.781  10.437 -29.873  1.00 86.28           C  
ATOM    483  CE  LYS A  61      19.761  10.770 -30.990  1.00 86.28           C  
ATOM    484  NZ  LYS A  61      19.990  12.241 -31.106  1.00 86.28           N  
ATOM    485  N   ASN A  62      18.873   6.038 -26.819  1.00 84.07           N  
ATOM    486  CA  ASN A  62      20.075   5.331 -26.389  1.00 84.07           C  
ATOM    487  C   ASN A  62      19.762   4.303 -25.306  1.00 84.07           C  
ATOM    488  CB  ASN A  62      21.131   6.321 -25.893  1.00 84.07           C  
ATOM    489  O   ASN A  62      20.590   4.048 -24.429  1.00 84.07           O  
ATOM    490  CG  ASN A  62      21.607   7.261 -26.983  1.00 84.07           C  
ATOM    491  ND2 ASN A  62      21.866   8.511 -26.616  1.00 84.07           N  
ATOM    492  OD1 ASN A  62      21.741   6.868 -28.145  1.00 84.07           O  
ATOM    493  N   GLY A  63      18.660   3.567 -25.520  1.00 84.69           N  
ATOM    494  CA  GLY A  63      18.384   2.562 -24.506  1.00 84.69           C  
ATOM    495  C   GLY A  63      16.904   2.387 -24.226  1.00 84.69           C  
ATOM    496  O   GLY A  63      16.079   2.477 -25.138  1.00 84.69           O  
ATOM    497  N   PHE A  64      16.727   2.006 -23.034  1.00 85.44           N  
ATOM    498  CA  PHE A  64      15.352   1.760 -22.616  1.00 85.44           C  
ATOM    499  C   PHE A  64      15.018   2.555 -21.359  1.00 85.44           C  
ATOM    500  CB  PHE A  64      15.123   0.266 -22.368  1.00 85.44           C  
ATOM    501  O   PHE A  64      15.901   2.848 -20.551  1.00 85.44           O  
ATOM    502  CG  PHE A  64      15.319  -0.589 -23.591  1.00 85.44           C  
ATOM    503  CD1 PHE A  64      14.316  -0.700 -24.547  1.00 85.44           C  
ATOM    504  CD2 PHE A  64      16.507  -1.283 -23.784  1.00 85.44           C  
ATOM    505  CE1 PHE A  64      14.495  -1.491 -25.679  1.00 85.44           C  
ATOM    506  CE2 PHE A  64      16.692  -2.075 -24.914  1.00 85.44           C  
ATOM    507  CZ  PHE A  64      15.685  -2.178 -25.859  1.00 85.44           C  
ATOM    508  N   GLN A  65      13.833   2.990 -21.400  1.00 87.40           N  
ATOM    509  CA  GLN A  65      13.279   3.541 -20.167  1.00 87.40           C  
ATOM    510  C   GLN A  65      12.282   2.575 -19.533  1.00 87.40           C  
ATOM    511  CB  GLN A  65      12.607   4.888 -20.434  1.00 87.40           C  
ATOM    512  O   GLN A  65      11.426   2.017 -20.222  1.00 87.40           O  
ATOM    513  CG  GLN A  65      12.162   5.615 -19.172  1.00 87.40           C  
ATOM    514  CD  GLN A  65      11.661   7.020 -19.449  1.00 87.40           C  
ATOM    515  NE2 GLN A  65      11.581   7.838 -18.405  1.00 87.40           N  
ATOM    516  OE1 GLN A  65      11.348   7.367 -20.593  1.00 87.40           O  
ATOM    517  N   TYR A  66      12.391   2.420 -18.236  1.00 88.74           N  
ATOM    518  CA  TYR A  66      11.523   1.482 -17.534  1.00 88.74           C  
ATOM    519  C   TYR A  66      10.502   2.220 -16.677  1.00 88.74           C  
ATOM    520  CB  TYR A  66      12.350   0.533 -16.661  1.00 88.74           C  
ATOM    521  O   TYR A  66      10.813   3.257 -16.086  1.00 88.74           O  
ATOM    522  CG  TYR A  66      13.274  -0.365 -17.447  1.00 88.74           C  
ATOM    523  CD1 TYR A  66      12.819  -1.569 -17.981  1.00 88.74           C  
ATOM    524  CD2 TYR A  66      14.603  -0.013 -17.657  1.00 88.74           C  
ATOM    525  CE1 TYR A  66      13.667  -2.401 -18.705  1.00 88.74           C  
ATOM    526  CE2 TYR A  66      15.460  -0.837 -18.379  1.00 88.74           C  
ATOM    527  OH  TYR A  66      15.828  -2.846 -19.614  1.00 88.74           O  
ATOM    528  CZ  TYR A  66      14.984  -2.027 -18.898  1.00 88.74           C  
ATOM    529  N   HIS A  67       9.310   1.594 -16.714  1.00 91.35           N  
ATOM    530  CA  HIS A  67       8.219   2.101 -15.889  1.00 91.35           C  
ATOM    531  C   HIS A  67       7.539   0.973 -15.121  1.00 91.35           C  
ATOM    532  CB  HIS A  67       7.194   2.840 -16.752  1.00 91.35           C  
ATOM    533  O   HIS A  67       7.510  -0.170 -15.584  1.00 91.35           O  
ATOM    534  CG  HIS A  67       7.773   3.985 -17.521  1.00 91.35           C  
ATOM    535  CD2 HIS A  67       7.858   5.303 -17.224  1.00 91.35           C  
ATOM    536  ND1 HIS A  67       8.351   3.831 -18.763  1.00 91.35           N  
ATOM    537  CE1 HIS A  67       8.769   5.009 -19.196  1.00 91.35           C  
ATOM    538  NE2 HIS A  67       8.482   5.919 -18.281  1.00 91.35           N  
ATOM    539  N   THR A  68       7.070   1.355 -13.938  1.00 92.00           N  
ATOM    540  CA  THR A  68       6.149   0.417 -13.306  1.00 92.00           C  
ATOM    541  C   THR A  68       4.705   0.742 -13.679  1.00 92.00           C  
ATOM    542  CB  THR A  68       6.301   0.432 -11.773  1.00 92.00           C  
ATOM    543  O   THR A  68       4.373   1.899 -13.946  1.00 92.00           O  
ATOM    544  CG2 THR A  68       7.685  -0.052 -11.354  1.00 92.00           C  
ATOM    545  OG1 THR A  68       6.108   1.767 -11.292  1.00 92.00           O  
ATOM    546  N   LEU A  69       3.979  -0.348 -13.772  1.00 93.08           N  
ATOM    547  CA  LEU A  69       2.552  -0.241 -14.056  1.00 93.08           C  
ATOM    548  C   LEU A  69       1.726  -0.800 -12.903  1.00 93.08           C  
ATOM    549  CB  LEU A  69       2.207  -0.979 -15.352  1.00 93.08           C  
ATOM    550  O   LEU A  69       1.835  -1.983 -12.571  1.00 93.08           O  
ATOM    551  CG  LEU A  69       3.055  -0.633 -16.576  1.00 93.08           C  
ATOM    552  CD1 LEU A  69       2.658  -1.508 -17.761  1.00 93.08           C  
ATOM    553  CD2 LEU A  69       2.913   0.845 -16.925  1.00 93.08           C  
ATOM    554  N   SER A  70       0.956   0.040 -12.318  1.00 92.42           N  
ATOM    555  CA  SER A  70       0.058  -0.414 -11.261  1.00 92.42           C  
ATOM    556  C   SER A  70      -1.377  -0.523 -11.764  1.00 92.42           C  
ATOM    557  CB  SER A  70       0.117   0.534 -10.063  1.00 92.42           C  
ATOM    558  O   SER A  70      -1.900   0.414 -12.371  1.00 92.42           O  
ATOM    559  OG  SER A  70       1.415   0.546  -9.494  1.00 92.42           O  
ATOM    560  N   ARG A  71      -1.924  -1.633 -11.493  1.00 92.80           N  
ATOM    561  CA  ARG A  71      -3.299  -1.824 -11.943  1.00 92.80           C  
ATOM    562  C   ARG A  71      -4.219  -0.757 -11.359  1.00 92.80           C  
ATOM    563  CB  ARG A  71      -3.803  -3.217 -11.558  1.00 92.80           C  
ATOM    564  O   ARG A  71      -4.155  -0.460 -10.164  1.00 92.80           O  
ATOM    565  CG  ARG A  71      -5.186  -3.543 -12.098  1.00 92.80           C  
ATOM    566  CD  ARG A  71      -5.581  -4.983 -11.805  1.00 92.80           C  
ATOM    567  NE  ARG A  71      -6.790  -5.369 -12.528  1.00 92.80           N  
ATOM    568  NH1 ARG A  71      -6.793  -7.552 -11.775  1.00 92.80           N  
ATOM    569  NH2 ARG A  71      -8.439  -6.822 -13.194  1.00 92.80           N  
ATOM    570  CZ  ARG A  71      -7.338  -6.580 -12.498  1.00 92.80           C  
ATOM    571  N   LYS A  72      -4.992  -0.153 -12.288  1.00 91.29           N  
ATOM    572  CA  LYS A  72      -6.037   0.779 -11.875  1.00 91.29           C  
ATOM    573  C   LYS A  72      -7.416   0.131 -11.955  1.00 91.29           C  
ATOM    574  CB  LYS A  72      -6.001   2.042 -12.737  1.00 91.29           C  
ATOM    575  O   LYS A  72      -7.860  -0.265 -13.035  1.00 91.29           O  
ATOM    576  CG  LYS A  72      -7.026   3.094 -12.338  1.00 91.29           C  
ATOM    577  CD  LYS A  72      -6.961   4.312 -13.249  1.00 91.29           C  
ATOM    578  CE  LYS A  72      -7.995   5.360 -12.859  1.00 91.29           C  
ATOM    579  NZ  LYS A  72      -9.270   5.188 -13.618  1.00 91.29           N  
ATOM    580  N   PHE A  73      -8.013   0.106 -10.893  1.00 91.85           N  
ATOM    581  CA  PHE A  73      -9.362  -0.446 -10.860  1.00 91.85           C  
ATOM    582  C   PHE A  73     -10.401   0.647 -11.082  1.00 91.85           C  
ATOM    583  CB  PHE A  73      -9.622  -1.154  -9.526  1.00 91.85           C  
ATOM    584  O   PHE A  73     -10.135   1.824 -10.828  1.00 91.85           O  
ATOM    585  CG  PHE A  73      -8.784  -2.387  -9.320  1.00 91.85           C  
ATOM    586  CD1 PHE A  73      -9.161  -3.601  -9.879  1.00 91.85           C  
ATOM    587  CD2 PHE A  73      -7.620  -2.331  -8.566  1.00 91.85           C  
ATOM    588  CE1 PHE A  73      -8.387  -4.744  -9.690  1.00 91.85           C  
ATOM    589  CE2 PHE A  73      -6.841  -3.469  -8.372  1.00 91.85           C  
ATOM    590  CZ  PHE A  73      -7.228  -4.674  -8.934  1.00 91.85           C  
ATOM    591  N   ASP A  74     -11.547   0.245 -11.560  1.00 90.15           N  
ATOM    592  CA  ASP A  74     -12.641   1.192 -11.751  1.00 90.15           C  
ATOM    593  C   ASP A  74     -13.112   1.762 -10.415  1.00 90.15           C  
ATOM    594  CB  ASP A  74     -13.810   0.522 -12.478  1.00 90.15           C  
ATOM    595  O   ASP A  74     -13.000   1.104  -9.378  1.00 90.15           O  
ATOM    596  CG  ASP A  74     -13.473   0.132 -13.906  1.00 90.15           C  
ATOM    597  OD1 ASP A  74     -12.627   0.800 -14.538  1.00 90.15           O  
ATOM    598  OD2 ASP A  74     -14.062  -0.852 -14.405  1.00 90.15           O  
ATOM    599  N   HIS A  75     -13.569   3.024 -10.456  1.00 92.58           N  
ATOM    600  CA  HIS A  75     -14.190   3.676  -9.309  1.00 92.58           C  
ATOM    601  C   HIS A  75     -13.222   3.766  -8.135  1.00 92.58           C  
ATOM    602  CB  HIS A  75     -15.457   2.929  -8.889  1.00 92.58           C  
ATOM    603  O   HIS A  75     -13.588   3.459  -6.998  1.00 92.58           O  
ATOM    604  CG  HIS A  75     -16.455   2.772  -9.992  1.00 92.58           C  
ATOM    605  CD2 HIS A  75     -16.951   1.664 -10.591  1.00 92.58           C  
ATOM    606  ND1 HIS A  75     -17.060   3.847 -10.607  1.00 92.58           N  
ATOM    607  CE1 HIS A  75     -17.887   3.404 -11.539  1.00 92.58           C  
ATOM    608  NE2 HIS A  75     -17.840   2.083 -11.550  1.00 92.58           N  
ATOM    609  N   THR A  76     -11.978   4.059  -8.483  1.00 92.66           N  
ATOM    610  CA  THR A  76     -10.927   4.183  -7.479  1.00 92.66           C  
ATOM    611  C   THR A  76     -10.540   5.645  -7.279  1.00 92.66           C  
ATOM    612  CB  THR A  76      -9.681   3.368  -7.871  1.00 92.66           C  
ATOM    613  O   THR A  76     -10.576   6.437  -8.223  1.00 92.66           O  
ATOM    614  CG2 THR A  76      -9.993   1.876  -7.921  1.00 92.66           C  
ATOM    615  OG1 THR A  76      -9.226   3.793  -9.162  1.00 92.66           O  
ATOM    616  N   GLN A  77     -10.286   6.000  -6.077  1.00 92.56           N  
ATOM    617  CA  GLN A  77      -9.772   7.325  -5.746  1.00 92.56           C  
ATOM    618  C   GLN A  77      -8.816   7.263  -4.558  1.00 92.56           C  
ATOM    619  CB  GLN A  77     -10.922   8.288  -5.445  1.00 92.56           C  
ATOM    620  O   GLN A  77      -8.803   6.279  -3.816  1.00 92.56           O  
ATOM    621  CG  GLN A  77     -11.730   7.913  -4.211  1.00 92.56           C  
ATOM    622  CD  GLN A  77     -12.908   8.840  -3.977  1.00 92.56           C  
ATOM    623  NE2 GLN A  77     -13.353   8.931  -2.728  1.00 92.56           N  
ATOM    624  OE1 GLN A  77     -13.413   9.472  -4.910  1.00 92.56           O  
ATOM    625  N   ASP A  78      -8.025   8.303  -4.396  1.00 92.50           N  
ATOM    626  CA  ASP A  78      -7.158   8.414  -3.227  1.00 92.50           C  
ATOM    627  C   ASP A  78      -7.979   8.537  -1.945  1.00 92.50           C  
ATOM    628  CB  ASP A  78      -6.219   9.614  -3.367  1.00 92.50           C  
ATOM    629  O   ASP A  78      -9.021   9.195  -1.929  1.00 92.50           O  
ATOM    630  CG  ASP A  78      -5.262   9.484  -4.539  1.00 92.50           C  
ATOM    631  OD1 ASP A  78      -4.780   8.363  -4.812  1.00 92.50           O  
ATOM    632  OD2 ASP A  78      -4.985  10.512  -5.193  1.00 92.50           O  
ATOM    633  N   VAL A  79      -7.559   7.906  -0.906  1.00 96.02           N  
ATOM    634  CA  VAL A  79      -8.264   7.991   0.369  1.00 96.02           C  
ATOM    635  C   VAL A  79      -8.282   9.438   0.854  1.00 96.02           C  
ATOM    636  CB  VAL A  79      -7.618   7.079   1.436  1.00 96.02           C  
ATOM    637  O   VAL A  79      -9.258   9.883   1.462  1.00 96.02           O  
ATOM    638  CG1 VAL A  79      -8.239   7.331   2.809  1.00 96.02           C  
ATOM    639  CG2 VAL A  79      -7.764   5.610   1.041  1.00 96.02           C  
ATOM    640  N   GLU A  80      -7.182  10.149   0.569  1.00 95.57           N  
ATOM    641  CA  GLU A  80      -7.170  11.563   0.933  1.00 95.57           C  
ATOM    642  C   GLU A  80      -8.341  12.306   0.296  1.00 95.57           C  
ATOM    643  CB  GLU A  80      -5.848  12.214   0.521  1.00 95.57           C  
ATOM    644  O   GLU A  80      -9.024  13.086   0.963  1.00 95.57           O  
ATOM    645  CG  GLU A  80      -5.744  13.686   0.893  1.00 95.57           C  
ATOM    646  CD  GLU A  80      -4.398  14.300   0.544  1.00 95.57           C  
ATOM    647  OE1 GLU A  80      -4.316  15.062  -0.446  1.00 95.57           O  
ATOM    648  OE2 GLU A  80      -3.416  14.016   1.266  1.00 95.57           O  
ATOM    649  N   GLU A  81      -8.569  12.041  -1.025  1.00 94.84           N  
ATOM    650  CA  GLU A  81      -9.696  12.652  -1.723  1.00 94.84           C  
ATOM    651  C   GLU A  81     -11.026  12.171  -1.150  1.00 94.84           C  
ATOM    652  CB  GLU A  81      -9.629  12.348  -3.222  1.00 94.84           C  
ATOM    653  O   GLU A  81     -11.973  12.951  -1.024  1.00 94.84           O  
ATOM    654  CG  GLU A  81     -10.654  13.109  -4.051  1.00 94.84           C  
ATOM    655  CD  GLU A  81     -10.541  12.838  -5.542  1.00 94.84           C  
ATOM    656  OE1 GLU A  81     -11.320  13.425  -6.327  1.00 94.84           O  
ATOM    657  OE2 GLU A  81      -9.666  12.032  -5.930  1.00 94.84           O  
ATOM    658  N   PHE A  82     -11.115  10.925  -0.902  1.00 96.66           N  
ATOM    659  CA  PHE A  82     -12.287  10.337  -0.262  1.00 96.66           C  
ATOM    660  C   PHE A  82     -12.645  11.094   1.011  1.00 96.66           C  
ATOM    661  CB  PHE A  82     -12.042   8.859   0.056  1.00 96.66           C  
ATOM    662  O   PHE A  82     -13.802  11.468   1.212  1.00 96.66           O  
ATOM    663  CG  PHE A  82     -13.171   8.205   0.806  1.00 96.66           C  
ATOM    664  CD1 PHE A  82     -13.144   8.117   2.193  1.00 96.66           C  
ATOM    665  CD2 PHE A  82     -14.260   7.678   0.124  1.00 96.66           C  
ATOM    666  CE1 PHE A  82     -14.188   7.512   2.889  1.00 96.66           C  
ATOM    667  CE2 PHE A  82     -15.306   7.072   0.813  1.00 96.66           C  
ATOM    668  CZ  PHE A  82     -15.268   6.989   2.196  1.00 96.66           C  
ATOM    669  N   VAL A  83     -11.695  11.435   1.816  1.00 97.03           N  
ATOM    670  CA  VAL A  83     -11.874  12.147   3.077  1.00 97.03           C  
ATOM    671  C   VAL A  83     -12.224  13.608   2.801  1.00 97.03           C  
ATOM    672  CB  VAL A  83     -10.612  12.059   3.963  1.00 97.03           C  
ATOM    673  O   VAL A  83     -13.146  14.157   3.408  1.00 97.03           O  
ATOM    674  CG1 VAL A  83     -10.756  12.948   5.198  1.00 97.03           C  
ATOM    675  CG2 VAL A  83     -10.347  10.611   4.371  1.00 97.03           C  
ATOM    676  N   ARG A  84     -11.593  14.185   1.822  1.00 95.06           N  
ATOM    677  CA  ARG A  84     -11.844  15.580   1.476  1.00 95.06           C  
ATOM    678  C   ARG A  84     -13.278  15.774   0.992  1.00 95.06           C  
ATOM    679  CB  ARG A  84     -10.861  16.053   0.403  1.00 95.06           C  
ATOM    680  O   ARG A  84     -13.887  16.816   1.242  1.00 95.06           O  
ATOM    681  CG  ARG A  84      -9.450  16.285   0.920  1.00 95.06           C  
ATOM    682  CD  ARG A  84      -8.548  16.882  -0.151  1.00 95.06           C  
ATOM    683  NE  ARG A  84      -7.174  17.028   0.321  1.00 95.06           N  
ATOM    684  NH1 ARG A  84      -7.552  19.012   1.442  1.00 95.06           N  
ATOM    685  NH2 ARG A  84      -5.462  18.070   1.442  1.00 95.06           N  
ATOM    686  CZ  ARG A  84      -6.732  18.037   1.067  1.00 95.06           C  
ATOM    687  N   ASN A  85     -13.766  14.758   0.403  1.00 95.19           N  
ATOM    688  CA  ASN A  85     -15.105  14.860  -0.167  1.00 95.19           C  
ATOM    689  C   ASN A  85     -16.182  14.587   0.879  1.00 95.19           C  
ATOM    690  CB  ASN A  85     -15.259  13.902  -1.351  1.00 95.19           C  
ATOM    691  O   ASN A  85     -17.366  14.501   0.549  1.00 95.19           O  
ATOM    692  CG  ASN A  85     -14.487  14.357  -2.574  1.00 95.19           C  
ATOM    693  ND2 ASN A  85     -14.216  13.427  -3.483  1.00 95.19           N  
ATOM    694  OD1 ASN A  85     -14.137  15.533  -2.701  1.00 95.19           O  
ATOM    695  N   GLY A  86     -15.810  14.376   2.149  1.00 94.37           N  
ATOM    696  CA  GLY A  86     -16.757  14.198   3.238  1.00 94.37           C  
ATOM    697  C   GLY A  86     -17.469  12.859   3.197  1.00 94.37           C  
ATOM    698  O   GLY A  86     -18.620  12.749   3.625  1.00 94.37           O  
ATOM    699  N   ARG A  87     -16.865  11.895   2.711  1.00 96.04           N  
ATOM    700  CA  ARG A  87     -17.504  10.601   2.495  1.00 96.04           C  
ATOM    701  C   ARG A  87     -17.199   9.642   3.640  1.00 96.04           C  
ATOM    702  CB  ARG A  87     -17.051   9.993   1.166  1.00 96.04           C  
ATOM    703  O   ARG A  87     -17.368   8.428   3.502  1.00 96.04           O  
ATOM    704  CG  ARG A  87     -17.449  10.809  -0.053  1.00 96.04           C  
ATOM    705  CD  ARG A  87     -16.935  10.185  -1.343  1.00 96.04           C  
ATOM    706  NE  ARG A  87     -17.532   8.874  -1.582  1.00 96.04           N  
ATOM    707  NH1 ARG A  87     -16.074   8.290  -3.276  1.00 96.04           N  
ATOM    708  NH2 ARG A  87     -17.726   6.839  -2.629  1.00 96.04           N  
ATOM    709  CZ  ARG A  87     -17.109   8.004  -2.495  1.00 96.04           C  
ATOM    710  N   ILE A  88     -16.679  10.087   4.702  1.00 96.59           N  
ATOM    711  CA  ILE A  88     -16.245   9.300   5.850  1.00 96.59           C  
ATOM    712  C   ILE A  88     -17.409   8.458   6.368  1.00 96.59           C  
ATOM    713  CB  ILE A  88     -15.692  10.201   6.977  1.00 96.59           C  
ATOM    714  O   ILE A  88     -17.215   7.323   6.810  1.00 96.59           O  
ATOM    715  CG1 ILE A  88     -14.425  10.924   6.508  1.00 96.59           C  
ATOM    716  CG2 ILE A  88     -15.418   9.379   8.240  1.00 96.59           C  
ATOM    717  CD1 ILE A  88     -13.990  12.064   7.419  1.00 96.59           C  
ATOM    718  N   ASP A  89     -18.682   8.928   6.299  1.00 95.24           N  
ATOM    719  CA  ASP A  89     -19.864   8.239   6.808  1.00 95.24           C  
ATOM    720  C   ASP A  89     -20.100   6.928   6.061  1.00 95.24           C  
ATOM    721  CB  ASP A  89     -21.098   9.137   6.696  1.00 95.24           C  
ATOM    722  O   ASP A  89     -20.736   6.013   6.589  1.00 95.24           O  
ATOM    723  CG  ASP A  89     -21.138  10.225   7.755  1.00 95.24           C  
ATOM    724  OD1 ASP A  89     -20.481  10.076   8.807  1.00 95.24           O  
ATOM    725  OD2 ASP A  89     -21.837  11.238   7.536  1.00 95.24           O  
ATOM    726  N   GLU A  90     -19.584   6.875   4.914  1.00 96.81           N  
ATOM    727  CA  GLU A  90     -19.743   5.660   4.121  1.00 96.81           C  
ATOM    728  C   GLU A  90     -19.028   4.479   4.771  1.00 96.81           C  
ATOM    729  CB  GLU A  90     -19.220   5.874   2.698  1.00 96.81           C  
ATOM    730  O   GLU A  90     -19.378   3.323   4.525  1.00 96.81           O  
ATOM    731  CG  GLU A  90     -20.025   6.882   1.891  1.00 96.81           C  
ATOM    732  CD  GLU A  90     -19.608   6.952   0.431  1.00 96.81           C  
ATOM    733  OE1 GLU A  90     -19.667   8.052  -0.165  1.00 96.81           O  
ATOM    734  OE2 GLU A  90     -19.219   5.899  -0.122  1.00 96.81           O  
ATOM    735  N   LEU A  91     -17.999   4.694   5.545  1.00 97.10           N  
ATOM    736  CA  LEU A  91     -17.286   3.639   6.256  1.00 97.10           C  
ATOM    737  C   LEU A  91     -18.208   2.930   7.243  1.00 97.10           C  
ATOM    738  CB  LEU A  91     -16.074   4.213   6.994  1.00 97.10           C  
ATOM    739  O   LEU A  91     -17.987   1.764   7.578  1.00 97.10           O  
ATOM    740  CG  LEU A  91     -14.924   4.716   6.120  1.00 97.10           C  
ATOM    741  CD1 LEU A  91     -13.877   5.422   6.976  1.00 97.10           C  
ATOM    742  CD2 LEU A  91     -14.298   3.562   5.344  1.00 97.10           C  
ATOM    743  N   ARG A  92     -19.313   3.622   7.608  1.00 94.96           N  
ATOM    744  CA  ARG A  92     -20.265   3.054   8.557  1.00 94.96           C  
ATOM    745  C   ARG A  92     -21.389   2.322   7.833  1.00 94.96           C  
ATOM    746  CB  ARG A  92     -20.845   4.148   9.457  1.00 94.96           C  
ATOM    747  O   ARG A  92     -22.064   1.474   8.421  1.00 94.96           O  
ATOM    748  CG  ARG A  92     -19.810   4.844  10.326  1.00 94.96           C  
ATOM    749  CD  ARG A  92     -20.439   5.924  11.196  1.00 94.96           C  
ATOM    750  NE  ARG A  92     -19.426   6.716  11.888  1.00 94.96           N  
ATOM    751  NH1 ARG A  92     -19.267   5.301  13.708  1.00 94.96           N  
ATOM    752  NH2 ARG A  92     -17.978   7.193  13.606  1.00 94.96           N  
ATOM    753  CZ  ARG A  92     -18.893   6.402  13.066  1.00 94.96           C  
ATOM    754  N   LYS A  93     -21.563   2.656   6.596  1.00 95.64           N  
ATOM    755  CA  LYS A  93     -22.726   2.190   5.847  1.00 95.64           C  
ATOM    756  C   LYS A  93     -22.363   1.013   4.946  1.00 95.64           C  
ATOM    757  CB  LYS A  93     -23.319   3.326   5.013  1.00 95.64           C  
ATOM    758  O   LYS A  93     -23.222   0.195   4.608  1.00 95.64           O  
ATOM    759  CG  LYS A  93     -23.853   4.487   5.838  1.00 95.64           C  
ATOM    760  CD  LYS A  93     -24.318   5.636   4.953  1.00 95.64           C  
ATOM    761  CE  LYS A  93     -24.758   6.837   5.778  1.00 95.64           C  
ATOM    762  NZ  LYS A  93     -25.074   8.015   4.917  1.00 95.64           N  
ATOM    763  N   LYS A  94     -21.125   0.969   4.645  1.00 97.35           N  
ATOM    764  CA  LYS A  94     -20.699  -0.050   3.690  1.00 97.35           C  
ATOM    765  C   LYS A  94     -19.733  -1.039   4.336  1.00 97.35           C  
ATOM    766  CB  LYS A  94     -20.046   0.599   2.469  1.00 97.35           C  
ATOM    767  O   LYS A  94     -19.136  -0.744   5.374  1.00 97.35           O  
ATOM    768  CG  LYS A  94     -20.976   1.510   1.680  1.00 97.35           C  
ATOM    769  CD  LYS A  94     -20.308   2.030   0.414  1.00 97.35           C  
ATOM    770  CE  LYS A  94     -21.267   2.866  -0.422  1.00 97.35           C  
ATOM    771  NZ  LYS A  94     -20.643   3.306  -1.706  1.00 97.35           N  
ATOM    772  N   GLU A  95     -19.754  -2.228   3.729  1.00 96.49           N  
ATOM    773  CA  GLU A  95     -18.730  -3.183   4.143  1.00 96.49           C  
ATOM    774  C   GLU A  95     -17.331  -2.669   3.815  1.00 96.49           C  
ATOM    775  CB  GLU A  95     -18.960  -4.541   3.476  1.00 96.49           C  
ATOM    776  O   GLU A  95     -17.050  -2.302   2.672  1.00 96.49           O  
ATOM    777  CG  GLU A  95     -17.993  -5.623   3.934  1.00 96.49           C  
ATOM    778  CD  GLU A  95     -18.161  -6.935   3.184  1.00 96.49           C  
ATOM    779  OE1 GLU A  95     -17.494  -7.931   3.546  1.00 96.49           O  
ATOM    780  OE2 GLU A  95     -18.965  -6.967   2.226  1.00 96.49           O  
ATOM    781  N   VAL A  96     -16.393  -2.655   4.847  1.00 96.64           N  
ATOM    782  CA  VAL A  96     -15.032  -2.154   4.680  1.00 96.64           C  
ATOM    783  C   VAL A  96     -14.058  -3.326   4.580  1.00 96.64           C  
ATOM    784  CB  VAL A  96     -14.625  -1.218   5.840  1.00 96.64           C  
ATOM    785  O   VAL A  96     -13.963  -4.141   5.501  1.00 96.64           O  
ATOM    786  CG1 VAL A  96     -13.177  -0.758   5.679  1.00 96.64           C  
ATOM    787  CG2 VAL A  96     -15.566  -0.018   5.912  1.00 96.64           C  
ATOM    788  N   ILE A  97     -13.307  -3.358   3.498  1.00 95.66           N  
ATOM    789  CA  ILE A  97     -12.373  -4.447   3.234  1.00 95.66           C  
ATOM    790  C   ILE A  97     -10.955  -3.894   3.120  1.00 95.66           C  
ATOM    791  CB  ILE A  97     -12.753  -5.218   1.950  1.00 95.66           C  
ATOM    792  O   ILE A  97     -10.712  -2.939   2.379  1.00 95.66           O  
ATOM    793  CG1 ILE A  97     -14.157  -5.821   2.084  1.00 95.66           C  
ATOM    794  CG2 ILE A  97     -11.718  -6.305   1.647  1.00 95.66           C  
ATOM    795  CD1 ILE A  97     -14.666  -6.493   0.817  1.00 95.66           C  
ATOM    796  N   GLY A  98     -10.017  -4.488   3.825  1.00 94.92           N  
ATOM    797  CA  GLY A  98      -8.594  -4.290   3.601  1.00 94.92           C  
ATOM    798  C   GLY A  98      -8.054  -3.037   4.263  1.00 94.92           C  
ATOM    799  O   GLY A  98      -6.869  -2.721   4.136  1.00 94.92           O  
ATOM    800  N   LEU A  99      -8.908  -2.198   4.953  1.00 95.41           N  
ATOM    801  CA  LEU A  99      -8.412  -0.972   5.569  1.00 95.41           C  
ATOM    802  C   LEU A  99      -7.341  -1.281   6.610  1.00 95.41           C  
ATOM    803  CB  LEU A  99      -9.561  -0.195   6.218  1.00 95.41           C  
ATOM    804  O   LEU A  99      -6.267  -0.674   6.601  1.00 95.41           O  
ATOM    805  CG  LEU A  99      -9.186   1.115   6.912  1.00 95.41           C  
ATOM    806  CD1 LEU A  99      -8.403   2.014   5.961  1.00 95.41           C  
ATOM    807  CD2 LEU A  99     -10.435   1.827   7.421  1.00 95.41           C  
ATOM    808  N   GLY A 100      -7.604  -2.191   7.547  1.00 94.35           N  
ATOM    809  CA  GLY A 100      -6.605  -2.602   8.522  1.00 94.35           C  
ATOM    810  C   GLY A 100      -5.368  -3.209   7.888  1.00 94.35           C  
ATOM    811  O   GLY A 100      -4.243  -2.879   8.270  1.00 94.35           O  
ATOM    812  N   ASP A 101      -5.589  -4.044   6.868  1.00 95.11           N  
ATOM    813  CA  ASP A 101      -4.481  -4.678   6.160  1.00 95.11           C  
ATOM    814  C   ASP A 101      -3.562  -3.633   5.530  1.00 95.11           C  
ATOM    815  CB  ASP A 101      -5.006  -5.633   5.086  1.00 95.11           C  
ATOM    816  O   ASP A 101      -2.337  -3.759   5.590  1.00 95.11           O  
ATOM    817  CG  ASP A 101      -5.843  -6.764   5.656  1.00 95.11           C  
ATOM    818  OD1 ASP A 101      -5.876  -6.934   6.894  1.00 95.11           O  
ATOM    819  OD2 ASP A 101      -6.473  -7.493   4.860  1.00 95.11           O  
ATOM    820  N   THR A 102      -4.158  -2.669   4.950  1.00 94.78           N  
ATOM    821  CA  THR A 102      -3.421  -1.602   4.282  1.00 94.78           C  
ATOM    822  C   THR A 102      -2.551  -0.840   5.278  1.00 94.78           C  
ATOM    823  CB  THR A 102      -4.376  -0.621   3.577  1.00 94.78           C  
ATOM    824  O   THR A 102      -1.381  -0.564   5.003  1.00 94.78           O  
ATOM    825  CG2 THR A 102      -3.607   0.527   2.931  1.00 94.78           C  
ATOM    826  OG1 THR A 102      -5.107  -1.322   2.563  1.00 94.78           O  
ATOM    827  N   LEU A 103      -3.039  -0.521   6.429  1.00 94.17           N  
ATOM    828  CA  LEU A 103      -2.292   0.202   7.452  1.00 94.17           C  
ATOM    829  C   LEU A 103      -1.160  -0.656   8.007  1.00 94.17           C  
ATOM    830  CB  LEU A 103      -3.221   0.638   8.588  1.00 94.17           C  
ATOM    831  O   LEU A 103      -0.050  -0.164   8.222  1.00 94.17           O  
ATOM    832  CG  LEU A 103      -4.268   1.697   8.239  1.00 94.17           C  
ATOM    833  CD1 LEU A 103      -5.218   1.911   9.413  1.00 94.17           C  
ATOM    834  CD2 LEU A 103      -3.593   3.007   7.845  1.00 94.17           C  
ATOM    835  N   ILE A 104      -1.460  -1.901   8.217  1.00 93.97           N  
ATOM    836  CA  ILE A 104      -0.464  -2.824   8.750  1.00 93.97           C  
ATOM    837  C   ILE A 104       0.686  -2.973   7.757  1.00 93.97           C  
ATOM    838  CB  ILE A 104      -1.084  -4.205   9.064  1.00 93.97           C  
ATOM    839  O   ILE A 104       1.853  -3.028   8.152  1.00 93.97           O  
ATOM    840  CG1 ILE A 104      -2.077  -4.093  10.226  1.00 93.97           C  
ATOM    841  CG2 ILE A 104       0.011  -5.229   9.376  1.00 93.97           C  
ATOM    842  CD1 ILE A 104      -2.998  -5.296  10.372  1.00 93.97           C  
ATOM    843  N   THR A 105       0.373  -2.996   6.484  1.00 92.95           N  
ATOM    844  CA  THR A 105       1.381  -3.132   5.439  1.00 92.95           C  
ATOM    845  C   THR A 105       2.418  -2.017   5.540  1.00 92.95           C  
ATOM    846  CB  THR A 105       0.739  -3.114   4.039  1.00 92.95           C  
ATOM    847  O   THR A 105       3.618  -2.265   5.407  1.00 92.95           O  
ATOM    848  CG2 THR A 105       1.804  -3.116   2.947  1.00 92.95           C  
ATOM    849  OG1 THR A 105      -0.089  -4.273   3.885  1.00 92.95           O  
ATOM    850  N   ASP A 106       1.981  -0.895   5.791  1.00 89.84           N  
ATOM    851  CA  ASP A 106       2.899   0.233   5.909  1.00 89.84           C  
ATOM    852  C   ASP A 106       3.863   0.037   7.077  1.00 89.84           C  
ATOM    853  CB  ASP A 106       2.123   1.541   6.082  1.00 89.84           C  
ATOM    854  O   ASP A 106       5.030   0.424   6.998  1.00 89.84           O  
ATOM    855  CG  ASP A 106       1.562   2.074   4.775  1.00 89.84           C  
ATOM    856  OD1 ASP A 106       1.750   1.428   3.722  1.00 89.84           O  
ATOM    857  OD2 ASP A 106       0.928   3.151   4.799  1.00 89.84           O  
ATOM    858  N   HIS A 107       3.423  -0.572   8.096  1.00 89.36           N  
ATOM    859  CA  HIS A 107       4.269  -0.828   9.257  1.00 89.36           C  
ATOM    860  C   HIS A 107       5.281  -1.931   8.970  1.00 89.36           C  
ATOM    861  CB  HIS A 107       3.414  -1.202  10.470  1.00 89.36           C  
ATOM    862  O   HIS A 107       6.457  -1.807   9.318  1.00 89.36           O  
ATOM    863  CG  HIS A 107       2.911  -0.021  11.237  1.00 89.36           C  
ATOM    864  CD2 HIS A 107       2.968   1.305  10.966  1.00 89.36           C  
ATOM    865  ND1 HIS A 107       2.260  -0.141  12.446  1.00 89.36           N  
ATOM    866  CE1 HIS A 107       1.936   1.064  12.886  1.00 89.36           C  
ATOM    867  NE2 HIS A 107       2.354   1.958  12.007  1.00 89.36           N  
ATOM    868  N   ILE A 108       4.834  -2.939   8.322  1.00 90.89           N  
ATOM    869  CA  ILE A 108       5.694  -4.097   8.107  1.00 90.89           C  
ATOM    870  C   ILE A 108       6.790  -3.747   7.103  1.00 90.89           C  
ATOM    871  CB  ILE A 108       4.886  -5.318   7.613  1.00 90.89           C  
ATOM    872  O   ILE A 108       7.896  -4.290   7.166  1.00 90.89           O  
ATOM    873  CG1 ILE A 108       3.822  -5.707   8.646  1.00 90.89           C  
ATOM    874  CG2 ILE A 108       5.816  -6.497   7.314  1.00 90.89           C  
ATOM    875  CD1 ILE A 108       2.850  -6.774   8.162  1.00 90.89           C  
ATOM    876  N   PHE A 109       6.470  -2.822   6.222  1.00 88.76           N  
ATOM    877  CA  PHE A 109       7.462  -2.514   5.199  1.00 88.76           C  
ATOM    878  C   PHE A 109       8.226  -1.243   5.551  1.00 88.76           C  
ATOM    879  CB  PHE A 109       6.795  -2.364   3.829  1.00 88.76           C  
ATOM    880  O   PHE A 109       9.017  -0.745   4.747  1.00 88.76           O  
ATOM    881  CG  PHE A 109       6.412  -3.673   3.193  1.00 88.76           C  
ATOM    882  CD1 PHE A 109       7.378  -4.495   2.627  1.00 88.76           C  
ATOM    883  CD2 PHE A 109       5.085  -4.081   3.162  1.00 88.76           C  
ATOM    884  CE1 PHE A 109       7.026  -5.708   2.037  1.00 88.76           C  
ATOM    885  CE2 PHE A 109       4.726  -5.291   2.575  1.00 88.76           C  
ATOM    886  CZ  PHE A 109       5.698  -6.102   2.012  1.00 88.76           C  
ATOM    887  N   GLY A 110       7.926  -0.725   6.717  1.00 81.77           N  
ATOM    888  CA  GLY A 110       8.700   0.378   7.264  1.00 81.77           C  
ATOM    889  C   GLY A 110       8.378   1.712   6.618  1.00 81.77           C  
ATOM    890  O   GLY A 110       9.264   2.549   6.436  1.00 81.77           O  
ATOM    891  N   LYS A 111       7.119   1.864   6.157  1.00 80.76           N  
ATOM    892  CA  LYS A 111       6.657   3.119   5.573  1.00 80.76           C  
ATOM    893  C   LYS A 111       5.980   3.997   6.622  1.00 80.76           C  
ATOM    894  CB  LYS A 111       5.696   2.851   4.415  1.00 80.76           C  
ATOM    895  O   LYS A 111       5.118   4.815   6.293  1.00 80.76           O  
ATOM    896  CG  LYS A 111       6.332   2.127   3.237  1.00 80.76           C  
ATOM    897  CD  LYS A 111       5.315   1.844   2.139  1.00 80.76           C  
ATOM    898  CE  LYS A 111       5.465   2.811   0.973  1.00 80.76           C  
ATOM    899  NZ  LYS A 111       4.455   2.550  -0.096  1.00 80.76           N  
ATOM    900  N   GLN A 112       6.369   3.859   7.903  1.00 73.66           N  
ATOM    901  CA  GLN A 112       5.639   4.474   9.007  1.00 73.66           C  
ATOM    902  C   GLN A 112       5.688   5.996   8.918  1.00 73.66           C  
ATOM    903  CB  GLN A 112       6.205   4.008  10.350  1.00 73.66           C  
ATOM    904  O   GLN A 112       4.696   6.672   9.200  1.00 73.66           O  
ATOM    905  CG  GLN A 112       6.088   2.508  10.579  1.00 73.66           C  
ATOM    906  CD  GLN A 112       6.865   2.037  11.794  1.00 73.66           C  
ATOM    907  NE2 GLN A 112       6.912   0.725  11.997  1.00 73.66           N  
ATOM    908  OE1 GLN A 112       7.419   2.847  12.545  1.00 73.66           O  
ATOM    909  N   SER A 113       6.833   6.470   8.523  1.00 75.51           N  
ATOM    910  CA  SER A 113       6.979   7.920   8.440  1.00 75.51           C  
ATOM    911  C   SER A 113       6.217   8.484   7.246  1.00 75.51           C  
ATOM    912  CB  SER A 113       8.455   8.306   8.342  1.00 75.51           C  
ATOM    913  O   SER A 113       5.964   9.689   7.177  1.00 75.51           O  
ATOM    914  OG  SER A 113       9.055   7.714   7.203  1.00 75.51           O  
ATOM    915  N   ASP A 114       5.701   7.589   6.450  1.00 78.18           N  
ATOM    916  CA  ASP A 114       5.046   8.053   5.231  1.00 78.18           C  
ATOM    917  C   ASP A 114       3.599   7.571   5.168  1.00 78.18           C  
ATOM    918  CB  ASP A 114       5.814   7.577   3.996  1.00 78.18           C  
ATOM    919  O   ASP A 114       3.004   7.516   4.090  1.00 78.18           O  
ATOM    920  CG  ASP A 114       5.503   8.394   2.754  1.00 78.18           C  
ATOM    921  OD1 ASP A 114       5.275   9.617   2.869  1.00 78.18           O  
ATOM    922  OD2 ASP A 114       5.484   7.808   1.649  1.00 78.18           O  
ATOM    923  N   THR A 115       3.225   6.929   6.303  1.00 87.99           N  
ATOM    924  CA  THR A 115       1.825   6.523   6.255  1.00 87.99           C  
ATOM    925  C   THR A 115       0.916   7.737   6.077  1.00 87.99           C  
ATOM    926  CB  THR A 115       1.420   5.758   7.528  1.00 87.99           C  
ATOM    927  O   THR A 115       0.727   8.519   7.011  1.00 87.99           O  
ATOM    928  CG2 THR A 115      -0.029   5.290   7.452  1.00 87.99           C  
ATOM    929  OG1 THR A 115       2.272   4.616   7.683  1.00 87.99           O  
ATOM    930  N   LYS A 116       0.503   7.946   4.854  1.00 91.13           N  
ATOM    931  CA  LYS A 116      -0.367   9.051   4.462  1.00 91.13           C  
ATOM    932  C   LYS A 116      -1.591   8.546   3.705  1.00 91.13           C  
ATOM    933  CB  LYS A 116       0.400  10.060   3.606  1.00 91.13           C  
ATOM    934  O   LYS A 116      -1.520   7.535   3.003  1.00 91.13           O  
ATOM    935  CG  LYS A 116       1.570  10.718   4.322  1.00 91.13           C  
ATOM    936  CD  LYS A 116       2.320  11.676   3.405  1.00 91.13           C  
ATOM    937  CE  LYS A 116       3.514  12.306   4.109  1.00 91.13           C  
ATOM    938  NZ  LYS A 116       4.277  13.213   3.200  1.00 91.13           N  
ATOM    939  N   LEU A 117      -2.637   9.253   3.861  1.00 93.97           N  
ATOM    940  CA  LEU A 117      -3.872   8.874   3.185  1.00 93.97           C  
ATOM    941  C   LEU A 117      -3.699   8.920   1.670  1.00 93.97           C  
ATOM    942  CB  LEU A 117      -5.019   9.797   3.606  1.00 93.97           C  
ATOM    943  O   LEU A 117      -4.325   8.143   0.946  1.00 93.97           O  
ATOM    944  CG  LEU A 117      -5.427   9.742   5.079  1.00 93.97           C  
ATOM    945  CD1 LEU A 117      -6.597  10.684   5.341  1.00 93.97           C  
ATOM    946  CD2 LEU A 117      -5.782   8.315   5.484  1.00 93.97           C  
ATOM    947  N   ALA A 118      -2.800   9.705   1.186  1.00 91.02           N  
ATOM    948  CA  ALA A 118      -2.568   9.854  -0.248  1.00 91.02           C  
ATOM    949  C   ALA A 118      -1.849   8.634  -0.817  1.00 91.02           C  
ATOM    950  CB  ALA A 118      -1.762  11.121  -0.528  1.00 91.02           C  
ATOM    951  O   ALA A 118      -1.782   8.458  -2.036  1.00 91.02           O  
ATOM    952  N   ASN A 119      -1.321   7.806   0.016  1.00 90.10           N  
ATOM    953  CA  ASN A 119      -0.637   6.592  -0.417  1.00 90.10           C  
ATOM    954  C   ASN A 119      -1.562   5.380  -0.369  1.00 90.10           C  
ATOM    955  CB  ASN A 119       0.608   6.344   0.436  1.00 90.10           C  
ATOM    956  O   ASN A 119      -1.100   4.238  -0.415  1.00 90.10           O  
ATOM    957  CG  ASN A 119       1.684   7.389   0.217  1.00 90.10           C  
ATOM    958  ND2 ASN A 119       2.570   7.542   1.195  1.00 90.10           N  
ATOM    959  OD1 ASN A 119       1.719   8.054  -0.821  1.00 90.10           O  
ATOM    960  N   MET A 120      -2.839   5.672  -0.206  1.00 93.75           N  
ATOM    961  CA  MET A 120      -3.863   4.631  -0.200  1.00 93.75           C  
ATOM    962  C   MET A 120      -4.980   4.960  -1.185  1.00 93.75           C  
ATOM    963  CB  MET A 120      -4.440   4.452   1.205  1.00 93.75           C  
ATOM    964  O   MET A 120      -5.263   6.132  -1.439  1.00 93.75           O  
ATOM    965  CG  MET A 120      -3.400   4.094   2.254  1.00 93.75           C  
ATOM    966  SD  MET A 120      -4.117   3.964   3.939  1.00 93.75           S  
ATOM    967  CE  MET A 120      -4.244   5.722   4.369  1.00 93.75           C  
ATOM    968  N   VAL A 121      -5.502   3.915  -1.701  1.00 94.85           N  
ATOM    969  CA  VAL A 121      -6.651   4.127  -2.574  1.00 94.85           C  
ATOM    970  C   VAL A 121      -7.854   3.350  -2.043  1.00 94.85           C  
ATOM    971  CB  VAL A 121      -6.345   3.706  -4.029  1.00 94.85           C  
ATOM    972  O   VAL A 121      -7.694   2.358  -1.329  1.00 94.85           O  
ATOM    973  CG1 VAL A 121      -5.267   4.603  -4.635  1.00 94.85           C  
ATOM    974  CG2 VAL A 121      -5.915   2.241  -4.080  1.00 94.85           C  
ATOM    975  N   VAL A 122      -8.990   3.844  -2.347  1.00 97.15           N  
ATOM    976  CA  VAL A 122     -10.241   3.178  -1.998  1.00 97.15           C  
ATOM    977  C   VAL A 122     -11.069   2.938  -3.258  1.00 97.15           C  
ATOM    978  CB  VAL A 122     -11.055   3.999  -0.973  1.00 97.15           C  
ATOM    979  O   VAL A 122     -11.238   3.843  -4.078  1.00 97.15           O  
ATOM    980  CG1 VAL A 122     -11.341   5.400  -1.511  1.00 97.15           C  
ATOM    981  CG2 VAL A 122     -12.357   3.280  -0.627  1.00 97.15           C  
ATOM    982  N   ARG A 123     -11.400   1.712  -3.397  1.00 96.11           N  
ATOM    983  CA  ARG A 123     -12.349   1.313  -4.430  1.00 96.11           C  
ATOM    984  C   ARG A 123     -13.772   1.278  -3.883  1.00 96.11           C  
ATOM    985  CB  ARG A 123     -11.975  -0.055  -5.006  1.00 96.11           C  
ATOM    986  O   ARG A 123     -14.042   0.606  -2.885  1.00 96.11           O  
ATOM    987  CG  ARG A 123     -10.599  -0.096  -5.652  1.00 96.11           C  
ATOM    988  CD  ARG A 123     -10.266  -1.483  -6.182  1.00 96.11           C  
ATOM    989  NE  ARG A 123      -9.895  -2.397  -5.105  1.00 96.11           N  
ATOM    990  NH1 ARG A 123      -9.646  -4.240  -6.475  1.00 96.11           N  
ATOM    991  NH2 ARG A 123      -9.283  -4.426  -4.220  1.00 96.11           N  
ATOM    992  CZ  ARG A 123      -9.609  -3.685  -5.269  1.00 96.11           C  
ATOM    993  N   ASP A 124     -14.546   2.023  -4.616  1.00 95.82           N  
ATOM    994  CA  ASP A 124     -15.941   2.111  -4.197  1.00 95.82           C  
ATOM    995  C   ASP A 124     -16.830   1.212  -5.053  1.00 95.82           C  
ATOM    996  CB  ASP A 124     -16.433   3.558  -4.268  1.00 95.82           C  
ATOM    997  O   ASP A 124     -17.124   1.536  -6.206  1.00 95.82           O  
ATOM    998  CG  ASP A 124     -17.806   3.749  -3.648  1.00 95.82           C  
ATOM    999  OD1 ASP A 124     -18.534   2.751  -3.457  1.00 95.82           O  
ATOM   1000  OD2 ASP A 124     -18.165   4.909  -3.350  1.00 95.82           O  
ATOM   1001  N   LYS A 125     -17.177   0.141  -4.354  1.00 92.85           N  
ATOM   1002  CA  LYS A 125     -18.156  -0.753  -4.967  1.00 92.85           C  
ATOM   1003  C   LYS A 125     -19.515  -0.630  -4.285  1.00 92.85           C  
ATOM   1004  CB  LYS A 125     -17.670  -2.202  -4.909  1.00 92.85           C  
ATOM   1005  O   LYS A 125     -19.605  -0.164  -3.147  1.00 92.85           O  
ATOM   1006  CG  LYS A 125     -16.397  -2.460  -5.701  1.00 92.85           C  
ATOM   1007  CD  LYS A 125     -16.158  -3.951  -5.905  1.00 92.85           C  
ATOM   1008  CE  LYS A 125     -14.957  -4.208  -6.805  1.00 92.85           C  
ATOM   1009  NZ  LYS A 125     -14.698  -5.668  -6.979  1.00 92.85           N  
ATOM   1010  N   GLN A 126     -20.575  -0.635  -4.963  1.00 91.02           N  
ATOM   1011  CA  GLN A 126     -21.945  -0.410  -4.514  1.00 91.02           C  
ATOM   1012  C   GLN A 126     -22.078  -0.646  -3.012  1.00 91.02           C  
ATOM   1013  CB  GLN A 126     -22.915  -1.315  -5.275  1.00 91.02           C  
ATOM   1014  O   GLN A 126     -22.390   0.278  -2.259  1.00 91.02           O  
ATOM   1015  CG  GLN A 126     -23.082  -0.942  -6.742  1.00 91.02           C  
ATOM   1016  CD  GLN A 126     -23.995  -1.895  -7.490  1.00 91.02           C  
ATOM   1017  NE2 GLN A 126     -24.443  -1.483  -8.671  1.00 91.02           N  
ATOM   1018  OE1 GLN A 126     -24.295  -2.993  -7.011  1.00 91.02           O  
ATOM   1019  N   ASP A 127     -21.697  -1.830  -2.426  1.00 95.78           N  
ATOM   1020  CA  ASP A 127     -21.945  -2.104  -1.013  1.00 95.78           C  
ATOM   1021  C   ASP A 127     -20.635  -2.306  -0.255  1.00 95.78           C  
ATOM   1022  CB  ASP A 127     -22.840  -3.334  -0.853  1.00 95.78           C  
ATOM   1023  O   ASP A 127     -20.638  -2.762   0.890  1.00 95.78           O  
ATOM   1024  CG  ASP A 127     -22.263  -4.577  -1.508  1.00 95.78           C  
ATOM   1025  OD1 ASP A 127     -21.532  -4.452  -2.515  1.00 95.78           O  
ATOM   1026  OD2 ASP A 127     -22.543  -5.691  -1.015  1.00 95.78           O  
ATOM   1027  N   LYS A 128     -19.511  -2.036  -0.922  1.00 96.90           N  
ATOM   1028  CA  LYS A 128     -18.231  -2.265  -0.257  1.00 96.90           C  
ATOM   1029  C   LYS A 128     -17.231  -1.163  -0.596  1.00 96.90           C  
ATOM   1030  CB  LYS A 128     -17.660  -3.629  -0.647  1.00 96.90           C  
ATOM   1031  O   LYS A 128     -17.281  -0.585  -1.684  1.00 96.90           O  
ATOM   1032  CG  LYS A 128     -18.589  -4.464  -1.515  1.00 96.90           C  
ATOM   1033  CD  LYS A 128     -17.971  -5.813  -1.859  1.00 96.90           C  
ATOM   1034  CE  LYS A 128     -18.881  -6.632  -2.764  1.00 96.90           C  
ATOM   1035  NZ  LYS A 128     -18.261  -7.938  -3.139  1.00 96.90           N  
ATOM   1036  N   LEU A 129     -16.409  -0.914   0.364  1.00 97.95           N  
ATOM   1037  CA  LEU A 129     -15.214  -0.100   0.169  1.00 97.95           C  
ATOM   1038  C   LEU A 129     -13.951  -0.940   0.330  1.00 97.95           C  
ATOM   1039  CB  LEU A 129     -15.193   1.068   1.159  1.00 97.95           C  
ATOM   1040  O   LEU A 129     -13.739  -1.555   1.377  1.00 97.95           O  
ATOM   1041  CG  LEU A 129     -16.360   2.052   1.071  1.00 97.95           C  
ATOM   1042  CD1 LEU A 129     -16.310   3.039   2.232  1.00 97.95           C  
ATOM   1043  CD2 LEU A 129     -16.339   2.789  -0.264  1.00 97.95           C  
ATOM   1044  N   ILE A 130     -13.125  -0.976  -0.693  1.00 97.30           N  
ATOM   1045  CA  ILE A 130     -11.920  -1.798  -0.675  1.00 97.30           C  
ATOM   1046  C   ILE A 130     -10.685  -0.901  -0.649  1.00 97.30           C  
ATOM   1047  CB  ILE A 130     -11.866  -2.749  -1.891  1.00 97.30           C  
ATOM   1048  O   ILE A 130     -10.459  -0.117  -1.574  1.00 97.30           O  
ATOM   1049  CG1 ILE A 130     -13.141  -3.598  -1.962  1.00 97.30           C  
ATOM   1050  CG2 ILE A 130     -10.620  -3.637  -1.827  1.00 97.30           C  
ATOM   1051  CD1 ILE A 130     -13.291  -4.383  -3.258  1.00 97.30           C  
ATOM   1052  N   PHE A 131      -9.865  -1.084   0.388  1.00 96.86           N  
ATOM   1053  CA  PHE A 131      -8.703  -0.229   0.600  1.00 96.86           C  
ATOM   1054  C   PHE A 131      -7.415  -0.974   0.266  1.00 96.86           C  
ATOM   1055  CB  PHE A 131      -8.659   0.272   2.047  1.00 96.86           C  
ATOM   1056  O   PHE A 131      -7.238  -2.127   0.664  1.00 96.86           O  
ATOM   1057  CG  PHE A 131      -9.741   1.264   2.378  1.00 96.86           C  
ATOM   1058  CD1 PHE A 131      -9.462   2.625   2.434  1.00 96.86           C  
ATOM   1059  CD2 PHE A 131     -11.037   0.836   2.634  1.00 96.86           C  
ATOM   1060  CE1 PHE A 131     -10.462   3.545   2.741  1.00 96.86           C  
ATOM   1061  CE2 PHE A 131     -12.041   1.750   2.941  1.00 96.86           C  
ATOM   1062  CZ  PHE A 131     -11.751   3.104   2.995  1.00 96.86           C  
ATOM   1063  N   THR A 132      -6.523  -0.303  -0.423  1.00 95.54           N  
ATOM   1064  CA  THR A 132      -5.217  -0.869  -0.743  1.00 95.54           C  
ATOM   1065  C   THR A 132      -4.133   0.203  -0.679  1.00 95.54           C  
ATOM   1066  CB  THR A 132      -5.218  -1.519  -2.139  1.00 95.54           C  
ATOM   1067  O   THR A 132      -4.431   1.398  -0.714  1.00 95.54           O  
ATOM   1068  CG2 THR A 132      -6.197  -2.687  -2.201  1.00 95.54           C  
ATOM   1069  OG1 THR A 132      -5.596  -0.541  -3.115  1.00 95.54           O  
ATOM   1070  N   SER A 133      -2.941  -0.273  -0.463  1.00 92.39           N  
ATOM   1071  CA  SER A 133      -1.796   0.629  -0.404  1.00 92.39           C  
ATOM   1072  C   SER A 133      -1.141   0.781  -1.773  1.00 92.39           C  
ATOM   1073  CB  SER A 133      -0.767   0.124   0.608  1.00 92.39           C  
ATOM   1074  O   SER A 133      -1.114  -0.165  -2.563  1.00 92.39           O  
ATOM   1075  OG  SER A 133       0.354   0.989   0.661  1.00 92.39           O  
ATOM   1076  N   ILE A 134      -0.671   1.941  -2.046  1.00 89.06           N  
ATOM   1077  CA  ILE A 134       0.076   2.206  -3.271  1.00 89.06           C  
ATOM   1078  C   ILE A 134       1.354   2.973  -2.940  1.00 89.06           C  
ATOM   1079  CB  ILE A 134      -0.774   2.996  -4.292  1.00 89.06           C  
ATOM   1080  O   ILE A 134       1.622   3.270  -1.773  1.00 89.06           O  
ATOM   1081  CG1 ILE A 134      -1.224   4.333  -3.691  1.00 89.06           C  
ATOM   1082  CG2 ILE A 134      -1.978   2.167  -4.748  1.00 89.06           C  
ATOM   1083  CD1 ILE A 134      -1.861   5.280  -4.698  1.00 89.06           C  
ATOM   1084  N   ASP A 135       2.233   3.176  -3.928  1.00 83.91           N  
ATOM   1085  CA  ASP A 135       3.460   3.959  -3.820  1.00 83.91           C  
ATOM   1086  C   ASP A 135       4.478   3.264  -2.919  1.00 83.91           C  
ATOM   1087  CB  ASP A 135       3.156   5.361  -3.287  1.00 83.91           C  
ATOM   1088  O   ASP A 135       4.943   3.844  -1.936  1.00 83.91           O  
ATOM   1089  CG  ASP A 135       4.252   6.365  -3.600  1.00 83.91           C  
ATOM   1090  OD1 ASP A 135       5.182   6.033  -4.366  1.00 83.91           O  
ATOM   1091  OD2 ASP A 135       4.185   7.497  -3.074  1.00 83.91           O  
ATOM   1092  N   HIS A 136       4.907   2.092  -3.266  1.00 86.19           N  
ATOM   1093  CA  HIS A 136       5.727   1.222  -2.429  1.00 86.19           C  
ATOM   1094  C   HIS A 136       7.212   1.516  -2.618  1.00 86.19           C  
ATOM   1095  CB  HIS A 136       5.439  -0.247  -2.741  1.00 86.19           C  
ATOM   1096  O   HIS A 136       8.062   0.813  -2.068  1.00 86.19           O  
ATOM   1097  CG  HIS A 136       4.004  -0.628  -2.562  1.00 86.19           C  
ATOM   1098  CD2 HIS A 136       3.106  -1.146  -3.434  1.00 86.19           C  
ATOM   1099  ND1 HIS A 136       3.339  -0.484  -1.363  1.00 86.19           N  
ATOM   1100  CE1 HIS A 136       2.092  -0.899  -1.506  1.00 86.19           C  
ATOM   1101  NE2 HIS A 136       1.924  -1.305  -2.753  1.00 86.19           N  
ATOM   1102  N   GLU A 137       7.576   2.478  -3.405  1.00 78.95           N  
ATOM   1103  CA  GLU A 137       8.981   2.806  -3.629  1.00 78.95           C  
ATOM   1104  C   GLU A 137       9.642   3.308  -2.349  1.00 78.95           C  
ATOM   1105  CB  GLU A 137       9.118   3.853  -4.737  1.00 78.95           C  
ATOM   1106  O   GLU A 137      10.870   3.338  -2.249  1.00 78.95           O  
ATOM   1107  CG  GLU A 137       8.548   5.216  -4.370  1.00 78.95           C  
ATOM   1108  CD  GLU A 137       8.627   6.225  -5.504  1.00 78.95           C  
ATOM   1109  OE1 GLU A 137       8.389   7.430  -5.263  1.00 78.95           O  
ATOM   1110  OE2 GLU A 137       8.928   5.807  -6.645  1.00 78.95           O  
ATOM   1111  N   ARG A 138       8.905   3.550  -1.288  1.00 78.68           N  
ATOM   1112  CA  ARG A 138       9.436   4.118  -0.054  1.00 78.68           C  
ATOM   1113  C   ARG A 138       9.561   3.053   1.031  1.00 78.68           C  
ATOM   1114  CB  ARG A 138       8.548   5.264   0.437  1.00 78.68           C  
ATOM   1115  O   ARG A 138       9.821   3.370   2.193  1.00 78.68           O  
ATOM   1116  CG  ARG A 138       8.547   6.477  -0.479  1.00 78.68           C  
ATOM   1117  CD  ARG A 138       7.901   7.685   0.185  1.00 78.68           C  
ATOM   1118  NE  ARG A 138       8.043   8.889  -0.628  1.00 78.68           N  
ATOM   1119  NH1 ARG A 138       7.941  10.355   1.154  1.00 78.68           N  
ATOM   1120  NH2 ARG A 138       8.194  11.153  -0.981  1.00 78.68           N  
ATOM   1121  CZ  ARG A 138       8.059  10.130  -0.150  1.00 78.68           C  
ATOM   1122  N   ALA A 139       9.213   1.888   0.767  1.00 80.63           N  
ATOM   1123  CA  ALA A 139       9.403   0.771   1.689  1.00 80.63           C  
ATOM   1124  C   ALA A 139      10.880   0.579   2.020  1.00 80.63           C  
ATOM   1125  CB  ALA A 139       8.823  -0.512   1.098  1.00 80.63           C  
ATOM   1126  O   ALA A 139      11.754   1.047   1.286  1.00 80.63           O  
ATOM   1127  N   VAL A 140      11.119  -0.093   3.245  1.00 76.83           N  
ATOM   1128  CA  VAL A 140      12.493  -0.390   3.635  1.00 76.83           C  
ATOM   1129  C   VAL A 140      13.159  -1.254   2.566  1.00 76.83           C  
ATOM   1130  CB  VAL A 140      12.553  -1.100   5.007  1.00 76.83           C  
ATOM   1131  O   VAL A 140      12.549  -2.193   2.050  1.00 76.83           O  
ATOM   1132  CG1 VAL A 140      13.973  -1.578   5.306  1.00 76.83           C  
ATOM   1133  CG2 VAL A 140      12.055  -0.168   6.110  1.00 76.83           C  
ATOM   1134  N   ASN A 141      14.350  -0.814   2.241  1.00 71.70           N  
ATOM   1135  CA  ASN A 141      15.126  -1.574   1.266  1.00 71.70           C  
ATOM   1136  C   ASN A 141      15.740  -2.824   1.891  1.00 71.70           C  
ATOM   1137  CB  ASN A 141      16.217  -0.698   0.649  1.00 71.70           C  
ATOM   1138  O   ASN A 141      16.398  -2.745   2.929  1.00 71.70           O  
ATOM   1139  CG  ASN A 141      16.770  -1.275  -0.640  1.00 71.70           C  
ATOM   1140  ND2 ASN A 141      17.640  -0.522  -1.302  1.00 71.70           N  
ATOM   1141  OD1 ASN A 141      16.417  -2.389  -1.037  1.00 71.70           O  
ATOM   1142  N   PRO A 142      15.514  -3.904   1.150  1.00 66.41           N  
ATOM   1143  CA  PRO A 142      16.073  -5.143   1.694  1.00 66.41           C  
ATOM   1144  C   PRO A 142      17.596  -5.199   1.591  1.00 66.41           C  
ATOM   1145  CB  PRO A 142      15.427  -6.230   0.831  1.00 66.41           C  
ATOM   1146  O   PRO A 142      18.244  -5.919   2.355  1.00 66.41           O  
ATOM   1147  CG  PRO A 142      14.826  -5.494  -0.323  1.00 66.41           C  
ATOM   1148  CD  PRO A 142      14.767  -4.034   0.021  1.00 66.41           C  
ATOM   1149  N   THR A 143      18.187  -4.327   0.593  1.00 63.48           N  
ATOM   1150  CA  THR A 143      19.601  -4.511   0.288  1.00 63.48           C  
ATOM   1151  C   THR A 143      20.456  -3.518   1.069  1.00 63.48           C  
ATOM   1152  CB  THR A 143      19.873  -4.352  -1.220  1.00 63.48           C  
ATOM   1153  O   THR A 143      21.687  -3.579   1.023  1.00 63.48           O  
ATOM   1154  CG2 THR A 143      19.172  -5.443  -2.023  1.00 63.48           C  
ATOM   1155  OG1 THR A 143      19.394  -3.073  -1.653  1.00 63.48           O  
ATOM   1156  N   SER A 144      19.766  -2.695   1.878  1.00 53.06           N  
ATOM   1157  CA  SER A 144      20.559  -1.708   2.603  1.00 53.06           C  
ATOM   1158  C   SER A 144      20.937  -2.214   3.991  1.00 53.06           C  
ATOM   1159  CB  SER A 144      19.794  -0.389   2.723  1.00 53.06           C  
ATOM   1160  O   SER A 144      20.236  -3.050   4.565  1.00 53.06           O  
ATOM   1161  OG  SER A 144      18.471  -0.615   3.177  1.00 53.06           O  
ATOM   1162  N   PHE A 145      22.124  -2.700   4.186  1.00 48.45           N  
ATOM   1163  CA  PHE A 145      22.665  -2.850   5.532  1.00 48.45           C  
ATOM   1164  C   PHE A 145      21.809  -2.098   6.545  1.00 48.45           C  
ATOM   1165  CB  PHE A 145      24.111  -2.348   5.591  1.00 48.45           C  
ATOM   1166  O   PHE A 145      21.461  -0.936   6.331  1.00 48.45           O  
ATOM   1167  CG  PHE A 145      25.102  -3.275   4.941  1.00 48.45           C  
ATOM   1168  CD1 PHE A 145      25.579  -4.391   5.618  1.00 48.45           C  
ATOM   1169  CD2 PHE A 145      25.557  -3.030   3.652  1.00 48.45           C  
ATOM   1170  CE1 PHE A 145      26.496  -5.251   5.019  1.00 48.45           C  
ATOM   1171  CE2 PHE A 145      26.474  -3.885   3.047  1.00 48.45           C  
ATOM   1172  CZ  PHE A 145      26.943  -4.994   3.732  1.00 48.45           C  
ATOM   1173  N   SER A 146      20.549  -2.458   6.874  1.00 46.60           N  
ATOM   1174  CA  SER A 146      19.699  -2.151   8.020  1.00 46.60           C  
ATOM   1175  C   SER A 146      20.159  -0.879   8.725  1.00 46.60           C  
ATOM   1176  CB  SER A 146      19.692  -3.318   9.009  1.00 46.60           C  
ATOM   1177  O   SER A 146      19.382  -0.246   9.442  1.00 46.60           O  
ATOM   1178  OG  SER A 146      20.810  -3.249   9.877  1.00 46.60           O  
ATOM   1179  N   PHE A 147      21.340  -0.174   8.324  1.00 41.35           N  
ATOM   1180  CA  PHE A 147      21.698   0.931   9.205  1.00 41.35           C  
ATOM   1181  C   PHE A 147      21.127   2.245   8.684  1.00 41.35           C  
ATOM   1182  CB  PHE A 147      23.220   1.039   9.344  1.00 41.35           C  
ATOM   1183  O   PHE A 147      20.914   3.184   9.454  1.00 41.35           O  
ATOM   1184  CG  PHE A 147      23.846  -0.119  10.073  1.00 41.35           C  
ATOM   1185  CD1 PHE A 147      23.847  -0.165  11.462  1.00 41.35           C  
ATOM   1186  CD2 PHE A 147      24.434  -1.162   9.370  1.00 41.35           C  
ATOM   1187  CE1 PHE A 147      24.426  -1.235  12.140  1.00 41.35           C  
ATOM   1188  CE2 PHE A 147      25.014  -2.235  10.040  1.00 41.35           C  
ATOM   1189  CZ  PHE A 147      25.010  -2.269  11.426  1.00 41.35           C  
ATOM   1190  N   PHE A 148      20.388   2.303   7.495  1.00 41.80           N  
ATOM   1191  CA  PHE A 148      20.030   3.641   7.038  1.00 41.80           C  
ATOM   1192  C   PHE A 148      18.540   3.728   6.730  1.00 41.80           C  
ATOM   1193  CB  PHE A 148      20.845   4.022   5.798  1.00 41.80           C  
ATOM   1194  O   PHE A 148      18.073   4.723   6.173  1.00 41.80           O  
ATOM   1195  CG  PHE A 148      22.295   4.305   6.088  1.00 41.80           C  
ATOM   1196  CD1 PHE A 148      22.686   5.529   6.616  1.00 41.80           C  
ATOM   1197  CD2 PHE A 148      23.266   3.346   5.832  1.00 41.80           C  
ATOM   1198  CE1 PHE A 148      24.027   5.794   6.885  1.00 41.80           C  
ATOM   1199  CE2 PHE A 148      24.608   3.603   6.098  1.00 41.80           C  
ATOM   1200  CZ  PHE A 148      24.986   4.828   6.624  1.00 41.80           C  
ATOM   1201  N   HIS A 149      17.773   2.815   7.356  1.00 51.24           N  
ATOM   1202  CA  HIS A 149      16.382   3.175   7.108  1.00 51.24           C  
ATOM   1203  C   HIS A 149      15.794   3.947   8.285  1.00 51.24           C  
ATOM   1204  CB  HIS A 149      15.546   1.925   6.830  1.00 51.24           C  
ATOM   1205  O   HIS A 149      16.049   3.609   9.443  1.00 51.24           O  
ATOM   1206  CG  HIS A 149      15.643   1.439   5.419  1.00 51.24           C  
ATOM   1207  CD2 HIS A 149      15.965   0.224   4.916  1.00 51.24           C  
ATOM   1208  ND1 HIS A 149      15.394   2.252   4.334  1.00 51.24           N  
ATOM   1209  CE1 HIS A 149      15.558   1.555   3.222  1.00 51.24           C  
ATOM   1210  NE2 HIS A 149      15.905   0.321   3.548  1.00 51.24           N  
ATOM   1211  N   PRO A 150      15.181   5.040   7.970  1.00 56.39           N  
ATOM   1212  CA  PRO A 150      14.727   5.919   9.049  1.00 56.39           C  
ATOM   1213  C   PRO A 150      13.743   5.234   9.994  1.00 56.39           C  
ATOM   1214  CB  PRO A 150      14.053   7.074   8.303  1.00 56.39           C  
ATOM   1215  O   PRO A 150      13.718   5.535  11.191  1.00 56.39           O  
ATOM   1216  CG  PRO A 150      13.938   6.601   6.890  1.00 56.39           C  
ATOM   1217  CD  PRO A 150      14.772   5.362   6.733  1.00 56.39           C  
ATOM   1218  N   THR A 151      13.179   3.998   9.487  1.00 70.51           N  
ATOM   1219  CA  THR A 151      12.196   3.442  10.410  1.00 70.51           C  
ATOM   1220  C   THR A 151      12.095   1.928  10.247  1.00 70.51           C  
ATOM   1221  CB  THR A 151      10.809   4.077  10.197  1.00 70.51           C  
ATOM   1222  O   THR A 151      11.647   1.439   9.208  1.00 70.51           O  
ATOM   1223  CG2 THR A 151       9.952   3.959  11.453  1.00 70.51           C  
ATOM   1224  OG1 THR A 151      10.969   5.463   9.871  1.00 70.51           O  
ATOM   1225  N   PRO A 152      12.690   1.204  11.150  1.00 76.88           N  
ATOM   1226  CA  PRO A 152      12.572  -0.256  11.098  1.00 76.88           C  
ATOM   1227  C   PRO A 152      11.122  -0.731  11.115  1.00 76.88           C  
ATOM   1228  CB  PRO A 152      13.313  -0.714  12.357  1.00 76.88           C  
ATOM   1229  O   PRO A 152      10.239  -0.016  11.597  1.00 76.88           O  
ATOM   1230  CG  PRO A 152      13.243   0.454  13.287  1.00 76.88           C  
ATOM   1231  CD  PRO A 152      13.184   1.712  12.470  1.00 76.88           C  
ATOM   1232  N   PRO A 153      10.876  -1.867  10.442  1.00 86.02           N  
ATOM   1233  CA  PRO A 153       9.523  -2.429  10.470  1.00 86.02           C  
ATOM   1234  C   PRO A 153       9.022  -2.689  11.889  1.00 86.02           C  
ATOM   1235  CB  PRO A 153       9.670  -3.740   9.694  1.00 86.02           C  
ATOM   1236  O   PRO A 153       9.806  -3.060  12.767  1.00 86.02           O  
ATOM   1237  CG  PRO A 153      10.888  -3.549   8.849  1.00 86.02           C  
ATOM   1238  CD  PRO A 153      11.846  -2.659   9.586  1.00 86.02           C  
ATOM   1239  N   ILE A 154       7.777  -2.404  12.168  1.00 88.28           N  
ATOM   1240  CA  ILE A 154       7.115  -2.676  13.439  1.00 88.28           C  
ATOM   1241  C   ILE A 154       5.933  -3.616  13.216  1.00 88.28           C  
ATOM   1242  CB  ILE A 154       6.642  -1.372  14.120  1.00 88.28           C  
ATOM   1243  O   ILE A 154       5.198  -3.477  12.236  1.00 88.28           O  
ATOM   1244  CG1 ILE A 154       7.835  -0.450  14.397  1.00 88.28           C  
ATOM   1245  CG2 ILE A 154       5.878  -1.683  15.410  1.00 88.28           C  
ATOM   1246  CD1 ILE A 154       7.444   0.946  14.862  1.00 88.28           C  
ATOM   1247  N   TYR A 155       5.776  -4.538  14.066  1.00 91.31           N  
ATOM   1248  CA  TYR A 155       4.667  -5.484  14.026  1.00 91.31           C  
ATOM   1249  C   TYR A 155       3.757  -5.309  15.236  1.00 91.31           C  
ATOM   1250  CB  TYR A 155       5.189  -6.923  13.968  1.00 91.31           C  
ATOM   1251  O   TYR A 155       3.835  -6.081  16.195  1.00 91.31           O  
ATOM   1252  CG  TYR A 155       5.856  -7.274  12.660  1.00 91.31           C  
ATOM   1253  CD1 TYR A 155       5.210  -8.070  11.717  1.00 91.31           C  
ATOM   1254  CD2 TYR A 155       7.135  -6.812  12.366  1.00 91.31           C  
ATOM   1255  CE1 TYR A 155       5.822  -8.398  10.512  1.00 91.31           C  
ATOM   1256  CE2 TYR A 155       7.756  -7.134  11.164  1.00 91.31           C  
ATOM   1257  OH  TYR A 155       7.703  -8.247   9.053  1.00 91.31           O  
ATOM   1258  CZ  TYR A 155       7.093  -7.926  10.244  1.00 91.31           C  
ATOM   1259  N   THR A 156       2.850  -4.352  15.207  1.00 91.48           N  
ATOM   1260  CA  THR A 156       1.964  -4.026  16.320  1.00 91.48           C  
ATOM   1261  C   THR A 156       0.688  -4.861  16.257  1.00 91.48           C  
ATOM   1262  CB  THR A 156       1.602  -2.529  16.325  1.00 91.48           C  
ATOM   1263  O   THR A 156       0.214  -5.199  15.171  1.00 91.48           O  
ATOM   1264  CG2 THR A 156       0.885  -2.132  15.039  1.00 91.48           C  
ATOM   1265  OG1 THR A 156       0.745  -2.255  17.441  1.00 91.48           O  
ATOM   1266  N   LYS A 157       0.097  -5.189  17.408  1.00 89.62           N  
ATOM   1267  CA  LYS A 157      -1.203  -5.846  17.504  1.00 89.62           C  
ATOM   1268  C   LYS A 157      -2.277  -4.875  17.987  1.00 89.62           C  
ATOM   1269  CB  LYS A 157      -1.127  -7.052  18.442  1.00 89.62           C  
ATOM   1270  O   LYS A 157      -3.405  -5.281  18.272  1.00 89.62           O  
ATOM   1271  CG  LYS A 157      -0.320  -8.217  17.888  1.00 89.62           C  
ATOM   1272  CD  LYS A 157      -0.391  -9.432  18.804  1.00 89.62           C  
ATOM   1273  CE  LYS A 157       0.310 -10.637  18.192  1.00 89.62           C  
ATOM   1274  NZ  LYS A 157       0.216 -11.839  19.073  1.00 89.62           N  
ATOM   1275  N   ASN A 158      -1.805  -3.666  18.024  1.00 92.06           N  
ATOM   1276  CA  ASN A 158      -2.686  -2.646  18.583  1.00 92.06           C  
ATOM   1277  C   ASN A 158      -3.224  -1.715  17.500  1.00 92.06           C  
ATOM   1278  CB  ASN A 158      -1.958  -1.841  19.662  1.00 92.06           C  
ATOM   1279  O   ASN A 158      -2.455  -1.017  16.838  1.00 92.06           O  
ATOM   1280  CG  ASN A 158      -2.869  -0.861  20.373  1.00 92.06           C  
ATOM   1281  ND2 ASN A 158      -2.788  -0.830  21.698  1.00 92.06           N  
ATOM   1282  OD1 ASN A 158      -3.641  -0.138  19.738  1.00 92.06           O  
ATOM   1283  N   LYS A 159      -4.442  -1.743  17.309  1.00 93.22           N  
ATOM   1284  CA  LYS A 159      -5.040  -0.938  16.247  1.00 93.22           C  
ATOM   1285  C   LYS A 159      -4.835   0.552  16.506  1.00 93.22           C  
ATOM   1286  CB  LYS A 159      -6.532  -1.247  16.116  1.00 93.22           C  
ATOM   1287  O   LYS A 159      -4.672   1.334  15.566  1.00 93.22           O  
ATOM   1288  CG  LYS A 159      -7.363  -0.804  17.311  1.00 93.22           C  
ATOM   1289  CD  LYS A 159      -8.835  -1.150  17.127  1.00 93.22           C  
ATOM   1290  CE  LYS A 159      -9.650  -0.809  18.367  1.00 93.22           C  
ATOM   1291  NZ  LYS A 159     -11.063  -1.280  18.249  1.00 93.22           N  
ATOM   1292  N   SER A 160      -4.865   0.949  17.789  1.00 92.55           N  
ATOM   1293  CA  SER A 160      -4.649   2.359  18.096  1.00 92.55           C  
ATOM   1294  C   SER A 160      -3.294   2.836  17.583  1.00 92.55           C  
ATOM   1295  CB  SER A 160      -4.747   2.601  19.603  1.00 92.55           C  
ATOM   1296  O   SER A 160      -3.178   3.947  17.063  1.00 92.55           O  
ATOM   1297  OG  SER A 160      -6.058   2.337  20.071  1.00 92.55           O  
ATOM   1298  N   THR A 161      -2.294   2.008  17.756  1.00 91.42           N  
ATOM   1299  CA  THR A 161      -0.961   2.331  17.259  1.00 91.42           C  
ATOM   1300  C   THR A 161      -0.974   2.496  15.742  1.00 91.42           C  
ATOM   1301  CB  THR A 161       0.059   1.246  17.652  1.00 91.42           C  
ATOM   1302  O   THR A 161      -0.353   3.416  15.207  1.00 91.42           O  
ATOM   1303  CG2 THR A 161       1.446   1.575  17.111  1.00 91.42           C  
ATOM   1304  OG1 THR A 161       0.125   1.155  19.080  1.00 91.42           O  
ATOM   1305  N   LEU A 162      -1.736   1.684  15.070  1.00 91.46           N  
ATOM   1306  CA  LEU A 162      -1.833   1.736  13.616  1.00 91.46           C  
ATOM   1307  C   LEU A 162      -2.450   3.054  13.159  1.00 91.46           C  
ATOM   1308  CB  LEU A 162      -2.664   0.562  13.091  1.00 91.46           C  
ATOM   1309  O   LEU A 162      -1.908   3.726  12.278  1.00 91.46           O  
ATOM   1310  CG  LEU A 162      -2.034  -0.826  13.222  1.00 91.46           C  
ATOM   1311  CD1 LEU A 162      -3.019  -1.899  12.772  1.00 91.46           C  
ATOM   1312  CD2 LEU A 162      -0.743  -0.905  12.414  1.00 91.46           C  
ATOM   1313  N   ILE A 163      -3.461   3.428  13.784  1.00 92.98           N  
ATOM   1314  CA  ILE A 163      -4.207   4.623  13.407  1.00 92.98           C  
ATOM   1315  C   ILE A 163      -3.379   5.868  13.717  1.00 92.98           C  
ATOM   1316  CB  ILE A 163      -5.570   4.691  14.132  1.00 92.98           C  
ATOM   1317  O   ILE A 163      -3.329   6.803  12.915  1.00 92.98           O  
ATOM   1318  CG1 ILE A 163      -6.476   3.542  13.676  1.00 92.98           C  
ATOM   1319  CG2 ILE A 163      -6.242   6.046  13.893  1.00 92.98           C  
ATOM   1320  CD1 ILE A 163      -7.691   3.321  14.567  1.00 92.98           C  
ATOM   1321  N   ARG A 164      -2.643   5.846  14.813  1.00 91.02           N  
ATOM   1322  CA  ARG A 164      -1.848   6.995  15.232  1.00 91.02           C  
ATOM   1323  C   ARG A 164      -0.656   7.205  14.305  1.00 91.02           C  
ATOM   1324  CB  ARG A 164      -1.366   6.819  16.674  1.00 91.02           C  
ATOM   1325  O   ARG A 164      -0.106   8.306  14.231  1.00 91.02           O  
ATOM   1326  CG  ARG A 164      -2.447   7.053  17.718  1.00 91.02           C  
ATOM   1327  CD  ARG A 164      -1.916   6.860  19.131  1.00 91.02           C  
ATOM   1328  NE  ARG A 164      -2.982   6.955  20.125  1.00 91.02           N  
ATOM   1329  NH1 ARG A 164      -1.779   5.941  21.816  1.00 91.02           N  
ATOM   1330  NH2 ARG A 164      -3.924   6.654  22.198  1.00 91.02           N  
ATOM   1331  CZ  ARG A 164      -2.893   6.516  21.377  1.00 91.02           C  
ATOM   1332  N   SER A 165      -0.358   6.187  13.577  1.00 89.19           N  
ATOM   1333  CA  SER A 165       0.797   6.274  12.689  1.00 89.19           C  
ATOM   1334  C   SER A 165       0.450   7.013  11.401  1.00 89.19           C  
ATOM   1335  CB  SER A 165       1.325   4.878  12.359  1.00 89.19           C  
ATOM   1336  O   SER A 165       1.338   7.353  10.616  1.00 89.19           O  
ATOM   1337  OG  SER A 165       0.440   4.198  11.485  1.00 89.19           O  
ATOM   1338  N   ILE A 166      -0.847   7.310  11.184  1.00 92.72           N  
ATOM   1339  CA  ILE A 166      -1.271   8.055  10.004  1.00 92.72           C  
ATOM   1340  C   ILE A 166      -0.895   9.527  10.161  1.00 92.72           C  
ATOM   1341  CB  ILE A 166      -2.790   7.912   9.761  1.00 92.72           C  
ATOM   1342  O   ILE A 166      -1.456  10.230  11.005  1.00 92.72           O  
ATOM   1343  CG1 ILE A 166      -3.174   6.434   9.637  1.00 92.72           C  
ATOM   1344  CG2 ILE A 166      -3.213   8.695   8.514  1.00 92.72           C  
ATOM   1345  CD1 ILE A 166      -4.675   6.179   9.672  1.00 92.72           C  
ATOM   1346  N   ASN A 167      -0.031  10.042   9.349  1.00 91.37           N  
ATOM   1347  CA  ASN A 167       0.511  11.389   9.490  1.00 91.37           C  
ATOM   1348  C   ASN A 167      -0.561  12.451   9.262  1.00 91.37           C  
ATOM   1349  CB  ASN A 167       1.681  11.601   8.527  1.00 91.37           C  
ATOM   1350  O   ASN A 167      -0.521  13.520   9.873  1.00 91.37           O  
ATOM   1351  CG  ASN A 167       2.987  11.049   9.065  1.00 91.37           C  
ATOM   1352  ND2 ASN A 167       3.966  10.877   8.184  1.00 91.37           N  
ATOM   1353  OD1 ASN A 167       3.115  10.778  10.262  1.00 91.37           O  
ATOM   1354  N   ASP A 168      -1.571  12.128   8.404  1.00 93.75           N  
ATOM   1355  CA  ASP A 168      -2.620  13.083   8.060  1.00 93.75           C  
ATOM   1356  C   ASP A 168      -3.476  13.420   9.279  1.00 93.75           C  
ATOM   1357  CB  ASP A 168      -3.500  12.532   6.936  1.00 93.75           C  
ATOM   1358  O   ASP A 168      -4.133  14.463   9.313  1.00 93.75           O  
ATOM   1359  CG  ASP A 168      -2.753  12.370   5.624  1.00 93.75           C  
ATOM   1360  OD1 ASP A 168      -2.947  13.195   4.705  1.00 93.75           O  
ATOM   1361  OD2 ASP A 168      -1.965  11.406   5.506  1.00 93.75           O  
ATOM   1362  N   LEU A 169      -3.383  12.529  10.348  1.00 92.97           N  
ATOM   1363  CA  LEU A 169      -4.216  12.738  11.528  1.00 92.97           C  
ATOM   1364  C   LEU A 169      -3.550  13.707  12.499  1.00 92.97           C  
ATOM   1365  CB  LEU A 169      -4.495  11.406  12.229  1.00 92.97           C  
ATOM   1366  O   LEU A 169      -4.171  14.145  13.470  1.00 92.97           O  
ATOM   1367  CG  LEU A 169      -5.199  10.335  11.394  1.00 92.97           C  
ATOM   1368  CD1 LEU A 169      -5.510   9.113  12.252  1.00 92.97           C  
ATOM   1369  CD2 LEU A 169      -6.474  10.895  10.771  1.00 92.97           C  
ATOM   1370  N   GLY A 170      -2.354  14.046  12.224  1.00 90.72           N  
ATOM   1371  CA  GLY A 170      -1.610  14.934  13.104  1.00 90.72           C  
ATOM   1372  C   GLY A 170      -1.807  16.402  12.776  1.00 90.72           C  
ATOM   1373  O   GLY A 170      -2.650  16.750  11.946  1.00 90.72           O  
ATOM   1374  N   GLU A 171      -1.108  17.268  13.517  1.00 89.88           N  
ATOM   1375  CA  GLU A 171      -1.138  18.708  13.282  1.00 89.88           C  
ATOM   1376  C   GLU A 171      -0.124  19.115  12.216  1.00 89.88           C  
ATOM   1377  CB  GLU A 171      -0.869  19.472  14.581  1.00 89.88           C  
ATOM   1378  O   GLU A 171       0.901  18.452  12.041  1.00 89.88           O  
ATOM   1379  CG  GLU A 171      -1.920  19.242  15.658  1.00 89.88           C  
ATOM   1380  CD  GLU A 171      -3.260  19.883  15.334  1.00 89.88           C  
ATOM   1381  OE1 GLU A 171      -4.297  19.421  15.862  1.00 89.88           O  
ATOM   1382  OE2 GLU A 171      -3.273  20.855  14.546  1.00 89.88           O  
ATOM   1383  N   GLN A 172      -0.523  20.085  11.501  1.00 89.59           N  
ATOM   1384  CA  GLN A 172       0.446  20.649  10.567  1.00 89.59           C  
ATOM   1385  C   GLN A 172       1.643  21.240  11.307  1.00 89.59           C  
ATOM   1386  CB  GLN A 172      -0.210  21.718   9.692  1.00 89.59           C  
ATOM   1387  O   GLN A 172       1.476  21.954  12.298  1.00 89.59           O  
ATOM   1388  CG  GLN A 172       0.626  22.124   8.486  1.00 89.59           C  
ATOM   1389  CD  GLN A 172      -0.110  23.066   7.552  1.00 89.59           C  
ATOM   1390  NE2 GLN A 172       0.560  23.486   6.484  1.00 89.59           N  
ATOM   1391  OE1 GLN A 172      -1.272  23.413   7.787  1.00 89.59           O  
ATOM   1392  N   SER A 173       2.804  20.815  10.972  1.00 87.44           N  
ATOM   1393  CA  SER A 173       4.036  21.352  11.541  1.00 87.44           C  
ATOM   1394  C   SER A 173       5.164  21.355  10.515  1.00 87.44           C  
ATOM   1395  CB  SER A 173       4.456  20.544  12.770  1.00 87.44           C  
ATOM   1396  O   SER A 173       4.966  20.953   9.366  1.00 87.44           O  
ATOM   1397  OG  SER A 173       4.949  19.270  12.390  1.00 87.44           O  
ATOM   1398  N   GLU A 174       6.294  21.918  10.932  1.00 84.27           N  
ATOM   1399  CA  GLU A 174       7.473  21.914  10.070  1.00 84.27           C  
ATOM   1400  C   GLU A 174       7.873  20.491   9.688  1.00 84.27           C  
ATOM   1401  CB  GLU A 174       8.643  22.622  10.757  1.00 84.27           C  
ATOM   1402  O   GLU A 174       8.406  20.262   8.601  1.00 84.27           O  
ATOM   1403  CG  GLU A 174       8.492  24.135  10.824  1.00 84.27           C  
ATOM   1404  CD  GLU A 174       9.727  24.838  11.365  1.00 84.27           C  
ATOM   1405  OE1 GLU A 174       9.738  26.089  11.420  1.00 84.27           O  
ATOM   1406  OE2 GLU A 174      10.692  24.132  11.735  1.00 84.27           O  
ATOM   1407  N   ASP A 175       7.475  19.556  10.499  1.00 81.25           N  
ATOM   1408  CA  ASP A 175       7.891  18.169  10.310  1.00 81.25           C  
ATOM   1409  C   ASP A 175       6.774  17.341   9.680  1.00 81.25           C  
ATOM   1410  CB  ASP A 175       8.318  17.551  11.643  1.00 81.25           C  
ATOM   1411  O   ASP A 175       7.022  16.255   9.152  1.00 81.25           O  
ATOM   1412  CG  ASP A 175       9.580  18.176  12.211  1.00 81.25           C  
ATOM   1413  OD1 ASP A 175      10.447  18.619  11.427  1.00 81.25           O  
ATOM   1414  OD2 ASP A 175       9.709  18.225  13.453  1.00 81.25           O  
ATOM   1415  N   ASN A 176       5.512  17.844   9.754  1.00 83.51           N  
ATOM   1416  CA  ASN A 176       4.375  17.113   9.206  1.00 83.51           C  
ATOM   1417  C   ASN A 176       3.651  17.924   8.135  1.00 83.51           C  
ATOM   1418  CB  ASN A 176       3.403  16.717  10.319  1.00 83.51           C  
ATOM   1419  O   ASN A 176       2.845  18.800   8.452  1.00 83.51           O  
ATOM   1420  CG  ASN A 176       2.258  15.860   9.818  1.00 83.51           C  
ATOM   1421  ND2 ASN A 176       1.254  15.657  10.663  1.00 83.51           N  
ATOM   1422  OD1 ASN A 176       2.275  15.383   8.680  1.00 83.51           O  
ATOM   1423  N   HIS A 177       3.951  17.589   6.907  1.00 82.81           N  
ATOM   1424  CA  HIS A 177       3.322  18.292   5.795  1.00 82.81           C  
ATOM   1425  C   HIS A 177       2.315  17.400   5.078  1.00 82.81           C  
ATOM   1426  CB  HIS A 177       4.380  18.787   4.807  1.00 82.81           C  
ATOM   1427  O   HIS A 177       2.085  17.556   3.876  1.00 82.81           O  
ATOM   1428  CG  HIS A 177       5.385  19.711   5.418  1.00 82.81           C  
ATOM   1429  CD2 HIS A 177       6.681  19.516   5.759  1.00 82.81           C  
ATOM   1430  ND1 HIS A 177       5.091  21.016   5.750  1.00 82.81           N  
ATOM   1431  CE1 HIS A 177       6.166  21.585   6.270  1.00 82.81           C  
ATOM   1432  NE2 HIS A 177       7.145  20.696   6.287  1.00 82.81           N  
ATOM   1433  N   ALA A 178       1.874  16.489   5.773  1.00 86.79           N  
ATOM   1434  CA  ALA A 178       0.911  15.591   5.142  1.00 86.79           C  
ATOM   1435  C   ALA A 178      -0.305  16.361   4.634  1.00 86.79           C  
ATOM   1436  CB  ALA A 178       0.476  14.503   6.120  1.00 86.79           C  
ATOM   1437  O   ALA A 178      -0.647  17.418   5.170  1.00 86.79           O  
ATOM   1438  N   GLY A 179      -0.898  15.901   3.583  1.00 87.72           N  
ATOM   1439  CA  GLY A 179      -1.981  16.567   2.877  1.00 87.72           C  
ATOM   1440  C   GLY A 179      -3.055  17.106   3.804  1.00 87.72           C  
ATOM   1441  O   GLY A 179      -3.347  18.303   3.794  1.00 87.72           O  
ATOM   1442  N   LEU A 180      -3.618  16.308   4.730  1.00 93.01           N  
ATOM   1443  CA  LEU A 180      -4.769  16.718   5.526  1.00 93.01           C  
ATOM   1444  C   LEU A 180      -4.356  17.025   6.962  1.00 93.01           C  
ATOM   1445  CB  LEU A 180      -5.845  15.629   5.514  1.00 93.01           C  
ATOM   1446  O   LEU A 180      -5.201  17.078   7.858  1.00 93.01           O  
ATOM   1447  CG  LEU A 180      -6.642  15.478   4.218  1.00 93.01           C  
ATOM   1448  CD1 LEU A 180      -7.568  14.269   4.302  1.00 93.01           C  
ATOM   1449  CD2 LEU A 180      -7.436  16.747   3.927  1.00 93.01           C  
ATOM   1450  N   ALA A 181      -3.064  17.112   7.193  1.00 92.52           N  
ATOM   1451  CA  ALA A 181      -2.627  17.456   8.544  1.00 92.52           C  
ATOM   1452  C   ALA A 181      -3.303  18.735   9.031  1.00 92.52           C  
ATOM   1453  CB  ALA A 181      -1.108  17.610   8.589  1.00 92.52           C  
ATOM   1454  O   ALA A 181      -3.337  19.737   8.313  1.00 92.52           O  
ATOM   1455  N   GLY A 182      -3.879  18.743  10.269  1.00 90.87           N  
ATOM   1456  CA  GLY A 182      -4.559  19.895  10.839  1.00 90.87           C  
ATOM   1457  C   GLY A 182      -6.009  20.007  10.407  1.00 90.87           C  
ATOM   1458  O   GLY A 182      -6.758  20.831  10.935  1.00 90.87           O  
ATOM   1459  N   ASP A 183      -6.386  19.196   9.465  1.00 93.83           N  
ATOM   1460  CA  ASP A 183      -7.768  19.189   8.996  1.00 93.83           C  
ATOM   1461  C   ASP A 183      -8.654  18.345   9.910  1.00 93.83           C  
ATOM   1462  CB  ASP A 183      -7.845  18.667   7.560  1.00 93.83           C  
ATOM   1463  O   ASP A 183      -8.366  17.171  10.151  1.00 93.83           O  
ATOM   1464  CG  ASP A 183      -9.196  18.913   6.911  1.00 93.83           C  
ATOM   1465  OD1 ASP A 183     -10.237  18.659   7.554  1.00 93.83           O  
ATOM   1466  OD2 ASP A 183      -9.219  19.362   5.745  1.00 93.83           O  
ATOM   1467  N   PRO A 184      -9.766  18.869  10.450  1.00 94.61           N  
ATOM   1468  CA  PRO A 184     -10.637  18.133  11.370  1.00 94.61           C  
ATOM   1469  C   PRO A 184     -11.234  16.876  10.740  1.00 94.61           C  
ATOM   1470  CB  PRO A 184     -11.733  19.148  11.706  1.00 94.61           C  
ATOM   1471  O   PRO A 184     -11.557  15.920  11.449  1.00 94.61           O  
ATOM   1472  CG  PRO A 184     -11.646  20.176  10.624  1.00 94.61           C  
ATOM   1473  CD  PRO A 184     -10.226  20.238  10.138  1.00 94.61           C  
ATOM   1474  N   ARG A 185     -11.364  16.858   9.478  1.00 95.83           N  
ATOM   1475  CA  ARG A 185     -11.911  15.693   8.789  1.00 95.83           C  
ATOM   1476  C   ARG A 185     -10.986  14.489   8.930  1.00 95.83           C  
ATOM   1477  CB  ARG A 185     -12.144  16.005   7.309  1.00 95.83           C  
ATOM   1478  O   ARG A 185     -11.449  13.349   8.998  1.00 95.83           O  
ATOM   1479  CG  ARG A 185     -13.268  16.997   7.059  1.00 95.83           C  
ATOM   1480  CD  ARG A 185     -13.324  17.429   5.600  1.00 95.83           C  
ATOM   1481  NE  ARG A 185     -12.165  18.238   5.232  1.00 95.83           N  
ATOM   1482  NH1 ARG A 185     -12.953  18.784   3.130  1.00 95.83           N  
ATOM   1483  NH2 ARG A 185     -10.920  19.572   3.838  1.00 95.83           N  
ATOM   1484  CZ  ARG A 185     -12.015  18.862   4.068  1.00 95.83           C  
ATOM   1485  N   ALA A 186      -9.688  14.775   8.821  1.00 95.25           N  
ATOM   1486  CA  ALA A 186      -8.721  13.695   8.998  1.00 95.25           C  
ATOM   1487  C   ALA A 186      -8.844  13.071  10.386  1.00 95.25           C  
ATOM   1488  CB  ALA A 186      -7.301  14.209   8.774  1.00 95.25           C  
ATOM   1489  O   ALA A 186      -8.794  11.847  10.530  1.00 95.25           O  
ATOM   1490  N   LYS A 187      -9.031  13.902  11.413  1.00 94.56           N  
ATOM   1491  CA  LYS A 187      -9.218  13.389  12.767  1.00 94.56           C  
ATOM   1492  C   LYS A 187     -10.501  12.571  12.873  1.00 94.56           C  
ATOM   1493  CB  LYS A 187      -9.243  14.537  13.778  1.00 94.56           C  
ATOM   1494  O   LYS A 187     -10.524  11.523  13.522  1.00 94.56           O  
ATOM   1495  CG  LYS A 187      -7.890  15.197  13.999  1.00 94.56           C  
ATOM   1496  CD  LYS A 187      -7.967  16.290  15.057  1.00 94.56           C  
ATOM   1497  CE  LYS A 187      -6.629  16.994  15.234  1.00 94.56           C  
ATOM   1498  NZ  LYS A 187      -6.709  18.092  16.243  1.00 94.56           N  
ATOM   1499  N   GLU A 188     -11.566  13.090  12.278  1.00 95.77           N  
ATOM   1500  CA  GLU A 188     -12.820  12.344  12.226  1.00 95.77           C  
ATOM   1501  C   GLU A 188     -12.626  10.984  11.561  1.00 95.77           C  
ATOM   1502  CB  GLU A 188     -13.892  13.144  11.483  1.00 95.77           C  
ATOM   1503  O   GLU A 188     -13.145   9.974  12.039  1.00 95.77           O  
ATOM   1504  CG  GLU A 188     -15.251  12.460  11.439  1.00 95.77           C  
ATOM   1505  CD  GLU A 188     -16.272  13.206  10.595  1.00 95.77           C  
ATOM   1506  OE1 GLU A 188     -17.410  12.709  10.439  1.00 95.77           O  
ATOM   1507  OE2 GLU A 188     -15.930  14.297  10.085  1.00 95.77           O  
ATOM   1508  N   PHE A 189     -11.911  11.003  10.450  1.00 96.63           N  
ATOM   1509  CA  PHE A 189     -11.594   9.759   9.757  1.00 96.63           C  
ATOM   1510  C   PHE A 189     -10.928   8.767  10.703  1.00 96.63           C  
ATOM   1511  CB  PHE A 189     -10.685  10.029   8.554  1.00 96.63           C  
ATOM   1512  O   PHE A 189     -11.320   7.600  10.763  1.00 96.63           O  
ATOM   1513  CG  PHE A 189     -10.229   8.782   7.846  1.00 96.63           C  
ATOM   1514  CD1 PHE A 189      -8.965   8.255   8.081  1.00 96.63           C  
ATOM   1515  CD2 PHE A 189     -11.065   8.136   6.944  1.00 96.63           C  
ATOM   1516  CE1 PHE A 189      -8.541   7.101   7.427  1.00 96.63           C  
ATOM   1517  CE2 PHE A 189     -10.648   6.982   6.287  1.00 96.63           C  
ATOM   1518  CZ  PHE A 189      -9.385   6.467   6.529  1.00 96.63           C  
ATOM   1519  N   GLY A 190      -9.849   9.267  11.469  1.00 95.79           N  
ATOM   1520  CA  GLY A 190      -9.159   8.414  12.422  1.00 95.79           C  
ATOM   1521  C   GLY A 190     -10.083   7.815  13.465  1.00 95.79           C  
ATOM   1522  O   GLY A 190      -9.972   6.632  13.794  1.00 95.79           O  
ATOM   1523  N   GLU A 191     -11.038   8.561  13.918  1.00 95.37           N  
ATOM   1524  CA  GLU A 191     -11.989   8.100  14.925  1.00 95.37           C  
ATOM   1525  C   GLU A 191     -12.903   7.014  14.364  1.00 95.37           C  
ATOM   1526  CB  GLU A 191     -12.823   9.270  15.453  1.00 95.37           C  
ATOM   1527  O   GLU A 191     -13.155   6.005  15.026  1.00 95.37           O  
ATOM   1528  CG  GLU A 191     -12.030  10.263  16.290  1.00 95.37           C  
ATOM   1529  CD  GLU A 191     -12.832  11.495  16.679  1.00 95.37           C  
ATOM   1530  OE1 GLU A 191     -12.288  12.376  17.382  1.00 95.37           O  
ATOM   1531  OE2 GLU A 191     -14.014  11.579  16.278  1.00 95.37           O  
ATOM   1532  N   VAL A 192     -13.372   7.253  13.163  1.00 96.07           N  
ATOM   1533  CA  VAL A 192     -14.265   6.290  12.528  1.00 96.07           C  
ATOM   1534  C   VAL A 192     -13.506   4.998  12.231  1.00 96.07           C  
ATOM   1535  CB  VAL A 192     -14.881   6.857  11.230  1.00 96.07           C  
ATOM   1536  O   VAL A 192     -14.027   3.901  12.445  1.00 96.07           O  
ATOM   1537  CG1 VAL A 192     -15.614   5.762  10.457  1.00 96.07           C  
ATOM   1538  CG2 VAL A 192     -15.826   8.014  11.549  1.00 96.07           C  
ATOM   1539  N   VAL A 193     -12.281   5.121  11.759  1.00 95.52           N  
ATOM   1540  CA  VAL A 193     -11.460   3.959  11.436  1.00 95.52           C  
ATOM   1541  C   VAL A 193     -11.245   3.114  12.690  1.00 95.52           C  
ATOM   1542  CB  VAL A 193     -10.100   4.374  10.833  1.00 95.52           C  
ATOM   1543  O   VAL A 193     -11.268   1.883  12.628  1.00 95.52           O  
ATOM   1544  CG1 VAL A 193      -9.132   3.192  10.818  1.00 95.52           C  
ATOM   1545  CG2 VAL A 193     -10.289   4.932   9.424  1.00 95.52           C  
ATOM   1546  N   GLU A 194     -11.040   3.777  13.804  1.00 94.10           N  
ATOM   1547  CA  GLU A 194     -10.842   3.071  15.066  1.00 94.10           C  
ATOM   1548  C   GLU A 194     -12.021   2.153  15.375  1.00 94.10           C  
ATOM   1549  CB  GLU A 194     -10.635   4.065  16.212  1.00 94.10           C  
ATOM   1550  O   GLU A 194     -11.844   1.085  15.965  1.00 94.10           O  
ATOM   1551  CG  GLU A 194     -10.165   3.420  17.507  1.00 94.10           C  
ATOM   1552  CD  GLU A 194      -9.704   4.429  18.547  1.00 94.10           C  
ATOM   1553  OE1 GLU A 194      -9.176   4.014  19.604  1.00 94.10           O  
ATOM   1554  OE2 GLU A 194      -9.874   5.645  18.303  1.00 94.10           O  
ATOM   1555  N   ASN A 195     -13.199   2.539  14.903  1.00 93.17           N  
ATOM   1556  CA  ASN A 195     -14.405   1.758  15.158  1.00 93.17           C  
ATOM   1557  C   ASN A 195     -14.644   0.722  14.064  1.00 93.17           C  
ATOM   1558  CB  ASN A 195     -15.621   2.678  15.293  1.00 93.17           C  
ATOM   1559  O   ASN A 195     -15.453  -0.192  14.235  1.00 93.17           O  
ATOM   1560  CG  ASN A 195     -15.544   3.572  16.515  1.00 93.17           C  
ATOM   1561  ND2 ASN A 195     -15.934   4.831  16.353  1.00 93.17           N  
ATOM   1562  OD1 ASN A 195     -15.137   3.136  17.594  1.00 93.17           O  
ATOM   1563  N   VAL A 196     -13.990   0.818  12.976  1.00 93.60           N  
ATOM   1564  CA  VAL A 196     -14.205  -0.025  11.806  1.00 93.60           C  
ATOM   1565  C   VAL A 196     -13.231  -1.201  11.829  1.00 93.60           C  
ATOM   1566  CB  VAL A 196     -14.045   0.774  10.493  1.00 93.60           C  
ATOM   1567  O   VAL A 196     -13.603  -2.331  11.504  1.00 93.60           O  
ATOM   1568  CG1 VAL A 196     -13.964  -0.168   9.293  1.00 93.60           C  
ATOM   1569  CG2 VAL A 196     -15.200   1.760  10.325  1.00 93.60           C  
ATOM   1570  N   ILE A 197     -12.035  -0.978  12.267  1.00 93.03           N  
ATOM   1571  CA  ILE A 197     -11.021  -2.027  12.299  1.00 93.03           C  
ATOM   1572  C   ILE A 197     -10.949  -2.631  13.699  1.00 93.03           C  
ATOM   1573  CB  ILE A 197      -9.637  -1.487  11.876  1.00 93.03           C  
ATOM   1574  O   ILE A 197     -11.127  -1.927  14.696  1.00 93.03           O  
ATOM   1575  CG1 ILE A 197      -9.141  -0.441  12.881  1.00 93.03           C  
ATOM   1576  CG2 ILE A 197      -9.694  -0.904  10.461  1.00 93.03           C  
ATOM   1577  CD1 ILE A 197      -7.699  -0.005  12.660  1.00 93.03           C  
ATOM   1578  N   ASN A 198     -10.766  -3.956  13.730  1.00 90.60           N  
ATOM   1579  CA  ASN A 198     -10.586  -4.622  15.016  1.00 90.60           C  
ATOM   1580  C   ASN A 198      -9.241  -5.338  15.093  1.00 90.60           C  
ATOM   1581  CB  ASN A 198     -11.728  -5.607  15.275  1.00 90.60           C  
ATOM   1582  O   ASN A 198      -8.621  -5.616  14.064  1.00 90.60           O  
ATOM   1583  CG  ASN A 198     -13.081  -5.049  14.882  1.00 90.60           C  
ATOM   1584  ND2 ASN A 198     -14.140  -5.784  15.198  1.00 90.60           N  
ATOM   1585  OD1 ASN A 198     -13.174  -3.966  14.298  1.00 90.60           O  
ATOM   1586  N   ASN A 199      -8.763  -5.559  16.281  1.00 91.48           N  
ATOM   1587  CA  ASN A 199      -7.487  -6.230  16.501  1.00 91.48           C  
ATOM   1588  C   ASN A 199      -7.442  -7.589  15.809  1.00 91.48           C  
ATOM   1589  CB  ASN A 199      -7.214  -6.388  17.999  1.00 91.48           C  
ATOM   1590  O   ASN A 199      -6.376  -8.038  15.382  1.00 91.48           O  
ATOM   1591  CG  ASN A 199      -6.810  -5.084  18.659  1.00 91.48           C  
ATOM   1592  ND2 ASN A 199      -7.033  -4.987  19.964  1.00 91.48           N  
ATOM   1593  OD1 ASN A 199      -6.303  -4.172  18.001  1.00 91.48           O  
ATOM   1594  N   LEU A 200      -8.564  -8.277  15.660  1.00 91.65           N  
ATOM   1595  CA  LEU A 200      -8.632  -9.557  14.963  1.00 91.65           C  
ATOM   1596  C   LEU A 200      -8.238  -9.400  13.499  1.00 91.65           C  
ATOM   1597  CB  LEU A 200     -10.041 -10.147  15.064  1.00 91.65           C  
ATOM   1598  O   LEU A 200      -7.624 -10.298  12.917  1.00 91.65           O  
ATOM   1599  CG  LEU A 200     -10.237 -11.540  14.464  1.00 91.65           C  
ATOM   1600  CD1 LEU A 200      -9.342 -12.553  15.171  1.00 91.65           C  
ATOM   1601  CD2 LEU A 200     -11.700 -11.960  14.550  1.00 91.65           C  
ATOM   1602  N   ASP A 201      -8.609  -8.285  12.903  1.00 90.90           N  
ATOM   1603  CA  ASP A 201      -8.215  -7.995  11.528  1.00 90.90           C  
ATOM   1604  C   ASP A 201      -6.695  -7.994  11.380  1.00 90.90           C  
ATOM   1605  CB  ASP A 201      -8.787  -6.649  11.079  1.00 90.90           C  
ATOM   1606  O   ASP A 201      -6.163  -8.484  10.382  1.00 90.90           O  
ATOM   1607  CG  ASP A 201     -10.303  -6.652  10.980  1.00 90.90           C  
ATOM   1608  OD1 ASP A 201     -10.891  -7.706  10.655  1.00 90.90           O  
ATOM   1609  OD2 ASP A 201     -10.914  -5.590  11.228  1.00 90.90           O  
ATOM   1610  N   ILE A 202      -6.048  -7.538  12.440  1.00 93.49           N  
ATOM   1611  CA  ILE A 202      -4.591  -7.459  12.430  1.00 93.49           C  
ATOM   1612  C   ILE A 202      -3.999  -8.865  12.492  1.00 93.49           C  
ATOM   1613  CB  ILE A 202      -4.063  -6.603  13.603  1.00 93.49           C  
ATOM   1614  O   ILE A 202      -3.114  -9.208  11.703  1.00 93.49           O  
ATOM   1615  CG1 ILE A 202      -4.566  -5.160  13.479  1.00 93.49           C  
ATOM   1616  CG2 ILE A 202      -2.534  -6.647  13.658  1.00 93.49           C  
ATOM   1617  CD1 ILE A 202      -4.245  -4.287  14.685  1.00 93.49           C  
ATOM   1618  N   ASP A 203      -4.512  -9.687  13.358  1.00 94.52           N  
ATOM   1619  CA  ASP A 203      -4.040 -11.064  13.477  1.00 94.52           C  
ATOM   1620  C   ASP A 203      -4.265 -11.835  12.178  1.00 94.52           C  
ATOM   1621  CB  ASP A 203      -4.741 -11.773  14.637  1.00 94.52           C  
ATOM   1622  O   ASP A 203      -3.388 -12.577  11.731  1.00 94.52           O  
ATOM   1623  CG  ASP A 203      -4.259 -11.302  15.998  1.00 94.52           C  
ATOM   1624  OD1 ASP A 203      -3.238 -10.584  16.068  1.00 94.52           O  
ATOM   1625  OD2 ASP A 203      -4.904 -11.654  17.009  1.00 94.52           O  
ATOM   1626  N   ASN A 204      -5.457 -11.619  11.616  1.00 95.53           N  
ATOM   1627  CA  ASN A 204      -5.774 -12.314  10.373  1.00 95.53           C  
ATOM   1628  C   ASN A 204      -4.806 -11.934   9.256  1.00 95.53           C  
ATOM   1629  CB  ASN A 204      -7.215 -12.025   9.949  1.00 95.53           C  
ATOM   1630  O   ASN A 204      -4.385 -12.790   8.476  1.00 95.53           O  
ATOM   1631  CG  ASN A 204      -8.234 -12.716  10.833  1.00 95.53           C  
ATOM   1632  ND2 ASN A 204      -9.471 -12.235  10.801  1.00 95.53           N  
ATOM   1633  OD1 ASN A 204      -7.912 -13.675  11.540  1.00 95.53           O  
ATOM   1634  N   TYR A 205      -4.465 -10.722   9.224  1.00 96.52           N  
ATOM   1635  CA  TYR A 205      -3.534 -10.298   8.184  1.00 96.52           C  
ATOM   1636  C   TYR A 205      -2.142 -10.867   8.433  1.00 96.52           C  
ATOM   1637  CB  TYR A 205      -3.469  -8.770   8.110  1.00 96.52           C  
ATOM   1638  O   TYR A 205      -1.465 -11.298   7.497  1.00 96.52           O  
ATOM   1639  CG  TYR A 205      -2.691  -8.252   6.924  1.00 96.52           C  
ATOM   1640  CD1 TYR A 205      -1.535  -7.496   7.101  1.00 96.52           C  
ATOM   1641  CD2 TYR A 205      -3.112  -8.517   5.625  1.00 96.52           C  
ATOM   1642  CE1 TYR A 205      -0.816  -7.015   6.011  1.00 96.52           C  
ATOM   1643  CE2 TYR A 205      -2.402  -8.041   4.528  1.00 96.52           C  
ATOM   1644  OH  TYR A 205      -0.550  -6.819   3.648  1.00 96.52           O  
ATOM   1645  CZ  TYR A 205      -1.257  -7.293   4.731  1.00 96.52           C  
ATOM   1646  N   TYR A 206      -1.654 -10.851   9.658  1.00 97.20           N  
ATOM   1647  CA  TYR A 206      -0.370 -11.471   9.967  1.00 97.20           C  
ATOM   1648  C   TYR A 206      -0.360 -12.939   9.556  1.00 97.20           C  
ATOM   1649  CB  TYR A 206      -0.059 -11.345  11.462  1.00 97.20           C  
ATOM   1650  O   TYR A 206       0.654 -13.447   9.071  1.00 97.20           O  
ATOM   1651  CG  TYR A 206       0.389  -9.964  11.874  1.00 97.20           C  
ATOM   1652  CD1 TYR A 206       1.131  -9.163  11.008  1.00 97.20           C  
ATOM   1653  CD2 TYR A 206       0.072  -9.457  13.130  1.00 97.20           C  
ATOM   1654  CE1 TYR A 206       1.547  -7.890  11.385  1.00 97.20           C  
ATOM   1655  CE2 TYR A 206       0.483  -8.185  13.517  1.00 97.20           C  
ATOM   1656  OH  TYR A 206       1.628  -6.152  13.016  1.00 97.20           O  
ATOM   1657  CZ  TYR A 206       1.218  -7.411  12.639  1.00 97.20           C  
ATOM   1658  N   GLN A 207      -1.479 -13.574   9.841  1.00 97.55           N  
ATOM   1659  CA  GLN A 207      -1.579 -14.965   9.412  1.00 97.55           C  
ATOM   1660  C   GLN A 207      -1.410 -15.087   7.900  1.00 97.55           C  
ATOM   1661  CB  GLN A 207      -2.919 -15.565   9.841  1.00 97.55           C  
ATOM   1662  O   GLN A 207      -0.697 -15.971   7.419  1.00 97.55           O  
ATOM   1663  CG  GLN A 207      -3.082 -17.032   9.468  1.00 97.55           C  
ATOM   1664  CD  GLN A 207      -2.094 -17.933  10.185  1.00 97.55           C  
ATOM   1665  NE2 GLN A 207      -1.551 -18.909   9.465  1.00 97.55           N  
ATOM   1666  OE1 GLN A 207      -1.821 -17.754  11.376  1.00 97.55           O  
ATOM   1667  N   LYS A 208      -2.035 -14.216   7.126  1.00 97.61           N  
ATOM   1668  CA  LYS A 208      -1.893 -14.230   5.673  1.00 97.61           C  
ATOM   1669  C   LYS A 208      -0.441 -14.006   5.260  1.00 97.61           C  
ATOM   1670  CB  LYS A 208      -2.789 -13.167   5.035  1.00 97.61           C  
ATOM   1671  O   LYS A 208       0.080 -14.712   4.395  1.00 97.61           O  
ATOM   1672  CG  LYS A 208      -4.274 -13.493   5.094  1.00 97.61           C  
ATOM   1673  CD  LYS A 208      -5.112 -12.403   4.439  1.00 97.61           C  
ATOM   1674  CE  LYS A 208      -6.603 -12.685   4.574  1.00 97.61           C  
ATOM   1675  NZ  LYS A 208      -7.429 -11.600   3.966  1.00 97.61           N  
ATOM   1676  N   VAL A 209       0.142 -13.039   5.917  1.00 97.59           N  
ATOM   1677  CA  VAL A 209       1.533 -12.716   5.617  1.00 97.59           C  
ATOM   1678  C   VAL A 209       2.422 -13.919   5.927  1.00 97.59           C  
ATOM   1679  CB  VAL A 209       2.013 -11.480   6.411  1.00 97.59           C  
ATOM   1680  O   VAL A 209       3.282 -14.286   5.123  1.00 97.59           O  
ATOM   1681  CG1 VAL A 209       3.520 -11.287   6.250  1.00 97.59           C  
ATOM   1682  CG2 VAL A 209       1.259 -10.231   5.959  1.00 97.59           C  
ATOM   1683  N   ALA A 210       2.183 -14.578   6.985  1.00 97.77           N  
ATOM   1684  CA  ALA A 210       3.032 -15.658   7.483  1.00 97.77           C  
ATOM   1685  C   ALA A 210       2.932 -16.890   6.589  1.00 97.77           C  
ATOM   1686  CB  ALA A 210       2.653 -16.014   8.918  1.00 97.77           C  
ATOM   1687  O   ALA A 210       3.909 -17.625   6.423  1.00 97.77           O  
ATOM   1688  N   THR A 211       1.843 -17.025   5.887  1.00 97.56           N  
ATOM   1689  CA  THR A 211       1.615 -18.325   5.266  1.00 97.56           C  
ATOM   1690  C   THR A 211       1.631 -18.208   3.744  1.00 97.56           C  
ATOM   1691  CB  THR A 211       0.278 -18.936   5.722  1.00 97.56           C  
ATOM   1692  O   THR A 211       1.664 -19.218   3.039  1.00 97.56           O  
ATOM   1693  CG2 THR A 211       0.282 -19.210   7.223  1.00 97.56           C  
ATOM   1694  OG1 THR A 211      -0.786 -18.025   5.418  1.00 97.56           O  
ATOM   1695  N   THR A 212       1.616 -17.020   3.223  1.00 97.84           N  
ATOM   1696  CA  THR A 212       1.556 -16.829   1.778  1.00 97.84           C  
ATOM   1697  C   THR A 212       2.846 -17.304   1.116  1.00 97.84           C  
ATOM   1698  CB  THR A 212       1.305 -15.352   1.419  1.00 97.84           C  
ATOM   1699  O   THR A 212       3.942 -16.997   1.588  1.00 97.84           O  
ATOM   1700  CG2 THR A 212       1.260 -15.154  -0.092  1.00 97.84           C  
ATOM   1701  OG1 THR A 212       0.055 -14.936   1.982  1.00 97.84           O  
ATOM   1702  N   ASN A 213       2.702 -18.034   0.070  1.00 97.22           N  
ATOM   1703  CA  ASN A 213       3.836 -18.464  -0.739  1.00 97.22           C  
ATOM   1704  C   ASN A 213       4.300 -17.361  -1.686  1.00 97.22           C  
ATOM   1705  CB  ASN A 213       3.485 -19.727  -1.528  1.00 97.22           C  
ATOM   1706  O   ASN A 213       3.600 -17.021  -2.641  1.00 97.22           O  
ATOM   1707  CG  ASN A 213       4.668 -20.285  -2.295  1.00 97.22           C  
ATOM   1708  ND2 ASN A 213       4.488 -21.458  -2.892  1.00 97.22           N  
ATOM   1709  OD1 ASN A 213       5.734 -19.668  -2.350  1.00 97.22           O  
ATOM   1710  N   LEU A 214       5.498 -16.926  -1.461  1.00 97.16           N  
ATOM   1711  CA  LEU A 214       5.987 -15.800  -2.249  1.00 97.16           C  
ATOM   1712  C   LEU A 214       7.054 -16.252  -3.240  1.00 97.16           C  
ATOM   1713  CB  LEU A 214       6.552 -14.710  -1.334  1.00 97.16           C  
ATOM   1714  O   LEU A 214       7.756 -15.423  -3.824  1.00 97.16           O  
ATOM   1715  CG  LEU A 214       5.548 -14.006  -0.419  1.00 97.16           C  
ATOM   1716  CD1 LEU A 214       6.265 -13.011   0.487  1.00 97.16           C  
ATOM   1717  CD2 LEU A 214       4.471 -13.308  -1.242  1.00 97.16           C  
ATOM   1718  N   SER A 215       7.174 -17.518  -3.449  1.00 96.53           N  
ATOM   1719  CA  SER A 215       8.206 -18.080  -4.315  1.00 96.53           C  
ATOM   1720  C   SER A 215       8.031 -17.614  -5.756  1.00 96.53           C  
ATOM   1721  CB  SER A 215       8.181 -19.608  -4.258  1.00 96.53           C  
ATOM   1722  O   SER A 215       9.014 -17.395  -6.468  1.00 96.53           O  
ATOM   1723  OG  SER A 215       6.932 -20.108  -4.704  1.00 96.53           O  
ATOM   1724  N   SER A 216       6.822 -17.490  -6.138  1.00 96.32           N  
ATOM   1725  CA  SER A 216       6.574 -17.062  -7.511  1.00 96.32           C  
ATOM   1726  C   SER A 216       7.042 -15.628  -7.736  1.00 96.32           C  
ATOM   1727  CB  SER A 216       5.088 -17.181  -7.850  1.00 96.32           C  
ATOM   1728  O   SER A 216       7.487 -15.279  -8.831  1.00 96.32           O  
ATOM   1729  OG  SER A 216       4.314 -16.326  -7.027  1.00 96.32           O  
ATOM   1730  N   VAL A 217       6.909 -14.783  -6.756  1.00 96.44           N  
ATOM   1731  CA  VAL A 217       7.390 -13.410  -6.873  1.00 96.44           C  
ATOM   1732  C   VAL A 217       8.905 -13.408  -7.062  1.00 96.44           C  
ATOM   1733  CB  VAL A 217       7.005 -12.566  -5.637  1.00 96.44           C  
ATOM   1734  O   VAL A 217       9.428 -12.703  -7.929  1.00 96.44           O  
ATOM   1735  CG1 VAL A 217       7.618 -11.170  -5.725  1.00 96.44           C  
ATOM   1736  CG2 VAL A 217       5.486 -12.479  -5.503  1.00 96.44           C  
ATOM   1737  N   ILE A 218       9.583 -14.298  -6.319  1.00 96.93           N  
ATOM   1738  CA  ILE A 218      11.036 -14.395  -6.393  1.00 96.93           C  
ATOM   1739  C   ILE A 218      11.447 -14.983  -7.741  1.00 96.93           C  
ATOM   1740  CB  ILE A 218      11.605 -15.251  -5.239  1.00 96.93           C  
ATOM   1741  O   ILE A 218      12.384 -14.497  -8.378  1.00 96.93           O  
ATOM   1742  CG1 ILE A 218      11.264 -14.617  -3.885  1.00 96.93           C  
ATOM   1743  CG2 ILE A 218      13.118 -15.431  -5.394  1.00 96.93           C  
ATOM   1744  CD1 ILE A 218      11.725 -13.172  -3.745  1.00 96.93           C  
ATOM   1745  N   SER A 219      10.757 -15.966  -8.171  1.00 97.05           N  
ATOM   1746  CA  SER A 219      11.035 -16.585  -9.462  1.00 97.05           C  
ATOM   1747  C   SER A 219      10.904 -15.577 -10.599  1.00 97.05           C  
ATOM   1748  CB  SER A 219      10.093 -17.765  -9.705  1.00 97.05           C  
ATOM   1749  O   SER A 219      11.735 -15.548 -11.509  1.00 97.05           O  
ATOM   1750  OG  SER A 219      10.354 -18.367 -10.961  1.00 97.05           O  
ATOM   1751  N   GLN A 220       9.884 -14.756 -10.533  1.00 95.13           N  
ATOM   1752  CA  GLN A 220       9.699 -13.721 -11.544  1.00 95.13           C  
ATOM   1753  C   GLN A 220      10.835 -12.702 -11.503  1.00 95.13           C  
ATOM   1754  CB  GLN A 220       8.355 -13.017 -11.353  1.00 95.13           C  
ATOM   1755  O   GLN A 220      11.268 -12.204 -12.544  1.00 95.13           O  
ATOM   1756  CG  GLN A 220       7.158 -13.847 -11.795  1.00 95.13           C  
ATOM   1757  CD  GLN A 220       5.836 -13.139 -11.567  1.00 95.13           C  
ATOM   1758  NE2 GLN A 220       4.741 -13.889 -11.636  1.00 95.13           N  
ATOM   1759  OE1 GLN A 220       5.798 -11.928 -11.330  1.00 95.13           O  
ATOM   1760  N   CYS A 221      11.261 -12.394 -10.311  1.00 95.36           N  
ATOM   1761  CA  CYS A 221      12.405 -11.505 -10.144  1.00 95.36           C  
ATOM   1762  C   CYS A 221      13.645 -12.079 -10.819  1.00 95.36           C  
ATOM   1763  CB  CYS A 221      12.686 -11.264  -8.661  1.00 95.36           C  
ATOM   1764  O   CYS A 221      14.336 -11.377 -11.559  1.00 95.36           O  
ATOM   1765  SG  CYS A 221      14.105 -10.190  -8.354  1.00 95.36           S  
ATOM   1766  N   GLU A 222      13.886 -13.371 -10.667  1.00 96.04           N  
ATOM   1767  CA  GLU A 222      15.043 -14.041 -11.252  1.00 96.04           C  
ATOM   1768  C   GLU A 222      14.947 -14.080 -12.775  1.00 96.04           C  
ATOM   1769  CB  GLU A 222      15.180 -15.462 -10.698  1.00 96.04           C  
ATOM   1770  O   GLU A 222      15.945 -13.879 -13.471  1.00 96.04           O  
ATOM   1771  CG  GLU A 222      15.582 -15.513  -9.231  1.00 96.04           C  
ATOM   1772  CD  GLU A 222      15.565 -16.919  -8.653  1.00 96.04           C  
ATOM   1773  OE1 GLU A 222      16.080 -17.120  -7.530  1.00 96.04           O  
ATOM   1774  OE2 GLU A 222      15.033 -17.828  -9.330  1.00 96.04           O  
ATOM   1775  N   LYS A 223      13.755 -14.305 -13.232  1.00 95.41           N  
ATOM   1776  CA  LYS A 223      13.536 -14.295 -14.676  1.00 95.41           C  
ATOM   1777  C   LYS A 223      13.829 -12.918 -15.266  1.00 95.41           C  
ATOM   1778  CB  LYS A 223      12.101 -14.710 -15.003  1.00 95.41           C  
ATOM   1779  O   LYS A 223      14.451 -12.811 -16.325  1.00 95.41           O  
ATOM   1780  CG  LYS A 223      11.832 -16.198 -14.826  1.00 95.41           C  
ATOM   1781  CD  LYS A 223      10.402 -16.556 -15.210  1.00 95.41           C  
ATOM   1782  CE  LYS A 223      10.099 -18.023 -14.934  1.00 95.41           C  
ATOM   1783  NZ  LYS A 223       8.667 -18.352 -15.198  1.00 95.41           N  
ATOM   1784  N   LEU A 224      13.382 -11.925 -14.554  1.00 93.22           N  
ATOM   1785  CA  LEU A 224      13.622 -10.556 -14.997  1.00 93.22           C  
ATOM   1786  C   LEU A 224      15.108 -10.219 -14.940  1.00 93.22           C  
ATOM   1787  CB  LEU A 224      12.829  -9.568 -14.138  1.00 93.22           C  
ATOM   1788  O   LEU A 224      15.629  -9.537 -15.826  1.00 93.22           O  
ATOM   1789  CG  LEU A 224      12.838  -8.109 -14.599  1.00 93.22           C  
ATOM   1790  CD1 LEU A 224      12.257  -7.994 -16.004  1.00 93.22           C  
ATOM   1791  CD2 LEU A 224      12.062  -7.234 -13.620  1.00 93.22           C  
ATOM   1792  N   ALA A 225      15.754 -10.637 -13.923  1.00 93.89           N  
ATOM   1793  CA  ALA A 225      17.190 -10.409 -13.793  1.00 93.89           C  
ATOM   1794  C   ALA A 225      17.951 -11.014 -14.969  1.00 93.89           C  
ATOM   1795  CB  ALA A 225      17.704 -10.987 -12.477  1.00 93.89           C  
ATOM   1796  O   ALA A 225      18.862 -10.388 -15.516  1.00 93.89           O  
ATOM   1797  N   LYS A 226      17.551 -12.169 -15.365  1.00 94.08           N  
ATOM   1798  CA  LYS A 226      18.176 -12.849 -16.496  1.00 94.08           C  
ATOM   1799  C   LYS A 226      17.850 -12.145 -17.809  1.00 94.08           C  
ATOM   1800  CB  LYS A 226      17.726 -14.309 -16.559  1.00 94.08           C  
ATOM   1801  O   LYS A 226      18.740 -11.902 -18.627  1.00 94.08           O  
ATOM   1802  CG  LYS A 226      18.457 -15.137 -17.605  1.00 94.08           C  
ATOM   1803  CD  LYS A 226      18.008 -16.593 -17.580  1.00 94.08           C  
ATOM   1804  CE  LYS A 226      18.684 -17.406 -18.676  1.00 94.08           C  
ATOM   1805  NZ  LYS A 226      18.245 -18.834 -18.657  1.00 94.08           N  
ATOM   1806  N   ALA A 227      16.586 -11.819 -17.944  1.00 90.76           N  
ATOM   1807  CA  ALA A 227      16.119 -11.209 -19.186  1.00 90.76           C  
ATOM   1808  C   ALA A 227      16.737  -9.828 -19.385  1.00 90.76           C  
ATOM   1809  CB  ALA A 227      14.595 -11.112 -19.191  1.00 90.76           C  
ATOM   1810  O   ALA A 227      17.010  -9.421 -20.517  1.00 90.76           O  
ATOM   1811  N   SER A 228      16.921  -9.193 -18.248  1.00 88.78           N  
ATOM   1812  CA  SER A 228      17.468  -7.843 -18.336  1.00 88.78           C  
ATOM   1813  C   SER A 228      18.992  -7.860 -18.297  1.00 88.78           C  
ATOM   1814  CB  SER A 228      16.930  -6.970 -17.201  1.00 88.78           C  
ATOM   1815  O   SER A 228      19.630  -6.805 -18.267  1.00 88.78           O  
ATOM   1816  OG  SER A 228      17.483  -7.367 -15.958  1.00 88.78           O  
ATOM   1817  N   LYS A 229      19.622  -9.057 -18.222  1.00 89.05           N  
ATOM   1818  CA  LYS A 229      21.066  -9.242 -18.108  1.00 89.05           C  
ATOM   1819  C   LYS A 229      21.633  -8.433 -16.944  1.00 89.05           C  
ATOM   1820  CB  LYS A 229      21.763  -8.845 -19.410  1.00 89.05           C  
ATOM   1821  O   LYS A 229      22.684  -7.801 -17.074  1.00 89.05           O  
ATOM   1822  CG  LYS A 229      21.350  -9.681 -20.612  1.00 89.05           C  
ATOM   1823  CD  LYS A 229      22.115  -9.275 -21.865  1.00 89.05           C  
ATOM   1824  CE  LYS A 229      21.662 -10.071 -23.081  1.00 89.05           C  
ATOM   1825  NZ  LYS A 229      22.392  -9.658 -24.317  1.00 89.05           N  
ATOM   1826  N   GLY A 230      20.809  -8.266 -15.987  1.00 85.65           N  
ATOM   1827  CA  GLY A 230      21.261  -7.613 -14.769  1.00 85.65           C  
ATOM   1828  C   GLY A 230      21.176  -6.100 -14.836  1.00 85.65           C  
ATOM   1829  O   GLY A 230      21.677  -5.405 -13.950  1.00 85.65           O  
ATOM   1830  N   ARG A 231      20.583  -5.547 -15.859  1.00 87.12           N  
ATOM   1831  CA  ARG A 231      20.549  -4.100 -16.045  1.00 87.12           C  
ATOM   1832  C   ARG A 231      19.391  -3.476 -15.272  1.00 87.12           C  
ATOM   1833  CB  ARG A 231      20.437  -3.750 -17.530  1.00 87.12           C  
ATOM   1834  O   ARG A 231      19.503  -2.354 -14.775  1.00 87.12           O  
ATOM   1835  CG  ARG A 231      21.697  -4.045 -18.329  1.00 87.12           C  
ATOM   1836  CD  ARG A 231      21.593  -3.527 -19.757  1.00 87.12           C  
ATOM   1837  NE  ARG A 231      22.576  -4.159 -20.632  1.00 87.12           N  
ATOM   1838  NH1 ARG A 231      22.072  -2.864 -22.477  1.00 87.12           N  
ATOM   1839  NH2 ARG A 231      23.701  -4.471 -22.610  1.00 87.12           N  
ATOM   1840  CZ  ARG A 231      22.780  -3.830 -21.904  1.00 87.12           C  
ATOM   1841  N   LEU A 232      18.273  -4.161 -15.275  1.00 88.25           N  
ATOM   1842  CA  LEU A 232      17.125  -3.664 -14.524  1.00 88.25           C  
ATOM   1843  C   LEU A 232      17.105  -4.244 -13.114  1.00 88.25           C  
ATOM   1844  CB  LEU A 232      15.820  -4.009 -15.248  1.00 88.25           C  
ATOM   1845  O   LEU A 232      17.050  -3.499 -12.133  1.00 88.25           O  
ATOM   1846  CG  LEU A 232      14.525  -3.616 -14.537  1.00 88.25           C  
ATOM   1847  CD1 LEU A 232      14.457  -2.103 -14.358  1.00 88.25           C  
ATOM   1848  CD2 LEU A 232      13.314  -4.123 -15.311  1.00 88.25           C  
ATOM   1849  N   VAL A 233      17.137  -5.593 -13.046  1.00 90.76           N  
ATOM   1850  CA  VAL A 233      17.141  -6.343 -11.794  1.00 90.76           C  
ATOM   1851  C   VAL A 233      18.369  -7.249 -11.738  1.00 90.76           C  
ATOM   1852  CB  VAL A 233      15.853  -7.181 -11.630  1.00 90.76           C  
ATOM   1853  O   VAL A 233      18.674  -7.953 -12.704  1.00 90.76           O  
ATOM   1854  CG1 VAL A 233      15.866  -7.937 -10.302  1.00 90.76           C  
ATOM   1855  CG2 VAL A 233      14.619  -6.285 -11.726  1.00 90.76           C  
ATOM   1856  N   GLN A 234      19.056  -7.139 -10.614  1.00 91.81           N  
ATOM   1857  CA  GLN A 234      20.221  -7.993 -10.412  1.00 91.81           C  
ATOM   1858  C   GLN A 234      19.863  -9.226  -9.587  1.00 91.81           C  
ATOM   1859  CB  GLN A 234      21.347  -7.214  -9.729  1.00 91.81           C  
ATOM   1860  O   GLN A 234      18.934  -9.190  -8.778  1.00 91.81           O  
ATOM   1861  CG  GLN A 234      21.827  -6.005 -10.522  1.00 91.81           C  
ATOM   1862  CD  GLN A 234      22.918  -5.230  -9.808  1.00 91.81           C  
ATOM   1863  NE2 GLN A 234      23.421  -4.183 -10.453  1.00 91.81           N  
ATOM   1864  OE1 GLN A 234      23.305  -5.570  -8.685  1.00 91.81           O  
ATOM   1865  N   SER A 235      20.593 -10.278  -9.845  1.00 91.52           N  
ATOM   1866  CA  SER A 235      20.369 -11.514  -9.102  1.00 91.52           C  
ATOM   1867  C   SER A 235      20.476 -11.282  -7.599  1.00 91.52           C  
ATOM   1868  CB  SER A 235      21.370 -12.587  -9.533  1.00 91.52           C  
ATOM   1869  O   SER A 235      19.723 -11.871  -6.820  1.00 91.52           O  
ATOM   1870  OG  SER A 235      21.133 -12.986 -10.873  1.00 91.52           O  
ATOM   1871  N   GLU A 236      21.348 -10.461  -7.196  1.00 91.51           N  
ATOM   1872  CA  GLU A 236      21.530 -10.156  -5.780  1.00 91.51           C  
ATOM   1873  C   GLU A 236      20.307  -9.443  -5.208  1.00 91.51           C  
ATOM   1874  CB  GLU A 236      22.782  -9.302  -5.570  1.00 91.51           C  
ATOM   1875  O   GLU A 236      20.045  -9.518  -4.006  1.00 91.51           O  
ATOM   1876  CG  GLU A 236      24.074  -9.994  -5.979  1.00 91.51           C  
ATOM   1877  CD  GLU A 236      24.315  -9.977  -7.481  1.00 91.51           C  
ATOM   1878  OE1 GLU A 236      25.112 -10.805  -7.977  1.00 91.51           O  
ATOM   1879  OE2 GLU A 236      23.702  -9.128  -8.166  1.00 91.51           O  
ATOM   1880  N   ASP A 237      19.661  -8.638  -6.070  1.00 91.57           N  
ATOM   1881  CA  ASP A 237      18.425  -7.994  -5.636  1.00 91.57           C  
ATOM   1882  C   ASP A 237      17.367  -9.031  -5.264  1.00 91.57           C  
ATOM   1883  CB  ASP A 237      17.891  -7.066  -6.729  1.00 91.57           C  
ATOM   1884  O   ASP A 237      16.707  -8.908  -4.230  1.00 91.57           O  
ATOM   1885  CG  ASP A 237      18.803  -5.882  -6.999  1.00 91.57           C  
ATOM   1886  OD1 ASP A 237      19.419  -5.356  -6.047  1.00 91.57           O  
ATOM   1887  OD2 ASP A 237      18.905  -5.469  -8.175  1.00 91.57           O  
ATOM   1888  N   CYS A 238      17.266 -10.008  -6.091  1.00 94.11           N  
ATOM   1889  CA  CYS A 238      16.263 -11.044  -5.871  1.00 94.11           C  
ATOM   1890  C   CYS A 238      16.528 -11.792  -4.570  1.00 94.11           C  
ATOM   1891  CB  CYS A 238      16.244 -12.028  -7.041  1.00 94.11           C  
ATOM   1892  O   CYS A 238      15.603 -12.044  -3.795  1.00 94.11           O  
ATOM   1893  SG  CYS A 238      16.041 -11.239  -8.653  1.00 94.11           S  
ATOM   1894  N   ALA A 239      17.769 -12.136  -4.359  1.00 93.17           N  
ATOM   1895  CA  ALA A 239      18.154 -12.802  -3.117  1.00 93.17           C  
ATOM   1896  C   ALA A 239      17.847 -11.925  -1.907  1.00 93.17           C  
ATOM   1897  CB  ALA A 239      19.636 -13.165  -3.145  1.00 93.17           C  
ATOM   1898  O   ALA A 239      17.394 -12.420  -0.872  1.00 93.17           O  
ATOM   1899  N   GLY A 240      18.143 -10.640  -2.007  1.00 92.75           N  
ATOM   1900  CA  GLY A 240      17.832  -9.695  -0.946  1.00 92.75           C  
ATOM   1901  C   GLY A 240      16.354  -9.645  -0.606  1.00 92.75           C  
ATOM   1902  O   GLY A 240      15.982  -9.665   0.569  1.00 92.75           O  
ATOM   1903  N   TYR A 241      15.525  -9.629  -1.569  1.00 93.57           N  
ATOM   1904  CA  TYR A 241      14.085  -9.577  -1.341  1.00 93.57           C  
ATOM   1905  C   TYR A 241      13.572 -10.905  -0.795  1.00 93.57           C  
ATOM   1906  CB  TYR A 241      13.347  -9.225  -2.636  1.00 93.57           C  
ATOM   1907  O   TYR A 241      12.645 -10.932   0.019  1.00 93.57           O  
ATOM   1908  CG  TYR A 241      13.290  -7.743  -2.918  1.00 93.57           C  
ATOM   1909  CD1 TYR A 241      12.477  -6.901  -2.163  1.00 93.57           C  
ATOM   1910  CD2 TYR A 241      14.049  -7.182  -3.940  1.00 93.57           C  
ATOM   1911  CE1 TYR A 241      12.420  -5.536  -2.421  1.00 93.57           C  
ATOM   1912  CE2 TYR A 241      13.999  -5.818  -4.206  1.00 93.57           C  
ATOM   1913  OH  TYR A 241      13.131  -3.653  -3.702  1.00 93.57           O  
ATOM   1914  CZ  TYR A 241      13.184  -5.004  -3.442  1.00 93.57           C  
ATOM   1915  N   GLU A 242      14.152 -11.960  -1.299  1.00 95.24           N  
ATOM   1916  CA  GLU A 242      13.790 -13.250  -0.719  1.00 95.24           C  
ATOM   1917  C   GLU A 242      14.039 -13.268   0.786  1.00 95.24           C  
ATOM   1918  CB  GLU A 242      14.570 -14.381  -1.395  1.00 95.24           C  
ATOM   1919  O   GLU A 242      13.175 -13.689   1.559  1.00 95.24           O  
ATOM   1920  CG  GLU A 242      14.166 -15.771  -0.926  1.00 95.24           C  
ATOM   1921  CD  GLU A 242      14.831 -16.887  -1.716  1.00 95.24           C  
ATOM   1922  OE1 GLU A 242      14.291 -18.017  -1.743  1.00 95.24           O  
ATOM   1923  OE2 GLU A 242      15.901 -16.630  -2.311  1.00 95.24           O  
ATOM   1924  N   SER A 243      15.249 -12.882   1.162  1.00 93.44           N  
ATOM   1925  CA  SER A 243      15.587 -12.817   2.580  1.00 93.44           C  
ATOM   1926  C   SER A 243      14.646 -11.879   3.330  1.00 93.44           C  
ATOM   1927  CB  SER A 243      17.033 -12.358   2.767  1.00 93.44           C  
ATOM   1928  O   SER A 243      14.180 -12.202   4.424  1.00 93.44           O  
ATOM   1929  OG  SER A 243      17.381 -12.336   4.141  1.00 93.44           O  
ATOM   1930  N   PHE A 244      14.411 -10.702   2.793  1.00 92.52           N  
ATOM   1931  CA  PHE A 244      13.516  -9.721   3.393  1.00 92.52           C  
ATOM   1932  C   PHE A 244      12.126 -10.311   3.599  1.00 92.52           C  
ATOM   1933  CB  PHE A 244      13.429  -8.465   2.520  1.00 92.52           C  
ATOM   1934  O   PHE A 244      11.551 -10.194   4.684  1.00 92.52           O  
ATOM   1935  CG  PHE A 244      12.442  -7.445   3.019  1.00 92.52           C  
ATOM   1936  CD1 PHE A 244      11.199  -7.306   2.415  1.00 92.52           C  
ATOM   1937  CD2 PHE A 244      12.758  -6.625   4.094  1.00 92.52           C  
ATOM   1938  CE1 PHE A 244      10.283  -6.363   2.875  1.00 92.52           C  
ATOM   1939  CE2 PHE A 244      11.848  -5.680   4.560  1.00 92.52           C  
ATOM   1940  CZ  PHE A 244      10.612  -5.549   3.949  1.00 92.52           C  
ATOM   1941  N   PHE A 245      11.529 -10.924   2.619  1.00 94.53           N  
ATOM   1942  CA  PHE A 245      10.192 -11.499   2.704  1.00 94.53           C  
ATOM   1943  C   PHE A 245      10.149 -12.620   3.735  1.00 94.53           C  
ATOM   1944  CB  PHE A 245       9.744 -12.026   1.337  1.00 94.53           C  
ATOM   1945  O   PHE A 245       9.178 -12.744   4.485  1.00 94.53           O  
ATOM   1946  CG  PHE A 245       9.517 -10.946   0.314  1.00 94.53           C  
ATOM   1947  CD1 PHE A 245       9.253  -9.640   0.709  1.00 94.53           C  
ATOM   1948  CD2 PHE A 245       9.568 -11.236  -1.043  1.00 94.53           C  
ATOM   1949  CE1 PHE A 245       9.042  -8.638  -0.235  1.00 94.53           C  
ATOM   1950  CE2 PHE A 245       9.359 -10.240  -1.993  1.00 94.53           C  
ATOM   1951  CZ  PHE A 245       9.095  -8.942  -1.587  1.00 94.53           C  
ATOM   1952  N   LYS A 246      11.185 -13.430   3.759  1.00 95.34           N  
ATOM   1953  CA  LYS A 246      11.241 -14.505   4.745  1.00 95.34           C  
ATOM   1954  C   LYS A 246      11.264 -13.949   6.165  1.00 95.34           C  
ATOM   1955  CB  LYS A 246      12.468 -15.387   4.507  1.00 95.34           C  
ATOM   1956  O   LYS A 246      10.606 -14.486   7.059  1.00 95.34           O  
ATOM   1957  CG  LYS A 246      12.319 -16.355   3.343  1.00 95.34           C  
ATOM   1958  CD  LYS A 246      13.529 -17.272   3.220  1.00 95.34           C  
ATOM   1959  CE  LYS A 246      13.360 -18.273   2.085  1.00 95.34           C  
ATOM   1960  NZ  LYS A 246      14.583 -19.110   1.898  1.00 95.34           N  
ATOM   1961  N   GLU A 247      12.060 -12.962   6.329  1.00 94.03           N  
ATOM   1962  CA  GLU A 247      12.101 -12.309   7.635  1.00 94.03           C  
ATOM   1963  C   GLU A 247      10.743 -11.718   7.999  1.00 94.03           C  
ATOM   1964  CB  GLU A 247      13.173 -11.217   7.656  1.00 94.03           C  
ATOM   1965  O   GLU A 247      10.296 -11.834   9.142  1.00 94.03           O  
ATOM   1966  CG  GLU A 247      13.372 -10.576   9.022  1.00 94.03           C  
ATOM   1967  CD  GLU A 247      14.476  -9.531   9.040  1.00 94.03           C  
ATOM   1968  OE1 GLU A 247      14.606  -8.803  10.050  1.00 94.03           O  
ATOM   1969  OE2 GLU A 247      15.216  -9.438   8.035  1.00 94.03           O  
ATOM   1970  N   MET A 248      10.159 -11.046   7.057  1.00 94.60           N  
ATOM   1971  CA  MET A 248       8.821 -10.493   7.249  1.00 94.60           C  
ATOM   1972  C   MET A 248       7.841 -11.578   7.682  1.00 94.60           C  
ATOM   1973  CB  MET A 248       8.326  -9.824   5.966  1.00 94.60           C  
ATOM   1974  O   MET A 248       7.078 -11.389   8.631  1.00 94.60           O  
ATOM   1975  CG  MET A 248       6.925  -9.245   6.077  1.00 94.60           C  
ATOM   1976  SD  MET A 248       6.270  -8.673   4.461  1.00 94.60           S  
ATOM   1977  CE  MET A 248       6.025 -10.268   3.632  1.00 94.60           C  
ATOM   1978  N   GLN A 249       7.811 -12.720   6.976  1.00 96.80           N  
ATOM   1979  CA  GLN A 249       6.906 -13.822   7.286  1.00 96.80           C  
ATOM   1980  C   GLN A 249       7.193 -14.396   8.671  1.00 96.80           C  
ATOM   1981  CB  GLN A 249       7.017 -14.921   6.229  1.00 96.80           C  
ATOM   1982  O   GLN A 249       6.268 -14.693   9.429  1.00 96.80           O  
ATOM   1983  CG  GLN A 249       6.386 -14.555   4.892  1.00 96.80           C  
ATOM   1984  CD  GLN A 249       6.583 -15.626   3.836  1.00 96.80           C  
ATOM   1985  NE2 GLN A 249       5.523 -15.931   3.095  1.00 96.80           N  
ATOM   1986  OE1 GLN A 249       7.679 -16.176   3.688  1.00 96.80           O  
ATOM   1987  N   ARG A 250       8.490 -14.493   9.005  1.00 96.41           N  
ATOM   1988  CA  ARG A 250       8.894 -14.975  10.322  1.00 96.41           C  
ATOM   1989  C   ARG A 250       8.396 -14.045  11.422  1.00 96.41           C  
ATOM   1990  CB  ARG A 250      10.416 -15.112  10.401  1.00 96.41           C  
ATOM   1991  O   ARG A 250       7.846 -14.502  12.427  1.00 96.41           O  
ATOM   1992  CG  ARG A 250      10.915 -15.701  11.711  1.00 96.41           C  
ATOM   1993  CD  ARG A 250      12.432 -15.826  11.732  1.00 96.41           C  
ATOM   1994  NE  ARG A 250      13.081 -14.557  11.413  1.00 96.41           N  
ATOM   1995  NH1 ARG A 250      15.230 -15.337  11.748  1.00 96.41           N  
ATOM   1996  NH2 ARG A 250      14.880 -13.160  11.120  1.00 96.41           N  
ATOM   1997  CZ  ARG A 250      14.396 -14.354  11.428  1.00 96.41           C  
ATOM   1998  N   ASN A 251       8.604 -12.750  11.267  1.00 95.43           N  
ATOM   1999  CA  ASN A 251       8.182 -11.768  12.260  1.00 95.43           C  
ATOM   2000  C   ASN A 251       6.666 -11.755  12.428  1.00 95.43           C  
ATOM   2001  CB  ASN A 251       8.686 -10.373  11.883  1.00 95.43           C  
ATOM   2002  O   ASN A 251       6.161 -11.608  13.543  1.00 95.43           O  
ATOM   2003  CG  ASN A 251      10.186 -10.230  12.047  1.00 95.43           C  
ATOM   2004  ND2 ASN A 251      10.783  -9.324  11.281  1.00 95.43           N  
ATOM   2005  OD1 ASN A 251      10.804 -10.928  12.855  1.00 95.43           O  
ATOM   2006  N   ALA A 252       5.968 -11.879  11.296  1.00 96.21           N  
ATOM   2007  CA  ALA A 252       4.512 -11.968  11.367  1.00 96.21           C  
ATOM   2008  C   ALA A 252       4.075 -13.186  12.176  1.00 96.21           C  
ATOM   2009  CB  ALA A 252       3.913 -12.022   9.964  1.00 96.21           C  
ATOM   2010  O   ALA A 252       3.166 -13.095  13.004  1.00 96.21           O  
ATOM   2011  N   LYS A 253       4.720 -14.293  11.941  1.00 96.99           N  
ATOM   2012  CA  LYS A 253       4.434 -15.517  12.682  1.00 96.99           C  
ATOM   2013  C   LYS A 253       4.710 -15.335  14.172  1.00 96.99           C  
ATOM   2014  CB  LYS A 253       5.260 -16.682  12.135  1.00 96.99           C  
ATOM   2015  O   LYS A 253       3.921 -15.770  15.013  1.00 96.99           O  
ATOM   2016  CG  LYS A 253       4.904 -18.032  12.740  1.00 96.99           C  
ATOM   2017  CD  LYS A 253       5.687 -19.163  12.086  1.00 96.99           C  
ATOM   2018  CE  LYS A 253       5.354 -20.510  12.712  1.00 96.99           C  
ATOM   2019  NZ  LYS A 253       6.112 -21.623  12.066  1.00 96.99           N  
ATOM   2020  N   ASN A 254       5.801 -14.725  14.531  1.00 96.06           N  
ATOM   2021  CA  ASN A 254       6.167 -14.475  15.922  1.00 96.06           C  
ATOM   2022  C   ASN A 254       5.112 -13.634  16.636  1.00 96.06           C  
ATOM   2023  CB  ASN A 254       7.534 -13.793  16.003  1.00 96.06           C  
ATOM   2024  O   ASN A 254       4.822 -13.863  17.812  1.00 96.06           O  
ATOM   2025  CG  ASN A 254       8.673 -14.722  15.633  1.00 96.06           C  
ATOM   2026  ND2 ASN A 254       9.834 -14.149  15.339  1.00 96.06           N  
ATOM   2027  OD1 ASN A 254       8.511 -15.945  15.609  1.00 96.06           O  
ATOM   2028  N   GLN A 255       4.576 -12.744  15.856  1.00 93.90           N  
ATOM   2029  CA  GLN A 255       3.549 -11.892  16.446  1.00 93.90           C  
ATOM   2030  C   GLN A 255       2.298 -12.696  16.790  1.00 93.90           C  
ATOM   2031  CB  GLN A 255       3.192 -10.745  15.500  1.00 93.90           C  
ATOM   2032  O   GLN A 255       1.639 -12.429  17.797  1.00 93.90           O  
ATOM   2033  CG  GLN A 255       4.221  -9.622  15.479  1.00 93.90           C  
ATOM   2034  CD  GLN A 255       4.537  -9.090  16.864  1.00 93.90           C  
ATOM   2035  NE2 GLN A 255       5.824  -8.966  17.172  1.00 93.90           N  
ATOM   2036  OE1 GLN A 255       3.633  -8.792  17.650  1.00 93.90           O  
ATOM   2037  N   LEU A 256       1.960 -13.621  16.049  1.00 93.63           N  
ATOM   2038  CA  LEU A 256       0.779 -14.448  16.274  1.00 93.63           C  
ATOM   2039  C   LEU A 256       0.966 -15.341  17.496  1.00 93.63           C  
ATOM   2040  CB  LEU A 256       0.483 -15.306  15.041  1.00 93.63           C  
ATOM   2041  O   LEU A 256      -0.002 -15.663  18.189  1.00 93.63           O  
ATOM   2042  CG  LEU A 256      -0.017 -14.562  13.802  1.00 93.63           C  
ATOM   2043  CD1 LEU A 256       0.017 -15.479  12.584  1.00 93.63           C  
ATOM   2044  CD2 LEU A 256      -1.425 -14.024  14.033  1.00 93.63           C  
ATOM   2045  N   GLU A 257       2.186 -15.614  17.822  1.00 91.56           N  
ATOM   2046  CA  GLU A 257       2.498 -16.519  18.924  1.00 91.56           C  
ATOM   2047  C   GLU A 257       2.685 -15.753  20.231  1.00 91.56           C  
ATOM   2048  CB  GLU A 257       3.752 -17.338  18.610  1.00 91.56           C  
ATOM   2049  O   GLU A 257       2.647 -16.343  21.313  1.00 91.56           O  
ATOM   2050  CG  GLU A 257       3.584 -18.296  17.440  1.00 91.56           C  
ATOM   2051  CD  GLU A 257       4.874 -19.001  17.051  1.00 91.56           C  
ATOM   2052  OE1 GLU A 257       4.835 -19.903  16.184  1.00 91.56           O  
ATOM   2053  OE2 GLU A 257       5.931 -18.649  17.619  1.00 91.56           O  
ATOM   2054  N   SER A 258       2.884 -14.474  20.183  1.00 85.36           N  
ATOM   2055  CA  SER A 258       3.099 -13.663  21.377  1.00 85.36           C  
ATOM   2056  C   SER A 258       1.779 -13.321  22.058  1.00 85.36           C  
ATOM   2057  CB  SER A 258       3.848 -12.377  21.024  1.00 85.36           C  
ATOM   2058  O   SER A 258       1.705 -13.262  23.288  1.00 85.36           O  
ATOM   2059  OG  SER A 258       3.059 -11.549  20.187  1.00 85.36           O  
TER    2060      SER A 258                                                      
ENDMDL                                                                          
END                                                                             
