# Supplementary material for: Pan-kinome of Legionella expanded by a bioinformatics survey
Source: Sci Rep. 2022 Dec 16;12:21782. doi: 10.1038/s41598-022-26109-x (PMC9758233; doi:10.1038/s41598-022-26109-x)
Supplement: Supplementary file 9 — Supplementary Information 9. [file 41598_2022_26109_MOESM9_ESM.zip › S15 - Data - 3D structure models of novel kinases/pdb - protein kinase domains - AlphaFold2/lpg1925_198-525.pdb]

MODEL     1                                                                     
ATOM      1  N   ILE A   1     -27.721   7.524   4.264  1.00 76.35           N  
ATOM      2  CA  ILE A   1     -27.036   8.711   4.763  1.00 76.35           C  
ATOM      3  C   ILE A   1     -26.864   8.610   6.277  1.00 76.35           C  
ATOM      4  CB  ILE A   1     -27.802  10.002   4.395  1.00 76.35           C  
ATOM      5  O   ILE A   1     -25.822   8.988   6.816  1.00 76.35           O  
ATOM      6  CG1 ILE A   1     -27.762  10.233   2.880  1.00 76.35           C  
ATOM      7  CG2 ILE A   1     -27.225  11.205   5.147  1.00 76.35           C  
ATOM      8  CD1 ILE A   1     -28.629  11.392   2.407  1.00 76.35           C  
ATOM      9  N   ASN A   2     -27.925   8.058   6.997  1.00 82.16           N  
ATOM     10  CA  ASN A   2     -27.925   7.927   8.451  1.00 82.16           C  
ATOM     11  C   ASN A   2     -26.818   6.992   8.929  1.00 82.16           C  
ATOM     12  CB  ASN A   2     -29.286   7.434   8.945  1.00 82.16           C  
ATOM     13  O   ASN A   2     -26.417   7.042  10.093  1.00 82.16           O  
ATOM     14  CG  ASN A   2     -30.372   8.484   8.808  1.00 82.16           C  
ATOM     15  ND2 ASN A   2     -31.613   8.037   8.655  1.00 82.16           N  
ATOM     16  OD1 ASN A   2     -30.097   9.686   8.838  1.00 82.16           O  
ATOM     17  N   GLN A   3     -26.191   6.307   8.005  1.00 85.96           N  
ATOM     18  CA  GLN A   3     -25.180   5.330   8.394  1.00 85.96           C  
ATOM     19  C   GLN A   3     -23.773   5.865   8.142  1.00 85.96           C  
ATOM     20  CB  GLN A   3     -25.384   4.015   7.639  1.00 85.96           C  
ATOM     21  O   GLN A   3     -22.785   5.216   8.492  1.00 85.96           O  
ATOM     22  CG  GLN A   3     -26.680   3.298   7.994  1.00 85.96           C  
ATOM     23  CD  GLN A   3     -26.858   1.998   7.233  1.00 85.96           C  
ATOM     24  NE2 GLN A   3     -27.957   1.300   7.500  1.00 85.96           N  
ATOM     25  OE1 GLN A   3     -26.015   1.623   6.411  1.00 85.96           O  
ATOM     26  N   LEU A   4     -23.682   7.033   7.476  1.00 89.35           N  
ATOM     27  CA  LEU A   4     -22.371   7.592   7.168  1.00 89.35           C  
ATOM     28  C   LEU A   4     -21.652   8.024   8.441  1.00 89.35           C  
ATOM     29  CB  LEU A   4     -22.506   8.782   6.214  1.00 89.35           C  
ATOM     30  O   LEU A   4     -22.257   8.638   9.323  1.00 89.35           O  
ATOM     31  CG  LEU A   4     -23.005   8.467   4.804  1.00 89.35           C  
ATOM     32  CD1 LEU A   4     -23.260   9.758   4.032  1.00 89.35           C  
ATOM     33  CD2 LEU A   4     -22.004   7.586   4.065  1.00 89.35           C  
ATOM     34  N   GLU A   5     -20.474   7.595   8.591  1.00 92.20           N  
ATOM     35  CA  GLU A   5     -19.600   8.025   9.678  1.00 92.20           C  
ATOM     36  C   GLU A   5     -18.379   8.768   9.143  1.00 92.20           C  
ATOM     37  CB  GLU A   5     -19.158   6.825  10.519  1.00 92.20           C  
ATOM     38  O   GLU A   5     -17.701   8.285   8.233  1.00 92.20           O  
ATOM     39  CG  GLU A   5     -20.297   6.145  11.266  1.00 92.20           C  
ATOM     40  CD  GLU A   5     -19.846   4.947  12.086  1.00 92.20           C  
ATOM     41  OE1 GLU A   5     -20.701   4.291  12.723  1.00 92.20           O  
ATOM     42  OE2 GLU A   5     -18.627   4.662  12.092  1.00 92.20           O  
ATOM     43  N   ARG A   6     -18.163   9.877   9.721  1.00 92.59           N  
ATOM     44  CA  ARG A   6     -17.049  10.713   9.283  1.00 92.59           C  
ATOM     45  C   ARG A   6     -15.730  10.216   9.865  1.00 92.59           C  
ATOM     46  CB  ARG A   6     -17.282  12.172   9.681  1.00 92.59           C  
ATOM     47  O   ARG A   6     -15.673   9.807  11.026  1.00 92.59           O  
ATOM     48  CG  ARG A   6     -16.297  13.146   9.055  1.00 92.59           C  
ATOM     49  CD  ARG A   6     -16.675  14.593   9.341  1.00 92.59           C  
ATOM     50  NE  ARG A   6     -15.680  15.524   8.819  1.00 92.59           N  
ATOM     51  NH1 ARG A   6     -16.710  17.416   9.653  1.00 92.59           N  
ATOM     52  NH2 ARG A   6     -14.760  17.597   8.460  1.00 92.59           N  
ATOM     53  CZ  ARG A   6     -15.719  16.844   8.978  1.00 92.59           C  
ATOM     54  N   LEU A   7     -14.712  10.265   8.996  1.00 92.81           N  
ATOM     55  CA  LEU A   7     -13.349   9.910   9.377  1.00 92.81           C  
ATOM     56  C   LEU A   7     -12.363  10.985   8.932  1.00 92.81           C  
ATOM     57  CB  LEU A   7     -12.957   8.560   8.772  1.00 92.81           C  
ATOM     58  O   LEU A   7     -12.383  11.412   7.775  1.00 92.81           O  
ATOM     59  CG  LEU A   7     -13.681   7.332   9.327  1.00 92.81           C  
ATOM     60  CD1 LEU A   7     -13.449   6.126   8.424  1.00 92.81           C  
ATOM     61  CD2 LEU A   7     -13.221   7.038  10.751  1.00 92.81           C  
ATOM     62  N   ASN A   8     -11.521  11.357   9.860  1.00 92.12           N  
ATOM     63  CA  ASN A   8     -10.438  12.261   9.487  1.00 92.12           C  
ATOM     64  C   ASN A   8      -9.118  11.515   9.321  1.00 92.12           C  
ATOM     65  CB  ASN A   8     -10.291  13.378  10.523  1.00 92.12           C  
ATOM     66  O   ASN A   8      -8.670  10.825  10.238  1.00 92.12           O  
ATOM     67  CG  ASN A   8     -11.475  14.325  10.533  1.00 92.12           C  
ATOM     68  ND2 ASN A   8     -11.933  14.689  11.725  1.00 92.12           N  
ATOM     69  OD1 ASN A   8     -11.974  14.726   9.478  1.00 92.12           O  
ATOM     70  N   ILE A   9      -8.624  11.626   8.119  1.00 92.12           N  
ATOM     71  CA  ILE A   9      -7.378  10.931   7.814  1.00 92.12           C  
ATOM     72  C   ILE A   9      -6.218  11.923   7.827  1.00 92.12           C  
ATOM     73  CB  ILE A   9      -7.453  10.210   6.449  1.00 92.12           C  
ATOM     74  O   ILE A   9      -6.134  12.801   6.964  1.00 92.12           O  
ATOM     75  CG1 ILE A   9      -8.705   9.329   6.379  1.00 92.12           C  
ATOM     76  CG2 ILE A   9      -6.186   9.384   6.206  1.00 92.12           C  
ATOM     77  CD1 ILE A   9      -8.674   8.133   7.321  1.00 92.12           C  
ATOM     78  N   PRO A  10      -5.348  11.750   8.768  1.00 87.89           N  
ATOM     79  CA  PRO A  10      -4.185  12.640   8.792  1.00 87.89           C  
ATOM     80  C   PRO A  10      -3.242  12.410   7.613  1.00 87.89           C  
ATOM     81  CB  PRO A  10      -3.500  12.291  10.115  1.00 87.89           C  
ATOM     82  O   PRO A  10      -3.079  11.274   7.161  1.00 87.89           O  
ATOM     83  CG  PRO A  10      -3.926  10.888  10.407  1.00 87.89           C  
ATOM     84  CD  PRO A  10      -5.279  10.663   9.796  1.00 87.89           C  
ATOM     85  N   GLN A  11      -2.740  13.500   7.079  1.00 82.84           N  
ATOM     86  CA  GLN A  11      -1.749  13.425   6.011  1.00 82.84           C  
ATOM     87  C   GLN A  11      -0.361  13.800   6.521  1.00 82.84           C  
ATOM     88  CB  GLN A  11      -2.144  14.336   4.847  1.00 82.84           C  
ATOM     89  O   GLN A  11      -0.226  14.372   7.605  1.00 82.84           O  
ATOM     90  CG  GLN A  11      -3.508  14.017   4.251  1.00 82.84           C  
ATOM     91  CD  GLN A  11      -3.502  12.750   3.416  1.00 82.84           C  
ATOM     92  NE2 GLN A  11      -4.320  11.778   3.807  1.00 82.84           N  
ATOM     93  OE1 GLN A  11      -2.768  12.645   2.428  1.00 82.84           O  
ATOM     94  N   ASP A  12       0.638  13.389   5.759  1.00 73.69           N  
ATOM     95  CA  ASP A  12       2.024  13.635   6.148  1.00 73.69           C  
ATOM     96  C   ASP A  12       2.316  15.132   6.223  1.00 73.69           C  
ATOM     97  CB  ASP A  12       2.984  12.960   5.167  1.00 73.69           C  
ATOM     98  O   ASP A  12       3.148  15.568   7.021  1.00 73.69           O  
ATOM     99  CG  ASP A  12       3.000  11.447   5.299  1.00 73.69           C  
ATOM    100  OD1 ASP A  12       2.552  10.921   6.340  1.00 73.69           O  
ATOM    101  OD2 ASP A  12       3.469  10.776   4.354  1.00 73.69           O  
ATOM    102  N   ASN A  13       1.590  15.970   5.464  1.00 78.61           N  
ATOM    103  CA  ASN A  13       1.848  17.406   5.432  1.00 78.61           C  
ATOM    104  C   ASN A  13       1.088  18.137   6.535  1.00 78.61           C  
ATOM    105  CB  ASN A  13       1.485  17.986   4.063  1.00 78.61           C  
ATOM    106  O   ASN A  13       1.142  19.365   6.624  1.00 78.61           O  
ATOM    107  CG  ASN A  13       0.013  17.831   3.735  1.00 78.61           C  
ATOM    108  ND2 ASN A  13      -0.375  18.255   2.538  1.00 78.61           N  
ATOM    109  OD1 ASN A  13      -0.769  17.335   4.550  1.00 78.61           O  
ATOM    110  N   GLY A  14       0.395  17.426   7.332  1.00 78.25           N  
ATOM    111  CA  GLY A  14      -0.297  18.029   8.460  1.00 78.25           C  
ATOM    112  C   GLY A  14      -1.768  18.282   8.192  1.00 78.25           C  
ATOM    113  O   GLY A  14      -2.542  18.520   9.121  1.00 78.25           O  
ATOM    114  N   SER A  15      -2.175  18.185   6.935  1.00 87.23           N  
ATOM    115  CA  SER A  15      -3.584  18.371   6.605  1.00 87.23           C  
ATOM    116  C   SER A  15      -4.377  17.088   6.823  1.00 87.23           C  
ATOM    117  CB  SER A  15      -3.738  18.836   5.156  1.00 87.23           C  
ATOM    118  O   SER A  15      -3.798  16.006   6.944  1.00 87.23           O  
ATOM    119  OG  SER A  15      -3.285  17.838   4.257  1.00 87.23           O  
ATOM    120  N   ASN A  16      -5.640  17.253   7.012  1.00 90.22           N  
ATOM    121  CA  ASN A  16      -6.534  16.110   7.163  1.00 90.22           C  
ATOM    122  C   ASN A  16      -7.458  15.958   5.958  1.00 90.22           C  
ATOM    123  CB  ASN A  16      -7.355  16.236   8.449  1.00 90.22           C  
ATOM    124  O   ASN A  16      -7.887  16.953   5.370  1.00 90.22           O  
ATOM    125  CG  ASN A  16      -6.524  16.012   9.696  1.00 90.22           C  
ATOM    126  ND2 ASN A  16      -7.044  16.441  10.840  1.00 90.22           N  
ATOM    127  OD1 ASN A  16      -5.423  15.459   9.633  1.00 90.22           O  
ATOM    128  N   LEU A  17      -7.534  14.689   5.567  1.00 92.42           N  
ATOM    129  CA  LEU A  17      -8.563  14.361   4.586  1.00 92.42           C  
ATOM    130  C   LEU A  17      -9.849  13.917   5.276  1.00 92.42           C  
ATOM    131  CB  LEU A  17      -8.072  13.262   3.641  1.00 92.42           C  
ATOM    132  O   LEU A  17      -9.805  13.210   6.285  1.00 92.42           O  
ATOM    133  CG  LEU A  17      -6.831  13.589   2.808  1.00 92.42           C  
ATOM    134  CD1 LEU A  17      -6.365  12.353   2.045  1.00 92.42           C  
ATOM    135  CD2 LEU A  17      -7.117  14.740   1.850  1.00 92.42           C  
ATOM    136  N   SER A  18     -10.915  14.397   4.786  1.00 94.91           N  
ATOM    137  CA  SER A  18     -12.208  14.049   5.367  1.00 94.91           C  
ATOM    138  C   SER A  18     -12.953  13.043   4.496  1.00 94.91           C  
ATOM    139  CB  SER A  18     -13.064  15.302   5.559  1.00 94.91           C  
ATOM    140  O   SER A  18     -13.273  13.331   3.340  1.00 94.91           O  
ATOM    141  OG  SER A  18     -12.464  16.182   6.494  1.00 94.91           O  
ATOM    142  N   TYR A  19     -13.219  11.903   5.118  1.00 95.86           N  
ATOM    143  CA  TYR A  19     -13.939  10.823   4.452  1.00 95.86           C  
ATOM    144  C   TYR A  19     -15.137  10.375   5.281  1.00 95.86           C  
ATOM    145  CB  TYR A  19     -13.008   9.634   4.195  1.00 95.86           C  
ATOM    146  O   TYR A  19     -15.234  10.695   6.468  1.00 95.86           O  
ATOM    147  CG  TYR A  19     -12.132   9.802   2.978  1.00 95.86           C  
ATOM    148  CD1 TYR A  19     -12.399   9.105   1.802  1.00 95.86           C  
ATOM    149  CD2 TYR A  19     -11.034  10.656   3.002  1.00 95.86           C  
ATOM    150  CE1 TYR A  19     -11.593   9.255   0.678  1.00 95.86           C  
ATOM    151  CE2 TYR A  19     -10.221  10.813   1.884  1.00 95.86           C  
ATOM    152  OH  TYR A  19      -9.707  10.262  -0.380  1.00 95.86           O  
ATOM    153  CZ  TYR A  19     -10.508  10.110   0.729  1.00 95.86           C  
ATOM    154  N   CYS A  20     -15.996   9.700   4.593  1.00 95.24           N  
ATOM    155  CA  CYS A  20     -17.111   9.024   5.248  1.00 95.24           C  
ATOM    156  C   CYS A  20     -17.100   7.531   4.941  1.00 95.24           C  
ATOM    157  CB  CYS A  20     -18.441   9.635   4.808  1.00 95.24           C  
ATOM    158  O   CYS A  20     -16.696   7.120   3.852  1.00 95.24           O  
ATOM    159  SG  CYS A  20     -18.605  11.388   5.210  1.00 95.24           S  
ATOM    160  N   THR A  21     -17.534   6.729   5.945  1.00 93.87           N  
ATOM    161  CA  THR A  21     -17.665   5.293   5.719  1.00 93.87           C  
ATOM    162  C   THR A  21     -18.940   4.983   4.941  1.00 93.87           C  
ATOM    163  CB  THR A  21     -17.669   4.516   7.048  1.00 93.87           C  
ATOM    164  O   THR A  21     -19.943   5.687   5.076  1.00 93.87           O  
ATOM    165  CG2 THR A  21     -16.413   4.811   7.862  1.00 93.87           C  
ATOM    166  OG1 THR A  21     -18.820   4.896   7.813  1.00 93.87           O  
ATOM    167  N   LEU A  22     -18.769   3.946   4.058  1.00 91.31           N  
ATOM    168  CA  LEU A  22     -19.916   3.457   3.301  1.00 91.31           C  
ATOM    169  C   LEU A  22     -20.336   2.073   3.785  1.00 91.31           C  
ATOM    170  CB  LEU A  22     -19.592   3.410   1.806  1.00 91.31           C  
ATOM    171  O   LEU A  22     -19.497   1.281   4.219  1.00 91.31           O  
ATOM    172  CG  LEU A  22     -19.402   4.760   1.111  1.00 91.31           C  
ATOM    173  CD1 LEU A  22     -18.795   4.562  -0.274  1.00 91.31           C  
ATOM    174  CD2 LEU A  22     -20.729   5.505   1.018  1.00 91.31           C  
ATOM    175  N   ALA A  23     -21.645   1.764   3.785  1.00 84.87           N  
ATOM    176  CA  ALA A  23     -22.176   0.474   4.220  1.00 84.87           C  
ATOM    177  C   ALA A  23     -21.978  -0.591   3.146  1.00 84.87           C  
ATOM    178  CB  ALA A  23     -23.655   0.600   4.574  1.00 84.87           C  
ATOM    179  O   ALA A  23     -22.356  -1.749   3.334  1.00 84.87           O  
ATOM    180  N   GLU A  24     -21.222  -0.297   2.143  1.00 81.02           N  
ATOM    181  CA  GLU A  24     -20.953  -1.256   1.076  1.00 81.02           C  
ATOM    182  C   GLU A  24     -19.841  -2.224   1.470  1.00 81.02           C  
ATOM    183  CB  GLU A  24     -20.583  -0.530  -0.220  1.00 81.02           C  
ATOM    184  O   GLU A  24     -19.016  -1.912   2.332  1.00 81.02           O  
ATOM    185  CG  GLU A  24     -21.722   0.286  -0.814  1.00 81.02           C  
ATOM    186  CD  GLU A  24     -21.353   0.967  -2.123  1.00 81.02           C  
ATOM    187  OE1 GLU A  24     -22.144   1.802  -2.616  1.00 81.02           O  
ATOM    188  OE2 GLU A  24     -20.264   0.662  -2.659  1.00 81.02           O  
ATOM    189  N   THR A  25     -19.957  -3.479   0.902  1.00 77.24           N  
ATOM    190  CA  THR A  25     -18.929  -4.482   1.160  1.00 77.24           C  
ATOM    191  C   THR A  25     -17.974  -4.595  -0.025  1.00 77.24           C  
ATOM    192  CB  THR A  25     -19.554  -5.859   1.453  1.00 77.24           C  
ATOM    193  O   THR A  25     -18.396  -4.500  -1.180  1.00 77.24           O  
ATOM    194  CG2 THR A  25     -18.512  -6.830   1.999  1.00 77.24           C  
ATOM    195  OG1 THR A  25     -20.601  -5.706   2.418  1.00 77.24           O  
ATOM    196  N   ILE A  26     -16.707  -4.533   0.279  1.00 77.79           N  
ATOM    197  CA  ILE A  26     -15.676  -4.774  -0.724  1.00 77.79           C  
ATOM    198  C   ILE A  26     -15.256  -6.242  -0.689  1.00 77.79           C  
ATOM    199  CB  ILE A  26     -14.450  -3.860  -0.506  1.00 77.79           C  
ATOM    200  O   ILE A  26     -15.078  -6.818   0.387  1.00 77.79           O  
ATOM    201  CG1 ILE A  26     -14.864  -2.386  -0.578  1.00 77.79           C  
ATOM    202  CG2 ILE A  26     -13.354  -4.172  -1.529  1.00 77.79           C  
ATOM    203  CD1 ILE A  26     -13.751  -1.412  -0.213  1.00 77.79           C  
ATOM    204  N   GLU A  27     -15.291  -6.917  -1.847  1.00 70.02           N  
ATOM    205  CA  GLU A  27     -14.866  -8.310  -1.942  1.00 70.02           C  
ATOM    206  C   GLU A  27     -13.390  -8.463  -1.584  1.00 70.02           C  
ATOM    207  CB  GLU A  27     -15.125  -8.857  -3.348  1.00 70.02           C  
ATOM    208  O   GLU A  27     -12.626  -7.499  -1.656  1.00 70.02           O  
ATOM    209  CG  GLU A  27     -16.600  -9.036  -3.677  1.00 70.02           C  
ATOM    210  CD  GLU A  27     -16.840  -9.656  -5.044  1.00 70.02           C  
ATOM    211  OE1 GLU A  27     -18.015  -9.885  -5.409  1.00 70.02           O  
ATOM    212  OE2 GLU A  27     -15.844  -9.916  -5.755  1.00 70.02           O  
ATOM    213  N   GLY A  28     -12.986  -9.630  -1.059  1.00 67.70           N  
ATOM    214  CA  GLY A  28     -11.611  -9.968  -0.725  1.00 67.70           C  
ATOM    215  C   GLY A  28     -11.474 -10.629   0.634  1.00 67.70           C  
ATOM    216  O   GLY A  28     -12.451 -10.744   1.377  1.00 67.70           O  
ATOM    217  N   VAL A  29     -10.312 -11.132   0.936  1.00 64.88           N  
ATOM    218  CA  VAL A  29     -10.061 -11.913   2.142  1.00 64.88           C  
ATOM    219  C   VAL A  29      -9.808 -10.977   3.321  1.00 64.88           C  
ATOM    220  CB  VAL A  29      -8.864 -12.873   1.958  1.00 64.88           C  
ATOM    221  O   VAL A  29     -10.165 -11.291   4.459  1.00 64.88           O  
ATOM    222  CG1 VAL A  29      -8.632 -13.697   3.223  1.00 64.88           C  
ATOM    223  CG2 VAL A  29      -9.094 -13.787   0.756  1.00 64.88           C  
ATOM    224  N   THR A  30      -9.334  -9.797   2.965  1.00 75.87           N  
ATOM    225  CA  THR A  30      -9.023  -8.844   4.025  1.00 75.87           C  
ATOM    226  C   THR A  30     -10.193  -7.893   4.258  1.00 75.87           C  
ATOM    227  CB  THR A  30      -7.757  -8.033   3.693  1.00 75.87           C  
ATOM    228  O   THR A  30     -10.805  -7.408   3.304  1.00 75.87           O  
ATOM    229  CG2 THR A  30      -7.351  -7.143   4.864  1.00 75.87           C  
ATOM    230  OG1 THR A  30      -6.683  -8.934   3.397  1.00 75.87           O  
ATOM    231  N   GLU A  31     -10.485  -7.782   5.507  1.00 84.70           N  
ATOM    232  CA  GLU A  31     -11.558  -6.858   5.863  1.00 84.70           C  
ATOM    233  C   GLU A  31     -11.206  -5.426   5.474  1.00 84.70           C  
ATOM    234  CB  GLU A  31     -11.859  -6.937   7.362  1.00 84.70           C  
ATOM    235  O   GLU A  31     -10.121  -4.938   5.797  1.00 84.70           O  
ATOM    236  CG  GLU A  31     -13.151  -6.241   7.768  1.00 84.70           C  
ATOM    237  CD  GLU A  31     -13.436  -6.327   9.259  1.00 84.70           C  
ATOM    238  OE1 GLU A  31     -14.364  -5.638   9.740  1.00 84.70           O  
ATOM    239  OE2 GLU A  31     -12.725  -7.089   9.952  1.00 84.70           O  
ATOM    240  N   LYS A  32     -12.191  -4.759   4.717  1.00 89.93           N  
ATOM    241  CA  LYS A  32     -12.014  -3.385   4.257  1.00 89.93           C  
ATOM    242  C   LYS A  32     -13.260  -2.548   4.531  1.00 89.93           C  
ATOM    243  CB  LYS A  32     -11.682  -3.357   2.764  1.00 89.93           C  
ATOM    244  O   LYS A  32     -14.381  -3.059   4.483  1.00 89.93           O  
ATOM    245  CG  LYS A  32     -10.450  -4.166   2.388  1.00 89.93           C  
ATOM    246  CD  LYS A  32     -10.320  -4.319   0.878  1.00 89.93           C  
ATOM    247  CE  LYS A  32      -9.170  -5.244   0.505  1.00 89.93           C  
ATOM    248  NZ  LYS A  32      -9.248  -5.678  -0.922  1.00 89.93           N  
ATOM    249  N   ILE A  33     -12.977  -1.330   4.913  1.00 92.32           N  
ATOM    250  CA  ILE A  33     -14.063  -0.370   5.075  1.00 92.32           C  
ATOM    251  C   ILE A  33     -14.077   0.599   3.895  1.00 92.32           C  
ATOM    252  CB  ILE A  33     -13.936   0.406   6.405  1.00 92.32           C  
ATOM    253  O   ILE A  33     -13.119   1.348   3.688  1.00 92.32           O  
ATOM    254  CG1 ILE A  33     -13.898  -0.566   7.590  1.00 92.32           C  
ATOM    255  CG2 ILE A  33     -15.084   1.410   6.556  1.00 92.32           C  
ATOM    256  CD1 ILE A  33     -13.630   0.103   8.931  1.00 92.32           C  
ATOM    257  N   PRO A  34     -15.145   0.559   3.153  1.00 93.94           N  
ATOM    258  CA  PRO A  34     -15.241   1.477   2.016  1.00 93.94           C  
ATOM    259  C   PRO A  34     -15.416   2.932   2.446  1.00 93.94           C  
ATOM    260  CB  PRO A  34     -16.478   0.978   1.264  1.00 93.94           C  
ATOM    261  O   PRO A  34     -16.170   3.218   3.379  1.00 93.94           O  
ATOM    262  CG  PRO A  34     -16.758  -0.371   1.843  1.00 93.94           C  
ATOM    263  CD  PRO A  34     -16.213  -0.413   3.241  1.00 93.94           C  
ATOM    264  N   LEU A  35     -14.686   3.810   1.670  1.00 95.25           N  
ATOM    265  CA  LEU A  35     -14.697   5.225   2.026  1.00 95.25           C  
ATOM    266  C   LEU A  35     -15.099   6.082   0.831  1.00 95.25           C  
ATOM    267  CB  LEU A  35     -13.322   5.658   2.541  1.00 95.25           C  
ATOM    268  O   LEU A  35     -14.867   5.701  -0.319  1.00 95.25           O  
ATOM    269  CG  LEU A  35     -12.786   4.906   3.760  1.00 95.25           C  
ATOM    270  CD1 LEU A  35     -11.349   5.324   4.051  1.00 95.25           C  
ATOM    271  CD2 LEU A  35     -13.676   5.151   4.973  1.00 95.25           C  
ATOM    272  N   ILE A  36     -15.695   7.227   1.095  1.00 94.79           N  
ATOM    273  CA  ILE A  36     -16.008   8.275   0.129  1.00 94.79           C  
ATOM    274  C   ILE A  36     -15.625   9.637   0.704  1.00 94.79           C  
ATOM    275  CB  ILE A  36     -17.503   8.258  -0.258  1.00 94.79           C  
ATOM    276  O   ILE A  36     -15.686   9.846   1.918  1.00 94.79           O  
ATOM    277  CG1 ILE A  36     -17.788   9.311  -1.335  1.00 94.79           C  
ATOM    278  CG2 ILE A  36     -18.383   8.485   0.975  1.00 94.79           C  
ATOM    279  CD1 ILE A  36     -19.176   9.207  -1.952  1.00 94.79           C  
ATOM    280  N   THR A  37     -15.164  10.504  -0.136  1.00 95.43           N  
ATOM    281  CA  THR A  37     -14.788  11.823   0.362  1.00 95.43           C  
ATOM    282  C   THR A  37     -16.015  12.586   0.854  1.00 95.43           C  
ATOM    283  CB  THR A  37     -14.070  12.646  -0.724  1.00 95.43           C  
ATOM    284  O   THR A  37     -17.106  12.441   0.298  1.00 95.43           O  
ATOM    285  CG2 THR A  37     -12.828  11.921  -1.232  1.00 95.43           C  
ATOM    286  OG1 THR A  37     -14.966  12.863  -1.821  1.00 95.43           O  
ATOM    287  N   LEU A  38     -15.850  13.316   1.924  1.00 95.14           N  
ATOM    288  CA  LEU A  38     -16.933  14.142   2.447  1.00 95.14           C  
ATOM    289  C   LEU A  38     -17.423  15.128   1.391  1.00 95.14           C  
ATOM    290  CB  LEU A  38     -16.475  14.899   3.696  1.00 95.14           C  
ATOM    291  O   LEU A  38     -18.627  15.370   1.273  1.00 95.14           O  
ATOM    292  CG  LEU A  38     -17.522  15.785   4.373  1.00 95.14           C  
ATOM    293  CD1 LEU A  38     -18.741  14.958   4.768  1.00 95.14           C  
ATOM    294  CD2 LEU A  38     -16.926  16.483   5.591  1.00 95.14           C  
ATOM    295  N   ALA A  39     -16.529  15.664   0.620  1.00 94.88           N  
ATOM    296  CA  ALA A  39     -16.867  16.610  -0.440  1.00 94.88           C  
ATOM    297  C   ALA A  39     -17.851  15.995  -1.432  1.00 94.88           C  
ATOM    298  CB  ALA A  39     -15.605  17.072  -1.164  1.00 94.88           C  
ATOM    299  O   ALA A  39     -18.825  16.638  -1.829  1.00 94.88           O  
ATOM    300  N   LYS A  40     -17.611  14.777  -1.831  1.00 93.85           N  
ATOM    301  CA  LYS A  40     -18.490  14.102  -2.781  1.00 93.85           C  
ATOM    302  C   LYS A  40     -19.851  13.807  -2.157  1.00 93.85           C  
ATOM    303  CB  LYS A  40     -17.850  12.805  -3.277  1.00 93.85           C  
ATOM    304  O   LYS A  40     -20.882  13.909  -2.826  1.00 93.85           O  
ATOM    305  CG  LYS A  40     -18.608  12.135  -4.414  1.00 93.85           C  
ATOM    306  CD  LYS A  40     -18.496  12.932  -5.707  1.00 93.85           C  
ATOM    307  CE  LYS A  40     -19.119  12.187  -6.879  1.00 93.85           C  
ATOM    308  NZ  LYS A  40     -19.011  12.965  -8.150  1.00 93.85           N  
ATOM    309  N   VAL A  41     -19.842  13.400  -0.941  1.00 94.11           N  
ATOM    310  CA  VAL A  41     -21.100  13.176  -0.237  1.00 94.11           C  
ATOM    311  C   VAL A  41     -21.935  14.455  -0.250  1.00 94.11           C  
ATOM    312  CB  VAL A  41     -20.862  12.710   1.217  1.00 94.11           C  
ATOM    313  O   VAL A  41     -23.120  14.427  -0.592  1.00 94.11           O  
ATOM    314  CG1 VAL A  41     -22.173  12.692   2.000  1.00 94.11           C  
ATOM    315  CG2 VAL A  41     -20.206  11.331   1.234  1.00 94.11           C  
ATOM    316  N   LYS A  42     -21.299  15.576   0.098  1.00 94.29           N  
ATOM    317  CA  LYS A  42     -21.985  16.864   0.138  1.00 94.29           C  
ATOM    318  C   LYS A  42     -22.517  17.245  -1.240  1.00 94.29           C  
ATOM    319  CB  LYS A  42     -21.050  17.955   0.659  1.00 94.29           C  
ATOM    320  O   LYS A  42     -23.638  17.746  -1.363  1.00 94.29           O  
ATOM    321  CG  LYS A  42     -20.768  17.868   2.152  1.00 94.29           C  
ATOM    322  CD  LYS A  42     -19.891  19.021   2.624  1.00 94.29           C  
ATOM    323  CE  LYS A  42     -19.688  18.989   4.133  1.00 94.29           C  
ATOM    324  NZ  LYS A  42     -18.810  20.104   4.597  1.00 94.29           N  
ATOM    325  N   GLU A  43     -21.647  17.019  -2.225  1.00 94.29           N  
ATOM    326  CA  GLU A  43     -22.043  17.315  -3.598  1.00 94.29           C  
ATOM    327  C   GLU A  43     -23.286  16.524  -3.997  1.00 94.29           C  
ATOM    328  CB  GLU A  43     -20.895  17.013  -4.565  1.00 94.29           C  
ATOM    329  O   GLU A  43     -24.230  17.084  -4.559  1.00 94.29           O  
ATOM    330  CG  GLU A  43     -21.218  17.324  -6.020  1.00 94.29           C  
ATOM    331  CD  GLU A  43     -20.105  16.933  -6.979  1.00 94.29           C  
ATOM    332  OE1 GLU A  43     -20.273  17.108  -8.207  1.00 94.29           O  
ATOM    333  OE2 GLU A  43     -19.057  16.447  -6.498  1.00 94.29           O  
ATOM    334  N   GLN A  44     -23.282  15.219  -3.744  1.00 92.43           N  
ATOM    335  CA  GLN A  44     -24.407  14.371  -4.123  1.00 92.43           C  
ATOM    336  C   GLN A  44     -25.662  14.737  -3.335  1.00 92.43           C  
ATOM    337  CB  GLN A  44     -24.065  12.896  -3.910  1.00 92.43           C  
ATOM    338  O   GLN A  44     -26.766  14.742  -3.884  1.00 92.43           O  
ATOM    339  CG  GLN A  44     -23.030  12.357  -4.888  1.00 92.43           C  
ATOM    340  CD  GLN A  44     -22.686  10.901  -4.636  1.00 92.43           C  
ATOM    341  NE2 GLN A  44     -22.080  10.255  -5.626  1.00 92.43           N  
ATOM    342  OE1 GLN A  44     -22.962  10.362  -3.560  1.00 92.43           O  
ATOM    343  N   LEU A  45     -25.532  15.117  -2.090  1.00 91.08           N  
ATOM    344  CA  LEU A  45     -26.659  15.535  -1.263  1.00 91.08           C  
ATOM    345  C   LEU A  45     -27.246  16.849  -1.768  1.00 91.08           C  
ATOM    346  CB  LEU A  45     -26.227  15.683   0.198  1.00 91.08           C  
ATOM    347  O   LEU A  45     -28.466  17.029  -1.771  1.00 91.08           O  
ATOM    348  CG  LEU A  45     -25.971  14.384   0.964  1.00 91.08           C  
ATOM    349  CD1 LEU A  45     -25.424  14.688   2.354  1.00 91.08           C  
ATOM    350  CD2 LEU A  45     -27.249  13.557   1.056  1.00 91.08           C  
ATOM    351  N   ARG A  46     -26.352  17.759  -2.176  1.00 92.77           N  
ATOM    352  CA  ARG A  46     -26.807  19.026  -2.740  1.00 92.77           C  
ATOM    353  C   ARG A  46     -27.652  18.797  -3.989  1.00 92.77           C  
ATOM    354  CB  ARG A  46     -25.616  19.927  -3.071  1.00 92.77           C  
ATOM    355  O   ARG A  46     -28.657  19.480  -4.198  1.00 92.77           O  
ATOM    356  CG  ARG A  46     -25.001  20.605  -1.857  1.00 92.77           C  
ATOM    357  CD  ARG A  46     -23.903  21.583  -2.253  1.00 92.77           C  
ATOM    358  NE  ARG A  46     -23.035  21.906  -1.125  1.00 92.77           N  
ATOM    359  NH1 ARG A  46     -21.075  21.833  -2.345  1.00 92.77           N  
ATOM    360  NH2 ARG A  46     -21.019  22.314  -0.104  1.00 92.77           N  
ATOM    361  CZ  ARG A  46     -21.711  22.017  -1.194  1.00 92.77           C  
ATOM    362  N   HIS A  47     -27.164  17.860  -4.806  1.00 91.17           N  
ATOM    363  CA  HIS A  47     -27.941  17.527  -5.995  1.00 91.17           C  
ATOM    364  C   HIS A  47     -29.332  17.026  -5.622  1.00 91.17           C  
ATOM    365  CB  HIS A  47     -27.212  16.475  -6.833  1.00 91.17           C  
ATOM    366  O   HIS A  47     -30.320  17.387  -6.266  1.00 91.17           O  
ATOM    367  CG  HIS A  47     -26.018  17.009  -7.559  1.00 91.17           C  
ATOM    368  CD2 HIS A  47     -24.731  16.589  -7.581  1.00 91.17           C  
ATOM    369  ND1 HIS A  47     -26.079  18.113  -8.381  1.00 91.17           N  
ATOM    370  CE1 HIS A  47     -24.877  18.349  -8.880  1.00 91.17           C  
ATOM    371  NE2 HIS A  47     -24.041  17.439  -8.410  1.00 91.17           N  
ATOM    372  N   LEU A  48     -29.378  16.233  -4.603  1.00 88.86           N  
ATOM    373  CA  LEU A  48     -30.654  15.678  -4.164  1.00 88.86           C  
ATOM    374  C   LEU A  48     -31.562  16.772  -3.613  1.00 88.86           C  
ATOM    375  CB  LEU A  48     -30.431  14.600  -3.099  1.00 88.86           C  
ATOM    376  O   LEU A  48     -32.758  16.800  -3.911  1.00 88.86           O  
ATOM    377  CG  LEU A  48     -31.636  13.722  -2.761  1.00 88.86           C  
ATOM    378  CD1 LEU A  48     -31.921  12.751  -3.902  1.00 88.86           C  
ATOM    379  CD2 LEU A  48     -31.400  12.968  -1.457  1.00 88.86           C  
ATOM    380  N   CYS A  49     -30.975  17.729  -2.890  1.00 89.01           N  
ATOM    381  CA  CYS A  49     -31.732  18.793  -2.240  1.00 89.01           C  
ATOM    382  C   CYS A  49     -32.190  19.835  -3.254  1.00 89.01           C  
ATOM    383  CB  CYS A  49     -30.892  19.462  -1.153  1.00 89.01           C  
ATOM    384  O   CYS A  49     -33.177  20.537  -3.027  1.00 89.01           O  
ATOM    385  SG  CYS A  49     -30.599  18.414   0.289  1.00 89.01           S  
ATOM    386  N   ALA A  50     -31.487  19.992  -4.341  1.00 88.94           N  
ATOM    387  CA  ALA A  50     -31.796  20.990  -5.362  1.00 88.94           C  
ATOM    388  C   ALA A  50     -32.982  20.551  -6.217  1.00 88.94           C  
ATOM    389  CB  ALA A  50     -30.575  21.246  -6.242  1.00 88.94           C  
ATOM    390  O   ALA A  50     -33.560  21.359  -6.948  1.00 88.94           O  
ATOM    391  N   GLN A  51     -33.416  19.290  -6.025  1.00 83.32           N  
ATOM    392  CA  GLN A  51     -34.522  18.805  -6.844  1.00 83.32           C  
ATOM    393  C   GLN A  51     -35.866  19.122  -6.195  1.00 83.32           C  
ATOM    394  CB  GLN A  51     -34.395  17.300  -7.080  1.00 83.32           C  
ATOM    395  O   GLN A  51     -36.070  18.847  -5.011  1.00 83.32           O  
ATOM    396  CG  GLN A  51     -33.113  16.896  -7.797  1.00 83.32           C  
ATOM    397  CD  GLN A  51     -33.020  17.466  -9.200  1.00 83.32           C  
ATOM    398  NE2 GLN A  51     -31.842  17.961  -9.562  1.00 83.32           N  
ATOM    399  OE1 GLN A  51     -34.000  17.461  -9.952  1.00 83.32           O  
ATOM    400  N   ASN A  52     -36.699  19.913  -6.848  1.00 81.19           N  
ATOM    401  CA  ASN A  52     -38.016  20.340  -6.389  1.00 81.19           C  
ATOM    402  C   ASN A  52     -39.005  19.178  -6.364  1.00 81.19           C  
ATOM    403  CB  ASN A  52     -38.550  21.473  -7.268  1.00 81.19           C  
ATOM    404  O   ASN A  52     -39.782  19.038  -5.418  1.00 81.19           O  
ATOM    405  CG  ASN A  52     -37.903  22.808  -6.956  1.00 81.19           C  
ATOM    406  ND2 ASN A  52     -37.992  23.743  -7.894  1.00 81.19           N  
ATOM    407  OD1 ASN A  52     -37.328  22.997  -5.881  1.00 81.19           O  
ATOM    408  N   GLU A  53     -38.956  18.181  -7.337  1.00 80.79           N  
ATOM    409  CA  GLU A  53     -39.830  17.017  -7.449  1.00 80.79           C  
ATOM    410  C   GLU A  53     -39.055  15.787  -7.910  1.00 80.79           C  
ATOM    411  CB  GLU A  53     -40.985  17.303  -8.412  1.00 80.79           C  
ATOM    412  O   GLU A  53     -38.854  15.586  -9.110  1.00 80.79           O  
ATOM    413  CG  GLU A  53     -42.074  18.187  -7.823  1.00 80.79           C  
ATOM    414  CD  GLU A  53     -43.252  18.395  -8.761  1.00 80.79           C  
ATOM    415  OE1 GLU A  53     -44.219  19.092  -8.377  1.00 80.79           O  
ATOM    416  OE2 GLU A  53     -43.208  17.857  -9.890  1.00 80.79           O  
ATOM    417  N   LEU A  54     -38.273  15.181  -7.047  1.00 83.35           N  
ATOM    418  CA  LEU A  54     -37.577  13.948  -7.401  1.00 83.35           C  
ATOM    419  C   LEU A  54     -38.527  12.756  -7.358  1.00 83.35           C  
ATOM    420  CB  LEU A  54     -36.397  13.709  -6.456  1.00 83.35           C  
ATOM    421  O   LEU A  54     -39.111  12.459  -6.313  1.00 83.35           O  
ATOM    422  CG  LEU A  54     -35.471  12.544  -6.809  1.00 83.35           C  
ATOM    423  CD1 LEU A  54     -34.687  12.857  -8.080  1.00 83.35           C  
ATOM    424  CD2 LEU A  54     -34.525  12.243  -5.652  1.00 83.35           C  
ATOM    425  N   ASP A  55     -38.989  12.272  -8.472  1.00 89.37           N  
ATOM    426  CA  ASP A  55     -39.728  11.013  -8.474  1.00 89.37           C  
ATOM    427  C   ASP A  55     -38.805   9.835  -8.773  1.00 89.37           C  
ATOM    428  CB  ASP A  55     -40.868  11.062  -9.493  1.00 89.37           C  
ATOM    429  O   ASP A  55     -37.616  10.022  -9.041  1.00 89.37           O  
ATOM    430  CG  ASP A  55     -40.378  11.209 -10.923  1.00 89.37           C  
ATOM    431  OD1 ASP A  55     -39.210  10.864 -11.207  1.00 89.37           O  
ATOM    432  OD2 ASP A  55     -41.166  11.677 -11.774  1.00 89.37           O  
ATOM    433  N   LEU A  56     -39.278   8.685  -8.583  1.00 89.10           N  
ATOM    434  CA  LEU A  56     -38.492   7.459  -8.672  1.00 89.10           C  
ATOM    435  C   LEU A  56     -37.855   7.321 -10.050  1.00 89.10           C  
ATOM    436  CB  LEU A  56     -39.368   6.239  -8.377  1.00 89.10           C  
ATOM    437  O   LEU A  56     -36.688   6.937 -10.164  1.00 89.10           O  
ATOM    438  CG  LEU A  56     -39.671   5.962  -6.903  1.00 89.10           C  
ATOM    439  CD1 LEU A  56     -40.859   5.014  -6.775  1.00 89.10           C  
ATOM    440  CD2 LEU A  56     -38.444   5.388  -6.204  1.00 89.10           C  
ATOM    441  N   ASP A  57     -38.590   7.652 -11.102  1.00 89.93           N  
ATOM    442  CA  ASP A  57     -38.084   7.507 -12.463  1.00 89.93           C  
ATOM    443  C   ASP A  57     -36.928   8.470 -12.725  1.00 89.93           C  
ATOM    444  CB  ASP A  57     -39.204   7.742 -13.480  1.00 89.93           C  
ATOM    445  O   ASP A  57     -35.899   8.076 -13.279  1.00 89.93           O  
ATOM    446  CG  ASP A  57     -40.222   6.616 -13.511  1.00 89.93           C  
ATOM    447  OD1 ASP A  57     -39.876   5.470 -13.150  1.00 89.93           O  
ATOM    448  OD2 ASP A  57     -41.381   6.876 -13.902  1.00 89.93           O  
ATOM    449  N   SER A  58     -37.159   9.682 -12.278  1.00 87.59           N  
ATOM    450  CA  SER A  58     -36.112  10.682 -12.461  1.00 87.59           C  
ATOM    451  C   SER A  58     -34.886  10.360 -11.613  1.00 87.59           C  
ATOM    452  CB  SER A  58     -36.634  12.076 -12.109  1.00 87.59           C  
ATOM    453  O   SER A  58     -33.751  10.571 -12.048  1.00 87.59           O  
ATOM    454  OG  SER A  58     -37.018  12.140 -10.746  1.00 87.59           O  
ATOM    455  N   TYR A  59     -35.094   9.867 -10.456  1.00 90.04           N  
ATOM    456  CA  TYR A  59     -33.994   9.452  -9.593  1.00 90.04           C  
ATOM    457  C   TYR A  59     -33.198   8.319 -10.232  1.00 90.04           C  
ATOM    458  CB  TYR A  59     -34.521   9.012  -8.224  1.00 90.04           C  
ATOM    459  O   TYR A  59     -31.968   8.377 -10.297  1.00 90.04           O  
ATOM    460  CG  TYR A  59     -33.458   8.430  -7.323  1.00 90.04           C  
ATOM    461  CD1 TYR A  59     -33.269   7.052  -7.237  1.00 90.04           C  
ATOM    462  CD2 TYR A  59     -32.643   9.255  -6.556  1.00 90.04           C  
ATOM    463  CE1 TYR A  59     -32.293   6.511  -6.407  1.00 90.04           C  
ATOM    464  CE2 TYR A  59     -31.663   8.725  -5.723  1.00 90.04           C  
ATOM    465  OH  TYR A  59     -30.528   6.823  -4.832  1.00 90.04           O  
ATOM    466  CZ  TYR A  59     -31.496   7.354  -5.656  1.00 90.04           C  
ATOM    467  N   SER A  60     -33.910   7.268 -10.669  1.00 89.67           N  
ATOM    468  CA  SER A  60     -33.283   6.081 -11.242  1.00 89.67           C  
ATOM    469  C   SER A  60     -32.464   6.432 -12.480  1.00 89.67           C  
ATOM    470  CB  SER A  60     -34.339   5.035 -11.599  1.00 89.67           C  
ATOM    471  O   SER A  60     -31.364   5.910 -12.671  1.00 89.67           O  
ATOM    472  OG  SER A  60     -34.989   4.558 -10.433  1.00 89.67           O  
ATOM    473  N   GLU A  61     -32.931   7.346 -13.268  1.00 89.68           N  
ATOM    474  CA  GLU A  61     -32.267   7.733 -14.509  1.00 89.68           C  
ATOM    475  C   GLU A  61     -30.987   8.515 -14.230  1.00 89.68           C  
ATOM    476  CB  GLU A  61     -33.208   8.561 -15.387  1.00 89.68           C  
ATOM    477  O   GLU A  61     -30.020   8.425 -14.990  1.00 89.68           O  
ATOM    478  CG  GLU A  61     -34.292   7.740 -16.072  1.00 89.68           C  
ATOM    479  CD  GLU A  61     -35.233   8.579 -16.922  1.00 89.68           C  
ATOM    480  OE1 GLU A  61     -36.165   8.011 -17.536  1.00 89.68           O  
ATOM    481  OE2 GLU A  61     -35.036   9.814 -16.975  1.00 89.68           O  
ATOM    482  N   SER A  62     -30.945   9.213 -13.100  1.00 90.21           N  
ATOM    483  CA  SER A  62     -29.834  10.119 -12.830  1.00 90.21           C  
ATOM    484  C   SER A  62     -28.949   9.590 -11.706  1.00 90.21           C  
ATOM    485  CB  SER A  62     -30.353  11.512 -12.468  1.00 90.21           C  
ATOM    486  O   SER A  62     -27.963  10.228 -11.333  1.00 90.21           O  
ATOM    487  OG  SER A  62     -31.100  12.064 -13.538  1.00 90.21           O  
ATOM    488  N   ARG A  63     -29.373   8.461 -11.215  1.00 89.17           N  
ATOM    489  CA  ARG A  63     -28.750   7.932 -10.005  1.00 89.17           C  
ATOM    490  C   ARG A  63     -27.247   7.754 -10.197  1.00 89.17           C  
ATOM    491  CB  ARG A  63     -29.389   6.600  -9.608  1.00 89.17           C  
ATOM    492  O   ARG A  63     -26.454   8.170  -9.349  1.00 89.17           O  
ATOM    493  CG  ARG A  63     -28.773   5.965  -8.372  1.00 89.17           C  
ATOM    494  CD  ARG A  63     -29.452   4.650  -8.016  1.00 89.17           C  
ATOM    495  NE  ARG A  63     -28.880   4.057  -6.810  1.00 89.17           N  
ATOM    496  NH1 ARG A  63     -27.208   2.910  -7.917  1.00 89.17           N  
ATOM    497  NH2 ARG A  63     -27.390   2.762  -5.637  1.00 89.17           N  
ATOM    498  CZ  ARG A  63     -27.827   3.244  -6.791  1.00 89.17           C  
ATOM    499  N   GLU A  64     -26.791   7.158 -11.219  1.00 88.39           N  
ATOM    500  CA  GLU A  64     -25.389   6.819 -11.444  1.00 88.39           C  
ATOM    501  C   GLU A  64     -24.531   8.074 -11.569  1.00 88.39           C  
ATOM    502  CB  GLU A  64     -25.240   5.952 -12.698  1.00 88.39           C  
ATOM    503  O   GLU A  64     -23.415   8.124 -11.048  1.00 88.39           O  
ATOM    504  CG  GLU A  64     -25.796   4.544 -12.542  1.00 88.39           C  
ATOM    505  CD  GLU A  64     -25.128   3.755 -11.427  1.00 88.39           C  
ATOM    506  OE1 GLU A  64     -25.816   2.958 -10.751  1.00 88.39           O  
ATOM    507  OE2 GLU A  64     -23.906   3.937 -11.228  1.00 88.39           O  
ATOM    508  N   GLN A  65     -25.155   9.014 -12.119  1.00 86.71           N  
ATOM    509  CA  GLN A  65     -24.408  10.227 -12.433  1.00 86.71           C  
ATOM    510  C   GLN A  65     -24.468  11.224 -11.279  1.00 86.71           C  
ATOM    511  CB  GLN A  65     -24.944  10.872 -13.712  1.00 86.71           C  
ATOM    512  O   GLN A  65     -23.465  11.859 -10.948  1.00 86.71           O  
ATOM    513  CG  GLN A  65     -24.115  12.052 -14.201  1.00 86.71           C  
ATOM    514  CD  GLN A  65     -24.590  12.591 -15.537  1.00 86.71           C  
ATOM    515  NE2 GLN A  65     -23.928  13.634 -16.025  1.00 86.71           N  
ATOM    516  OE1 GLN A  65     -25.544  12.073 -16.126  1.00 86.71           O  
ATOM    517  N   TYR A  66     -25.574  11.297 -10.548  1.00 87.94           N  
ATOM    518  CA  TYR A  66     -25.727  12.457  -9.678  1.00 87.94           C  
ATOM    519  C   TYR A  66     -25.917  12.030  -8.228  1.00 87.94           C  
ATOM    520  CB  TYR A  66     -26.912  13.316 -10.129  1.00 87.94           C  
ATOM    521  O   TYR A  66     -25.594  12.782  -7.305  1.00 87.94           O  
ATOM    522  CG  TYR A  66     -26.676  14.041 -11.432  1.00 87.94           C  
ATOM    523  CD1 TYR A  66     -25.733  15.062 -11.522  1.00 87.94           C  
ATOM    524  CD2 TYR A  66     -27.396  13.707 -12.574  1.00 87.94           C  
ATOM    525  CE1 TYR A  66     -25.513  15.734 -12.720  1.00 87.94           C  
ATOM    526  CE2 TYR A  66     -27.184  14.373 -13.777  1.00 87.94           C  
ATOM    527  OH  TYR A  66     -26.029  16.045 -15.028  1.00 87.94           O  
ATOM    528  CZ  TYR A  66     -26.242  15.383 -13.840  1.00 87.94           C  
ATOM    529  N   TYR A  67     -26.407  10.839  -8.007  1.00 87.68           N  
ATOM    530  CA  TYR A  67     -26.885  10.606  -6.649  1.00 87.68           C  
ATOM    531  C   TYR A  67     -26.112   9.473  -5.986  1.00 87.68           C  
ATOM    532  CB  TYR A  67     -28.382  10.284  -6.654  1.00 87.68           C  
ATOM    533  O   TYR A  67     -25.986   9.433  -4.759  1.00 87.68           O  
ATOM    534  CG  TYR A  67     -29.226  11.329  -7.342  1.00 87.68           C  
ATOM    535  CD1 TYR A  67     -29.052  12.684  -7.067  1.00 87.68           C  
ATOM    536  CD2 TYR A  67     -30.199  10.965  -8.267  1.00 87.68           C  
ATOM    537  CE1 TYR A  67     -29.829  13.651  -7.697  1.00 87.68           C  
ATOM    538  CE2 TYR A  67     -30.981  11.923  -8.903  1.00 87.68           C  
ATOM    539  OH  TYR A  67     -31.560  14.214  -9.239  1.00 87.68           O  
ATOM    540  CZ  TYR A  67     -30.789  13.261  -8.612  1.00 87.68           C  
ATOM    541  N   LYS A  68     -25.501   8.556  -6.749  1.00 89.73           N  
ATOM    542  CA  LYS A  68     -24.861   7.360  -6.208  1.00 89.73           C  
ATOM    543  C   LYS A  68     -23.580   7.713  -5.457  1.00 89.73           C  
ATOM    544  CB  LYS A  68     -24.555   6.362  -7.326  1.00 89.73           C  
ATOM    545  O   LYS A  68     -22.768   8.503  -5.943  1.00 89.73           O  
ATOM    546  CG  LYS A  68     -23.992   5.037  -6.835  1.00 89.73           C  
ATOM    547  CD  LYS A  68     -23.765   4.065  -7.987  1.00 89.73           C  
ATOM    548  CE  LYS A  68     -23.192   2.742  -7.498  1.00 89.73           C  
ATOM    549  NZ  LYS A  68     -22.990   1.778  -8.621  1.00 89.73           N  
ATOM    550  N   LEU A  69     -23.553   7.161  -4.202  1.00 89.28           N  
ATOM    551  CA  LEU A  69     -22.324   7.265  -3.424  1.00 89.28           C  
ATOM    552  C   LEU A  69     -21.345   6.158  -3.802  1.00 89.28           C  
ATOM    553  CB  LEU A  69     -22.630   7.200  -1.925  1.00 89.28           C  
ATOM    554  O   LEU A  69     -21.637   4.975  -3.614  1.00 89.28           O  
ATOM    555  CG  LEU A  69     -23.619   8.237  -1.390  1.00 89.28           C  
ATOM    556  CD1 LEU A  69     -23.835   8.041   0.107  1.00 89.28           C  
ATOM    557  CD2 LEU A  69     -23.124   9.650  -1.684  1.00 89.28           C  
ATOM    558  N   GLY A  70     -20.310   6.523  -4.423  1.00 88.64           N  
ATOM    559  CA  GLY A  70     -19.314   5.567  -4.878  1.00 88.64           C  
ATOM    560  C   GLY A  70     -18.059   5.561  -4.025  1.00 88.64           C  
ATOM    561  O   GLY A  70     -17.640   6.604  -3.521  1.00 88.64           O  
ATOM    562  N   ILE A  71     -17.456   4.385  -3.940  1.00 91.15           N  
ATOM    563  CA  ILE A  71     -16.252   4.172  -3.144  1.00 91.15           C  
ATOM    564  C   ILE A  71     -15.084   4.941  -3.757  1.00 91.15           C  
ATOM    565  CB  ILE A  71     -15.906   2.670  -3.033  1.00 91.15           C  
ATOM    566  O   ILE A  71     -14.830   4.840  -4.960  1.00 91.15           O  
ATOM    567  CG1 ILE A  71     -17.091   1.891  -2.452  1.00 91.15           C  
ATOM    568  CG2 ILE A  71     -14.648   2.467  -2.184  1.00 91.15           C  
ATOM    569  CD1 ILE A  71     -16.937   0.378  -2.536  1.00 91.15           C  
ATOM    570  N   GLU A  72     -14.358   5.742  -2.935  1.00 93.44           N  
ATOM    571  CA  GLU A  72     -13.218   6.515  -3.418  1.00 93.44           C  
ATOM    572  C   GLU A  72     -11.943   6.146  -2.664  1.00 93.44           C  
ATOM    573  CB  GLU A  72     -13.490   8.015  -3.287  1.00 93.44           C  
ATOM    574  O   GLU A  72     -10.880   6.717  -2.915  1.00 93.44           O  
ATOM    575  CG  GLU A  72     -14.543   8.536  -4.254  1.00 93.44           C  
ATOM    576  CD  GLU A  72     -14.625  10.053  -4.293  1.00 93.44           C  
ATOM    577  OE1 GLU A  72     -14.785  10.625  -5.395  1.00 93.44           O  
ATOM    578  OE2 GLU A  72     -14.528  10.676  -3.212  1.00 93.44           O  
ATOM    579  N   GLY A  73     -12.080   5.166  -1.766  1.00 93.92           N  
ATOM    580  CA  GLY A  73     -10.968   4.662  -0.975  1.00 93.92           C  
ATOM    581  C   GLY A  73     -11.371   3.559  -0.015  1.00 93.92           C  
ATOM    582  O   GLY A  73     -12.553   3.227   0.097  1.00 93.92           O  
ATOM    583  N   ILE A  74     -10.299   3.060   0.623  1.00 94.59           N  
ATOM    584  CA  ILE A  74     -10.597   2.002   1.583  1.00 94.59           C  
ATOM    585  C   ILE A  74      -9.721   2.170   2.823  1.00 94.59           C  
ATOM    586  CB  ILE A  74     -10.388   0.602   0.964  1.00 94.59           C  
ATOM    587  O   ILE A  74      -8.656   2.788   2.759  1.00 94.59           O  
ATOM    588  CG1 ILE A  74      -8.941   0.440   0.485  1.00 94.59           C  
ATOM    589  CG2 ILE A  74     -11.374   0.366  -0.183  1.00 94.59           C  
ATOM    590  CD1 ILE A  74      -8.586  -0.975   0.051  1.00 94.59           C  
ATOM    591  N   LEU A  75     -10.299   1.738   3.887  1.00 93.65           N  
ATOM    592  CA  LEU A  75      -9.504   1.424   5.069  1.00 93.65           C  
ATOM    593  C   LEU A  75      -9.244  -0.076   5.166  1.00 93.65           C  
ATOM    594  CB  LEU A  75     -10.209   1.914   6.336  1.00 93.65           C  
ATOM    595  O   LEU A  75     -10.173  -0.859   5.379  1.00 93.65           O  
ATOM    596  CG  LEU A  75      -9.345   2.024   7.593  1.00 93.65           C  
ATOM    597  CD1 LEU A  75      -8.279   3.100   7.412  1.00 93.65           C  
ATOM    598  CD2 LEU A  75     -10.210   2.321   8.813  1.00 93.65           C  
ATOM    599  N   LYS A  76      -8.039  -0.372   4.990  1.00 93.78           N  
ATOM    600  CA  LYS A  76      -7.666  -1.780   5.091  1.00 93.78           C  
ATOM    601  C   LYS A  76      -7.363  -2.166   6.536  1.00 93.78           C  
ATOM    602  CB  LYS A  76      -6.456  -2.080   4.204  1.00 93.78           C  
ATOM    603  O   LYS A  76      -6.445  -1.619   7.151  1.00 93.78           O  
ATOM    604  CG  LYS A  76      -6.166  -3.564   4.034  1.00 93.78           C  
ATOM    605  CD  LYS A  76      -5.091  -3.806   2.983  1.00 93.78           C  
ATOM    606  CE  LYS A  76      -4.808  -5.291   2.803  1.00 93.78           C  
ATOM    607  NZ  LYS A  76      -3.801  -5.537   1.728  1.00 93.78           N  
ATOM    608  N   LEU A  77      -8.122  -3.178   7.062  1.00 92.16           N  
ATOM    609  CA  LEU A  77      -7.962  -3.610   8.446  1.00 92.16           C  
ATOM    610  C   LEU A  77      -7.007  -4.795   8.539  1.00 92.16           C  
ATOM    611  CB  LEU A  77      -9.318  -3.983   9.051  1.00 92.16           C  
ATOM    612  O   LEU A  77      -6.774  -5.489   7.547  1.00 92.16           O  
ATOM    613  CG  LEU A  77     -10.405  -2.909   8.995  1.00 92.16           C  
ATOM    614  CD1 LEU A  77     -11.715  -3.450   9.556  1.00 92.16           C  
ATOM    615  CD2 LEU A  77      -9.965  -1.663   9.756  1.00 92.16           C  
ATOM    616  N   PRO A  78      -6.401  -4.976   9.708  1.00 88.69           N  
ATOM    617  CA  PRO A  78      -5.507  -6.124   9.871  1.00 88.69           C  
ATOM    618  C   PRO A  78      -6.196  -7.455   9.580  1.00 88.69           C  
ATOM    619  CB  PRO A  78      -5.085  -6.037  11.340  1.00 88.69           C  
ATOM    620  O   PRO A  78      -7.320  -7.685  10.034  1.00 88.69           O  
ATOM    621  CG  PRO A  78      -5.381  -4.628  11.739  1.00 88.69           C  
ATOM    622  CD  PRO A  78      -6.516  -4.121  10.895  1.00 88.69           C  
ATOM    623  N   LYS A  79      -5.596  -8.207   8.714  1.00 82.95           N  
ATOM    624  CA  LYS A  79      -6.102  -9.537   8.385  1.00 82.95           C  
ATOM    625  C   LYS A  79      -6.120 -10.439   9.616  1.00 82.95           C  
ATOM    626  CB  LYS A  79      -5.258 -10.175   7.281  1.00 82.95           C  
ATOM    627  O   LYS A  79      -5.077 -10.686  10.226  1.00 82.95           O  
ATOM    628  CG  LYS A  79      -5.856 -11.448   6.702  1.00 82.95           C  
ATOM    629  CD  LYS A  79      -5.010 -11.993   5.557  1.00 82.95           C  
ATOM    630  CE  LYS A  79      -5.586 -13.289   5.004  1.00 82.95           C  
ATOM    631  NZ  LYS A  79      -4.766 -13.822   3.875  1.00 82.95           N  
ATOM    632  N   HIS A  80      -7.246 -10.893  10.043  1.00 83.44           N  
ATOM    633  CA  HIS A  80      -7.416 -11.775  11.193  1.00 83.44           C  
ATOM    634  C   HIS A  80      -6.856 -11.140  12.461  1.00 83.44           C  
ATOM    635  CB  HIS A  80      -6.742 -13.124  10.938  1.00 83.44           C  
ATOM    636  O   HIS A  80      -6.296 -11.835  13.313  1.00 83.44           O  
ATOM    637  CG  HIS A  80      -7.224 -13.812   9.701  1.00 83.44           C  
ATOM    638  CD2 HIS A  80      -6.559 -14.225   8.596  1.00 83.44           C  
ATOM    639  ND1 HIS A  80      -8.547 -14.146   9.503  1.00 83.44           N  
ATOM    640  CE1 HIS A  80      -8.673 -14.738   8.327  1.00 83.44           C  
ATOM    641  NE2 HIS A  80      -7.482 -14.798   7.757  1.00 83.44           N  
ATOM    642  N   GLY A  81      -6.675  -9.809  12.515  1.00 82.99           N  
ATOM    643  CA  GLY A  81      -6.224  -9.099  13.701  1.00 82.99           C  
ATOM    644  C   GLY A  81      -4.718  -8.930  13.760  1.00 82.99           C  
ATOM    645  O   GLY A  81      -4.178  -8.470  14.768  1.00 82.99           O  
ATOM    646  N   ASP A  82      -4.056  -9.363  12.656  1.00 90.34           N  
ATOM    647  CA  ASP A  82      -2.600  -9.259  12.636  1.00 90.34           C  
ATOM    648  C   ASP A  82      -2.156  -7.844  12.272  1.00 90.34           C  
ATOM    649  CB  ASP A  82      -2.004 -10.267  11.652  1.00 90.34           C  
ATOM    650  O   ASP A  82      -2.061  -7.503  11.091  1.00 90.34           O  
ATOM    651  CG  ASP A  82      -0.488 -10.327  11.710  1.00 90.34           C  
ATOM    652  OD1 ASP A  82       0.122  -9.580  12.505  1.00 90.34           O  
ATOM    653  OD2 ASP A  82       0.103 -11.127  10.952  1.00 90.34           O  
ATOM    654  N   ILE A  83      -1.838  -7.116  13.215  1.00 93.57           N  
ATOM    655  CA  ILE A  83      -1.531  -5.699  13.056  1.00 93.57           C  
ATOM    656  C   ILE A  83      -0.189  -5.538  12.345  1.00 93.57           C  
ATOM    657  CB  ILE A  83      -1.506  -4.970  14.418  1.00 93.57           C  
ATOM    658  O   ILE A  83       0.077  -4.499  11.736  1.00 93.57           O  
ATOM    659  CG1 ILE A  83      -0.477  -5.618  15.352  1.00 93.57           C  
ATOM    660  CG2 ILE A  83      -2.899  -4.968  15.055  1.00 93.57           C  
ATOM    661  CD1 ILE A  83      -0.238  -4.845  16.641  1.00 93.57           C  
ATOM    662  N   LYS A  84       0.730  -6.523  12.405  1.00 95.81           N  
ATOM    663  CA  LYS A  84       2.026  -6.471  11.734  1.00 95.81           C  
ATOM    664  C   LYS A  84       1.857  -6.385  10.220  1.00 95.81           C  
ATOM    665  CB  LYS A  84       2.868  -7.695  12.098  1.00 95.81           C  
ATOM    666  O   LYS A  84       2.659  -5.744   9.537  1.00 95.81           O  
ATOM    667  CG  LYS A  84       3.307  -7.732  13.555  1.00 95.81           C  
ATOM    668  CD  LYS A  84       4.200  -8.934  13.839  1.00 95.81           C  
ATOM    669  CE  LYS A  84       3.391 -10.220  13.942  1.00 95.81           C  
ATOM    670  NZ  LYS A  84       4.250 -11.387  14.305  1.00 95.81           N  
ATOM    671  N   GLU A  85       0.849  -7.043   9.751  1.00 93.57           N  
ATOM    672  CA  GLU A  85       0.608  -7.054   8.311  1.00 93.57           C  
ATOM    673  C   GLU A  85       0.354  -5.644   7.784  1.00 93.57           C  
ATOM    674  CB  GLU A  85      -0.574  -7.964   7.970  1.00 93.57           C  
ATOM    675  O   GLU A  85       0.799  -5.296   6.689  1.00 93.57           O  
ATOM    676  CG  GLU A  85      -0.816  -8.125   6.477  1.00 93.57           C  
ATOM    677  CD  GLU A  85      -1.886  -9.154   6.149  1.00 93.57           C  
ATOM    678  OE1 GLU A  85      -2.286  -9.259   4.968  1.00 93.57           O  
ATOM    679  OE2 GLU A  85      -2.329  -9.861   7.082  1.00 93.57           O  
ATOM    680  N   VAL A  86      -0.410  -4.819   8.499  1.00 95.04           N  
ATOM    681  CA  VAL A  86      -0.679  -3.442   8.099  1.00 95.04           C  
ATOM    682  C   VAL A  86       0.635  -2.672   7.979  1.00 95.04           C  
ATOM    683  CB  VAL A  86      -1.621  -2.735   9.099  1.00 95.04           C  
ATOM    684  O   VAL A  86       0.864  -1.974   6.989  1.00 95.04           O  
ATOM    685  CG1 VAL A  86      -1.764  -1.254   8.751  1.00 95.04           C  
ATOM    686  CG2 VAL A  86      -2.988  -3.417   9.117  1.00 95.04           C  
ATOM    687  N   GLN A  87       1.522  -2.738   8.972  1.00 96.21           N  
ATOM    688  CA  GLN A  87       2.816  -2.064   8.971  1.00 96.21           C  
ATOM    689  C   GLN A  87       3.692  -2.557   7.822  1.00 96.21           C  
ATOM    690  CB  GLN A  87       3.533  -2.275  10.305  1.00 96.21           C  
ATOM    691  O   GLN A  87       4.309  -1.756   7.117  1.00 96.21           O  
ATOM    692  CG  GLN A  87       4.894  -1.598  10.386  1.00 96.21           C  
ATOM    693  CD  GLN A  87       5.494  -1.650  11.779  1.00 96.21           C  
ATOM    694  NE2 GLN A  87       6.375  -2.617  12.010  1.00 96.21           N  
ATOM    695  OE1 GLN A  87       5.168  -0.826  12.640  1.00 96.21           O  
ATOM    696  N   ARG A  88       3.710  -3.830   7.662  1.00 97.16           N  
ATOM    697  CA  ARG A  88       4.575  -4.408   6.639  1.00 97.16           C  
ATOM    698  C   ARG A  88       4.107  -4.015   5.241  1.00 97.16           C  
ATOM    699  CB  ARG A  88       4.617  -5.932   6.769  1.00 97.16           C  
ATOM    700  O   ARG A  88       4.923  -3.839   4.334  1.00 97.16           O  
ATOM    701  CG  ARG A  88       5.305  -6.423   8.032  1.00 97.16           C  
ATOM    702  CD  ARG A  88       5.326  -7.944   8.108  1.00 97.16           C  
ATOM    703  NE  ARG A  88       5.828  -8.412   9.397  1.00 97.16           N  
ATOM    704  NH1 ARG A  88       5.697 -10.657   8.865  1.00 97.16           N  
ATOM    705  NH2 ARG A  88       6.458 -10.005  10.927  1.00 97.16           N  
ATOM    706  CZ  ARG A  88       5.993  -9.690   9.727  1.00 97.16           C  
ATOM    707  N   GLU A  89       2.828  -3.960   5.053  1.00 96.30           N  
ATOM    708  CA  GLU A  89       2.312  -3.444   3.789  1.00 96.30           C  
ATOM    709  C   GLU A  89       2.681  -1.975   3.600  1.00 96.30           C  
ATOM    710  CB  GLU A  89       0.792  -3.616   3.718  1.00 96.30           C  
ATOM    711  O   GLU A  89       3.085  -1.566   2.510  1.00 96.30           O  
ATOM    712  CG  GLU A  89       0.193  -3.243   2.371  1.00 96.30           C  
ATOM    713  CD  GLU A  89      -1.255  -3.681   2.216  1.00 96.30           C  
ATOM    714  OE1 GLU A  89      -1.918  -3.255   1.243  1.00 96.30           O  
ATOM    715  OE2 GLU A  89      -1.731  -4.456   3.075  1.00 96.30           O  
ATOM    716  N   ALA A  90       2.489  -1.173   4.644  1.00 96.48           N  
ATOM    717  CA  ALA A  90       2.867   0.236   4.580  1.00 96.48           C  
ATOM    718  C   ALA A  90       4.344   0.393   4.228  1.00 96.48           C  
ATOM    719  CB  ALA A  90       2.563   0.930   5.905  1.00 96.48           C  
ATOM    720  O   ALA A  90       4.705   1.222   3.390  1.00 96.48           O  
ATOM    721  N   ILE A  91       5.181  -0.398   4.820  1.00 97.72           N  
ATOM    722  CA  ILE A  91       6.616  -0.357   4.562  1.00 97.72           C  
ATOM    723  C   ILE A  91       6.889  -0.726   3.105  1.00 97.72           C  
ATOM    724  CB  ILE A  91       7.388  -1.304   5.507  1.00 97.72           C  
ATOM    725  O   ILE A  91       7.636  -0.031   2.412  1.00 97.72           O  
ATOM    726  CG1 ILE A  91       7.329  -0.785   6.948  1.00 97.72           C  
ATOM    727  CG2 ILE A  91       8.839  -1.467   5.043  1.00 97.72           C  
ATOM    728  CD1 ILE A  91       7.870  -1.763   7.982  1.00 97.72           C  
ATOM    729  N   ALA A  92       6.270  -1.793   2.614  1.00 98.09           N  
ATOM    730  CA  ALA A  92       6.468  -2.259   1.243  1.00 98.09           C  
ATOM    731  C   ALA A  92       6.062  -1.187   0.236  1.00 98.09           C  
ATOM    732  CB  ALA A  92       5.678  -3.542   0.997  1.00 98.09           C  
ATOM    733  O   ALA A  92       6.788  -0.923  -0.726  1.00 98.09           O  
ATOM    734  N   LEU A  93       4.943  -0.563   0.441  1.00 97.75           N  
ATOM    735  CA  LEU A  93       4.454   0.458  -0.478  1.00 97.75           C  
ATOM    736  C   LEU A  93       5.366   1.680  -0.468  1.00 97.75           C  
ATOM    737  CB  LEU A  93       3.026   0.871  -0.111  1.00 97.75           C  
ATOM    738  O   LEU A  93       5.615   2.283  -1.515  1.00 97.75           O  
ATOM    739  CG  LEU A  93       1.936  -0.178  -0.344  1.00 97.75           C  
ATOM    740  CD1 LEU A  93       0.586   0.345   0.136  1.00 97.75           C  
ATOM    741  CD2 LEU A  93       1.873  -0.565  -1.817  1.00 97.75           C  
ATOM    742  N   ASN A  94       5.870   2.044   0.718  1.00 97.30           N  
ATOM    743  CA  ASN A  94       6.786   3.177   0.799  1.00 97.30           C  
ATOM    744  C   ASN A  94       8.114   2.875   0.112  1.00 97.30           C  
ATOM    745  CB  ASN A  94       7.021   3.574   2.258  1.00 97.30           C  
ATOM    746  O   ASN A  94       8.672   3.733  -0.575  1.00 97.30           O  
ATOM    747  CG  ASN A  94       5.915   4.450   2.811  1.00 97.30           C  
ATOM    748  ND2 ASN A  94       5.724   4.407   4.124  1.00 97.30           N  
ATOM    749  OD1 ASN A  94       5.236   5.160   2.063  1.00 97.30           O  
ATOM    750  N   ILE A  95       8.603   1.679   0.312  1.00 98.04           N  
ATOM    751  CA  ILE A  95       9.829   1.292  -0.378  1.00 98.04           C  
ATOM    752  C   ILE A  95       9.597   1.303  -1.887  1.00 98.04           C  
ATOM    753  CB  ILE A  95      10.319  -0.100   0.080  1.00 98.04           C  
ATOM    754  O   ILE A  95      10.459   1.743  -2.651  1.00 98.04           O  
ATOM    755  CG1 ILE A  95      10.844  -0.035   1.519  1.00 98.04           C  
ATOM    756  CG2 ILE A  95      11.394  -0.633  -0.872  1.00 98.04           C  
ATOM    757  CD1 ILE A  95      11.196  -1.393   2.111  1.00 98.04           C  
ATOM    758  N   SER A  96       8.468   0.776  -2.304  1.00 98.19           N  
ATOM    759  CA  SER A  96       8.097   0.833  -3.714  1.00 98.19           C  
ATOM    760  C   SER A  96       8.192   2.257  -4.253  1.00 98.19           C  
ATOM    761  CB  SER A  96       6.681   0.295  -3.919  1.00 98.19           C  
ATOM    762  O   SER A  96       8.755   2.484  -5.326  1.00 98.19           O  
ATOM    763  OG  SER A  96       6.296   0.395  -5.280  1.00 98.19           O  
ATOM    764  N   ARG A  97       7.727   3.256  -3.549  1.00 97.53           N  
ATOM    765  CA  ARG A  97       7.799   4.658  -3.947  1.00 97.53           C  
ATOM    766  C   ARG A  97       9.244   5.144  -3.978  1.00 97.53           C  
ATOM    767  CB  ARG A  97       6.974   5.530  -2.998  1.00 97.53           C  
ATOM    768  O   ARG A  97       9.646   5.854  -4.903  1.00 97.53           O  
ATOM    769  CG  ARG A  97       5.471   5.375  -3.169  1.00 97.53           C  
ATOM    770  CD  ARG A  97       4.699   6.344  -2.285  1.00 97.53           C  
ATOM    771  NE  ARG A  97       3.287   5.983  -2.193  1.00 97.53           N  
ATOM    772  NH1 ARG A  97       3.436   5.110  -0.060  1.00 97.53           N  
ATOM    773  NH2 ARG A  97       1.426   5.120  -1.162  1.00 97.53           N  
ATOM    774  CZ  ARG A  97       2.720   5.405  -1.138  1.00 97.53           C  
ATOM    775  N   LEU A  98      10.040   4.727  -2.965  1.00 97.29           N  
ATOM    776  CA  LEU A  98      11.450   5.098  -2.920  1.00 97.29           C  
ATOM    777  C   LEU A  98      12.191   4.568  -4.143  1.00 97.29           C  
ATOM    778  CB  LEU A  98      12.104   4.565  -1.642  1.00 97.29           C  
ATOM    779  O   LEU A  98      13.120   5.210  -4.638  1.00 97.29           O  
ATOM    780  CG  LEU A  98      11.705   5.256  -0.337  1.00 97.29           C  
ATOM    781  CD1 LEU A  98      12.294   4.513   0.857  1.00 97.29           C  
ATOM    782  CD2 LEU A  98      12.158   6.712  -0.344  1.00 97.29           C  
ATOM    783  N   MET A  99      11.725   3.436  -4.614  1.00 97.17           N  
ATOM    784  CA  MET A  99      12.352   2.806  -5.773  1.00 97.17           C  
ATOM    785  C   MET A  99      11.909   3.483  -7.065  1.00 97.17           C  
ATOM    786  CB  MET A  99      12.017   1.315  -5.822  1.00 97.17           C  
ATOM    787  O   MET A  99      12.366   3.119  -8.150  1.00 97.17           O  
ATOM    788  CG  MET A  99      12.657   0.506  -4.705  1.00 97.17           C  
ATOM    789  SD  MET A  99      12.250  -1.281  -4.810  1.00 97.17           S  
ATOM    790  CE  MET A  99      13.166  -1.730  -6.311  1.00 97.17           C  
ATOM    791  N   GLY A 100      10.950   4.373  -6.997  1.00 96.42           N  
ATOM    792  CA  GLY A 100      10.465   5.113  -8.152  1.00 96.42           C  
ATOM    793  C   GLY A 100       9.383   4.379  -8.921  1.00 96.42           C  
ATOM    794  O   GLY A 100       9.149   4.663 -10.097  1.00 96.42           O  
ATOM    795  N   LEU A 101       8.779   3.391  -8.292  1.00 96.95           N  
ATOM    796  CA  LEU A 101       7.689   2.660  -8.928  1.00 96.95           C  
ATOM    797  C   LEU A 101       6.371   3.413  -8.781  1.00 96.95           C  
ATOM    798  CB  LEU A 101       7.559   1.258  -8.325  1.00 96.95           C  
ATOM    799  O   LEU A 101       6.198   4.193  -7.842  1.00 96.95           O  
ATOM    800  CG  LEU A 101       8.814   0.384  -8.365  1.00 96.95           C  
ATOM    801  CD1 LEU A 101       8.567  -0.932  -7.635  1.00 96.95           C  
ATOM    802  CD2 LEU A 101       9.243   0.130  -9.806  1.00 96.95           C  
ATOM    803  N   ASP A 102       5.525   3.246  -9.804  1.00 96.42           N  
ATOM    804  CA  ASP A 102       4.181   3.812  -9.734  1.00 96.42           C  
ATOM    805  C   ASP A 102       3.342   3.106  -8.671  1.00 96.42           C  
ATOM    806  CB  ASP A 102       3.489   3.722 -11.096  1.00 96.42           C  
ATOM    807  O   ASP A 102       2.815   2.018  -8.911  1.00 96.42           O  
ATOM    808  CG  ASP A 102       2.245   4.588 -11.187  1.00 96.42           C  
ATOM    809  OD1 ASP A 102       1.913   5.284 -10.204  1.00 96.42           O  
ATOM    810  OD2 ASP A 102       1.589   4.572 -12.252  1.00 96.42           O  
ATOM    811  N   THR A 103       3.112   3.732  -7.478  1.00 97.00           N  
ATOM    812  CA  THR A 103       2.561   3.081  -6.294  1.00 97.00           C  
ATOM    813  C   THR A 103       1.456   3.932  -5.675  1.00 97.00           C  
ATOM    814  CB  THR A 103       3.656   2.814  -5.244  1.00 97.00           C  
ATOM    815  O   THR A 103       1.516   5.162  -5.714  1.00 97.00           O  
ATOM    816  CG2 THR A 103       3.093   2.060  -4.043  1.00 97.00           C  
ATOM    817  OG1 THR A 103       4.699   2.033  -5.838  1.00 97.00           O  
ATOM    818  N   THR A 104       0.466   3.330  -5.158  1.00 95.25           N  
ATOM    819  CA  THR A 104      -0.660   3.999  -4.517  1.00 95.25           C  
ATOM    820  C   THR A 104      -0.192   4.816  -3.316  1.00 95.25           C  
ATOM    821  CB  THR A 104      -1.729   2.986  -4.066  1.00 95.25           C  
ATOM    822  O   THR A 104       0.795   4.464  -2.666  1.00 95.25           O  
ATOM    823  CG2 THR A 104      -1.243   2.168  -2.874  1.00 95.25           C  
ATOM    824  OG1 THR A 104      -2.920   3.690  -3.695  1.00 95.25           O  
ATOM    825  N   SER A 105      -0.933   5.917  -3.081  1.00 92.73           N  
ATOM    826  CA  SER A 105      -0.756   6.605  -1.806  1.00 92.73           C  
ATOM    827  C   SER A 105      -1.341   5.794  -0.655  1.00 92.73           C  
ATOM    828  CB  SER A 105      -1.406   7.988  -1.848  1.00 92.73           C  
ATOM    829  O   SER A 105      -2.303   5.046  -0.841  1.00 92.73           O  
ATOM    830  OG  SER A 105      -0.816   8.791  -2.857  1.00 92.73           O  
ATOM    831  N   SER A 106      -0.623   5.903   0.495  1.00 93.70           N  
ATOM    832  CA  SER A 106      -1.142   5.212   1.671  1.00 93.70           C  
ATOM    833  C   SER A 106      -0.710   5.909   2.957  1.00 93.70           C  
ATOM    834  CB  SER A 106      -0.674   3.756   1.689  1.00 93.70           C  
ATOM    835  O   SER A 106       0.337   6.559   2.996  1.00 93.70           O  
ATOM    836  OG  SER A 106       0.735   3.683   1.823  1.00 93.70           O  
ATOM    837  N   THR A 107      -1.637   5.815   3.960  1.00 92.92           N  
ATOM    838  CA  THR A 107      -1.357   6.382   5.274  1.00 92.92           C  
ATOM    839  C   THR A 107      -1.829   5.443   6.380  1.00 92.92           C  
ATOM    840  CB  THR A 107      -2.029   7.758   5.443  1.00 92.92           C  
ATOM    841  O   THR A 107      -2.951   4.935   6.333  1.00 92.92           O  
ATOM    842  CG2 THR A 107      -1.656   8.392   6.779  1.00 92.92           C  
ATOM    843  OG1 THR A 107      -1.607   8.623   4.382  1.00 92.92           O  
ATOM    844  N   THR A 108      -0.927   5.190   7.296  1.00 92.35           N  
ATOM    845  CA  THR A 108      -1.329   4.390   8.447  1.00 92.35           C  
ATOM    846  C   THR A 108      -2.144   5.227   9.429  1.00 92.35           C  
ATOM    847  CB  THR A 108      -0.105   3.795   9.168  1.00 92.35           C  
ATOM    848  O   THR A 108      -1.734   6.327   9.805  1.00 92.35           O  
ATOM    849  CG2 THR A 108      -0.530   2.935  10.354  1.00 92.35           C  
ATOM    850  OG1 THR A 108       0.638   2.987   8.248  1.00 92.35           O  
ATOM    851  N   VAL A 109      -3.319   4.728   9.794  1.00 91.79           N  
ATOM    852  CA  VAL A 109      -4.205   5.438  10.710  1.00 91.79           C  
ATOM    853  C   VAL A 109      -4.640   4.504  11.836  1.00 91.79           C  
ATOM    854  CB  VAL A 109      -5.443   6.005   9.979  1.00 91.79           C  
ATOM    855  O   VAL A 109      -4.405   3.295  11.774  1.00 91.79           O  
ATOM    856  CG1 VAL A 109      -5.022   6.990   8.889  1.00 91.79           C  
ATOM    857  CG2 VAL A 109      -6.276   4.870   9.385  1.00 91.79           C  
ATOM    858  N   SER A 110      -5.123   5.094  12.921  1.00 88.85           N  
ATOM    859  CA  SER A 110      -5.722   4.341  14.018  1.00 88.85           C  
ATOM    860  C   SER A 110      -7.239   4.277  13.881  1.00 88.85           C  
ATOM    861  CB  SER A 110      -5.348   4.964  15.363  1.00 88.85           C  
ATOM    862  O   SER A 110      -7.903   5.312  13.781  1.00 88.85           O  
ATOM    863  OG  SER A 110      -5.913   4.226  16.433  1.00 88.85           O  
ATOM    864  N   TYR A 111      -7.771   3.092  13.715  1.00 88.38           N  
ATOM    865  CA  TYR A 111      -9.209   2.857  13.653  1.00 88.38           C  
ATOM    866  C   TYR A 111      -9.660   1.931  14.777  1.00 88.38           C  
ATOM    867  CB  TYR A 111      -9.599   2.261  12.297  1.00 88.38           C  
ATOM    868  O   TYR A 111      -9.221   0.781  14.855  1.00 88.38           O  
ATOM    869  CG  TYR A 111     -11.089   2.131  12.097  1.00 88.38           C  
ATOM    870  CD1 TYR A 111     -11.722   0.895  12.212  1.00 88.38           C  
ATOM    871  CD2 TYR A 111     -11.867   3.242  11.791  1.00 88.38           C  
ATOM    872  CE1 TYR A 111     -13.095   0.770  12.027  1.00 88.38           C  
ATOM    873  CE2 TYR A 111     -13.241   3.129  11.604  1.00 88.38           C  
ATOM    874  OH  TYR A 111     -15.204   1.773  11.539  1.00 88.38           O  
ATOM    875  CZ  TYR A 111     -13.845   1.891  11.724  1.00 88.38           C  
ATOM    876  N   ASN A 112     -10.490   2.437  15.698  1.00 84.05           N  
ATOM    877  CA  ASN A 112     -10.938   1.721  16.887  1.00 84.05           C  
ATOM    878  C   ASN A 112      -9.760   1.255  17.739  1.00 84.05           C  
ATOM    879  CB  ASN A 112     -11.816   0.530  16.498  1.00 84.05           C  
ATOM    880  O   ASN A 112      -9.749   0.123  18.224  1.00 84.05           O  
ATOM    881  CG  ASN A 112     -13.189   0.950  16.013  1.00 84.05           C  
ATOM    882  ND2 ASN A 112     -13.895   0.032  15.364  1.00 84.05           N  
ATOM    883  OD1 ASN A 112     -13.611   2.091  16.218  1.00 84.05           O  
ATOM    884  N   GLY A 113      -8.727   2.017  17.702  1.00 82.63           N  
ATOM    885  CA  GLY A 113      -7.583   1.763  18.563  1.00 82.63           C  
ATOM    886  C   GLY A 113      -6.551   0.849  17.929  1.00 82.63           C  
ATOM    887  O   GLY A 113      -5.566   0.478  18.570  1.00 82.63           O  
ATOM    888  N   HIS A 114      -6.774   0.419  16.691  1.00 87.89           N  
ATOM    889  CA  HIS A 114      -5.850  -0.485  16.015  1.00 87.89           C  
ATOM    890  C   HIS A 114      -5.352   0.115  14.705  1.00 87.89           C  
ATOM    891  CB  HIS A 114      -6.518  -1.837  15.754  1.00 87.89           C  
ATOM    892  O   HIS A 114      -6.045   0.926  14.086  1.00 87.89           O  
ATOM    893  CG  HIS A 114      -6.996  -2.520  16.996  1.00 87.89           C  
ATOM    894  CD2 HIS A 114      -8.247  -2.734  17.467  1.00 87.89           C  
ATOM    895  ND1 HIS A 114      -6.136  -3.074  17.918  1.00 87.89           N  
ATOM    896  CE1 HIS A 114      -6.840  -3.603  18.906  1.00 87.89           C  
ATOM    897  NE2 HIS A 114      -8.123  -3.409  18.656  1.00 87.89           N  
ATOM    898  N   PRO A 115      -4.207  -0.278  14.373  1.00 92.50           N  
ATOM    899  CA  PRO A 115      -3.658   0.233  13.115  1.00 92.50           C  
ATOM    900  C   PRO A 115      -4.446  -0.238  11.894  1.00 92.50           C  
ATOM    901  CB  PRO A 115      -2.235  -0.330  13.097  1.00 92.50           C  
ATOM    902  O   PRO A 115      -4.892  -1.387  11.848  1.00 92.50           O  
ATOM    903  CG  PRO A 115      -1.927  -0.636  14.527  1.00 92.50           C  
ATOM    904  CD  PRO A 115      -3.215  -0.942  15.237  1.00 92.50           C  
ATOM    905  N   ALA A 116      -4.657   0.637  11.024  1.00 94.63           N  
ATOM    906  CA  ALA A 116      -5.265   0.385   9.720  1.00 94.63           C  
ATOM    907  C   ALA A 116      -4.556   1.174   8.623  1.00 94.63           C  
ATOM    908  CB  ALA A 116      -6.750   0.737   9.749  1.00 94.63           C  
ATOM    909  O   ALA A 116      -3.791   2.098   8.910  1.00 94.63           O  
ATOM    910  N   LEU A 117      -4.788   0.735   7.375  1.00 95.26           N  
ATOM    911  CA  LEU A 117      -4.128   1.400   6.256  1.00 95.26           C  
ATOM    912  C   LEU A 117      -5.149   2.086   5.353  1.00 95.26           C  
ATOM    913  CB  LEU A 117      -3.306   0.395   5.445  1.00 95.26           C  
ATOM    914  O   LEU A 117      -6.040   1.431   4.807  1.00 95.26           O  
ATOM    915  CG  LEU A 117      -2.377   0.982   4.381  1.00 95.26           C  
ATOM    916  CD1 LEU A 117      -1.278   1.812   5.036  1.00 95.26           C  
ATOM    917  CD2 LEU A 117      -1.776  -0.128   3.524  1.00 95.26           C  
ATOM    918  N   PHE A 118      -4.970   3.341   5.313  1.00 95.04           N  
ATOM    919  CA  PHE A 118      -5.810   4.106   4.400  1.00 95.04           C  
ATOM    920  C   PHE A 118      -5.220   4.108   2.995  1.00 95.04           C  
ATOM    921  CB  PHE A 118      -5.981   5.543   4.900  1.00 95.04           C  
ATOM    922  O   PHE A 118      -4.055   4.462   2.806  1.00 95.04           O  
ATOM    923  CG  PHE A 118      -6.604   6.468   3.890  1.00 95.04           C  
ATOM    924  CD1 PHE A 118      -5.878   7.525   3.353  1.00 95.04           C  
ATOM    925  CD2 PHE A 118      -7.916   6.281   3.475  1.00 95.04           C  
ATOM    926  CE1 PHE A 118      -6.452   8.382   2.417  1.00 95.04           C  
ATOM    927  CE2 PHE A 118      -8.496   7.134   2.541  1.00 95.04           C  
ATOM    928  CZ  PHE A 118      -7.763   8.184   2.014  1.00 95.04           C  
ATOM    929  N   ILE A 119      -6.118   3.811   1.984  1.00 94.50           N  
ATOM    930  CA  ILE A 119      -5.717   3.791   0.581  1.00 94.50           C  
ATOM    931  C   ILE A 119      -6.782   4.478  -0.270  1.00 94.50           C  
ATOM    932  CB  ILE A 119      -5.480   2.348   0.081  1.00 94.50           C  
ATOM    933  O   ILE A 119      -7.889   3.959  -0.428  1.00 94.50           O  
ATOM    934  CG1 ILE A 119      -4.428   1.648   0.949  1.00 94.50           C  
ATOM    935  CG2 ILE A 119      -5.062   2.349  -1.392  1.00 94.50           C  
ATOM    936  CD1 ILE A 119      -4.299   0.155   0.681  1.00 94.50           C  
ATOM    937  N   PRO A 120      -6.406   5.596  -0.801  1.00 93.82           N  
ATOM    938  CA  PRO A 120      -7.341   6.194  -1.756  1.00 93.82           C  
ATOM    939  C   PRO A 120      -7.304   5.515  -3.123  1.00 93.82           C  
ATOM    940  CB  PRO A 120      -6.865   7.646  -1.855  1.00 93.82           C  
ATOM    941  O   PRO A 120      -6.255   5.017  -3.541  1.00 93.82           O  
ATOM    942  CG  PRO A 120      -5.397   7.586  -1.580  1.00 93.82           C  
ATOM    943  CD  PRO A 120      -5.145   6.501  -0.572  1.00 93.82           C  
ATOM    944  N   PHE A 121      -8.436   5.368  -3.721  1.00 91.08           N  
ATOM    945  CA  PHE A 121      -8.489   4.706  -5.020  1.00 91.08           C  
ATOM    946  C   PHE A 121      -7.922   5.608  -6.110  1.00 91.08           C  
ATOM    947  CB  PHE A 121      -9.928   4.308  -5.364  1.00 91.08           C  
ATOM    948  O   PHE A 121      -8.178   6.813  -6.122  1.00 91.08           O  
ATOM    949  CG  PHE A 121     -10.414   3.091  -4.624  1.00 91.08           C  
ATOM    950  CD1 PHE A 121      -9.560   2.382  -3.788  1.00 91.08           C  
ATOM    951  CD2 PHE A 121     -11.725   2.656  -4.765  1.00 91.08           C  
ATOM    952  CE1 PHE A 121     -10.007   1.255  -3.102  1.00 91.08           C  
ATOM    953  CE2 PHE A 121     -12.179   1.531  -4.083  1.00 91.08           C  
ATOM    954  CZ  PHE A 121     -11.318   0.831  -3.253  1.00 91.08           C  
ATOM    955  N   ASP A 122      -7.193   4.986  -6.957  1.00 92.06           N  
ATOM    956  CA  ASP A 122      -6.665   5.611  -8.165  1.00 92.06           C  
ATOM    957  C   ASP A 122      -7.360   5.070  -9.412  1.00 92.06           C  
ATOM    958  CB  ASP A 122      -5.154   5.391  -8.268  1.00 92.06           C  
ATOM    959  O   ASP A 122      -8.060   4.056  -9.349  1.00 92.06           O  
ATOM    960  CG  ASP A 122      -4.371   6.158  -7.217  1.00 92.06           C  
ATOM    961  OD1 ASP A 122      -4.473   7.403  -7.167  1.00 92.06           O  
ATOM    962  OD2 ASP A 122      -3.642   5.512  -6.433  1.00 92.06           O  
ATOM    963  N   ASN A 123      -7.322   5.855 -10.415  1.00 90.29           N  
ATOM    964  CA  ASN A 123      -7.808   5.366 -11.701  1.00 90.29           C  
ATOM    965  C   ASN A 123      -6.876   4.310 -12.289  1.00 90.29           C  
ATOM    966  CB  ASN A 123      -7.985   6.525 -12.685  1.00 90.29           C  
ATOM    967  O   ASN A 123      -5.866   4.644 -12.910  1.00 90.29           O  
ATOM    968  CG  ASN A 123      -8.727   6.116 -13.942  1.00 90.29           C  
ATOM    969  ND2 ASN A 123      -8.734   6.994 -14.938  1.00 90.29           N  
ATOM    970  OD1 ASN A 123      -9.289   5.021 -14.017  1.00 90.29           O  
ATOM    971  N   ILE A 124      -7.236   3.054 -12.086  1.00 91.81           N  
ATOM    972  CA  ILE A 124      -6.386   1.937 -12.484  1.00 91.81           C  
ATOM    973  C   ILE A 124      -7.245   0.816 -13.064  1.00 91.81           C  
ATOM    974  CB  ILE A 124      -5.551   1.412 -11.295  1.00 91.81           C  
ATOM    975  O   ILE A 124      -8.467   0.811 -12.896  1.00 91.81           O  
ATOM    976  CG1 ILE A 124      -6.470   0.934 -10.165  1.00 91.81           C  
ATOM    977  CG2 ILE A 124      -4.584   2.490 -10.796  1.00 91.81           C  
ATOM    978  CD1 ILE A 124      -5.751   0.170  -9.063  1.00 91.81           C  
ATOM    979  N   ASN A 125      -6.635  -0.032 -13.789  1.00 91.19           N  
ATOM    980  CA  ASN A 125      -7.251  -1.246 -14.314  1.00 91.19           C  
ATOM    981  C   ASN A 125      -6.484  -2.494 -13.886  1.00 91.19           C  
ATOM    982  CB  ASN A 125      -7.351  -1.181 -15.839  1.00 91.19           C  
ATOM    983  O   ASN A 125      -5.272  -2.582 -14.088  1.00 91.19           O  
ATOM    984  CG  ASN A 125      -8.184  -0.009 -16.321  1.00 91.19           C  
ATOM    985  ND2 ASN A 125      -9.464  -0.256 -16.573  1.00 91.19           N  
ATOM    986  OD1 ASN A 125      -7.681   1.108 -16.466  1.00 91.19           O  
ATOM    987  N   LEU A 126      -7.214  -3.368 -13.275  1.00 91.30           N  
ATOM    988  CA  LEU A 126      -6.582  -4.544 -12.687  1.00 91.30           C  
ATOM    989  C   LEU A 126      -5.873  -5.371 -13.755  1.00 91.30           C  
ATOM    990  CB  LEU A 126      -7.620  -5.406 -11.964  1.00 91.30           C  
ATOM    991  O   LEU A 126      -6.312  -5.414 -14.906  1.00 91.30           O  
ATOM    992  CG  LEU A 126      -8.318  -4.763 -10.765  1.00 91.30           C  
ATOM    993  CD1 LEU A 126      -9.345  -5.722 -10.172  1.00 91.30           C  
ATOM    994  CD2 LEU A 126      -7.298  -4.345  -9.712  1.00 91.30           C  
ATOM    995  N   LEU A 127      -4.857  -6.050 -13.333  1.00 90.17           N  
ATOM    996  CA  LEU A 127      -3.968  -6.779 -14.232  1.00 90.17           C  
ATOM    997  C   LEU A 127      -4.685  -7.971 -14.856  1.00 90.17           C  
ATOM    998  CB  LEU A 127      -2.720  -7.254 -13.483  1.00 90.17           C  
ATOM    999  O   LEU A 127      -4.316  -8.424 -15.942  1.00 90.17           O  
ATOM   1000  CG  LEU A 127      -1.555  -7.740 -14.346  1.00 90.17           C  
ATOM   1001  CD1 LEU A 127      -1.109  -6.639 -15.302  1.00 90.17           C  
ATOM   1002  CD2 LEU A 127      -0.394  -8.198 -13.470  1.00 90.17           C  
ATOM   1003  N   ASN A 128      -5.649  -8.551 -14.185  1.00 88.38           N  
ATOM   1004  CA  ASN A 128      -6.360  -9.702 -14.732  1.00 88.38           C  
ATOM   1005  C   ASN A 128      -7.040  -9.363 -16.056  1.00 88.38           C  
ATOM   1006  CB  ASN A 128      -7.388 -10.226 -13.727  1.00 88.38           C  
ATOM   1007  O   ASN A 128      -7.311 -10.252 -16.865  1.00 88.38           O  
ATOM   1008  CG  ASN A 128      -8.490  -9.224 -13.442  1.00 88.38           C  
ATOM   1009  ND2 ASN A 128      -9.635  -9.717 -12.985  1.00 88.38           N  
ATOM   1010  OD1 ASN A 128      -8.314  -8.018 -13.633  1.00 88.38           O  
ATOM   1011  N   GLU A 129      -7.303  -8.085 -16.258  1.00 87.01           N  
ATOM   1012  CA  GLU A 129      -7.924  -7.636 -17.501  1.00 87.01           C  
ATOM   1013  C   GLU A 129      -6.926  -7.655 -18.655  1.00 87.01           C  
ATOM   1014  CB  GLU A 129      -8.507  -6.231 -17.333  1.00 87.01           C  
ATOM   1015  O   GLU A 129      -7.314  -7.551 -19.820  1.00 87.01           O  
ATOM   1016  CG  GLU A 129      -9.645  -6.153 -16.325  1.00 87.01           C  
ATOM   1017  CD  GLU A 129     -10.183  -4.744 -16.134  1.00 87.01           C  
ATOM   1018  OE1 GLU A 129     -10.874  -4.490 -15.122  1.00 87.01           O  
ATOM   1019  OE2 GLU A 129      -9.912  -3.887 -17.005  1.00 87.01           O  
ATOM   1020  N   PHE A 130      -5.645  -7.791 -18.281  1.00 85.99           N  
ATOM   1021  CA  PHE A 130      -4.606  -7.685 -19.299  1.00 85.99           C  
ATOM   1022  C   PHE A 130      -3.769  -8.958 -19.351  1.00 85.99           C  
ATOM   1023  CB  PHE A 130      -3.707  -6.476 -19.026  1.00 85.99           C  
ATOM   1024  O   PHE A 130      -2.730  -8.996 -20.014  1.00 85.99           O  
ATOM   1025  CG  PHE A 130      -4.441  -5.163 -19.018  1.00 85.99           C  
ATOM   1026  CD1 PHE A 130      -4.601  -4.432 -20.189  1.00 85.99           C  
ATOM   1027  CD2 PHE A 130      -4.973  -4.658 -17.838  1.00 85.99           C  
ATOM   1028  CE1 PHE A 130      -5.280  -3.216 -20.184  1.00 85.99           C  
ATOM   1029  CE2 PHE A 130      -5.653  -3.444 -17.826  1.00 85.99           C  
ATOM   1030  CZ  PHE A 130      -5.805  -2.724 -19.000  1.00 85.99           C  
ATOM   1031  N   SER A 131      -4.137  -9.902 -18.591  1.00 86.05           N  
ATOM   1032  CA  SER A 131      -3.323 -11.110 -18.502  1.00 86.05           C  
ATOM   1033  C   SER A 131      -4.136 -12.350 -18.859  1.00 86.05           C  
ATOM   1034  CB  SER A 131      -2.738 -11.261 -17.098  1.00 86.05           C  
ATOM   1035  O   SER A 131      -5.362 -12.352 -18.736  1.00 86.05           O  
ATOM   1036  OG  SER A 131      -3.768 -11.321 -16.127  1.00 86.05           O  
ATOM   1037  N   SER A 132      -3.446 -13.249 -19.558  1.00 82.68           N  
ATOM   1038  CA  SER A 132      -4.033 -14.552 -19.850  1.00 82.68           C  
ATOM   1039  C   SER A 132      -3.201 -15.681 -19.251  1.00 82.68           C  
ATOM   1040  CB  SER A 132      -4.168 -14.753 -21.360  1.00 82.68           C  
ATOM   1041  O   SER A 132      -2.025 -15.492 -18.935  1.00 82.68           O  
ATOM   1042  OG  SER A 132      -2.899 -14.704 -21.989  1.00 82.68           O  
ATOM   1043  N   GLY A 133      -3.915 -16.661 -18.935  1.00 80.30           N  
ATOM   1044  CA  GLY A 133      -3.227 -17.806 -18.359  1.00 80.30           C  
ATOM   1045  C   GLY A 133      -3.941 -19.120 -18.612  1.00 80.30           C  
ATOM   1046  O   GLY A 133      -4.864 -19.184 -19.427  1.00 80.30           O  
ATOM   1047  N   LYS A 134      -3.386 -20.112 -18.201  1.00 80.58           N  
ATOM   1048  CA  LYS A 134      -3.905 -21.469 -18.343  1.00 80.58           C  
ATOM   1049  C   LYS A 134      -4.575 -21.939 -17.055  1.00 80.58           C  
ATOM   1050  CB  LYS A 134      -2.785 -22.434 -18.734  1.00 80.58           C  
ATOM   1051  O   LYS A 134      -4.121 -21.609 -15.957  1.00 80.58           O  
ATOM   1052  CG  LYS A 134      -3.273 -23.814 -19.148  1.00 80.58           C  
ATOM   1053  CD  LYS A 134      -2.126 -24.690 -19.635  1.00 80.58           C  
ATOM   1054  CE  LYS A 134      -2.601 -26.096 -19.977  1.00 80.58           C  
ATOM   1055  NZ  LYS A 134      -1.483 -26.953 -20.474  1.00 80.58           N  
ATOM   1056  N   ILE A 135      -5.735 -22.545 -17.213  1.00 80.27           N  
ATOM   1057  CA  ILE A 135      -6.469 -23.099 -16.080  1.00 80.27           C  
ATOM   1058  C   ILE A 135      -5.907 -24.474 -15.725  1.00 80.27           C  
ATOM   1059  CB  ILE A 135      -7.981 -23.199 -16.381  1.00 80.27           C  
ATOM   1060  O   ILE A 135      -5.708 -25.316 -16.603  1.00 80.27           O  
ATOM   1061  CG1 ILE A 135      -8.566 -21.807 -16.648  1.00 80.27           C  
ATOM   1062  CG2 ILE A 135      -8.716 -23.890 -15.228  1.00 80.27           C  
ATOM   1063  CD1 ILE A 135      -9.998 -21.826 -17.162  1.00 80.27           C  
ATOM   1064  N   PHE A 136      -5.486 -24.600 -14.593  1.00 73.18           N  
ATOM   1065  CA  PHE A 136      -5.012 -25.888 -14.099  1.00 73.18           C  
ATOM   1066  C   PHE A 136      -6.007 -26.489 -13.114  1.00 73.18           C  
ATOM   1067  CB  PHE A 136      -3.640 -25.738 -13.434  1.00 73.18           C  
ATOM   1068  O   PHE A 136      -6.652 -25.763 -12.354  1.00 73.18           O  
ATOM   1069  CG  PHE A 136      -2.544 -25.340 -14.386  1.00 73.18           C  
ATOM   1070  CD1 PHE A 136      -1.796 -26.305 -15.049  1.00 73.18           C  
ATOM   1071  CD2 PHE A 136      -2.263 -24.000 -14.618  1.00 73.18           C  
ATOM   1072  CE1 PHE A 136      -0.781 -25.940 -15.930  1.00 73.18           C  
ATOM   1073  CE2 PHE A 136      -1.251 -23.627 -15.498  1.00 73.18           C  
ATOM   1074  CZ  PHE A 136      -0.510 -24.599 -16.152  1.00 73.18           C  
ATOM   1075  N   LYS A 137      -6.241 -27.789 -13.151  1.00 70.34           N  
ATOM   1076  CA  LYS A 137      -7.052 -28.504 -12.170  1.00 70.34           C  
ATOM   1077  C   LYS A 137      -6.192 -29.031 -11.025  1.00 70.34           C  
ATOM   1078  CB  LYS A 137      -7.805 -29.657 -12.835  1.00 70.34           C  
ATOM   1079  O   LYS A 137      -5.139 -29.629 -11.257  1.00 70.34           O  
ATOM   1080  CG  LYS A 137      -8.909 -29.212 -13.781  1.00 70.34           C  
ATOM   1081  CD  LYS A 137      -9.749 -30.391 -14.255  1.00 70.34           C  
ATOM   1082  CE  LYS A 137     -10.839 -29.950 -15.223  1.00 70.34           C  
ATOM   1083  NZ  LYS A 137     -11.680 -31.100 -15.671  1.00 70.34           N  
ATOM   1084  N   VAL A 138      -6.443 -28.422  -9.773  1.00 62.34           N  
ATOM   1085  CA  VAL A 138      -5.726 -28.905  -8.598  1.00 62.34           C  
ATOM   1086  C   VAL A 138      -6.612 -29.868  -7.811  1.00 62.34           C  
ATOM   1087  CB  VAL A 138      -5.271 -27.739  -7.692  1.00 62.34           C  
ATOM   1088  O   VAL A 138      -7.791 -29.587  -7.578  1.00 62.34           O  
ATOM   1089  CG1 VAL A 138      -4.271 -28.226  -6.645  1.00 62.34           C  
ATOM   1090  CG2 VAL A 138      -4.665 -26.616  -8.532  1.00 62.34           C  
ATOM   1091  N   GLY A 139      -6.017 -31.159  -7.627  1.00 58.96           N  
ATOM   1092  CA  GLY A 139      -6.593 -32.240  -6.844  1.00 58.96           C  
ATOM   1093  C   GLY A 139      -6.936 -33.462  -7.675  1.00 58.96           C  
ATOM   1094  O   GLY A 139      -6.846 -33.429  -8.904  1.00 58.96           O  
ATOM   1095  N   MET A 140      -6.658 -34.775  -7.168  1.00 53.20           N  
ATOM   1096  CA  MET A 140      -6.944 -36.104  -7.700  1.00 53.20           C  
ATOM   1097  C   MET A 140      -8.447 -36.325  -7.833  1.00 53.20           C  
ATOM   1098  CB  MET A 140      -6.333 -37.185  -6.806  1.00 53.20           C  
ATOM   1099  O   MET A 140      -9.178 -36.262  -6.843  1.00 53.20           O  
ATOM   1100  CG  MET A 140      -5.015 -37.736  -7.325  1.00 53.20           C  
ATOM   1101  SD  MET A 140      -4.569 -39.338  -6.549  1.00 53.20           S  
ATOM   1102  CE  MET A 140      -2.838 -39.013  -6.114  1.00 53.20           C  
ATOM   1103  N   GLY A 141      -9.165 -35.972  -8.903  1.00 54.40           N  
ATOM   1104  CA  GLY A 141     -10.524 -36.465  -9.063  1.00 54.40           C  
ATOM   1105  C   GLY A 141     -11.513 -35.376  -9.434  1.00 54.40           C  
ATOM   1106  O   GLY A 141     -11.121 -34.310  -9.911  1.00 54.40           O  
ATOM   1107  N   LEU A 142     -12.934 -35.662  -9.638  1.00 53.57           N  
ATOM   1108  CA  LEU A 142     -14.101 -34.957 -10.158  1.00 53.57           C  
ATOM   1109  C   LEU A 142     -14.459 -33.769  -9.271  1.00 53.57           C  
ATOM   1110  CB  LEU A 142     -15.296 -35.907 -10.267  1.00 53.57           C  
ATOM   1111  O   LEU A 142     -15.256 -32.914  -9.664  1.00 53.57           O  
ATOM   1112  CG  LEU A 142     -15.247 -36.933 -11.400  1.00 53.57           C  
ATOM   1113  CD1 LEU A 142     -16.139 -38.126 -11.073  1.00 53.57           C  
ATOM   1114  CD2 LEU A 142     -15.663 -36.293 -12.720  1.00 53.57           C  
ATOM   1115  N   SER A 143     -13.679 -33.442  -8.129  1.00 56.96           N  
ATOM   1116  CA  SER A 143     -13.980 -32.305  -7.265  1.00 56.96           C  
ATOM   1117  C   SER A 143     -12.788 -31.359  -7.161  1.00 56.96           C  
ATOM   1118  CB  SER A 143     -14.383 -32.784  -5.869  1.00 56.96           C  
ATOM   1119  O   SER A 143     -12.627 -30.662  -6.158  1.00 56.96           O  
ATOM   1120  OG  SER A 143     -13.325 -33.504  -5.260  1.00 56.96           O  
ATOM   1121  N   GLY A 144     -11.914 -31.334  -8.172  1.00 59.07           N  
ATOM   1122  CA  GLY A 144     -10.722 -30.509  -8.058  1.00 59.07           C  
ATOM   1123  C   GLY A 144     -10.968 -29.053  -8.408  1.00 59.07           C  
ATOM   1124  O   GLY A 144     -11.918 -28.734  -9.126  1.00 59.07           O  
ATOM   1125  N   GLN A 145     -10.630 -28.201  -7.504  1.00 67.08           N  
ATOM   1126  CA  GLN A 145     -10.641 -26.756  -7.708  1.00 67.08           C  
ATOM   1127  C   GLN A 145      -9.705 -26.354  -8.844  1.00 67.08           C  
ATOM   1128  CB  GLN A 145     -10.247 -26.029  -6.421  1.00 67.08           C  
ATOM   1129  O   GLN A 145      -8.718 -27.040  -9.115  1.00 67.08           O  
ATOM   1130  CG  GLN A 145     -11.278 -26.149  -5.307  1.00 67.08           C  
ATOM   1131  CD  GLN A 145     -11.026 -25.181  -4.167  1.00 67.08           C  
ATOM   1132  NE2 GLN A 145     -11.886 -25.219  -3.155  1.00 67.08           N  
ATOM   1133  OE1 GLN A 145     -10.065 -24.405  -4.195  1.00 67.08           O  
ATOM   1134  N   SER A 146     -10.265 -25.695  -9.884  1.00 72.72           N  
ATOM   1135  CA  SER A 146      -9.452 -25.137 -10.960  1.00 72.72           C  
ATOM   1136  C   SER A 146      -8.934 -23.749 -10.600  1.00 72.72           C  
ATOM   1137  CB  SER A 146     -10.257 -25.068 -12.259  1.00 72.72           C  
ATOM   1138  O   SER A 146      -9.506 -23.070  -9.744  1.00 72.72           O  
ATOM   1139  OG  SER A 146     -11.380 -24.217 -12.111  1.00 72.72           O  
ATOM   1140  N   TYR A 147      -7.665 -23.591 -10.989  1.00 71.79           N  
ATOM   1141  CA  TYR A 147      -7.136 -22.236 -10.886  1.00 71.79           C  
ATOM   1142  C   TYR A 147      -6.494 -21.800 -12.198  1.00 71.79           C  
ATOM   1143  CB  TYR A 147      -6.113 -22.143  -9.749  1.00 71.79           C  
ATOM   1144  O   TYR A 147      -6.124 -22.638 -13.024  1.00 71.79           O  
ATOM   1145  CG  TYR A 147      -4.750 -22.680 -10.113  1.00 71.79           C  
ATOM   1146  CD1 TYR A 147      -4.449 -24.032  -9.959  1.00 71.79           C  
ATOM   1147  CD2 TYR A 147      -3.762 -21.838 -10.610  1.00 71.79           C  
ATOM   1148  CE1 TYR A 147      -3.194 -24.531 -10.292  1.00 71.79           C  
ATOM   1149  CE2 TYR A 147      -2.503 -22.327 -10.946  1.00 71.79           C  
ATOM   1150  OH  TYR A 147      -0.985 -24.161 -11.114  1.00 71.79           O  
ATOM   1151  CZ  TYR A 147      -2.229 -23.672 -10.784  1.00 71.79           C  
ATOM   1152  N   THR A 148      -6.438 -20.476 -12.413  1.00 78.02           N  
ATOM   1153  CA  THR A 148      -5.826 -19.901 -13.606  1.00 78.02           C  
ATOM   1154  C   THR A 148      -4.442 -19.341 -13.289  1.00 78.02           C  
ATOM   1155  CB  THR A 148      -6.707 -18.789 -14.205  1.00 78.02           C  
ATOM   1156  O   THR A 148      -4.294 -18.512 -12.388  1.00 78.02           O  
ATOM   1157  CG2 THR A 148      -6.105 -18.245 -15.496  1.00 78.02           C  
ATOM   1158  OG1 THR A 148      -8.010 -19.318 -14.485  1.00 78.02           O  
ATOM   1159  N   HIS A 149      -3.399 -19.952 -13.854  1.00 78.02           N  
ATOM   1160  CA  HIS A 149      -2.041 -19.423 -13.805  1.00 78.02           C  
ATOM   1161  C   HIS A 149      -1.805 -18.406 -14.917  1.00 78.02           C  
ATOM   1162  CB  HIS A 149      -1.020 -20.558 -13.907  1.00 78.02           C  
ATOM   1163  O   HIS A 149      -1.655 -18.778 -16.083  1.00 78.02           O  
ATOM   1164  CG  HIS A 149       0.398 -20.105 -13.765  1.00 78.02           C  
ATOM   1165  CD2 HIS A 149       1.392 -19.997 -14.677  1.00 78.02           C  
ATOM   1166  ND1 HIS A 149       0.932 -19.699 -12.561  1.00 78.02           N  
ATOM   1167  CE1 HIS A 149       2.197 -19.359 -12.740  1.00 78.02           C  
ATOM   1168  NE2 HIS A 149       2.502 -19.531 -14.015  1.00 78.02           N  
ATOM   1169  N   TYR A 150      -1.758 -17.153 -14.460  1.00 76.28           N  
ATOM   1170  CA  TYR A 150      -1.536 -16.091 -15.435  1.00 76.28           C  
ATOM   1171  C   TYR A 150      -0.051 -15.935 -15.743  1.00 76.28           C  
ATOM   1172  CB  TYR A 150      -2.105 -14.764 -14.925  1.00 76.28           C  
ATOM   1173  O   TYR A 150       0.759 -15.732 -14.836  1.00 76.28           O  
ATOM   1174  CG  TYR A 150      -3.607 -14.764 -14.778  1.00 76.28           C  
ATOM   1175  CD1 TYR A 150      -4.426 -14.280 -15.796  1.00 76.28           C  
ATOM   1176  CD2 TYR A 150      -4.210 -15.247 -13.622  1.00 76.28           C  
ATOM   1177  CE1 TYR A 150      -5.811 -14.277 -15.664  1.00 76.28           C  
ATOM   1178  CE2 TYR A 150      -5.594 -15.248 -13.479  1.00 76.28           C  
ATOM   1179  OH  TYR A 150      -7.755 -14.761 -14.369  1.00 76.28           O  
ATOM   1180  CZ  TYR A 150      -6.385 -14.762 -14.504  1.00 76.28           C  
ATOM   1181  N   SER A 151       0.330 -16.066 -16.930  1.00 77.81           N  
ATOM   1182  CA  SER A 151       1.759 -16.052 -17.226  1.00 77.81           C  
ATOM   1183  C   SER A 151       2.071 -15.137 -18.406  1.00 77.81           C  
ATOM   1184  CB  SER A 151       2.259 -17.466 -17.522  1.00 77.81           C  
ATOM   1185  O   SER A 151       3.238 -14.876 -18.704  1.00 77.81           O  
ATOM   1186  OG  SER A 151       1.521 -18.050 -18.581  1.00 77.81           O  
ATOM   1187  N   THR A 152       0.991 -14.664 -19.085  1.00 77.70           N  
ATOM   1188  CA  THR A 152       1.239 -13.888 -20.295  1.00 77.70           C  
ATOM   1189  C   THR A 152       0.411 -12.606 -20.295  1.00 77.70           C  
ATOM   1190  CB  THR A 152       0.922 -14.707 -21.559  1.00 77.70           C  
ATOM   1191  O   THR A 152      -0.776 -12.628 -19.962  1.00 77.70           O  
ATOM   1192  CG2 THR A 152       1.307 -13.942 -22.821  1.00 77.70           C  
ATOM   1193  OG1 THR A 152       1.653 -15.939 -21.519  1.00 77.70           O  
ATOM   1194  N   ILE A 153       1.090 -11.452 -20.579  1.00 79.17           N  
ATOM   1195  CA  ILE A 153       0.353 -10.226 -20.866  1.00 79.17           C  
ATOM   1196  C   ILE A 153      -0.291 -10.323 -22.248  1.00 79.17           C  
ATOM   1197  CB  ILE A 153       1.268  -8.984 -20.788  1.00 79.17           C  
ATOM   1198  O   ILE A 153       0.362 -10.717 -23.217  1.00 79.17           O  
ATOM   1199  CG1 ILE A 153       1.856  -8.842 -19.379  1.00 79.17           C  
ATOM   1200  CG2 ILE A 153       0.501  -7.721 -21.191  1.00 79.17           C  
ATOM   1201  CD1 ILE A 153       0.817  -8.565 -18.300  1.00 79.17           C  
ATOM   1202  N   LYS A 154      -1.608 -10.137 -22.363  1.00 75.04           N  
ATOM   1203  CA  LYS A 154      -2.315 -10.227 -23.637  1.00 75.04           C  
ATOM   1204  C   LYS A 154      -1.656  -9.348 -24.696  1.00 75.04           C  
ATOM   1205  CB  LYS A 154      -3.782  -9.830 -23.466  1.00 75.04           C  
ATOM   1206  O   LYS A 154      -1.282  -8.207 -24.417  1.00 75.04           O  
ATOM   1207  CG  LYS A 154      -4.575 -10.764 -22.563  1.00 75.04           C  
ATOM   1208  CD  LYS A 154      -6.013 -10.291 -22.395  1.00 75.04           C  
ATOM   1209  CE  LYS A 154      -6.797 -11.203 -21.461  1.00 75.04           C  
ATOM   1210  NZ  LYS A 154      -8.193 -10.715 -21.253  1.00 75.04           N  
ATOM   1211  N   PRO A 155      -1.285  -9.933 -25.809  1.00 63.10           N  
ATOM   1212  CA  PRO A 155      -0.662  -9.184 -26.902  1.00 63.10           C  
ATOM   1213  C   PRO A 155      -1.522  -8.016 -27.382  1.00 63.10           C  
ATOM   1214  CB  PRO A 155      -0.504 -10.234 -28.004  1.00 63.10           C  
ATOM   1215  O   PRO A 155      -2.729  -7.988 -27.128  1.00 63.10           O  
ATOM   1216  CG  PRO A 155      -1.420 -11.346 -27.607  1.00 63.10           C  
ATOM   1217  CD  PRO A 155      -1.776 -11.176 -26.158  1.00 63.10           C  
ATOM   1218  N   LEU A 156      -0.889  -6.944 -27.873  1.00 57.76           N  
ATOM   1219  CA  LEU A 156      -1.526  -5.834 -28.573  1.00 57.76           C  
ATOM   1220  C   LEU A 156      -2.607  -6.339 -29.524  1.00 57.76           C  
ATOM   1221  CB  LEU A 156      -0.486  -5.022 -29.349  1.00 57.76           C  
ATOM   1222  O   LEU A 156      -2.390  -7.304 -30.259  1.00 57.76           O  
ATOM   1223  CG  LEU A 156       0.414  -4.105 -28.520  1.00 57.76           C  
ATOM   1224  CD1 LEU A 156       1.643  -3.697 -29.327  1.00 57.76           C  
ATOM   1225  CD2 LEU A 156      -0.358  -2.875 -28.055  1.00 57.76           C  
ATOM   1226  N   GLY A 157      -3.907  -5.801 -29.445  1.00 54.69           N  
ATOM   1227  CA  GLY A 157      -4.982  -6.146 -30.361  1.00 54.69           C  
ATOM   1228  C   GLY A 157      -5.962  -7.148 -29.781  1.00 54.69           C  
ATOM   1229  O   GLY A 157      -7.010  -7.414 -30.374  1.00 54.69           O  
ATOM   1230  N   GLU A 158      -5.566  -7.684 -28.690  1.00 54.93           N  
ATOM   1231  CA  GLU A 158      -6.471  -8.543 -27.933  1.00 54.93           C  
ATOM   1232  C   GLU A 158      -6.900  -7.879 -26.628  1.00 54.93           C  
ATOM   1233  CB  GLU A 158      -5.813  -9.895 -27.643  1.00 54.93           C  
ATOM   1234  O   GLU A 158      -6.067  -7.342 -25.895  1.00 54.93           O  
ATOM   1235  CG  GLU A 158      -5.791 -10.836 -28.839  1.00 54.93           C  
ATOM   1236  CD  GLU A 158      -5.380 -12.255 -28.477  1.00 54.93           C  
ATOM   1237  OE1 GLU A 158      -5.314 -13.117 -29.383  1.00 54.93           O  
ATOM   1238  OE2 GLU A 158      -5.124 -12.507 -27.279  1.00 54.93           O  
ATOM   1239  N   GLY A 159      -8.188  -7.448 -26.510  1.00 59.60           N  
ATOM   1240  CA  GLY A 159      -8.742  -6.832 -25.315  1.00 59.60           C  
ATOM   1241  C   GLY A 159      -8.819  -5.319 -25.405  1.00 59.60           C  
ATOM   1242  O   GLY A 159      -9.068  -4.768 -26.479  1.00 59.60           O  
ATOM   1243  N   ILE A 160      -8.875  -4.499 -24.271  1.00 58.85           N  
ATOM   1244  CA  ILE A 160      -9.179  -3.078 -24.134  1.00 58.85           C  
ATOM   1245  C   ILE A 160      -8.034  -2.248 -24.709  1.00 58.85           C  
ATOM   1246  CB  ILE A 160      -9.431  -2.694 -22.658  1.00 58.85           C  
ATOM   1247  O   ILE A 160      -8.213  -1.071 -25.030  1.00 58.85           O  
ATOM   1248  CG1 ILE A 160     -10.558  -3.550 -22.069  1.00 58.85           C  
ATOM   1249  CG2 ILE A 160      -9.755  -1.202 -22.537  1.00 58.85           C  
ATOM   1250  CD1 ILE A 160     -10.757  -3.364 -20.571  1.00 58.85           C  
ATOM   1251  N   GLN A 161      -6.836  -2.840 -25.202  1.00 59.60           N  
ATOM   1252  CA  GLN A 161      -5.643  -2.073 -25.546  1.00 59.60           C  
ATOM   1253  C   GLN A 161      -5.302  -2.222 -27.026  1.00 59.60           C  
ATOM   1254  CB  GLN A 161      -4.456  -2.510 -24.687  1.00 59.60           C  
ATOM   1255  O   GLN A 161      -4.147  -2.465 -27.381  1.00 59.60           O  
ATOM   1256  CG  GLN A 161      -4.609  -2.176 -23.210  1.00 59.60           C  
ATOM   1257  CD  GLN A 161      -3.394  -2.568 -22.390  1.00 59.60           C  
ATOM   1258  NE2 GLN A 161      -3.371  -2.150 -21.129  1.00 59.60           N  
ATOM   1259  OE1 GLN A 161      -2.485  -3.240 -22.886  1.00 59.60           O  
ATOM   1260  N   ALA A 162      -6.168  -1.922 -28.038  1.00 60.12           N  
ATOM   1261  CA  ALA A 162      -5.855  -2.222 -29.433  1.00 60.12           C  
ATOM   1262  C   ALA A 162      -4.710  -1.348 -29.939  1.00 60.12           C  
ATOM   1263  CB  ALA A 162      -7.091  -2.033 -30.308  1.00 60.12           C  
ATOM   1264  O   ALA A 162      -3.894  -1.792 -30.750  1.00 60.12           O  
ATOM   1265  N   ASP A 163      -4.238  -0.292 -29.142  1.00 69.78           N  
ATOM   1266  CA  ASP A 163      -3.249   0.588 -29.757  1.00 69.78           C  
ATOM   1267  C   ASP A 163      -2.182   1.005 -28.748  1.00 69.78           C  
ATOM   1268  CB  ASP A 163      -3.927   1.827 -30.347  1.00 69.78           C  
ATOM   1269  O   ASP A 163      -1.439   1.962 -28.981  1.00 69.78           O  
ATOM   1270  CG  ASP A 163      -4.722   2.614 -29.321  1.00 69.78           C  
ATOM   1271  OD1 ASP A 163      -5.107   2.042 -28.278  1.00 69.78           O  
ATOM   1272  OD2 ASP A 163      -4.969   3.816 -29.558  1.00 69.78           O  
ATOM   1273  N   LEU A 164      -2.074   0.345 -27.571  1.00 70.53           N  
ATOM   1274  CA  LEU A 164      -1.085   0.806 -26.602  1.00 70.53           C  
ATOM   1275  C   LEU A 164      -0.156  -0.331 -26.191  1.00 70.53           C  
ATOM   1276  CB  LEU A 164      -1.776   1.389 -25.367  1.00 70.53           C  
ATOM   1277  O   LEU A 164      -0.589  -1.481 -26.075  1.00 70.53           O  
ATOM   1278  CG  LEU A 164      -2.593   2.663 -25.585  1.00 70.53           C  
ATOM   1279  CD1 LEU A 164      -3.502   2.922 -24.388  1.00 70.53           C  
ATOM   1280  CD2 LEU A 164      -1.673   3.853 -25.831  1.00 70.53           C  
ATOM   1281  N   TYR A 165       1.169   0.050 -26.042  1.00 77.64           N  
ATOM   1282  CA  TYR A 165       2.176  -0.882 -25.547  1.00 77.64           C  
ATOM   1283  C   TYR A 165       2.220  -0.880 -24.024  1.00 77.64           C  
ATOM   1284  CB  TYR A 165       3.556  -0.531 -26.110  1.00 77.64           C  
ATOM   1285  O   TYR A 165       2.149   0.179 -23.396  1.00 77.64           O  
ATOM   1286  CG  TYR A 165       3.692  -0.792 -27.591  1.00 77.64           C  
ATOM   1287  CD1 TYR A 165       4.024  -2.059 -28.067  1.00 77.64           C  
ATOM   1288  CD2 TYR A 165       3.491   0.226 -28.516  1.00 77.64           C  
ATOM   1289  CE1 TYR A 165       4.152  -2.304 -29.430  1.00 77.64           C  
ATOM   1290  CE2 TYR A 165       3.616  -0.008 -29.882  1.00 77.64           C  
ATOM   1291  OH  TYR A 165       4.072  -1.511 -31.679  1.00 77.64           O  
ATOM   1292  CZ  TYR A 165       3.946  -1.274 -30.328  1.00 77.64           C  
ATOM   1293  N   ILE A 166       2.097  -2.122 -23.471  1.00 84.48           N  
ATOM   1294  CA  ILE A 166       2.342  -2.245 -22.038  1.00 84.48           C  
ATOM   1295  C   ILE A 166       3.844  -2.208 -21.766  1.00 84.48           C  
ATOM   1296  CB  ILE A 166       1.725  -3.542 -21.468  1.00 84.48           C  
ATOM   1297  O   ILE A 166       4.610  -2.954 -22.379  1.00 84.48           O  
ATOM   1298  CG1 ILE A 166       0.203  -3.534 -21.648  1.00 84.48           C  
ATOM   1299  CG2 ILE A 166       2.101  -3.717 -19.994  1.00 84.48           C  
ATOM   1300  CD1 ILE A 166      -0.477  -4.832 -21.233  1.00 84.48           C  
ATOM   1301  N   LYS A 167       4.254  -1.281 -20.930  1.00 87.05           N  
ATOM   1302  CA  LYS A 167       5.667  -1.116 -20.602  1.00 87.05           C  
ATOM   1303  C   LYS A 167       6.202  -2.330 -19.847  1.00 87.05           C  
ATOM   1304  CB  LYS A 167       5.882   0.152 -19.774  1.00 87.05           C  
ATOM   1305  O   LYS A 167       5.444  -3.034 -19.177  1.00 87.05           O  
ATOM   1306  CG  LYS A 167       5.623   1.442 -20.539  1.00 87.05           C  
ATOM   1307  CD  LYS A 167       6.043   2.664 -19.733  1.00 87.05           C  
ATOM   1308  CE  LYS A 167       5.838   3.951 -20.519  1.00 87.05           C  
ATOM   1309  NZ  LYS A 167       6.217   5.155 -19.720  1.00 87.05           N  
ATOM   1310  N   ASP A 168       7.511  -2.581 -19.966  1.00 87.68           N  
ATOM   1311  CA  ASP A 168       8.218  -3.678 -19.313  1.00 87.68           C  
ATOM   1312  C   ASP A 168       8.045  -3.619 -17.797  1.00 87.68           C  
ATOM   1313  CB  ASP A 168       9.705  -3.649 -19.674  1.00 87.68           C  
ATOM   1314  O   ASP A 168       8.150  -2.548 -17.196  1.00 87.68           O  
ATOM   1315  CG  ASP A 168      10.462  -4.864 -19.168  1.00 87.68           C  
ATOM   1316  OD1 ASP A 168      10.391  -5.937 -19.806  1.00 87.68           O  
ATOM   1317  OD2 ASP A 168      11.133  -4.749 -18.119  1.00 87.68           O  
ATOM   1318  N   PHE A 169       7.813  -4.748 -17.108  1.00 92.46           N  
ATOM   1319  CA  PHE A 169       7.555  -4.805 -15.674  1.00 92.46           C  
ATOM   1320  C   PHE A 169       8.840  -5.085 -14.904  1.00 92.46           C  
ATOM   1321  CB  PHE A 169       6.508  -5.877 -15.357  1.00 92.46           C  
ATOM   1322  O   PHE A 169       8.811  -5.281 -13.688  1.00 92.46           O  
ATOM   1323  CG  PHE A 169       5.144  -5.579 -15.919  1.00 92.46           C  
ATOM   1324  CD1 PHE A 169       4.837  -4.312 -16.399  1.00 92.46           C  
ATOM   1325  CD2 PHE A 169       4.169  -6.566 -15.967  1.00 92.46           C  
ATOM   1326  CE1 PHE A 169       3.575  -4.033 -16.920  1.00 92.46           C  
ATOM   1327  CE2 PHE A 169       2.906  -6.295 -16.486  1.00 92.46           C  
ATOM   1328  CZ  PHE A 169       2.611  -5.028 -16.961  1.00 92.46           C  
ATOM   1329  N   GLY A 170      10.029  -5.268 -15.628  1.00 92.83           N  
ATOM   1330  CA  GLY A 170      11.296  -5.644 -15.020  1.00 92.83           C  
ATOM   1331  C   GLY A 170      11.703  -4.734 -13.877  1.00 92.83           C  
ATOM   1332  O   GLY A 170      12.337  -5.179 -12.918  1.00 92.83           O  
ATOM   1333  N   HIS A 171      11.241  -3.475 -13.860  1.00 94.11           N  
ATOM   1334  CA  HIS A 171      11.650  -2.491 -12.864  1.00 94.11           C  
ATOM   1335  C   HIS A 171      11.033  -2.796 -11.503  1.00 94.11           C  
ATOM   1336  CB  HIS A 171      11.262  -1.081 -13.313  1.00 94.11           C  
ATOM   1337  O   HIS A 171      11.455  -2.238 -10.487  1.00 94.11           O  
ATOM   1338  CG  HIS A 171       9.799  -0.917 -13.578  1.00 94.11           C  
ATOM   1339  CD2 HIS A 171       8.811  -0.390 -12.816  1.00 94.11           C  
ATOM   1340  ND1 HIS A 171       9.205  -1.326 -14.752  1.00 94.11           N  
ATOM   1341  CE1 HIS A 171       7.912  -1.056 -14.701  1.00 94.11           C  
ATOM   1342  NE2 HIS A 171       7.647  -0.488 -13.537  1.00 94.11           N  
ATOM   1343  N   ALA A 172      10.085  -3.740 -11.455  1.00 95.91           N  
ATOM   1344  CA  ALA A 172       9.417  -4.075 -10.200  1.00 95.91           C  
ATOM   1345  C   ALA A 172      10.039  -5.314  -9.561  1.00 95.91           C  
ATOM   1346  CB  ALA A 172       7.924  -4.293 -10.434  1.00 95.91           C  
ATOM   1347  O   ALA A 172       9.678  -5.691  -8.444  1.00 95.91           O  
ATOM   1348  N   LEU A 173      10.941  -5.997 -10.258  1.00 96.07           N  
ATOM   1349  CA  LEU A 173      11.497  -7.271  -9.816  1.00 96.07           C  
ATOM   1350  C   LEU A 173      12.148  -7.134  -8.444  1.00 96.07           C  
ATOM   1351  CB  LEU A 173      12.520  -7.790 -10.830  1.00 96.07           C  
ATOM   1352  O   LEU A 173      11.939  -7.974  -7.566  1.00 96.07           O  
ATOM   1353  CG  LEU A 173      13.249  -9.082 -10.457  1.00 96.07           C  
ATOM   1354  CD1 LEU A 173      12.313 -10.278 -10.601  1.00 96.07           C  
ATOM   1355  CD2 LEU A 173      14.493  -9.263 -11.320  1.00 96.07           C  
ATOM   1356  N   ALA A 174      12.962  -6.124  -8.259  1.00 96.65           N  
ATOM   1357  CA  ALA A 174      13.697  -5.949  -7.009  1.00 96.65           C  
ATOM   1358  C   ALA A 174      12.744  -5.835  -5.823  1.00 96.65           C  
ATOM   1359  CB  ALA A 174      14.593  -4.715  -7.087  1.00 96.65           C  
ATOM   1360  O   ALA A 174      13.024  -6.358  -4.741  1.00 96.65           O  
ATOM   1361  N   LEU A 175      11.602  -5.138  -6.032  1.00 97.57           N  
ATOM   1362  CA  LEU A 175      10.606  -5.021  -4.972  1.00 97.57           C  
ATOM   1363  C   LEU A 175      10.052  -6.391  -4.595  1.00 97.57           C  
ATOM   1364  CB  LEU A 175       9.466  -4.098  -5.407  1.00 97.57           C  
ATOM   1365  O   LEU A 175       9.955  -6.721  -3.411  1.00 97.57           O  
ATOM   1366  CG  LEU A 175       8.338  -3.891  -4.394  1.00 97.57           C  
ATOM   1367  CD1 LEU A 175       8.854  -3.140  -3.171  1.00 97.57           C  
ATOM   1368  CD2 LEU A 175       7.174  -3.142  -5.036  1.00 97.57           C  
ATOM   1369  N   LEU A 176       9.696  -7.206  -5.601  1.00 95.70           N  
ATOM   1370  CA  LEU A 176       9.157  -8.538  -5.346  1.00 95.70           C  
ATOM   1371  C   LEU A 176      10.180  -9.410  -4.628  1.00 95.70           C  
ATOM   1372  CB  LEU A 176       8.732  -9.204  -6.658  1.00 95.70           C  
ATOM   1373  O   LEU A 176       9.832 -10.154  -3.708  1.00 95.70           O  
ATOM   1374  CG  LEU A 176       7.496  -8.622  -7.345  1.00 95.70           C  
ATOM   1375  CD1 LEU A 176       7.881  -7.421  -8.201  1.00 95.70           C  
ATOM   1376  CD2 LEU A 176       6.801  -9.686  -8.188  1.00 95.70           C  
ATOM   1377  N   TYR A 177      11.412  -9.298  -5.079  1.00 96.11           N  
ATOM   1378  CA  TYR A 177      12.488 -10.041  -4.432  1.00 96.11           C  
ATOM   1379  C   TYR A 177      12.621  -9.644  -2.966  1.00 96.11           C  
ATOM   1380  CB  TYR A 177      13.816  -9.806  -5.158  1.00 96.11           C  
ATOM   1381  O   TYR A 177      12.700 -10.506  -2.088  1.00 96.11           O  
ATOM   1382  CG  TYR A 177      15.022 -10.290  -4.391  1.00 96.11           C  
ATOM   1383  CD1 TYR A 177      15.885  -9.390  -3.769  1.00 96.11           C  
ATOM   1384  CD2 TYR A 177      15.302 -11.649  -4.286  1.00 96.11           C  
ATOM   1385  CE1 TYR A 177      16.998  -9.832  -3.062  1.00 96.11           C  
ATOM   1386  CE2 TYR A 177      16.413 -12.102  -3.582  1.00 96.11           C  
ATOM   1387  OH  TYR A 177      18.354 -11.630  -2.275  1.00 96.11           O  
ATOM   1388  CZ  TYR A 177      17.253 -11.187  -2.974  1.00 96.11           C  
ATOM   1389  N   LEU A 178      12.650  -8.364  -2.734  1.00 96.88           N  
ATOM   1390  CA  LEU A 178      12.816  -7.824  -1.389  1.00 96.88           C  
ATOM   1391  C   LEU A 178      11.666  -8.253  -0.485  1.00 96.88           C  
ATOM   1392  CB  LEU A 178      12.904  -6.296  -1.432  1.00 96.88           C  
ATOM   1393  O   LEU A 178      11.885  -8.642   0.664  1.00 96.88           O  
ATOM   1394  CG  LEU A 178      13.206  -5.597  -0.105  1.00 96.88           C  
ATOM   1395  CD1 LEU A 178      14.630  -5.905   0.344  1.00 96.88           C  
ATOM   1396  CD2 LEU A 178      12.993  -4.092  -0.233  1.00 96.88           C  
ATOM   1397  N   CYS A 179      10.405  -8.234  -0.990  1.00 96.84           N  
ATOM   1398  CA  CYS A 179       9.210  -8.513  -0.202  1.00 96.84           C  
ATOM   1399  C   CYS A 179       9.047 -10.010   0.032  1.00 96.84           C  
ATOM   1400  CB  CYS A 179       7.967  -7.959  -0.899  1.00 96.84           C  
ATOM   1401  O   CYS A 179       8.404 -10.425   0.998  1.00 96.84           O  
ATOM   1402  SG  CYS A 179       7.886  -6.155  -0.918  1.00 96.84           S  
ATOM   1403  N   CYS A 180       9.525 -10.798  -0.842  1.00 93.53           N  
ATOM   1404  CA  CYS A 180       9.492 -12.253  -0.750  1.00 93.53           C  
ATOM   1405  C   CYS A 180       8.073 -12.752  -0.503  1.00 93.53           C  
ATOM   1406  CB  CYS A 180      10.415 -12.741   0.366  1.00 93.53           C  
ATOM   1407  O   CYS A 180       7.858 -13.639   0.325  1.00 93.53           O  
ATOM   1408  SG  CYS A 180      12.155 -12.821  -0.112  1.00 93.53           S  
ATOM   1409  N   ASP A 181       7.140 -12.067  -1.085  1.00 91.25           N  
ATOM   1410  CA  ASP A 181       5.726 -12.427  -1.036  1.00 91.25           C  
ATOM   1411  C   ASP A 181       5.327 -13.251  -2.259  1.00 91.25           C  
ATOM   1412  CB  ASP A 181       4.855 -11.173  -0.940  1.00 91.25           C  
ATOM   1413  O   ASP A 181       5.264 -12.727  -3.373  1.00 91.25           O  
ATOM   1414  CG  ASP A 181       3.373 -11.486  -0.839  1.00 91.25           C  
ATOM   1415  OD1 ASP A 181       3.011 -12.665  -0.635  1.00 91.25           O  
ATOM   1416  OD2 ASP A 181       2.559 -10.546  -0.967  1.00 91.25           O  
ATOM   1417  N   THR A 182       5.059 -14.519  -2.064  1.00 88.01           N  
ATOM   1418  CA  THR A 182       4.765 -15.415  -3.177  1.00 88.01           C  
ATOM   1419  C   THR A 182       3.408 -15.088  -3.792  1.00 88.01           C  
ATOM   1420  CB  THR A 182       4.787 -16.888  -2.729  1.00 88.01           C  
ATOM   1421  O   THR A 182       3.067 -15.594  -4.863  1.00 88.01           O  
ATOM   1422  CG2 THR A 182       6.185 -17.307  -2.284  1.00 88.01           C  
ATOM   1423  OG1 THR A 182       3.878 -17.062  -1.636  1.00 88.01           O  
ATOM   1424  N   ASP A 183       2.661 -14.261  -3.204  1.00 88.22           N  
ATOM   1425  CA  ASP A 183       1.337 -13.865  -3.674  1.00 88.22           C  
ATOM   1426  C   ASP A 183       1.326 -12.403  -4.115  1.00 88.22           C  
ATOM   1427  CB  ASP A 183       0.290 -14.093  -2.582  1.00 88.22           C  
ATOM   1428  O   ASP A 183       0.280 -11.751  -4.096  1.00 88.22           O  
ATOM   1429  CG  ASP A 183      -1.127 -14.160  -3.125  1.00 88.22           C  
ATOM   1430  OD1 ASP A 183      -1.323 -14.646  -4.259  1.00 88.22           O  
ATOM   1431  OD2 ASP A 183      -2.055 -13.720  -2.412  1.00 88.22           O  
ATOM   1432  N   ALA A 184       2.440 -11.896  -4.398  1.00 90.30           N  
ATOM   1433  CA  ALA A 184       2.616 -10.477  -4.698  1.00 90.30           C  
ATOM   1434  C   ALA A 184       1.708 -10.041  -5.844  1.00 90.30           C  
ATOM   1435  CB  ALA A 184       4.075 -10.182  -5.038  1.00 90.30           C  
ATOM   1436  O   ALA A 184       1.124  -8.956  -5.804  1.00 90.30           O  
ATOM   1437  N   ILE A 185       1.530 -10.846  -6.860  1.00 89.80           N  
ATOM   1438  CA  ILE A 185       0.688 -10.497  -7.999  1.00 89.80           C  
ATOM   1439  C   ILE A 185      -0.771 -10.815  -7.680  1.00 89.80           C  
ATOM   1440  CB  ILE A 185       1.131 -11.243  -9.278  1.00 89.80           C  
ATOM   1441  O   ILE A 185      -1.679 -10.115  -8.133  1.00 89.80           O  
ATOM   1442  CG1 ILE A 185       2.592 -10.916  -9.608  1.00 89.80           C  
ATOM   1443  CG2 ILE A 185       0.213 -10.893 -10.453  1.00 89.80           C  
ATOM   1444  CD1 ILE A 185       2.868  -9.430  -9.793  1.00 89.80           C  
ATOM   1445  N   GLY A 186      -1.022 -11.708  -6.709  1.00 83.78           N  
ATOM   1446  CA  GLY A 186      -2.361 -12.068  -6.270  1.00 83.78           C  
ATOM   1447  C   GLY A 186      -2.983 -13.177  -7.098  1.00 83.78           C  
ATOM   1448  O   GLY A 186      -2.546 -13.439  -8.221  1.00 83.78           O  
ATOM   1449  N   GLY A 187      -3.969 -13.801  -6.422  1.00 77.77           N  
ATOM   1450  CA  GLY A 187      -4.800 -14.723  -7.179  1.00 77.77           C  
ATOM   1451  C   GLY A 187      -5.668 -14.032  -8.214  1.00 77.77           C  
ATOM   1452  O   GLY A 187      -6.242 -12.975  -7.944  1.00 77.77           O  
ATOM   1453  N   TYR A 188      -5.544 -14.451  -9.465  1.00 81.59           N  
ATOM   1454  CA  TYR A 188      -6.251 -13.902 -10.616  1.00 81.59           C  
ATOM   1455  C   TYR A 188      -5.654 -12.564 -11.036  1.00 81.59           C  
ATOM   1456  CB  TYR A 188      -7.741 -13.733 -10.301  1.00 81.59           C  
ATOM   1457  O   TYR A 188      -6.349 -11.719 -11.605  1.00 81.59           O  
ATOM   1458  CG  TYR A 188      -8.436 -15.025  -9.945  1.00 81.59           C  
ATOM   1459  CD1 TYR A 188      -8.793 -15.942 -10.931  1.00 81.59           C  
ATOM   1460  CD2 TYR A 188      -8.739 -15.331  -8.622  1.00 81.59           C  
ATOM   1461  CE1 TYR A 188      -9.435 -17.132 -10.608  1.00 81.59           C  
ATOM   1462  CE2 TYR A 188      -9.381 -16.518  -8.288  1.00 81.59           C  
ATOM   1463  OH  TYR A 188     -10.361 -18.589  -8.960  1.00 81.59           O  
ATOM   1464  CZ  TYR A 188      -9.725 -17.411  -9.286  1.00 81.59           C  
ATOM   1465  N   CYS A 189      -4.497 -12.152 -10.457  1.00 85.14           N  
ATOM   1466  CA  CYS A 189      -3.753 -10.949 -10.815  1.00 85.14           C  
ATOM   1467  C   CYS A 189      -4.454  -9.700 -10.296  1.00 85.14           C  
ATOM   1468  CB  CYS A 189      -3.581 -10.857 -12.331  1.00 85.14           C  
ATOM   1469  O   CYS A 189      -4.564  -8.702 -11.011  1.00 85.14           O  
ATOM   1470  SG  CYS A 189      -2.555 -12.169 -13.028  1.00 85.14           S  
ATOM   1471  N   LYS A 190      -4.962  -9.718  -9.033  1.00 88.28           N  
ATOM   1472  CA  LYS A 190      -5.781  -8.627  -8.512  1.00 88.28           C  
ATOM   1473  C   LYS A 190      -4.995  -7.776  -7.518  1.00 88.28           C  
ATOM   1474  CB  LYS A 190      -7.046  -9.174  -7.848  1.00 88.28           C  
ATOM   1475  O   LYS A 190      -5.548  -6.863  -6.902  1.00 88.28           O  
ATOM   1476  CG  LYS A 190      -8.048  -9.772  -8.825  1.00 88.28           C  
ATOM   1477  CD  LYS A 190      -9.330 -10.195  -8.120  1.00 88.28           C  
ATOM   1478  CE  LYS A 190     -10.353 -10.749  -9.103  1.00 88.28           C  
ATOM   1479  NZ  LYS A 190     -11.608 -11.177  -8.415  1.00 88.28           N  
ATOM   1480  N   ASN A 191      -3.741  -8.151  -7.408  1.00 92.13           N  
ATOM   1481  CA  ASN A 191      -2.973  -7.387  -6.430  1.00 92.13           C  
ATOM   1482  C   ASN A 191      -2.147  -6.292  -7.099  1.00 92.13           C  
ATOM   1483  CB  ASN A 191      -2.066  -8.314  -5.617  1.00 92.13           C  
ATOM   1484  O   ASN A 191      -1.436  -5.545  -6.424  1.00 92.13           O  
ATOM   1485  CG  ASN A 191      -2.834  -9.143  -4.606  1.00 92.13           C  
ATOM   1486  ND2 ASN A 191      -2.169 -10.134  -4.026  1.00 92.13           N  
ATOM   1487  OD1 ASN A 191      -4.015  -8.894  -4.350  1.00 92.13           O  
ATOM   1488  N   LYS A 192      -2.218  -6.297  -8.455  1.00 93.43           N  
ATOM   1489  CA  LYS A 192      -1.566  -5.253  -9.241  1.00 93.43           C  
ATOM   1490  C   LYS A 192      -2.482  -4.749 -10.352  1.00 93.43           C  
ATOM   1491  CB  LYS A 192      -0.255  -5.769  -9.836  1.00 93.43           C  
ATOM   1492  O   LYS A 192      -3.481  -5.392 -10.681  1.00 93.43           O  
ATOM   1493  CG  LYS A 192       0.764  -6.213  -8.797  1.00 93.43           C  
ATOM   1494  CD  LYS A 192       1.268  -5.037  -7.970  1.00 93.43           C  
ATOM   1495  CE  LYS A 192       2.387  -5.454  -7.026  1.00 93.43           C  
ATOM   1496  NZ  LYS A 192       1.863  -6.189  -5.837  1.00 93.43           N  
ATOM   1497  N   ALA A 193      -2.102  -3.626 -10.872  1.00 93.79           N  
ATOM   1498  CA  ALA A 193      -2.903  -3.032 -11.939  1.00 93.79           C  
ATOM   1499  C   ALA A 193      -2.024  -2.271 -12.926  1.00 93.79           C  
ATOM   1500  CB  ALA A 193      -3.966  -2.106 -11.354  1.00 93.79           C  
ATOM   1501  O   ALA A 193      -0.799  -2.249 -12.787  1.00 93.79           O  
ATOM   1502  N   LEU A 194      -2.700  -1.862 -13.955  1.00 92.38           N  
ATOM   1503  CA  LEU A 194      -2.073  -0.936 -14.892  1.00 92.38           C  
ATOM   1504  C   LEU A 194      -2.674   0.460 -14.760  1.00 92.38           C  
ATOM   1505  CB  LEU A 194      -2.231  -1.438 -16.330  1.00 92.38           C  
ATOM   1506  O   LEU A 194      -3.890   0.606 -14.622  1.00 92.38           O  
ATOM   1507  CG  LEU A 194      -1.557  -2.771 -16.660  1.00 92.38           C  
ATOM   1508  CD1 LEU A 194      -1.737  -3.104 -18.137  1.00 92.38           C  
ATOM   1509  CD2 LEU A 194      -0.078  -2.728 -16.292  1.00 92.38           C  
ATOM   1510  N   ARG A 195      -1.806   1.501 -14.807  1.00 92.12           N  
ATOM   1511  CA  ARG A 195      -2.242   2.887 -14.949  1.00 92.12           C  
ATOM   1512  C   ARG A 195      -2.119   3.354 -16.395  1.00 92.12           C  
ATOM   1513  CB  ARG A 195      -1.428   3.802 -14.032  1.00 92.12           C  
ATOM   1514  O   ARG A 195      -1.092   3.133 -17.040  1.00 92.12           O  
ATOM   1515  CG  ARG A 195      -1.947   5.230 -13.969  1.00 92.12           C  
ATOM   1516  CD  ARG A 195      -1.184   6.064 -12.949  1.00 92.12           C  
ATOM   1517  NE  ARG A 195      -1.422   5.598 -11.586  1.00 92.12           N  
ATOM   1518  NH1 ARG A 195      -2.800   7.359 -11.004  1.00 92.12           N  
ATOM   1519  NH2 ARG A 195      -2.332   5.712  -9.480  1.00 92.12           N  
ATOM   1520  CZ  ARG A 195      -2.184   6.224 -10.693  1.00 92.12           C  
ATOM   1521  N   ASN A 196      -3.262   3.916 -16.847  1.00 88.82           N  
ATOM   1522  CA  ASN A 196      -3.320   4.399 -18.222  1.00 88.82           C  
ATOM   1523  C   ASN A 196      -3.110   3.267 -19.224  1.00 88.82           C  
ATOM   1524  CB  ASN A 196      -2.287   5.505 -18.447  1.00 88.82           C  
ATOM   1525  O   ASN A 196      -2.495   3.466 -20.272  1.00 88.82           O  
ATOM   1526  CG  ASN A 196      -2.524   6.714 -17.564  1.00 88.82           C  
ATOM   1527  ND2 ASN A 196      -1.444   7.343 -17.117  1.00 88.82           N  
ATOM   1528  OD1 ASN A 196      -3.669   7.079 -17.285  1.00 88.82           O  
ATOM   1529  N   TYR A 197      -3.368   2.105 -18.776  1.00 86.55           N  
ATOM   1530  CA  TYR A 197      -3.344   0.922 -19.629  1.00 86.55           C  
ATOM   1531  C   TYR A 197      -1.922   0.597 -20.071  1.00 86.55           C  
ATOM   1532  CB  TYR A 197      -4.238   1.125 -20.856  1.00 86.55           C  
ATOM   1533  O   TYR A 197      -1.717  -0.021 -21.118  1.00 86.55           O  
ATOM   1534  CG  TYR A 197      -5.675   1.439 -20.514  1.00 86.55           C  
ATOM   1535  CD1 TYR A 197      -6.552   0.433 -20.114  1.00 86.55           C  
ATOM   1536  CD2 TYR A 197      -6.158   2.740 -20.593  1.00 86.55           C  
ATOM   1537  CE1 TYR A 197      -7.877   0.717 -19.800  1.00 86.55           C  
ATOM   1538  CE2 TYR A 197      -7.481   3.036 -20.282  1.00 86.55           C  
ATOM   1539  OH  TYR A 197      -9.642   2.307 -19.577  1.00 86.55           O  
ATOM   1540  CZ  TYR A 197      -8.331   2.020 -19.887  1.00 86.55           C  
ATOM   1541  N   SER A 198      -0.870   1.107 -19.358  1.00 88.17           N  
ATOM   1542  CA  SER A 198       0.488   0.917 -19.855  1.00 88.17           C  
ATOM   1543  C   SER A 198       1.453   0.594 -18.718  1.00 88.17           C  
ATOM   1544  CB  SER A 198       0.966   2.164 -20.600  1.00 88.17           C  
ATOM   1545  O   SER A 198       2.320  -0.270 -18.860  1.00 88.17           O  
ATOM   1546  OG  SER A 198       2.300   2.002 -21.050  1.00 88.17           O  
ATOM   1547  N   ASN A 199       1.417   1.239 -17.621  1.00 91.56           N  
ATOM   1548  CA  ASN A 199       2.428   1.168 -16.571  1.00 91.56           C  
ATOM   1549  C   ASN A 199       1.953   0.324 -15.392  1.00 91.56           C  
ATOM   1550  CB  ASN A 199       2.811   2.572 -16.099  1.00 91.56           C  
ATOM   1551  O   ASN A 199       0.823   0.482 -14.925  1.00 91.56           O  
ATOM   1552  CG  ASN A 199       3.393   3.424 -17.210  1.00 91.56           C  
ATOM   1553  ND2 ASN A 199       2.675   4.473 -17.592  1.00 91.56           N  
ATOM   1554  OD1 ASN A 199       4.479   3.140 -17.722  1.00 91.56           O  
ATOM   1555  N   LEU A 200       2.806  -0.581 -14.980  1.00 93.95           N  
ATOM   1556  CA  LEU A 200       2.504  -1.379 -13.797  1.00 93.95           C  
ATOM   1557  C   LEU A 200       2.263  -0.485 -12.585  1.00 93.95           C  
ATOM   1558  CB  LEU A 200       3.644  -2.358 -13.505  1.00 93.95           C  
ATOM   1559  O   LEU A 200       3.043   0.433 -12.320  1.00 93.95           O  
ATOM   1560  CG  LEU A 200       3.461  -3.269 -12.290  1.00 93.95           C  
ATOM   1561  CD1 LEU A 200       2.321  -4.252 -12.533  1.00 93.95           C  
ATOM   1562  CD2 LEU A 200       4.756  -4.012 -11.979  1.00 93.95           C  
ATOM   1563  N   TYR A 201       1.178  -0.740 -11.911  1.00 95.85           N  
ATOM   1564  CA  TYR A 201       0.770   0.010 -10.728  1.00 95.85           C  
ATOM   1565  C   TYR A 201       0.747  -0.886  -9.495  1.00 95.85           C  
ATOM   1566  CB  TYR A 201      -0.609   0.641 -10.940  1.00 95.85           C  
ATOM   1567  O   TYR A 201       0.093  -1.932  -9.492  1.00 95.85           O  
ATOM   1568  CG  TYR A 201      -1.024   1.580  -9.833  1.00 95.85           C  
ATOM   1569  CD1 TYR A 201      -1.953   1.187  -8.872  1.00 95.85           C  
ATOM   1570  CD2 TYR A 201      -0.490   2.861  -9.747  1.00 95.85           C  
ATOM   1571  CE1 TYR A 201      -2.340   2.049  -7.851  1.00 95.85           C  
ATOM   1572  CE2 TYR A 201      -0.870   3.731  -8.731  1.00 95.85           C  
ATOM   1573  OH  TYR A 201      -2.173   4.175  -6.781  1.00 95.85           O  
ATOM   1574  CZ  TYR A 201      -1.793   3.317  -7.789  1.00 95.85           C  
ATOM   1575  N   ILE A 202       1.480  -0.507  -8.436  1.00 96.55           N  
ATOM   1576  CA  ILE A 202       1.602  -1.281  -7.205  1.00 96.55           C  
ATOM   1577  C   ILE A 202       0.667  -0.709  -6.142  1.00 96.55           C  
ATOM   1578  CB  ILE A 202       3.058  -1.294  -6.688  1.00 96.55           C  
ATOM   1579  O   ILE A 202       0.814   0.445  -5.733  1.00 96.55           O  
ATOM   1580  CG1 ILE A 202       4.024  -1.655  -7.822  1.00 96.55           C  
ATOM   1581  CG2 ILE A 202       3.204  -2.266  -5.514  1.00 96.55           C  
ATOM   1582  CD1 ILE A 202       3.872  -3.080  -8.336  1.00 96.55           C  
ATOM   1583  N   PHE A 203      -0.335  -1.526  -5.679  1.00 94.27           N  
ATOM   1584  CA  PHE A 203      -1.253  -0.983  -4.684  1.00 94.27           C  
ATOM   1585  C   PHE A 203      -1.484  -1.983  -3.558  1.00 94.27           C  
ATOM   1586  CB  PHE A 203      -2.588  -0.605  -5.333  1.00 94.27           C  
ATOM   1587  O   PHE A 203      -2.184  -1.684  -2.589  1.00 94.27           O  
ATOM   1588  CG  PHE A 203      -3.292  -1.760  -5.991  1.00 94.27           C  
ATOM   1589  CD1 PHE A 203      -3.101  -2.031  -7.341  1.00 94.27           C  
ATOM   1590  CD2 PHE A 203      -4.146  -2.576  -5.260  1.00 94.27           C  
ATOM   1591  CE1 PHE A 203      -3.751  -3.100  -7.953  1.00 94.27           C  
ATOM   1592  CE2 PHE A 203      -4.799  -3.646  -5.865  1.00 94.27           C  
ATOM   1593  CZ  PHE A 203      -4.601  -3.906  -7.212  1.00 94.27           C  
ATOM   1594  N   ASP A 204      -0.903  -3.184  -3.771  1.00 92.86           N  
ATOM   1595  CA  ASP A 204      -0.973  -4.246  -2.773  1.00 92.86           C  
ATOM   1596  C   ASP A 204       0.333  -5.035  -2.718  1.00 92.86           C  
ATOM   1597  CB  ASP A 204      -2.143  -5.186  -3.071  1.00 92.86           C  
ATOM   1598  O   ASP A 204       0.604  -5.860  -3.594  1.00 92.86           O  
ATOM   1599  CG  ASP A 204      -2.440  -6.144  -1.930  1.00 92.86           C  
ATOM   1600  OD1 ASP A 204      -1.580  -6.316  -1.039  1.00 92.86           O  
ATOM   1601  OD2 ASP A 204      -3.542  -6.733  -1.923  1.00 92.86           O  
ATOM   1602  N   GLN A 205       1.136  -4.776  -1.708  1.00 95.12           N  
ATOM   1603  CA  GLN A 205       2.422  -5.438  -1.514  1.00 95.12           C  
ATOM   1604  C   GLN A 205       2.774  -5.534  -0.032  1.00 95.12           C  
ATOM   1605  CB  GLN A 205       3.527  -4.698  -2.269  1.00 95.12           C  
ATOM   1606  O   GLN A 205       2.531  -4.596   0.731  1.00 95.12           O  
ATOM   1607  CG  GLN A 205       4.872  -5.412  -2.247  1.00 95.12           C  
ATOM   1608  CD  GLN A 205       4.852  -6.725  -3.006  1.00 95.12           C  
ATOM   1609  NE2 GLN A 205       5.308  -7.792  -2.358  1.00 95.12           N  
ATOM   1610  OE1 GLN A 205       4.430  -6.780  -4.165  1.00 95.12           O  
ATOM   1611  N   VAL A 206       3.381  -6.666   0.281  1.00 94.88           N  
ATOM   1612  CA  VAL A 206       3.708  -6.851   1.690  1.00 94.88           C  
ATOM   1613  C   VAL A 206       5.102  -7.461   1.822  1.00 94.88           C  
ATOM   1614  CB  VAL A 206       2.667  -7.744   2.402  1.00 94.88           C  
ATOM   1615  O   VAL A 206       5.490  -8.318   1.024  1.00 94.88           O  
ATOM   1616  CG1 VAL A 206       2.687  -9.159   1.827  1.00 94.88           C  
ATOM   1617  CG2 VAL A 206       2.929  -7.772   3.907  1.00 94.88           C  
ATOM   1618  N   ILE A 207       5.799  -7.005   2.791  1.00 96.17           N  
ATOM   1619  CA  ILE A 207       7.091  -7.610   3.100  1.00 96.17           C  
ATOM   1620  C   ILE A 207       6.899  -8.760   4.085  1.00 96.17           C  
ATOM   1621  CB  ILE A 207       8.078  -6.570   3.676  1.00 96.17           C  
ATOM   1622  O   ILE A 207       6.192  -8.618   5.086  1.00 96.17           O  
ATOM   1623  CG1 ILE A 207       9.515  -7.100   3.602  1.00 96.17           C  
ATOM   1624  CG2 ILE A 207       7.702  -6.207   5.115  1.00 96.17           C  
ATOM   1625  CD1 ILE A 207      10.579  -6.012   3.643  1.00 96.17           C  
ATOM   1626  N   THR A 208       7.525  -9.886   3.773  1.00 94.10           N  
ATOM   1627  CA  THR A 208       7.414 -11.039   4.660  1.00 94.10           C  
ATOM   1628  C   THR A 208       8.677 -11.196   5.503  1.00 94.10           C  
ATOM   1629  CB  THR A 208       7.161 -12.333   3.865  1.00 94.10           C  
ATOM   1630  O   THR A 208       9.725 -10.639   5.171  1.00 94.10           O  
ATOM   1631  CG2 THR A 208       5.989 -12.166   2.903  1.00 94.10           C  
ATOM   1632  OG1 THR A 208       8.336 -12.665   3.117  1.00 94.10           O  
ATOM   1633  N   ASP A 209       8.552 -11.877   6.596  1.00 92.54           N  
ATOM   1634  CA  ASP A 209       9.694 -12.040   7.491  1.00 92.54           C  
ATOM   1635  C   ASP A 209      10.469 -13.315   7.165  1.00 92.54           C  
ATOM   1636  CB  ASP A 209       9.234 -12.063   8.950  1.00 92.54           C  
ATOM   1637  O   ASP A 209      11.427 -13.660   7.859  1.00 92.54           O  
ATOM   1638  CG  ASP A 209       8.253 -13.183   9.245  1.00 92.54           C  
ATOM   1639  OD1 ASP A 209       7.852 -13.906   8.307  1.00 92.54           O  
ATOM   1640  OD2 ASP A 209       7.876 -13.344  10.426  1.00 92.54           O  
ATOM   1641  N   THR A 210      10.057 -14.019   6.164  1.00 91.90           N  
ATOM   1642  CA  THR A 210      10.706 -15.258   5.752  1.00 91.90           C  
ATOM   1643  C   THR A 210      11.210 -15.153   4.316  1.00 91.90           C  
ATOM   1644  CB  THR A 210       9.750 -16.459   5.877  1.00 91.90           C  
ATOM   1645  O   THR A 210      10.589 -14.490   3.482  1.00 91.90           O  
ATOM   1646  CG2 THR A 210       9.311 -16.664   7.323  1.00 91.90           C  
ATOM   1647  OG1 THR A 210       8.592 -16.226   5.066  1.00 91.90           O  
ATOM   1648  N   ASP A 211      12.330 -15.793   4.103  1.00 90.12           N  
ATOM   1649  CA  ASP A 211      12.878 -15.842   2.751  1.00 90.12           C  
ATOM   1650  C   ASP A 211      12.175 -16.907   1.912  1.00 90.12           C  
ATOM   1651  CB  ASP A 211      14.383 -16.114   2.792  1.00 90.12           C  
ATOM   1652  O   ASP A 211      12.349 -18.104   2.145  1.00 90.12           O  
ATOM   1653  CG  ASP A 211      15.177 -14.966   3.389  1.00 90.12           C  
ATOM   1654  OD1 ASP A 211      14.790 -13.793   3.199  1.00 90.12           O  
ATOM   1655  OD2 ASP A 211      16.201 -15.237   4.053  1.00 90.12           O  
ATOM   1656  N   LYS A 212      11.443 -16.409   1.016  1.00 90.56           N  
ATOM   1657  CA  LYS A 212      10.679 -17.336   0.186  1.00 90.56           C  
ATOM   1658  C   LYS A 212      11.245 -17.402  -1.229  1.00 90.56           C  
ATOM   1659  CB  LYS A 212       9.206 -16.928   0.142  1.00 90.56           C  
ATOM   1660  O   LYS A 212      10.963 -18.343  -1.973  1.00 90.56           O  
ATOM   1661  CG  LYS A 212       8.509 -16.980   1.494  1.00 90.56           C  
ATOM   1662  CD  LYS A 212       7.044 -16.576   1.384  1.00 90.56           C  
ATOM   1663  CE  LYS A 212       6.358 -16.582   2.743  1.00 90.56           C  
ATOM   1664  NZ  LYS A 212       4.934 -16.142   2.646  1.00 90.56           N  
ATOM   1665  N   PHE A 213      12.014 -16.402  -1.557  1.00 90.76           N  
ATOM   1666  CA  PHE A 213      12.588 -16.355  -2.897  1.00 90.76           C  
ATOM   1667  C   PHE A 213      14.095 -16.134  -2.833  1.00 90.76           C  
ATOM   1668  CB  PHE A 213      11.930 -15.249  -3.726  1.00 90.76           C  
ATOM   1669  O   PHE A 213      14.594 -15.492  -1.907  1.00 90.76           O  
ATOM   1670  CG  PHE A 213      10.517 -15.560  -4.141  1.00 90.76           C  
ATOM   1671  CD1 PHE A 213      10.226 -16.714  -4.856  1.00 90.76           C  
ATOM   1672  CD2 PHE A 213       9.479 -14.696  -3.815  1.00 90.76           C  
ATOM   1673  CE1 PHE A 213       8.919 -17.005  -5.241  1.00 90.76           C  
ATOM   1674  CE2 PHE A 213       8.171 -14.980  -4.196  1.00 90.76           C  
ATOM   1675  CZ  PHE A 213       7.893 -16.134  -4.910  1.00 90.76           C  
ATOM   1676  N   ILE A 214      14.805 -16.754  -3.813  1.00 90.29           N  
ATOM   1677  CA  ILE A 214      16.176 -16.390  -4.150  1.00 90.29           C  
ATOM   1678  C   ILE A 214      16.255 -15.978  -5.618  1.00 90.29           C  
ATOM   1679  CB  ILE A 214      17.156 -17.551  -3.866  1.00 90.29           C  
ATOM   1680  O   ILE A 214      15.273 -16.094  -6.356  1.00 90.29           O  
ATOM   1681  CG1 ILE A 214      16.786 -18.779  -4.706  1.00 90.29           C  
ATOM   1682  CG2 ILE A 214      17.170 -17.893  -2.373  1.00 90.29           C  
ATOM   1683  CD1 ILE A 214      17.808 -19.905  -4.640  1.00 90.29           C  
ATOM   1684  N   LEU A 215      17.450 -15.422  -5.991  1.00 91.97           N  
ATOM   1685  CA  LEU A 215      17.667 -15.062  -7.388  1.00 91.97           C  
ATOM   1686  C   LEU A 215      18.485 -16.131  -8.104  1.00 91.97           C  
ATOM   1687  CB  LEU A 215      18.373 -13.708  -7.490  1.00 91.97           C  
ATOM   1688  O   LEU A 215      19.517 -16.574  -7.594  1.00 91.97           O  
ATOM   1689  CG  LEU A 215      17.567 -12.487  -7.043  1.00 91.97           C  
ATOM   1690  CD1 LEU A 215      18.477 -11.271  -6.907  1.00 91.97           C  
ATOM   1691  CD2 LEU A 215      16.434 -12.206  -8.025  1.00 91.97           C  
ATOM   1692  N   ASP A 216      17.998 -16.648  -9.258  1.00 90.47           N  
ATOM   1693  CA  ASP A 216      18.805 -17.580 -10.040  1.00 90.47           C  
ATOM   1694  C   ASP A 216      19.727 -16.835 -11.002  1.00 90.47           C  
ATOM   1695  CB  ASP A 216      17.907 -18.548 -10.814  1.00 90.47           C  
ATOM   1696  O   ASP A 216      19.816 -15.606 -10.960  1.00 90.47           O  
ATOM   1697  CG  ASP A 216      17.224 -17.899 -12.005  1.00 90.47           C  
ATOM   1698  OD1 ASP A 216      17.566 -16.748 -12.352  1.00 90.47           O  
ATOM   1699  OD2 ASP A 216      16.333 -18.543 -12.600  1.00 90.47           O  
ATOM   1700  N   SER A 217      20.443 -17.538 -11.861  1.00 86.97           N  
ATOM   1701  CA  SER A 217      21.474 -16.966 -12.719  1.00 86.97           C  
ATOM   1702  C   SER A 217      20.869 -16.042 -13.771  1.00 86.97           C  
ATOM   1703  CB  SER A 217      22.279 -18.072 -13.402  1.00 86.97           C  
ATOM   1704  O   SER A 217      21.565 -15.196 -14.336  1.00 86.97           O  
ATOM   1705  OG  SER A 217      21.433 -18.900 -14.182  1.00 86.97           O  
ATOM   1706  N   ARG A 218      19.574 -16.052 -14.019  1.00 88.33           N  
ATOM   1707  CA  ARG A 218      18.891 -15.194 -14.982  1.00 88.33           C  
ATOM   1708  C   ARG A 218      18.185 -14.038 -14.281  1.00 88.33           C  
ATOM   1709  CB  ARG A 218      17.885 -16.002 -15.804  1.00 88.33           C  
ATOM   1710  O   ARG A 218      17.336 -13.370 -14.875  1.00 88.33           O  
ATOM   1711  CG  ARG A 218      18.524 -17.044 -16.708  1.00 88.33           C  
ATOM   1712  CD  ARG A 218      17.481 -17.818 -17.502  1.00 88.33           C  
ATOM   1713  NE  ARG A 218      18.099 -18.777 -18.412  1.00 88.33           N  
ATOM   1714  NH1 ARG A 218      16.105 -19.711 -19.113  1.00 88.33           N  
ATOM   1715  NH2 ARG A 218      18.094 -20.482 -19.952  1.00 88.33           N  
ATOM   1716  CZ  ARG A 218      17.432 -19.654 -19.157  1.00 88.33           C  
ATOM   1717  N   ILE A 219      18.433 -13.895 -12.975  1.00 90.72           N  
ATOM   1718  CA  ILE A 219      17.844 -12.844 -12.153  1.00 90.72           C  
ATOM   1719  C   ILE A 219      16.329 -13.025 -12.092  1.00 90.72           C  
ATOM   1720  CB  ILE A 219      18.194 -11.440 -12.696  1.00 90.72           C  
ATOM   1721  O   ILE A 219      15.577 -12.050 -12.166  1.00 90.72           O  
ATOM   1722  CG1 ILE A 219      19.714 -11.242 -12.722  1.00 90.72           C  
ATOM   1723  CG2 ILE A 219      17.515 -10.352 -11.858  1.00 90.72           C  
ATOM   1724  CD1 ILE A 219      20.156  -9.923 -13.342  1.00 90.72           C  
ATOM   1725  N   SER A 220      15.984 -14.282 -12.020  1.00 90.22           N  
ATOM   1726  CA  SER A 220      14.587 -14.644 -11.805  1.00 90.22           C  
ATOM   1727  C   SER A 220      14.353 -15.117 -10.374  1.00 90.22           C  
ATOM   1728  CB  SER A 220      14.158 -15.735 -12.787  1.00 90.22           C  
ATOM   1729  O   SER A 220      15.266 -15.636  -9.729  1.00 90.22           O  
ATOM   1730  OG  SER A 220      14.220 -15.263 -14.122  1.00 90.22           O  
ATOM   1731  N   LEU A 221      13.107 -14.914  -9.911  1.00 90.80           N  
ATOM   1732  CA  LEU A 221      12.751 -15.345  -8.564  1.00 90.80           C  
ATOM   1733  C   LEU A 221      12.594 -16.861  -8.502  1.00 90.80           C  
ATOM   1734  CB  LEU A 221      11.457 -14.667  -8.108  1.00 90.80           C  
ATOM   1735  O   LEU A 221      11.877 -17.448  -9.316  1.00 90.80           O  
ATOM   1736  CG  LEU A 221      11.469 -13.138  -8.073  1.00 90.80           C  
ATOM   1737  CD1 LEU A 221      10.077 -12.604  -7.751  1.00 90.80           C  
ATOM   1738  CD2 LEU A 221      12.488 -12.634  -7.056  1.00 90.80           C  
ATOM   1739  N   GLN A 222      13.397 -17.453  -7.677  1.00 87.68           N  
ATOM   1740  CA  GLN A 222      13.333 -18.888  -7.420  1.00 87.68           C  
ATOM   1741  C   GLN A 222      12.878 -19.171  -5.991  1.00 87.68           C  
ATOM   1742  CB  GLN A 222      14.692 -19.541  -7.678  1.00 87.68           C  
ATOM   1743  O   GLN A 222      13.408 -18.593  -5.040  1.00 87.68           O  
ATOM   1744  CG  GLN A 222      14.692 -21.053  -7.496  1.00 87.68           C  
ATOM   1745  CD  GLN A 222      16.048 -21.676  -7.766  1.00 87.68           C  
ATOM   1746  NE2 GLN A 222      16.115 -23.002  -7.700  1.00 87.68           N  
ATOM   1747  OE1 GLN A 222      17.027 -20.973  -8.034  1.00 87.68           O  
ATOM   1748  N   PRO A 223      11.844 -19.954  -5.873  1.00 85.46           N  
ATOM   1749  CA  PRO A 223      11.421 -20.308  -4.516  1.00 85.46           C  
ATOM   1750  C   PRO A 223      12.558 -20.882  -3.674  1.00 85.46           C  
ATOM   1751  CB  PRO A 223      10.331 -21.356  -4.748  1.00 85.46           C  
ATOM   1752  O   PRO A 223      13.351 -21.688  -4.168  1.00 85.46           O  
ATOM   1753  CG  PRO A 223       9.870 -21.124  -6.151  1.00 85.46           C  
ATOM   1754  CD  PRO A 223      11.027 -20.601  -6.953  1.00 85.46           C  
ATOM   1755  N   ASP A 224      12.701 -20.419  -2.435  1.00 85.39           N  
ATOM   1756  CA  ASP A 224      13.734 -20.869  -1.508  1.00 85.39           C  
ATOM   1757  C   ASP A 224      13.119 -21.551  -0.288  1.00 85.39           C  
ATOM   1758  CB  ASP A 224      14.609 -19.693  -1.067  1.00 85.39           C  
ATOM   1759  O   ASP A 224      13.565 -21.336   0.841  1.00 85.39           O  
ATOM   1760  CG  ASP A 224      15.865 -20.130  -0.335  1.00 85.39           C  
ATOM   1761  OD1 ASP A 224      16.316 -21.280  -0.529  1.00 85.39           O  
ATOM   1762  OD2 ASP A 224      16.408 -19.319   0.447  1.00 85.39           O  
ATOM   1763  N   GLN A 225      11.982 -22.121  -0.489  1.00 78.06           N  
ATOM   1764  CA  GLN A 225      11.312 -22.806   0.611  1.00 78.06           C  
ATOM   1765  C   GLN A 225      11.408 -24.321   0.456  1.00 78.06           C  
ATOM   1766  CB  GLN A 225       9.846 -22.379   0.697  1.00 78.06           C  
ATOM   1767  O   GLN A 225      11.350 -24.841  -0.660  1.00 78.06           O  
ATOM   1768  CG  GLN A 225       9.652 -20.893   0.967  1.00 78.06           C  
ATOM   1769  CD  GLN A 225       8.191 -20.500   1.070  1.00 78.06           C  
ATOM   1770  NE2 GLN A 225       7.759 -20.131   2.272  1.00 78.06           N  
ATOM   1771  OE1 GLN A 225       7.455 -20.528   0.078  1.00 78.06           O  
ATOM   1772  N   PHE A 226      11.668 -25.009   1.589  1.00 74.21           N  
ATOM   1773  CA  PHE A 226      11.863 -26.454   1.578  1.00 74.21           C  
ATOM   1774  C   PHE A 226      10.558 -27.175   1.264  1.00 74.21           C  
ATOM   1775  CB  PHE A 226      12.418 -26.934   2.923  1.00 74.21           C  
ATOM   1776  O   PHE A 226      10.523 -28.068   0.415  1.00 74.21           O  
ATOM   1777  CG  PHE A 226      12.955 -28.339   2.892  1.00 74.21           C  
ATOM   1778  CD1 PHE A 226      12.205 -29.396   3.394  1.00 74.21           C  
ATOM   1779  CD2 PHE A 226      14.210 -28.604   2.359  1.00 74.21           C  
ATOM   1780  CE1 PHE A 226      12.700 -30.698   3.367  1.00 74.21           C  
ATOM   1781  CE2 PHE A 226      14.711 -29.902   2.329  1.00 74.21           C  
ATOM   1782  CZ  PHE A 226      13.955 -30.948   2.834  1.00 74.21           C  
ATOM   1783  N   ILE A 227       9.449 -26.777   1.887  1.00 69.33           N  
ATOM   1784  CA  ILE A 227       8.206 -27.538   1.841  1.00 69.33           C  
ATOM   1785  C   ILE A 227       7.295 -26.973   0.754  1.00 69.33           C  
ATOM   1786  CB  ILE A 227       7.483 -27.524   3.207  1.00 69.33           C  
ATOM   1787  O   ILE A 227       6.711 -27.726  -0.029  1.00 69.33           O  
ATOM   1788  CG1 ILE A 227       8.346 -28.207   4.275  1.00 69.33           C  
ATOM   1789  CG2 ILE A 227       6.111 -28.196   3.099  1.00 69.33           C  
ATOM   1790  CD1 ILE A 227       7.766 -28.131   5.680  1.00 69.33           C  
ATOM   1791  N   MET A 228       7.250 -25.590   0.708  1.00 71.86           N  
ATOM   1792  CA  MET A 228       6.233 -24.945  -0.116  1.00 71.86           C  
ATOM   1793  C   MET A 228       6.758 -24.686  -1.525  1.00 71.86           C  
ATOM   1794  CB  MET A 228       5.777 -23.631   0.521  1.00 71.86           C  
ATOM   1795  O   MET A 228       6.040 -24.149  -2.370  1.00 71.86           O  
ATOM   1796  CG  MET A 228       4.980 -23.816   1.802  1.00 71.86           C  
ATOM   1797  SD  MET A 228       4.214 -22.253   2.385  1.00 71.86           S  
ATOM   1798  CE  MET A 228       2.943 -22.025   1.110  1.00 71.86           C  
ATOM   1799  N   LYS A 229       8.083 -25.112  -1.704  1.00 66.82           N  
ATOM   1800  CA  LYS A 229       8.695 -24.743  -2.977  1.00 66.82           C  
ATOM   1801  C   LYS A 229       7.986 -25.423  -4.145  1.00 66.82           C  
ATOM   1802  CB  LYS A 229      10.181 -25.104  -2.984  1.00 66.82           C  
ATOM   1803  O   LYS A 229       8.070 -24.960  -5.284  1.00 66.82           O  
ATOM   1804  CG  LYS A 229      10.455 -26.600  -2.933  1.00 66.82           C  
ATOM   1805  CD  LYS A 229      11.949 -26.896  -2.968  1.00 66.82           C  
ATOM   1806  CE  LYS A 229      12.229 -28.383  -2.799  1.00 66.82           C  
ATOM   1807  NZ  LYS A 229      13.694 -28.672  -2.777  1.00 66.82           N  
ATOM   1808  N   HIS A 230       7.199 -26.468  -3.776  1.00 64.19           N  
ATOM   1809  CA  HIS A 230       6.536 -27.209  -4.843  1.00 64.19           C  
ATOM   1810  C   HIS A 230       5.052 -26.867  -4.911  1.00 64.19           C  
ATOM   1811  CB  HIS A 230       6.719 -28.715  -4.642  1.00 64.19           C  
ATOM   1812  O   HIS A 230       4.315 -27.438  -5.718  1.00 64.19           O  
ATOM   1813  CG  HIS A 230       8.151 -29.143  -4.581  1.00 64.19           C  
ATOM   1814  CD2 HIS A 230       8.867 -29.710  -3.582  1.00 64.19           C  
ATOM   1815  ND1 HIS A 230       9.017 -28.996  -5.642  1.00 64.19           N  
ATOM   1816  CE1 HIS A 230      10.208 -29.458  -5.298  1.00 64.19           C  
ATOM   1817  NE2 HIS A 230      10.143 -29.897  -4.053  1.00 64.19           N  
ATOM   1818  N   THR A 231       4.758 -26.032  -3.862  1.00 63.20           N  
ATOM   1819  CA  THR A 231       3.366 -25.600  -3.924  1.00 63.20           C  
ATOM   1820  C   THR A 231       3.224 -24.354  -4.792  1.00 63.20           C  
ATOM   1821  CB  THR A 231       2.806 -25.317  -2.517  1.00 63.20           C  
ATOM   1822  O   THR A 231       4.194 -23.623  -5.002  1.00 63.20           O  
ATOM   1823  CG2 THR A 231       3.069 -26.486  -1.574  1.00 63.20           C  
ATOM   1824  OG1 THR A 231       3.433 -24.141  -1.989  1.00 63.20           O  
ATOM   1825  N   ARG A 232       2.116 -24.247  -5.417  1.00 63.10           N  
ATOM   1826  CA  ARG A 232       1.780 -23.080  -6.226  1.00 63.10           C  
ATOM   1827  C   ARG A 232       2.041 -21.788  -5.458  1.00 63.10           C  
ATOM   1828  CB  ARG A 232       0.317 -23.138  -6.672  1.00 63.10           C  
ATOM   1829  O   ARG A 232       2.551 -20.817  -6.021  1.00 63.10           O  
ATOM   1830  CG  ARG A 232      -0.680 -23.021  -5.531  1.00 63.10           C  
ATOM   1831  CD  ARG A 232      -2.117 -23.093  -6.028  1.00 63.10           C  
ATOM   1832  NE  ARG A 232      -3.073 -23.022  -4.926  1.00 63.10           N  
ATOM   1833  NH1 ARG A 232      -4.930 -23.429  -6.239  1.00 63.10           N  
ATOM   1834  NH2 ARG A 232      -5.165 -23.099  -3.982  1.00 63.10           N  
ATOM   1835  CZ  ARG A 232      -4.387 -23.184  -5.052  1.00 63.10           C  
ATOM   1836  N   HIS A 233       1.598 -21.763  -4.219  1.00 66.44           N  
ATOM   1837  CA  HIS A 233       1.826 -20.606  -3.361  1.00 66.44           C  
ATOM   1838  C   HIS A 233       3.316 -20.385  -3.118  1.00 66.44           C  
ATOM   1839  CB  HIS A 233       1.097 -20.776  -2.027  1.00 66.44           C  
ATOM   1840  O   HIS A 233       3.789 -19.246  -3.130  1.00 66.44           O  
ATOM   1841  CG  HIS A 233      -0.392 -20.705  -2.145  1.00 66.44           C  
ATOM   1842  CD2 HIS A 233      -1.347 -21.641  -1.930  1.00 66.44           C  
ATOM   1843  ND1 HIS A 233      -1.054 -19.559  -2.529  1.00 66.44           N  
ATOM   1844  CE1 HIS A 233      -2.356 -19.794  -2.545  1.00 66.44           C  
ATOM   1845  NE2 HIS A 233      -2.560 -21.049  -2.186  1.00 66.44           N  
ATOM   1846  N   GLY A 234       3.978 -21.516  -3.091  1.00 61.73           N  
ATOM   1847  CA  GLY A 234       5.402 -21.460  -2.802  1.00 61.73           C  
ATOM   1848  C   GLY A 234       6.237 -21.027  -3.992  1.00 61.73           C  
ATOM   1849  O   GLY A 234       7.269 -20.374  -3.828  1.00 61.73           O  
ATOM   1850  N   GLN A 235       5.773 -21.343  -5.222  1.00 67.08           N  
ATOM   1851  CA  GLN A 235       6.525 -21.045  -6.436  1.00 67.08           C  
ATOM   1852  C   GLN A 235       6.376 -19.578  -6.829  1.00 67.08           C  
ATOM   1853  CB  GLN A 235       6.069 -21.946  -7.585  1.00 67.08           C  
ATOM   1854  O   GLN A 235       7.204 -19.041  -7.567  1.00 67.08           O  
ATOM   1855  CG  GLN A 235       6.537 -23.389  -7.458  1.00 67.08           C  
ATOM   1856  CD  GLN A 235       6.155 -24.238  -8.656  1.00 67.08           C  
ATOM   1857  NE2 GLN A 235       6.952 -25.263  -8.935  1.00 67.08           N  
ATOM   1858  OE1 GLN A 235       5.150 -23.974  -9.325  1.00 67.08           O  
ATOM   1859  N   GLY A 236       5.488 -18.858  -6.223  1.00 69.53           N  
ATOM   1860  CA  GLY A 236       5.193 -17.488  -6.609  1.00 69.53           C  
ATOM   1861  C   GLY A 236       4.080 -17.383  -7.635  1.00 69.53           C  
ATOM   1862  O   GLY A 236       4.305 -17.602  -8.827  1.00 69.53           O  
ATOM   1863  N   ARG A 237       2.916 -17.062  -7.253  1.00 75.43           N  
ATOM   1864  CA  ARG A 237       1.755 -16.952  -8.130  1.00 75.43           C  
ATOM   1865  C   ARG A 237       1.958 -15.859  -9.174  1.00 75.43           C  
ATOM   1866  CB  ARG A 237       0.490 -16.671  -7.316  1.00 75.43           C  
ATOM   1867  O   ARG A 237       2.249 -14.711  -8.830  1.00 75.43           O  
ATOM   1868  CG  ARG A 237      -0.026 -17.875  -6.544  1.00 75.43           C  
ATOM   1869  CD  ARG A 237      -1.309 -17.553  -5.789  1.00 75.43           C  
ATOM   1870  NE  ARG A 237      -2.494 -17.912  -6.564  1.00 75.43           N  
ATOM   1871  NH1 ARG A 237      -3.996 -17.422  -4.879  1.00 75.43           N  
ATOM   1872  NH2 ARG A 237      -4.748 -18.193  -6.903  1.00 75.43           N  
ATOM   1873  CZ  ARG A 237      -3.743 -17.841  -6.113  1.00 75.43           C  
ATOM   1874  N   ASN A 238       1.841 -16.258 -10.467  1.00 78.83           N  
ATOM   1875  CA  ASN A 238       1.791 -15.338 -11.598  1.00 78.83           C  
ATOM   1876  C   ASN A 238       3.041 -14.465 -11.666  1.00 78.83           C  
ATOM   1877  CB  ASN A 238       0.537 -14.465 -11.524  1.00 78.83           C  
ATOM   1878  O   ASN A 238       3.020 -13.390 -12.267  1.00 78.83           O  
ATOM   1879  CG  ASN A 238      -0.742 -15.279 -11.505  1.00 78.83           C  
ATOM   1880  ND2 ASN A 238      -1.670 -14.905 -10.632  1.00 78.83           N  
ATOM   1881  OD1 ASN A 238      -0.894 -16.237 -12.267  1.00 78.83           O  
ATOM   1882  N   ARG A 239       4.084 -14.756 -10.929  1.00 81.07           N  
ATOM   1883  CA  ARG A 239       5.301 -13.952 -10.871  1.00 81.07           C  
ATOM   1884  C   ARG A 239       5.940 -13.825 -12.250  1.00 81.07           C  
ATOM   1885  CB  ARG A 239       6.300 -14.559  -9.884  1.00 81.07           C  
ATOM   1886  O   ARG A 239       6.703 -12.890 -12.502  1.00 81.07           O  
ATOM   1887  CG  ARG A 239       6.870 -15.896 -10.328  1.00 81.07           C  
ATOM   1888  CD  ARG A 239       7.870 -16.446  -9.321  1.00 81.07           C  
ATOM   1889  NE  ARG A 239       8.411 -17.734  -9.746  1.00 81.07           N  
ATOM   1890  NH1 ARG A 239       7.777 -18.865  -7.834  1.00 81.07           N  
ATOM   1891  NH2 ARG A 239       8.878 -19.970  -9.513  1.00 81.07           N  
ATOM   1892  CZ  ARG A 239       8.354 -18.853  -9.030  1.00 81.07           C  
ATOM   1893  N   THR A 240       5.727 -14.809 -13.158  1.00 82.56           N  
ATOM   1894  CA  THR A 240       6.320 -14.808 -14.490  1.00 82.56           C  
ATOM   1895  C   THR A 240       5.929 -13.546 -15.255  1.00 82.56           C  
ATOM   1896  CB  THR A 240       5.894 -16.051 -15.292  1.00 82.56           C  
ATOM   1897  O   THR A 240       6.614 -13.150 -16.200  1.00 82.56           O  
ATOM   1898  CG2 THR A 240       6.427 -17.328 -14.653  1.00 82.56           C  
ATOM   1899  OG1 THR A 240       4.463 -16.115 -15.339  1.00 82.56           O  
ATOM   1900  N   LEU A 241       4.806 -12.955 -14.878  1.00 84.95           N  
ATOM   1901  CA  LEU A 241       4.389 -11.716 -15.524  1.00 84.95           C  
ATOM   1902  C   LEU A 241       5.457 -10.638 -15.374  1.00 84.95           C  
ATOM   1903  CB  LEU A 241       3.065 -11.224 -14.935  1.00 84.95           C  
ATOM   1904  O   LEU A 241       5.666  -9.834 -16.285  1.00 84.95           O  
ATOM   1905  CG  LEU A 241       1.821 -12.043 -15.283  1.00 84.95           C  
ATOM   1906  CD1 LEU A 241       0.619 -11.548 -14.486  1.00 84.95           C  
ATOM   1907  CD2 LEU A 241       1.540 -11.979 -16.781  1.00 84.95           C  
ATOM   1908  N   ILE A 242       6.077 -10.679 -14.298  1.00 84.75           N  
ATOM   1909  CA  ILE A 242       7.132  -9.710 -14.022  1.00 84.75           C  
ATOM   1910  C   ILE A 242       8.468 -10.242 -14.536  1.00 84.75           C  
ATOM   1911  CB  ILE A 242       7.227  -9.391 -12.513  1.00 84.75           C  
ATOM   1912  O   ILE A 242       9.240  -9.506 -15.156  1.00 84.75           O  
ATOM   1913  CG1 ILE A 242       5.890  -8.847 -11.998  1.00 84.75           C  
ATOM   1914  CG2 ILE A 242       8.363  -8.401 -12.240  1.00 84.75           C  
ATOM   1915  CD1 ILE A 242       5.474  -7.526 -12.630  1.00 84.75           C  
ATOM   1916  N   GLU A 243       8.755 -11.503 -14.388  1.00 83.76           N  
ATOM   1917  CA  GLU A 243      10.047 -12.119 -14.678  1.00 83.76           C  
ATOM   1918  C   GLU A 243      10.305 -12.176 -16.181  1.00 83.76           C  
ATOM   1919  CB  GLU A 243      10.119 -13.526 -14.079  1.00 83.76           C  
ATOM   1920  O   GLU A 243      11.455 -12.259 -16.616  1.00 83.76           O  
ATOM   1921  CG  GLU A 243      10.184 -13.543 -12.558  1.00 83.76           C  
ATOM   1922  CD  GLU A 243      10.350 -14.940 -11.981  1.00 83.76           C  
ATOM   1923  OE1 GLU A 243      10.925 -15.077 -10.877  1.00 83.76           O  
ATOM   1924  OE2 GLU A 243       9.901 -15.906 -12.638  1.00 83.76           O  
ATOM   1925  N   ASP A 244       9.178 -12.136 -16.958  1.00 84.17           N  
ATOM   1926  CA  ASP A 244       9.314 -12.174 -18.411  1.00 84.17           C  
ATOM   1927  C   ASP A 244       9.755 -10.818 -18.957  1.00 84.17           C  
ATOM   1928  CB  ASP A 244       7.997 -12.600 -19.062  1.00 84.17           C  
ATOM   1929  O   ASP A 244       9.615 -10.548 -20.152  1.00 84.17           O  
ATOM   1930  CG  ASP A 244       8.154 -12.982 -20.523  1.00 84.17           C  
ATOM   1931  OD1 ASP A 244       9.290 -13.270 -20.960  1.00 84.17           O  
ATOM   1932  OD2 ASP A 244       7.134 -12.992 -21.246  1.00 84.17           O  
ATOM   1933  N   SER A 245      10.513 -10.062 -18.184  1.00 87.40           N  
ATOM   1934  CA  SER A 245      11.071  -8.765 -18.554  1.00 87.40           C  
ATOM   1935  C   SER A 245      12.529  -8.892 -18.981  1.00 87.40           C  
ATOM   1936  CB  SER A 245      10.956  -7.780 -17.389  1.00 87.40           C  
ATOM   1937  O   SER A 245      13.140  -9.950 -18.817  1.00 87.40           O  
ATOM   1938  OG  SER A 245       9.597  -7.558 -17.052  1.00 87.40           O  
ATOM   1939  N   SER A 246      13.055  -7.903 -19.646  1.00 90.10           N  
ATOM   1940  CA  SER A 246      14.438  -7.900 -20.113  1.00 90.10           C  
ATOM   1941  C   SER A 246      15.415  -7.986 -18.946  1.00 90.10           C  
ATOM   1942  CB  SER A 246      14.724  -6.643 -20.936  1.00 90.10           C  
ATOM   1943  O   SER A 246      15.147  -7.458 -17.864  1.00 90.10           O  
ATOM   1944  OG  SER A 246      14.840  -5.508 -20.096  1.00 90.10           O  
ATOM   1945  N   LEU A 247      16.490  -8.680 -19.111  1.00 91.89           N  
ATOM   1946  CA  LEU A 247      17.549  -8.808 -18.115  1.00 91.89           C  
ATOM   1947  C   LEU A 247      18.064  -7.438 -17.690  1.00 91.89           C  
ATOM   1948  CB  LEU A 247      18.702  -9.652 -18.665  1.00 91.89           C  
ATOM   1949  O   LEU A 247      18.339  -7.212 -16.509  1.00 91.89           O  
ATOM   1950  CG  LEU A 247      19.827  -9.984 -17.683  1.00 91.89           C  
ATOM   1951  CD1 LEU A 247      19.290 -10.818 -16.525  1.00 91.89           C  
ATOM   1952  CD2 LEU A 247      20.960 -10.715 -18.395  1.00 91.89           C  
ATOM   1953  N   VAL A 248      18.157  -6.547 -18.647  1.00 94.46           N  
ATOM   1954  CA  VAL A 248      18.681  -5.206 -18.410  1.00 94.46           C  
ATOM   1955  C   VAL A 248      17.814  -4.487 -17.379  1.00 94.46           C  
ATOM   1956  CB  VAL A 248      18.747  -4.383 -19.717  1.00 94.46           C  
ATOM   1957  O   VAL A 248      18.331  -3.909 -16.419  1.00 94.46           O  
ATOM   1958  CG1 VAL A 248      19.107  -2.929 -19.422  1.00 94.46           C  
ATOM   1959  CG2 VAL A 248      19.754  -5.001 -20.685  1.00 94.46           C  
ATOM   1960  N   THR A 249      16.514  -4.527 -17.530  1.00 94.61           N  
ATOM   1961  CA  THR A 249      15.614  -3.819 -16.626  1.00 94.61           C  
ATOM   1962  C   THR A 249      15.579  -4.495 -15.258  1.00 94.61           C  
ATOM   1963  CB  THR A 249      14.187  -3.747 -17.202  1.00 94.61           C  
ATOM   1964  O   THR A 249      15.523  -3.820 -14.228  1.00 94.61           O  
ATOM   1965  CG2 THR A 249      14.152  -2.918 -18.482  1.00 94.61           C  
ATOM   1966  OG1 THR A 249      13.728  -5.073 -17.492  1.00 94.61           O  
ATOM   1967  N   LYS A 250      15.644  -5.816 -15.240  1.00 94.95           N  
ATOM   1968  CA  LYS A 250      15.679  -6.535 -13.970  1.00 94.95           C  
ATOM   1969  C   LYS A 250      16.944  -6.202 -13.184  1.00 94.95           C  
ATOM   1970  CB  LYS A 250      15.588  -8.043 -14.203  1.00 94.95           C  
ATOM   1971  O   LYS A 250      16.885  -5.953 -11.979  1.00 94.95           O  
ATOM   1972  CG  LYS A 250      14.224  -8.514 -14.687  1.00 94.95           C  
ATOM   1973  CD  LYS A 250      14.110 -10.033 -14.647  1.00 94.95           C  
ATOM   1974  CE  LYS A 250      15.037 -10.691 -15.660  1.00 94.95           C  
ATOM   1975  NZ  LYS A 250      14.955 -12.181 -15.599  1.00 94.95           N  
ATOM   1976  N   TYR A 251      18.030  -6.257 -13.870  1.00 95.39           N  
ATOM   1977  CA  TYR A 251      19.307  -5.928 -13.246  1.00 95.39           C  
ATOM   1978  C   TYR A 251      19.304  -4.498 -12.719  1.00 95.39           C  
ATOM   1979  CB  TYR A 251      20.456  -6.116 -14.240  1.00 95.39           C  
ATOM   1980  O   TYR A 251      19.735  -4.245 -11.591  1.00 95.39           O  
ATOM   1981  CG  TYR A 251      21.819  -5.842 -13.652  1.00 95.39           C  
ATOM   1982  CD1 TYR A 251      22.452  -4.617 -13.852  1.00 95.39           C  
ATOM   1983  CD2 TYR A 251      22.476  -6.806 -12.896  1.00 95.39           C  
ATOM   1984  CE1 TYR A 251      23.709  -4.361 -13.314  1.00 95.39           C  
ATOM   1985  CE2 TYR A 251      23.733  -6.561 -12.352  1.00 95.39           C  
ATOM   1986  OH  TYR A 251      25.584  -5.089 -12.031  1.00 95.39           O  
ATOM   1987  CZ  TYR A 251      24.340  -5.337 -12.566  1.00 95.39           C  
ATOM   1988  N   ALA A 252      18.852  -3.569 -13.552  1.00 96.33           N  
ATOM   1989  CA  ALA A 252      18.784  -2.167 -13.147  1.00 96.33           C  
ATOM   1990  C   ALA A 252      17.936  -2.001 -11.888  1.00 96.33           C  
ATOM   1991  CB  ALA A 252      18.222  -1.313 -14.280  1.00 96.33           C  
ATOM   1992  O   ALA A 252      18.263  -1.195 -11.014  1.00 96.33           O  
ATOM   1993  N   SER A 253      16.839  -2.727 -11.822  1.00 97.45           N  
ATOM   1994  CA  SER A 253      15.959  -2.674 -10.660  1.00 97.45           C  
ATOM   1995  C   SER A 253      16.690  -3.104  -9.393  1.00 97.45           C  
ATOM   1996  CB  SER A 253      14.731  -3.559 -10.876  1.00 97.45           C  
ATOM   1997  O   SER A 253      16.570  -2.457  -8.350  1.00 97.45           O  
ATOM   1998  OG  SER A 253      13.905  -3.564  -9.724  1.00 97.45           O  
ATOM   1999  N   LEU A 254      17.495  -4.146  -9.450  1.00 97.35           N  
ATOM   2000  CA  LEU A 254      18.254  -4.654  -8.312  1.00 97.35           C  
ATOM   2001  C   LEU A 254      19.330  -3.659  -7.890  1.00 97.35           C  
ATOM   2002  CB  LEU A 254      18.893  -6.002  -8.652  1.00 97.35           C  
ATOM   2003  O   LEU A 254      19.548  -3.444  -6.695  1.00 97.35           O  
ATOM   2004  CG  LEU A 254      17.939  -7.190  -8.787  1.00 97.35           C  
ATOM   2005  CD1 LEU A 254      18.670  -8.393  -9.374  1.00 97.35           C  
ATOM   2006  CD2 LEU A 254      17.325  -7.539  -7.436  1.00 97.35           C  
ATOM   2007  N   MET A 255      20.021  -3.087  -8.919  1.00 97.11           N  
ATOM   2008  CA  MET A 255      21.053  -2.100  -8.610  1.00 97.11           C  
ATOM   2009  C   MET A 255      20.450  -0.877  -7.928  1.00 97.11           C  
ATOM   2010  CB  MET A 255      21.792  -1.679  -9.881  1.00 97.11           C  
ATOM   2011  O   MET A 255      21.046  -0.319  -7.005  1.00 97.11           O  
ATOM   2012  CG  MET A 255      22.659  -2.775 -10.479  1.00 97.11           C  
ATOM   2013  SD  MET A 255      23.890  -3.427  -9.285  1.00 97.11           S  
ATOM   2014  CE  MET A 255      23.042  -4.935  -8.741  1.00 97.11           C  
ATOM   2015  N   ARG A 256      19.289  -0.454  -8.419  1.00 97.36           N  
ATOM   2016  CA  ARG A 256      18.590   0.650  -7.769  1.00 97.36           C  
ATOM   2017  C   ARG A 256      18.293   0.326  -6.309  1.00 97.36           C  
ATOM   2018  CB  ARG A 256      17.290   0.974  -8.509  1.00 97.36           C  
ATOM   2019  O   ARG A 256      18.482   1.170  -5.430  1.00 97.36           O  
ATOM   2020  CG  ARG A 256      16.472   2.079  -7.861  1.00 97.36           C  
ATOM   2021  CD  ARG A 256      17.226   3.402  -7.843  1.00 97.36           C  
ATOM   2022  NE  ARG A 256      16.407   4.481  -7.298  1.00 97.36           N  
ATOM   2023  NH1 ARG A 256      18.191   5.867  -6.813  1.00 97.36           N  
ATOM   2024  NH2 ARG A 256      16.050   6.542  -6.348  1.00 97.36           N  
ATOM   2025  CZ  ARG A 256      16.884   5.628  -6.821  1.00 97.36           C  
ATOM   2026  N   LEU A 257      17.797  -0.850  -6.024  1.00 97.80           N  
ATOM   2027  CA  LEU A 257      17.523  -1.276  -4.656  1.00 97.80           C  
ATOM   2028  C   LEU A 257      18.779  -1.188  -3.797  1.00 97.80           C  
ATOM   2029  CB  LEU A 257      16.977  -2.706  -4.639  1.00 97.80           C  
ATOM   2030  O   LEU A 257      18.733  -0.688  -2.670  1.00 97.80           O  
ATOM   2031  CG  LEU A 257      16.637  -3.285  -3.265  1.00 97.80           C  
ATOM   2032  CD1 LEU A 257      15.587  -2.424  -2.572  1.00 97.80           C  
ATOM   2033  CD2 LEU A 257      16.152  -4.725  -3.397  1.00 97.80           C  
ATOM   2034  N   LYS A 258      19.852  -1.547  -4.360  1.00 97.05           N  
ATOM   2035  CA  LYS A 258      21.115  -1.476  -3.631  1.00 97.05           C  
ATOM   2036  C   LYS A 258      21.476  -0.031  -3.296  1.00 97.05           C  
ATOM   2037  CB  LYS A 258      22.240  -2.123  -4.440  1.00 97.05           C  
ATOM   2038  O   LYS A 258      21.944   0.257  -2.192  1.00 97.05           O  
ATOM   2039  CG  LYS A 258      22.221  -3.644  -4.421  1.00 97.05           C  
ATOM   2040  CD  LYS A 258      23.393  -4.228  -5.200  1.00 97.05           C  
ATOM   2041  CE  LYS A 258      24.708  -4.042  -4.456  1.00 97.05           C  
ATOM   2042  NZ  LYS A 258      25.846  -4.692  -5.172  1.00 97.05           N  
ATOM   2043  N   GLU A 259      21.293   0.735  -4.236  1.00 97.19           N  
ATOM   2044  CA  GLU A 259      21.620   2.146  -4.056  1.00 97.19           C  
ATOM   2045  C   GLU A 259      20.771   2.773  -2.953  1.00 97.19           C  
ATOM   2046  CB  GLU A 259      21.429   2.913  -5.366  1.00 97.19           C  
ATOM   2047  O   GLU A 259      21.202   3.722  -2.295  1.00 97.19           O  
ATOM   2048  CG  GLU A 259      22.486   2.607  -6.418  1.00 97.19           C  
ATOM   2049  CD  GLU A 259      22.171   3.207  -7.778  1.00 97.19           C  
ATOM   2050  OE1 GLU A 259      22.978   3.035  -8.720  1.00 97.19           O  
ATOM   2051  OE2 GLU A 259      21.108   3.856  -7.904  1.00 97.19           O  
ATOM   2052  N   LEU A 260      19.606   2.229  -2.742  1.00 98.03           N  
ATOM   2053  CA  LEU A 260      18.660   2.812  -1.796  1.00 98.03           C  
ATOM   2054  C   LEU A 260      18.774   2.141  -0.432  1.00 98.03           C  
ATOM   2055  CB  LEU A 260      17.228   2.685  -2.323  1.00 98.03           C  
ATOM   2056  O   LEU A 260      17.976   2.415   0.468  1.00 98.03           O  
ATOM   2057  CG  LEU A 260      16.860   3.580  -3.507  1.00 98.03           C  
ATOM   2058  CD1 LEU A 260      15.486   3.202  -4.051  1.00 98.03           C  
ATOM   2059  CD2 LEU A 260      16.893   5.049  -3.098  1.00 98.03           C  
ATOM   2060  N   LYS A 261      19.711   1.241  -0.266  1.00 97.93           N  
ATOM   2061  CA  LYS A 261      19.863   0.448   0.951  1.00 97.93           C  
ATOM   2062  C   LYS A 261      19.883   1.340   2.189  1.00 97.93           C  
ATOM   2063  CB  LYS A 261      21.139  -0.392   0.889  1.00 97.93           C  
ATOM   2064  O   LYS A 261      19.150   1.095   3.150  1.00 97.93           O  
ATOM   2065  CG  LYS A 261      21.385  -1.236   2.131  1.00 97.93           C  
ATOM   2066  CD  LYS A 261      22.696  -2.006   2.033  1.00 97.93           C  
ATOM   2067  CE  LYS A 261      23.038  -2.699   3.345  1.00 97.93           C  
ATOM   2068  NZ  LYS A 261      24.324  -3.452   3.254  1.00 97.93           N  
ATOM   2069  N   ARG A 262      20.707   2.316   2.158  1.00 97.70           N  
ATOM   2070  CA  ARG A 262      20.864   3.193   3.314  1.00 97.70           C  
ATOM   2071  C   ARG A 262      19.561   3.918   3.632  1.00 97.70           C  
ATOM   2072  CB  ARG A 262      21.983   4.208   3.071  1.00 97.70           C  
ATOM   2073  O   ARG A 262      19.138   3.968   4.789  1.00 97.70           O  
ATOM   2074  CG  ARG A 262      22.294   5.081   4.276  1.00 97.70           C  
ATOM   2075  CD  ARG A 262      23.427   6.056   3.989  1.00 97.70           C  
ATOM   2076  NE  ARG A 262      23.038   7.059   3.001  1.00 97.70           N  
ATOM   2077  NH1 ARG A 262      23.644   8.872   4.299  1.00 97.70           N  
ATOM   2078  NH2 ARG A 262      22.765   9.197   2.207  1.00 97.70           N  
ATOM   2079  CZ  ARG A 262      23.150   8.374   3.171  1.00 97.70           C  
ATOM   2080  N   ILE A 263      18.935   4.473   2.663  1.00 98.10           N  
ATOM   2081  CA  ILE A 263      17.704   5.236   2.833  1.00 98.10           C  
ATOM   2082  C   ILE A 263      16.598   4.321   3.356  1.00 98.10           C  
ATOM   2083  CB  ILE A 263      17.265   5.903   1.510  1.00 98.10           C  
ATOM   2084  O   ILE A 263      15.844   4.700   4.254  1.00 98.10           O  
ATOM   2085  CG1 ILE A 263      18.301   6.944   1.068  1.00 98.10           C  
ATOM   2086  CG2 ILE A 263      15.880   6.539   1.659  1.00 98.10           C  
ATOM   2087  CD1 ILE A 263      18.062   7.501  -0.328  1.00 98.10           C  
ATOM   2088  N   ILE A 264      16.461   3.146   2.827  1.00 98.19           N  
ATOM   2089  CA  ILE A 264      15.448   2.185   3.250  1.00 98.19           C  
ATOM   2090  C   ILE A 264      15.679   1.799   4.709  1.00 98.19           C  
ATOM   2091  CB  ILE A 264      15.456   0.925   2.355  1.00 98.19           C  
ATOM   2092  O   ILE A 264      14.734   1.741   5.499  1.00 98.19           O  
ATOM   2093  CG1 ILE A 264      14.905   1.255   0.963  1.00 98.19           C  
ATOM   2094  CG2 ILE A 264      14.655  -0.206   3.007  1.00 98.19           C  
ATOM   2095  CD1 ILE A 264      15.103   0.145  -0.060  1.00 98.19           C  
ATOM   2096  N   THR A 265      16.929   1.574   5.040  1.00 97.27           N  
ATOM   2097  CA  THR A 265      17.270   1.237   6.418  1.00 97.27           C  
ATOM   2098  C   THR A 265      16.906   2.381   7.361  1.00 97.27           C  
ATOM   2099  CB  THR A 265      18.768   0.909   6.558  1.00 97.27           C  
ATOM   2100  O   THR A 265      16.351   2.152   8.437  1.00 97.27           O  
ATOM   2101  CG2 THR A 265      19.111   0.506   7.989  1.00 97.27           C  
ATOM   2102  OG1 THR A 265      19.099  -0.171   5.677  1.00 97.27           O  
ATOM   2103  N   GLN A 266      17.234   3.578   7.000  1.00 97.86           N  
ATOM   2104  CA  GLN A 266      16.891   4.751   7.797  1.00 97.86           C  
ATOM   2105  C   GLN A 266      15.381   4.873   7.975  1.00 97.86           C  
ATOM   2106  CB  GLN A 266      17.449   6.021   7.152  1.00 97.86           C  
ATOM   2107  O   GLN A 266      14.905   5.250   9.048  1.00 97.86           O  
ATOM   2108  CG  GLN A 266      18.955   6.181   7.311  1.00 97.86           C  
ATOM   2109  CD  GLN A 266      19.499   7.381   6.559  1.00 97.86           C  
ATOM   2110  NE2 GLN A 266      20.812   7.578   6.627  1.00 97.86           N  
ATOM   2111  OE1 GLN A 266      18.747   8.125   5.921  1.00 97.86           O  
ATOM   2112  N   TYR A 267      14.682   4.609   6.912  1.00 97.84           N  
ATOM   2113  CA  TYR A 267      13.225   4.640   6.971  1.00 97.84           C  
ATOM   2114  C   TYR A 267      12.700   3.664   8.017  1.00 97.84           C  
ATOM   2115  CB  TYR A 267      12.624   4.309   5.601  1.00 97.84           C  
ATOM   2116  O   TYR A 267      11.848   4.019   8.834  1.00 97.84           O  
ATOM   2117  CG  TYR A 267      11.132   4.084   5.631  1.00 97.84           C  
ATOM   2118  CD1 TYR A 267      10.592   2.829   5.357  1.00 97.84           C  
ATOM   2119  CD2 TYR A 267      10.260   5.124   5.932  1.00 97.84           C  
ATOM   2120  CE1 TYR A 267       9.218   2.617   5.381  1.00 97.84           C  
ATOM   2121  CE2 TYR A 267       8.884   4.923   5.959  1.00 97.84           C  
ATOM   2122  OH  TYR A 267       7.011   3.464   5.709  1.00 97.84           O  
ATOM   2123  CZ  TYR A 267       8.373   3.668   5.683  1.00 97.84           C  
ATOM   2124  N   CYS A 268      13.182   2.443   8.029  1.00 97.98           N  
ATOM   2125  CA  CYS A 268      12.754   1.447   9.004  1.00 97.98           C  
ATOM   2126  C   CYS A 268      13.126   1.874  10.419  1.00 97.98           C  
ATOM   2127  CB  CYS A 268      13.379   0.088   8.691  1.00 97.98           C  
ATOM   2128  O   CYS A 268      12.349   1.676  11.355  1.00 97.98           O  
ATOM   2129  SG  CYS A 268      12.765  -0.662   7.166  1.00 97.98           S  
ATOM   2130  N   ASP A 269      14.345   2.513  10.551  1.00 98.06           N  
ATOM   2131  CA  ASP A 269      14.749   3.052  11.846  1.00 98.06           C  
ATOM   2132  C   ASP A 269      13.765   4.114  12.330  1.00 98.06           C  
ATOM   2133  CB  ASP A 269      16.160   3.638  11.767  1.00 98.06           C  
ATOM   2134  O   ASP A 269      13.418   4.155  13.512  1.00 98.06           O  
ATOM   2135  CG  ASP A 269      17.242   2.574  11.711  1.00 98.06           C  
ATOM   2136  OD1 ASP A 269      17.003   1.436  12.170  1.00 98.06           O  
ATOM   2137  OD2 ASP A 269      18.344   2.877  11.205  1.00 98.06           O  
ATOM   2138  N   HIS A 270      13.392   4.898  11.426  1.00 97.62           N  
ATOM   2139  CA  HIS A 270      12.447   5.958  11.761  1.00 97.62           C  
ATOM   2140  C   HIS A 270      11.120   5.381  12.242  1.00 97.62           C  
ATOM   2141  CB  HIS A 270      12.217   6.870  10.555  1.00 97.62           C  
ATOM   2142  O   HIS A 270      10.544   5.868  13.217  1.00 97.62           O  
ATOM   2143  CG  HIS A 270      11.217   7.954  10.804  1.00 97.62           C  
ATOM   2144  CD2 HIS A 270      10.006   8.192  10.247  1.00 97.62           C  
ATOM   2145  ND1 HIS A 270      11.421   8.956  11.728  1.00 97.62           N  
ATOM   2146  CE1 HIS A 270      10.375   9.766  11.729  1.00 97.62           C  
ATOM   2147  NE2 HIS A 270       9.502   9.324  10.839  1.00 97.62           N  
ATOM   2148  N   ILE A 271      10.625   4.374  11.609  1.00 97.17           N  
ATOM   2149  CA  ILE A 271       9.382   3.729  12.019  1.00 97.17           C  
ATOM   2150  C   ILE A 271       9.521   3.202  13.445  1.00 97.17           C  
ATOM   2151  CB  ILE A 271       8.997   2.582  11.058  1.00 97.17           C  
ATOM   2152  O   ILE A 271       8.635   3.407  14.278  1.00 97.17           O  
ATOM   2153  CG1 ILE A 271       8.642   3.141   9.675  1.00 97.17           C  
ATOM   2154  CG2 ILE A 271       7.837   1.763  11.632  1.00 97.17           C  
ATOM   2155  CD1 ILE A 271       8.410   2.071   8.617  1.00 97.17           C  
ATOM   2156  N   SER A 272      10.584   2.466  13.662  1.00 97.65           N  
ATOM   2157  CA  SER A 272      10.851   1.959  15.004  1.00 97.65           C  
ATOM   2158  C   SER A 272      10.895   3.091  16.025  1.00 97.65           C  
ATOM   2159  CB  SER A 272      12.169   1.185  15.033  1.00 97.65           C  
ATOM   2160  O   SER A 272      10.335   2.973  17.116  1.00 97.65           O  
ATOM   2161  OG  SER A 272      12.432   0.686  16.333  1.00 97.65           O  
ATOM   2162  N   TRP A 273      11.613   4.154  15.700  1.00 97.84           N  
ATOM   2163  CA  TRP A 273      11.722   5.329  16.558  1.00 97.84           C  
ATOM   2164  C   TRP A 273      10.347   5.919  16.852  1.00 97.84           C  
ATOM   2165  CB  TRP A 273      12.616   6.389  15.908  1.00 97.84           C  
ATOM   2166  O   TRP A 273      10.048   6.274  17.995  1.00 97.84           O  
ATOM   2167  CG  TRP A 273      12.698   7.673  16.677  1.00 97.84           C  
ATOM   2168  CD1 TRP A 273      13.488   7.935  17.762  1.00 97.84           C  
ATOM   2169  CD2 TRP A 273      11.956   8.869  16.422  1.00 97.84           C  
ATOM   2170  CE2 TRP A 273      12.348   9.819  17.392  1.00 97.84           C  
ATOM   2171  CE3 TRP A 273      10.998   9.232  15.466  1.00 97.84           C  
ATOM   2172  NE1 TRP A 273      13.282   9.224  18.196  1.00 97.84           N  
ATOM   2173  CH2 TRP A 273      10.878  11.437  16.486  1.00 97.84           C  
ATOM   2174  CZ2 TRP A 273      11.813  11.109  17.432  1.00 97.84           C  
ATOM   2175  CZ3 TRP A 273      10.467  10.516  15.508  1.00 97.84           C  
ATOM   2176  N   LEU A 274       9.450   6.060  15.860  1.00 95.98           N  
ATOM   2177  CA  LEU A 274       8.096   6.575  16.033  1.00 95.98           C  
ATOM   2178  C   LEU A 274       7.315   5.726  17.031  1.00 95.98           C  
ATOM   2179  CB  LEU A 274       7.360   6.611  14.691  1.00 95.98           C  
ATOM   2180  O   LEU A 274       6.643   6.261  17.915  1.00 95.98           O  
ATOM   2181  CG  LEU A 274       7.773   7.719  13.721  1.00 95.98           C  
ATOM   2182  CD1 LEU A 274       7.082   7.529  12.375  1.00 95.98           C  
ATOM   2183  CD2 LEU A 274       7.449   9.089  14.306  1.00 95.98           C  
ATOM   2184  N   HIS A 275       7.437   4.417  16.859  1.00 97.06           N  
ATOM   2185  CA  HIS A 275       6.758   3.527  17.794  1.00 97.06           C  
ATOM   2186  C   HIS A 275       7.327   3.668  19.202  1.00 97.06           C  
ATOM   2187  CB  HIS A 275       6.868   2.074  17.327  1.00 97.06           C  
ATOM   2188  O   HIS A 275       6.577   3.687  20.180  1.00 97.06           O  
ATOM   2189  CG  HIS A 275       6.088   1.783  16.085  1.00 97.06           C  
ATOM   2190  CD2 HIS A 275       6.427   1.114  14.958  1.00 97.06           C  
ATOM   2191  ND1 HIS A 275       4.788   2.204  15.907  1.00 97.06           N  
ATOM   2192  CE1 HIS A 275       4.360   1.805  14.721  1.00 97.06           C  
ATOM   2193  NE2 HIS A 275       5.336   1.141  14.125  1.00 97.06           N  
ATOM   2194  N   HIS A 276       8.610   3.760  19.311  1.00 97.69           N  
ATOM   2195  CA  HIS A 276       9.259   3.944  20.604  1.00 97.69           C  
ATOM   2196  C   HIS A 276       8.750   5.200  21.303  1.00 97.69           C  
ATOM   2197  CB  HIS A 276      10.778   4.016  20.436  1.00 97.69           C  
ATOM   2198  O   HIS A 276       8.411   5.163  22.488  1.00 97.69           O  
ATOM   2199  CG  HIS A 276      11.513   4.262  21.715  1.00 97.69           C  
ATOM   2200  CD2 HIS A 276      12.159   5.360  22.171  1.00 97.69           C  
ATOM   2201  ND1 HIS A 276      11.642   3.303  22.696  1.00 97.69           N  
ATOM   2202  CE1 HIS A 276      12.338   3.802  23.703  1.00 97.69           C  
ATOM   2203  NE2 HIS A 276      12.664   5.049  23.410  1.00 97.69           N  
ATOM   2204  N   ASN A 277       8.707   6.306  20.622  1.00 97.76           N  
ATOM   2205  CA  ASN A 277       8.222   7.561  21.186  1.00 97.76           C  
ATOM   2206  C   ASN A 277       6.766   7.452  21.628  1.00 97.76           C  
ATOM   2207  CB  ASN A 277       8.388   8.702  20.180  1.00 97.76           C  
ATOM   2208  O   ASN A 277       6.394   7.961  22.687  1.00 97.76           O  
ATOM   2209  CG  ASN A 277       9.832   9.139  20.026  1.00 97.76           C  
ATOM   2210  ND2 ASN A 277      10.127   9.836  18.934  1.00 97.76           N  
ATOM   2211  OD1 ASN A 277      10.674   8.854  20.880  1.00 97.76           O  
ATOM   2212  N   ARG A 278       5.954   6.761  20.834  1.00 95.52           N  
ATOM   2213  CA  ARG A 278       4.548   6.569  21.173  1.00 95.52           C  
ATOM   2214  C   ARG A 278       4.398   5.701  22.418  1.00 95.52           C  
ATOM   2215  CB  ARG A 278       3.793   5.938  20.001  1.00 95.52           C  
ATOM   2216  O   ARG A 278       3.549   5.970  23.270  1.00 95.52           O  
ATOM   2217  CG  ARG A 278       2.308   5.741  20.259  1.00 95.52           C  
ATOM   2218  CD  ARG A 278       1.593   7.066  20.480  1.00 95.52           C  
ATOM   2219  NE  ARG A 278       0.153   6.882  20.641  1.00 95.52           N  
ATOM   2220  NH1 ARG A 278      -0.259   9.054  21.309  1.00 95.52           N  
ATOM   2221  NH2 ARG A 278      -1.984   7.554  21.144  1.00 95.52           N  
ATOM   2222  CZ  ARG A 278      -0.694   7.830  21.031  1.00 95.52           C  
ATOM   2223  N   THR A 279       5.210   4.687  22.504  1.00 97.01           N  
ATOM   2224  CA  THR A 279       5.228   3.840  23.691  1.00 97.01           C  
ATOM   2225  C   THR A 279       5.493   4.670  24.944  1.00 97.01           C  
ATOM   2226  CB  THR A 279       6.290   2.732  23.571  1.00 97.01           C  
ATOM   2227  O   THR A 279       4.785   4.537  25.944  1.00 97.01           O  
ATOM   2228  CG2 THR A 279       6.387   1.921  24.859  1.00 97.01           C  
ATOM   2229  OG1 THR A 279       5.939   1.855  22.493  1.00 97.01           O  
ATOM   2230  N   GLN A 280       6.494   5.522  24.895  1.00 97.81           N  
ATOM   2231  CA  GLN A 280       6.851   6.352  26.041  1.00 97.81           C  
ATOM   2232  C   GLN A 280       5.719   7.311  26.400  1.00 97.81           C  
ATOM   2233  CB  GLN A 280       8.133   7.137  25.757  1.00 97.81           C  
ATOM   2234  O   GLN A 280       5.412   7.503  27.578  1.00 97.81           O  
ATOM   2235  CG  GLN A 280       9.368   6.260  25.596  1.00 97.81           C  
ATOM   2236  CD  GLN A 280       9.590   5.336  26.779  1.00 97.81           C  
ATOM   2237  NE2 GLN A 280       9.871   4.069  26.497  1.00 97.81           N  
ATOM   2238  OE1 GLN A 280       9.510   5.759  27.937  1.00 97.81           O  
ATOM   2239  N   ALA A 281       5.114   7.839  25.393  1.00 96.75           N  
ATOM   2240  CA  ALA A 281       4.006   8.767  25.606  1.00 96.75           C  
ATOM   2241  C   ALA A 281       2.830   8.072  26.285  1.00 96.75           C  
ATOM   2242  CB  ALA A 281       3.563   9.380  24.279  1.00 96.75           C  
ATOM   2243  O   ALA A 281       2.233   8.616  27.217  1.00 96.75           O  
ATOM   2244  N   ILE A 282       2.473   6.876  25.821  1.00 96.56           N  
ATOM   2245  CA  ILE A 282       1.348   6.131  26.374  1.00 96.56           C  
ATOM   2246  C   ILE A 282       1.656   5.725  27.814  1.00 96.56           C  
ATOM   2247  CB  ILE A 282       1.024   4.882  25.523  1.00 96.56           C  
ATOM   2248  O   ILE A 282       0.793   5.817  28.690  1.00 96.56           O  
ATOM   2249  CG1 ILE A 282       0.501   5.298  24.144  1.00 96.56           C  
ATOM   2250  CG2 ILE A 282       0.014   3.985  26.244  1.00 96.56           C  
ATOM   2251  CD1 ILE A 282       0.310   4.136  23.178  1.00 96.56           C  
ATOM   2252  N   LYS A 283       2.912   5.268  28.118  1.00 97.50           N  
ATOM   2253  CA  LYS A 283       3.318   4.886  29.467  1.00 97.50           C  
ATOM   2254  C   LYS A 283       3.184   6.059  30.434  1.00 97.50           C  
ATOM   2255  CB  LYS A 283       4.757   4.368  29.468  1.00 97.50           C  
ATOM   2256  O   LYS A 283       2.754   5.882  31.576  1.00 97.50           O  
ATOM   2257  CG  LYS A 283       4.910   2.963  28.902  1.00 97.50           C  
ATOM   2258  CD  LYS A 283       6.359   2.497  28.947  1.00 97.50           C  
ATOM   2259  CE  LYS A 283       6.497   1.053  28.485  1.00 97.50           C  
ATOM   2260  NZ  LYS A 283       7.925   0.615  28.455  1.00 97.50           N  
ATOM   2261  N   LYS A 284       3.529   7.241  29.938  1.00 97.29           N  
ATOM   2262  CA  LYS A 284       3.380   8.444  30.751  1.00 97.29           C  
ATOM   2263  C   LYS A 284       1.910   8.730  31.046  1.00 97.29           C  
ATOM   2264  CB  LYS A 284       4.017   9.646  30.052  1.00 97.29           C  
ATOM   2265  O   LYS A 284       1.552   9.066  32.177  1.00 97.29           O  
ATOM   2266  CG  LYS A 284       4.025  10.916  30.890  1.00 97.29           C  
ATOM   2267  CD  LYS A 284       4.679  12.073  30.145  1.00 97.29           C  
ATOM   2268  CE  LYS A 284       4.601  13.368  30.942  1.00 97.29           C  
ATOM   2269  NZ  LYS A 284       5.214  14.512  30.203  1.00 97.29           N  
ATOM   2270  N   GLN A 285       1.039   8.549  30.052  1.00 96.76           N  
ATOM   2271  CA  GLN A 285      -0.393   8.775  30.214  1.00 96.76           C  
ATOM   2272  C   GLN A 285      -1.000   7.777  31.196  1.00 96.76           C  
ATOM   2273  CB  GLN A 285      -1.107   8.684  28.864  1.00 96.76           C  
ATOM   2274  O   GLN A 285      -1.894   8.125  31.970  1.00 96.76           O  
ATOM   2275  CG  GLN A 285      -0.793   9.840  27.924  1.00 96.76           C  
ATOM   2276  CD  GLN A 285      -1.493   9.713  26.584  1.00 96.76           C  
ATOM   2277  NE2 GLN A 285      -1.061  10.508  25.611  1.00 96.76           N  
ATOM   2278  OE1 GLN A 285      -2.415   8.906  26.424  1.00 96.76           O  
ATOM   2279  N   LEU A 286      -0.513   6.611  31.193  1.00 96.51           N  
ATOM   2280  CA  LEU A 286      -1.049   5.541  32.029  1.00 96.51           C  
ATOM   2281  C   LEU A 286      -0.719   5.782  33.498  1.00 96.51           C  
ATOM   2282  CB  LEU A 286      -0.495   4.185  31.585  1.00 96.51           C  
ATOM   2283  O   LEU A 286      -1.360   5.213  34.384  1.00 96.51           O  
ATOM   2284  CG  LEU A 286      -1.156   3.550  30.361  1.00 96.51           C  
ATOM   2285  CD1 LEU A 286      -0.339   2.357  29.876  1.00 96.51           C  
ATOM   2286  CD2 LEU A 286      -2.586   3.129  30.684  1.00 96.51           C  
ATOM   2287  N   LYS A 287       0.193   6.620  33.826  1.00 95.73           N  
ATOM   2288  CA  LYS A 287       0.550   6.960  35.200  1.00 95.73           C  
ATOM   2289  C   LYS A 287      -0.428   7.974  35.787  1.00 95.73           C  
ATOM   2290  CB  LYS A 287       1.976   7.509  35.265  1.00 95.73           C  
ATOM   2291  O   LYS A 287      -0.504   8.136  37.007  1.00 95.73           O  
ATOM   2292  CG  LYS A 287       3.052   6.472  34.977  1.00 95.73           C  
ATOM   2293  CD  LYS A 287       4.448   7.072  35.079  1.00 95.73           C  
ATOM   2294  CE  LYS A 287       5.524   6.048  34.745  1.00 95.73           C  
ATOM   2295  NZ  LYS A 287       6.892   6.646  34.790  1.00 95.73           N  
ATOM   2296  N   GLU A 288      -1.230   8.609  34.911  1.00 94.35           N  
ATOM   2297  CA  GLU A 288      -2.223   9.591  35.334  1.00 94.35           C  
ATOM   2298  C   GLU A 288      -3.533   8.917  35.731  1.00 94.35           C  
ATOM   2299  CB  GLU A 288      -2.474  10.615  34.224  1.00 94.35           C  
ATOM   2300  O   GLU A 288      -3.733   7.730  35.462  1.00 94.35           O  
ATOM   2301  CG  GLU A 288      -1.235  11.403  33.823  1.00 94.35           C  
ATOM   2302  CD  GLU A 288      -1.472  12.337  32.647  1.00 94.35           C  
ATOM   2303  OE1 GLU A 288      -0.533  13.061  32.248  1.00 94.35           O  
ATOM   2304  OE2 GLU A 288      -2.608  12.345  32.121  1.00 94.35           O  
ATOM   2305  N   GLU A 289      -4.328   9.596  36.576  1.00 93.87           N  
ATOM   2306  CA  GLU A 289      -5.666   9.106  36.893  1.00 93.87           C  
ATOM   2307  C   GLU A 289      -6.566   9.121  35.661  1.00 93.87           C  
ATOM   2308  CB  GLU A 289      -6.293   9.940  38.013  1.00 93.87           C  
ATOM   2309  O   GLU A 289      -6.840  10.184  35.099  1.00 93.87           O  
ATOM   2310  CG  GLU A 289      -7.463   9.257  38.707  1.00 93.87           C  
ATOM   2311  CD  GLU A 289      -7.979  10.028  39.911  1.00 93.87           C  
ATOM   2312  OE1 GLU A 289      -9.012   9.625  40.493  1.00 93.87           O  
ATOM   2313  OE2 GLU A 289      -7.346  11.045  40.275  1.00 93.87           O  
ATOM   2314  N   LEU A 290      -6.931   7.911  35.126  1.00 95.44           N  
ATOM   2315  CA  LEU A 290      -7.723   7.772  33.909  1.00 95.44           C  
ATOM   2316  C   LEU A 290      -9.022   7.023  34.187  1.00 95.44           C  
ATOM   2317  CB  LEU A 290      -6.921   7.043  32.828  1.00 95.44           C  
ATOM   2318  O   LEU A 290      -9.095   6.227  35.126  1.00 95.44           O  
ATOM   2319  CG  LEU A 290      -5.616   7.707  32.387  1.00 95.44           C  
ATOM   2320  CD1 LEU A 290      -4.772   6.731  31.575  1.00 95.44           C  
ATOM   2321  CD2 LEU A 290      -5.904   8.970  31.583  1.00 95.44           C  
ATOM   2322  N   ALA A 291     -10.037   7.359  33.501  1.00 95.60           N  
ATOM   2323  CA  ALA A 291     -11.242   6.534  33.503  1.00 95.60           C  
ATOM   2324  C   ALA A 291     -10.927   5.100  33.086  1.00 95.60           C  
ATOM   2325  CB  ALA A 291     -12.299   7.133  32.578  1.00 95.60           C  
ATOM   2326  O   ALA A 291      -9.971   4.859  32.345  1.00 95.60           O  
ATOM   2327  N   LYS A 292     -11.648   4.146  33.552  1.00 94.40           N  
ATOM   2328  CA  LYS A 292     -11.415   2.725  33.309  1.00 94.40           C  
ATOM   2329  C   LYS A 292     -11.356   2.425  31.814  1.00 94.40           C  
ATOM   2330  CB  LYS A 292     -12.505   1.882  33.971  1.00 94.40           C  
ATOM   2331  O   LYS A 292     -10.457   1.719  31.352  1.00 94.40           O  
ATOM   2332  CG  LYS A 292     -12.240   0.384  33.929  1.00 94.40           C  
ATOM   2333  CD  LYS A 292     -13.336  -0.398  34.642  1.00 94.40           C  
ATOM   2334  CE  LYS A 292     -13.109  -1.900  34.540  1.00 94.40           C  
ATOM   2335  NZ  LYS A 292     -14.183  -2.671  35.236  1.00 94.40           N  
ATOM   2336  N   ASP A 293     -12.266   2.993  31.058  1.00 93.86           N  
ATOM   2337  CA  ASP A 293     -12.332   2.716  29.626  1.00 93.86           C  
ATOM   2338  C   ASP A 293     -11.106   3.268  28.903  1.00 93.86           C  
ATOM   2339  CB  ASP A 293     -13.609   3.307  29.023  1.00 93.86           C  
ATOM   2340  O   ASP A 293     -10.583   2.634  27.984  1.00 93.86           O  
ATOM   2341  CG  ASP A 293     -13.742   4.800  29.264  1.00 93.86           C  
ATOM   2342  OD1 ASP A 293     -13.254   5.297  30.302  1.00 93.86           O  
ATOM   2343  OD2 ASP A 293     -14.344   5.487  28.410  1.00 93.86           O  
ATOM   2344  N   GLU A 294     -10.664   4.391  29.319  1.00 93.80           N  
ATOM   2345  CA  GLU A 294      -9.487   5.015  28.719  1.00 93.80           C  
ATOM   2346  C   GLU A 294      -8.220   4.229  29.044  1.00 93.80           C  
ATOM   2347  CB  GLU A 294      -9.345   6.463  29.194  1.00 93.80           C  
ATOM   2348  O   GLU A 294      -7.354   4.054  28.185  1.00 93.80           O  
ATOM   2349  CG  GLU A 294      -8.256   7.243  28.473  1.00 93.80           C  
ATOM   2350  CD  GLU A 294      -8.259   8.726  28.805  1.00 93.80           C  
ATOM   2351  OE1 GLU A 294      -7.442   9.479  28.229  1.00 93.80           O  
ATOM   2352  OE2 GLU A 294      -9.086   9.139  29.649  1.00 93.80           O  
ATOM   2353  N   ARG A 295      -8.107   3.778  30.237  1.00 95.26           N  
ATOM   2354  CA  ARG A 295      -6.956   2.977  30.640  1.00 95.26           C  
ATOM   2355  C   ARG A 295      -6.871   1.691  29.826  1.00 95.26           C  
ATOM   2356  CB  ARG A 295      -7.025   2.648  32.133  1.00 95.26           C  
ATOM   2357  O   ARG A 295      -5.790   1.302  29.379  1.00 95.26           O  
ATOM   2358  CG  ARG A 295      -5.806   1.907  32.658  1.00 95.26           C  
ATOM   2359  CD  ARG A 295      -5.890   1.676  34.161  1.00 95.26           C  
ATOM   2360  NE  ARG A 295      -5.724   2.920  34.907  1.00 95.26           N  
ATOM   2361  NH1 ARG A 295      -3.456   2.651  35.253  1.00 95.26           N  
ATOM   2362  NH2 ARG A 295      -4.533   4.501  36.072  1.00 95.26           N  
ATOM   2363  CZ  ARG A 295      -4.571   3.354  35.409  1.00 95.26           C  
ATOM   2364  N   VAL A 296      -8.019   1.006  29.611  1.00 94.62           N  
ATOM   2365  CA  VAL A 296      -8.077  -0.219  28.821  1.00 94.62           C  
ATOM   2366  C   VAL A 296      -7.644   0.071  27.385  1.00 94.62           C  
ATOM   2367  CB  VAL A 296      -9.492  -0.838  28.835  1.00 94.62           C  
ATOM   2368  O   VAL A 296      -6.849  -0.675  26.807  1.00 94.62           O  
ATOM   2369  CG1 VAL A 296      -9.598  -1.968  27.812  1.00 94.62           C  
ATOM   2370  CG2 VAL A 296      -9.838  -1.346  30.234  1.00 94.62           C  
ATOM   2371  N   ARG A 297      -8.147   1.110  26.824  1.00 93.68           N  
ATOM   2372  CA  ARG A 297      -7.814   1.502  25.459  1.00 93.68           C  
ATOM   2373  C   ARG A 297      -6.318   1.756  25.312  1.00 93.68           C  
ATOM   2374  CB  ARG A 297      -8.601   2.749  25.050  1.00 93.68           C  
ATOM   2375  O   ARG A 297      -5.692   1.279  24.363  1.00 93.68           O  
ATOM   2376  CG  ARG A 297      -8.384   3.168  23.604  1.00 93.68           C  
ATOM   2377  CD  ARG A 297      -9.078   4.485  23.289  1.00 93.68           C  
ATOM   2378  NE  ARG A 297      -8.425   5.611  23.951  1.00 93.68           N  
ATOM   2379  NH1 ARG A 297     -10.083   7.138  23.443  1.00 93.68           N  
ATOM   2380  NH2 ARG A 297      -8.240   7.794  24.638  1.00 93.68           N  
ATOM   2381  CZ  ARG A 297      -8.917   6.845  24.009  1.00 93.68           C  
ATOM   2382  N   LEU A 298      -5.714   2.515  26.199  1.00 94.58           N  
ATOM   2383  CA  LEU A 298      -4.301   2.873  26.138  1.00 94.58           C  
ATOM   2384  C   LEU A 298      -3.420   1.644  26.338  1.00 94.58           C  
ATOM   2385  CB  LEU A 298      -3.970   3.931  27.194  1.00 94.58           C  
ATOM   2386  O   LEU A 298      -2.365   1.523  25.711  1.00 94.58           O  
ATOM   2387  CG  LEU A 298      -4.422   5.359  26.888  1.00 94.58           C  
ATOM   2388  CD1 LEU A 298      -4.116   6.276  28.068  1.00 94.58           C  
ATOM   2389  CD2 LEU A 298      -3.753   5.872  25.618  1.00 94.58           C  
ATOM   2390  N   THR A 299      -3.859   0.797  27.246  1.00 95.31           N  
ATOM   2391  CA  THR A 299      -3.118  -0.437  27.479  1.00 95.31           C  
ATOM   2392  C   THR A 299      -3.099  -1.302  26.222  1.00 95.31           C  
ATOM   2393  CB  THR A 299      -3.720  -1.239  28.648  1.00 95.31           C  
ATOM   2394  O   THR A 299      -2.062  -1.868  25.867  1.00 95.31           O  
ATOM   2395  CG2 THR A 299      -2.942  -2.529  28.888  1.00 95.31           C  
ATOM   2396  OG1 THR A 299      -3.680  -0.441  29.838  1.00 95.31           O  
ATOM   2397  N   GLU A 300      -4.217  -1.381  25.574  1.00 94.33           N  
ATOM   2398  CA  GLU A 300      -4.288  -2.143  24.331  1.00 94.33           C  
ATOM   2399  C   GLU A 300      -3.413  -1.517  23.249  1.00 94.33           C  
ATOM   2400  CB  GLU A 300      -5.735  -2.243  23.844  1.00 94.33           C  
ATOM   2401  O   GLU A 300      -2.697  -2.223  22.536  1.00 94.33           O  
ATOM   2402  CG  GLU A 300      -6.586  -3.223  24.640  1.00 94.33           C  
ATOM   2403  CD  GLU A 300      -8.033  -3.275  24.177  1.00 94.33           C  
ATOM   2404  OE1 GLU A 300      -8.814  -4.091  24.718  1.00 94.33           O  
ATOM   2405  OE2 GLU A 300      -8.388  -2.495  23.265  1.00 94.33           O  
ATOM   2406  N   GLU A 301      -3.522  -0.226  23.142  1.00 94.16           N  
ATOM   2407  CA  GLU A 301      -2.679   0.487  22.187  1.00 94.16           C  
ATOM   2408  C   GLU A 301      -1.199   0.280  22.495  1.00 94.16           C  
ATOM   2409  CB  GLU A 301      -3.012   1.982  22.188  1.00 94.16           C  
ATOM   2410  O   GLU A 301      -0.390   0.097  21.583  1.00 94.16           O  
ATOM   2411  CG  GLU A 301      -2.239   2.784  21.152  1.00 94.16           C  
ATOM   2412  CD  GLU A 301      -2.616   4.257  21.131  1.00 94.16           C  
ATOM   2413  OE1 GLU A 301      -1.945   5.045  20.427  1.00 94.16           O  
ATOM   2414  OE2 GLU A 301      -3.590   4.626  21.825  1.00 94.16           O  
ATOM   2415  N   LEU A 302      -0.821   0.371  23.791  1.00 95.71           N  
ATOM   2416  CA  LEU A 302       0.564   0.162  24.197  1.00 95.71           C  
ATOM   2417  C   LEU A 302       1.067  -1.201  23.734  1.00 95.71           C  
ATOM   2418  CB  LEU A 302       0.701   0.280  25.717  1.00 95.71           C  
ATOM   2419  O   LEU A 302       2.172  -1.311  23.198  1.00 95.71           O  
ATOM   2420  CG  LEU A 302       2.098   0.044  26.292  1.00 95.71           C  
ATOM   2421  CD1 LEU A 302       3.089   1.044  25.706  1.00 95.71           C  
ATOM   2422  CD2 LEU A 302       2.073   0.138  27.814  1.00 95.71           C  
ATOM   2423  N   ASN A 303       0.237  -2.225  23.939  1.00 95.82           N  
ATOM   2424  CA  ASN A 303       0.608  -3.564  23.492  1.00 95.82           C  
ATOM   2425  C   ASN A 303       0.841  -3.608  21.985  1.00 95.82           C  
ATOM   2426  CB  ASN A 303      -0.463  -4.580  23.894  1.00 95.82           C  
ATOM   2427  O   ASN A 303       1.836  -4.169  21.522  1.00 95.82           O  
ATOM   2428  CG  ASN A 303      -0.045  -6.010  23.616  1.00 95.82           C  
ATOM   2429  ND2 ASN A 303      -0.964  -6.802  23.076  1.00 95.82           N  
ATOM   2430  OD1 ASN A 303       1.094  -6.400  23.884  1.00 95.82           O  
ATOM   2431  N   ASP A 304      -0.018  -3.012  21.249  1.00 95.37           N  
ATOM   2432  CA  ASP A 304       0.110  -2.990  19.795  1.00 95.37           C  
ATOM   2433  C   ASP A 304       1.393  -2.281  19.368  1.00 95.37           C  
ATOM   2434  CB  ASP A 304      -1.104  -2.307  19.160  1.00 95.37           C  
ATOM   2435  O   ASP A 304       2.136  -2.787  18.523  1.00 95.37           O  
ATOM   2436  CG  ASP A 304      -2.350  -3.176  19.179  1.00 95.37           C  
ATOM   2437  OD1 ASP A 304      -2.253  -4.373  19.524  1.00 95.37           O  
ATOM   2438  OD2 ASP A 304      -3.437  -2.659  18.843  1.00 95.37           O  
ATOM   2439  N   VAL A 305       1.656  -1.118  19.942  1.00 95.90           N  
ATOM   2440  CA  VAL A 305       2.786  -0.287  19.541  1.00 95.90           C  
ATOM   2441  C   VAL A 305       4.095  -1.004  19.864  1.00 95.90           C  
ATOM   2442  CB  VAL A 305       2.749   1.094  20.233  1.00 95.90           C  
ATOM   2443  O   VAL A 305       5.055  -0.935  19.093  1.00 95.90           O  
ATOM   2444  CG1 VAL A 305       4.001   1.901  19.894  1.00 95.90           C  
ATOM   2445  CG2 VAL A 305       1.490   1.859  19.828  1.00 95.90           C  
ATOM   2446  N   GLU A 306       4.164  -1.704  20.975  1.00 97.25           N  
ATOM   2447  CA  GLU A 306       5.362  -2.455  21.340  1.00 97.25           C  
ATOM   2448  C   GLU A 306       5.629  -3.584  20.348  1.00 97.25           C  
ATOM   2449  CB  GLU A 306       5.231  -3.020  22.757  1.00 97.25           C  
ATOM   2450  O   GLU A 306       6.777  -3.823  19.967  1.00 97.25           O  
ATOM   2451  CG  GLU A 306       5.403  -1.978  23.853  1.00 97.25           C  
ATOM   2452  CD  GLU A 306       5.228  -2.546  25.252  1.00 97.25           C  
ATOM   2453  OE1 GLU A 306       5.721  -1.928  26.223  1.00 97.25           O  
ATOM   2454  OE2 GLU A 306       4.594  -3.617  25.379  1.00 97.25           O  
ATOM   2455  N   ILE A 307       4.536  -4.293  19.941  1.00 97.33           N  
ATOM   2456  CA  ILE A 307       4.638  -5.353  18.944  1.00 97.33           C  
ATOM   2457  C   ILE A 307       5.141  -4.775  17.624  1.00 97.33           C  
ATOM   2458  CB  ILE A 307       3.282  -6.065  18.736  1.00 97.33           C  
ATOM   2459  O   ILE A 307       6.035  -5.342  16.991  1.00 97.33           O  
ATOM   2460  CG1 ILE A 307       2.934  -6.920  19.960  1.00 97.33           C  
ATOM   2461  CG2 ILE A 307       3.310  -6.916  17.463  1.00 97.33           C  
ATOM   2462  CD1 ILE A 307       1.508  -7.454  19.956  1.00 97.33           C  
ATOM   2463  N   LEU A 308       4.623  -3.662  17.250  1.00 97.62           N  
ATOM   2464  CA  LEU A 308       4.965  -3.037  15.977  1.00 97.62           C  
ATOM   2465  C   LEU A 308       6.397  -2.514  15.996  1.00 97.62           C  
ATOM   2466  CB  LEU A 308       3.996  -1.894  15.663  1.00 97.62           C  
ATOM   2467  O   LEU A 308       7.081  -2.528  14.969  1.00 97.62           O  
ATOM   2468  CG  LEU A 308       2.558  -2.296  15.332  1.00 97.62           C  
ATOM   2469  CD1 LEU A 308       1.689  -1.055  15.152  1.00 97.62           C  
ATOM   2470  CD2 LEU A 308       2.521  -3.167  14.080  1.00 97.62           C  
ATOM   2471  N   GLU A 309       6.826  -1.998  17.131  1.00 97.92           N  
ATOM   2472  CA  GLU A 309       8.210  -1.555  17.261  1.00 97.92           C  
ATOM   2473  C   GLU A 309       9.184  -2.703  17.011  1.00 97.92           C  
ATOM   2474  CB  GLU A 309       8.454  -0.950  18.646  1.00 97.92           C  
ATOM   2475  O   GLU A 309      10.143  -2.557  16.250  1.00 97.92           O  
ATOM   2476  CG  GLU A 309       9.873  -0.440  18.853  1.00 97.92           C  
ATOM   2477  CD  GLU A 309      10.123   0.084  20.259  1.00 97.92           C  
ATOM   2478  OE1 GLU A 309      11.277   0.450  20.574  1.00 97.92           O  
ATOM   2479  OE2 GLU A 309       9.156   0.126  21.052  1.00 97.92           O  
ATOM   2480  N   LYS A 310       9.001  -3.834  17.634  1.00 97.94           N  
ATOM   2481  CA  LYS A 310       9.844  -5.012  17.448  1.00 97.94           C  
ATOM   2482  C   LYS A 310       9.775  -5.516  16.009  1.00 97.94           C  
ATOM   2483  CB  LYS A 310       9.433  -6.124  18.413  1.00 97.94           C  
ATOM   2484  O   LYS A 310      10.790  -5.918  15.437  1.00 97.94           O  
ATOM   2485  CG  LYS A 310       9.775  -5.838  19.868  1.00 97.94           C  
ATOM   2486  CD  LYS A 310       9.372  -6.995  20.775  1.00 97.94           C  
ATOM   2487  CE  LYS A 310       9.660  -6.686  22.238  1.00 97.94           C  
ATOM   2488  NZ  LYS A 310       9.187  -7.780  23.138  1.00 97.94           N  
ATOM   2489  N   ASP A 311       8.603  -5.481  15.496  1.00 97.97           N  
ATOM   2490  CA  ASP A 311       8.401  -5.917  14.118  1.00 97.97           C  
ATOM   2491  C   ASP A 311       9.203  -5.055  13.146  1.00 97.97           C  
ATOM   2492  CB  ASP A 311       6.916  -5.877  13.754  1.00 97.97           C  
ATOM   2493  O   ASP A 311       9.831  -5.573  12.221  1.00 97.97           O  
ATOM   2494  CG  ASP A 311       6.634  -6.396  12.355  1.00 97.97           C  
ATOM   2495  OD1 ASP A 311       6.804  -7.609  12.108  1.00 97.97           O  
ATOM   2496  OD2 ASP A 311       6.240  -5.583  11.491  1.00 97.97           O  
ATOM   2497  N   ALA A 312       9.195  -3.774  13.331  1.00 98.02           N  
ATOM   2498  CA  ALA A 312       9.948  -2.860  12.476  1.00 98.02           C  
ATOM   2499  C   ALA A 312      11.432  -3.214  12.467  1.00 98.02           C  
ATOM   2500  CB  ALA A 312       9.751  -1.417  12.936  1.00 98.02           C  
ATOM   2501  O   ALA A 312      12.074  -3.200  11.414  1.00 98.02           O  
ATOM   2502  N   GLU A 313      11.983  -3.565  13.595  1.00 97.74           N  
ATOM   2503  CA  GLU A 313      13.388  -3.945  13.703  1.00 97.74           C  
ATOM   2504  C   GLU A 313      13.656  -5.273  13.000  1.00 97.74           C  
ATOM   2505  CB  GLU A 313      13.810  -4.034  15.172  1.00 97.74           C  
ATOM   2506  O   GLU A 313      14.657  -5.417  12.295  1.00 97.74           O  
ATOM   2507  CG  GLU A 313      13.893  -2.684  15.871  1.00 97.74           C  
ATOM   2508  CD  GLU A 313      14.232  -2.793  17.349  1.00 97.74           C  
ATOM   2509  OE1 GLU A 313      14.355  -1.745  18.022  1.00 97.74           O  
ATOM   2510  OE2 GLU A 313      14.377  -3.936  17.837  1.00 97.74           O  
ATOM   2511  N   GLN A 314      12.763  -6.196  13.221  1.00 97.89           N  
ATOM   2512  CA  GLN A 314      12.884  -7.502  12.581  1.00 97.89           C  
ATOM   2513  C   GLN A 314      12.855  -7.375  11.061  1.00 97.89           C  
ATOM   2514  CB  GLN A 314      11.767  -8.436  13.051  1.00 97.89           C  
ATOM   2515  O   GLN A 314      13.676  -7.978  10.367  1.00 97.89           O  
ATOM   2516  CG  GLN A 314      11.856  -9.841  12.472  1.00 97.89           C  
ATOM   2517  CD  GLN A 314      10.736 -10.745  12.950  1.00 97.89           C  
ATOM   2518  NE2 GLN A 314      10.564 -11.881  12.283  1.00 97.89           N  
ATOM   2519  OE1 GLN A 314      10.030 -10.426  13.913  1.00 97.89           O  
ATOM   2520  N   ILE A 315      11.945  -6.653  10.529  1.00 97.85           N  
ATOM   2521  CA  ILE A 315      11.786  -6.478   9.090  1.00 97.85           C  
ATOM   2522  C   ILE A 315      12.991  -5.729   8.525  1.00 97.85           C  
ATOM   2523  CB  ILE A 315      10.480  -5.724   8.753  1.00 97.85           C  
ATOM   2524  O   ILE A 315      13.462  -6.036   7.427  1.00 97.85           O  
ATOM   2525  CG1 ILE A 315       9.263  -6.615   9.027  1.00 97.85           C  
ATOM   2526  CG2 ILE A 315      10.493  -5.246   7.298  1.00 97.85           C  
ATOM   2527  CD1 ILE A 315       9.287  -7.942   8.281  1.00 97.85           C  
ATOM   2528  N   LYS A 316      13.434  -4.775   9.237  1.00 98.07           N  
ATOM   2529  CA  LYS A 316      14.651  -4.077   8.830  1.00 98.07           C  
ATOM   2530  C   LYS A 316      15.798  -5.058   8.606  1.00 98.07           C  
ATOM   2531  CB  LYS A 316      15.049  -3.036   9.877  1.00 98.07           C  
ATOM   2532  O   LYS A 316      16.485  -4.996   7.585  1.00 98.07           O  
ATOM   2533  CG  LYS A 316      16.336  -2.292   9.552  1.00 98.07           C  
ATOM   2534  CD  LYS A 316      16.739  -1.352  10.682  1.00 98.07           C  
ATOM   2535  CE  LYS A 316      17.321  -2.116  11.864  1.00 98.07           C  
ATOM   2536  NZ  LYS A 316      17.827  -1.193  12.924  1.00 98.07           N  
ATOM   2537  N   ASN A 317      16.076  -5.900   9.580  1.00 97.65           N  
ATOM   2538  CA  ASN A 317      17.151  -6.881   9.483  1.00 97.65           C  
ATOM   2539  C   ASN A 317      16.973  -7.791   8.271  1.00 97.65           C  
ATOM   2540  CB  ASN A 317      17.236  -7.714  10.764  1.00 97.65           C  
ATOM   2541  O   ASN A 317      17.934  -8.068   7.551  1.00 97.65           O  
ATOM   2542  CG  ASN A 317      17.783  -6.926  11.938  1.00 97.65           C  
ATOM   2543  ND2 ASN A 317      17.405  -7.323  13.147  1.00 97.65           N  
ATOM   2544  OD1 ASN A 317      18.540  -5.968  11.759  1.00 97.65           O  
ATOM   2545  N   GLN A 318      15.757  -8.167   8.046  1.00 97.07           N  
ATOM   2546  CA  GLN A 318      15.484  -9.032   6.903  1.00 97.07           C  
ATOM   2547  C   GLN A 318      15.763  -8.310   5.588  1.00 97.07           C  
ATOM   2548  CB  GLN A 318      14.036  -9.523   6.935  1.00 97.07           C  
ATOM   2549  O   GLN A 318      16.326  -8.895   4.660  1.00 97.07           O  
ATOM   2550  CG  GLN A 318      13.759 -10.552   8.023  1.00 97.07           C  
ATOM   2551  CD  GLN A 318      14.698 -11.742   7.957  1.00 97.07           C  
ATOM   2552  NE2 GLN A 318      15.248 -12.128   9.103  1.00 97.07           N  
ATOM   2553  OE1 GLN A 318      14.926 -12.311   6.885  1.00 97.07           O  
ATOM   2554  N   ILE A 319      15.331  -7.160   5.536  1.00 97.60           N  
ATOM   2555  CA  ILE A 319      15.566  -6.349   4.346  1.00 97.60           C  
ATOM   2556  C   ILE A 319      17.066  -6.235   4.087  1.00 97.60           C  
ATOM   2557  CB  ILE A 319      14.938  -4.944   4.487  1.00 97.60           C  
ATOM   2558  O   ILE A 319      17.523  -6.419   2.956  1.00 97.60           O  
ATOM   2559  CG1 ILE A 319      13.412  -5.027   4.370  1.00 97.60           C  
ATOM   2560  CG2 ILE A 319      15.516  -3.987   3.441  1.00 97.60           C  
ATOM   2561  CD1 ILE A 319      12.692  -3.732   4.721  1.00 97.60           C  
ATOM   2562  N   LEU A 320      17.796  -5.946   5.080  1.00 97.08           N  
ATOM   2563  CA  LEU A 320      19.241  -5.796   4.953  1.00 97.08           C  
ATOM   2564  C   LEU A 320      19.882  -7.091   4.466  1.00 97.08           C  
ATOM   2565  CB  LEU A 320      19.857  -5.379   6.291  1.00 97.08           C  
ATOM   2566  O   LEU A 320      20.735  -7.071   3.576  1.00 97.08           O  
ATOM   2567  CG  LEU A 320      19.741  -3.899   6.660  1.00 97.08           C  
ATOM   2568  CD1 LEU A 320      20.182  -3.676   8.102  1.00 97.08           C  
ATOM   2569  CD2 LEU A 320      20.567  -3.044   5.704  1.00 97.08           C  
ATOM   2570  N   ILE A 321      19.507  -8.152   5.063  1.00 95.81           N  
ATOM   2571  CA  ILE A 321      20.034  -9.455   4.670  1.00 95.81           C  
ATOM   2572  C   ILE A 321      19.758  -9.697   3.187  1.00 95.81           C  
ATOM   2573  CB  ILE A 321      19.424 -10.591   5.521  1.00 95.81           C  
ATOM   2574  O   ILE A 321      20.651 -10.108   2.443  1.00 95.81           O  
ATOM   2575  CG1 ILE A 321      19.971 -10.538   6.952  1.00 95.81           C  
ATOM   2576  CG2 ILE A 321      19.700 -11.954   4.879  1.00 95.81           C  
ATOM   2577  CD1 ILE A 321      19.216 -11.421   7.936  1.00 95.81           C  
ATOM   2578  N   ARG A 322      18.595  -9.413   2.774  1.00 96.18           N  
ATOM   2579  CA  ARG A 322      18.189  -9.682   1.398  1.00 96.18           C  
ATOM   2580  C   ARG A 322      18.933  -8.778   0.421  1.00 96.18           C  
ATOM   2581  CB  ARG A 322      16.679  -9.497   1.237  1.00 96.18           C  
ATOM   2582  O   ARG A 322      19.370  -9.229  -0.640  1.00 96.18           O  
ATOM   2583  CG  ARG A 322      15.849 -10.554   1.949  1.00 96.18           C  
ATOM   2584  CD  ARG A 322      14.379 -10.166   2.017  1.00 96.18           C  
ATOM   2585  NE  ARG A 322      13.600 -11.136   2.780  1.00 96.18           N  
ATOM   2586  NH1 ARG A 322      11.709  -9.817   2.922  1.00 96.18           N  
ATOM   2587  NH2 ARG A 322      11.734 -11.899   3.881  1.00 96.18           N  
ATOM   2588  CZ  ARG A 322      12.349 -10.948   3.193  1.00 96.18           C  
ATOM   2589  N   ILE A 323      19.061  -7.539   0.734  1.00 96.57           N  
ATOM   2590  CA  ILE A 323      19.778  -6.616  -0.139  1.00 96.57           C  
ATOM   2591  C   ILE A 323      21.246  -7.026  -0.230  1.00 96.57           C  
ATOM   2592  CB  ILE A 323      19.658  -5.158   0.361  1.00 96.57           C  
ATOM   2593  O   ILE A 323      21.834  -7.012  -1.314  1.00 96.57           O  
ATOM   2594  CG1 ILE A 323      18.214  -4.664   0.224  1.00 96.57           C  
ATOM   2595  CG2 ILE A 323      20.624  -4.246  -0.400  1.00 96.57           C  
ATOM   2596  CD1 ILE A 323      17.981  -3.269   0.789  1.00 96.57           C  
ATOM   2597  N   ASN A 324      21.857  -7.453   0.864  1.00 95.29           N  
ATOM   2598  CA  ASN A 324      23.262  -7.842   0.906  1.00 95.29           C  
ATOM   2599  C   ASN A 324      23.518  -9.109   0.094  1.00 95.29           C  
ATOM   2600  CB  ASN A 324      23.723  -8.035   2.352  1.00 95.29           C  
ATOM   2601  O   ASN A 324      24.623  -9.315  -0.411  1.00 95.29           O  
ATOM   2602  CG  ASN A 324      23.909  -6.722   3.086  1.00 95.29           C  
ATOM   2603  ND2 ASN A 324      23.823  -6.766   4.410  1.00 95.29           N  
ATOM   2604  OD1 ASN A 324      24.126  -5.676   2.468  1.00 95.29           O  
ATOM   2605  N   LYS A 325      22.493  -9.907  -0.154  1.00 93.71           N  
ATOM   2606  CA  LYS A 325      22.622 -11.156  -0.898  1.00 93.71           C  
ATOM   2607  C   LYS A 325      22.608 -10.904  -2.403  1.00 93.71           C  
ATOM   2608  CB  LYS A 325      21.501 -12.125  -0.519  1.00 93.71           C  
ATOM   2609  O   LYS A 325      22.966 -11.784  -3.189  1.00 93.71           O  
ATOM   2610  CG  LYS A 325      21.703 -12.810   0.824  1.00 93.71           C  
ATOM   2611  CD  LYS A 325      20.618 -13.845   1.093  1.00 93.71           C  
ATOM   2612  CE  LYS A 325      20.844 -14.563   2.416  1.00 93.71           C  
ATOM   2613  NZ  LYS A 325      19.753 -15.539   2.711  1.00 93.71           N  
ATOM   2614  N   ILE A 326      22.136  -9.762  -2.814  1.00 90.59           N  
ATOM   2615  CA  ILE A 326      22.094  -9.455  -4.240  1.00 90.59           C  
ATOM   2616  C   ILE A 326      23.508  -9.480  -4.815  1.00 90.59           C  
ATOM   2617  CB  ILE A 326      21.433  -8.083  -4.502  1.00 90.59           C  
ATOM   2618  O   ILE A 326      23.719  -9.936  -5.941  1.00 90.59           O  
ATOM   2619  CG1 ILE A 326      19.954  -8.117  -4.102  1.00 90.59           C  
ATOM   2620  CG2 ILE A 326      21.594  -7.678  -5.971  1.00 90.59           C  
ATOM   2621  CD1 ILE A 326      19.275  -6.755  -4.122  1.00 90.59           C  
ATOM   2622  N   ALA A 327      24.556  -9.220  -4.053  1.00 72.43           N  
ATOM   2623  CA  ALA A 327      25.943  -9.201  -4.509  1.00 72.43           C  
ATOM   2624  C   ALA A 327      26.487 -10.618  -4.671  1.00 72.43           C  
ATOM   2625  CB  ALA A 327      26.813  -8.409  -3.536  1.00 72.43           C  
ATOM   2626  O   ALA A 327      27.380 -10.857  -5.488  1.00 72.43           O  
ATOM   2627  N   GLU A 328      25.844 -11.526  -3.971  1.00 57.29           N  
ATOM   2628  CA  GLU A 328      26.363 -12.890  -4.001  1.00 57.29           C  
ATOM   2629  C   GLU A 328      25.940 -13.614  -5.276  1.00 57.29           C  
ATOM   2630  CB  GLU A 328      25.892 -13.671  -2.772  1.00 57.29           C  
ATOM   2631  O   GLU A 328      26.720 -14.375  -5.852  1.00 57.29           O  
ATOM   2632  CG  GLU A 328      26.533 -13.213  -1.469  1.00 57.29           C  
ATOM   2633  CD  GLU A 328      26.034 -13.978  -0.254  1.00 57.29           C  
ATOM   2634  OE1 GLU A 328      26.437 -13.640   0.883  1.00 57.29           O  
ATOM   2635  OE2 GLU A 328      25.235 -14.922  -0.439  1.00 57.29           O  
TER    2636      GLU A 328                                                      
ENDMDL                                                                          
END                                                                             
