# Supplementary material for: Pan-kinome of Legionella expanded by a bioinformatics survey
Source: Sci Rep. 2022 Dec 16;12:21782. doi: 10.1038/s41598-022-26109-x (PMC9758233; doi:10.1038/s41598-022-26109-x)
Supplement: Supplementary file 9 — Supplementary Information 9. [file 41598_2022_26109_MOESM9_ESM.zip › S15 - Data - 3D structure models of novel kinases/pdb - protein kinase domains - AlphaFold2/Lqui_0983_1-248.pdb]

MODEL     1                                                                     
ATOM      1  N   MET A   1     -32.762 -15.457   8.821  1.00 32.40           N  
ATOM      2  CA  MET A   1     -32.104 -16.196   7.748  1.00 32.40           C  
ATOM      3  C   MET A   1     -30.704 -16.633   8.166  1.00 32.40           C  
ATOM      4  CB  MET A   1     -32.029 -15.347   6.477  1.00 32.40           C  
ATOM      5  O   MET A   1     -29.952 -15.848   8.747  1.00 32.40           O  
ATOM      6  CG  MET A   1     -33.362 -15.196   5.762  1.00 32.40           C  
ATOM      7  SD  MET A   1     -33.241 -15.557   3.967  1.00 32.40           S  
ATOM      8  CE  MET A   1     -34.848 -14.929   3.405  1.00 32.40           C  
ATOM      9  N   PRO A   2     -30.472 -17.967   8.562  1.00 29.50           N  
ATOM     10  CA  PRO A   2     -29.142 -18.349   9.041  1.00 29.50           C  
ATOM     11  C   PRO A   2     -28.029 -17.952   8.073  1.00 29.50           C  
ATOM     12  CB  PRO A   2     -29.237 -19.872   9.168  1.00 29.50           C  
ATOM     13  O   PRO A   2     -28.224 -17.986   6.856  1.00 29.50           O  
ATOM     14  CG  PRO A   2     -30.487 -20.239   8.434  1.00 29.50           C  
ATOM     15  CD  PRO A   2     -31.121 -18.981   7.915  1.00 29.50           C  
ATOM     16  N   ARG A   3     -27.194 -16.889   8.441  1.00 29.55           N  
ATOM     17  CA  ARG A   3     -25.940 -16.234   8.081  1.00 29.55           C  
ATOM     18  C   ARG A   3     -25.013 -17.194   7.343  1.00 29.55           C  
ATOM     19  CB  ARG A   3     -25.243 -15.686   9.327  1.00 29.55           C  
ATOM     20  O   ARG A   3     -24.707 -18.278   7.844  1.00 29.55           O  
ATOM     21  CG  ARG A   3     -25.874 -14.418   9.879  1.00 29.55           C  
ATOM     22  CD  ARG A   3     -25.098 -13.873  11.070  1.00 29.55           C  
ATOM     23  NE  ARG A   3     -25.831 -12.810  11.751  1.00 29.55           N  
ATOM     24  NH1 ARG A   3     -24.268 -12.523  13.428  1.00 29.55           N  
ATOM     25  NH2 ARG A   3     -26.167 -11.239  13.393  1.00 29.55           N  
ATOM     26  CZ  ARG A   3     -25.420 -12.193  12.856  1.00 29.55           C  
ATOM     27  N   LYS A   4     -25.010 -17.313   5.971  1.00 32.75           N  
ATOM     28  CA  LYS A   4     -24.217 -18.186   5.110  1.00 32.75           C  
ATOM     29  C   LYS A   4     -22.731 -17.849   5.205  1.00 32.75           C  
ATOM     30  CB  LYS A   4     -24.686 -18.080   3.659  1.00 32.75           C  
ATOM     31  O   LYS A   4     -22.330 -16.711   4.953  1.00 32.75           O  
ATOM     32  CG  LYS A   4     -25.708 -19.134   3.260  1.00 32.75           C  
ATOM     33  CD  LYS A   4     -26.047 -19.052   1.777  1.00 32.75           C  
ATOM     34  CE  LYS A   4     -27.120 -20.061   1.391  1.00 32.75           C  
ATOM     35  NZ  LYS A   4     -27.437 -20.002  -0.068  1.00 32.75           N  
ATOM     36  N   HIS A   5     -22.011 -18.135   6.224  1.00 32.51           N  
ATOM     37  CA  HIS A   5     -20.566 -18.103   6.422  1.00 32.51           C  
ATOM     38  C   HIS A   5     -19.833 -18.707   5.230  1.00 32.51           C  
ATOM     39  CB  HIS A   5     -20.185 -18.845   7.704  1.00 32.51           C  
ATOM     40  O   HIS A   5     -20.269 -19.719   4.676  1.00 32.51           O  
ATOM     41  CG  HIS A   5     -19.826 -17.938   8.838  1.00 32.51           C  
ATOM     42  CD2 HIS A   5     -20.359 -17.809  10.076  1.00 32.51           C  
ATOM     43  ND1 HIS A   5     -18.803 -17.018   8.761  1.00 32.51           N  
ATOM     44  CE1 HIS A   5     -18.721 -16.362   9.906  1.00 32.51           C  
ATOM     45  NE2 HIS A   5     -19.655 -16.822  10.721  1.00 32.51           N  
ATOM     46  N   ILE A   6     -19.056 -17.879   4.476  1.00 39.99           N  
ATOM     47  CA  ILE A   6     -18.141 -18.362   3.448  1.00 39.99           C  
ATOM     48  C   ILE A   6     -17.071 -19.246   4.083  1.00 39.99           C  
ATOM     49  CB  ILE A   6     -17.485 -17.192   2.681  1.00 39.99           C  
ATOM     50  O   ILE A   6     -16.412 -18.841   5.043  1.00 39.99           O  
ATOM     51  CG1 ILE A   6     -18.558 -16.307   2.036  1.00 39.99           C  
ATOM     52  CG2 ILE A   6     -16.504 -17.719   1.629  1.00 39.99           C  
ATOM     53  CD1 ILE A   6     -18.008 -15.054   1.370  1.00 39.99           C  
ATOM     54  N   ASP A   7     -17.107 -20.507   3.871  1.00 44.96           N  
ATOM     55  CA  ASP A   7     -16.147 -21.517   4.304  1.00 44.96           C  
ATOM     56  C   ASP A   7     -14.883 -21.476   3.448  1.00 44.96           C  
ATOM     57  CB  ASP A   7     -16.773 -22.912   4.250  1.00 44.96           C  
ATOM     58  O   ASP A   7     -14.911 -21.841   2.271  1.00 44.96           O  
ATOM     59  CG  ASP A   7     -15.899 -23.980   4.884  1.00 44.96           C  
ATOM     60  OD1 ASP A   7     -14.746 -23.679   5.261  1.00 44.96           O  
ATOM     61  OD2 ASP A   7     -16.366 -25.133   5.004  1.00 44.96           O  
ATOM     62  N   PRO A   8     -13.767 -20.835   3.973  1.00 33.24           N  
ATOM     63  CA  PRO A   8     -12.528 -20.661   3.211  1.00 33.24           C  
ATOM     64  C   PRO A   8     -11.964 -21.983   2.692  1.00 33.24           C  
ATOM     65  CB  PRO A   8     -11.576 -20.023   4.226  1.00 33.24           C  
ATOM     66  O   PRO A   8     -11.250 -22.001   1.686  1.00 33.24           O  
ATOM     67  CG  PRO A   8     -12.377 -19.913   5.483  1.00 33.24           C  
ATOM     68  CD  PRO A   8     -13.745 -20.478   5.229  1.00 33.24           C  
ATOM     69  N   GLN A   9     -12.366 -23.094   3.346  1.00 42.29           N  
ATOM     70  CA  GLN A   9     -11.908 -24.415   2.928  1.00 42.29           C  
ATOM     71  C   GLN A   9     -12.571 -24.838   1.620  1.00 42.29           C  
ATOM     72  CB  GLN A   9     -12.190 -25.450   4.018  1.00 42.29           C  
ATOM     73  O   GLN A   9     -12.132 -25.794   0.977  1.00 42.29           O  
ATOM     74  CG  GLN A   9     -11.325 -25.286   5.260  1.00 42.29           C  
ATOM     75  CD  GLN A   9     -11.512 -26.412   6.259  1.00 42.29           C  
ATOM     76  NE2 GLN A   9     -10.902 -26.273   7.431  1.00 42.29           N  
ATOM     77  OE1 GLN A   9     -12.201 -27.399   5.981  1.00 42.29           O  
ATOM     78  N   LYS A  10     -13.528 -24.086   1.211  1.00 42.14           N  
ATOM     79  CA  LYS A  10     -14.260 -24.454   0.003  1.00 42.14           C  
ATOM     80  C   LYS A  10     -13.692 -23.742  -1.222  1.00 42.14           C  
ATOM     81  CB  LYS A  10     -15.747 -24.129   0.155  1.00 42.14           C  
ATOM     82  O   LYS A  10     -14.191 -23.918  -2.335  1.00 42.14           O  
ATOM     83  CG  LYS A  10     -16.479 -25.031   1.138  1.00 42.14           C  
ATOM     84  CD  LYS A  10     -17.989 -24.864   1.031  1.00 42.14           C  
ATOM     85  CE  LYS A  10     -18.725 -25.788   1.992  1.00 42.14           C  
ATOM     86  NZ  LYS A  10     -20.206 -25.634   1.884  1.00 42.14           N  
ATOM     87  N   PHE A  11     -12.565 -22.958  -0.969  1.00 43.36           N  
ATOM     88  CA  PHE A  11     -12.051 -22.180  -2.090  1.00 43.36           C  
ATOM     89  C   PHE A  11     -10.535 -22.309  -2.189  1.00 43.36           C  
ATOM     90  CB  PHE A  11     -12.444 -20.706  -1.948  1.00 43.36           C  
ATOM     91  O   PHE A  11      -9.850 -22.437  -1.172  1.00 43.36           O  
ATOM     92  CG  PHE A  11     -13.930 -20.474  -1.923  1.00 43.36           C  
ATOM     93  CD1 PHE A  11     -14.640 -20.296  -3.104  1.00 43.36           C  
ATOM     94  CD2 PHE A  11     -14.618 -20.434  -0.717  1.00 43.36           C  
ATOM     95  CE1 PHE A  11     -16.016 -20.081  -3.084  1.00 43.36           C  
ATOM     96  CE2 PHE A  11     -15.993 -20.219  -0.689  1.00 43.36           C  
ATOM     97  CZ  PHE A  11     -16.690 -20.042  -1.873  1.00 43.36           C  
ATOM     98  N   THR A  12     -10.082 -22.634  -3.403  1.00 39.50           N  
ATOM     99  CA  THR A  12      -8.658 -22.645  -3.721  1.00 39.50           C  
ATOM    100  C   THR A  12      -8.311 -21.518  -4.689  1.00 39.50           C  
ATOM    101  CB  THR A  12      -8.231 -23.996  -4.326  1.00 39.50           C  
ATOM    102  O   THR A  12      -9.176 -21.034  -5.422  1.00 39.50           O  
ATOM    103  CG2 THR A  12      -8.335 -25.117  -3.298  1.00 39.50           C  
ATOM    104  OG1 THR A  12      -9.080 -24.303  -5.439  1.00 39.50           O  
ATOM    105  N   LEU A  13      -7.007 -20.981  -4.548  1.00 38.45           N  
ATOM    106  CA  LEU A  13      -6.532 -19.939  -5.451  1.00 38.45           C  
ATOM    107  C   LEU A  13      -6.529 -20.430  -6.895  1.00 38.45           C  
ATOM    108  CB  LEU A  13      -5.127 -19.483  -5.052  1.00 38.45           C  
ATOM    109  O   LEU A  13      -6.105 -21.554  -7.172  1.00 38.45           O  
ATOM    110  CG  LEU A  13      -4.928 -17.977  -4.872  1.00 38.45           C  
ATOM    111  CD1 LEU A  13      -4.576 -17.658  -3.423  1.00 38.45           C  
ATOM    112  CD2 LEU A  13      -3.845 -17.464  -5.816  1.00 38.45           C  
ATOM    113  N   LYS A  14      -7.173 -19.738  -7.834  1.00 43.69           N  
ATOM    114  CA  LYS A  14      -7.112 -20.040  -9.261  1.00 43.69           C  
ATOM    115  C   LYS A  14      -5.668 -20.075  -9.754  1.00 43.69           C  
ATOM    116  CB  LYS A  14      -7.915 -19.014 -10.062  1.00 43.69           C  
ATOM    117  O   LYS A  14      -4.843 -19.261  -9.332  1.00 43.69           O  
ATOM    118  CG  LYS A  14      -9.421 -19.122  -9.872  1.00 43.69           C  
ATOM    119  CD  LYS A  14     -10.167 -18.128 -10.753  1.00 43.69           C  
ATOM    120  CE  LYS A  14     -11.674 -18.232 -10.561  1.00 43.69           C  
ATOM    121  NZ  LYS A  14     -12.413 -17.289 -11.453  1.00 43.69           N  
ATOM    122  N   ARG A  15      -5.172 -21.141 -10.232  1.00 38.58           N  
ATOM    123  CA  ARG A  15      -3.835 -21.382 -10.763  1.00 38.58           C  
ATOM    124  C   ARG A  15      -3.352 -20.194 -11.589  1.00 38.58           C  
ATOM    125  CB  ARG A  15      -3.814 -22.654 -11.612  1.00 38.58           C  
ATOM    126  O   ARG A  15      -2.184 -19.808 -11.507  1.00 38.58           O  
ATOM    127  CG  ARG A  15      -3.258 -23.869 -10.888  1.00 38.58           C  
ATOM    128  CD  ARG A  15      -3.156 -25.078 -11.808  1.00 38.58           C  
ATOM    129  NE  ARG A  15      -2.798 -26.287 -11.073  1.00 38.58           N  
ATOM    130  NH1 ARG A  15      -3.569 -27.747 -12.689  1.00 38.58           N  
ATOM    131  NH2 ARG A  15      -2.637 -28.556 -10.758  1.00 38.58           N  
ATOM    132  CZ  ARG A  15      -3.002 -27.527 -11.508  1.00 38.58           C  
ATOM    133  N   ASN A  16      -4.229 -19.389 -12.220  1.00 35.61           N  
ATOM    134  CA  ASN A  16      -3.882 -18.302 -13.130  1.00 35.61           C  
ATOM    135  C   ASN A  16      -3.919 -16.948 -12.426  1.00 35.61           C  
ATOM    136  CB  ASN A  16      -4.818 -18.296 -14.341  1.00 35.61           C  
ATOM    137  O   ASN A  16      -3.554 -15.928 -13.013  1.00 35.61           O  
ATOM    138  CG  ASN A  16      -4.908 -19.651 -15.016  1.00 35.61           C  
ATOM    139  ND2 ASN A  16      -5.874 -19.802 -15.914  1.00 35.61           N  
ATOM    140  OD1 ASN A  16      -4.117 -20.553 -14.731  1.00 35.61           O  
ATOM    141  N   ALA A  17      -4.511 -16.974 -11.254  1.00 30.44           N  
ATOM    142  CA  ALA A  17      -4.617 -15.711 -10.527  1.00 30.44           C  
ATOM    143  C   ALA A  17      -3.237 -15.126 -10.241  1.00 30.44           C  
ATOM    144  CB  ALA A  17      -5.388 -15.910  -9.225  1.00 30.44           C  
ATOM    145  O   ALA A  17      -3.060 -13.906 -10.246  1.00 30.44           O  
ATOM    146  N   LEU A  18      -2.202 -15.943 -10.062  1.00 29.17           N  
ATOM    147  CA  LEU A  18      -0.833 -15.496  -9.827  1.00 29.17           C  
ATOM    148  C   LEU A  18      -0.154 -15.111 -11.137  1.00 29.17           C  
ATOM    149  CB  LEU A  18      -0.026 -16.590  -9.122  1.00 29.17           C  
ATOM    150  O   LEU A  18       0.713 -14.235 -11.157  1.00 29.17           O  
ATOM    151  CG  LEU A  18      -0.256 -16.740  -7.618  1.00 29.17           C  
ATOM    152  CD1 LEU A  18       0.133 -18.141  -7.159  1.00 29.17           C  
ATOM    153  CD2 LEU A  18       0.529 -15.683  -6.848  1.00 29.17           C  
ATOM    154  N   ASN A  19      -0.632 -15.817 -12.317  1.00 29.45           N  
ATOM    155  CA  ASN A  19      -0.030 -15.645 -13.636  1.00 29.45           C  
ATOM    156  C   ASN A  19      -0.512 -14.363 -14.309  1.00 29.45           C  
ATOM    157  CB  ASN A  19      -0.328 -16.855 -14.523  1.00 29.45           C  
ATOM    158  O   ASN A  19       0.172 -13.818 -15.177  1.00 29.45           O  
ATOM    159  CG  ASN A  19       0.660 -17.987 -14.319  1.00 29.45           C  
ATOM    160  ND2 ASN A  19       0.328 -19.164 -14.836  1.00 29.45           N  
ATOM    161  OD1 ASN A  19       1.712 -17.805 -13.701  1.00 29.45           O  
ATOM    162  N   LYS A  20      -1.747 -13.826 -13.872  1.00 30.07           N  
ATOM    163  CA  LYS A  20      -2.318 -12.610 -14.445  1.00 30.07           C  
ATOM    164  C   LYS A  20      -1.674 -11.364 -13.843  1.00 30.07           C  
ATOM    165  CB  LYS A  20      -3.832 -12.574 -14.230  1.00 30.07           C  
ATOM    166  O   LYS A  20      -1.916 -10.248 -14.308  1.00 30.07           O  
ATOM    167  CG  LYS A  20      -4.617 -13.428 -15.214  1.00 30.07           C  
ATOM    168  CD  LYS A  20      -6.117 -13.201 -15.078  1.00 30.07           C  
ATOM    169  CE  LYS A  20      -6.906 -14.082 -16.037  1.00 30.07           C  
ATOM    170  NZ  LYS A  20      -8.377 -13.850 -15.919  1.00 30.07           N  
ATOM    171  N   THR A  21      -0.810 -11.473 -12.837  1.00 30.37           N  
ATOM    172  CA  THR A  21      -0.035 -10.318 -12.399  1.00 30.37           C  
ATOM    173  C   THR A  21       1.188 -10.117 -13.289  1.00 30.37           C  
ATOM    174  CB  THR A  21       0.413 -10.469 -10.933  1.00 30.37           C  
ATOM    175  O   THR A  21       1.936  -9.153 -13.117  1.00 30.37           O  
ATOM    176  CG2 THR A  21      -0.032  -9.274 -10.096  1.00 30.37           C  
ATOM    177  OG1 THR A  21      -0.162 -11.662 -10.385  1.00 30.37           O  
ATOM    178  N   THR A  22       1.350 -10.985 -14.423  1.00 25.08           N  
ATOM    179  CA  THR A  22       2.423 -10.828 -15.399  1.00 25.08           C  
ATOM    180  C   THR A  22       2.074  -9.746 -16.417  1.00 25.08           C  
ATOM    181  CB  THR A  22       2.711 -12.152 -16.131  1.00 25.08           C  
ATOM    182  O   THR A  22       1.014  -9.796 -17.045  1.00 25.08           O  
ATOM    183  CG2 THR A  22       4.207 -12.440 -16.178  1.00 25.08           C  
ATOM    184  OG1 THR A  22       2.050 -13.223 -15.447  1.00 25.08           O  
ATOM    185  N   VAL A  23       1.765  -8.520 -16.060  1.00 27.52           N  
ATOM    186  CA  VAL A  23       1.543  -7.541 -17.118  1.00 27.52           C  
ATOM    187  C   VAL A  23       2.795  -7.423 -17.985  1.00 27.52           C  
ATOM    188  CB  VAL A  23       1.162  -6.159 -16.542  1.00 27.52           C  
ATOM    189  O   VAL A  23       3.907  -7.298 -17.466  1.00 27.52           O  
ATOM    190  CG1 VAL A  23       0.725  -5.210 -17.657  1.00 27.52           C  
ATOM    191  CG2 VAL A  23       0.058  -6.304 -15.496  1.00 27.52           C  
ATOM    192  N   LYS A  24       3.043  -8.202 -18.994  1.00 24.32           N  
ATOM    193  CA  LYS A  24       3.890  -7.831 -20.124  1.00 24.32           C  
ATOM    194  C   LYS A  24       4.013  -6.315 -20.244  1.00 24.32           C  
ATOM    195  CB  LYS A  24       3.338  -8.417 -21.424  1.00 24.32           C  
ATOM    196  O   LYS A  24       3.012  -5.599 -20.182  1.00 24.32           O  
ATOM    197  CG  LYS A  24       4.316  -9.320 -22.161  1.00 24.32           C  
ATOM    198  CD  LYS A  24       3.733  -9.820 -23.477  1.00 24.32           C  
ATOM    199  CE  LYS A  24       4.709 -10.728 -24.212  1.00 24.32           C  
ATOM    200  NZ  LYS A  24       4.151 -11.204 -25.513  1.00 24.32           N  
ATOM    201  N   ALA A  25       4.858  -5.590 -19.410  1.00 29.83           N  
ATOM    202  CA  ALA A  25       5.238  -4.198 -19.634  1.00 29.83           C  
ATOM    203  C   ALA A  25       4.770  -3.715 -21.004  1.00 29.83           C  
ATOM    204  CB  ALA A  25       6.750  -4.031 -19.502  1.00 29.83           C  
ATOM    205  O   ALA A  25       5.204  -4.236 -22.034  1.00 29.83           O  
ATOM    206  N   GLU A  26       3.479  -3.991 -21.496  1.00 24.64           N  
ATOM    207  CA  GLU A  26       3.036  -3.377 -22.744  1.00 24.64           C  
ATOM    208  C   GLU A  26       3.332  -1.880 -22.758  1.00 24.64           C  
ATOM    209  CB  GLU A  26       1.540  -3.619 -22.963  1.00 24.64           C  
ATOM    210  O   GLU A  26       3.117  -1.190 -21.760  1.00 24.64           O  
ATOM    211  CG  GLU A  26       1.224  -4.945 -23.640  1.00 24.64           C  
ATOM    212  CD  GLU A  26      -0.232  -5.074 -24.056  1.00 24.64           C  
ATOM    213  OE1 GLU A  26      -0.594  -6.090 -24.692  1.00 24.64           O  
ATOM    214  OE2 GLU A  26      -1.018  -4.151 -23.745  1.00 24.64           O  
ATOM    215  N   LYS A  27       4.493  -1.397 -23.138  1.00 24.92           N  
ATOM    216  CA  LYS A  27       4.769  -0.121 -23.793  1.00 24.92           C  
ATOM    217  C   LYS A  27       3.561   0.809 -23.714  1.00 24.92           C  
ATOM    218  CB  LYS A  27       5.167  -0.341 -25.253  1.00 24.92           C  
ATOM    219  O   LYS A  27       3.235   1.495 -24.686  1.00 24.92           O  
ATOM    220  CG  LYS A  27       6.669  -0.434 -25.478  1.00 24.92           C  
ATOM    221  CD  LYS A  27       7.009  -0.500 -26.961  1.00 24.92           C  
ATOM    222  CE  LYS A  27       8.509  -0.625 -27.187  1.00 24.92           C  
ATOM    223  NZ  LYS A  27       8.849  -0.677 -28.640  1.00 24.92           N  
ATOM    224  N   THR A  28       2.562   0.605 -22.687  1.00 28.58           N  
ATOM    225  CA  THR A  28       1.551   1.654 -22.748  1.00 28.58           C  
ATOM    226  C   THR A  28       1.873   2.774 -21.763  1.00 28.58           C  
ATOM    227  CB  THR A  28       0.146   1.095 -22.453  1.00 28.58           C  
ATOM    228  O   THR A  28       1.032   3.635 -21.497  1.00 28.58           O  
ATOM    229  CG2 THR A  28      -0.398   0.318 -23.647  1.00 28.58           C  
ATOM    230  OG1 THR A  28       0.215   0.222 -21.319  1.00 28.58           O  
ATOM    231  N   ALA A  29       3.160   2.986 -21.232  1.00 33.46           N  
ATOM    232  CA  ALA A  29       3.406   4.158 -20.396  1.00 33.46           C  
ATOM    233  C   ALA A  29       3.270   5.446 -21.203  1.00 33.46           C  
ATOM    234  CB  ALA A  29       4.792   4.076 -19.760  1.00 33.46           C  
ATOM    235  O   ALA A  29       3.687   5.507 -22.362  1.00 33.46           O  
ATOM    236  N   LYS A  30       2.119   6.060 -21.346  1.00 32.03           N  
ATOM    237  CA  LYS A  30       2.021   7.425 -21.855  1.00 32.03           C  
ATOM    238  C   LYS A  30       3.405   8.035 -22.062  1.00 32.03           C  
ATOM    239  CB  LYS A  30       1.202   8.297 -20.902  1.00 32.03           C  
ATOM    240  O   LYS A  30       4.339   7.737 -21.314  1.00 32.03           O  
ATOM    241  CG  LYS A  30      -0.300   8.077 -21.000  1.00 32.03           C  
ATOM    242  CD  LYS A  30      -1.071   9.110 -20.188  1.00 32.03           C  
ATOM    243  CE  LYS A  30      -2.573   8.869 -20.255  1.00 32.03           C  
ATOM    244  NZ  LYS A  30      -3.332   9.875 -19.453  1.00 32.03           N  
ATOM    245  N   PRO A  31       3.785   8.472 -23.214  1.00 28.99           N  
ATOM    246  CA  PRO A  31       5.025   9.213 -23.457  1.00 28.99           C  
ATOM    247  C   PRO A  31       5.394  10.140 -22.301  1.00 28.99           C  
ATOM    248  CB  PRO A  31       4.715  10.015 -24.723  1.00 28.99           C  
ATOM    249  O   PRO A  31       4.537  10.863 -21.787  1.00 28.99           O  
ATOM    250  CG  PRO A  31       3.356   9.556 -25.143  1.00 28.99           C  
ATOM    251  CD  PRO A  31       2.738   8.794 -24.006  1.00 28.99           C  
ATOM    252  N   GLY A  32       6.279   9.745 -21.334  1.00 39.11           N  
ATOM    253  CA  GLY A  32       6.864  10.570 -20.289  1.00 39.11           C  
ATOM    254  C   GLY A  32       6.908   9.880 -18.939  1.00 39.11           C  
ATOM    255  O   GLY A  32       7.414  10.442 -17.965  1.00 39.11           O  
ATOM    256  N   SER A  33       6.295   8.652 -18.817  1.00 43.34           N  
ATOM    257  CA  SER A  33       6.349   7.937 -17.546  1.00 43.34           C  
ATOM    258  C   SER A  33       7.604   7.075 -17.450  1.00 43.34           C  
ATOM    259  CB  SER A  33       5.106   7.064 -17.368  1.00 43.34           C  
ATOM    260  O   SER A  33       7.928   6.335 -18.381  1.00 43.34           O  
ATOM    261  OG  SER A  33       4.229   7.206 -18.473  1.00 43.34           O  
ATOM    262  N   GLN A  34       8.775   7.643 -17.178  1.00 51.17           N  
ATOM    263  CA  GLN A  34      10.038   6.932 -17.009  1.00 51.17           C  
ATOM    264  C   GLN A  34       9.917   5.842 -15.947  1.00 51.17           C  
ATOM    265  CB  GLN A  34      11.157   7.905 -16.637  1.00 51.17           C  
ATOM    266  O   GLN A  34       9.383   6.082 -14.862  1.00 51.17           O  
ATOM    267  CG  GLN A  34      11.596   8.806 -17.784  1.00 51.17           C  
ATOM    268  CD  GLN A  34      12.812   9.645 -17.440  1.00 51.17           C  
ATOM    269  NE2 GLN A  34      13.456  10.202 -18.460  1.00 51.17           N  
ATOM    270  OE1 GLN A  34      13.169   9.792 -16.267  1.00 51.17           O  
ATOM    271  N   TRP A  35       9.763   4.593 -16.364  1.00 55.59           N  
ATOM    272  CA  TRP A  35       9.767   3.450 -15.457  1.00 55.59           C  
ATOM    273  C   TRP A  35      11.190   3.078 -15.057  1.00 55.59           C  
ATOM    274  CB  TRP A  35       9.074   2.248 -16.104  1.00 55.59           C  
ATOM    275  O   TRP A  35      12.103   3.109 -15.885  1.00 55.59           O  
ATOM    276  CG  TRP A  35       7.593   2.414 -16.268  1.00 55.59           C  
ATOM    277  CD1 TRP A  35       6.939   2.970 -17.332  1.00 55.59           C  
ATOM    278  CD2 TRP A  35       6.581   2.025 -15.334  1.00 55.59           C  
ATOM    279  CE2 TRP A  35       5.334   2.375 -15.899  1.00 55.59           C  
ATOM    280  CE3 TRP A  35       6.607   1.413 -14.074  1.00 55.59           C  
ATOM    281  NE1 TRP A  35       5.580   2.949 -17.117  1.00 55.59           N  
ATOM    282  CH2 TRP A  35       4.178   1.532 -14.013  1.00 55.59           C  
ATOM    283  CZ2 TRP A  35       4.124   2.132 -15.245  1.00 55.59           C  
ATOM    284  CZ3 TRP A  35       5.402   1.172 -13.425  1.00 55.59           C  
ATOM    285  N   TYR A  36      11.425   2.997 -13.773  1.00 58.47           N  
ATOM    286  CA  TYR A  36      12.695   2.557 -13.206  1.00 58.47           C  
ATOM    287  C   TYR A  36      12.616   1.105 -12.751  1.00 58.47           C  
ATOM    288  CB  TYR A  36      13.096   3.452 -12.029  1.00 58.47           C  
ATOM    289  O   TYR A  36      11.591   0.669 -12.221  1.00 58.47           O  
ATOM    290  CG  TYR A  36      13.228   4.911 -12.393  1.00 58.47           C  
ATOM    291  CD1 TYR A  36      14.451   5.439 -12.802  1.00 58.47           C  
ATOM    292  CD2 TYR A  36      12.132   5.764 -12.327  1.00 58.47           C  
ATOM    293  CE1 TYR A  36      14.578   6.783 -13.137  1.00 58.47           C  
ATOM    294  CE2 TYR A  36      12.248   7.110 -12.659  1.00 58.47           C  
ATOM    295  OH  TYR A  36      13.593   8.941 -13.393  1.00 58.47           O  
ATOM    296  CZ  TYR A  36      13.473   7.609 -13.063  1.00 58.47           C  
ATOM    297  N   TYR A  37      13.647   0.346 -13.198  1.00 56.47           N  
ATOM    298  CA  TYR A  37      13.663  -1.081 -12.895  1.00 56.47           C  
ATOM    299  C   TYR A  37      14.580  -1.377 -11.714  1.00 56.47           C  
ATOM    300  CB  TYR A  37      14.112  -1.885 -14.119  1.00 56.47           C  
ATOM    301  O   TYR A  37      15.699  -0.864 -11.645  1.00 56.47           O  
ATOM    302  CG  TYR A  37      13.199  -1.734 -15.312  1.00 56.47           C  
ATOM    303  CD1 TYR A  37      12.161  -2.635 -15.538  1.00 56.47           C  
ATOM    304  CD2 TYR A  37      13.374  -0.691 -16.215  1.00 56.47           C  
ATOM    305  CE1 TYR A  37      11.320  -2.501 -16.637  1.00 56.47           C  
ATOM    306  CE2 TYR A  37      12.538  -0.548 -17.318  1.00 56.47           C  
ATOM    307  OH  TYR A  37      10.685  -1.319 -18.610  1.00 56.47           O  
ATOM    308  CZ  TYR A  37      11.515  -1.456 -17.520  1.00 56.47           C  
ATOM    309  N   LYS A  38      13.988  -1.861 -10.676  1.00 55.36           N  
ATOM    310  CA  LYS A  38      14.831  -2.371  -9.598  1.00 55.36           C  
ATOM    311  C   LYS A  38      15.109  -3.861  -9.775  1.00 55.36           C  
ATOM    312  CB  LYS A  38      14.175  -2.119  -8.239  1.00 55.36           C  
ATOM    313  O   LYS A  38      14.186  -4.677  -9.758  1.00 55.36           O  
ATOM    314  CG  LYS A  38      14.614  -0.825  -7.570  1.00 55.36           C  
ATOM    315  CD  LYS A  38      13.998  -0.675  -6.185  1.00 55.36           C  
ATOM    316  CE  LYS A  38      14.371   0.657  -5.548  1.00 55.36           C  
ATOM    317  NZ  LYS A  38      13.779   0.804  -4.184  1.00 55.36           N  
ATOM    318  N   HIS A  39      16.260  -4.221 -10.332  1.00 51.65           N  
ATOM    319  CA  HIS A  39      16.662  -5.601 -10.581  1.00 51.65           C  
ATOM    320  C   HIS A  39      16.851  -6.364  -9.274  1.00 51.65           C  
ATOM    321  CB  HIS A  39      17.951  -5.642 -11.404  1.00 51.65           C  
ATOM    322  O   HIS A  39      17.229  -5.779  -8.257  1.00 51.65           O  
ATOM    323  CG  HIS A  39      17.959  -6.708 -12.454  1.00 51.65           C  
ATOM    324  CD2 HIS A  39      17.748  -6.641 -13.789  1.00 51.65           C  
ATOM    325  ND1 HIS A  39      18.203  -8.033 -12.167  1.00 51.65           N  
ATOM    326  CE1 HIS A  39      18.143  -8.738 -13.284  1.00 51.65           C  
ATOM    327  NE2 HIS A  39      17.869  -7.917 -14.284  1.00 51.65           N  
ATOM    328  N   PRO A  40      16.370  -7.632  -9.274  1.00 49.58           N  
ATOM    329  CA  PRO A  40      16.498  -8.484  -8.089  1.00 49.58           C  
ATOM    330  C   PRO A  40      17.914  -8.490  -7.517  1.00 49.58           C  
ATOM    331  CB  PRO A  40      16.115  -9.872  -8.610  1.00 49.58           C  
ATOM    332  O   PRO A  40      18.096  -8.688  -6.313  1.00 49.58           O  
ATOM    333  CG  PRO A  40      15.870  -9.677 -10.072  1.00 49.58           C  
ATOM    334  CD  PRO A  40      16.066  -8.224 -10.399  1.00 49.58           C  
ATOM    335  N   ASN A  41      18.940  -8.316  -8.439  1.00 47.27           N  
ATOM    336  CA  ASN A  41      20.314  -8.392  -7.956  1.00 47.27           C  
ATOM    337  C   ASN A  41      20.660  -7.209  -7.056  1.00 47.27           C  
ATOM    338  CB  ASN A  41      21.292  -8.469  -9.131  1.00 47.27           C  
ATOM    339  O   ASN A  41      21.679  -7.227  -6.365  1.00 47.27           O  
ATOM    340  CG  ASN A  41      21.194  -9.780  -9.887  1.00 47.27           C  
ATOM    341  ND2 ASN A  41      21.647  -9.779 -11.135  1.00 47.27           N  
ATOM    342  OD1 ASN A  41      20.715 -10.784  -9.354  1.00 47.27           O  
ATOM    343  N   ASN A  42      19.824  -6.166  -7.116  1.00 42.96           N  
ATOM    344  CA  ASN A  42      20.065  -5.023  -6.241  1.00 42.96           C  
ATOM    345  C   ASN A  42      19.398  -5.207  -4.881  1.00 42.96           C  
ATOM    346  CB  ASN A  42      19.580  -3.731  -6.901  1.00 42.96           C  
ATOM    347  O   ASN A  42      19.574  -4.384  -3.982  1.00 42.96           O  
ATOM    348  CG  ASN A  42      20.526  -3.231  -7.974  1.00 42.96           C  
ATOM    349  ND2 ASN A  42      20.032  -2.352  -8.838  1.00 42.96           N  
ATOM    350  OD1 ASN A  42      21.692  -3.633  -8.027  1.00 42.96           O  
ATOM    351  N   VAL A  43      18.583  -6.314  -4.711  1.00 41.63           N  
ATOM    352  CA  VAL A  43      17.954  -6.614  -3.429  1.00 41.63           C  
ATOM    353  C   VAL A  43      18.726  -7.725  -2.721  1.00 41.63           C  
ATOM    354  CB  VAL A  43      16.474  -7.021  -3.605  1.00 41.63           C  
ATOM    355  O   VAL A  43      18.603  -8.899  -3.079  1.00 41.63           O  
ATOM    356  CG1 VAL A  43      15.770  -7.095  -2.251  1.00 41.63           C  
ATOM    357  CG2 VAL A  43      15.757  -6.040  -4.530  1.00 41.63           C  
ATOM    358  N   ARG A  44      20.150  -7.868  -2.844  1.00 32.77           N  
ATOM    359  CA  ARG A  44      21.032  -8.872  -2.256  1.00 32.77           C  
ATOM    360  C   ARG A  44      20.784  -9.008  -0.757  1.00 32.77           C  
ATOM    361  CB  ARG A  44      22.498  -8.517  -2.514  1.00 32.77           C  
ATOM    362  O   ARG A  44      20.844  -8.022  -0.020  1.00 32.77           O  
ATOM    363  CG  ARG A  44      22.994  -8.914  -3.895  1.00 32.77           C  
ATOM    364  CD  ARG A  44      24.491  -8.684  -4.045  1.00 32.77           C  
ATOM    365  NE  ARG A  44      24.960  -9.036  -5.382  1.00 32.77           N  
ATOM    366  NH1 ARG A  44      27.203  -8.809  -4.881  1.00 32.77           N  
ATOM    367  NH2 ARG A  44      26.552  -9.419  -6.993  1.00 32.77           N  
ATOM    368  CZ  ARG A  44      26.237  -9.087  -5.749  1.00 32.77           C  
ATOM    369  N   SER A  45      19.858  -9.837  -0.339  1.00 38.48           N  
ATOM    370  CA  SER A  45      19.965 -10.181   1.075  1.00 38.48           C  
ATOM    371  C   SER A  45      20.928 -11.343   1.290  1.00 38.48           C  
ATOM    372  CB  SER A  45      18.591 -10.534   1.646  1.00 38.48           C  
ATOM    373  O   SER A  45      20.899 -12.326   0.547  1.00 38.48           O  
ATOM    374  OG  SER A  45      18.719 -11.183   2.900  1.00 38.48           O  
ATOM    375  N   PRO A  46      22.108 -11.087   1.831  1.00 36.74           N  
ATOM    376  CA  PRO A  46      23.207 -11.997   2.161  1.00 36.74           C  
ATOM    377  C   PRO A  46      22.750 -13.204   2.977  1.00 36.74           C  
ATOM    378  CB  PRO A  46      24.161 -11.118   2.975  1.00 36.74           C  
ATOM    379  O   PRO A  46      23.286 -14.303   2.815  1.00 36.74           O  
ATOM    380  CG  PRO A  46      23.475  -9.793   3.064  1.00 36.74           C  
ATOM    381  CD  PRO A  46      22.133  -9.904   2.400  1.00 36.74           C  
ATOM    382  N   GLU A  47      21.506 -13.689   3.099  1.00 34.56           N  
ATOM    383  CA  GLU A  47      21.394 -14.843   3.985  1.00 34.56           C  
ATOM    384  C   GLU A  47      19.960 -15.364   4.033  1.00 34.56           C  
ATOM    385  CB  GLU A  47      21.872 -14.487   5.395  1.00 34.56           C  
ATOM    386  O   GLU A  47      19.011 -14.580   4.103  1.00 34.56           O  
ATOM    387  CG  GLU A  47      23.370 -14.237   5.492  1.00 34.56           C  
ATOM    388  CD  GLU A  47      23.869 -14.130   6.924  1.00 34.56           C  
ATOM    389  OE1 GLU A  47      25.078 -13.875   7.128  1.00 34.56           O  
ATOM    390  OE2 GLU A  47      23.045 -14.304   7.849  1.00 34.56           O  
ATOM    391  N   ASN A  48      19.515 -16.238   3.181  1.00 32.20           N  
ATOM    392  CA  ASN A  48      18.601 -17.350   3.415  1.00 32.20           C  
ATOM    393  C   ASN A  48      17.239 -16.863   3.903  1.00 32.20           C  
ATOM    394  CB  ASN A  48      19.202 -18.337   4.418  1.00 32.20           C  
ATOM    395  O   ASN A  48      16.486 -17.624   4.514  1.00 32.20           O  
ATOM    396  CG  ASN A  48      20.071 -19.388   3.754  1.00 32.20           C  
ATOM    397  ND2 ASN A  48      20.847 -20.109   4.555  1.00 32.20           N  
ATOM    398  OD1 ASN A  48      20.046 -19.549   2.531  1.00 32.20           O  
ATOM    399  N   THR A  49      16.621 -15.774   3.367  1.00 36.09           N  
ATOM    400  CA  THR A  49      15.258 -15.457   3.777  1.00 36.09           C  
ATOM    401  C   THR A  49      14.323 -15.425   2.572  1.00 36.09           C  
ATOM    402  CB  THR A  49      15.196 -14.105   4.513  1.00 36.09           C  
ATOM    403  O   THR A  49      14.736 -15.060   1.469  1.00 36.09           O  
ATOM    404  CG2 THR A  49      15.437 -14.282   6.009  1.00 36.09           C  
ATOM    405  OG1 THR A  49      16.198 -13.231   3.979  1.00 36.09           O  
ATOM    406  N   LEU A  50      13.946 -16.483   1.874  1.00 37.95           N  
ATOM    407  CA  LEU A  50      13.098 -16.871   0.752  1.00 37.95           C  
ATOM    408  C   LEU A  50      13.630 -16.297  -0.557  1.00 37.95           C  
ATOM    409  CB  LEU A  50      11.659 -16.400   0.981  1.00 37.95           C  
ATOM    410  O   LEU A  50      14.291 -15.256  -0.560  1.00 37.95           O  
ATOM    411  CG  LEU A  50      10.740 -17.367   1.728  1.00 37.95           C  
ATOM    412  CD1 LEU A  50       9.659 -16.598   2.481  1.00 37.95           C  
ATOM    413  CD2 LEU A  50      10.115 -18.367   0.760  1.00 37.95           C  
ATOM    414  N   PRO A  51      13.543 -16.960  -1.682  1.00 41.39           N  
ATOM    415  CA  PRO A  51      14.108 -16.575  -2.977  1.00 41.39           C  
ATOM    416  C   PRO A  51      13.741 -15.149  -3.381  1.00 41.39           C  
ATOM    417  CB  PRO A  51      13.496 -17.591  -3.945  1.00 41.39           C  
ATOM    418  O   PRO A  51      12.617 -14.704  -3.134  1.00 41.39           O  
ATOM    419  CG  PRO A  51      12.628 -18.457  -3.090  1.00 41.39           C  
ATOM    420  CD  PRO A  51      12.611 -17.892  -1.699  1.00 41.39           C  
ATOM    421  N   ASN A  52      14.447 -14.123  -3.031  1.00 45.55           N  
ATOM    422  CA  ASN A  52      14.465 -12.821  -3.688  1.00 45.55           C  
ATOM    423  C   ASN A  52      13.392 -12.722  -4.769  1.00 45.55           C  
ATOM    424  CB  ASN A  52      15.846 -12.540  -4.285  1.00 45.55           C  
ATOM    425  O   ASN A  52      12.994 -11.623  -5.156  1.00 45.55           O  
ATOM    426  CG  ASN A  52      16.848 -12.077  -3.245  1.00 45.55           C  
ATOM    427  ND2 ASN A  52      18.127 -12.101  -3.602  1.00 45.55           N  
ATOM    428  OD1 ASN A  52      16.476 -11.701  -2.131  1.00 45.55           O  
ATOM    429  N   GLN A  53      12.673 -13.921  -5.088  1.00 46.85           N  
ATOM    430  CA  GLN A  53      11.823 -13.920  -6.274  1.00 46.85           C  
ATOM    431  C   GLN A  53      10.476 -13.265  -5.985  1.00 46.85           C  
ATOM    432  CB  GLN A  53      11.614 -15.347  -6.786  1.00 46.85           C  
ATOM    433  O   GLN A  53       9.896 -12.615  -6.858  1.00 46.85           O  
ATOM    434  CG  GLN A  53      12.634 -15.781  -7.830  1.00 46.85           C  
ATOM    435  CD  GLN A  53      12.441 -17.218  -8.277  1.00 46.85           C  
ATOM    436  NE2 GLN A  53      13.277 -17.667  -9.207  1.00 46.85           N  
ATOM    437  OE1 GLN A  53      11.550 -17.919  -7.788  1.00 46.85           O  
ATOM    438  N   HIS A  54      10.247 -12.973  -4.701  1.00 50.41           N  
ATOM    439  CA  HIS A  54       8.917 -12.414  -4.486  1.00 50.41           C  
ATOM    440  C   HIS A  54       8.998 -10.988  -3.953  1.00 50.41           C  
ATOM    441  CB  HIS A  54       8.117 -13.291  -3.521  1.00 50.41           C  
ATOM    442  O   HIS A  54       7.972 -10.323  -3.787  1.00 50.41           O  
ATOM    443  CG  HIS A  54       7.794 -14.645  -4.068  1.00 50.41           C  
ATOM    444  CD2 HIS A  54       8.259 -15.872  -3.736  1.00 50.41           C  
ATOM    445  ND1 HIS A  54       6.889 -14.838  -5.089  1.00 50.41           N  
ATOM    446  CE1 HIS A  54       6.811 -16.130  -5.361  1.00 50.41           C  
ATOM    447  NE2 HIS A  54       7.632 -16.779  -4.554  1.00 50.41           N  
ATOM    448  N   ALA A  55      10.215 -10.541  -3.578  1.00 52.99           N  
ATOM    449  CA  ALA A  55      10.418  -9.213  -3.005  1.00 52.99           C  
ATOM    450  C   ALA A  55       9.845  -8.130  -3.915  1.00 52.99           C  
ATOM    451  CB  ALA A  55      11.903  -8.963  -2.755  1.00 52.99           C  
ATOM    452  O   ALA A  55       9.222  -7.177  -3.441  1.00 52.99           O  
ATOM    453  N   TYR A  56       9.902  -8.334  -5.257  1.00 57.47           N  
ATOM    454  CA  TYR A  56       9.396  -7.316  -6.170  1.00 57.47           C  
ATOM    455  C   TYR A  56       7.872  -7.305  -6.184  1.00 57.47           C  
ATOM    456  CB  TYR A  56       9.929  -7.551  -7.587  1.00 57.47           C  
ATOM    457  O   TYR A  56       7.254  -6.250  -6.349  1.00 57.47           O  
ATOM    458  CG  TYR A  56       9.776  -8.975  -8.064  1.00 57.47           C  
ATOM    459  CD1 TYR A  56      10.800  -9.903  -7.889  1.00 57.47           C  
ATOM    460  CD2 TYR A  56       8.608  -9.394  -8.692  1.00 57.47           C  
ATOM    461  CE1 TYR A  56      10.663 -11.216  -8.329  1.00 57.47           C  
ATOM    462  CE2 TYR A  56       8.461 -10.704  -9.137  1.00 57.47           C  
ATOM    463  OH  TYR A  56       9.352 -12.904  -9.388  1.00 57.47           O  
ATOM    464  CZ  TYR A  56       9.492 -11.606  -8.951  1.00 57.47           C  
ATOM    465  N   GLU A  57       7.288  -8.487  -6.068  1.00 57.44           N  
ATOM    466  CA  GLU A  57       5.832  -8.568  -6.005  1.00 57.44           C  
ATOM    467  C   GLU A  57       5.290  -7.816  -4.793  1.00 57.44           C  
ATOM    468  CB  GLU A  57       5.376 -10.029  -5.965  1.00 57.44           C  
ATOM    469  O   GLU A  57       4.275  -7.123  -4.889  1.00 57.44           O  
ATOM    470  CG  GLU A  57       5.613 -10.783  -7.265  1.00 57.44           C  
ATOM    471  CD  GLU A  57       5.291 -12.266  -7.166  1.00 57.44           C  
ATOM    472  OE1 GLU A  57       5.491 -12.998  -8.162  1.00 57.44           O  
ATOM    473  OE2 GLU A  57       4.834 -12.698  -6.085  1.00 57.44           O  
ATOM    474  N   LEU A  58       6.076  -7.893  -3.790  1.00 57.56           N  
ATOM    475  CA  LEU A  58       5.660  -7.280  -2.533  1.00 57.56           C  
ATOM    476  C   LEU A  58       5.725  -5.759  -2.622  1.00 57.56           C  
ATOM    477  CB  LEU A  58       6.536  -7.773  -1.379  1.00 57.56           C  
ATOM    478  O   LEU A  58       4.862  -5.063  -2.083  1.00 57.56           O  
ATOM    479  CG  LEU A  58       6.367  -9.240  -0.979  1.00 57.56           C  
ATOM    480  CD1 LEU A  58       7.421  -9.632   0.052  1.00 57.56           C  
ATOM    481  CD2 LEU A  58       4.963  -9.488  -0.437  1.00 57.56           C  
ATOM    482  N   GLU A  59       6.750  -5.308  -3.226  1.00 63.93           N  
ATOM    483  CA  GLU A  59       6.872  -3.876  -3.483  1.00 63.93           C  
ATOM    484  C   GLU A  59       5.680  -3.355  -4.281  1.00 63.93           C  
ATOM    485  CB  GLU A  59       8.176  -3.572  -4.226  1.00 63.93           C  
ATOM    486  O   GLU A  59       5.164  -2.272  -3.999  1.00 63.93           O  
ATOM    487  CG  GLU A  59       8.453  -2.086  -4.399  1.00 63.93           C  
ATOM    488  CD  GLU A  59       9.882  -1.788  -4.823  1.00 63.93           C  
ATOM    489  OE1 GLU A  59      10.171  -0.635  -5.216  1.00 63.93           O  
ATOM    490  OE2 GLU A  59      10.721  -2.715  -4.762  1.00 63.93           O  
ATOM    491  N   ALA A  60       5.341  -4.111  -5.243  1.00 63.68           N  
ATOM    492  CA  ALA A  60       4.200  -3.726  -6.069  1.00 63.68           C  
ATOM    493  C   ALA A  60       2.918  -3.671  -5.242  1.00 63.68           C  
ATOM    494  CB  ALA A  60       4.035  -4.697  -7.235  1.00 63.68           C  
ATOM    495  O   ALA A  60       2.113  -2.750  -5.394  1.00 63.68           O  
ATOM    496  N   ILE A  61       2.824  -4.587  -4.292  1.00 63.97           N  
ATOM    497  CA  ILE A  61       1.647  -4.647  -3.433  1.00 63.97           C  
ATOM    498  C   ILE A  61       1.641  -3.454  -2.480  1.00 63.97           C  
ATOM    499  CB  ILE A  61       1.596  -5.970  -2.636  1.00 63.97           C  
ATOM    500  O   ILE A  61       0.609  -2.806  -2.292  1.00 63.97           O  
ATOM    501  CG1 ILE A  61       1.376  -7.156  -3.583  1.00 63.97           C  
ATOM    502  CG2 ILE A  61       0.502  -5.914  -1.565  1.00 63.97           C  
ATOM    503  CD1 ILE A  61       1.535  -8.516  -2.918  1.00 63.97           C  
ATOM    504  N   ALA A  62       2.818  -3.213  -1.855  1.00 67.17           N  
ATOM    505  CA  ALA A  62       2.924  -2.069  -0.952  1.00 67.17           C  
ATOM    506  C   ALA A  62       2.576  -0.769  -1.671  1.00 67.17           C  
ATOM    507  CB  ALA A  62       4.329  -1.987  -0.361  1.00 67.17           C  
ATOM    508  O   ALA A  62       1.863   0.077  -1.127  1.00 67.17           O  
ATOM    509  N   SER A  63       3.102  -0.620  -2.857  1.00 68.80           N  
ATOM    510  CA  SER A  63       2.831   0.571  -3.655  1.00 68.80           C  
ATOM    511  C   SER A  63       1.341   0.715  -3.944  1.00 68.80           C  
ATOM    512  CB  SER A  63       3.612   0.525  -4.969  1.00 68.80           C  
ATOM    513  O   SER A  63       0.786   1.811  -3.839  1.00 68.80           O  
ATOM    514  OG  SER A  63       3.369   1.691  -5.739  1.00 68.80           O  
ATOM    515  N   ASP A  64       0.757  -0.350  -4.286  1.00 65.31           N  
ATOM    516  CA  ASP A  64      -0.671  -0.335  -4.591  1.00 65.31           C  
ATOM    517  C   ASP A  64      -1.493   0.017  -3.353  1.00 65.31           C  
ATOM    518  CB  ASP A  64      -1.114  -1.689  -5.149  1.00 65.31           C  
ATOM    519  O   ASP A  64      -2.497   0.725  -3.449  1.00 65.31           O  
ATOM    520  CG  ASP A  64      -0.747  -1.877  -6.610  1.00 65.31           C  
ATOM    521  OD1 ASP A  64      -0.394  -0.885  -7.283  1.00 65.31           O  
ATOM    522  OD2 ASP A  64      -0.814  -3.028  -7.094  1.00 65.31           O  
ATOM    523  N   LEU A  65      -1.019  -0.469  -2.232  1.00 63.69           N  
ATOM    524  CA  LEU A  65      -1.696  -0.131  -0.984  1.00 63.69           C  
ATOM    525  C   LEU A  65      -1.615   1.368  -0.711  1.00 63.69           C  
ATOM    526  CB  LEU A  65      -1.086  -0.908   0.185  1.00 63.69           C  
ATOM    527  O   LEU A  65      -2.613   1.990  -0.342  1.00 63.69           O  
ATOM    528  CG  LEU A  65      -1.774  -0.745   1.541  1.00 63.69           C  
ATOM    529  CD1 LEU A  65      -3.185  -1.322   1.492  1.00 63.69           C  
ATOM    530  CD2 LEU A  65      -0.956  -1.413   2.640  1.00 63.69           C  
ATOM    531  N   PHE A  66      -0.440   1.988  -0.893  1.00 67.11           N  
ATOM    532  CA  PHE A  66      -0.275   3.422  -0.685  1.00 67.11           C  
ATOM    533  C   PHE A  66      -1.106   4.214  -1.687  1.00 67.11           C  
ATOM    534  CB  PHE A  66       1.201   3.817  -0.799  1.00 67.11           C  
ATOM    535  O   PHE A  66      -1.685   5.247  -1.342  1.00 67.11           O  
ATOM    536  CG  PHE A  66       1.970   3.669   0.486  1.00 67.11           C  
ATOM    537  CD1 PHE A  66       1.952   4.676   1.442  1.00 67.11           C  
ATOM    538  CD2 PHE A  66       2.712   2.522   0.737  1.00 67.11           C  
ATOM    539  CE1 PHE A  66       2.663   4.542   2.633  1.00 67.11           C  
ATOM    540  CE2 PHE A  66       3.425   2.381   1.924  1.00 67.11           C  
ATOM    541  CZ  PHE A  66       3.400   3.392   2.870  1.00 67.11           C  
ATOM    542  N   ARG A  67      -1.148   3.826  -2.984  1.00 65.91           N  
ATOM    543  CA  ARG A  67      -1.978   4.489  -3.985  1.00 65.91           C  
ATOM    544  C   ARG A  67      -3.449   4.458  -3.584  1.00 65.91           C  
ATOM    545  CB  ARG A  67      -1.795   3.834  -5.356  1.00 65.91           C  
ATOM    546  O   ARG A  67      -4.182   5.422  -3.817  1.00 65.91           O  
ATOM    547  CG  ARG A  67      -0.472   4.169  -6.027  1.00 65.91           C  
ATOM    548  CD  ARG A  67      -0.301   3.419  -7.340  1.00 65.91           C  
ATOM    549  NE  ARG A  67      -1.250   3.877  -8.351  1.00 65.91           N  
ATOM    550  NH1 ARG A  67       0.182   5.428  -9.290  1.00 65.91           N  
ATOM    551  NH2 ARG A  67      -1.936   5.161 -10.127  1.00 65.91           N  
ATOM    552  CZ  ARG A  67      -0.999   4.821  -9.254  1.00 65.91           C  
ATOM    553  N   PHE A  68      -3.764   3.368  -2.913  1.00 56.57           N  
ATOM    554  CA  PHE A  68      -5.139   3.220  -2.449  1.00 56.57           C  
ATOM    555  C   PHE A  68      -5.437   4.198  -1.319  1.00 56.57           C  
ATOM    556  CB  PHE A  68      -5.399   1.784  -1.984  1.00 56.57           C  
ATOM    557  O   PHE A  68      -6.469   4.873  -1.331  1.00 56.57           O  
ATOM    558  CG  PHE A  68      -6.756   1.583  -1.366  1.00 56.57           C  
ATOM    559  CD1 PHE A  68      -6.897   1.464   0.012  1.00 56.57           C  
ATOM    560  CD2 PHE A  68      -7.891   1.512  -2.162  1.00 56.57           C  
ATOM    561  CE1 PHE A  68      -8.152   1.278   0.587  1.00 56.57           C  
ATOM    562  CE2 PHE A  68      -9.149   1.326  -1.595  1.00 56.57           C  
ATOM    563  CZ  PHE A  68      -9.277   1.208  -0.221  1.00 56.57           C  
ATOM    564  N   ILE A  69      -4.619   4.191  -0.308  1.00 55.69           N  
ATOM    565  CA  ILE A  69      -4.827   4.958   0.915  1.00 55.69           C  
ATOM    566  C   ILE A  69      -4.662   6.448   0.624  1.00 55.69           C  
ATOM    567  CB  ILE A  69      -3.852   4.519   2.031  1.00 55.69           C  
ATOM    568  O   ILE A  69      -5.496   7.262   1.030  1.00 55.69           O  
ATOM    569  CG1 ILE A  69      -4.113   3.061   2.425  1.00 55.69           C  
ATOM    570  CG2 ILE A  69      -3.969   5.444   3.245  1.00 55.69           C  
ATOM    571  CD1 ILE A  69      -3.064   2.475   3.360  1.00 55.69           C  
ATOM    572  N   LEU A  70      -3.639   6.727  -0.207  1.00 62.51           N  
ATOM    573  CA  LEU A  70      -3.246   8.128  -0.315  1.00 62.51           C  
ATOM    574  C   LEU A  70      -3.709   8.722  -1.641  1.00 62.51           C  
ATOM    575  CB  LEU A  70      -1.728   8.271  -0.180  1.00 62.51           C  
ATOM    576  O   LEU A  70      -3.776   9.945  -1.789  1.00 62.51           O  
ATOM    577  CG  LEU A  70      -1.118   7.810   1.144  1.00 62.51           C  
ATOM    578  CD1 LEU A  70       0.400   7.947   1.105  1.00 62.51           C  
ATOM    579  CD2 LEU A  70      -1.702   8.604   2.308  1.00 62.51           C  
ATOM    580  N   GLY A  71      -4.177   7.835  -2.574  1.00 61.00           N  
ATOM    581  CA  GLY A  71      -4.570   8.323  -3.887  1.00 61.00           C  
ATOM    582  C   GLY A  71      -3.513   8.093  -4.950  1.00 61.00           C  
ATOM    583  O   GLY A  71      -2.334   7.925  -4.634  1.00 61.00           O  
ATOM    584  N   LEU A  72      -3.909   7.997  -6.279  1.00 65.99           N  
ATOM    585  CA  LEU A  72      -3.103   7.580  -7.421  1.00 65.99           C  
ATOM    586  C   LEU A  72      -1.955   8.554  -7.660  1.00 65.99           C  
ATOM    587  CB  LEU A  72      -3.969   7.473  -8.679  1.00 65.99           C  
ATOM    588  O   LEU A  72      -0.907   8.169  -8.185  1.00 65.99           O  
ATOM    589  CG  LEU A  72      -5.100   6.444  -8.638  1.00 65.99           C  
ATOM    590  CD1 LEU A  72      -5.938   6.528  -9.910  1.00 65.99           C  
ATOM    591  CD2 LEU A  72      -4.538   5.039  -8.453  1.00 65.99           C  
ATOM    592  N   SER A  73      -2.065   9.787  -7.185  1.00 68.83           N  
ATOM    593  CA  SER A  73      -1.064  10.811  -7.466  1.00 68.83           C  
ATOM    594  C   SER A  73       0.001  10.858  -6.375  1.00 68.83           C  
ATOM    595  CB  SER A  73      -1.724  12.183  -7.604  1.00 68.83           C  
ATOM    596  O   SER A  73       1.016  11.542  -6.521  1.00 68.83           O  
ATOM    597  OG  SER A  73      -2.436  12.520  -6.426  1.00 68.83           O  
ATOM    598  N   ARG A  74      -0.136  10.048  -5.305  1.00 69.65           N  
ATOM    599  CA  ARG A  74       0.699  10.236  -4.124  1.00 69.65           C  
ATOM    600  C   ARG A  74       1.609   9.032  -3.900  1.00 69.65           C  
ATOM    601  CB  ARG A  74      -0.166  10.476  -2.885  1.00 69.65           C  
ATOM    602  O   ARG A  74       2.428   9.029  -2.978  1.00 69.65           O  
ATOM    603  CG  ARG A  74      -0.983  11.756  -2.943  1.00 69.65           C  
ATOM    604  CD  ARG A  74      -1.822  11.948  -1.687  1.00 69.65           C  
ATOM    605  NE  ARG A  74      -0.993  12.280  -0.531  1.00 69.65           N  
ATOM    606  NH1 ARG A  74      -2.753  12.378   0.962  1.00 69.65           N  
ATOM    607  NH2 ARG A  74      -0.612  12.775   1.679  1.00 69.65           N  
ATOM    608  CZ  ARG A  74      -1.455  12.477   0.701  1.00 69.65           C  
ATOM    609  N   ALA A  75       1.444   7.992  -4.675  1.00 68.74           N  
ATOM    610  CA  ALA A  75       2.313   6.818  -4.652  1.00 68.74           C  
ATOM    611  C   ALA A  75       2.622   6.337  -6.067  1.00 68.74           C  
ATOM    612  CB  ALA A  75       1.671   5.696  -3.840  1.00 68.74           C  
ATOM    613  O   ALA A  75       1.759   6.380  -6.946  1.00 68.74           O  
ATOM    614  N   ALA A  76       3.903   5.992  -6.282  1.00 65.58           N  
ATOM    615  CA  ALA A  76       4.325   5.546  -7.608  1.00 65.58           C  
ATOM    616  C   ALA A  76       3.671   4.217  -7.973  1.00 65.58           C  
ATOM    617  CB  ALA A  76       5.845   5.422  -7.669  1.00 65.58           C  
ATOM    618  O   ALA A  76       3.437   3.373  -7.104  1.00 65.58           O  
ATOM    619  N   LYS A  77       3.269   4.240  -9.219  1.00 65.82           N  
ATOM    620  CA  LYS A  77       2.798   2.962  -9.745  1.00 65.82           C  
ATOM    621  C   LYS A  77       3.951   1.975  -9.902  1.00 65.82           C  
ATOM    622  CB  LYS A  77       2.092   3.161 -11.086  1.00 65.82           C  
ATOM    623  O   LYS A  77       4.964   2.289 -10.531  1.00 65.82           O  
ATOM    624  CG  LYS A  77       1.385   1.916 -11.604  1.00 65.82           C  
ATOM    625  CD  LYS A  77       0.614   2.204 -12.886  1.00 65.82           C  
ATOM    626  CE  LYS A  77      -0.100   0.962 -13.400  1.00 65.82           C  
ATOM    627  NZ  LYS A  77      -0.872   1.243 -14.648  1.00 65.82           N  
ATOM    628  N   THR A  78       3.827   0.890  -9.034  1.00 64.14           N  
ATOM    629  CA  THR A  78       4.851  -0.147  -9.101  1.00 64.14           C  
ATOM    630  C   THR A  78       4.259  -1.458  -9.611  1.00 64.14           C  
ATOM    631  CB  THR A  78       5.505  -0.377  -7.726  1.00 64.14           C  
ATOM    632  O   THR A  78       3.106  -1.781  -9.319  1.00 64.14           O  
ATOM    633  CG2 THR A  78       6.975   0.030  -7.741  1.00 64.14           C  
ATOM    634  OG1 THR A  78       4.816   0.402  -6.740  1.00 64.14           O  
ATOM    635  N   ARG A  79       5.005  -2.035 -10.577  1.00 61.72           N  
ATOM    636  CA  ARG A  79       4.532  -3.333 -11.048  1.00 61.72           C  
ATOM    637  C   ARG A  79       5.681  -4.331 -11.146  1.00 61.72           C  
ATOM    638  CB  ARG A  79       3.843  -3.193 -12.407  1.00 61.72           C  
ATOM    639  O   ARG A  79       6.845  -3.939 -11.250  1.00 61.72           O  
ATOM    640  CG  ARG A  79       4.756  -2.685 -13.512  1.00 61.72           C  
ATOM    641  CD  ARG A  79       4.002  -2.484 -14.819  1.00 61.72           C  
ATOM    642  NE  ARG A  79       4.891  -2.049 -15.893  1.00 61.72           N  
ATOM    643  NH1 ARG A  79       3.232  -1.924 -17.496  1.00 61.72           N  
ATOM    644  NH2 ARG A  79       5.398  -1.402 -18.037  1.00 61.72           N  
ATOM    645  CZ  ARG A  79       4.505  -1.792 -17.139  1.00 61.72           C  
ATOM    646  N   VAL A  80       5.208  -5.604 -11.078  1.00 59.05           N  
ATOM    647  CA  VAL A  80       6.190  -6.669 -11.251  1.00 59.05           C  
ATOM    648  C   VAL A  80       6.362  -6.979 -12.736  1.00 59.05           C  
ATOM    649  CB  VAL A  80       5.783  -7.946 -10.483  1.00 59.05           C  
ATOM    650  O   VAL A  80       5.377  -7.115 -13.466  1.00 59.05           O  
ATOM    651  CG1 VAL A  80       6.804  -9.060 -10.708  1.00 59.05           C  
ATOM    652  CG2 VAL A  80       5.634  -7.647  -8.992  1.00 59.05           C  
ATOM    653  N   VAL A  81       7.611  -6.889 -13.167  1.00 61.06           N  
ATOM    654  CA  VAL A  81       7.917  -7.240 -14.550  1.00 61.06           C  
ATOM    655  C   VAL A  81       8.675  -8.565 -14.592  1.00 61.06           C  
ATOM    656  CB  VAL A  81       8.739  -6.133 -15.248  1.00 61.06           C  
ATOM    657  O   VAL A  81       9.706  -8.718 -13.932  1.00 61.06           O  
ATOM    658  CG1 VAL A  81       9.034  -6.513 -16.698  1.00 61.06           C  
ATOM    659  CG2 VAL A  81       8.000  -4.798 -15.182  1.00 61.06           C  
ATOM    660  N   LYS A  82       7.933  -9.582 -15.224  1.00 57.39           N  
ATOM    661  CA  LYS A  82       8.580 -10.881 -15.376  1.00 57.39           C  
ATOM    662  C   LYS A  82       8.752 -11.242 -16.849  1.00 57.39           C  
ATOM    663  CB  LYS A  82       7.777 -11.968 -14.660  1.00 57.39           C  
ATOM    664  O   LYS A  82       7.777 -11.274 -17.602  1.00 57.39           O  
ATOM    665  CG  LYS A  82       7.901 -11.932 -13.144  1.00 57.39           C  
ATOM    666  CD  LYS A  82       7.166 -13.099 -12.495  1.00 57.39           C  
ATOM    667  CE  LYS A  82       7.187 -12.998 -10.976  1.00 57.39           C  
ATOM    668  NZ  LYS A  82       6.442 -14.124 -10.336  1.00 57.39           N  
ATOM    669  N   SER A  83      10.011 -11.249 -17.289  1.00 61.51           N  
ATOM    670  CA  SER A  83      10.342 -11.789 -18.604  1.00 61.51           C  
ATOM    671  C   SER A  83      11.373 -12.908 -18.499  1.00 61.51           C  
ATOM    672  CB  SER A  83      10.869 -10.683 -19.520  1.00 61.51           C  
ATOM    673  O   SER A  83      11.838 -13.229 -17.403  1.00 61.51           O  
ATOM    674  OG  SER A  83      12.196 -10.329 -19.169  1.00 61.51           O  
ATOM    675  N   ASP A  84      11.482 -13.722 -19.643  1.00 62.17           N  
ATOM    676  CA  ASP A  84      12.452 -14.812 -19.659  1.00 62.17           C  
ATOM    677  C   ASP A  84      13.810 -14.347 -19.137  1.00 62.17           C  
ATOM    678  CB  ASP A  84      12.599 -15.380 -21.073  1.00 62.17           C  
ATOM    679  O   ASP A  84      14.530 -15.113 -18.495  1.00 62.17           O  
ATOM    680  CG  ASP A  84      11.347 -16.087 -21.560  1.00 62.17           C  
ATOM    681  OD1 ASP A  84      10.525 -16.518 -20.723  1.00 62.17           O  
ATOM    682  OD2 ASP A  84      11.182 -16.218 -22.793  1.00 62.17           O  
ATOM    683  N   SER A  85      14.094 -13.066 -19.199  1.00 59.06           N  
ATOM    684  CA  SER A  85      15.420 -12.548 -18.878  1.00 59.06           C  
ATOM    685  C   SER A  85      15.368 -11.603 -17.682  1.00 59.06           C  
ATOM    686  CB  SER A  85      16.019 -11.824 -20.084  1.00 59.06           C  
ATOM    687  O   SER A  85      16.396 -11.321 -17.062  1.00 59.06           O  
ATOM    688  OG  SER A  85      15.000 -11.395 -20.971  1.00 59.06           O  
ATOM    689  N   VAL A  86      14.139 -11.189 -17.296  1.00 54.64           N  
ATOM    690  CA  VAL A  86      14.090 -10.146 -16.277  1.00 54.64           C  
ATOM    691  C   VAL A  86      12.942 -10.422 -15.309  1.00 54.64           C  
ATOM    692  CB  VAL A  86      13.931  -8.744 -16.908  1.00 54.64           C  
ATOM    693  O   VAL A  86      11.818 -10.701 -15.733  1.00 54.64           O  
ATOM    694  CG1 VAL A  86      13.787  -7.678 -15.824  1.00 54.64           C  
ATOM    695  CG2 VAL A  86      15.118  -8.430 -17.817  1.00 54.64           C  
ATOM    696  N   GLU A  87      13.294 -10.530 -14.047  1.00 56.22           N  
ATOM    697  CA  GLU A  87      12.340 -10.454 -12.944  1.00 56.22           C  
ATOM    698  C   GLU A  87      12.598  -9.226 -12.076  1.00 56.22           C  
ATOM    699  CB  GLU A  87      12.401 -11.723 -12.091  1.00 56.22           C  
ATOM    700  O   GLU A  87      13.550  -9.202 -11.293  1.00 56.22           O  
ATOM    701  CG  GLU A  87      11.812 -12.950 -12.772  1.00 56.22           C  
ATOM    702  CD  GLU A  87      11.850 -14.196 -11.901  1.00 56.22           C  
ATOM    703  OE1 GLU A  87      11.399 -15.271 -12.358  1.00 56.22           O  
ATOM    704  OE2 GLU A  87      12.335 -14.096 -10.751  1.00 56.22           O  
ATOM    705  N   ALA A  88      11.831  -8.146 -12.364  1.00 60.15           N  
ATOM    706  CA  ALA A  88      12.122  -6.897 -11.665  1.00 60.15           C  
ATOM    707  C   ALA A  88      10.836  -6.166 -11.290  1.00 60.15           C  
ATOM    708  CB  ALA A  88      13.009  -6.000 -12.524  1.00 60.15           C  
ATOM    709  O   ALA A  88       9.740  -6.595 -11.660  1.00 60.15           O  
ATOM    710  N   VAL A  89      10.948  -5.203 -10.469  1.00 60.72           N  
ATOM    711  CA  VAL A  89       9.881  -4.263 -10.143  1.00 60.72           C  
ATOM    712  C   VAL A  89      10.098  -2.953 -10.896  1.00 60.72           C  
ATOM    713  CB  VAL A  89       9.804  -3.997  -8.623  1.00 60.72           C  
ATOM    714  O   VAL A  89      11.223  -2.454 -10.975  1.00 60.72           O  
ATOM    715  CG1 VAL A  89       8.808  -2.879  -8.320  1.00 60.72           C  
ATOM    716  CG2 VAL A  89       9.423  -5.274  -7.876  1.00 60.72           C  
ATOM    717  N   ALA A  90       9.113  -2.592 -11.629  1.00 60.76           N  
ATOM    718  CA  ALA A  90       9.130  -1.322 -12.350  1.00 60.76           C  
ATOM    719  C   ALA A  90       8.288  -0.272 -11.631  1.00 60.76           C  
ATOM    720  CB  ALA A  90       8.628  -1.515 -13.779  1.00 60.76           C  
ATOM    721  O   ALA A  90       7.192  -0.569 -11.149  1.00 60.76           O  
ATOM    722  N   SER A  91       8.852   0.828 -11.367  1.00 62.93           N  
ATOM    723  CA  SER A  91       8.129   1.916 -10.716  1.00 62.93           C  
ATOM    724  C   SER A  91       8.058   3.147 -11.614  1.00 62.93           C  
ATOM    725  CB  SER A  91       8.793   2.282  -9.388  1.00 62.93           C  
ATOM    726  O   SER A  91       9.047   3.516 -12.251  1.00 62.93           O  
ATOM    727  OG  SER A  91       8.114   3.360  -8.767  1.00 62.93           O  
ATOM    728  N   GLN A  92       6.899   3.615 -11.812  1.00 63.46           N  
ATOM    729  CA  GLN A  92       6.692   4.848 -12.565  1.00 63.46           C  
ATOM    730  C   GLN A  92       6.987   6.073 -11.706  1.00 63.46           C  
ATOM    731  CB  GLN A  92       5.262   4.915 -13.102  1.00 63.46           C  
ATOM    732  O   GLN A  92       6.627   6.113 -10.527  1.00 63.46           O  
ATOM    733  CG  GLN A  92       5.027   6.055 -14.084  1.00 63.46           C  
ATOM    734  CD  GLN A  92       3.616   6.069 -14.641  1.00 63.46           C  
ATOM    735  NE2 GLN A  92       3.462   6.586 -15.855  1.00 63.46           N  
ATOM    736  OE1 GLN A  92       2.671   5.618 -13.986  1.00 63.46           O  
ATOM    737  N   HIS A  93       7.838   6.959 -12.242  1.00 61.92           N  
ATOM    738  CA  HIS A  93       8.052   8.245 -11.588  1.00 61.92           C  
ATOM    739  C   HIS A  93       6.727   8.884 -11.183  1.00 61.92           C  
ATOM    740  CB  HIS A  93       8.830   9.189 -12.506  1.00 61.92           C  
ATOM    741  O   HIS A  93       5.743   8.805 -11.922  1.00 61.92           O  
ATOM    742  CG  HIS A  93       9.354  10.405 -11.811  1.00 61.92           C  
ATOM    743  CD2 HIS A  93       8.999  11.708 -11.908  1.00 61.92           C  
ATOM    744  ND1 HIS A  93      10.375  10.352 -10.887  1.00 61.92           N  
ATOM    745  CE1 HIS A  93      10.625  11.573 -10.444  1.00 61.92           C  
ATOM    746  NE2 HIS A  93       9.803  12.414 -11.048  1.00 61.92           N  
ATOM    747  N   ASN A  94       6.664   9.279  -9.957  1.00 62.04           N  
ATOM    748  CA  ASN A  94       5.504  10.041  -9.506  1.00 62.04           C  
ATOM    749  C   ASN A  94       5.312  11.311 -10.332  1.00 62.04           C  
ATOM    750  CB  ASN A  94       5.634  10.388  -8.022  1.00 62.04           C  
ATOM    751  O   ASN A  94       6.174  12.192 -10.333  1.00 62.04           O  
ATOM    752  CG  ASN A  94       4.290  10.496  -7.328  1.00 62.04           C  
ATOM    753  ND2 ASN A  94       4.292  10.361  -6.007  1.00 62.04           N  
ATOM    754  OD1 ASN A  94       3.258  10.697  -7.974  1.00 62.04           O  
ATOM    755  N   PRO A  95       4.197  11.343 -11.182  1.00 58.53           N  
ATOM    756  CA  PRO A  95       3.990  12.462 -12.103  1.00 58.53           C  
ATOM    757  C   PRO A  95       3.752  13.786 -11.379  1.00 58.53           C  
ATOM    758  CB  PRO A  95       2.749  12.042 -12.895  1.00 58.53           C  
ATOM    759  O   PRO A  95       3.899  14.855 -11.976  1.00 58.53           O  
ATOM    760  CG  PRO A  95       2.092  10.998 -12.050  1.00 58.53           C  
ATOM    761  CD  PRO A  95       3.126  10.403 -11.138  1.00 58.53           C  
ATOM    762  N   ALA A  96       3.493  13.759 -10.074  1.00 65.92           N  
ATOM    763  CA  ALA A  96       3.009  14.972  -9.421  1.00 65.92           C  
ATOM    764  C   ALA A  96       4.171  15.849  -8.962  1.00 65.92           C  
ATOM    765  CB  ALA A  96       2.114  14.618  -8.236  1.00 65.92           C  
ATOM    766  O   ALA A  96       3.960  16.932  -8.412  1.00 65.92           O  
ATOM    767  N   GLY A  97       5.409  15.543  -9.386  1.00 70.50           N  
ATOM    768  CA  GLY A  97       6.514  16.441  -9.088  1.00 70.50           C  
ATOM    769  C   GLY A  97       6.916  16.428  -7.626  1.00 70.50           C  
ATOM    770  O   GLY A  97       7.357  17.446  -7.089  1.00 70.50           O  
ATOM    771  N   TYR A  98       6.824  15.348  -6.967  1.00 77.27           N  
ATOM    772  CA  TYR A  98       7.196  15.208  -5.564  1.00 77.27           C  
ATOM    773  C   TYR A  98       8.709  15.273  -5.392  1.00 77.27           C  
ATOM    774  CB  TYR A  98       6.662  13.890  -4.994  1.00 77.27           C  
ATOM    775  O   TYR A  98       9.458  14.795  -6.247  1.00 77.27           O  
ATOM    776  CG  TYR A  98       5.175  13.899  -4.737  1.00 77.27           C  
ATOM    777  CD1 TYR A  98       4.663  14.311  -3.509  1.00 77.27           C  
ATOM    778  CD2 TYR A  98       4.279  13.494  -5.720  1.00 77.27           C  
ATOM    779  CE1 TYR A  98       3.294  14.319  -3.266  1.00 77.27           C  
ATOM    780  CE2 TYR A  98       2.907  13.497  -5.489  1.00 77.27           C  
ATOM    781  OH  TYR A  98       1.068  13.916  -4.026  1.00 77.27           O  
ATOM    782  CZ  TYR A  98       2.425  13.911  -4.261  1.00 77.27           C  
ATOM    783  N   ARG A  99       9.088  16.077  -4.482  1.00 81.92           N  
ATOM    784  CA  ARG A  99      10.487  16.122  -4.069  1.00 81.92           C  
ATOM    785  C   ARG A  99      10.675  15.476  -2.701  1.00 81.92           C  
ATOM    786  CB  ARG A  99      10.993  17.566  -4.041  1.00 81.92           C  
ATOM    787  O   ARG A  99       9.716  15.328  -1.941  1.00 81.92           O  
ATOM    788  CG  ARG A  99      10.305  18.440  -3.004  1.00 81.92           C  
ATOM    789  CD  ARG A  99      10.920  19.831  -2.941  1.00 81.92           C  
ATOM    790  NE  ARG A  99      10.167  20.714  -2.055  1.00 81.92           N  
ATOM    791  NH1 ARG A  99      11.241  20.033  -0.126  1.00 81.92           N  
ATOM    792  NH2 ARG A  99       9.597  21.628  -0.026  1.00 81.92           N  
ATOM    793  CZ  ARG A  99      10.337  20.789  -0.738  1.00 81.92           C  
ATOM    794  N   THR A 100      11.869  14.958  -2.480  1.00 82.65           N  
ATOM    795  CA  THR A 100      12.152  14.386  -1.168  1.00 82.65           C  
ATOM    796  C   THR A 100      11.855  15.396  -0.063  1.00 82.65           C  
ATOM    797  CB  THR A 100      13.618  13.924  -1.065  1.00 82.65           C  
ATOM    798  O   THR A 100      12.198  16.574  -0.183  1.00 82.65           O  
ATOM    799  CG2 THR A 100      13.895  13.272   0.286  1.00 82.65           C  
ATOM    800  OG1 THR A 100      13.888  12.976  -2.105  1.00 82.65           O  
ATOM    801  N   ALA A 101      11.126  14.907   0.974  1.00 81.28           N  
ATOM    802  CA  ALA A 101      10.721  15.796   2.060  1.00 81.28           C  
ATOM    803  C   ALA A 101      11.916  16.182   2.927  1.00 81.28           C  
ATOM    804  CB  ALA A 101       9.640  15.135   2.913  1.00 81.28           C  
ATOM    805  O   ALA A 101      12.783  15.351   3.206  1.00 81.28           O  
ATOM    806  N   SER A 102      12.063  17.522   3.310  1.00 85.19           N  
ATOM    807  CA  SER A 102      12.986  17.950   4.356  1.00 85.19           C  
ATOM    808  C   SER A 102      12.525  17.475   5.730  1.00 85.19           C  
ATOM    809  CB  SER A 102      13.128  19.473   4.355  1.00 85.19           C  
ATOM    810  O   SER A 102      11.367  17.089   5.902  1.00 85.19           O  
ATOM    811  OG  SER A 102      11.954  20.088   4.858  1.00 85.19           O  
ATOM    812  N   PRO A 103      13.448  17.415   6.725  1.00 85.17           N  
ATOM    813  CA  PRO A 103      13.032  17.024   8.074  1.00 85.17           C  
ATOM    814  C   PRO A 103      11.835  17.827   8.578  1.00 85.17           C  
ATOM    815  CB  PRO A 103      14.274  17.305   8.922  1.00 85.17           C  
ATOM    816  O   PRO A 103      10.928  17.267   9.200  1.00 85.17           O  
ATOM    817  CG  PRO A 103      15.425  17.123   7.986  1.00 85.17           C  
ATOM    818  CD  PRO A 103      15.016  17.615   6.627  1.00 85.17           C  
ATOM    819  N   LYS A 104      11.844  19.094   8.299  1.00 86.89           N  
ATOM    820  CA  LYS A 104      10.738  19.947   8.724  1.00 86.89           C  
ATOM    821  C   LYS A 104       9.444  19.567   8.010  1.00 86.89           C  
ATOM    822  CB  LYS A 104      11.066  21.419   8.467  1.00 86.89           C  
ATOM    823  O   LYS A 104       8.389  19.465   8.638  1.00 86.89           O  
ATOM    824  CG  LYS A 104      10.041  22.390   9.035  1.00 86.89           C  
ATOM    825  CD  LYS A 104      10.463  23.837   8.820  1.00 86.89           C  
ATOM    826  CE  LYS A 104       9.429  24.810   9.370  1.00 86.89           C  
ATOM    827  NZ  LYS A 104       9.813  26.231   9.114  1.00 86.89           N  
ATOM    828  N   GLU A 105       9.403  19.355   6.746  1.00 84.76           N  
ATOM    829  CA  GLU A 105       8.235  18.940   5.976  1.00 84.76           C  
ATOM    830  C   GLU A 105       7.738  17.568   6.424  1.00 84.76           C  
ATOM    831  CB  GLU A 105       8.556  18.920   4.479  1.00 84.76           C  
ATOM    832  O   GLU A 105       6.530  17.324   6.469  1.00 84.76           O  
ATOM    833  CG  GLU A 105       8.699  20.304   3.863  1.00 84.76           C  
ATOM    834  CD  GLU A 105       9.220  20.274   2.435  1.00 84.76           C  
ATOM    835  OE1 GLU A 105       8.872  21.179   1.643  1.00 84.76           O  
ATOM    836  OE2 GLU A 105       9.982  19.338   2.106  1.00 84.76           O  
ATOM    837  N   PHE A 106       8.668  16.716   6.642  1.00 83.45           N  
ATOM    838  CA  PHE A 106       8.317  15.396   7.154  1.00 83.45           C  
ATOM    839  C   PHE A 106       7.494  15.512   8.431  1.00 83.45           C  
ATOM    840  CB  PHE A 106       9.578  14.567   7.414  1.00 83.45           C  
ATOM    841  O   PHE A 106       6.430  14.901   8.549  1.00 83.45           O  
ATOM    842  CG  PHE A 106       9.297  13.180   7.925  1.00 83.45           C  
ATOM    843  CD1 PHE A 106       9.383  12.893   9.282  1.00 83.45           C  
ATOM    844  CD2 PHE A 106       8.946  12.161   7.048  1.00 83.45           C  
ATOM    845  CE1 PHE A 106       9.123  11.610   9.759  1.00 83.45           C  
ATOM    846  CE2 PHE A 106       8.686  10.877   7.517  1.00 83.45           C  
ATOM    847  CZ  PHE A 106       8.775  10.603   8.872  1.00 83.45           C  
ATOM    848  N   GLU A 107       8.014  16.326   9.347  1.00 82.55           N  
ATOM    849  CA  GLU A 107       7.337  16.515  10.627  1.00 82.55           C  
ATOM    850  C   GLU A 107       6.018  17.261  10.448  1.00 82.55           C  
ATOM    851  CB  GLU A 107       8.240  17.269  11.606  1.00 82.55           C  
ATOM    852  O   GLU A 107       4.994  16.864  11.008  1.00 82.55           O  
ATOM    853  CG  GLU A 107       7.756  17.224  13.048  1.00 82.55           C  
ATOM    854  CD  GLU A 107       8.834  17.590  14.055  1.00 82.55           C  
ATOM    855  OE1 GLU A 107       8.583  17.489  15.278  1.00 82.55           O  
ATOM    856  OE2 GLU A 107       9.939  17.982  13.618  1.00 82.55           O  
ATOM    857  N   ASP A 108       5.941  18.262   9.575  1.00 80.88           N  
ATOM    858  CA  ASP A 108       4.814  19.183   9.464  1.00 80.88           C  
ATOM    859  C   ASP A 108       3.750  18.637   8.514  1.00 80.88           C  
ATOM    860  CB  ASP A 108       5.289  20.557   8.987  1.00 80.88           C  
ATOM    861  O   ASP A 108       2.555  18.865   8.716  1.00 80.88           O  
ATOM    862  CG  ASP A 108       6.117  21.292  10.026  1.00 80.88           C  
ATOM    863  OD1 ASP A 108       6.115  20.884  11.208  1.00 80.88           O  
ATOM    864  OD2 ASP A 108       6.774  22.291   9.662  1.00 80.88           O  
ATOM    865  N   ASN A 109       4.210  17.877   7.511  1.00 79.47           N  
ATOM    866  CA  ASN A 109       3.273  17.529   6.448  1.00 79.47           C  
ATOM    867  C   ASN A 109       2.993  16.030   6.417  1.00 79.47           C  
ATOM    868  CB  ASN A 109       3.802  17.999   5.091  1.00 79.47           C  
ATOM    869  O   ASN A 109       1.848  15.611   6.237  1.00 79.47           O  
ATOM    870  CG  ASN A 109       3.898  19.509   4.993  1.00 79.47           C  
ATOM    871  ND2 ASN A 109       4.900  19.993   4.268  1.00 79.47           N  
ATOM    872  OD1 ASN A 109       3.080  20.234   5.565  1.00 79.47           O  
ATOM    873  N   ILE A 110       3.938  15.250   6.717  1.00 73.78           N  
ATOM    874  CA  ILE A 110       3.784  13.804   6.605  1.00 73.78           C  
ATOM    875  C   ILE A 110       3.215  13.243   7.906  1.00 73.78           C  
ATOM    876  CB  ILE A 110       5.126  13.117   6.266  1.00 73.78           C  
ATOM    877  O   ILE A 110       2.240  12.488   7.890  1.00 73.78           O  
ATOM    878  CG1 ILE A 110       5.615  13.554   4.881  1.00 73.78           C  
ATOM    879  CG2 ILE A 110       4.987  11.594   6.343  1.00 73.78           C  
ATOM    880  CD1 ILE A 110       6.754  12.707   4.331  1.00 73.78           C  
ATOM    881  N   MET A 111       3.837  13.639   9.058  1.00 75.32           N  
ATOM    882  CA  MET A 111       3.400  13.106  10.346  1.00 75.32           C  
ATOM    883  C   MET A 111       2.047  13.686  10.744  1.00 75.32           C  
ATOM    884  CB  MET A 111       4.437  13.404  11.431  1.00 75.32           C  
ATOM    885  O   MET A 111       1.350  13.122  11.589  1.00 75.32           O  
ATOM    886  CG  MET A 111       5.748  12.656  11.248  1.00 75.32           C  
ATOM    887  SD  MET A 111       5.511  10.840  11.136  1.00 75.32           S  
ATOM    888  CE  MET A 111       5.077  10.467  12.858  1.00 75.32           C  
ATOM    889  N   ASN A 112       1.666  14.737  10.008  1.00 70.71           N  
ATOM    890  CA  ASN A 112       0.378  15.347  10.322  1.00 70.71           C  
ATOM    891  C   ASN A 112      -0.683  14.981   9.288  1.00 70.71           C  
ATOM    892  CB  ASN A 112       0.515  16.867  10.427  1.00 70.71           C  
ATOM    893  O   ASN A 112      -1.838  15.394   9.404  1.00 70.71           O  
ATOM    894  CG  ASN A 112       1.307  17.300  11.645  1.00 70.71           C  
ATOM    895  ND2 ASN A 112       2.067  18.380  11.506  1.00 70.71           N  
ATOM    896  OD1 ASN A 112       1.237  16.668  12.702  1.00 70.71           O  
ATOM    897  N   ASP A 113      -0.214  14.217   8.258  1.00 69.26           N  
ATOM    898  CA  ASP A 113      -1.136  13.692   7.256  1.00 69.26           C  
ATOM    899  C   ASP A 113      -1.778  12.390   7.729  1.00 69.26           C  
ATOM    900  CB  ASP A 113      -0.414  13.470   5.925  1.00 69.26           C  
ATOM    901  O   ASP A 113      -1.105  11.361   7.830  1.00 69.26           O  
ATOM    902  CG  ASP A 113      -1.351  13.057   4.804  1.00 69.26           C  
ATOM    903  OD1 ASP A 113      -2.372  12.388   5.077  1.00 69.26           O  
ATOM    904  OD2 ASP A 113      -1.065  13.400   3.636  1.00 69.26           O  
ATOM    905  N   PRO A 114      -3.081  12.445   8.089  1.00 62.61           N  
ATOM    906  CA  PRO A 114      -3.736  11.272   8.672  1.00 62.61           C  
ATOM    907  C   PRO A 114      -3.637  10.036   7.780  1.00 62.61           C  
ATOM    908  CB  PRO A 114      -5.192  11.720   8.824  1.00 62.61           C  
ATOM    909  O   PRO A 114      -3.450   8.923   8.279  1.00 62.61           O  
ATOM    910  CG  PRO A 114      -5.130  13.213   8.865  1.00 62.61           C  
ATOM    911  CD  PRO A 114      -3.912  13.660   8.109  1.00 62.61           C  
ATOM    912  N   GLY A 115      -3.820  10.219   6.439  1.00 61.55           N  
ATOM    913  CA  GLY A 115      -3.675   9.108   5.512  1.00 61.55           C  
ATOM    914  C   GLY A 115      -2.298   8.473   5.552  1.00 61.55           C  
ATOM    915  O   GLY A 115      -2.173   7.247   5.555  1.00 61.55           O  
ATOM    916  N   MET A 116      -1.203   9.342   5.675  1.00 68.87           N  
ATOM    917  CA  MET A 116       0.176   8.866   5.735  1.00 68.87           C  
ATOM    918  C   MET A 116       0.452   8.161   7.059  1.00 68.87           C  
ATOM    919  CB  MET A 116       1.155  10.026   5.545  1.00 68.87           C  
ATOM    920  O   MET A 116       1.087   7.105   7.084  1.00 68.87           O  
ATOM    921  CG  MET A 116       2.574   9.585   5.226  1.00 68.87           C  
ATOM    922  SD  MET A 116       2.649   8.444   3.790  1.00 68.87           S  
ATOM    923  CE  MET A 116       2.176   9.578   2.455  1.00 68.87           C  
ATOM    924  N   VAL A 117       0.051   8.795   8.131  1.00 64.09           N  
ATOM    925  CA  VAL A 117       0.262   8.231   9.460  1.00 64.09           C  
ATOM    926  C   VAL A 117      -0.411   6.864   9.555  1.00 64.09           C  
ATOM    927  CB  VAL A 117      -0.275   9.168  10.565  1.00 64.09           C  
ATOM    928  O   VAL A 117       0.167   5.917  10.094  1.00 64.09           O  
ATOM    929  CG1 VAL A 117      -0.261   8.466  11.922  1.00 64.09           C  
ATOM    930  CG2 VAL A 117       0.544  10.456  10.618  1.00 64.09           C  
ATOM    931  N   TRP A 118      -1.523   6.835   8.958  1.00 57.65           N  
ATOM    932  CA  TRP A 118      -2.242   5.566   8.928  1.00 57.65           C  
ATOM    933  C   TRP A 118      -1.489   4.532   8.097  1.00 57.65           C  
ATOM    934  CB  TRP A 118      -3.654   5.760   8.366  1.00 57.65           C  
ATOM    935  O   TRP A 118      -1.299   3.395   8.533  1.00 57.65           O  
ATOM    936  CG  TRP A 118      -4.496   4.520   8.393  1.00 57.65           C  
ATOM    937  CD1 TRP A 118      -5.194   4.021   9.458  1.00 57.65           C  
ATOM    938  CD2 TRP A 118      -4.725   3.619   7.306  1.00 57.65           C  
ATOM    939  CE2 TRP A 118      -5.573   2.595   7.783  1.00 57.65           C  
ATOM    940  CE3 TRP A 118      -4.295   3.579   5.972  1.00 57.65           C  
ATOM    941  NE1 TRP A 118      -5.844   2.863   9.097  1.00 57.65           N  
ATOM    942  CH2 TRP A 118      -5.565   1.525   5.671  1.00 57.65           C  
ATOM    943  CZ2 TRP A 118      -5.999   1.541   6.971  1.00 57.65           C  
ATOM    944  CZ3 TRP A 118      -4.721   2.529   5.167  1.00 57.65           C  
ATOM    945  N   ALA A 119      -1.260   4.908   6.796  1.00 60.65           N  
ATOM    946  CA  ALA A 119      -0.527   4.005   5.912  1.00 60.65           C  
ATOM    947  C   ALA A 119       0.739   3.485   6.587  1.00 60.65           C  
ATOM    948  CB  ALA A 119      -0.178   4.709   4.603  1.00 60.65           C  
ATOM    949  O   ALA A 119       1.046   2.293   6.510  1.00 60.65           O  
ATOM    950  N   LEU A 120       1.412   4.371   7.273  1.00 62.61           N  
ATOM    951  CA  LEU A 120       2.656   4.019   7.949  1.00 62.61           C  
ATOM    952  C   LEU A 120       2.393   3.068   9.112  1.00 62.61           C  
ATOM    953  CB  LEU A 120       3.366   5.278   8.455  1.00 62.61           C  
ATOM    954  O   LEU A 120       3.203   2.180   9.388  1.00 62.61           O  
ATOM    955  CG  LEU A 120       3.961   6.196   7.387  1.00 62.61           C  
ATOM    956  CD1 LEU A 120       4.467   7.488   8.020  1.00 62.61           C  
ATOM    957  CD2 LEU A 120       5.084   5.487   6.637  1.00 62.61           C  
ATOM    958  N   SER A 121       1.295   3.325   9.752  1.00 54.87           N  
ATOM    959  CA  SER A 121       0.925   2.482  10.884  1.00 54.87           C  
ATOM    960  C   SER A 121       0.552   1.076  10.427  1.00 54.87           C  
ATOM    961  CB  SER A 121      -0.240   3.102  11.656  1.00 54.87           C  
ATOM    962  O   SER A 121       0.928   0.090  11.066  1.00 54.87           O  
ATOM    963  OG  SER A 121      -1.478   2.769  11.052  1.00 54.87           O  
ATOM    964  N   VAL A 122      -0.214   1.055   9.253  1.00 49.43           N  
ATOM    965  CA  VAL A 122      -0.681  -0.219   8.718  1.00 49.43           C  
ATOM    966  C   VAL A 122       0.507  -1.033   8.210  1.00 49.43           C  
ATOM    967  CB  VAL A 122      -1.711  -0.016   7.585  1.00 49.43           C  
ATOM    968  O   VAL A 122       0.558  -2.251   8.395  1.00 49.43           O  
ATOM    969  CG1 VAL A 122      -2.021  -1.342   6.892  1.00 49.43           C  
ATOM    970  CG2 VAL A 122      -2.990   0.615   8.134  1.00 49.43           C  
ATOM    971  N   LEU A 123       1.359  -0.293   7.703  1.00 56.64           N  
ATOM    972  CA  LEU A 123       2.490  -0.999   7.110  1.00 56.64           C  
ATOM    973  C   LEU A 123       3.628  -1.143   8.115  1.00 56.64           C  
ATOM    974  CB  LEU A 123       2.985  -0.264   5.862  1.00 56.64           C  
ATOM    975  O   LEU A 123       4.624  -1.815   7.838  1.00 56.64           O  
ATOM    976  CG  LEU A 123       2.029  -0.233   4.668  1.00 56.64           C  
ATOM    977  CD1 LEU A 123       2.583   0.666   3.568  1.00 56.64           C  
ATOM    978  CD2 LEU A 123       1.786  -1.643   4.141  1.00 56.64           C  
ATOM    979  N   ASN A 124       3.204  -0.616   9.291  1.00 50.49           N  
ATOM    980  CA  ASN A 124       4.217  -0.652  10.340  1.00 50.49           C  
ATOM    981  C   ASN A 124       5.589  -0.245   9.810  1.00 50.49           C  
ATOM    982  CB  ASN A 124       4.285  -2.044  10.973  1.00 50.49           C  
ATOM    983  O   ASN A 124       6.579  -0.942  10.037  1.00 50.49           O  
ATOM    984  CG  ASN A 124       4.918  -2.028  12.351  1.00 50.49           C  
ATOM    985  ND2 ASN A 124       5.462  -3.166  12.766  1.00 50.49           N  
ATOM    986  OD1 ASN A 124       4.916  -1.003  13.037  1.00 50.49           O  
ATOM    987  N   GLU A 125       5.654   0.805   8.978  1.00 54.10           N  
ATOM    988  CA  GLU A 125       6.885   1.320   8.384  1.00 54.10           C  
ATOM    989  C   GLU A 125       7.715   2.085   9.411  1.00 54.10           C  
ATOM    990  CB  GLU A 125       6.568   2.220   7.187  1.00 54.10           C  
ATOM    991  O   GLU A 125       7.250   3.075   9.979  1.00 54.10           O  
ATOM    992  CG  GLU A 125       7.752   2.447   6.258  1.00 54.10           C  
ATOM    993  CD  GLU A 125       7.344   2.696   4.815  1.00 54.10           C  
ATOM    994  OE1 GLU A 125       8.206   2.587   3.913  1.00 54.10           O  
ATOM    995  OE2 GLU A 125       6.153   3.003   4.585  1.00 54.10           O  
ATOM    996  N   GLY A 126       8.636   1.412  10.107  1.00 49.88           N  
ATOM    997  CA  GLY A 126       9.453   1.966  11.174  1.00 49.88           C  
ATOM    998  C   GLY A 126      10.567   2.863  10.668  1.00 49.88           C  
ATOM    999  O   GLY A 126      11.152   3.629  11.437  1.00 49.88           O  
ATOM   1000  N   ASP A 127      10.861   2.782   9.368  1.00 59.26           N  
ATOM   1001  CA  ASP A 127      11.930   3.627   8.845  1.00 59.26           C  
ATOM   1002  C   ASP A 127      11.377   4.948   8.316  1.00 59.26           C  
ATOM   1003  CB  ASP A 127      12.700   2.899   7.741  1.00 59.26           C  
ATOM   1004  O   ASP A 127      11.224   5.123   7.105  1.00 59.26           O  
ATOM   1005  CG  ASP A 127      13.980   3.611   7.342  1.00 59.26           C  
ATOM   1006  OD1 ASP A 127      14.439   4.503   8.086  1.00 59.26           O  
ATOM   1007  OD2 ASP A 127      14.533   3.278   6.271  1.00 59.26           O  
ATOM   1008  N   LEU A 128      10.927   5.650   9.280  1.00 64.08           N  
ATOM   1009  CA  LEU A 128      10.387   6.978   9.008  1.00 64.08           C  
ATOM   1010  C   LEU A 128      11.509   7.978   8.748  1.00 64.08           C  
ATOM   1011  CB  LEU A 128       9.523   7.456  10.178  1.00 64.08           C  
ATOM   1012  O   LEU A 128      12.133   8.476   9.687  1.00 64.08           O  
ATOM   1013  CG  LEU A 128       8.289   6.611  10.499  1.00 64.08           C  
ATOM   1014  CD1 LEU A 128       7.634   7.098  11.787  1.00 64.08           C  
ATOM   1015  CD2 LEU A 128       7.298   6.649   9.341  1.00 64.08           C  
ATOM   1016  N   ASN A 129      12.119   7.870   7.596  1.00 70.34           N  
ATOM   1017  CA  ASN A 129      13.129   8.833   7.168  1.00 70.34           C  
ATOM   1018  C   ASN A 129      12.587   9.772   6.094  1.00 70.34           C  
ATOM   1019  CB  ASN A 129      14.379   8.111   6.661  1.00 70.34           C  
ATOM   1020  O   ASN A 129      11.865   9.341   5.193  1.00 70.34           O  
ATOM   1021  CG  ASN A 129      15.535   9.057   6.403  1.00 70.34           C  
ATOM   1022  ND2 ASN A 129      16.748   8.518   6.378  1.00 70.34           N  
ATOM   1023  OD1 ASN A 129      15.340  10.262   6.227  1.00 70.34           O  
ATOM   1024  N   PRO A 130      12.791  11.034   6.384  1.00 72.98           N  
ATOM   1025  CA  PRO A 130      12.295  12.029   5.432  1.00 72.98           C  
ATOM   1026  C   PRO A 130      12.659  11.697   3.987  1.00 72.98           C  
ATOM   1027  CB  PRO A 130      12.979  13.322   5.884  1.00 72.98           C  
ATOM   1028  O   PRO A 130      11.897  12.005   3.067  1.00 72.98           O  
ATOM   1029  CG  PRO A 130      13.316  13.093   7.322  1.00 72.98           C  
ATOM   1030  CD  PRO A 130      13.524  11.621   7.534  1.00 72.98           C  
ATOM   1031  N   ALA A 131      13.705  10.978   3.747  1.00 74.77           N  
ATOM   1032  CA  ALA A 131      14.170  10.658   2.399  1.00 74.77           C  
ATOM   1033  C   ALA A 131      13.222   9.681   1.710  1.00 74.77           C  
ATOM   1034  CB  ALA A 131      15.582  10.080   2.447  1.00 74.77           C  
ATOM   1035  O   ALA A 131      13.228   9.563   0.482  1.00 74.77           O  
ATOM   1036  N   ASN A 132      12.376   9.031   2.488  1.00 73.13           N  
ATOM   1037  CA  ASN A 132      11.465   8.028   1.946  1.00 73.13           C  
ATOM   1038  C   ASN A 132      10.113   8.636   1.582  1.00 73.13           C  
ATOM   1039  CB  ASN A 132      11.280   6.878   2.938  1.00 73.13           C  
ATOM   1040  O   ASN A 132       9.214   7.931   1.120  1.00 73.13           O  
ATOM   1041  CG  ASN A 132      12.532   6.038   3.098  1.00 73.13           C  
ATOM   1042  ND2 ASN A 132      12.684   5.415   4.261  1.00 73.13           N  
ATOM   1043  OD1 ASN A 132      13.355   5.949   2.184  1.00 73.13           O  
ATOM   1044  N   PHE A 133      10.082   9.948   1.854  1.00 78.33           N  
ATOM   1045  CA  PHE A 133       8.790  10.590   1.642  1.00 78.33           C  
ATOM   1046  C   PHE A 133       8.935  11.813   0.743  1.00 78.33           C  
ATOM   1047  CB  PHE A 133       8.163  10.994   2.980  1.00 78.33           C  
ATOM   1048  O   PHE A 133      10.015  12.401   0.655  1.00 78.33           O  
ATOM   1049  CG  PHE A 133       7.886   9.832   3.896  1.00 78.33           C  
ATOM   1050  CD1 PHE A 133       6.657   9.185   3.868  1.00 78.33           C  
ATOM   1051  CD2 PHE A 133       8.856   9.387   4.785  1.00 78.33           C  
ATOM   1052  CE1 PHE A 133       6.398   8.109   4.714  1.00 78.33           C  
ATOM   1053  CE2 PHE A 133       8.604   8.312   5.633  1.00 78.33           C  
ATOM   1054  CZ  PHE A 133       7.375   7.676   5.597  1.00 78.33           C  
ATOM   1055  N   GLY A 134       7.899  12.084  -0.037  1.00 81.17           N  
ATOM   1056  CA  GLY A 134       7.887  13.255  -0.899  1.00 81.17           C  
ATOM   1057  C   GLY A 134       6.740  14.202  -0.604  1.00 81.17           C  
ATOM   1058  O   GLY A 134       5.731  13.801  -0.020  1.00 81.17           O  
ATOM   1059  N   VAL A 135       7.082  15.481  -0.855  1.00 82.58           N  
ATOM   1060  CA  VAL A 135       6.077  16.530  -0.715  1.00 82.58           C  
ATOM   1061  C   VAL A 135       6.038  17.380  -1.982  1.00 82.58           C  
ATOM   1062  CB  VAL A 135       6.354  17.421   0.517  1.00 82.58           C  
ATOM   1063  O   VAL A 135       7.080  17.677  -2.571  1.00 82.58           O  
ATOM   1064  CG1 VAL A 135       5.310  18.530   0.627  1.00 82.58           C  
ATOM   1065  CG2 VAL A 135       6.380  16.578   1.790  1.00 82.58           C  
ATOM   1066  N   ASN A 136       4.857  17.611  -2.471  1.00 80.12           N  
ATOM   1067  CA  ASN A 136       4.748  18.464  -3.650  1.00 80.12           C  
ATOM   1068  C   ASN A 136       4.367  19.893  -3.274  1.00 80.12           C  
ATOM   1069  CB  ASN A 136       3.734  17.886  -4.639  1.00 80.12           C  
ATOM   1070  O   ASN A 136       4.292  20.229  -2.091  1.00 80.12           O  
ATOM   1071  CG  ASN A 136       2.307  17.988  -4.138  1.00 80.12           C  
ATOM   1072  ND2 ASN A 136       1.378  17.379  -4.865  1.00 80.12           N  
ATOM   1073  OD1 ASN A 136       2.041  18.609  -3.105  1.00 80.12           O  
ATOM   1074  N   ASP A 137       4.145  20.802  -4.262  1.00 78.63           N  
ATOM   1075  CA  ASP A 137       3.910  22.230  -4.072  1.00 78.63           C  
ATOM   1076  C   ASP A 137       2.570  22.479  -3.382  1.00 78.63           C  
ATOM   1077  CB  ASP A 137       3.955  22.965  -5.413  1.00 78.63           C  
ATOM   1078  O   ASP A 137       2.354  23.544  -2.800  1.00 78.63           O  
ATOM   1079  CG  ASP A 137       5.343  22.989  -6.030  1.00 78.63           C  
ATOM   1080  OD1 ASP A 137       6.340  22.834  -5.293  1.00 78.63           O  
ATOM   1081  OD2 ASP A 137       5.440  23.166  -7.263  1.00 78.63           O  
ATOM   1082  N   ASN A 138       1.728  21.453  -3.388  1.00 79.57           N  
ATOM   1083  CA  ASN A 138       0.434  21.557  -2.722  1.00 79.57           C  
ATOM   1084  C   ASN A 138       0.466  20.928  -1.332  1.00 79.57           C  
ATOM   1085  CB  ASN A 138      -0.661  20.910  -3.572  1.00 79.57           C  
ATOM   1086  O   ASN A 138      -0.581  20.697  -0.726  1.00 79.57           O  
ATOM   1087  CG  ASN A 138      -0.865  21.617  -4.898  1.00 79.57           C  
ATOM   1088  ND2 ASN A 138      -1.163  20.850  -5.940  1.00 79.57           N  
ATOM   1089  OD1 ASN A 138      -0.755  22.843  -4.985  1.00 79.57           O  
ATOM   1090  N   ASN A 139       1.614  20.620  -0.764  1.00 72.22           N  
ATOM   1091  CA  ASN A 139       1.861  20.014   0.540  1.00 72.22           C  
ATOM   1092  C   ASN A 139       1.227  18.630   0.644  1.00 72.22           C  
ATOM   1093  CB  ASN A 139       1.345  20.920   1.659  1.00 72.22           C  
ATOM   1094  O   ASN A 139       0.857  18.193   1.735  1.00 72.22           O  
ATOM   1095  CG  ASN A 139       2.214  22.146   1.866  1.00 72.22           C  
ATOM   1096  ND2 ASN A 139       1.606  23.232   2.329  1.00 72.22           N  
ATOM   1097  OD1 ASN A 139       3.421  22.117   1.611  1.00 72.22           O  
ATOM   1098  N   GLU A 140       1.000  18.040  -0.549  1.00 78.93           N  
ATOM   1099  CA  GLU A 140       0.579  16.642  -0.558  1.00 78.93           C  
ATOM   1100  C   GLU A 140       1.759  15.709  -0.301  1.00 78.93           C  
ATOM   1101  CB  GLU A 140      -0.090  16.290  -1.889  1.00 78.93           C  
ATOM   1102  O   GLU A 140       2.868  15.957  -0.778  1.00 78.93           O  
ATOM   1103  CG  GLU A 140      -1.362  17.078  -2.166  1.00 78.93           C  
ATOM   1104  CD  GLU A 140      -1.919  16.848  -3.562  1.00 78.93           C  
ATOM   1105  OE1 GLU A 140      -3.153  16.947  -3.747  1.00 78.93           O  
ATOM   1106  OE2 GLU A 140      -1.114  16.566  -4.478  1.00 78.93           O  
ATOM   1107  N   THR A 141       1.452  14.698   0.480  1.00 77.58           N  
ATOM   1108  CA  THR A 141       2.550  13.828   0.888  1.00 77.58           C  
ATOM   1109  C   THR A 141       2.479  12.490   0.157  1.00 77.58           C  
ATOM   1110  CB  THR A 141       2.537  13.587   2.409  1.00 77.58           C  
ATOM   1111  O   THR A 141       1.400  12.054  -0.247  1.00 77.58           O  
ATOM   1112  CG2 THR A 141       2.709  14.895   3.174  1.00 77.58           C  
ATOM   1113  OG1 THR A 141       1.289  12.989   2.781  1.00 77.58           O  
ATOM   1114  N   ALA A 142       3.656  11.957  -0.278  1.00 74.85           N  
ATOM   1115  CA  ALA A 142       3.749  10.659  -0.941  1.00 74.85           C  
ATOM   1116  C   ALA A 142       4.824   9.789  -0.295  1.00 74.85           C  
ATOM   1117  CB  ALA A 142       4.040  10.841  -2.429  1.00 74.85           C  
ATOM   1118  O   ALA A 142       5.769  10.304   0.307  1.00 74.85           O  
ATOM   1119  N   HIS A 143       4.532   8.437  -0.261  1.00 71.21           N  
ATOM   1120  CA  HIS A 143       5.587   7.488   0.075  1.00 71.21           C  
ATOM   1121  C   HIS A 143       6.326   7.021  -1.175  1.00 71.21           C  
ATOM   1122  CB  HIS A 143       5.009   6.286   0.823  1.00 71.21           C  
ATOM   1123  O   HIS A 143       5.716   6.463  -2.090  1.00 71.21           O  
ATOM   1124  CG  HIS A 143       6.046   5.438   1.488  1.00 71.21           C  
ATOM   1125  CD2 HIS A 143       6.762   5.633   2.620  1.00 71.21           C  
ATOM   1126  ND1 HIS A 143       6.451   4.223   0.980  1.00 71.21           N  
ATOM   1127  CE1 HIS A 143       7.374   3.706   1.774  1.00 71.21           C  
ATOM   1128  NE2 HIS A 143       7.580   4.542   2.777  1.00 71.21           N  
ATOM   1129  N   ILE A 144       7.597   7.289  -1.197  1.00 65.16           N  
ATOM   1130  CA  ILE A 144       8.301   7.127  -2.464  1.00 65.16           C  
ATOM   1131  C   ILE A 144       9.139   5.851  -2.429  1.00 65.16           C  
ATOM   1132  CB  ILE A 144       9.196   8.348  -2.774  1.00 65.16           C  
ATOM   1133  O   ILE A 144       9.390   5.238  -3.469  1.00 65.16           O  
ATOM   1134  CG1 ILE A 144       8.718   9.574  -1.986  1.00 65.16           C  
ATOM   1135  CG2 ILE A 144       9.214   8.637  -4.278  1.00 65.16           C  
ATOM   1136  CD1 ILE A 144       9.661  10.767  -2.066  1.00 65.16           C  
ATOM   1137  N   ASP A 145       9.477   5.423  -1.198  1.00 64.93           N  
ATOM   1138  CA  ASP A 145      10.309   4.231  -1.065  1.00 64.93           C  
ATOM   1139  C   ASP A 145       9.636   3.187  -0.177  1.00 64.93           C  
ATOM   1140  CB  ASP A 145      11.683   4.596  -0.499  1.00 64.93           C  
ATOM   1141  O   ASP A 145       9.273   3.477   0.965  1.00 64.93           O  
ATOM   1142  CG  ASP A 145      12.690   3.465  -0.610  1.00 64.93           C  
ATOM   1143  OD1 ASP A 145      12.289   2.318  -0.905  1.00 64.93           O  
ATOM   1144  OD2 ASP A 145      13.895   3.722  -0.398  1.00 64.93           O  
ATOM   1145  N   PHE A 146       9.467   1.944  -0.755  1.00 61.38           N  
ATOM   1146  CA  PHE A 146       8.630   0.933  -0.120  1.00 61.38           C  
ATOM   1147  C   PHE A 146       9.483  -0.190   0.459  1.00 61.38           C  
ATOM   1148  CB  PHE A 146       7.621   0.362  -1.121  1.00 61.38           C  
ATOM   1149  O   PHE A 146       8.958  -1.226   0.871  1.00 61.38           O  
ATOM   1150  CG  PHE A 146       6.681   1.391  -1.690  1.00 61.38           C  
ATOM   1151  CD1 PHE A 146       5.554   1.790  -0.981  1.00 61.38           C  
ATOM   1152  CD2 PHE A 146       6.926   1.960  -2.933  1.00 61.38           C  
ATOM   1153  CE1 PHE A 146       4.683   2.743  -1.505  1.00 61.38           C  
ATOM   1154  CE2 PHE A 146       6.059   2.912  -3.463  1.00 61.38           C  
ATOM   1155  CZ  PHE A 146       4.938   3.302  -2.747  1.00 61.38           C  
ATOM   1156  N   ASP A 147      10.858  -0.036   0.514  1.00 57.27           N  
ATOM   1157  CA  ASP A 147      11.767  -1.129   0.845  1.00 57.27           C  
ATOM   1158  C   ASP A 147      11.414  -1.746   2.197  1.00 57.27           C  
ATOM   1159  CB  ASP A 147      13.216  -0.638   0.854  1.00 57.27           C  
ATOM   1160  O   ASP A 147      11.323  -2.969   2.321  1.00 57.27           O  
ATOM   1161  CG  ASP A 147      13.894  -0.768  -0.499  1.00 57.27           C  
ATOM   1162  OD1 ASP A 147      13.305  -1.372  -1.421  1.00 57.27           O  
ATOM   1163  OD2 ASP A 147      15.030  -0.265  -0.643  1.00 57.27           O  
ATOM   1164  N   LEU A 148      11.149  -0.973   3.277  1.00 52.45           N  
ATOM   1165  CA  LEU A 148      10.874  -1.483   4.616  1.00 52.45           C  
ATOM   1166  C   LEU A 148       9.459  -2.044   4.704  1.00 52.45           C  
ATOM   1167  CB  LEU A 148      11.065  -0.380   5.660  1.00 52.45           C  
ATOM   1168  O   LEU A 148       9.228  -3.057   5.368  1.00 52.45           O  
ATOM   1169  CG  LEU A 148      11.088  -0.827   7.122  1.00 52.45           C  
ATOM   1170  CD1 LEU A 148      12.324  -1.677   7.398  1.00 52.45           C  
ATOM   1171  CD2 LEU A 148      11.046   0.381   8.052  1.00 52.45           C  
ATOM   1172  N   SER A 149       8.411  -1.308   4.057  1.00 55.58           N  
ATOM   1173  CA  SER A 149       7.054  -1.835   3.952  1.00 55.58           C  
ATOM   1174  C   SER A 149       7.052  -3.242   3.364  1.00 55.58           C  
ATOM   1175  CB  SER A 149       6.186  -0.914   3.095  1.00 55.58           C  
ATOM   1176  O   SER A 149       6.306  -4.111   3.822  1.00 55.58           O  
ATOM   1177  OG  SER A 149       6.138   0.390   3.648  1.00 55.58           O  
ATOM   1178  N   LEU A 150       7.955  -3.528   2.487  1.00 51.96           N  
ATOM   1179  CA  LEU A 150       8.176  -4.814   1.833  1.00 51.96           C  
ATOM   1180  C   LEU A 150       8.681  -5.851   2.830  1.00 51.96           C  
ATOM   1181  CB  LEU A 150       9.176  -4.665   0.683  1.00 51.96           C  
ATOM   1182  O   LEU A 150       8.227  -6.998   2.823  1.00 51.96           O  
ATOM   1183  CG  LEU A 150       9.259  -5.835  -0.299  1.00 51.96           C  
ATOM   1184  CD1 LEU A 150       8.242  -5.658  -1.421  1.00 51.96           C  
ATOM   1185  CD2 LEU A 150      10.670  -5.960  -0.864  1.00 51.96           C  
ATOM   1186  N   GLN A 151       9.643  -5.437   3.618  1.00 49.93           N  
ATOM   1187  CA  GLN A 151      10.268  -6.329   4.588  1.00 49.93           C  
ATOM   1188  C   GLN A 151       9.256  -6.816   5.620  1.00 49.93           C  
ATOM   1189  CB  GLN A 151      11.436  -5.630   5.286  1.00 49.93           C  
ATOM   1190  O   GLN A 151       9.218  -8.004   5.948  1.00 49.93           O  
ATOM   1191  CG  GLN A 151      12.314  -6.568   6.103  1.00 49.93           C  
ATOM   1192  CD  GLN A 151      13.439  -5.845   6.820  1.00 49.93           C  
ATOM   1193  NE2 GLN A 151      14.348  -6.606   7.418  1.00 49.93           N  
ATOM   1194  OE1 GLN A 151      13.490  -4.611   6.834  1.00 49.93           O  
ATOM   1195  N   ARG A 152       8.472  -5.950   6.075  1.00 50.38           N  
ATOM   1196  CA  ARG A 152       7.512  -6.267   7.127  1.00 50.38           C  
ATOM   1197  C   ARG A 152       6.338  -7.067   6.574  1.00 50.38           C  
ATOM   1198  CB  ARG A 152       7.006  -4.988   7.798  1.00 50.38           C  
ATOM   1199  O   ARG A 152       5.838  -7.982   7.231  1.00 50.38           O  
ATOM   1200  CG  ARG A 152       8.037  -4.309   8.685  1.00 50.38           C  
ATOM   1201  CD  ARG A 152       7.441  -3.128   9.440  1.00 50.38           C  
ATOM   1202  NE  ARG A 152       8.420  -2.504  10.324  1.00 50.38           N  
ATOM   1203  NH1 ARG A 152       6.901  -1.103  11.357  1.00 50.38           N  
ATOM   1204  NH2 ARG A 152       9.110  -1.058  11.970  1.00 50.38           N  
ATOM   1205  CZ  ARG A 152       8.142  -1.557  11.215  1.00 50.38           C  
ATOM   1206  N   LEU A 153       5.857  -6.602   5.346  1.00 50.92           N  
ATOM   1207  CA  LEU A 153       4.861  -7.428   4.672  1.00 50.92           C  
ATOM   1208  C   LEU A 153       5.391  -8.838   4.440  1.00 50.92           C  
ATOM   1209  CB  LEU A 153       4.455  -6.796   3.338  1.00 50.92           C  
ATOM   1210  O   LEU A 153       4.667  -9.818   4.631  1.00 50.92           O  
ATOM   1211  CG  LEU A 153       3.211  -7.376   2.664  1.00 50.92           C  
ATOM   1212  CD1 LEU A 153       1.963  -7.033   3.470  1.00 50.92           C  
ATOM   1213  CD2 LEU A 153       3.088  -6.862   1.233  1.00 50.92           C  
ATOM   1214  N   LYS A 154       6.724  -8.907   4.165  1.00 45.06           N  
ATOM   1215  CA  LYS A 154       7.449 -10.166   4.017  1.00 45.06           C  
ATOM   1216  C   LYS A 154       7.377 -10.995   5.295  1.00 45.06           C  
ATOM   1217  CB  LYS A 154       8.909  -9.903   3.643  1.00 45.06           C  
ATOM   1218  O   LYS A 154       7.152 -12.206   5.244  1.00 45.06           O  
ATOM   1219  CG  LYS A 154       9.114  -9.500   2.191  1.00 45.06           C  
ATOM   1220  CD  LYS A 154      10.589  -9.295   1.870  1.00 45.06           C  
ATOM   1221  CE  LYS A 154      10.797  -8.915   0.410  1.00 45.06           C  
ATOM   1222  NZ  LYS A 154      12.238  -8.673   0.101  1.00 45.06           N  
ATOM   1223  N   ALA A 155       7.549 -10.272   6.426  1.00 47.55           N  
ATOM   1224  CA  ALA A 155       7.555 -10.897   7.746  1.00 47.55           C  
ATOM   1225  C   ALA A 155       6.161 -11.390   8.126  1.00 47.55           C  
ATOM   1226  CB  ALA A 155       8.075  -9.919   8.796  1.00 47.55           C  
ATOM   1227  O   ALA A 155       6.012 -12.479   8.685  1.00 47.55           O  
ATOM   1228  N   LYS A 156       5.170 -10.647   7.747  1.00 45.79           N  
ATOM   1229  CA  LYS A 156       3.784 -10.931   8.109  1.00 45.79           C  
ATOM   1230  C   LYS A 156       3.218 -12.070   7.265  1.00 45.79           C  
ATOM   1231  CB  LYS A 156       2.920  -9.680   7.949  1.00 45.79           C  
ATOM   1232  O   LYS A 156       2.481 -12.918   7.772  1.00 45.79           O  
ATOM   1233  CG  LYS A 156       2.922  -8.766   9.166  1.00 45.79           C  
ATOM   1234  CD  LYS A 156       1.896  -7.648   9.027  1.00 45.79           C  
ATOM   1235  CE  LYS A 156       1.925  -6.710  10.226  1.00 45.79           C  
ATOM   1236  NZ  LYS A 156       0.625  -5.995  10.402  1.00 45.79           N  
ATOM   1237  N   MET A 157       3.638 -12.228   5.992  1.00 43.91           N  
ATOM   1238  CA  MET A 157       3.085 -13.249   5.107  1.00 43.91           C  
ATOM   1239  C   MET A 157       3.833 -14.568   5.262  1.00 43.91           C  
ATOM   1240  CB  MET A 157       3.140 -12.784   3.650  1.00 43.91           C  
ATOM   1241  O   MET A 157       3.226 -15.640   5.223  1.00 43.91           O  
ATOM   1242  CG  MET A 157       2.119 -11.710   3.310  1.00 43.91           C  
ATOM   1243  SD  MET A 157       2.086 -11.314   1.519  1.00 43.91           S  
ATOM   1244  CE  MET A 157       1.268 -12.802   0.878  1.00 43.91           C  
ATOM   1245  N   TYR A 158       4.982 -14.457   5.674  1.00 45.41           N  
ATOM   1246  CA  TYR A 158       5.744 -15.701   5.648  1.00 45.41           C  
ATOM   1247  C   TYR A 158       6.207 -16.086   7.048  1.00 45.41           C  
ATOM   1248  CB  TYR A 158       6.952 -15.572   4.716  1.00 45.41           C  
ATOM   1249  O   TYR A 158       6.766 -17.167   7.248  1.00 45.41           O  
ATOM   1250  CG  TYR A 158       6.582 -15.342   3.270  1.00 45.41           C  
ATOM   1251  CD1 TYR A 158       6.086 -16.380   2.484  1.00 45.41           C  
ATOM   1252  CD2 TYR A 158       6.728 -14.088   2.688  1.00 45.41           C  
ATOM   1253  CE1 TYR A 158       5.746 -16.174   1.152  1.00 45.41           C  
ATOM   1254  CE2 TYR A 158       6.390 -13.870   1.356  1.00 45.41           C  
ATOM   1255  OH  TYR A 158       5.565 -14.707  -0.721  1.00 45.41           O  
ATOM   1256  CZ  TYR A 158       5.900 -14.917   0.597  1.00 45.41           C  
ATOM   1257  N   GLY A 159       5.758 -15.337   8.098  1.00 40.88           N  
ATOM   1258  CA  GLY A 159       6.042 -15.761   9.459  1.00 40.88           C  
ATOM   1259  C   GLY A 159       7.525 -15.793   9.777  1.00 40.88           C  
ATOM   1260  O   GLY A 159       7.936 -16.360  10.792  1.00 40.88           O  
ATOM   1261  N   ALA A 160       8.410 -15.307   8.827  1.00 35.68           N  
ATOM   1262  CA  ALA A 160       9.828 -15.294   9.176  1.00 35.68           C  
ATOM   1263  C   ALA A 160      10.378 -13.870   9.181  1.00 35.68           C  
ATOM   1264  CB  ALA A 160      10.623 -16.165   8.206  1.00 35.68           C  
ATOM   1265  O   ALA A 160      10.036 -13.063   8.314  1.00 35.68           O  
ATOM   1266  N   THR A 161      10.625 -13.294  10.311  1.00 32.74           N  
ATOM   1267  CA  THR A 161      11.220 -12.063  10.817  1.00 32.74           C  
ATOM   1268  C   THR A 161      12.599 -11.837  10.205  1.00 32.74           C  
ATOM   1269  CB  THR A 161      11.335 -12.089  12.353  1.00 32.74           C  
ATOM   1270  O   THR A 161      13.429 -12.748  10.178  1.00 32.74           O  
ATOM   1271  CG2 THR A 161      10.931 -10.749  12.958  1.00 32.74           C  
ATOM   1272  OG1 THR A 161      10.479 -13.114  12.873  1.00 32.74           O  
ATOM   1273  N   ILE A 162      12.705 -11.071   9.160  1.00 30.04           N  
ATOM   1274  CA  ILE A 162      14.037 -10.563   8.852  1.00 30.04           C  
ATOM   1275  C   ILE A 162      14.333  -9.335   9.710  1.00 30.04           C  
ATOM   1276  CB  ILE A 162      14.176 -10.216   7.353  1.00 30.04           C  
ATOM   1277  O   ILE A 162      13.486  -8.450   9.851  1.00 30.04           O  
ATOM   1278  CG1 ILE A 162      13.835 -11.435   6.488  1.00 30.04           C  
ATOM   1279  CG2 ILE A 162      15.587  -9.704   7.046  1.00 30.04           C  
ATOM   1280  CD1 ILE A 162      13.938 -11.180   4.991  1.00 30.04           C  
ATOM   1281  N   GLY A 163      14.963  -9.450  10.916  1.00 23.69           N  
ATOM   1282  CA  GLY A 163      15.742  -8.666  11.861  1.00 23.69           C  
ATOM   1283  C   GLY A 163      15.696  -7.176  11.580  1.00 23.69           C  
ATOM   1284  O   GLY A 163      15.971  -6.741  10.460  1.00 23.69           O  
ATOM   1285  N   SER A 164      14.662  -6.410  11.860  1.00 26.39           N  
ATOM   1286  CA  SER A 164      14.799  -4.967  12.029  1.00 26.39           C  
ATOM   1287  C   SER A 164      14.961  -4.596  13.499  1.00 26.39           C  
ATOM   1288  CB  SER A 164      13.587  -4.241  11.442  1.00 26.39           C  
ATOM   1289  O   SER A 164      14.430  -5.277  14.379  1.00 26.39           O  
ATOM   1290  OG  SER A 164      13.017  -3.362  12.397  1.00 26.39           O  
ATOM   1291  N   ILE A 165      16.127  -4.205  13.931  1.00 27.00           N  
ATOM   1292  CA  ILE A 165      16.507  -3.532  15.168  1.00 27.00           C  
ATOM   1293  C   ILE A 165      15.319  -2.741  15.712  1.00 27.00           C  
ATOM   1294  CB  ILE A 165      17.720  -2.598  14.955  1.00 27.00           C  
ATOM   1295  O   ILE A 165      15.338  -2.291  16.860  1.00 27.00           O  
ATOM   1296  CG1 ILE A 165      18.066  -2.506  13.464  1.00 27.00           C  
ATOM   1297  CG2 ILE A 165      18.924  -3.083  15.767  1.00 27.00           C  
ATOM   1298  CD1 ILE A 165      19.069  -1.410  13.128  1.00 27.00           C  
ATOM   1299  N   HIS A 166      14.019  -3.088  15.571  1.00 24.47           N  
ATOM   1300  CA  HIS A 166      13.034  -2.545  16.499  1.00 24.47           C  
ATOM   1301  C   HIS A 166      11.819  -3.460  16.610  1.00 24.47           C  
ATOM   1302  CB  HIS A 166      12.599  -1.146  16.060  1.00 24.47           C  
ATOM   1303  O   HIS A 166      11.224  -3.835  15.598  1.00 24.47           O  
ATOM   1304  CG  HIS A 166      13.683  -0.121  16.160  1.00 24.47           C  
ATOM   1305  CD2 HIS A 166      14.339   0.575  15.202  1.00 24.47           C  
ATOM   1306  ND1 HIS A 166      14.213   0.287  17.365  1.00 24.47           N  
ATOM   1307  CE1 HIS A 166      15.150   1.194  17.143  1.00 24.47           C  
ATOM   1308  NE2 HIS A 166      15.246   1.386  15.839  1.00 24.47           N  
ATOM   1309  N   GLY A 167      11.911  -4.604  17.272  1.00 24.93           N  
ATOM   1310  CA  GLY A 167      11.098  -5.307  18.250  1.00 24.93           C  
ATOM   1311  C   GLY A 167       9.756  -5.755  17.701  1.00 24.93           C  
ATOM   1312  O   GLY A 167       9.130  -5.038  16.917  1.00 24.93           O  
ATOM   1313  N   SER A 168       9.607  -6.947  17.148  1.00 28.17           N  
ATOM   1314  CA  SER A 168       8.692  -8.083  17.196  1.00 28.17           C  
ATOM   1315  C   SER A 168       7.285  -7.643  17.583  1.00 28.17           C  
ATOM   1316  CB  SER A 168       9.196  -9.136  18.184  1.00 28.17           C  
ATOM   1317  O   SER A 168       7.110  -6.845  18.506  1.00 28.17           O  
ATOM   1318  OG  SER A 168       9.139  -8.646  19.513  1.00 28.17           O  
ATOM   1319  N   MET A 169       6.405  -7.239  16.770  1.00 32.50           N  
ATOM   1320  CA  MET A 169       5.013  -7.218  17.211  1.00 32.50           C  
ATOM   1321  C   MET A 169       4.258  -8.435  16.687  1.00 32.50           C  
ATOM   1322  CB  MET A 169       4.322  -5.934  16.749  1.00 32.50           C  
ATOM   1323  O   MET A 169       4.448  -8.842  15.539  1.00 32.50           O  
ATOM   1324  CG  MET A 169       4.269  -4.849  17.812  1.00 32.50           C  
ATOM   1325  SD  MET A 169       3.068  -3.523  17.404  1.00 32.50           S  
ATOM   1326  CE  MET A 169       4.101  -2.471  16.346  1.00 32.50           C  
ATOM   1327  N   ASN A 170       3.546  -9.162  17.446  1.00 35.18           N  
ATOM   1328  CA  ASN A 170       2.703 -10.342  17.612  1.00 35.18           C  
ATOM   1329  C   ASN A 170       1.270 -10.075  17.159  1.00 35.18           C  
ATOM   1330  CB  ASN A 170       2.721 -10.813  19.067  1.00 35.18           C  
ATOM   1331  O   ASN A 170       0.349 -10.797  17.545  1.00 35.18           O  
ATOM   1332  CG  ASN A 170       3.973 -11.595  19.413  1.00 35.18           C  
ATOM   1333  ND2 ASN A 170       4.263 -11.711  20.703  1.00 35.18           N  
ATOM   1334  OD1 ASN A 170       4.675 -12.090  18.527  1.00 35.18           O  
ATOM   1335  N   THR A 171       0.964  -9.237  16.110  1.00 37.59           N  
ATOM   1336  CA  THR A 171      -0.469  -9.156  15.847  1.00 37.59           C  
ATOM   1337  C   THR A 171      -0.829  -9.918  14.575  1.00 37.59           C  
ATOM   1338  CB  THR A 171      -0.932  -7.693  15.722  1.00 37.59           C  
ATOM   1339  O   THR A 171      -0.171  -9.762  13.544  1.00 37.59           O  
ATOM   1340  CG2 THR A 171      -2.448  -7.607  15.578  1.00 37.59           C  
ATOM   1341  OG1 THR A 171      -0.533  -6.970  16.893  1.00 37.59           O  
ATOM   1342  N   ILE A 172      -1.742 -10.765  14.599  1.00 42.57           N  
ATOM   1343  CA  ILE A 172      -2.242 -11.610  13.520  1.00 42.57           C  
ATOM   1344  C   ILE A 172      -3.127 -10.787  12.587  1.00 42.57           C  
ATOM   1345  CB  ILE A 172      -3.025 -12.823  14.070  1.00 42.57           C  
ATOM   1346  O   ILE A 172      -3.786  -9.839  13.022  1.00 42.57           O  
ATOM   1347  CG1 ILE A 172      -4.163 -12.354  14.984  1.00 42.57           C  
ATOM   1348  CG2 ILE A 172      -2.087 -13.781  14.810  1.00 42.57           C  
ATOM   1349  CD1 ILE A 172      -5.149 -13.453  15.358  1.00 42.57           C  
ATOM   1350  N   PRO A 173      -2.958 -10.812  11.198  1.00 44.56           N  
ATOM   1351  CA  PRO A 173      -3.636 -10.135  10.090  1.00 44.56           C  
ATOM   1352  C   PRO A 173      -5.121  -9.906  10.358  1.00 44.56           C  
ATOM   1353  CB  PRO A 173      -3.434 -11.094   8.914  1.00 44.56           C  
ATOM   1354  O   PRO A 173      -5.656  -8.845  10.026  1.00 44.56           O  
ATOM   1355  CG  PRO A 173      -2.165 -11.819   9.226  1.00 44.56           C  
ATOM   1356  CD  PRO A 173      -2.082 -12.019  10.712  1.00 44.56           C  
ATOM   1357  N   SER A 174      -5.788 -10.849  11.090  1.00 46.54           N  
ATOM   1358  CA  SER A 174      -7.199 -10.692  11.428  1.00 46.54           C  
ATOM   1359  C   SER A 174      -7.411  -9.532  12.395  1.00 46.54           C  
ATOM   1360  CB  SER A 174      -7.751 -11.982  12.037  1.00 46.54           C  
ATOM   1361  O   SER A 174      -8.400  -8.804  12.292  1.00 46.54           O  
ATOM   1362  OG  SER A 174      -7.009 -12.353  13.186  1.00 46.54           O  
ATOM   1363  N   ASP A 175      -6.491  -9.408  13.280  1.00 48.71           N  
ATOM   1364  CA  ASP A 175      -6.595  -8.343  14.272  1.00 48.71           C  
ATOM   1365  C   ASP A 175      -6.379  -6.973  13.633  1.00 48.71           C  
ATOM   1366  CB  ASP A 175      -5.586  -8.561  15.402  1.00 48.71           C  
ATOM   1367  O   ASP A 175      -7.030  -5.997  14.011  1.00 48.71           O  
ATOM   1368  CG  ASP A 175      -5.964  -9.710  16.321  1.00 48.71           C  
ATOM   1369  OD1 ASP A 175      -7.136 -10.145  16.304  1.00 48.71           O  
ATOM   1370  OD2 ASP A 175      -5.083 -10.182  17.071  1.00 48.71           O  
ATOM   1371  N   LEU A 176      -5.606  -7.024  12.616  1.00 48.90           N  
ATOM   1372  CA  LEU A 176      -5.348  -5.813  11.845  1.00 48.90           C  
ATOM   1373  C   LEU A 176      -6.574  -5.415  11.031  1.00 48.90           C  
ATOM   1374  CB  LEU A 176      -4.148  -6.014  10.917  1.00 48.90           C  
ATOM   1375  O   LEU A 176      -6.968  -4.246  11.024  1.00 48.90           O  
ATOM   1376  CG  LEU A 176      -3.620  -4.764  10.210  1.00 48.90           C  
ATOM   1377  CD1 LEU A 176      -2.793  -3.920  11.173  1.00 48.90           C  
ATOM   1378  CD2 LEU A 176      -2.797  -5.149   8.985  1.00 48.90           C  
ATOM   1379  N   LEU A 177      -7.107  -6.353  10.326  1.00 52.70           N  
ATOM   1380  CA  LEU A 177      -8.344  -6.120   9.590  1.00 52.70           C  
ATOM   1381  C   LEU A 177      -9.447  -5.629  10.521  1.00 52.70           C  
ATOM   1382  CB  LEU A 177      -8.793  -7.399   8.879  1.00 52.70           C  
ATOM   1383  O   LEU A 177     -10.176  -4.692  10.187  1.00 52.70           O  
ATOM   1384  CG  LEU A 177     -10.047  -7.287   8.009  1.00 52.70           C  
ATOM   1385  CD1 LEU A 177      -9.804  -6.325   6.851  1.00 52.70           C  
ATOM   1386  CD2 LEU A 177     -10.464  -8.660   7.492  1.00 52.70           C  
ATOM   1387  N   ALA A 178      -9.523  -6.297  11.675  1.00 53.09           N  
ATOM   1388  CA  ALA A 178     -10.557  -5.921  12.635  1.00 53.09           C  
ATOM   1389  C   ALA A 178     -10.393  -4.470  13.079  1.00 53.09           C  
ATOM   1390  CB  ALA A 178     -10.523  -6.851  13.846  1.00 53.09           C  
ATOM   1391  O   ALA A 178     -11.381  -3.758  13.271  1.00 53.09           O  
ATOM   1392  N   ALA A 179      -9.205  -4.065  13.159  1.00 50.10           N  
ATOM   1393  CA  ALA A 179      -8.913  -2.696  13.576  1.00 50.10           C  
ATOM   1394  C   ALA A 179      -9.237  -1.703  12.464  1.00 50.10           C  
ATOM   1395  CB  ALA A 179      -7.449  -2.567  13.991  1.00 50.10           C  
ATOM   1396  O   ALA A 179      -9.670  -0.580  12.733  1.00 50.10           O  
ATOM   1397  N   LEU A 180      -9.160  -2.168  11.207  1.00 48.65           N  
ATOM   1398  CA  LEU A 180      -9.342  -1.307  10.043  1.00 48.65           C  
ATOM   1399  C   LEU A 180     -10.817  -1.198   9.672  1.00 48.65           C  
ATOM   1400  CB  LEU A 180      -8.543  -1.841   8.851  1.00 48.65           C  
ATOM   1401  O   LEU A 180     -11.241  -0.203   9.081  1.00 48.65           O  
ATOM   1402  CG  LEU A 180      -7.021  -1.724   8.948  1.00 48.65           C  
ATOM   1403  CD1 LEU A 180      -6.356  -2.487   7.807  1.00 48.65           C  
ATOM   1404  CD2 LEU A 180      -6.596  -0.259   8.937  1.00 48.65           C  
ATOM   1405  N   LEU A 181     -11.540  -2.142  10.094  1.00 54.06           N  
ATOM   1406  CA  LEU A 181     -12.907  -2.304   9.610  1.00 54.06           C  
ATOM   1407  C   LEU A 181     -13.762  -1.097   9.981  1.00 54.06           C  
ATOM   1408  CB  LEU A 181     -13.530  -3.581  10.180  1.00 54.06           C  
ATOM   1409  O   LEU A 181     -14.485  -0.561   9.139  1.00 54.06           O  
ATOM   1410  CG  LEU A 181     -13.769  -4.720   9.188  1.00 54.06           C  
ATOM   1411  CD1 LEU A 181     -13.383  -6.057   9.813  1.00 54.06           C  
ATOM   1412  CD2 LEU A 181     -15.224  -4.737   8.732  1.00 54.06           C  
ATOM   1413  N   PRO A 182     -13.678  -0.617  11.183  1.00 52.60           N  
ATOM   1414  CA  PRO A 182     -14.519   0.533  11.521  1.00 52.60           C  
ATOM   1415  C   PRO A 182     -14.203   1.764  10.675  1.00 52.60           C  
ATOM   1416  CB  PRO A 182     -14.195   0.786  12.995  1.00 52.60           C  
ATOM   1417  O   PRO A 182     -15.110   2.517  10.311  1.00 52.60           O  
ATOM   1418  CG  PRO A 182     -13.620  -0.503  13.487  1.00 52.60           C  
ATOM   1419  CD  PRO A 182     -12.987  -1.216  12.327  1.00 52.60           C  
ATOM   1420  N   ILE A 183     -13.021   1.942  10.296  1.00 50.29           N  
ATOM   1421  CA  ILE A 183     -12.589   3.071   9.480  1.00 50.29           C  
ATOM   1422  C   ILE A 183     -13.093   2.896   8.049  1.00 50.29           C  
ATOM   1423  CB  ILE A 183     -11.052   3.223   9.492  1.00 50.29           C  
ATOM   1424  O   ILE A 183     -13.580   3.848   7.434  1.00 50.29           O  
ATOM   1425  CG1 ILE A 183     -10.559   3.553  10.906  1.00 50.29           C  
ATOM   1426  CG2 ILE A 183     -10.607   4.295   8.493  1.00 50.29           C  
ATOM   1427  CD1 ILE A 183      -9.044   3.519  11.057  1.00 50.29           C  
ATOM   1428  N   LEU A 184     -12.892   1.697   7.566  1.00 52.97           N  
ATOM   1429  CA  LEU A 184     -13.419   1.372   6.245  1.00 52.97           C  
ATOM   1430  C   LEU A 184     -14.923   1.617   6.185  1.00 52.97           C  
ATOM   1431  CB  LEU A 184     -13.113  -0.085   5.889  1.00 52.97           C  
ATOM   1432  O   LEU A 184     -15.433   2.133   5.187  1.00 52.97           O  
ATOM   1433  CG  LEU A 184     -11.646  -0.424   5.623  1.00 52.97           C  
ATOM   1434  CD1 LEU A 184     -11.464  -1.934   5.504  1.00 52.97           C  
ATOM   1435  CD2 LEU A 184     -11.153   0.281   4.364  1.00 52.97           C  
ATOM   1436  N   GLU A 185     -15.529   1.242   7.320  1.00 55.93           N  
ATOM   1437  CA  GLU A 185     -16.972   1.435   7.435  1.00 55.93           C  
ATOM   1438  C   GLU A 185     -17.332   2.918   7.422  1.00 55.93           C  
ATOM   1439  CB  GLU A 185     -17.503   0.776   8.710  1.00 55.93           C  
ATOM   1440  O   GLU A 185     -18.298   3.322   6.771  1.00 55.93           O  
ATOM   1441  CG  GLU A 185     -17.553  -0.744   8.641  1.00 55.93           C  
ATOM   1442  CD  GLU A 185     -17.986  -1.389   9.948  1.00 55.93           C  
ATOM   1443  OE1 GLU A 185     -18.177  -2.626   9.980  1.00 55.93           O  
ATOM   1444  OE2 GLU A 185     -18.138  -0.652  10.947  1.00 55.93           O  
ATOM   1445  N   ARG A 186     -16.590   3.682   8.155  1.00 56.43           N  
ATOM   1446  CA  ARG A 186     -16.807   5.124   8.201  1.00 56.43           C  
ATOM   1447  C   ARG A 186     -16.576   5.756   6.833  1.00 56.43           C  
ATOM   1448  CB  ARG A 186     -15.891   5.773   9.240  1.00 56.43           C  
ATOM   1449  O   ARG A 186     -17.363   6.594   6.389  1.00 56.43           O  
ATOM   1450  CG  ARG A 186     -16.162   7.253   9.462  1.00 56.43           C  
ATOM   1451  CD  ARG A 186     -15.185   7.862  10.458  1.00 56.43           C  
ATOM   1452  NE  ARG A 186     -13.999   8.395   9.794  1.00 56.43           N  
ATOM   1453  NH1 ARG A 186     -12.837   8.808  11.747  1.00 56.43           N  
ATOM   1454  NH2 ARG A 186     -11.888   9.296   9.718  1.00 56.43           N  
ATOM   1455  CZ  ARG A 186     -12.911   8.832  10.421  1.00 56.43           C  
ATOM   1456  N   ASP A 187     -15.489   5.379   6.165  1.00 52.13           N  
ATOM   1457  CA  ASP A 187     -15.114   5.944   4.872  1.00 52.13           C  
ATOM   1458  C   ASP A 187     -16.160   5.620   3.808  1.00 52.13           C  
ATOM   1459  CB  ASP A 187     -13.742   5.425   4.438  1.00 52.13           C  
ATOM   1460  O   ASP A 187     -16.481   6.464   2.969  1.00 52.13           O  
ATOM   1461  CG  ASP A 187     -12.593   6.144   5.122  1.00 52.13           C  
ATOM   1462  OD1 ASP A 187     -12.832   7.159   5.812  1.00 52.13           O  
ATOM   1463  OD2 ASP A 187     -11.437   5.693   4.968  1.00 52.13           O  
ATOM   1464  N   GLU A 188     -16.673   4.352   3.850  1.00 52.43           N  
ATOM   1465  CA  GLU A 188     -17.760   3.988   2.946  1.00 52.43           C  
ATOM   1466  C   GLU A 188     -18.960   4.915   3.124  1.00 52.43           C  
ATOM   1467  CB  GLU A 188     -18.182   2.533   3.171  1.00 52.43           C  
ATOM   1468  O   GLU A 188     -19.563   5.352   2.142  1.00 52.43           O  
ATOM   1469  CG  GLU A 188     -19.083   1.978   2.078  1.00 52.43           C  
ATOM   1470  CD  GLU A 188     -19.320   0.481   2.198  1.00 52.43           C  
ATOM   1471  OE1 GLU A 188     -20.127  -0.071   1.416  1.00 52.43           O  
ATOM   1472  OE2 GLU A 188     -18.694  -0.145   3.083  1.00 52.43           O  
ATOM   1473  N   LYS A 189     -19.305   5.137   4.366  1.00 59.82           N  
ATOM   1474  CA  LYS A 189     -20.429   6.028   4.639  1.00 59.82           C  
ATOM   1475  C   LYS A 189     -20.161   7.431   4.100  1.00 59.82           C  
ATOM   1476  CB  LYS A 189     -20.714   6.089   6.140  1.00 59.82           C  
ATOM   1477  O   LYS A 189     -21.054   8.066   3.536  1.00 59.82           O  
ATOM   1478  CG  LYS A 189     -21.466   4.880   6.676  1.00 59.82           C  
ATOM   1479  CD  LYS A 189     -21.793   5.036   8.156  1.00 59.82           C  
ATOM   1480  CE  LYS A 189     -22.465   3.789   8.715  1.00 59.82           C  
ATOM   1481  NZ  LYS A 189     -22.763   3.927  10.172  1.00 59.82           N  
ATOM   1482  N   ASP A 190     -18.878   7.871   4.259  1.00 55.04           N  
ATOM   1483  CA  ASP A 190     -18.474   9.190   3.783  1.00 55.04           C  
ATOM   1484  C   ASP A 190     -18.457   9.242   2.257  1.00 55.04           C  
ATOM   1485  CB  ASP A 190     -17.097   9.562   4.338  1.00 55.04           C  
ATOM   1486  O   ASP A 190     -18.793  10.268   1.662  1.00 55.04           O  
ATOM   1487  CG  ASP A 190     -17.129   9.915   5.815  1.00 55.04           C  
ATOM   1488  OD1 ASP A 190     -18.225  10.174   6.357  1.00 55.04           O  
ATOM   1489  OD2 ASP A 190     -16.047   9.937   6.441  1.00 55.04           O  
ATOM   1490  N   LEU A 191     -18.192   8.140   1.599  1.00 47.77           N  
ATOM   1491  CA  LEU A 191     -17.988   8.016   0.160  1.00 47.77           C  
ATOM   1492  C   LEU A 191     -19.323   7.957  -0.575  1.00 47.77           C  
ATOM   1493  CB  LEU A 191     -17.161   6.767  -0.159  1.00 47.77           C  
ATOM   1494  O   LEU A 191     -19.408   8.329  -1.748  1.00 47.77           O  
ATOM   1495  CG  LEU A 191     -15.651   6.882   0.053  1.00 47.77           C  
ATOM   1496  CD1 LEU A 191     -15.025   5.496   0.167  1.00 47.77           C  
ATOM   1497  CD2 LEU A 191     -15.010   7.672  -1.083  1.00 47.77           C  
ATOM   1498  N   GLN A 192     -20.289   7.431   0.107  1.00 55.11           N  
ATOM   1499  CA  GLN A 192     -21.639   7.499  -0.443  1.00 55.11           C  
ATOM   1500  C   GLN A 192     -22.028   8.939  -0.767  1.00 55.11           C  
ATOM   1501  CB  GLN A 192     -22.647   6.890   0.532  1.00 55.11           C  
ATOM   1502  O   GLN A 192     -22.892   9.178  -1.614  1.00 55.11           O  
ATOM   1503  CG  GLN A 192     -22.572   5.372   0.626  1.00 55.11           C  
ATOM   1504  CD  GLN A 192     -23.682   4.780   1.473  1.00 55.11           C  
ATOM   1505  NE2 GLN A 192     -23.777   3.455   1.485  1.00 55.11           N  
ATOM   1506  OE1 GLN A 192     -24.448   5.508   2.113  1.00 55.11           O  
ATOM   1507  N   SER A 193     -21.162   9.867  -0.292  1.00 58.80           N  
ATOM   1508  CA  SER A 193     -21.417  11.269  -0.607  1.00 58.80           C  
ATOM   1509  C   SER A 193     -20.605  11.720  -1.817  1.00 58.80           C  
ATOM   1510  CB  SER A 193     -21.093  12.157   0.595  1.00 58.80           C  
ATOM   1511  O   SER A 193     -20.843  12.800  -2.363  1.00 58.80           O  
ATOM   1512  OG  SER A 193     -19.729  12.034   0.958  1.00 58.80           O  
ATOM   1513  N   GLU A 194     -19.698  10.781  -2.378  1.00 57.51           N  
ATOM   1514  CA  GLU A 194     -18.856  11.109  -3.524  1.00 57.51           C  
ATOM   1515  C   GLU A 194     -18.768   9.938  -4.498  1.00 57.51           C  
ATOM   1516  CB  GLU A 194     -17.454  11.516  -3.063  1.00 57.51           C  
ATOM   1517  O   GLU A 194     -17.821   9.150  -4.446  1.00 57.51           O  
ATOM   1518  CG  GLU A 194     -17.424  12.798  -2.244  1.00 57.51           C  
ATOM   1519  CD  GLU A 194     -16.015  13.279  -1.934  1.00 57.51           C  
ATOM   1520  OE1 GLU A 194     -15.849  14.126  -1.027  1.00 57.51           O  
ATOM   1521  OE2 GLU A 194     -15.071  12.807  -2.604  1.00 57.51           O  
ATOM   1522  N   PRO A 195     -19.619   9.726  -5.418  1.00 55.07           N  
ATOM   1523  CA  PRO A 195     -19.837   8.538  -6.246  1.00 55.07           C  
ATOM   1524  C   PRO A 195     -18.662   8.245  -7.177  1.00 55.07           C  
ATOM   1525  CB  PRO A 195     -21.093   8.891  -7.047  1.00 55.07           C  
ATOM   1526  O   PRO A 195     -18.365   7.080  -7.454  1.00 55.07           O  
ATOM   1527  CG  PRO A 195     -21.599  10.152  -6.426  1.00 55.07           C  
ATOM   1528  CD  PRO A 195     -20.534  10.700  -5.521  1.00 55.07           C  
ATOM   1529  N   THR A 196     -17.866   9.293  -7.643  1.00 54.27           N  
ATOM   1530  CA  THR A 196     -16.772   9.094  -8.588  1.00 54.27           C  
ATOM   1531  C   THR A 196     -15.589   8.409  -7.910  1.00 54.27           C  
ATOM   1532  CB  THR A 196     -16.314  10.431  -9.200  1.00 54.27           C  
ATOM   1533  O   THR A 196     -14.873   7.629  -8.540  1.00 54.27           O  
ATOM   1534  CG2 THR A 196     -17.140  10.785 -10.432  1.00 54.27           C  
ATOM   1535  OG1 THR A 196     -16.460  11.471  -8.225  1.00 54.27           O  
ATOM   1536  N   LYS A 197     -15.391   8.544  -6.650  1.00 51.58           N  
ATOM   1537  CA  LYS A 197     -14.331   7.937  -5.850  1.00 51.58           C  
ATOM   1538  C   LYS A 197     -14.688   6.505  -5.461  1.00 51.58           C  
ATOM   1539  CB  LYS A 197     -14.061   8.769  -4.596  1.00 51.58           C  
ATOM   1540  O   LYS A 197     -13.803   5.669  -5.271  1.00 51.58           O  
ATOM   1541  CG  LYS A 197     -13.359  10.091  -4.869  1.00 51.58           C  
ATOM   1542  CD  LYS A 197     -12.948  10.783  -3.576  1.00 51.58           C  
ATOM   1543  CE  LYS A 197     -12.243  12.105  -3.849  1.00 51.58           C  
ATOM   1544  NZ  LYS A 197     -11.835  12.786  -2.584  1.00 51.58           N  
ATOM   1545  N   ILE A 198     -15.984   6.201  -5.562  1.00 48.07           N  
ATOM   1546  CA  ILE A 198     -16.521   4.888  -5.223  1.00 48.07           C  
ATOM   1547  C   ILE A 198     -16.102   3.871  -6.283  1.00 48.07           C  
ATOM   1548  CB  ILE A 198     -18.060   4.923  -5.093  1.00 48.07           C  
ATOM   1549  O   ILE A 198     -15.697   2.754  -5.953  1.00 48.07           O  
ATOM   1550  CG1 ILE A 198     -18.473   5.712  -3.845  1.00 48.07           C  
ATOM   1551  CG2 ILE A 198     -18.632   3.503  -5.056  1.00 48.07           C  
ATOM   1552  CD1 ILE A 198     -19.975   5.921  -3.713  1.00 48.07           C  
ATOM   1553  N   GLU A 199     -16.180   4.338  -7.580  1.00 52.38           N  
ATOM   1554  CA  GLU A 199     -15.908   3.425  -8.686  1.00 52.38           C  
ATOM   1555  C   GLU A 199     -14.437   3.022  -8.721  1.00 52.38           C  
ATOM   1556  CB  GLU A 199     -16.312   4.060 -10.019  1.00 52.38           C  
ATOM   1557  O   GLU A 199     -14.111   1.860  -8.969  1.00 52.38           O  
ATOM   1558  CG  GLU A 199     -17.643   3.559 -10.561  1.00 52.38           C  
ATOM   1559  CD  GLU A 199     -17.511   2.811 -11.878  1.00 52.38           C  
ATOM   1560  OE1 GLU A 199     -18.423   2.026 -12.225  1.00 52.38           O  
ATOM   1561  OE2 GLU A 199     -16.487   3.011 -12.569  1.00 52.38           O  
ATOM   1562  N   THR A 200     -13.510   3.988  -8.479  1.00 48.73           N  
ATOM   1563  CA  THR A 200     -12.070   3.759  -8.434  1.00 48.73           C  
ATOM   1564  C   THR A 200     -11.704   2.843  -7.269  1.00 48.73           C  
ATOM   1565  CB  THR A 200     -11.297   5.085  -8.310  1.00 48.73           C  
ATOM   1566  O   THR A 200     -10.898   1.923  -7.425  1.00 48.73           O  
ATOM   1567  CG2 THR A 200      -9.793   4.858  -8.432  1.00 48.73           C  
ATOM   1568  OG1 THR A 200     -11.720   5.976  -9.349  1.00 48.73           O  
ATOM   1569  N   ARG A 201     -12.486   3.014  -6.219  1.00 44.05           N  
ATOM   1570  CA  ARG A 201     -12.144   2.210  -5.050  1.00 44.05           C  
ATOM   1571  C   ARG A 201     -12.760   0.818  -5.144  1.00 44.05           C  
ATOM   1572  CB  ARG A 201     -12.608   2.903  -3.767  1.00 44.05           C  
ATOM   1573  O   ARG A 201     -12.164  -0.162  -4.692  1.00 44.05           O  
ATOM   1574  CG  ARG A 201     -11.611   3.910  -3.216  1.00 44.05           C  
ATOM   1575  CD  ARG A 201     -11.958   4.327  -1.794  1.00 44.05           C  
ATOM   1576  NE  ARG A 201     -11.035   5.339  -1.288  1.00 44.05           N  
ATOM   1577  NH1 ARG A 201     -11.789   5.236   0.893  1.00 44.05           N  
ATOM   1578  NH2 ARG A 201     -10.097   6.675   0.327  1.00 44.05           N  
ATOM   1579  CZ  ARG A 201     -10.976   5.748  -0.024  1.00 44.05           C  
ATOM   1580  N   LYS A 202     -13.949   0.641  -5.826  1.00 44.84           N  
ATOM   1581  CA  LYS A 202     -14.541  -0.666  -6.096  1.00 44.84           C  
ATOM   1582  C   LYS A 202     -13.601  -1.536  -6.926  1.00 44.84           C  
ATOM   1583  CB  LYS A 202     -15.882  -0.511  -6.814  1.00 44.84           C  
ATOM   1584  O   LYS A 202     -13.536  -2.751  -6.730  1.00 44.84           O  
ATOM   1585  CG  LYS A 202     -17.045  -0.181  -5.890  1.00 44.84           C  
ATOM   1586  CD  LYS A 202     -18.359  -0.090  -6.656  1.00 44.84           C  
ATOM   1587  CE  LYS A 202     -19.528   0.213  -5.728  1.00 44.84           C  
ATOM   1588  NZ  LYS A 202     -20.818   0.304  -6.474  1.00 44.84           N  
ATOM   1589  N   LYS A 203     -12.919  -0.902  -7.814  1.00 45.10           N  
ATOM   1590  CA  LYS A 203     -12.028  -1.643  -8.702  1.00 45.10           C  
ATOM   1591  C   LYS A 203     -10.761  -2.078  -7.971  1.00 45.10           C  
ATOM   1592  CB  LYS A 203     -11.664  -0.798  -9.924  1.00 45.10           C  
ATOM   1593  O   LYS A 203     -10.216  -3.148  -8.247  1.00 45.10           O  
ATOM   1594  CG  LYS A 203     -12.770  -0.707 -10.965  1.00 45.10           C  
ATOM   1595  CD  LYS A 203     -12.324   0.087 -12.186  1.00 45.10           C  
ATOM   1596  CE  LYS A 203     -13.456   0.251 -13.191  1.00 45.10           C  
ATOM   1597  NZ  LYS A 203     -13.035   1.060 -14.374  1.00 45.10           N  
ATOM   1598  N   LEU A 204     -10.417  -1.440  -6.846  1.00 42.17           N  
ATOM   1599  CA  LEU A 204      -9.097  -1.643  -6.258  1.00 42.17           C  
ATOM   1600  C   LEU A 204      -9.191  -2.485  -4.990  1.00 42.17           C  
ATOM   1601  CB  LEU A 204      -8.437  -0.298  -5.945  1.00 42.17           C  
ATOM   1602  O   LEU A 204      -8.245  -3.195  -4.640  1.00 42.17           O  
ATOM   1603  CG  LEU A 204      -7.752   0.410  -7.114  1.00 42.17           C  
ATOM   1604  CD1 LEU A 204      -7.658   1.908  -6.845  1.00 42.17           C  
ATOM   1605  CD2 LEU A 204      -6.368  -0.182  -7.362  1.00 42.17           C  
ATOM   1606  N   PHE A 205     -10.444  -2.431  -4.445  1.00 45.82           N  
ATOM   1607  CA  PHE A 205     -10.756  -3.098  -3.187  1.00 45.82           C  
ATOM   1608  C   PHE A 205     -10.498  -4.597  -3.290  1.00 45.82           C  
ATOM   1609  CB  PHE A 205     -12.213  -2.843  -2.788  1.00 45.82           C  
ATOM   1610  O   PHE A 205      -9.862  -5.185  -2.414  1.00 45.82           O  
ATOM   1611  CG  PHE A 205     -12.374  -2.295  -1.395  1.00 45.82           C  
ATOM   1612  CD1 PHE A 205     -12.701  -3.134  -0.337  1.00 45.82           C  
ATOM   1613  CD2 PHE A 205     -12.198  -0.940  -1.145  1.00 45.82           C  
ATOM   1614  CE1 PHE A 205     -12.851  -2.629   0.953  1.00 45.82           C  
ATOM   1615  CE2 PHE A 205     -12.346  -0.429   0.141  1.00 45.82           C  
ATOM   1616  CZ  PHE A 205     -12.673  -1.275   1.188  1.00 45.82           C  
ATOM   1617  N   PRO A 206     -10.889  -5.272  -4.373  1.00 41.56           N  
ATOM   1618  CA  PRO A 206     -10.590  -6.697  -4.526  1.00 41.56           C  
ATOM   1619  C   PRO A 206      -9.091  -6.982  -4.590  1.00 41.56           C  
ATOM   1620  CB  PRO A 206     -11.272  -7.060  -5.848  1.00 41.56           C  
ATOM   1621  O   PRO A 206      -8.633  -8.014  -4.093  1.00 41.56           O  
ATOM   1622  CG  PRO A 206     -12.249  -5.956  -6.090  1.00 41.56           C  
ATOM   1623  CD  PRO A 206     -11.783  -4.736  -5.348  1.00 41.56           C  
ATOM   1624  N   ILE A 207      -8.256  -6.034  -5.135  1.00 41.24           N  
ATOM   1625  CA  ILE A 207      -6.812  -6.181  -5.277  1.00 41.24           C  
ATOM   1626  C   ILE A 207      -6.154  -6.172  -3.899  1.00 41.24           C  
ATOM   1627  CB  ILE A 207      -6.214  -5.065  -6.163  1.00 41.24           C  
ATOM   1628  O   ILE A 207      -5.263  -6.979  -3.624  1.00 41.24           O  
ATOM   1629  CG1 ILE A 207      -6.746  -5.179  -7.597  1.00 41.24           C  
ATOM   1630  CG2 ILE A 207      -4.684  -5.119  -6.141  1.00 41.24           C  
ATOM   1631  CD1 ILE A 207      -6.356  -4.014  -8.496  1.00 41.24           C  
ATOM   1632  N   LEU A 208      -6.640  -5.278  -2.983  1.00 44.23           N  
ATOM   1633  CA  LEU A 208      -6.267  -5.120  -1.582  1.00 44.23           C  
ATOM   1634  C   LEU A 208      -6.636  -6.363  -0.777  1.00 44.23           C  
ATOM   1635  CB  LEU A 208      -6.949  -3.888  -0.981  1.00 44.23           C  
ATOM   1636  O   LEU A 208      -5.844  -6.835   0.041  1.00 44.23           O  
ATOM   1637  CG  LEU A 208      -6.191  -3.172   0.138  1.00 44.23           C  
ATOM   1638  CD1 LEU A 208      -5.726  -1.798  -0.332  1.00 44.23           C  
ATOM   1639  CD2 LEU A 208      -7.064  -3.050   1.383  1.00 44.23           C  
ATOM   1640  N   LEU A 209      -7.928  -6.821  -0.978  1.00 43.42           N  
ATOM   1641  CA  LEU A 209      -8.389  -8.043  -0.330  1.00 43.42           C  
ATOM   1642  C   LEU A 209      -7.568  -9.244  -0.788  1.00 43.42           C  
ATOM   1643  CB  LEU A 209      -9.872  -8.281  -0.627  1.00 43.42           C  
ATOM   1644  O   LEU A 209      -7.278 -10.143   0.006  1.00 43.42           O  
ATOM   1645  CG  LEU A 209     -10.843  -8.033   0.529  1.00 43.42           C  
ATOM   1646  CD1 LEU A 209     -12.019  -7.183   0.060  1.00 43.42           C  
ATOM   1647  CD2 LEU A 209     -11.331  -9.355   1.111  1.00 43.42           C  
ATOM   1648  N   LYS A 210      -7.159  -9.113  -2.073  1.00 39.80           N  
ATOM   1649  CA  LYS A 210      -6.276 -10.113  -2.667  1.00 39.80           C  
ATOM   1650  C   LYS A 210      -4.981 -10.244  -1.871  1.00 39.80           C  
ATOM   1651  CB  LYS A 210      -5.964  -9.757  -4.121  1.00 39.80           C  
ATOM   1652  O   LYS A 210      -4.513 -11.356  -1.616  1.00 39.80           O  
ATOM   1653  CG  LYS A 210      -5.520 -10.942  -4.966  1.00 39.80           C  
ATOM   1654  CD  LYS A 210      -5.392 -10.563  -6.436  1.00 39.80           C  
ATOM   1655  CE  LYS A 210      -4.840 -11.715  -7.265  1.00 39.80           C  
ATOM   1656  NZ  LYS A 210      -4.711 -11.348  -8.707  1.00 39.80           N  
ATOM   1657  N   SER A 211      -4.370  -9.069  -1.330  1.00 42.55           N  
ATOM   1658  CA  SER A 211      -3.069  -9.060  -0.670  1.00 42.55           C  
ATOM   1659  C   SER A 211      -3.194  -9.427   0.804  1.00 42.55           C  
ATOM   1660  CB  SER A 211      -2.406  -7.689  -0.809  1.00 42.55           C  
ATOM   1661  O   SER A 211      -2.342 -10.132   1.349  1.00 42.55           O  
ATOM   1662  OG  SER A 211      -2.711  -7.108  -2.065  1.00 42.55           O  
ATOM   1663  N   LEU A 212      -4.338  -9.074   1.442  1.00 44.71           N  
ATOM   1664  CA  LEU A 212      -4.570  -9.311   2.863  1.00 44.71           C  
ATOM   1665  C   LEU A 212      -5.233 -10.666   3.087  1.00 44.71           C  
ATOM   1666  CB  LEU A 212      -5.439  -8.200   3.458  1.00 44.71           C  
ATOM   1667  O   LEU A 212      -4.945 -11.347   4.074  1.00 44.71           O  
ATOM   1668  CG  LEU A 212      -4.724  -6.894   3.809  1.00 44.71           C  
ATOM   1669  CD1 LEU A 212      -5.727  -5.749   3.903  1.00 44.71           C  
ATOM   1670  CD2 LEU A 212      -3.950  -7.042   5.114  1.00 44.71           C  
ATOM   1671  N   LEU A 213      -6.129 -11.127   2.046  1.00 41.51           N  
ATOM   1672  CA  LEU A 213      -7.020 -12.274   2.186  1.00 41.51           C  
ATOM   1673  C   LEU A 213      -6.286 -13.574   1.874  1.00 41.51           C  
ATOM   1674  CB  LEU A 213      -8.233 -12.126   1.264  1.00 41.51           C  
ATOM   1675  O   LEU A 213      -6.855 -14.660   2.005  1.00 41.51           O  
ATOM   1676  CG  LEU A 213      -9.313 -11.142   1.717  1.00 41.51           C  
ATOM   1677  CD1 LEU A 213     -10.246 -10.808   0.558  1.00 41.51           C  
ATOM   1678  CD2 LEU A 213     -10.098 -11.714   2.894  1.00 41.51           C  
ATOM   1679  N   LEU A 214      -5.053 -13.428   1.435  1.00 43.70           N  
ATOM   1680  CA  LEU A 214      -4.343 -14.692   1.274  1.00 43.70           C  
ATOM   1681  C   LEU A 214      -3.907 -15.247   2.625  1.00 43.70           C  
ATOM   1682  CB  LEU A 214      -3.123 -14.510   0.366  1.00 43.70           C  
ATOM   1683  O   LEU A 214      -3.323 -16.331   2.697  1.00 43.70           O  
ATOM   1684  CG  LEU A 214      -3.410 -14.299  -1.121  1.00 43.70           C  
ATOM   1685  CD1 LEU A 214      -2.185 -13.716  -1.819  1.00 43.70           C  
ATOM   1686  CD2 LEU A 214      -3.832 -15.609  -1.776  1.00 43.70           C  
ATOM   1687  N   THR A 215      -4.538 -14.802   3.801  1.00 46.41           N  
ATOM   1688  CA  THR A 215      -4.301 -15.411   5.105  1.00 46.41           C  
ATOM   1689  C   THR A 215      -5.598 -15.973   5.683  1.00 46.41           C  
ATOM   1690  CB  THR A 215      -3.692 -14.399   6.093  1.00 46.41           C  
ATOM   1691  O   THR A 215      -6.618 -15.282   5.718  1.00 46.41           O  
ATOM   1692  CG2 THR A 215      -2.275 -14.802   6.489  1.00 46.41           C  
ATOM   1693  OG1 THR A 215      -3.655 -13.105   5.480  1.00 46.41           O  
ATOM   1694  N   PRO A 216      -5.784 -17.251   5.666  1.00 48.82           N  
ATOM   1695  CA  PRO A 216      -6.972 -17.966   6.140  1.00 48.82           C  
ATOM   1696  C   PRO A 216      -7.633 -17.284   7.336  1.00 48.82           C  
ATOM   1697  CB  PRO A 216      -6.424 -19.341   6.529  1.00 48.82           C  
ATOM   1698  O   PRO A 216      -8.862 -17.235   7.421  1.00 48.82           O  
ATOM   1699  CG  PRO A 216      -5.132 -19.462   5.788  1.00 48.82           C  
ATOM   1700  CD  PRO A 216      -4.603 -18.082   5.524  1.00 48.82           C  
ATOM   1701  N   ASP A 217      -6.907 -16.639   8.293  1.00 48.00           N  
ATOM   1702  CA  ASP A 217      -7.477 -16.034   9.492  1.00 48.00           C  
ATOM   1703  C   ASP A 217      -8.209 -14.736   9.158  1.00 48.00           C  
ATOM   1704  CB  ASP A 217      -6.385 -15.769  10.531  1.00 48.00           C  
ATOM   1705  O   ASP A 217      -9.198 -14.389   9.807  1.00 48.00           O  
ATOM   1706  CG  ASP A 217      -5.298 -14.837  10.025  1.00 48.00           C  
ATOM   1707  OD1 ASP A 217      -4.996 -14.855   8.812  1.00 48.00           O  
ATOM   1708  OD2 ASP A 217      -4.738 -14.080  10.846  1.00 48.00           O  
ATOM   1709  N   VAL A 218      -7.890 -13.941   8.116  1.00 49.87           N  
ATOM   1710  CA  VAL A 218      -8.520 -12.713   7.642  1.00 49.87           C  
ATOM   1711  C   VAL A 218      -9.873 -13.036   7.013  1.00 49.87           C  
ATOM   1712  CB  VAL A 218      -7.624 -11.970   6.627  1.00 49.87           C  
ATOM   1713  O   VAL A 218     -10.862 -12.342   7.261  1.00 49.87           O  
ATOM   1714  CG1 VAL A 218      -8.378 -10.803   5.993  1.00 49.87           C  
ATOM   1715  CG2 VAL A 218      -6.345 -11.479   7.304  1.00 49.87           C  
ATOM   1716  N   LEU A 219      -9.928 -14.199   6.266  1.00 50.76           N  
ATOM   1717  CA  LEU A 219     -11.180 -14.624   5.650  1.00 50.76           C  
ATOM   1718  C   LEU A 219     -12.226 -14.948   6.712  1.00 50.76           C  
ATOM   1719  CB  LEU A 219     -10.951 -15.844   4.755  1.00 50.76           C  
ATOM   1720  O   LEU A 219     -13.399 -14.601   6.560  1.00 50.76           O  
ATOM   1721  CG  LEU A 219     -10.445 -15.561   3.339  1.00 50.76           C  
ATOM   1722  CD1 LEU A 219      -9.770 -16.800   2.760  1.00 50.76           C  
ATOM   1723  CD2 LEU A 219     -11.591 -15.102   2.444  1.00 50.76           C  
ATOM   1724  N   ASP A 220     -11.746 -15.596   7.815  1.00 54.29           N  
ATOM   1725  CA  ASP A 220     -12.638 -15.939   8.919  1.00 54.29           C  
ATOM   1726  C   ASP A 220     -13.204 -14.683   9.578  1.00 54.29           C  
ATOM   1727  CB  ASP A 220     -11.904 -16.792   9.956  1.00 54.29           C  
ATOM   1728  O   ASP A 220     -14.384 -14.639   9.932  1.00 54.29           O  
ATOM   1729  CG  ASP A 220     -11.674 -18.220   9.494  1.00 54.29           C  
ATOM   1730  OD1 ASP A 220     -12.333 -18.662   8.527  1.00 54.29           O  
ATOM   1731  OD2 ASP A 220     -10.829 -18.911  10.103  1.00 54.29           O  
ATOM   1732  N   THR A 221     -12.404 -13.641   9.773  1.00 53.97           N  
ATOM   1733  CA  THR A 221     -12.797 -12.383  10.398  1.00 53.97           C  
ATOM   1734  C   THR A 221     -13.801 -11.635   9.525  1.00 53.97           C  
ATOM   1735  CB  THR A 221     -11.574 -11.485  10.664  1.00 53.97           C  
ATOM   1736  O   THR A 221     -14.792 -11.103  10.027  1.00 53.97           O  
ATOM   1737  CG2 THR A 221     -11.981 -10.199  11.376  1.00 53.97           C  
ATOM   1738  OG1 THR A 221     -10.636 -12.195  11.482  1.00 53.97           O  
ATOM   1739  N   ILE A 222     -13.602 -11.638   8.252  1.00 50.22           N  
ATOM   1740  CA  ILE A 222     -14.491 -10.969   7.307  1.00 50.22           C  
ATOM   1741  C   ILE A 222     -15.821 -11.716   7.234  1.00 50.22           C  
ATOM   1742  CB  ILE A 222     -13.853 -10.871   5.903  1.00 50.22           C  
ATOM   1743  O   ILE A 222     -16.887 -11.097   7.217  1.00 50.22           O  
ATOM   1744  CG1 ILE A 222     -12.650  -9.921   5.929  1.00 50.22           C  
ATOM   1745  CG2 ILE A 222     -14.888 -10.416   4.871  1.00 50.22           C  
ATOM   1746  CD1 ILE A 222     -11.896  -9.841   4.609  1.00 50.22           C  
ATOM   1747  N   SER A 223     -15.718 -13.108   7.137  1.00 51.89           N  
ATOM   1748  CA  SER A 223     -16.909 -13.949   7.072  1.00 51.89           C  
ATOM   1749  C   SER A 223     -17.768 -13.788   8.322  1.00 51.89           C  
ATOM   1750  CB  SER A 223     -16.521 -15.417   6.896  1.00 51.89           C  
ATOM   1751  O   SER A 223     -18.998 -13.798   8.243  1.00 51.89           O  
ATOM   1752  OG  SER A 223     -16.008 -15.649   5.595  1.00 51.89           O  
ATOM   1753  N   ALA A 224     -17.087 -13.680   9.511  1.00 54.53           N  
ATOM   1754  CA  ALA A 224     -17.780 -13.572  10.792  1.00 54.53           C  
ATOM   1755  C   ALA A 224     -18.463 -12.215  10.933  1.00 54.53           C  
ATOM   1756  CB  ALA A 224     -16.805 -13.797  11.945  1.00 54.53           C  
ATOM   1757  O   ALA A 224     -19.497 -12.099  11.594  1.00 54.53           O  
ATOM   1758  N   ARG A 225     -17.992 -11.252  10.167  1.00 53.20           N  
ATOM   1759  CA  ARG A 225     -18.543  -9.919  10.388  1.00 53.20           C  
ATOM   1760  C   ARG A 225     -19.421  -9.489   9.218  1.00 53.20           C  
ATOM   1761  CB  ARG A 225     -17.421  -8.901  10.603  1.00 53.20           C  
ATOM   1762  O   ARG A 225     -20.142  -8.493   9.309  1.00 53.20           O  
ATOM   1763  CG  ARG A 225     -16.953  -8.796  12.046  1.00 53.20           C  
ATOM   1764  CD  ARG A 225     -16.445  -7.398  12.373  1.00 53.20           C  
ATOM   1765  NE  ARG A 225     -15.900  -7.327  13.726  1.00 53.20           N  
ATOM   1766  NH1 ARG A 225     -15.756  -5.021  13.768  1.00 53.20           N  
ATOM   1767  NH2 ARG A 225     -15.095  -6.249  15.587  1.00 53.20           N  
ATOM   1768  CZ  ARG A 225     -15.585  -6.199  14.357  1.00 53.20           C  
ATOM   1769  N   HIS A 226     -20.107 -10.417   8.405  1.00 48.01           N  
ATOM   1770  CA  HIS A 226     -21.038 -10.098   7.328  1.00 48.01           C  
ATOM   1771  C   HIS A 226     -20.984  -8.615   6.976  1.00 48.01           C  
ATOM   1772  CB  HIS A 226     -22.463 -10.494   7.717  1.00 48.01           C  
ATOM   1773  O   HIS A 226     -21.252  -7.761   7.823  1.00 48.01           O  
ATOM   1774  CG  HIS A 226     -22.941 -11.745   7.051  1.00 48.01           C  
ATOM   1775  CD2 HIS A 226     -22.990 -13.024   7.493  1.00 48.01           C  
ATOM   1776  ND1 HIS A 226     -23.442 -11.760   5.768  1.00 48.01           N  
ATOM   1777  CE1 HIS A 226     -23.781 -12.998   5.448  1.00 48.01           C  
ATOM   1778  NE2 HIS A 226     -23.516 -13.784   6.478  1.00 48.01           N  
ATOM   1779  N   THR A 227     -19.850  -7.941   6.534  1.00 47.37           N  
ATOM   1780  CA  THR A 227     -19.538  -6.532   6.321  1.00 47.37           C  
ATOM   1781  C   THR A 227     -20.726  -5.803   5.700  1.00 47.37           C  
ATOM   1782  CB  THR A 227     -18.301  -6.363   5.419  1.00 47.37           C  
ATOM   1783  O   THR A 227     -21.359  -6.313   4.773  1.00 47.37           O  
ATOM   1784  CG2 THR A 227     -17.018  -6.684   6.180  1.00 47.37           C  
ATOM   1785  OG1 THR A 227     -18.411  -7.247   4.297  1.00 47.37           O  
ATOM   1786  N   GLU A 228     -21.787  -5.347   6.449  1.00 50.99           N  
ATOM   1787  CA  GLU A 228     -22.695  -4.223   6.245  1.00 50.99           C  
ATOM   1788  C   GLU A 228     -22.067  -3.162   5.347  1.00 50.99           C  
ATOM   1789  CB  GLU A 228     -23.097  -3.605   7.587  1.00 50.99           C  
ATOM   1790  O   GLU A 228     -22.693  -2.142   5.049  1.00 50.99           O  
ATOM   1791  CG  GLU A 228     -23.897  -4.542   8.480  1.00 50.99           C  
ATOM   1792  CD  GLU A 228     -24.757  -3.811   9.499  1.00 50.99           C  
ATOM   1793  OE1 GLU A 228     -25.562  -4.468  10.197  1.00 50.99           O  
ATOM   1794  OE2 GLU A 228     -24.625  -2.571   9.600  1.00 50.99           O  
ATOM   1795  N   LEU A 229     -20.923  -3.477   4.651  1.00 49.54           N  
ATOM   1796  CA  LEU A 229     -20.329  -2.483   3.765  1.00 49.54           C  
ATOM   1797  C   LEU A 229     -20.339  -2.967   2.319  1.00 49.54           C  
ATOM   1798  CB  LEU A 229     -18.895  -2.166   4.199  1.00 49.54           C  
ATOM   1799  O   LEU A 229     -19.545  -3.832   1.944  1.00 49.54           O  
ATOM   1800  CG  LEU A 229     -18.733  -1.480   5.556  1.00 49.54           C  
ATOM   1801  CD1 LEU A 229     -17.280  -1.547   6.014  1.00 49.54           C  
ATOM   1802  CD2 LEU A 229     -19.211  -0.034   5.485  1.00 49.54           C  
ATOM   1803  N   PRO A 230     -21.335  -2.632   1.544  1.00 56.56           N  
ATOM   1804  CA  PRO A 230     -21.593  -3.099   0.180  1.00 56.56           C  
ATOM   1805  C   PRO A 230     -20.346  -3.068  -0.700  1.00 56.56           C  
ATOM   1806  CB  PRO A 230     -22.649  -2.119  -0.335  1.00 56.56           C  
ATOM   1807  O   PRO A 230     -20.121  -3.987  -1.492  1.00 56.56           O  
ATOM   1808  CG  PRO A 230     -23.207  -1.477   0.895  1.00 56.56           C  
ATOM   1809  CD  PRO A 230     -22.202  -1.616   2.002  1.00 56.56           C  
ATOM   1810  N   LEU A 231     -19.390  -2.109  -0.447  1.00 52.71           N  
ATOM   1811  CA  LEU A 231     -18.223  -1.988  -1.314  1.00 52.71           C  
ATOM   1812  C   LEU A 231     -17.197  -3.071  -0.999  1.00 52.71           C  
ATOM   1813  CB  LEU A 231     -17.585  -0.605  -1.162  1.00 52.71           C  
ATOM   1814  O   LEU A 231     -16.589  -3.639  -1.908  1.00 52.71           O  
ATOM   1815  CG  LEU A 231     -18.314   0.556  -1.841  1.00 52.71           C  
ATOM   1816  CD1 LEU A 231     -17.750   1.889  -1.360  1.00 52.71           C  
ATOM   1817  CD2 LEU A 231     -18.208   0.441  -3.358  1.00 52.71           C  
ATOM   1818  N   LEU A 232     -17.091  -3.309   0.311  1.00 52.55           N  
ATOM   1819  CA  LEU A 232     -16.207  -4.382   0.750  1.00 52.55           C  
ATOM   1820  C   LEU A 232     -16.726  -5.739   0.285  1.00 52.55           C  
ATOM   1821  CB  LEU A 232     -16.066  -4.371   2.274  1.00 52.55           C  
ATOM   1822  O   LEU A 232     -15.957  -6.567  -0.207  1.00 52.55           O  
ATOM   1823  CG  LEU A 232     -14.998  -5.295   2.863  1.00 52.55           C  
ATOM   1824  CD1 LEU A 232     -13.608  -4.712   2.634  1.00 52.55           C  
ATOM   1825  CD2 LEU A 232     -15.249  -5.523   4.350  1.00 52.55           C  
ATOM   1826  N   ARG A 233     -18.030  -5.917   0.358  1.00 55.68           N  
ATOM   1827  CA  ARG A 233     -18.649  -7.157  -0.100  1.00 55.68           C  
ATOM   1828  C   ARG A 233     -18.420  -7.364  -1.594  1.00 55.68           C  
ATOM   1829  CB  ARG A 233     -20.149  -7.154   0.204  1.00 55.68           C  
ATOM   1830  O   ARG A 233     -18.067  -8.464  -2.026  1.00 55.68           O  
ATOM   1831  CG  ARG A 233     -20.706  -8.520   0.568  1.00 55.68           C  
ATOM   1832  CD  ARG A 233     -22.186  -8.451   0.919  1.00 55.68           C  
ATOM   1833  NE  ARG A 233     -22.707  -9.755   1.319  1.00 55.68           N  
ATOM   1834  NH1 ARG A 233     -24.866  -9.013   1.678  1.00 55.68           N  
ATOM   1835  NH2 ARG A 233     -24.335 -11.217   2.016  1.00 55.68           N  
ATOM   1836  CZ  ARG A 233     -23.968  -9.992   1.670  1.00 55.68           C  
ATOM   1837  N   GLU A 234     -18.681  -6.317  -2.308  1.00 58.41           N  
ATOM   1838  CA  GLU A 234     -18.519  -6.397  -3.757  1.00 58.41           C  
ATOM   1839  C   GLU A 234     -17.067  -6.676  -4.134  1.00 58.41           C  
ATOM   1840  CB  GLU A 234     -18.996  -5.105  -4.424  1.00 58.41           C  
ATOM   1841  O   GLU A 234     -16.796  -7.467  -5.040  1.00 58.41           O  
ATOM   1842  CG  GLU A 234     -19.364  -5.270  -5.891  1.00 58.41           C  
ATOM   1843  CD  GLU A 234     -19.861  -3.984  -6.533  1.00 58.41           C  
ATOM   1844  OE1 GLU A 234     -20.015  -3.946  -7.775  1.00 58.41           O  
ATOM   1845  OE2 GLU A 234     -20.098  -3.007  -5.789  1.00 58.41           O  
ATOM   1846  N   GLY A 235     -16.129  -5.903  -3.387  1.00 56.45           N  
ATOM   1847  CA  GLY A 235     -14.716  -6.167  -3.606  1.00 56.45           C  
ATOM   1848  C   GLY A 235     -14.325  -7.604  -3.316  1.00 56.45           C  
ATOM   1849  O   GLY A 235     -13.570  -8.212  -4.077  1.00 56.45           O  
ATOM   1850  N   LEU A 236     -14.942  -8.206  -2.224  1.00 52.80           N  
ATOM   1851  CA  LEU A 236     -14.678  -9.592  -1.852  1.00 52.80           C  
ATOM   1852  C   LEU A 236     -15.243 -10.552  -2.895  1.00 52.80           C  
ATOM   1853  CB  LEU A 236     -15.279  -9.902  -0.478  1.00 52.80           C  
ATOM   1854  O   LEU A 236     -14.592 -11.533  -3.258  1.00 52.80           O  
ATOM   1855  CG  LEU A 236     -14.581 -10.992   0.336  1.00 52.80           C  
ATOM   1856  CD1 LEU A 236     -13.561 -10.374   1.286  1.00 52.80           C  
ATOM   1857  CD2 LEU A 236     -15.603 -11.821   1.107  1.00 52.80           C  
ATOM   1858  N   LYS A 237     -16.460 -10.244  -3.340  1.00 59.04           N  
ATOM   1859  CA  LYS A 237     -17.104 -11.072  -4.355  1.00 59.04           C  
ATOM   1860  C   LYS A 237     -16.274 -11.118  -5.635  1.00 59.04           C  
ATOM   1861  CB  LYS A 237     -18.509 -10.552  -4.661  1.00 59.04           C  
ATOM   1862  O   LYS A 237     -16.090 -12.186  -6.224  1.00 59.04           O  
ATOM   1863  CG  LYS A 237     -19.615 -11.273  -3.903  1.00 59.04           C  
ATOM   1864  CD  LYS A 237     -20.993 -10.769  -4.312  1.00 59.04           C  
ATOM   1865  CE  LYS A 237     -22.097 -11.446  -3.512  1.00 59.04           C  
ATOM   1866  NZ  LYS A 237     -23.450 -10.948  -3.901  1.00 59.04           N  
ATOM   1867  N   THR A 238     -15.893  -9.902  -6.027  1.00 56.14           N  
ATOM   1868  CA  THR A 238     -15.084  -9.795  -7.236  1.00 56.14           C  
ATOM   1869  C   THR A 238     -13.777 -10.569  -7.082  1.00 56.14           C  
ATOM   1870  CB  THR A 238     -14.776  -8.325  -7.575  1.00 56.14           C  
ATOM   1871  O   THR A 238     -13.367 -11.291  -7.992  1.00 56.14           O  
ATOM   1872  CG2 THR A 238     -13.957  -8.215  -8.856  1.00 56.14           C  
ATOM   1873  OG1 THR A 238     -16.008  -7.613  -7.746  1.00 56.14           O  
ATOM   1874  N   PHE A 239     -13.144 -10.406  -5.898  1.00 53.50           N  
ATOM   1875  CA  PHE A 239     -11.902 -11.122  -5.628  1.00 53.50           C  
ATOM   1876  C   PHE A 239     -12.125 -12.629  -5.667  1.00 53.50           C  
ATOM   1877  CB  PHE A 239     -11.328 -10.711  -4.268  1.00 53.50           C  
ATOM   1878  O   PHE A 239     -11.363 -13.358  -6.305  1.00 53.50           O  
ATOM   1879  CG  PHE A 239     -10.106 -11.492  -3.864  1.00 53.50           C  
ATOM   1880  CD1 PHE A 239     -10.213 -12.587  -3.016  1.00 53.50           C  
ATOM   1881  CD2 PHE A 239      -8.850 -11.129  -4.333  1.00 53.50           C  
ATOM   1882  CE1 PHE A 239      -9.084 -13.311  -2.641  1.00 53.50           C  
ATOM   1883  CE2 PHE A 239      -7.717 -11.848  -3.962  1.00 53.50           C  
ATOM   1884  CZ  PHE A 239      -7.836 -12.938  -3.115  1.00 53.50           C  
ATOM   1885  N   MET A 240     -13.112 -13.103  -4.893  1.00 54.42           N  
ATOM   1886  CA  MET A 240     -13.396 -14.534  -4.842  1.00 54.42           C  
ATOM   1887  C   MET A 240     -13.677 -15.083  -6.237  1.00 54.42           C  
ATOM   1888  CB  MET A 240     -14.585 -14.815  -3.921  1.00 54.42           C  
ATOM   1889  O   MET A 240     -13.200 -16.162  -6.592  1.00 54.42           O  
ATOM   1890  CG  MET A 240     -14.298 -14.551  -2.452  1.00 54.42           C  
ATOM   1891  SD  MET A 240     -15.723 -14.961  -1.372  1.00 54.42           S  
ATOM   1892  CE  MET A 240     -15.686 -16.773  -1.468  1.00 54.42           C  
ATOM   1893  N   SER A 241     -14.417 -14.317  -7.054  1.00 60.15           N  
ATOM   1894  CA  SER A 241     -14.792 -14.761  -8.393  1.00 60.15           C  
ATOM   1895  C   SER A 241     -13.585 -14.789  -9.324  1.00 60.15           C  
ATOM   1896  CB  SER A 241     -15.875 -13.851  -8.975  1.00 60.15           C  
ATOM   1897  O   SER A 241     -13.480 -15.664 -10.186  1.00 60.15           O  
ATOM   1898  OG  SER A 241     -15.325 -12.609  -9.378  1.00 60.15           O  
ATOM   1899  N   GLU A 242     -12.635 -13.925  -9.041  1.00 54.78           N  
ATOM   1900  CA  GLU A 242     -11.514 -13.780  -9.964  1.00 54.78           C  
ATOM   1901  C   GLU A 242     -10.338 -14.657  -9.546  1.00 54.78           C  
ATOM   1902  CB  GLU A 242     -11.074 -12.316 -10.050  1.00 54.78           C  
ATOM   1903  O   GLU A 242      -9.572 -15.123 -10.393  1.00 54.78           O  
ATOM   1904  CG  GLU A 242     -12.055 -11.421 -10.793  1.00 54.78           C  
ATOM   1905  CD  GLU A 242     -11.597  -9.974 -10.884  1.00 54.78           C  
ATOM   1906  OE1 GLU A 242     -12.311  -9.149 -11.497  1.00 54.78           O  
ATOM   1907  OE2 GLU A 242     -10.515  -9.663 -10.338  1.00 54.78           O  
ATOM   1908  N   GLN A 243     -10.320 -14.966  -8.209  1.00 47.13           N  
ATOM   1909  CA  GLN A 243      -9.059 -15.561  -7.779  1.00 47.13           C  
ATOM   1910  C   GLN A 243      -9.281 -16.944  -7.174  1.00 47.13           C  
ATOM   1911  CB  GLN A 243      -8.354 -14.654  -6.769  1.00 47.13           C  
ATOM   1912  O   GLN A 243      -8.332 -17.712  -7.002  1.00 47.13           O  
ATOM   1913  CG  GLN A 243      -8.033 -13.266  -7.308  1.00 47.13           C  
ATOM   1914  CD  GLN A 243      -7.027 -13.296  -8.443  1.00 47.13           C  
ATOM   1915  NE2 GLN A 243      -7.205 -12.410  -9.417  1.00 47.13           N  
ATOM   1916  OE1 GLN A 243      -6.096 -14.108  -8.445  1.00 47.13           O  
ATOM   1917  N   LEU A 244     -10.487 -17.196  -6.775  1.00 43.70           N  
ATOM   1918  CA  LEU A 244     -10.688 -18.427  -6.020  1.00 43.70           C  
ATOM   1919  C   LEU A 244     -11.652 -19.359  -6.746  1.00 43.70           C  
ATOM   1920  CB  LEU A 244     -11.218 -18.116  -4.618  1.00 43.70           C  
ATOM   1921  O   LEU A 244     -12.586 -18.900  -7.407  1.00 43.70           O  
ATOM   1922  CG  LEU A 244     -10.318 -17.258  -3.727  1.00 43.70           C  
ATOM   1923  CD1 LEU A 244     -11.033 -16.917  -2.424  1.00 43.70           C  
ATOM   1924  CD2 LEU A 244      -9.001 -17.975  -3.449  1.00 43.70           C  
ATOM   1925  N   ASP A 245     -11.188 -20.638  -6.907  1.00 48.16           N  
ATOM   1926  CA  ASP A 245     -12.113 -21.667  -7.373  1.00 48.16           C  
ATOM   1927  C   ASP A 245     -12.814 -22.348  -6.199  1.00 48.16           C  
ATOM   1928  CB  ASP A 245     -11.377 -22.706  -8.221  1.00 48.16           C  
ATOM   1929  O   ASP A 245     -12.206 -22.568  -5.150  1.00 48.16           O  
ATOM   1930  CG  ASP A 245     -11.125 -22.240  -9.644  1.00 48.16           C  
ATOM   1931  OD1 ASP A 245     -11.954 -21.483 -10.193  1.00 48.16           O  
ATOM   1932  OD2 ASP A 245     -10.090 -22.635 -10.222  1.00 48.16           O  
ATOM   1933  N   PRO A 246     -14.056 -22.517  -6.405  1.00 49.75           N  
ATOM   1934  CA  PRO A 246     -14.673 -23.362  -5.381  1.00 49.75           C  
ATOM   1935  C   PRO A 246     -14.062 -24.761  -5.324  1.00 49.75           C  
ATOM   1936  CB  PRO A 246     -16.140 -23.424  -5.811  1.00 49.75           C  
ATOM   1937  O   PRO A 246     -13.567 -25.264  -6.336  1.00 49.75           O  
ATOM   1938  CG  PRO A 246     -16.158 -22.851  -7.191  1.00 49.75           C  
ATOM   1939  CD  PRO A 246     -14.819 -22.229  -7.467  1.00 49.75           C  
ATOM   1940  N   VAL A 247     -13.698 -25.224  -4.122  1.00 45.79           N  
ATOM   1941  CA  VAL A 247     -13.245 -26.605  -3.996  1.00 45.79           C  
ATOM   1942  C   VAL A 247     -14.404 -27.558  -4.282  1.00 45.79           C  
ATOM   1943  CB  VAL A 247     -12.660 -26.885  -2.593  1.00 45.79           C  
ATOM   1944  O   VAL A 247     -15.519 -27.353  -3.796  1.00 45.79           O  
ATOM   1945  CG1 VAL A 247     -12.125 -28.313  -2.506  1.00 45.79           C  
ATOM   1946  CG2 VAL A 247     -11.559 -25.878  -2.265  1.00 45.79           C  
ATOM   1947  N   ASP A 248     -14.498 -28.138  -5.461  1.00 47.06           N  
ATOM   1948  CA  ASP A 248     -15.517 -29.160  -5.683  1.00 47.06           C  
ATOM   1949  C   ASP A 248     -15.809 -29.932  -4.398  1.00 47.06           C  
ATOM   1950  CB  ASP A 248     -15.079 -30.123  -6.787  1.00 47.06           C  
ATOM   1951  O   ASP A 248     -14.907 -30.171  -3.593  1.00 47.06           O  
ATOM   1952  CG  ASP A 248     -15.096 -29.490  -8.168  1.00 47.06           C  
ATOM   1953  OD1 ASP A 248     -15.816 -28.489  -8.371  1.00 47.06           O  
ATOM   1954  OD2 ASP A 248     -14.384 -29.998  -9.061  1.00 47.06           O  
TER    1955      ASP A 248                                                      
ENDMDL                                                                          
END                                                                             
