# Supplementary material for: Pan-kinome of Legionella expanded by a bioinformatics survey
Source: Sci Rep. 2022 Dec 16;12:21782. doi: 10.1038/s41598-022-26109-x (PMC9758233; doi:10.1038/s41598-022-26109-x)
Supplement: Supplementary file 9 — Supplementary Information 9. [file 41598_2022_26109_MOESM9_ESM.zip › S15 - Data - 3D structure models of novel kinases/pdb - protein kinase domains - AlphaFold2/Lsai_0337_1-231.pdb]

MODEL     1                                                                     
ATOM      1  N   MET A   1      21.069  29.787   0.663  1.00 23.13           N  
ATOM      2  CA  MET A   1      20.560  29.455   1.991  1.00 23.13           C  
ATOM      3  C   MET A   1      20.150  27.988   2.066  1.00 23.13           C  
ATOM      4  CB  MET A   1      19.372  30.349   2.350  1.00 23.13           C  
ATOM      5  O   MET A   1      19.419  27.499   1.203  1.00 23.13           O  
ATOM      6  CG  MET A   1      19.769  31.746   2.799  1.00 23.13           C  
ATOM      7  SD  MET A   1      18.421  32.605   3.701  1.00 23.13           S  
ATOM      8  CE  MET A   1      18.947  34.330   3.495  1.00 23.13           C  
ATOM      9  N   PRO A   2      20.952  27.090   2.861  1.00 24.20           N  
ATOM     10  CA  PRO A   2      21.217  26.071   3.879  1.00 24.20           C  
ATOM     11  C   PRO A   2      20.075  25.068   4.021  1.00 24.20           C  
ATOM     12  CB  PRO A   2      21.386  26.890   5.162  1.00 24.20           C  
ATOM     13  O   PRO A   2      18.909  25.423   3.828  1.00 24.20           O  
ATOM     14  CG  PRO A   2      20.435  28.033   5.014  1.00 24.20           C  
ATOM     15  CD  PRO A   2      19.829  27.974   3.641  1.00 24.20           C  
ATOM     16  N   TYR A   3      20.184  23.812   3.422  1.00 21.29           N  
ATOM     17  CA  TYR A   3      19.752  22.759   4.335  1.00 21.29           C  
ATOM     18  C   TYR A   3      20.505  21.462   4.065  1.00 21.29           C  
ATOM     19  CB  TYR A   3      18.244  22.523   4.208  1.00 21.29           C  
ATOM     20  O   TYR A   3      20.494  20.951   2.943  1.00 21.29           O  
ATOM     21  CG  TYR A   3      17.410  23.473   5.034  1.00 21.29           C  
ATOM     22  CD1 TYR A   3      17.160  23.220   6.381  1.00 21.29           C  
ATOM     23  CD2 TYR A   3      16.870  24.623   4.470  1.00 21.29           C  
ATOM     24  CE1 TYR A   3      16.390  24.090   7.145  1.00 21.29           C  
ATOM     25  CE2 TYR A   3      16.099  25.501   5.224  1.00 21.29           C  
ATOM     26  OH  TYR A   3      15.103  26.092   7.311  1.00 21.29           O  
ATOM     27  CZ  TYR A   3      15.866  25.227   6.559  1.00 21.29           C  
ATOM     28  N   THR A   4      21.861  21.391   4.482  1.00 22.59           N  
ATOM     29  CA  THR A   4      22.449  20.665   5.601  1.00 22.59           C  
ATOM     30  C   THR A   4      22.206  19.165   5.460  1.00 22.59           C  
ATOM     31  CB  THR A   4      21.880  21.155   6.946  1.00 22.59           C  
ATOM     32  O   THR A   4      21.067  18.729   5.285  1.00 22.59           O  
ATOM     33  CG2 THR A   4      22.819  22.158   7.607  1.00 22.59           C  
ATOM     34  OG1 THR A   4      20.611  21.781   6.721  1.00 22.59           O  
ATOM     35  N   LYS A   5      23.160  18.446   4.831  1.00 23.26           N  
ATOM     36  CA  LYS A   5      24.222  17.673   5.467  1.00 23.26           C  
ATOM     37  C   LYS A   5      23.743  17.055   6.778  1.00 23.26           C  
ATOM     38  CB  LYS A   5      25.448  18.552   5.720  1.00 23.26           C  
ATOM     39  O   LYS A   5      23.201  17.753   7.637  1.00 23.26           O  
ATOM     40  CG  LYS A   5      26.682  18.135   4.933  1.00 23.26           C  
ATOM     41  CD  LYS A   5      27.873  19.032   5.246  1.00 23.26           C  
ATOM     42  CE  LYS A   5      29.088  18.660   4.406  1.00 23.26           C  
ATOM     43  NZ  LYS A   5      30.246  19.564   4.678  1.00 23.26           N  
ATOM     44  N   LYS A   6      22.654  16.124   6.797  1.00 22.59           N  
ATOM     45  CA  LYS A   6      22.649  15.264   7.976  1.00 22.59           C  
ATOM     46  C   LYS A   6      21.381  14.416   8.033  1.00 22.59           C  
ATOM     47  CB  LYS A   6      22.777  16.099   9.251  1.00 22.59           C  
ATOM     48  O   LYS A   6      21.070  13.823   9.068  1.00 22.59           O  
ATOM     49  CG  LYS A   6      24.187  16.146   9.821  1.00 22.59           C  
ATOM     50  CD  LYS A   6      24.231  16.901  11.143  1.00 22.59           C  
ATOM     51  CE  LYS A   6      25.653  17.018  11.674  1.00 22.59           C  
ATOM     52  NZ  LYS A   6      25.701  17.755  12.973  1.00 22.59           N  
ATOM     53  N   VAL A   7      20.822  13.840   6.853  1.00 25.00           N  
ATOM     54  CA  VAL A   7      19.951  12.726   7.213  1.00 25.00           C  
ATOM     55  C   VAL A   7      20.352  11.481   6.425  1.00 25.00           C  
ATOM     56  CB  VAL A   7      18.465  13.062   6.958  1.00 25.00           C  
ATOM     57  O   VAL A   7      20.062  11.373   5.231  1.00 25.00           O  
ATOM     58  CG1 VAL A   7      17.566  11.911   7.406  1.00 25.00           C  
ATOM     59  CG2 VAL A   7      18.080  14.354   7.675  1.00 25.00           C  
ATOM     60  N   VAL A   8      21.704  11.536   6.047  1.00 27.08           N  
ATOM     61  CA  VAL A   8      22.296  10.224   5.806  1.00 27.08           C  
ATOM     62  C   VAL A   8      22.275   9.403   7.093  1.00 27.08           C  
ATOM     63  CB  VAL A   8      23.742  10.344   5.274  1.00 27.08           C  
ATOM     64  O   VAL A   8      22.444   8.181   7.060  1.00 27.08           O  
ATOM     65  CG1 VAL A   8      24.304   8.967   4.924  1.00 27.08           C  
ATOM     66  CG2 VAL A   8      23.788  11.268   4.058  1.00 27.08           C  
ATOM     67  N   ASP A   9      21.192   9.366   8.074  1.00 29.89           N  
ATOM     68  CA  ASP A   9      21.501   9.000   9.453  1.00 29.89           C  
ATOM     69  C   ASP A   9      20.400   8.126  10.049  1.00 29.89           C  
ATOM     70  CB  ASP A   9      21.700  10.253  10.309  1.00 29.89           C  
ATOM     71  O   ASP A   9      19.214   8.365   9.812  1.00 29.89           O  
ATOM     72  CG  ASP A   9      23.149  10.699  10.379  1.00 29.89           C  
ATOM     73  OD1 ASP A   9      24.042   9.944   9.939  1.00 29.89           O  
ATOM     74  OD2 ASP A   9      23.401  11.816  10.882  1.00 29.89           O  
ATOM     75  N   LYS A  10      20.095   6.846   9.502  1.00 30.67           N  
ATOM     76  CA  LYS A  10      19.608   5.637  10.161  1.00 30.67           C  
ATOM     77  C   LYS A  10      18.691   4.840   9.238  1.00 30.67           C  
ATOM     78  CB  LYS A  10      18.873   5.989  11.455  1.00 30.67           C  
ATOM     79  O   LYS A  10      18.737   3.608   9.222  1.00 30.67           O  
ATOM     80  CG  LYS A  10      19.767   6.025  12.685  1.00 30.67           C  
ATOM     81  CD  LYS A  10      18.960   6.257  13.956  1.00 30.67           C  
ATOM     82  CE  LYS A  10      19.858   6.334  15.183  1.00 30.67           C  
ATOM     83  NZ  LYS A  10      19.071   6.560  16.432  1.00 30.67           N  
ATOM     84  N   GLU A  11      18.095   5.526   8.171  1.00 30.53           N  
ATOM     85  CA  GLU A  11      17.101   4.941   7.277  1.00 30.53           C  
ATOM     86  C   GLU A  11      17.736   4.492   5.964  1.00 30.53           C  
ATOM     87  CB  GLU A  11      15.972   5.937   7.002  1.00 30.53           C  
ATOM     88  O   GLU A  11      17.360   3.458   5.408  1.00 30.53           O  
ATOM     89  CG  GLU A  11      14.953   6.039   8.127  1.00 30.53           C  
ATOM     90  CD  GLU A  11      13.870   7.073   7.865  1.00 30.53           C  
ATOM     91  OE1 GLU A  11      12.867   7.105   8.614  1.00 30.53           O  
ATOM     92  OE2 GLU A  11      14.024   7.856   6.901  1.00 30.53           O  
ATOM     93  N   GLY A  12      18.760   5.089   5.533  1.00 30.34           N  
ATOM     94  CA  GLY A  12      19.627   4.721   4.425  1.00 30.34           C  
ATOM     95  C   GLY A  12      20.609   3.619   4.776  1.00 30.34           C  
ATOM     96  O   GLY A  12      20.907   2.758   3.945  1.00 30.34           O  
ATOM     97  N   ALA A  13      21.014   3.504   6.009  1.00 34.08           N  
ATOM     98  CA  ALA A  13      21.847   2.466   6.610  1.00 34.08           C  
ATOM     99  C   ALA A  13      21.050   1.185   6.837  1.00 34.08           C  
ATOM    100  CB  ALA A  13      22.442   2.959   7.927  1.00 34.08           C  
ATOM    101  O   ALA A  13      21.565   0.082   6.638  1.00 34.08           O  
ATOM    102  N   ILE A  14      19.656   1.302   7.062  1.00 34.11           N  
ATOM    103  CA  ILE A  14      18.709   0.213   7.271  1.00 34.11           C  
ATOM    104  C   ILE A  14      18.304  -0.384   5.925  1.00 34.11           C  
ATOM    105  CB  ILE A  14      17.458   0.691   8.043  1.00 34.11           C  
ATOM    106  O   ILE A  14      18.219  -1.606   5.781  1.00 34.11           O  
ATOM    107  CG1 ILE A  14      17.839   1.113   9.467  1.00 34.11           C  
ATOM    108  CG2 ILE A  14      16.386  -0.402   8.064  1.00 34.11           C  
ATOM    109  CD1 ILE A  14      16.707   1.776  10.239  1.00 34.11           C  
ATOM    110  N   ALA A  15      18.177   0.394   4.903  1.00 40.87           N  
ATOM    111  CA  ALA A  15      17.848  -0.009   3.539  1.00 40.87           C  
ATOM    112  C   ALA A  15      19.032  -0.701   2.870  1.00 40.87           C  
ATOM    113  CB  ALA A  15      17.410   1.202   2.717  1.00 40.87           C  
ATOM    114  O   ALA A  15      18.862  -1.708   2.180  1.00 40.87           O  
ATOM    115  N   GLU A  16      20.191  -0.322   3.215  1.00 41.65           N  
ATOM    116  CA  GLU A  16      21.432  -0.933   2.750  1.00 41.65           C  
ATOM    117  C   GLU A  16      21.750  -2.203   3.534  1.00 41.65           C  
ATOM    118  CB  GLU A  16      22.594   0.058   2.861  1.00 41.65           C  
ATOM    119  O   GLU A  16      22.190  -3.201   2.958  1.00 41.65           O  
ATOM    120  CG  GLU A  16      23.907  -0.469   2.300  1.00 41.65           C  
ATOM    121  CD  GLU A  16      23.938  -0.507   0.781  1.00 41.65           C  
ATOM    122  OE1 GLU A  16      24.861  -1.130   0.208  1.00 41.65           O  
ATOM    123  OE2 GLU A  16      23.033   0.091   0.158  1.00 41.65           O  
ATOM    124  N   ALA A  17      21.463  -2.329   4.815  1.00 41.67           N  
ATOM    125  CA  ALA A  17      21.603  -3.502   5.674  1.00 41.67           C  
ATOM    126  C   ALA A  17      20.607  -4.590   5.282  1.00 41.67           C  
ATOM    127  CB  ALA A  17      21.414  -3.114   7.139  1.00 41.67           C  
ATOM    128  O   ALA A  17      20.950  -5.774   5.260  1.00 41.67           O  
ATOM    129  N   VAL A  18      19.331  -4.182   4.824  1.00 40.78           N  
ATOM    130  CA  VAL A  18      18.261  -5.059   4.359  1.00 40.78           C  
ATOM    131  C   VAL A  18      18.583  -5.567   2.955  1.00 40.78           C  
ATOM    132  CB  VAL A  18      16.894  -4.339   4.365  1.00 40.78           C  
ATOM    133  O   VAL A  18      18.409  -6.753   2.662  1.00 40.78           O  
ATOM    134  CG1 VAL A  18      15.825  -5.205   3.701  1.00 40.78           C  
ATOM    135  CG2 VAL A  18      16.486  -3.981   5.793  1.00 40.78           C  
ATOM    136  N   SER A  19      19.089  -4.833   2.138  1.00 44.16           N  
ATOM    137  CA  SER A  19      19.491  -5.164   0.774  1.00 44.16           C  
ATOM    138  C   SER A  19      20.688  -6.109   0.765  1.00 44.16           C  
ATOM    139  CB  SER A  19      19.827  -3.894  -0.008  1.00 44.16           C  
ATOM    140  O   SER A  19      20.741  -7.044  -0.037  1.00 44.16           O  
ATOM    141  OG  SER A  19      21.210  -3.599   0.082  1.00 44.16           O  
ATOM    142  N   VAL A  20      21.716  -6.063   1.726  1.00 44.67           N  
ATOM    143  CA  VAL A  20      22.893  -6.902   1.927  1.00 44.67           C  
ATOM    144  C   VAL A  20      22.472  -8.260   2.483  1.00 44.67           C  
ATOM    145  CB  VAL A  20      23.913  -6.232   2.874  1.00 44.67           C  
ATOM    146  O   VAL A  20      22.953  -9.301   2.028  1.00 44.67           O  
ATOM    147  CG1 VAL A  20      25.041  -7.200   3.227  1.00 44.67           C  
ATOM    148  CG2 VAL A  20      24.475  -4.961   2.239  1.00 44.67           C  
ATOM    149  N   GLU A  21      21.510  -8.342   3.372  1.00 43.66           N  
ATOM    150  CA  GLU A  21      20.972  -9.557   3.978  1.00 43.66           C  
ATOM    151  C   GLU A  21      20.140 -10.352   2.977  1.00 43.66           C  
ATOM    152  CB  GLU A  21      20.129  -9.215   5.209  1.00 43.66           C  
ATOM    153  O   GLU A  21      20.191 -11.583   2.958  1.00 43.66           O  
ATOM    154  CG  GLU A  21      20.203 -10.259   6.314  1.00 43.66           C  
ATOM    155  CD  GLU A  21      20.414  -9.658   7.695  1.00 43.66           C  
ATOM    156  OE1 GLU A  21      20.434 -10.417   8.690  1.00 43.66           O  
ATOM    157  OE2 GLU A  21      20.560  -8.419   7.781  1.00 43.66           O  
ATOM    158  N   ILE A  22      19.437  -9.745   2.083  1.00 41.21           N  
ATOM    159  CA  ILE A  22      18.659 -10.328   0.995  1.00 41.21           C  
ATOM    160  C   ILE A  22      19.600 -10.898  -0.064  1.00 41.21           C  
ATOM    161  CB  ILE A  22      17.706  -9.289   0.362  1.00 41.21           C  
ATOM    162  O   ILE A  22      19.381 -12.001  -0.569  1.00 41.21           O  
ATOM    163  CG1 ILE A  22      16.602  -8.904   1.352  1.00 41.21           C  
ATOM    164  CG2 ILE A  22      17.110  -9.828  -0.942  1.00 41.21           C  
ATOM    165  CD1 ILE A  22      15.712  -7.764   0.876  1.00 41.21           C  
ATOM    166  N   ALA A  23      20.710 -10.199  -0.370  1.00 41.32           N  
ATOM    167  CA  ALA A  23      21.732 -10.631  -1.320  1.00 41.32           C  
ATOM    168  C   ALA A  23      22.548 -11.792  -0.759  1.00 41.32           C  
ATOM    169  CB  ALA A  23      22.651  -9.465  -1.680  1.00 41.32           C  
ATOM    170  O   ALA A  23      22.880 -12.733  -1.484  1.00 41.32           O  
ATOM    171  N   LYS A  24      22.778 -11.852   0.499  1.00 43.74           N  
ATOM    172  CA  LYS A  24      23.455 -12.943   1.194  1.00 43.74           C  
ATOM    173  C   LYS A  24      22.578 -14.192   1.241  1.00 43.74           C  
ATOM    174  CB  LYS A  24      23.840 -12.520   2.612  1.00 43.74           C  
ATOM    175  O   LYS A  24      23.047 -15.297   0.961  1.00 43.74           O  
ATOM    176  CG  LYS A  24      24.865 -13.430   3.273  1.00 43.74           C  
ATOM    177  CD  LYS A  24      25.344 -12.860   4.602  1.00 43.74           C  
ATOM    178  CE  LYS A  24      26.341 -13.789   5.282  1.00 43.74           C  
ATOM    179  NZ  LYS A  24      26.824 -13.227   6.579  1.00 43.74           N  
ATOM    180  N   LYS A  25      21.257 -14.109   1.505  1.00 42.60           N  
ATOM    181  CA  LYS A  25      20.285 -15.194   1.614  1.00 42.60           C  
ATOM    182  C   LYS A  25      19.915 -15.741   0.239  1.00 42.60           C  
ATOM    183  CB  LYS A  25      19.028 -14.717   2.343  1.00 42.60           C  
ATOM    184  O   LYS A  25      19.661 -16.938   0.089  1.00 42.60           O  
ATOM    185  CG  LYS A  25      19.170 -14.672   3.858  1.00 42.60           C  
ATOM    186  CD  LYS A  25      17.857 -14.295   4.532  1.00 42.60           C  
ATOM    187  CE  LYS A  25      18.002 -14.237   6.046  1.00 42.60           C  
ATOM    188  NZ  LYS A  25      16.714 -13.877   6.712  1.00 42.60           N  
ATOM    189  N   ALA A  26      20.058 -14.925  -0.774  1.00 40.56           N  
ATOM    190  CA  ALA A  26      19.667 -15.256  -2.142  1.00 40.56           C  
ATOM    191  C   ALA A  26      20.878 -15.673  -2.973  1.00 40.56           C  
ATOM    192  CB  ALA A  26      18.961 -14.070  -2.795  1.00 40.56           C  
ATOM    193  O   ALA A  26      20.733 -16.094  -4.123  1.00 40.56           O  
ATOM    194  N   GLY A  27      22.108 -15.778  -2.353  1.00 50.20           N  
ATOM    195  CA  GLY A  27      23.318 -16.181  -3.051  1.00 50.20           C  
ATOM    196  C   GLY A  27      23.683 -15.255  -4.196  1.00 50.20           C  
ATOM    197  O   GLY A  27      24.195 -15.703  -5.224  1.00 50.20           O  
ATOM    198  N   MET A  28      23.265 -13.968  -4.067  1.00 42.53           N  
ATOM    199  CA  MET A  28      23.478 -12.964  -5.106  1.00 42.53           C  
ATOM    200  C   MET A  28      24.618 -12.023  -4.728  1.00 42.53           C  
ATOM    201  CB  MET A  28      22.198 -12.163  -5.350  1.00 42.53           C  
ATOM    202  O   MET A  28      24.949 -11.885  -3.549  1.00 42.53           O  
ATOM    203  CG  MET A  28      21.023 -13.010  -5.810  1.00 42.53           C  
ATOM    204  SD  MET A  28      19.483 -12.032  -6.002  1.00 42.53           S  
ATOM    205  CE  MET A  28      19.911 -11.044  -7.463  1.00 42.53           C  
ATOM    206  N   SER A  29      25.359 -11.480  -5.763  1.00 50.46           N  
ATOM    207  CA  SER A  29      26.477 -10.558  -5.594  1.00 50.46           C  
ATOM    208  C   SER A  29      25.991  -9.162  -5.221  1.00 50.46           C  
ATOM    209  CB  SER A  29      27.315 -10.491  -6.871  1.00 50.46           C  
ATOM    210  O   SER A  29      24.879  -8.769  -5.580  1.00 50.46           O  
ATOM    211  OG  SER A  29      26.577  -9.898  -7.926  1.00 50.46           O  
ATOM    212  N   HIS A  30      26.565  -8.554  -4.196  1.00 51.77           N  
ATOM    213  CA  HIS A  30      26.264  -7.228  -3.668  1.00 51.77           C  
ATOM    214  C   HIS A  30      27.517  -6.361  -3.607  1.00 51.77           C  
ATOM    215  CB  HIS A  30      25.632  -7.336  -2.279  1.00 51.77           C  
ATOM    216  O   HIS A  30      28.581  -6.830  -3.197  1.00 51.77           O  
ATOM    217  CG  HIS A  30      24.943  -6.085  -1.835  1.00 51.77           C  
ATOM    218  CD2 HIS A  30      23.627  -5.782  -1.734  1.00 51.77           C  
ATOM    219  ND1 HIS A  30      25.630  -4.960  -1.431  1.00 51.77           N  
ATOM    220  CE1 HIS A  30      24.763  -4.018  -1.100  1.00 51.77           C  
ATOM    221  NE2 HIS A  30      23.541  -4.491  -1.275  1.00 51.77           N  
ATOM    222  N   PRO A  31      27.390  -5.117  -4.071  1.00 49.49           N  
ATOM    223  CA  PRO A  31      28.508  -4.171  -4.053  1.00 49.49           C  
ATOM    224  C   PRO A  31      29.134  -4.022  -2.668  1.00 49.49           C  
ATOM    225  CB  PRO A  31      27.865  -2.857  -4.506  1.00 49.49           C  
ATOM    226  O   PRO A  31      30.331  -3.747  -2.554  1.00 49.49           O  
ATOM    227  CG  PRO A  31      26.593  -3.266  -5.177  1.00 49.49           C  
ATOM    228  CD  PRO A  31      26.182  -4.608  -4.643  1.00 49.49           C  
ATOM    229  N   ALA A  32      28.486  -4.412  -1.611  1.00 51.26           N  
ATOM    230  CA  ALA A  32      28.904  -4.379  -0.212  1.00 51.26           C  
ATOM    231  C   ALA A  32      29.720  -5.618   0.146  1.00 51.26           C  
ATOM    232  CB  ALA A  32      27.688  -4.264   0.704  1.00 51.26           C  
ATOM    233  O   ALA A  32      30.476  -5.611   1.121  1.00 51.26           O  
ATOM    234  N   PHE A  33      29.721  -6.710  -0.676  1.00 56.42           N  
ATOM    235  CA  PHE A  33      30.472  -7.953  -0.548  1.00 56.42           C  
ATOM    236  C   PHE A  33      31.890  -7.786  -1.079  1.00 56.42           C  
ATOM    237  CB  PHE A  33      29.763  -9.090  -1.291  1.00 56.42           C  
ATOM    238  O   PHE A  33      32.828  -8.399  -0.565  1.00 56.42           O  
ATOM    239  CG  PHE A  33      28.391  -9.400  -0.759  1.00 56.42           C  
ATOM    240  CD1 PHE A  33      28.100  -9.240   0.590  1.00 56.42           C  
ATOM    241  CD2 PHE A  33      27.390  -9.853  -1.609  1.00 56.42           C  
ATOM    242  CE1 PHE A  33      26.830  -9.527   1.086  1.00 56.42           C  
ATOM    243  CE2 PHE A  33      26.118 -10.141  -1.121  1.00 56.42           C  
ATOM    244  CZ  PHE A  33      25.841  -9.978   0.227  1.00 56.42           C  
ATOM    245  N   ASP A  34      32.088  -6.907  -1.985  1.00 60.49           N  
ATOM    246  CA  ASP A  34      33.356  -6.706  -2.678  1.00 60.49           C  
ATOM    247  C   ASP A  34      34.052  -5.436  -2.193  1.00 60.49           C  
ATOM    248  CB  ASP A  34      33.137  -6.640  -4.191  1.00 60.49           C  
ATOM    249  O   ASP A  34      35.282  -5.350  -2.209  1.00 60.49           O  
ATOM    250  CG  ASP A  34      32.653  -7.955  -4.778  1.00 60.49           C  
ATOM    251  OD1 ASP A  34      33.010  -9.028  -4.246  1.00 60.49           O  
ATOM    252  OD2 ASP A  34      31.911  -7.917  -5.783  1.00 60.49           O  
ATOM    253  N   ASN A  35      33.283  -4.537  -1.461  1.00 56.15           N  
ATOM    254  CA  ASN A  35      33.857  -3.305  -0.930  1.00 56.15           C  
ATOM    255  C   ASN A  35      32.968  -2.691   0.148  1.00 56.15           C  
ATOM    256  CB  ASN A  35      34.100  -2.297  -2.055  1.00 56.15           C  
ATOM    257  O   ASN A  35      32.080  -1.892  -0.155  1.00 56.15           O  
ATOM    258  CG  ASN A  35      35.040  -1.180  -1.646  1.00 56.15           C  
ATOM    259  ND2 ASN A  35      35.401  -0.330  -2.600  1.00 56.15           N  
ATOM    260  OD1 ASN A  35      35.439  -1.083  -0.483  1.00 56.15           O  
ATOM    261  N   PRO A  36      33.122  -3.229   1.346  1.00 49.87           N  
ATOM    262  CA  PRO A  36      32.371  -2.881   2.554  1.00 49.87           C  
ATOM    263  C   PRO A  36      32.444  -1.392   2.885  1.00 49.87           C  
ATOM    264  CB  PRO A  36      33.047  -3.717   3.643  1.00 49.87           C  
ATOM    265  O   PRO A  36      31.510  -0.840   3.473  1.00 49.87           O  
ATOM    266  CG  PRO A  36      33.987  -4.616   2.907  1.00 49.87           C  
ATOM    267  CD  PRO A  36      34.090  -4.138   1.487  1.00 49.87           C  
ATOM    268  N   GLU A  37      33.295  -0.631   2.101  1.00 43.69           N  
ATOM    269  CA  GLU A  37      33.536   0.793   2.310  1.00 43.69           C  
ATOM    270  C   GLU A  37      32.869   1.631   1.223  1.00 43.69           C  
ATOM    271  CB  GLU A  37      35.039   1.084   2.351  1.00 43.69           C  
ATOM    272  O   GLU A  37      32.709   2.844   1.378  1.00 43.69           O  
ATOM    273  CG  GLU A  37      35.704   0.701   3.665  1.00 43.69           C  
ATOM    274  CD  GLU A  37      37.159   1.133   3.750  1.00 43.69           C  
ATOM    275  OE1 GLU A  37      37.775   0.981   4.829  1.00 43.69           O  
ATOM    276  OE2 GLU A  37      37.686   1.628   2.729  1.00 43.69           O  
ATOM    277  N   ALA A  38      32.237   1.099   0.050  1.00 40.34           N  
ATOM    278  CA  ALA A  38      31.536   1.693  -1.085  1.00 40.34           C  
ATOM    279  C   ALA A  38      30.046   1.840  -0.794  1.00 40.34           C  
ATOM    280  CB  ALA A  38      31.749   0.851  -2.341  1.00 40.34           C  
ATOM    281  O   ALA A  38      29.356   2.632  -1.441  1.00 40.34           O  
ATOM    282  N   SER A  39      29.525   1.472   0.294  1.00 35.48           N  
ATOM    283  CA  SER A  39      28.143   1.485   0.763  1.00 35.48           C  
ATOM    284  C   SER A  39      27.886   2.669   1.690  1.00 35.48           C  
ATOM    285  CB  SER A  39      27.809   0.179   1.485  1.00 35.48           C  
ATOM    286  O   SER A  39      26.745   3.113   1.834  1.00 35.48           O  
ATOM    287  OG  SER A  39      26.498   0.223   2.022  1.00 35.48           O  
ATOM    288  N   ILE A  40      29.031   3.462   1.874  1.00 33.21           N  
ATOM    289  CA  ILE A  40      28.904   4.610   2.766  1.00 33.21           C  
ATOM    290  C   ILE A  40      29.389   5.872   2.056  1.00 33.21           C  
ATOM    291  CB  ILE A  40      29.693   4.396   4.078  1.00 33.21           C  
ATOM    292  O   ILE A  40      29.198   6.984   2.554  1.00 33.21           O  
ATOM    293  CG1 ILE A  40      29.445   2.986   4.627  1.00 33.21           C  
ATOM    294  CG2 ILE A  40      29.319   5.460   5.113  1.00 33.21           C  
ATOM    295  CD1 ILE A  40      30.360   2.601   5.780  1.00 33.21           C  
ATOM    296  N   ALA A  41      29.765   5.853   0.674  1.00 29.61           N  
ATOM    297  CA  ALA A  41      30.209   7.095   0.047  1.00 29.61           C  
ATOM    298  C   ALA A  41      29.111   7.690  -0.830  1.00 29.61           C  
ATOM    299  CB  ALA A  41      31.472   6.854  -0.776  1.00 29.61           C  
ATOM    300  O   ALA A  41      28.328   6.957  -1.438  1.00 29.61           O  
ATOM    301  N   PRO A  42      28.747   9.060  -0.629  1.00 31.22           N  
ATOM    302  CA  PRO A  42      27.718   9.747  -1.413  1.00 31.22           C  
ATOM    303  C   PRO A  42      27.934   9.611  -2.919  1.00 31.22           C  
ATOM    304  CB  PRO A  42      27.855  11.206  -0.972  1.00 31.22           C  
ATOM    305  O   PRO A  42      29.077   9.606  -3.384  1.00 31.22           O  
ATOM    306  CG  PRO A  42      29.115  11.247  -0.170  1.00 31.22           C  
ATOM    307  CD  PRO A  42      29.708   9.867  -0.144  1.00 31.22           C  
ATOM    308  N   LYS A  43      27.146   8.797  -3.683  1.00 32.52           N  
ATOM    309  CA  LYS A  43      27.337   8.590  -5.116  1.00 32.52           C  
ATOM    310  C   LYS A  43      27.306   9.914  -5.872  1.00 32.52           C  
ATOM    311  CB  LYS A  43      26.268   7.645  -5.669  1.00 32.52           C  
ATOM    312  O   LYS A  43      26.496  10.791  -5.567  1.00 32.52           O  
ATOM    313  CG  LYS A  43      26.573   6.171  -5.452  1.00 32.52           C  
ATOM    314  CD  LYS A  43      25.536   5.281  -6.124  1.00 32.52           C  
ATOM    315  CE  LYS A  43      25.813   3.805  -5.868  1.00 32.52           C  
ATOM    316  NZ  LYS A  43      24.766   2.931  -6.476  1.00 32.52           N  
ATOM    317  N   PRO A  44      28.350  10.134  -6.872  1.00 27.47           N  
ATOM    318  CA  PRO A  44      28.567  11.348  -7.663  1.00 27.47           C  
ATOM    319  C   PRO A  44      27.426  11.629  -8.638  1.00 27.47           C  
ATOM    320  CB  PRO A  44      29.867  11.050  -8.414  1.00 27.47           C  
ATOM    321  O   PRO A  44      26.700  10.710  -9.025  1.00 27.47           O  
ATOM    322  CG  PRO A  44      30.053   9.573  -8.286  1.00 27.47           C  
ATOM    323  CD  PRO A  44      28.934   9.022  -7.450  1.00 27.47           C  
ATOM    324  N   GLU A  45      26.927  12.835  -8.809  1.00 28.81           N  
ATOM    325  CA  GLU A  45      25.916  13.453  -9.661  1.00 28.81           C  
ATOM    326  C   GLU A  45      26.127  13.082 -11.126  1.00 28.81           C  
ATOM    327  CB  GLU A  45      25.930  14.975  -9.496  1.00 28.81           C  
ATOM    328  O   GLU A  45      27.235  13.211 -11.651  1.00 28.81           O  
ATOM    329  CG  GLU A  45      24.716  15.526  -8.763  1.00 28.81           C  
ATOM    330  CD  GLU A  45      24.760  17.034  -8.578  1.00 28.81           C  
ATOM    331  OE1 GLU A  45      23.825  17.598  -7.964  1.00 28.81           O  
ATOM    332  OE2 GLU A  45      25.736  17.657  -9.051  1.00 28.81           O  
ATOM    333  N   ARG A  46      25.506  11.964 -11.741  1.00 28.50           N  
ATOM    334  CA  ARG A  46      25.778  11.521 -13.105  1.00 28.50           C  
ATOM    335  C   ARG A  46      24.872  12.233 -14.103  1.00 28.50           C  
ATOM    336  CB  ARG A  46      25.601  10.006 -13.224  1.00 28.50           C  
ATOM    337  O   ARG A  46      23.696  12.472 -13.820  1.00 28.50           O  
ATOM    338  CG  ARG A  46      26.870   9.214 -12.953  1.00 28.50           C  
ATOM    339  CD  ARG A  46      26.666   7.724 -13.191  1.00 28.50           C  
ATOM    340  NE  ARG A  46      27.906   6.974 -13.006  1.00 28.50           N  
ATOM    341  NH1 ARG A  46      26.992   4.926 -13.561  1.00 28.50           N  
ATOM    342  NH2 ARG A  46      29.207   5.082 -12.989  1.00 28.50           N  
ATOM    343  CZ  ARG A  46      28.032   5.663 -13.186  1.00 28.50           C  
ATOM    344  N   GLU A  47      25.456  12.935 -15.288  1.00 26.60           N  
ATOM    345  CA  GLU A  47      25.151  13.539 -16.582  1.00 26.60           C  
ATOM    346  C   GLU A  47      24.325  12.595 -17.451  1.00 26.60           C  
ATOM    347  CB  GLU A  47      26.440  13.931 -17.309  1.00 26.60           C  
ATOM    348  O   GLU A  47      24.641  11.409 -17.562  1.00 26.60           O  
ATOM    349  CG  GLU A  47      26.932  15.332 -16.977  1.00 26.60           C  
ATOM    350  CD  GLU A  47      28.125  15.763 -17.815  1.00 26.60           C  
ATOM    351  OE1 GLU A  47      28.575  16.924 -17.678  1.00 26.60           O  
ATOM    352  OE2 GLU A  47      28.613  14.935 -18.615  1.00 26.60           O  
ATOM    353  N   LYS A  48      23.046  12.781 -17.750  1.00 26.63           N  
ATOM    354  CA  LYS A  48      22.021  12.002 -18.438  1.00 26.63           C  
ATOM    355  C   LYS A  48      22.505  11.552 -19.814  1.00 26.63           C  
ATOM    356  CB  LYS A  48      20.732  12.813 -18.575  1.00 26.63           C  
ATOM    357  O   LYS A  48      23.007  12.361 -20.597  1.00 26.63           O  
ATOM    358  CG  LYS A  48      19.845  12.779 -17.339  1.00 26.63           C  
ATOM    359  CD  LYS A  48      18.527  13.504 -17.577  1.00 26.63           C  
ATOM    360  CE  LYS A  48      17.673  13.541 -16.317  1.00 26.63           C  
ATOM    361  NZ  LYS A  48      16.402  14.297 -16.531  1.00 26.63           N  
ATOM    362  N   PRO A  49      22.473  10.181 -20.217  1.00 26.31           N  
ATOM    363  CA  PRO A  49      22.893   9.865 -21.584  1.00 26.31           C  
ATOM    364  C   PRO A  49      21.715   9.709 -22.543  1.00 26.31           C  
ATOM    365  CB  PRO A  49      23.646   8.542 -21.424  1.00 26.31           C  
ATOM    366  O   PRO A  49      20.607   9.376 -22.116  1.00 26.31           O  
ATOM    367  CG  PRO A  49      23.204   8.009 -20.100  1.00 26.31           C  
ATOM    368  CD  PRO A  49      22.217   8.971 -19.504  1.00 26.31           C  
ATOM    369  N   ASP A  50      21.832  10.316 -23.833  1.00 26.54           N  
ATOM    370  CA  ASP A  50      21.242  10.528 -25.151  1.00 26.54           C  
ATOM    371  C   ASP A  50      21.094   9.208 -25.905  1.00 26.54           C  
ATOM    372  CB  ASP A  50      22.089  11.507 -25.967  1.00 26.54           C  
ATOM    373  O   ASP A  50      20.177   9.048 -26.714  1.00 26.54           O  
ATOM    374  CG  ASP A  50      21.892  12.953 -25.547  1.00 26.54           C  
ATOM    375  OD1 ASP A  50      20.875  13.265 -24.891  1.00 26.54           O  
ATOM    376  OD2 ASP A  50      22.760  13.789 -25.879  1.00 26.54           O  
ATOM    377  N   GLN A  51      20.772   7.980 -25.349  1.00 23.17           N  
ATOM    378  CA  GLN A  51      20.406   6.794 -26.115  1.00 23.17           C  
ATOM    379  C   GLN A  51      20.520   5.532 -25.264  1.00 23.17           C  
ATOM    380  CB  GLN A  51      21.284   6.667 -27.362  1.00 23.17           C  
ATOM    381  O   GLN A  51      21.559   5.283 -24.650  1.00 23.17           O  
ATOM    382  CG  GLN A  51      20.743   7.413 -28.574  1.00 23.17           C  
ATOM    383  CD  GLN A  51      21.558   7.164 -29.828  1.00 23.17           C  
ATOM    384  NE2 GLN A  51      21.008   7.541 -30.978  1.00 23.17           N  
ATOM    385  OE1 GLN A  51      22.674   6.639 -29.765  1.00 23.17           O  
ATOM    386  N   TRP A  52      19.381   4.986 -24.580  1.00 26.94           N  
ATOM    387  CA  TRP A  52      19.138   3.863 -23.680  1.00 26.94           C  
ATOM    388  C   TRP A  52      19.374   2.535 -24.391  1.00 26.94           C  
ATOM    389  CB  TRP A  52      17.711   3.915 -23.129  1.00 26.94           C  
ATOM    390  O   TRP A  52      18.757   2.258 -25.423  1.00 26.94           O  
ATOM    391  CG  TRP A  52      17.522   4.909 -22.022  1.00 26.94           C  
ATOM    392  CD1 TRP A  52      17.566   6.272 -22.121  1.00 26.94           C  
ATOM    393  CD2 TRP A  52      17.263   4.615 -20.646  1.00 26.94           C  
ATOM    394  CE2 TRP A  52      17.160   5.849 -19.967  1.00 26.94           C  
ATOM    395  CE3 TRP A  52      17.106   3.426 -19.920  1.00 26.94           C  
ATOM    396  NE1 TRP A  52      17.350   6.843 -20.889  1.00 26.94           N  
ATOM    397  CH2 TRP A  52      16.759   4.751 -17.909  1.00 26.94           C  
ATOM    398  CZ2 TRP A  52      16.908   5.929 -18.595  1.00 26.94           C  
ATOM    399  CZ3 TRP A  52      16.855   3.507 -18.555  1.00 26.94           C  
ATOM    400  N   SER A  53      20.581   1.865 -24.361  1.00 23.64           N  
ATOM    401  CA  SER A  53      20.882   0.441 -24.458  1.00 23.64           C  
ATOM    402  C   SER A  53      21.401  -0.106 -23.133  1.00 23.64           C  
ATOM    403  CB  SER A  53      21.909   0.185 -25.562  1.00 23.64           C  
ATOM    404  O   SER A  53      22.317   0.463 -22.536  1.00 23.64           O  
ATOM    405  OG  SER A  53      23.196   0.625 -25.164  1.00 23.64           O  
ATOM    406  N   VAL A  54      20.511  -0.738 -22.137  1.00 24.35           N  
ATOM    407  CA  VAL A  54      21.095  -1.551 -21.075  1.00 24.35           C  
ATOM    408  C   VAL A  54      20.053  -2.532 -20.542  1.00 24.35           C  
ATOM    409  CB  VAL A  54      21.641  -0.675 -19.925  1.00 24.35           C  
ATOM    410  O   VAL A  54      18.936  -2.136 -20.203  1.00 24.35           O  
ATOM    411  CG1 VAL A  54      22.402  -1.528 -18.911  1.00 24.35           C  
ATOM    412  CG2 VAL A  54      22.537   0.432 -20.476  1.00 24.35           C  
ATOM    413  N   THR A  55      20.245  -3.824 -20.648  1.00 23.07           N  
ATOM    414  CA  THR A  55      20.588  -5.105 -20.039  1.00 23.07           C  
ATOM    415  C   THR A  55      20.865  -4.938 -18.548  1.00 23.07           C  
ATOM    416  CB  THR A  55      21.814  -5.738 -20.724  1.00 23.07           C  
ATOM    417  O   THR A  55      21.659  -4.083 -18.150  1.00 23.07           O  
ATOM    418  CG2 THR A  55      21.392  -6.795 -21.739  1.00 23.07           C  
ATOM    419  OG1 THR A  55      22.559  -4.715 -21.396  1.00 23.07           O  
ATOM    420  N   LEU A  56      19.726  -5.237 -17.510  1.00 31.02           N  
ATOM    421  CA  LEU A  56      19.097  -5.585 -16.241  1.00 31.02           C  
ATOM    422  C   LEU A  56      20.137  -5.695 -15.131  1.00 31.02           C  
ATOM    423  CB  LEU A  56      18.328  -6.903 -16.368  1.00 31.02           C  
ATOM    424  O   LEU A  56      21.085  -6.475 -15.238  1.00 31.02           O  
ATOM    425  CG  LEU A  56      16.917  -6.811 -16.950  1.00 31.02           C  
ATOM    426  CD1 LEU A  56      16.527  -8.130 -17.608  1.00 31.02           C  
ATOM    427  CD2 LEU A  56      15.914  -6.432 -15.866  1.00 31.02           C  
ATOM    428  N   PRO A  57      20.051  -4.736 -14.003  1.00 24.73           N  
ATOM    429  CA  PRO A  57      20.260  -5.194 -12.627  1.00 24.73           C  
ATOM    430  C   PRO A  57      19.449  -4.394 -11.610  1.00 24.73           C  
ATOM    431  CB  PRO A  57      21.761  -4.989 -12.411  1.00 24.73           C  
ATOM    432  O   PRO A  57      19.141  -3.223 -11.844  1.00 24.73           O  
ATOM    433  CG  PRO A  57      22.108  -3.797 -13.243  1.00 24.73           C  
ATOM    434  CD  PRO A  57      20.882  -3.370 -13.999  1.00 24.73           C  
ATOM    435  N   GLN A  58      18.323  -5.037 -10.875  1.00 28.08           N  
ATOM    436  CA  GLN A  58      18.078  -5.073  -9.437  1.00 28.08           C  
ATOM    437  C   GLN A  58      16.878  -4.209  -9.061  1.00 28.08           C  
ATOM    438  CB  GLN A  58      19.318  -4.610  -8.670  1.00 28.08           C  
ATOM    439  O   GLN A  58      16.928  -2.983  -9.176  1.00 28.08           O  
ATOM    440  CG  GLN A  58      20.446  -5.633  -8.650  1.00 28.08           C  
ATOM    441  CD  GLN A  58      21.596  -5.221  -7.751  1.00 28.08           C  
ATOM    442  NE2 GLN A  58      22.517  -6.146  -7.504  1.00 28.08           N  
ATOM    443  OE1 GLN A  58      21.657  -4.080  -7.281  1.00 28.08           O  
ATOM    444  N   TYR A  59      15.752  -4.676  -9.390  1.00 28.13           N  
ATOM    445  CA  TYR A  59      14.303  -4.809  -9.496  1.00 28.13           C  
ATOM    446  C   TYR A  59      13.597  -3.918  -8.482  1.00 28.13           C  
ATOM    447  CB  TYR A  59      13.881  -6.268  -9.293  1.00 28.13           C  
ATOM    448  O   TYR A  59      13.714  -4.129  -7.273  1.00 28.13           O  
ATOM    449  CG  TYR A  59      13.956  -7.102 -10.548  1.00 28.13           C  
ATOM    450  CD1 TYR A  59      12.927  -7.077 -11.487  1.00 28.13           C  
ATOM    451  CD2 TYR A  59      15.054  -7.918 -10.797  1.00 28.13           C  
ATOM    452  CE1 TYR A  59      12.991  -7.846 -12.645  1.00 28.13           C  
ATOM    453  CE2 TYR A  59      15.129  -8.691 -11.951  1.00 28.13           C  
ATOM    454  OH  TYR A  59      14.163  -9.412 -14.012  1.00 28.13           O  
ATOM    455  CZ  TYR A  59      14.094  -8.648 -12.868  1.00 28.13           C  
ATOM    456  N   ASN A  60      13.499  -2.626  -8.765  1.00 30.73           N  
ATOM    457  CA  ASN A  60      12.537  -1.688  -8.197  1.00 30.73           C  
ATOM    458  C   ASN A  60      11.191  -1.764  -8.911  1.00 30.73           C  
ATOM    459  CB  ASN A  60      13.086  -0.260  -8.248  1.00 30.73           C  
ATOM    460  O   ASN A  60      11.125  -2.137 -10.084  1.00 30.73           O  
ATOM    461  CG  ASN A  60      13.090   0.314  -9.651  1.00 30.73           C  
ATOM    462  ND2 ASN A  60      13.807   1.416  -9.839  1.00 30.73           N  
ATOM    463  OD1 ASN A  60      12.453  -0.227 -10.559  1.00 30.73           O  
ATOM    464  N   MET A  61      10.162  -2.371  -8.131  1.00 32.12           N  
ATOM    465  CA  MET A  61       8.762  -2.623  -8.461  1.00 32.12           C  
ATOM    466  C   MET A  61       8.350  -1.850  -9.709  1.00 32.12           C  
ATOM    467  CB  MET A  61       7.857  -2.244  -7.288  1.00 32.12           C  
ATOM    468  O   MET A  61       7.570  -2.348 -10.523  1.00 32.12           O  
ATOM    469  CG  MET A  61       7.057  -3.410  -6.729  1.00 32.12           C  
ATOM    470  SD  MET A  61       5.555  -2.864  -5.828  1.00 32.12           S  
ATOM    471  CE  MET A  61       5.918  -1.096  -5.641  1.00 32.12           C  
ATOM    472  N   GLU A  62       9.006  -0.856 -10.114  1.00 31.36           N  
ATOM    473  CA  GLU A  62       9.029  -0.029 -11.317  1.00 31.36           C  
ATOM    474  C   GLU A  62       9.835  -0.695 -12.428  1.00 31.36           C  
ATOM    475  CB  GLU A  62       9.603   1.355 -11.006  1.00 31.36           C  
ATOM    476  O   GLU A  62       9.434  -0.669 -13.594  1.00 31.36           O  
ATOM    477  CG  GLU A  62       8.558   2.461 -10.971  1.00 31.36           C  
ATOM    478  CD  GLU A  62       9.078   3.759 -10.375  1.00 31.36           C  
ATOM    479  OE1 GLU A  62       8.300   4.735 -10.273  1.00 31.36           O  
ATOM    480  OE2 GLU A  62      10.274   3.802 -10.008  1.00 31.36           O  
ATOM    481  N   SER A  63      10.731  -1.450 -12.271  1.00 34.25           N  
ATOM    482  CA  SER A  63      11.612  -2.238 -13.127  1.00 34.25           C  
ATOM    483  C   SER A  63      11.086  -3.659 -13.304  1.00 34.25           C  
ATOM    484  CB  SER A  63      13.027  -2.278 -12.549  1.00 34.25           C  
ATOM    485  O   SER A  63      11.196  -4.237 -14.387  1.00 34.25           O  
ATOM    486  OG  SER A  63      13.618  -0.990 -12.577  1.00 34.25           O  
ATOM    487  N   LEU A  64      10.297  -4.058 -12.355  1.00 35.73           N  
ATOM    488  CA  LEU A  64       9.569  -5.321 -12.305  1.00 35.73           C  
ATOM    489  C   LEU A  64       8.213  -5.194 -12.992  1.00 35.73           C  
ATOM    490  CB  LEU A  64       9.379  -5.773 -10.854  1.00 35.73           C  
ATOM    491  O   LEU A  64       7.818  -6.073 -13.761  1.00 35.73           O  
ATOM    492  CG  LEU A  64       9.378  -7.283 -10.610  1.00 35.73           C  
ATOM    493  CD1 LEU A  64      10.753  -7.745 -10.140  1.00 35.73           C  
ATOM    494  CD2 LEU A  64       8.305  -7.659  -9.593  1.00 35.73           C  
ATOM    495  N   LEU A  65       7.503  -4.030 -12.927  1.00 36.85           N  
ATOM    496  CA  LEU A  65       6.248  -3.683 -13.585  1.00 36.85           C  
ATOM    497  C   LEU A  65       6.502  -3.140 -14.987  1.00 36.85           C  
ATOM    498  CB  LEU A  65       5.476  -2.652 -12.758  1.00 36.85           C  
ATOM    499  O   LEU A  65       5.775  -3.471 -15.927  1.00 36.85           O  
ATOM    500  CG  LEU A  65       4.486  -3.209 -11.734  1.00 36.85           C  
ATOM    501  CD1 LEU A  65       4.316  -2.233 -10.575  1.00 36.85           C  
ATOM    502  CD2 LEU A  65       3.142  -3.502 -12.393  1.00 36.85           C  
ATOM    503  N   SER A  66       7.531  -2.484 -15.209  1.00 35.70           N  
ATOM    504  CA  SER A  66       8.093  -2.065 -16.488  1.00 35.70           C  
ATOM    505  C   SER A  66       8.734  -3.238 -17.222  1.00 35.70           C  
ATOM    506  CB  SER A  66       9.127  -0.956 -16.281  1.00 35.70           C  
ATOM    507  O   SER A  66       8.594  -3.366 -18.440  1.00 35.70           O  
ATOM    508  OG  SER A  66       8.814   0.177 -17.073  1.00 35.70           O  
ATOM    509  N   ASP A  67       9.295  -4.129 -16.526  1.00 37.75           N  
ATOM    510  CA  ASP A  67       9.857  -5.394 -16.990  1.00 37.75           C  
ATOM    511  C   ASP A  67       8.756  -6.416 -17.266  1.00 37.75           C  
ATOM    512  CB  ASP A  67      10.845  -5.951 -15.963  1.00 37.75           C  
ATOM    513  O   ASP A  67       8.803  -7.131 -18.269  1.00 37.75           O  
ATOM    514  CG  ASP A  67      11.798  -6.976 -16.553  1.00 37.75           C  
ATOM    515  OD1 ASP A  67      12.352  -6.736 -17.647  1.00 37.75           O  
ATOM    516  OD2 ASP A  67      11.994  -8.036 -15.919  1.00 37.75           O  
ATOM    517  N   LYS A  68       7.660  -6.510 -16.538  1.00 36.87           N  
ATOM    518  CA  LYS A  68       6.472  -7.351 -16.659  1.00 36.87           C  
ATOM    519  C   LYS A  68       5.508  -6.793 -17.701  1.00 36.87           C  
ATOM    520  CB  LYS A  68       5.766  -7.480 -15.308  1.00 36.87           C  
ATOM    521  O   LYS A  68       4.879  -7.552 -18.442  1.00 36.87           O  
ATOM    522  CG  LYS A  68       6.467  -8.412 -14.331  1.00 36.87           C  
ATOM    523  CD  LYS A  68       5.555  -8.794 -13.171  1.00 36.87           C  
ATOM    524  CE  LYS A  68       6.219  -9.806 -12.247  1.00 36.87           C  
ATOM    525  NZ  LYS A  68       5.262 -10.340 -11.232  1.00 36.87           N  
ATOM    526  N   LEU A  69       5.428  -5.489 -17.981  1.00 33.66           N  
ATOM    527  CA  LEU A  69       4.747  -4.722 -19.018  1.00 33.66           C  
ATOM    528  C   LEU A  69       5.540  -4.747 -20.321  1.00 33.66           C  
ATOM    529  CB  LEU A  69       4.534  -3.276 -18.564  1.00 33.66           C  
ATOM    530  O   LEU A  69       4.963  -4.896 -21.401  1.00 33.66           O  
ATOM    531  CG  LEU A  69       3.152  -2.938 -18.003  1.00 33.66           C  
ATOM    532  CD1 LEU A  69       3.276  -1.948 -16.849  1.00 33.66           C  
ATOM    533  CD2 LEU A  69       2.252  -2.379 -19.099  1.00 33.66           C  
ATOM    534  N   TRP A  70       6.806  -4.778 -20.352  1.00 34.44           N  
ATOM    535  CA  TRP A  70       7.753  -4.887 -21.457  1.00 34.44           C  
ATOM    536  C   TRP A  70       7.886  -6.334 -21.919  1.00 34.44           C  
ATOM    537  CB  TRP A  70       9.124  -4.341 -21.048  1.00 34.44           C  
ATOM    538  O   TRP A  70       7.981  -6.604 -23.119  1.00 34.44           O  
ATOM    539  CG  TRP A  70      10.110  -4.266 -22.175  1.00 34.44           C  
ATOM    540  CD1 TRP A  70      10.213  -3.279 -23.116  1.00 34.44           C  
ATOM    541  CD2 TRP A  70      11.131  -5.220 -22.480  1.00 34.44           C  
ATOM    542  CE2 TRP A  70      11.817  -4.747 -23.621  1.00 34.44           C  
ATOM    543  CE3 TRP A  70      11.534  -6.430 -21.899  1.00 34.44           C  
ATOM    544  NE1 TRP A  70      11.238  -3.563 -23.989  1.00 34.44           N  
ATOM    545  CH2 TRP A  70      13.259  -6.624 -23.604  1.00 34.44           C  
ATOM    546  CZ2 TRP A  70      12.885  -5.443 -24.192  1.00 34.44           C  
ATOM    547  CZ3 TRP A  70      12.597  -7.121 -22.469  1.00 34.44           C  
ATOM    548  N   ARG A  71       7.636  -7.476 -21.182  1.00 33.41           N  
ATOM    549  CA  ARG A  71       7.714  -8.914 -21.419  1.00 33.41           C  
ATOM    550  C   ARG A  71       6.336  -9.495 -21.717  1.00 33.41           C  
ATOM    551  CB  ARG A  71       8.333  -9.625 -20.214  1.00 33.41           C  
ATOM    552  O   ARG A  71       6.211 -10.681 -22.030  1.00 33.41           O  
ATOM    553  CG  ARG A  71       9.821  -9.364 -20.042  1.00 33.41           C  
ATOM    554  CD  ARG A  71      10.408 -10.175 -18.895  1.00 33.41           C  
ATOM    555  NE  ARG A  71      11.752  -9.723 -18.548  1.00 33.41           N  
ATOM    556  NH1 ARG A  71      12.358 -11.682 -17.483  1.00 33.41           N  
ATOM    557  NH2 ARG A  71      13.842  -9.940 -17.622  1.00 33.41           N  
ATOM    558  CZ  ARG A  71      12.648 -10.449 -17.885  1.00 33.41           C  
ATOM    559  N   GLY A  72       5.250  -8.574 -21.901  1.00 29.38           N  
ATOM    560  CA  GLY A  72       3.936  -9.079 -22.264  1.00 29.38           C  
ATOM    561  C   GLY A  72       3.391 -10.090 -21.273  1.00 29.38           C  
ATOM    562  O   GLY A  72       2.538 -10.910 -21.620  1.00 29.38           O  
ATOM    563  N   GLU A  73       4.027 -10.209 -20.092  1.00 34.84           N  
ATOM    564  CA  GLU A  73       3.819 -11.175 -19.017  1.00 34.84           C  
ATOM    565  C   GLU A  73       2.790 -10.667 -18.011  1.00 34.84           C  
ATOM    566  CB  GLU A  73       5.140 -11.484 -18.308  1.00 34.84           C  
ATOM    567  O   GLU A  73       2.422 -11.382 -17.077  1.00 34.84           O  
ATOM    568  CG  GLU A  73       6.108 -12.309 -19.144  1.00 34.84           C  
ATOM    569  CD  GLU A  73       7.374 -12.690 -18.394  1.00 34.84           C  
ATOM    570  OE1 GLU A  73       8.216 -13.425 -18.957  1.00 34.84           O  
ATOM    571  OE2 GLU A  73       7.526 -12.250 -17.232  1.00 34.84           O  
ATOM    572  N   LEU A  74       2.276  -9.305 -18.246  1.00 33.70           N  
ATOM    573  CA  LEU A  74       1.095  -8.884 -17.499  1.00 33.70           C  
ATOM    574  C   LEU A  74      -0.181  -9.339 -18.199  1.00 33.70           C  
ATOM    575  CB  LEU A  74       1.082  -7.363 -17.328  1.00 33.70           C  
ATOM    576  O   LEU A  74      -0.381  -9.054 -19.382  1.00 33.70           O  
ATOM    577  CG  LEU A  74       1.958  -6.800 -16.208  1.00 33.70           C  
ATOM    578  CD1 LEU A  74       2.289  -5.336 -16.479  1.00 33.70           C  
ATOM    579  CD2 LEU A  74       1.266  -6.956 -14.858  1.00 33.70           C  
ATOM    580  N   PRO A  75      -0.646 -10.493 -17.727  1.00 28.56           N  
ATOM    581  CA  PRO A  75      -1.863 -11.035 -18.335  1.00 28.56           C  
ATOM    582  C   PRO A  75      -3.061 -10.099 -18.195  1.00 28.56           C  
ATOM    583  CB  PRO A  75      -2.094 -12.336 -17.562  1.00 28.56           C  
ATOM    584  O   PRO A  75      -3.199  -9.415 -17.177  1.00 28.56           O  
ATOM    585  CG  PRO A  75      -1.232 -12.217 -16.347  1.00 28.56           C  
ATOM    586  CD  PRO A  75      -0.441 -10.944 -16.447  1.00 28.56           C  
ATOM    587  N   MET A  76      -3.404  -9.324 -19.259  1.00 29.33           N  
ATOM    588  CA  MET A  76      -4.451  -8.608 -19.982  1.00 29.33           C  
ATOM    589  C   MET A  76      -5.824  -8.911 -19.391  1.00 29.33           C  
ATOM    590  CB  MET A  76      -4.428  -8.973 -21.467  1.00 29.33           C  
ATOM    591  O   MET A  76      -6.706  -9.416 -20.088  1.00 29.33           O  
ATOM    592  CG  MET A  76      -3.375  -8.224 -22.266  1.00 29.33           C  
ATOM    593  SD  MET A  76      -3.829  -8.046 -24.035  1.00 29.33           S  
ATOM    594  CE  MET A  76      -3.397  -9.700 -24.644  1.00 29.33           C  
ATOM    595  N   THR A  77      -5.882  -9.016 -17.941  1.00 31.77           N  
ATOM    596  CA  THR A  77      -7.296  -8.998 -17.583  1.00 31.77           C  
ATOM    597  C   THR A  77      -7.591  -7.869 -16.599  1.00 31.77           C  
ATOM    598  CB  THR A  77      -7.735 -10.342 -16.973  1.00 31.77           C  
ATOM    599  O   THR A  77      -6.712  -7.455 -15.841  1.00 31.77           O  
ATOM    600  CG2 THR A  77      -7.630 -11.470 -17.994  1.00 31.77           C  
ATOM    601  OG1 THR A  77      -6.898 -10.648 -15.852  1.00 31.77           O  
ATOM    602  N   ASN A  78      -8.416  -7.005 -16.846  1.00 29.48           N  
ATOM    603  CA  ASN A  78      -9.100  -5.879 -16.219  1.00 29.48           C  
ATOM    604  C   ASN A  78      -9.080  -5.988 -14.697  1.00 29.48           C  
ATOM    605  CB  ASN A  78     -10.540  -5.776 -16.725  1.00 29.48           C  
ATOM    606  O   ASN A  78      -8.936  -4.983 -14.000  1.00 29.48           O  
ATOM    607  CG  ASN A  78     -10.632  -5.144 -18.100  1.00 29.48           C  
ATOM    608  ND2 ASN A  78     -11.760  -5.345 -18.771  1.00 29.48           N  
ATOM    609  OD1 ASN A  78      -9.696  -4.481 -18.556  1.00 29.48           O  
ATOM    610  N   LYS A  79      -8.812  -7.114 -13.989  1.00 29.57           N  
ATOM    611  CA  LYS A  79      -8.837  -7.476 -12.575  1.00 29.57           C  
ATOM    612  C   LYS A  79      -7.437  -7.427 -11.970  1.00 29.57           C  
ATOM    613  CB  LYS A  79      -9.441  -8.868 -12.386  1.00 29.57           C  
ATOM    614  O   LYS A  79      -7.260  -6.973 -10.838  1.00 29.57           O  
ATOM    615  CG  LYS A  79     -10.952  -8.868 -12.208  1.00 29.57           C  
ATOM    616  CD  LYS A  79     -11.489 -10.277 -11.989  1.00 29.57           C  
ATOM    617  CE  LYS A  79     -13.010 -10.292 -11.920  1.00 29.57           C  
ATOM    618  NZ  LYS A  79     -13.540 -11.669 -11.684  1.00 29.57           N  
ATOM    619  N   GLN A  80      -6.276  -7.543 -12.627  1.00 32.84           N  
ATOM    620  CA  GLN A  80      -4.850  -7.528 -12.316  1.00 32.84           C  
ATOM    621  C   GLN A  80      -4.217  -6.193 -12.698  1.00 32.84           C  
ATOM    622  CB  GLN A  80      -4.132  -8.674 -13.031  1.00 32.84           C  
ATOM    623  O   GLN A  80      -3.319  -5.706 -12.009  1.00 32.84           O  
ATOM    624  CG  GLN A  80      -4.253 -10.015 -12.320  1.00 32.84           C  
ATOM    625  CD  GLN A  80      -3.711 -11.167 -13.145  1.00 32.84           C  
ATOM    626  NE2 GLN A  80      -3.397 -12.275 -12.481  1.00 32.84           N  
ATOM    627  OE1 GLN A  80      -3.577 -11.063 -14.368  1.00 32.84           O  
ATOM    628  N   PHE A  81      -4.848  -5.424 -13.583  1.00 33.88           N  
ATOM    629  CA  PHE A  81      -4.731  -4.011 -13.923  1.00 33.88           C  
ATOM    630  C   PHE A  81      -5.395  -3.141 -12.862  1.00 33.88           C  
ATOM    631  CB  PHE A  81      -5.353  -3.733 -15.295  1.00 33.88           C  
ATOM    632  O   PHE A  81      -4.828  -2.135 -12.432  1.00 33.88           O  
ATOM    633  CG  PHE A  81      -5.284  -2.289 -15.712  1.00 33.88           C  
ATOM    634  CD1 PHE A  81      -6.412  -1.480 -15.656  1.00 33.88           C  
ATOM    635  CD2 PHE A  81      -4.090  -1.740 -16.160  1.00 33.88           C  
ATOM    636  CE1 PHE A  81      -6.351  -0.143 -16.042  1.00 33.88           C  
ATOM    637  CE2 PHE A  81      -4.021  -0.405 -16.547  1.00 33.88           C  
ATOM    638  CZ  PHE A  81      -5.153   0.392 -16.488  1.00 33.88           C  
ATOM    639  N   LEU A  82      -6.462  -3.508 -12.179  1.00 31.38           N  
ATOM    640  CA  LEU A  82      -7.240  -2.877 -11.119  1.00 31.38           C  
ATOM    641  C   LEU A  82      -6.561  -3.057  -9.765  1.00 31.38           C  
ATOM    642  CB  LEU A  82      -8.655  -3.457 -11.074  1.00 31.38           C  
ATOM    643  O   LEU A  82      -6.609  -2.162  -8.918  1.00 31.38           O  
ATOM    644  CG  LEU A  82      -9.620  -2.976 -12.159  1.00 31.38           C  
ATOM    645  CD1 LEU A  82     -10.866  -3.855 -12.188  1.00 31.38           C  
ATOM    646  CD2 LEU A  82      -9.996  -1.516 -11.932  1.00 31.38           C  
ATOM    647  N   ALA A  83      -5.725  -4.039  -9.498  1.00 32.61           N  
ATOM    648  CA  ALA A  83      -4.873  -4.377  -8.361  1.00 32.61           C  
ATOM    649  C   ALA A  83      -3.550  -3.619  -8.422  1.00 32.61           C  
ATOM    650  CB  ALA A  83      -4.619  -5.882  -8.315  1.00 32.61           C  
ATOM    651  O   ALA A  83      -3.040  -3.165  -7.395  1.00 32.61           O  
ATOM    652  N   SER A  84      -3.020  -3.316  -9.555  1.00 36.02           N  
ATOM    653  CA  SER A  84      -1.898  -2.457  -9.919  1.00 36.02           C  
ATOM    654  C   SER A  84      -2.315  -0.990  -9.959  1.00 36.02           C  
ATOM    655  CB  SER A  84      -1.325  -2.869 -11.276  1.00 36.02           C  
ATOM    656  O   SER A  84      -1.533  -0.107  -9.602  1.00 36.02           O  
ATOM    657  OG  SER A  84      -0.710  -4.143 -11.196  1.00 36.02           O  
ATOM    658  N   LEU A  85      -3.538  -0.703 -10.100  1.00 35.01           N  
ATOM    659  CA  LEU A  85      -4.297   0.539 -10.003  1.00 35.01           C  
ATOM    660  C   LEU A  85      -4.616   0.868  -8.548  1.00 35.01           C  
ATOM    661  CB  LEU A  85      -5.593   0.440 -10.812  1.00 35.01           C  
ATOM    662  O   LEU A  85      -4.565   2.032  -8.145  1.00 35.01           O  
ATOM    663  CG  LEU A  85      -6.229   1.764 -11.237  1.00 35.01           C  
ATOM    664  CD1 LEU A  85      -5.564   2.289 -12.505  1.00 35.01           C  
ATOM    665  CD2 LEU A  85      -7.730   1.594 -11.445  1.00 35.01           C  
ATOM    666  N   GLY A  86      -4.808  -0.010  -7.592  1.00 36.17           N  
ATOM    667  CA  GLY A  86      -4.946   0.102  -6.148  1.00 36.17           C  
ATOM    668  C   GLY A  86      -3.640   0.427  -5.448  1.00 36.17           C  
ATOM    669  O   GLY A  86      -3.619   1.206  -4.492  1.00 36.17           O  
ATOM    670  N   GLU A  87      -2.488  -0.044  -5.967  1.00 38.77           N  
ATOM    671  CA  GLU A  87      -1.097   0.221  -5.612  1.00 38.77           C  
ATOM    672  C   GLU A  87      -0.613   1.534  -6.219  1.00 38.77           C  
ATOM    673  CB  GLU A  87      -0.197  -0.931  -6.065  1.00 38.77           C  
ATOM    674  O   GLU A  87       0.111   2.294  -5.572  1.00 38.77           O  
ATOM    675  CG  GLU A  87      -0.104  -2.071  -5.061  1.00 38.77           C  
ATOM    676  CD  GLU A  87       0.815  -3.195  -5.511  1.00 38.77           C  
ATOM    677  OE1 GLU A  87       1.019  -4.159  -4.739  1.00 38.77           O  
ATOM    678  OE2 GLU A  87       1.336  -3.110  -6.646  1.00 38.77           O  
ATOM    679  N   VAL A  88      -1.073   1.882  -7.299  1.00 37.70           N  
ATOM    680  CA  VAL A  88      -0.932   3.103  -8.085  1.00 37.70           C  
ATOM    681  C   VAL A  88      -1.928   4.151  -7.595  1.00 37.70           C  
ATOM    682  CB  VAL A  88      -1.138   2.834  -9.593  1.00 37.70           C  
ATOM    683  O   VAL A  88      -1.589   5.331  -7.476  1.00 37.70           O  
ATOM    684  CG1 VAL A  88      -1.196   4.147 -10.372  1.00 37.70           C  
ATOM    685  CG2 VAL A  88      -0.026   1.938 -10.132  1.00 37.70           C  
ATOM    686  N   ILE A  89      -3.239   3.856  -7.150  1.00 34.58           N  
ATOM    687  CA  ILE A  89      -4.315   4.628  -6.538  1.00 34.58           C  
ATOM    688  C   ILE A  89      -4.008   4.860  -5.060  1.00 34.58           C  
ATOM    689  CB  ILE A  89      -5.679   3.919  -6.697  1.00 34.58           C  
ATOM    690  O   ILE A  89      -4.234   5.954  -4.538  1.00 34.58           O  
ATOM    691  CG1 ILE A  89      -6.088   3.874  -8.174  1.00 34.58           C  
ATOM    692  CG2 ILE A  89      -6.751   4.615  -5.853  1.00 34.58           C  
ATOM    693  CD1 ILE A  89      -7.349   3.063  -8.442  1.00 34.58           C  
ATOM    694  N   ALA A  90      -3.406   3.954  -4.302  1.00 34.31           N  
ATOM    695  CA  ALA A  90      -2.805   4.106  -2.980  1.00 34.31           C  
ATOM    696  C   ALA A  90      -1.507   4.905  -3.056  1.00 34.31           C  
ATOM    697  CB  ALA A  90      -2.549   2.739  -2.351  1.00 34.31           C  
ATOM    698  O   ALA A  90      -1.239   5.749  -2.197  1.00 34.31           O  
ATOM    699  N   PHE A  91      -0.773   4.606  -4.168  1.00 34.32           N  
ATOM    700  CA  PHE A  91       0.435   5.287  -4.618  1.00 34.32           C  
ATOM    701  C   PHE A  91       0.086   6.560  -5.381  1.00 34.32           C  
ATOM    702  CB  PHE A  91       1.279   4.362  -5.500  1.00 34.32           C  
ATOM    703  O   PHE A  91       0.734   7.594  -5.203  1.00 34.32           O  
ATOM    704  CG  PHE A  91       2.739   4.722  -5.535  1.00 34.32           C  
ATOM    705  CD1 PHE A  91       3.247   5.526  -6.548  1.00 34.32           C  
ATOM    706  CD2 PHE A  91       3.605   4.256  -4.554  1.00 34.32           C  
ATOM    707  CE1 PHE A  91       4.599   5.861  -6.583  1.00 34.32           C  
ATOM    708  CE2 PHE A  91       4.957   4.587  -4.582  1.00 34.32           C  
ATOM    709  CZ  PHE A  91       5.452   5.389  -5.598  1.00 34.32           C  
ATOM    710  N   ASN A  92      -1.030   6.802  -6.237  1.00 32.85           N  
ATOM    711  CA  ASN A  92      -1.680   7.862  -7.000  1.00 32.85           C  
ATOM    712  C   ASN A  92      -2.738   8.583  -6.168  1.00 32.85           C  
ATOM    713  CB  ASN A  92      -2.303   7.300  -8.279  1.00 32.85           C  
ATOM    714  O   ASN A  92      -2.955   9.784  -6.338  1.00 32.85           O  
ATOM    715  CG  ASN A  92      -1.358   7.358  -9.463  1.00 32.85           C  
ATOM    716  ND2 ASN A  92      -1.353   6.304 -10.270  1.00 32.85           N  
ATOM    717  OD1 ASN A  92      -0.639   8.343  -9.651  1.00 32.85           O  
ATOM    718  N   TRP A  93      -3.428   8.138  -5.141  1.00 31.34           N  
ATOM    719  CA  TRP A  93      -4.145   8.775  -4.042  1.00 31.34           C  
ATOM    720  C   TRP A  93      -3.174   9.413  -3.054  1.00 31.34           C  
ATOM    721  CB  TRP A  93      -5.034   7.759  -3.319  1.00 31.34           C  
ATOM    722  O   TRP A  93      -3.439  10.495  -2.524  1.00 31.34           O  
ATOM    723  CG  TRP A  93      -6.184   8.374  -2.579  1.00 31.34           C  
ATOM    724  CD1 TRP A  93      -6.878   9.500  -2.923  1.00 31.34           C  
ATOM    725  CD2 TRP A  93      -6.770   7.897  -1.364  1.00 31.34           C  
ATOM    726  CE2 TRP A  93      -7.817   8.784  -1.029  1.00 31.34           C  
ATOM    727  CE3 TRP A  93      -6.512   6.804  -0.525  1.00 31.34           C  
ATOM    728  NE1 TRP A  93      -7.862   9.752  -1.995  1.00 31.34           N  
ATOM    729  CH2 TRP A  93      -8.333   7.534   0.914  1.00 31.34           C  
ATOM    730  CZ2 TRP A  93      -8.607   8.611   0.111  1.00 31.34           C  
ATOM    731  CZ3 TRP A  93      -7.299   6.634   0.608  1.00 31.34           C  
ATOM    732  N   TYR A  94      -1.756   8.825  -2.854  1.00 30.41           N  
ATOM    733  CA  TYR A  94      -0.591   9.514  -2.310  1.00 30.41           C  
ATOM    734  C   TYR A  94      -0.018  10.498  -3.323  1.00 30.41           C  
ATOM    735  CB  TYR A  94       0.485   8.506  -1.895  1.00 30.41           C  
ATOM    736  O   TYR A  94       0.386  11.606  -2.962  1.00 30.41           O  
ATOM    737  CG  TYR A  94       1.294   8.941  -0.697  1.00 30.41           C  
ATOM    738  CD1 TYR A  94       2.511   9.600  -0.856  1.00 30.41           C  
ATOM    739  CD2 TYR A  94       0.844   8.694   0.595  1.00 30.41           C  
ATOM    740  CE1 TYR A  94       3.261  10.001   0.244  1.00 30.41           C  
ATOM    741  CE2 TYR A  94       1.586   9.090   1.703  1.00 30.41           C  
ATOM    742  OH  TYR A  94       3.529  10.137   2.611  1.00 30.41           O  
ATOM    743  CZ  TYR A  94       2.791   9.742   1.518  1.00 30.41           C  
ATOM    744  N   ILE A  95      -0.263  10.322  -4.719  1.00 28.30           N  
ATOM    745  CA  ILE A  95       0.172  11.162  -5.829  1.00 28.30           C  
ATOM    746  C   ILE A  95      -1.046  11.721  -6.562  1.00 28.30           C  
ATOM    747  CB  ILE A  95       1.075  10.381  -6.809  1.00 28.30           C  
ATOM    748  O   ILE A  95      -0.994  12.820  -7.118  1.00 28.30           O  
ATOM    749  CG1 ILE A  95       2.337   9.887  -6.094  1.00 28.30           C  
ATOM    750  CG2 ILE A  95       1.435  11.247  -8.020  1.00 28.30           C  
ATOM    751  CD1 ILE A  95       3.550   9.747  -7.003  1.00 28.30           C  
ATOM    752  N   GLY A  96      -2.191  12.014  -6.176  1.00 27.39           N  
ATOM    753  CA  GLY A  96      -3.195  12.606  -7.046  1.00 27.39           C  
ATOM    754  C   GLY A  96      -4.525  12.836  -6.353  1.00 27.39           C  
ATOM    755  O   GLY A  96      -5.193  11.882  -5.949  1.00 27.39           O  
ATOM    756  N   GLN A  97      -5.446  13.329  -5.024  1.00 25.04           N  
ATOM    757  CA  GLN A  97      -6.326  14.363  -5.559  1.00 25.04           C  
ATOM    758  C   GLN A  97      -6.077  14.580  -7.049  1.00 25.04           C  
ATOM    759  CB  GLN A  97      -6.137  15.676  -4.798  1.00 25.04           C  
ATOM    760  O   GLN A  97      -5.059  15.157  -7.436  1.00 25.04           O  
ATOM    761  CG  GLN A  97      -6.677  15.645  -3.375  1.00 25.04           C  
ATOM    762  CD  GLN A  97      -7.977  16.413  -3.224  1.00 25.04           C  
ATOM    763  NE2 GLN A  97      -8.737  16.093  -2.182  1.00 25.04           N  
ATOM    764  OE1 GLN A  97      -8.296  17.287  -4.036  1.00 25.04           O  
ATOM    765  N   GLY A  98      -6.003  13.693  -8.094  1.00 25.90           N  
ATOM    766  CA  GLY A  98      -6.079  14.230  -9.443  1.00 25.90           C  
ATOM    767  C   GLY A  98      -7.206  13.630 -10.262  1.00 25.90           C  
ATOM    768  O   GLY A  98      -7.191  12.435 -10.566  1.00 25.90           O  
ATOM    769  N   ASP A  99      -8.455  13.816 -10.257  1.00 28.16           N  
ATOM    770  CA  ASP A  99      -9.307  14.395 -11.291  1.00 28.16           C  
ATOM    771  C   ASP A  99      -8.481  15.179 -12.308  1.00 28.16           C  
ATOM    772  CB  ASP A  99     -10.370  15.300 -10.666  1.00 28.16           C  
ATOM    773  O   ASP A  99      -7.731  16.086 -11.940  1.00 28.16           O  
ATOM    774  CG  ASP A  99     -11.764  15.040 -11.209  1.00 28.16           C  
ATOM    775  OD1 ASP A  99     -11.926  14.153 -12.075  1.00 28.16           O  
ATOM    776  OD2 ASP A  99     -12.710  15.729 -10.768  1.00 28.16           O  
ATOM    777  N   LEU A 100      -7.909  14.803 -13.449  1.00 25.56           N  
ATOM    778  CA  LEU A 100      -8.291  15.890 -14.343  1.00 25.56           C  
ATOM    779  C   LEU A 100      -7.479  15.843 -15.633  1.00 25.56           C  
ATOM    780  CB  LEU A 100      -8.098  17.244 -13.654  1.00 25.56           C  
ATOM    781  O   LEU A 100      -6.283  16.142 -15.630  1.00 25.56           O  
ATOM    782  CG  LEU A 100      -9.160  17.639 -12.627  1.00 25.56           C  
ATOM    783  CD1 LEU A 100      -8.627  18.732 -11.707  1.00 25.56           C  
ATOM    784  CD2 LEU A 100     -10.436  18.097 -13.326  1.00 25.56           C  
ATOM    785  N   GLY A 101      -7.316  14.621 -16.526  1.00 24.25           N  
ATOM    786  CA  GLY A 101      -6.987  15.006 -17.890  1.00 24.25           C  
ATOM    787  C   GLY A 101      -5.503  15.237 -18.103  1.00 24.25           C  
ATOM    788  O   GLY A 101      -5.109  16.181 -18.790  1.00 24.25           O  
ATOM    789  N   MET A 102      -4.426  14.315 -17.886  1.00 26.49           N  
ATOM    790  CA  MET A 102      -3.131  14.679 -18.453  1.00 26.49           C  
ATOM    791  C   MET A 102      -2.339  13.436 -18.843  1.00 26.49           C  
ATOM    792  CB  MET A 102      -2.327  15.521 -17.461  1.00 26.49           C  
ATOM    793  O   MET A 102      -2.088  12.567 -18.007  1.00 26.49           O  
ATOM    794  CG  MET A 102      -2.882  16.921 -17.254  1.00 26.49           C  
ATOM    795  SD  MET A 102      -1.587  18.126 -16.766  1.00 26.49           S  
ATOM    796  CE  MET A 102      -0.101  17.230 -17.295  1.00 26.49           C  
ATOM    797  N   THR A 103      -2.681  12.651 -19.829  1.00 22.47           N  
ATOM    798  CA  THR A 103      -2.047  12.489 -21.132  1.00 22.47           C  
ATOM    799  C   THR A 103      -0.797  13.357 -21.238  1.00 22.47           C  
ATOM    800  CB  THR A 103      -3.019  12.842 -22.274  1.00 22.47           C  
ATOM    801  O   THR A 103      -0.789  14.501 -20.778  1.00 22.47           O  
ATOM    802  CG2 THR A 103      -4.040  11.730 -22.490  1.00 22.47           C  
ATOM    803  OG1 THR A 103      -3.710  14.054 -21.948  1.00 22.47           O  
ATOM    804  N   ASN A 104       0.262  13.227 -20.256  1.00 24.31           N  
ATOM    805  CA  ASN A 104       1.632  13.587 -20.606  1.00 24.31           C  
ATOM    806  C   ASN A 104       2.414  14.069 -19.387  1.00 24.31           C  
ATOM    807  CB  ASN A 104       1.642  14.657 -21.700  1.00 24.31           C  
ATOM    808  O   ASN A 104       2.136  15.142 -18.850  1.00 24.31           O  
ATOM    809  CG  ASN A 104       1.494  14.072 -23.091  1.00 24.31           C  
ATOM    810  ND2 ASN A 104       1.171  14.920 -24.060  1.00 24.31           N  
ATOM    811  OD1 ASN A 104       1.668  12.867 -23.292  1.00 24.31           O  
ATOM    812  N   VAL A 105       2.822  13.312 -18.248  1.00 26.30           N  
ATOM    813  CA  VAL A 105       3.859  13.893 -17.402  1.00 26.30           C  
ATOM    814  C   VAL A 105       5.230  13.383 -17.842  1.00 26.30           C  
ATOM    815  CB  VAL A 105       3.623  13.569 -15.910  1.00 26.30           C  
ATOM    816  O   VAL A 105       5.443  12.174 -17.952  1.00 26.30           O  
ATOM    817  CG1 VAL A 105       4.578  14.370 -15.026  1.00 26.30           C  
ATOM    818  CG2 VAL A 105       2.172  13.850 -15.527  1.00 26.30           C  
ATOM    819  N   SER A 106       5.676  13.864 -18.988  1.00 24.42           N  
ATOM    820  CA  SER A 106       7.094  14.159 -19.164  1.00 24.42           C  
ATOM    821  C   SER A 106       7.675  14.834 -17.926  1.00 24.42           C  
ATOM    822  CB  SER A 106       7.309  15.050 -20.389  1.00 24.42           C  
ATOM    823  O   SER A 106       7.154  15.852 -17.465  1.00 24.42           O  
ATOM    824  OG  SER A 106       8.628  15.566 -20.410  1.00 24.42           O  
ATOM    825  N   ILE A 107       8.061  14.064 -16.873  1.00 26.63           N  
ATOM    826  CA  ILE A 107       8.900  14.556 -15.786  1.00 26.63           C  
ATOM    827  C   ILE A 107      10.146  15.228 -16.359  1.00 26.63           C  
ATOM    828  CB  ILE A 107       9.301  13.417 -14.821  1.00 26.63           C  
ATOM    829  O   ILE A 107      10.897  14.612 -17.119  1.00 26.63           O  
ATOM    830  CG1 ILE A 107       8.054  12.696 -14.298  1.00 26.63           C  
ATOM    831  CG2 ILE A 107      10.145  13.961 -13.664  1.00 26.63           C  
ATOM    832  CD1 ILE A 107       8.358  11.489 -13.422  1.00 26.63           C  
ATOM    833  N   SER A 108       9.852  16.327 -17.325  1.00 24.35           N  
ATOM    834  CA  SER A 108      10.829  17.353 -17.673  1.00 24.35           C  
ATOM    835  C   SER A 108      12.198  17.037 -17.079  1.00 24.35           C  
ATOM    836  CB  SER A 108      10.359  18.726 -17.191  1.00 24.35           C  
ATOM    837  O   SER A 108      12.316  16.788 -15.877  1.00 24.35           O  
ATOM    838  OG  SER A 108      10.398  18.803 -15.776  1.00 24.35           O  
ATOM    839  N   GLY A 109      12.866  16.038 -17.635  1.00 28.09           N  
ATOM    840  CA  GLY A 109      14.304  16.217 -17.762  1.00 28.09           C  
ATOM    841  C   GLY A 109      15.000  16.415 -16.429  1.00 28.09           C  
ATOM    842  O   GLY A 109      16.228  16.509 -16.372  1.00 28.09           O  
ATOM    843  N   ASN A 110      14.275  15.919 -15.202  1.00 28.96           N  
ATOM    844  CA  ASN A 110      14.953  15.915 -13.910  1.00 28.96           C  
ATOM    845  C   ASN A 110      14.384  14.846 -12.982  1.00 28.96           C  
ATOM    846  CB  ASN A 110      14.863  17.293 -13.251  1.00 28.96           C  
ATOM    847  O   ASN A 110      13.168  14.757 -12.803  1.00 28.96           O  
ATOM    848  CG  ASN A 110      15.974  18.225 -13.694  1.00 28.96           C  
ATOM    849  ND2 ASN A 110      15.810  19.514 -13.420  1.00 28.96           N  
ATOM    850  OD1 ASN A 110      16.970  17.791 -14.277  1.00 28.96           O  
ATOM    851  N   LYS A 111      14.870  13.618 -13.031  1.00 31.77           N  
ATOM    852  CA  LYS A 111      14.718  12.246 -12.556  1.00 31.77           C  
ATOM    853  C   LYS A 111      14.544  12.205 -11.041  1.00 31.77           C  
ATOM    854  CB  LYS A 111      15.922  11.399 -12.968  1.00 31.77           C  
ATOM    855  O   LYS A 111      15.402  12.687 -10.298  1.00 31.77           O  
ATOM    856  CG  LYS A 111      15.961  11.057 -14.450  1.00 31.77           C  
ATOM    857  CD  LYS A 111      17.043  10.030 -14.760  1.00 31.77           C  
ATOM    858  CE  LYS A 111      17.142   9.754 -16.254  1.00 31.77           C  
ATOM    859  NZ  LYS A 111      18.199   8.745 -16.561  1.00 31.77           N  
ATOM    860  N   CYS A 112      13.180  12.199 -10.587  1.00 31.55           N  
ATOM    861  CA  CYS A 112      12.814  11.865  -9.215  1.00 31.55           C  
ATOM    862  C   CYS A 112      12.782  10.355  -9.012  1.00 31.55           C  
ATOM    863  CB  CYS A 112      11.453  12.465  -8.863  1.00 31.55           C  
ATOM    864  O   CYS A 112      12.306   9.617  -9.877  1.00 31.55           O  
ATOM    865  SG  CYS A 112      11.474  14.261  -8.681  1.00 31.55           S  
ATOM    866  N   TYR A 113      13.625   9.931  -8.147  1.00 30.15           N  
ATOM    867  CA  TYR A 113      13.681   8.515  -7.802  1.00 30.15           C  
ATOM    868  C   TYR A 113      12.436   8.092  -7.031  1.00 30.15           C  
ATOM    869  CB  TYR A 113      14.935   8.212  -6.976  1.00 30.15           C  
ATOM    870  O   TYR A 113      11.878   8.878  -6.262  1.00 30.15           O  
ATOM    871  CG  TYR A 113      16.216   8.278  -7.771  1.00 30.15           C  
ATOM    872  CD1 TYR A 113      16.602   7.224  -8.595  1.00 30.15           C  
ATOM    873  CD2 TYR A 113      17.043   9.394  -7.699  1.00 30.15           C  
ATOM    874  CE1 TYR A 113      17.783   7.279  -9.328  1.00 30.15           C  
ATOM    875  CE2 TYR A 113      18.226   9.460  -8.428  1.00 30.15           C  
ATOM    876  OH  TYR A 113      19.757   8.460  -9.962  1.00 30.15           O  
ATOM    877  CZ  TYR A 113      18.587   8.400  -9.238  1.00 30.15           C  
ATOM    878  N   PRO A 114      11.814   7.090  -7.365  1.00 29.42           N  
ATOM    879  CA  PRO A 114      10.569   6.508  -6.858  1.00 29.42           C  
ATOM    880  C   PRO A 114      10.601   6.271  -5.349  1.00 29.42           C  
ATOM    881  CB  PRO A 114      10.464   5.183  -7.617  1.00 29.42           C  
ATOM    882  O   PRO A 114       9.555   6.297  -4.695  1.00 29.42           O  
ATOM    883  CG  PRO A 114      11.597   5.210  -8.591  1.00 29.42           C  
ATOM    884  CD  PRO A 114      12.471   6.389  -8.274  1.00 29.42           C  
ATOM    885  N   PHE A 115      11.736   6.612  -4.649  1.00 27.92           N  
ATOM    886  CA  PHE A 115      11.923   6.467  -3.210  1.00 27.92           C  
ATOM    887  C   PHE A 115      12.423   7.769  -2.595  1.00 27.92           C  
ATOM    888  CB  PHE A 115      12.905   5.332  -2.906  1.00 27.92           C  
ATOM    889  O   PHE A 115      12.755   7.814  -1.409  1.00 27.92           O  
ATOM    890  CG  PHE A 115      12.572   4.038  -3.599  1.00 27.92           C  
ATOM    891  CD1 PHE A 115      11.533   3.236  -3.142  1.00 27.92           C  
ATOM    892  CD2 PHE A 115      13.297   3.624  -4.709  1.00 27.92           C  
ATOM    893  CE1 PHE A 115      11.222   2.039  -3.781  1.00 27.92           C  
ATOM    894  CE2 PHE A 115      12.992   2.429  -5.353  1.00 27.92           C  
ATOM    895  CZ  PHE A 115      11.955   1.637  -4.887  1.00 27.92           C  
ATOM    896  N   ASP A 116      12.447   8.789  -3.487  1.00 34.02           N  
ATOM    897  CA  ASP A 116      12.766  10.149  -3.063  1.00 34.02           C  
ATOM    898  C   ASP A 116      11.498  10.981  -2.889  1.00 34.02           C  
ATOM    899  CB  ASP A 116      13.702  10.820  -4.071  1.00 34.02           C  
ATOM    900  O   ASP A 116      11.063  11.661  -3.821  1.00 34.02           O  
ATOM    901  CG  ASP A 116      14.343  12.086  -3.532  1.00 34.02           C  
ATOM    902  OD1 ASP A 116      13.847  12.642  -2.528  1.00 34.02           O  
ATOM    903  OD2 ASP A 116      15.352  12.535  -4.118  1.00 34.02           O  
ATOM    904  N   PHE A 117      10.948  10.609  -1.632  1.00 33.13           N  
ATOM    905  CA  PHE A 117       9.678  11.113  -1.123  1.00 33.13           C  
ATOM    906  C   PHE A 117       9.686  12.635  -1.058  1.00 33.13           C  
ATOM    907  CB  PHE A 117       9.383  10.530   0.262  1.00 33.13           C  
ATOM    908  O   PHE A 117       8.700  13.283  -1.416  1.00 33.13           O  
ATOM    909  CG  PHE A 117       7.952  10.101   0.448  1.00 33.13           C  
ATOM    910  CD1 PHE A 117       7.025  10.960   1.026  1.00 33.13           C  
ATOM    911  CD2 PHE A 117       7.535   8.839   0.046  1.00 33.13           C  
ATOM    912  CE1 PHE A 117       5.700  10.566   1.199  1.00 33.13           C  
ATOM    913  CE2 PHE A 117       6.213   8.439   0.216  1.00 33.13           C  
ATOM    914  CZ  PHE A 117       5.297   9.303   0.794  1.00 33.13           C  
ATOM    915  N   ASP A 118      10.797  13.352  -0.928  1.00 35.76           N  
ATOM    916  CA  ASP A 118      11.028  14.789  -0.816  1.00 35.76           C  
ATOM    917  C   ASP A 118      11.164  15.433  -2.194  1.00 35.76           C  
ATOM    918  CB  ASP A 118      12.279  15.067   0.021  1.00 35.76           C  
ATOM    919  O   ASP A 118      10.631  16.518  -2.433  1.00 35.76           O  
ATOM    920  CG  ASP A 118      12.013  15.034   1.515  1.00 35.76           C  
ATOM    921  OD1 ASP A 118      10.833  15.084   1.926  1.00 35.76           O  
ATOM    922  OD2 ASP A 118      12.991  14.960   2.289  1.00 35.76           O  
ATOM    923  N   CYS A 119      11.565  14.615  -3.236  1.00 39.39           N  
ATOM    924  CA  CYS A 119      11.702  14.955  -4.647  1.00 39.39           C  
ATOM    925  C   CYS A 119      10.387  14.746  -5.389  1.00 39.39           C  
ATOM    926  CB  CYS A 119      12.803  14.117  -5.297  1.00 39.39           C  
ATOM    927  O   CYS A 119       9.970  15.598  -6.175  1.00 39.39           O  
ATOM    928  SG  CYS A 119      13.082  14.506  -7.038  1.00 39.39           S  
ATOM    929  N   CYS A 120       9.649  13.606  -4.971  1.00 37.53           N  
ATOM    930  CA  CYS A 120       8.328  13.253  -5.478  1.00 37.53           C  
ATOM    931  C   CYS A 120       7.246  14.097  -4.816  1.00 37.53           C  
ATOM    932  CB  CYS A 120       8.044  11.769  -5.245  1.00 37.53           C  
ATOM    933  O   CYS A 120       6.308  14.544  -5.479  1.00 37.53           O  
ATOM    934  SG  CYS A 120       8.981  10.669  -6.329  1.00 37.53           S  
ATOM    935  N   PHE A 121       7.447  14.597  -3.514  1.00 35.64           N  
ATOM    936  CA  PHE A 121       6.670  15.480  -2.653  1.00 35.64           C  
ATOM    937  C   PHE A 121       6.892  16.939  -3.031  1.00 35.64           C  
ATOM    938  CB  PHE A 121       7.036  15.258  -1.182  1.00 35.64           C  
ATOM    939  O   PHE A 121       5.948  17.732  -3.049  1.00 35.64           O  
ATOM    940  CG  PHE A 121       6.058  15.868  -0.214  1.00 35.64           C  
ATOM    941  CD1 PHE A 121       6.333  17.083   0.401  1.00 35.64           C  
ATOM    942  CD2 PHE A 121       4.863  15.225   0.082  1.00 35.64           C  
ATOM    943  CE1 PHE A 121       5.430  17.650   1.297  1.00 35.64           C  
ATOM    944  CE2 PHE A 121       3.955  15.786   0.976  1.00 35.64           C  
ATOM    945  CZ  PHE A 121       4.242  16.998   1.583  1.00 35.64           C  
ATOM    946  N   GLN A 122       8.084  17.533  -3.551  1.00 35.24           N  
ATOM    947  CA  GLN A 122       8.492  18.852  -4.022  1.00 35.24           C  
ATOM    948  C   GLN A 122       8.095  19.063  -5.481  1.00 35.24           C  
ATOM    949  CB  GLN A 122      10.001  19.039  -3.856  1.00 35.24           C  
ATOM    950  O   GLN A 122       7.802  20.187  -5.894  1.00 35.24           O  
ATOM    951  CG  GLN A 122      10.419  19.451  -2.451  1.00 35.24           C  
ATOM    952  CD  GLN A 122      11.903  19.749  -2.344  1.00 35.24           C  
ATOM    953  NE2 GLN A 122      12.329  20.225  -1.179  1.00 35.24           N  
ATOM    954  OE1 GLN A 122      12.660  19.552  -3.299  1.00 35.24           O  
ATOM    955  N   HIS A 123       7.804  17.876  -6.170  1.00 37.10           N  
ATOM    956  CA  HIS A 123       7.414  17.912  -7.575  1.00 37.10           C  
ATOM    957  C   HIS A 123       5.907  17.735  -7.733  1.00 37.10           C  
ATOM    958  CB  HIS A 123       8.154  16.830  -8.364  1.00 37.10           C  
ATOM    959  O   HIS A 123       5.339  18.105  -8.763  1.00 37.10           O  
ATOM    960  CG  HIS A 123       9.505  17.257  -8.844  1.00 37.10           C  
ATOM    961  CD2 HIS A 123      10.434  16.604  -9.582  1.00 37.10           C  
ATOM    962  ND1 HIS A 123      10.035  18.499  -8.568  1.00 37.10           N  
ATOM    963  CE1 HIS A 123      11.235  18.591  -9.117  1.00 37.10           C  
ATOM    964  NE2 HIS A 123      11.500  17.454  -9.738  1.00 37.10           N  
ATOM    965  N   ILE A 124       5.270  17.034  -6.734  1.00 32.93           N  
ATOM    966  CA  ILE A 124       3.831  16.962  -6.504  1.00 32.93           C  
ATOM    967  C   ILE A 124       3.328  18.298  -5.961  1.00 32.93           C  
ATOM    968  CB  ILE A 124       3.470  15.818  -5.531  1.00 32.93           C  
ATOM    969  O   ILE A 124       2.153  18.637  -6.120  1.00 32.93           O  
ATOM    970  CG1 ILE A 124       3.789  14.458  -6.163  1.00 32.93           C  
ATOM    971  CG2 ILE A 124       1.997  15.900  -5.123  1.00 32.93           C  
ATOM    972  CD1 ILE A 124       3.647  13.282  -5.207  1.00 32.93           C  
ATOM    973  N   GLN A 125       4.190  19.206  -5.460  1.00 28.74           N  
ATOM    974  CA  GLN A 125       4.012  20.587  -5.022  1.00 28.74           C  
ATOM    975  C   GLN A 125       3.724  21.506  -6.205  1.00 28.74           C  
ATOM    976  CB  GLN A 125       5.250  21.074  -4.267  1.00 28.74           C  
ATOM    977  O   GLN A 125       3.601  22.721  -6.038  1.00 28.74           O  
ATOM    978  CG  GLN A 125       5.312  20.604  -2.820  1.00 28.74           C  
ATOM    979  CD  GLN A 125       6.198  21.482  -1.956  1.00 28.74           C  
ATOM    980  NE2 GLN A 125       6.109  21.303  -0.642  1.00 28.74           N  
ATOM    981  OE1 GLN A 125       6.956  22.314  -2.465  1.00 28.74           O  
ATOM    982  N   SER A 126       3.360  20.878  -7.435  1.00 32.71           N  
ATOM    983  CA  SER A 126       2.906  21.958  -8.305  1.00 32.71           C  
ATOM    984  C   SER A 126       1.469  22.356  -7.989  1.00 32.71           C  
ATOM    985  CB  SER A 126       3.018  21.545  -9.774  1.00 32.71           C  
ATOM    986  O   SER A 126       0.597  21.496  -7.849  1.00 32.71           O  
ATOM    987  OG  SER A 126       1.919  20.735 -10.153  1.00 32.71           O  
ATOM    988  N   GLU A 127       1.181  23.021  -6.858  1.00 29.88           N  
ATOM    989  CA  GLU A 127       0.043  23.832  -6.437  1.00 29.88           C  
ATOM    990  C   GLU A 127      -1.045  23.856  -7.508  1.00 29.88           C  
ATOM    991  CB  GLU A 127       0.491  25.259  -6.111  1.00 29.88           C  
ATOM    992  O   GLU A 127      -2.235  23.901  -7.190  1.00 29.88           O  
ATOM    993  CG  GLU A 127       0.755  25.498  -4.631  1.00 29.88           C  
ATOM    994  CD  GLU A 127       0.914  26.968  -4.279  1.00 29.88           C  
ATOM    995  OE1 GLU A 127       1.014  27.297  -3.076  1.00 29.88           O  
ATOM    996  OE2 GLU A 127       0.938  27.799  -5.215  1.00 29.88           O  
ATOM    997  N   GLN A 128      -0.987  23.134  -8.577  1.00 30.81           N  
ATOM    998  CA  GLN A 128      -1.884  23.277  -9.718  1.00 30.81           C  
ATOM    999  C   GLN A 128      -2.645  21.982  -9.986  1.00 30.81           C  
ATOM   1000  CB  GLN A 128      -1.105  23.695 -10.966  1.00 30.81           C  
ATOM   1001  O   GLN A 128      -3.828  22.011 -10.331  1.00 30.81           O  
ATOM   1002  CG  GLN A 128      -1.182  25.186 -11.268  1.00 30.81           C  
ATOM   1003  CD  GLN A 128      -0.367  25.581 -12.485  1.00 30.81           C  
ATOM   1004  NE2 GLN A 128      -0.370  26.869 -12.808  1.00 30.81           N  
ATOM   1005  OE1 GLN A 128       0.262  24.734 -13.129  1.00 30.81           O  
ATOM   1006  N   SER A 129      -2.103  20.755  -9.671  1.00 34.00           N  
ATOM   1007  CA  SER A 129      -2.640  19.419  -9.910  1.00 34.00           C  
ATOM   1008  C   SER A 129      -3.494  18.949  -8.737  1.00 34.00           C  
ATOM   1009  CB  SER A 129      -1.506  18.423 -10.157  1.00 34.00           C  
ATOM   1010  O   SER A 129      -4.545  18.335  -8.936  1.00 34.00           O  
ATOM   1011  OG  SER A 129      -0.755  18.789 -11.302  1.00 34.00           O  
ATOM   1012  N   PHE A 130      -3.289  19.517  -7.505  1.00 33.13           N  
ATOM   1013  CA  PHE A 130      -4.067  19.284  -6.294  1.00 33.13           C  
ATOM   1014  C   PHE A 130      -5.133  20.358  -6.120  1.00 33.13           C  
ATOM   1015  CB  PHE A 130      -3.152  19.248  -5.066  1.00 33.13           C  
ATOM   1016  O   PHE A 130      -6.223  20.083  -5.614  1.00 33.13           O  
ATOM   1017  CG  PHE A 130      -2.751  17.859  -4.648  1.00 33.13           C  
ATOM   1018  CD1 PHE A 130      -3.558  17.114  -3.796  1.00 33.13           C  
ATOM   1019  CD2 PHE A 130      -1.566  17.298  -5.107  1.00 33.13           C  
ATOM   1020  CE1 PHE A 130      -3.189  15.828  -3.408  1.00 33.13           C  
ATOM   1021  CE2 PHE A 130      -1.191  16.013  -4.723  1.00 33.13           C  
ATOM   1022  CZ  PHE A 130      -2.004  15.281  -3.873  1.00 33.13           C  
ATOM   1023  N   ALA A 131      -5.052  21.575  -6.675  1.00 33.82           N  
ATOM   1024  CA  ALA A 131      -5.979  22.703  -6.722  1.00 33.82           C  
ATOM   1025  C   ALA A 131      -7.108  22.445  -7.716  1.00 33.82           C  
ATOM   1026  CB  ALA A 131      -5.236  23.987  -7.086  1.00 33.82           C  
ATOM   1027  O   ALA A 131      -8.255  22.825  -7.473  1.00 33.82           O  
ATOM   1028  N   LYS A 132      -6.921  21.490  -8.631  1.00 32.58           N  
ATOM   1029  CA  LYS A 132      -7.829  21.077  -9.697  1.00 32.58           C  
ATOM   1030  C   LYS A 132      -8.668  19.876  -9.270  1.00 32.58           C  
ATOM   1031  CB  LYS A 132      -7.048  20.744 -10.969  1.00 32.58           C  
ATOM   1032  O   LYS A 132      -9.834  19.760  -9.651  1.00 32.58           O  
ATOM   1033  CG  LYS A 132      -7.167  21.796 -12.062  1.00 32.58           C  
ATOM   1034  CD  LYS A 132      -6.437  21.371 -13.329  1.00 32.58           C  
ATOM   1035  CE  LYS A 132      -6.523  22.439 -14.410  1.00 32.58           C  
ATOM   1036  NZ  LYS A 132      -5.801  22.031 -15.652  1.00 32.58           N  
ATOM   1037  N   MET A 133      -8.200  18.997  -8.317  1.00 32.64           N  
ATOM   1038  CA  MET A 133      -8.819  17.842  -7.674  1.00 32.64           C  
ATOM   1039  C   MET A 133      -9.665  18.273  -6.480  1.00 32.64           C  
ATOM   1040  CB  MET A 133      -7.753  16.841  -7.225  1.00 32.64           C  
ATOM   1041  O   MET A 133     -10.553  17.537  -6.046  1.00 32.64           O  
ATOM   1042  CG  MET A 133      -7.070  16.116  -8.374  1.00 32.64           C  
ATOM   1043  SD  MET A 133      -5.938  14.793  -7.797  1.00 32.64           S  
ATOM   1044  CE  MET A 133      -4.342  15.496  -8.298  1.00 32.64           C  
ATOM   1045  N   ARG A 134      -9.519  19.606  -5.989  1.00 32.33           N  
ATOM   1046  CA  ARG A 134     -10.199  20.241  -4.865  1.00 32.33           C  
ATOM   1047  C   ARG A 134     -11.257  21.226  -5.351  1.00 32.33           C  
ATOM   1048  CB  ARG A 134      -9.192  20.957  -3.962  1.00 32.33           C  
ATOM   1049  O   ARG A 134     -12.030  21.759  -4.553  1.00 32.33           O  
ATOM   1050  CG  ARG A 134      -8.323  20.017  -3.142  1.00 32.33           C  
ATOM   1051  CD  ARG A 134      -7.441  20.777  -2.161  1.00 32.33           C  
ATOM   1052  NE  ARG A 134      -6.492  19.891  -1.492  1.00 32.33           N  
ATOM   1053  NH1 ARG A 134      -5.524  21.554  -0.213  1.00 32.33           N  
ATOM   1054  NH2 ARG A 134      -4.788  19.390  -0.037  1.00 32.33           N  
ATOM   1055  CZ  ARG A 134      -5.604  20.280  -0.582  1.00 32.33           C  
ATOM   1056  N   GLU A 135     -11.417  21.362  -6.853  1.00 33.74           N  
ATOM   1057  CA  GLU A 135     -12.399  22.254  -7.463  1.00 33.74           C  
ATOM   1058  C   GLU A 135     -13.783  21.613  -7.495  1.00 33.74           C  
ATOM   1059  CB  GLU A 135     -11.966  22.642  -8.880  1.00 33.74           C  
ATOM   1060  O   GLU A 135     -13.914  20.419  -7.770  1.00 33.74           O  
ATOM   1061  CG  GLU A 135     -10.814  23.635  -8.921  1.00 33.74           C  
ATOM   1062  CD  GLU A 135     -10.453  24.077 -10.330  1.00 33.74           C  
ATOM   1063  OE1 GLU A 135      -9.558  24.939 -10.486  1.00 33.74           O  
ATOM   1064  OE2 GLU A 135     -11.069  23.557 -11.287  1.00 33.74           O  
ATOM   1065  N   PRO A 136     -14.785  22.299  -6.826  1.00 26.67           N  
ATOM   1066  CA  PRO A 136     -16.157  21.788  -6.873  1.00 26.67           C  
ATOM   1067  C   PRO A 136     -16.630  21.495  -8.295  1.00 26.67           C  
ATOM   1068  CB  PRO A 136     -16.977  22.920  -6.247  1.00 26.67           C  
ATOM   1069  O   PRO A 136     -16.412  22.305  -9.201  1.00 26.67           O  
ATOM   1070  CG  PRO A 136     -15.962  23.916  -5.786  1.00 26.67           C  
ATOM   1071  CD  PRO A 136     -14.630  23.545  -6.370  1.00 26.67           C  
ATOM   1072  N   GLY A 137     -16.796  20.000  -8.750  1.00 30.00           N  
ATOM   1073  CA  GLY A 137     -17.267  19.675 -10.087  1.00 30.00           C  
ATOM   1074  C   GLY A 137     -16.326  18.758 -10.844  1.00 30.00           C  
ATOM   1075  O   GLY A 137     -16.586  18.408 -11.998  1.00 30.00           O  
ATOM   1076  N   PHE A 138     -15.127  18.464 -10.303  1.00 30.78           N  
ATOM   1077  CA  PHE A 138     -14.219  17.409 -10.739  1.00 30.78           C  
ATOM   1078  C   PHE A 138     -14.784  16.035 -10.400  1.00 30.78           C  
ATOM   1079  CB  PHE A 138     -12.841  17.583 -10.093  1.00 30.78           C  
ATOM   1080  O   PHE A 138     -15.051  15.738  -9.234  1.00 30.78           O  
ATOM   1081  CG  PHE A 138     -11.810  16.605 -10.588  1.00 30.78           C  
ATOM   1082  CD1 PHE A 138     -11.486  15.479  -9.842  1.00 30.78           C  
ATOM   1083  CD2 PHE A 138     -11.166  16.811 -11.801  1.00 30.78           C  
ATOM   1084  CE1 PHE A 138     -10.532  14.571 -10.297  1.00 30.78           C  
ATOM   1085  CE2 PHE A 138     -10.212  15.909 -12.263  1.00 30.78           C  
ATOM   1086  CZ  PHE A 138      -9.896  14.790 -11.509  1.00 30.78           C  
ATOM   1087  N   GLU A 139     -15.462  15.257 -11.413  1.00 30.69           N  
ATOM   1088  CA  GLU A 139     -16.014  13.908 -11.337  1.00 30.69           C  
ATOM   1089  C   GLU A 139     -15.179  12.923 -12.151  1.00 30.69           C  
ATOM   1090  CB  GLU A 139     -17.466  13.892 -11.822  1.00 30.69           C  
ATOM   1091  O   GLU A 139     -14.934  13.142 -13.339  1.00 30.69           O  
ATOM   1092  CG  GLU A 139     -18.463  14.410 -10.795  1.00 30.69           C  
ATOM   1093  CD  GLU A 139     -19.884  13.933 -11.046  1.00 30.69           C  
ATOM   1094  OE1 GLU A 139     -20.764  14.170 -10.187  1.00 30.69           O  
ATOM   1095  OE2 GLU A 139     -20.120  13.317 -12.109  1.00 30.69           O  
ATOM   1096  N   PRO A 140     -14.193  12.082 -11.530  1.00 34.30           N  
ATOM   1097  CA  PRO A 140     -13.468  11.094 -12.332  1.00 34.30           C  
ATOM   1098  C   PRO A 140     -14.359  10.402 -13.362  1.00 34.30           C  
ATOM   1099  CB  PRO A 140     -12.961  10.095 -11.289  1.00 34.30           C  
ATOM   1100  O   PRO A 140     -15.520  10.099 -13.075  1.00 34.30           O  
ATOM   1101  CG  PRO A 140     -13.582  10.538 -10.003  1.00 34.30           C  
ATOM   1102  CD  PRO A 140     -14.394  11.774 -10.266  1.00 34.30           C  
ATOM   1103  N   THR A 141     -14.519  10.936 -14.608  1.00 27.69           N  
ATOM   1104  CA  THR A 141     -15.276  10.446 -15.755  1.00 27.69           C  
ATOM   1105  C   THR A 141     -15.088   8.941 -15.923  1.00 27.69           C  
ATOM   1106  CB  THR A 141     -14.856  11.165 -17.050  1.00 27.69           C  
ATOM   1107  O   THR A 141     -13.973   8.431 -15.797  1.00 27.69           O  
ATOM   1108  CG2 THR A 141     -15.569  12.506 -17.191  1.00 27.69           C  
ATOM   1109  OG1 THR A 141     -13.441  11.390 -17.028  1.00 27.69           O  
ATOM   1110  N   ASN A 142     -15.839   8.127 -15.001  1.00 33.99           N  
ATOM   1111  CA  ASN A 142     -16.294   6.779 -15.325  1.00 33.99           C  
ATOM   1112  C   ASN A 142     -16.131   5.832 -14.139  1.00 33.99           C  
ATOM   1113  CB  ASN A 142     -15.544   6.237 -16.543  1.00 33.99           C  
ATOM   1114  O   ASN A 142     -15.318   4.907 -14.185  1.00 33.99           O  
ATOM   1115  CG  ASN A 142     -16.310   6.436 -17.836  1.00 33.99           C  
ATOM   1116  ND2 ASN A 142     -15.647   6.195 -18.961  1.00 33.99           N  
ATOM   1117  OD1 ASN A 142     -17.487   6.804 -17.824  1.00 33.99           O  
ATOM   1118  N   TRP A 143     -16.491   6.266 -13.014  1.00 35.54           N  
ATOM   1119  CA  TRP A 143     -16.516   5.507 -11.768  1.00 35.54           C  
ATOM   1120  C   TRP A 143     -17.385   4.261 -11.906  1.00 35.54           C  
ATOM   1121  CB  TRP A 143     -17.031   6.378 -10.618  1.00 35.54           C  
ATOM   1122  O   TRP A 143     -17.134   3.246 -11.252  1.00 35.54           O  
ATOM   1123  CG  TRP A 143     -16.057   7.424 -10.164  1.00 35.54           C  
ATOM   1124  CD1 TRP A 143     -15.998   8.727 -10.574  1.00 35.54           C  
ATOM   1125  CD2 TRP A 143     -14.999   7.252  -9.216  1.00 35.54           C  
ATOM   1126  CE2 TRP A 143     -14.338   8.495  -9.098  1.00 35.54           C  
ATOM   1127  CE3 TRP A 143     -14.546   6.168  -8.454  1.00 35.54           C  
ATOM   1128  NE1 TRP A 143     -14.966   9.377  -9.936  1.00 35.54           N  
ATOM   1129  CH2 TRP A 143     -12.824   7.604  -7.512  1.00 35.54           C  
ATOM   1130  CZ2 TRP A 143     -13.247   8.682  -8.247  1.00 35.54           C  
ATOM   1131  CZ3 TRP A 143     -13.460   6.356  -7.607  1.00 35.54           C  
ATOM   1132  N   GLU A 144     -18.323   4.222 -12.869  1.00 31.95           N  
ATOM   1133  CA  GLU A 144     -19.292   3.167 -13.150  1.00 31.95           C  
ATOM   1134  C   GLU A 144     -18.625   1.968 -13.816  1.00 31.95           C  
ATOM   1135  CB  GLU A 144     -20.424   3.698 -14.034  1.00 31.95           C  
ATOM   1136  O   GLU A 144     -19.077   0.832 -13.658  1.00 31.95           O  
ATOM   1137  CG  GLU A 144     -21.493   4.466 -13.271  1.00 31.95           C  
ATOM   1138  CD  GLU A 144     -22.634   4.945 -14.154  1.00 31.95           C  
ATOM   1139  OE1 GLU A 144     -23.590   5.561 -13.630  1.00 31.95           O  
ATOM   1140  OE2 GLU A 144     -22.572   4.701 -15.380  1.00 31.95           O  
ATOM   1141  N   ASN A 145     -17.269   2.046 -14.167  1.00 37.25           N  
ATOM   1142  CA  ASN A 145     -16.498   1.030 -14.876  1.00 37.25           C  
ATOM   1143  C   ASN A 145     -15.301   0.560 -14.056  1.00 37.25           C  
ATOM   1144  CB  ASN A 145     -16.036   1.559 -16.236  1.00 37.25           C  
ATOM   1145  O   ASN A 145     -14.555  -0.322 -14.486  1.00 37.25           O  
ATOM   1146  CG  ASN A 145     -17.139   1.540 -17.276  1.00 37.25           C  
ATOM   1147  ND2 ASN A 145     -16.934   2.263 -18.370  1.00 37.25           N  
ATOM   1148  OD1 ASN A 145     -18.166   0.881 -17.097  1.00 37.25           O  
ATOM   1149  N   LEU A 146     -15.161   1.025 -12.757  1.00 38.66           N  
ATOM   1150  CA  LEU A 146     -14.008   0.815 -11.889  1.00 38.66           C  
ATOM   1151  C   LEU A 146     -14.356  -0.126 -10.740  1.00 38.66           C  
ATOM   1152  CB  LEU A 146     -13.504   2.150 -11.334  1.00 38.66           C  
ATOM   1153  O   LEU A 146     -13.466  -0.719 -10.126  1.00 38.66           O  
ATOM   1154  CG  LEU A 146     -12.740   3.045 -12.312  1.00 38.66           C  
ATOM   1155  CD1 LEU A 146     -12.571   4.443 -11.729  1.00 38.66           C  
ATOM   1156  CD2 LEU A 146     -11.385   2.433 -12.650  1.00 38.66           C  
ATOM   1157  N   GLY A 147     -15.664  -0.739 -10.807  1.00 43.51           N  
ATOM   1158  CA  GLY A 147     -16.096  -1.661  -9.768  1.00 43.51           C  
ATOM   1159  C   GLY A 147     -16.690  -0.962  -8.560  1.00 43.51           C  
ATOM   1160  O   GLY A 147     -16.782   0.267  -8.530  1.00 43.51           O  
ATOM   1161  N   THR A 148     -17.518  -1.741  -7.757  1.00 53.88           N  
ATOM   1162  CA  THR A 148     -18.099  -1.237  -6.517  1.00 53.88           C  
ATOM   1163  C   THR A 148     -17.006  -0.794  -5.549  1.00 53.88           C  
ATOM   1164  CB  THR A 148     -18.986  -2.300  -5.843  1.00 53.88           C  
ATOM   1165  O   THR A 148     -15.853  -1.215  -5.670  1.00 53.88           O  
ATOM   1166  CG2 THR A 148     -20.065  -2.800  -6.797  1.00 53.88           C  
ATOM   1167  OG1 THR A 148     -18.171  -3.407  -5.438  1.00 53.88           O  
ATOM   1168  N   PRO A 149     -17.103   0.251  -4.852  1.00 53.65           N  
ATOM   1169  CA  PRO A 149     -16.207   0.680  -3.775  1.00 53.65           C  
ATOM   1170  C   PRO A 149     -15.603  -0.493  -3.007  1.00 53.65           C  
ATOM   1171  CB  PRO A 149     -17.119   1.513  -2.870  1.00 53.65           C  
ATOM   1172  O   PRO A 149     -14.421  -0.463  -2.656  1.00 53.65           O  
ATOM   1173  CG  PRO A 149     -18.156   2.077  -3.786  1.00 53.65           C  
ATOM   1174  CD  PRO A 149     -18.478   1.048  -4.832  1.00 53.65           C  
ATOM   1175  N   ASP A 150     -16.383  -1.516  -2.843  1.00 58.53           N  
ATOM   1176  CA  ASP A 150     -15.930  -2.749  -2.207  1.00 58.53           C  
ATOM   1177  C   ASP A 150     -14.904  -3.471  -3.077  1.00 58.53           C  
ATOM   1178  CB  ASP A 150     -17.117  -3.671  -1.918  1.00 58.53           C  
ATOM   1179  O   ASP A 150     -13.891  -3.962  -2.574  1.00 58.53           O  
ATOM   1180  CG  ASP A 150     -17.832  -3.329  -0.623  1.00 58.53           C  
ATOM   1181  OD1 ASP A 150     -17.387  -2.408   0.095  1.00 58.53           O  
ATOM   1182  OD2 ASP A 150     -18.848  -3.989  -0.316  1.00 58.53           O  
ATOM   1183  N   GLU A 151     -15.084  -3.432  -4.266  1.00 55.46           N  
ATOM   1184  CA  GLU A 151     -14.211  -4.059  -5.253  1.00 55.46           C  
ATOM   1185  C   GLU A 151     -12.917  -3.269  -5.428  1.00 55.46           C  
ATOM   1186  CB  GLU A 151     -14.930  -4.195  -6.598  1.00 55.46           C  
ATOM   1187  O   GLU A 151     -11.846  -3.853  -5.606  1.00 55.46           O  
ATOM   1188  CG  GLU A 151     -16.006  -5.271  -6.614  1.00 55.46           C  
ATOM   1189  CD  GLU A 151     -16.811  -5.295  -7.904  1.00 55.46           C  
ATOM   1190  OE1 GLU A 151     -17.350  -6.367  -8.263  1.00 55.46           O  
ATOM   1191  OE2 GLU A 151     -16.903  -4.234  -8.561  1.00 55.46           O  
ATOM   1192  N   ILE A 152     -12.947  -2.215  -5.240  1.00 52.17           N  
ATOM   1193  CA  ILE A 152     -11.833  -1.284  -5.381  1.00 52.17           C  
ATOM   1194  C   ILE A 152     -10.957  -1.333  -4.132  1.00 52.17           C  
ATOM   1195  CB  ILE A 152     -12.330   0.158  -5.631  1.00 52.17           C  
ATOM   1196  O   ILE A 152      -9.729  -1.398  -4.229  1.00 52.17           O  
ATOM   1197  CG1 ILE A 152     -13.035   0.252  -6.989  1.00 52.17           C  
ATOM   1198  CG2 ILE A 152     -11.168   1.152  -5.546  1.00 52.17           C  
ATOM   1199  CD1 ILE A 152     -13.743   1.579  -7.229  1.00 52.17           C  
ATOM   1200  N   ILE A 153     -11.430  -1.398  -2.975  1.00 57.74           N  
ATOM   1201  CA  ILE A 153     -10.757  -1.518  -1.686  1.00 57.74           C  
ATOM   1202  C   ILE A 153     -10.162  -2.917  -1.543  1.00 57.74           C  
ATOM   1203  CB  ILE A 153     -11.721  -1.222  -0.516  1.00 57.74           C  
ATOM   1204  O   ILE A 153      -9.021  -3.071  -1.101  1.00 57.74           O  
ATOM   1205  CG1 ILE A 153     -12.155   0.248  -0.539  1.00 57.74           C  
ATOM   1206  CG2 ILE A 153     -11.070  -1.580   0.824  1.00 57.74           C  
ATOM   1207  CD1 ILE A 153     -13.235   0.591   0.478  1.00 57.74           C  
ATOM   1208  N   LYS A 154     -10.922  -3.841  -1.984  1.00 60.89           N  
ATOM   1209  CA  LYS A 154     -10.433  -5.216  -2.039  1.00 60.89           C  
ATOM   1210  C   LYS A 154      -9.264  -5.345  -3.011  1.00 60.89           C  
ATOM   1211  CB  LYS A 154     -11.558  -6.170  -2.443  1.00 60.89           C  
ATOM   1212  O   LYS A 154      -8.276  -6.021  -2.714  1.00 60.89           O  
ATOM   1213  CG  LYS A 154     -11.214  -7.642  -2.272  1.00 60.89           C  
ATOM   1214  CD  LYS A 154     -12.418  -8.533  -2.545  1.00 60.89           C  
ATOM   1215  CE  LYS A 154     -12.065 -10.008  -2.410  1.00 60.89           C  
ATOM   1216  NZ  LYS A 154     -13.244 -10.887  -2.672  1.00 60.89           N  
ATOM   1217  N   GLY A 155      -9.343  -4.764  -4.090  1.00 54.99           N  
ATOM   1218  CA  GLY A 155      -8.286  -4.742  -5.089  1.00 54.99           C  
ATOM   1219  C   GLY A 155      -7.043  -4.005  -4.626  1.00 54.99           C  
ATOM   1220  O   GLY A 155      -5.922  -4.461  -4.859  1.00 54.99           O  
ATOM   1221  N   ALA A 156      -7.159  -2.958  -3.969  1.00 56.48           N  
ATOM   1222  CA  ALA A 156      -6.091  -2.144  -3.396  1.00 56.48           C  
ATOM   1223  C   ALA A 156      -5.365  -2.896  -2.284  1.00 56.48           C  
ATOM   1224  CB  ALA A 156      -6.652  -0.827  -2.865  1.00 56.48           C  
ATOM   1225  O   ALA A 156      -4.132  -2.904  -2.233  1.00 56.48           O  
ATOM   1226  N   ILE A 157      -6.030  -3.522  -1.384  1.00 62.02           N  
ATOM   1227  CA  ILE A 157      -5.513  -4.306  -0.268  1.00 62.02           C  
ATOM   1228  C   ILE A 157      -4.844  -5.574  -0.794  1.00 62.02           C  
ATOM   1229  CB  ILE A 157      -6.631  -4.667   0.736  1.00 62.02           C  
ATOM   1230  O   ILE A 157      -3.756  -5.942  -0.345  1.00 62.02           O  
ATOM   1231  CG1 ILE A 157      -7.130  -3.408   1.455  1.00 62.02           C  
ATOM   1232  CG2 ILE A 157      -6.138  -5.713   1.740  1.00 62.02           C  
ATOM   1233  CD1 ILE A 157      -6.092  -2.761   2.361  1.00 62.02           C  
ATOM   1234  N   ASN A 158      -5.402  -6.248  -1.786  1.00 59.31           N  
ATOM   1235  CA  ASN A 158      -4.826  -7.424  -2.429  1.00 59.31           C  
ATOM   1236  C   ASN A 158      -3.537  -7.084  -3.171  1.00 59.31           C  
ATOM   1237  CB  ASN A 158      -5.837  -8.062  -3.384  1.00 59.31           C  
ATOM   1238  O   ASN A 158      -2.587  -7.868  -3.166  1.00 59.31           O  
ATOM   1239  CG  ASN A 158      -6.895  -8.871  -2.661  1.00 59.31           C  
ATOM   1240  ND2 ASN A 158      -8.001  -9.145  -3.343  1.00 59.31           N  
ATOM   1241  OD1 ASN A 158      -6.720  -9.246  -1.498  1.00 59.31           O  
ATOM   1242  N   ASN A 159      -3.511  -6.027  -3.637  1.00 54.34           N  
ATOM   1243  CA  ASN A 159      -2.349  -5.536  -4.370  1.00 54.34           C  
ATOM   1244  C   ASN A 159      -1.225  -5.123  -3.424  1.00 54.34           C  
ATOM   1245  CB  ASN A 159      -2.740  -4.364  -5.273  1.00 54.34           C  
ATOM   1246  O   ASN A 159      -0.048  -5.342  -3.719  1.00 54.34           O  
ATOM   1247  CG  ASN A 159      -3.309  -4.818  -6.603  1.00 54.34           C  
ATOM   1248  ND2 ASN A 159      -4.041  -3.932  -7.268  1.00 54.34           N  
ATOM   1249  OD1 ASN A 159      -3.094  -5.956  -7.029  1.00 54.34           O  
ATOM   1250  N   LEU A 160      -1.618  -4.565  -2.444  1.00 57.76           N  
ATOM   1251  CA  LEU A 160      -0.696  -4.231  -1.364  1.00 57.76           C  
ATOM   1252  C   LEU A 160      -0.090  -5.493  -0.758  1.00 57.76           C  
ATOM   1253  CB  LEU A 160      -1.411  -3.423  -0.278  1.00 57.76           C  
ATOM   1254  O   LEU A 160       1.120  -5.555  -0.525  1.00 57.76           O  
ATOM   1255  CG  LEU A 160      -1.565  -1.924  -0.540  1.00 57.76           C  
ATOM   1256  CD1 LEU A 160      -2.651  -1.338   0.356  1.00 57.76           C  
ATOM   1257  CD2 LEU A 160      -0.239  -1.204  -0.322  1.00 57.76           C  
ATOM   1258  N   ILE A 161      -0.846  -6.465  -0.476  1.00 56.60           N  
ATOM   1259  CA  ILE A 161      -0.425  -7.762   0.042  1.00 56.60           C  
ATOM   1260  C   ILE A 161       0.462  -8.463  -0.984  1.00 56.60           C  
ATOM   1261  CB  ILE A 161      -1.639  -8.650   0.397  1.00 56.60           C  
ATOM   1262  O   ILE A 161       1.497  -9.034  -0.632  1.00 56.60           O  
ATOM   1263  CG1 ILE A 161      -2.398  -8.063   1.593  1.00 56.60           C  
ATOM   1264  CG2 ILE A 161      -1.191 -10.086   0.684  1.00 56.60           C  
ATOM   1265  CD1 ILE A 161      -3.723  -8.754   1.884  1.00 56.60           C  
ATOM   1266  N   ALA A 162       0.076  -8.479  -2.166  1.00 50.49           N  
ATOM   1267  CA  ALA A 162       0.817  -9.070  -3.278  1.00 50.49           C  
ATOM   1268  C   ALA A 162       2.171  -8.390  -3.457  1.00 50.49           C  
ATOM   1269  CB  ALA A 162       0.004  -8.978  -4.567  1.00 50.49           C  
ATOM   1270  O   ALA A 162       3.179  -9.056  -3.707  1.00 50.49           O  
ATOM   1271  N   SER A 163       2.193  -7.150  -3.346  1.00 47.99           N  
ATOM   1272  CA  SER A 163       3.408  -6.346  -3.435  1.00 47.99           C  
ATOM   1273  C   SER A 163       4.331  -6.606  -2.249  1.00 47.99           C  
ATOM   1274  CB  SER A 163       3.063  -4.858  -3.506  1.00 47.99           C  
ATOM   1275  O   SER A 163       5.551  -6.675  -2.409  1.00 47.99           O  
ATOM   1276  OG  SER A 163       2.353  -4.563  -4.697  1.00 47.99           O  
ATOM   1277  N   ALA A 164       3.783  -6.828  -1.136  1.00 46.42           N  
ATOM   1278  CA  ALA A 164       4.491  -7.172   0.095  1.00 46.42           C  
ATOM   1279  C   ALA A 164       5.055  -8.588   0.026  1.00 46.42           C  
ATOM   1280  CB  ALA A 164       3.565  -7.029   1.300  1.00 46.42           C  
ATOM   1281  O   ALA A 164       6.155  -8.850   0.517  1.00 46.42           O  
ATOM   1282  N   ASN A 165       4.369  -9.467  -0.657  1.00 47.86           N  
ATOM   1283  CA  ASN A 165       4.775 -10.856  -0.840  1.00 47.86           C  
ATOM   1284  C   ASN A 165       5.871 -10.986  -1.893  1.00 47.86           C  
ATOM   1285  CB  ASN A 165       3.571 -11.723  -1.216  1.00 47.86           C  
ATOM   1286  O   ASN A 165       6.726 -11.869  -1.800  1.00 47.86           O  
ATOM   1287  CG  ASN A 165       2.671 -12.017  -0.033  1.00 47.86           C  
ATOM   1288  ND2 ASN A 165       1.422 -12.371  -0.312  1.00 47.86           N  
ATOM   1289  OD1 ASN A 165       3.094 -11.926   1.123  1.00 47.86           O  
ATOM   1290  N   VAL A 166       5.897 -10.165  -2.876  1.00 37.56           N  
ATOM   1291  CA  VAL A 166       6.836 -10.111  -3.991  1.00 37.56           C  
ATOM   1292  C   VAL A 166       8.174  -9.550  -3.514  1.00 37.56           C  
ATOM   1293  CB  VAL A 166       6.286  -9.258  -5.156  1.00 37.56           C  
ATOM   1294  O   VAL A 166       9.235 -10.007  -3.945  1.00 37.56           O  
ATOM   1295  CG1 VAL A 166       7.359  -9.044  -6.222  1.00 37.56           C  
ATOM   1296  CG2 VAL A 166       5.050  -9.919  -5.763  1.00 37.56           C  
ATOM   1297  N   VAL A 167       8.242  -8.769  -2.532  1.00 35.28           N  
ATOM   1298  CA  VAL A 167       9.442  -8.157  -1.971  1.00 35.28           C  
ATOM   1299  C   VAL A 167       9.959  -9.002  -0.809  1.00 35.28           C  
ATOM   1300  CB  VAL A 167       9.174  -6.710  -1.500  1.00 35.28           C  
ATOM   1301  O   VAL A 167      11.008  -8.704  -0.235  1.00 35.28           O  
ATOM   1302  CG1 VAL A 167       9.044  -5.768  -2.696  1.00 35.28           C  
ATOM   1303  CG2 VAL A 167       7.918  -6.656  -0.633  1.00 35.28           C  
ATOM   1304  N   GLY A 168       9.466 -10.363  -0.790  1.00 30.71           N  
ATOM   1305  CA  GLY A 168       9.980 -11.331   0.165  1.00 30.71           C  
ATOM   1306  C   GLY A 168       9.823 -10.887   1.607  1.00 30.71           C  
ATOM   1307  O   GLY A 168      10.575 -11.322   2.482  1.00 30.71           O  
ATOM   1308  N   MET A 169       8.924 -10.014   1.761  1.00 38.93           N  
ATOM   1309  CA  MET A 169       8.614  -9.460   3.076  1.00 38.93           C  
ATOM   1310  C   MET A 169       7.209  -9.857   3.517  1.00 38.93           C  
ATOM   1311  CB  MET A 169       8.747  -7.936   3.063  1.00 38.93           C  
ATOM   1312  O   MET A 169       6.307  -9.018   3.558  1.00 38.93           O  
ATOM   1313  CG  MET A 169      10.175  -7.447   2.885  1.00 38.93           C  
ATOM   1314  SD  MET A 169      10.318  -5.624   3.036  1.00 38.93           S  
ATOM   1315  CE  MET A 169      11.882  -5.500   3.949  1.00 38.93           C  
ATOM   1316  N   GLY A 170       6.851 -11.095   3.389  1.00 39.38           N  
ATOM   1317  CA  GLY A 170       5.642 -11.857   3.657  1.00 39.38           C  
ATOM   1318  C   GLY A 170       4.851 -11.325   4.838  1.00 39.38           C  
ATOM   1319  O   GLY A 170       3.622 -11.254   4.786  1.00 39.38           O  
ATOM   1320  N   ASP A 171       5.558 -10.562   5.818  1.00 50.76           N  
ATOM   1321  CA  ASP A 171       4.907  -9.999   6.997  1.00 50.76           C  
ATOM   1322  C   ASP A 171       4.946  -8.473   6.970  1.00 50.76           C  
ATOM   1323  CB  ASP A 171       5.569 -10.519   8.275  1.00 50.76           C  
ATOM   1324  O   ASP A 171       4.477  -7.818   7.904  1.00 50.76           O  
ATOM   1325  CG  ASP A 171       5.253 -11.978   8.555  1.00 50.76           C  
ATOM   1326  OD1 ASP A 171       4.288 -12.516   7.970  1.00 50.76           O  
ATOM   1327  OD2 ASP A 171       5.974 -12.594   9.369  1.00 50.76           O  
ATOM   1328  N   SER A 172       5.537  -7.878   5.957  1.00 44.21           N  
ATOM   1329  CA  SER A 172       5.808  -6.451   5.810  1.00 44.21           C  
ATOM   1330  C   SER A 172       4.562  -5.696   5.359  1.00 44.21           C  
ATOM   1331  CB  SER A 172       6.944  -6.221   4.813  1.00 44.21           C  
ATOM   1332  O   SER A 172       4.526  -4.464   5.405  1.00 44.21           O  
ATOM   1333  OG  SER A 172       8.148  -6.804   5.279  1.00 44.21           O  
ATOM   1334  N   PHE A 173       3.524  -6.530   5.023  1.00 51.40           N  
ATOM   1335  CA  PHE A 173       2.228  -5.970   4.659  1.00 51.40           C  
ATOM   1336  C   PHE A 173       1.587  -5.269   5.851  1.00 51.40           C  
ATOM   1337  CB  PHE A 173       1.296  -7.065   4.131  1.00 51.40           C  
ATOM   1338  O   PHE A 173       0.844  -4.300   5.682  1.00 51.40           O  
ATOM   1339  CG  PHE A 173       0.628  -7.868   5.214  1.00 51.40           C  
ATOM   1340  CD1 PHE A 173       1.227  -9.017   5.716  1.00 51.40           C  
ATOM   1341  CD2 PHE A 173      -0.599  -7.474   5.730  1.00 51.40           C  
ATOM   1342  CE1 PHE A 173       0.611  -9.763   6.718  1.00 51.40           C  
ATOM   1343  CE2 PHE A 173      -1.221  -8.213   6.732  1.00 51.40           C  
ATOM   1344  CZ  PHE A 173      -0.615  -9.358   7.224  1.00 51.40           C  
ATOM   1345  N   LYS A 174       1.939  -5.651   7.184  1.00 52.72           N  
ATOM   1346  CA  LYS A 174       1.421  -5.088   8.427  1.00 52.72           C  
ATOM   1347  C   LYS A 174       1.923  -3.662   8.636  1.00 52.72           C  
ATOM   1348  CB  LYS A 174       1.817  -5.963   9.618  1.00 52.72           C  
ATOM   1349  O   LYS A 174       1.233  -2.839   9.242  1.00 52.72           O  
ATOM   1350  CG  LYS A 174       3.320  -6.112   9.804  1.00 52.72           C  
ATOM   1351  CD  LYS A 174       3.649  -7.053  10.955  1.00 52.72           C  
ATOM   1352  CE  LYS A 174       5.153  -7.228  11.123  1.00 52.72           C  
ATOM   1353  NZ  LYS A 174       5.480  -8.232  12.179  1.00 52.72           N  
ATOM   1354  N   TYR A 175       3.071  -3.302   7.877  1.00 48.60           N  
ATOM   1355  CA  TYR A 175       3.686  -1.982   7.958  1.00 48.60           C  
ATOM   1356  C   TYR A 175       3.137  -1.056   6.879  1.00 48.60           C  
ATOM   1357  CB  TYR A 175       5.208  -2.089   7.829  1.00 48.60           C  
ATOM   1358  O   TYR A 175       3.125   0.165   7.047  1.00 48.60           O  
ATOM   1359  CG  TYR A 175       5.863  -2.837   8.965  1.00 48.60           C  
ATOM   1360  CD1 TYR A 175       5.943  -2.278  10.238  1.00 48.60           C  
ATOM   1361  CD2 TYR A 175       6.403  -4.103   8.767  1.00 48.60           C  
ATOM   1362  CE1 TYR A 175       6.547  -2.962  11.288  1.00 48.60           C  
ATOM   1363  CE2 TYR A 175       7.010  -4.797   9.809  1.00 48.60           C  
ATOM   1364  OH  TYR A 175       7.675  -4.902  12.099  1.00 48.60           O  
ATOM   1365  CZ  TYR A 175       7.076  -4.219  11.064  1.00 48.60           C  
ATOM   1366  N   LEU A 176       2.561  -1.727   5.924  1.00 49.17           N  
ATOM   1367  CA  LEU A 176       2.021  -1.039   4.756  1.00 49.17           C  
ATOM   1368  C   LEU A 176       0.539  -0.732   4.944  1.00 49.17           C  
ATOM   1369  CB  LEU A 176       2.223  -1.884   3.496  1.00 49.17           C  
ATOM   1370  O   LEU A 176       0.027   0.241   4.385  1.00 49.17           O  
ATOM   1371  CG  LEU A 176       3.666  -2.060   3.021  1.00 49.17           C  
ATOM   1372  CD1 LEU A 176       3.728  -3.059   1.871  1.00 49.17           C  
ATOM   1373  CD2 LEU A 176       4.259  -0.718   2.603  1.00 49.17           C  
ATOM   1374  N   LEU A 177      -0.136  -1.461   5.919  1.00 54.95           N  
ATOM   1375  CA  LEU A 177      -1.538  -1.258   6.269  1.00 54.95           C  
ATOM   1376  C   LEU A 177      -1.665  -0.448   7.555  1.00 54.95           C  
ATOM   1377  CB  LEU A 177      -2.251  -2.604   6.426  1.00 54.95           C  
ATOM   1378  O   LEU A 177      -2.106  -0.971   8.581  1.00 54.95           O  
ATOM   1379  CG  LEU A 177      -2.638  -3.321   5.132  1.00 54.95           C  
ATOM   1380  CD1 LEU A 177      -3.129  -4.733   5.435  1.00 54.95           C  
ATOM   1381  CD2 LEU A 177      -3.702  -2.530   4.379  1.00 54.95           C  
ATOM   1382  N   ASN A 178      -0.845   0.613   7.680  1.00 50.44           N  
ATOM   1383  CA  ASN A 178      -0.933   1.499   8.836  1.00 50.44           C  
ATOM   1384  C   ASN A 178      -2.004   2.568   8.642  1.00 50.44           C  
ATOM   1385  CB  ASN A 178       0.423   2.150   9.118  1.00 50.44           C  
ATOM   1386  O   ASN A 178      -2.563   2.702   7.553  1.00 50.44           O  
ATOM   1387  CG  ASN A 178       0.846   3.114   8.027  1.00 50.44           C  
ATOM   1388  ND2 ASN A 178       2.149   3.336   7.905  1.00 50.44           N  
ATOM   1389  OD1 ASN A 178       0.008   3.655   7.301  1.00 50.44           O  
ATOM   1390  N   ALA A 179      -2.573   2.956   9.728  1.00 47.38           N  
ATOM   1391  CA  ALA A 179      -3.679   3.900   9.862  1.00 47.38           C  
ATOM   1392  C   ALA A 179      -3.562   5.030   8.842  1.00 47.38           C  
ATOM   1393  CB  ALA A 179      -3.725   4.469  11.278  1.00 47.38           C  
ATOM   1394  O   ALA A 179      -4.566   5.474   8.280  1.00 47.38           O  
ATOM   1395  N   GLU A 180      -2.365   5.369   8.465  1.00 46.66           N  
ATOM   1396  CA  GLU A 180      -2.056   6.441   7.524  1.00 46.66           C  
ATOM   1397  C   GLU A 180      -2.275   5.990   6.083  1.00 46.66           C  
ATOM   1398  CB  GLU A 180      -0.615   6.922   7.711  1.00 46.66           C  
ATOM   1399  O   GLU A 180      -2.808   6.743   5.265  1.00 46.66           O  
ATOM   1400  CG  GLU A 180      -0.405   7.764   8.962  1.00 46.66           C  
ATOM   1401  CD  GLU A 180       1.029   8.240   9.131  1.00 46.66           C  
ATOM   1402  OE1 GLU A 180       1.302   9.020  10.071  1.00 46.66           O  
ATOM   1403  OE2 GLU A 180       1.886   7.829   8.317  1.00 46.66           O  
ATOM   1404  N   HIS A 181      -2.101   4.741   5.724  1.00 50.03           N  
ATOM   1405  CA  HIS A 181      -2.287   4.097   4.428  1.00 50.03           C  
ATOM   1406  C   HIS A 181      -3.750   3.731   4.200  1.00 50.03           C  
ATOM   1407  CB  HIS A 181      -1.410   2.849   4.320  1.00 50.03           C  
ATOM   1408  O   HIS A 181      -4.262   3.868   3.087  1.00 50.03           O  
ATOM   1409  CG  HIS A 181       0.033   3.149   4.068  1.00 50.03           C  
ATOM   1410  CD2 HIS A 181       0.647   3.744   3.018  1.00 50.03           C  
ATOM   1411  ND1 HIS A 181       1.028   2.823   4.963  1.00 50.03           N  
ATOM   1412  CE1 HIS A 181       2.196   3.206   4.474  1.00 50.03           C  
ATOM   1413  NE2 HIS A 181       1.992   3.768   3.295  1.00 50.03           N  
ATOM   1414  N   LEU A 182      -4.368   3.482   5.281  1.00 54.20           N  
ATOM   1415  CA  LEU A 182      -5.795   3.180   5.301  1.00 54.20           C  
ATOM   1416  C   LEU A 182      -6.622   4.457   5.205  1.00 54.20           C  
ATOM   1417  CB  LEU A 182      -6.163   2.413   6.574  1.00 54.20           C  
ATOM   1418  O   LEU A 182      -7.676   4.472   4.565  1.00 54.20           O  
ATOM   1419  CG  LEU A 182      -5.691   0.961   6.651  1.00 54.20           C  
ATOM   1420  CD1 LEU A 182      -5.980   0.382   8.033  1.00 54.20           C  
ATOM   1421  CD2 LEU A 182      -6.358   0.123   5.566  1.00 54.20           C  
ATOM   1422  N   ASN A 183      -6.032   5.470   5.735  1.00 50.10           N  
ATOM   1423  CA  ASN A 183      -6.608   6.808   5.664  1.00 50.10           C  
ATOM   1424  C   ASN A 183      -6.478   7.402   4.264  1.00 50.10           C  
ATOM   1425  CB  ASN A 183      -5.953   7.730   6.695  1.00 50.10           C  
ATOM   1426  O   ASN A 183      -7.368   8.119   3.804  1.00 50.10           O  
ATOM   1427  CG  ASN A 183      -6.487   7.513   8.097  1.00 50.10           C  
ATOM   1428  ND2 ASN A 183      -5.727   7.946   9.095  1.00 50.10           N  
ATOM   1429  OD1 ASN A 183      -7.574   6.959   8.281  1.00 50.10           O  
ATOM   1430  N   VAL A 184      -5.388   7.057   3.592  1.00 47.01           N  
ATOM   1431  CA  VAL A 184      -5.089   7.423   2.212  1.00 47.01           C  
ATOM   1432  C   VAL A 184      -5.987   6.635   1.261  1.00 47.01           C  
ATOM   1433  CB  VAL A 184      -3.602   7.176   1.869  1.00 47.01           C  
ATOM   1434  O   VAL A 184      -6.506   7.187   0.288  1.00 47.01           O  
ATOM   1435  CG1 VAL A 184      -3.354   7.369   0.374  1.00 47.01           C  
ATOM   1436  CG2 VAL A 184      -2.705   8.103   2.687  1.00 47.01           C  
ATOM   1437  N   ILE A 185      -6.257   5.441   1.543  1.00 50.02           N  
ATOM   1438  CA  ILE A 185      -7.199   4.569   0.850  1.00 50.02           C  
ATOM   1439  C   ILE A 185      -8.626   5.063   1.080  1.00 50.02           C  
ATOM   1440  CB  ILE A 185      -7.059   3.102   1.314  1.00 50.02           C  
ATOM   1441  O   ILE A 185      -9.431   5.112   0.148  1.00 50.02           O  
ATOM   1442  CG1 ILE A 185      -5.700   2.535   0.888  1.00 50.02           C  
ATOM   1443  CG2 ILE A 185      -8.205   2.249   0.763  1.00 50.02           C  
ATOM   1444  CD1 ILE A 185      -5.398   1.156   1.458  1.00 50.02           C  
ATOM   1445  N   ARG A 186      -8.802   5.638   2.309  1.00 50.07           N  
ATOM   1446  CA  ARG A 186     -10.065   6.216   2.757  1.00 50.07           C  
ATOM   1447  C   ARG A 186     -10.301   7.579   2.116  1.00 50.07           C  
ATOM   1448  CB  ARG A 186     -10.087   6.343   4.282  1.00 50.07           C  
ATOM   1449  O   ARG A 186     -11.417   7.887   1.691  1.00 50.07           O  
ATOM   1450  CG  ARG A 186     -10.281   5.021   5.007  1.00 50.07           C  
ATOM   1451  CD  ARG A 186     -10.212   5.192   6.518  1.00 50.07           C  
ATOM   1452  NE  ARG A 186     -11.376   5.908   7.034  1.00 50.07           N  
ATOM   1453  NH1 ARG A 186     -10.716   5.809   9.245  1.00 50.07           N  
ATOM   1454  NH2 ARG A 186     -12.682   6.842   8.676  1.00 50.07           N  
ATOM   1455  CZ  ARG A 186     -11.589   6.185   8.317  1.00 50.07           C  
ATOM   1456  N   ALA A 187      -9.218   8.440   2.029  1.00 44.83           N  
ATOM   1457  CA  ALA A 187      -9.194   9.817   1.543  1.00 44.83           C  
ATOM   1458  C   ALA A 187      -9.222   9.862   0.018  1.00 44.83           C  
ATOM   1459  CB  ALA A 187      -7.961  10.546   2.071  1.00 44.83           C  
ATOM   1460  O   ALA A 187      -9.789  10.785  -0.572  1.00 44.83           O  
ATOM   1461  N   GLY A 188      -8.625   8.927  -0.693  1.00 43.79           N  
ATOM   1462  CA  GLY A 188      -8.585   8.715  -2.131  1.00 43.79           C  
ATOM   1463  C   GLY A 188      -9.926   8.304  -2.711  1.00 43.79           C  
ATOM   1464  O   GLY A 188     -10.216   8.583  -3.876  1.00 43.79           O  
ATOM   1465  N   PHE A 189     -10.974   8.190  -1.798  1.00 46.64           N  
ATOM   1466  CA  PHE A 189     -12.272   7.667  -2.207  1.00 46.64           C  
ATOM   1467  C   PHE A 189     -13.399   8.563  -1.708  1.00 46.64           C  
ATOM   1468  CB  PHE A 189     -12.467   6.240  -1.685  1.00 46.64           C  
ATOM   1469  O   PHE A 189     -14.577   8.227  -1.851  1.00 46.64           O  
ATOM   1470  CG  PHE A 189     -11.585   5.222  -2.357  1.00 46.64           C  
ATOM   1471  CD1 PHE A 189     -11.910   4.718  -3.610  1.00 46.64           C  
ATOM   1472  CD2 PHE A 189     -10.429   4.769  -1.734  1.00 46.64           C  
ATOM   1473  CE1 PHE A 189     -11.096   3.776  -4.234  1.00 46.64           C  
ATOM   1474  CE2 PHE A 189      -9.609   3.828  -2.351  1.00 46.64           C  
ATOM   1475  CZ  PHE A 189      -9.945   3.332  -3.601  1.00 46.64           C  
ATOM   1476  N   ASN A 190     -13.006   9.763  -1.156  1.00 38.88           N  
ATOM   1477  CA  ASN A 190     -13.915  10.717  -0.530  1.00 38.88           C  
ATOM   1478  C   ASN A 190     -14.527  11.665  -1.558  1.00 38.88           C  
ATOM   1479  CB  ASN A 190     -13.193  11.511   0.561  1.00 38.88           C  
ATOM   1480  O   ASN A 190     -15.455  12.413  -1.245  1.00 38.88           O  
ATOM   1481  CG  ASN A 190     -13.776  11.272   1.939  1.00 38.88           C  
ATOM   1482  ND2 ASN A 190     -13.121  11.810   2.962  1.00 38.88           N  
ATOM   1483  OD1 ASN A 190     -14.806  10.608   2.085  1.00 38.88           O  
ATOM   1484  N   GLY A 191     -14.942  11.187  -2.769  1.00 39.46           N  
ATOM   1485  CA  GLY A 191     -15.783  11.920  -3.701  1.00 39.46           C  
ATOM   1486  C   GLY A 191     -16.837  11.053  -4.364  1.00 39.46           C  
ATOM   1487  O   GLY A 191     -17.963  11.500  -4.591  1.00 39.46           O  
ATOM   1488  N   GLN A 192     -16.977   9.642  -4.190  1.00 38.00           N  
ATOM   1489  CA  GLN A 192     -17.905   8.602  -4.621  1.00 38.00           C  
ATOM   1490  C   GLN A 192     -18.028   7.504  -3.568  1.00 38.00           C  
ATOM   1491  CB  GLN A 192     -17.459   8.002  -5.955  1.00 38.00           C  
ATOM   1492  O   GLN A 192     -18.997   6.742  -3.569  1.00 38.00           O  
ATOM   1493  CG  GLN A 192     -18.056   8.696  -7.172  1.00 38.00           C  
ATOM   1494  CD  GLN A 192     -17.900   7.886  -8.445  1.00 38.00           C  
ATOM   1495  NE2 GLN A 192     -18.565   8.321  -9.510  1.00 38.00           N  
ATOM   1496  OE1 GLN A 192     -17.186   6.879  -8.472  1.00 38.00           O  
ATOM   1497  N   LEU A 193     -17.456   7.622  -2.292  1.00 38.23           N  
ATOM   1498  CA  LEU A 193     -17.395   6.603  -1.250  1.00 38.23           C  
ATOM   1499  C   LEU A 193     -17.841   7.172   0.093  1.00 38.23           C  
ATOM   1500  CB  LEU A 193     -15.976   6.040  -1.133  1.00 38.23           C  
ATOM   1501  O   LEU A 193     -17.336   6.766   1.143  1.00 38.23           O  
ATOM   1502  CG  LEU A 193     -15.526   5.100  -2.251  1.00 38.23           C  
ATOM   1503  CD1 LEU A 193     -14.006   4.970  -2.255  1.00 38.23           C  
ATOM   1504  CD2 LEU A 193     -16.184   3.733  -2.098  1.00 38.23           C  
ATOM   1505  N   GLY A 194     -18.430   8.424   0.147  1.00 36.69           N  
ATOM   1506  CA  GLY A 194     -19.027   9.074   1.303  1.00 36.69           C  
ATOM   1507  C   GLY A 194     -19.615   8.094   2.301  1.00 36.69           C  
ATOM   1508  O   GLY A 194     -19.587   8.339   3.509  1.00 36.69           O  
ATOM   1509  N   LYS A 195     -19.847   6.796   1.928  1.00 42.65           N  
ATOM   1510  CA  LYS A 195     -20.363   5.740   2.795  1.00 42.65           C  
ATOM   1511  C   LYS A 195     -19.233   4.868   3.332  1.00 42.65           C  
ATOM   1512  CB  LYS A 195     -21.379   4.878   2.044  1.00 42.65           C  
ATOM   1513  O   LYS A 195     -19.313   4.359   4.452  1.00 42.65           O  
ATOM   1514  CG  LYS A 195     -22.754   5.517   1.910  1.00 42.65           C  
ATOM   1515  CD  LYS A 195     -23.757   4.558   1.282  1.00 42.65           C  
ATOM   1516  CE  LYS A 195     -25.111   5.221   1.073  1.00 42.65           C  
ATOM   1517  NZ  LYS A 195     -26.106   4.277   0.482  1.00 42.65           N  
ATOM   1518  N   MET A 196     -17.954   4.972   2.836  1.00 41.30           N  
ATOM   1519  CA  MET A 196     -16.769   4.177   3.146  1.00 41.30           C  
ATOM   1520  C   MET A 196     -15.768   4.989   3.961  1.00 41.30           C  
ATOM   1521  CB  MET A 196     -16.110   3.671   1.862  1.00 41.30           C  
ATOM   1522  O   MET A 196     -14.880   4.424   4.602  1.00 41.30           O  
ATOM   1523  CG  MET A 196     -16.860   2.529   1.197  1.00 41.30           C  
ATOM   1524  SD  MET A 196     -15.746   1.172   0.662  1.00 41.30           S  
ATOM   1525  CE  MET A 196     -15.543   1.597  -1.090  1.00 41.30           C  
ATOM   1526  N   ALA A 197     -15.812   6.347   4.017  1.00 42.46           N  
ATOM   1527  CA  ALA A 197     -15.150   7.330   4.870  1.00 42.46           C  
ATOM   1528  C   ALA A 197     -15.556   7.151   6.330  1.00 42.46           C  
ATOM   1529  CB  ALA A 197     -15.474   8.746   4.401  1.00 42.46           C  
ATOM   1530  O   ALA A 197     -14.822   7.547   7.238  1.00 42.46           O  
ATOM   1531  N   LYS A 198     -16.539   6.123   6.507  1.00 50.32           N  
ATOM   1532  CA  LYS A 198     -17.015   5.904   7.869  1.00 50.32           C  
ATOM   1533  C   LYS A 198     -16.489   4.587   8.431  1.00 50.32           C  
ATOM   1534  CB  LYS A 198     -18.544   5.919   7.913  1.00 50.32           C  
ATOM   1535  O   LYS A 198     -16.811   4.214   9.561  1.00 50.32           O  
ATOM   1536  CG  LYS A 198     -19.158   7.283   7.636  1.00 50.32           C  
ATOM   1537  CD  LYS A 198     -20.673   7.256   7.789  1.00 50.32           C  
ATOM   1538  CE  LYS A 198     -21.295   8.604   7.453  1.00 50.32           C  
ATOM   1539  NZ  LYS A 198     -22.783   8.574   7.573  1.00 50.32           N  
ATOM   1540  N   LEU A 199     -15.775   3.801   7.498  1.00 53.75           N  
ATOM   1541  CA  LEU A 199     -15.251   2.525   7.972  1.00 53.75           C  
ATOM   1542  C   LEU A 199     -13.945   2.723   8.734  1.00 53.75           C  
ATOM   1543  CB  LEU A 199     -15.031   1.567   6.798  1.00 53.75           C  
ATOM   1544  O   LEU A 199     -13.069   3.468   8.289  1.00 53.75           O  
ATOM   1545  CG  LEU A 199     -16.290   1.052   6.098  1.00 53.75           C  
ATOM   1546  CD1 LEU A 199     -15.919   0.313   4.816  1.00 53.75           C  
ATOM   1547  CD2 LEU A 199     -17.090   0.149   7.030  1.00 53.75           C  
ATOM   1548  N   ASP A 200     -13.989   2.365   9.998  1.00 64.13           N  
ATOM   1549  CA  ASP A 200     -12.809   2.375  10.858  1.00 64.13           C  
ATOM   1550  C   ASP A 200     -11.786   1.338  10.400  1.00 64.13           C  
ATOM   1551  CB  ASP A 200     -13.204   2.118  12.314  1.00 64.13           C  
ATOM   1552  O   ASP A 200     -12.124   0.407   9.666  1.00 64.13           O  
ATOM   1553  CG  ASP A 200     -13.533   0.661  12.590  1.00 64.13           C  
ATOM   1554  OD1 ASP A 200     -13.205  -0.208  11.753  1.00 64.13           O  
ATOM   1555  OD2 ASP A 200     -14.127   0.380  13.653  1.00 64.13           O  
ATOM   1556  N   SER A 201     -10.462   1.685  10.468  1.00 60.91           N  
ATOM   1557  CA  SER A 201      -9.306   0.888  10.073  1.00 60.91           C  
ATOM   1558  C   SER A 201      -9.502  -0.583  10.424  1.00 60.91           C  
ATOM   1559  CB  SER A 201      -8.036   1.415  10.743  1.00 60.91           C  
ATOM   1560  O   SER A 201      -9.147  -1.466   9.640  1.00 60.91           O  
ATOM   1561  OG  SER A 201      -7.772   2.748  10.340  1.00 60.91           O  
ATOM   1562  N   SER A 202     -10.222  -0.894  11.519  1.00 68.29           N  
ATOM   1563  CA  SER A 202     -10.504  -2.246  11.989  1.00 68.29           C  
ATOM   1564  C   SER A 202     -11.587  -2.910  11.145  1.00 68.29           C  
ATOM   1565  CB  SER A 202     -10.932  -2.225  13.457  1.00 68.29           C  
ATOM   1566  O   SER A 202     -11.503  -4.103  10.845  1.00 68.29           O  
ATOM   1567  OG  SER A 202     -12.134  -1.492  13.620  1.00 68.29           O  
ATOM   1568  N   GLU A 203     -12.503  -2.154  10.701  1.00 72.15           N  
ATOM   1569  CA  GLU A 203     -13.589  -2.600   9.834  1.00 72.15           C  
ATOM   1570  C   GLU A 203     -13.091  -2.862   8.416  1.00 72.15           C  
ATOM   1571  CB  GLU A 203     -14.719  -1.567   9.812  1.00 72.15           C  
ATOM   1572  O   GLU A 203     -13.519  -3.821   7.769  1.00 72.15           O  
ATOM   1573  CG  GLU A 203     -15.518  -1.502  11.106  1.00 72.15           C  
ATOM   1574  CD  GLU A 203     -16.647  -0.485  11.063  1.00 72.15           C  
ATOM   1575  OE1 GLU A 203     -17.701  -0.721  11.696  1.00 72.15           O  
ATOM   1576  OE2 GLU A 203     -16.477   0.556  10.390  1.00 72.15           O  
ATOM   1577  N   ILE A 204     -12.098  -2.166   7.948  1.00 66.98           N  
ATOM   1578  CA  ILE A 204     -11.455  -2.311   6.646  1.00 66.98           C  
ATOM   1579  C   ILE A 204     -10.524  -3.521   6.663  1.00 66.98           C  
ATOM   1580  CB  ILE A 204     -10.672  -1.037   6.258  1.00 66.98           C  
ATOM   1581  O   ILE A 204     -10.522  -4.324   5.727  1.00 66.98           O  
ATOM   1582  CG1 ILE A 204     -11.638   0.123   5.988  1.00 66.98           C  
ATOM   1583  CG2 ILE A 204      -9.780  -1.301   5.042  1.00 66.98           C  
ATOM   1584  CD1 ILE A 204     -10.949   1.459   5.745  1.00 66.98           C  
ATOM   1585  N   ILE A 205      -9.959  -3.698   7.788  1.00 71.43           N  
ATOM   1586  CA  ILE A 205      -9.064  -4.831   7.996  1.00 71.43           C  
ATOM   1587  C   ILE A 205      -9.879  -6.116   8.119  1.00 71.43           C  
ATOM   1588  CB  ILE A 205      -8.184  -4.633   9.251  1.00 71.43           C  
ATOM   1589  O   ILE A 205      -9.552  -7.128   7.495  1.00 71.43           O  
ATOM   1590  CG1 ILE A 205      -7.202  -3.475   9.037  1.00 71.43           C  
ATOM   1591  CG2 ILE A 205      -7.439  -5.925   9.598  1.00 71.43           C  
ATOM   1592  CD1 ILE A 205      -6.445  -3.065  10.293  1.00 71.43           C  
ATOM   1593  N   ASP A 206     -10.968  -6.104   8.759  1.00 79.11           N  
ATOM   1594  CA  ASP A 206     -11.852  -7.248   8.964  1.00 79.11           C  
ATOM   1595  C   ASP A 206     -12.589  -7.610   7.677  1.00 79.11           C  
ATOM   1596  CB  ASP A 206     -12.856  -6.956  10.081  1.00 79.11           C  
ATOM   1597  O   ASP A 206     -12.779  -8.790   7.375  1.00 79.11           O  
ATOM   1598  CG  ASP A 206     -12.239  -7.029  11.467  1.00 79.11           C  
ATOM   1599  OD1 ASP A 206     -11.159  -7.638  11.623  1.00 79.11           O  
ATOM   1600  OD2 ASP A 206     -12.840  -6.473  12.412  1.00 79.11           O  
ATOM   1601  N   LYS A 207     -12.794  -6.645   6.965  1.00 76.65           N  
ATOM   1602  CA  LYS A 207     -13.656  -6.828   5.800  1.00 76.65           C  
ATOM   1603  C   LYS A 207     -12.833  -7.107   4.546  1.00 76.65           C  
ATOM   1604  CB  LYS A 207     -14.538  -5.598   5.585  1.00 76.65           C  
ATOM   1605  O   LYS A 207     -13.231  -7.911   3.701  1.00 76.65           O  
ATOM   1606  CG  LYS A 207     -15.652  -5.804   4.570  1.00 76.65           C  
ATOM   1607  CD  LYS A 207     -16.625  -4.631   4.561  1.00 76.65           C  
ATOM   1608  CE  LYS A 207     -17.734  -4.831   3.537  1.00 76.65           C  
ATOM   1609  NZ  LYS A 207     -18.700  -3.693   3.538  1.00 76.65           N  
ATOM   1610  N   TYR A 208     -11.555  -6.650   4.440  1.00 72.68           N  
ATOM   1611  CA  TYR A 208     -10.952  -6.631   3.113  1.00 72.68           C  
ATOM   1612  C   TYR A 208      -9.593  -7.321   3.122  1.00 72.68           C  
ATOM   1613  CB  TYR A 208     -10.804  -5.192   2.609  1.00 72.68           C  
ATOM   1614  O   TYR A 208      -9.073  -7.696   2.068  1.00 72.68           O  
ATOM   1615  CG  TYR A 208     -12.121  -4.487   2.394  1.00 72.68           C  
ATOM   1616  CD1 TYR A 208     -12.950  -4.827   1.328  1.00 72.68           C  
ATOM   1617  CD2 TYR A 208     -12.538  -3.477   3.255  1.00 72.68           C  
ATOM   1618  CE1 TYR A 208     -14.164  -4.179   1.125  1.00 72.68           C  
ATOM   1619  CE2 TYR A 208     -13.749  -2.822   3.062  1.00 72.68           C  
ATOM   1620  OH  TYR A 208     -15.755  -2.533   1.799  1.00 72.68           O  
ATOM   1621  CZ  TYR A 208     -14.554  -3.179   1.996  1.00 72.68           C  
ATOM   1622  N   VAL A 209      -9.032  -7.555   4.272  1.00 75.48           N  
ATOM   1623  CA  VAL A 209      -7.767  -8.277   4.354  1.00 75.48           C  
ATOM   1624  C   VAL A 209      -8.033  -9.775   4.482  1.00 75.48           C  
ATOM   1625  CB  VAL A 209      -6.909  -7.785   5.542  1.00 75.48           C  
ATOM   1626  O   VAL A 209      -8.740 -10.211   5.393  1.00 75.48           O  
ATOM   1627  CG1 VAL A 209      -5.596  -8.564   5.618  1.00 75.48           C  
ATOM   1628  CG2 VAL A 209      -6.639  -6.287   5.421  1.00 75.48           C  
ATOM   1629  N   PRO A 210      -7.479 -10.594   3.519  1.00 74.04           N  
ATOM   1630  CA  PRO A 210      -7.710 -12.039   3.569  1.00 74.04           C  
ATOM   1631  C   PRO A 210      -6.897 -12.729   4.662  1.00 74.04           C  
ATOM   1632  CB  PRO A 210      -7.273 -12.515   2.181  1.00 74.04           C  
ATOM   1633  O   PRO A 210      -5.859 -12.213   5.084  1.00 74.04           O  
ATOM   1634  CG  PRO A 210      -6.270 -11.503   1.729  1.00 74.04           C  
ATOM   1635  CD  PRO A 210      -6.626 -10.175   2.333  1.00 74.04           C  
ATOM   1636  N   GLU A 211      -7.450 -13.912   5.142  1.00 81.67           N  
ATOM   1637  CA  GLU A 211      -6.623 -14.802   5.951  1.00 81.67           C  
ATOM   1638  C   GLU A 211      -5.541 -15.470   5.106  1.00 81.67           C  
ATOM   1639  CB  GLU A 211      -7.486 -15.865   6.636  1.00 81.67           C  
ATOM   1640  O   GLU A 211      -5.779 -15.820   3.948  1.00 81.67           O  
ATOM   1641  CG  GLU A 211      -8.355 -15.320   7.760  1.00 81.67           C  
ATOM   1642  CD  GLU A 211      -9.144 -16.398   8.485  1.00 81.67           C  
ATOM   1643  OE1 GLU A 211      -9.833 -16.081   9.481  1.00 81.67           O  
ATOM   1644  OE2 GLU A 211      -9.073 -17.571   8.053  1.00 81.67           O  
ATOM   1645  N   PRO A 212      -4.180 -15.543   5.606  1.00 78.90           N  
ATOM   1646  CA  PRO A 212      -3.786 -15.398   7.010  1.00 78.90           C  
ATOM   1647  C   PRO A 212      -3.302 -13.989   7.344  1.00 78.90           C  
ATOM   1648  CB  PRO A 212      -2.653 -16.415   7.164  1.00 78.90           C  
ATOM   1649  O   PRO A 212      -2.972 -13.703   8.498  1.00 78.90           O  
ATOM   1650  CG  PRO A 212      -2.011 -16.481   5.816  1.00 78.90           C  
ATOM   1651  CD  PRO A 212      -3.067 -16.249   4.774  1.00 78.90           C  
ATOM   1652  N   GLN A 213      -3.274 -13.052   6.539  1.00 68.76           N  
ATOM   1653  CA  GLN A 213      -2.703 -11.711   6.601  1.00 68.76           C  
ATOM   1654  C   GLN A 213      -3.479 -10.826   7.572  1.00 68.76           C  
ATOM   1655  CB  GLN A 213      -2.681 -11.071   5.211  1.00 68.76           C  
ATOM   1656  O   GLN A 213      -2.892  -9.998   8.271  1.00 68.76           O  
ATOM   1657  CG  GLN A 213      -1.647 -11.677   4.272  1.00 68.76           C  
ATOM   1658  CD  GLN A 213      -2.120 -12.970   3.634  1.00 68.76           C  
ATOM   1659  NE2 GLN A 213      -1.237 -13.617   2.881  1.00 68.76           N  
ATOM   1660  OE1 GLN A 213      -3.269 -13.385   3.818  1.00 68.76           O  
ATOM   1661  N   ARG A 214      -4.686 -11.139   7.597  1.00 78.88           N  
ATOM   1662  CA  ARG A 214      -5.533 -10.468   8.579  1.00 78.88           C  
ATOM   1663  C   ARG A 214      -5.128 -10.845  10.000  1.00 78.88           C  
ATOM   1664  CB  ARG A 214      -7.005 -10.813   8.344  1.00 78.88           C  
ATOM   1665  O   ARG A 214      -4.990  -9.976  10.863  1.00 78.88           O  
ATOM   1666  CG  ARG A 214      -7.963 -10.089   9.276  1.00 78.88           C  
ATOM   1667  CD  ARG A 214      -9.415 -10.426   8.966  1.00 78.88           C  
ATOM   1668  NE  ARG A 214      -9.688 -11.849   9.144  1.00 78.88           N  
ATOM   1669  NH1 ARG A 214     -11.541 -11.878   7.765  1.00 78.88           N  
ATOM   1670  NH2 ARG A 214     -10.848 -13.802   8.802  1.00 78.88           N  
ATOM   1671  CZ  ARG A 214     -10.692 -12.507   8.570  1.00 78.88           C  
ATOM   1672  N   ASP A 215      -4.959 -12.123  10.318  1.00 81.50           N  
ATOM   1673  CA  ASP A 215      -4.542 -12.649  11.614  1.00 81.50           C  
ATOM   1674  C   ASP A 215      -3.162 -12.122  12.002  1.00 81.50           C  
ATOM   1675  CB  ASP A 215      -4.534 -14.179  11.596  1.00 81.50           C  
ATOM   1676  O   ASP A 215      -2.927 -11.779  13.163  1.00 81.50           O  
ATOM   1677  CG  ASP A 215      -5.927 -14.777  11.498  1.00 81.50           C  
ATOM   1678  OD1 ASP A 215      -6.918 -14.062  11.759  1.00 81.50           O  
ATOM   1679  OD2 ASP A 215      -6.033 -15.976  11.159  1.00 81.50           O  
ATOM   1680  N   THR A 216      -2.316 -12.079  11.046  1.00 70.16           N  
ATOM   1681  CA  THR A 216      -0.955 -11.578  11.203  1.00 70.16           C  
ATOM   1682  C   THR A 216      -0.963 -10.092  11.550  1.00 70.16           C  
ATOM   1683  CB  THR A 216      -0.126 -11.805   9.926  1.00 70.16           C  
ATOM   1684  O   THR A 216      -0.200  -9.646  12.410  1.00 70.16           O  
ATOM   1685  CG2 THR A 216       1.299 -11.288  10.096  1.00 70.16           C  
ATOM   1686  OG1 THR A 216      -0.082 -13.207   9.634  1.00 70.16           O  
ATOM   1687  N   TYR A 217      -1.780  -9.366  10.932  1.00 69.59           N  
ATOM   1688  CA  TYR A 217      -1.945  -7.938  11.178  1.00 69.59           C  
ATOM   1689  C   TYR A 217      -2.556  -7.688  12.551  1.00 69.59           C  
ATOM   1690  CB  TYR A 217      -2.821  -7.304  10.093  1.00 69.59           C  
ATOM   1691  O   TYR A 217      -2.100  -6.811  13.290  1.00 69.59           O  
ATOM   1692  CG  TYR A 217      -2.900  -5.799  10.180  1.00 69.59           C  
ATOM   1693  CD1 TYR A 217      -4.025  -5.170  10.709  1.00 69.59           C  
ATOM   1694  CD2 TYR A 217      -1.851  -5.003   9.732  1.00 69.59           C  
ATOM   1695  CE1 TYR A 217      -4.103  -3.784  10.789  1.00 69.59           C  
ATOM   1696  CE2 TYR A 217      -1.918  -3.615   9.807  1.00 69.59           C  
ATOM   1697  OH  TYR A 217      -3.118  -1.643  10.413  1.00 69.59           O  
ATOM   1698  CZ  TYR A 217      -3.046  -3.016  10.336  1.00 69.59           C  
ATOM   1699  N   LYS A 218      -3.541  -8.379  13.014  1.00 76.93           N  
ATOM   1700  CA  LYS A 218      -4.184  -8.252  14.319  1.00 76.93           C  
ATOM   1701  C   LYS A 218      -3.219  -8.613  15.444  1.00 76.93           C  
ATOM   1702  CB  LYS A 218      -5.430  -9.136  14.392  1.00 76.93           C  
ATOM   1703  O   LYS A 218      -3.219  -7.973  16.498  1.00 76.93           O  
ATOM   1704  CG  LYS A 218      -6.618  -8.598  13.608  1.00 76.93           C  
ATOM   1705  CD  LYS A 218      -7.871  -9.430  13.852  1.00 76.93           C  
ATOM   1706  CE  LYS A 218      -9.087  -8.825  13.163  1.00 76.93           C  
ATOM   1707  NZ  LYS A 218     -10.312  -9.652  13.375  1.00 76.93           N  
ATOM   1708  N   GLU A 219      -2.448  -9.661  15.189  1.00 78.62           N  
ATOM   1709  CA  GLU A 219      -1.402 -10.040  16.135  1.00 78.62           C  
ATOM   1710  C   GLU A 219      -0.380  -8.920  16.305  1.00 78.62           C  
ATOM   1711  CB  GLU A 219      -0.704 -11.324  15.679  1.00 78.62           C  
ATOM   1712  O   GLU A 219       0.063  -8.642  17.421  1.00 78.62           O  
ATOM   1713  CG  GLU A 219       0.265 -11.895  16.704  1.00 78.62           C  
ATOM   1714  CD  GLU A 219       0.920 -13.191  16.255  1.00 78.62           C  
ATOM   1715  OE1 GLU A 219       1.701 -13.779  17.036  1.00 78.62           O  
ATOM   1716  OE2 GLU A 219       0.650 -13.621  15.111  1.00 78.62           O  
ATOM   1717  N   TYR A 220      -0.001  -8.302  15.258  1.00 65.85           N  
ATOM   1718  CA  TYR A 220       0.913  -7.166  15.256  1.00 65.85           C  
ATOM   1719  C   TYR A 220       0.356  -6.017  16.089  1.00 65.85           C  
ATOM   1720  CB  TYR A 220       1.179  -6.692  13.824  1.00 65.85           C  
ATOM   1721  O   TYR A 220       1.068  -5.436  16.912  1.00 65.85           O  
ATOM   1722  CG  TYR A 220       1.890  -5.363  13.747  1.00 65.85           C  
ATOM   1723  CD1 TYR A 220       1.203  -4.202  13.402  1.00 65.85           C  
ATOM   1724  CD2 TYR A 220       3.251  -5.266  14.017  1.00 65.85           C  
ATOM   1725  CE1 TYR A 220       1.855  -2.975  13.327  1.00 65.85           C  
ATOM   1726  CE2 TYR A 220       3.913  -4.045  13.946  1.00 65.85           C  
ATOM   1727  OH  TYR A 220       3.858  -1.695  13.528  1.00 65.85           O  
ATOM   1728  CZ  TYR A 220       3.207  -2.907  13.601  1.00 65.85           C  
ATOM   1729  N   LEU A 221      -0.855  -5.642  15.849  1.00 65.46           N  
ATOM   1730  CA  LEU A 221      -1.511  -4.544  16.551  1.00 65.46           C  
ATOM   1731  C   LEU A 221      -1.631  -4.846  18.041  1.00 65.46           C  
ATOM   1732  CB  LEU A 221      -2.898  -4.281  15.958  1.00 65.46           C  
ATOM   1733  O   LEU A 221      -1.472  -3.952  18.875  1.00 65.46           O  
ATOM   1734  CG  LEU A 221      -2.933  -3.579  14.600  1.00 65.46           C  
ATOM   1735  CD1 LEU A 221      -4.371  -3.435  14.114  1.00 65.46           C  
ATOM   1736  CD2 LEU A 221      -2.253  -2.217  14.685  1.00 65.46           C  
ATOM   1737  N   SER A 222      -2.068  -6.109  18.350  1.00 74.12           N  
ATOM   1738  CA  SER A 222      -2.141  -6.568  19.733  1.00 74.12           C  
ATOM   1739  C   SER A 222      -0.792  -6.432  20.432  1.00 74.12           C  
ATOM   1740  CB  SER A 222      -2.610  -8.022  19.792  1.00 74.12           C  
ATOM   1741  O   SER A 222      -0.723  -5.983  21.578  1.00 74.12           O  
ATOM   1742  OG  SER A 222      -2.693  -8.470  21.134  1.00 74.12           O  
ATOM   1743  N   ASN A 223       0.356  -6.763  19.774  1.00 67.11           N  
ATOM   1744  CA  ASN A 223       1.717  -6.688  20.295  1.00 67.11           C  
ATOM   1745  C   ASN A 223       2.185  -5.242  20.434  1.00 67.11           C  
ATOM   1746  CB  ASN A 223       2.678  -7.473  19.399  1.00 67.11           C  
ATOM   1747  O   ASN A 223       2.890  -4.903  21.387  1.00 67.11           O  
ATOM   1748  CG  ASN A 223       2.500  -8.973  19.524  1.00 67.11           C  
ATOM   1749  ND2 ASN A 223       2.965  -9.711  18.524  1.00 67.11           N  
ATOM   1750  OD1 ASN A 223       1.947  -9.464  20.512  1.00 67.11           O  
ATOM   1751  N   LYS A 224       1.826  -4.466  19.437  1.00 56.46           N  
ATOM   1752  CA  LYS A 224       2.122  -3.036  19.461  1.00 56.46           C  
ATOM   1753  C   LYS A 224       1.387  -2.342  20.604  1.00 56.46           C  
ATOM   1754  CB  LYS A 224       1.747  -2.388  18.127  1.00 56.46           C  
ATOM   1755  O   LYS A 224       1.958  -1.494  21.292  1.00 56.46           O  
ATOM   1756  CG  LYS A 224       2.269  -0.968  17.961  1.00 56.46           C  
ATOM   1757  CD  LYS A 224       1.895  -0.391  16.602  1.00 56.46           C  
ATOM   1758  CE  LYS A 224       2.333   1.061  16.470  1.00 56.46           C  
ATOM   1759  NZ  LYS A 224       1.983   1.627  15.133  1.00 56.46           N  
ATOM   1760  N   ASN A 225       0.110  -2.617  20.849  1.00 63.05           N  
ATOM   1761  CA  ASN A 225      -0.707  -2.048  21.915  1.00 63.05           C  
ATOM   1762  C   ASN A 225      -0.222  -2.491  23.292  1.00 63.05           C  
ATOM   1763  CB  ASN A 225      -2.178  -2.425  21.723  1.00 63.05           C  
ATOM   1764  O   ASN A 225      -0.283  -1.722  24.253  1.00 63.05           O  
ATOM   1765  CG  ASN A 225      -2.847  -1.626  20.622  1.00 63.05           C  
ATOM   1766  ND2 ASN A 225      -3.948  -2.149  20.096  1.00 63.05           N  
ATOM   1767  OD1 ASN A 225      -2.378  -0.548  20.248  1.00 63.05           O  
ATOM   1768  N   GLN A 226       0.253  -3.699  23.451  1.00 63.55           N  
ATOM   1769  CA  GLN A 226       0.875  -4.209  24.669  1.00 63.55           C  
ATOM   1770  C   GLN A 226       2.186  -3.484  24.962  1.00 63.55           C  
ATOM   1771  CB  GLN A 226       1.121  -5.714  24.557  1.00 63.55           C  
ATOM   1772  O   GLN A 226       2.498  -3.200  26.120  1.00 63.55           O  
ATOM   1773  CG  GLN A 226      -0.142  -6.555  24.688  1.00 63.55           C  
ATOM   1774  CD  GLN A 226       0.121  -8.039  24.515  1.00 63.55           C  
ATOM   1775  NE2 GLN A 226      -0.904  -8.854  24.745  1.00 63.55           N  
ATOM   1776  OE1 GLN A 226       1.235  -8.451  24.177  1.00 63.55           O  
ATOM   1777  N   GLN A 227       2.994  -3.167  23.941  1.00 49.56           N  
ATOM   1778  CA  GLN A 227       4.256  -2.443  24.048  1.00 49.56           C  
ATOM   1779  C   GLN A 227       4.025  -0.993  24.466  1.00 49.56           C  
ATOM   1780  CB  GLN A 227       5.018  -2.492  22.723  1.00 49.56           C  
ATOM   1781  O   GLN A 227       4.801  -0.435  25.244  1.00 49.56           O  
ATOM   1782  CG  GLN A 227       5.659  -3.842  22.432  1.00 49.56           C  
ATOM   1783  CD  GLN A 227       6.367  -3.880  21.091  1.00 49.56           C  
ATOM   1784  NE2 GLN A 227       6.999  -5.008  20.785  1.00 49.56           N  
ATOM   1785  OE1 GLN A 227       6.344  -2.903  20.335  1.00 49.56           O  
ATOM   1786  N   ILE A 228       2.958  -0.376  24.051  1.00 43.82           N  
ATOM   1787  CA  ILE A 228       2.567   0.994  24.364  1.00 43.82           C  
ATOM   1788  C   ILE A 228       2.038   1.066  25.795  1.00 43.82           C  
ATOM   1789  CB  ILE A 228       1.506   1.520  23.372  1.00 43.82           C  
ATOM   1790  O   ILE A 228       2.310   2.028  26.517  1.00 43.82           O  
ATOM   1791  CG1 ILE A 228       2.114   1.680  21.974  1.00 43.82           C  
ATOM   1792  CG2 ILE A 228       0.913   2.842  23.867  1.00 43.82           C  
ATOM   1793  CD1 ILE A 228       1.093   1.987  20.887  1.00 43.82           C  
ATOM   1794  N   GLN A 229       1.336   0.065  26.346  1.00 45.66           N  
ATOM   1795  CA  GLN A 229       0.806  -0.021  27.702  1.00 45.66           C  
ATOM   1796  C   GLN A 229       1.917  -0.299  28.711  1.00 45.66           C  
ATOM   1797  CB  GLN A 229      -0.269  -1.106  27.792  1.00 45.66           C  
ATOM   1798  O   GLN A 229       1.825   0.106  29.871  1.00 45.66           O  
ATOM   1799  CG  GLN A 229      -1.588  -0.720  27.135  1.00 45.66           C  
ATOM   1800  CD  GLN A 229      -2.623  -1.827  27.204  1.00 45.66           C  
ATOM   1801  NE2 GLN A 229      -3.827  -1.545  26.718  1.00 45.66           N  
ATOM   1802  OE1 GLN A 229      -2.343  -2.928  27.690  1.00 45.66           O  
ATOM   1803  N   GLN A 230       3.032  -0.813  28.303  1.00 47.65           N  
ATOM   1804  CA  GLN A 230       4.204  -1.098  29.123  1.00 47.65           C  
ATOM   1805  C   GLN A 230       5.167   0.086  29.136  1.00 47.65           C  
ATOM   1806  CB  GLN A 230       4.921  -2.352  28.619  1.00 47.65           C  
ATOM   1807  O   GLN A 230       6.085   0.138  29.957  1.00 47.65           O  
ATOM   1808  CG  GLN A 230       4.146  -3.641  28.860  1.00 47.65           C  
ATOM   1809  CD  GLN A 230       4.868  -4.866  28.331  1.00 47.65           C  
ATOM   1810  NE2 GLN A 230       4.247  -6.031  28.481  1.00 47.65           N  
ATOM   1811  OE1 GLN A 230       5.975  -4.767  27.792  1.00 47.65           O  
ATOM   1812  N   MET A 231       4.910   1.188  28.365  1.00 40.97           N  
ATOM   1813  CA  MET A 231       5.636   2.455  28.378  1.00 40.97           C  
ATOM   1814  C   MET A 231       4.871   3.513  29.166  1.00 40.97           C  
ATOM   1815  CB  MET A 231       5.888   2.946  26.952  1.00 40.97           C  
ATOM   1816  O   MET A 231       5.476   4.362  29.823  1.00 40.97           O  
ATOM   1817  CG  MET A 231       6.964   2.164  26.215  1.00 40.97           C  
ATOM   1818  SD  MET A 231       7.411   2.927  24.607  1.00 40.97           S  
ATOM   1819  CE  MET A 231       6.737   4.595  24.846  1.00 40.97           C  
TER    1820      MET A 231                                                      
ENDMDL                                                                          
END                                                                             
