# Supplementary material for: Pan-kinome of Legionella expanded by a bioinformatics survey
Source: Sci Rep. 2022 Dec 16;12:21782. doi: 10.1038/s41598-022-26109-x (PMC9758233; doi:10.1038/s41598-022-26109-x)
Supplement: Supplementary file 9 — Supplementary Information 9. [file 41598_2022_26109_MOESM9_ESM.zip › S15 - Data - 3D structure models of novel kinases/pdb - protein kinase domains - AlphaFold2/Lspi_2187_115-352.pdb]

MODEL     1                                                                     
ATOM      1  N   THR A   1      13.033  20.132 -11.910  1.00 48.77           N  
ATOM      2  CA  THR A   1      13.354  19.565 -10.605  1.00 48.77           C  
ATOM      3  C   THR A   1      12.083  19.156  -9.866  1.00 48.77           C  
ATOM      4  CB  THR A   1      14.154  20.560  -9.745  1.00 48.77           C  
ATOM      5  O   THR A   1      11.067  19.852  -9.936  1.00 48.77           O  
ATOM      6  CG2 THR A   1      15.621  20.589 -10.158  1.00 48.77           C  
ATOM      7  OG1 THR A   1      13.598  21.872  -9.901  1.00 48.77           O  
ATOM      8  N   GLY A   2      11.655  17.839  -9.935  1.00 59.50           N  
ATOM      9  CA  GLY A   2      10.508  17.270  -9.245  1.00 59.50           C  
ATOM     10  C   GLY A   2      10.592  17.405  -7.736  1.00 59.50           C  
ATOM     11  O   GLY A   2      11.658  17.701  -7.193  1.00 59.50           O  
ATOM     12  N   PHE A   3       9.558  17.983  -7.078  1.00 79.99           N  
ATOM     13  CA  PHE A   3       9.384  18.014  -5.630  1.00 79.99           C  
ATOM     14  C   PHE A   3       9.318  16.602  -5.062  1.00 79.99           C  
ATOM     15  CB  PHE A   3       8.118  18.791  -5.256  1.00 79.99           C  
ATOM     16  O   PHE A   3       8.732  15.707  -5.675  1.00 79.99           O  
ATOM     17  CG  PHE A   3       8.189  20.259  -5.577  1.00 79.99           C  
ATOM     18  CD1 PHE A   3       8.803  21.147  -4.703  1.00 79.99           C  
ATOM     19  CD2 PHE A   3       7.641  20.752  -6.755  1.00 79.99           C  
ATOM     20  CE1 PHE A   3       8.870  22.507  -4.998  1.00 79.99           C  
ATOM     21  CE2 PHE A   3       7.705  22.109  -7.056  1.00 79.99           C  
ATOM     22  CZ  PHE A   3       8.319  22.985  -6.176  1.00 79.99           C  
ATOM     23  N   LEU A   4      10.093  16.335  -3.951  1.00 85.45           N  
ATOM     24  CA  LEU A   4       9.993  15.068  -3.236  1.00 85.45           C  
ATOM     25  C   LEU A   4       8.569  14.833  -2.743  1.00 85.45           C  
ATOM     26  CB  LEU A   4      10.966  15.041  -2.054  1.00 85.45           C  
ATOM     27  O   LEU A   4       8.002  15.677  -2.046  1.00 85.45           O  
ATOM     28  CG  LEU A   4      10.995  13.753  -1.229  1.00 85.45           C  
ATOM     29  CD1 LEU A   4      11.504  12.592  -2.076  1.00 85.45           C  
ATOM     30  CD2 LEU A   4      11.859  13.934   0.015  1.00 85.45           C  
ATOM     31  N   LEU A   5       8.010  13.709  -3.154  1.00 85.43           N  
ATOM     32  CA  LEU A   5       6.659  13.361  -2.726  1.00 85.43           C  
ATOM     33  C   LEU A   5       6.694  12.430  -1.519  1.00 85.43           C  
ATOM     34  CB  LEU A   5       5.887  12.702  -3.872  1.00 85.43           C  
ATOM     35  O   LEU A   5       5.796  12.467  -0.675  1.00 85.43           O  
ATOM     36  CG  LEU A   5       5.581  13.588  -5.081  1.00 85.43           C  
ATOM     37  CD1 LEU A   5       4.987  12.755  -6.212  1.00 85.43           C  
ATOM     38  CD2 LEU A   5       4.635  14.719  -4.689  1.00 85.43           C  
ATOM     39  N   GLY A   6       7.672  11.668  -1.454  1.00 82.95           N  
ATOM     40  CA  GLY A   6       7.828  10.695  -0.385  1.00 82.95           C  
ATOM     41  C   GLY A   6       9.135   9.929  -0.461  1.00 82.95           C  
ATOM     42  O   GLY A   6       9.733   9.816  -1.533  1.00 82.95           O  
ATOM     43  N   SER A   7       9.609   9.585   0.746  1.00 83.05           N  
ATOM     44  CA  SER A   7      10.874   8.867   0.853  1.00 83.05           C  
ATOM     45  C   SER A   7      10.820   7.814   1.955  1.00 83.05           C  
ATOM     46  CB  SER A   7      12.023   9.840   1.123  1.00 83.05           C  
ATOM     47  O   SER A   7      10.197   8.028   2.996  1.00 83.05           O  
ATOM     48  OG  SER A   7      13.237   9.140   1.332  1.00 83.05           O  
ATOM     49  N   GLY A   8      11.387   6.650   1.704  1.00 80.67           N  
ATOM     50  CA  GLY A   8      11.523   5.589   2.689  1.00 80.67           C  
ATOM     51  C   GLY A   8      12.223   4.357   2.146  1.00 80.67           C  
ATOM     52  O   GLY A   8      12.148   4.071   0.949  1.00 80.67           O  
ATOM     53  N   GLY A   9      12.988   3.692   3.070  1.00 84.04           N  
ATOM     54  CA  GLY A   9      13.693   2.477   2.693  1.00 84.04           C  
ATOM     55  C   GLY A   9      14.614   2.667   1.502  1.00 84.04           C  
ATOM     56  O   GLY A   9      15.486   3.538   1.518  1.00 84.04           O  
ATOM     57  N   SER A  10      14.272   2.017   0.369  1.00 89.63           N  
ATOM     58  CA  SER A  10      15.174   1.953  -0.776  1.00 89.63           C  
ATOM     59  C   SER A  10      14.727   2.898  -1.886  1.00 89.63           C  
ATOM     60  CB  SER A  10      15.256   0.524  -1.315  1.00 89.63           C  
ATOM     61  O   SER A  10      15.430   3.069  -2.884  1.00 89.63           O  
ATOM     62  OG  SER A  10      13.966   0.032  -1.637  1.00 89.63           O  
ATOM     63  N   LYS A  11      13.491   3.614  -1.612  1.00 91.22           N  
ATOM     64  CA  LYS A  11      12.933   4.335  -2.752  1.00 91.22           C  
ATOM     65  C   LYS A  11      12.564   5.766  -2.370  1.00 91.22           C  
ATOM     66  CB  LYS A  11      11.705   3.606  -3.299  1.00 91.22           C  
ATOM     67  O   LYS A  11      12.158   6.027  -1.236  1.00 91.22           O  
ATOM     68  CG  LYS A  11      11.969   2.161  -3.696  1.00 91.22           C  
ATOM     69  CD  LYS A  11      10.671   1.405  -3.948  1.00 91.22           C  
ATOM     70  CE  LYS A  11      10.675   0.042  -3.268  1.00 91.22           C  
ATOM     71  NZ  LYS A  11      11.735  -0.050  -2.220  1.00 91.22           N  
ATOM     72  N   LYS A  12      12.654   6.680  -3.375  1.00 91.73           N  
ATOM     73  CA  LYS A  12      12.120   8.038  -3.342  1.00 91.73           C  
ATOM     74  C   LYS A  12      11.230   8.308  -4.552  1.00 91.73           C  
ATOM     75  CB  LYS A  12      13.256   9.061  -3.289  1.00 91.73           C  
ATOM     76  O   LYS A  12      11.502   7.819  -5.651  1.00 91.73           O  
ATOM     77  CG  LYS A  12      13.988   9.104  -1.955  1.00 91.73           C  
ATOM     78  CD  LYS A  12      15.023  10.221  -1.922  1.00 91.73           C  
ATOM     79  CE  LYS A  12      15.740  10.280  -0.580  1.00 91.73           C  
ATOM     80  NZ  LYS A  12      16.765  11.365  -0.546  1.00 91.73           N  
ATOM     81  N   PHE A  13      10.232   9.056  -4.235  1.00 92.52           N  
ATOM     82  CA  PHE A  13       9.328   9.418  -5.320  1.00 92.52           C  
ATOM     83  C   PHE A  13       9.332  10.925  -5.548  1.00 92.52           C  
ATOM     84  CB  PHE A  13       7.905   8.936  -5.020  1.00 92.52           C  
ATOM     85  O   PHE A  13       9.246  11.702  -4.596  1.00 92.52           O  
ATOM     86  CG  PHE A  13       7.742   7.442  -5.094  1.00 92.52           C  
ATOM     87  CD1 PHE A  13       7.217   6.841  -6.231  1.00 92.52           C  
ATOM     88  CD2 PHE A  13       8.115   6.637  -4.024  1.00 92.52           C  
ATOM     89  CE1 PHE A  13       7.065   5.458  -6.302  1.00 92.52           C  
ATOM     90  CE2 PHE A  13       7.966   5.255  -4.088  1.00 92.52           C  
ATOM     91  CZ  PHE A  13       7.440   4.667  -5.227  1.00 92.52           C  
ATOM     92  N   TYR A  14       9.476  11.303  -6.812  1.00 92.90           N  
ATOM     93  CA  TYR A  14       9.530  12.711  -7.190  1.00 92.90           C  
ATOM     94  C   TYR A  14       8.385  13.067  -8.130  1.00 92.90           C  
ATOM     95  CB  TYR A  14      10.872  13.038  -7.853  1.00 92.90           C  
ATOM     96  O   TYR A  14       8.051  12.296  -9.032  1.00 92.90           O  
ATOM     97  CG  TYR A  14      12.057  12.889  -6.930  1.00 92.90           C  
ATOM     98  CD1 TYR A  14      12.570  13.985  -6.241  1.00 92.90           C  
ATOM     99  CD2 TYR A  14      12.667  11.652  -6.747  1.00 92.90           C  
ATOM    100  CE1 TYR A  14      13.664  13.853  -5.391  1.00 92.90           C  
ATOM    101  CE2 TYR A  14      13.760  11.508  -5.900  1.00 92.90           C  
ATOM    102  OH  TYR A  14      15.334  12.476  -4.388  1.00 92.90           O  
ATOM    103  CZ  TYR A  14      14.251  12.612  -5.227  1.00 92.90           C  
ATOM    104  N   ASP A  15       7.871  14.174  -7.885  1.00 93.34           N  
ATOM    105  CA  ASP A  15       6.861  14.719  -8.786  1.00 93.34           C  
ATOM    106  C   ASP A  15       7.487  15.174 -10.102  1.00 93.34           C  
ATOM    107  CB  ASP A  15       6.123  15.884  -8.124  1.00 93.34           C  
ATOM    108  O   ASP A  15       8.407  15.995 -10.107  1.00 93.34           O  
ATOM    109  CG  ASP A  15       4.967  16.405  -8.959  1.00 93.34           C  
ATOM    110  OD1 ASP A  15       4.826  15.993 -10.131  1.00 93.34           O  
ATOM    111  OD2 ASP A  15       4.191  17.237  -8.442  1.00 93.34           O  
ATOM    112  N   ILE A  16       6.869  14.743 -11.240  1.00 92.83           N  
ATOM    113  CA  ILE A  16       7.450  15.142 -12.517  1.00 92.83           C  
ATOM    114  C   ILE A  16       6.405  15.877 -13.352  1.00 92.83           C  
ATOM    115  CB  ILE A  16       7.996  13.923 -13.294  1.00 92.83           C  
ATOM    116  O   ILE A  16       6.588  16.073 -14.556  1.00 92.83           O  
ATOM    117  CG1 ILE A  16       6.899  12.866 -13.470  1.00 92.83           C  
ATOM    118  CG2 ILE A  16       9.217  13.332 -12.583  1.00 92.83           C  
ATOM    119  CD1 ILE A  16       7.260  11.756 -14.448  1.00 92.83           C  
ATOM    120  N   GLY A  17       5.287  16.289 -12.695  1.00 92.13           N  
ATOM    121  CA  GLY A  17       4.230  17.021 -13.375  1.00 92.13           C  
ATOM    122  C   GLY A  17       3.212  16.116 -14.042  1.00 92.13           C  
ATOM    123  O   GLY A  17       3.414  14.903 -14.131  1.00 92.13           O  
ATOM    124  N   HIS A  18       2.018  16.691 -14.265  1.00 92.33           N  
ATOM    125  CA  HIS A  18       0.908  16.053 -14.964  1.00 92.33           C  
ATOM    126  C   HIS A  18       0.379  14.855 -14.183  1.00 92.33           C  
ATOM    127  CB  HIS A  18       1.338  15.617 -16.366  1.00 92.33           C  
ATOM    128  O   HIS A  18       0.028  13.830 -14.771  1.00 92.33           O  
ATOM    129  CG  HIS A  18       1.892  16.730 -17.197  1.00 92.33           C  
ATOM    130  CD2 HIS A  18       3.135  16.934 -17.695  1.00 92.33           C  
ATOM    131  ND1 HIS A  18       1.132  17.805 -17.604  1.00 92.33           N  
ATOM    132  CE1 HIS A  18       1.885  18.624 -18.319  1.00 92.33           C  
ATOM    133  NE2 HIS A  18       3.105  18.119 -18.389  1.00 92.33           N  
ATOM    134  N   GLY A  19       0.549  14.935 -12.884  1.00 92.69           N  
ATOM    135  CA  GLY A  19      -0.037  13.912 -12.033  1.00 92.69           C  
ATOM    136  C   GLY A  19       0.800  12.649 -11.956  1.00 92.69           C  
ATOM    137  O   GLY A  19       0.293  11.582 -11.602  1.00 92.69           O  
ATOM    138  N   LYS A  20       2.083  12.743 -12.315  1.00 95.42           N  
ATOM    139  CA  LYS A  20       2.952  11.570 -12.318  1.00 95.42           C  
ATOM    140  C   LYS A  20       4.091  11.726 -11.314  1.00 95.42           C  
ATOM    141  CB  LYS A  20       3.518  11.325 -13.718  1.00 95.42           C  
ATOM    142  O   LYS A  20       4.515  12.844 -11.017  1.00 95.42           O  
ATOM    143  CG  LYS A  20       2.458  11.059 -14.777  1.00 95.42           C  
ATOM    144  CD  LYS A  20       1.755   9.729 -14.542  1.00 95.42           C  
ATOM    145  CE  LYS A  20       0.801   9.391 -15.680  1.00 95.42           C  
ATOM    146  NZ  LYS A  20       0.048   8.129 -15.415  1.00 95.42           N  
ATOM    147  N   ALA A  21       4.469  10.550 -10.835  1.00 94.82           N  
ATOM    148  CA  ALA A  21       5.614  10.472  -9.932  1.00 94.82           C  
ATOM    149  C   ALA A  21       6.670   9.510 -10.467  1.00 94.82           C  
ATOM    150  CB  ALA A  21       5.164  10.043  -8.538  1.00 94.82           C  
ATOM    151  O   ALA A  21       6.338   8.481 -11.061  1.00 94.82           O  
ATOM    152  N   LEU A  22       7.915   9.950 -10.295  1.00 95.37           N  
ATOM    153  CA  LEU A  22       9.048   9.132 -10.716  1.00 95.37           C  
ATOM    154  C   LEU A  22       9.712   8.465  -9.516  1.00 95.37           C  
ATOM    155  CB  LEU A  22      10.071   9.982 -11.473  1.00 95.37           C  
ATOM    156  O   LEU A  22       9.965   9.116  -8.500  1.00 95.37           O  
ATOM    157  CG  LEU A  22      11.139   9.219 -12.257  1.00 95.37           C  
ATOM    158  CD1 LEU A  22      10.522   8.551 -13.481  1.00 95.37           C  
ATOM    159  CD2 LEU A  22      12.272  10.153 -12.667  1.00 95.37           C  
ATOM    160  N   MET A  23      10.001   7.186  -9.568  1.00 95.08           N  
ATOM    161  CA  MET A  23      10.650   6.418  -8.510  1.00 95.08           C  
ATOM    162  C   MET A  23      12.159   6.363  -8.725  1.00 95.08           C  
ATOM    163  CB  MET A  23      10.079   5.000  -8.446  1.00 95.08           C  
ATOM    164  O   MET A  23      12.627   5.852  -9.744  1.00 95.08           O  
ATOM    165  CG  MET A  23      10.638   4.166  -7.305  1.00 95.08           C  
ATOM    166  SD  MET A  23       9.876   2.499  -7.215  1.00 95.08           S  
ATOM    167  CE  MET A  23      10.780   1.661  -8.546  1.00 95.08           C  
ATOM    168  N   LEU A  24      12.878   6.813  -7.772  1.00 92.52           N  
ATOM    169  CA  LEU A  24      14.336   6.783  -7.809  1.00 92.52           C  
ATOM    170  C   LEU A  24      14.898   6.124  -6.554  1.00 92.52           C  
ATOM    171  CB  LEU A  24      14.898   8.200  -7.950  1.00 92.52           C  
ATOM    172  O   LEU A  24      14.223   6.064  -5.523  1.00 92.52           O  
ATOM    173  CG  LEU A  24      14.497   8.966  -9.212  1.00 92.52           C  
ATOM    174  CD1 LEU A  24      15.069  10.379  -9.178  1.00 92.52           C  
ATOM    175  CD2 LEU A  24      14.964   8.224 -10.459  1.00 92.52           C  
ATOM    176  N   PRO A  25      16.138   5.612  -6.710  1.00 90.62           N  
ATOM    177  CA  PRO A  25      16.728   5.030  -5.502  1.00 90.62           C  
ATOM    178  C   PRO A  25      16.929   6.057  -4.390  1.00 90.62           C  
ATOM    179  CB  PRO A  25      18.073   4.488  -5.993  1.00 90.62           C  
ATOM    180  O   PRO A  25      17.271   7.210  -4.664  1.00 90.62           O  
ATOM    181  CG  PRO A  25      18.380   5.282  -7.221  1.00 90.62           C  
ATOM    182  CD  PRO A  25      17.085   5.729  -7.836  1.00 90.62           C  
ATOM    183  N   ASN A  26      16.493   5.680  -3.239  1.00 90.05           N  
ATOM    184  CA  ASN A  26      16.784   6.494  -2.063  1.00 90.05           C  
ATOM    185  C   ASN A  26      18.247   6.374  -1.646  1.00 90.05           C  
ATOM    186  CB  ASN A  26      15.868   6.104  -0.901  1.00 90.05           C  
ATOM    187  O   ASN A  26      18.622   5.433  -0.945  1.00 90.05           O  
ATOM    188  CG  ASN A  26      16.045   7.001   0.308  1.00 90.05           C  
ATOM    189  ND2 ASN A  26      15.389   6.650   1.408  1.00 90.05           N  
ATOM    190  OD1 ASN A  26      16.764   8.002   0.254  1.00 90.05           O  
ATOM    191  N   LEU A  27      19.105   7.336  -1.988  1.00 85.94           N  
ATOM    192  CA  LEU A  27      20.537   7.243  -1.725  1.00 85.94           C  
ATOM    193  C   LEU A  27      20.884   7.868  -0.378  1.00 85.94           C  
ATOM    194  CB  LEU A  27      21.333   7.928  -2.839  1.00 85.94           C  
ATOM    195  O   LEU A  27      22.046   7.858   0.035  1.00 85.94           O  
ATOM    196  CG  LEU A  27      21.179   7.339  -4.243  1.00 85.94           C  
ATOM    197  CD1 LEU A  27      22.003   8.140  -5.246  1.00 85.94           C  
ATOM    198  CD2 LEU A  27      21.592   5.871  -4.255  1.00 85.94           C  
ATOM    199  N   ASP A  28      19.905   8.527   0.239  1.00 84.62           N  
ATOM    200  CA  ASP A  28      20.144   9.109   1.556  1.00 84.62           C  
ATOM    201  C   ASP A  28      20.388   8.022   2.600  1.00 84.62           C  
ATOM    202  CB  ASP A  28      18.964   9.987   1.977  1.00 84.62           C  
ATOM    203  O   ASP A  28      21.042   8.265   3.616  1.00 84.62           O  
ATOM    204  CG  ASP A  28      18.762  11.185   1.066  1.00 84.62           C  
ATOM    205  OD1 ASP A  28      19.720  11.596   0.377  1.00 84.62           O  
ATOM    206  OD2 ASP A  28      17.635  11.726   1.040  1.00 84.62           O  
ATOM    207  N   ALA A  29      19.727   6.947   2.436  1.00 70.55           N  
ATOM    208  CA  ALA A  29      19.675   5.924   3.478  1.00 70.55           C  
ATOM    209  C   ALA A  29      20.856   4.965   3.365  1.00 70.55           C  
ATOM    210  CB  ALA A  29      18.359   5.154   3.403  1.00 70.55           C  
ATOM    211  O   ALA A  29      21.562   4.721   4.346  1.00 70.55           O  
ATOM    212  N   LYS A  30      21.276   4.624   2.174  1.00 76.85           N  
ATOM    213  CA  LYS A  30      22.309   3.627   1.911  1.00 76.85           C  
ATOM    214  C   LYS A  30      22.494   3.408   0.412  1.00 76.85           C  
ATOM    215  CB  LYS A  30      21.964   2.303   2.595  1.00 76.85           C  
ATOM    216  O   LYS A  30      21.581   3.667  -0.375  1.00 76.85           O  
ATOM    217  CG  LYS A  30      22.097   2.337   4.111  1.00 76.85           C  
ATOM    218  CD  LYS A  30      21.806   0.975   4.728  1.00 76.85           C  
ATOM    219  CE  LYS A  30      21.877   1.022   6.248  1.00 76.85           C  
ATOM    220  NZ  LYS A  30      21.635  -0.321   6.856  1.00 76.85           N  
ATOM    221  N   TYR A  31      23.728   3.001   0.066  1.00 83.98           N  
ATOM    222  CA  TYR A  31      24.038   2.701  -1.327  1.00 83.98           C  
ATOM    223  C   TYR A  31      23.238   1.500  -1.818  1.00 83.98           C  
ATOM    224  CB  TYR A  31      25.537   2.434  -1.499  1.00 83.98           C  
ATOM    225  O   TYR A  31      23.148   0.482  -1.128  1.00 83.98           O  
ATOM    226  CG  TYR A  31      25.925   2.031  -2.901  1.00 83.98           C  
ATOM    227  CD1 TYR A  31      26.173   0.698  -3.220  1.00 83.98           C  
ATOM    228  CD2 TYR A  31      26.046   2.982  -3.908  1.00 83.98           C  
ATOM    229  CE1 TYR A  31      26.533   0.323  -4.510  1.00 83.98           C  
ATOM    230  CE2 TYR A  31      26.405   2.618  -5.202  1.00 83.98           C  
ATOM    231  OH  TYR A  31      27.002   0.922  -6.771  1.00 83.98           O  
ATOM    232  CZ  TYR A  31      26.646   1.288  -5.493  1.00 83.98           C  
ATOM    233  N   ILE A  32      22.551   1.620  -2.950  1.00 87.04           N  
ATOM    234  CA  ILE A  32      21.851   0.531  -3.622  1.00 87.04           C  
ATOM    235  C   ILE A  32      22.558   0.194  -4.933  1.00 87.04           C  
ATOM    236  CB  ILE A  32      20.371   0.888  -3.887  1.00 87.04           C  
ATOM    237  O   ILE A  32      22.620   1.024  -5.842  1.00 87.04           O  
ATOM    238  CG1 ILE A  32      19.669   1.262  -2.576  1.00 87.04           C  
ATOM    239  CG2 ILE A  32      19.652  -0.270  -4.583  1.00 87.04           C  
ATOM    240  CD1 ILE A  32      18.250   1.782  -2.760  1.00 87.04           C  
ATOM    241  N   GLY A  33      23.137  -0.970  -4.951  1.00 88.24           N  
ATOM    242  CA  GLY A  33      23.838  -1.388  -6.155  1.00 88.24           C  
ATOM    243  C   GLY A  33      22.931  -1.495  -7.367  1.00 88.24           C  
ATOM    244  O   GLY A  33      21.708  -1.569  -7.229  1.00 88.24           O  
ATOM    245  N   LYS A  34      23.431  -1.459  -8.572  1.00 88.46           N  
ATOM    246  CA  LYS A  34      22.715  -1.496  -9.844  1.00 88.46           C  
ATOM    247  C   LYS A  34      21.861  -2.756  -9.957  1.00 88.46           C  
ATOM    248  CB  LYS A  34      23.696  -1.422 -11.015  1.00 88.46           C  
ATOM    249  O   LYS A  34      20.716  -2.697 -10.409  1.00 88.46           O  
ATOM    250  CG  LYS A  34      23.030  -1.237 -12.370  1.00 88.46           C  
ATOM    251  CD  LYS A  34      24.058  -1.090 -13.484  1.00 88.46           C  
ATOM    252  CE  LYS A  34      23.394  -1.002 -14.852  1.00 88.46           C  
ATOM    253  NZ  LYS A  34      24.401  -0.896 -15.950  1.00 88.46           N  
ATOM    254  N   LYS A  35      22.443  -3.909  -9.572  1.00 90.11           N  
ATOM    255  CA  LYS A  35      21.717  -5.173  -9.644  1.00 90.11           C  
ATOM    256  C   LYS A  35      20.508  -5.166  -8.713  1.00 90.11           C  
ATOM    257  CB  LYS A  35      22.639  -6.343  -9.297  1.00 90.11           C  
ATOM    258  O   LYS A  35      19.426  -5.624  -9.089  1.00 90.11           O  
ATOM    259  CG  LYS A  35      23.609  -6.718 -10.408  1.00 90.11           C  
ATOM    260  CD  LYS A  35      24.412  -7.962 -10.053  1.00 90.11           C  
ATOM    261  CE  LYS A  35      25.424  -8.304 -11.138  1.00 90.11           C  
ATOM    262  NZ  LYS A  35      26.225  -9.515 -10.787  1.00 90.11           N  
ATOM    263  N   ASP A  36      20.679  -4.644  -7.568  1.00 89.75           N  
ATOM    264  CA  ASP A  36      19.590  -4.580  -6.599  1.00 89.75           C  
ATOM    265  C   ASP A  36      18.498  -3.618  -7.062  1.00 89.75           C  
ATOM    266  CB  ASP A  36      20.117  -4.155  -5.227  1.00 89.75           C  
ATOM    267  O   ASP A  36      17.308  -3.904  -6.915  1.00 89.75           O  
ATOM    268  CG  ASP A  36      20.964  -5.225  -4.560  1.00 89.75           C  
ATOM    269  OD1 ASP A  36      20.743  -6.428  -4.820  1.00 89.75           O  
ATOM    270  OD2 ASP A  36      21.857  -4.863  -3.764  1.00 89.75           O  
ATOM    271  N   TRP A  37      18.949  -2.514  -7.590  1.00 91.40           N  
ATOM    272  CA  TRP A  37      17.964  -1.555  -8.079  1.00 91.40           C  
ATOM    273  C   TRP A  37      17.168  -2.137  -9.242  1.00 91.40           C  
ATOM    274  CB  TRP A  37      18.648  -0.255  -8.513  1.00 91.40           C  
ATOM    275  O   TRP A  37      15.948  -1.970  -9.312  1.00 91.40           O  
ATOM    276  CG  TRP A  37      17.698   0.807  -8.979  1.00 91.40           C  
ATOM    277  CD1 TRP A  37      17.669   1.405 -10.208  1.00 91.40           C  
ATOM    278  CD2 TRP A  37      16.641   1.400  -8.219  1.00 91.40           C  
ATOM    279  CE2 TRP A  37      16.010   2.351  -9.051  1.00 91.40           C  
ATOM    280  CE3 TRP A  37      16.164   1.219  -6.913  1.00 91.40           C  
ATOM    281  NE1 TRP A  37      16.656   2.334 -10.258  1.00 91.40           N  
ATOM    282  CH2 TRP A  37      14.480   2.923  -7.338  1.00 91.40           C  
ATOM    283  CZ2 TRP A  37      14.927   3.120  -8.620  1.00 91.40           C  
ATOM    284  CZ3 TRP A  37      15.086   1.985  -6.486  1.00 91.40           C  
ATOM    285  N   ALA A  38      17.817  -2.750 -10.181  1.00 92.48           N  
ATOM    286  CA  ALA A  38      17.139  -3.403 -11.299  1.00 92.48           C  
ATOM    287  C   ALA A  38      16.126  -4.431 -10.802  1.00 92.48           C  
ATOM    288  CB  ALA A  38      18.156  -4.067 -12.223  1.00 92.48           C  
ATOM    289  O   ALA A  38      15.020  -4.531 -11.338  1.00 92.48           O  
ATOM    290  N   ARG A  39      16.507  -5.147  -9.811  1.00 93.93           N  
ATOM    291  CA  ARG A  39      15.611  -6.131  -9.211  1.00 93.93           C  
ATOM    292  C   ARG A  39      14.388  -5.457  -8.599  1.00 93.93           C  
ATOM    293  CB  ARG A  39      16.346  -6.949  -8.147  1.00 93.93           C  
ATOM    294  O   ARG A  39      13.260  -5.918  -8.786  1.00 93.93           O  
ATOM    295  CG  ARG A  39      15.452  -7.914  -7.385  1.00 93.93           C  
ATOM    296  CD  ARG A  39      16.227  -8.681  -6.323  1.00 93.93           C  
ATOM    297  NE  ARG A  39      16.905  -7.781  -5.394  1.00 93.93           N  
ATOM    298  NH1 ARG A  39      15.022  -7.329  -4.135  1.00 93.93           N  
ATOM    299  NH2 ARG A  39      17.028  -6.362  -3.593  1.00 93.93           N  
ATOM    300  CZ  ARG A  39      16.317  -7.159  -4.376  1.00 93.93           C  
ATOM    301  N   ILE A  40      14.605  -4.439  -7.849  1.00 93.68           N  
ATOM    302  CA  ILE A  40      13.534  -3.711  -7.178  1.00 93.68           C  
ATOM    303  C   ILE A  40      12.529  -3.205  -8.211  1.00 93.68           C  
ATOM    304  CB  ILE A  40      14.086  -2.532  -6.346  1.00 93.68           C  
ATOM    305  O   ILE A  40      11.318  -3.361  -8.036  1.00 93.68           O  
ATOM    306  CG1 ILE A  40      14.781  -3.050  -5.082  1.00 93.68           C  
ATOM    307  CG2 ILE A  40      12.965  -1.550  -5.991  1.00 93.68           C  
ATOM    308  CD1 ILE A  40      15.596  -1.995  -4.347  1.00 93.68           C  
ATOM    309  N   ILE A  41      13.000  -2.619  -9.283  1.00 94.51           N  
ATOM    310  CA  ILE A  41      12.147  -2.115 -10.353  1.00 94.51           C  
ATOM    311  C   ILE A  41      11.313  -3.257 -10.930  1.00 94.51           C  
ATOM    312  CB  ILE A  41      12.977  -1.441 -11.468  1.00 94.51           C  
ATOM    313  O   ILE A  41      10.097  -3.128 -11.088  1.00 94.51           O  
ATOM    314  CG1 ILE A  41      13.621  -0.150 -10.949  1.00 94.51           C  
ATOM    315  CG2 ILE A  41      12.107  -1.163 -12.697  1.00 94.51           C  
ATOM    316  CD1 ILE A  41      14.671   0.437 -11.882  1.00 94.51           C  
ATOM    317  N   TYR A  42      11.998  -4.312 -11.193  1.00 94.79           N  
ATOM    318  CA  TYR A  42      11.349  -5.480 -11.779  1.00 94.79           C  
ATOM    319  C   TYR A  42      10.285  -6.039 -10.843  1.00 94.79           C  
ATOM    320  CB  TYR A  42      12.382  -6.564 -12.103  1.00 94.79           C  
ATOM    321  O   TYR A  42       9.143  -6.261 -11.253  1.00 94.79           O  
ATOM    322  CG  TYR A  42      11.773  -7.854 -12.596  1.00 94.79           C  
ATOM    323  CD1 TYR A  42      11.798  -9.003 -11.809  1.00 94.79           C  
ATOM    324  CD2 TYR A  42      11.173  -7.927 -13.848  1.00 94.79           C  
ATOM    325  CE1 TYR A  42      11.240 -10.195 -12.259  1.00 94.79           C  
ATOM    326  CE2 TYR A  42      10.612  -9.114 -14.309  1.00 94.79           C  
ATOM    327  OH  TYR A  42      10.096 -11.418 -13.960  1.00 94.79           O  
ATOM    328  CZ  TYR A  42      10.650 -10.240 -13.509  1.00 94.79           C  
ATOM    329  N   GLU A  43      10.539  -6.234  -9.610  1.00 94.78           N  
ATOM    330  CA  GLU A  43       9.634  -6.843  -8.640  1.00 94.78           C  
ATOM    331  C   GLU A  43       8.413  -5.961  -8.394  1.00 94.78           C  
ATOM    332  CB  GLU A  43      10.362  -7.113  -7.321  1.00 94.78           C  
ATOM    333  O   GLU A  43       7.287  -6.456  -8.327  1.00 94.78           O  
ATOM    334  CG  GLU A  43      11.355  -8.264  -7.391  1.00 94.78           C  
ATOM    335  CD  GLU A  43      12.103  -8.492  -6.087  1.00 94.78           C  
ATOM    336  OE1 GLU A  43      12.776  -9.538  -5.948  1.00 94.78           O  
ATOM    337  OE2 GLU A  43      12.014  -7.617  -5.197  1.00 94.78           O  
ATOM    338  N   GLU A  44       8.679  -4.636  -8.231  1.00 95.48           N  
ATOM    339  CA  GLU A  44       7.561  -3.731  -7.980  1.00 95.48           C  
ATOM    340  C   GLU A  44       6.519  -3.818  -9.091  1.00 95.48           C  
ATOM    341  CB  GLU A  44       8.058  -2.290  -7.837  1.00 95.48           C  
ATOM    342  O   GLU A  44       5.323  -3.944  -8.820  1.00 95.48           O  
ATOM    343  CG  GLU A  44       8.846  -2.034  -6.560  1.00 95.48           C  
ATOM    344  CD  GLU A  44       7.974  -1.990  -5.315  1.00 95.48           C  
ATOM    345  OE1 GLU A  44       8.522  -1.990  -4.190  1.00 95.48           O  
ATOM    346  OE2 GLU A  44       6.732  -1.955  -5.467  1.00 95.48           O  
ATOM    347  N   SER A  45       6.969  -3.731 -10.281  1.00 95.92           N  
ATOM    348  CA  SER A  45       6.061  -3.726 -11.424  1.00 95.92           C  
ATOM    349  C   SER A  45       5.412  -5.092 -11.620  1.00 95.92           C  
ATOM    350  CB  SER A  45       6.803  -3.317 -12.697  1.00 95.92           C  
ATOM    351  O   SER A  45       4.211  -5.183 -11.881  1.00 95.92           O  
ATOM    352  OG  SER A  45       7.799  -4.270 -13.027  1.00 95.92           O  
ATOM    353  N   LEU A  46       6.211  -6.151 -11.495  1.00 95.78           N  
ATOM    354  CA  LEU A  46       5.709  -7.505 -11.704  1.00 95.78           C  
ATOM    355  C   LEU A  46       4.625  -7.846 -10.687  1.00 95.78           C  
ATOM    356  CB  LEU A  46       6.851  -8.520 -11.611  1.00 95.78           C  
ATOM    357  O   LEU A  46       3.561  -8.350 -11.053  1.00 95.78           O  
ATOM    358  CG  LEU A  46       6.466  -9.990 -11.781  1.00 95.78           C  
ATOM    359  CD1 LEU A  46       6.021 -10.260 -13.214  1.00 95.78           C  
ATOM    360  CD2 LEU A  46       7.632 -10.896 -11.398  1.00 95.78           C  
ATOM    361  N   ILE A  47       4.876  -7.584  -9.464  1.00 96.16           N  
ATOM    362  CA  ILE A  47       3.942  -7.918  -8.394  1.00 96.16           C  
ATOM    363  C   ILE A  47       2.668  -7.088  -8.544  1.00 96.16           C  
ATOM    364  CB  ILE A  47       4.571  -7.687  -7.002  1.00 96.16           C  
ATOM    365  O   ILE A  47       1.560  -7.609  -8.400  1.00 96.16           O  
ATOM    366  CG1 ILE A  47       5.718  -8.676  -6.765  1.00 96.16           C  
ATOM    367  CG2 ILE A  47       3.511  -7.805  -5.904  1.00 96.16           C  
ATOM    368  CD1 ILE A  47       6.577  -8.349  -5.551  1.00 96.16           C  
ATOM    369  N   ALA A  48       2.843  -5.803  -8.864  1.00 96.62           N  
ATOM    370  CA  ALA A  48       1.677  -4.950  -9.078  1.00 96.62           C  
ATOM    371  C   ALA A  48       0.801  -5.491 -10.204  1.00 96.62           C  
ATOM    372  CB  ALA A  48       2.113  -3.520  -9.388  1.00 96.62           C  
ATOM    373  O   ALA A  48      -0.424  -5.549 -10.073  1.00 96.62           O  
ATOM    374  N   ASP A  49       1.373  -5.843 -11.277  1.00 96.18           N  
ATOM    375  CA  ASP A  49       0.636  -6.390 -12.412  1.00 96.18           C  
ATOM    376  C   ASP A  49      -0.081  -7.683 -12.031  1.00 96.18           C  
ATOM    377  CB  ASP A  49       1.576  -6.639 -13.594  1.00 96.18           C  
ATOM    378  O   ASP A  49      -1.238  -7.891 -12.403  1.00 96.18           O  
ATOM    379  CG  ASP A  49       2.008  -5.359 -14.287  1.00 96.18           C  
ATOM    380  OD1 ASP A  49       1.424  -4.289 -14.012  1.00 96.18           O  
ATOM    381  OD2 ASP A  49       2.940  -5.421 -15.118  1.00 96.18           O  
ATOM    382  N   MET A  50       0.627  -8.477 -11.324  1.00 96.32           N  
ATOM    383  CA  MET A  50       0.054  -9.739 -10.866  1.00 96.32           C  
ATOM    384  C   MET A  50      -1.171  -9.495  -9.991  1.00 96.32           C  
ATOM    385  CB  MET A  50       1.094 -10.554 -10.094  1.00 96.32           C  
ATOM    386  O   MET A  50      -2.209 -10.132 -10.178  1.00 96.32           O  
ATOM    387  CG  MET A  50       0.586 -11.907  -9.623  1.00 96.32           C  
ATOM    388  SD  MET A  50       1.683 -12.670  -8.365  1.00 96.32           S  
ATOM    389  CE  MET A  50       2.122 -11.204  -7.391  1.00 96.32           C  
ATOM    390  N   LEU A  51      -1.050  -8.632  -9.001  1.00 97.29           N  
ATOM    391  CA  LEU A  51      -2.165  -8.317  -8.115  1.00 97.29           C  
ATOM    392  C   LEU A  51      -3.351  -7.775  -8.905  1.00 97.29           C  
ATOM    393  CB  LEU A  51      -1.736  -7.301  -7.054  1.00 97.29           C  
ATOM    394  O   LEU A  51      -4.500  -8.128  -8.629  1.00 97.29           O  
ATOM    395  CG  LEU A  51      -0.713  -7.785  -6.025  1.00 97.29           C  
ATOM    396  CD1 LEU A  51      -0.269  -6.629  -5.135  1.00 97.29           C  
ATOM    397  CD2 LEU A  51      -1.292  -8.920  -5.188  1.00 97.29           C  
ATOM    398  N   GLY A  52      -3.070  -6.957  -9.900  1.00 97.06           N  
ATOM    399  CA  GLY A  52      -4.114  -6.423 -10.760  1.00 97.06           C  
ATOM    400  C   GLY A  52      -4.886  -7.499 -11.499  1.00 97.06           C  
ATOM    401  O   GLY A  52      -6.103  -7.393 -11.667  1.00 97.06           O  
ATOM    402  N   GLN A  53      -4.249  -8.535 -11.901  1.00 97.28           N  
ATOM    403  CA  GLN A  53      -4.891  -9.645 -12.596  1.00 97.28           C  
ATOM    404  C   GLN A  53      -5.925 -10.328 -11.705  1.00 97.28           C  
ATOM    405  CB  GLN A  53      -3.848 -10.662 -13.064  1.00 97.28           C  
ATOM    406  O   GLN A  53      -6.878 -10.932 -12.201  1.00 97.28           O  
ATOM    407  CG  GLN A  53      -2.948 -10.150 -14.180  1.00 97.28           C  
ATOM    408  CD  GLN A  53      -1.902 -11.164 -14.602  1.00 97.28           C  
ATOM    409  NE2 GLN A  53      -1.154 -10.842 -15.652  1.00 97.28           N  
ATOM    410  OE1 GLN A  53      -1.766 -12.227 -13.989  1.00 97.28           O  
ATOM    411  N   TYR A  54      -5.760 -10.165 -10.417  1.00 97.13           N  
ATOM    412  CA  TYR A  54      -6.667 -10.805  -9.470  1.00 97.13           C  
ATOM    413  C   TYR A  54      -7.699  -9.812  -8.948  1.00 97.13           C  
ATOM    414  CB  TYR A  54      -5.885 -11.409  -8.300  1.00 97.13           C  
ATOM    415  O   TYR A  54      -8.434 -10.111  -8.003  1.00 97.13           O  
ATOM    416  CG  TYR A  54      -4.944 -12.517  -8.707  1.00 97.13           C  
ATOM    417  CD1 TYR A  54      -5.380 -13.567  -9.512  1.00 97.13           C  
ATOM    418  CD2 TYR A  54      -3.618 -12.517  -8.287  1.00 97.13           C  
ATOM    419  CE1 TYR A  54      -4.517 -14.592  -9.888  1.00 97.13           C  
ATOM    420  CE2 TYR A  54      -2.747 -13.536  -8.657  1.00 97.13           C  
ATOM    421  OH  TYR A  54      -2.346 -15.578  -9.826  1.00 97.13           O  
ATOM    422  CZ  TYR A  54      -3.204 -14.567  -9.457  1.00 97.13           C  
ATOM    423  N   GLY A  55      -7.624  -8.642  -9.523  1.00 96.20           N  
ATOM    424  CA  GLY A  55      -8.639  -7.658  -9.180  1.00 96.20           C  
ATOM    425  C   GLY A  55      -8.305  -6.870  -7.927  1.00 96.20           C  
ATOM    426  O   GLY A  55      -9.187  -6.261  -7.317  1.00 96.20           O  
ATOM    427  N   LEU A  56      -7.102  -7.041  -7.406  1.00 97.20           N  
ATOM    428  CA  LEU A  56      -6.675  -6.259  -6.251  1.00 97.20           C  
ATOM    429  C   LEU A  56      -6.140  -4.898  -6.683  1.00 97.20           C  
ATOM    430  CB  LEU A  56      -5.603  -7.014  -5.460  1.00 97.20           C  
ATOM    431  O   LEU A  56      -5.549  -4.771  -7.758  1.00 97.20           O  
ATOM    432  CG  LEU A  56      -6.043  -8.322  -4.800  1.00 97.20           C  
ATOM    433  CD1 LEU A  56      -4.828  -9.101  -4.307  1.00 97.20           C  
ATOM    434  CD2 LEU A  56      -7.008  -8.044  -3.653  1.00 97.20           C  
ATOM    435  N   MET A  57      -6.352  -3.893  -5.847  1.00 96.82           N  
ATOM    436  CA  MET A  57      -5.882  -2.545  -6.153  1.00 96.82           C  
ATOM    437  C   MET A  57      -4.445  -2.349  -5.682  1.00 96.82           C  
ATOM    438  CB  MET A  57      -6.791  -1.498  -5.508  1.00 96.82           C  
ATOM    439  O   MET A  57      -4.108  -2.691  -4.547  1.00 96.82           O  
ATOM    440  CG  MET A  57      -8.227  -1.543  -6.006  1.00 96.82           C  
ATOM    441  SD  MET A  57      -9.246  -0.172  -5.337  1.00 96.82           S  
ATOM    442  CE  MET A  57      -8.716   1.181  -6.423  1.00 96.82           C  
ATOM    443  N   SER A  58      -3.653  -1.825  -6.544  1.00 96.19           N  
ATOM    444  CA  SER A  58      -2.245  -1.569  -6.258  1.00 96.19           C  
ATOM    445  C   SER A  58      -1.729  -0.371  -7.047  1.00 96.19           C  
ATOM    446  CB  SER A  58      -1.400  -2.803  -6.577  1.00 96.19           C  
ATOM    447  O   SER A  58      -2.397   0.107  -7.967  1.00 96.19           O  
ATOM    448  OG  SER A  58      -1.435  -3.091  -7.964  1.00 96.19           O  
ATOM    449  N   GLN A  59      -0.600   0.159  -6.487  1.00 95.03           N  
ATOM    450  CA  GLN A  59       0.093   1.163  -7.289  1.00 95.03           C  
ATOM    451  C   GLN A  59       0.583   0.571  -8.607  1.00 95.03           C  
ATOM    452  CB  GLN A  59       1.268   1.755  -6.510  1.00 95.03           C  
ATOM    453  O   GLN A  59       1.213  -0.489  -8.621  1.00 95.03           O  
ATOM    454  CG  GLN A  59       1.867   2.999  -7.152  1.00 95.03           C  
ATOM    455  CD  GLN A  59       2.792   3.755  -6.217  1.00 95.03           C  
ATOM    456  NE2 GLN A  59       2.885   5.066  -6.407  1.00 95.03           N  
ATOM    457  OE1 GLN A  59       3.418   3.165  -5.330  1.00 95.03           O  
ATOM    458  N   THR A  60       0.242   1.251  -9.689  1.00 94.40           N  
ATOM    459  CA  THR A  60       0.637   0.759 -11.004  1.00 94.40           C  
ATOM    460  C   THR A  60       1.871   1.501 -11.511  1.00 94.40           C  
ATOM    461  CB  THR A  60      -0.508   0.906 -12.023  1.00 94.40           C  
ATOM    462  O   THR A  60       2.060   2.681 -11.210  1.00 94.40           O  
ATOM    463  CG2 THR A  60      -1.729   0.097 -11.599  1.00 94.40           C  
ATOM    464  OG1 THR A  60      -0.875   2.287 -12.124  1.00 94.40           O  
ATOM    465  N   TYR A  61       2.601   0.731 -12.235  1.00 96.22           N  
ATOM    466  CA  TYR A  61       3.883   1.294 -12.644  1.00 96.22           C  
ATOM    467  C   TYR A  61       4.059   1.208 -14.155  1.00 96.22           C  
ATOM    468  CB  TYR A  61       5.037   0.572 -11.942  1.00 96.22           C  
ATOM    469  O   TYR A  61       3.540   0.290 -14.796  1.00 96.22           O  
ATOM    470  CG  TYR A  61       5.001   0.690 -10.437  1.00 96.22           C  
ATOM    471  CD1 TYR A  61       5.467   1.836  -9.798  1.00 96.22           C  
ATOM    472  CD2 TYR A  61       4.503  -0.345  -9.653  1.00 96.22           C  
ATOM    473  CE1 TYR A  61       5.438   1.949  -8.412  1.00 96.22           C  
ATOM    474  CE2 TYR A  61       4.469  -0.243  -8.266  1.00 96.22           C  
ATOM    475  OH  TYR A  61       4.906   1.012  -6.283  1.00 96.22           O  
ATOM    476  CZ  TYR A  61       4.937   0.906  -7.656  1.00 96.22           C  
ATOM    477  N   GLN A  62       4.762   2.173 -14.626  1.00 95.89           N  
ATOM    478  CA  GLN A  62       5.271   2.169 -15.993  1.00 95.89           C  
ATOM    479  C   GLN A  62       6.790   2.308 -16.015  1.00 95.89           C  
ATOM    480  CB  GLN A  62       4.629   3.292 -16.809  1.00 95.89           C  
ATOM    481  O   GLN A  62       7.343   3.231 -15.414  1.00 95.89           O  
ATOM    482  CG  GLN A  62       5.050   3.307 -18.272  1.00 95.89           C  
ATOM    483  CD  GLN A  62       4.449   4.467 -19.044  1.00 95.89           C  
ATOM    484  NE2 GLN A  62       4.718   4.517 -20.344  1.00 95.89           N  
ATOM    485  OE1 GLN A  62       3.748   5.311 -18.476  1.00 95.89           O  
ATOM    486  N   SER A  63       7.421   1.379 -16.711  1.00 94.74           N  
ATOM    487  CA  SER A  63       8.870   1.477 -16.855  1.00 94.74           C  
ATOM    488  C   SER A  63       9.257   2.616 -17.793  1.00 94.74           C  
ATOM    489  CB  SER A  63       9.447   0.159 -17.375  1.00 94.74           C  
ATOM    490  O   SER A  63       8.670   2.769 -18.866  1.00 94.74           O  
ATOM    491  OG  SER A  63      10.864   0.201 -17.386  1.00 94.74           O  
ATOM    492  N   VAL A  64      10.189   3.383 -17.376  1.00 95.38           N  
ATOM    493  CA  VAL A  64      10.651   4.485 -18.214  1.00 95.38           C  
ATOM    494  C   VAL A  64      12.174   4.569 -18.165  1.00 95.38           C  
ATOM    495  CB  VAL A  64      10.028   5.830 -17.777  1.00 95.38           C  
ATOM    496  O   VAL A  64      12.796   4.121 -17.199  1.00 95.38           O  
ATOM    497  CG1 VAL A  64       8.510   5.802 -17.943  1.00 95.38           C  
ATOM    498  CG2 VAL A  64      10.405   6.146 -16.331  1.00 95.38           C  
ATOM    499  N   THR A  65      12.793   5.107 -19.187  1.00 92.89           N  
ATOM    500  CA  THR A  65      14.223   5.387 -19.238  1.00 92.89           C  
ATOM    501  C   THR A  65      14.489   6.879 -19.062  1.00 92.89           C  
ATOM    502  CB  THR A  65      14.839   4.907 -20.565  1.00 92.89           C  
ATOM    503  O   THR A  65      13.878   7.709 -19.739  1.00 92.89           O  
ATOM    504  CG2 THR A  65      16.332   5.216 -20.622  1.00 92.89           C  
ATOM    505  OG1 THR A  65      14.651   3.491 -20.688  1.00 92.89           O  
ATOM    506  N   VAL A  66      15.245   7.157 -18.087  1.00 89.88           N  
ATOM    507  CA  VAL A  66      15.608   8.538 -17.787  1.00 89.88           C  
ATOM    508  C   VAL A  66      17.068   8.782 -18.161  1.00 89.88           C  
ATOM    509  CB  VAL A  66      15.376   8.875 -16.296  1.00 89.88           C  
ATOM    510  O   VAL A  66      17.923   7.920 -17.944  1.00 89.88           O  
ATOM    511  CG1 VAL A  66      15.772  10.320 -16.001  1.00 89.88           C  
ATOM    512  CG2 VAL A  66      13.918   8.628 -15.915  1.00 89.88           C  
ATOM    513  N   THR A  67      17.324   9.902 -18.768  1.00 89.40           N  
ATOM    514  CA  THR A  67      18.676  10.313 -19.130  1.00 89.40           C  
ATOM    515  C   THR A  67      19.086  11.563 -18.356  1.00 89.40           C  
ATOM    516  CB  THR A  67      18.792  10.581 -20.642  1.00 89.40           C  
ATOM    517  O   THR A  67      18.391  12.580 -18.395  1.00 89.40           O  
ATOM    518  CG2 THR A  67      20.226  10.926 -21.030  1.00 89.40           C  
ATOM    519  OG1 THR A  67      18.382   9.411 -21.361  1.00 89.40           O  
ATOM    520  N   VAL A  68      20.072  11.380 -17.529  1.00 80.50           N  
ATOM    521  CA  VAL A  68      20.641  12.519 -16.817  1.00 80.50           C  
ATOM    522  C   VAL A  68      22.088  12.732 -17.256  1.00 80.50           C  
ATOM    523  CB  VAL A  68      20.573  12.322 -15.286  1.00 80.50           C  
ATOM    524  O   VAL A  68      22.923  11.834 -17.123  1.00 80.50           O  
ATOM    525  CG1 VAL A  68      21.178  13.522 -14.559  1.00 80.50           C  
ATOM    526  CG2 VAL A  68      19.128  12.098 -14.841  1.00 80.50           C  
ATOM    527  N   GLU A  69      22.442  13.916 -17.772  1.00 87.32           N  
ATOM    528  CA  GLU A  69      23.796  14.301 -18.159  1.00 87.32           C  
ATOM    529  C   GLU A  69      24.453  13.223 -19.016  1.00 87.32           C  
ATOM    530  CB  GLU A  69      24.650  14.582 -16.920  1.00 87.32           C  
ATOM    531  O   GLU A  69      25.611  12.864 -18.791  1.00 87.32           O  
ATOM    532  CG  GLU A  69      24.151  15.748 -16.080  1.00 87.32           C  
ATOM    533  CD  GLU A  69      25.049  16.061 -14.893  1.00 87.32           C  
ATOM    534  OE1 GLU A  69      24.827  17.092 -14.220  1.00 87.32           O  
ATOM    535  OE2 GLU A  69      25.982  15.268 -14.636  1.00 87.32           O  
ATOM    536  N   GLY A  70      23.723  12.608 -19.902  1.00 89.03           N  
ATOM    537  CA  GLY A  70      24.235  11.659 -20.878  1.00 89.03           C  
ATOM    538  C   GLY A  70      24.181  10.221 -20.399  1.00 89.03           C  
ATOM    539  O   GLY A  70      24.493   9.298 -21.153  1.00 89.03           O  
ATOM    540  N   ALA A  71      23.773  10.037 -19.143  1.00 87.66           N  
ATOM    541  CA  ALA A  71      23.635   8.689 -18.598  1.00 87.66           C  
ATOM    542  C   ALA A  71      22.166   8.290 -18.487  1.00 87.66           C  
ATOM    543  CB  ALA A  71      24.313   8.594 -17.233  1.00 87.66           C  
ATOM    544  O   ALA A  71      21.351   9.042 -17.948  1.00 87.66           O  
ATOM    545  N   SER A  72      21.864   7.080 -19.074  1.00 90.31           N  
ATOM    546  CA  SER A  72      20.480   6.617 -19.055  1.00 90.31           C  
ATOM    547  C   SER A  72      20.293   5.476 -18.060  1.00 90.31           C  
ATOM    548  CB  SER A  72      20.047   6.163 -20.450  1.00 90.31           C  
ATOM    549  O   SER A  72      21.199   4.664 -17.861  1.00 90.31           O  
ATOM    550  OG  SER A  72      20.101   7.241 -21.369  1.00 90.31           O  
ATOM    551  N   PHE A  73      19.256   5.562 -17.413  1.00 88.57           N  
ATOM    552  CA  PHE A  73      18.913   4.436 -16.552  1.00 88.57           C  
ATOM    553  C   PHE A  73      17.405   4.219 -16.519  1.00 88.57           C  
ATOM    554  CB  PHE A  73      19.442   4.664 -15.132  1.00 88.57           C  
ATOM    555  O   PHE A  73      16.634   5.143 -16.786  1.00 88.57           O  
ATOM    556  CG  PHE A  73      18.835   5.856 -14.442  1.00 88.57           C  
ATOM    557  CD1 PHE A  73      19.368   7.126 -14.621  1.00 88.57           C  
ATOM    558  CD2 PHE A  73      17.730   5.705 -13.614  1.00 88.57           C  
ATOM    559  CE1 PHE A  73      18.808   8.231 -13.983  1.00 88.57           C  
ATOM    560  CE2 PHE A  73      17.165   6.804 -12.974  1.00 88.57           C  
ATOM    561  CZ  PHE A  73      17.706   8.066 -13.159  1.00 88.57           C  
ATOM    562  N   THR A  74      16.995   2.951 -16.269  1.00 92.09           N  
ATOM    563  CA  THR A  74      15.588   2.568 -16.222  1.00 92.09           C  
ATOM    564  C   THR A  74      15.035   2.715 -14.807  1.00 92.09           C  
ATOM    565  CB  THR A  74      15.387   1.121 -16.707  1.00 92.09           C  
ATOM    566  O   THR A  74      15.710   2.375 -13.833  1.00 92.09           O  
ATOM    567  CG2 THR A  74      13.918   0.717 -16.637  1.00 92.09           C  
ATOM    568  OG1 THR A  74      15.836   1.011 -18.064  1.00 92.09           O  
ATOM    569  N   THR A  75      13.804   3.159 -14.771  1.00 94.87           N  
ATOM    570  CA  THR A  75      13.100   3.266 -13.498  1.00 94.87           C  
ATOM    571  C   THR A  75      11.590   3.197 -13.708  1.00 94.87           C  
ATOM    572  CB  THR A  75      13.460   4.574 -12.769  1.00 94.87           C  
ATOM    573  O   THR A  75      11.125   2.820 -14.786  1.00 94.87           O  
ATOM    574  CG2 THR A  75      12.892   5.786 -13.501  1.00 94.87           C  
ATOM    575  OG1 THR A  75      12.924   4.537 -11.441  1.00 94.87           O  
ATOM    576  N   LEU A  76      10.836   3.486 -12.585  1.00 97.04           N  
ATOM    577  CA  LEU A  76       9.388   3.347 -12.693  1.00 97.04           C  
ATOM    578  C   LEU A  76       8.696   4.693 -12.506  1.00 97.04           C  
ATOM    579  CB  LEU A  76       8.867   2.345 -11.659  1.00 97.04           C  
ATOM    580  O   LEU A  76       9.164   5.534 -11.735  1.00 97.04           O  
ATOM    581  CG  LEU A  76       9.337   0.898 -11.820  1.00 97.04           C  
ATOM    582  CD1 LEU A  76       8.821   0.042 -10.668  1.00 97.04           C  
ATOM    583  CD2 LEU A  76       8.879   0.333 -13.160  1.00 97.04           C  
ATOM    584  N   GLN A  77       7.712   4.860 -13.279  1.00 96.58           N  
ATOM    585  CA  GLN A  77       6.780   5.979 -13.181  1.00 96.58           C  
ATOM    586  C   GLN A  77       5.401   5.508 -12.727  1.00 96.58           C  
ATOM    587  CB  GLN A  77       6.670   6.706 -14.523  1.00 96.58           C  
ATOM    588  O   GLN A  77       4.954   4.423 -13.103  1.00 96.58           O  
ATOM    589  CG  GLN A  77       5.716   7.892 -14.503  1.00 96.58           C  
ATOM    590  CD  GLN A  77       5.621   8.591 -15.846  1.00 96.58           C  
ATOM    591  NE2 GLN A  77       4.467   8.475 -16.495  1.00 96.58           N  
ATOM    592  OE1 GLN A  77       6.577   9.231 -16.296  1.00 96.58           O  
ATOM    593  N   THR A  78       4.697   6.307 -11.898  1.00 96.73           N  
ATOM    594  CA  THR A  78       3.366   5.974 -11.403  1.00 96.73           C  
ATOM    595  C   THR A  78       2.524   7.234 -11.224  1.00 96.73           C  
ATOM    596  CB  THR A  78       3.441   5.210 -10.068  1.00 96.73           C  
ATOM    597  O   THR A  78       3.048   8.349 -11.274  1.00 96.73           O  
ATOM    598  CG2 THR A  78       4.008   6.093  -8.960  1.00 96.73           C  
ATOM    599  OG1 THR A  78       2.126   4.780  -9.694  1.00 96.73           O  
ATOM    600  N   ASP A  79       1.239   6.993 -11.038  1.00 95.49           N  
ATOM    601  CA  ASP A  79       0.387   8.132 -10.711  1.00 95.49           C  
ATOM    602  C   ASP A  79       0.686   8.657  -9.309  1.00 95.49           C  
ATOM    603  CB  ASP A  79      -1.090   7.747 -10.824  1.00 95.49           C  
ATOM    604  O   ASP A  79       0.897   7.876  -8.379  1.00 95.49           O  
ATOM    605  CG  ASP A  79      -1.533   7.513 -12.258  1.00 95.49           C  
ATOM    606  OD1 ASP A  79      -1.006   8.178 -13.176  1.00 95.49           O  
ATOM    607  OD2 ASP A  79      -2.420   6.658 -12.471  1.00 95.49           O  
ATOM    608  N   SER A  80       0.709   9.963  -9.252  1.00 92.51           N  
ATOM    609  CA  SER A  80       0.834  10.543  -7.920  1.00 92.51           C  
ATOM    610  C   SER A  80      -0.446  10.357  -7.113  1.00 92.51           C  
ATOM    611  CB  SER A  80       1.176  12.031  -8.012  1.00 92.51           C  
ATOM    612  O   SER A  80      -1.535  10.251  -7.681  1.00 92.51           O  
ATOM    613  OG  SER A  80       0.076  12.770  -8.515  1.00 92.51           O  
ATOM    614  N   PHE A  81      -0.314  10.298  -5.825  1.00 91.79           N  
ATOM    615  CA  PHE A  81      -1.477  10.064  -4.978  1.00 91.79           C  
ATOM    616  C   PHE A  81      -2.490  11.194  -5.126  1.00 91.79           C  
ATOM    617  CB  PHE A  81      -1.058   9.925  -3.511  1.00 91.79           C  
ATOM    618  O   PHE A  81      -3.698  10.952  -5.150  1.00 91.79           O  
ATOM    619  CG  PHE A  81      -0.372   8.623  -3.197  1.00 91.79           C  
ATOM    620  CD1 PHE A  81      -0.568   7.507  -4.001  1.00 91.79           C  
ATOM    621  CD2 PHE A  81       0.468   8.514  -2.097  1.00 91.79           C  
ATOM    622  CE1 PHE A  81       0.065   6.300  -3.713  1.00 91.79           C  
ATOM    623  CE2 PHE A  81       1.104   7.312  -1.802  1.00 91.79           C  
ATOM    624  CZ  PHE A  81       0.900   6.205  -2.611  1.00 91.79           C  
ATOM    625  N   PRO A  82      -1.989  12.466  -5.211  1.00 89.42           N  
ATOM    626  CA  PRO A  82      -2.952  13.537  -5.479  1.00 89.42           C  
ATOM    627  C   PRO A  82      -3.713  13.333  -6.787  1.00 89.42           C  
ATOM    628  CB  PRO A  82      -2.076  14.790  -5.547  1.00 89.42           C  
ATOM    629  O   PRO A  82      -4.912  13.613  -6.859  1.00 89.42           O  
ATOM    630  CG  PRO A  82      -0.924  14.500  -4.640  1.00 89.42           C  
ATOM    631  CD  PRO A  82      -0.546  13.055  -4.796  1.00 89.42           C  
ATOM    632  N   ALA A  83      -3.028  12.936  -7.745  1.00 91.51           N  
ATOM    633  CA  ALA A  83      -3.685  12.672  -9.023  1.00 91.51           C  
ATOM    634  C   ALA A  83      -4.713  11.552  -8.890  1.00 91.51           C  
ATOM    635  CB  ALA A  83      -2.651  12.317 -10.089  1.00 91.51           C  
ATOM    636  O   ALA A  83      -5.788  11.614  -9.492  1.00 91.51           O  
ATOM    637  N   LEU A  84      -4.371  10.502  -8.149  1.00 92.40           N  
ATOM    638  CA  LEU A  84      -5.314   9.415  -7.912  1.00 92.40           C  
ATOM    639  C   LEU A  84      -6.564   9.926  -7.202  1.00 92.40           C  
ATOM    640  CB  LEU A  84      -4.659   8.308  -7.082  1.00 92.40           C  
ATOM    641  O   LEU A  84      -7.676   9.485  -7.500  1.00 92.40           O  
ATOM    642  CG  LEU A  84      -3.613   7.453  -7.799  1.00 92.40           C  
ATOM    643  CD1 LEU A  84      -2.980   6.464  -6.826  1.00 92.40           C  
ATOM    644  CD2 LEU A  84      -4.239   6.721  -8.981  1.00 92.40           C  
ATOM    645  N   ALA A  85      -6.342  10.743  -6.284  1.00 90.12           N  
ATOM    646  CA  ALA A  85      -7.470  11.313  -5.553  1.00 90.12           C  
ATOM    647  C   ALA A  85      -8.433  12.026  -6.498  1.00 90.12           C  
ATOM    648  CB  ALA A  85      -6.976  12.276  -4.476  1.00 90.12           C  
ATOM    649  O   ALA A  85      -9.652  11.949  -6.327  1.00 90.12           O  
ATOM    650  N   ASN A  86      -7.915  12.715  -7.529  1.00 87.92           N  
ATOM    651  CA  ASN A  86      -8.739  13.399  -8.520  1.00 87.92           C  
ATOM    652  C   ASN A  86      -9.564  12.412  -9.341  1.00 87.92           C  
ATOM    653  CB  ASN A  86      -7.869  14.257  -9.441  1.00 87.92           C  
ATOM    654  O   ASN A  86     -10.589  12.781  -9.917  1.00 87.92           O  
ATOM    655  CG  ASN A  86      -7.269  15.454  -8.730  1.00 87.92           C  
ATOM    656  ND2 ASN A  86      -6.155  15.956  -9.249  1.00 87.92           N  
ATOM    657  OD1 ASN A  86      -7.803  15.923  -7.721  1.00 87.92           O  
ATOM    658  N   LYS A  87      -9.110  11.192  -9.300  1.00 88.91           N  
ATOM    659  CA  LYS A  87      -9.814  10.142 -10.031  1.00 88.91           C  
ATOM    660  C   LYS A  87     -10.751   9.365  -9.111  1.00 88.91           C  
ATOM    661  CB  LYS A  87      -8.818   9.188 -10.692  1.00 88.91           C  
ATOM    662  O   LYS A  87     -11.307   8.338  -9.507  1.00 88.91           O  
ATOM    663  CG  LYS A  87      -7.935   9.845 -11.743  1.00 88.91           C  
ATOM    664  CD  LYS A  87      -6.908   8.867 -12.301  1.00 88.91           C  
ATOM    665  CE  LYS A  87      -5.979   9.542 -13.301  1.00 88.91           C  
ATOM    666  NZ  LYS A  87      -4.920   8.609 -13.789  1.00 88.91           N  
ATOM    667  N   GLY A  88     -10.798   9.839  -7.911  1.00 89.44           N  
ATOM    668  CA  GLY A  88     -11.729   9.212  -6.986  1.00 89.44           C  
ATOM    669  C   GLY A  88     -11.093   8.120  -6.147  1.00 89.44           C  
ATOM    670  O   GLY A  88     -11.795   7.307  -5.542  1.00 89.44           O  
ATOM    671  N   LEU A  89      -9.828   8.017  -6.186  1.00 92.66           N  
ATOM    672  CA  LEU A  89      -9.101   7.057  -5.363  1.00 92.66           C  
ATOM    673  C   LEU A  89      -8.280   7.769  -4.294  1.00 92.66           C  
ATOM    674  CB  LEU A  89      -8.185   6.191  -6.233  1.00 92.66           C  
ATOM    675  O   LEU A  89      -7.246   8.370  -4.596  1.00 92.66           O  
ATOM    676  CG  LEU A  89      -8.856   5.441  -7.386  1.00 92.66           C  
ATOM    677  CD1 LEU A  89      -7.806   4.757  -8.255  1.00 92.66           C  
ATOM    678  CD2 LEU A  89      -9.859   4.425  -6.851  1.00 92.66           C  
ATOM    679  N   GLN A  90      -8.702   7.630  -3.095  1.00 92.81           N  
ATOM    680  CA  GLN A  90      -8.073   8.320  -1.974  1.00 92.81           C  
ATOM    681  C   GLN A  90      -7.197   7.369  -1.164  1.00 92.81           C  
ATOM    682  CB  GLN A  90      -9.131   8.957  -1.072  1.00 92.81           C  
ATOM    683  O   GLN A  90      -7.688   6.671  -0.274  1.00 92.81           O  
ATOM    684  CG  GLN A  90     -10.117   9.848  -1.815  1.00 92.81           C  
ATOM    685  CD  GLN A  90     -11.159  10.462  -0.898  1.00 92.81           C  
ATOM    686  NE2 GLN A  90     -12.417  10.431  -1.326  1.00 92.81           N  
ATOM    687  OE1 GLN A  90     -10.837  10.959   0.185  1.00 92.81           O  
ATOM    688  N   VAL A  91      -5.957   7.444  -1.498  1.00 92.89           N  
ATOM    689  CA  VAL A  91      -5.013   6.506  -0.901  1.00 92.89           C  
ATOM    690  C   VAL A  91      -4.671   6.950   0.519  1.00 92.89           C  
ATOM    691  CB  VAL A  91      -3.725   6.382  -1.746  1.00 92.89           C  
ATOM    692  O   VAL A  91      -4.411   8.130   0.761  1.00 92.89           O  
ATOM    693  CG1 VAL A  91      -2.719   5.457  -1.063  1.00 92.89           C  
ATOM    694  CG2 VAL A  91      -4.054   5.876  -3.149  1.00 92.89           C  
ATOM    695  N   ARG A  92      -4.707   5.948   1.428  1.00 91.25           N  
ATOM    696  CA  ARG A  92      -4.328   6.150   2.822  1.00 91.25           C  
ATOM    697  C   ARG A  92      -3.143   5.267   3.201  1.00 91.25           C  
ATOM    698  CB  ARG A  92      -5.512   5.864   3.748  1.00 91.25           C  
ATOM    699  O   ARG A  92      -3.284   4.048   3.317  1.00 91.25           O  
ATOM    700  CG  ARG A  92      -6.782   6.610   3.372  1.00 91.25           C  
ATOM    701  CD  ARG A  92      -6.655   8.105   3.629  1.00 91.25           C  
ATOM    702  NE  ARG A  92      -7.924   8.797   3.418  1.00 91.25           N  
ATOM    703  NH1 ARG A  92      -7.059  10.915   3.745  1.00 91.25           N  
ATOM    704  NH2 ARG A  92      -9.285  10.641   3.270  1.00 91.25           N  
ATOM    705  CZ  ARG A  92      -8.086  10.116   3.478  1.00 91.25           C  
ATOM    706  N   ASP A  93      -2.028   6.005   3.405  1.00 87.99           N  
ATOM    707  CA  ASP A  93      -0.785   5.282   3.656  1.00 87.99           C  
ATOM    708  C   ASP A  93      -0.724   4.777   5.096  1.00 87.99           C  
ATOM    709  CB  ASP A  93       0.424   6.173   3.359  1.00 87.99           C  
ATOM    710  O   ASP A  93      -1.098   5.493   6.027  1.00 87.99           O  
ATOM    711  CG  ASP A  93       1.741   5.419   3.403  1.00 87.99           C  
ATOM    712  OD1 ASP A  93       2.334   5.290   4.496  1.00 87.99           O  
ATOM    713  OD2 ASP A  93       2.192   4.952   2.335  1.00 87.99           O  
ATOM    714  N   LEU A  94      -0.325   3.536   5.208  1.00 85.21           N  
ATOM    715  CA  LEU A  94      -0.236   2.899   6.517  1.00 85.21           C  
ATOM    716  C   LEU A  94       0.857   3.544   7.363  1.00 85.21           C  
ATOM    717  CB  LEU A  94       0.037   1.400   6.366  1.00 85.21           C  
ATOM    718  O   LEU A  94       0.664   3.784   8.557  1.00 85.21           O  
ATOM    719  CG  LEU A  94       0.310   0.627   7.658  1.00 85.21           C  
ATOM    720  CD1 LEU A  94      -0.974   0.475   8.467  1.00 85.21           C  
ATOM    721  CD2 LEU A  94       0.917  -0.737   7.347  1.00 85.21           C  
ATOM    722  N   LYS A  95       2.029   3.908   6.696  1.00 81.55           N  
ATOM    723  CA  LYS A  95       3.230   4.305   7.425  1.00 81.55           C  
ATOM    724  C   LYS A  95       3.334   5.824   7.527  1.00 81.55           C  
ATOM    725  CB  LYS A  95       4.480   3.738   6.751  1.00 81.55           C  
ATOM    726  O   LYS A  95       3.715   6.358   8.571  1.00 81.55           O  
ATOM    727  CG  LYS A  95       4.625   2.229   6.885  1.00 81.55           C  
ATOM    728  CD  LYS A  95       5.923   1.735   6.259  1.00 81.55           C  
ATOM    729  CE  LYS A  95       6.047   0.220   6.351  1.00 81.55           C  
ATOM    730  NZ  LYS A  95       7.326  -0.268   5.754  1.00 81.55           N  
ATOM    731  N   ASN A  96       2.971   6.404   6.341  1.00 72.64           N  
ATOM    732  CA  ASN A  96       3.123   7.852   6.261  1.00 72.64           C  
ATOM    733  C   ASN A  96       1.779   8.565   6.385  1.00 72.64           C  
ATOM    734  CB  ASN A  96       3.815   8.248   4.954  1.00 72.64           C  
ATOM    735  O   ASN A  96       0.734   7.985   6.086  1.00 72.64           O  
ATOM    736  CG  ASN A  96       5.192   7.631   4.813  1.00 72.64           C  
ATOM    737  ND2 ASN A  96       5.439   6.985   3.680  1.00 72.64           N  
ATOM    738  OD1 ASN A  96       6.028   7.734   5.715  1.00 72.64           O  
ATOM    739  N   ARG A  97       1.528   9.237   7.542  1.00 64.86           N  
ATOM    740  CA  ARG A  97       0.241   9.897   7.731  1.00 64.86           C  
ATOM    741  C   ARG A  97      -0.098  10.787   6.539  1.00 64.86           C  
ATOM    742  CB  ARG A  97       0.244  10.724   9.018  1.00 64.86           C  
ATOM    743  O   ARG A  97      -0.877  11.734   6.667  1.00 64.86           O  
ATOM    744  CG  ARG A  97       0.246   9.888  10.288  1.00 64.86           C  
ATOM    745  CD  ARG A  97      -0.066  10.729  11.518  1.00 64.86           C  
ATOM    746  NE  ARG A  97       0.005   9.939  12.743  1.00 64.86           N  
ATOM    747  NH1 ARG A  97      -0.809  11.611  14.114  1.00 64.86           N  
ATOM    748  NH2 ARG A  97      -0.245   9.572  14.997  1.00 64.86           N  
ATOM    749  CZ  ARG A  97      -0.350  10.375  13.949  1.00 64.86           C  
ATOM    750  N   CYS A  98       0.557  10.506   5.441  1.00 67.06           N  
ATOM    751  CA  CYS A  98       0.114  11.251   4.268  1.00 67.06           C  
ATOM    752  C   CYS A  98      -1.163  10.652   3.691  1.00 67.06           C  
ATOM    753  CB  CYS A  98       1.207  11.269   3.200  1.00 67.06           C  
ATOM    754  O   CYS A  98      -1.180   9.488   3.286  1.00 67.06           O  
ATOM    755  SG  CYS A  98       2.656  12.246   3.657  1.00 67.06           S  
ATOM    756  N   HIS A  99      -2.196  11.281   3.866  1.00 75.17           N  
ATOM    757  CA  HIS A  99      -3.523  10.875   3.419  1.00 75.17           C  
ATOM    758  C   HIS A  99      -4.042  11.800   2.323  1.00 75.17           C  
ATOM    759  CB  HIS A  99      -4.502  10.854   4.594  1.00 75.17           C  
ATOM    760  O   HIS A  99      -3.832  13.014   2.378  1.00 75.17           O  
ATOM    761  CG  HIS A  99      -4.066   9.974   5.722  1.00 75.17           C  
ATOM    762  CD2 HIS A  99      -3.162   8.967   5.766  1.00 75.17           C  
ATOM    763  ND1 HIS A  99      -4.584  10.084   6.995  1.00 75.17           N  
ATOM    764  CE1 HIS A  99      -4.015   9.180   7.775  1.00 75.17           C  
ATOM    765  NE2 HIS A  99      -3.148   8.490   7.053  1.00 75.17           N  
ATOM    766  N   TYR A 100      -4.421  11.127   1.285  1.00 76.81           N  
ATOM    767  CA  TYR A 100      -4.947  11.906   0.170  1.00 76.81           C  
ATOM    768  C   TYR A 100      -6.448  11.696   0.018  1.00 76.81           C  
ATOM    769  CB  TYR A 100      -4.233  11.529  -1.132  1.00 76.81           C  
ATOM    770  O   TYR A 100      -6.944  10.577   0.170  1.00 76.81           O  
ATOM    771  CG  TYR A 100      -2.742  11.760  -1.096  1.00 76.81           C  
ATOM    772  CD1 TYR A 100      -2.197  12.984  -1.475  1.00 76.81           C  
ATOM    773  CD2 TYR A 100      -1.875  10.754  -0.683  1.00 76.81           C  
ATOM    774  CE1 TYR A 100      -0.823  13.200  -1.445  1.00 76.81           C  
ATOM    775  CE2 TYR A 100      -0.499  10.959  -0.648  1.00 76.81           C  
ATOM    776  OH  TYR A 100       1.377  12.392  -0.998  1.00 76.81           O  
ATOM    777  CZ  TYR A 100       0.016  12.184  -1.030  1.00 76.81           C  
ATOM    778  N   GLY A 101      -7.130  12.816  -0.077  1.00 77.79           N  
ATOM    779  CA  GLY A 101      -8.580  12.807  -0.190  1.00 77.79           C  
ATOM    780  C   GLY A 101      -9.274  13.475   0.983  1.00 77.79           C  
ATOM    781  O   GLY A 101      -8.616  14.004   1.880  1.00 77.79           O  
ATOM    782  N   ARG A 102     -10.651  13.293   1.025  1.00 79.89           N  
ATOM    783  CA  ARG A 102     -11.333  14.161   1.980  1.00 79.89           C  
ATOM    784  C   ARG A 102     -12.403  13.394   2.750  1.00 79.89           C  
ATOM    785  CB  ARG A 102     -11.960  15.360   1.265  1.00 79.89           C  
ATOM    786  O   ARG A 102     -13.058  13.950   3.633  1.00 79.89           O  
ATOM    787  CG  ARG A 102     -10.950  16.267   0.582  1.00 79.89           C  
ATOM    788  CD  ARG A 102     -11.624  17.454  -0.093  1.00 79.89           C  
ATOM    789  NE  ARG A 102     -11.914  17.181  -1.498  1.00 79.89           N  
ATOM    790  NH1 ARG A 102     -12.961  19.204  -1.888  1.00 79.89           N  
ATOM    791  NH2 ARG A 102     -12.755  17.669  -3.578  1.00 79.89           N  
ATOM    792  CZ  ARG A 102     -12.543  18.019  -2.318  1.00 79.89           C  
ATOM    793  N   SER A 103     -12.677  12.217   2.259  1.00 87.70           N  
ATOM    794  CA  SER A 103     -13.666  11.391   2.943  1.00 87.70           C  
ATOM    795  C   SER A 103     -13.175  10.967   4.323  1.00 87.70           C  
ATOM    796  CB  SER A 103     -14.000  10.153   2.109  1.00 87.70           C  
ATOM    797  O   SER A 103     -11.985  10.702   4.509  1.00 87.70           O  
ATOM    798  OG  SER A 103     -14.630  10.519   0.894  1.00 87.70           O  
ATOM    799  N   MET A 104     -14.145  10.991   5.196  1.00 90.05           N  
ATOM    800  CA  MET A 104     -13.838  10.533   6.548  1.00 90.05           C  
ATOM    801  C   MET A 104     -14.215   9.065   6.723  1.00 90.05           C  
ATOM    802  CB  MET A 104     -14.568  11.388   7.585  1.00 90.05           C  
ATOM    803  O   MET A 104     -15.271   8.631   6.259  1.00 90.05           O  
ATOM    804  CG  MET A 104     -14.111  12.837   7.616  1.00 90.05           C  
ATOM    805  SD  MET A 104     -14.892  13.792   8.975  1.00 90.05           S  
ATOM    806  CE  MET A 104     -16.048  14.816   8.022  1.00 90.05           C  
ATOM    807  N   LEU A 105     -13.380   8.425   7.359  1.00 91.93           N  
ATOM    808  CA  LEU A 105     -13.683   7.018   7.596  1.00 91.93           C  
ATOM    809  C   LEU A 105     -14.836   6.869   8.583  1.00 91.93           C  
ATOM    810  CB  LEU A 105     -12.446   6.285   8.124  1.00 91.93           C  
ATOM    811  O   LEU A 105     -15.767   6.096   8.344  1.00 91.93           O  
ATOM    812  CG  LEU A 105     -11.309   6.069   7.125  1.00 91.93           C  
ATOM    813  CD1 LEU A 105     -10.138   5.362   7.799  1.00 91.93           C  
ATOM    814  CD2 LEU A 105     -11.799   5.274   5.920  1.00 91.93           C  
ATOM    815  N   PHE A 106     -14.831   7.745   9.606  1.00 92.43           N  
ATOM    816  CA  PHE A 106     -15.807   7.536  10.669  1.00 92.43           C  
ATOM    817  C   PHE A 106     -16.822   8.673  10.704  1.00 92.43           C  
ATOM    818  CB  PHE A 106     -15.108   7.414  12.026  1.00 92.43           C  
ATOM    819  O   PHE A 106     -17.950   8.491  11.165  1.00 92.43           O  
ATOM    820  CG  PHE A 106     -14.240   6.192  12.155  1.00 92.43           C  
ATOM    821  CD1 PHE A 106     -14.808   4.933  12.311  1.00 92.43           C  
ATOM    822  CD2 PHE A 106     -12.856   6.301  12.119  1.00 92.43           C  
ATOM    823  CE1 PHE A 106     -14.007   3.799  12.430  1.00 92.43           C  
ATOM    824  CE2 PHE A 106     -12.050   5.173  12.237  1.00 92.43           C  
ATOM    825  CZ  PHE A 106     -12.627   3.923  12.394  1.00 92.43           C  
ATOM    826  N   GLY A 107     -16.380   9.879  10.192  1.00 89.00           N  
ATOM    827  CA  GLY A 107     -17.287  11.015  10.143  1.00 89.00           C  
ATOM    828  C   GLY A 107     -17.655  11.544  11.517  1.00 89.00           C  
ATOM    829  O   GLY A 107     -17.668  12.757  11.737  1.00 89.00           O  
ATOM    830  N   ASP A 108     -18.054  10.699  12.500  1.00 88.26           N  
ATOM    831  CA  ASP A 108     -18.479  11.008  13.862  1.00 88.26           C  
ATOM    832  C   ASP A 108     -17.955   9.968  14.850  1.00 88.26           C  
ATOM    833  CB  ASP A 108     -20.005  11.088  13.942  1.00 88.26           C  
ATOM    834  O   ASP A 108     -17.761   8.805  14.491  1.00 88.26           O  
ATOM    835  CG  ASP A 108     -20.504  11.564  15.295  1.00 88.26           C  
ATOM    836  OD1 ASP A 108     -20.362  10.824  16.292  1.00 88.26           O  
ATOM    837  OD2 ASP A 108     -21.045  12.689  15.364  1.00 88.26           O  
ATOM    838  N   TYR A 109     -17.804  10.466  16.124  1.00 88.52           N  
ATOM    839  CA  TYR A 109     -17.305   9.619  17.201  1.00 88.52           C  
ATOM    840  C   TYR A 109     -18.198   8.399  17.395  1.00 88.52           C  
ATOM    841  CB  TYR A 109     -17.212  10.412  18.509  1.00 88.52           C  
ATOM    842  O   TYR A 109     -17.712   7.310  17.708  1.00 88.52           O  
ATOM    843  CG  TYR A 109     -16.639   9.620  19.659  1.00 88.52           C  
ATOM    844  CD1 TYR A 109     -17.472   9.030  20.607  1.00 88.52           C  
ATOM    845  CD2 TYR A 109     -15.265   9.461  19.801  1.00 88.52           C  
ATOM    846  CE1 TYR A 109     -16.948   8.301  21.670  1.00 88.52           C  
ATOM    847  CE2 TYR A 109     -14.730   8.734  20.859  1.00 88.52           C  
ATOM    848  OH  TYR A 109     -15.054   7.438  22.837  1.00 88.52           O  
ATOM    849  CZ  TYR A 109     -15.578   8.159  21.787  1.00 88.52           C  
ATOM    850  N   ASP A 110     -19.505   8.484  17.184  1.00 89.72           N  
ATOM    851  CA  ASP A 110     -20.471   7.410  17.394  1.00 89.72           C  
ATOM    852  C   ASP A 110     -20.250   6.270  16.402  1.00 89.72           C  
ATOM    853  CB  ASP A 110     -21.901   7.943  17.273  1.00 89.72           C  
ATOM    854  O   ASP A 110     -20.708   5.148  16.626  1.00 89.72           O  
ATOM    855  CG  ASP A 110     -22.316   8.802  18.454  1.00 89.72           C  
ATOM    856  OD1 ASP A 110     -21.671   8.723  19.522  1.00 89.72           O  
ATOM    857  OD2 ASP A 110     -23.299   9.562  18.317  1.00 89.72           O  
ATOM    858  N   HIS A 111     -19.559   6.616  15.338  1.00 92.05           N  
ATOM    859  CA  HIS A 111     -19.323   5.592  14.326  1.00 92.05           C  
ATOM    860  C   HIS A 111     -18.093   4.756  14.665  1.00 92.05           C  
ATOM    861  CB  HIS A 111     -19.160   6.231  12.946  1.00 92.05           C  
ATOM    862  O   HIS A 111     -17.807   3.764  13.990  1.00 92.05           O  
ATOM    863  CG  HIS A 111     -20.435   6.768  12.379  1.00 92.05           C  
ATOM    864  CD2 HIS A 111     -21.716   6.357  12.526  1.00 92.05           C  
ATOM    865  ND1 HIS A 111     -20.475   7.863  11.543  1.00 92.05           N  
ATOM    866  CE1 HIS A 111     -21.730   8.103  11.201  1.00 92.05           C  
ATOM    867  NE2 HIS A 111     -22.503   7.203  11.784  1.00 92.05           N  
ATOM    868  N   ILE A 112     -17.282   5.166  15.646  1.00 90.94           N  
ATOM    869  CA  ILE A 112     -16.178   4.333  16.111  1.00 90.94           C  
ATOM    870  C   ILE A 112     -16.713   3.227  17.018  1.00 90.94           C  
ATOM    871  CB  ILE A 112     -15.114   5.170  16.856  1.00 90.94           C  
ATOM    872  O   ILE A 112     -16.654   3.339  18.245  1.00 90.94           O  
ATOM    873  CG1 ILE A 112     -14.624   6.322  15.971  1.00 90.94           C  
ATOM    874  CG2 ILE A 112     -13.945   4.285  17.300  1.00 90.94           C  
ATOM    875  CD1 ILE A 112     -13.592   7.220  16.639  1.00 90.94           C  
ATOM    876  N   ASN A 113     -17.421   2.261  16.458  1.00 91.79           N  
ATOM    877  CA  ASN A 113     -18.032   1.126  17.141  1.00 91.79           C  
ATOM    878  C   ASN A 113     -17.923  -0.151  16.312  1.00 91.79           C  
ATOM    879  CB  ASN A 113     -19.496   1.422  17.471  1.00 91.79           C  
ATOM    880  O   ASN A 113     -17.652  -0.096  15.111  1.00 91.79           O  
ATOM    881  CG  ASN A 113     -20.334   1.674  16.233  1.00 91.79           C  
ATOM    882  ND2 ASN A 113     -20.868   2.884  16.115  1.00 91.79           N  
ATOM    883  OD1 ASN A 113     -20.501   0.789  15.390  1.00 91.79           O  
ATOM    884  N   PRO A 114     -18.082  -1.269  16.941  1.00 92.61           N  
ATOM    885  CA  PRO A 114     -17.807  -2.562  16.311  1.00 92.61           C  
ATOM    886  C   PRO A 114     -18.642  -2.796  15.054  1.00 92.61           C  
ATOM    887  CB  PRO A 114     -18.171  -3.571  17.404  1.00 92.61           C  
ATOM    888  O   PRO A 114     -18.115  -3.247  14.034  1.00 92.61           O  
ATOM    889  CG  PRO A 114     -17.848  -2.876  18.687  1.00 92.61           C  
ATOM    890  CD  PRO A 114     -18.237  -1.431  18.559  1.00 92.61           C  
ATOM    891  N   PRO A 115     -19.905  -2.488  15.077  1.00 92.86           N  
ATOM    892  CA  PRO A 115     -20.682  -2.743  13.862  1.00 92.86           C  
ATOM    893  C   PRO A 115     -20.168  -1.956  12.658  1.00 92.86           C  
ATOM    894  CB  PRO A 115     -22.094  -2.293  14.245  1.00 92.86           C  
ATOM    895  O   PRO A 115     -20.095  -2.494  11.550  1.00 92.86           O  
ATOM    896  CG  PRO A 115     -22.175  -2.509  15.722  1.00 92.86           C  
ATOM    897  CD  PRO A 115     -20.837  -2.192  16.325  1.00 92.86           C  
ATOM    898  N   PHE A 116     -19.843  -0.674  12.899  1.00 91.77           N  
ATOM    899  CA  PHE A 116     -19.334   0.156  11.813  1.00 91.77           C  
ATOM    900  C   PHE A 116     -17.990  -0.364  11.319  1.00 91.77           C  
ATOM    901  CB  PHE A 116     -19.200   1.613  12.266  1.00 91.77           C  
ATOM    902  O   PHE A 116     -17.762  -0.462  10.111  1.00 91.77           O  
ATOM    903  CG  PHE A 116     -18.994   2.584  11.134  1.00 91.77           C  
ATOM    904  CD1 PHE A 116     -17.718   2.859  10.660  1.00 91.77           C  
ATOM    905  CD2 PHE A 116     -20.078   3.221  10.545  1.00 91.77           C  
ATOM    906  CE1 PHE A 116     -17.524   3.757   9.612  1.00 91.77           C  
ATOM    907  CE2 PHE A 116     -19.893   4.119   9.498  1.00 91.77           C  
ATOM    908  CZ  PHE A 116     -18.615   4.387   9.034  1.00 91.77           C  
ATOM    909  N   ILE A 117     -17.112  -0.710  12.171  1.00 92.13           N  
ATOM    910  CA  ILE A 117     -15.785  -1.215  11.835  1.00 92.13           C  
ATOM    911  C   ILE A 117     -15.910  -2.552  11.108  1.00 92.13           C  
ATOM    912  CB  ILE A 117     -14.904  -1.371  13.095  1.00 92.13           C  
ATOM    913  O   ILE A 117     -15.203  -2.802  10.129  1.00 92.13           O  
ATOM    914  CG1 ILE A 117     -14.577   0.003  13.692  1.00 92.13           C  
ATOM    915  CG2 ILE A 117     -13.624  -2.145  12.767  1.00 92.13           C  
ATOM    916  CD1 ILE A 117     -13.939  -0.058  15.073  1.00 92.13           C  
ATOM    917  N   LYS A 118     -16.837  -3.376  11.620  1.00 92.05           N  
ATOM    918  CA  LYS A 118     -17.093  -4.649  10.953  1.00 92.05           C  
ATOM    919  C   LYS A 118     -17.504  -4.435   9.499  1.00 92.05           C  
ATOM    920  CB  LYS A 118     -18.177  -5.435  11.693  1.00 92.05           C  
ATOM    921  O   LYS A 118     -17.051  -5.156   8.608  1.00 92.05           O  
ATOM    922  CG  LYS A 118     -18.433  -6.823  11.124  1.00 92.05           C  
ATOM    923  CD  LYS A 118     -19.499  -7.565  11.920  1.00 92.05           C  
ATOM    924  CE  LYS A 118     -19.825  -8.915  11.296  1.00 92.05           C  
ATOM    925  NZ  LYS A 118     -20.893  -9.633  12.054  1.00 92.05           N  
ATOM    926  N   ASN A 119     -18.338  -3.471   9.286  1.00 90.74           N  
ATOM    927  CA  ASN A 119     -18.768  -3.158   7.927  1.00 90.74           C  
ATOM    928  C   ASN A 119     -17.589  -2.763   7.043  1.00 90.74           C  
ATOM    929  CB  ASN A 119     -19.818  -2.046   7.939  1.00 90.74           C  
ATOM    930  O   ASN A 119     -17.500  -3.192   5.891  1.00 90.74           O  
ATOM    931  CG  ASN A 119     -20.476  -1.848   6.587  1.00 90.74           C  
ATOM    932  ND2 ASN A 119     -20.546  -0.600   6.139  1.00 90.74           N  
ATOM    933  OD1 ASN A 119     -20.918  -2.809   5.952  1.00 90.74           O  
ATOM    934  N   MET A 120     -16.686  -1.975   7.562  1.00 91.72           N  
ATOM    935  CA  MET A 120     -15.484  -1.582   6.832  1.00 91.72           C  
ATOM    936  C   MET A 120     -14.619  -2.796   6.513  1.00 91.72           C  
ATOM    937  CB  MET A 120     -14.677  -0.560   7.634  1.00 91.72           C  
ATOM    938  O   MET A 120     -14.132  -2.939   5.390  1.00 91.72           O  
ATOM    939  CG  MET A 120     -15.265   0.841   7.612  1.00 91.72           C  
ATOM    940  SD  MET A 120     -14.159   2.081   8.390  1.00 91.72           S  
ATOM    941  CE  MET A 120     -14.089   1.431  10.082  1.00 91.72           C  
ATOM    942  N   LEU A 121     -14.540  -3.678   7.412  1.00 94.15           N  
ATOM    943  CA  LEU A 121     -13.680  -4.848   7.270  1.00 94.15           C  
ATOM    944  C   LEU A 121     -14.251  -5.821   6.243  1.00 94.15           C  
ATOM    945  CB  LEU A 121     -13.507  -5.554   8.617  1.00 94.15           C  
ATOM    946  O   LEU A 121     -13.502  -6.548   5.587  1.00 94.15           O  
ATOM    947  CG  LEU A 121     -12.588  -4.866   9.629  1.00 94.15           C  
ATOM    948  CD1 LEU A 121     -12.692  -5.549  10.989  1.00 94.15           C  
ATOM    949  CD2 LEU A 121     -11.147  -4.870   9.132  1.00 94.15           C  
ATOM    950  N   GLU A 122     -15.544  -5.894   6.123  1.00 92.38           N  
ATOM    951  CA  GLU A 122     -16.155  -6.795   5.150  1.00 92.38           C  
ATOM    952  C   GLU A 122     -15.627  -6.528   3.743  1.00 92.38           C  
ATOM    953  CB  GLU A 122     -17.680  -6.659   5.174  1.00 92.38           C  
ATOM    954  O   GLU A 122     -15.295  -7.463   3.011  1.00 92.38           O  
ATOM    955  CG  GLU A 122     -18.340  -7.354   6.356  1.00 92.38           C  
ATOM    956  CD  GLU A 122     -19.848  -7.161   6.398  1.00 92.38           C  
ATOM    957  OE1 GLU A 122     -20.514  -7.773   7.265  1.00 92.38           O  
ATOM    958  OE2 GLU A 122     -20.368  -6.394   5.558  1.00 92.38           O  
ATOM    959  N   ASP A 123     -15.506  -5.261   3.340  1.00 87.47           N  
ATOM    960  CA  ASP A 123     -14.963  -4.912   2.031  1.00 87.47           C  
ATOM    961  C   ASP A 123     -13.492  -5.308   1.924  1.00 87.47           C  
ATOM    962  CB  ASP A 123     -15.125  -3.415   1.763  1.00 87.47           C  
ATOM    963  O   ASP A 123     -13.061  -5.845   0.901  1.00 87.47           O  
ATOM    964  CG  ASP A 123     -16.569  -3.007   1.532  1.00 87.47           C  
ATOM    965  OD1 ASP A 123     -17.403  -3.876   1.200  1.00 87.47           O  
ATOM    966  OD2 ASP A 123     -16.876  -1.804   1.681  1.00 87.47           O  
ATOM    967  N   ILE A 124     -12.796  -5.145   2.927  1.00 95.51           N  
ATOM    968  CA  ILE A 124     -11.367  -5.430   2.982  1.00 95.51           C  
ATOM    969  C   ILE A 124     -11.142  -6.940   2.994  1.00 95.51           C  
ATOM    970  CB  ILE A 124     -10.708  -4.780   4.219  1.00 95.51           C  
ATOM    971  O   ILE A 124     -10.226  -7.443   2.338  1.00 95.51           O  
ATOM    972  CG1 ILE A 124     -10.738  -3.252   4.098  1.00 95.51           C  
ATOM    973  CG2 ILE A 124      -9.274  -5.287   4.396  1.00 95.51           C  
ATOM    974  CD1 ILE A 124     -10.354  -2.522   5.378  1.00 95.51           C  
ATOM    975  N   CYS A 125     -12.041  -7.640   3.684  1.00 96.09           N  
ATOM    976  CA  CYS A 125     -11.912  -9.089   3.797  1.00 96.09           C  
ATOM    977  C   CYS A 125     -12.038  -9.756   2.433  1.00 96.09           C  
ATOM    978  CB  CYS A 125     -12.970  -9.648   4.748  1.00 96.09           C  
ATOM    979  O   CYS A 125     -11.451 -10.813   2.197  1.00 96.09           O  
ATOM    980  SG  CYS A 125     -12.560  -9.444   6.495  1.00 96.09           S  
ATOM    981  N   GLN A 126     -12.765  -9.145   1.606  1.00 95.37           N  
ATOM    982  CA  GLN A 126     -12.835  -9.674   0.248  1.00 95.37           C  
ATOM    983  C   GLN A 126     -11.465  -9.649  -0.424  1.00 95.37           C  
ATOM    984  CB  GLN A 126     -13.844  -8.883  -0.586  1.00 95.37           C  
ATOM    985  O   GLN A 126     -11.085 -10.603  -1.105  1.00 95.37           O  
ATOM    986  CG  GLN A 126     -15.296  -9.168  -0.227  1.00 95.37           C  
ATOM    987  CD  GLN A 126     -16.271  -8.276  -0.972  1.00 95.37           C  
ATOM    988  NE2 GLN A 126     -17.539  -8.325  -0.580  1.00 95.37           N  
ATOM    989  OE1 GLN A 126     -15.887  -7.548  -1.893  1.00 95.37           O  
ATOM    990  N   ASP A 127     -10.694  -8.580  -0.275  1.00 97.24           N  
ATOM    991  CA  ASP A 127      -9.335  -8.493  -0.799  1.00 97.24           C  
ATOM    992  C   ASP A 127      -8.421  -9.516  -0.129  1.00 97.24           C  
ATOM    993  CB  ASP A 127      -8.774  -7.082  -0.608  1.00 97.24           C  
ATOM    994  O   ASP A 127      -7.608 -10.160  -0.794  1.00 97.24           O  
ATOM    995  CG  ASP A 127      -9.424  -6.057  -1.520  1.00 97.24           C  
ATOM    996  OD1 ASP A 127     -10.151  -6.449  -2.459  1.00 97.24           O  
ATOM    997  OD2 ASP A 127      -9.206  -4.846  -1.301  1.00 97.24           O  
ATOM    998  N   ILE A 128      -8.583  -9.674   1.151  1.00 97.34           N  
ATOM    999  CA  ILE A 128      -7.777 -10.620   1.915  1.00 97.34           C  
ATOM   1000  C   ILE A 128      -8.056 -12.042   1.432  1.00 97.34           C  
ATOM   1001  CB  ILE A 128      -8.054 -10.505   3.430  1.00 97.34           C  
ATOM   1002  O   ILE A 128      -7.132 -12.843   1.272  1.00 97.34           O  
ATOM   1003  CG1 ILE A 128      -7.495  -9.186   3.976  1.00 97.34           C  
ATOM   1004  CG2 ILE A 128      -7.463 -11.702   4.180  1.00 97.34           C  
ATOM   1005  CD1 ILE A 128      -7.898  -8.890   5.414  1.00 97.34           C  
ATOM   1006  N   THR A 129      -9.258 -12.321   1.176  1.00 96.99           N  
ATOM   1007  CA  THR A 129      -9.650 -13.636   0.682  1.00 96.99           C  
ATOM   1008  C   THR A 129      -8.955 -13.946  -0.641  1.00 96.99           C  
ATOM   1009  CB  THR A 129     -11.176 -13.732   0.498  1.00 96.99           C  
ATOM   1010  O   THR A 129      -8.485 -15.066  -0.854  1.00 96.99           O  
ATOM   1011  CG2 THR A 129     -11.576 -15.082  -0.090  1.00 96.99           C  
ATOM   1012  OG1 THR A 129     -11.816 -13.569   1.770  1.00 96.99           O  
ATOM   1013  N   VAL A 130      -8.908 -12.930  -1.482  1.00 97.25           N  
ATOM   1014  CA  VAL A 130      -8.229 -13.102  -2.762  1.00 97.25           C  
ATOM   1015  C   VAL A 130      -6.747 -13.384  -2.528  1.00 97.25           C  
ATOM   1016  CB  VAL A 130      -8.399 -11.860  -3.666  1.00 97.25           C  
ATOM   1017  O   VAL A 130      -6.174 -14.283  -3.147  1.00 97.25           O  
ATOM   1018  CG1 VAL A 130      -7.543 -11.987  -4.925  1.00 97.25           C  
ATOM   1019  CG2 VAL A 130      -9.869 -11.665  -4.033  1.00 97.25           C  
ATOM   1020  N   LEU A 131      -6.090 -12.672  -1.622  1.00 97.19           N  
ATOM   1021  CA  LEU A 131      -4.685 -12.904  -1.304  1.00 97.19           C  
ATOM   1022  C   LEU A 131      -4.467 -14.331  -0.813  1.00 97.19           C  
ATOM   1023  CB  LEU A 131      -4.204 -11.908  -0.245  1.00 97.19           C  
ATOM   1024  O   LEU A 131      -3.534 -15.007  -1.251  1.00 97.19           O  
ATOM   1025  CG  LEU A 131      -4.062 -10.454  -0.697  1.00 97.19           C  
ATOM   1026  CD1 LEU A 131      -3.781  -9.552   0.500  1.00 97.19           C  
ATOM   1027  CD2 LEU A 131      -2.958 -10.324  -1.741  1.00 97.19           C  
ATOM   1028  N   LEU A 132      -5.351 -14.803   0.016  1.00 96.68           N  
ATOM   1029  CA  LEU A 132      -5.226 -16.139   0.589  1.00 96.68           C  
ATOM   1030  C   LEU A 132      -5.497 -17.209  -0.463  1.00 96.68           C  
ATOM   1031  CB  LEU A 132      -6.189 -16.309   1.767  1.00 96.68           C  
ATOM   1032  O   LEU A 132      -4.782 -18.212  -0.532  1.00 96.68           O  
ATOM   1033  CG  LEU A 132      -5.873 -15.496   3.024  1.00 96.68           C  
ATOM   1034  CD1 LEU A 132      -7.035 -15.570   4.009  1.00 96.68           C  
ATOM   1035  CD2 LEU A 132      -4.584 -15.990   3.672  1.00 96.68           C  
ATOM   1036  N   ALA A 133      -6.451 -16.954  -1.253  1.00 95.17           N  
ATOM   1037  CA  ALA A 133      -6.834 -17.914  -2.286  1.00 95.17           C  
ATOM   1038  C   ALA A 133      -5.691 -18.145  -3.270  1.00 95.17           C  
ATOM   1039  CB  ALA A 133      -8.080 -17.431  -3.025  1.00 95.17           C  
ATOM   1040  O   ALA A 133      -5.515 -19.256  -3.776  1.00 95.17           O  
ATOM   1041  N   HIS A 134      -4.890 -17.108  -3.418  1.00 95.56           N  
ATOM   1042  CA  HIS A 134      -3.798 -17.210  -4.380  1.00 95.56           C  
ATOM   1043  C   HIS A 134      -2.453 -17.340  -3.674  1.00 95.56           C  
ATOM   1044  CB  HIS A 134      -3.788 -15.996  -5.310  1.00 95.56           C  
ATOM   1045  O   HIS A 134      -1.401 -17.211  -4.305  1.00 95.56           O  
ATOM   1046  CG  HIS A 134      -4.954 -15.948  -6.246  1.00 95.56           C  
ATOM   1047  CD2 HIS A 134      -6.071 -15.183  -6.236  1.00 95.56           C  
ATOM   1048  ND1 HIS A 134      -5.054 -16.762  -7.353  1.00 95.56           N  
ATOM   1049  CE1 HIS A 134      -6.185 -16.499  -7.986  1.00 95.56           C  
ATOM   1050  NE2 HIS A 134      -6.821 -15.544  -7.328  1.00 95.56           N  
ATOM   1051  N   GLN A 135      -2.533 -17.486  -2.352  1.00 95.48           N  
ATOM   1052  CA  GLN A 135      -1.383 -17.728  -1.486  1.00 95.48           C  
ATOM   1053  C   GLN A 135      -0.346 -16.618  -1.627  1.00 95.48           C  
ATOM   1054  CB  GLN A 135      -0.748 -19.083  -1.802  1.00 95.48           C  
ATOM   1055  O   GLN A 135       0.857 -16.885  -1.656  1.00 95.48           O  
ATOM   1056  CG  GLN A 135      -1.698 -20.261  -1.633  1.00 95.48           C  
ATOM   1057  CD  GLN A 135      -1.054 -21.589  -1.986  1.00 95.48           C  
ATOM   1058  NE2 GLN A 135      -1.817 -22.465  -2.631  1.00 95.48           N  
ATOM   1059  OE1 GLN A 135       0.119 -21.825  -1.682  1.00 95.48           O  
ATOM   1060  N   ILE A 136      -0.764 -15.472  -1.755  1.00 96.03           N  
ATOM   1061  CA  ILE A 136       0.125 -14.335  -1.967  1.00 96.03           C  
ATOM   1062  C   ILE A 136       0.537 -13.744  -0.620  1.00 96.03           C  
ATOM   1063  CB  ILE A 136      -0.540 -13.252  -2.846  1.00 96.03           C  
ATOM   1064  O   ILE A 136      -0.315 -13.441   0.218  1.00 96.03           O  
ATOM   1065  CG1 ILE A 136      -0.821 -13.802  -4.249  1.00 96.03           C  
ATOM   1066  CG2 ILE A 136       0.336 -11.998  -2.914  1.00 96.03           C  
ATOM   1067  CD1 ILE A 136      -1.686 -12.892  -5.109  1.00 96.03           C  
ATOM   1068  N   ASN A 137       1.828 -13.641  -0.471  1.00 94.15           N  
ATOM   1069  CA  ASN A 137       2.408 -13.046   0.729  1.00 94.15           C  
ATOM   1070  C   ASN A 137       2.783 -11.584   0.504  1.00 94.15           C  
ATOM   1071  CB  ASN A 137       3.632 -13.844   1.185  1.00 94.15           C  
ATOM   1072  O   ASN A 137       3.712 -11.285  -0.250  1.00 94.15           O  
ATOM   1073  CG  ASN A 137       4.221 -13.319   2.480  1.00 94.15           C  
ATOM   1074  ND2 ASN A 137       5.485 -13.641   2.729  1.00 94.15           N  
ATOM   1075  OD1 ASN A 137       3.545 -12.632   3.250  1.00 94.15           O  
ATOM   1076  N   ILE A 138       2.036 -10.697   1.218  1.00 91.81           N  
ATOM   1077  CA  ILE A 138       2.327  -9.271   1.114  1.00 91.81           C  
ATOM   1078  C   ILE A 138       2.901  -8.764   2.434  1.00 91.81           C  
ATOM   1079  CB  ILE A 138       1.066  -8.463   0.732  1.00 91.81           C  
ATOM   1080  O   ILE A 138       2.398  -9.102   3.508  1.00 91.81           O  
ATOM   1081  CG1 ILE A 138       0.532  -8.918  -0.631  1.00 91.81           C  
ATOM   1082  CG2 ILE A 138       1.367  -6.962   0.730  1.00 91.81           C  
ATOM   1083  CD1 ILE A 138       1.497  -8.679  -1.784  1.00 91.81           C  
ATOM   1084  N   ASN A 139       3.917  -7.935   2.321  1.00 85.50           N  
ATOM   1085  CA  ASN A 139       4.523  -7.352   3.513  1.00 85.50           C  
ATOM   1086  C   ASN A 139       3.555  -6.419   4.235  1.00 85.50           C  
ATOM   1087  CB  ASN A 139       5.809  -6.607   3.152  1.00 85.50           C  
ATOM   1088  O   ASN A 139       2.682  -5.816   3.608  1.00 85.50           O  
ATOM   1089  CG  ASN A 139       6.884  -7.527   2.607  1.00 85.50           C  
ATOM   1090  ND2 ASN A 139       7.770  -6.981   1.783  1.00 85.50           N  
ATOM   1091  OD1 ASN A 139       6.916  -8.719   2.922  1.00 85.50           O  
ATOM   1092  N   GLY A 140       3.778  -6.401   5.542  1.00 85.17           N  
ATOM   1093  CA  GLY A 140       2.926  -5.554   6.362  1.00 85.17           C  
ATOM   1094  C   GLY A 140       2.920  -4.104   5.916  1.00 85.17           C  
ATOM   1095  O   GLY A 140       1.863  -3.474   5.848  1.00 85.17           O  
ATOM   1096  N   ALA A 141       4.094  -3.595   5.525  1.00 85.65           N  
ATOM   1097  CA  ALA A 141       4.228  -2.183   5.174  1.00 85.65           C  
ATOM   1098  C   ALA A 141       3.479  -1.865   3.883  1.00 85.65           C  
ATOM   1099  CB  ALA A 141       5.702  -1.807   5.037  1.00 85.65           C  
ATOM   1100  O   ALA A 141       3.227  -0.698   3.575  1.00 85.65           O  
ATOM   1101  N   SER A 142       3.008  -2.866   3.182  1.00 91.38           N  
ATOM   1102  CA  SER A 142       2.350  -2.651   1.898  1.00 91.38           C  
ATOM   1103  C   SER A 142       0.832  -2.628   2.051  1.00 91.38           C  
ATOM   1104  CB  SER A 142       2.753  -3.737   0.900  1.00 91.38           C  
ATOM   1105  O   SER A 142       0.106  -2.472   1.067  1.00 91.38           O  
ATOM   1106  OG  SER A 142       4.144  -3.684   0.633  1.00 91.38           O  
ATOM   1107  N   PHE A 143       0.318  -2.862   3.304  1.00 93.30           N  
ATOM   1108  CA  PHE A 143      -1.113  -2.960   3.568  1.00 93.30           C  
ATOM   1109  C   PHE A 143      -1.722  -1.577   3.765  1.00 93.30           C  
ATOM   1110  CB  PHE A 143      -1.375  -3.829   4.802  1.00 93.30           C  
ATOM   1111  O   PHE A 143      -2.049  -1.191   4.890  1.00 93.30           O  
ATOM   1112  CG  PHE A 143      -1.599  -5.283   4.483  1.00 93.30           C  
ATOM   1113  CD1 PHE A 143      -2.844  -5.868   4.678  1.00 93.30           C  
ATOM   1114  CD2 PHE A 143      -0.563  -6.065   3.988  1.00 93.30           C  
ATOM   1115  CE1 PHE A 143      -3.054  -7.213   4.384  1.00 93.30           C  
ATOM   1116  CE2 PHE A 143      -0.766  -7.410   3.692  1.00 93.30           C  
ATOM   1117  CZ  PHE A 143      -2.011  -7.982   3.892  1.00 93.30           C  
ATOM   1118  N   ASN A 144      -1.830  -0.772   2.668  1.00 94.35           N  
ATOM   1119  CA  ASN A 144      -2.453   0.547   2.659  1.00 94.35           C  
ATOM   1120  C   ASN A 144      -3.932   0.466   2.291  1.00 94.35           C  
ATOM   1121  CB  ASN A 144      -1.717   1.482   1.698  1.00 94.35           C  
ATOM   1122  O   ASN A 144      -4.401  -0.567   1.810  1.00 94.35           O  
ATOM   1123  CG  ASN A 144      -0.228   1.551   1.975  1.00 94.35           C  
ATOM   1124  ND2 ASN A 144       0.563   0.905   1.126  1.00 94.35           N  
ATOM   1125  OD1 ASN A 144       0.207   2.178   2.944  1.00 94.35           O  
ATOM   1126  N   LEU A 145      -4.676   1.591   2.558  1.00 94.71           N  
ATOM   1127  CA  LEU A 145      -6.096   1.637   2.227  1.00 94.71           C  
ATOM   1128  C   LEU A 145      -6.361   2.638   1.108  1.00 94.71           C  
ATOM   1129  CB  LEU A 145      -6.923   2.004   3.462  1.00 94.71           C  
ATOM   1130  O   LEU A 145      -5.593   3.585   0.921  1.00 94.71           O  
ATOM   1131  CG  LEU A 145      -6.918   0.990   4.607  1.00 94.71           C  
ATOM   1132  CD1 LEU A 145      -7.775   1.492   5.764  1.00 94.71           C  
ATOM   1133  CD2 LEU A 145      -7.411  -0.369   4.121  1.00 94.71           C  
ATOM   1134  N   VAL A 146      -7.407   2.296   0.424  1.00 95.02           N  
ATOM   1135  CA  VAL A 146      -7.901   3.292  -0.522  1.00 95.02           C  
ATOM   1136  C   VAL A 146      -9.418   3.414  -0.398  1.00 95.02           C  
ATOM   1137  CB  VAL A 146      -7.512   2.937  -1.975  1.00 95.02           C  
ATOM   1138  O   VAL A 146     -10.118   2.410  -0.246  1.00 95.02           O  
ATOM   1139  CG1 VAL A 146      -8.126   1.600  -2.387  1.00 95.02           C  
ATOM   1140  CG2 VAL A 146      -7.949   4.046  -2.930  1.00 95.02           C  
ATOM   1141  N   ILE A 147      -9.943   4.637  -0.314  1.00 94.06           N  
ATOM   1142  CA  ILE A 147     -11.365   4.948  -0.409  1.00 94.06           C  
ATOM   1143  C   ILE A 147     -11.737   5.221  -1.865  1.00 94.06           C  
ATOM   1144  CB  ILE A 147     -11.739   6.159   0.475  1.00 94.06           C  
ATOM   1145  O   ILE A 147     -11.229   6.164  -2.476  1.00 94.06           O  
ATOM   1146  CG1 ILE A 147     -11.286   5.924   1.921  1.00 94.06           C  
ATOM   1147  CG2 ILE A 147     -13.244   6.431   0.410  1.00 94.06           C  
ATOM   1148  CD1 ILE A 147     -11.457   7.134   2.828  1.00 94.06           C  
ATOM   1149  N   CYS A 148     -12.663   4.445  -2.378  1.00 93.10           N  
ATOM   1150  CA  CYS A 148     -12.964   4.468  -3.804  1.00 93.10           C  
ATOM   1151  C   CYS A 148     -14.338   5.076  -4.062  1.00 93.10           C  
ATOM   1152  CB  CYS A 148     -12.904   3.057  -4.389  1.00 93.10           C  
ATOM   1153  O   CYS A 148     -15.332   4.644  -3.477  1.00 93.10           O  
ATOM   1154  SG  CYS A 148     -11.346   2.202  -4.066  1.00 93.10           S  
ATOM   1155  N   ASP A 149     -14.306   6.067  -4.973  1.00 87.65           N  
ATOM   1156  CA  ASP A 149     -15.602   6.573  -5.415  1.00 87.65           C  
ATOM   1157  C   ASP A 149     -16.382   5.501  -6.172  1.00 87.65           C  
ATOM   1158  CB  ASP A 149     -15.422   7.813  -6.294  1.00 87.65           C  
ATOM   1159  O   ASP A 149     -15.792   4.668  -6.862  1.00 87.65           O  
ATOM   1160  CG  ASP A 149     -14.954   9.030  -5.515  1.00 87.65           C  
ATOM   1161  OD1 ASP A 149     -14.986   9.003  -4.266  1.00 87.65           O  
ATOM   1162  OD2 ASP A 149     -14.554  10.025  -6.157  1.00 87.65           O  
ATOM   1163  N   SER A 150     -17.664   5.442  -5.956  1.00 76.98           N  
ATOM   1164  CA  SER A 150     -18.509   4.623  -6.819  1.00 76.98           C  
ATOM   1165  C   SER A 150     -18.768   5.311  -8.155  1.00 76.98           C  
ATOM   1166  CB  SER A 150     -19.838   4.314  -6.129  1.00 76.98           C  
ATOM   1167  O   SER A 150     -18.520   6.510  -8.299  1.00 76.98           O  
ATOM   1168  OG  SER A 150     -20.613   5.491  -5.980  1.00 76.98           O  
ATOM   1169  N   GLU A 151     -18.932   4.527  -9.295  1.00 68.12           N  
ATOM   1170  CA  GLU A 151     -19.194   5.070 -10.625  1.00 68.12           C  
ATOM   1171  C   GLU A 151     -20.223   6.195 -10.569  1.00 68.12           C  
ATOM   1172  CB  GLU A 151     -19.671   3.966 -11.572  1.00 68.12           C  
ATOM   1173  O   GLU A 151     -20.141   7.157 -11.335  1.00 68.12           O  
ATOM   1174  CG  GLU A 151     -18.583   2.977 -11.963  1.00 68.12           C  
ATOM   1175  CD  GLU A 151     -19.017   2.005 -13.048  1.00 68.12           C  
ATOM   1176  OE1 GLU A 151     -18.171   1.221 -13.535  1.00 68.12           O  
ATOM   1177  OE2 GLU A 151     -20.213   2.028 -13.415  1.00 68.12           O  
ATOM   1178  N   ASP A 152     -21.114   6.226  -9.444  1.00 63.93           N  
ATOM   1179  CA  ASP A 152     -22.198   7.196  -9.328  1.00 63.93           C  
ATOM   1180  C   ASP A 152     -21.889   8.238  -8.255  1.00 63.93           C  
ATOM   1181  CB  ASP A 152     -23.518   6.490  -9.010  1.00 63.93           C  
ATOM   1182  O   ASP A 152     -22.757   9.032  -7.886  1.00 63.93           O  
ATOM   1183  CG  ASP A 152     -23.974   5.559 -10.119  1.00 63.93           C  
ATOM   1184  OD1 ASP A 152     -23.691   5.837 -11.305  1.00 63.93           O  
ATOM   1185  OD2 ASP A 152     -24.625   4.538  -9.806  1.00 63.93           O  
ATOM   1186  N   ALA A 153     -20.705   8.218  -7.712  1.00 59.60           N  
ATOM   1187  CA  ALA A 153     -20.485   9.124  -6.588  1.00 59.60           C  
ATOM   1188  C   ALA A 153     -20.428  10.575  -7.056  1.00 59.60           C  
ATOM   1189  CB  ALA A 153     -19.199   8.755  -5.851  1.00 59.60           C  
ATOM   1190  O   ALA A 153     -19.941  10.862  -8.153  1.00 59.60           O  
ATOM   1191  N   GLY A 154     -21.381  11.436  -6.669  1.00 55.20           N  
ATOM   1192  CA  GLY A 154     -21.202  12.870  -6.830  1.00 55.20           C  
ATOM   1193  C   GLY A 154     -19.859  13.363  -6.325  1.00 55.20           C  
ATOM   1194  O   GLY A 154     -19.078  12.591  -5.766  1.00 55.20           O  
ATOM   1195  N   GLN A 155     -19.250  14.340  -7.094  1.00 54.78           N  
ATOM   1196  CA  GLN A 155     -18.039  15.002  -6.620  1.00 54.78           C  
ATOM   1197  C   GLN A 155     -18.199  15.474  -5.178  1.00 54.78           C  
ATOM   1198  CB  GLN A 155     -17.685  16.185  -7.523  1.00 54.78           C  
ATOM   1199  O   GLN A 155     -19.218  16.070  -4.823  1.00 54.78           O  
ATOM   1200  CG  GLN A 155     -17.184  15.778  -8.902  1.00 54.78           C  
ATOM   1201  CD  GLN A 155     -15.920  16.512  -9.308  1.00 54.78           C  
ATOM   1202  NE2 GLN A 155     -15.307  16.077 -10.403  1.00 54.78           N  
ATOM   1203  OE1 GLN A 155     -15.498  17.464  -8.643  1.00 54.78           O  
ATOM   1204  N   PRO A 156     -17.520  14.884  -4.271  1.00 52.89           N  
ATOM   1205  CA  PRO A 156     -17.648  15.417  -2.913  1.00 52.89           C  
ATOM   1206  C   PRO A 156     -17.465  16.932  -2.854  1.00 52.89           C  
ATOM   1207  CB  PRO A 156     -16.534  14.702  -2.146  1.00 52.89           C  
ATOM   1208  O   PRO A 156     -16.766  17.506  -3.693  1.00 52.89           O  
ATOM   1209  CG  PRO A 156     -15.839  13.866  -3.172  1.00 52.89           C  
ATOM   1210  CD  PRO A 156     -16.512  14.081  -4.497  1.00 52.89           C  
ATOM   1211  N   ASP A 157     -18.451  17.675  -2.238  1.00 57.57           N  
ATOM   1212  CA  ASP A 157     -18.297  19.071  -1.840  1.00 57.57           C  
ATOM   1213  C   ASP A 157     -16.967  19.294  -1.123  1.00 57.57           C  
ATOM   1214  CB  ASP A 157     -19.458  19.505  -0.942  1.00 57.57           C  
ATOM   1215  O   ASP A 157     -16.696  18.665  -0.098  1.00 57.57           O  
ATOM   1216  CG  ASP A 157     -19.464  20.997  -0.661  1.00 57.57           C  
ATOM   1217  OD1 ASP A 157     -18.457  21.677  -0.954  1.00 57.57           O  
ATOM   1218  OD2 ASP A 157     -20.484  21.496  -0.138  1.00 57.57           O  
ATOM   1219  N   GLU A 158     -16.046  20.174  -1.714  1.00 53.81           N  
ATOM   1220  CA  GLU A 158     -14.696  20.514  -1.274  1.00 53.81           C  
ATOM   1221  C   GLU A 158     -14.714  21.168   0.105  1.00 53.81           C  
ATOM   1222  CB  GLU A 158     -14.017  21.440  -2.286  1.00 53.81           C  
ATOM   1223  O   GLU A 158     -13.745  21.063   0.860  1.00 53.81           O  
ATOM   1224  CG  GLU A 158     -13.615  20.747  -3.580  1.00 53.81           C  
ATOM   1225  CD  GLU A 158     -12.822  21.643  -4.519  1.00 53.81           C  
ATOM   1226  OE1 GLU A 158     -12.434  21.180  -5.615  1.00 53.81           O  
ATOM   1227  OE2 GLU A 158     -12.587  22.817  -4.154  1.00 53.81           O  
ATOM   1228  N   LYS A 159     -15.837  21.666   0.602  1.00 59.58           N  
ATOM   1229  CA  LYS A 159     -15.908  22.409   1.856  1.00 59.58           C  
ATOM   1230  C   LYS A 159     -16.515  21.557   2.967  1.00 59.58           C  
ATOM   1231  CB  LYS A 159     -16.722  23.691   1.676  1.00 59.58           C  
ATOM   1232  O   LYS A 159     -16.459  21.927   4.142  1.00 59.58           O  
ATOM   1233  CG  LYS A 159     -16.052  24.731   0.789  1.00 59.58           C  
ATOM   1234  CD  LYS A 159     -16.843  26.032   0.758  1.00 59.58           C  
ATOM   1235  CE  LYS A 159     -16.210  27.050  -0.182  1.00 59.58           C  
ATOM   1236  NZ  LYS A 159     -16.974  28.332  -0.206  1.00 59.58           N  
ATOM   1237  N   LYS A 160     -16.895  20.270   2.607  1.00 70.25           N  
ATOM   1238  CA  LYS A 160     -17.571  19.539   3.674  1.00 70.25           C  
ATOM   1239  C   LYS A 160     -17.157  18.070   3.682  1.00 70.25           C  
ATOM   1240  CB  LYS A 160     -19.089  19.654   3.527  1.00 70.25           C  
ATOM   1241  O   LYS A 160     -17.614  17.286   2.847  1.00 70.25           O  
ATOM   1242  CG  LYS A 160     -19.652  21.001   3.956  1.00 70.25           C  
ATOM   1243  CD  LYS A 160     -21.174  21.014   3.903  1.00 70.25           C  
ATOM   1244  CE  LYS A 160     -21.735  22.391   4.232  1.00 70.25           C  
ATOM   1245  NZ  LYS A 160     -23.227  22.413   4.163  1.00 70.25           N  
ATOM   1246  N   PRO A 161     -16.155  17.657   4.475  1.00 74.41           N  
ATOM   1247  CA  PRO A 161     -15.877  16.223   4.581  1.00 74.41           C  
ATOM   1248  C   PRO A 161     -17.105  15.412   4.988  1.00 74.41           C  
ATOM   1249  CB  PRO A 161     -14.794  16.153   5.662  1.00 74.41           C  
ATOM   1250  O   PRO A 161     -17.934  15.890   5.766  1.00 74.41           O  
ATOM   1251  CG  PRO A 161     -14.841  17.486   6.336  1.00 74.41           C  
ATOM   1252  CD  PRO A 161     -15.594  18.440   5.455  1.00 74.41           C  
ATOM   1253  N   VAL A 162     -17.391  14.279   4.305  1.00 82.85           N  
ATOM   1254  CA  VAL A 162     -18.527  13.415   4.608  1.00 82.85           C  
ATOM   1255  C   VAL A 162     -18.042  11.988   4.852  1.00 82.85           C  
ATOM   1256  CB  VAL A 162     -19.574  13.435   3.471  1.00 82.85           C  
ATOM   1257  O   VAL A 162     -16.957  11.610   4.404  1.00 82.85           O  
ATOM   1258  CG1 VAL A 162     -20.189  14.825   3.328  1.00 82.85           C  
ATOM   1259  CG2 VAL A 162     -18.939  12.990   2.155  1.00 82.85           C  
ATOM   1260  N   LEU A 163     -18.845  11.303   5.677  1.00 89.46           N  
ATOM   1261  CA  LEU A 163     -18.615   9.882   5.908  1.00 89.46           C  
ATOM   1262  C   LEU A 163     -18.541   9.121   4.588  1.00 89.46           C  
ATOM   1263  CB  LEU A 163     -19.722   9.295   6.787  1.00 89.46           C  
ATOM   1264  O   LEU A 163     -19.400   9.292   3.720  1.00 89.46           O  
ATOM   1265  CG  LEU A 163     -19.589   7.815   7.148  1.00 89.46           C  
ATOM   1266  CD1 LEU A 163     -18.346   7.588   8.002  1.00 89.46           C  
ATOM   1267  CD2 LEU A 163     -20.838   7.327   7.874  1.00 89.46           C  
ATOM   1268  N   TYR A 164     -17.449   8.286   4.459  1.00 90.12           N  
ATOM   1269  CA  TYR A 164     -17.191   7.647   3.173  1.00 90.12           C  
ATOM   1270  C   TYR A 164     -18.408   6.860   2.701  1.00 90.12           C  
ATOM   1271  CB  TYR A 164     -15.975   6.720   3.268  1.00 90.12           C  
ATOM   1272  O   TYR A 164     -18.744   6.877   1.515  1.00 90.12           O  
ATOM   1273  CG  TYR A 164     -16.269   5.398   3.935  1.00 90.12           C  
ATOM   1274  CD1 TYR A 164     -16.256   5.278   5.323  1.00 90.12           C  
ATOM   1275  CD2 TYR A 164     -16.560   4.268   3.179  1.00 90.12           C  
ATOM   1276  CE1 TYR A 164     -16.525   4.062   5.941  1.00 90.12           C  
ATOM   1277  CE2 TYR A 164     -16.831   3.046   3.787  1.00 90.12           C  
ATOM   1278  OH  TYR A 164     -17.078   1.747   5.774  1.00 90.12           O  
ATOM   1279  CZ  TYR A 164     -16.811   2.953   5.167  1.00 90.12           C  
ATOM   1280  N   SER A 165     -19.083   6.192   3.547  1.00 89.05           N  
ATOM   1281  CA  SER A 165     -20.218   5.355   3.173  1.00 89.05           C  
ATOM   1282  C   SER A 165     -21.412   6.201   2.745  1.00 89.05           C  
ATOM   1283  CB  SER A 165     -20.619   4.444   4.334  1.00 89.05           C  
ATOM   1284  O   SER A 165     -22.207   5.781   1.900  1.00 89.05           O  
ATOM   1285  OG  SER A 165     -20.902   5.205   5.496  1.00 89.05           O  
ATOM   1286  N   GLU A 166     -21.580   7.341   3.314  1.00 87.73           N  
ATOM   1287  CA  GLU A 166     -22.660   8.243   2.927  1.00 87.73           C  
ATOM   1288  C   GLU A 166     -22.423   8.823   1.535  1.00 87.73           C  
ATOM   1289  CB  GLU A 166     -22.809   9.373   3.949  1.00 87.73           C  
ATOM   1290  O   GLU A 166     -23.367   9.246   0.864  1.00 87.73           O  
ATOM   1291  CG  GLU A 166     -23.340   8.915   5.299  1.00 87.73           C  
ATOM   1292  CD  GLU A 166     -23.422  10.035   6.324  1.00 87.73           C  
ATOM   1293  OE1 GLU A 166     -23.980   9.814   7.422  1.00 87.73           O  
ATOM   1294  OE2 GLU A 166     -22.924  11.144   6.025  1.00 87.73           O  
ATOM   1295  N   ALA A 167     -21.171   8.787   1.223  1.00 84.90           N  
ATOM   1296  CA  ALA A 167     -20.792   9.301  -0.091  1.00 84.90           C  
ATOM   1297  C   ALA A 167     -20.849   8.201  -1.147  1.00 84.90           C  
ATOM   1298  CB  ALA A 167     -19.395   9.914  -0.040  1.00 84.90           C  
ATOM   1299  O   ALA A 167     -20.453   8.414  -2.296  1.00 84.90           O  
ATOM   1300  N   GLY A 168     -21.351   7.029  -0.742  1.00 86.54           N  
ATOM   1301  CA  GLY A 168     -21.430   5.907  -1.663  1.00 86.54           C  
ATOM   1302  C   GLY A 168     -20.071   5.349  -2.042  1.00 86.54           C  
ATOM   1303  O   GLY A 168     -19.897   4.816  -3.140  1.00 86.54           O  
ATOM   1304  N   GLN A 169     -19.089   5.579  -1.216  1.00 90.71           N  
ATOM   1305  CA  GLN A 169     -17.730   5.108  -1.459  1.00 90.71           C  
ATOM   1306  C   GLN A 169     -17.483   3.766  -0.776  1.00 90.71           C  
ATOM   1307  CB  GLN A 169     -16.709   6.139  -0.974  1.00 90.71           C  
ATOM   1308  O   GLN A 169     -18.218   3.383   0.136  1.00 90.71           O  
ATOM   1309  CG  GLN A 169     -16.809   7.483  -1.682  1.00 90.71           C  
ATOM   1310  CD  GLN A 169     -15.920   8.543  -1.058  1.00 90.71           C  
ATOM   1311  NE2 GLN A 169     -15.275   9.345  -1.898  1.00 90.71           N  
ATOM   1312  OE1 GLN A 169     -15.813   8.640   0.168  1.00 90.71           O  
ATOM   1313  N   LYS A 170     -16.448   3.073  -1.271  1.00 92.49           N  
ATOM   1314  CA  LYS A 170     -16.023   1.806  -0.684  1.00 92.49           C  
ATOM   1315  C   LYS A 170     -14.564   1.867  -0.242  1.00 92.49           C  
ATOM   1316  CB  LYS A 170     -16.223   0.660  -1.676  1.00 92.49           C  
ATOM   1317  O   LYS A 170     -13.777   2.644  -0.788  1.00 92.49           O  
ATOM   1318  CG  LYS A 170     -17.679   0.388  -2.023  1.00 92.49           C  
ATOM   1319  CD  LYS A 170     -17.820  -0.825  -2.933  1.00 92.49           C  
ATOM   1320  CE  LYS A 170     -19.280  -1.125  -3.245  1.00 92.49           C  
ATOM   1321  NZ  LYS A 170     -19.422  -2.297  -4.159  1.00 92.49           N  
ATOM   1322  N   ILE A 171     -14.298   0.996   0.655  1.00 93.79           N  
ATOM   1323  CA  ILE A 171     -12.915   0.901   1.106  1.00 93.79           C  
ATOM   1324  C   ILE A 171     -12.302  -0.412   0.622  1.00 93.79           C  
ATOM   1325  CB  ILE A 171     -12.814   1.003   2.645  1.00 93.79           C  
ATOM   1326  O   ILE A 171     -12.952  -1.459   0.664  1.00 93.79           O  
ATOM   1327  CG1 ILE A 171     -13.407   2.330   3.131  1.00 93.79           C  
ATOM   1328  CG2 ILE A 171     -11.360   0.853   3.102  1.00 93.79           C  
ATOM   1329  CD1 ILE A 171     -13.557   2.424   4.644  1.00 93.79           C  
ATOM   1330  N   ARG A 172     -11.071  -0.256   0.139  1.00 96.16           N  
ATOM   1331  CA  ARG A 172     -10.322  -1.428  -0.303  1.00 96.16           C  
ATOM   1332  C   ARG A 172      -8.880  -1.373   0.190  1.00 96.16           C  
ATOM   1333  CB  ARG A 172     -10.350  -1.540  -1.829  1.00 96.16           C  
ATOM   1334  O   ARG A 172      -8.395  -0.313   0.592  1.00 96.16           O  
ATOM   1335  CG  ARG A 172     -11.749  -1.654  -2.412  1.00 96.16           C  
ATOM   1336  CD  ARG A 172     -12.247  -3.092  -2.408  1.00 96.16           C  
ATOM   1337  NE  ARG A 172     -11.296  -3.994  -3.053  1.00 96.16           N  
ATOM   1338  NH1 ARG A 172     -12.763  -4.701  -4.692  1.00 96.16           N  
ATOM   1339  NH2 ARG A 172     -10.624  -5.523  -4.629  1.00 96.16           N  
ATOM   1340  CZ  ARG A 172     -11.563  -4.737  -4.124  1.00 96.16           C  
ATOM   1341  N   LEU A 173      -8.249  -2.536   0.124  1.00 95.98           N  
ATOM   1342  CA  LEU A 173      -6.797  -2.504   0.257  1.00 95.98           C  
ATOM   1343  C   LEU A 173      -6.153  -1.849  -0.960  1.00 95.98           C  
ATOM   1344  CB  LEU A 173      -6.245  -3.921   0.440  1.00 95.98           C  
ATOM   1345  O   LEU A 173      -6.630  -2.015  -2.085  1.00 95.98           O  
ATOM   1346  CG  LEU A 173      -6.635  -4.639   1.733  1.00 95.98           C  
ATOM   1347  CD1 LEU A 173      -6.063  -6.052   1.747  1.00 95.98           C  
ATOM   1348  CD2 LEU A 173      -6.158  -3.851   2.948  1.00 95.98           C  
ATOM   1349  N   TYR A 174      -5.158  -1.004  -0.713  1.00 96.16           N  
ATOM   1350  CA  TYR A 174      -4.308  -0.466  -1.769  1.00 96.16           C  
ATOM   1351  C   TYR A 174      -2.850  -0.849  -1.544  1.00 96.16           C  
ATOM   1352  CB  TYR A 174      -4.442   1.058  -1.843  1.00 96.16           C  
ATOM   1353  O   TYR A 174      -2.197  -0.326  -0.638  1.00 96.16           O  
ATOM   1354  CG  TYR A 174      -3.905   1.653  -3.122  1.00 96.16           C  
ATOM   1355  CD1 TYR A 174      -2.760   2.446  -3.118  1.00 96.16           C  
ATOM   1356  CD2 TYR A 174      -4.542   1.424  -4.337  1.00 96.16           C  
ATOM   1357  CE1 TYR A 174      -2.263   2.998  -4.294  1.00 96.16           C  
ATOM   1358  CE2 TYR A 174      -4.054   1.971  -5.519  1.00 96.16           C  
ATOM   1359  OH  TYR A 174      -2.428   3.299  -6.655  1.00 96.16           O  
ATOM   1360  CZ  TYR A 174      -2.916   2.755  -5.488  1.00 96.16           C  
ATOM   1361  N   LEU A 175      -2.296  -1.742  -2.335  1.00 95.80           N  
ATOM   1362  CA  LEU A 175      -1.034  -2.423  -2.065  1.00 95.80           C  
ATOM   1363  C   LEU A 175       0.104  -1.793  -2.862  1.00 95.80           C  
ATOM   1364  CB  LEU A 175      -1.146  -3.912  -2.402  1.00 95.80           C  
ATOM   1365  O   LEU A 175      -0.012  -1.604  -4.075  1.00 95.80           O  
ATOM   1366  CG  LEU A 175      -2.311  -4.667  -1.761  1.00 95.80           C  
ATOM   1367  CD1 LEU A 175      -2.433  -6.063  -2.363  1.00 95.80           C  
ATOM   1368  CD2 LEU A 175      -2.130  -4.745  -0.249  1.00 95.80           C  
ATOM   1369  N   TYR A 176       1.193  -1.381  -2.167  1.00 93.94           N  
ATOM   1370  CA  TYR A 176       2.418  -0.902  -2.798  1.00 93.94           C  
ATOM   1371  C   TYR A 176       3.595  -0.981  -1.833  1.00 93.94           C  
ATOM   1372  CB  TYR A 176       2.242   0.538  -3.289  1.00 93.94           C  
ATOM   1373  O   TYR A 176       3.416  -1.271  -0.648  1.00 93.94           O  
ATOM   1374  CG  TYR A 176       2.095   1.546  -2.176  1.00 93.94           C  
ATOM   1375  CD1 TYR A 176       0.852   1.806  -1.604  1.00 93.94           C  
ATOM   1376  CD2 TYR A 176       3.199   2.241  -1.693  1.00 93.94           C  
ATOM   1377  CE1 TYR A 176       0.712   2.735  -0.579  1.00 93.94           C  
ATOM   1378  CE2 TYR A 176       3.071   3.173  -0.669  1.00 93.94           C  
ATOM   1379  OH  TYR A 176       1.692   4.334   0.897  1.00 93.94           O  
ATOM   1380  CZ  TYR A 176       1.825   3.412  -0.118  1.00 93.94           C  
ATOM   1381  N   ASP A 177       4.813  -0.855  -2.463  1.00 92.04           N  
ATOM   1382  CA  ASP A 177       6.056  -0.930  -1.702  1.00 92.04           C  
ATOM   1383  C   ASP A 177       6.385  -2.374  -1.328  1.00 92.04           C  
ATOM   1384  CB  ASP A 177       5.967  -0.068  -0.441  1.00 92.04           C  
ATOM   1385  O   ASP A 177       6.518  -2.700  -0.147  1.00 92.04           O  
ATOM   1386  CG  ASP A 177       7.315   0.156   0.221  1.00 92.04           C  
ATOM   1387  OD1 ASP A 177       8.359  -0.041  -0.438  1.00 92.04           O  
ATOM   1388  OD2 ASP A 177       7.334   0.529   1.414  1.00 92.04           O  
ATOM   1389  N   TYR A 178       6.634  -3.233  -2.331  1.00 92.16           N  
ATOM   1390  CA  TYR A 178       6.731  -4.682  -2.194  1.00 92.16           C  
ATOM   1391  C   TYR A 178       8.169  -5.109  -1.923  1.00 92.16           C  
ATOM   1392  CB  TYR A 178       6.209  -5.378  -3.454  1.00 92.16           C  
ATOM   1393  O   TYR A 178       8.413  -6.026  -1.135  1.00 92.16           O  
ATOM   1394  CG  TYR A 178       4.859  -4.877  -3.909  1.00 92.16           C  
ATOM   1395  CD1 TYR A 178       3.725  -5.061  -3.122  1.00 92.16           C  
ATOM   1396  CD2 TYR A 178       4.716  -4.220  -5.126  1.00 92.16           C  
ATOM   1397  CE1 TYR A 178       2.479  -4.603  -3.538  1.00 92.16           C  
ATOM   1398  CE2 TYR A 178       3.475  -3.757  -5.552  1.00 92.16           C  
ATOM   1399  OH  TYR A 178       1.134  -3.497  -5.169  1.00 92.16           O  
ATOM   1400  CZ  TYR A 178       2.365  -3.953  -4.752  1.00 92.16           C  
ATOM   1401  N   SER A 179       9.054  -4.501  -2.635  1.00 89.48           N  
ATOM   1402  CA  SER A 179      10.438  -4.961  -2.644  1.00 89.48           C  
ATOM   1403  C   SER A 179      11.248  -4.300  -1.533  1.00 89.48           C  
ATOM   1404  CB  SER A 179      11.090  -4.679  -3.998  1.00 89.48           C  
ATOM   1405  O   SER A 179      10.963  -3.166  -1.141  1.00 89.48           O  
ATOM   1406  OG  SER A 179      10.320  -5.233  -5.051  1.00 89.48           O  
ATOM   1407  N   ILE A 180      12.129  -5.055  -0.954  1.00 81.85           N  
ATOM   1408  CA  ILE A 180      13.050  -4.527   0.047  1.00 81.85           C  
ATOM   1409  C   ILE A 180      14.486  -4.641  -0.462  1.00 81.85           C  
ATOM   1410  CB  ILE A 180      12.900  -5.263   1.397  1.00 81.85           C  
ATOM   1411  O   ILE A 180      14.755  -5.369  -1.420  1.00 81.85           O  
ATOM   1412  CG1 ILE A 180      13.166  -6.762   1.221  1.00 81.85           C  
ATOM   1413  CG2 ILE A 180      11.510  -5.019   1.993  1.00 81.85           C  
ATOM   1414  CD1 ILE A 180      13.167  -7.548   2.525  1.00 81.85           C  
ATOM   1415  N   GLU A 181      15.374  -3.999   0.096  1.00 75.12           N  
ATOM   1416  CA  GLU A 181      16.708  -3.724  -0.431  1.00 75.12           C  
ATOM   1417  C   GLU A 181      17.551  -4.995  -0.488  1.00 75.12           C  
ATOM   1418  CB  GLU A 181      17.413  -2.664   0.418  1.00 75.12           C  
ATOM   1419  O   GLU A 181      18.273  -5.224  -1.461  1.00 75.12           O  
ATOM   1420  CG  GLU A 181      18.788  -2.272  -0.104  1.00 75.12           C  
ATOM   1421  CD  GLU A 181      19.508  -1.275   0.790  1.00 75.12           C  
ATOM   1422  OE1 GLU A 181      20.680  -0.939   0.504  1.00 75.12           O  
ATOM   1423  OE2 GLU A 181      18.896  -0.827   1.785  1.00 75.12           O  
ATOM   1424  N   HIS A 182      17.465  -5.977   0.477  1.00 78.75           N  
ATOM   1425  CA  HIS A 182      18.478  -7.024   0.550  1.00 78.75           C  
ATOM   1426  C   HIS A 182      17.854  -8.407   0.396  1.00 78.75           C  
ATOM   1427  CB  HIS A 182      19.243  -6.938   1.872  1.00 78.75           C  
ATOM   1428  O   HIS A 182      18.530  -9.421   0.580  1.00 78.75           O  
ATOM   1429  CG  HIS A 182      19.871  -5.602   2.116  1.00 78.75           C  
ATOM   1430  CD2 HIS A 182      19.655  -4.682   3.085  1.00 78.75           C  
ATOM   1431  ND1 HIS A 182      20.850  -5.080   1.299  1.00 78.75           N  
ATOM   1432  CE1 HIS A 182      21.211  -3.893   1.757  1.00 78.75           C  
ATOM   1433  NE2 HIS A 182      20.500  -3.628   2.840  1.00 78.75           N  
ATOM   1434  N   ARG A 183      16.626  -8.329   0.081  1.00 84.23           N  
ATOM   1435  CA  ARG A 183      16.002  -9.642  -0.052  1.00 84.23           C  
ATOM   1436  C   ARG A 183      15.008  -9.661  -1.208  1.00 84.23           C  
ATOM   1437  CB  ARG A 183      15.301 -10.038   1.249  1.00 84.23           C  
ATOM   1438  O   ARG A 183      14.236  -8.716  -1.386  1.00 84.23           O  
ATOM   1439  CG  ARG A 183      14.772 -11.464   1.254  1.00 84.23           C  
ATOM   1440  CD  ARG A 183      13.991 -11.771   2.524  1.00 84.23           C  
ATOM   1441  NE  ARG A 183      14.875 -11.936   3.674  1.00 84.23           N  
ATOM   1442  NH1 ARG A 183      13.254 -12.837   5.052  1.00 84.23           N  
ATOM   1443  NH2 ARG A 183      15.391 -12.544   5.828  1.00 84.23           N  
ATOM   1444  CZ  ARG A 183      14.504 -12.439   4.849  1.00 84.23           C  
ATOM   1445  N   THR A 184      15.080 -10.734  -2.029  1.00 88.06           N  
ATOM   1446  CA  THR A 184      14.124 -10.892  -3.119  1.00 88.06           C  
ATOM   1447  C   THR A 184      12.736 -11.221  -2.579  1.00 88.06           C  
ATOM   1448  CB  THR A 184      14.571 -11.993  -4.099  1.00 88.06           C  
ATOM   1449  O   THR A 184      12.557 -12.220  -1.878  1.00 88.06           O  
ATOM   1450  CG2 THR A 184      13.589 -12.131  -5.257  1.00 88.06           C  
ATOM   1451  OG1 THR A 184      15.865 -11.665  -4.620  1.00 88.06           O  
ATOM   1452  N   LYS A 185      11.845 -10.333  -2.891  1.00 90.37           N  
ATOM   1453  CA  LYS A 185      10.460 -10.594  -2.511  1.00 90.37           C  
ATOM   1454  C   LYS A 185       9.892 -11.781  -3.284  1.00 90.37           C  
ATOM   1455  CB  LYS A 185       9.596  -9.354  -2.747  1.00 90.37           C  
ATOM   1456  O   LYS A 185       9.068 -12.533  -2.759  1.00 90.37           O  
ATOM   1457  CG  LYS A 185       8.133  -9.538  -2.371  1.00 90.37           C  
ATOM   1458  CD  LYS A 185       7.972  -9.845  -0.888  1.00 90.37           C  
ATOM   1459  CE  LYS A 185       6.505  -9.948  -0.494  1.00 90.37           C  
ATOM   1460  NZ  LYS A 185       6.343 -10.323   0.943  1.00 90.37           N  
ATOM   1461  N   LEU A 186      10.318 -12.077  -4.424  1.00 88.87           N  
ATOM   1462  CA  LEU A 186       9.778 -13.148  -5.254  1.00 88.87           C  
ATOM   1463  C   LEU A 186      10.045 -14.511  -4.624  1.00 88.87           C  
ATOM   1464  CB  LEU A 186      10.384 -13.094  -6.659  1.00 88.87           C  
ATOM   1465  O   LEU A 186       9.302 -15.466  -4.863  1.00 88.87           O  
ATOM   1466  CG  LEU A 186       9.936 -11.932  -7.546  1.00 88.87           C  
ATOM   1467  CD1 LEU A 186      10.595 -12.028  -8.919  1.00 88.87           C  
ATOM   1468  CD2 LEU A 186       8.417 -11.912  -7.677  1.00 88.87           C  
ATOM   1469  N   ASP A 187      11.081 -14.621  -3.776  1.00 88.25           N  
ATOM   1470  CA  ASP A 187      11.403 -15.873  -3.098  1.00 88.25           C  
ATOM   1471  C   ASP A 187      10.406 -16.163  -1.978  1.00 88.25           C  
ATOM   1472  CB  ASP A 187      12.826 -15.828  -2.537  1.00 88.25           C  
ATOM   1473  O   ASP A 187      10.220 -17.319  -1.591  1.00 88.25           O  
ATOM   1474  CG  ASP A 187      13.892 -15.879  -3.618  1.00 88.25           C  
ATOM   1475  OD1 ASP A 187      13.578 -16.263  -4.766  1.00 88.25           O  
ATOM   1476  OD2 ASP A 187      15.055 -15.535  -3.319  1.00 88.25           O  
ATOM   1477  N   THR A 188       9.733 -15.109  -1.524  1.00 90.38           N  
ATOM   1478  CA  THR A 188       8.829 -15.261  -0.389  1.00 90.38           C  
ATOM   1479  C   THR A 188       7.421 -14.802  -0.755  1.00 90.38           C  
ATOM   1480  CB  THR A 188       9.329 -14.470   0.833  1.00 90.38           C  
ATOM   1481  O   THR A 188       6.607 -14.518   0.127  1.00 90.38           O  
ATOM   1482  CG2 THR A 188      10.695 -14.971   1.292  1.00 90.38           C  
ATOM   1483  OG1 THR A 188       9.433 -13.083   0.487  1.00 90.38           O  
ATOM   1484  N   LEU A 189       7.179 -14.638  -2.047  1.00 91.85           N  
ATOM   1485  CA  LEU A 189       5.934 -14.052  -2.533  1.00 91.85           C  
ATOM   1486  C   LEU A 189       4.745 -14.947  -2.199  1.00 91.85           C  
ATOM   1487  CB  LEU A 189       6.005 -13.819  -4.044  1.00 91.85           C  
ATOM   1488  O   LEU A 189       3.645 -14.454  -1.941  1.00 91.85           O  
ATOM   1489  CG  LEU A 189       4.760 -13.216  -4.696  1.00 91.85           C  
ATOM   1490  CD1 LEU A 189       4.421 -11.875  -4.052  1.00 91.85           C  
ATOM   1491  CD2 LEU A 189       4.966 -13.056  -6.198  1.00 91.85           C  
ATOM   1492  N   TYR A 190       5.012 -16.225  -2.118  1.00 93.22           N  
ATOM   1493  CA  TYR A 190       3.884 -17.132  -1.938  1.00 93.22           C  
ATOM   1494  C   TYR A 190       3.910 -17.766  -0.553  1.00 93.22           C  
ATOM   1495  CB  TYR A 190       3.895 -18.224  -3.012  1.00 93.22           C  
ATOM   1496  O   TYR A 190       4.975 -18.132  -0.050  1.00 93.22           O  
ATOM   1497  CG  TYR A 190       3.652 -17.704  -4.408  1.00 93.22           C  
ATOM   1498  CD1 TYR A 190       2.378 -17.316  -4.816  1.00 93.22           C  
ATOM   1499  CD2 TYR A 190       4.695 -17.602  -5.323  1.00 93.22           C  
ATOM   1500  CE1 TYR A 190       2.149 -16.838  -6.103  1.00 93.22           C  
ATOM   1501  CE2 TYR A 190       4.478 -17.126  -6.611  1.00 93.22           C  
ATOM   1502  OH  TYR A 190       2.983 -16.275  -8.266  1.00 93.22           O  
ATOM   1503  CZ  TYR A 190       3.204 -16.747  -6.991  1.00 93.22           C  
ATOM   1504  N   LEU A 191       2.777 -17.848   0.016  1.00 91.28           N  
ATOM   1505  CA  LEU A 191       2.559 -18.504   1.301  1.00 91.28           C  
ATOM   1506  C   LEU A 191       2.530 -20.020   1.140  1.00 91.28           C  
ATOM   1507  CB  LEU A 191       1.252 -18.021   1.935  1.00 91.28           C  
ATOM   1508  O   LEU A 191       2.141 -20.529   0.087  1.00 91.28           O  
ATOM   1509  CG  LEU A 191       1.171 -16.531   2.271  1.00 91.28           C  
ATOM   1510  CD1 LEU A 191      -0.279 -16.117   2.500  1.00 91.28           C  
ATOM   1511  CD2 LEU A 191       2.023 -16.212   3.495  1.00 91.28           C  
ATOM   1512  N   ASN A 192       2.971 -20.678   2.145  1.00 91.07           N  
ATOM   1513  CA  ASN A 192       2.748 -22.118   2.206  1.00 91.07           C  
ATOM   1514  C   ASN A 192       1.466 -22.456   2.961  1.00 91.07           C  
ATOM   1515  CB  ASN A 192       3.945 -22.820   2.850  1.00 91.07           C  
ATOM   1516  O   ASN A 192       1.471 -22.548   4.190  1.00 91.07           O  
ATOM   1517  CG  ASN A 192       3.870 -24.330   2.732  1.00 91.07           C  
ATOM   1518  ND2 ASN A 192       4.859 -25.018   3.290  1.00 91.07           N  
ATOM   1519  OD1 ASN A 192       2.931 -24.873   2.144  1.00 91.07           O  
ATOM   1520  N   LEU A 193       0.469 -22.599   2.288  1.00 92.14           N  
ATOM   1521  CA  LEU A 193      -0.794 -22.793   2.992  1.00 92.14           C  
ATOM   1522  C   LEU A 193      -1.267 -24.238   2.870  1.00 92.14           C  
ATOM   1523  CB  LEU A 193      -1.864 -21.845   2.443  1.00 92.14           C  
ATOM   1524  O   LEU A 193      -2.364 -24.576   3.320  1.00 92.14           O  
ATOM   1525  CG  LEU A 193      -1.593 -20.349   2.607  1.00 92.14           C  
ATOM   1526  CD1 LEU A 193      -2.745 -19.535   2.029  1.00 92.14           C  
ATOM   1527  CD2 LEU A 193      -1.370 -20.003   4.075  1.00 92.14           C  
ATOM   1528  N   CYS A 194      -0.408 -25.046   2.227  1.00 90.48           N  
ATOM   1529  CA  CYS A 194      -0.770 -26.451   2.080  1.00 90.48           C  
ATOM   1530  C   CYS A 194       0.104 -27.335   2.962  1.00 90.48           C  
ATOM   1531  CB  CYS A 194      -0.644 -26.888   0.621  1.00 90.48           C  
ATOM   1532  O   CYS A 194       1.253 -26.991   3.248  1.00 90.48           O  
ATOM   1533  SG  CYS A 194      -1.789 -26.044  -0.492  1.00 90.48           S  
ATOM   1534  N   GLY A 195      -0.499 -28.407   3.494  1.00 88.32           N  
ATOM   1535  CA  GLY A 195       0.248 -29.413   4.233  1.00 88.32           C  
ATOM   1536  C   GLY A 195       1.068 -30.323   3.339  1.00 88.32           C  
ATOM   1537  O   GLY A 195       1.105 -30.137   2.121  1.00 88.32           O  
ATOM   1538  N   ASP A 196       1.825 -31.231   4.015  1.00 88.01           N  
ATOM   1539  CA  ASP A 196       2.714 -32.151   3.312  1.00 88.01           C  
ATOM   1540  C   ASP A 196       1.939 -33.005   2.311  1.00 88.01           C  
ATOM   1541  CB  ASP A 196       3.454 -33.048   4.306  1.00 88.01           C  
ATOM   1542  O   ASP A 196       2.492 -33.440   1.299  1.00 88.01           O  
ATOM   1543  CG  ASP A 196       4.474 -32.293   5.140  1.00 88.01           C  
ATOM   1544  OD1 ASP A 196       4.887 -31.183   4.741  1.00 88.01           O  
ATOM   1545  OD2 ASP A 196       4.870 -32.814   6.205  1.00 88.01           O  
ATOM   1546  N   ASP A 197       0.665 -33.111   2.502  1.00 89.08           N  
ATOM   1547  CA  ASP A 197      -0.172 -33.961   1.660  1.00 89.08           C  
ATOM   1548  C   ASP A 197      -0.783 -33.164   0.510  1.00 89.08           C  
ATOM   1549  CB  ASP A 197      -1.276 -34.618   2.491  1.00 89.08           C  
ATOM   1550  O   ASP A 197      -1.519 -33.715  -0.311  1.00 89.08           O  
ATOM   1551  CG  ASP A 197      -2.156 -33.610   3.210  1.00 89.08           C  
ATOM   1552  OD1 ASP A 197      -1.918 -32.390   3.080  1.00 89.08           O  
ATOM   1553  OD2 ASP A 197      -3.095 -34.040   3.914  1.00 89.08           O  
ATOM   1554  N   GLY A 198      -0.470 -31.854   0.465  1.00 88.96           N  
ATOM   1555  CA  GLY A 198      -0.969 -30.987  -0.590  1.00 88.96           C  
ATOM   1556  C   GLY A 198      -2.330 -30.392  -0.280  1.00 88.96           C  
ATOM   1557  O   GLY A 198      -2.827 -29.544  -1.025  1.00 88.96           O  
ATOM   1558  N   ASP A 199      -2.921 -30.836   0.816  1.00 92.76           N  
ATOM   1559  CA  ASP A 199      -4.215 -30.307   1.235  1.00 92.76           C  
ATOM   1560  C   ASP A 199      -4.055 -28.974   1.962  1.00 92.76           C  
ATOM   1561  CB  ASP A 199      -4.940 -31.311   2.133  1.00 92.76           C  
ATOM   1562  O   ASP A 199      -3.027 -28.727   2.597  1.00 92.76           O  
ATOM   1563  CG  ASP A 199      -5.418 -32.542   1.382  1.00 92.76           C  
ATOM   1564  OD1 ASP A 199      -5.491 -32.505   0.135  1.00 92.76           O  
ATOM   1565  OD2 ASP A 199      -5.726 -33.557   2.043  1.00 92.76           O  
ATOM   1566  N   PRO A 200      -5.171 -28.092   1.804  1.00 93.42           N  
ATOM   1567  CA  PRO A 200      -5.103 -26.844   2.566  1.00 93.42           C  
ATOM   1568  C   PRO A 200      -4.904 -27.076   4.062  1.00 93.42           C  
ATOM   1569  CB  PRO A 200      -6.458 -26.188   2.291  1.00 93.42           C  
ATOM   1570  O   PRO A 200      -5.569 -27.932   4.651  1.00 93.42           O  
ATOM   1571  CG  PRO A 200      -6.889 -26.742   0.971  1.00 93.42           C  
ATOM   1572  CD  PRO A 200      -6.397 -28.156   0.864  1.00 93.42           C  
ATOM   1573  N   ASN A 201      -3.912 -26.446   4.570  1.00 95.47           N  
ATOM   1574  CA  ASN A 201      -3.641 -26.425   6.003  1.00 95.47           C  
ATOM   1575  C   ASN A 201      -4.493 -25.381   6.719  1.00 95.47           C  
ATOM   1576  CB  ASN A 201      -2.155 -26.169   6.265  1.00 95.47           C  
ATOM   1577  O   ASN A 201      -4.155 -24.196   6.725  1.00 95.47           O  
ATOM   1578  CG  ASN A 201      -1.793 -26.283   7.733  1.00 95.47           C  
ATOM   1579  ND2 ASN A 201      -0.511 -26.480   8.014  1.00 95.47           N  
ATOM   1580  OD1 ASN A 201      -2.659 -26.195   8.607  1.00 95.47           O  
ATOM   1581  N   ARG A 202      -5.498 -25.782   7.354  1.00 94.03           N  
ATOM   1582  CA  ARG A 202      -6.513 -24.888   7.903  1.00 94.03           C  
ATOM   1583  C   ARG A 202      -5.930 -24.008   9.004  1.00 94.03           C  
ATOM   1584  CB  ARG A 202      -7.699 -25.688   8.444  1.00 94.03           C  
ATOM   1585  O   ARG A 202      -6.292 -22.836   9.126  1.00 94.03           O  
ATOM   1586  CG  ARG A 202      -8.553 -26.331   7.363  1.00 94.03           C  
ATOM   1587  CD  ARG A 202      -9.838 -26.917   7.933  1.00 94.03           C  
ATOM   1588  NE  ARG A 202     -10.635 -27.573   6.901  1.00 94.03           N  
ATOM   1589  NH1 ARG A 202     -12.520 -26.283   7.244  1.00 94.03           N  
ATOM   1590  NH2 ARG A 202     -12.523 -27.920   5.640  1.00 94.03           N  
ATOM   1591  CZ  ARG A 202     -11.891 -27.257   6.597  1.00 94.03           C  
ATOM   1592  N   GLU A 203      -5.102 -24.588   9.790  1.00 94.30           N  
ATOM   1593  CA  GLU A 203      -4.482 -23.825  10.869  1.00 94.30           C  
ATOM   1594  C   GLU A 203      -3.606 -22.703  10.318  1.00 94.30           C  
ATOM   1595  CB  GLU A 203      -3.655 -24.744  11.771  1.00 94.30           C  
ATOM   1596  O   GLU A 203      -3.659 -21.571  10.804  1.00 94.30           O  
ATOM   1597  CG  GLU A 203      -3.103 -24.055  13.010  1.00 94.30           C  
ATOM   1598  CD  GLU A 203      -2.305 -24.986  13.909  1.00 94.30           C  
ATOM   1599  OE1 GLU A 203      -1.739 -24.514  14.922  1.00 94.30           O  
ATOM   1600  OE2 GLU A 203      -2.245 -26.196  13.598  1.00 94.30           O  
ATOM   1601  N   GLU A 204      -2.846 -23.027   9.294  1.00 94.76           N  
ATOM   1602  CA  GLU A 204      -1.979 -22.024   8.684  1.00 94.76           C  
ATOM   1603  C   GLU A 204      -2.795 -20.951   7.968  1.00 94.76           C  
ATOM   1604  CB  GLU A 204      -1.001 -22.681   7.707  1.00 94.76           C  
ATOM   1605  O   GLU A 204      -2.473 -19.764   8.046  1.00 94.76           O  
ATOM   1606  CG  GLU A 204       0.026 -21.720   7.125  1.00 94.76           C  
ATOM   1607  CD  GLU A 204       0.888 -21.050   8.183  1.00 94.76           C  
ATOM   1608  OE1 GLU A 204       1.415 -19.944   7.925  1.00 94.76           O  
ATOM   1609  OE2 GLU A 204       1.037 -21.635   9.278  1.00 94.76           O  
ATOM   1610  N   ILE A 205      -3.779 -21.349   7.332  1.00 95.32           N  
ATOM   1611  CA  ILE A 205      -4.669 -20.418   6.649  1.00 95.32           C  
ATOM   1612  C   ILE A 205      -5.288 -19.457   7.662  1.00 95.32           C  
ATOM   1613  CB  ILE A 205      -5.777 -21.162   5.870  1.00 95.32           C  
ATOM   1614  O   ILE A 205      -5.312 -18.244   7.442  1.00 95.32           O  
ATOM   1615  CG1 ILE A 205      -5.181 -21.893   4.661  1.00 95.32           C  
ATOM   1616  CG2 ILE A 205      -6.877 -20.190   5.435  1.00 95.32           C  
ATOM   1617  CD1 ILE A 205      -6.136 -22.878   4.002  1.00 95.32           C  
ATOM   1618  N   ALA A 206      -5.761 -20.005   8.775  1.00 95.88           N  
ATOM   1619  CA  ALA A 206      -6.362 -19.183   9.822  1.00 95.88           C  
ATOM   1620  C   ALA A 206      -5.345 -18.203  10.400  1.00 95.88           C  
ATOM   1621  CB  ALA A 206      -6.935 -20.065  10.929  1.00 95.88           C  
ATOM   1622  O   ALA A 206      -5.666 -17.037  10.644  1.00 95.88           O  
ATOM   1623  N   LYS A 207      -4.177 -18.685  10.607  1.00 95.49           N  
ATOM   1624  CA  LYS A 207      -3.111 -17.833  11.128  1.00 95.49           C  
ATOM   1625  C   LYS A 207      -2.824 -16.671  10.182  1.00 95.49           C  
ATOM   1626  CB  LYS A 207      -1.838 -18.648  11.360  1.00 95.49           C  
ATOM   1627  O   LYS A 207      -2.734 -15.520  10.614  1.00 95.49           O  
ATOM   1628  CG  LYS A 207      -0.677 -17.837  11.917  1.00 95.49           C  
ATOM   1629  CD  LYS A 207       0.576 -18.689  12.071  1.00 95.49           C  
ATOM   1630  CE  LYS A 207       1.774 -17.850  12.496  1.00 95.49           C  
ATOM   1631  NZ  LYS A 207       3.014 -18.675  12.616  1.00 95.49           N  
ATOM   1632  N   GLN A 208      -2.744 -16.971   8.963  1.00 95.14           N  
ATOM   1633  CA  GLN A 208      -2.452 -15.939   7.973  1.00 95.14           C  
ATOM   1634  C   GLN A 208      -3.623 -14.971   7.826  1.00 95.14           C  
ATOM   1635  CB  GLN A 208      -2.121 -16.571   6.620  1.00 95.14           C  
ATOM   1636  O   GLN A 208      -3.423 -13.760   7.708  1.00 95.14           O  
ATOM   1637  CG  GLN A 208      -0.815 -17.354   6.611  1.00 95.14           C  
ATOM   1638  CD  GLN A 208       0.380 -16.509   7.011  1.00 95.14           C  
ATOM   1639  NE2 GLN A 208       1.339 -17.124   7.695  1.00 95.14           N  
ATOM   1640  OE1 GLN A 208       0.440 -15.313   6.707  1.00 95.14           O  
ATOM   1641  N   ALA A 209      -4.754 -15.532   7.810  1.00 95.89           N  
ATOM   1642  CA  ALA A 209      -5.945 -14.690   7.736  1.00 95.89           C  
ATOM   1643  C   ALA A 209      -5.983 -13.691   8.890  1.00 95.89           C  
ATOM   1644  CB  ALA A 209      -7.206 -15.550   7.740  1.00 95.89           C  
ATOM   1645  O   ALA A 209      -6.247 -12.504   8.683  1.00 95.89           O  
ATOM   1646  N   ASN A 210      -5.692 -14.187  10.065  1.00 96.02           N  
ATOM   1647  CA  ASN A 210      -5.672 -13.320  11.237  1.00 96.02           C  
ATOM   1648  C   ASN A 210      -4.580 -12.258  11.130  1.00 96.02           C  
ATOM   1649  CB  ASN A 210      -5.486 -14.145  12.513  1.00 96.02           C  
ATOM   1650  O   ASN A 210      -4.787 -11.108  11.522  1.00 96.02           O  
ATOM   1651  CG  ASN A 210      -6.770 -14.808  12.971  1.00 96.02           C  
ATOM   1652  ND2 ASN A 210      -6.642 -15.925  13.677  1.00 96.02           N  
ATOM   1653  OD1 ASN A 210      -7.869 -14.321  12.692  1.00 96.02           O  
ATOM   1654  N   GLY A 211      -3.474 -12.679  10.604  1.00 95.21           N  
ATOM   1655  CA  GLY A 211      -2.406 -11.718  10.381  1.00 95.21           C  
ATOM   1656  C   GLY A 211      -2.798 -10.600   9.432  1.00 95.21           C  
ATOM   1657  O   GLY A 211      -2.559  -9.425   9.717  1.00 95.21           O  
ATOM   1658  N   TYR A 212      -3.402 -10.948   8.341  1.00 96.32           N  
ATOM   1659  CA  TYR A 212      -3.850  -9.953   7.373  1.00 96.32           C  
ATOM   1660  C   TYR A 212      -4.918  -9.048   7.976  1.00 96.32           C  
ATOM   1661  CB  TYR A 212      -4.394 -10.635   6.114  1.00 96.32           C  
ATOM   1662  O   TYR A 212      -4.905  -7.833   7.761  1.00 96.32           O  
ATOM   1663  CG  TYR A 212      -3.318 -11.137   5.182  1.00 96.32           C  
ATOM   1664  CD1 TYR A 212      -1.993 -10.735   5.337  1.00 96.32           C  
ATOM   1665  CD2 TYR A 212      -3.624 -12.012   4.146  1.00 96.32           C  
ATOM   1666  CE1 TYR A 212      -0.999 -11.194   4.479  1.00 96.32           C  
ATOM   1667  CE2 TYR A 212      -2.637 -12.477   3.282  1.00 96.32           C  
ATOM   1668  OH  TYR A 212      -0.349 -12.520   2.605  1.00 96.32           O  
ATOM   1669  CZ  TYR A 212      -1.330 -12.063   3.457  1.00 96.32           C  
ATOM   1670  N   LEU A 213      -5.802  -9.659   8.688  1.00 95.31           N  
ATOM   1671  CA  LEU A 213      -6.862  -8.881   9.319  1.00 95.31           C  
ATOM   1672  C   LEU A 213      -6.282  -7.857  10.289  1.00 95.31           C  
ATOM   1673  CB  LEU A 213      -7.838  -9.803  10.055  1.00 95.31           C  
ATOM   1674  O   LEU A 213      -6.716  -6.703  10.313  1.00 95.31           O  
ATOM   1675  CG  LEU A 213      -9.040  -9.129  10.717  1.00 95.31           C  
ATOM   1676  CD1 LEU A 213      -9.885  -8.408   9.671  1.00 95.31           C  
ATOM   1677  CD2 LEU A 213      -9.878 -10.152  11.475  1.00 95.31           C  
ATOM   1678  N   ASN A 214      -5.331  -8.246  11.103  1.00 94.18           N  
ATOM   1679  CA  ASN A 214      -4.687  -7.330  12.039  1.00 94.18           C  
ATOM   1680  C   ASN A 214      -4.012  -6.170  11.313  1.00 94.18           C  
ATOM   1681  CB  ASN A 214      -3.671  -8.076  12.907  1.00 94.18           C  
ATOM   1682  O   ASN A 214      -4.096  -5.023  11.756  1.00 94.18           O  
ATOM   1683  CG  ASN A 214      -4.329  -8.905  13.993  1.00 94.18           C  
ATOM   1684  ND2 ASN A 214      -3.624  -9.925  14.468  1.00 94.18           N  
ATOM   1685  OD1 ASN A 214      -5.460  -8.631  14.401  1.00 94.18           O  
ATOM   1686  N   LEU A 215      -3.431  -6.489  10.213  1.00 93.80           N  
ATOM   1687  CA  LEU A 215      -2.794  -5.441   9.422  1.00 93.80           C  
ATOM   1688  C   LEU A 215      -3.834  -4.482   8.853  1.00 93.80           C  
ATOM   1689  CB  LEU A 215      -1.970  -6.053   8.286  1.00 93.80           C  
ATOM   1690  O   LEU A 215      -3.614  -3.269   8.821  1.00 93.80           O  
ATOM   1691  CG  LEU A 215      -0.677  -6.761   8.691  1.00 93.80           C  
ATOM   1692  CD1 LEU A 215      -0.089  -7.513   7.502  1.00 93.80           C  
ATOM   1693  CD2 LEU A 215       0.330  -5.760   9.248  1.00 93.80           C  
ATOM   1694  N   ALA A 216      -4.887  -5.033   8.442  1.00 93.52           N  
ATOM   1695  CA  ALA A 216      -5.971  -4.206   7.920  1.00 93.52           C  
ATOM   1696  C   ALA A 216      -6.507  -3.262   8.993  1.00 93.52           C  
ATOM   1697  CB  ALA A 216      -7.097  -5.084   7.378  1.00 93.52           C  
ATOM   1698  O   ALA A 216      -6.763  -2.086   8.722  1.00 93.52           O  
ATOM   1699  N   ILE A 217      -6.682  -3.768  10.183  1.00 92.93           N  
ATOM   1700  CA  ILE A 217      -7.164  -2.955  11.294  1.00 92.93           C  
ATOM   1701  C   ILE A 217      -6.170  -1.832  11.581  1.00 92.93           C  
ATOM   1702  CB  ILE A 217      -7.391  -3.807  12.563  1.00 92.93           C  
ATOM   1703  O   ILE A 217      -6.566  -0.683  11.792  1.00 92.93           O  
ATOM   1704  CG1 ILE A 217      -8.601  -4.730  12.377  1.00 92.93           C  
ATOM   1705  CG2 ILE A 217      -7.570  -2.910  13.791  1.00 92.93           C  
ATOM   1706  CD1 ILE A 217      -8.722  -5.813  13.439  1.00 92.93           C  
ATOM   1707  N   TYR A 218      -4.944  -2.227  11.557  1.00 91.99           N  
ATOM   1708  CA  TYR A 218      -3.908  -1.218  11.748  1.00 91.99           C  
ATOM   1709  C   TYR A 218      -3.965  -0.165  10.648  1.00 91.99           C  
ATOM   1710  CB  TYR A 218      -2.522  -1.869  11.776  1.00 91.99           C  
ATOM   1711  O   TYR A 218      -3.797   1.028  10.913  1.00 91.99           O  
ATOM   1712  CG  TYR A 218      -1.479  -1.045  12.490  1.00 91.99           C  
ATOM   1713  CD1 TYR A 218      -0.608  -0.221  11.781  1.00 91.99           C  
ATOM   1714  CD2 TYR A 218      -1.361  -1.089  13.875  1.00 91.99           C  
ATOM   1715  CE1 TYR A 218       0.356   0.539  12.434  1.00 91.99           C  
ATOM   1716  CE2 TYR A 218      -0.400  -0.333  14.540  1.00 91.99           C  
ATOM   1717  OH  TYR A 218       1.405   1.227  14.464  1.00 91.99           O  
ATOM   1718  CZ  TYR A 218       0.452   0.477  13.812  1.00 91.99           C  
ATOM   1719  N   SER A 219      -4.228  -0.547   9.426  1.00 92.40           N  
ATOM   1720  CA  SER A 219      -4.326   0.373   8.297  1.00 92.40           C  
ATOM   1721  C   SER A 219      -5.504   1.327   8.463  1.00 92.40           C  
ATOM   1722  CB  SER A 219      -4.466  -0.400   6.986  1.00 92.40           C  
ATOM   1723  O   SER A 219      -5.405   2.508   8.124  1.00 92.40           O  
ATOM   1724  OG  SER A 219      -3.285  -1.132   6.704  1.00 92.40           O  
ATOM   1725  N   ILE A 220      -6.580   0.838   8.982  1.00 92.21           N  
ATOM   1726  CA  ILE A 220      -7.746   1.674   9.248  1.00 92.21           C  
ATOM   1727  C   ILE A 220      -7.392   2.739  10.283  1.00 92.21           C  
ATOM   1728  CB  ILE A 220      -8.947   0.831   9.734  1.00 92.21           C  
ATOM   1729  O   ILE A 220      -7.693   3.920  10.096  1.00 92.21           O  
ATOM   1730  CG1 ILE A 220      -9.508  -0.012   8.584  1.00 92.21           C  
ATOM   1731  CG2 ILE A 220     -10.031   1.732  10.334  1.00 92.21           C  
ATOM   1732  CD1 ILE A 220     -10.515  -1.066   9.023  1.00 92.21           C  
ATOM   1733  N   LYS A 221      -6.776   2.292  11.302  1.00 90.47           N  
ATOM   1734  CA  LYS A 221      -6.359   3.219  12.350  1.00 90.47           C  
ATOM   1735  C   LYS A 221      -5.470   4.323  11.785  1.00 90.47           C  
ATOM   1736  CB  LYS A 221      -5.624   2.474  13.465  1.00 90.47           C  
ATOM   1737  O   LYS A 221      -5.667   5.502  12.088  1.00 90.47           O  
ATOM   1738  CG  LYS A 221      -5.124   3.373  14.586  1.00 90.47           C  
ATOM   1739  CD  LYS A 221      -4.280   2.598  15.590  1.00 90.47           C  
ATOM   1740  CE  LYS A 221      -3.529   3.533  16.529  1.00 90.47           C  
ATOM   1741  NZ  LYS A 221      -2.522   2.798  17.353  1.00 90.47           N  
ATOM   1742  N   ASN A 222      -4.611   4.009  10.945  1.00 90.13           N  
ATOM   1743  CA  ASN A 222      -3.623   4.961  10.449  1.00 90.13           C  
ATOM   1744  C   ASN A 222      -4.169   5.779   9.282  1.00 90.13           C  
ATOM   1745  CB  ASN A 222      -2.339   4.238  10.037  1.00 90.13           C  
ATOM   1746  O   ASN A 222      -3.534   6.737   8.839  1.00 90.13           O  
ATOM   1747  CG  ASN A 222      -1.459   3.890  11.221  1.00 90.13           C  
ATOM   1748  ND2 ASN A 222      -1.281   2.597  11.467  1.00 90.13           N  
ATOM   1749  OD1 ASN A 222      -0.944   4.775  11.909  1.00 90.13           O  
ATOM   1750  N   ALA A 223      -5.313   5.314   8.840  1.00 90.90           N  
ATOM   1751  CA  ALA A 223      -5.918   6.001   7.701  1.00 90.90           C  
ATOM   1752  C   ALA A 223      -6.722   7.215   8.157  1.00 90.90           C  
ATOM   1753  CB  ALA A 223      -6.808   5.042   6.914  1.00 90.90           C  
ATOM   1754  O   ALA A 223      -7.198   7.997   7.331  1.00 90.90           O  
ATOM   1755  N   ILE A 224      -6.910   7.392   9.475  1.00 90.06           N  
ATOM   1756  CA  ILE A 224      -7.644   8.538  10.002  1.00 90.06           C  
ATOM   1757  C   ILE A 224      -6.829   9.812   9.794  1.00 90.06           C  
ATOM   1758  CB  ILE A 224      -7.979   8.354  11.500  1.00 90.06           C  
ATOM   1759  O   ILE A 224      -5.690   9.911  10.257  1.00 90.06           O  
ATOM   1760  CG1 ILE A 224      -8.707   7.024  11.725  1.00 90.06           C  
ATOM   1761  CG2 ILE A 224      -8.814   9.530  12.014  1.00 90.06           C  
ATOM   1762  CD1 ILE A 224      -8.861   6.643  13.191  1.00 90.06           C  
ATOM   1763  N   THR A 225      -7.355  10.782   9.102  1.00 87.20           N  
ATOM   1764  CA  THR A 225      -6.661  12.041   8.858  1.00 87.20           C  
ATOM   1765  C   THR A 225      -6.633  12.897  10.121  1.00 87.20           C  
ATOM   1766  CB  THR A 225      -7.324  12.831   7.714  1.00 87.20           C  
ATOM   1767  O   THR A 225      -7.418  12.675  11.045  1.00 87.20           O  
ATOM   1768  CG2 THR A 225      -7.434  11.983   6.451  1.00 87.20           C  
ATOM   1769  OG1 THR A 225      -8.637  13.238   8.120  1.00 87.20           O  
ATOM   1770  N   ASN A 226      -5.747  13.853  10.149  1.00 86.23           N  
ATOM   1771  CA  ASN A 226      -5.668  14.774  11.278  1.00 86.23           C  
ATOM   1772  C   ASN A 226      -6.979  15.530  11.478  1.00 86.23           C  
ATOM   1773  CB  ASN A 226      -4.512  15.758  11.088  1.00 86.23           C  
ATOM   1774  O   ASN A 226      -7.422  15.723  12.611  1.00 86.23           O  
ATOM   1775  CG  ASN A 226      -3.155  15.108  11.273  1.00 86.23           C  
ATOM   1776  ND2 ASN A 226      -2.121  15.723  10.711  1.00 86.23           N  
ATOM   1777  OD1 ASN A 226      -3.037  14.061  11.915  1.00 86.23           O  
ATOM   1778  N   ASP A 227      -7.574  15.905  10.343  1.00 84.67           N  
ATOM   1779  CA  ASP A 227      -8.847  16.617  10.404  1.00 84.67           C  
ATOM   1780  C   ASP A 227      -9.935  15.746  11.026  1.00 84.67           C  
ATOM   1781  CB  ASP A 227      -9.274  17.075   9.007  1.00 84.67           C  
ATOM   1782  O   ASP A 227     -10.712  16.214  11.860  1.00 84.67           O  
ATOM   1783  CG  ASP A 227      -8.437  18.227   8.479  1.00 84.67           C  
ATOM   1784  OD1 ASP A 227      -7.698  18.855   9.267  1.00 84.67           O  
ATOM   1785  OD2 ASP A 227      -8.519  18.510   7.264  1.00 84.67           O  
ATOM   1786  N   GLU A 228      -9.993  14.529  10.585  1.00 88.99           N  
ATOM   1787  CA  GLU A 228     -10.979  13.607  11.140  1.00 88.99           C  
ATOM   1788  C   GLU A 228     -10.738  13.372  12.629  1.00 88.99           C  
ATOM   1789  CB  GLU A 228     -10.953  12.274  10.387  1.00 88.99           C  
ATOM   1790  O   GLU A 228     -11.684  13.351  13.420  1.00 88.99           O  
ATOM   1791  CG  GLU A 228     -12.035  11.299  10.826  1.00 88.99           C  
ATOM   1792  CD  GLU A 228     -12.251  10.160   9.842  1.00 88.99           C  
ATOM   1793  OE1 GLU A 228     -13.203   9.369  10.029  1.00 88.99           O  
ATOM   1794  OE2 GLU A 228     -11.461  10.058   8.877  1.00 88.99           O  
ATOM   1795  N   MET A 229      -9.518  13.246  12.971  1.00 89.26           N  
ATOM   1796  CA  MET A 229      -9.167  13.031  14.372  1.00 89.26           C  
ATOM   1797  C   MET A 229      -9.615  14.208  15.232  1.00 89.26           C  
ATOM   1798  CB  MET A 229      -7.660  12.817  14.522  1.00 89.26           C  
ATOM   1799  O   MET A 229     -10.184  14.015  16.307  1.00 89.26           O  
ATOM   1800  CG  MET A 229      -7.265  12.128  15.818  1.00 89.26           C  
ATOM   1801  SD  MET A 229      -5.457  11.839  15.938  1.00 89.26           S  
ATOM   1802  CE  MET A 229      -5.269  10.490  14.739  1.00 89.26           C  
ATOM   1803  N   GLU A 230      -9.334  15.441  14.797  1.00 89.62           N  
ATOM   1804  CA  GLU A 230      -9.732  16.643  15.523  1.00 89.62           C  
ATOM   1805  C   GLU A 230     -11.244  16.690  15.728  1.00 89.62           C  
ATOM   1806  CB  GLU A 230      -9.263  17.898  14.783  1.00 89.62           C  
ATOM   1807  O   GLU A 230     -11.718  17.022  16.816  1.00 89.62           O  
ATOM   1808  CG  GLU A 230      -7.768  18.159  14.901  1.00 89.62           C  
ATOM   1809  CD  GLU A 230      -7.302  19.356  14.088  1.00 89.62           C  
ATOM   1810  OE1 GLU A 230      -6.082  19.638  14.068  1.00 89.62           O  
ATOM   1811  OE2 GLU A 230      -8.163  20.017  13.466  1.00 89.62           O  
ATOM   1812  N   GLN A 231     -11.960  16.332  14.767  1.00 87.34           N  
ATOM   1813  CA  GLN A 231     -13.416  16.304  14.853  1.00 87.34           C  
ATOM   1814  C   GLN A 231     -13.889  15.246  15.845  1.00 87.34           C  
ATOM   1815  CB  GLN A 231     -14.031  16.044  13.476  1.00 87.34           C  
ATOM   1816  O   GLN A 231     -14.813  15.487  16.625  1.00 87.34           O  
ATOM   1817  CG  GLN A 231     -15.550  16.151  13.451  1.00 87.34           C  
ATOM   1818  CD  GLN A 231     -16.122  16.049  12.050  1.00 87.34           C  
ATOM   1819  NE2 GLN A 231     -17.439  15.900  11.956  1.00 87.34           N  
ATOM   1820  OE1 GLN A 231     -15.386  16.104  11.059  1.00 87.34           O  
ATOM   1821  N   LEU A 232     -13.264  14.120  15.738  1.00 90.44           N  
ATOM   1822  CA  LEU A 232     -13.634  13.028  16.631  1.00 90.44           C  
ATOM   1823  C   LEU A 232     -13.385  13.408  18.087  1.00 90.44           C  
ATOM   1824  CB  LEU A 232     -12.850  11.760  16.282  1.00 90.44           C  
ATOM   1825  O   LEU A 232     -14.225  13.151  18.953  1.00 90.44           O  
ATOM   1826  CG  LEU A 232     -13.239  11.060  14.979  1.00 90.44           C  
ATOM   1827  CD1 LEU A 232     -12.233   9.963  14.646  1.00 90.44           C  
ATOM   1828  CD2 LEU A 232     -14.648  10.487  15.079  1.00 90.44           C  
ATOM   1829  N   ILE A 233     -12.294  14.030  18.352  1.00 90.81           N  
ATOM   1830  CA  ILE A 233     -11.909  14.444  19.696  1.00 90.81           C  
ATOM   1831  C   ILE A 233     -12.903  15.475  20.224  1.00 90.81           C  
ATOM   1832  CB  ILE A 233     -10.475  15.020  19.721  1.00 90.81           C  
ATOM   1833  O   ILE A 233     -13.295  15.428  21.392  1.00 90.81           O  
ATOM   1834  CG1 ILE A 233      -9.448  13.905  19.493  1.00 90.81           C  
ATOM   1835  CG2 ILE A 233     -10.208  15.747  21.042  1.00 90.81           C  
ATOM   1836  CD1 ILE A 233      -8.034  14.409  19.237  1.00 90.81           C  
ATOM   1837  N   ALA A 234     -13.338  16.380  19.451  1.00 89.78           N  
ATOM   1838  CA  ALA A 234     -14.246  17.458  19.834  1.00 89.78           C  
ATOM   1839  C   ALA A 234     -15.616  16.909  20.221  1.00 89.78           C  
ATOM   1840  CB  ALA A 234     -14.382  18.468  18.697  1.00 89.78           C  
ATOM   1841  O   ALA A 234     -16.364  17.554  20.960  1.00 89.78           O  
ATOM   1842  N   GLN A 235     -15.905  15.764  19.819  1.00 87.73           N  
ATOM   1843  CA  GLN A 235     -17.227  15.176  20.010  1.00 87.73           C  
ATOM   1844  C   GLN A 235     -17.247  14.250  21.223  1.00 87.73           C  
ATOM   1845  CB  GLN A 235     -17.662  14.412  18.759  1.00 87.73           C  
ATOM   1846  O   GLN A 235     -18.292  13.694  21.569  1.00 87.73           O  
ATOM   1847  CG  GLN A 235     -17.810  15.290  17.523  1.00 87.73           C  
ATOM   1848  CD  GLN A 235     -18.143  14.494  16.275  1.00 87.73           C  
ATOM   1849  NE2 GLN A 235     -17.473  14.813  15.172  1.00 87.73           N  
ATOM   1850  OE1 GLN A 235     -18.994  13.600  16.301  1.00 87.73           O  
ATOM   1851  N   VAL A 236     -16.010  13.967  21.796  1.00 85.84           N  
ATOM   1852  CA  VAL A 236     -15.959  13.077  22.952  1.00 85.84           C  
ATOM   1853  C   VAL A 236     -16.740  13.691  24.112  1.00 85.84           C  
ATOM   1854  CB  VAL A 236     -14.503  12.790  23.383  1.00 85.84           C  
ATOM   1855  O   VAL A 236     -16.498  14.839  24.492  1.00 85.84           O  
ATOM   1856  CG1 VAL A 236     -14.473  11.914  24.634  1.00 85.84           C  
ATOM   1857  CG2 VAL A 236     -13.731  12.127  22.244  1.00 85.84           C  
ATOM   1858  N   PRO A 237     -17.895  13.062  24.523  1.00 75.53           N  
ATOM   1859  CA  PRO A 237     -18.644  13.584  25.667  1.00 75.53           C  
ATOM   1860  C   PRO A 237     -17.774  13.767  26.909  1.00 75.53           C  
ATOM   1861  CB  PRO A 237     -19.716  12.517  25.904  1.00 75.53           C  
ATOM   1862  O   PRO A 237     -16.951  12.903  27.223  1.00 75.53           O  
ATOM   1863  CG  PRO A 237     -19.637  11.625  24.707  1.00 75.53           C  
ATOM   1864  CD  PRO A 237     -18.319  11.857  24.026  1.00 75.53           C  
ATOM   1865  N   ARG A 238     -17.505  15.013  27.439  1.00 76.25           N  
ATOM   1866  CA  ARG A 238     -16.861  15.262  28.724  1.00 76.25           C  
ATOM   1867  C   ARG A 238     -17.763  14.842  29.880  1.00 76.25           C  
ATOM   1868  CB  ARG A 238     -16.488  16.740  28.861  1.00 76.25           C  
ATOM   1869  O   ARG A 238     -18.984  14.994  29.808  1.00 76.25           O  
ATOM   1870  CG  ARG A 238     -15.408  17.195  27.893  1.00 76.25           C  
ATOM   1871  CD  ARG A 238     -14.976  18.630  28.163  1.00 76.25           C  
ATOM   1872  NE  ARG A 238     -14.013  19.099  27.171  1.00 76.25           N  
ATOM   1873  NH1 ARG A 238     -13.661  21.148  28.178  1.00 76.25           N  
ATOM   1874  NH2 ARG A 238     -12.551  20.610  26.246  1.00 76.25           N  
ATOM   1875  CZ  ARG A 238     -13.411  20.285  27.201  1.00 76.25           C  
TER    1876      ARG A 238                                                      
ENDMDL                                                                          
END                                                                             
