# Supplementary material for: Pan-kinome of Legionella expanded by a bioinformatics survey
Source: Sci Rep. 2022 Dec 16;12:21782. doi: 10.1038/s41598-022-26109-x (PMC9758233; doi:10.1038/s41598-022-26109-x)
Supplement: Supplementary file 9 — Supplementary Information 9. [file 41598_2022_26109_MOESM9_ESM.zip › S15 - Data - 3D structure models of novel kinases/pdb - protein kinase domains - RoseTTAFold/Lani_1194_15-192.pdb]

PFRMAT TS
TARGET 94
AUTHOR BAKER-ROBETTA
METHOD    ROSETTA provides both ab initio and
METHOD    comparative models of protein domains.
METHOD    Comparative models are built from structures
METHOD    detected and aligned by HHSEARCH, SPARKS, and
METHOD    Raptor. Loop regions are assembled from fragments and 
METHOD    optimized to fit the aligned template structures.
METHOD    De novo models are built using the Rosetta de
METHOD    novo protocol.  The procedure is fully automated.
MODEL     1
PARENT N/A
REMARK PARENT    N/A
REMARK PARSRC    RoseTTAFold
REMARK SCORE     0.00
ATOM      1  N   LYS A   1       2.032   0.589  -2.004  1.00  1.64           N  
ATOM      2  CA  LYS A   1       2.014   1.140  -0.657  1.00  1.64           C  
ATOM      3  C   LYS A   1       2.464   2.593  -0.755  1.00  1.64           C  
ATOM      4  O   LYS A   1       3.621   2.876  -1.079  1.00  1.64           O  
ATOM      5  CB  LYS A   1       2.916   0.304   0.250  1.00  1.64           C  
ATOM      6  CG  LYS A   1       2.799   0.588   1.714  1.00  1.64           C  
ATOM      7  CD  LYS A   1       3.764  -0.292   2.524  1.00  1.64           C  
ATOM      8  CE  LYS A   1       3.415  -1.755   2.395  1.00  1.64           C  
ATOM      9  NZ  LYS A   1       4.177  -2.608   3.329  1.00  1.64           N  
ATOM     10 1H   LYS A   1       1.808  -0.394  -1.973  1.00  1.64           H  
ATOM     11 2H   LYS A   1       1.348   1.075  -2.567  1.00  1.64           H  
ATOM     12 3H   LYS A   1       2.949   0.717  -2.406  1.00  1.64           H  
ATOM     13  HA  LYS A   1       0.996   1.118  -0.271  1.00  1.64           H  
ATOM     14 1HB  LYS A   1       2.694  -0.752   0.102  1.00  1.64           H  
ATOM     15 2HB  LYS A   1       3.956   0.462  -0.033  1.00  1.64           H  
ATOM     16 1HG  LYS A   1       3.010   1.640   1.898  1.00  1.64           H  
ATOM     17 2HG  LYS A   1       1.777   0.378   2.025  1.00  1.64           H  
ATOM     18 1HD  LYS A   1       4.766  -0.166   2.132  1.00  1.64           H  
ATOM     19 2HD  LYS A   1       3.766  -0.014   3.576  1.00  1.64           H  
ATOM     20 1HE  LYS A   1       2.363  -1.890   2.578  1.00  1.64           H  
ATOM     21 2HE  LYS A   1       3.643  -2.066   1.378  1.00  1.64           H  
ATOM     22 1HZ  LYS A   1       3.929  -3.570   3.198  1.00  1.64           H  
ATOM     23 2HZ  LYS A   1       5.189  -2.509   3.204  1.00  1.64           H  
ATOM     24 3HZ  LYS A   1       3.957  -2.351   4.307  1.00  1.64           H  
ATOM     25  N   ASN A   2       1.534   3.515  -0.542  1.00  1.72           N  
ATOM     26  CA  ASN A   2       1.815   4.938  -0.727  1.00  1.72           C  
ATOM     27  C   ASN A   2       2.179   5.693   0.540  1.00  1.72           C  
ATOM     28  O   ASN A   2       1.362   5.840   1.449  1.00  1.72           O  
ATOM     29  CB  ASN A   2       0.645   5.623  -1.411  1.00  1.72           C  
ATOM     30  CG  ASN A   2       0.418   5.122  -2.825  1.00  1.72           C  
ATOM     31  OD1 ASN A   2       1.369   4.976  -3.600  1.00  1.72           O  
ATOM     32  ND2 ASN A   2      -0.820   4.870  -3.176  1.00  1.72           N  
ATOM     33  H   ASN A   2       0.610   3.225  -0.217  1.00  1.72           H  
ATOM     34  HA  ASN A   2       2.676   5.023  -1.392  1.00  1.72           H  
ATOM     35 1HB  ASN A   2      -0.262   5.456  -0.828  1.00  1.72           H  
ATOM     36 2HB  ASN A   2       0.822   6.699  -1.438  1.00  1.72           H  
ATOM     37 1HD2 ASN A   2      -1.021   4.544  -4.101  1.00  1.72           H  
ATOM     38 2HD2 ASN A   2      -1.565   5.008  -2.526  1.00  1.72           H  
ATOM     39  N   ALA A   3       3.424   6.143   0.624  1.00  1.89           N  
ATOM     40  CA  ALA A   3       3.879   6.864   1.808  1.00  1.89           C  
ATOM     41  C   ALA A   3       3.353   8.292   1.798  1.00  1.89           C  
ATOM     42  O   ALA A   3       3.214   8.899   0.734  1.00  1.89           O  
ATOM     43  CB  ALA A   3       5.392   6.878   1.878  1.00  1.89           C  
ATOM     44  H   ALA A   3       4.062   5.984  -0.146  1.00  1.89           H  
ATOM     45  HA  ALA A   3       3.487   6.363   2.688  1.00  1.89           H  
ATOM     46 1HB  ALA A   3       5.705   7.405   2.781  1.00  1.89           H  
ATOM     47 2HB  ALA A   3       5.758   5.864   1.899  1.00  1.89           H  
ATOM     48 3HB  ALA A   3       5.790   7.387   1.004  1.00  1.89           H  
ATOM     49  N   HIS A   4       3.125   8.847   2.981  1.00  2.14           N  
ATOM     50  CA  HIS A   4       2.744  10.243   3.123  1.00  2.14           C  
ATOM     51  C   HIS A   4       4.006  11.088   3.305  1.00  2.14           C  
ATOM     52  O   HIS A   4       4.715  10.973   4.312  1.00  2.14           O  
ATOM     53  CB  HIS A   4       1.802  10.440   4.320  1.00  2.14           C  
ATOM     54  CG  HIS A   4       0.461   9.726   4.212  1.00  2.14           C  
ATOM     55  ND1 HIS A   4      -0.636  10.090   4.974  1.00  2.14           N  
ATOM     56  CD2 HIS A   4       0.052   8.680   3.450  1.00  2.14           C  
ATOM     57  CE1 HIS A   4      -1.655   9.300   4.680  1.00  2.14           C  
ATOM     58  NE2 HIS A   4      -1.264   8.443   3.761  1.00  2.14           N  
ATOM     59  H   HIS A   4       3.205   8.272   3.813  1.00  2.14           H  
ATOM     60  HA  HIS A   4       2.232  10.583   2.223  1.00  2.14           H  
ATOM     61 1HB  HIS A   4       2.299  10.079   5.219  1.00  2.14           H  
ATOM     62 2HB  HIS A   4       1.612  11.504   4.461  1.00  2.14           H  
ATOM     63  HD2 HIS A   4       0.644   8.126   2.727  1.00  2.14           H  
ATOM     64  HE1 HIS A   4      -2.650   9.349   5.122  1.00  2.14           H  
ATOM     65  HE2 HIS A   4      -1.839   7.724   3.350  1.00  2.14           H  
ATOM     66  N   LYS A   5       4.272  11.975   2.349  1.00  2.46           N  
ATOM     67  CA  LYS A   5       5.503  12.771   2.356  1.00  2.46           C  
ATOM     68  C   LYS A   5       5.662  13.657   3.587  1.00  2.46           C  
ATOM     69  O   LYS A   5       6.781  13.907   4.032  1.00  2.46           O  
ATOM     70  CB  LYS A   5       5.584  13.629   1.097  1.00  2.46           C  
ATOM     71  CG  LYS A   5       5.828  12.832  -0.182  1.00  2.46           C  
ATOM     72  CD  LYS A   5       5.896  13.739  -1.405  1.00  2.46           C  
ATOM     73  CE  LYS A   5       6.149  12.937  -2.678  1.00  2.46           C  
ATOM     74  NZ  LYS A   5       6.185  13.808  -3.885  1.00  2.46           N  
ATOM     75  H   LYS A   5       3.640  12.052   1.563  1.00  2.46           H  
ATOM     76  HA  LYS A   5       6.346  12.078   2.344  1.00  2.46           H  
ATOM     77 1HB  LYS A   5       4.656  14.188   0.976  1.00  2.46           H  
ATOM     78 2HB  LYS A   5       6.391  14.354   1.202  1.00  2.46           H  
ATOM     79 1HG  LYS A   5       6.767  12.283  -0.093  1.00  2.46           H  
ATOM     80 2HG  LYS A   5       5.021  12.110  -0.317  1.00  2.46           H  
ATOM     81 1HD  LYS A   5       4.957  14.283  -1.508  1.00  2.46           H  
ATOM     82 2HD  LYS A   5       6.702  14.461  -1.277  1.00  2.46           H  
ATOM     83 1HE  LYS A   5       7.102  12.418  -2.589  1.00  2.46           H  
ATOM     84 2HE  LYS A   5       5.355  12.199  -2.799  1.00  2.46           H  
ATOM     85 1HZ  LYS A   5       6.354  13.242  -4.705  1.00  2.46           H  
ATOM     86 2HZ  LYS A   5       5.300  14.285  -3.983  1.00  2.46           H  
ATOM     87 3HZ  LYS A   5       6.924  14.488  -3.787  1.00  2.46           H  
ATOM     88  N   SER A   6       4.545  14.079   4.184  1.00  2.75           N  
ATOM     89  CA  SER A   6       4.556  14.952   5.361  1.00  2.75           C  
ATOM     90  C   SER A   6       5.251  14.308   6.567  1.00  2.75           C  
ATOM     91  O   SER A   6       5.658  14.998   7.507  1.00  2.75           O  
ATOM     92  CB  SER A   6       3.139  15.332   5.738  1.00  2.75           C  
ATOM     93  OG  SER A   6       2.421  14.215   6.183  1.00  2.75           O  
ATOM     94  H   SER A   6       3.660  13.808   3.785  1.00  2.75           H  
ATOM     95  HA  SER A   6       5.098  15.862   5.102  1.00  2.75           H  
ATOM     96 1HB  SER A   6       3.164  16.088   6.522  1.00  2.75           H  
ATOM     97 2HB  SER A   6       2.638  15.770   4.876  1.00  2.75           H  
ATOM     98  HG  SER A   6       2.928  13.855   6.916  1.00  2.75           H  
ATOM     99  N   SER A   7       5.417  12.982   6.533  1.00  2.89           N  
ATOM    100  CA  SER A   7       6.060  12.244   7.607  1.00  2.89           C  
ATOM    101  C   SER A   7       7.542  12.591   7.754  1.00  2.89           C  
ATOM    102  O   SER A   7       8.154  12.286   8.777  1.00  2.89           O  
ATOM    103  CB  SER A   7       5.883  10.758   7.409  1.00  2.89           C  
ATOM    104  OG  SER A   7       6.544  10.303   6.262  1.00  2.89           O  
ATOM    105  H   SER A   7       5.096  12.453   5.720  1.00  2.89           H  
ATOM    106  HA  SER A   7       5.566  12.512   8.540  1.00  2.89           H  
ATOM    107 1HB  SER A   7       6.281  10.255   8.281  1.00  2.89           H  
ATOM    108 2HB  SER A   7       4.822  10.518   7.341  1.00  2.89           H  
ATOM    109  HG  SER A   7       6.004  10.618   5.499  1.00  2.89           H  
ATOM    110  N   PHE A   8       8.119  13.306   6.773  1.00  2.79           N  
ATOM    111  CA  PHE A   8       9.521  13.722   6.851  1.00  2.79           C  
ATOM    112  C   PHE A   8       9.779  14.537   8.124  1.00  2.79           C  
ATOM    113  O   PHE A   8      10.911  14.614   8.605  1.00  2.79           O  
ATOM    114  CB  PHE A   8       9.915  14.613   5.666  1.00  2.79           C  
ATOM    115  CG  PHE A   8       9.471  16.082   5.800  1.00  2.79           C  
ATOM    116  CD1 PHE A   8      10.326  17.015   6.383  1.00  2.79           C  
ATOM    117  CD2 PHE A   8       8.244  16.531   5.347  1.00  2.79           C  
ATOM    118  CE1 PHE A   8       9.956  18.341   6.509  1.00  2.79           C  
ATOM    119  CE2 PHE A   8       7.872  17.853   5.467  1.00  2.79           C  
ATOM    120  CZ  PHE A   8       8.729  18.760   6.049  1.00  2.79           C  
ATOM    121  H   PHE A   8       7.581  13.543   5.937  1.00  2.79           H  
ATOM    122  HA  PHE A   8      10.150  12.832   6.867  1.00  2.79           H  
ATOM    123 1HB  PHE A   8      10.994  14.593   5.539  1.00  2.79           H  
ATOM    124 2HB  PHE A   8       9.468  14.211   4.756  1.00  2.79           H  
ATOM    125  HD1 PHE A   8      11.299  16.686   6.745  1.00  2.79           H  
ATOM    126  HD2 PHE A   8       7.573  15.841   4.895  1.00  2.79           H  
ATOM    127  HE1 PHE A   8      10.639  19.055   6.969  1.00  2.79           H  
ATOM    128  HE2 PHE A   8       6.901  18.179   5.100  1.00  2.79           H  
ATOM    129  HZ  PHE A   8       8.438  19.804   6.145  1.00  2.79           H  
ATOM    130  N   ARG A   9       8.718  15.150   8.668  1.00  2.45           N  
ATOM    131  CA  ARG A   9       8.790  15.980   9.856  1.00  2.45           C  
ATOM    132  C   ARG A   9       9.258  15.214  11.101  1.00  2.45           C  
ATOM    133  O   ARG A   9       9.740  15.827  12.057  1.00  2.45           O  
ATOM    134  CB  ARG A   9       7.421  16.577  10.122  1.00  2.45           C  
ATOM    135  CG  ARG A   9       6.998  17.620   9.110  1.00  2.45           C  
ATOM    136  CD  ARG A   9       5.595  18.076   9.306  1.00  2.45           C  
ATOM    137  NE  ARG A   9       5.389  18.753  10.586  1.00  2.45           N  
ATOM    138  CZ  ARG A   9       5.627  20.065  10.809  1.00  2.45           C  
ATOM    139  NH1 ARG A   9       6.084  20.847   9.867  1.00  2.45           N  
ATOM    140  NH2 ARG A   9       5.408  20.602  11.983  1.00  2.45           N  
ATOM    141  H   ARG A   9       7.804  15.036   8.224  1.00  2.45           H  
ATOM    142  HA  ARG A   9       9.493  16.788   9.659  1.00  2.45           H  
ATOM    143 1HB  ARG A   9       6.674  15.782  10.103  1.00  2.45           H  
ATOM    144 2HB  ARG A   9       7.401  17.029  11.111  1.00  2.45           H  
ATOM    145 1HG  ARG A   9       7.662  18.480   9.161  1.00  2.45           H  
ATOM    146 2HG  ARG A   9       7.060  17.170   8.125  1.00  2.45           H  
ATOM    147 1HD  ARG A   9       5.330  18.767   8.507  1.00  2.45           H  
ATOM    148 2HD  ARG A   9       4.934  17.208   9.265  1.00  2.45           H  
ATOM    149  HE  ARG A   9       5.036  18.201  11.361  1.00  2.45           H  
ATOM    150 1HH1 ARG A   9       6.271  20.494   8.943  1.00  2.45           H  
ATOM    151 2HH1 ARG A   9       6.249  21.838  10.119  1.00  2.45           H  
ATOM    152 1HH2 ARG A   9       5.057  20.052  12.752  1.00  2.45           H  
ATOM    153 2HH2 ARG A   9       5.614  21.614  12.092  1.00  2.45           H  
ATOM    154  N   ASP A  10       9.083  13.887  11.114  1.00  2.01           N  
ATOM    155  CA  ASP A  10       9.496  13.071  12.249  1.00  2.01           C  
ATOM    156  C   ASP A  10      10.058  11.724  11.797  1.00  2.01           C  
ATOM    157  O   ASP A  10       9.311  10.757  11.689  1.00  2.01           O  
ATOM    158  CB  ASP A  10       8.348  12.832  13.231  1.00  2.01           C  
ATOM    159  CG  ASP A  10       8.788  12.033  14.506  1.00  2.01           C  
ATOM    160  OD1 ASP A  10       9.879  11.457  14.531  1.00  2.01           O  
ATOM    161  OD2 ASP A  10       8.029  12.023  15.443  1.00  2.01           O  
ATOM    162  H   ASP A  10       8.689  13.425  10.292  1.00  2.01           H  
ATOM    163  HA  ASP A  10      10.242  13.623  12.809  1.00  2.01           H  
ATOM    164 1HB  ASP A  10       7.933  13.793  13.544  1.00  2.01           H  
ATOM    165 2HB  ASP A  10       7.552  12.278  12.729  1.00  2.01           H  
ATOM    166  N   PRO A  11      11.385  11.584  11.655  1.00  1.59           N  
ATOM    167  CA  PRO A  11      12.085  10.396  11.188  1.00  1.59           C  
ATOM    168  C   PRO A  11      11.779   9.123  11.994  1.00  1.59           C  
ATOM    169  O   PRO A  11      12.076   8.018  11.525  1.00  1.59           O  
ATOM    170  CB  PRO A  11      13.558  10.794  11.352  1.00  1.59           C  
ATOM    171  CG  PRO A  11      13.562  12.301  11.252  1.00  1.59           C  
ATOM    172  CD  PRO A  11      12.276  12.738  11.907  1.00  1.59           C  
ATOM    173  HA  PRO A  11      11.839  10.241  10.128  1.00  1.59           H  
ATOM    174 1HB  PRO A  11      13.933  10.427  12.321  1.00  1.59           H  
ATOM    175 2HB  PRO A  11      14.165  10.313  10.571  1.00  1.59           H  
ATOM    176 1HG  PRO A  11      14.453  12.713  11.750  1.00  1.59           H  
ATOM    177 2HG  PRO A  11      13.619  12.610  10.197  1.00  1.59           H  
ATOM    178 1HD  PRO A  11      12.416  12.896  12.988  1.00  1.59           H  
ATOM    179 2HD  PRO A  11      11.919  13.642  11.381  1.00  1.59           H  
ATOM    180  N   GLY A  12      11.238   9.263  13.214  1.00  1.27           N  
ATOM    181  CA  GLY A  12      10.941   8.102  14.042  1.00  1.27           C  
ATOM    182  C   GLY A  12       9.621   7.419  13.662  1.00  1.27           C  
ATOM    183  O   GLY A  12       9.289   6.361  14.216  1.00  1.27           O  
ATOM    184  H   GLY A  12      10.960  10.181  13.584  1.00  1.27           H  
ATOM    185 1HA  GLY A  12      11.759   7.389  13.966  1.00  1.27           H  
ATOM    186 2HA  GLY A  12      10.894   8.421  15.082  1.00  1.27           H  
ATOM    187  N   SER A  13       8.869   8.002  12.716  1.00  1.05           N  
ATOM    188  CA  SER A  13       7.597   7.401  12.331  1.00  1.05           C  
ATOM    189  C   SER A  13       7.153   7.749  10.904  1.00  1.05           C  
ATOM    190  O   SER A  13       7.379   8.850  10.407  1.00  1.05           O  
ATOM    191  CB  SER A  13       6.517   7.806  13.325  1.00  1.05           C  
ATOM    192  OG  SER A  13       5.283   7.221  13.003  1.00  1.05           O  
ATOM    193  H   SER A  13       9.165   8.886  12.292  1.00  1.05           H  
ATOM    194  HA  SER A  13       7.730   6.326  12.379  1.00  1.05           H  
ATOM    195 1HB  SER A  13       6.816   7.488  14.323  1.00  1.05           H  
ATOM    196 2HB  SER A  13       6.419   8.892  13.344  1.00  1.05           H  
ATOM    197  HG  SER A  13       5.501   6.290  12.753  1.00  1.05           H  
ATOM    198  N   GLN A  14       6.501   6.791  10.246  1.00  0.93           N  
ATOM    199  CA  GLN A  14       6.019   7.012   8.881  1.00  0.93           C  
ATOM    200  C   GLN A  14       4.556   6.624   8.714  1.00  0.93           C  
ATOM    201  O   GLN A  14       4.062   5.711   9.363  1.00  0.93           O  
ATOM    202  CB  GLN A  14       6.880   6.238   7.874  1.00  0.93           C  
ATOM    203  CG  GLN A  14       8.359   6.652   7.836  1.00  0.93           C  
ATOM    204  CD  GLN A  14       9.181   5.874   6.800  1.00  0.93           C  
ATOM    205  OE1 GLN A  14       9.367   4.657   6.909  1.00  0.93           O  
ATOM    206  NE2 GLN A  14       9.674   6.581   5.791  1.00  0.93           N  
ATOM    207  H   GLN A  14       6.338   5.913  10.733  1.00  0.93           H  
ATOM    208  HA  GLN A  14       6.104   8.067   8.654  1.00  0.93           H  
ATOM    209 1HB  GLN A  14       6.832   5.172   8.087  1.00  0.93           H  
ATOM    210 2HB  GLN A  14       6.469   6.390   6.878  1.00  0.93           H  
ATOM    211 1HG  GLN A  14       8.416   7.717   7.598  1.00  0.93           H  
ATOM    212 2HG  GLN A  14       8.799   6.468   8.814  1.00  0.93           H  
ATOM    213 1HE2 GLN A  14      10.220   6.133   5.080  1.00  0.93           H  
ATOM    214 2HE2 GLN A  14       9.500   7.566   5.740  1.00  0.93           H  
ATOM    215  N   VAL A  15       3.860   7.305   7.820  1.00  0.88           N  
ATOM    216  CA  VAL A  15       2.453   7.000   7.559  1.00  0.88           C  
ATOM    217  C   VAL A  15       2.242   6.615   6.118  1.00  0.88           C  
ATOM    218  O   VAL A  15       2.848   7.205   5.221  1.00  0.88           O  
ATOM    219  CB  VAL A  15       1.540   8.177   7.929  1.00  0.88           C  
ATOM    220  CG1 VAL A  15       0.094   7.843   7.593  1.00  0.88           C  
ATOM    221  CG2 VAL A  15       1.674   8.454   9.395  1.00  0.88           C  
ATOM    222  H   VAL A  15       4.310   8.054   7.310  1.00  0.88           H  
ATOM    223  HA  VAL A  15       2.160   6.153   8.176  1.00  0.88           H  
ATOM    224  HB  VAL A  15       1.822   9.054   7.356  1.00  0.88           H  
ATOM    225 1HG1 VAL A  15      -0.544   8.681   7.860  1.00  0.88           H  
ATOM    226 2HG1 VAL A  15      -0.009   7.649   6.534  1.00  0.88           H  
ATOM    227 3HG1 VAL A  15      -0.207   6.960   8.156  1.00  0.88           H  
ATOM    228 1HG2 VAL A  15       1.027   9.285   9.657  1.00  0.88           H  
ATOM    229 2HG2 VAL A  15       1.379   7.566   9.955  1.00  0.88           H  
ATOM    230 3HG2 VAL A  15       2.704   8.707   9.633  1.00  0.88           H  
ATOM    231  N   TYR A  16       1.454   5.571   5.907  1.00  0.88           N  
ATOM    232  CA  TYR A  16       1.202   5.105   4.561  1.00  0.88           C  
ATOM    233  C   TYR A  16      -0.160   4.482   4.322  1.00  0.88           C  
ATOM    234  O   TYR A  16      -0.866   4.074   5.250  1.00  0.88           O  
ATOM    235  CB  TYR A  16       2.291   4.119   4.205  1.00  0.88           C  
ATOM    236  CG  TYR A  16       2.332   2.955   5.087  1.00  0.88           C  
ATOM    237  CD1 TYR A  16       1.697   1.797   4.736  1.00  0.88           C  
ATOM    238  CD2 TYR A  16       3.015   3.054   6.292  1.00  0.88           C  
ATOM    239  CE1 TYR A  16       1.767   0.718   5.566  1.00  0.88           C  
ATOM    240  CE2 TYR A  16       3.069   1.988   7.125  1.00  0.88           C  
ATOM    241  CZ  TYR A  16       2.466   0.826   6.765  1.00  0.88           C  
ATOM    242  OH  TYR A  16       2.526  -0.235   7.576  1.00  0.88           O  
ATOM    243  H   TYR A  16       1.017   5.112   6.708  1.00  0.88           H  
ATOM    244  HA  TYR A  16       1.277   5.964   3.899  1.00  0.88           H  
ATOM    245 1HB  TYR A  16       2.147   3.769   3.180  1.00  0.88           H  
ATOM    246 2HB  TYR A  16       3.251   4.610   4.247  1.00  0.88           H  
ATOM    247  HD1 TYR A  16       1.150   1.737   3.798  1.00  0.88           H  
ATOM    248  HD2 TYR A  16       3.508   3.985   6.574  1.00  0.88           H  
ATOM    249  HE1 TYR A  16       1.275  -0.219   5.297  1.00  0.88           H  
ATOM    250  HE2 TYR A  16       3.593   2.059   8.061  1.00  0.88           H  
ATOM    251  HH  TYR A  16       2.521  -1.024   7.025  1.00  0.88           H  
ATOM    252  N   LYS A  17      -0.510   4.393   3.043  1.00  0.91           N  
ATOM    253  CA  LYS A  17      -1.752   3.771   2.630  1.00  0.91           C  
ATOM    254  C   LYS A  17      -1.541   2.507   1.809  1.00  0.91           C  
ATOM    255  O   LYS A  17      -0.734   2.450   0.867  1.00  0.91           O  
ATOM    256  CB  LYS A  17      -2.614   4.751   1.840  1.00  0.91           C  
ATOM    257  CG  LYS A  17      -3.981   4.185   1.404  1.00  0.91           C  
ATOM    258  CD  LYS A  17      -4.818   5.241   0.701  1.00  0.91           C  
ATOM    259  CE  LYS A  17      -6.169   4.688   0.283  1.00  0.91           C  
ATOM    260  NZ  LYS A  17      -6.993   5.716  -0.418  1.00  0.91           N  
ATOM    261  H   LYS A  17       0.114   4.793   2.344  1.00  0.91           H  
ATOM    262  HA  LYS A  17      -2.300   3.485   3.523  1.00  0.91           H  
ATOM    263 1HB  LYS A  17      -2.771   5.652   2.413  1.00  0.91           H  
ATOM    264 2HB  LYS A  17      -2.081   5.039   0.937  1.00  0.91           H  
ATOM    265 1HG  LYS A  17      -3.833   3.349   0.715  1.00  0.91           H  
ATOM    266 2HG  LYS A  17      -4.524   3.810   2.275  1.00  0.91           H  
ATOM    267 1HD  LYS A  17      -4.971   6.087   1.368  1.00  0.91           H  
ATOM    268 2HD  LYS A  17      -4.291   5.587  -0.187  1.00  0.91           H  
ATOM    269 1HE  LYS A  17      -6.018   3.843  -0.384  1.00  0.91           H  
ATOM    270 2HE  LYS A  17      -6.704   4.344   1.170  1.00  0.91           H  
ATOM    271 1HZ  LYS A  17      -7.881   5.312  -0.683  1.00  0.91           H  
ATOM    272 2HZ  LYS A  17      -7.149   6.502   0.195  1.00  0.91           H  
ATOM    273 3HZ  LYS A  17      -6.506   6.025  -1.245  1.00  0.91           H  
ATOM    274  N   ILE A  18      -2.296   1.492   2.177  1.00  0.96           N  
ATOM    275  CA  ILE A  18      -2.308   0.209   1.495  1.00  0.96           C  
ATOM    276  C   ILE A  18      -3.764  -0.127   1.279  1.00  0.96           C  
ATOM    277  O   ILE A  18      -4.576   0.101   2.174  1.00  0.96           O  
ATOM    278  CB  ILE A  18      -1.647  -0.878   2.351  1.00  0.96           C  
ATOM    279  CG1 ILE A  18      -1.552  -2.199   1.591  1.00  0.96           C  
ATOM    280  CG2 ILE A  18      -2.444  -1.055   3.558  1.00  0.96           C  
ATOM    281  CD1 ILE A  18      -0.656  -3.209   2.261  1.00  0.96           C  
ATOM    282  H   ILE A  18      -2.927   1.636   2.970  1.00  0.96           H  
ATOM    283  HA  ILE A  18      -1.810   0.291   0.532  1.00  0.96           H  
ATOM    284  HB  ILE A  18      -0.638  -0.569   2.623  1.00  0.96           H  
ATOM    285 1HG1 ILE A  18      -2.544  -2.631   1.504  1.00  0.96           H  
ATOM    286 2HG1 ILE A  18      -1.168  -2.006   0.591  1.00  0.96           H  
ATOM    287 1HG2 ILE A  18      -1.985  -1.812   4.194  1.00  0.96           H  
ATOM    288 2HG2 ILE A  18      -2.485  -0.103   4.077  1.00  0.96           H  
ATOM    289 3HG2 ILE A  18      -3.455  -1.369   3.289  1.00  0.96           H  
ATOM    290 1HD1 ILE A  18      -0.636  -4.124   1.668  1.00  0.96           H  
ATOM    291 2HD1 ILE A  18       0.338  -2.811   2.340  1.00  0.96           H  
ATOM    292 3HD1 ILE A  18      -1.040  -3.431   3.256  1.00  0.96           H  
ATOM    293  N   ASN A  19      -4.117  -0.660   0.121  1.00  0.99           N  
ATOM    294  CA  ASN A  19      -5.518  -0.977  -0.116  1.00  0.99           C  
ATOM    295  C   ASN A  19      -6.367   0.260   0.224  1.00  0.99           C  
ATOM    296  O   ASN A  19      -6.212   1.305  -0.409  1.00  0.99           O  
ATOM    297  CB  ASN A  19      -5.933  -2.200   0.692  1.00  0.99           C  
ATOM    298  CG  ASN A  19      -5.157  -3.436   0.298  1.00  0.99           C  
ATOM    299  OD1 ASN A  19      -4.631  -3.526  -0.817  1.00  0.99           O  
ATOM    300  ND2 ASN A  19      -5.075  -4.388   1.196  1.00  0.99           N  
ATOM    301  H   ASN A  19      -3.424  -0.837  -0.593  1.00  0.99           H  
ATOM    302  HA  ASN A  19      -5.661  -1.190  -1.177  1.00  0.99           H  
ATOM    303 1HB  ASN A  19      -5.790  -2.030   1.759  1.00  0.99           H  
ATOM    304 2HB  ASN A  19      -6.995  -2.396   0.528  1.00  0.99           H  
ATOM    305 1HD2 ASN A  19      -4.573  -5.230   0.989  1.00  0.99           H  
ATOM    306 2HD2 ASN A  19      -5.515  -4.274   2.088  1.00  0.99           H  
ATOM    307  N   HIS A  20      -7.252   0.139   1.217  1.00  0.99           N  
ATOM    308  CA  HIS A  20      -8.136   1.230   1.614  1.00  0.99           C  
ATOM    309  C   HIS A  20      -7.929   1.644   3.074  1.00  0.99           C  
ATOM    310  O   HIS A  20      -8.823   2.230   3.691  1.00  0.99           O  
ATOM    311  CB  HIS A  20      -9.587   0.815   1.408  1.00  0.99           C  
ATOM    312  CG  HIS A  20      -9.912   0.498  -0.019  1.00  0.99           C  
ATOM    313  ND1 HIS A  20     -10.015   1.467  -0.993  1.00  0.99           N  
ATOM    314  CD2 HIS A  20     -10.145  -0.684  -0.636  1.00  0.99           C  
ATOM    315  CE1 HIS A  20     -10.303   0.895  -2.149  1.00  0.99           C  
ATOM    316  NE2 HIS A  20     -10.389  -0.409  -1.960  1.00  0.99           N  
ATOM    317  H   HIS A  20      -7.317  -0.733   1.717  1.00  0.99           H  
ATOM    318  HA  HIS A  20      -7.939   2.100   0.993  1.00  0.99           H  
ATOM    319 1HB  HIS A  20      -9.802  -0.065   2.016  1.00  0.99           H  
ATOM    320 2HB  HIS A  20     -10.246   1.615   1.743  1.00  0.99           H  
ATOM    321  HD2 HIS A  20     -10.142  -1.670  -0.170  1.00  0.99           H  
ATOM    322  HE1 HIS A  20     -10.444   1.412  -3.097  1.00  0.99           H  
ATOM    323  HE2 HIS A  20     -10.598  -1.097  -2.671  1.00  0.99           H  
ATOM    324  N   GLU A  21      -6.761   1.325   3.628  1.00  0.96           N  
ATOM    325  CA  GLU A  21      -6.461   1.608   5.031  1.00  0.96           C  
ATOM    326  C   GLU A  21      -5.167   2.389   5.257  1.00  0.96           C  
ATOM    327  O   GLU A  21      -4.190   2.262   4.509  1.00  0.96           O  
ATOM    328  CB  GLU A  21      -6.385   0.294   5.811  1.00  0.96           C  
ATOM    329  CG  GLU A  21      -7.694  -0.489   5.925  1.00  0.96           C  
ATOM    330  CD  GLU A  21      -7.544  -1.786   6.715  1.00  0.96           C  
ATOM    331  OE1 GLU A  21      -6.610  -2.524   6.453  1.00  0.96           O  
ATOM    332  OE2 GLU A  21      -8.351  -2.025   7.601  1.00  0.96           O  
ATOM    333  H   GLU A  21      -6.056   0.861   3.056  1.00  0.96           H  
ATOM    334  HA  GLU A  21      -7.277   2.204   5.437  1.00  0.96           H  
ATOM    335 1HB  GLU A  21      -5.712  -0.359   5.282  1.00  0.96           H  
ATOM    336 2HB  GLU A  21      -5.977   0.468   6.809  1.00  0.96           H  
ATOM    337 1HG  GLU A  21      -8.439   0.140   6.412  1.00  0.96           H  
ATOM    338 2HG  GLU A  21      -8.054  -0.722   4.925  1.00  0.96           H  
ATOM    339  N   ILE A  22      -5.166   3.178   6.333  1.00  0.91           N  
ATOM    340  CA  ILE A  22      -3.993   3.946   6.732  1.00  0.91           C  
ATOM    341  C   ILE A  22      -3.291   3.296   7.904  1.00  0.91           C  
ATOM    342  O   ILE A  22      -3.916   2.916   8.891  1.00  0.91           O  
ATOM    343  CB  ILE A  22      -4.350   5.395   7.114  1.00  0.91           C  
ATOM    344  CG1 ILE A  22      -5.087   6.063   5.965  1.00  0.91           C  
ATOM    345  CG2 ILE A  22      -3.070   6.180   7.438  1.00  0.91           C  
ATOM    346  CD1 ILE A  22      -4.285   6.093   4.711  1.00  0.91           C  
ATOM    347  H   ILE A  22      -6.005   3.239   6.892  1.00  0.91           H  
ATOM    348  HA  ILE A  22      -3.296   3.976   5.898  1.00  0.91           H  
ATOM    349  HB  ILE A  22      -5.007   5.396   7.983  1.00  0.91           H  
ATOM    350 1HG1 ILE A  22      -6.014   5.524   5.771  1.00  0.91           H  
ATOM    351 2HG1 ILE A  22      -5.333   7.088   6.246  1.00  0.91           H  
ATOM    352 1HG2 ILE A  22      -3.326   7.203   7.702  1.00  0.91           H  
ATOM    353 2HG2 ILE A  22      -2.549   5.718   8.273  1.00  0.91           H  
ATOM    354 3HG2 ILE A  22      -2.415   6.183   6.562  1.00  0.91           H  
ATOM    355 1HD1 ILE A  22      -4.853   6.578   3.920  1.00  0.91           H  
ATOM    356 2HD1 ILE A  22      -3.360   6.639   4.885  1.00  0.91           H  
ATOM    357 3HD1 ILE A  22      -4.052   5.076   4.423  1.00  0.91           H  
ATOM    358  N   TYR A  23      -1.991   3.149   7.763  1.00  0.86           N  
ATOM    359  CA  TYR A  23      -1.145   2.557   8.780  1.00  0.86           C  
ATOM    360  C   TYR A  23      -0.031   3.502   9.201  1.00  0.86           C  
ATOM    361  O   TYR A  23       0.433   4.347   8.426  1.00  0.86           O  
ATOM    362  CB  TYR A  23      -0.560   1.262   8.259  1.00  0.86           C  
ATOM    363  CG  TYR A  23      -1.536   0.135   8.052  1.00  0.86           C  
ATOM    364  CD1 TYR A  23      -2.317   0.096   6.936  1.00  0.86           C  
ATOM    365  CD2 TYR A  23      -1.601  -0.900   8.953  1.00  0.86           C  
ATOM    366  CE1 TYR A  23      -3.179  -0.962   6.745  1.00  0.86           C  
ATOM    367  CE2 TYR A  23      -2.458  -1.959   8.728  1.00  0.86           C  
ATOM    368  CZ  TYR A  23      -3.246  -1.979   7.632  1.00  0.86           C  
ATOM    369  OH  TYR A  23      -4.103  -3.044   7.405  1.00  0.86           O  
ATOM    370  H   TYR A  23      -1.564   3.478   6.898  1.00  0.86           H  
ATOM    371  HA  TYR A  23      -1.750   2.345   9.659  1.00  0.86           H  
ATOM    372 1HB  TYR A  23      -0.132   1.482   7.309  1.00  0.86           H  
ATOM    373 2HB  TYR A  23       0.234   0.920   8.922  1.00  0.86           H  
ATOM    374  HD1 TYR A  23      -2.265   0.904   6.201  1.00  0.86           H  
ATOM    375  HD2 TYR A  23      -0.972  -0.880   9.835  1.00  0.86           H  
ATOM    376  HE1 TYR A  23      -3.798  -0.997   5.877  1.00  0.86           H  
ATOM    377  HE2 TYR A  23      -2.513  -2.778   9.417  1.00  0.86           H  
ATOM    378  HH  TYR A  23      -4.937  -2.734   6.977  1.00  0.86           H  
ATOM    379  N   ARG A  24       0.406   3.347  10.443  1.00  0.83           N  
ATOM    380  CA  ARG A  24       1.533   4.111  10.953  1.00  0.83           C  
ATOM    381  C   ARG A  24       2.649   3.209  11.440  1.00  0.83           C  
ATOM    382  O   ARG A  24       2.444   2.277  12.210  1.00  0.83           O  
ATOM    383  CB  ARG A  24       1.131   5.045  12.082  1.00  0.83           C  
ATOM    384  CG  ARG A  24       2.297   5.837  12.640  1.00  0.83           C  
ATOM    385  CD  ARG A  24       1.910   6.737  13.739  1.00  0.83           C  
ATOM    386  NE  ARG A  24       1.076   7.824  13.300  1.00  0.83           N  
ATOM    387  CZ  ARG A  24       1.554   8.984  12.819  1.00  0.83           C  
ATOM    388  NH1 ARG A  24       2.853   9.174  12.697  1.00  0.83           N  
ATOM    389  NH2 ARG A  24       0.722   9.948  12.471  1.00  0.83           N  
ATOM    390  H   ARG A  24      -0.043   2.648  11.031  1.00  0.83           H  
ATOM    391  HA  ARG A  24       1.927   4.723  10.146  1.00  0.83           H  
ATOM    392 1HB  ARG A  24       0.386   5.752  11.721  1.00  0.83           H  
ATOM    393 2HB  ARG A  24       0.685   4.476  12.893  1.00  0.83           H  
ATOM    394 1HG  ARG A  24       3.045   5.152  13.038  1.00  0.83           H  
ATOM    395 2HG  ARG A  24       2.748   6.434  11.841  1.00  0.83           H  
ATOM    396 1HD  ARG A  24       1.362   6.170  14.492  1.00  0.83           H  
ATOM    397 2HD  ARG A  24       2.809   7.162  14.189  1.00  0.83           H  
ATOM    398  HE  ARG A  24       0.074   7.725  13.386  1.00  0.83           H  
ATOM    399 1HH1 ARG A  24       3.532   8.446  12.951  1.00  0.83           H  
ATOM    400 2HH1 ARG A  24       3.196  10.062  12.359  1.00  0.83           H  
ATOM    401 1HH2 ARG A  24      -0.271   9.815  12.563  1.00  0.83           H  
ATOM    402 2HH2 ARG A  24       1.093  10.824  12.128  1.00  0.83           H  
ATOM    403  N   GLN A  25       3.837   3.497  10.981  1.00  0.81           N  
ATOM    404  CA  GLN A  25       5.027   2.757  11.324  1.00  0.81           C  
ATOM    405  C   GLN A  25       5.868   3.457  12.364  1.00  0.81           C  
ATOM    406  O   GLN A  25       6.131   4.658  12.262  1.00  0.81           O  
ATOM    407  CB  GLN A  25       5.840   2.538  10.070  1.00  0.81           C  
ATOM    408  CG  GLN A  25       7.113   1.861  10.263  1.00  0.81           C  
ATOM    409  CD  GLN A  25       7.817   1.677   8.940  1.00  0.81           C  
ATOM    410  OE1 GLN A  25       7.278   1.038   8.025  1.00  0.81           O  
ATOM    411  NE2 GLN A  25       9.006   2.236   8.808  1.00  0.81           N  
ATOM    412  H   GLN A  25       3.929   4.281  10.350  1.00  0.81           H  
ATOM    413  HA  GLN A  25       4.733   1.789  11.728  1.00  0.81           H  
ATOM    414 1HB  GLN A  25       5.276   1.919   9.396  1.00  0.81           H  
ATOM    415 2HB  GLN A  25       6.017   3.490   9.578  1.00  0.81           H  
ATOM    416 1HG  GLN A  25       7.756   2.465  10.908  1.00  0.81           H  
ATOM    417 2HG  GLN A  25       6.921   0.896  10.719  1.00  0.81           H  
ATOM    418 1HE2 GLN A  25       9.505   2.165   7.945  1.00  0.81           H  
ATOM    419 2HE2 GLN A  25       9.431   2.739   9.578  1.00  0.81           H  
ATOM    420  N   ILE A  26       6.306   2.688  13.350  1.00  0.82           N  
ATOM    421  CA  ILE A  26       7.203   3.159  14.384  1.00  0.82           C  
ATOM    422  C   ILE A  26       8.559   2.513  14.183  1.00  0.82           C  
ATOM    423  O   ILE A  26       8.697   1.273  14.188  1.00  0.82           O  
ATOM    424  CB  ILE A  26       6.652   2.811  15.754  1.00  0.82           C  
ATOM    425  CG1 ILE A  26       5.304   3.481  15.919  1.00  0.82           C  
ATOM    426  CG2 ILE A  26       7.631   3.190  16.880  1.00  0.82           C  
ATOM    427  CD1 ILE A  26       4.596   3.029  17.101  1.00  0.82           C  
ATOM    428  H   ILE A  26       6.000   1.720  13.395  1.00  0.82           H  
ATOM    429  HA  ILE A  26       7.318   4.240  14.303  1.00  0.82           H  
ATOM    430  HB  ILE A  26       6.483   1.758  15.782  1.00  0.82           H  
ATOM    431 1HG1 ILE A  26       5.453   4.557  15.987  1.00  0.82           H  
ATOM    432 2HG1 ILE A  26       4.678   3.267  15.050  1.00  0.82           H  
ATOM    433 1HG2 ILE A  26       7.208   2.906  17.842  1.00  0.82           H  
ATOM    434 2HG2 ILE A  26       8.577   2.665  16.730  1.00  0.82           H  
ATOM    435 3HG2 ILE A  26       7.812   4.266  16.864  1.00  0.82           H  
ATOM    436 1HD1 ILE A  26       3.655   3.549  17.174  1.00  0.82           H  
ATOM    437 2HD1 ILE A  26       4.417   1.958  17.046  1.00  0.82           H  
ATOM    438 3HD1 ILE A  26       5.206   3.254  17.951  1.00  0.82           H  
ATOM    439  N   ASN A  27       9.559   3.363  14.006  1.00  0.84           N  
ATOM    440  CA  ASN A  27      10.904   2.912  13.726  1.00  0.84           C  
ATOM    441  C   ASN A  27      11.622   2.557  15.006  1.00  0.84           C  
ATOM    442  O   ASN A  27      11.259   3.033  16.089  1.00  0.84           O  
ATOM    443  CB  ASN A  27      11.644   3.969  12.930  1.00  0.84           C  
ATOM    444  CG  ASN A  27      11.034   4.110  11.560  1.00  0.84           C  
ATOM    445  OD1 ASN A  27      10.524   3.107  11.041  1.00  0.84           O  
ATOM    446  ND2 ASN A  27      11.072   5.280  10.968  1.00  0.84           N  
ATOM    447  H   ASN A  27       9.380   4.371  14.050  1.00  0.84           H  
ATOM    448  HA  ASN A  27      10.854   2.004  13.125  1.00  0.84           H  
ATOM    449 1HB  ASN A  27      11.599   4.925  13.448  1.00  0.84           H  
ATOM    450 2HB  ASN A  27      12.694   3.692  12.829  1.00  0.84           H  
ATOM    451 1HD2 ASN A  27      10.679   5.389  10.058  1.00  0.84           H  
ATOM    452 2HD2 ASN A  27      11.512   6.093  11.403  1.00  0.84           H  
ATOM    453  N   GLN A  28      12.700   1.803  14.873  1.00  0.86           N  
ATOM    454  CA  GLN A  28      13.512   1.430  16.024  1.00  0.86           C  
ATOM    455  C   GLN A  28      13.843   2.618  16.937  1.00  0.86           C  
ATOM    456  O   GLN A  28      13.793   2.498  18.162  1.00  0.86           O  
ATOM    457  CB  GLN A  28      14.808   0.770  15.540  1.00  0.86           C  
ATOM    458  CG  GLN A  28      15.661   0.201  16.649  1.00  0.86           C  
ATOM    459  CD  GLN A  28      16.881  -0.525  16.120  1.00  0.86           C  
ATOM    460  OE1 GLN A  28      17.610  -0.012  15.266  1.00  0.86           O  
ATOM    461  NE2 GLN A  28      17.116  -1.732  16.626  1.00  0.86           N  
ATOM    462  H   GLN A  28      12.909   1.407  13.951  1.00  0.86           H  
ATOM    463  HA  GLN A  28      12.951   0.715  16.612  1.00  0.86           H  
ATOM    464 1HB  GLN A  28      14.591  -0.015  14.825  1.00  0.86           H  
ATOM    465 2HB  GLN A  28      15.411   1.513  15.020  1.00  0.86           H  
ATOM    466 1HG  GLN A  28      15.995   1.016  17.290  1.00  0.86           H  
ATOM    467 2HG  GLN A  28      15.062  -0.506  17.225  1.00  0.86           H  
ATOM    468 1HE2 GLN A  28      17.909  -2.259  16.315  1.00  0.86           H  
ATOM    469 2HE2 GLN A  28      16.504  -2.114  17.318  1.00  0.86           H  
ATOM    470  N   SER A  29      14.149   3.778  16.355  1.00  0.87           N  
ATOM    471  CA  SER A  29      14.495   4.962  17.141  1.00  0.87           C  
ATOM    472  C   SER A  29      13.343   5.525  17.999  1.00  0.87           C  
ATOM    473  O   SER A  29      13.591   6.284  18.935  1.00  0.87           O  
ATOM    474  CB  SER A  29      14.974   6.062  16.221  1.00  0.87           C  
ATOM    475  OG  SER A  29      13.920   6.532  15.430  1.00  0.87           O  
ATOM    476  H   SER A  29      14.158   3.829  15.349  1.00  0.87           H  
ATOM    477  HA  SER A  29      15.310   4.688  17.812  1.00  0.87           H  
ATOM    478 1HB  SER A  29      15.376   6.880  16.818  1.00  0.87           H  
ATOM    479 2HB  SER A  29      15.776   5.691  15.585  1.00  0.87           H  
ATOM    480  HG  SER A  29      13.178   6.636  16.037  1.00  0.87           H  
ATOM    481  N   GLY A  30      12.090   5.197  17.656  1.00  0.86           N  
ATOM    482  CA  GLY A  30      10.916   5.678  18.391  1.00  0.86           C  
ATOM    483  C   GLY A  30      10.271   4.559  19.215  1.00  0.86           C  
ATOM    484  O   GLY A  30       9.441   4.809  20.098  1.00  0.86           O  
ATOM    485  H   GLY A  30      11.937   4.550  16.891  1.00  0.86           H  
ATOM    486 1HA  GLY A  30      11.202   6.500  19.046  1.00  0.86           H  
ATOM    487 2HA  GLY A  30      10.188   6.071  17.680  1.00  0.86           H  
ATOM    488  N   TYR A  31      10.706   3.333  18.959  1.00  0.85           N  
ATOM    489  CA  TYR A  31      10.189   2.139  19.611  1.00  0.85           C  
ATOM    490  C   TYR A  31      10.245   2.190  21.126  1.00  0.85           C  
ATOM    491  O   TYR A  31       9.261   1.865  21.788  1.00  0.85           O  
ATOM    492  CB  TYR A  31      10.938   0.926  19.118  1.00  0.85           C  
ATOM    493  CG  TYR A  31      10.545  -0.366  19.762  1.00  0.85           C  
ATOM    494  CD1 TYR A  31       9.408  -1.018  19.351  1.00  0.85           C  
ATOM    495  CD2 TYR A  31      11.351  -0.921  20.745  1.00  0.85           C  
ATOM    496  CE1 TYR A  31       9.070  -2.237  19.915  1.00  0.85           C  
ATOM    497  CE2 TYR A  31      11.018  -2.132  21.309  1.00  0.85           C  
ATOM    498  CZ  TYR A  31       9.884  -2.794  20.895  1.00  0.85           C  
ATOM    499  OH  TYR A  31       9.556  -4.013  21.449  1.00  0.85           O  
ATOM    500  H   TYR A  31      11.383   3.212  18.207  1.00  0.85           H  
ATOM    501  HA  TYR A  31       9.144   2.031  19.327  1.00  0.85           H  
ATOM    502 1HB  TYR A  31      10.789   0.831  18.038  1.00  0.85           H  
ATOM    503 2HB  TYR A  31      12.001   1.069  19.282  1.00  0.85           H  
ATOM    504  HD1 TYR A  31       8.788  -0.573  18.575  1.00  0.85           H  
ATOM    505  HD2 TYR A  31      12.255  -0.401  21.063  1.00  0.85           H  
ATOM    506  HE1 TYR A  31       8.177  -2.765  19.588  1.00  0.85           H  
ATOM    507  HE2 TYR A  31      11.657  -2.569  22.075  1.00  0.85           H  
ATOM    508  HH  TYR A  31       8.695  -4.292  21.129  1.00  0.85           H  
ATOM    509  N   SER A  32      11.390   2.569  21.694  1.00  0.82           N  
ATOM    510  CA  SER A  32      11.508   2.581  23.151  1.00  0.82           C  
ATOM    511  C   SER A  32      10.490   3.522  23.798  1.00  0.82           C  
ATOM    512  O   SER A  32       9.907   3.197  24.837  1.00  0.82           O  
ATOM    513  CB  SER A  32      12.905   2.999  23.564  1.00  0.82           C  
ATOM    514  OG  SER A  32      13.857   2.045  23.174  1.00  0.82           O  
ATOM    515  H   SER A  32      12.171   2.838  21.109  1.00  0.82           H  
ATOM    516  HA  SER A  32      11.319   1.570  23.517  1.00  0.82           H  
ATOM    517 1HB  SER A  32      13.142   3.964  23.112  1.00  0.82           H  
ATOM    518 2HB  SER A  32      12.937   3.129  24.644  1.00  0.82           H  
ATOM    519  HG  SER A  32      13.862   2.052  22.213  1.00  0.82           H  
ATOM    520  N   ASP A  33      10.272   4.683  23.183  1.00  0.79           N  
ATOM    521  CA  ASP A  33       9.330   5.648  23.729  1.00  0.79           C  
ATOM    522  C   ASP A  33       7.905   5.128  23.585  1.00  0.79           C  
ATOM    523  O   ASP A  33       7.088   5.251  24.505  1.00  0.79           O  
ATOM    524  CB  ASP A  33       9.500   6.976  23.024  1.00  0.79           C  
ATOM    525  CG  ASP A  33      10.800   7.703  23.405  1.00  0.79           C  
ATOM    526  OD1 ASP A  33      11.427   7.326  24.369  1.00  0.79           O  
ATOM    527  OD2 ASP A  33      11.152   8.628  22.723  1.00  0.79           O  
ATOM    528  H   ASP A  33      10.758   4.890  22.321  1.00  0.79           H  
ATOM    529  HA  ASP A  33       9.542   5.785  24.788  1.00  0.79           H  
ATOM    530 1HB  ASP A  33       9.484   6.820  21.941  1.00  0.79           H  
ATOM    531 2HB  ASP A  33       8.668   7.597  23.266  1.00  0.79           H  
ATOM    532  N   TYR A  34       7.627   4.491  22.446  1.00  0.76           N  
ATOM    533  CA  TYR A  34       6.334   3.870  22.203  1.00  0.76           C  
ATOM    534  C   TYR A  34       6.043   2.834  23.267  1.00  0.76           C  
ATOM    535  O   TYR A  34       4.952   2.797  23.845  1.00  0.76           O  
ATOM    536  CB  TYR A  34       6.269   3.235  20.829  1.00  0.76           C  
ATOM    537  CG  TYR A  34       5.028   2.428  20.626  1.00  0.76           C  
ATOM    538  CD1 TYR A  34       3.823   3.038  20.346  1.00  0.76           C  
ATOM    539  CD2 TYR A  34       5.103   1.055  20.720  1.00  0.76           C  
ATOM    540  CE1 TYR A  34       2.709   2.270  20.161  1.00  0.76           C  
ATOM    541  CE2 TYR A  34       3.980   0.287  20.543  1.00  0.76           C  
ATOM    542  CZ  TYR A  34       2.789   0.886  20.265  1.00  0.76           C  
ATOM    543  OH  TYR A  34       1.658   0.124  20.095  1.00  0.76           O  
ATOM    544  H   TYR A  34       8.339   4.443  21.716  1.00  0.76           H  
ATOM    545  HA  TYR A  34       5.565   4.641  22.265  1.00  0.76           H  
ATOM    546 1HB  TYR A  34       6.315   4.010  20.063  1.00  0.76           H  
ATOM    547 2HB  TYR A  34       7.121   2.584  20.685  1.00  0.76           H  
ATOM    548  HD1 TYR A  34       3.760   4.124  20.269  1.00  0.76           H  
ATOM    549  HD2 TYR A  34       6.059   0.583  20.940  1.00  0.76           H  
ATOM    550  HE1 TYR A  34       1.762   2.749  19.936  1.00  0.76           H  
ATOM    551  HE2 TYR A  34       4.032  -0.801  20.624  1.00  0.76           H  
ATOM    552  HH  TYR A  34       1.859  -0.831  20.226  1.00  0.76           H  
ATOM    553  N   GLN A  35       7.002   1.958  23.517  1.00  0.74           N  
ATOM    554  CA  GLN A  35       6.767   0.943  24.508  1.00  0.74           C  
ATOM    555  C   GLN A  35       6.561   1.560  25.885  1.00  0.74           C  
ATOM    556  O   GLN A  35       5.685   1.114  26.614  1.00  0.74           O  
ATOM    557  CB  GLN A  35       7.913  -0.064  24.524  1.00  0.74           C  
ATOM    558  CG  GLN A  35       7.977  -0.961  23.298  1.00  0.74           C  
ATOM    559  CD  GLN A  35       6.749  -1.858  23.184  1.00  0.74           C  
ATOM    560  OE1 GLN A  35       6.257  -2.359  24.202  1.00  0.74           O  
ATOM    561  NE2 GLN A  35       6.255  -2.086  21.970  1.00  0.74           N  
ATOM    562  H   GLN A  35       7.887   2.001  23.011  1.00  0.74           H  
ATOM    563  HA  GLN A  35       5.855   0.412  24.239  1.00  0.74           H  
ATOM    564 1HB  GLN A  35       8.860   0.479  24.586  1.00  0.74           H  
ATOM    565 2HB  GLN A  35       7.837  -0.689  25.407  1.00  0.74           H  
ATOM    566 1HG  GLN A  35       8.038  -0.336  22.405  1.00  0.74           H  
ATOM    567 2HG  GLN A  35       8.859  -1.590  23.375  1.00  0.74           H  
ATOM    568 1HE2 GLN A  35       5.449  -2.677  21.862  1.00  0.74           H  
ATOM    569 2HE2 GLN A  35       6.690  -1.685  21.163  1.00  0.74           H  
ATOM    570  N   GLN A  36       7.269   2.642  26.231  1.00  0.73           N  
ATOM    571  CA  GLN A  36       7.043   3.240  27.550  1.00  0.73           C  
ATOM    572  C   GLN A  36       5.602   3.802  27.634  1.00  0.73           C  
ATOM    573  O   GLN A  36       4.910   3.651  28.650  1.00  0.73           O  
ATOM    574  CB  GLN A  36       8.064   4.346  27.804  1.00  0.73           C  
ATOM    575  CG  GLN A  36       8.094   4.898  29.242  1.00  0.73           C  
ATOM    576  CD  GLN A  36       8.591   3.912  30.270  1.00  0.73           C  
ATOM    577  OE1 GLN A  36       9.683   3.353  30.132  1.00  0.73           O  
ATOM    578  NE2 GLN A  36       7.813   3.705  31.321  1.00  0.73           N  
ATOM    579  H   GLN A  36       8.001   3.006  25.618  1.00  0.73           H  
ATOM    580  HA  GLN A  36       7.159   2.466  28.307  1.00  0.73           H  
ATOM    581 1HB  GLN A  36       9.060   3.974  27.562  1.00  0.73           H  
ATOM    582 2HB  GLN A  36       7.865   5.175  27.125  1.00  0.73           H  
ATOM    583 1HG  GLN A  36       8.732   5.753  29.279  1.00  0.73           H  
ATOM    584 2HG  GLN A  36       7.078   5.183  29.520  1.00  0.73           H  
ATOM    585 1HE2 GLN A  36       8.101   3.066  32.038  1.00  0.73           H  
ATOM    586 2HE2 GLN A  36       6.942   4.192  31.403  1.00  0.73           H  
ATOM    587  N   LEU A  37       5.117   4.377  26.527  1.00  0.71           N  
ATOM    588  CA  LEU A  37       3.748   4.900  26.425  1.00  0.71           C  
ATOM    589  C   LEU A  37       2.702   3.830  26.720  1.00  0.71           C  
ATOM    590  O   LEU A  37       1.728   4.066  27.452  1.00  0.71           O  
ATOM    591  CB  LEU A  37       3.488   5.444  25.011  1.00  0.71           C  
ATOM    592  CG  LEU A  37       2.061   5.865  24.699  1.00  0.71           C  
ATOM    593  CD1 LEU A  37       1.652   7.004  25.556  1.00  0.71           C  
ATOM    594  CD2 LEU A  37       1.942   6.180  23.235  1.00  0.71           C  
ATOM    595  H   LEU A  37       5.737   4.483  25.722  1.00  0.71           H  
ATOM    596  HA  LEU A  37       3.635   5.708  27.147  1.00  0.71           H  
ATOM    597 1HB  LEU A  37       4.140   6.299  24.839  1.00  0.71           H  
ATOM    598 2HB  LEU A  37       3.734   4.700  24.297  1.00  0.71           H  
ATOM    599  HG  LEU A  37       1.417   5.040  24.922  1.00  0.71           H  
ATOM    600 1HD1 LEU A  37       0.616   7.280  25.348  1.00  0.71           H  
ATOM    601 2HD1 LEU A  37       1.747   6.693  26.567  1.00  0.71           H  
ATOM    602 3HD1 LEU A  37       2.299   7.854  25.369  1.00  0.71           H  
ATOM    603 1HD2 LEU A  37       0.912   6.436  23.023  1.00  0.71           H  
ATOM    604 2HD2 LEU A  37       2.596   7.015  22.979  1.00  0.71           H  
ATOM    605 3HD2 LEU A  37       2.228   5.304  22.650  1.00  0.71           H  
ATOM    606  N   MET A  38       2.888   2.665  26.107  1.00  0.70           N  
ATOM    607  CA  MET A  38       1.953   1.572  26.275  1.00  0.70           C  
ATOM    608  C   MET A  38       2.123   0.826  27.611  1.00  0.70           C  
ATOM    609  O   MET A  38       1.148   0.596  28.330  1.00  0.70           O  
ATOM    610  CB  MET A  38       2.130   0.604  25.107  1.00  0.70           C  
ATOM    611  CG  MET A  38       1.745   1.188  23.755  1.00  0.70           C  
ATOM    612  SD  MET A  38       0.008   1.655  23.678  1.00  0.70           S  
ATOM    613  CE  MET A  38      -0.116   2.470  22.096  1.00  0.70           C  
ATOM    614  H   MET A  38       3.703   2.556  25.496  1.00  0.70           H  
ATOM    615  HA  MET A  38       0.945   1.982  26.249  1.00  0.70           H  
ATOM    616 1HB  MET A  38       3.183   0.308  25.046  1.00  0.70           H  
ATOM    617 2HB  MET A  38       1.544  -0.295  25.279  1.00  0.70           H  
ATOM    618 1HG  MET A  38       2.358   2.070  23.545  1.00  0.70           H  
ATOM    619 2HG  MET A  38       1.937   0.447  22.984  1.00  0.70           H  
ATOM    620 1HE  MET A  38      -1.131   2.800  21.932  1.00  0.70           H  
ATOM    621 2HE  MET A  38       0.556   3.330  22.074  1.00  0.70           H  
ATOM    622 3HE  MET A  38       0.147   1.773  21.317  1.00  0.70           H  
ATOM    623  N   GLN A  39       3.364   0.516  27.985  1.00  0.69           N  
ATOM    624  CA  GLN A  39       3.671  -0.249  29.196  1.00  0.69           C  
ATOM    625  C   GLN A  39       3.254   0.484  30.458  1.00  0.69           C  
ATOM    626  O   GLN A  39       2.785  -0.127  31.417  1.00  0.69           O  
ATOM    627  CB  GLN A  39       5.168  -0.554  29.259  1.00  0.69           C  
ATOM    628  CG  GLN A  39       5.647  -1.554  28.202  1.00  0.69           C  
ATOM    629  CD  GLN A  39       7.154  -1.710  28.190  1.00  0.69           C  
ATOM    630  OE1 GLN A  39       7.888  -0.903  28.773  1.00  0.69           O  
ATOM    631  NE2 GLN A  39       7.631  -2.750  27.514  1.00  0.69           N  
ATOM    632  H   GLN A  39       4.137   0.778  27.387  1.00  0.69           H  
ATOM    633  HA  GLN A  39       3.122  -1.188  29.155  1.00  0.69           H  
ATOM    634 1HB  GLN A  39       5.728   0.373  29.125  1.00  0.69           H  
ATOM    635 2HB  GLN A  39       5.417  -0.948  30.242  1.00  0.69           H  
ATOM    636 1HG  GLN A  39       5.210  -2.526  28.423  1.00  0.69           H  
ATOM    637 2HG  GLN A  39       5.325  -1.227  27.215  1.00  0.69           H  
ATOM    638 1HE2 GLN A  39       8.617  -2.907  27.464  1.00  0.69           H  
ATOM    639 2HE2 GLN A  39       7.000  -3.373  27.046  1.00  0.69           H  
ATOM    640  N   SER A  40       3.403   1.807  30.448  1.00  0.68           N  
ATOM    641  CA  SER A  40       3.040   2.651  31.574  1.00  0.68           C  
ATOM    642  C   SER A  40       1.542   2.731  31.816  1.00  0.68           C  
ATOM    643  O   SER A  40       1.111   3.209  32.862  1.00  0.68           O  
ATOM    644  CB  SER A  40       3.527   4.059  31.319  1.00  0.68           C  
ATOM    645  OG  SER A  40       2.860   4.597  30.213  1.00  0.68           O  
ATOM    646  H   SER A  40       3.817   2.267  29.636  1.00  0.68           H  
ATOM    647  HA  SER A  40       3.517   2.251  32.469  1.00  0.68           H  
ATOM    648 1HB  SER A  40       3.340   4.671  32.195  1.00  0.68           H  
ATOM    649 2HB  SER A  40       4.599   4.060  31.142  1.00  0.68           H  
ATOM    650  HG  SER A  40       3.389   4.282  29.438  1.00  0.68           H  
ATOM    651  N   GLY A  41       0.739   2.332  30.833  1.00  0.67           N  
ATOM    652  CA  GLY A  41      -0.700   2.463  30.930  1.00  0.67           C  
ATOM    653  C   GLY A  41      -1.168   3.858  30.509  1.00  0.67           C  
ATOM    654  O   GLY A  41      -2.373   4.128  30.507  1.00  0.67           O  
ATOM    655  H   GLY A  41       1.121   1.892  29.996  1.00  0.67           H  
ATOM    656 1HA  GLY A  41      -1.168   1.712  30.291  1.00  0.67           H  
ATOM    657 2HA  GLY A  41      -1.016   2.258  31.951  1.00  0.67           H  
ATOM    658  N   LEU A  42      -0.236   4.738  30.113  1.00  0.65           N  
ATOM    659  CA  LEU A  42      -0.614   6.090  29.718  1.00  0.65           C  
ATOM    660  C   LEU A  42      -1.579   6.085  28.559  1.00  0.65           C  
ATOM    661  O   LEU A  42      -2.619   6.740  28.617  1.00  0.65           O  
ATOM    662  CB  LEU A  42       0.617   6.913  29.356  1.00  0.65           C  
ATOM    663  CG  LEU A  42       0.338   8.315  28.807  1.00  0.65           C  
ATOM    664  CD1 LEU A  42      -0.426   9.085  29.819  1.00  0.65           C  
ATOM    665  CD2 LEU A  42       1.649   9.040  28.524  1.00  0.65           C  
ATOM    666  H   LEU A  42       0.759   4.493  30.118  1.00  0.65           H  
ATOM    667  HA  LEU A  42      -1.104   6.566  30.566  1.00  0.65           H  
ATOM    668 1HB  LEU A  42       1.221   7.025  30.249  1.00  0.65           H  
ATOM    669 2HB  LEU A  42       1.198   6.356  28.643  1.00  0.65           H  
ATOM    670  HG  LEU A  42      -0.249   8.237  27.898  1.00  0.65           H  
ATOM    671 1HD1 LEU A  42      -0.633  10.082  29.442  1.00  0.65           H  
ATOM    672 2HD1 LEU A  42      -1.365   8.575  30.037  1.00  0.65           H  
ATOM    673 3HD1 LEU A  42       0.154   9.161  30.718  1.00  0.65           H  
ATOM    674 1HD2 LEU A  42       1.436  10.036  28.142  1.00  0.65           H  
ATOM    675 2HD2 LEU A  42       2.214   9.111  29.455  1.00  0.65           H  
ATOM    676 3HD2 LEU A  42       2.235   8.509  27.803  1.00  0.65           H  
ATOM    677  N   TYR A  43      -1.262   5.327  27.511  1.00  0.64           N  
ATOM    678  CA  TYR A  43      -2.153   5.286  26.360  1.00  0.64           C  
ATOM    679  C   TYR A  43      -3.567   4.888  26.785  1.00  0.64           C  
ATOM    680  O   TYR A  43      -4.537   5.533  26.386  1.00  0.64           O  
ATOM    681  CB  TYR A  43      -1.669   4.297  25.315  1.00  0.64           C  
ATOM    682  CG  TYR A  43      -2.510   4.284  24.057  1.00  0.64           C  
ATOM    683  CD1 TYR A  43      -2.293   5.261  23.096  1.00  0.64           C  
ATOM    684  CD2 TYR A  43      -3.476   3.309  23.844  1.00  0.64           C  
ATOM    685  CE1 TYR A  43      -3.036   5.266  21.927  1.00  0.64           C  
ATOM    686  CE2 TYR A  43      -4.213   3.321  22.666  1.00  0.64           C  
ATOM    687  CZ  TYR A  43      -3.990   4.301  21.716  1.00  0.64           C  
ATOM    688  OH  TYR A  43      -4.706   4.304  20.542  1.00  0.64           O  
ATOM    689  H   TYR A  43      -0.378   4.813  27.509  1.00  0.64           H  
ATOM    690  HA  TYR A  43      -2.197   6.282  25.919  1.00  0.64           H  
ATOM    691 1HB  TYR A  43      -0.666   4.523  25.041  1.00  0.64           H  
ATOM    692 2HB  TYR A  43      -1.673   3.293  25.739  1.00  0.64           H  
ATOM    693  HD1 TYR A  43      -1.531   6.024  23.260  1.00  0.64           H  
ATOM    694  HD2 TYR A  43      -3.651   2.533  24.598  1.00  0.64           H  
ATOM    695  HE1 TYR A  43      -2.867   6.023  21.171  1.00  0.64           H  
ATOM    696  HE2 TYR A  43      -4.968   2.554  22.492  1.00  0.64           H  
ATOM    697  HH  TYR A  43      -4.960   5.224  20.262  1.00  0.64           H  
ATOM    698  N   ASP A  44      -3.686   3.817  27.589  1.00  0.64           N  
ATOM    699  CA  ASP A  44      -4.996   3.322  28.026  1.00  0.64           C  
ATOM    700  C   ASP A  44      -5.761   4.366  28.834  1.00  0.64           C  
ATOM    701  O   ASP A  44      -6.987   4.498  28.702  1.00  0.64           O  
ATOM    702  CB  ASP A  44      -4.852   2.053  28.873  1.00  0.64           C  
ATOM    703  CG  ASP A  44      -4.441   0.820  28.069  1.00  0.64           C  
ATOM    704  OD1 ASP A  44      -4.501   0.862  26.862  1.00  0.64           O  
ATOM    705  OD2 ASP A  44      -4.075  -0.157  28.676  1.00  0.64           O  
ATOM    706  H   ASP A  44      -2.847   3.348  27.903  1.00  0.64           H  
ATOM    707  HA  ASP A  44      -5.582   3.082  27.138  1.00  0.64           H  
ATOM    708 1HB  ASP A  44      -4.103   2.228  29.650  1.00  0.64           H  
ATOM    709 2HB  ASP A  44      -5.796   1.845  29.376  1.00  0.64           H  
ATOM    710  N   LYS A  45      -5.046   5.139  29.655  1.00  0.64           N  
ATOM    711  CA  LYS A  45      -5.711   6.164  30.446  1.00  0.64           C  
ATOM    712  C   LYS A  45      -6.254   7.219  29.514  1.00  0.64           C  
ATOM    713  O   LYS A  45      -7.412   7.630  29.604  1.00  0.64           O  
ATOM    714  CB  LYS A  45      -4.727   6.823  31.414  1.00  0.64           C  
ATOM    715  CG  LYS A  45      -5.315   7.924  32.310  1.00  0.64           C  
ATOM    716  CD  LYS A  45      -6.306   7.354  33.321  1.00  0.64           C  
ATOM    717  CE  LYS A  45      -6.784   8.419  34.308  1.00  0.64           C  
ATOM    718  NZ  LYS A  45      -7.737   7.858  35.316  1.00  0.64           N  
ATOM    719  H   LYS A  45      -4.039   4.990  29.753  1.00  0.64           H  
ATOM    720  HA  LYS A  45      -6.539   5.716  30.995  1.00  0.64           H  
ATOM    721 1HB  LYS A  45      -4.293   6.058  32.052  1.00  0.64           H  
ATOM    722 2HB  LYS A  45      -3.905   7.265  30.847  1.00  0.64           H  
ATOM    723 1HG  LYS A  45      -4.507   8.423  32.841  1.00  0.64           H  
ATOM    724 2HG  LYS A  45      -5.820   8.657  31.684  1.00  0.64           H  
ATOM    725 1HD  LYS A  45      -7.169   6.947  32.791  1.00  0.64           H  
ATOM    726 2HD  LYS A  45      -5.826   6.547  33.877  1.00  0.64           H  
ATOM    727 1HE  LYS A  45      -5.922   8.836  34.827  1.00  0.64           H  
ATOM    728 2HE  LYS A  45      -7.284   9.211  33.762  1.00  0.64           H  
ATOM    729 1HZ  LYS A  45      -8.030   8.589  35.948  1.00  0.64           H  
ATOM    730 2HZ  LYS A  45      -8.545   7.479  34.842  1.00  0.64           H  
ATOM    731 3HZ  LYS A  45      -7.278   7.124  35.839  1.00  0.64           H  
ATOM    732  N   LEU A  46      -5.424   7.631  28.580  1.00  0.65           N  
ATOM    733  CA  LEU A  46      -5.826   8.662  27.668  1.00  0.65           C  
ATOM    734  C   LEU A  46      -6.967   8.211  26.766  1.00  0.65           C  
ATOM    735  O   LEU A  46      -7.895   8.983  26.500  1.00  0.65           O  
ATOM    736  CB  LEU A  46      -4.620   9.080  26.876  1.00  0.65           C  
ATOM    737  CG  LEU A  46      -3.552   9.801  27.687  1.00  0.65           C  
ATOM    738  CD1 LEU A  46      -2.337  10.056  26.802  1.00  0.65           C  
ATOM    739  CD2 LEU A  46      -4.146  11.055  28.235  1.00  0.65           C  
ATOM    740  H   LEU A  46      -4.482   7.238  28.523  1.00  0.65           H  
ATOM    741  HA  LEU A  46      -6.169   9.514  28.250  1.00  0.65           H  
ATOM    742 1HB  LEU A  46      -4.165   8.188  26.474  1.00  0.65           H  
ATOM    743 2HB  LEU A  46      -4.938   9.724  26.081  1.00  0.65           H  
ATOM    744  HG  LEU A  46      -3.229   9.177  28.514  1.00  0.65           H  
ATOM    745 1HD1 LEU A  46      -1.564  10.571  27.364  1.00  0.65           H  
ATOM    746 2HD1 LEU A  46      -1.951   9.104  26.443  1.00  0.65           H  
ATOM    747 3HD1 LEU A  46      -2.632  10.665  25.964  1.00  0.65           H  
ATOM    748 1HD2 LEU A  46      -3.401  11.592  28.820  1.00  0.65           H  
ATOM    749 2HD2 LEU A  46      -4.482  11.665  27.416  1.00  0.65           H  
ATOM    750 3HD2 LEU A  46      -4.993  10.805  28.868  1.00  0.65           H  
ATOM    751  N   GLN A  47      -6.950   6.946  26.328  1.00  0.65           N  
ATOM    752  CA  GLN A  47      -8.050   6.451  25.511  1.00  0.65           C  
ATOM    753  C   GLN A  47      -9.343   6.447  26.333  1.00  0.65           C  
ATOM    754  O   GLN A  47     -10.391   6.886  25.858  1.00  0.65           O  
ATOM    755  CB  GLN A  47      -7.774   5.053  24.945  1.00  0.65           C  
ATOM    756  CG  GLN A  47      -8.900   4.563  24.028  1.00  0.65           C  
ATOM    757  CD  GLN A  47      -8.642   3.216  23.373  1.00  0.65           C  
ATOM    758  OE1 GLN A  47      -7.532   2.904  22.942  1.00  0.65           O  
ATOM    759  NE2 GLN A  47      -9.688   2.400  23.299  1.00  0.65           N  
ATOM    760  H   GLN A  47      -6.161   6.339  26.546  1.00  0.65           H  
ATOM    761  HA  GLN A  47      -8.186   7.128  24.669  1.00  0.65           H  
ATOM    762 1HB  GLN A  47      -6.838   5.065  24.378  1.00  0.65           H  
ATOM    763 2HB  GLN A  47      -7.650   4.343  25.767  1.00  0.65           H  
ATOM    764 1HG  GLN A  47      -9.813   4.486  24.616  1.00  0.65           H  
ATOM    765 2HG  GLN A  47      -9.031   5.303  23.234  1.00  0.65           H  
ATOM    766 1HE2 GLN A  47      -9.590   1.494  22.884  1.00  0.65           H  
ATOM    767 2HE2 GLN A  47     -10.574   2.688  23.664  1.00  0.65           H  
ATOM    768  N   SER A  48      -9.254   6.016  27.597  1.00  0.66           N  
ATOM    769  CA  SER A  48     -10.403   5.938  28.500  1.00  0.66           C  
ATOM    770  C   SER A  48     -11.052   7.311  28.698  1.00  0.66           C  
ATOM    771  O   SER A  48     -12.275   7.427  28.798  1.00  0.66           O  
ATOM    772  CB  SER A  48      -9.969   5.375  29.840  1.00  0.66           C  
ATOM    773  OG  SER A  48      -9.522   4.048  29.706  1.00  0.66           O  
ATOM    774  H   SER A  48      -8.358   5.678  27.950  1.00  0.66           H  
ATOM    775  HA  SER A  48     -11.141   5.269  28.059  1.00  0.66           H  
ATOM    776 1HB  SER A  48      -9.176   5.987  30.257  1.00  0.66           H  
ATOM    777 2HB  SER A  48     -10.805   5.411  30.532  1.00  0.66           H  
ATOM    778  HG  SER A  48      -8.674   4.107  29.204  1.00  0.66           H  
ATOM    779  N   LEU A  49     -10.221   8.353  28.713  1.00  0.66           N  
ATOM    780  CA  LEU A  49     -10.648   9.741  28.873  1.00  0.66           C  
ATOM    781  C   LEU A  49     -11.105  10.380  27.563  1.00  0.66           C  
ATOM    782  O   LEU A  49     -11.523  11.539  27.556  1.00  0.66           O  
ATOM    783  CB  LEU A  49      -9.482  10.574  29.397  1.00  0.66           C  
ATOM    784  CG  LEU A  49      -8.981  10.228  30.783  1.00  0.66           C  
ATOM    785  CD1 LEU A  49      -7.739  11.005  31.037  1.00  0.66           C  
ATOM    786  CD2 LEU A  49     -10.035  10.562  31.796  1.00  0.66           C  
ATOM    787  H   LEU A  49      -9.219   8.160  28.660  1.00  0.66           H  
ATOM    788  HA  LEU A  49     -11.472   9.768  29.582  1.00  0.66           H  
ATOM    789 1HB  LEU A  49      -8.645  10.458  28.707  1.00  0.66           H  
ATOM    790 2HB  LEU A  49      -9.778  11.619  29.400  1.00  0.66           H  
ATOM    791  HG  LEU A  49      -8.752   9.175  30.842  1.00  0.66           H  
ATOM    792 1HD1 LEU A  49      -7.352  10.776  32.020  1.00  0.66           H  
ATOM    793 2HD1 LEU A  49      -7.001  10.742  30.286  1.00  0.66           H  
ATOM    794 3HD1 LEU A  49      -7.964  12.061  30.978  1.00  0.66           H  
ATOM    795 1HD2 LEU A  49      -9.671  10.320  32.792  1.00  0.66           H  
ATOM    796 2HD2 LEU A  49     -10.265  11.627  31.741  1.00  0.66           H  
ATOM    797 3HD2 LEU A  49     -10.936   9.984  31.586  1.00  0.66           H  
ATOM    798  N   ASN A  50     -11.042   9.624  26.463  1.00  0.66           N  
ATOM    799  CA  ASN A  50     -11.348  10.097  25.121  1.00  0.66           C  
ATOM    800  C   ASN A  50     -10.447  11.256  24.715  1.00  0.66           C  
ATOM    801  O   ASN A  50     -10.914  12.251  24.171  1.00  0.66           O  
ATOM    802  CB  ASN A  50     -12.818  10.488  24.994  1.00  0.66           C  
ATOM    803  CG  ASN A  50     -13.307  10.583  23.546  1.00  0.66           C  
ATOM    804  OD1 ASN A  50     -12.859   9.844  22.662  1.00  0.66           O  
ATOM    805  ND2 ASN A  50     -14.233  11.484  23.303  1.00  0.66           N  
ATOM    806  H   ASN A  50     -10.741   8.656  26.536  1.00  0.66           H  
ATOM    807  HA  ASN A  50     -11.152   9.279  24.426  1.00  0.66           H  
ATOM    808 1HB  ASN A  50     -13.429   9.759  25.527  1.00  0.66           H  
ATOM    809 2HB  ASN A  50     -12.977  11.454  25.469  1.00  0.66           H  
ATOM    810 1HD2 ASN A  50     -14.596  11.591  22.375  1.00  0.66           H  
ATOM    811 2HD2 ASN A  50     -14.574  12.062  24.045  1.00  0.66           H  
ATOM    812  N   TYR A  51      -9.140  11.129  24.983  1.00  0.66           N  
ATOM    813  CA  TYR A  51      -8.181  12.145  24.560  1.00  0.66           C  
ATOM    814  C   TYR A  51      -7.359  11.700  23.358  1.00  0.66           C  
ATOM    815  O   TYR A  51      -6.682  12.527  22.748  1.00  0.66           O  
ATOM    816  CB  TYR A  51      -7.220  12.536  25.676  1.00  0.66           C  
ATOM    817  CG  TYR A  51      -7.826  13.259  26.875  1.00  0.66           C  
ATOM    818  CD1 TYR A  51      -9.113  13.765  26.827  1.00  0.66           C  
ATOM    819  CD2 TYR A  51      -7.061  13.465  28.010  1.00  0.66           C  
ATOM    820  CE1 TYR A  51      -9.628  14.443  27.904  1.00  0.66           C  
ATOM    821  CE2 TYR A  51      -7.579  14.146  29.078  1.00  0.66           C  
ATOM    822  CZ  TYR A  51      -8.854  14.631  29.033  1.00  0.66           C  
ATOM    823  OH  TYR A  51      -9.370  15.319  30.107  1.00  0.66           O  
ATOM    824  H   TYR A  51      -8.805  10.308  25.488  1.00  0.66           H  
ATOM    825  HA  TYR A  51      -8.736  13.035  24.261  1.00  0.66           H  
ATOM    826 1HB  TYR A  51      -6.742  11.627  26.050  1.00  0.66           H  
ATOM    827 2HB  TYR A  51      -6.427  13.160  25.269  1.00  0.66           H  
ATOM    828  HD1 TYR A  51      -9.723  13.632  25.941  1.00  0.66           H  
ATOM    829  HD2 TYR A  51      -6.052  13.098  28.058  1.00  0.66           H  
ATOM    830  HE1 TYR A  51     -10.644  14.835  27.861  1.00  0.66           H  
ATOM    831  HE2 TYR A  51      -6.976  14.308  29.963  1.00  0.66           H  
ATOM    832  HH  TYR A  51     -10.294  15.522  29.938  1.00  0.66           H  
ATOM    833  N   LEU A  52      -7.390  10.394  23.058  1.00  0.65           N  
ATOM    834  CA  LEU A  52      -6.645   9.794  21.943  1.00  0.65           C  
ATOM    835  C   LEU A  52      -7.470   8.924  21.017  1.00  0.65           C  
ATOM    836  O   LEU A  52      -8.373   8.206  21.451  1.00  0.65           O  
ATOM    837  CB  LEU A  52      -5.486   8.907  22.406  1.00  0.65           C  
ATOM    838  CG  LEU A  52      -4.368   9.585  23.110  1.00  0.65           C  
ATOM    839  CD1 LEU A  52      -3.401   8.548  23.624  1.00  0.65           C  
ATOM    840  CD2 LEU A  52      -3.740  10.482  22.144  1.00  0.65           C  
ATOM    841  H   LEU A  52      -7.973   9.797  23.622  1.00  0.65           H  
ATOM    842  HA  LEU A  52      -6.231  10.605  21.354  1.00  0.65           H  
ATOM    843 1HB  LEU A  52      -5.883   8.142  23.075  1.00  0.65           H  
ATOM    844 2HB  LEU A  52      -5.069   8.403  21.528  1.00  0.65           H  
ATOM    845  HG  LEU A  52      -4.738  10.162  23.941  1.00  0.65           H  
ATOM    846 1HD1 LEU A  52      -2.568   9.028  24.119  1.00  0.65           H  
ATOM    847 2HD1 LEU A  52      -3.903   7.875  24.311  1.00  0.65           H  
ATOM    848 3HD1 LEU A  52      -3.041   7.990  22.792  1.00  0.65           H  
ATOM    849 1HD2 LEU A  52      -2.909  11.012  22.586  1.00  0.65           H  
ATOM    850 2HD2 LEU A  52      -3.404   9.915  21.296  1.00  0.65           H  
ATOM    851 3HD2 LEU A  52      -4.495  11.167  21.823  1.00  0.65           H  
ATOM    852  N   ILE A  53      -7.090   8.922  19.749  1.00  0.64           N  
ATOM    853  CA  ILE A  53      -7.662   7.973  18.809  1.00  0.64           C  
ATOM    854  C   ILE A  53      -7.113   6.572  19.130  1.00  0.64           C  
ATOM    855  O   ILE A  53      -5.907   6.438  19.374  1.00  0.64           O  
ATOM    856  CB  ILE A  53      -7.349   8.373  17.353  1.00  0.64           C  
ATOM    857  CG1 ILE A  53      -8.012   9.683  17.040  1.00  0.64           C  
ATOM    858  CG2 ILE A  53      -7.770   7.307  16.383  1.00  0.64           C  
ATOM    859  CD1 ILE A  53      -9.551   9.611  17.150  1.00  0.64           C  
ATOM    860  H   ILE A  53      -6.380   9.599  19.454  1.00  0.64           H  
ATOM    861  HA  ILE A  53      -8.735   8.020  18.908  1.00  0.64           H  
ATOM    862  HB  ILE A  53      -6.271   8.528  17.256  1.00  0.64           H  
ATOM    863 1HG1 ILE A  53      -7.631  10.436  17.720  1.00  0.64           H  
ATOM    864 2HG1 ILE A  53      -7.751   9.972  16.032  1.00  0.64           H  
ATOM    865 1HG2 ILE A  53      -7.522   7.613  15.365  1.00  0.64           H  
ATOM    866 2HG2 ILE A  53      -7.256   6.379  16.609  1.00  0.64           H  
ATOM    867 3HG2 ILE A  53      -8.837   7.160  16.461  1.00  0.64           H  
ATOM    868 1HD1 ILE A  53      -9.990  10.581  16.921  1.00  0.64           H  
ATOM    869 2HD1 ILE A  53      -9.929   8.868  16.443  1.00  0.64           H  
ATOM    870 3HD1 ILE A  53      -9.839   9.318  18.153  1.00  0.64           H  
ATOM    871  N   PRO A  54      -7.969   5.544  19.277  1.00  0.64           N  
ATOM    872  CA  PRO A  54      -7.580   4.167  19.499  1.00  0.64           C  
ATOM    873  C   PRO A  54      -6.742   3.639  18.332  1.00  0.64           C  
ATOM    874  O   PRO A  54      -7.037   3.933  17.169  1.00  0.64           O  
ATOM    875  CB  PRO A  54      -8.926   3.440  19.565  1.00  0.64           C  
ATOM    876  CG  PRO A  54      -9.921   4.495  19.977  1.00  0.64           C  
ATOM    877  CD  PRO A  54      -9.440   5.762  19.331  1.00  0.64           C  
ATOM    878  HA  PRO A  54      -7.063   4.072  20.459  1.00  0.64           H  
ATOM    879 1HB  PRO A  54      -9.162   2.993  18.596  1.00  0.64           H  
ATOM    880 2HB  PRO A  54      -8.862   2.613  20.285  1.00  0.64           H  
ATOM    881 1HG  PRO A  54     -10.930   4.210  19.630  1.00  0.64           H  
ATOM    882 2HG  PRO A  54      -9.975   4.573  21.064  1.00  0.64           H  
ATOM    883 1HD  PRO A  54      -9.871   5.880  18.322  1.00  0.64           H  
ATOM    884 2HD  PRO A  54      -9.720   6.568  20.022  1.00  0.64           H  
ATOM    885  N   HIS A  55      -5.760   2.800  18.641  1.00  0.64           N  
ATOM    886  CA  HIS A  55      -4.956   2.134  17.613  1.00  0.64           C  
ATOM    887  C   HIS A  55      -4.863   0.650  17.868  1.00  0.64           C  
ATOM    888  O   HIS A  55      -4.759   0.212  19.014  1.00  0.64           O  
ATOM    889  CB  HIS A  55      -3.505   2.623  17.613  1.00  0.64           C  
ATOM    890  CG  HIS A  55      -3.250   4.031  17.278  1.00  0.64           C  
ATOM    891  ND1 HIS A  55      -3.509   5.048  18.150  1.00  0.64           N  
ATOM    892  CD2 HIS A  55      -2.685   4.595  16.193  1.00  0.64           C  
ATOM    893  CE1 HIS A  55      -3.142   6.196  17.611  1.00  0.64           C  
ATOM    894  NE2 HIS A  55      -2.631   5.948  16.419  1.00  0.64           N  
ATOM    895  H   HIS A  55      -5.524   2.680  19.622  1.00  0.64           H  
ATOM    896  HA  HIS A  55      -5.397   2.272  16.631  1.00  0.64           H  
ATOM    897 1HB  HIS A  55      -3.077   2.444  18.600  1.00  0.64           H  
ATOM    898 2HB  HIS A  55      -2.941   2.012  16.912  1.00  0.64           H  
ATOM    899  HD1 HIS A  55      -3.889   4.918  19.075  1.00  0.64           H  
ATOM    900  HD2 HIS A  55      -2.299   4.179  15.263  1.00  0.64           H  
ATOM    901  HE1 HIS A  55      -3.281   7.137  18.154  1.00  0.64           H  
ATOM    902  N   ARG A  56      -4.822  -0.128  16.799  1.00  0.64           N  
ATOM    903  CA  ARG A  56      -4.553  -1.548  16.944  1.00  0.64           C  
ATOM    904  C   ARG A  56      -3.146  -1.829  16.467  1.00  0.64           C  
ATOM    905  O   ARG A  56      -2.677  -1.199  15.518  1.00  0.64           O  
ATOM    906  CB  ARG A  56      -5.524  -2.394  16.134  1.00  0.64           C  
ATOM    907  CG  ARG A  56      -6.858  -2.709  16.813  1.00  0.64           C  
ATOM    908  CD  ARG A  56      -7.771  -1.527  16.859  1.00  0.64           C  
ATOM    909  NE  ARG A  56      -9.090  -1.884  17.372  1.00  0.64           N  
ATOM    910  CZ  ARG A  56     -10.107  -1.014  17.550  1.00  0.64           C  
ATOM    911  NH1 ARG A  56      -9.946   0.248  17.242  1.00  0.64           N  
ATOM    912  NH2 ARG A  56     -11.264  -1.434  18.030  1.00  0.64           N  
ATOM    913  H   ARG A  56      -4.983   0.269  15.872  1.00  0.64           H  
ATOM    914  HA  ARG A  56      -4.631  -1.828  17.995  1.00  0.64           H  
ATOM    915 1HB  ARG A  56      -5.744  -1.883  15.194  1.00  0.64           H  
ATOM    916 2HB  ARG A  56      -5.043  -3.343  15.882  1.00  0.64           H  
ATOM    917 1HG  ARG A  56      -7.360  -3.508  16.267  1.00  0.64           H  
ATOM    918 2HG  ARG A  56      -6.670  -3.033  17.837  1.00  0.64           H  
ATOM    919 1HD  ARG A  56      -7.353  -0.767  17.513  1.00  0.64           H  
ATOM    920 2HD  ARG A  56      -7.891  -1.114  15.856  1.00  0.64           H  
ATOM    921  HE  ARG A  56      -9.251  -2.851  17.619  1.00  0.64           H  
ATOM    922 1HH1 ARG A  56      -9.068   0.572  16.868  1.00  0.64           H  
ATOM    923 2HH1 ARG A  56     -10.716   0.923  17.370  1.00  0.64           H  
ATOM    924 1HH2 ARG A  56     -11.389  -2.407  18.266  1.00  0.64           H  
ATOM    925 2HH2 ARG A  56     -12.026  -0.781  18.161  1.00  0.64           H  
ATOM    926  N   GLU A  57      -2.463  -2.776  17.088  1.00  0.65           N  
ATOM    927  CA  GLU A  57      -1.167  -3.147  16.543  1.00  0.65           C  
ATOM    928  C   GLU A  57      -1.420  -4.174  15.463  1.00  0.65           C  
ATOM    929  O   GLU A  57      -2.322  -5.005  15.601  1.00  0.65           O  
ATOM    930  CB  GLU A  57      -0.225  -3.711  17.618  1.00  0.65           C  
ATOM    931  CG  GLU A  57       0.219  -2.712  18.692  1.00  0.65           C  
ATOM    932  CD  GLU A  57       1.170  -3.306  19.712  1.00  0.65           C  
ATOM    933  OE1 GLU A  57       1.251  -4.506  19.802  1.00  0.65           O  
ATOM    934  OE2 GLU A  57       1.833  -2.547  20.394  1.00  0.65           O  
ATOM    935  H   GLU A  57      -2.846  -3.254  17.892  1.00  0.65           H  
ATOM    936  HA  GLU A  57      -0.697  -2.282  16.081  1.00  0.65           H  
ATOM    937 1HB  GLU A  57      -0.706  -4.550  18.117  1.00  0.65           H  
ATOM    938 2HB  GLU A  57       0.676  -4.093  17.133  1.00  0.65           H  
ATOM    939 1HG  GLU A  57       0.729  -1.899  18.203  1.00  0.65           H  
ATOM    940 2HG  GLU A  57      -0.659  -2.308  19.196  1.00  0.65           H  
ATOM    941  N   VAL A  58      -0.631  -4.125  14.404  1.00  0.67           N  
ATOM    942  CA  VAL A  58      -0.759  -5.084  13.326  1.00  0.67           C  
ATOM    943  C   VAL A  58       0.606  -5.691  13.062  1.00  0.67           C  
ATOM    944  O   VAL A  58       1.620  -5.206  13.566  1.00  0.67           O  
ATOM    945  CB  VAL A  58      -1.299  -4.420  12.044  1.00  0.67           C  
ATOM    946  CG1 VAL A  58      -2.666  -3.771  12.321  1.00  0.67           C  
ATOM    947  CG2 VAL A  58      -0.325  -3.449  11.544  1.00  0.67           C  
ATOM    948  H   VAL A  58       0.071  -3.387  14.343  1.00  0.67           H  
ATOM    949  HA  VAL A  58      -1.445  -5.875  13.628  1.00  0.67           H  
ATOM    950  HB  VAL A  58      -1.451  -5.187  11.298  1.00  0.67           H  
ATOM    951 1HG1 VAL A  58      -3.061  -3.334  11.423  1.00  0.67           H  
ATOM    952 2HG1 VAL A  58      -3.358  -4.530  12.684  1.00  0.67           H  
ATOM    953 3HG1 VAL A  58      -2.558  -2.988  13.076  1.00  0.67           H  
ATOM    954 1HG2 VAL A  58      -0.674  -3.012  10.644  1.00  0.67           H  
ATOM    955 2HG2 VAL A  58      -0.196  -2.692  12.282  1.00  0.67           H  
ATOM    956 3HG2 VAL A  58       0.620  -3.951  11.351  1.00  0.67           H  
ATOM    957  N   SER A  59       0.652  -6.753  12.279  1.00  0.69           N  
ATOM    958  CA  SER A  59       1.939  -7.352  11.981  1.00  0.69           C  
ATOM    959  C   SER A  59       2.910  -6.383  11.338  1.00  0.69           C  
ATOM    960  O   SER A  59       2.560  -5.636  10.426  1.00  0.69           O  
ATOM    961  CB  SER A  59       1.792  -8.529  11.052  1.00  0.69           C  
ATOM    962  OG  SER A  59       3.065  -9.008  10.685  1.00  0.69           O  
ATOM    963  H   SER A  59      -0.199  -7.141  11.897  1.00  0.69           H  
ATOM    964  HA  SER A  59       2.376  -7.699  12.919  1.00  0.69           H  
ATOM    965 1HB  SER A  59       1.231  -9.319  11.548  1.00  0.69           H  
ATOM    966 2HB  SER A  59       1.235  -8.234  10.162  1.00  0.69           H  
ATOM    967  HG  SER A  59       2.918  -9.861  10.240  1.00  0.69           H  
ATOM    968  N   VAL A  60       4.173  -6.496  11.734  1.00  0.71           N  
ATOM    969  CA  VAL A  60       5.261  -5.702  11.173  1.00  0.71           C  
ATOM    970  C   VAL A  60       5.397  -5.937   9.663  1.00  0.71           C  
ATOM    971  O   VAL A  60       6.020  -5.150   8.960  1.00  0.71           O  
ATOM    972  CB  VAL A  60       6.587  -5.986  11.886  1.00  0.71           C  
ATOM    973  CG1 VAL A  60       7.124  -7.357  11.470  1.00  0.71           C  
ATOM    974  CG2 VAL A  60       7.577  -4.845  11.566  1.00  0.71           C  
ATOM    975  H   VAL A  60       4.381  -7.149  12.475  1.00  0.71           H  
ATOM    976  HA  VAL A  60       5.025  -4.654  11.336  1.00  0.71           H  
ATOM    977  HB  VAL A  60       6.415  -6.015  12.964  1.00  0.71           H  
ATOM    978 1HG1 VAL A  60       8.057  -7.554  11.997  1.00  0.71           H  
ATOM    979 2HG1 VAL A  60       6.395  -8.128  11.721  1.00  0.71           H  
ATOM    980 3HG1 VAL A  60       7.309  -7.376  10.395  1.00  0.71           H  
ATOM    981 1HG2 VAL A  60       8.520  -5.019  12.086  1.00  0.71           H  
ATOM    982 2HG2 VAL A  60       7.758  -4.802  10.494  1.00  0.71           H  
ATOM    983 3HG2 VAL A  60       7.158  -3.894  11.901  1.00  0.71           H  
ATOM    984  N   ASP A  61       4.834  -7.043   9.158  1.00  0.73           N  
ATOM    985  CA  ASP A  61       4.855  -7.369   7.734  1.00  0.73           C  
ATOM    986  C   ASP A  61       4.163  -6.281   6.892  1.00  0.73           C  
ATOM    987  O   ASP A  61       4.390  -6.184   5.685  1.00  0.73           O  
ATOM    988  CB  ASP A  61       4.185  -8.718   7.485  1.00  0.73           C  
ATOM    989  CG  ASP A  61       5.022  -9.917   7.974  1.00  0.73           C  
ATOM    990  OD1 ASP A  61       6.187  -9.753   8.262  1.00  0.73           O  
ATOM    991  OD2 ASP A  61       4.465 -10.986   8.070  1.00  0.73           O  
ATOM    992  H   ASP A  61       4.331  -7.671   9.782  1.00  0.73           H  
ATOM    993  HA  ASP A  61       5.895  -7.435   7.414  1.00  0.73           H  
ATOM    994 1HB  ASP A  61       3.218  -8.734   7.988  1.00  0.73           H  
ATOM    995 2HB  ASP A  61       3.997  -8.836   6.419  1.00  0.73           H  
ATOM    996  N   PHE A  62       3.324  -5.451   7.530  1.00  0.75           N  
ATOM    997  CA  PHE A  62       2.653  -4.350   6.845  1.00  0.75           C  
ATOM    998  C   PHE A  62       3.574  -3.144   6.680  1.00  0.75           C  
ATOM    999  O   PHE A  62       3.217  -2.188   5.989  1.00  0.75           O  
ATOM   1000  CB  PHE A  62       1.428  -3.846   7.625  1.00  0.75           C  
ATOM   1001  CG  PHE A  62       0.177  -4.630   7.550  1.00  0.75           C  
ATOM   1002  CD1 PHE A  62      -0.196  -5.497   8.558  1.00  0.75           C  
ATOM   1003  CD2 PHE A  62      -0.672  -4.457   6.468  1.00  0.75           C  
ATOM   1004  CE1 PHE A  62      -1.382  -6.186   8.488  1.00  0.75           C  
ATOM   1005  CE2 PHE A  62      -1.859  -5.142   6.391  1.00  0.75           C  
ATOM   1006  CZ  PHE A  62      -2.215  -6.011   7.406  1.00  0.75           C  
ATOM   1007  H   PHE A  62       3.153  -5.571   8.529  1.00  0.75           H  
ATOM   1008  HA  PHE A  62       2.339  -4.693   5.859  1.00  0.75           H  
ATOM   1009 1HB  PHE A  62       1.708  -3.799   8.680  1.00  0.75           H  
ATOM   1010 2HB  PHE A  62       1.200  -2.826   7.318  1.00  0.75           H  
ATOM   1011  HD1 PHE A  62       0.452  -5.627   9.411  1.00  0.75           H  
ATOM   1012  HD2 PHE A  62      -0.394  -3.762   5.676  1.00  0.75           H  
ATOM   1013  HE1 PHE A  62      -1.665  -6.866   9.287  1.00  0.75           H  
ATOM   1014  HE2 PHE A  62      -2.523  -4.996   5.538  1.00  0.75           H  
ATOM   1015  HZ  PHE A  62      -3.158  -6.552   7.349  1.00  0.75           H  
ATOM   1016  N   ALA A  63       4.764  -3.187   7.270  1.00  0.78           N  
ATOM   1017  CA  ALA A  63       5.690  -2.060   7.293  1.00  0.78           C  
ATOM   1018  C   ALA A  63       6.104  -1.553   5.920  1.00  0.78           C  
ATOM   1019  O   ALA A  63       6.158  -2.282   4.919  1.00  0.78           O  
ATOM   1020  CB  ALA A  63       6.940  -2.443   8.057  1.00  0.78           C  
ATOM   1021  H   ALA A  63       5.045  -4.020   7.782  1.00  0.78           H  
ATOM   1022  HA  ALA A  63       5.200  -1.235   7.812  1.00  0.78           H  
ATOM   1023 1HB  ALA A  63       7.602  -1.589   8.094  1.00  0.78           H  
ATOM   1024 2HB  ALA A  63       6.677  -2.748   9.065  1.00  0.78           H  
ATOM   1025 3HB  ALA A  63       7.442  -3.264   7.550  1.00  0.78           H  
ATOM   1026  N   LEU A  64       6.339  -0.247   5.902  1.00  0.79           N  
ATOM   1027  CA  LEU A  64       6.800   0.551   4.778  1.00  0.79           C  
ATOM   1028  C   LEU A  64       8.292   0.300   4.581  1.00  0.79           C  
ATOM   1029  O   LEU A  64       8.789   0.241   3.455  1.00  0.79           O  
ATOM   1030  CB  LEU A  64       6.535   2.022   5.089  1.00  0.79           C  
ATOM   1031  CG  LEU A  64       6.743   3.053   4.018  1.00  0.79           C  
ATOM   1032  CD1 LEU A  64       5.808   2.771   2.832  1.00  0.79           C  
ATOM   1033  CD2 LEU A  64       6.468   4.407   4.641  1.00  0.79           C  
ATOM   1034  H   LEU A  64       6.262   0.245   6.785  1.00  0.79           H  
ATOM   1035  HA  LEU A  64       6.270   0.255   3.882  1.00  0.79           H  
ATOM   1036 1HB  LEU A  64       5.521   2.112   5.432  1.00  0.79           H  
ATOM   1037 2HB  LEU A  64       7.189   2.318   5.904  1.00  0.79           H  
ATOM   1038  HG  LEU A  64       7.773   3.017   3.662  1.00  0.79           H  
ATOM   1039 1HD1 LEU A  64       5.949   3.518   2.058  1.00  0.79           H  
ATOM   1040 2HD1 LEU A  64       6.035   1.793   2.426  1.00  0.79           H  
ATOM   1041 3HD1 LEU A  64       4.779   2.796   3.172  1.00  0.79           H  
ATOM   1042 1HD2 LEU A  64       6.625   5.188   3.920  1.00  0.79           H  
ATOM   1043 2HD2 LEU A  64       5.451   4.448   5.007  1.00  0.79           H  
ATOM   1044 3HD2 LEU A  64       7.145   4.536   5.462  1.00  0.79           H  
ATOM   1045  N   ASN A  65       8.995   0.152   5.706  1.00  0.80           N  
ATOM   1046  CA  ASN A  65      10.450  -0.022   5.711  1.00  0.80           C  
ATOM   1047  C   ASN A  65      10.937  -1.039   6.744  1.00  0.80           C  
ATOM   1048  O   ASN A  65      10.377  -1.170   7.831  1.00  0.80           O  
ATOM   1049  CB  ASN A  65      11.150   1.308   5.951  1.00  0.80           C  
ATOM   1050  CG  ASN A  65      12.633   1.254   5.696  1.00  0.80           C  
ATOM   1051  OD1 ASN A  65      13.425   0.830   6.553  1.00  0.80           O  
ATOM   1052  ND2 ASN A  65      13.032   1.680   4.523  1.00  0.80           N  
ATOM   1053  H   ASN A  65       8.476   0.236   6.582  1.00  0.80           H  
ATOM   1054  HA  ASN A  65      10.749  -0.399   4.732  1.00  0.80           H  
ATOM   1055 1HB  ASN A  65      10.703   2.080   5.318  1.00  0.80           H  
ATOM   1056 2HB  ASN A  65      11.008   1.606   6.978  1.00  0.80           H  
ATOM   1057 1HD2 ASN A  65      14.006   1.673   4.292  1.00  0.80           H  
ATOM   1058 2HD2 ASN A  65      12.363   2.015   3.857  1.00  0.80           H  
ATOM   1059  N   ASP A  66      12.055  -1.687   6.412  1.00  0.79           N  
ATOM   1060  CA  ASP A  66      12.734  -2.699   7.229  1.00  0.79           C  
ATOM   1061  C   ASP A  66      13.137  -2.239   8.638  1.00  0.79           C  
ATOM   1062  O   ASP A  66      13.325  -3.068   9.527  1.00  0.79           O  
ATOM   1063  CB  ASP A  66      13.996  -3.167   6.504  1.00  0.79           C  
ATOM   1064  CG  ASP A  66      13.701  -4.004   5.262  1.00  0.79           C  
ATOM   1065  OD1 ASP A  66      12.574  -4.407   5.085  1.00  0.79           O  
ATOM   1066  OD2 ASP A  66      14.608  -4.225   4.497  1.00  0.79           O  
ATOM   1067  H   ASP A  66      12.454  -1.487   5.506  1.00  0.79           H  
ATOM   1068  HA  ASP A  66      12.058  -3.547   7.337  1.00  0.79           H  
ATOM   1069 1HB  ASP A  66      14.585  -2.296   6.211  1.00  0.79           H  
ATOM   1070 2HB  ASP A  66      14.606  -3.757   7.187  1.00  0.79           H  
ATOM   1071  N   GLN A  67      13.265  -0.928   8.856  1.00  0.77           N  
ATOM   1072  CA  GLN A  67      13.640  -0.406  10.173  1.00  0.77           C  
ATOM   1073  C   GLN A  67      12.443  -0.347  11.135  1.00  0.77           C  
ATOM   1074  O   GLN A  67      12.578   0.083  12.291  1.00  0.77           O  
ATOM   1075  CB  GLN A  67      14.267   0.986  10.045  1.00  0.77           C  
ATOM   1076  CG  GLN A  67      15.607   1.007   9.315  1.00  0.77           C  
ATOM   1077  CD  GLN A  67      16.185   2.413   9.177  1.00  0.77           C  
ATOM   1078  OE1 GLN A  67      15.455   3.410   9.171  1.00  0.77           O  
ATOM   1079  NE2 GLN A  67      17.509   2.497   9.069  1.00  0.77           N  
ATOM   1080  H   GLN A  67      13.119  -0.277   8.087  1.00  0.77           H  
ATOM   1081  HA  GLN A  67      14.381  -1.078  10.606  1.00  0.77           H  
ATOM   1082 1HB  GLN A  67      13.578   1.638   9.502  1.00  0.77           H  
ATOM   1083 2HB  GLN A  67      14.410   1.414  11.035  1.00  0.77           H  
ATOM   1084 1HG  GLN A  67      16.318   0.396   9.867  1.00  0.77           H  
ATOM   1085 2HG  GLN A  67      15.463   0.599   8.314  1.00  0.77           H  
ATOM   1086 1HE2 GLN A  67      17.949   3.392   8.978  1.00  0.77           H  
ATOM   1087 2HE2 GLN A  67      18.065   1.666   9.079  1.00  0.77           H  
ATOM   1088  N   ALA A  68      11.260  -0.730  10.643  1.00  0.74           N  
ATOM   1089  CA  ALA A  68      10.046  -0.773  11.446  1.00  0.74           C  
ATOM   1090  C   ALA A  68      10.087  -1.812  12.533  1.00  0.74           C  
ATOM   1091  O   ALA A  68      10.444  -2.962  12.274  1.00  0.74           O  
ATOM   1092  CB  ALA A  68       8.885  -1.161  10.583  1.00  0.74           C  
ATOM   1093  H   ALA A  68      11.186  -1.028   9.670  1.00  0.74           H  
ATOM   1094  HA  ALA A  68       9.893   0.214  11.886  1.00  0.74           H  
ATOM   1095 1HB  ALA A  68       7.969  -1.179  11.175  1.00  0.74           H  
ATOM   1096 2HB  ALA A  68       8.806  -0.489   9.800  1.00  0.74           H  
ATOM   1097 3HB  ALA A  68       9.073  -2.152  10.175  1.00  0.74           H  
ATOM   1098  N   LEU A  69       9.636  -1.458  13.722  1.00  0.71           N  
ATOM   1099  CA  LEU A  69       9.459  -2.469  14.757  1.00  0.71           C  
ATOM   1100  C   LEU A  69       7.974  -2.701  15.018  1.00  0.71           C  
ATOM   1101  O   LEU A  69       7.535  -3.838  15.209  1.00  0.71           O  
ATOM   1102  CB  LEU A  69      10.213  -2.111  16.036  1.00  0.71           C  
ATOM   1103  CG  LEU A  69      11.709  -2.641  16.131  1.00  0.71           C  
ATOM   1104  CD1 LEU A  69      12.549  -2.076  15.017  1.00  0.71           C  
ATOM   1105  CD2 LEU A  69      12.292  -2.257  17.457  1.00  0.71           C  
ATOM   1106  H   LEU A  69       9.390  -0.483  13.898  1.00  0.71           H  
ATOM   1107  HA  LEU A  69       9.877  -3.407  14.398  1.00  0.71           H  
ATOM   1108 1HB  LEU A  69      10.232  -1.023  16.137  1.00  0.71           H  
ATOM   1109 2HB  LEU A  69       9.664  -2.526  16.874  1.00  0.71           H  
ATOM   1110  HG  LEU A  69      11.720  -3.727  16.042  1.00  0.71           H  
ATOM   1111 1HD1 LEU A  69      13.571  -2.443  15.108  1.00  0.71           H  
ATOM   1112 2HD1 LEU A  69      12.163  -2.378  14.069  1.00  0.71           H  
ATOM   1113 3HD1 LEU A  69      12.537  -1.014  15.076  1.00  0.71           H  
ATOM   1114 1HD2 LEU A  69      13.311  -2.630  17.528  1.00  0.71           H  
ATOM   1115 2HD2 LEU A  69      12.295  -1.190  17.559  1.00  0.71           H  
ATOM   1116 3HD2 LEU A  69      11.694  -2.697  18.248  1.00  0.71           H  
ATOM   1117  N   VAL A  70       7.202  -1.611  15.027  1.00  0.69           N  
ATOM   1118  CA  VAL A  70       5.766  -1.678  15.301  1.00  0.69           C  
ATOM   1119  C   VAL A  70       4.950  -0.980  14.237  1.00  0.69           C  
ATOM   1120  O   VAL A  70       5.279   0.122  13.805  1.00  0.69           O  
ATOM   1121  CB  VAL A  70       5.411  -1.062  16.680  1.00  0.69           C  
ATOM   1122  CG1 VAL A  70       3.876  -1.065  16.907  1.00  0.69           C  
ATOM   1123  CG2 VAL A  70       6.093  -1.836  17.766  1.00  0.69           C  
ATOM   1124  H   VAL A  70       7.625  -0.703  14.838  1.00  0.69           H  
ATOM   1125  HA  VAL A  70       5.470  -2.728  15.317  1.00  0.69           H  
ATOM   1126  HB  VAL A  70       5.745  -0.050  16.715  1.00  0.69           H  
ATOM   1127 1HG1 VAL A  70       3.648  -0.628  17.867  1.00  0.69           H  
ATOM   1128 2HG1 VAL A  70       3.386  -0.478  16.136  1.00  0.69           H  
ATOM   1129 3HG1 VAL A  70       3.495  -2.088  16.881  1.00  0.69           H  
ATOM   1130 1HG2 VAL A  70       5.856  -1.393  18.730  1.00  0.69           H  
ATOM   1131 2HG2 VAL A  70       5.751  -2.872  17.744  1.00  0.69           H  
ATOM   1132 3HG2 VAL A  70       7.155  -1.806  17.604  1.00  0.69           H  
ATOM   1133  N   VAL A  71       3.895  -1.633  13.791  1.00  0.68           N  
ATOM   1134  CA  VAL A  71       3.004  -1.008  12.835  1.00  0.68           C  
ATOM   1135  C   VAL A  71       1.622  -0.920  13.477  1.00  0.68           C  
ATOM   1136  O   VAL A  71       1.142  -1.883  14.078  1.00  0.68           O  
ATOM   1137  CB  VAL A  71       2.973  -1.782  11.505  1.00  0.68           C  
ATOM   1138  CG1 VAL A  71       1.999  -1.105  10.543  1.00  0.68           C  
ATOM   1139  CG2 VAL A  71       4.373  -1.823  10.891  1.00  0.68           C  
ATOM   1140  H   VAL A  71       3.685  -2.558  14.143  1.00  0.68           H  
ATOM   1141  HA  VAL A  71       3.349   0.002  12.627  1.00  0.68           H  
ATOM   1142  HB  VAL A  71       2.626  -2.799  11.691  1.00  0.68           H  
ATOM   1143 1HG1 VAL A  71       1.965  -1.655   9.615  1.00  0.68           H  
ATOM   1144 2HG1 VAL A  71       1.016  -1.072  10.977  1.00  0.68           H  
ATOM   1145 3HG1 VAL A  71       2.334  -0.083  10.348  1.00  0.68           H  
ATOM   1146 1HG2 VAL A  71       4.331  -2.379   9.961  1.00  0.68           H  
ATOM   1147 2HG2 VAL A  71       4.715  -0.805  10.697  1.00  0.68           H  
ATOM   1148 3HG2 VAL A  71       5.064  -2.309  11.572  1.00  0.68           H  
ATOM   1149  N   LEU A  72       1.033   0.261  13.423  1.00  0.69           N  
ATOM   1150  CA  LEU A  72      -0.269   0.537  13.998  1.00  0.69           C  
ATOM   1151  C   LEU A  72      -1.338   0.824  12.959  1.00  0.69           C  
ATOM   1152  O   LEU A  72      -1.056   1.374  11.892  1.00  0.69           O  
ATOM   1153  CB  LEU A  72      -0.191   1.755  14.905  1.00  0.69           C  
ATOM   1154  CG  LEU A  72       0.796   1.707  16.043  1.00  0.69           C  
ATOM   1155  CD1 LEU A  72       0.772   3.027  16.778  1.00  0.69           C  
ATOM   1156  CD2 LEU A  72       0.437   0.594  16.946  1.00  0.69           C  
ATOM   1157  H   LEU A  72       1.512   1.008  12.945  1.00  0.69           H  
ATOM   1158  HA  LEU A  72      -0.576  -0.328  14.578  1.00  0.69           H  
ATOM   1159 1HB  LEU A  72       0.056   2.616  14.296  1.00  0.69           H  
ATOM   1160 2HB  LEU A  72      -1.174   1.912  15.331  1.00  0.69           H  
ATOM   1161  HG  LEU A  72       1.805   1.551  15.652  1.00  0.69           H  
ATOM   1162 1HD1 LEU A  72       1.476   2.996  17.594  1.00  0.69           H  
ATOM   1163 2HD1 LEU A  72       1.040   3.832  16.095  1.00  0.69           H  
ATOM   1164 3HD1 LEU A  72      -0.223   3.203  17.175  1.00  0.69           H  
ATOM   1165 1HD2 LEU A  72       1.145   0.556  17.752  1.00  0.69           H  
ATOM   1166 2HD2 LEU A  72      -0.567   0.741  17.346  1.00  0.69           H  
ATOM   1167 3HD2 LEU A  72       0.471  -0.333  16.389  1.00  0.69           H  
ATOM   1168  N   LYS A  73      -2.585   0.556  13.315  1.00  0.72           N  
ATOM   1169  CA  LYS A  73      -3.703   0.916  12.454  1.00  0.72           C  
ATOM   1170  C   LYS A  73      -4.763   1.718  13.253  1.00  0.72           C  
ATOM   1171  O   LYS A  73      -5.534   1.110  14.006  1.00  0.72           O  
ATOM   1172  CB  LYS A  73      -4.341  -0.310  11.817  1.00  0.72           C  
ATOM   1173  CG  LYS A  73      -5.454   0.039  10.851  1.00  0.72           C  
ATOM   1174  CD  LYS A  73      -5.951  -1.172  10.095  1.00  0.72           C  
ATOM   1175  CE  LYS A  73      -6.913  -2.011  10.908  1.00  0.72           C  
ATOM   1176  NZ  LYS A  73      -7.475  -3.135  10.092  1.00  0.72           N  
ATOM   1177  H   LYS A  73      -2.748   0.057  14.188  1.00  0.72           H  
ATOM   1178  HA  LYS A  73      -3.316   1.498  11.631  1.00  0.72           H  
ATOM   1179 1HB  LYS A  73      -3.584  -0.868  11.274  1.00  0.72           H  
ATOM   1180 2HB  LYS A  73      -4.742  -0.964  12.593  1.00  0.72           H  
ATOM   1181 1HG  LYS A  73      -6.283   0.499  11.393  1.00  0.72           H  
ATOM   1182 2HG  LYS A  73      -5.073   0.768  10.127  1.00  0.72           H  
ATOM   1183 1HD  LYS A  73      -6.445  -0.847   9.182  1.00  0.72           H  
ATOM   1184 2HD  LYS A  73      -5.114  -1.796   9.823  1.00  0.72           H  
ATOM   1185 1HE  LYS A  73      -6.404  -2.421  11.780  1.00  0.72           H  
ATOM   1186 2HE  LYS A  73      -7.733  -1.376  11.241  1.00  0.72           H  
ATOM   1187 1HZ  LYS A  73      -8.127  -3.671  10.635  1.00  0.72           H  
ATOM   1188 2HZ  LYS A  73      -7.953  -2.748   9.257  1.00  0.72           H  
ATOM   1189 3HZ  LYS A  73      -6.728  -3.734   9.780  1.00  0.72           H  
ATOM   1190  N   PRO A  74      -4.738   3.075  13.209  1.00  0.77           N  
ATOM   1191  CA  PRO A  74      -5.605   3.994  13.944  1.00  0.77           C  
ATOM   1192  C   PRO A  74      -7.034   3.967  13.455  1.00  0.77           C  
ATOM   1193  O   PRO A  74      -7.281   3.749  12.267  1.00  0.77           O  
ATOM   1194  CB  PRO A  74      -5.004   5.369  13.629  1.00  0.77           C  
ATOM   1195  CG  PRO A  74      -4.309   5.202  12.307  1.00  0.77           C  
ATOM   1196  CD  PRO A  74      -3.803   3.774  12.290  1.00  0.77           C  
ATOM   1197  HA  PRO A  74      -5.556   3.790  15.020  1.00  0.77           H  
ATOM   1198 1HB  PRO A  74      -5.829   6.102  13.564  1.00  0.77           H  
ATOM   1199 2HB  PRO A  74      -4.370   5.714  14.421  1.00  0.77           H  
ATOM   1200 1HG  PRO A  74      -5.012   5.406  11.484  1.00  0.77           H  
ATOM   1201 2HG  PRO A  74      -3.495   5.936  12.216  1.00  0.77           H  
ATOM   1202 1HD  PRO A  74      -3.932   3.443  11.260  1.00  0.77           H  
ATOM   1203 2HD  PRO A  74      -2.758   3.699  12.636  1.00  0.77           H  
ATOM   1204  N   GLU A  75      -7.976   4.283  14.328  1.00  0.85           N  
ATOM   1205  CA  GLU A  75      -9.330   4.470  13.830  1.00  0.85           C  
ATOM   1206  C   GLU A  75      -9.332   5.677  12.897  1.00  0.85           C  
ATOM   1207  O   GLU A  75      -8.690   6.691  13.175  1.00  0.85           O  
ATOM   1208  CB  GLU A  75     -10.340   4.645  14.962  1.00  0.85           C  
ATOM   1209  CG  GLU A  75     -10.553   3.385  15.784  1.00  0.85           C  
ATOM   1210  CD  GLU A  75     -11.644   3.498  16.829  1.00  0.85           C  
ATOM   1211  OE1 GLU A  75     -12.219   4.550  16.970  1.00  0.85           O  
ATOM   1212  OE2 GLU A  75     -11.888   2.511  17.498  1.00  0.85           O  
ATOM   1213  H   GLU A  75      -7.744   4.386  15.320  1.00  0.85           H  
ATOM   1214  HA  GLU A  75      -9.615   3.591  13.251  1.00  0.85           H  
ATOM   1215 1HB  GLU A  75     -10.008   5.419  15.633  1.00  0.85           H  
ATOM   1216 2HB  GLU A  75     -11.300   4.955  14.550  1.00  0.85           H  
ATOM   1217 1HG  GLU A  75     -10.798   2.566  15.109  1.00  0.85           H  
ATOM   1218 2HG  GLU A  75      -9.611   3.141  16.271  1.00  0.85           H  
ATOM   1219  N   LYS A  76     -10.061   5.579  11.797  1.00  0.94           N  
ATOM   1220  CA  LYS A  76     -10.125   6.674  10.839  1.00  0.94           C  
ATOM   1221  C   LYS A  76     -11.060   7.805  11.250  1.00  0.94           C  
ATOM   1222  O   LYS A  76     -12.203   7.571  11.646  1.00  0.94           O  
ATOM   1223  CB  LYS A  76     -10.543   6.147   9.461  1.00  0.94           C  
ATOM   1224  CG  LYS A  76     -10.563   7.207   8.353  1.00  0.94           C  
ATOM   1225  CD  LYS A  76     -10.897   6.598   6.998  1.00  0.94           C  
ATOM   1226  CE  LYS A  76     -10.910   7.659   5.905  1.00  0.94           C  
ATOM   1227  NZ  LYS A  76     -11.240   7.075   4.571  1.00  0.94           N  
ATOM   1228  H   LYS A  76     -10.567   4.726  11.615  1.00  0.94           H  
ATOM   1229  HA  LYS A  76      -9.123   7.098  10.750  1.00  0.94           H  
ATOM   1230 1HB  LYS A  76      -9.863   5.354   9.155  1.00  0.94           H  
ATOM   1231 2HB  LYS A  76     -11.542   5.717   9.527  1.00  0.94           H  
ATOM   1232 1HG  LYS A  76     -11.320   7.958   8.582  1.00  0.94           H  
ATOM   1233 2HG  LYS A  76      -9.596   7.704   8.299  1.00  0.94           H  
ATOM   1234 1HD  LYS A  76     -10.160   5.834   6.745  1.00  0.94           H  
ATOM   1235 2HD  LYS A  76     -11.879   6.129   7.046  1.00  0.94           H  
ATOM   1236 1HE  LYS A  76     -11.650   8.422   6.155  1.00  0.94           H  
ATOM   1237 2HE  LYS A  76      -9.927   8.127   5.853  1.00  0.94           H  
ATOM   1238 1HZ  LYS A  76     -11.237   7.805   3.872  1.00  0.94           H  
ATOM   1239 2HZ  LYS A  76     -10.551   6.372   4.329  1.00  0.94           H  
ATOM   1240 3HZ  LYS A  76     -12.155   6.648   4.607  1.00  0.94           H  
ATOM   1241  N   ILE A  77     -10.574   9.031  11.102  1.00  1.06           N  
ATOM   1242  CA  ILE A  77     -11.377  10.226  11.301  1.00  1.06           C  
ATOM   1243  C   ILE A  77     -11.781  10.675   9.905  1.00  1.06           C  
ATOM   1244  O   ILE A  77     -10.942  10.727   9.008  1.00  1.06           O  
ATOM   1245  CB  ILE A  77     -10.626  11.348  12.046  1.00  1.06           C  
ATOM   1246  CG1 ILE A  77     -10.219  10.902  13.442  1.00  1.06           C  
ATOM   1247  CG2 ILE A  77     -11.507  12.599  12.155  1.00  1.06           C  
ATOM   1248  CD1 ILE A  77      -9.318  11.903  14.085  1.00  1.06           C  
ATOM   1249  H   ILE A  77      -9.612   9.134  10.814  1.00  1.06           H  
ATOM   1250  HA  ILE A  77     -12.275   9.973  11.864  1.00  1.06           H  
ATOM   1251  HB  ILE A  77      -9.718  11.600  11.497  1.00  1.06           H  
ATOM   1252 1HG1 ILE A  77     -11.107  10.776  14.060  1.00  1.06           H  
ATOM   1253 2HG1 ILE A  77      -9.696   9.942  13.386  1.00  1.06           H  
ATOM   1254 1HG2 ILE A  77     -10.961  13.393  12.670  1.00  1.06           H  
ATOM   1255 2HG2 ILE A  77     -11.770  12.940  11.171  1.00  1.06           H  
ATOM   1256 3HG2 ILE A  77     -12.412  12.368  12.713  1.00  1.06           H  
ATOM   1257 1HD1 ILE A  77      -9.034  11.588  15.066  1.00  1.06           H  
ATOM   1258 2HD1 ILE A  77      -8.432  12.012  13.469  1.00  1.06           H  
ATOM   1259 3HD1 ILE A  77      -9.841  12.854  14.155  1.00  1.06           H  
ATOM   1260  N   ALA A  78     -13.067  10.929   9.697  1.00  1.18           N  
ATOM   1261  CA  ALA A  78     -13.576  11.280   8.373  1.00  1.18           C  
ATOM   1262  C   ALA A  78     -12.924  12.519   7.756  1.00  1.18           C  
ATOM   1263  O   ALA A  78     -12.733  12.568   6.540  1.00  1.18           O  
ATOM   1264  CB  ALA A  78     -15.071  11.504   8.457  1.00  1.18           C  
ATOM   1265  H   ALA A  78     -13.709  10.867  10.473  1.00  1.18           H  
ATOM   1266  HA  ALA A  78     -13.376  10.437   7.710  1.00  1.18           H  
ATOM   1267 1HB  ALA A  78     -15.459  11.724   7.462  1.00  1.18           H  
ATOM   1268 2HB  ALA A  78     -15.553  10.610   8.848  1.00  1.18           H  
ATOM   1269 3HB  ALA A  78     -15.274  12.341   9.116  1.00  1.18           H  
ATOM   1270  N   PHE A  79     -12.599  13.521   8.573  1.00  1.30           N  
ATOM   1271  CA  PHE A  79     -12.020  14.743   8.028  1.00  1.30           C  
ATOM   1272  C   PHE A  79     -10.788  15.198   8.795  1.00  1.30           C  
ATOM   1273  O   PHE A  79     -10.694  15.014  10.007  1.00  1.30           O  
ATOM   1274  CB  PHE A  79     -13.054  15.871   8.051  1.00  1.30           C  
ATOM   1275  CG  PHE A  79     -14.297  15.559   7.268  1.00  1.30           C  
ATOM   1276  CD1 PHE A  79     -15.401  15.014   7.901  1.00  1.30           C  
ATOM   1277  CD2 PHE A  79     -14.357  15.773   5.905  1.00  1.30           C  
ATOM   1278  CE1 PHE A  79     -16.540  14.697   7.193  1.00  1.30           C  
ATOM   1279  CE2 PHE A  79     -15.494  15.456   5.192  1.00  1.30           C  
ATOM   1280  CZ  PHE A  79     -16.587  14.917   5.838  1.00  1.30           C  
ATOM   1281  H   PHE A  79     -12.758  13.433   9.563  1.00  1.30           H  
ATOM   1282  HA  PHE A  79     -11.722  14.558   6.996  1.00  1.30           H  
ATOM   1283 1HB  PHE A  79     -13.342  16.079   9.081  1.00  1.30           H  
ATOM   1284 2HB  PHE A  79     -12.609  16.780   7.644  1.00  1.30           H  
ATOM   1285  HD1 PHE A  79     -15.361  14.836   8.975  1.00  1.30           H  
ATOM   1286  HD2 PHE A  79     -13.491  16.192   5.393  1.00  1.30           H  
ATOM   1287  HE1 PHE A  79     -17.401  14.270   7.707  1.00  1.30           H  
ATOM   1288  HE2 PHE A  79     -15.528  15.627   4.117  1.00  1.30           H  
ATOM   1289  HZ  PHE A  79     -17.484  14.665   5.276  1.00  1.30           H  
ATOM   1290  N   VAL A  80      -9.873  15.850   8.086  1.00  1.40           N  
ATOM   1291  CA  VAL A  80      -8.701  16.450   8.705  1.00  1.40           C  
ATOM   1292  C   VAL A  80      -8.698  17.941   8.418  1.00  1.40           C  
ATOM   1293  O   VAL A  80      -8.744  18.355   7.259  1.00  1.40           O  
ATOM   1294  CB  VAL A  80      -7.412  15.807   8.174  1.00  1.40           C  
ATOM   1295  CG1 VAL A  80      -6.206  16.467   8.806  1.00  1.40           C  
ATOM   1296  CG2 VAL A  80      -7.429  14.314   8.486  1.00  1.40           C  
ATOM   1297  H   VAL A  80     -10.002  15.946   7.089  1.00  1.40           H  
ATOM   1298  HA  VAL A  80      -8.750  16.298   9.783  1.00  1.40           H  
ATOM   1299  HB  VAL A  80      -7.349  15.965   7.098  1.00  1.40           H  
ATOM   1300 1HG1 VAL A  80      -5.297  16.015   8.416  1.00  1.40           H  
ATOM   1301 2HG1 VAL A  80      -6.207  17.536   8.579  1.00  1.40           H  
ATOM   1302 3HG1 VAL A  80      -6.247  16.322   9.872  1.00  1.40           H  
ATOM   1303 1HG2 VAL A  80      -6.518  13.853   8.108  1.00  1.40           H  
ATOM   1304 2HG2 VAL A  80      -7.491  14.171   9.568  1.00  1.40           H  
ATOM   1305 3HG2 VAL A  80      -8.291  13.845   8.011  1.00  1.40           H  
ATOM   1306  N   SER A  81      -8.676  18.730   9.479  1.00  1.47           N  
ATOM   1307  CA  SER A  81      -8.718  20.180   9.417  1.00  1.47           C  
ATOM   1308  C   SER A  81      -7.359  20.851   9.568  1.00  1.47           C  
ATOM   1309  O   SER A  81      -6.417  20.280  10.139  1.00  1.47           O  
ATOM   1310  CB  SER A  81      -9.629  20.661  10.525  1.00  1.47           C  
ATOM   1311  OG  SER A  81      -9.103  20.307  11.788  1.00  1.47           O  
ATOM   1312  H   SER A  81      -8.638  18.300  10.397  1.00  1.47           H  
ATOM   1313  HA  SER A  81      -9.136  20.474   8.451  1.00  1.47           H  
ATOM   1314 1HB  SER A  81      -9.735  21.749  10.462  1.00  1.47           H  
ATOM   1315 2HB  SER A  81     -10.615  20.223  10.401  1.00  1.47           H  
ATOM   1316  HG  SER A  81      -8.906  19.340  11.748  1.00  1.47           H  
ATOM   1317  N   TYR A  82      -7.293  22.113   9.145  1.00  1.49           N  
ATOM   1318  CA  TYR A  82      -6.112  22.927   9.371  1.00  1.49           C  
ATOM   1319  C   TYR A  82      -6.426  23.832  10.542  1.00  1.49           C  
ATOM   1320  O   TYR A  82      -7.566  24.250  10.714  1.00  1.49           O  
ATOM   1321  CB  TYR A  82      -5.755  23.736   8.145  1.00  1.49           C  
ATOM   1322  CG  TYR A  82      -5.319  22.915   6.976  1.00  1.49           C  
ATOM   1323  CD1 TYR A  82      -6.274  22.417   6.113  1.00  1.49           C  
ATOM   1324  CD2 TYR A  82      -3.975  22.662   6.748  1.00  1.49           C  
ATOM   1325  CE1 TYR A  82      -5.897  21.663   5.027  1.00  1.49           C  
ATOM   1326  CE2 TYR A  82      -3.595  21.907   5.662  1.00  1.49           C  
ATOM   1327  CZ  TYR A  82      -4.551  21.406   4.801  1.00  1.49           C  
ATOM   1328  OH  TYR A  82      -4.172  20.652   3.714  1.00  1.49           O  
ATOM   1329  H   TYR A  82      -8.094  22.525   8.648  1.00  1.49           H  
ATOM   1330  HA  TYR A  82      -5.278  22.285   9.644  1.00  1.49           H  
ATOM   1331 1HB  TYR A  82      -6.615  24.332   7.843  1.00  1.49           H  
ATOM   1332 2HB  TYR A  82      -4.949  24.413   8.402  1.00  1.49           H  
ATOM   1333  HD1 TYR A  82      -7.331  22.623   6.294  1.00  1.49           H  
ATOM   1334  HD2 TYR A  82      -3.221  23.056   7.417  1.00  1.49           H  
ATOM   1335  HE1 TYR A  82      -6.655  21.270   4.349  1.00  1.49           H  
ATOM   1336  HE2 TYR A  82      -2.538  21.707   5.480  1.00  1.49           H  
ATOM   1337  HH  TYR A  82      -4.953  20.386   3.223  1.00  1.49           H  
ATOM   1338  N   CYS A  83      -5.433  24.192  11.332  1.00  1.47           N  
ATOM   1339  CA  CYS A  83      -5.735  25.010  12.496  1.00  1.47           C  
ATOM   1340  C   CYS A  83      -6.347  26.367  12.173  1.00  1.47           C  
ATOM   1341  O   CYS A  83      -7.178  26.858  12.924  1.00  1.47           O  
ATOM   1342  CB  CYS A  83      -4.462  25.268  13.262  1.00  1.47           C  
ATOM   1343  SG  CYS A  83      -3.299  26.312  12.392  1.00  1.47           S  
ATOM   1344  H   CYS A  83      -4.493  23.862  11.165  1.00  1.47           H  
ATOM   1345  HA  CYS A  83      -6.424  24.454  13.128  1.00  1.47           H  
ATOM   1346 1HB  CYS A  83      -4.690  25.716  14.227  1.00  1.47           H  
ATOM   1347 2HB  CYS A  83      -3.982  24.323  13.428  1.00  1.47           H  
ATOM   1348  HG  CYS A  83      -4.173  27.295  12.159  1.00  1.47           H  
ATOM   1349  N   TYR A  84      -6.055  26.923  11.004  1.00  1.43           N  
ATOM   1350  CA  TYR A  84      -6.604  28.226  10.646  1.00  1.43           C  
ATOM   1351  C   TYR A  84      -8.114  28.182  10.397  1.00  1.43           C  
ATOM   1352  O   TYR A  84      -8.758  29.227  10.306  1.00  1.43           O  
ATOM   1353  CB  TYR A  84      -5.880  28.832   9.444  1.00  1.43           C  
ATOM   1354  CG  TYR A  84      -6.054  28.090   8.141  1.00  1.43           C  
ATOM   1355  CD1 TYR A  84      -7.171  28.320   7.353  1.00  1.43           C  
ATOM   1356  CD2 TYR A  84      -5.085  27.215   7.718  1.00  1.43           C  
ATOM   1357  CE1 TYR A  84      -7.317  27.662   6.148  1.00  1.43           C  
ATOM   1358  CE2 TYR A  84      -5.223  26.557   6.501  1.00  1.43           C  
ATOM   1359  CZ  TYR A  84      -6.337  26.778   5.722  1.00  1.43           C  
ATOM   1360  OH  TYR A  84      -6.482  26.133   4.514  1.00  1.43           O  
ATOM   1361  H   TYR A  84      -5.410  26.458  10.383  1.00  1.43           H  
ATOM   1362  HA  TYR A  84      -6.447  28.896  11.492  1.00  1.43           H  
ATOM   1363 1HB  TYR A  84      -6.227  29.857   9.296  1.00  1.43           H  
ATOM   1364 2HB  TYR A  84      -4.811  28.884   9.660  1.00  1.43           H  
ATOM   1365  HD1 TYR A  84      -7.938  29.019   7.688  1.00  1.43           H  
ATOM   1366  HD2 TYR A  84      -4.214  27.046   8.340  1.00  1.43           H  
ATOM   1367  HE1 TYR A  84      -8.198  27.841   5.534  1.00  1.43           H  
ATOM   1368  HE2 TYR A  84      -4.454  25.864   6.162  1.00  1.43           H  
ATOM   1369  HH  TYR A  84      -7.317  26.388   4.116  1.00  1.43           H  
ATOM   1370  N   GLU A  85      -8.672  26.978  10.254  1.00  1.36           N  
ATOM   1371  CA  GLU A  85     -10.092  26.808  10.006  1.00  1.36           C  
ATOM   1372  C   GLU A  85     -10.868  26.749  11.321  1.00  1.36           C  
ATOM   1373  O   GLU A  85     -12.101  26.744  11.324  1.00  1.36           O  
ATOM   1374  CB  GLU A  85     -10.346  25.511   9.233  1.00  1.36           C  
ATOM   1375  CG  GLU A  85      -9.735  25.463   7.839  1.00  1.36           C  
ATOM   1376  CD  GLU A  85     -10.014  24.165   7.119  1.00  1.36           C  
ATOM   1377  OE1 GLU A  85      -9.430  23.153   7.467  1.00  1.36           O  
ATOM   1378  OE2 GLU A  85     -10.815  24.182   6.214  1.00  1.36           O  
ATOM   1379  H   GLU A  85      -8.108  26.136  10.355  1.00  1.36           H  
ATOM   1380  HA  GLU A  85     -10.451  27.658   9.426  1.00  1.36           H  
ATOM   1381 1HB  GLU A  85      -9.947  24.670   9.802  1.00  1.36           H  
ATOM   1382 2HB  GLU A  85     -11.419  25.355   9.133  1.00  1.36           H  
ATOM   1383 1HG  GLU A  85     -10.117  26.294   7.249  1.00  1.36           H  
ATOM   1384 2HG  GLU A  85      -8.659  25.590   7.940  1.00  1.36           H  
ATOM   1385  N   TRP A  86     -10.145  26.645  12.433  1.00  1.28           N  
ATOM   1386  CA  TRP A  86     -10.754  26.495  13.744  1.00  1.28           C  
ATOM   1387  C   TRP A  86     -11.330  27.795  14.290  1.00  1.28           C  
ATOM   1388  O   TRP A  86     -10.769  28.876  14.088  1.00  1.28           O  
ATOM   1389  CB  TRP A  86      -9.718  26.005  14.737  1.00  1.28           C  
ATOM   1390  CG  TRP A  86      -9.234  24.642  14.553  1.00  1.28           C  
ATOM   1391  CD1 TRP A  86      -9.484  23.774  13.535  1.00  1.28           C  
ATOM   1392  CD2 TRP A  86      -8.330  23.981  15.442  1.00  1.28           C  
ATOM   1393  NE1 TRP A  86      -8.799  22.606  13.743  1.00  1.28           N  
ATOM   1394  CE2 TRP A  86      -8.079  22.724  14.914  1.00  1.28           C  
ATOM   1395  CE3 TRP A  86      -7.720  24.359  16.622  1.00  1.28           C  
ATOM   1396  CZ2 TRP A  86      -7.231  21.832  15.540  1.00  1.28           C  
ATOM   1397  CZ3 TRP A  86      -6.871  23.486  17.251  1.00  1.28           C  
ATOM   1398  CH2 TRP A  86      -6.632  22.249  16.731  1.00  1.28           C  
ATOM   1399  H   TRP A  86      -9.128  26.680  12.387  1.00  1.28           H  
ATOM   1400  HA  TRP A  86     -11.551  25.763  13.663  1.00  1.28           H  
ATOM   1401 1HB  TRP A  86      -8.871  26.627  14.662  1.00  1.28           H  
ATOM   1402 2HB  TRP A  86     -10.105  26.110  15.753  1.00  1.28           H  
ATOM   1403  HD1 TRP A  86     -10.127  23.978  12.681  1.00  1.28           H  
ATOM   1404  HE1 TRP A  86      -8.823  21.790  13.119  1.00  1.28           H  
ATOM   1405  HE3 TRP A  86      -7.914  25.338  17.029  1.00  1.28           H  
ATOM   1406  HZ2 TRP A  86      -7.023  20.845  15.131  1.00  1.28           H  
ATOM   1407  HZ3 TRP A  86      -6.396  23.812  18.171  1.00  1.28           H  
ATOM   1408  HH2 TRP A  86      -5.954  21.582  17.248  1.00  1.28           H  
ATOM   1409  N   SER A  87     -12.437  27.684  15.017  1.00  1.20           N  
ATOM   1410  CA  SER A  87     -13.000  28.839  15.716  1.00  1.20           C  
ATOM   1411  C   SER A  87     -12.236  29.066  17.006  1.00  1.20           C  
ATOM   1412  O   SER A  87     -11.502  28.181  17.446  1.00  1.20           O  
ATOM   1413  CB  SER A  87     -14.466  28.622  16.042  1.00  1.20           C  
ATOM   1414  OG  SER A  87     -14.648  27.609  17.031  1.00  1.20           O  
ATOM   1415  H   SER A  87     -12.876  26.763  15.092  1.00  1.20           H  
ATOM   1416  HA  SER A  87     -12.895  29.721  15.083  1.00  1.20           H  
ATOM   1417 1HB  SER A  87     -14.909  29.554  16.387  1.00  1.20           H  
ATOM   1418 2HB  SER A  87     -14.986  28.332  15.131  1.00  1.20           H  
ATOM   1419  HG  SER A  87     -15.576  27.343  16.959  1.00  1.20           H  
ATOM   1420  N   PHE A  88     -12.435  30.214  17.656  1.00  1.12           N  
ATOM   1421  CA  PHE A  88     -11.760  30.430  18.934  1.00  1.12           C  
ATOM   1422  C   PHE A  88     -12.162  29.376  19.947  1.00  1.12           C  
ATOM   1423  O   PHE A  88     -11.324  28.903  20.715  1.00  1.12           O  
ATOM   1424  CB  PHE A  88     -12.044  31.815  19.507  1.00  1.12           C  
ATOM   1425  CG  PHE A  88     -11.258  32.903  18.872  1.00  1.12           C  
ATOM   1426  CD1 PHE A  88     -10.154  32.612  18.091  1.00  1.12           C  
ATOM   1427  CD2 PHE A  88     -11.602  34.231  19.074  1.00  1.12           C  
ATOM   1428  CE1 PHE A  88      -9.431  33.615  17.524  1.00  1.12           C  
ATOM   1429  CE2 PHE A  88     -10.868  35.242  18.503  1.00  1.12           C  
ATOM   1430  CZ  PHE A  88      -9.788  34.937  17.729  1.00  1.12           C  
ATOM   1431  H   PHE A  88     -13.036  30.926  17.266  1.00  1.12           H  
ATOM   1432  HA  PHE A  88     -10.686  30.348  18.773  1.00  1.12           H  
ATOM   1433 1HB  PHE A  88     -13.102  32.044  19.394  1.00  1.12           H  
ATOM   1434 2HB  PHE A  88     -11.825  31.814  20.573  1.00  1.12           H  
ATOM   1435  HD1 PHE A  88      -9.864  31.574  17.926  1.00  1.12           H  
ATOM   1436  HD2 PHE A  88     -12.467  34.470  19.693  1.00  1.12           H  
ATOM   1437  HE1 PHE A  88      -8.581  33.363  16.915  1.00  1.12           H  
ATOM   1438  HE2 PHE A  88     -11.146  36.284  18.665  1.00  1.12           H  
ATOM   1439  HZ  PHE A  88      -9.219  35.742  17.280  1.00  1.12           H  
ATOM   1440  N   SER A  89     -13.440  28.991  19.954  1.00  1.06           N  
ATOM   1441  CA  SER A  89     -13.879  27.981  20.902  1.00  1.06           C  
ATOM   1442  C   SER A  89     -13.137  26.674  20.635  1.00  1.06           C  
ATOM   1443  O   SER A  89     -12.668  26.024  21.569  1.00  1.06           O  
ATOM   1444  CB  SER A  89     -15.379  27.770  20.803  1.00  1.06           C  
ATOM   1445  OG  SER A  89     -16.082  28.916  21.215  1.00  1.06           O  
ATOM   1446  H   SER A  89     -14.093  29.396  19.300  1.00  1.06           H  
ATOM   1447  HA  SER A  89     -13.637  28.315  21.911  1.00  1.06           H  
ATOM   1448 1HB  SER A  89     -15.643  27.528  19.774  1.00  1.06           H  
ATOM   1449 2HB  SER A  89     -15.665  26.920  21.422  1.00  1.06           H  
ATOM   1450  HG  SER A  89     -17.015  28.692  21.152  1.00  1.06           H  
ATOM   1451  N   GLN A  90     -12.970  26.312  19.357  1.00  1.00           N  
ATOM   1452  CA  GLN A  90     -12.235  25.087  19.044  1.00  1.00           C  
ATOM   1453  C   GLN A  90     -10.771  25.181  19.473  1.00  1.00           C  
ATOM   1454  O   GLN A  90     -10.219  24.215  20.007  1.00  1.00           O  
ATOM   1455  CB  GLN A  90     -12.360  24.756  17.568  1.00  1.00           C  
ATOM   1456  CG  GLN A  90     -13.734  24.277  17.168  1.00  1.00           C  
ATOM   1457  CD  GLN A  90     -13.866  24.080  15.688  1.00  1.00           C  
ATOM   1458  OE1 GLN A  90     -13.505  24.959  14.888  1.00  1.00           O  
ATOM   1459  NE2 GLN A  90     -14.390  22.919  15.289  1.00  1.00           N  
ATOM   1460  H   GLN A  90     -13.371  26.875  18.601  1.00  1.00           H  
ATOM   1461  HA  GLN A  90     -12.689  24.270  19.605  1.00  1.00           H  
ATOM   1462 1HB  GLN A  90     -12.158  25.656  17.001  1.00  1.00           H  
ATOM   1463 2HB  GLN A  90     -11.615  24.029  17.275  1.00  1.00           H  
ATOM   1464 1HG  GLN A  90     -13.930  23.324  17.659  1.00  1.00           H  
ATOM   1465 2HG  GLN A  90     -14.467  25.015  17.484  1.00  1.00           H  
ATOM   1466 1HE2 GLN A  90     -14.505  22.727  14.314  1.00  1.00           H  
ATOM   1467 2HE2 GLN A  90     -14.687  22.240  15.964  1.00  1.00           H  
ATOM   1468  N   PHE A  91     -10.152  26.358  19.311  1.00  0.95           N  
ATOM   1469  CA  PHE A  91      -8.776  26.518  19.769  1.00  0.95           C  
ATOM   1470  C   PHE A  91      -8.684  26.377  21.276  1.00  0.95           C  
ATOM   1471  O   PHE A  91      -7.755  25.746  21.782  1.00  0.95           O  
ATOM   1472  CB  PHE A  91      -8.194  27.879  19.384  1.00  0.95           C  
ATOM   1473  CG  PHE A  91      -7.590  27.982  18.029  1.00  0.95           C  
ATOM   1474  CD1 PHE A  91      -8.246  28.592  16.985  1.00  0.95           C  
ATOM   1475  CD2 PHE A  91      -6.305  27.475  17.812  1.00  0.95           C  
ATOM   1476  CE1 PHE A  91      -7.649  28.685  15.754  1.00  0.95           C  
ATOM   1477  CE2 PHE A  91      -5.705  27.569  16.578  1.00  0.95           C  
ATOM   1478  CZ  PHE A  91      -6.378  28.173  15.548  1.00  0.95           C  
ATOM   1479  H   PHE A  91     -10.640  27.126  18.848  1.00  0.95           H  
ATOM   1480  HA  PHE A  91      -8.168  25.738  19.318  1.00  0.95           H  
ATOM   1481 1HB  PHE A  91      -8.985  28.623  19.454  1.00  0.95           H  
ATOM   1482 2HB  PHE A  91      -7.433  28.152  20.113  1.00  0.95           H  
ATOM   1483  HD1 PHE A  91      -9.240  28.999  17.137  1.00  0.95           H  
ATOM   1484  HD2 PHE A  91      -5.775  26.999  18.639  1.00  0.95           H  
ATOM   1485  HE1 PHE A  91      -8.183  29.165  14.927  1.00  0.95           H  
ATOM   1486  HE2 PHE A  91      -4.702  27.167  16.421  1.00  0.95           H  
ATOM   1487  HZ  PHE A  91      -5.916  28.254  14.567  1.00  0.95           H  
ATOM   1488  N   LYS A  92      -9.658  26.924  22.000  1.00  0.90           N  
ATOM   1489  CA  LYS A  92      -9.639  26.817  23.447  1.00  0.90           C  
ATOM   1490  C   LYS A  92      -9.849  25.374  23.894  1.00  0.90           C  
ATOM   1491  O   LYS A  92      -9.154  24.898  24.794  1.00  0.90           O  
ATOM   1492  CB  LYS A  92     -10.681  27.752  24.058  1.00  0.90           C  
ATOM   1493  CG  LYS A  92     -10.302  29.226  23.929  1.00  0.90           C  
ATOM   1494  CD  LYS A  92     -11.360  30.145  24.492  1.00  0.90           C  
ATOM   1495  CE  LYS A  92     -10.955  31.605  24.329  1.00  0.90           C  
ATOM   1496  NZ  LYS A  92     -11.993  32.532  24.867  1.00  0.90           N  
ATOM   1497  H   LYS A  92     -10.402  27.448  21.537  1.00  0.90           H  
ATOM   1498  HA  LYS A  92      -8.658  27.136  23.799  1.00  0.90           H  
ATOM   1499 1HB  LYS A  92     -11.637  27.603  23.551  1.00  0.90           H  
ATOM   1500 2HB  LYS A  92     -10.822  27.511  25.110  1.00  0.90           H  
ATOM   1501 1HG  LYS A  92      -9.373  29.394  24.468  1.00  0.90           H  
ATOM   1502 2HG  LYS A  92     -10.141  29.467  22.879  1.00  0.90           H  
ATOM   1503 1HD  LYS A  92     -12.301  29.975  23.962  1.00  0.90           H  
ATOM   1504 2HD  LYS A  92     -11.510  29.928  25.548  1.00  0.90           H  
ATOM   1505 1HE  LYS A  92     -10.018  31.776  24.858  1.00  0.90           H  
ATOM   1506 2HE  LYS A  92     -10.805  31.815  23.268  1.00  0.90           H  
ATOM   1507 1HZ  LYS A  92     -11.691  33.488  24.742  1.00  0.90           H  
ATOM   1508 2HZ  LYS A  92     -12.862  32.387  24.374  1.00  0.90           H  
ATOM   1509 3HZ  LYS A  92     -12.130  32.350  25.851  1.00  0.90           H  
ATOM   1510  N   ASP A  93     -10.753  24.639  23.241  1.00  0.86           N  
ATOM   1511  CA  ASP A  93     -10.943  23.252  23.646  1.00  0.86           C  
ATOM   1512  C   ASP A  93      -9.680  22.440  23.353  1.00  0.86           C  
ATOM   1513  O   ASP A  93      -9.259  21.615  24.170  1.00  0.86           O  
ATOM   1514  CB  ASP A  93     -12.146  22.619  22.939  1.00  0.86           C  
ATOM   1515  CG  ASP A  93     -13.510  23.133  23.424  1.00  0.86           C  
ATOM   1516  OD1 ASP A  93     -13.564  23.794  24.436  1.00  0.86           O  
ATOM   1517  OD2 ASP A  93     -14.495  22.810  22.791  1.00  0.86           O  
ATOM   1518  H   ASP A  93     -11.322  25.053  22.501  1.00  0.86           H  
ATOM   1519  HA  ASP A  93     -11.124  23.227  24.720  1.00  0.86           H  
ATOM   1520 1HB  ASP A  93     -12.064  22.803  21.862  1.00  0.86           H  
ATOM   1521 2HB  ASP A  93     -12.127  21.552  23.093  1.00  0.86           H  
ATOM   1522  N   ALA A  94      -9.053  22.697  22.197  1.00  0.82           N  
ATOM   1523  CA  ALA A  94      -7.818  22.020  21.818  1.00  0.82           C  
ATOM   1524  C   ALA A  94      -6.708  22.338  22.812  1.00  0.82           C  
ATOM   1525  O   ALA A  94      -5.914  21.468  23.195  1.00  0.82           O  
ATOM   1526  CB  ALA A  94      -7.411  22.452  20.431  1.00  0.82           C  
ATOM   1527  H   ALA A  94      -9.451  23.378  21.549  1.00  0.82           H  
ATOM   1528  HA  ALA A  94      -7.996  20.945  21.830  1.00  0.82           H  
ATOM   1529 1HB  ALA A  94      -6.512  21.955  20.136  1.00  0.82           H  
ATOM   1530 2HB  ALA A  94      -8.210  22.210  19.728  1.00  0.82           H  
ATOM   1531 3HB  ALA A  94      -7.243  23.526  20.431  1.00  0.82           H  
ATOM   1532  N   ALA A  95      -6.661  23.595  23.254  1.00  0.80           N  
ATOM   1533  CA  ALA A  95      -5.667  24.020  24.216  1.00  0.80           C  
ATOM   1534  C   ALA A  95      -5.841  23.287  25.537  1.00  0.80           C  
ATOM   1535  O   ALA A  95      -4.868  22.809  26.126  1.00  0.80           O  
ATOM   1536  CB  ALA A  95      -5.788  25.513  24.442  1.00  0.80           C  
ATOM   1537  H   ALA A  95      -7.314  24.288  22.890  1.00  0.80           H  
ATOM   1538  HA  ALA A  95      -4.684  23.781  23.813  1.00  0.80           H  
ATOM   1539 1HB  ALA A  95      -5.062  25.860  25.142  1.00  0.80           H  
ATOM   1540 2HB  ALA A  95      -5.654  26.030  23.493  1.00  0.80           H  
ATOM   1541 3HB  ALA A  95      -6.774  25.732  24.831  1.00  0.80           H  
ATOM   1542  N   LEU A  96      -7.091  23.150  25.981  1.00  0.78           N  
ATOM   1543  CA  LEU A  96      -7.368  22.467  27.233  1.00  0.78           C  
ATOM   1544  C   LEU A  96      -7.034  20.990  27.127  1.00  0.78           C  
ATOM   1545  O   LEU A  96      -6.461  20.410  28.054  1.00  0.78           O  
ATOM   1546  CB  LEU A  96      -8.823  22.688  27.625  1.00  0.78           C  
ATOM   1547  CG  LEU A  96      -9.144  24.132  28.022  1.00  0.78           C  
ATOM   1548  CD1 LEU A  96     -10.639  24.282  28.213  1.00  0.78           C  
ATOM   1549  CD2 LEU A  96      -8.372  24.481  29.286  1.00  0.78           C  
ATOM   1550  H   LEU A  96      -7.862  23.568  25.455  1.00  0.78           H  
ATOM   1551  HA  LEU A  96      -6.738  22.903  28.006  1.00  0.78           H  
ATOM   1552 1HB  LEU A  96      -9.453  22.430  26.771  1.00  0.78           H  
ATOM   1553 2HB  LEU A  96      -9.073  22.034  28.457  1.00  0.78           H  
ATOM   1554  HG  LEU A  96      -8.838  24.804  27.228  1.00  0.78           H  
ATOM   1555 1HD1 LEU A  96     -10.870  25.312  28.482  1.00  0.78           H  
ATOM   1556 2HD1 LEU A  96     -11.148  24.031  27.277  1.00  0.78           H  
ATOM   1557 3HD1 LEU A  96     -10.977  23.615  29.002  1.00  0.78           H  
ATOM   1558 1HD2 LEU A  96      -8.588  25.512  29.567  1.00  0.78           H  
ATOM   1559 2HD2 LEU A  96      -8.671  23.813  30.093  1.00  0.78           H  
ATOM   1560 3HD2 LEU A  96      -7.304  24.372  29.099  1.00  0.78           H  
ATOM   1561  N   LEU A  97      -7.323  20.396  25.966  1.00  0.77           N  
ATOM   1562  CA  LEU A  97      -6.987  19.004  25.713  1.00  0.77           C  
ATOM   1563  C   LEU A  97      -5.495  18.817  25.850  1.00  0.77           C  
ATOM   1564  O   LEU A  97      -5.036  17.886  26.512  1.00  0.77           O  
ATOM   1565  CB  LEU A  97      -7.369  18.584  24.300  1.00  0.77           C  
ATOM   1566  CG  LEU A  97      -6.975  17.160  23.919  1.00  0.77           C  
ATOM   1567  CD1 LEU A  97      -7.721  16.178  24.755  1.00  0.77           C  
ATOM   1568  CD2 LEU A  97      -7.221  16.963  22.463  1.00  0.77           C  
ATOM   1569  H   LEU A  97      -7.819  20.922  25.245  1.00  0.77           H  
ATOM   1570  HA  LEU A  97      -7.497  18.375  26.441  1.00  0.77           H  
ATOM   1571 1HB  LEU A  97      -8.447  18.686  24.184  1.00  0.77           H  
ATOM   1572 2HB  LEU A  97      -6.892  19.246  23.592  1.00  0.77           H  
ATOM   1573  HG  LEU A  97      -5.931  17.011  24.132  1.00  0.77           H  
ATOM   1574 1HD1 LEU A  97      -7.409  15.182  24.470  1.00  0.77           H  
ATOM   1575 2HD1 LEU A  97      -7.502  16.346  25.810  1.00  0.77           H  
ATOM   1576 3HD1 LEU A  97      -8.793  16.288  24.579  1.00  0.77           H  
ATOM   1577 1HD2 LEU A  97      -6.945  15.957  22.167  1.00  0.77           H  
ATOM   1578 2HD2 LEU A  97      -8.250  17.117  22.291  1.00  0.77           H  
ATOM   1579 3HD2 LEU A  97      -6.639  17.683  21.897  1.00  0.77           H  
ATOM   1580  N   THR A  98      -4.739  19.707  25.210  1.00  0.77           N  
ATOM   1581  CA  THR A  98      -3.296  19.646  25.219  1.00  0.77           C  
ATOM   1582  C   THR A  98      -2.737  19.777  26.616  1.00  0.77           C  
ATOM   1583  O   THR A  98      -1.837  19.034  27.012  1.00  0.77           O  
ATOM   1584  CB  THR A  98      -2.709  20.731  24.348  1.00  0.77           C  
ATOM   1585  OG1 THR A  98      -3.171  20.554  23.025  1.00  0.77           O  
ATOM   1586  CG2 THR A  98      -1.201  20.632  24.402  1.00  0.77           C  
ATOM   1587  H   THR A  98      -5.192  20.447  24.670  1.00  0.77           H  
ATOM   1588  HA  THR A  98      -2.983  18.699  24.822  1.00  0.77           H  
ATOM   1589  HB  THR A  98      -3.025  21.709  24.702  1.00  0.77           H  
ATOM   1590  HG1 THR A  98      -4.128  20.812  22.997  1.00  0.77           H  
ATOM   1591 1HG2 THR A  98      -0.757  21.398  23.775  1.00  0.77           H  
ATOM   1592 2HG2 THR A  98      -0.866  20.770  25.432  1.00  0.77           H  
ATOM   1593 3HG2 THR A  98      -0.900  19.650  24.054  1.00  0.77           H  
ATOM   1594  N   LEU A  99      -3.248  20.710  27.387  1.00  0.77           N  
ATOM   1595  CA  LEU A  99      -2.740  20.818  28.729  1.00  0.77           C  
ATOM   1596  C   LEU A  99      -3.075  19.564  29.534  1.00  0.77           C  
ATOM   1597  O   LEU A  99      -2.230  19.051  30.269  1.00  0.77           O  
ATOM   1598  CB  LEU A  99      -3.312  22.064  29.372  1.00  0.77           C  
ATOM   1599  CG  LEU A  99      -2.787  23.354  28.773  1.00  0.77           C  
ATOM   1600  CD1 LEU A  99      -3.569  24.527  29.324  1.00  0.77           C  
ATOM   1601  CD2 LEU A  99      -1.291  23.471  29.087  1.00  0.77           C  
ATOM   1602  H   LEU A  99      -3.973  21.340  27.039  1.00  0.77           H  
ATOM   1603  HA  LEU A  99      -1.656  20.916  28.680  1.00  0.77           H  
ATOM   1604 1HB  LEU A  99      -4.397  22.052  29.242  1.00  0.77           H  
ATOM   1605 2HB  LEU A  99      -3.083  22.056  30.434  1.00  0.77           H  
ATOM   1606  HG  LEU A  99      -2.927  23.334  27.703  1.00  0.77           H  
ATOM   1607 1HD1 LEU A  99      -3.197  25.450  28.887  1.00  0.77           H  
ATOM   1608 2HD1 LEU A  99      -4.623  24.404  29.070  1.00  0.77           H  
ATOM   1609 3HD1 LEU A  99      -3.455  24.568  30.403  1.00  0.77           H  
ATOM   1610 1HD2 LEU A  99      -0.904  24.388  28.658  1.00  0.77           H  
ATOM   1611 2HD2 LEU A  99      -1.145  23.488  30.165  1.00  0.77           H  
ATOM   1612 3HD2 LEU A  99      -0.762  22.618  28.660  1.00  0.77           H  
ATOM   1613  N   ALA A 100      -4.290  19.030  29.361  1.00  0.78           N  
ATOM   1614  CA  ALA A 100      -4.681  17.832  30.087  1.00  0.78           C  
ATOM   1615  C   ALA A 100      -3.831  16.625  29.702  1.00  0.78           C  
ATOM   1616  O   ALA A 100      -3.364  15.885  30.573  1.00  0.78           O  
ATOM   1617  CB  ALA A 100      -6.147  17.526  29.818  1.00  0.78           C  
ATOM   1618  H   ALA A 100      -4.967  19.476  28.743  1.00  0.78           H  
ATOM   1619  HA  ALA A 100      -4.542  18.022  31.149  1.00  0.78           H  
ATOM   1620 1HB  ALA A 100      -6.446  16.651  30.387  1.00  0.78           H  
ATOM   1621 2HB  ALA A 100      -6.756  18.379  30.114  1.00  0.78           H  
ATOM   1622 3HB  ALA A 100      -6.289  17.334  28.755  1.00  0.78           H  
ATOM   1623  N   ILE A 101      -3.571  16.445  28.403  1.00  0.78           N  
ATOM   1624  CA  ILE A 101      -2.810  15.283  27.969  1.00  0.78           C  
ATOM   1625  C   ILE A 101      -1.367  15.415  28.428  1.00  0.78           C  
ATOM   1626  O   ILE A 101      -0.730  14.422  28.785  1.00  0.78           O  
ATOM   1627  CB  ILE A 101      -2.906  15.102  26.425  1.00  0.78           C  
ATOM   1628  CG1 ILE A 101      -2.531  13.721  26.023  1.00  0.78           C  
ATOM   1629  CG2 ILE A 101      -2.006  16.024  25.707  1.00  0.78           C  
ATOM   1630  CD1 ILE A 101      -2.924  13.398  24.594  1.00  0.78           C  
ATOM   1631  H   ILE A 101      -3.954  17.087  27.715  1.00  0.78           H  
ATOM   1632  HA  ILE A 101      -3.238  14.398  28.437  1.00  0.78           H  
ATOM   1633  HB  ILE A 101      -3.936  15.292  26.109  1.00  0.78           H  
ATOM   1634 1HG1 ILE A 101      -1.455  13.599  26.131  1.00  0.78           H  
ATOM   1635 2HG1 ILE A 101      -3.007  13.046  26.674  1.00  0.78           H  
ATOM   1636 1HG2 ILE A 101      -2.120  15.877  24.648  1.00  0.78           H  
ATOM   1637 2HG2 ILE A 101      -2.272  16.995  25.960  1.00  0.78           H  
ATOM   1638 3HG2 ILE A 101      -0.975  15.838  25.981  1.00  0.78           H  
ATOM   1639 1HD1 ILE A 101      -2.647  12.392  24.358  1.00  0.78           H  
ATOM   1640 2HD1 ILE A 101      -4.005  13.503  24.478  1.00  0.78           H  
ATOM   1641 3HD1 ILE A 101      -2.415  14.077  23.920  1.00  0.78           H  
ATOM   1642  N   ALA A 102      -0.854  16.654  28.466  1.00  0.78           N  
ATOM   1643  CA  ALA A 102       0.494  16.900  28.935  1.00  0.78           C  
ATOM   1644  C   ALA A 102       0.634  16.611  30.412  1.00  0.78           C  
ATOM   1645  O   ALA A 102       1.588  15.954  30.825  1.00  0.78           O  
ATOM   1646  CB  ALA A 102       0.877  18.336  28.689  1.00  0.78           C  
ATOM   1647  H   ALA A 102      -1.405  17.446  28.135  1.00  0.78           H  
ATOM   1648  HA  ALA A 102       1.170  16.243  28.393  1.00  0.78           H  
ATOM   1649 1HB  ALA A 102       1.872  18.488  29.047  1.00  0.78           H  
ATOM   1650 2HB  ALA A 102       0.814  18.559  27.623  1.00  0.78           H  
ATOM   1651 3HB  ALA A 102       0.197  18.989  29.233  1.00  0.78           H  
ATOM   1652  N   LYS A 103      -0.334  17.050  31.216  1.00  0.78           N  
ATOM   1653  CA  LYS A 103      -0.231  16.831  32.647  1.00  0.78           C  
ATOM   1654  C   LYS A 103      -0.315  15.353  32.974  1.00  0.78           C  
ATOM   1655  O   LYS A 103       0.463  14.855  33.790  1.00  0.78           O  
ATOM   1656  CB  LYS A 103      -1.307  17.622  33.385  1.00  0.78           C  
ATOM   1657  CG  LYS A 103      -1.066  19.135  33.382  1.00  0.78           C  
ATOM   1658  CD  LYS A 103      -2.182  19.880  34.088  1.00  0.78           C  
ATOM   1659  CE  LYS A 103      -1.943  21.384  34.062  1.00  0.78           C  
ATOM   1660  NZ  LYS A 103      -3.041  22.133  34.743  1.00  0.78           N  
ATOM   1661  H   LYS A 103      -1.119  17.585  30.838  1.00  0.78           H  
ATOM   1662  HA  LYS A 103       0.743  17.190  32.979  1.00  0.78           H  
ATOM   1663 1HB  LYS A 103      -2.274  17.440  32.905  1.00  0.78           H  
ATOM   1664 2HB  LYS A 103      -1.377  17.280  34.414  1.00  0.78           H  
ATOM   1665 1HG  LYS A 103      -0.123  19.348  33.886  1.00  0.78           H  
ATOM   1666 2HG  LYS A 103      -0.988  19.490  32.359  1.00  0.78           H  
ATOM   1667 1HD  LYS A 103      -3.128  19.662  33.587  1.00  0.78           H  
ATOM   1668 2HD  LYS A 103      -2.249  19.545  35.121  1.00  0.78           H  
ATOM   1669 1HE  LYS A 103      -0.999  21.603  34.560  1.00  0.78           H  
ATOM   1670 2HE  LYS A 103      -1.879  21.715  33.022  1.00  0.78           H  
ATOM   1671 1HZ  LYS A 103      -2.848  23.124  34.705  1.00  0.78           H  
ATOM   1672 2HZ  LYS A 103      -3.917  21.942  34.279  1.00  0.78           H  
ATOM   1673 3HZ  LYS A 103      -3.101  21.840  35.708  1.00  0.78           H  
ATOM   1674  N   ILE A 104      -1.205  14.637  32.290  1.00  0.78           N  
ATOM   1675  CA  ILE A 104      -1.340  13.214  32.535  1.00  0.78           C  
ATOM   1676  C   ILE A 104      -0.064  12.518  32.106  1.00  0.78           C  
ATOM   1677  O   ILE A 104       0.497  11.718  32.857  1.00  0.78           O  
ATOM   1678  CB  ILE A 104      -2.523  12.627  31.760  1.00  0.78           C  
ATOM   1679  CG1 ILE A 104      -3.816  13.183  32.299  1.00  0.78           C  
ATOM   1680  CG2 ILE A 104      -2.529  11.121  31.897  1.00  0.78           C  
ATOM   1681  CD1 ILE A 104      -4.963  12.900  31.415  1.00  0.78           C  
ATOM   1682  H   ILE A 104      -1.824  15.094  31.618  1.00  0.78           H  
ATOM   1683  HA  ILE A 104      -1.492  13.048  33.599  1.00  0.78           H  
ATOM   1684  HB  ILE A 104      -2.439  12.909  30.709  1.00  0.78           H  
ATOM   1685 1HG1 ILE A 104      -4.010  12.744  33.277  1.00  0.78           H  
ATOM   1686 2HG1 ILE A 104      -3.722  14.260  32.419  1.00  0.78           H  
ATOM   1687 1HG2 ILE A 104      -3.363  10.697  31.338  1.00  0.78           H  
ATOM   1688 2HG2 ILE A 104      -1.611  10.743  31.519  1.00  0.78           H  
ATOM   1689 3HG2 ILE A 104      -2.623  10.859  32.949  1.00  0.78           H  
ATOM   1690 1HD1 ILE A 104      -5.867  13.318  31.852  1.00  0.78           H  
ATOM   1691 2HD1 ILE A 104      -4.781  13.354  30.440  1.00  0.78           H  
ATOM   1692 3HD1 ILE A 104      -5.064  11.827  31.308  1.00  0.78           H  
ATOM   1693  N   ALA A 105       0.441  12.869  30.926  1.00  0.77           N  
ATOM   1694  CA  ALA A 105       1.644  12.238  30.446  1.00  0.77           C  
ATOM   1695  C   ALA A 105       2.777  12.403  31.435  1.00  0.77           C  
ATOM   1696  O   ALA A 105       3.432  11.420  31.787  1.00  0.77           O  
ATOM   1697  CB  ALA A 105       2.028  12.853  29.112  1.00  0.77           C  
ATOM   1698  H   ALA A 105      -0.026  13.550  30.329  1.00  0.77           H  
ATOM   1699  HA  ALA A 105       1.449  11.184  30.331  1.00  0.77           H  
ATOM   1700 1HB  ALA A 105       2.913  12.374  28.722  1.00  0.77           H  
ATOM   1701 2HB  ALA A 105       1.206  12.716  28.433  1.00  0.77           H  
ATOM   1702 3HB  ALA A 105       2.220  13.915  29.245  1.00  0.77           H  
ATOM   1703  N   ILE A 106       2.925  13.598  32.002  1.00  0.76           N  
ATOM   1704  CA  ILE A 106       3.986  13.854  32.964  1.00  0.76           C  
ATOM   1705  C   ILE A 106       3.803  13.003  34.219  1.00  0.76           C  
ATOM   1706  O   ILE A 106       4.767  12.426  34.727  1.00  0.76           O  
ATOM   1707  CB  ILE A 106       4.123  15.351  33.250  1.00  0.76           C  
ATOM   1708  CG1 ILE A 106       4.658  16.025  31.939  1.00  0.76           C  
ATOM   1709  CG2 ILE A 106       5.070  15.568  34.428  1.00  0.76           C  
ATOM   1710  CD1 ILE A 106       4.601  17.526  31.913  1.00  0.76           C  
ATOM   1711  H   ILE A 106       2.333  14.374  31.701  1.00  0.76           H  
ATOM   1712  HA  ILE A 106       4.926  13.554  32.501  1.00  0.76           H  
ATOM   1713  HB  ILE A 106       3.140  15.775  33.466  1.00  0.76           H  
ATOM   1714 1HG1 ILE A 106       5.686  15.713  31.791  1.00  0.76           H  
ATOM   1715 2HG1 ILE A 106       4.072  15.647  31.099  1.00  0.76           H  
ATOM   1716 1HG2 ILE A 106       5.175  16.620  34.619  1.00  0.76           H  
ATOM   1717 2HG2 ILE A 106       4.665  15.080  35.312  1.00  0.76           H  
ATOM   1718 3HG2 ILE A 106       6.040  15.142  34.194  1.00  0.76           H  
ATOM   1719 1HD1 ILE A 106       4.990  17.881  30.968  1.00  0.76           H  
ATOM   1720 2HD1 ILE A 106       3.565  17.857  32.031  1.00  0.76           H  
ATOM   1721 3HD1 ILE A 106       5.194  17.907  32.705  1.00  0.76           H  
ATOM   1722  N   GLN A 107       2.564  12.859  34.698  1.00  0.75           N  
ATOM   1723  CA  GLN A 107       2.290  12.025  35.875  1.00  0.75           C  
ATOM   1724  C   GLN A 107       2.746  10.580  35.627  1.00  0.75           C  
ATOM   1725  O   GLN A 107       3.199   9.894  36.547  1.00  0.75           O  
ATOM   1726  CB  GLN A 107       0.796  12.042  36.208  1.00  0.75           C  
ATOM   1727  CG  GLN A 107       0.298  13.372  36.748  1.00  0.75           C  
ATOM   1728  CD  GLN A 107      -1.215  13.424  36.905  1.00  0.75           C  
ATOM   1729  OE1 GLN A 107      -1.955  12.618  36.326  1.00  0.75           O  
ATOM   1730  NE2 GLN A 107      -1.687  14.384  37.692  1.00  0.75           N  
ATOM   1731  H   GLN A 107       1.793  13.362  34.252  1.00  0.75           H  
ATOM   1732  HA  GLN A 107       2.850  12.421  36.720  1.00  0.75           H  
ATOM   1733 1HB  GLN A 107       0.222  11.806  35.318  1.00  0.75           H  
ATOM   1734 2HB  GLN A 107       0.581  11.271  36.945  1.00  0.75           H  
ATOM   1735 1HG  GLN A 107       0.740  13.526  37.730  1.00  0.75           H  
ATOM   1736 2HG  GLN A 107       0.608  14.164  36.084  1.00  0.75           H  
ATOM   1737 1HE2 GLN A 107      -2.673  14.475  37.835  1.00  0.75           H  
ATOM   1738 2HE2 GLN A 107      -1.056  15.016  38.140  1.00  0.75           H  
ATOM   1739  N   TYR A 108       2.657  10.139  34.371  1.00  0.75           N  
ATOM   1740  CA  TYR A 108       3.093   8.808  33.953  1.00  0.75           C  
ATOM   1741  C   TYR A 108       4.548   8.746  33.460  1.00  0.75           C  
ATOM   1742  O   TYR A 108       4.978   7.708  32.952  1.00  0.75           O  
ATOM   1743  CB  TYR A 108       2.205   8.281  32.841  1.00  0.75           C  
ATOM   1744  CG  TYR A 108       0.827   7.743  33.240  1.00  0.75           C  
ATOM   1745  CD1 TYR A 108      -0.250   8.569  33.473  1.00  0.75           C  
ATOM   1746  CD2 TYR A 108       0.656   6.379  33.322  1.00  0.75           C  
ATOM   1747  CE1 TYR A 108      -1.479   8.038  33.800  1.00  0.75           C  
ATOM   1748  CE2 TYR A 108      -0.567   5.847  33.645  1.00  0.75           C  
ATOM   1749  CZ  TYR A 108      -1.628   6.666  33.887  1.00  0.75           C  
ATOM   1750  OH  TYR A 108      -2.840   6.122  34.219  1.00  0.75           O  
ATOM   1751  H   TYR A 108       2.234  10.759  33.673  1.00  0.75           H  
ATOM   1752  HA  TYR A 108       3.010   8.144  34.812  1.00  0.75           H  
ATOM   1753 1HB  TYR A 108       2.050   9.086  32.123  1.00  0.75           H  
ATOM   1754 2HB  TYR A 108       2.732   7.487  32.312  1.00  0.75           H  
ATOM   1755  HD1 TYR A 108      -0.137   9.625  33.407  1.00  0.75           H  
ATOM   1756  HD2 TYR A 108       1.493   5.718  33.128  1.00  0.75           H  
ATOM   1757  HE1 TYR A 108      -2.324   8.695  33.992  1.00  0.75           H  
ATOM   1758  HE2 TYR A 108      -0.688   4.766  33.708  1.00  0.75           H  
ATOM   1759  HH  TYR A 108      -2.753   5.163  34.254  1.00  0.75           H  
ATOM   1760  N   GLY A 109       5.308   9.834  33.603  1.00  0.76           N  
ATOM   1761  CA  GLY A 109       6.704   9.859  33.182  1.00  0.76           C  
ATOM   1762  C   GLY A 109       6.967  10.177  31.702  1.00  0.76           C  
ATOM   1763  O   GLY A 109       8.075   9.933  31.226  1.00  0.76           O  
ATOM   1764  H   GLY A 109       4.924  10.674  34.030  1.00  0.76           H  
ATOM   1765 1HA  GLY A 109       7.224  10.596  33.794  1.00  0.76           H  
ATOM   1766 2HA  GLY A 109       7.155   8.899  33.419  1.00  0.76           H  
ATOM   1767  N   MET A 110       5.968  10.679  30.972  1.00  0.78           N  
ATOM   1768  CA  MET A 110       6.103  10.997  29.544  1.00  0.78           C  
ATOM   1769  C   MET A 110       5.833  12.481  29.192  1.00  0.78           C  
ATOM   1770  O   MET A 110       5.135  13.191  29.904  1.00  0.78           O  
ATOM   1771  CB  MET A 110       5.175  10.101  28.730  1.00  0.78           C  
ATOM   1772  CG  MET A 110       5.367   8.591  28.923  1.00  0.78           C  
ATOM   1773  SD  MET A 110       6.929   7.968  28.289  1.00  0.78           S  
ATOM   1774  CE  MET A 110       6.701   8.008  26.522  1.00  0.78           C  
ATOM   1775  H   MET A 110       5.078  10.857  31.420  1.00  0.78           H  
ATOM   1776  HA  MET A 110       7.124  10.782  29.254  1.00  0.78           H  
ATOM   1777 1HB  MET A 110       4.158  10.343  28.985  1.00  0.78           H  
ATOM   1778 2HB  MET A 110       5.310  10.322  27.670  1.00  0.78           H  
ATOM   1779 1HG  MET A 110       5.302   8.346  29.985  1.00  0.78           H  
ATOM   1780 2HG  MET A 110       4.567   8.062  28.414  1.00  0.78           H  
ATOM   1781 1HE  MET A 110       7.600   7.639  26.022  1.00  0.78           H  
ATOM   1782 2HE  MET A 110       5.857   7.383  26.243  1.00  0.78           H  
ATOM   1783 3HE  MET A 110       6.521   9.020  26.222  1.00  0.78           H  
ATOM   1784  N   ILE A 111       6.391  12.936  28.077  1.00  0.81           N  
ATOM   1785  CA  ILE A 111       6.177  14.281  27.534  1.00  0.81           C  
ATOM   1786  C   ILE A 111       5.635  14.252  26.119  1.00  0.81           C  
ATOM   1787  O   ILE A 111       6.166  13.546  25.266  1.00  0.81           O  
ATOM   1788  CB  ILE A 111       7.479  15.108  27.493  1.00  0.81           C  
ATOM   1789  CG1 ILE A 111       8.015  15.318  28.855  1.00  0.81           C  
ATOM   1790  CG2 ILE A 111       7.242  16.447  26.804  1.00  0.81           C  
ATOM   1791  CD1 ILE A 111       9.406  15.925  28.848  1.00  0.81           C  
ATOM   1792  H   ILE A 111       6.989  12.300  27.571  1.00  0.81           H  
ATOM   1793  HA  ILE A 111       5.454  14.797  28.166  1.00  0.81           H  
ATOM   1794  HB  ILE A 111       8.237  14.550  26.939  1.00  0.81           H  
ATOM   1795 1HG1 ILE A 111       7.338  15.978  29.396  1.00  0.81           H  
ATOM   1796 2HG1 ILE A 111       8.051  14.371  29.364  1.00  0.81           H  
ATOM   1797 1HG2 ILE A 111       8.150  17.009  26.779  1.00  0.81           H  
ATOM   1798 2HG2 ILE A 111       6.901  16.296  25.790  1.00  0.81           H  
ATOM   1799 3HG2 ILE A 111       6.513  16.991  27.344  1.00  0.81           H  
ATOM   1800 1HD1 ILE A 111       9.768  16.071  29.861  1.00  0.81           H  
ATOM   1801 2HD1 ILE A 111      10.089  15.254  28.316  1.00  0.81           H  
ATOM   1802 3HD1 ILE A 111       9.379  16.882  28.347  1.00  0.81           H  
ATOM   1803  N   LEU A 112       4.595  15.031  25.847  1.00  0.85           N  
ATOM   1804  CA  LEU A 112       4.096  15.087  24.480  1.00  0.85           C  
ATOM   1805  C   LEU A 112       4.914  16.118  23.687  1.00  0.85           C  
ATOM   1806  O   LEU A 112       4.771  17.322  23.890  1.00  0.85           O  
ATOM   1807  CB  LEU A 112       2.609  15.446  24.489  1.00  0.85           C  
ATOM   1808  CG  LEU A 112       1.965  15.539  23.106  1.00  0.85           C  
ATOM   1809  CD1 LEU A 112       2.112  14.225  22.392  1.00  0.85           C  
ATOM   1810  CD2 LEU A 112       0.501  15.852  23.257  1.00  0.85           C  
ATOM   1811  H   LEU A 112       4.170  15.588  26.574  1.00  0.85           H  
ATOM   1812  HA  LEU A 112       4.219  14.111  24.012  1.00  0.85           H  
ATOM   1813 1HB  LEU A 112       2.066  14.702  25.063  1.00  0.85           H  
ATOM   1814 2HB  LEU A 112       2.486  16.413  24.978  1.00  0.85           H  
ATOM   1815  HG  LEU A 112       2.461  16.309  22.520  1.00  0.85           H  
ATOM   1816 1HD1 LEU A 112       1.653  14.295  21.406  1.00  0.85           H  
ATOM   1817 2HD1 LEU A 112       3.171  13.981  22.280  1.00  0.85           H  
ATOM   1818 3HD1 LEU A 112       1.626  13.445  22.957  1.00  0.85           H  
ATOM   1819 1HD2 LEU A 112       0.055  15.902  22.279  1.00  0.85           H  
ATOM   1820 2HD2 LEU A 112       0.032  15.055  23.830  1.00  0.85           H  
ATOM   1821 3HD2 LEU A 112       0.366  16.803  23.772  1.00  0.85           H  
ATOM   1822  N   LYS A 113       5.761  15.637  22.769  1.00  0.89           N  
ATOM   1823  CA  LYS A 113       6.708  16.486  22.036  1.00  0.89           C  
ATOM   1824  C   LYS A 113       6.240  17.024  20.689  1.00  0.89           C  
ATOM   1825  O   LYS A 113       7.010  17.680  19.989  1.00  0.89           O  
ATOM   1826  CB  LYS A 113       8.022  15.742  21.836  1.00  0.89           C  
ATOM   1827  CG  LYS A 113       8.805  15.419  23.118  1.00  0.89           C  
ATOM   1828  CD  LYS A 113       9.492  16.674  23.656  1.00  0.89           C  
ATOM   1829  CE  LYS A 113      10.447  16.384  24.830  1.00  0.89           C  
ATOM   1830  NZ  LYS A 113      11.432  15.320  24.515  1.00  0.89           N  
ATOM   1831  H   LYS A 113       5.818  14.628  22.601  1.00  0.89           H  
ATOM   1832  HA  LYS A 113       6.918  17.350  22.666  1.00  0.89           H  
ATOM   1833 1HB  LYS A 113       7.824  14.796  21.332  1.00  0.89           H  
ATOM   1834 2HB  LYS A 113       8.672  16.325  21.187  1.00  0.89           H  
ATOM   1835 1HG  LYS A 113       8.137  14.999  23.877  1.00  0.89           H  
ATOM   1836 2HG  LYS A 113       9.570  14.691  22.895  1.00  0.89           H  
ATOM   1837 1HD  LYS A 113      10.058  17.148  22.855  1.00  0.89           H  
ATOM   1838 2HD  LYS A 113       8.727  17.375  23.997  1.00  0.89           H  
ATOM   1839 1HE  LYS A 113      10.988  17.302  25.051  1.00  0.89           H  
ATOM   1840 2HE  LYS A 113       9.898  16.081  25.702  1.00  0.89           H  
ATOM   1841 1HZ  LYS A 113      12.044  15.191  25.307  1.00  0.89           H  
ATOM   1842 2HZ  LYS A 113      10.916  14.447  24.354  1.00  0.89           H  
ATOM   1843 3HZ  LYS A 113      11.977  15.567  23.703  1.00  0.89           H  
ATOM   1844  N   ASP A 114       5.002  16.743  20.322  1.00  0.94           N  
ATOM   1845  CA  ASP A 114       4.450  17.217  19.057  1.00  0.94           C  
ATOM   1846  C   ASP A 114       3.047  17.715  19.263  1.00  0.94           C  
ATOM   1847  O   ASP A 114       2.138  17.432  18.478  1.00  0.94           O  
ATOM   1848  CB  ASP A 114       4.440  16.144  17.961  1.00  0.94           C  
ATOM   1849  CG  ASP A 114       4.137  16.737  16.557  1.00  0.94           C  
ATOM   1850  OD1 ASP A 114       4.395  17.897  16.346  1.00  0.94           O  
ATOM   1851  OD2 ASP A 114       3.649  16.018  15.722  1.00  0.94           O  
ATOM   1852  H   ASP A 114       4.428  16.196  20.948  1.00  0.94           H  
ATOM   1853  HA  ASP A 114       5.053  18.057  18.707  1.00  0.94           H  
ATOM   1854 1HB  ASP A 114       5.405  15.638  17.927  1.00  0.94           H  
ATOM   1855 2HB  ASP A 114       3.671  15.408  18.190  1.00  0.94           H  
ATOM   1856  N   ALA A 115       2.855  18.501  20.309  1.00  0.98           N  
ATOM   1857  CA  ALA A 115       1.527  19.013  20.588  1.00  0.98           C  
ATOM   1858  C   ALA A 115       1.181  20.190  19.698  1.00  0.98           C  
ATOM   1859  O   ALA A 115       1.050  21.315  20.169  1.00  0.98           O  
ATOM   1860  CB  ALA A 115       1.402  19.448  22.016  1.00  0.98           C  
ATOM   1861  H   ALA A 115       3.635  18.734  20.911  1.00  0.98           H  
ATOM   1862  HA  ALA A 115       0.817  18.215  20.397  1.00  0.98           H  
ATOM   1863 1HB  ALA A 115       0.395  19.791  22.171  1.00  0.98           H  
ATOM   1864 2HB  ALA A 115       1.615  18.618  22.680  1.00  0.98           H  
ATOM   1865 3HB  ALA A 115       2.096  20.254  22.219  1.00  0.98           H  
ATOM   1866  N   SER A 116       1.056  19.930  18.412  1.00  0.99           N  
ATOM   1867  CA  SER A 116       0.688  20.967  17.480  1.00  0.99           C  
ATOM   1868  C   SER A 116      -0.801  20.888  17.250  1.00  0.99           C  
ATOM   1869  O   SER A 116      -1.407  19.833  17.419  1.00  0.99           O  
ATOM   1870  CB  SER A 116       1.452  20.827  16.177  1.00  0.99           C  
ATOM   1871  OG  SER A 116       1.104  19.642  15.511  1.00  0.99           O  
ATOM   1872  H   SER A 116       1.223  18.974  18.102  1.00  0.99           H  
ATOM   1873  HA  SER A 116       0.916  21.930  17.916  1.00  0.99           H  
ATOM   1874 1HB  SER A 116       1.236  21.684  15.542  1.00  0.99           H  
ATOM   1875 2HB  SER A 116       2.526  20.833  16.381  1.00  0.99           H  
ATOM   1876  HG  SER A 116       1.573  18.926  15.986  1.00  0.99           H  
ATOM   1877  N   ALA A 117      -1.382  21.960  16.747  1.00  0.98           N  
ATOM   1878  CA  ALA A 117      -2.804  21.993  16.433  1.00  0.98           C  
ATOM   1879  C   ALA A 117      -3.183  20.930  15.415  1.00  0.98           C  
ATOM   1880  O   ALA A 117      -4.277  20.383  15.440  1.00  0.98           O  
ATOM   1881  CB  ALA A 117      -3.168  23.365  15.921  1.00  0.98           C  
ATOM   1882  H   ALA A 117      -0.831  22.795  16.612  1.00  0.98           H  
ATOM   1883  HA  ALA A 117      -3.361  21.781  17.342  1.00  0.98           H  
ATOM   1884 1HB  ALA A 117      -4.228  23.406  15.703  1.00  0.98           H  
ATOM   1885 2HB  ALA A 117      -2.921  24.115  16.675  1.00  0.98           H  
ATOM   1886 3HB  ALA A 117      -2.597  23.558  15.018  1.00  0.98           H  
ATOM   1887  N   TYR A 118      -2.264  20.585  14.537  1.00  0.94           N  
ATOM   1888  CA  TYR A 118      -2.561  19.648  13.470  1.00  0.94           C  
ATOM   1889  C   TYR A 118      -2.648  18.211  13.967  1.00  0.94           C  
ATOM   1890  O   TYR A 118      -3.193  17.339  13.276  1.00  0.94           O  
ATOM   1891  CB  TYR A 118      -1.482  19.763  12.418  1.00  0.94           C  
ATOM   1892  CG  TYR A 118      -1.469  21.105  11.799  1.00  0.94           C  
ATOM   1893  CD1 TYR A 118      -0.485  21.998  12.178  1.00  0.94           C  
ATOM   1894  CD2 TYR A 118      -2.425  21.467  10.864  1.00  0.94           C  
ATOM   1895  CE1 TYR A 118      -0.445  23.240  11.616  1.00  0.94           C  
ATOM   1896  CE2 TYR A 118      -2.372  22.715  10.309  1.00  0.94           C  
ATOM   1897  CZ  TYR A 118      -1.393  23.584  10.677  1.00  0.94           C  
ATOM   1898  OH  TYR A 118      -1.335  24.795  10.118  1.00  0.94           O  
ATOM   1899  H   TYR A 118      -1.350  21.011  14.583  1.00  0.94           H  
ATOM   1900  HA  TYR A 118      -3.525  19.914  13.034  1.00  0.94           H  
ATOM   1901 1HB  TYR A 118      -0.504  19.577  12.871  1.00  0.94           H  
ATOM   1902 2HB  TYR A 118      -1.641  19.020  11.639  1.00  0.94           H  
ATOM   1903  HD1 TYR A 118       0.261  21.706  12.920  1.00  0.94           H  
ATOM   1904  HD2 TYR A 118      -3.207  20.763  10.568  1.00  0.94           H  
ATOM   1905  HE1 TYR A 118       0.333  23.951  11.902  1.00  0.94           H  
ATOM   1906  HE2 TYR A 118      -3.098  23.012   9.577  1.00  0.94           H  
ATOM   1907  HH  TYR A 118      -0.603  25.274  10.517  1.00  0.94           H  
ATOM   1908  N   ASN A 119      -2.181  17.970  15.200  1.00  0.90           N  
ATOM   1909  CA  ASN A 119      -2.200  16.642  15.778  1.00  0.90           C  
ATOM   1910  C   ASN A 119      -3.420  16.466  16.655  1.00  0.90           C  
ATOM   1911  O   ASN A 119      -3.575  15.439  17.324  1.00  0.90           O  
ATOM   1912  CB  ASN A 119      -0.914  16.402  16.557  1.00  0.90           C  
ATOM   1913  CG  ASN A 119      -0.704  14.988  16.895  1.00  0.90           C  
ATOM   1914  OD1 ASN A 119      -1.276  14.131  16.214  1.00  0.90           O  
ATOM   1915  ND2 ASN A 119       0.137  14.717  17.887  1.00  0.90           N  
ATOM   1916  H   ASN A 119      -1.796  18.725  15.766  1.00  0.90           H  
ATOM   1917  HA  ASN A 119      -2.268  15.909  14.974  1.00  0.90           H  
ATOM   1918 1HB  ASN A 119      -0.058  16.758  15.974  1.00  0.90           H  
ATOM   1919 2HB  ASN A 119      -0.937  16.989  17.479  1.00  0.90           H  
ATOM   1920 1HD2 ASN A 119       0.379  13.753  18.156  1.00  0.90           H  
ATOM   1921 2HD2 ASN A 119       0.585  15.480  18.370  1.00  0.90           H  
ATOM   1922  N   ILE A 120      -4.329  17.441  16.578  1.00  0.86           N  
ATOM   1923  CA  ILE A 120      -5.594  17.387  17.271  1.00  0.86           C  
ATOM   1924  C   ILE A 120      -6.716  17.518  16.266  1.00  0.86           C  
ATOM   1925  O   ILE A 120      -6.784  18.502  15.539  1.00  0.86           O  
ATOM   1926  CB  ILE A 120      -5.757  18.523  18.268  1.00  0.86           C  
ATOM   1927  CG1 ILE A 120      -4.741  18.501  19.287  1.00  0.86           C  
ATOM   1928  CG2 ILE A 120      -7.128  18.470  18.892  1.00  0.86           C  
ATOM   1929  CD1 ILE A 120      -4.855  19.682  20.155  1.00  0.86           C  
ATOM   1930  H   ILE A 120      -4.144  18.277  16.022  1.00  0.86           H  
ATOM   1931  HA  ILE A 120      -5.678  16.438  17.783  1.00  0.86           H  
ATOM   1932  HB  ILE A 120      -5.643  19.456  17.739  1.00  0.86           H  
ATOM   1933 1HG1 ILE A 120      -4.837  17.598  19.879  1.00  0.86           H  
ATOM   1934 2HG1 ILE A 120      -3.755  18.514  18.817  1.00  0.86           H  
ATOM   1935 1HG2 ILE A 120      -7.241  19.302  19.579  1.00  0.86           H  
ATOM   1936 2HG2 ILE A 120      -7.892  18.536  18.120  1.00  0.86           H  
ATOM   1937 3HG2 ILE A 120      -7.235  17.527  19.431  1.00  0.86           H  
ATOM   1938 1HD1 ILE A 120      -4.089  19.674  20.900  1.00  0.86           H  
ATOM   1939 2HD1 ILE A 120      -4.756  20.560  19.541  1.00  0.86           H  
ATOM   1940 3HD1 ILE A 120      -5.823  19.686  20.643  1.00  0.86           H  
ATOM   1941  N   GLN A 121      -7.614  16.561  16.225  1.00  0.83           N  
ATOM   1942  CA  GLN A 121      -8.693  16.668  15.258  1.00  0.83           C  
ATOM   1943  C   GLN A 121     -10.015  16.434  15.932  1.00  0.83           C  
ATOM   1944  O   GLN A 121     -10.094  15.770  16.960  1.00  0.83           O  
ATOM   1945  CB  GLN A 121      -8.483  15.719  14.082  1.00  0.83           C  
ATOM   1946  CG  GLN A 121      -7.196  15.996  13.225  1.00  0.83           C  
ATOM   1947  CD  GLN A 121      -7.311  17.261  12.380  1.00  0.83           C  
ATOM   1948  OE1 GLN A 121      -8.442  17.630  12.007  1.00  0.83           O  
ATOM   1949  NE2 GLN A 121      -6.180  17.921  12.057  1.00  0.83           N  
ATOM   1950  H   GLN A 121      -7.525  15.763  16.856  1.00  0.83           H  
ATOM   1951  HA  GLN A 121      -8.713  17.683  14.863  1.00  0.83           H  
ATOM   1952 1HB  GLN A 121      -8.439  14.719  14.464  1.00  0.83           H  
ATOM   1953 2HB  GLN A 121      -9.348  15.768  13.416  1.00  0.83           H  
ATOM   1954 1HG  GLN A 121      -6.322  16.090  13.869  1.00  0.83           H  
ATOM   1955 2HG  GLN A 121      -7.060  15.164  12.534  1.00  0.83           H  
ATOM   1956 1HE2 GLN A 121      -6.214  18.771  11.476  1.00  0.83           H  
ATOM   1957 2HE2 GLN A 121      -5.257  17.595  12.390  1.00  0.83           H  
ATOM   1958  N   PHE A 122     -11.056  17.026  15.387  1.00  0.81           N  
ATOM   1959  CA  PHE A 122     -12.362  16.900  15.996  1.00  0.81           C  
ATOM   1960  C   PHE A 122     -13.106  15.666  15.510  1.00  0.81           C  
ATOM   1961  O   PHE A 122     -13.300  15.458  14.310  1.00  0.81           O  
ATOM   1962  CB  PHE A 122     -13.122  18.196  15.784  1.00  0.81           C  
ATOM   1963  CG  PHE A 122     -12.515  19.325  16.613  1.00  0.81           C  
ATOM   1964  CD1 PHE A 122     -11.422  20.057  16.139  1.00  0.81           C  
ATOM   1965  CD2 PHE A 122     -13.036  19.660  17.856  1.00  0.81           C  
ATOM   1966  CE1 PHE A 122     -10.868  21.071  16.898  1.00  0.81           C  
ATOM   1967  CE2 PHE A 122     -12.477  20.686  18.601  1.00  0.81           C  
ATOM   1968  CZ  PHE A 122     -11.391  21.378  18.122  1.00  0.81           C  
ATOM   1969  H   PHE A 122     -10.947  17.566  14.540  1.00  0.81           H  
ATOM   1970  HA  PHE A 122     -12.219  16.798  17.062  1.00  0.81           H  
ATOM   1971 1HB  PHE A 122     -13.100  18.479  14.734  1.00  0.81           H  
ATOM   1972 2HB  PHE A 122     -14.162  18.065  16.083  1.00  0.81           H  
ATOM   1973  HD1 PHE A 122     -10.996  19.817  15.161  1.00  0.81           H  
ATOM   1974  HD2 PHE A 122     -13.895  19.106  18.246  1.00  0.81           H  
ATOM   1975  HE1 PHE A 122     -10.017  21.626  16.524  1.00  0.81           H  
ATOM   1976  HE2 PHE A 122     -12.891  20.944  19.572  1.00  0.81           H  
ATOM   1977  HZ  PHE A 122     -10.951  22.176  18.715  1.00  0.81           H  
ATOM   1978  N   HIS A 123     -13.489  14.844  16.472  1.00  0.81           N  
ATOM   1979  CA  HIS A 123     -14.140  13.566  16.250  1.00  0.81           C  
ATOM   1980  C   HIS A 123     -15.293  13.414  17.231  1.00  0.81           C  
ATOM   1981  O   HIS A 123     -15.126  13.544  18.443  1.00  0.81           O  
ATOM   1982  CB  HIS A 123     -13.112  12.435  16.405  1.00  0.81           C  
ATOM   1983  CG  HIS A 123     -13.646  11.080  16.179  1.00  0.81           C  
ATOM   1984  ND1 HIS A 123     -13.956  10.600  14.928  1.00  0.81           N  
ATOM   1985  CD2 HIS A 123     -13.925  10.089  17.047  1.00  0.81           C  
ATOM   1986  CE1 HIS A 123     -14.415   9.369  15.033  1.00  0.81           C  
ATOM   1987  NE2 HIS A 123     -14.422   9.036  16.318  1.00  0.81           N  
ATOM   1988  H   HIS A 123     -13.283  15.119  17.431  1.00  0.81           H  
ATOM   1989  HA  HIS A 123     -14.546  13.525  15.241  1.00  0.81           H  
ATOM   1990 1HB  HIS A 123     -12.288  12.599  15.707  1.00  0.81           H  
ATOM   1991 2HB  HIS A 123     -12.698  12.471  17.402  1.00  0.81           H  
ATOM   1992  HD1 HIS A 123     -13.874  11.102  14.070  1.00  0.81           H  
ATOM   1993  HD2 HIS A 123     -13.842  10.013  18.133  1.00  0.81           H  
ATOM   1994  HE1 HIS A 123     -14.719   8.813  14.145  1.00  0.81           H  
ATOM   1995  N   GLN A 124     -16.493  13.225  16.690  1.00  0.80           N  
ATOM   1996  CA  GLN A 124     -17.721  13.132  17.483  1.00  0.80           C  
ATOM   1997  C   GLN A 124     -17.899  14.377  18.361  1.00  0.80           C  
ATOM   1998  O   GLN A 124     -18.424  14.309  19.472  1.00  0.80           O  
ATOM   1999  CB  GLN A 124     -17.710  11.861  18.349  1.00  0.80           C  
ATOM   2000  CG  GLN A 124     -17.604  10.565  17.545  1.00  0.80           C  
ATOM   2001  CD  GLN A 124     -17.637   9.305  18.418  1.00  0.80           C  
ATOM   2002  OE1 GLN A 124     -18.495   9.176  19.299  1.00  0.80           O  
ATOM   2003  NE2 GLN A 124     -16.701   8.379  18.188  1.00  0.80           N  
ATOM   2004  H   GLN A 124     -16.557  13.129  15.687  1.00  0.80           H  
ATOM   2005  HA  GLN A 124     -18.569  13.078  16.802  1.00  0.80           H  
ATOM   2006 1HB  GLN A 124     -16.884  11.891  19.057  1.00  0.80           H  
ATOM   2007 2HB  GLN A 124     -18.630  11.817  18.930  1.00  0.80           H  
ATOM   2008 1HG  GLN A 124     -18.445  10.516  16.858  1.00  0.80           H  
ATOM   2009 2HG  GLN A 124     -16.686  10.574  16.987  1.00  0.80           H  
ATOM   2010 1HE2 GLN A 124     -16.680   7.542  18.734  1.00  0.80           H  
ATOM   2011 2HE2 GLN A 124     -15.987   8.527  17.467  1.00  0.80           H  
ATOM   2012  N   GLY A 125     -17.474  15.522  17.826  1.00  0.79           N  
ATOM   2013  CA  GLY A 125     -17.595  16.819  18.479  1.00  0.79           C  
ATOM   2014  C   GLY A 125     -16.443  17.190  19.423  1.00  0.79           C  
ATOM   2015  O   GLY A 125     -16.388  18.329  19.891  1.00  0.79           O  
ATOM   2016  H   GLY A 125     -17.048  15.481  16.914  1.00  0.79           H  
ATOM   2017 1HA  GLY A 125     -17.683  17.587  17.711  1.00  0.79           H  
ATOM   2018 2HA  GLY A 125     -18.529  16.841  19.039  1.00  0.79           H  
ATOM   2019  N   LYS A 126     -15.520  16.267  19.703  1.00  0.78           N  
ATOM   2020  CA  LYS A 126     -14.448  16.584  20.646  1.00  0.78           C  
ATOM   2021  C   LYS A 126     -13.078  16.553  19.989  1.00  0.78           C  
ATOM   2022  O   LYS A 126     -12.862  15.770  19.073  1.00  0.78           O  
ATOM   2023  CB  LYS A 126     -14.481  15.576  21.801  1.00  0.78           C  
ATOM   2024  CG  LYS A 126     -15.788  15.561  22.591  1.00  0.78           C  
ATOM   2025  CD  LYS A 126     -15.989  16.878  23.345  1.00  0.78           C  
ATOM   2026  CE  LYS A 126     -17.244  16.852  24.211  1.00  0.78           C  
ATOM   2027  NZ  LYS A 126     -17.464  18.155  24.913  1.00  0.78           N  
ATOM   2028  H   LYS A 126     -15.572  15.333  19.294  1.00  0.78           H  
ATOM   2029  HA  LYS A 126     -14.642  17.575  21.041  1.00  0.78           H  
ATOM   2030 1HB  LYS A 126     -14.334  14.571  21.393  1.00  0.78           H  
ATOM   2031 2HB  LYS A 126     -13.658  15.763  22.490  1.00  0.78           H  
ATOM   2032 1HG  LYS A 126     -16.627  15.406  21.905  1.00  0.78           H  
ATOM   2033 2HG  LYS A 126     -15.772  14.740  23.303  1.00  0.78           H  
ATOM   2034 1HD  LYS A 126     -15.123  17.071  23.979  1.00  0.78           H  
ATOM   2035 2HD  LYS A 126     -16.076  17.696  22.625  1.00  0.78           H  
ATOM   2036 1HE  LYS A 126     -18.106  16.641  23.578  1.00  0.78           H  
ATOM   2037 2HE  LYS A 126     -17.150  16.061  24.955  1.00  0.78           H  
ATOM   2038 1HZ  LYS A 126     -18.303  18.100  25.472  1.00  0.78           H  
ATOM   2039 2HZ  LYS A 126     -16.674  18.354  25.511  1.00  0.78           H  
ATOM   2040 3HZ  LYS A 126     -17.562  18.894  24.227  1.00  0.78           H  
ATOM   2041  N   PRO A 127     -12.122  17.394  20.409  1.00  0.77           N  
ATOM   2042  CA  PRO A 127     -10.763  17.364  19.921  1.00  0.77           C  
ATOM   2043  C   PRO A 127     -10.088  16.127  20.462  1.00  0.77           C  
ATOM   2044  O   PRO A 127     -10.186  15.864  21.660  1.00  0.77           O  
ATOM   2045  CB  PRO A 127     -10.181  18.645  20.501  1.00  0.77           C  
ATOM   2046  CG  PRO A 127     -10.995  18.946  21.726  1.00  0.77           C  
ATOM   2047  CD  PRO A 127     -12.389  18.412  21.437  1.00  0.77           C  
ATOM   2048  HA  PRO A 127     -10.752  17.380  18.825  1.00  0.77           H  
ATOM   2049 1HB  PRO A 127      -9.148  18.490  20.758  1.00  0.77           H  
ATOM   2050 2HB  PRO A 127     -10.192  19.437  19.756  1.00  0.77           H  
ATOM   2051 1HG  PRO A 127     -10.532  18.482  22.610  1.00  0.77           H  
ATOM   2052 2HG  PRO A 127     -10.976  20.023  21.893  1.00  0.77           H  
ATOM   2053 1HD  PRO A 127     -12.784  17.960  22.353  1.00  0.77           H  
ATOM   2054 2HD  PRO A 127     -13.041  19.203  21.055  1.00  0.77           H  
ATOM   2055  N   ILE A 128      -9.397  15.391  19.603  1.00  0.77           N  
ATOM   2056  CA  ILE A 128      -8.691  14.178  19.998  1.00  0.77           C  
ATOM   2057  C   ILE A 128      -7.245  14.183  19.486  1.00  0.77           C  
ATOM   2058  O   ILE A 128      -7.002  14.551  18.333  1.00  0.77           O  
ATOM   2059  CB  ILE A 128      -9.401  12.938  19.417  1.00  0.77           C  
ATOM   2060  CG1 ILE A 128     -10.882  12.870  19.797  1.00  0.77           C  
ATOM   2061  CG2 ILE A 128      -8.789  11.753  19.983  1.00  0.77           C  
ATOM   2062  CD1 ILE A 128     -11.133  12.634  21.237  1.00  0.77           C  
ATOM   2063  H   ILE A 128      -9.407  15.653  18.624  1.00  0.77           H  
ATOM   2064  HA  ILE A 128      -8.674  14.114  21.086  1.00  0.77           H  
ATOM   2065  HB  ILE A 128      -9.322  12.929  18.329  1.00  0.77           H  
ATOM   2066 1HG1 ILE A 128     -11.364  13.794  19.508  1.00  0.77           H  
ATOM   2067 2HG1 ILE A 128     -11.343  12.056  19.248  1.00  0.77           H  
ATOM   2068 1HG2 ILE A 128      -9.279  10.886  19.613  1.00  0.77           H  
ATOM   2069 2HG2 ILE A 128      -7.753  11.715  19.728  1.00  0.77           H  
ATOM   2070 3HG2 ILE A 128      -8.903  11.788  21.054  1.00  0.77           H  
ATOM   2071 1HD1 ILE A 128     -12.203  12.596  21.417  1.00  0.77           H  
ATOM   2072 2HD1 ILE A 128     -10.682  11.687  21.538  1.00  0.77           H  
ATOM   2073 3HD1 ILE A 128     -10.701  13.434  21.829  1.00  0.77           H  
ATOM   2074  N   PHE A 129      -6.278  13.758  20.299  1.00  0.78           N  
ATOM   2075  CA  PHE A 129      -4.916  13.634  19.786  1.00  0.78           C  
ATOM   2076  C   PHE A 129      -4.728  12.367  18.957  1.00  0.78           C  
ATOM   2077  O   PHE A 129      -5.293  11.308  19.257  1.00  0.78           O  
ATOM   2078  CB  PHE A 129      -3.853  13.727  20.876  1.00  0.78           C  
ATOM   2079  CG  PHE A 129      -3.435  15.087  21.216  1.00  0.78           C  
ATOM   2080  CD1 PHE A 129      -3.967  15.786  22.239  1.00  0.78           C  
ATOM   2081  CD2 PHE A 129      -2.442  15.664  20.459  1.00  0.78           C  
ATOM   2082  CE1 PHE A 129      -3.509  17.048  22.514  1.00  0.78           C  
ATOM   2083  CE2 PHE A 129      -1.981  16.914  20.722  1.00  0.78           C  
ATOM   2084  CZ  PHE A 129      -2.504  17.611  21.759  1.00  0.78           C  
ATOM   2085  H   PHE A 129      -6.484  13.467  21.249  1.00  0.78           H  
ATOM   2086  HA  PHE A 129      -4.742  14.480  19.133  1.00  0.78           H  
ATOM   2087 1HB  PHE A 129      -4.254  13.307  21.782  1.00  0.78           H  
ATOM   2088 2HB  PHE A 129      -2.974  13.150  20.591  1.00  0.78           H  
ATOM   2089  HD1 PHE A 129      -4.752  15.335  22.843  1.00  0.78           H  
ATOM   2090  HD2 PHE A 129      -2.024  15.096  19.630  1.00  0.78           H  
ATOM   2091  HE1 PHE A 129      -3.942  17.594  23.322  1.00  0.78           H  
ATOM   2092  HE2 PHE A 129      -1.203  17.346  20.105  1.00  0.78           H  
ATOM   2093  HZ  PHE A 129      -2.140  18.613  21.974  1.00  0.78           H  
ATOM   2094  N   ILE A 130      -3.968  12.501  17.877  1.00  0.81           N  
ATOM   2095  CA  ILE A 130      -3.781  11.384  16.966  1.00  0.81           C  
ATOM   2096  C   ILE A 130      -2.404  10.712  16.986  1.00  0.81           C  
ATOM   2097  O   ILE A 130      -2.302   9.505  17.192  1.00  0.81           O  
ATOM   2098  CB  ILE A 130      -4.062  11.874  15.545  1.00  0.81           C  
ATOM   2099  CG1 ILE A 130      -5.462  12.370  15.448  1.00  0.81           C  
ATOM   2100  CG2 ILE A 130      -3.861  10.730  14.560  1.00  0.81           C  
ATOM   2101  CD1 ILE A 130      -5.714  13.047  14.180  1.00  0.81           C  
ATOM   2102  H   ILE A 130      -3.563  13.419  17.670  1.00  0.81           H  
ATOM   2103  HA  ILE A 130      -4.522  10.626  17.213  1.00  0.81           H  
ATOM   2104  HB  ILE A 130      -3.394  12.702  15.302  1.00  0.81           H  
ATOM   2105 1HG1 ILE A 130      -6.143  11.540  15.540  1.00  0.81           H  
ATOM   2106 2HG1 ILE A 130      -5.661  13.079  16.257  1.00  0.81           H  
ATOM   2107 1HG2 ILE A 130      -4.064  11.082  13.550  1.00  0.81           H  
ATOM   2108 2HG2 ILE A 130      -2.837  10.370  14.617  1.00  0.81           H  
ATOM   2109 3HG2 ILE A 130      -4.545   9.915  14.807  1.00  0.81           H  
ATOM   2110 1HD1 ILE A 130      -6.718  13.374  14.168  1.00  0.81           H  
ATOM   2111 2HD1 ILE A 130      -5.041  13.905  14.090  1.00  0.81           H  
ATOM   2112 3HD1 ILE A 130      -5.544  12.359  13.355  1.00  0.81           H  
ATOM   2113  N   ASP A 131      -1.343  11.470  16.747  1.00  0.83           N  
ATOM   2114  CA  ASP A 131      -0.010  10.897  16.647  1.00  0.83           C  
ATOM   2115  C   ASP A 131       0.656  10.766  18.005  1.00  0.83           C  
ATOM   2116  O   ASP A 131       1.157  11.742  18.584  1.00  0.83           O  
ATOM   2117  CB  ASP A 131       0.867  11.719  15.712  1.00  0.83           C  
ATOM   2118  CG  ASP A 131       2.259  11.104  15.488  1.00  0.83           C  
ATOM   2119  OD1 ASP A 131       2.685  10.230  16.248  1.00  0.83           O  
ATOM   2120  OD2 ASP A 131       2.875  11.478  14.513  1.00  0.83           O  
ATOM   2121  H   ASP A 131      -1.454  12.460  16.598  1.00  0.83           H  
ATOM   2122  HA  ASP A 131      -0.104   9.898  16.220  1.00  0.83           H  
ATOM   2123 1HB  ASP A 131       0.366  11.840  14.753  1.00  0.83           H  
ATOM   2124 2HB  ASP A 131       1.011  12.709  16.125  1.00  0.83           H  
ATOM   2125  N   THR A 132       0.650   9.541  18.510  1.00  0.85           N  
ATOM   2126  CA  THR A 132       1.141   9.225  19.834  1.00  0.85           C  
ATOM   2127  C   THR A 132       2.590   8.760  19.815  1.00  0.85           C  
ATOM   2128  O   THR A 132       3.174   8.462  20.857  1.00  0.85           O  
ATOM   2129  CB  THR A 132       0.257   8.164  20.468  1.00  0.85           C  
ATOM   2130  OG1 THR A 132       0.317   6.955  19.702  1.00  0.85           O  
ATOM   2131  CG2 THR A 132      -1.127   8.651  20.482  1.00  0.85           C  
ATOM   2132  H   THR A 132       0.237   8.803  17.953  1.00  0.85           H  
ATOM   2133  HA  THR A 132       1.085  10.127  20.445  1.00  0.85           H  
ATOM   2134  HB  THR A 132       0.576   7.978  21.471  1.00  0.85           H  
ATOM   2135  HG1 THR A 132       0.144   7.158  18.775  1.00  0.85           H  
ATOM   2136 1HG2 THR A 132      -1.762   7.915  20.926  1.00  0.85           H  
ATOM   2137 2HG2 THR A 132      -1.164   9.567  21.056  1.00  0.85           H  
ATOM   2138 3HG2 THR A 132      -1.459   8.843  19.469  1.00  0.85           H  
ATOM   2139  N   GLY A 133       3.206   8.732  18.626  1.00  0.85           N  
ATOM   2140  CA  GLY A 133       4.596   8.289  18.517  1.00  0.85           C  
ATOM   2141  C   GLY A 133       5.493   9.421  18.996  1.00  0.85           C  
ATOM   2142  O   GLY A 133       6.694   9.259  19.207  1.00  0.85           O  
ATOM   2143  H   GLY A 133       2.726   9.063  17.778  1.00  0.85           H  
ATOM   2144 1HA  GLY A 133       4.756   7.394  19.119  1.00  0.85           H  
ATOM   2145 2HA  GLY A 133       4.822   8.045  17.479  1.00  0.85           H  
ATOM   2146  N   SER A 134       4.851  10.561  19.202  1.00  0.83           N  
ATOM   2147  CA  SER A 134       5.423  11.793  19.663  1.00  0.83           C  
ATOM   2148  C   SER A 134       5.634  11.856  21.179  1.00  0.83           C  
ATOM   2149  O   SER A 134       6.214  12.829  21.669  1.00  0.83           O  
ATOM   2150  CB  SER A 134       4.541  12.923  19.226  1.00  0.83           C  
ATOM   2151  OG  SER A 134       3.281  12.864  19.865  1.00  0.83           O  
ATOM   2152  H   SER A 134       3.866  10.570  18.977  1.00  0.83           H  
ATOM   2153  HA  SER A 134       6.395  11.909  19.182  1.00  0.83           H  
ATOM   2154 1HB  SER A 134       5.034  13.845  19.494  1.00  0.83           H  
ATOM   2155 2HB  SER A 134       4.410  12.908  18.140  1.00  0.83           H  
ATOM   2156  HG  SER A 134       2.663  12.344  19.284  1.00  0.83           H  
ATOM   2157  N   PHE A 135       5.156  10.867  21.944  1.00  0.80           N  
ATOM   2158  CA  PHE A 135       5.416  10.964  23.379  1.00  0.80           C  
ATOM   2159  C   PHE A 135       6.827  10.457  23.666  1.00  0.80           C  
ATOM   2160  O   PHE A 135       7.205   9.410  23.157  1.00  0.80           O  
ATOM   2161  CB  PHE A 135       4.450  10.126  24.218  1.00  0.80           C  
ATOM   2162  CG  PHE A 135       3.018  10.607  24.368  1.00  0.80           C  
ATOM   2163  CD1 PHE A 135       2.008  10.133  23.552  1.00  0.80           C  
ATOM   2164  CD2 PHE A 135       2.683  11.515  25.361  1.00  0.80           C  
ATOM   2165  CE1 PHE A 135       0.703  10.539  23.717  1.00  0.80           C  
ATOM   2166  CE2 PHE A 135       1.370  11.925  25.518  1.00  0.80           C  
ATOM   2167  CZ  PHE A 135       0.393  11.430  24.698  1.00  0.80           C  
ATOM   2168  H   PHE A 135       4.645  10.075  21.544  1.00  0.80           H  
ATOM   2169  HA  PHE A 135       5.342  12.001  23.680  1.00  0.80           H  
ATOM   2170 1HB  PHE A 135       4.420   9.114  23.813  1.00  0.80           H  
ATOM   2171 2HB  PHE A 135       4.851  10.053  25.210  1.00  0.80           H  
ATOM   2172  HD1 PHE A 135       2.253   9.420  22.785  1.00  0.80           H  
ATOM   2173  HD2 PHE A 135       3.466  11.901  26.018  1.00  0.80           H  
ATOM   2174  HE1 PHE A 135      -0.079  10.147  23.071  1.00  0.80           H  
ATOM   2175  HE2 PHE A 135       1.103  12.638  26.283  1.00  0.80           H  
ATOM   2176  HZ  PHE A 135      -0.619  11.747  24.830  1.00  0.80           H  
ATOM   2177  N   THR A 136       7.579  11.154  24.527  1.00  0.78           N  
ATOM   2178  CA  THR A 136       8.938  10.719  24.899  1.00  0.78           C  
ATOM   2179  C   THR A 136       9.064  10.674  26.413  1.00  0.78           C  
ATOM   2180  O   THR A 136       8.158  11.097  27.114  1.00  0.78           O  
ATOM   2181  CB  THR A 136      10.023  11.652  24.326  1.00  0.78           C  
ATOM   2182  OG1 THR A 136       9.969  12.925  24.985  1.00  0.78           O  
ATOM   2183  CG2 THR A 136       9.790  11.850  22.829  1.00  0.78           C  
ATOM   2184  H   THR A 136       7.197  12.024  24.897  1.00  0.78           H  
ATOM   2185  HA  THR A 136       9.107   9.715  24.517  1.00  0.78           H  
ATOM   2186  HB  THR A 136      11.005  11.203  24.481  1.00  0.78           H  
ATOM   2187  HG1 THR A 136      10.074  12.772  25.943  1.00  0.78           H  
ATOM   2188 1HG2 THR A 136      10.560  12.499  22.421  1.00  0.78           H  
ATOM   2189 2HG2 THR A 136       9.832  10.877  22.329  1.00  0.78           H  
ATOM   2190 3HG2 THR A 136       8.811  12.300  22.659  1.00  0.78           H  
ATOM   2191  N   LEU A 137      10.180  10.205  26.952  1.00  0.78           N  
ATOM   2192  CA  LEU A 137      10.274  10.170  28.419  1.00  0.78           C  
ATOM   2193  C   LEU A 137      10.546  11.536  29.069  1.00  0.78           C  
ATOM   2194  O   LEU A 137      11.332  12.340  28.560  1.00  0.78           O  
ATOM   2195  CB  LEU A 137      11.350   9.177  28.862  1.00  0.78           C  
ATOM   2196  CG  LEU A 137      10.874   7.729  28.907  1.00  0.78           C  
ATOM   2197  CD1 LEU A 137      10.591   7.253  27.480  1.00  0.78           C  
ATOM   2198  CD2 LEU A 137      11.914   6.859  29.573  1.00  0.78           C  
ATOM   2199  H   LEU A 137      10.930   9.850  26.368  1.00  0.78           H  
ATOM   2200  HA  LEU A 137       9.324   9.809  28.807  1.00  0.78           H  
ATOM   2201 1HB  LEU A 137      12.194   9.238  28.180  1.00  0.78           H  
ATOM   2202 2HB  LEU A 137      11.685   9.457  29.865  1.00  0.78           H  
ATOM   2203  HG  LEU A 137       9.948   7.681  29.477  1.00  0.78           H  
ATOM   2204 1HD1 LEU A 137      10.244   6.231  27.493  1.00  0.78           H  
ATOM   2205 2HD1 LEU A 137       9.838   7.877  27.020  1.00  0.78           H  
ATOM   2206 3HD1 LEU A 137      11.505   7.305  26.889  1.00  0.78           H  
ATOM   2207 1HD2 LEU A 137      11.554   5.826  29.606  1.00  0.78           H  
ATOM   2208 2HD2 LEU A 137      12.842   6.903  29.004  1.00  0.78           H  
ATOM   2209 3HD2 LEU A 137      12.088   7.218  30.588  1.00  0.78           H  
ATOM   2210  N   TYR A 138       9.879  11.762  30.205  1.00  0.82           N  
ATOM   2211  CA  TYR A 138      10.021  12.936  31.072  1.00  0.82           C  
ATOM   2212  C   TYR A 138      11.253  12.833  31.942  1.00  0.82           C  
ATOM   2213  O   TYR A 138      11.548  11.765  32.483  1.00  0.82           O  
ATOM   2214  CB  TYR A 138       8.793  13.119  31.992  1.00  0.82           C  
ATOM   2215  CG  TYR A 138       8.838  14.340  32.942  1.00  0.82           C  
ATOM   2216  CD1 TYR A 138       8.503  15.613  32.502  1.00  0.82           C  
ATOM   2217  CD2 TYR A 138       9.220  14.165  34.265  1.00  0.82           C  
ATOM   2218  CE1 TYR A 138       8.551  16.693  33.358  1.00  0.82           C  
ATOM   2219  CE2 TYR A 138       9.266  15.247  35.125  1.00  0.82           C  
ATOM   2220  CZ  TYR A 138       8.935  16.505  34.674  1.00  0.82           C  
ATOM   2221  OH  TYR A 138       8.982  17.576  35.532  1.00  0.82           O  
ATOM   2222  H   TYR A 138       9.233  11.044  30.506  1.00  0.82           H  
ATOM   2223  HA  TYR A 138      10.142  13.811  30.450  1.00  0.82           H  
ATOM   2224 1HB  TYR A 138       7.884  13.184  31.394  1.00  0.82           H  
ATOM   2225 2HB  TYR A 138       8.702  12.238  32.612  1.00  0.82           H  
ATOM   2226  HD1 TYR A 138       8.200  15.764  31.496  1.00  0.82           H  
ATOM   2227  HD2 TYR A 138       9.485  13.172  34.628  1.00  0.82           H  
ATOM   2228  HE1 TYR A 138       8.283  17.687  33.001  1.00  0.82           H  
ATOM   2229  HE2 TYR A 138       9.566  15.103  36.160  1.00  0.82           H  
ATOM   2230  HH  TYR A 138       8.813  18.389  35.042  1.00  0.82           H  
ATOM   2231  N   GLU A 139      11.957  13.944  32.090  1.00  0.91           N  
ATOM   2232  CA  GLU A 139      13.101  14.002  32.979  1.00  0.91           C  
ATOM   2233  C   GLU A 139      13.019  15.253  33.850  1.00  0.91           C  
ATOM   2234  O   GLU A 139      12.831  16.372  33.362  1.00  0.91           O  
ATOM   2235  CB  GLU A 139      14.402  13.944  32.173  1.00  0.91           C  
ATOM   2236  CG  GLU A 139      15.684  13.985  33.007  1.00  0.91           C  
ATOM   2237  CD  GLU A 139      16.944  13.844  32.185  1.00  0.91           C  
ATOM   2238  OE1 GLU A 139      16.844  13.655  30.997  1.00  0.91           O  
ATOM   2239  OE2 GLU A 139      18.007  13.937  32.752  1.00  0.91           O  
ATOM   2240  H   GLU A 139      11.673  14.774  31.589  1.00  0.91           H  
ATOM   2241  HA  GLU A 139      13.072  13.135  33.639  1.00  0.91           H  
ATOM   2242 1HB  GLU A 139      14.420  13.021  31.594  1.00  0.91           H  
ATOM   2243 2HB  GLU A 139      14.419  14.762  31.467  1.00  0.91           H  
ATOM   2244 1HG  GLU A 139      15.727  14.932  33.512  1.00  0.91           H  
ATOM   2245 2HG  GLU A 139      15.648  13.200  33.761  1.00  0.91           H  
ATOM   2246  N   GLU A 140      13.192  15.048  35.152  1.00  1.05           N  
ATOM   2247  CA  GLU A 140      13.090  16.100  36.164  1.00  1.05           C  
ATOM   2248  C   GLU A 140      14.135  17.200  36.004  1.00  1.05           C  
ATOM   2249  O   GLU A 140      13.938  18.331  36.438  1.00  1.05           O  
ATOM   2250  CB  GLU A 140      13.202  15.479  37.556  1.00  1.05           C  
ATOM   2251  CG  GLU A 140      12.010  14.606  37.945  1.00  1.05           C  
ATOM   2252  CD  GLU A 140      12.149  13.964  39.307  1.00  1.05           C  
ATOM   2253  OE1 GLU A 140      13.191  14.088  39.905  1.00  1.05           O  
ATOM   2254  OE2 GLU A 140      11.204  13.350  39.747  1.00  1.05           O  
ATOM   2255  H   GLU A 140      13.366  14.101  35.464  1.00  1.05           H  
ATOM   2256  HA  GLU A 140      12.105  16.562  36.070  1.00  1.05           H  
ATOM   2257 1HB  GLU A 140      14.101  14.865  37.610  1.00  1.05           H  
ATOM   2258 2HB  GLU A 140      13.299  16.269  38.300  1.00  1.05           H  
ATOM   2259 1HG  GLU A 140      11.117  15.228  37.947  1.00  1.05           H  
ATOM   2260 2HG  GLU A 140      11.878  13.832  37.188  1.00  1.05           H  
ATOM   2261  N   GLY A 141      15.257  16.856  35.392  1.00  1.23           N  
ATOM   2262  CA  GLY A 141      16.353  17.786  35.188  1.00  1.23           C  
ATOM   2263  C   GLY A 141      16.210  18.629  33.916  1.00  1.23           C  
ATOM   2264  O   GLY A 141      17.125  19.383  33.580  1.00  1.23           O  
ATOM   2265  H   GLY A 141      15.349  15.909  35.054  1.00  1.23           H  
ATOM   2266 1HA  GLY A 141      16.426  18.447  36.051  1.00  1.23           H  
ATOM   2267 2HA  GLY A 141      17.286  17.226  35.143  1.00  1.23           H  
ATOM   2268  N   THR A 142      15.087  18.508  33.197  1.00  1.40           N  
ATOM   2269  CA  THR A 142      14.934  19.252  31.953  1.00  1.40           C  
ATOM   2270  C   THR A 142      13.835  20.327  32.044  1.00  1.40           C  
ATOM   2271  O   THR A 142      12.996  20.284  32.942  1.00  1.40           O  
ATOM   2272  CB  THR A 142      14.614  18.275  30.804  1.00  1.40           C  
ATOM   2273  OG1 THR A 142      13.351  17.623  31.047  1.00  1.40           O  
ATOM   2274  CG2 THR A 142      15.715  17.241  30.727  1.00  1.40           C  
ATOM   2275  H   THR A 142      14.339  17.875  33.490  1.00  1.40           H  
ATOM   2276  HA  THR A 142      15.888  19.710  31.741  1.00  1.40           H  
ATOM   2277  HB  THR A 142      14.556  18.792  29.863  1.00  1.40           H  
ATOM   2278  HG1 THR A 142      13.301  17.321  31.979  1.00  1.40           H  
ATOM   2279 1HG2 THR A 142      15.506  16.536  29.925  1.00  1.40           H  
ATOM   2280 2HG2 THR A 142      16.665  17.736  30.537  1.00  1.40           H  
ATOM   2281 3HG2 THR A 142      15.774  16.707  31.669  1.00  1.40           H  
ATOM   2282  N   PRO A 143      13.837  21.334  31.143  1.00  1.53           N  
ATOM   2283  CA  PRO A 143      12.795  22.334  30.979  1.00  1.53           C  
ATOM   2284  C   PRO A 143      11.457  21.691  30.658  1.00  1.53           C  
ATOM   2285  O   PRO A 143      11.391  20.646  29.999  1.00  1.53           O  
ATOM   2286  CB  PRO A 143      13.303  23.172  29.800  1.00  1.53           C  
ATOM   2287  CG  PRO A 143      14.801  22.997  29.816  1.00  1.53           C  
ATOM   2288  CD  PRO A 143      15.032  21.585  30.282  1.00  1.53           C  
ATOM   2289  HA  PRO A 143      12.724  22.936  31.896  1.00  1.53           H  
ATOM   2290 1HB  PRO A 143      12.838  22.823  28.866  1.00  1.53           H  
ATOM   2291 2HB  PRO A 143      13.001  24.222  29.933  1.00  1.53           H  
ATOM   2292 1HG  PRO A 143      15.215  23.184  28.813  1.00  1.53           H  
ATOM   2293 2HG  PRO A 143      15.257  23.739  30.488  1.00  1.53           H  
ATOM   2294 1HD  PRO A 143      15.071  20.913  29.422  1.00  1.53           H  
ATOM   2295 2HD  PRO A 143      15.964  21.602  30.858  1.00  1.53           H  
ATOM   2296  N   TRP A 144      10.374  22.350  31.054  1.00  1.57           N  
ATOM   2297  CA  TRP A 144       9.034  21.825  30.820  1.00  1.57           C  
ATOM   2298  C   TRP A 144       8.645  21.909  29.349  1.00  1.57           C  
ATOM   2299  O   TRP A 144       7.815  22.730  28.943  1.00  1.57           O  
ATOM   2300  CB  TRP A 144       8.021  22.617  31.626  1.00  1.57           C  
ATOM   2301  CG  TRP A 144       8.133  22.473  33.102  1.00  1.57           C  
ATOM   2302  CD1 TRP A 144       8.816  23.303  33.939  1.00  1.57           C  
ATOM   2303  CD2 TRP A 144       7.523  21.469  33.947  1.00  1.57           C  
ATOM   2304  NE1 TRP A 144       8.685  22.882  35.235  1.00  1.57           N  
ATOM   2305  CE2 TRP A 144       7.896  21.763  35.261  1.00  1.57           C  
ATOM   2306  CE3 TRP A 144       6.701  20.367  33.703  1.00  1.57           C  
ATOM   2307  CZ2 TRP A 144       7.477  20.995  36.329  1.00  1.57           C  
ATOM   2308  CZ3 TRP A 144       6.281  19.608  34.787  1.00  1.57           C  
ATOM   2309  CH2 TRP A 144       6.659  19.911  36.055  1.00  1.57           C  
ATOM   2310  H   TRP A 144      10.479  23.215  31.566  1.00  1.57           H  
ATOM   2311  HA  TRP A 144       9.012  20.780  31.131  1.00  1.57           H  
ATOM   2312 1HB  TRP A 144       8.095  23.675  31.371  1.00  1.57           H  
ATOM   2313 2HB  TRP A 144       7.034  22.285  31.336  1.00  1.57           H  
ATOM   2314  HD1 TRP A 144       9.384  24.177  33.623  1.00  1.57           H  
ATOM   2315  HE1 TRP A 144       9.098  23.329  36.042  1.00  1.57           H  
ATOM   2316  HE3 TRP A 144       6.389  20.119  32.687  1.00  1.57           H  
ATOM   2317  HZ2 TRP A 144       7.765  21.222  37.356  1.00  1.57           H  
ATOM   2318  HZ3 TRP A 144       5.642  18.768  34.612  1.00  1.57           H  
ATOM   2319  HH2 TRP A 144       6.306  19.285  36.876  1.00  1.57           H  
ATOM   2320  N   SER A 145       9.200  20.990  28.572  1.00  1.53           N  
ATOM   2321  CA  SER A 145       9.023  20.938  27.132  1.00  1.53           C  
ATOM   2322  C   SER A 145       7.553  20.870  26.753  1.00  1.53           C  
ATOM   2323  O   SER A 145       7.132  21.470  25.766  1.00  1.53           O  
ATOM   2324  CB  SER A 145       9.760  19.741  26.574  1.00  1.53           C  
ATOM   2325  OG  SER A 145      11.147  19.880  26.739  1.00  1.53           O  
ATOM   2326  H   SER A 145       9.867  20.363  29.019  1.00  1.53           H  
ATOM   2327  HA  SER A 145       9.453  21.843  26.703  1.00  1.53           H  
ATOM   2328 1HB  SER A 145       9.428  18.859  27.087  1.00  1.53           H  
ATOM   2329 2HB  SER A 145       9.521  19.621  25.520  1.00  1.53           H  
ATOM   2330  HG  SER A 145      11.298  19.975  27.698  1.00  1.53           H  
ATOM   2331  N   ALA A 146       6.754  20.151  27.536  1.00  1.42           N  
ATOM   2332  CA  ALA A 146       5.333  20.035  27.234  1.00  1.42           C  
ATOM   2333  C   ALA A 146       4.633  21.389  27.216  1.00  1.42           C  
ATOM   2334  O   ALA A 146       3.697  21.622  26.441  1.00  1.42           O  
ATOM   2335  CB  ALA A 146       4.637  19.191  28.268  1.00  1.42           C  
ATOM   2336  H   ALA A 146       7.144  19.685  28.342  1.00  1.42           H  
ATOM   2337  HA  ALA A 146       5.234  19.576  26.247  1.00  1.42           H  
ATOM   2338 1HB  ALA A 146       3.612  19.126  27.979  1.00  1.42           H  
ATOM   2339 2HB  ALA A 146       5.054  18.209  28.324  1.00  1.42           H  
ATOM   2340 3HB  ALA A 146       4.722  19.670  29.244  1.00  1.42           H  
ATOM   2341  N   TYR A 147       5.057  22.275  28.117  1.00  1.29           N  
ATOM   2342  CA  TYR A 147       4.404  23.555  28.258  1.00  1.29           C  
ATOM   2343  C   TYR A 147       4.924  24.452  27.162  1.00  1.29           C  
ATOM   2344  O   TYR A 147       4.198  25.288  26.622  1.00  1.29           O  
ATOM   2345  CB  TYR A 147       4.637  24.109  29.654  1.00  1.29           C  
ATOM   2346  CG  TYR A 147       4.066  23.166  30.736  1.00  1.29           C  
ATOM   2347  CD1 TYR A 147       4.524  23.241  32.044  1.00  1.29           C  
ATOM   2348  CD2 TYR A 147       3.114  22.190  30.393  1.00  1.29           C  
ATOM   2349  CE1 TYR A 147       4.040  22.373  33.002  1.00  1.29           C  
ATOM   2350  CE2 TYR A 147       2.634  21.315  31.359  1.00  1.29           C  
ATOM   2351  CZ  TYR A 147       3.097  21.410  32.659  1.00  1.29           C  
ATOM   2352  OH  TYR A 147       2.628  20.551  33.625  1.00  1.29           O  
ATOM   2353  H   TYR A 147       5.876  22.084  28.684  1.00  1.29           H  
ATOM   2354  HA  TYR A 147       3.333  23.427  28.112  1.00  1.29           H  
ATOM   2355 1HB  TYR A 147       5.710  24.230  29.827  1.00  1.29           H  
ATOM   2356 2HB  TYR A 147       4.167  25.084  29.753  1.00  1.29           H  
ATOM   2357  HD1 TYR A 147       5.271  23.987  32.318  1.00  1.29           H  
ATOM   2358  HD2 TYR A 147       2.754  22.115  29.367  1.00  1.29           H  
ATOM   2359  HE1 TYR A 147       4.405  22.440  34.028  1.00  1.29           H  
ATOM   2360  HE2 TYR A 147       1.895  20.555  31.093  1.00  1.29           H  
ATOM   2361  HH  TYR A 147       2.985  20.810  34.481  1.00  1.29           H  
ATOM   2362  N   ASN A 148       6.196  24.271  26.813  1.00  1.19           N  
ATOM   2363  CA  ASN A 148       6.772  25.064  25.744  1.00  1.19           C  
ATOM   2364  C   ASN A 148       6.063  24.746  24.423  1.00  1.19           C  
ATOM   2365  O   ASN A 148       5.735  25.654  23.657  1.00  1.19           O  
ATOM   2366  CB  ASN A 148       8.259  24.807  25.643  1.00  1.19           C  
ATOM   2367  CG  ASN A 148       9.023  25.423  26.792  1.00  1.19           C  
ATOM   2368  OD1 ASN A 148       8.537  26.342  27.463  1.00  1.19           O  
ATOM   2369  ND2 ASN A 148      10.215  24.939  27.030  1.00  1.19           N  
ATOM   2370  H   ASN A 148       6.763  23.585  27.316  1.00  1.19           H  
ATOM   2371  HA  ASN A 148       6.610  26.120  25.963  1.00  1.19           H  
ATOM   2372 1HB  ASN A 148       8.440  23.738  25.627  1.00  1.19           H  
ATOM   2373 2HB  ASN A 148       8.633  25.216  24.707  1.00  1.19           H  
ATOM   2374 1HD2 ASN A 148      10.759  25.320  27.775  1.00  1.19           H  
ATOM   2375 2HD2 ASN A 148      10.579  24.200  26.465  1.00  1.19           H  
ATOM   2376  N   GLN A 149       5.742  23.460  24.186  1.00  1.11           N  
ATOM   2377  CA  GLN A 149       5.027  23.099  22.958  1.00  1.11           C  
ATOM   2378  C   GLN A 149       3.640  23.722  22.976  1.00  1.11           C  
ATOM   2379  O   GLN A 149       3.177  24.294  21.985  1.00  1.11           O  
ATOM   2380  CB  GLN A 149       4.871  21.576  22.839  1.00  1.11           C  
ATOM   2381  CG  GLN A 149       6.134  20.764  22.562  1.00  1.11           C  
ATOM   2382  CD  GLN A 149       6.677  20.974  21.169  1.00  1.11           C  
ATOM   2383  OE1 GLN A 149       5.916  20.955  20.197  1.00  1.11           O  
ATOM   2384  NE2 GLN A 149       7.986  21.161  21.050  1.00  1.11           N  
ATOM   2385  H   GLN A 149       6.040  22.736  24.840  1.00  1.11           H  
ATOM   2386  HA  GLN A 149       5.575  23.485  22.101  1.00  1.11           H  
ATOM   2387 1HB  GLN A 149       4.437  21.190  23.766  1.00  1.11           H  
ATOM   2388 2HB  GLN A 149       4.169  21.359  22.040  1.00  1.11           H  
ATOM   2389 1HG  GLN A 149       6.901  21.065  23.274  1.00  1.11           H  
ATOM   2390 2HG  GLN A 149       5.903  19.705  22.692  1.00  1.11           H  
ATOM   2391 1HE2 GLN A 149       8.392  21.293  20.144  1.00  1.11           H  
ATOM   2392 2HE2 GLN A 149       8.569  21.159  21.861  1.00  1.11           H  
ATOM   2393  N   PHE A 150       3.003  23.710  24.141  1.00  1.06           N  
ATOM   2394  CA  PHE A 150       1.705  24.333  24.278  1.00  1.06           C  
ATOM   2395  C   PHE A 150       1.761  25.810  23.925  1.00  1.06           C  
ATOM   2396  O   PHE A 150       0.941  26.331  23.152  1.00  1.06           O  
ATOM   2397  CB  PHE A 150       1.170  24.193  25.688  1.00  1.06           C  
ATOM   2398  CG  PHE A 150      -0.053  24.940  25.881  1.00  1.06           C  
ATOM   2399  CD1 PHE A 150      -1.227  24.436  25.456  1.00  1.06           C  
ATOM   2400  CD2 PHE A 150      -0.028  26.191  26.489  1.00  1.06           C  
ATOM   2401  CE1 PHE A 150      -2.356  25.129  25.617  1.00  1.06           C  
ATOM   2402  CE2 PHE A 150      -1.181  26.901  26.657  1.00  1.06           C  
ATOM   2403  CZ  PHE A 150      -2.355  26.370  26.215  1.00  1.06           C  
ATOM   2404  H   PHE A 150       3.404  23.217  24.944  1.00  1.06           H  
ATOM   2405  HA  PHE A 150       1.025  23.833  23.594  1.00  1.06           H  
ATOM   2406 1HB  PHE A 150       0.980  23.142  25.912  1.00  1.06           H  
ATOM   2407 2HB  PHE A 150       1.894  24.551  26.397  1.00  1.06           H  
ATOM   2408  HD1 PHE A 150      -1.251  23.463  24.983  1.00  1.06           H  
ATOM   2409  HD2 PHE A 150       0.924  26.600  26.832  1.00  1.06           H  
ATOM   2410  HE1 PHE A 150      -3.251  24.693  25.279  1.00  1.06           H  
ATOM   2411  HE2 PHE A 150      -1.162  27.880  27.136  1.00  1.06           H  
ATOM   2412  HZ  PHE A 150      -3.283  26.920  26.344  1.00  1.06           H  
ATOM   2413  N   CYS A 151       2.725  26.501  24.520  1.00  1.04           N  
ATOM   2414  CA  CYS A 151       2.836  27.925  24.330  1.00  1.04           C  
ATOM   2415  C   CYS A 151       3.097  28.290  22.869  1.00  1.04           C  
ATOM   2416  O   CYS A 151       2.497  29.226  22.326  1.00  1.04           O  
ATOM   2417  CB  CYS A 151       3.962  28.459  25.205  1.00  1.04           C  
ATOM   2418  SG  CYS A 151       3.570  28.363  26.963  1.00  1.04           S  
ATOM   2419  H   CYS A 151       3.379  26.024  25.139  1.00  1.04           H  
ATOM   2420  HA  CYS A 151       1.913  28.362  24.666  1.00  1.04           H  
ATOM   2421 1HB  CYS A 151       4.872  27.882  25.023  1.00  1.04           H  
ATOM   2422 2HB  CYS A 151       4.164  29.496  24.951  1.00  1.04           H  
ATOM   2423  HG  CYS A 151       3.735  27.012  27.031  1.00  1.04           H  
ATOM   2424  N   LYS A 152       3.958  27.517  22.208  1.00  1.05           N  
ATOM   2425  CA  LYS A 152       4.296  27.768  20.814  1.00  1.05           C  
ATOM   2426  C   LYS A 152       3.166  27.484  19.825  1.00  1.05           C  
ATOM   2427  O   LYS A 152       3.011  28.214  18.843  1.00  1.05           O  
ATOM   2428  CB  LYS A 152       5.517  26.938  20.417  1.00  1.05           C  
ATOM   2429  CG  LYS A 152       6.829  27.401  21.051  1.00  1.05           C  
ATOM   2430  CD  LYS A 152       7.989  26.511  20.634  1.00  1.05           C  
ATOM   2431  CE  LYS A 152       9.293  26.964  21.280  1.00  1.05           C  
ATOM   2432  NZ  LYS A 152      10.438  26.094  20.889  1.00  1.05           N  
ATOM   2433  H   LYS A 152       4.427  26.752  22.697  1.00  1.05           H  
ATOM   2434  HA  LYS A 152       4.554  28.822  20.719  1.00  1.05           H  
ATOM   2435 1HB  LYS A 152       5.350  25.899  20.721  1.00  1.05           H  
ATOM   2436 2HB  LYS A 152       5.629  26.948  19.333  1.00  1.05           H  
ATOM   2437 1HG  LYS A 152       7.037  28.425  20.741  1.00  1.05           H  
ATOM   2438 2HG  LYS A 152       6.736  27.383  22.134  1.00  1.05           H  
ATOM   2439 1HD  LYS A 152       7.777  25.484  20.944  1.00  1.05           H  
ATOM   2440 2HD  LYS A 152       8.097  26.533  19.552  1.00  1.05           H  
ATOM   2441 1HE  LYS A 152       9.505  27.987  20.976  1.00  1.05           H  
ATOM   2442 2HE  LYS A 152       9.180  26.932  22.365  1.00  1.05           H  
ATOM   2443 1HZ  LYS A 152      11.281  26.424  21.337  1.00  1.05           H  
ATOM   2444 2HZ  LYS A 152      10.253  25.145  21.177  1.00  1.05           H  
ATOM   2445 3HZ  LYS A 152      10.557  26.124  19.886  1.00  1.05           H  
ATOM   2446  N   HIS A 153       2.373  26.436  20.075  1.00  1.09           N  
ATOM   2447  CA  HIS A 153       1.343  26.054  19.116  1.00  1.09           C  
ATOM   2448  C   HIS A 153      -0.094  26.447  19.442  1.00  1.09           C  
ATOM   2449  O   HIS A 153      -0.920  26.526  18.529  1.00  1.09           O  
ATOM   2450  CB  HIS A 153       1.395  24.550  18.916  1.00  1.09           C  
ATOM   2451  CG  HIS A 153       2.675  24.092  18.278  1.00  1.09           C  
ATOM   2452  ND1 HIS A 153       2.981  24.371  16.962  1.00  1.09           N  
ATOM   2453  CD2 HIS A 153       3.721  23.378  18.764  1.00  1.09           C  
ATOM   2454  CE1 HIS A 153       4.164  23.860  16.666  1.00  1.09           C  
ATOM   2455  NE2 HIS A 153       4.632  23.249  17.741  1.00  1.09           N  
ATOM   2456  H   HIS A 153       2.535  25.851  20.899  1.00  1.09           H  
ATOM   2457  HA  HIS A 153       1.580  26.515  18.161  1.00  1.09           H  
ATOM   2458 1HB  HIS A 153       1.296  24.050  19.887  1.00  1.09           H  
ATOM   2459 2HB  HIS A 153       0.556  24.238  18.302  1.00  1.09           H  
ATOM   2460  HD2 HIS A 153       3.822  22.980  19.777  1.00  1.09           H  
ATOM   2461  HE1 HIS A 153       4.670  23.927  15.693  1.00  1.09           H  
ATOM   2462  HE2 HIS A 153       5.519  22.765  17.803  1.00  1.09           H  
ATOM   2463  N   PHE A 154      -0.414  26.701  20.705  1.00  1.14           N  
ATOM   2464  CA  PHE A 154      -1.782  27.059  21.049  1.00  1.14           C  
ATOM   2465  C   PHE A 154      -1.906  28.421  21.687  1.00  1.14           C  
ATOM   2466  O   PHE A 154      -2.760  29.224  21.305  1.00  1.14           O  
ATOM   2467  CB  PHE A 154      -2.361  26.023  21.996  1.00  1.14           C  
ATOM   2468  CG  PHE A 154      -2.451  24.697  21.387  1.00  1.14           C  
ATOM   2469  CD1 PHE A 154      -1.552  23.737  21.714  1.00  1.14           C  
ATOM   2470  CD2 PHE A 154      -3.439  24.410  20.458  1.00  1.14           C  
ATOM   2471  CE1 PHE A 154      -1.607  22.509  21.138  1.00  1.14           C  
ATOM   2472  CE2 PHE A 154      -3.495  23.181  19.877  1.00  1.14           C  
ATOM   2473  CZ  PHE A 154      -2.562  22.225  20.220  1.00  1.14           C  
ATOM   2474  H   PHE A 154       0.272  26.614  21.449  1.00  1.14           H  
ATOM   2475  HA  PHE A 154      -2.378  27.065  20.137  1.00  1.14           H  
ATOM   2476 1HB  PHE A 154      -1.724  25.951  22.874  1.00  1.14           H  
ATOM   2477 2HB  PHE A 154      -3.351  26.327  22.323  1.00  1.14           H  
ATOM   2478  HD1 PHE A 154      -0.788  23.970  22.434  1.00  1.14           H  
ATOM   2479  HD2 PHE A 154      -4.166  25.179  20.191  1.00  1.14           H  
ATOM   2480  HE1 PHE A 154      -0.885  21.755  21.411  1.00  1.14           H  
ATOM   2481  HE2 PHE A 154      -4.267  22.961  19.147  1.00  1.14           H  
ATOM   2482  HZ  PHE A 154      -2.579  21.240  19.765  1.00  1.14           H  
ATOM   2483  N   LEU A 155      -1.038  28.720  22.639  1.00  1.20           N  
ATOM   2484  CA  LEU A 155      -1.219  29.974  23.350  1.00  1.20           C  
ATOM   2485  C   LEU A 155      -0.869  31.155  22.471  1.00  1.20           C  
ATOM   2486  O   LEU A 155      -1.684  32.059  22.287  1.00  1.20           O  
ATOM   2487  CB  LEU A 155      -0.347  30.017  24.584  1.00  1.20           C  
ATOM   2488  CG  LEU A 155      -0.444  31.228  25.439  1.00  1.20           C  
ATOM   2489  CD1 LEU A 155      -1.872  31.355  25.957  1.00  1.20           C  
ATOM   2490  CD2 LEU A 155       0.557  31.093  26.577  1.00  1.20           C  
ATOM   2491  H   LEU A 155      -0.307  28.053  22.896  1.00  1.20           H  
ATOM   2492  HA  LEU A 155      -2.264  30.058  23.646  1.00  1.20           H  
ATOM   2493 1HB  LEU A 155      -0.517  29.143  25.179  1.00  1.20           H  
ATOM   2494 2HB  LEU A 155       0.666  30.013  24.236  1.00  1.20           H  
ATOM   2495  HG  LEU A 155      -0.213  32.111  24.854  1.00  1.20           H  
ATOM   2496 1HD1 LEU A 155      -1.955  32.238  26.587  1.00  1.20           H  
ATOM   2497 2HD1 LEU A 155      -2.559  31.445  25.114  1.00  1.20           H  
ATOM   2498 3HD1 LEU A 155      -2.125  30.470  26.540  1.00  1.20           H  
ATOM   2499 1HD2 LEU A 155       0.504  31.973  27.217  1.00  1.20           H  
ATOM   2500 2HD2 LEU A 155       0.328  30.202  27.162  1.00  1.20           H  
ATOM   2501 3HD2 LEU A 155       1.563  31.004  26.163  1.00  1.20           H  
ATOM   2502  N   ALA A 156       0.334  31.138  21.895  1.00  1.27           N  
ATOM   2503  CA  ALA A 156       0.755  32.251  21.071  1.00  1.27           C  
ATOM   2504  C   ALA A 156      -0.248  32.562  19.948  1.00  1.27           C  
ATOM   2505  O   ALA A 156      -0.750  33.682  19.939  1.00  1.27           O  
ATOM   2506  CB  ALA A 156       2.162  32.003  20.518  1.00  1.27           C  
ATOM   2507  H   ALA A 156       0.985  30.370  22.068  1.00  1.27           H  
ATOM   2508  HA  ALA A 156       0.802  33.133  21.709  1.00  1.27           H  
ATOM   2509 1HB  ALA A 156       2.482  32.870  19.945  1.00  1.27           H  
ATOM   2510 2HB  ALA A 156       2.842  31.848  21.357  1.00  1.27           H  
ATOM   2511 3HB  ALA A 156       2.214  31.138  19.893  1.00  1.27           H  
ATOM   2512  N   PRO A 157      -0.619  31.653  19.005  1.00  1.34           N  
ATOM   2513  CA  PRO A 157      -1.563  31.996  17.964  1.00  1.34           C  
ATOM   2514  C   PRO A 157      -2.937  32.358  18.489  1.00  1.34           C  
ATOM   2515  O   PRO A 157      -3.600  33.223  17.914  1.00  1.34           O  
ATOM   2516  CB  PRO A 157      -1.615  30.719  17.118  1.00  1.34           C  
ATOM   2517  CG  PRO A 157      -1.128  29.624  18.027  1.00  1.34           C  
ATOM   2518  CD  PRO A 157      -0.102  30.272  18.916  1.00  1.34           C  
ATOM   2519  HA  PRO A 157      -1.156  32.824  17.371  1.00  1.34           H  
ATOM   2520 1HB  PRO A 157      -2.644  30.540  16.773  1.00  1.34           H  
ATOM   2521 2HB  PRO A 157      -0.994  30.832  16.222  1.00  1.34           H  
ATOM   2522 1HG  PRO A 157      -1.969  29.192  18.592  1.00  1.34           H  
ATOM   2523 2HG  PRO A 157      -0.701  28.807  17.428  1.00  1.34           H  
ATOM   2524 1HD  PRO A 157      -0.082  29.747  19.856  1.00  1.34           H  
ATOM   2525 2HD  PRO A 157       0.866  30.243  18.402  1.00  1.34           H  
ATOM   2526  N   LEU A 158      -3.342  31.831  19.650  1.00  1.40           N  
ATOM   2527  CA  LEU A 158      -4.656  32.214  20.118  1.00  1.40           C  
ATOM   2528  C   LEU A 158      -4.619  33.662  20.536  1.00  1.40           C  
ATOM   2529  O   LEU A 158      -5.519  34.428  20.197  1.00  1.40           O  
ATOM   2530  CB  LEU A 158      -5.147  31.317  21.249  1.00  1.40           C  
ATOM   2531  CG  LEU A 158      -6.570  31.641  21.773  1.00  1.40           C  
ATOM   2532  CD1 LEU A 158      -7.598  31.550  20.606  1.00  1.40           C  
ATOM   2533  CD2 LEU A 158      -6.931  30.641  22.867  1.00  1.40           C  
ATOM   2534  H   LEU A 158      -2.819  31.126  20.175  1.00  1.40           H  
ATOM   2535  HA  LEU A 158      -5.358  32.115  19.297  1.00  1.40           H  
ATOM   2536 1HB  LEU A 158      -5.142  30.285  20.899  1.00  1.40           H  
ATOM   2537 2HB  LEU A 158      -4.444  31.398  22.085  1.00  1.40           H  
ATOM   2538  HG  LEU A 158      -6.590  32.655  22.177  1.00  1.40           H  
ATOM   2539 1HD1 LEU A 158      -8.600  31.775  20.977  1.00  1.40           H  
ATOM   2540 2HD1 LEU A 158      -7.334  32.268  19.827  1.00  1.40           H  
ATOM   2541 3HD1 LEU A 158      -7.584  30.555  20.192  1.00  1.40           H  
ATOM   2542 1HD2 LEU A 158      -7.922  30.870  23.239  1.00  1.40           H  
ATOM   2543 2HD2 LEU A 158      -6.918  29.627  22.459  1.00  1.40           H  
ATOM   2544 3HD2 LEU A 158      -6.208  30.717  23.680  1.00  1.40           H  
ATOM   2545  N   LEU A 159      -3.573  34.046  21.266  1.00  1.45           N  
ATOM   2546  CA  LEU A 159      -3.437  35.418  21.715  1.00  1.45           C  
ATOM   2547  C   LEU A 159      -3.235  36.370  20.544  1.00  1.45           C  
ATOM   2548  O   LEU A 159      -3.769  37.479  20.537  1.00  1.45           O  
ATOM   2549  CB  LEU A 159      -2.266  35.540  22.684  1.00  1.45           C  
ATOM   2550  CG  LEU A 159      -2.466  34.852  24.031  1.00  1.45           C  
ATOM   2551  CD1 LEU A 159      -1.170  34.925  24.823  1.00  1.45           C  
ATOM   2552  CD2 LEU A 159      -3.618  35.521  24.768  1.00  1.45           C  
ATOM   2553  H   LEU A 159      -2.855  33.363  21.516  1.00  1.45           H  
ATOM   2554  HA  LEU A 159      -4.348  35.698  22.236  1.00  1.45           H  
ATOM   2555 1HB  LEU A 159      -1.387  35.091  22.213  1.00  1.45           H  
ATOM   2556 2HB  LEU A 159      -2.064  36.594  22.864  1.00  1.45           H  
ATOM   2557  HG  LEU A 159      -2.703  33.799  23.872  1.00  1.45           H  
ATOM   2558 1HD1 LEU A 159      -1.297  34.428  25.780  1.00  1.45           H  
ATOM   2559 2HD1 LEU A 159      -0.379  34.432  24.258  1.00  1.45           H  
ATOM   2560 3HD1 LEU A 159      -0.905  35.966  24.988  1.00  1.45           H  
ATOM   2561 1HD2 LEU A 159      -3.767  35.027  25.729  1.00  1.45           H  
ATOM   2562 2HD2 LEU A 159      -3.385  36.574  24.931  1.00  1.45           H  
ATOM   2563 3HD2 LEU A 159      -4.526  35.438  24.171  1.00  1.45           H  
ATOM   2564  N   LEU A 160      -2.490  35.949  19.523  1.00  1.51           N  
ATOM   2565  CA  LEU A 160      -2.261  36.855  18.408  1.00  1.51           C  
ATOM   2566  C   LEU A 160      -3.583  37.189  17.731  1.00  1.51           C  
ATOM   2567  O   LEU A 160      -3.846  38.354  17.412  1.00  1.51           O  
ATOM   2568  CB  LEU A 160      -1.314  36.215  17.388  1.00  1.51           C  
ATOM   2569  CG  LEU A 160       0.146  36.008  17.858  1.00  1.51           C  
ATOM   2570  CD1 LEU A 160       0.905  35.223  16.803  1.00  1.51           C  
ATOM   2571  CD2 LEU A 160       0.789  37.322  18.135  1.00  1.51           C  
ATOM   2572  H   LEU A 160      -2.050  35.028  19.547  1.00  1.51           H  
ATOM   2573  HA  LEU A 160      -1.817  37.774  18.788  1.00  1.51           H  
ATOM   2574 1HB  LEU A 160      -1.715  35.239  17.122  1.00  1.51           H  
ATOM   2575 2HB  LEU A 160      -1.304  36.826  16.494  1.00  1.51           H  
ATOM   2576  HG  LEU A 160       0.151  35.445  18.760  1.00  1.51           H  
ATOM   2577 1HD1 LEU A 160       1.925  35.058  17.142  1.00  1.51           H  
ATOM   2578 2HD1 LEU A 160       0.424  34.271  16.645  1.00  1.51           H  
ATOM   2579 3HD1 LEU A 160       0.920  35.775  15.868  1.00  1.51           H  
ATOM   2580 1HD2 LEU A 160       1.810  37.159  18.479  1.00  1.51           H  
ATOM   2581 2HD2 LEU A 160       0.806  37.891  17.245  1.00  1.51           H  
ATOM   2582 3HD2 LEU A 160       0.226  37.851  18.902  1.00  1.51           H  
ATOM   2583  N   MET A 161      -4.443  36.178  17.586  1.00  1.59           N  
ATOM   2584  CA  MET A 161      -5.744  36.364  16.968  1.00  1.59           C  
ATOM   2585  C   MET A 161      -6.744  37.070  17.864  1.00  1.59           C  
ATOM   2586  O   MET A 161      -7.482  37.955  17.428  1.00  1.59           O  
ATOM   2587  CB  MET A 161      -6.300  35.015  16.592  1.00  1.59           C  
ATOM   2588  CG  MET A 161      -5.600  34.371  15.491  1.00  1.59           C  
ATOM   2589  SD  MET A 161      -6.415  32.908  14.928  1.00  1.59           S  
ATOM   2590  CE  MET A 161      -5.947  31.877  16.289  1.00  1.59           C  
ATOM   2591  H   MET A 161      -4.167  35.236  17.874  1.00  1.59           H  
ATOM   2592  HA  MET A 161      -5.618  36.962  16.080  1.00  1.59           H  
ATOM   2593 1HB  MET A 161      -6.258  34.352  17.460  1.00  1.59           H  
ATOM   2594 2HB  MET A 161      -7.308  35.122  16.309  1.00  1.59           H  
ATOM   2595 1HG  MET A 161      -5.491  35.059  14.673  1.00  1.59           H  
ATOM   2596 2HG  MET A 161      -4.610  34.098  15.838  1.00  1.59           H  
ATOM   2597 1HE  MET A 161      -6.353  30.920  16.167  1.00  1.59           H  
ATOM   2598 2HE  MET A 161      -4.868  31.801  16.327  1.00  1.59           H  
ATOM   2599 3HE  MET A 161      -6.316  32.310  17.213  1.00  1.59           H  
ATOM   2600  N   ALA A 162      -6.785  36.656  19.124  1.00  1.71           N  
ATOM   2601  CA  ALA A 162      -7.700  37.196  20.111  1.00  1.71           C  
ATOM   2602  C   ALA A 162      -7.428  38.659  20.425  1.00  1.71           C  
ATOM   2603  O   ALA A 162      -8.358  39.420  20.698  1.00  1.71           O  
ATOM   2604  CB  ALA A 162      -7.621  36.380  21.388  1.00  1.71           C  
ATOM   2605  H   ALA A 162      -6.157  35.919  19.427  1.00  1.71           H  
ATOM   2606  HA  ALA A 162      -8.708  37.124  19.706  1.00  1.71           H  
ATOM   2607 1HB  ALA A 162      -8.334  36.767  22.111  1.00  1.71           H  
ATOM   2608 2HB  ALA A 162      -7.852  35.335  21.164  1.00  1.71           H  
ATOM   2609 3HB  ALA A 162      -6.616  36.450  21.793  1.00  1.71           H  
ATOM   2610  N   LYS A 163      -6.149  39.051  20.420  1.00  1.88           N  
ATOM   2611  CA  LYS A 163      -5.778  40.397  20.815  1.00  1.88           C  
ATOM   2612  C   LYS A 163      -5.416  41.340  19.664  1.00  1.88           C  
ATOM   2613  O   LYS A 163      -5.592  42.551  19.808  1.00  1.88           O  
ATOM   2614  CB  LYS A 163      -4.591  40.326  21.778  1.00  1.88           C  
ATOM   2615  CG  LYS A 163      -4.841  39.474  23.040  1.00  1.88           C  
ATOM   2616  CD  LYS A 163      -5.981  40.010  23.892  1.00  1.88           C  
ATOM   2617  CE  LYS A 163      -6.152  39.179  25.163  1.00  1.88           C  
ATOM   2618  NZ  LYS A 163      -7.285  39.670  26.003  1.00  1.88           N  
ATOM   2619  H   LYS A 163      -5.408  38.390  20.203  1.00  1.88           H  
ATOM   2620  HA  LYS A 163      -6.624  40.836  21.341  1.00  1.88           H  
ATOM   2621 1HB  LYS A 163      -3.730  39.910  21.256  1.00  1.88           H  
ATOM   2622 2HB  LYS A 163      -4.323  41.332  22.096  1.00  1.88           H  
ATOM   2623 1HG  LYS A 163      -5.074  38.449  22.735  1.00  1.88           H  
ATOM   2624 2HG  LYS A 163      -3.933  39.448  23.640  1.00  1.88           H  
ATOM   2625 1HD  LYS A 163      -5.780  41.046  24.164  1.00  1.88           H  
ATOM   2626 2HD  LYS A 163      -6.909  39.975  23.317  1.00  1.88           H  
ATOM   2627 1HE  LYS A 163      -6.341  38.142  24.884  1.00  1.88           H  
ATOM   2628 2HE  LYS A 163      -5.233  39.226  25.747  1.00  1.88           H  
ATOM   2629 1HZ  LYS A 163      -7.367  39.097  26.831  1.00  1.88           H  
ATOM   2630 2HZ  LYS A 163      -7.113  40.629  26.274  1.00  1.88           H  
ATOM   2631 3HZ  LYS A 163      -8.144  39.620  25.472  1.00  1.88           H  
ATOM   2632  N   VAL A 164      -4.881  40.830  18.544  1.00  2.06           N  
ATOM   2633  CA  VAL A 164      -4.443  41.739  17.486  1.00  2.06           C  
ATOM   2634  C   VAL A 164      -5.206  41.572  16.167  1.00  2.06           C  
ATOM   2635  O   VAL A 164      -5.838  42.521  15.696  1.00  2.06           O  
ATOM   2636  CB  VAL A 164      -2.940  41.536  17.203  1.00  2.06           C  
ATOM   2637  CG1 VAL A 164      -2.496  42.472  16.082  1.00  2.06           C  
ATOM   2638  CG2 VAL A 164      -2.139  41.756  18.468  1.00  2.06           C  
ATOM   2639  H   VAL A 164      -4.741  39.831  18.411  1.00  2.06           H  
ATOM   2640  HA  VAL A 164      -4.588  42.762  17.830  1.00  2.06           H  
ATOM   2641  HB  VAL A 164      -2.781  40.526  16.860  1.00  2.06           H  
ATOM   2642 1HG1 VAL A 164      -1.445  42.317  15.875  1.00  2.06           H  
ATOM   2643 2HG1 VAL A 164      -3.073  42.274  15.185  1.00  2.06           H  
ATOM   2644 3HG1 VAL A 164      -2.652  43.503  16.393  1.00  2.06           H  
ATOM   2645 1HG2 VAL A 164      -1.083  41.594  18.258  1.00  2.06           H  
ATOM   2646 2HG2 VAL A 164      -2.291  42.775  18.822  1.00  2.06           H  
ATOM   2647 3HG2 VAL A 164      -2.466  41.051  19.232  1.00  2.06           H  
ATOM   2648  N   ASP A 165      -5.094  40.387  15.548  1.00  2.24           N  
ATOM   2649  CA  ASP A 165      -5.702  40.127  14.232  1.00  2.24           C  
ATOM   2650  C   ASP A 165      -5.682  38.661  13.810  1.00  2.24           C  
ATOM   2651  O   ASP A 165      -4.742  37.906  14.089  1.00  2.24           O  
ATOM   2652  CB  ASP A 165      -5.058  41.010  13.133  1.00  2.24           C  
ATOM   2653  CG  ASP A 165      -5.785  41.008  11.730  1.00  2.24           C  
ATOM   2654  OD1 ASP A 165      -6.764  40.294  11.539  1.00  2.24           O  
ATOM   2655  OD2 ASP A 165      -5.306  41.703  10.855  1.00  2.24           O  
ATOM   2656  H   ASP A 165      -4.596  39.642  16.035  1.00  2.24           H  
ATOM   2657  HA  ASP A 165      -6.750  40.422  14.299  1.00  2.24           H  
ATOM   2658 1HB  ASP A 165      -5.013  42.041  13.465  1.00  2.24           H  
ATOM   2659 2HB  ASP A 165      -4.029  40.688  12.982  1.00  2.24           H  
ATOM   2660  N   ILE A 166      -6.677  38.301  13.019  1.00  2.40           N  
ATOM   2661  CA  ILE A 166      -6.800  36.964  12.481  1.00  2.40           C  
ATOM   2662  C   ILE A 166      -5.710  36.746  11.469  1.00  2.40           C  
ATOM   2663  O   ILE A 166      -5.117  35.668  11.406  1.00  2.40           O  
ATOM   2664  CB  ILE A 166      -8.163  36.707  11.839  1.00  2.40           C  
ATOM   2665  CG1 ILE A 166      -9.269  36.840  12.898  1.00  2.40           C  
ATOM   2666  CG2 ILE A 166      -8.162  35.318  11.209  1.00  2.40           C  
ATOM   2667  CD1 ILE A 166      -9.090  35.913  14.076  1.00  2.40           C  
ATOM   2668  H   ILE A 166      -7.343  39.023  12.750  1.00  2.40           H  
ATOM   2669  HA  ILE A 166      -6.678  36.252  13.286  1.00  2.40           H  
ATOM   2670  HB  ILE A 166      -8.350  37.458  11.070  1.00  2.40           H  
ATOM   2671 1HG1 ILE A 166      -9.284  37.867  13.264  1.00  2.40           H  
ATOM   2672 2HG1 ILE A 166     -10.230  36.624  12.431  1.00  2.40           H  
ATOM   2673 1HG2 ILE A 166      -9.126  35.129  10.741  1.00  2.40           H  
ATOM   2674 2HG2 ILE A 166      -7.376  35.265  10.457  1.00  2.40           H  
ATOM   2675 3HG2 ILE A 166      -7.978  34.568  11.980  1.00  2.40           H  
ATOM   2676 1HD1 ILE A 166      -9.903  36.060  14.788  1.00  2.40           H  
ATOM   2677 2HD1 ILE A 166      -9.085  34.875  13.741  1.00  2.40           H  
ATOM   2678 3HD1 ILE A 166      -8.149  36.149  14.546  1.00  2.40           H  
ATOM   2679  N   ARG A 167      -5.438  37.778  10.672  1.00  2.51           N  
ATOM   2680  CA  ARG A 167      -4.403  37.662   9.649  1.00  2.51           C  
ATOM   2681  C   ARG A 167      -3.028  37.429  10.275  1.00  2.51           C  
ATOM   2682  O   ARG A 167      -2.149  36.814   9.660  1.00  2.51           O  
ATOM   2683  CB  ARG A 167      -4.364  38.904   8.783  1.00  2.51           C  
ATOM   2684  CG  ARG A 167      -5.581  39.088   7.902  1.00  2.51           C  
ATOM   2685  CD  ARG A 167      -5.507  40.348   7.121  1.00  2.51           C  
ATOM   2686  NE  ARG A 167      -5.554  41.500   7.998  1.00  2.51           N  
ATOM   2687  CZ  ARG A 167      -5.534  42.780   7.625  1.00  2.51           C  
ATOM   2688  NH1 ARG A 167      -5.492  43.131   6.354  1.00  2.51           N  
ATOM   2689  NH2 ARG A 167      -5.556  43.670   8.583  1.00  2.51           N  
ATOM   2690  H   ARG A 167      -5.962  38.656  10.804  1.00  2.51           H  
ATOM   2691  HA  ARG A 167      -4.643  36.816   9.015  1.00  2.51           H  
ATOM   2692 1HB  ARG A 167      -4.280  39.785   9.418  1.00  2.51           H  
ATOM   2693 2HB  ARG A 167      -3.485  38.876   8.142  1.00  2.51           H  
ATOM   2694 1HG  ARG A 167      -5.668  38.249   7.213  1.00  2.51           H  
ATOM   2695 2HG  ARG A 167      -6.469  39.134   8.539  1.00  2.51           H  
ATOM   2696 1HD  ARG A 167      -4.574  40.382   6.561  1.00  2.51           H  
ATOM   2697 2HD  ARG A 167      -6.350  40.407   6.435  1.00  2.51           H  
ATOM   2698  HE  ARG A 167      -5.578  41.338   9.023  1.00  2.51           H  
ATOM   2699 1HH1 ARG A 167      -5.475  42.422   5.636  1.00  2.51           H  
ATOM   2700 2HH1 ARG A 167      -5.477  44.108   6.101  1.00  2.51           H  
ATOM   2701 1HH2 ARG A 167      -5.573  43.305   9.553  1.00  2.51           H  
ATOM   2702 2HH2 ARG A 167      -5.541  44.655   8.381  1.00  2.51           H  
ATOM   2703  N   LEU A 168      -2.841  37.899  11.511  1.00  2.58           N  
ATOM   2704  CA  LEU A 168      -1.583  37.690  12.207  1.00  2.58           C  
ATOM   2705  C   LEU A 168      -1.503  36.220  12.577  1.00  2.58           C  
ATOM   2706  O   LEU A 168      -0.459  35.590  12.415  1.00  2.58           O  
ATOM   2707  CB  LEU A 168      -1.467  38.595  13.426  1.00  2.58           C  
ATOM   2708  CG  LEU A 168      -0.164  38.537  14.186  1.00  2.58           C  
ATOM   2709  CD1 LEU A 168       0.978  38.875  13.256  1.00  2.58           C  
ATOM   2710  CD2 LEU A 168      -0.235  39.545  15.303  1.00  2.58           C  
ATOM   2711  H   LEU A 168      -3.594  38.392  11.975  1.00  2.58           H  
ATOM   2712  HA  LEU A 168      -0.763  37.924  11.531  1.00  2.58           H  
ATOM   2713 1HB  LEU A 168      -1.630  39.624  13.116  1.00  2.58           H  
ATOM   2714 2HB  LEU A 168      -2.253  38.325  14.131  1.00  2.58           H  
ATOM   2715  HG  LEU A 168       0.000  37.542  14.581  1.00  2.58           H  
ATOM   2716 1HD1 LEU A 168       1.917  38.844  13.809  1.00  2.58           H  
ATOM   2717 2HD1 LEU A 168       1.012  38.148  12.443  1.00  2.58           H  
ATOM   2718 3HD1 LEU A 168       0.831  39.873  12.845  1.00  2.58           H  
ATOM   2719 1HD2 LEU A 168       0.695  39.557  15.854  1.00  2.58           H  
ATOM   2720 2HD2 LEU A 168      -0.401  40.524  14.873  1.00  2.58           H  
ATOM   2721 3HD2 LEU A 168      -1.057  39.289  15.968  1.00  2.58           H  
ATOM   2722  N   GLY A 169      -2.621  35.667  13.061  1.00  2.61           N  
ATOM   2723  CA  GLY A 169      -2.675  34.244  13.393  1.00  2.61           C  
ATOM   2724  C   GLY A 169      -2.386  33.391  12.162  1.00  2.61           C  
ATOM   2725  O   GLY A 169      -1.695  32.373  12.254  1.00  2.61           O  
ATOM   2726  H   GLY A 169      -3.442  36.259  13.207  1.00  2.61           H  
ATOM   2727 1HA  GLY A 169      -1.971  34.018  14.193  1.00  2.61           H  
ATOM   2728 2HA  GLY A 169      -3.662  33.998  13.743  1.00  2.61           H  
ATOM   2729  N   ILE A 170      -2.881  33.831  11.002  1.00  2.64           N  
ATOM   2730  CA  ILE A 170      -2.618  33.130   9.752  1.00  2.64           C  
ATOM   2731  C   ILE A 170      -1.131  33.189   9.440  1.00  2.64           C  
ATOM   2732  O   ILE A 170      -0.537  32.175   9.069  1.00  2.64           O  
ATOM   2733  CB  ILE A 170      -3.444  33.685   8.586  1.00  2.64           C  
ATOM   2734  CG1 ILE A 170      -4.936  33.360   8.826  1.00  2.64           C  
ATOM   2735  CG2 ILE A 170      -2.938  33.086   7.275  1.00  2.64           C  
ATOM   2736  CD1 ILE A 170      -5.889  34.082   7.908  1.00  2.64           C  
ATOM   2737  H   ILE A 170      -3.484  34.656  11.012  1.00  2.64           H  
ATOM   2738  HA  ILE A 170      -2.895  32.085   9.878  1.00  2.64           H  
ATOM   2739  HB  ILE A 170      -3.343  34.763   8.551  1.00  2.64           H  
ATOM   2740 1HG1 ILE A 170      -5.083  32.287   8.700  1.00  2.64           H  
ATOM   2741 2HG1 ILE A 170      -5.187  33.623   9.855  1.00  2.64           H  
ATOM   2742 1HG2 ILE A 170      -3.520  33.483   6.446  1.00  2.64           H  
ATOM   2743 2HG2 ILE A 170      -1.887  33.347   7.139  1.00  2.64           H  
ATOM   2744 3HG2 ILE A 170      -3.042  32.001   7.306  1.00  2.64           H  
ATOM   2745 1HD1 ILE A 170      -6.912  33.793   8.152  1.00  2.64           H  
ATOM   2746 2HD1 ILE A 170      -5.784  35.150   8.033  1.00  2.64           H  
ATOM   2747 3HD1 ILE A 170      -5.672  33.816   6.877  1.00  2.64           H  
ATOM   2748  N   SER A 171      -0.516  34.362   9.612  1.00  2.70           N  
ATOM   2749  CA  SER A 171       0.915  34.473   9.393  1.00  2.70           C  
ATOM   2750  C   SER A 171       1.645  33.534  10.363  1.00  2.70           C  
ATOM   2751  O   SER A 171       2.602  32.864   9.977  1.00  2.70           O  
ATOM   2752  CB  SER A 171       1.374  35.906   9.595  1.00  2.70           C  
ATOM   2753  OG  SER A 171       0.809  36.756   8.631  1.00  2.70           O  
ATOM   2754  H   SER A 171      -1.053  35.187   9.880  1.00  2.70           H  
ATOM   2755  HA  SER A 171       1.140  34.170   8.370  1.00  2.70           H  
ATOM   2756 1HB  SER A 171       1.095  36.243  10.585  1.00  2.70           H  
ATOM   2757 2HB  SER A 171       2.458  35.949   9.529  1.00  2.70           H  
ATOM   2758  HG  SER A 171      -0.156  36.710   8.773  1.00  2.70           H  
ATOM   2759  N   MET A 172       1.178  33.454  11.618  1.00  2.81           N  
ATOM   2760  CA  MET A 172       1.802  32.561  12.590  1.00  2.81           C  
ATOM   2761  C   MET A 172       1.732  31.129  12.075  1.00  2.81           C  
ATOM   2762  O   MET A 172       2.712  30.406  12.140  1.00  2.81           O  
ATOM   2763  CB  MET A 172       1.140  32.673  13.960  1.00  2.81           C  
ATOM   2764  CG  MET A 172       1.903  31.983  15.096  1.00  2.81           C  
ATOM   2765  SD  MET A 172       3.447  32.826  15.485  1.00  2.81           S  
ATOM   2766  CE  MET A 172       4.662  31.782  14.678  1.00  2.81           C  
ATOM   2767  H   MET A 172       0.399  34.046  11.901  1.00  2.81           H  
ATOM   2768  HA  MET A 172       2.853  32.828  12.686  1.00  2.81           H  
ATOM   2769 1HB  MET A 172       1.001  33.722  14.206  1.00  2.81           H  
ATOM   2770 2HB  MET A 172       0.155  32.219  13.922  1.00  2.81           H  
ATOM   2771 1HG  MET A 172       1.287  31.953  15.994  1.00  2.81           H  
ATOM   2772 2HG  MET A 172       2.130  30.965  14.804  1.00  2.81           H  
ATOM   2773 1HE  MET A 172       5.657  32.198  14.823  1.00  2.81           H  
ATOM   2774 2HE  MET A 172       4.629  30.795  15.114  1.00  2.81           H  
ATOM   2775 3HE  MET A 172       4.448  31.722  13.608  1.00  2.81           H  
ATOM   2776  N   LYS A 173       0.583  30.728  11.522  1.00  3.00           N  
ATOM   2777  CA  LYS A 173       0.440  29.396  10.934  1.00  3.00           C  
ATOM   2778  C   LYS A 173       1.499  29.166   9.861  1.00  3.00           C  
ATOM   2779  O   LYS A 173       2.244  28.182   9.900  1.00  3.00           O  
ATOM   2780  CB  LYS A 173      -0.967  29.191  10.334  1.00  3.00           C  
ATOM   2781  CG  LYS A 173      -1.185  27.830   9.661  1.00  3.00           C  
ATOM   2782  CD  LYS A 173      -0.988  27.890   8.125  1.00  3.00           C  
ATOM   2783  CE  LYS A 173      -1.247  26.530   7.442  1.00  3.00           C  
ATOM   2784  NZ  LYS A 173      -1.071  26.610   5.953  1.00  3.00           N  
ATOM   2785  H   LYS A 173      -0.214  31.365  11.521  1.00  3.00           H  
ATOM   2786  HA  LYS A 173       0.585  28.657  11.719  1.00  3.00           H  
ATOM   2787 1HB  LYS A 173      -1.717  29.314  11.116  1.00  3.00           H  
ATOM   2788 2HB  LYS A 173      -1.162  29.938   9.586  1.00  3.00           H  
ATOM   2789 1HG  LYS A 173      -0.457  27.144  10.072  1.00  3.00           H  
ATOM   2790 2HG  LYS A 173      -2.181  27.463   9.874  1.00  3.00           H  
ATOM   2791 1HD  LYS A 173      -1.662  28.636   7.703  1.00  3.00           H  
ATOM   2792 2HD  LYS A 173       0.026  28.182   7.901  1.00  3.00           H  
ATOM   2793 1HE  LYS A 173      -0.541  25.803   7.834  1.00  3.00           H  
ATOM   2794 2HE  LYS A 173      -2.250  26.193   7.664  1.00  3.00           H  
ATOM   2795 1HZ  LYS A 173      -1.234  25.704   5.540  1.00  3.00           H  
ATOM   2796 2HZ  LYS A 173      -1.727  27.276   5.569  1.00  3.00           H  
ATOM   2797 3HZ  LYS A 173      -0.128  26.907   5.745  1.00  3.00           H  
ATOM   2798  N   GLN A 174       1.612  30.118   8.937  1.00  3.27           N  
ATOM   2799  CA  GLN A 174       2.532  30.004   7.810  1.00  3.27           C  
ATOM   2800  C   GLN A 174       3.973  29.858   8.285  1.00  3.27           C  
ATOM   2801  O   GLN A 174       4.765  29.126   7.685  1.00  3.27           O  
ATOM   2802  CB  GLN A 174       2.405  31.252   6.927  1.00  3.27           C  
ATOM   2803  CG  GLN A 174       1.078  31.361   6.184  1.00  3.27           C  
ATOM   2804  CD  GLN A 174       0.916  32.695   5.464  1.00  3.27           C  
ATOM   2805  OE1 GLN A 174       1.630  33.664   5.743  1.00  3.27           O  
ATOM   2806  NE2 GLN A 174      -0.033  32.754   4.534  1.00  3.27           N  
ATOM   2807  H   GLN A 174       0.993  30.928   8.998  1.00  3.27           H  
ATOM   2808  HA  GLN A 174       2.270  29.121   7.233  1.00  3.27           H  
ATOM   2809 1HB  GLN A 174       2.514  32.139   7.542  1.00  3.27           H  
ATOM   2810 2HB  GLN A 174       3.214  31.265   6.198  1.00  3.27           H  
ATOM   2811 1HG  GLN A 174       1.027  30.566   5.443  1.00  3.27           H  
ATOM   2812 2HG  GLN A 174       0.266  31.255   6.899  1.00  3.27           H  
ATOM   2813 1HE2 GLN A 174      -0.188  33.605   4.032  1.00  3.27           H  
ATOM   2814 2HE2 GLN A 174      -0.593  31.951   4.338  1.00  3.27           H  
ATOM   2815  N   TYR A 175       4.300  30.540   9.377  1.00  3.63           N  
ATOM   2816  CA  TYR A 175       5.629  30.528   9.954  1.00  3.63           C  
ATOM   2817  C   TYR A 175       5.682  29.848  11.329  1.00  3.63           C  
ATOM   2818  O   TYR A 175       6.581  30.136  12.127  1.00  3.63           O  
ATOM   2819  CB  TYR A 175       6.135  31.965  10.012  1.00  3.63           C  
ATOM   2820  CG  TYR A 175       6.193  32.575   8.621  1.00  3.63           C  
ATOM   2821  CD1 TYR A 175       5.241  33.507   8.220  1.00  3.63           C  
ATOM   2822  CD2 TYR A 175       7.176  32.173   7.733  1.00  3.63           C  
ATOM   2823  CE1 TYR A 175       5.274  34.032   6.947  1.00  3.63           C  
ATOM   2824  CE2 TYR A 175       7.213  32.701   6.459  1.00  3.63           C  
ATOM   2825  CZ  TYR A 175       6.268  33.626   6.063  1.00  3.63           C  
ATOM   2826  OH  TYR A 175       6.307  34.148   4.789  1.00  3.63           O  
ATOM   2827  H   TYR A 175       3.592  31.138   9.808  1.00  3.63           H  
ATOM   2828  HA  TYR A 175       6.283  29.966   9.289  1.00  3.63           H  
ATOM   2829 1HB  TYR A 175       5.460  32.566  10.628  1.00  3.63           H  
ATOM   2830 2HB  TYR A 175       7.123  32.002  10.454  1.00  3.63           H  
ATOM   2831  HD1 TYR A 175       4.467  33.822   8.906  1.00  3.63           H  
ATOM   2832  HD2 TYR A 175       7.920  31.435   8.040  1.00  3.63           H  
ATOM   2833  HE1 TYR A 175       4.522  34.760   6.637  1.00  3.63           H  
ATOM   2834  HE2 TYR A 175       7.989  32.381   5.764  1.00  3.63           H  
ATOM   2835  HH  TYR A 175       5.570  34.753   4.669  1.00  3.63           H  
ATOM   2836  N   ILE A 176       4.760  28.916  11.600  1.00  4.07           N  
ATOM   2837  CA  ILE A 176       4.676  28.270  12.916  1.00  4.07           C  
ATOM   2838  C   ILE A 176       5.947  27.527  13.330  1.00  4.07           C  
ATOM   2839  O   ILE A 176       6.270  27.458  14.516  1.00  4.07           O  
ATOM   2840  CB  ILE A 176       3.460  27.313  12.971  1.00  4.07           C  
ATOM   2841  CG1 ILE A 176       3.179  26.908  14.411  1.00  4.07           C  
ATOM   2842  CG2 ILE A 176       3.659  26.078  12.098  1.00  4.07           C  
ATOM   2843  CD1 ILE A 176       2.732  28.060  15.286  1.00  4.07           C  
ATOM   2844  H   ILE A 176       4.040  28.700  10.908  1.00  4.07           H  
ATOM   2845  HA  ILE A 176       4.495  29.047  13.648  1.00  4.07           H  
ATOM   2846  HB  ILE A 176       2.596  27.851  12.614  1.00  4.07           H  
ATOM   2847 1HG1 ILE A 176       2.406  26.144  14.421  1.00  4.07           H  
ATOM   2848 2HG1 ILE A 176       4.089  26.484  14.839  1.00  4.07           H  
ATOM   2849 1HG2 ILE A 176       2.768  25.458  12.148  1.00  4.07           H  
ATOM   2850 2HG2 ILE A 176       3.827  26.387  11.066  1.00  4.07           H  
ATOM   2851 3HG2 ILE A 176       4.508  25.501  12.451  1.00  4.07           H  
ATOM   2852 1HD1 ILE A 176       2.555  27.700  16.297  1.00  4.07           H  
ATOM   2853 2HD1 ILE A 176       3.503  28.815  15.305  1.00  4.07           H  
ATOM   2854 3HD1 ILE A 176       1.814  28.485  14.886  1.00  4.07           H  
ATOM   2855  N   ASP A 177       6.688  27.006  12.352  1.00  4.54           N  
ATOM   2856  CA  ASP A 177       7.936  26.299  12.611  1.00  4.54           C  
ATOM   2857  C   ASP A 177       9.160  27.153  12.275  1.00  4.54           C  
ATOM   2858  O   ASP A 177      10.271  26.634  12.156  1.00  4.54           O  
ATOM   2859  CB  ASP A 177       7.992  24.980  11.834  1.00  4.54           C  
ATOM   2860  CG  ASP A 177       6.964  23.948  12.316  1.00  4.54           C  
ATOM   2861  OD1 ASP A 177       6.805  23.807  13.501  1.00  4.54           O  
ATOM   2862  OD2 ASP A 177       6.344  23.298  11.496  1.00  4.54           O  
ATOM   2863  H   ASP A 177       6.361  27.110  11.402  1.00  4.54           H  
ATOM   2864  HA  ASP A 177       7.978  26.062  13.673  1.00  4.54           H  
ATOM   2865 1HB  ASP A 177       7.821  25.177  10.776  1.00  4.54           H  
ATOM   2866 2HB  ASP A 177       8.988  24.548  11.929  1.00  4.54           H  
ATOM   2867  N   GLY A 178       8.957  28.460  12.102  1.00  4.99           N  
ATOM   2868  CA  GLY A 178      10.043  29.366  11.762  1.00  4.99           C  
ATOM   2869  C   GLY A 178       9.571  30.424  10.774  1.00  4.99           C  
ATOM   2870  O   GLY A 178       9.640  30.226   9.561  1.00  4.99           O  
ATOM   2871  H   GLY A 178       8.028  28.860  12.221  1.00  4.99           H  
ATOM   2872 1HA  GLY A 178      10.411  29.847  12.668  1.00  4.99           H  
ATOM   2873 2HA  GLY A 178      10.871  28.805  11.333  1.00  4.99           H  
TER    2874
ENDMDL
