# Supplementary material for: Pan-kinome of Legionella expanded by a bioinformatics survey
Source: Sci Rep. 2022 Dec 16;12:21782. doi: 10.1038/s41598-022-26109-x (PMC9758233; doi:10.1038/s41598-022-26109-x)
Supplement: Supplementary file 9 — Supplementary Information 9. [file 41598_2022_26109_MOESM9_ESM.zip › S15 - Data - 3D structure models of novel kinases/pdb - protein kinase domains - RoseTTAFold/Lani_2844_20-248.pdb]

PFRMAT TS
TARGET 284
AUTHOR BAKER-ROBETTA
METHOD    ROSETTA provides both ab initio and
METHOD    comparative models of protein domains.
METHOD    Comparative models are built from structures
METHOD    detected and aligned by HHSEARCH, SPARKS, and
METHOD    Raptor. Loop regions are assembled from fragments and 
METHOD    optimized to fit the aligned template structures.
METHOD    De novo models are built using the Rosetta de
METHOD    novo protocol.  The procedure is fully automated.
MODEL     1
PARENT N/A
REMARK PARENT    N/A
REMARK PARSRC    RoseTTAFold
REMARK SCORE     0.00
ATOM      1  N   ILE A   1       0.760  -0.344  -1.052  1.00  1.79           N  
ATOM      2  CA  ILE A   1       2.214  -0.394  -1.134  1.00  1.79           C  
ATOM      3  C   ILE A   1       2.810   0.983  -1.386  1.00  1.79           C  
ATOM      4  O   ILE A   1       2.392   1.698  -2.298  1.00  1.79           O  
ATOM      5  CB  ILE A   1       2.688  -1.360  -2.251  1.00  1.79           C  
ATOM      6  CG1 ILE A   1       2.246  -2.790  -1.964  1.00  1.79           C  
ATOM      7  CG2 ILE A   1       4.203  -1.314  -2.404  1.00  1.79           C  
ATOM      8  CD1 ILE A   1       2.486  -3.725  -3.147  1.00  1.79           C  
ATOM      9 1H   ILE A   1       0.416  -1.190  -0.622  1.00  1.79           H  
ATOM     10 2H   ILE A   1       0.487   0.453  -0.494  1.00  1.79           H  
ATOM     11 3H   ILE A   1       0.373  -0.253  -1.980  1.00  1.79           H  
ATOM     12  HA  ILE A   1       2.599  -0.757  -0.183  1.00  1.79           H  
ATOM     13  HB  ILE A   1       2.234  -1.066  -3.194  1.00  1.79           H  
ATOM     14 1HG1 ILE A   1       2.800  -3.168  -1.104  1.00  1.79           H  
ATOM     15 2HG1 ILE A   1       1.183  -2.795  -1.724  1.00  1.79           H  
ATOM     16 1HG2 ILE A   1       4.505  -1.987  -3.199  1.00  1.79           H  
ATOM     17 2HG2 ILE A   1       4.504  -0.313  -2.660  1.00  1.79           H  
ATOM     18 3HG2 ILE A   1       4.680  -1.613  -1.474  1.00  1.79           H  
ATOM     19 1HD1 ILE A   1       2.155  -4.731  -2.889  1.00  1.79           H  
ATOM     20 2HD1 ILE A   1       1.925  -3.369  -4.012  1.00  1.79           H  
ATOM     21 3HD1 ILE A   1       3.550  -3.743  -3.388  1.00  1.79           H  
ATOM     22  N   GLU A   2       3.795   1.351  -0.574  1.00  1.49           N  
ATOM     23  CA  GLU A   2       4.534   2.590  -0.793  1.00  1.49           C  
ATOM     24  C   GLU A   2       5.671   2.256  -1.747  1.00  1.49           C  
ATOM     25  O   GLU A   2       6.186   1.136  -1.706  1.00  1.49           O  
ATOM     26  CB  GLU A   2       5.077   3.148   0.525  1.00  1.49           C  
ATOM     27  CG  GLU A   2       4.004   3.572   1.522  1.00  1.49           C  
ATOM     28  CD  GLU A   2       4.575   4.140   2.805  1.00  1.49           C  
ATOM     29  OE1 GLU A   2       5.747   3.962   3.045  1.00  1.49           O  
ATOM     30  OE2 GLU A   2       3.836   4.751   3.542  1.00  1.49           O  
ATOM     31  H   GLU A   2       4.073   0.746   0.186  1.00  1.49           H  
ATOM     32  HA  GLU A   2       3.884   3.328  -1.264  1.00  1.49           H  
ATOM     33 1HB  GLU A   2       5.707   2.400   1.006  1.00  1.49           H  
ATOM     34 2HB  GLU A   2       5.702   4.017   0.319  1.00  1.49           H  
ATOM     35 1HG  GLU A   2       3.371   4.327   1.055  1.00  1.49           H  
ATOM     36 2HG  GLU A   2       3.381   2.711   1.756  1.00  1.49           H  
ATOM     37  N   TRP A   3       6.083   3.202  -2.588  1.00  1.26           N  
ATOM     38  CA  TRP A   3       7.168   2.909  -3.525  1.00  1.26           C  
ATOM     39  C   TRP A   3       8.280   3.971  -3.481  1.00  1.26           C  
ATOM     40  O   TRP A   3       8.008   5.156  -3.265  1.00  1.26           O  
ATOM     41  CB  TRP A   3       6.601   2.826  -4.952  1.00  1.26           C  
ATOM     42  CG  TRP A   3       5.520   1.766  -5.177  1.00  1.26           C  
ATOM     43  CD1 TRP A   3       4.189   1.926  -4.956  1.00  1.26           C  
ATOM     44  CD2 TRP A   3       5.674   0.408  -5.661  1.00  1.26           C  
ATOM     45  NE1 TRP A   3       3.513   0.777  -5.259  1.00  1.26           N  
ATOM     46  CE2 TRP A   3       4.400  -0.165  -5.683  1.00  1.26           C  
ATOM     47  CE3 TRP A   3       6.756  -0.347  -6.063  1.00  1.26           C  
ATOM     48  CZ2 TRP A   3       4.187  -1.471  -6.079  1.00  1.26           C  
ATOM     49  CZ3 TRP A   3       6.549  -1.661  -6.449  1.00  1.26           C  
ATOM     50  CH2 TRP A   3       5.293  -2.210  -6.454  1.00  1.26           C  
ATOM     51  H   TRP A   3       5.639   4.110  -2.588  1.00  1.26           H  
ATOM     52  HA  TRP A   3       7.612   1.951  -3.263  1.00  1.26           H  
ATOM     53 1HB  TRP A   3       6.221   3.799  -5.261  1.00  1.26           H  
ATOM     54 2HB  TRP A   3       7.397   2.573  -5.597  1.00  1.26           H  
ATOM     55  HD1 TRP A   3       3.723   2.837  -4.582  1.00  1.26           H  
ATOM     56  HE1 TRP A   3       2.516   0.652  -5.167  1.00  1.26           H  
ATOM     57  HE3 TRP A   3       7.748   0.087  -6.068  1.00  1.26           H  
ATOM     58  HZ2 TRP A   3       3.192  -1.916  -6.092  1.00  1.26           H  
ATOM     59  HZ3 TRP A   3       7.412  -2.238  -6.755  1.00  1.26           H  
ATOM     60  HH2 TRP A   3       5.164  -3.241  -6.768  1.00  1.26           H  
ATOM     61  N   THR A   4       9.521   3.544  -3.723  1.00  1.12           N  
ATOM     62  CA  THR A   4      10.689   4.428  -3.775  1.00  1.12           C  
ATOM     63  C   THR A   4      11.304   4.479  -5.164  1.00  1.12           C  
ATOM     64  O   THR A   4      11.621   3.444  -5.748  1.00  1.12           O  
ATOM     65  CB  THR A   4      11.758   3.959  -2.770  1.00  1.12           C  
ATOM     66  OG1 THR A   4      11.216   4.010  -1.445  1.00  1.12           O  
ATOM     67  CG2 THR A   4      13.000   4.820  -2.854  1.00  1.12           C  
ATOM     68  H   THR A   4       9.663   2.548  -3.864  1.00  1.12           H  
ATOM     69  HA  THR A   4      10.374   5.437  -3.508  1.00  1.12           H  
ATOM     70  HB  THR A   4      12.029   2.925  -2.997  1.00  1.12           H  
ATOM     71  HG1 THR A   4      10.802   4.866  -1.306  1.00  1.12           H  
ATOM     72 1HG2 THR A   4      13.738   4.464  -2.138  1.00  1.12           H  
ATOM     73 2HG2 THR A   4      13.419   4.765  -3.860  1.00  1.12           H  
ATOM     74 3HG2 THR A   4      12.743   5.853  -2.626  1.00  1.12           H  
ATOM     75  N   LYS A   5      11.474   5.675  -5.717  1.00  1.09           N  
ATOM     76  CA  LYS A   5      12.020   5.751  -7.069  1.00  1.09           C  
ATOM     77  C   LYS A   5      13.462   5.279  -7.101  1.00  1.09           C  
ATOM     78  O   LYS A   5      14.278   5.717  -6.292  1.00  1.09           O  
ATOM     79  CB  LYS A   5      11.895   7.158  -7.653  1.00  1.09           C  
ATOM     80  CG  LYS A   5      12.253   7.191  -9.129  1.00  1.09           C  
ATOM     81  CD  LYS A   5      11.924   8.509  -9.800  1.00  1.09           C  
ATOM     82  CE  LYS A   5      12.125   8.362 -11.298  1.00  1.09           C  
ATOM     83  NZ  LYS A   5      11.678   9.553 -12.068  1.00  1.09           N  
ATOM     84  H   LYS A   5      11.216   6.512  -5.215  1.00  1.09           H  
ATOM     85  HA  LYS A   5      11.460   5.085  -7.715  1.00  1.09           H  
ATOM     86 1HB  LYS A   5      10.886   7.529  -7.529  1.00  1.09           H  
ATOM     87 2HB  LYS A   5      12.565   7.835  -7.126  1.00  1.09           H  
ATOM     88 1HG  LYS A   5      13.321   7.007  -9.243  1.00  1.09           H  
ATOM     89 2HG  LYS A   5      11.715   6.389  -9.646  1.00  1.09           H  
ATOM     90 1HD  LYS A   5      10.885   8.779  -9.603  1.00  1.09           H  
ATOM     91 2HD  LYS A   5      12.576   9.295  -9.423  1.00  1.09           H  
ATOM     92 1HE  LYS A   5      13.173   8.178 -11.511  1.00  1.09           H  
ATOM     93 2HE  LYS A   5      11.555   7.503 -11.618  1.00  1.09           H  
ATOM     94 1HZ  LYS A   5      11.797   9.354 -13.083  1.00  1.09           H  
ATOM     95 2HZ  LYS A   5      10.697   9.715 -11.890  1.00  1.09           H  
ATOM     96 3HZ  LYS A   5      12.202  10.361 -11.811  1.00  1.09           H  
ATOM     97  N   LEU A   6      13.777   4.413  -8.058  1.00  1.14           N  
ATOM     98  CA  LEU A   6      15.135   3.919  -8.224  1.00  1.14           C  
ATOM     99  C   LEU A   6      15.833   4.675  -9.340  1.00  1.14           C  
ATOM    100  O   LEU A   6      17.030   4.963  -9.270  1.00  1.14           O  
ATOM    101  CB  LEU A   6      15.125   2.444  -8.609  1.00  1.14           C  
ATOM    102  CG  LEU A   6      14.486   1.510  -7.665  1.00  1.14           C  
ATOM    103  CD1 LEU A   6      14.562   0.138  -8.285  1.00  1.14           C  
ATOM    104  CD2 LEU A   6      15.170   1.597  -6.314  1.00  1.14           C  
ATOM    105  H   LEU A   6      13.052   4.088  -8.687  1.00  1.14           H  
ATOM    106  HA  LEU A   6      15.684   4.062  -7.295  1.00  1.14           H  
ATOM    107 1HB  LEU A   6      14.610   2.343  -9.540  1.00  1.14           H  
ATOM    108 2HB  LEU A   6      16.154   2.120  -8.754  1.00  1.14           H  
ATOM    109  HG  LEU A   6      13.435   1.768  -7.544  1.00  1.14           H  
ATOM    110 1HD1 LEU A   6      14.104  -0.560  -7.652  1.00  1.14           H  
ATOM    111 2HD1 LEU A   6      14.059   0.142  -9.241  1.00  1.14           H  
ATOM    112 3HD1 LEU A   6      15.605  -0.135  -8.429  1.00  1.14           H  
ATOM    113 1HD2 LEU A   6      14.713   0.914  -5.612  1.00  1.14           H  
ATOM    114 2HD2 LEU A   6      16.224   1.345  -6.426  1.00  1.14           H  
ATOM    115 3HD2 LEU A   6      15.077   2.619  -5.933  1.00  1.14           H  
ATOM    116  N   GLY A   7      15.071   4.992 -10.380  1.00  1.27           N  
ATOM    117  CA  GLY A   7      15.625   5.656 -11.551  1.00  1.27           C  
ATOM    118  C   GLY A   7      14.603   5.737 -12.670  1.00  1.27           C  
ATOM    119  O   GLY A   7      13.400   5.621 -12.426  1.00  1.27           O  
ATOM    120  H   GLY A   7      14.089   4.715 -10.364  1.00  1.27           H  
ATOM    121 1HA  GLY A   7      15.954   6.659 -11.279  1.00  1.27           H  
ATOM    122 2HA  GLY A   7      16.503   5.111 -11.895  1.00  1.27           H  
ATOM    123  N   GLY A   8      15.078   5.968 -13.889  1.00  1.41           N  
ATOM    124  CA  GLY A   8      14.186   6.103 -15.039  1.00  1.41           C  
ATOM    125  C   GLY A   8      14.949   6.480 -16.303  1.00  1.41           C  
ATOM    126  O   GLY A   8      16.172   6.642 -16.282  1.00  1.41           O  
ATOM    127  H   GLY A   8      16.076   6.053 -14.027  1.00  1.41           H  
ATOM    128 1HA  GLY A   8      13.652   5.165 -15.203  1.00  1.41           H  
ATOM    129 2HA  GLY A   8      13.432   6.864 -14.832  1.00  1.41           H  
ATOM    130  N   GLY A   9      14.212   6.643 -17.395  1.00  1.52           N  
ATOM    131  CA  GLY A   9      14.789   6.974 -18.694  1.00  1.52           C  
ATOM    132  C   GLY A   9      13.749   7.477 -19.697  1.00  1.52           C  
ATOM    133  O   GLY A   9      12.708   8.020 -19.314  1.00  1.52           O  
ATOM    134  H   GLY A   9      13.211   6.466 -17.316  1.00  1.52           H  
ATOM    135 1HA  GLY A   9      15.561   7.733 -18.560  1.00  1.52           H  
ATOM    136 2HA  GLY A   9      15.284   6.092 -19.097  1.00  1.52           H  
ATOM    137  N   ALA A  10      14.065   7.312 -20.987  1.00  1.53           N  
ATOM    138  CA  ALA A  10      13.264   7.813 -22.110  1.00  1.53           C  
ATOM    139  C   ALA A  10      11.828   7.302 -22.168  1.00  1.53           C  
ATOM    140  O   ALA A  10      10.949   8.022 -22.638  1.00  1.53           O  
ATOM    141  CB  ALA A  10      13.942   7.444 -23.419  1.00  1.53           C  
ATOM    142  H   ALA A  10      14.932   6.840 -21.202  1.00  1.53           H  
ATOM    143  HA  ALA A  10      13.222   8.898 -22.022  1.00  1.53           H  
ATOM    144 1HB  ALA A  10      13.373   7.856 -24.252  1.00  1.53           H  
ATOM    145 2HB  ALA A  10      14.952   7.850 -23.432  1.00  1.53           H  
ATOM    146 3HB  ALA A  10      13.984   6.363 -23.514  1.00  1.53           H  
ATOM    147  N   TYR A  11      11.582   6.067 -21.736  1.00  1.45           N  
ATOM    148  CA  TYR A  11      10.230   5.548 -21.862  1.00  1.45           C  
ATOM    149  C   TYR A  11       9.467   5.364 -20.545  1.00  1.45           C  
ATOM    150  O   TYR A  11       8.229   5.378 -20.533  1.00  1.45           O  
ATOM    151  CB  TYR A  11      10.262   4.284 -22.699  1.00  1.45           C  
ATOM    152  CG  TYR A  11      10.765   4.582 -24.109  1.00  1.45           C  
ATOM    153  CD1 TYR A  11      12.043   4.221 -24.487  1.00  1.45           C  
ATOM    154  CD2 TYR A  11       9.933   5.235 -25.018  1.00  1.45           C  
ATOM    155  CE1 TYR A  11      12.491   4.509 -25.762  1.00  1.45           C  
ATOM    156  CE2 TYR A  11      10.370   5.523 -26.285  1.00  1.45           C  
ATOM    157  CZ  TYR A  11      11.647   5.162 -26.664  1.00  1.45           C  
ATOM    158  OH  TYR A  11      12.102   5.440 -27.936  1.00  1.45           O  
ATOM    159  H   TYR A  11      12.322   5.506 -21.345  1.00  1.45           H  
ATOM    160  HA  TYR A  11       9.688   6.257 -22.447  1.00  1.45           H  
ATOM    161 1HB  TYR A  11      10.911   3.540 -22.244  1.00  1.45           H  
ATOM    162 2HB  TYR A  11       9.258   3.858 -22.774  1.00  1.45           H  
ATOM    163  HD1 TYR A  11      12.691   3.715 -23.781  1.00  1.45           H  
ATOM    164  HD2 TYR A  11       8.933   5.517 -24.727  1.00  1.45           H  
ATOM    165  HE1 TYR A  11      13.498   4.225 -26.062  1.00  1.45           H  
ATOM    166  HE2 TYR A  11       9.706   6.034 -26.984  1.00  1.45           H  
ATOM    167  HH  TYR A  11      13.036   5.220 -27.995  1.00  1.45           H  
ATOM    168  N   ASN A  12      10.182   5.207 -19.439  1.00  1.31           N  
ATOM    169  CA  ASN A  12       9.500   4.980 -18.170  1.00  1.31           C  
ATOM    170  C   ASN A  12      10.306   5.344 -16.927  1.00  1.31           C  
ATOM    171  O   ASN A  12      11.527   5.536 -16.985  1.00  1.31           O  
ATOM    172  CB  ASN A  12       9.074   3.510 -18.094  1.00  1.31           C  
ATOM    173  CG  ASN A  12      10.219   2.517 -18.205  1.00  1.31           C  
ATOM    174  OD1 ASN A  12      11.180   2.516 -17.427  1.00  1.31           O  
ATOM    175  ND2 ASN A  12      10.123   1.656 -19.191  1.00  1.31           N  
ATOM    176  H   ASN A  12      11.186   5.229 -19.481  1.00  1.31           H  
ATOM    177  HA  ASN A  12       8.607   5.608 -18.152  1.00  1.31           H  
ATOM    178 1HB  ASN A  12       8.589   3.323 -17.143  1.00  1.31           H  
ATOM    179 2HB  ASN A  12       8.342   3.296 -18.872  1.00  1.31           H  
ATOM    180 1HD2 ASN A  12      10.839   0.971 -19.333  1.00  1.31           H  
ATOM    181 2HD2 ASN A  12       9.334   1.686 -19.804  1.00  1.31           H  
ATOM    182  N   ASP A  13       9.610   5.338 -15.786  1.00  1.17           N  
ATOM    183  CA  ASP A  13      10.222   5.473 -14.463  1.00  1.17           C  
ATOM    184  C   ASP A  13      10.161   4.140 -13.746  1.00  1.17           C  
ATOM    185  O   ASP A  13       9.200   3.390 -13.930  1.00  1.17           O  
ATOM    186  CB  ASP A  13       9.515   6.522 -13.602  1.00  1.17           C  
ATOM    187  CG  ASP A  13       9.745   7.988 -13.988  1.00  1.17           C  
ATOM    188  OD1 ASP A  13      10.880   8.375 -14.242  1.00  1.17           O  
ATOM    189  OD2 ASP A  13       8.810   8.731 -13.960  1.00  1.17           O  
ATOM    190  H   ASP A  13       8.598   5.208 -15.864  1.00  1.17           H  
ATOM    191  HA  ASP A  13      11.266   5.752 -14.576  1.00  1.17           H  
ATOM    192 1HB  ASP A  13       8.442   6.337 -13.649  1.00  1.17           H  
ATOM    193 2HB  ASP A  13       9.812   6.375 -12.568  1.00  1.17           H  
ATOM    194  N   VAL A  14      11.139   3.866 -12.885  1.00  1.06           N  
ATOM    195  CA  VAL A  14      11.112   2.638 -12.094  1.00  1.06           C  
ATOM    196  C   VAL A  14      11.232   2.881 -10.591  1.00  1.06           C  
ATOM    197  O   VAL A  14      12.085   3.654 -10.125  1.00  1.06           O  
ATOM    198  CB  VAL A  14      12.207   1.669 -12.577  1.00  1.06           C  
ATOM    199  CG1 VAL A  14      13.543   2.320 -12.520  1.00  1.06           C  
ATOM    200  CG2 VAL A  14      12.187   0.436 -11.713  1.00  1.06           C  
ATOM    201  H   VAL A  14      11.915   4.519 -12.775  1.00  1.06           H  
ATOM    202  HA  VAL A  14      10.158   2.150 -12.269  1.00  1.06           H  
ATOM    203  HB  VAL A  14      12.018   1.405 -13.610  1.00  1.06           H  
ATOM    204 1HG1 VAL A  14      14.310   1.628 -12.868  1.00  1.06           H  
ATOM    205 2HG1 VAL A  14      13.526   3.189 -13.162  1.00  1.06           H  
ATOM    206 3HG1 VAL A  14      13.752   2.616 -11.517  1.00  1.06           H  
ATOM    207 1HG2 VAL A  14      12.944  -0.265 -12.051  1.00  1.06           H  
ATOM    208 2HG2 VAL A  14      12.387   0.705 -10.686  1.00  1.06           H  
ATOM    209 3HG2 VAL A  14      11.203  -0.022 -11.783  1.00  1.06           H  
ATOM    210  N   TYR A  15      10.382   2.167  -9.842  1.00  1.00           N  
ATOM    211  CA  TYR A  15      10.295   2.250  -8.393  1.00  1.00           C  
ATOM    212  C   TYR A  15      10.410   0.877  -7.703  1.00  1.00           C  
ATOM    213  O   TYR A  15      10.026  -0.146  -8.274  1.00  1.00           O  
ATOM    214  CB  TYR A  15       8.934   2.831  -8.050  1.00  1.00           C  
ATOM    215  CG  TYR A  15       8.609   4.170  -8.667  1.00  1.00           C  
ATOM    216  CD1 TYR A  15       8.158   4.223  -9.987  1.00  1.00           C  
ATOM    217  CD2 TYR A  15       8.694   5.325  -7.928  1.00  1.00           C  
ATOM    218  CE1 TYR A  15       7.836   5.426 -10.555  1.00  1.00           C  
ATOM    219  CE2 TYR A  15       8.363   6.535  -8.498  1.00  1.00           C  
ATOM    220  CZ  TYR A  15       7.938   6.591  -9.806  1.00  1.00           C  
ATOM    221  OH  TYR A  15       7.603   7.808 -10.365  1.00  1.00           O  
ATOM    222  H   TYR A  15       9.710   1.575 -10.328  1.00  1.00           H  
ATOM    223  HA  TYR A  15      11.100   2.875  -8.032  1.00  1.00           H  
ATOM    224 1HB  TYR A  15       8.147   2.126  -8.309  1.00  1.00           H  
ATOM    225 2HB  TYR A  15       8.926   2.966  -6.989  1.00  1.00           H  
ATOM    226  HD1 TYR A  15       8.070   3.308 -10.573  1.00  1.00           H  
ATOM    227  HD2 TYR A  15       9.021   5.284  -6.891  1.00  1.00           H  
ATOM    228  HE1 TYR A  15       7.495   5.460 -11.589  1.00  1.00           H  
ATOM    229  HE2 TYR A  15       8.433   7.450  -7.911  1.00  1.00           H  
ATOM    230  HH  TYR A  15       7.211   7.675 -11.236  1.00  1.00           H  
ATOM    231  N   ARG A  16      10.884   0.855  -6.454  1.00  0.98           N  
ATOM    232  CA  ARG A  16      10.927  -0.381  -5.654  1.00  0.98           C  
ATOM    233  C   ARG A  16       9.926  -0.303  -4.512  1.00  0.98           C  
ATOM    234  O   ARG A  16       9.741   0.757  -3.912  1.00  0.98           O  
ATOM    235  CB  ARG A  16      12.306  -0.654  -5.082  1.00  0.98           C  
ATOM    236  CG  ARG A  16      12.450  -1.997  -4.361  1.00  0.98           C  
ATOM    237  CD  ARG A  16      13.880  -2.314  -4.043  1.00  0.98           C  
ATOM    238  NE  ARG A  16      14.049  -3.685  -3.526  1.00  0.98           N  
ATOM    239  CZ  ARG A  16      15.206  -4.246  -3.167  1.00  0.98           C  
ATOM    240  NH1 ARG A  16      16.341  -3.583  -3.248  1.00  0.98           N  
ATOM    241  NH2 ARG A  16      15.166  -5.486  -2.733  1.00  0.98           N  
ATOM    242  H   ARG A  16      11.212   1.726  -6.047  1.00  0.98           H  
ATOM    243  HA  ARG A  16      10.655  -1.222  -6.290  1.00  0.98           H  
ATOM    244 1HB  ARG A  16      13.012  -0.656  -5.855  1.00  0.98           H  
ATOM    245 2HB  ARG A  16      12.576   0.136  -4.380  1.00  0.98           H  
ATOM    246 1HG  ARG A  16      11.911  -1.948  -3.418  1.00  0.98           H  
ATOM    247 2HG  ARG A  16      12.027  -2.796  -4.966  1.00  0.98           H  
ATOM    248 1HD  ARG A  16      14.490  -2.202  -4.928  1.00  0.98           H  
ATOM    249 2HD  ARG A  16      14.229  -1.623  -3.282  1.00  0.98           H  
ATOM    250  HE  ARG A  16      13.227  -4.297  -3.436  1.00  0.98           H  
ATOM    251 1HH1 ARG A  16      16.345  -2.633  -3.589  1.00  0.98           H  
ATOM    252 2HH1 ARG A  16      17.206  -4.026  -2.974  1.00  0.98           H  
ATOM    253 1HH2 ARG A  16      14.244  -5.950  -2.692  1.00  0.98           H  
ATOM    254 2HH2 ARG A  16      16.009  -5.964  -2.451  1.00  0.98           H  
ATOM    255  N   SER A  17       9.250  -1.403  -4.216  1.00  0.98           N  
ATOM    256  CA  SER A  17       8.283  -1.366  -3.123  1.00  0.98           C  
ATOM    257  C   SER A  17       8.960  -1.085  -1.795  1.00  0.98           C  
ATOM    258  O   SER A  17      10.106  -1.482  -1.580  1.00  0.98           O  
ATOM    259  CB  SER A  17       7.564  -2.688  -3.026  1.00  0.98           C  
ATOM    260  OG  SER A  17       8.461  -3.707  -2.680  1.00  0.98           O  
ATOM    261  H   SER A  17       9.401  -2.256  -4.755  1.00  0.98           H  
ATOM    262  HA  SER A  17       7.557  -0.574  -3.314  1.00  0.98           H  
ATOM    263 1HB  SER A  17       6.813  -2.614  -2.251  1.00  0.98           H  
ATOM    264 2HB  SER A  17       7.061  -2.930  -3.949  1.00  0.98           H  
ATOM    265  HG  SER A  17       7.991  -4.252  -2.000  1.00  0.98           H  
ATOM    266  N   GLY A  18       8.214  -0.510  -0.859  1.00  0.99           N  
ATOM    267  CA  GLY A  18       8.719  -0.214   0.476  1.00  0.99           C  
ATOM    268  C   GLY A  18       9.246  -1.439   1.218  1.00  0.99           C  
ATOM    269  O   GLY A  18      10.198  -1.334   1.991  1.00  0.99           O  
ATOM    270  H   GLY A  18       7.288  -0.187  -1.113  1.00  0.99           H  
ATOM    271 1HA  GLY A  18       9.513   0.529   0.394  1.00  0.99           H  
ATOM    272 2HA  GLY A  18       7.921   0.249   1.057  1.00  0.99           H  
ATOM    273  N   ASP A  19       8.634  -2.609   0.996  1.00  0.98           N  
ATOM    274  CA  ASP A  19       9.102  -3.824   1.665  1.00  0.98           C  
ATOM    275  C   ASP A  19      10.215  -4.542   0.893  1.00  0.98           C  
ATOM    276  O   ASP A  19      10.672  -5.611   1.301  1.00  0.98           O  
ATOM    277  CB  ASP A  19       7.931  -4.788   1.908  1.00  0.98           C  
ATOM    278  CG  ASP A  19       7.267  -5.331   0.629  1.00  0.98           C  
ATOM    279  OD1 ASP A  19       7.732  -5.023  -0.463  1.00  0.98           O  
ATOM    280  OD2 ASP A  19       6.299  -6.055   0.755  1.00  0.98           O  
ATOM    281  H   ASP A  19       7.854  -2.640   0.360  1.00  0.98           H  
ATOM    282  HA  ASP A  19       9.505  -3.540   2.637  1.00  0.98           H  
ATOM    283 1HB  ASP A  19       8.289  -5.637   2.492  1.00  0.98           H  
ATOM    284 2HB  ASP A  19       7.170  -4.283   2.503  1.00  0.98           H  
ATOM    285  N   GLY A  20      10.631  -3.966  -0.235  1.00  0.95           N  
ATOM    286  CA  GLY A  20      11.699  -4.488  -1.066  1.00  0.95           C  
ATOM    287  C   GLY A  20      11.328  -5.659  -1.994  1.00  0.95           C  
ATOM    288  O   GLY A  20      12.197  -6.127  -2.741  1.00  0.95           O  
ATOM    289  H   GLY A  20      10.218  -3.087  -0.534  1.00  0.95           H  
ATOM    290 1HA  GLY A  20      12.067  -3.663  -1.668  1.00  0.95           H  
ATOM    291 2HA  GLY A  20      12.524  -4.790  -0.424  1.00  0.95           H  
ATOM    292  N   LYS A  21      10.062  -6.112  -1.978  1.00  0.91           N  
ATOM    293  CA  LYS A  21       9.658  -7.297  -2.742  1.00  0.91           C  
ATOM    294  C   LYS A  21       9.310  -7.123  -4.219  1.00  0.91           C  
ATOM    295  O   LYS A  21       9.391  -8.102  -4.964  1.00  0.91           O  
ATOM    296  CB  LYS A  21       8.456  -7.929  -2.071  1.00  0.91           C  
ATOM    297  CG  LYS A  21       8.731  -8.485  -0.698  1.00  0.91           C  
ATOM    298  CD  LYS A  21       7.468  -9.049  -0.095  1.00  0.91           C  
ATOM    299  CE  LYS A  21       7.684  -9.477   1.332  1.00  0.91           C  
ATOM    300  NZ  LYS A  21       6.420  -9.939   1.953  1.00  0.91           N  
ATOM    301  H   LYS A  21       9.364  -5.657  -1.373  1.00  0.91           H  
ATOM    302  HA  LYS A  21      10.485  -8.003  -2.694  1.00  0.91           H  
ATOM    303 1HB  LYS A  21       7.670  -7.178  -1.964  1.00  0.91           H  
ATOM    304 2HB  LYS A  21       8.063  -8.728  -2.697  1.00  0.91           H  
ATOM    305 1HG  LYS A  21       9.489  -9.262  -0.756  1.00  0.91           H  
ATOM    306 2HG  LYS A  21       9.101  -7.679  -0.057  1.00  0.91           H  
ATOM    307 1HD  LYS A  21       6.686  -8.291  -0.122  1.00  0.91           H  
ATOM    308 2HD  LYS A  21       7.136  -9.905  -0.678  1.00  0.91           H  
ATOM    309 1HE  LYS A  21       8.411 -10.286   1.360  1.00  0.91           H  
ATOM    310 2HE  LYS A  21       8.071  -8.630   1.903  1.00  0.91           H  
ATOM    311 1HZ  LYS A  21       6.592 -10.214   2.907  1.00  0.91           H  
ATOM    312 2HZ  LYS A  21       5.743  -9.180   1.936  1.00  0.91           H  
ATOM    313 3HZ  LYS A  21       6.058 -10.722   1.435  1.00  0.91           H  
ATOM    314  N   HIS A  22       8.907  -5.923  -4.650  1.00  0.86           N  
ATOM    315  CA  HIS A  22       8.467  -5.728  -6.042  1.00  0.86           C  
ATOM    316  C   HIS A  22       9.082  -4.524  -6.751  1.00  0.86           C  
ATOM    317  O   HIS A  22       9.537  -3.557  -6.127  1.00  0.86           O  
ATOM    318  CB  HIS A  22       6.939  -5.618  -6.160  1.00  0.86           C  
ATOM    319  CG  HIS A  22       6.186  -6.848  -5.762  1.00  0.86           C  
ATOM    320  ND1 HIS A  22       5.814  -7.111  -4.460  1.00  0.86           N  
ATOM    321  CD2 HIS A  22       5.749  -7.897  -6.498  1.00  0.86           C  
ATOM    322  CE1 HIS A  22       5.175  -8.266  -4.413  1.00  0.86           C  
ATOM    323  NE2 HIS A  22       5.124  -8.765  -5.635  1.00  0.86           N  
ATOM    324  H   HIS A  22       8.865  -5.150  -3.994  1.00  0.86           H  
ATOM    325  HA  HIS A  22       8.743  -6.595  -6.625  1.00  0.86           H  
ATOM    326 1HB  HIS A  22       6.594  -4.798  -5.539  1.00  0.86           H  
ATOM    327 2HB  HIS A  22       6.688  -5.382  -7.184  1.00  0.86           H  
ATOM    328  HD1 HIS A  22       5.965  -6.521  -3.664  1.00  0.86           H  
ATOM    329  HD2 HIS A  22       5.817  -8.132  -7.562  1.00  0.86           H  
ATOM    330  HE1 HIS A  22       4.800  -8.651  -3.465  1.00  0.86           H  
ATOM    331  N   VAL A  23       9.049  -4.576  -8.082  1.00  0.81           N  
ATOM    332  CA  VAL A  23       9.480  -3.456  -8.918  1.00  0.81           C  
ATOM    333  C   VAL A  23       8.303  -2.976  -9.749  1.00  0.81           C  
ATOM    334  O   VAL A  23       7.559  -3.781 -10.310  1.00  0.81           O  
ATOM    335  CB  VAL A  23      10.624  -3.859  -9.874  1.00  0.81           C  
ATOM    336  CG1 VAL A  23      10.174  -4.982 -10.759  1.00  0.81           C  
ATOM    337  CG2 VAL A  23      11.072  -2.662 -10.671  1.00  0.81           C  
ATOM    338  H   VAL A  23       8.683  -5.419  -8.526  1.00  0.81           H  
ATOM    339  HA  VAL A  23       9.819  -2.639  -8.280  1.00  0.81           H  
ATOM    340  HB  VAL A  23      11.442  -4.221  -9.318  1.00  0.81           H  
ATOM    341 1HG1 VAL A  23      10.986  -5.284 -11.419  1.00  0.81           H  
ATOM    342 2HG1 VAL A  23       9.890  -5.823 -10.136  1.00  0.81           H  
ATOM    343 3HG1 VAL A  23       9.321  -4.659 -11.355  1.00  0.81           H  
ATOM    344 1HG2 VAL A  23      11.890  -2.944 -11.327  1.00  0.81           H  
ATOM    345 2HG2 VAL A  23      10.253  -2.282 -11.273  1.00  0.81           H  
ATOM    346 3HG2 VAL A  23      11.410  -1.886  -9.978  1.00  0.81           H  
ATOM    347  N   PHE A  24       8.139  -1.661  -9.814  1.00  0.79           N  
ATOM    348  CA  PHE A  24       7.046  -1.036 -10.549  1.00  0.79           C  
ATOM    349  C   PHE A  24       7.535  -0.069 -11.610  1.00  0.79           C  
ATOM    350  O   PHE A  24       8.268   0.879 -11.311  1.00  0.79           O  
ATOM    351  CB  PHE A  24       6.100  -0.357  -9.561  1.00  0.79           C  
ATOM    352  CG  PHE A  24       4.875   0.291 -10.081  1.00  0.79           C  
ATOM    353  CD1 PHE A  24       4.301  -0.084 -11.267  1.00  0.79           C  
ATOM    354  CD2 PHE A  24       4.243   1.232  -9.316  1.00  0.79           C  
ATOM    355  CE1 PHE A  24       3.144   0.472 -11.708  1.00  0.79           C  
ATOM    356  CE2 PHE A  24       3.078   1.791  -9.740  1.00  0.79           C  
ATOM    357  CZ  PHE A  24       2.527   1.408 -10.954  1.00  0.79           C  
ATOM    358  H   PHE A  24       8.805  -1.070  -9.319  1.00  0.79           H  
ATOM    359  HA  PHE A  24       6.485  -1.823 -11.051  1.00  0.79           H  
ATOM    360 1HB  PHE A  24       5.764  -1.102  -8.905  1.00  0.79           H  
ATOM    361 2HB  PHE A  24       6.650   0.374  -8.976  1.00  0.79           H  
ATOM    362  HD1 PHE A  24       4.780  -0.829 -11.850  1.00  0.79           H  
ATOM    363  HD2 PHE A  24       4.676   1.521  -8.358  1.00  0.79           H  
ATOM    364  HE1 PHE A  24       2.715   0.160 -12.655  1.00  0.79           H  
ATOM    365  HE2 PHE A  24       2.589   2.538  -9.123  1.00  0.79           H  
ATOM    366  HZ  PHE A  24       1.610   1.848 -11.307  1.00  0.79           H  
ATOM    367  N   LYS A  25       7.202  -0.357 -12.864  1.00  0.81           N  
ATOM    368  CA  LYS A  25       7.597   0.503 -13.965  1.00  0.81           C  
ATOM    369  C   LYS A  25       6.398   1.240 -14.527  1.00  0.81           C  
ATOM    370  O   LYS A  25       5.355   0.640 -14.765  1.00  0.81           O  
ATOM    371  CB  LYS A  25       8.333  -0.292 -15.029  1.00  0.81           C  
ATOM    372  CG  LYS A  25       9.682  -0.750 -14.532  1.00  0.81           C  
ATOM    373  CD  LYS A  25      10.551  -1.329 -15.615  1.00  0.81           C  
ATOM    374  CE  LYS A  25      11.939  -1.636 -15.061  1.00  0.81           C  
ATOM    375  NZ  LYS A  25      12.862  -2.119 -16.103  1.00  0.81           N  
ATOM    376  H   LYS A  25       6.622  -1.176 -13.047  1.00  0.81           H  
ATOM    377  HA  LYS A  25       8.286   1.245 -13.585  1.00  0.81           H  
ATOM    378 1HB  LYS A  25       7.749  -1.167 -15.287  1.00  0.81           H  
ATOM    379 2HB  LYS A  25       8.462   0.313 -15.928  1.00  0.81           H  
ATOM    380 1HG  LYS A  25      10.180   0.102 -14.099  1.00  0.81           H  
ATOM    381 2HG  LYS A  25       9.541  -1.500 -13.753  1.00  0.81           H  
ATOM    382 1HD  LYS A  25      10.108  -2.248 -15.999  1.00  0.81           H  
ATOM    383 2HD  LYS A  25      10.644  -0.614 -16.435  1.00  0.81           H  
ATOM    384 1HE  LYS A  25      12.350  -0.732 -14.631  1.00  0.81           H  
ATOM    385 2HE  LYS A  25      11.857  -2.394 -14.281  1.00  0.81           H  
ATOM    386 1HZ  LYS A  25      13.782  -2.297 -15.706  1.00  0.81           H  
ATOM    387 2HZ  LYS A  25      12.521  -2.965 -16.527  1.00  0.81           H  
ATOM    388 3HZ  LYS A  25      12.978  -1.437 -16.837  1.00  0.81           H  
ATOM    389  N   ILE A  26       6.539   2.552 -14.733  1.00  0.88           N  
ATOM    390  CA  ILE A  26       5.419   3.367 -15.217  1.00  0.88           C  
ATOM    391  C   ILE A  26       5.734   4.099 -16.513  1.00  0.88           C  
ATOM    392  O   ILE A  26       6.733   4.821 -16.599  1.00  0.88           O  
ATOM    393  CB  ILE A  26       4.996   4.403 -14.152  1.00  0.88           C  
ATOM    394  CG1 ILE A  26       4.596   3.701 -12.849  1.00  0.88           C  
ATOM    395  CG2 ILE A  26       3.807   5.217 -14.667  1.00  0.88           C  
ATOM    396  CD1 ILE A  26       4.326   4.659 -11.717  1.00  0.88           C  
ATOM    397  H   ILE A  26       7.440   2.983 -14.520  1.00  0.88           H  
ATOM    398  HA  ILE A  26       4.572   2.720 -15.411  1.00  0.88           H  
ATOM    399  HB  ILE A  26       5.831   5.071 -13.935  1.00  0.88           H  
ATOM    400 1HG1 ILE A  26       3.707   3.103 -13.029  1.00  0.88           H  
ATOM    401 2HG1 ILE A  26       5.404   3.041 -12.533  1.00  0.88           H  
ATOM    402 1HG2 ILE A  26       3.508   5.944 -13.921  1.00  0.88           H  
ATOM    403 2HG2 ILE A  26       4.076   5.741 -15.581  1.00  0.88           H  
ATOM    404 3HG2 ILE A  26       2.967   4.547 -14.874  1.00  0.88           H  
ATOM    405 1HD1 ILE A  26       4.059   4.118 -10.826  1.00  0.88           H  
ATOM    406 2HD1 ILE A  26       5.200   5.254 -11.519  1.00  0.88           H  
ATOM    407 3HD1 ILE A  26       3.515   5.301 -11.999  1.00  0.88           H  
ATOM    408  N   GLN A  27       4.895   3.912 -17.536  1.00  1.02           N  
ATOM    409  CA  GLN A  27       5.139   4.561 -18.823  1.00  1.02           C  
ATOM    410  C   GLN A  27       4.732   6.028 -18.771  1.00  1.02           C  
ATOM    411  O   GLN A  27       3.660   6.364 -18.267  1.00  1.02           O  
ATOM    412  CB  GLN A  27       4.424   3.836 -19.968  1.00  1.02           C  
ATOM    413  CG  GLN A  27       4.778   4.435 -21.318  1.00  1.02           C  
ATOM    414  CD  GLN A  27       4.253   3.703 -22.542  1.00  1.02           C  
ATOM    415  OE1 GLN A  27       3.045   3.512 -22.728  1.00  1.02           O  
ATOM    416  NE2 GLN A  27       5.175   3.270 -23.395  1.00  1.02           N  
ATOM    417  H   GLN A  27       4.052   3.342 -17.418  1.00  1.02           H  
ATOM    418  HA  GLN A  27       6.208   4.528 -19.031  1.00  1.02           H  
ATOM    419 1HB  GLN A  27       4.719   2.791 -19.972  1.00  1.02           H  
ATOM    420 2HB  GLN A  27       3.342   3.882 -19.821  1.00  1.02           H  
ATOM    421 1HG  GLN A  27       4.348   5.425 -21.321  1.00  1.02           H  
ATOM    422 2HG  GLN A  27       5.864   4.494 -21.395  1.00  1.02           H  
ATOM    423 1HE2 GLN A  27       4.915   2.773 -24.227  1.00  1.02           H  
ATOM    424 2HE2 GLN A  27       6.154   3.419 -23.215  1.00  1.02           H  
ATOM    425  N   HIS A  28       5.562   6.903 -19.331  1.00  1.25           N  
ATOM    426  CA  HIS A  28       5.240   8.333 -19.286  1.00  1.25           C  
ATOM    427  C   HIS A  28       3.922   8.608 -20.038  1.00  1.25           C  
ATOM    428  O   HIS A  28       3.654   8.019 -21.088  1.00  1.25           O  
ATOM    429  CB  HIS A  28       6.360   9.180 -19.914  1.00  1.25           C  
ATOM    430  CG  HIS A  28       7.704   9.070 -19.256  1.00  1.25           C  
ATOM    431  ND1 HIS A  28       7.927   9.403 -17.944  1.00  1.25           N  
ATOM    432  CD2 HIS A  28       8.905   8.686 -19.761  1.00  1.25           C  
ATOM    433  CE1 HIS A  28       9.214   9.205 -17.656  1.00  1.25           C  
ATOM    434  NE2 HIS A  28       9.825   8.776 -18.753  1.00  1.25           N  
ATOM    435  H   HIS A  28       6.433   6.559 -19.745  1.00  1.25           H  
ATOM    436  HA  HIS A  28       5.109   8.646 -18.250  1.00  1.25           H  
ATOM    437 1HB  HIS A  28       6.478   8.920 -20.940  1.00  1.25           H  
ATOM    438 2HB  HIS A  28       6.068  10.228 -19.888  1.00  1.25           H  
ATOM    439  HD2 HIS A  28       9.106   8.367 -20.778  1.00  1.25           H  
ATOM    440  HE1 HIS A  28       9.687   9.374 -16.685  1.00  1.25           H  
ATOM    441  HE2 HIS A  28      10.829   8.540 -18.856  1.00  1.25           H  
ATOM    442  N   ALA A  29       3.132   9.565 -19.546  1.00  1.59           N  
ATOM    443  CA  ALA A  29       1.848   9.885 -20.185  1.00  1.59           C  
ATOM    444  C   ALA A  29       1.997  10.296 -21.647  1.00  1.59           C  
ATOM    445  O   ALA A  29       1.174   9.914 -22.484  1.00  1.59           O  
ATOM    446  CB  ALA A  29       1.161  11.002 -19.424  1.00  1.59           C  
ATOM    447  H   ALA A  29       3.396  10.032 -18.690  1.00  1.59           H  
ATOM    448  HA  ALA A  29       1.224   8.992 -20.145  1.00  1.59           H  
ATOM    449 1HB  ALA A  29       0.193  11.210 -19.882  1.00  1.59           H  
ATOM    450 2HB  ALA A  29       1.016  10.700 -18.386  1.00  1.59           H  
ATOM    451 3HB  ALA A  29       1.777  11.898 -19.460  1.00  1.59           H  
ATOM    452  N   GLU A  30       3.070  11.017 -21.967  1.00  2.07           N  
ATOM    453  CA  GLU A  30       3.325  11.472 -23.333  1.00  2.07           C  
ATOM    454  C   GLU A  30       3.518  10.311 -24.307  1.00  2.07           C  
ATOM    455  O   GLU A  30       3.402  10.478 -25.520  1.00  2.07           O  
ATOM    456  CB  GLU A  30       4.540  12.400 -23.378  1.00  2.07           C  
ATOM    457  CG  GLU A  30       5.885  11.736 -23.080  1.00  2.07           C  
ATOM    458  CD  GLU A  30       7.029  12.737 -23.044  1.00  2.07           C  
ATOM    459  OE1 GLU A  30       6.781  13.894 -23.292  1.00  2.07           O  
ATOM    460  OE2 GLU A  30       8.142  12.347 -22.784  1.00  2.07           O  
ATOM    461  H   GLU A  30       3.717  11.272 -21.235  1.00  2.07           H  
ATOM    462  HA  GLU A  30       2.453  12.041 -23.667  1.00  2.07           H  
ATOM    463 1HB  GLU A  30       4.608  12.843 -24.371  1.00  2.07           H  
ATOM    464 2HB  GLU A  30       4.398  13.212 -22.668  1.00  2.07           H  
ATOM    465 1HG  GLU A  30       5.823  11.222 -22.126  1.00  2.07           H  
ATOM    466 2HG  GLU A  30       6.089  10.997 -23.850  1.00  2.07           H  
ATOM    467  N   LEU A  31       3.846   9.139 -23.781  1.00  2.67           N  
ATOM    468  CA  LEU A  31       4.051   7.968 -24.591  1.00  2.67           C  
ATOM    469  C   LEU A  31       2.726   7.255 -24.724  1.00  2.67           C  
ATOM    470  O   LEU A  31       2.440   6.660 -25.748  1.00  2.67           O  
ATOM    471  CB  LEU A  31       5.049   7.099 -23.916  1.00  2.67           C  
ATOM    472  CG  LEU A  31       6.321   7.774 -23.685  1.00  2.67           C  
ATOM    473  CD1 LEU A  31       7.113   6.950 -22.879  1.00  2.67           C  
ATOM    474  CD2 LEU A  31       7.015   8.061 -24.971  1.00  2.67           C  
ATOM    475  H   LEU A  31       3.915   9.032 -22.772  1.00  2.67           H  
ATOM    476  HA  LEU A  31       4.409   8.265 -25.574  1.00  2.67           H  
ATOM    477 1HB  LEU A  31       4.655   6.816 -22.973  1.00  2.67           H  
ATOM    478 2HB  LEU A  31       5.224   6.206 -24.513  1.00  2.67           H  
ATOM    479  HG  LEU A  31       6.141   8.700 -23.163  1.00  2.67           H  
ATOM    480 1HD1 LEU A  31       8.023   7.489 -22.701  1.00  2.67           H  
ATOM    481 2HD1 LEU A  31       6.605   6.766 -21.946  1.00  2.67           H  
ATOM    482 3HD1 LEU A  31       7.305   6.006 -23.371  1.00  2.67           H  
ATOM    483 1HD2 LEU A  31       7.965   8.560 -24.762  1.00  2.67           H  
ATOM    484 2HD2 LEU A  31       7.209   7.129 -25.485  1.00  2.67           H  
ATOM    485 3HD2 LEU A  31       6.393   8.709 -25.587  1.00  2.67           H  
ATOM    486  N   ASP A  32       1.868   7.357 -23.699  1.00  3.34           N  
ATOM    487  CA  ASP A  32       0.544   6.732 -23.797  1.00  3.34           C  
ATOM    488  C   ASP A  32      -0.209   7.427 -24.947  1.00  3.34           C  
ATOM    489  O   ASP A  32      -0.873   6.790 -25.768  1.00  3.34           O  
ATOM    490  CB  ASP A  32      -0.227   6.871 -22.476  1.00  3.34           C  
ATOM    491  CG  ASP A  32      -1.487   5.964 -22.362  1.00  3.34           C  
ATOM    492  OD1 ASP A  32      -1.331   4.761 -22.317  1.00  3.34           O  
ATOM    493  OD2 ASP A  32      -2.578   6.484 -22.298  1.00  3.34           O  
ATOM    494  H   ASP A  32       2.159   7.838 -22.849  1.00  3.34           H  
ATOM    495  HA  ASP A  32       0.662   5.674 -24.030  1.00  3.34           H  
ATOM    496 1HB  ASP A  32       0.446   6.655 -21.645  1.00  3.34           H  
ATOM    497 2HB  ASP A  32      -0.547   7.911 -22.365  1.00  3.34           H  
ATOM    498  N   ASP A  33       0.027   8.739 -25.099  1.00  3.93           N  
ATOM    499  CA  ASP A  33      -0.547   9.513 -26.209  1.00  3.93           C  
ATOM    500  C   ASP A  33      -0.076   8.945 -27.560  1.00  3.93           C  
ATOM    501  O   ASP A  33      -0.733   9.098 -28.592  1.00  3.93           O  
ATOM    502  CB  ASP A  33      -0.133  10.992 -26.131  1.00  3.93           C  
ATOM    503  CG  ASP A  33      -0.825  11.821 -25.020  1.00  3.93           C  
ATOM    504  OD1 ASP A  33      -1.790  11.365 -24.450  1.00  3.93           O  
ATOM    505  OD2 ASP A  33      -0.378  12.922 -24.777  1.00  3.93           O  
ATOM    506  H   ASP A  33       0.577   9.211 -24.377  1.00  3.93           H  
ATOM    507  HA  ASP A  33      -1.635   9.444 -26.161  1.00  3.93           H  
ATOM    508 1HB  ASP A  33       0.943  11.045 -25.972  1.00  3.93           H  
ATOM    509 2HB  ASP A  33      -0.333  11.468 -27.090  1.00  3.93           H  
ATOM    510  N   LEU A  34       1.099   8.330 -27.525  1.00  4.26           N  
ATOM    511  CA  LEU A  34       1.804   7.735 -28.639  1.00  4.26           C  
ATOM    512  C   LEU A  34       1.933   6.219 -28.462  1.00  4.26           C  
ATOM    513  O   LEU A  34       2.844   5.608 -29.034  1.00  4.26           O  
ATOM    514  CB  LEU A  34       3.203   8.335 -28.710  1.00  4.26           C  
ATOM    515  CG  LEU A  34       3.273   9.834 -28.925  1.00  4.26           C  
ATOM    516  CD1 LEU A  34       4.713  10.285 -28.773  1.00  4.26           C  
ATOM    517  CD2 LEU A  34       2.725  10.167 -30.291  1.00  4.26           C  
ATOM    518  H   LEU A  34       1.543   8.241 -26.620  1.00  4.26           H  
ATOM    519  HA  LEU A  34       1.257   7.944 -29.555  1.00  4.26           H  
ATOM    520 1HB  LEU A  34       3.694   8.123 -27.775  1.00  4.26           H  
ATOM    521 2HB  LEU A  34       3.755   7.845 -29.511  1.00  4.26           H  
ATOM    522  HG  LEU A  34       2.681  10.344 -28.162  1.00  4.26           H  
ATOM    523 1HD1 LEU A  34       4.773  11.363 -28.917  1.00  4.26           H  
ATOM    524 2HD1 LEU A  34       5.067  10.035 -27.770  1.00  4.26           H  
ATOM    525 3HD1 LEU A  34       5.335   9.784 -29.515  1.00  4.26           H  
ATOM    526 1HD2 LEU A  34       2.771  11.245 -30.447  1.00  4.26           H  
ATOM    527 2HD2 LEU A  34       3.319   9.662 -31.052  1.00  4.26           H  
ATOM    528 3HD2 LEU A  34       1.686   9.834 -30.357  1.00  4.26           H  
ATOM    529  N   ALA A  35       0.956   5.586 -27.780  1.00  4.24           N  
ATOM    530  CA  ALA A  35       0.922   4.146 -27.407  1.00  4.24           C  
ATOM    531  C   ALA A  35       1.221   3.139 -28.528  1.00  4.24           C  
ATOM    532  O   ALA A  35       1.189   1.932 -28.300  1.00  4.24           O  
ATOM    533  CB  ALA A  35      -0.436   3.792 -26.820  1.00  4.24           C  
ATOM    534  H   ALA A  35       0.219   6.161 -27.371  1.00  4.24           H  
ATOM    535  HA  ALA A  35       1.678   4.003 -26.631  1.00  4.24           H  
ATOM    536 1HB  ALA A  35      -0.420   2.753 -26.494  1.00  4.24           H  
ATOM    537 2HB  ALA A  35      -0.654   4.422 -25.967  1.00  4.24           H  
ATOM    538 3HB  ALA A  35      -1.206   3.925 -27.575  1.00  4.24           H  
ATOM    539  N   ARG A  36       1.496   3.616 -29.737  1.00  3.86           N  
ATOM    540  CA  ARG A  36       1.942   2.804 -30.855  1.00  3.86           C  
ATOM    541  C   ARG A  36       3.294   2.171 -30.500  1.00  3.86           C  
ATOM    542  O   ARG A  36       3.660   1.119 -31.026  1.00  3.86           O  
ATOM    543  CB  ARG A  36       2.135   3.664 -32.095  1.00  3.86           C  
ATOM    544  CG  ARG A  36       0.870   4.225 -32.727  1.00  3.86           C  
ATOM    545  CD  ARG A  36       1.196   5.100 -33.899  1.00  3.86           C  
ATOM    546  NE  ARG A  36       0.007   5.658 -34.526  1.00  3.86           N  
ATOM    547  CZ  ARG A  36       0.025   6.582 -35.510  1.00  3.86           C  
ATOM    548  NH1 ARG A  36       1.172   7.035 -35.967  1.00  3.86           N  
ATOM    549  NH2 ARG A  36      -1.110   7.032 -36.017  1.00  3.86           N  
ATOM    550  H   ARG A  36       1.479   4.617 -29.858  1.00  3.86           H  
ATOM    551  HA  ARG A  36       1.212   2.019 -31.050  1.00  3.86           H  
ATOM    552 1HB  ARG A  36       2.775   4.511 -31.838  1.00  3.86           H  
ATOM    553 2HB  ARG A  36       2.656   3.086 -32.857  1.00  3.86           H  
ATOM    554 1HG  ARG A  36       0.238   3.408 -33.071  1.00  3.86           H  
ATOM    555 2HG  ARG A  36       0.330   4.823 -31.992  1.00  3.86           H  
ATOM    556 1HD  ARG A  36       1.822   5.927 -33.567  1.00  3.86           H  
ATOM    557 2HD  ARG A  36       1.734   4.520 -34.650  1.00  3.86           H  
ATOM    558  HE  ARG A  36      -0.895   5.334 -34.202  1.00  3.86           H  
ATOM    559 1HH1 ARG A  36       2.039   6.693 -35.580  1.00  3.86           H  
ATOM    560 2HH1 ARG A  36       1.186   7.727 -36.703  1.00  3.86           H  
ATOM    561 1HH2 ARG A  36      -1.993   6.686 -35.669  1.00  3.86           H  
ATOM    562 2HH2 ARG A  36      -1.095   7.723 -36.753  1.00  3.86           H  
ATOM    563  N   TYR A  37       4.033   2.826 -29.591  1.00  3.23           N  
ATOM    564  CA  TYR A  37       5.341   2.336 -29.181  1.00  3.23           C  
ATOM    565  C   TYR A  37       5.224   0.860 -28.777  1.00  3.23           C  
ATOM    566  O   TYR A  37       4.313   0.483 -28.032  1.00  3.23           O  
ATOM    567  CB  TYR A  37       5.875   3.157 -27.994  1.00  3.23           C  
ATOM    568  CG  TYR A  37       6.416   4.520 -28.353  1.00  3.23           C  
ATOM    569  CD1 TYR A  37       5.872   5.669 -27.801  1.00  3.23           C  
ATOM    570  CD2 TYR A  37       7.484   4.618 -29.230  1.00  3.23           C  
ATOM    571  CE1 TYR A  37       6.397   6.902 -28.141  1.00  3.23           C  
ATOM    572  CE2 TYR A  37       8.000   5.849 -29.561  1.00  3.23           C  
ATOM    573  CZ  TYR A  37       7.460   6.988 -29.022  1.00  3.23           C  
ATOM    574  OH  TYR A  37       7.980   8.219 -29.363  1.00  3.23           O  
ATOM    575  H   TYR A  37       3.661   3.702 -29.216  1.00  3.23           H  
ATOM    576  HA  TYR A  37       6.007   2.453 -30.029  1.00  3.23           H  
ATOM    577 1HB  TYR A  37       5.068   3.302 -27.273  1.00  3.23           H  
ATOM    578 2HB  TYR A  37       6.666   2.602 -27.483  1.00  3.23           H  
ATOM    579  HD1 TYR A  37       5.031   5.604 -27.104  1.00  3.23           H  
ATOM    580  HD2 TYR A  37       7.919   3.718 -29.659  1.00  3.23           H  
ATOM    581  HE1 TYR A  37       5.976   7.801 -27.717  1.00  3.23           H  
ATOM    582  HE2 TYR A  37       8.840   5.915 -30.253  1.00  3.23           H  
ATOM    583  HH  TYR A  37       8.694   8.100 -29.995  1.00  3.23           H  
ATOM    584  N   PRO A  38       6.176   0.003 -29.180  1.00  2.56           N  
ATOM    585  CA  PRO A  38       6.148  -1.422 -28.932  1.00  2.56           C  
ATOM    586  C   PRO A  38       6.197  -1.790 -27.460  1.00  2.56           C  
ATOM    587  O   PRO A  38       5.692  -2.847 -27.088  1.00  2.56           O  
ATOM    588  CB  PRO A  38       7.420  -1.907 -29.647  1.00  2.56           C  
ATOM    589  CG  PRO A  38       8.316  -0.696 -29.723  1.00  2.56           C  
ATOM    590  CD  PRO A  38       7.383   0.480 -29.875  1.00  2.56           C  
ATOM    591  HA  PRO A  38       5.260  -1.847 -29.412  1.00  2.56           H  
ATOM    592 1HB  PRO A  38       7.875  -2.730 -29.072  1.00  2.56           H  
ATOM    593 2HB  PRO A  38       7.159  -2.312 -30.638  1.00  2.56           H  
ATOM    594 1HG  PRO A  38       8.945  -0.633 -28.815  1.00  2.56           H  
ATOM    595 2HG  PRO A  38       8.993  -0.800 -30.572  1.00  2.56           H  
ATOM    596 1HD  PRO A  38       7.830   1.340 -29.362  1.00  2.56           H  
ATOM    597 2HD  PRO A  38       7.173   0.675 -30.941  1.00  2.56           H  
ATOM    598  N   ASP A  39       6.718  -0.894 -26.618  1.00  2.00           N  
ATOM    599  CA  ASP A  39       6.854  -1.183 -25.196  1.00  2.00           C  
ATOM    600  C   ASP A  39       5.674  -0.759 -24.321  1.00  2.00           C  
ATOM    601  O   ASP A  39       5.768  -0.832 -23.091  1.00  2.00           O  
ATOM    602  CB  ASP A  39       8.152  -0.582 -24.648  1.00  2.00           C  
ATOM    603  CG  ASP A  39       8.243   0.945 -24.675  1.00  2.00           C  
ATOM    604  OD1 ASP A  39       7.332   1.609 -25.123  1.00  2.00           O  
ATOM    605  OD2 ASP A  39       9.251   1.434 -24.228  1.00  2.00           O  
ATOM    606  H   ASP A  39       7.078  -0.023 -26.973  1.00  2.00           H  
ATOM    607  HA  ASP A  39       6.950  -2.266 -25.097  1.00  2.00           H  
ATOM    608 1HB  ASP A  39       8.284  -0.916 -23.619  1.00  2.00           H  
ATOM    609 2HB  ASP A  39       8.988  -0.984 -25.222  1.00  2.00           H  
ATOM    610  N   VAL A  40       4.547  -0.367 -24.933  1.00  1.58           N  
ATOM    611  CA  VAL A  40       3.373   0.012 -24.149  1.00  1.58           C  
ATOM    612  C   VAL A  40       3.229  -1.078 -23.082  1.00  1.58           C  
ATOM    613  O   VAL A  40       3.316  -2.259 -23.437  1.00  1.58           O  
ATOM    614  CB  VAL A  40       2.134   0.002 -25.063  1.00  1.58           C  
ATOM    615  CG1 VAL A  40       1.863  -1.410 -25.460  1.00  1.58           C  
ATOM    616  CG2 VAL A  40       0.926   0.597 -24.394  1.00  1.58           C  
ATOM    617  H   VAL A  40       4.518  -0.291 -25.955  1.00  1.58           H  
ATOM    618  HA  VAL A  40       3.526   0.999 -23.729  1.00  1.58           H  
ATOM    619  HB  VAL A  40       2.363   0.574 -25.974  1.00  1.58           H  
ATOM    620 1HG1 VAL A  40       1.011  -1.440 -26.135  1.00  1.58           H  
ATOM    621 2HG1 VAL A  40       2.743  -1.799 -25.958  1.00  1.58           H  
ATOM    622 3HG1 VAL A  40       1.646  -1.992 -24.579  1.00  1.58           H  
ATOM    623 1HG2 VAL A  40       0.089   0.568 -25.088  1.00  1.58           H  
ATOM    624 2HG2 VAL A  40       0.675   0.024 -23.511  1.00  1.58           H  
ATOM    625 3HG2 VAL A  40       1.134   1.636 -24.118  1.00  1.58           H  
ATOM    626  N   PRO A  41       2.933  -0.762 -21.801  1.00  1.30           N  
ATOM    627  CA  PRO A  41       2.869  -1.712 -20.705  1.00  1.30           C  
ATOM    628  C   PRO A  41       2.166  -3.012 -20.983  1.00  1.30           C  
ATOM    629  O   PRO A  41       2.619  -4.049 -20.514  1.00  1.30           O  
ATOM    630  CB  PRO A  41       2.115  -0.916 -19.651  1.00  1.30           C  
ATOM    631  CG  PRO A  41       2.537   0.502 -19.895  1.00  1.30           C  
ATOM    632  CD  PRO A  41       2.664   0.628 -21.386  1.00  1.30           C  
ATOM    633  HA  PRO A  41       3.894  -1.905 -20.359  1.00  1.30           H  
ATOM    634 1HB  PRO A  41       1.035  -1.056 -19.798  1.00  1.30           H  
ATOM    635 2HB  PRO A  41       2.338  -1.288 -18.644  1.00  1.30           H  
ATOM    636 1HG  PRO A  41       1.796   1.197 -19.475  1.00  1.30           H  
ATOM    637 2HG  PRO A  41       3.473   0.707 -19.373  1.00  1.30           H  
ATOM    638 1HD  PRO A  41       1.754   1.047 -21.806  1.00  1.30           H  
ATOM    639 2HD  PRO A  41       3.539   1.236 -21.576  1.00  1.30           H  
ATOM    640  N   GLU A  42       1.091  -3.007 -21.761  1.00  1.13           N  
ATOM    641  CA  GLU A  42       0.425  -4.274 -22.020  1.00  1.13           C  
ATOM    642  C   GLU A  42       1.365  -5.247 -22.715  1.00  1.13           C  
ATOM    643  O   GLU A  42       1.385  -6.442 -22.405  1.00  1.13           O  
ATOM    644  CB  GLU A  42      -0.843  -4.051 -22.832  1.00  1.13           C  
ATOM    645  CG  GLU A  42      -1.637  -5.315 -23.107  1.00  1.13           C  
ATOM    646  CD  GLU A  42      -2.948  -5.041 -23.801  1.00  1.13           C  
ATOM    647  OE1 GLU A  42      -3.226  -3.893 -24.064  1.00  1.13           O  
ATOM    648  OE2 GLU A  42      -3.679  -5.980 -24.067  1.00  1.13           O  
ATOM    649  H   GLU A  42       0.736  -2.152 -22.160  1.00  1.13           H  
ATOM    650  HA  GLU A  42       0.149  -4.724 -21.075  1.00  1.13           H  
ATOM    651 1HB  GLU A  42      -1.491  -3.356 -22.302  1.00  1.13           H  
ATOM    652 2HB  GLU A  42      -0.584  -3.597 -23.790  1.00  1.13           H  
ATOM    653 1HG  GLU A  42      -1.031  -5.960 -23.738  1.00  1.13           H  
ATOM    654 2HG  GLU A  42      -1.823  -5.836 -22.170  1.00  1.13           H  
ATOM    655  N   ARG A  43       2.123  -4.745 -23.687  1.00  1.03           N  
ATOM    656  CA  ARG A  43       3.051  -5.573 -24.426  1.00  1.03           C  
ATOM    657  C   ARG A  43       4.271  -5.868 -23.585  1.00  1.03           C  
ATOM    658  O   ARG A  43       4.802  -6.975 -23.638  1.00  1.03           O  
ATOM    659  CB  ARG A  43       3.398  -4.977 -25.775  1.00  1.03           C  
ATOM    660  CG  ARG A  43       2.260  -5.095 -26.801  1.00  1.03           C  
ATOM    661  CD  ARG A  43       2.716  -4.773 -28.179  1.00  1.03           C  
ATOM    662  NE  ARG A  43       2.970  -3.371 -28.346  1.00  1.03           N  
ATOM    663  CZ  ARG A  43       2.023  -2.485 -28.774  1.00  1.03           C  
ATOM    664  NH1 ARG A  43       0.824  -2.933 -29.092  1.00  1.03           N  
ATOM    665  NH2 ARG A  43       2.260  -1.190 -28.878  1.00  1.03           N  
ATOM    666  H   ARG A  43       2.114  -3.747 -23.861  1.00  1.03           H  
ATOM    667  HA  ARG A  43       2.557  -6.521 -24.635  1.00  1.03           H  
ATOM    668 1HB  ARG A  43       3.647  -3.925 -25.650  1.00  1.03           H  
ATOM    669 2HB  ARG A  43       4.280  -5.470 -26.183  1.00  1.03           H  
ATOM    670 1HG  ARG A  43       1.868  -6.111 -26.792  1.00  1.03           H  
ATOM    671 2HG  ARG A  43       1.466  -4.397 -26.532  1.00  1.03           H  
ATOM    672 1HD  ARG A  43       3.641  -5.311 -28.388  1.00  1.03           H  
ATOM    673 2HD  ARG A  43       1.953  -5.070 -28.895  1.00  1.03           H  
ATOM    674  HE  ARG A  43       3.901  -3.035 -28.065  1.00  1.03           H  
ATOM    675 1HH1 ARG A  43       0.616  -3.918 -29.021  1.00  1.03           H  
ATOM    676 2HH1 ARG A  43       0.117  -2.283 -29.409  1.00  1.03           H  
ATOM    677 1HH2 ARG A  43       3.171  -0.787 -28.627  1.00  1.03           H  
ATOM    678 2HH2 ARG A  43       1.524  -0.573 -29.190  1.00  1.03           H  
ATOM    679  N   SER A  44       4.706  -4.905 -22.767  1.00  0.98           N  
ATOM    680  CA  SER A  44       5.862  -5.183 -21.917  1.00  0.98           C  
ATOM    681  C   SER A  44       5.524  -6.334 -20.958  1.00  0.98           C  
ATOM    682  O   SER A  44       6.326  -7.248 -20.768  1.00  0.98           O  
ATOM    683  CB  SER A  44       6.328  -3.949 -21.157  1.00  0.98           C  
ATOM    684  OG  SER A  44       6.891  -2.972 -22.023  1.00  0.98           O  
ATOM    685  H   SER A  44       4.238  -3.996 -22.767  1.00  0.98           H  
ATOM    686  HA  SER A  44       6.687  -5.505 -22.554  1.00  0.98           H  
ATOM    687 1HB  SER A  44       5.502  -3.521 -20.603  1.00  0.98           H  
ATOM    688 2HB  SER A  44       7.075  -4.254 -20.429  1.00  0.98           H  
ATOM    689  HG  SER A  44       6.182  -2.339 -22.293  1.00  0.98           H  
ATOM    690  N   VAL A  45       4.309  -6.341 -20.407  1.00  0.96           N  
ATOM    691  CA  VAL A  45       3.896  -7.439 -19.543  1.00  0.96           C  
ATOM    692  C   VAL A  45       3.809  -8.758 -20.281  1.00  0.96           C  
ATOM    693  O   VAL A  45       4.339  -9.769 -19.813  1.00  0.96           O  
ATOM    694  CB  VAL A  45       2.546  -7.141 -18.879  1.00  0.96           C  
ATOM    695  CG1 VAL A  45       2.008  -8.363 -18.195  1.00  0.96           C  
ATOM    696  CG2 VAL A  45       2.765  -6.120 -17.844  1.00  0.96           C  
ATOM    697  H   VAL A  45       3.672  -5.564 -20.574  1.00  0.96           H  
ATOM    698  HA  VAL A  45       4.639  -7.537 -18.751  1.00  0.96           H  
ATOM    699  HB  VAL A  45       1.823  -6.797 -19.627  1.00  0.96           H  
ATOM    700 1HG1 VAL A  45       1.063  -8.120 -17.707  1.00  0.96           H  
ATOM    701 2HG1 VAL A  45       1.847  -9.152 -18.928  1.00  0.96           H  
ATOM    702 3HG1 VAL A  45       2.712  -8.700 -17.461  1.00  0.96           H  
ATOM    703 1HG2 VAL A  45       1.838  -5.913 -17.346  1.00  0.96           H  
ATOM    704 2HG2 VAL A  45       3.480  -6.499 -17.123  1.00  0.96           H  
ATOM    705 3HG2 VAL A  45       3.153  -5.215 -18.308  1.00  0.96           H  
ATOM    706  N   ARG A  46       3.185  -8.763 -21.460  1.00  0.95           N  
ATOM    707  CA  ARG A  46       3.082 -10.006 -22.201  1.00  0.95           C  
ATOM    708  C   ARG A  46       4.465 -10.550 -22.564  1.00  0.95           C  
ATOM    709  O   ARG A  46       4.719 -11.750 -22.407  1.00  0.95           O  
ATOM    710  CB  ARG A  46       2.268  -9.776 -23.463  1.00  0.95           C  
ATOM    711  CG  ARG A  46       0.781  -9.530 -23.226  1.00  0.95           C  
ATOM    712  CD  ARG A  46       0.061  -9.240 -24.493  1.00  0.95           C  
ATOM    713  NE  ARG A  46      -1.302  -8.803 -24.251  1.00  0.95           N  
ATOM    714  CZ  ARG A  46      -2.362  -9.596 -24.044  1.00  0.95           C  
ATOM    715  NH1 ARG A  46      -2.236 -10.909 -24.047  1.00  0.95           N  
ATOM    716  NH2 ARG A  46      -3.537  -9.033 -23.835  1.00  0.95           N  
ATOM    717  H   ARG A  46       2.750  -7.913 -21.825  1.00  0.95           H  
ATOM    718  HA  ARG A  46       2.570 -10.738 -21.577  1.00  0.95           H  
ATOM    719 1HB  ARG A  46       2.666  -8.909 -23.987  1.00  0.95           H  
ATOM    720 2HB  ARG A  46       2.369 -10.635 -24.123  1.00  0.95           H  
ATOM    721 1HG  ARG A  46       0.343 -10.432 -22.801  1.00  0.95           H  
ATOM    722 2HG  ARG A  46       0.636  -8.711 -22.536  1.00  0.95           H  
ATOM    723 1HD  ARG A  46       0.581  -8.442 -25.024  1.00  0.95           H  
ATOM    724 2HD  ARG A  46       0.031 -10.133 -25.113  1.00  0.95           H  
ATOM    725  HE  ARG A  46      -1.473  -7.799 -24.231  1.00  0.95           H  
ATOM    726 1HH1 ARG A  46      -1.332 -11.330 -24.207  1.00  0.95           H  
ATOM    727 2HH1 ARG A  46      -3.044 -11.494 -23.889  1.00  0.95           H  
ATOM    728 1HH2 ARG A  46      -3.610  -7.998 -23.840  1.00  0.95           H  
ATOM    729 2HH2 ARG A  46      -4.354  -9.599 -23.676  1.00  0.95           H  
ATOM    730  N   LEU A  47       5.382  -9.664 -22.981  1.00  0.94           N  
ATOM    731  CA  LEU A  47       6.727 -10.095 -23.321  1.00  0.94           C  
ATOM    732  C   LEU A  47       7.449 -10.620 -22.108  1.00  0.94           C  
ATOM    733  O   LEU A  47       8.027 -11.701 -22.156  1.00  0.94           O  
ATOM    734  CB  LEU A  47       7.547  -8.927 -23.878  1.00  0.94           C  
ATOM    735  CG  LEU A  47       7.220  -8.421 -25.251  1.00  0.94           C  
ATOM    736  CD1 LEU A  47       8.009  -7.130 -25.509  1.00  0.94           C  
ATOM    737  CD2 LEU A  47       7.592  -9.465 -26.238  1.00  0.94           C  
ATOM    738  H   LEU A  47       5.134  -8.683 -23.090  1.00  0.94           H  
ATOM    739  HA  LEU A  47       6.663 -10.889 -24.064  1.00  0.94           H  
ATOM    740 1HB  LEU A  47       7.384  -8.086 -23.218  1.00  0.94           H  
ATOM    741 2HB  LEU A  47       8.600  -9.178 -23.851  1.00  0.94           H  
ATOM    742  HG  LEU A  47       6.159  -8.201 -25.327  1.00  0.94           H  
ATOM    743 1HD1 LEU A  47       7.785  -6.751 -26.505  1.00  0.94           H  
ATOM    744 2HD1 LEU A  47       7.738  -6.372 -24.769  1.00  0.94           H  
ATOM    745 3HD1 LEU A  47       9.076  -7.333 -25.434  1.00  0.94           H  
ATOM    746 1HD2 LEU A  47       7.366  -9.102 -27.234  1.00  0.94           H  
ATOM    747 2HD2 LEU A  47       8.657  -9.673 -26.152  1.00  0.94           H  
ATOM    748 3HD2 LEU A  47       7.023 -10.374 -26.035  1.00  0.94           H  
ATOM    749  N   TRP A  48       7.346  -9.909 -20.993  1.00  0.93           N  
ATOM    750  CA  TRP A  48       8.001 -10.328 -19.775  1.00  0.93           C  
ATOM    751  C   TRP A  48       7.595 -11.746 -19.435  1.00  0.93           C  
ATOM    752  O   TRP A  48       8.443 -12.601 -19.183  1.00  0.93           O  
ATOM    753  CB  TRP A  48       7.614  -9.437 -18.603  1.00  0.93           C  
ATOM    754  CG  TRP A  48       8.296  -9.818 -17.329  1.00  0.93           C  
ATOM    755  CD1 TRP A  48       8.006 -10.890 -16.567  1.00  0.93           C  
ATOM    756  CD2 TRP A  48       9.327  -9.106 -16.615  1.00  0.93           C  
ATOM    757  NE1 TRP A  48       8.795 -10.913 -15.467  1.00  0.93           N  
ATOM    758  CE2 TRP A  48       9.602  -9.846 -15.465  1.00  0.93           C  
ATOM    759  CE3 TRP A  48      10.009  -7.924 -16.839  1.00  0.93           C  
ATOM    760  CZ2 TRP A  48      10.550  -9.452 -14.538  1.00  0.93           C  
ATOM    761  CZ3 TRP A  48      10.943  -7.518 -15.907  1.00  0.93           C  
ATOM    762  CH2 TRP A  48      11.214  -8.267 -14.782  1.00  0.93           C  
ATOM    763  H   TRP A  48       6.833  -9.028 -20.991  1.00  0.93           H  
ATOM    764  HA  TRP A  48       9.079 -10.297 -19.924  1.00  0.93           H  
ATOM    765 1HB  TRP A  48       7.850  -8.400 -18.836  1.00  0.93           H  
ATOM    766 2HB  TRP A  48       6.540  -9.493 -18.444  1.00  0.93           H  
ATOM    767  HD1 TRP A  48       7.250 -11.633 -16.795  1.00  0.93           H  
ATOM    768  HE1 TRP A  48       8.740 -11.623 -14.746  1.00  0.93           H  
ATOM    769  HE3 TRP A  48       9.808  -7.325 -17.722  1.00  0.93           H  
ATOM    770  HZ2 TRP A  48      10.763 -10.034 -13.638  1.00  0.93           H  
ATOM    771  HZ3 TRP A  48      11.464  -6.584 -16.094  1.00  0.93           H  
ATOM    772  HH2 TRP A  48      11.960  -7.917 -14.070  1.00  0.93           H  
ATOM    773  N   ASN A  49       6.281 -11.984 -19.407  1.00  0.93           N  
ATOM    774  CA  ASN A  49       5.729 -13.273 -19.027  1.00  0.93           C  
ATOM    775  C   ASN A  49       6.147 -14.408 -19.959  1.00  0.93           C  
ATOM    776  O   ASN A  49       6.333 -15.538 -19.509  1.00  0.93           O  
ATOM    777  CB  ASN A  49       4.221 -13.153 -18.939  1.00  0.93           C  
ATOM    778  CG  ASN A  49       3.867 -12.339 -17.762  1.00  0.93           C  
ATOM    779  OD1 ASN A  49       4.752 -12.179 -16.938  1.00  0.93           O  
ATOM    780  ND2 ASN A  49       2.667 -11.842 -17.636  1.00  0.93           N  
ATOM    781  H   ASN A  49       5.637 -11.227 -19.646  1.00  0.93           H  
ATOM    782  HA  ASN A  49       6.110 -13.523 -18.037  1.00  0.93           H  
ATOM    783 1HB  ASN A  49       3.838 -12.666 -19.842  1.00  0.93           H  
ATOM    784 2HB  ASN A  49       3.765 -14.137 -18.864  1.00  0.93           H  
ATOM    785 1HD2 ASN A  49       2.429 -11.278 -16.814  1.00  0.93           H  
ATOM    786 2HD2 ASN A  49       1.983 -12.005 -18.344  1.00  0.93           H  
ATOM    787  N   GLU A  50       6.315 -14.113 -21.249  1.00  0.94           N  
ATOM    788  CA  GLU A  50       6.732 -15.127 -22.211  1.00  0.94           C  
ATOM    789  C   GLU A  50       8.230 -15.443 -22.035  1.00  0.94           C  
ATOM    790  O   GLU A  50       8.651 -16.602 -22.082  1.00  0.94           O  
ATOM    791  CB  GLU A  50       6.454 -14.636 -23.641  1.00  0.94           C  
ATOM    792  CG  GLU A  50       6.663 -15.683 -24.727  1.00  0.94           C  
ATOM    793  CD  GLU A  50       6.378 -15.191 -26.136  1.00  0.94           C  
ATOM    794  OE1 GLU A  50       6.139 -14.021 -26.311  1.00  0.94           O  
ATOM    795  OE2 GLU A  50       6.380 -15.997 -27.034  1.00  0.94           O  
ATOM    796  H   GLU A  50       6.111 -13.167 -21.580  1.00  0.94           H  
ATOM    797  HA  GLU A  50       6.163 -16.037 -22.027  1.00  0.94           H  
ATOM    798 1HB  GLU A  50       5.424 -14.283 -23.704  1.00  0.94           H  
ATOM    799 2HB  GLU A  50       7.101 -13.783 -23.862  1.00  0.94           H  
ATOM    800 1HG  GLU A  50       7.680 -15.996 -24.680  1.00  0.94           H  
ATOM    801 2HG  GLU A  50       6.035 -16.547 -24.511  1.00  0.94           H  
ATOM    802  N   ILE A  51       9.022 -14.389 -21.844  1.00  0.95           N  
ATOM    803  CA  ILE A  51      10.476 -14.431 -21.694  1.00  0.95           C  
ATOM    804  C   ILE A  51      10.931 -15.073 -20.379  1.00  0.95           C  
ATOM    805  O   ILE A  51      11.850 -15.894 -20.369  1.00  0.95           O  
ATOM    806  CB  ILE A  51      11.019 -13.007 -21.801  1.00  0.95           C  
ATOM    807  CG1 ILE A  51      10.769 -12.486 -23.213  1.00  0.95           C  
ATOM    808  CG2 ILE A  51      12.481 -12.972 -21.487  1.00  0.95           C  
ATOM    809  CD1 ILE A  51      10.939 -11.009 -23.328  1.00  0.95           C  
ATOM    810  H   ILE A  51       8.582 -13.469 -21.823  1.00  0.95           H  
ATOM    811  HA  ILE A  51      10.885 -15.017 -22.512  1.00  0.95           H  
ATOM    812  HB  ILE A  51      10.478 -12.361 -21.104  1.00  0.95           H  
ATOM    813 1HG1 ILE A  51      11.460 -12.972 -23.901  1.00  0.95           H  
ATOM    814 2HG1 ILE A  51       9.756 -12.747 -23.509  1.00  0.95           H  
ATOM    815 1HG2 ILE A  51      12.846 -11.952 -21.568  1.00  0.95           H  
ATOM    816 2HG2 ILE A  51      12.654 -13.339 -20.482  1.00  0.95           H  
ATOM    817 3HG2 ILE A  51      12.991 -13.601 -22.192  1.00  0.95           H  
ATOM    818 1HD1 ILE A  51      10.729 -10.693 -24.345  1.00  0.95           H  
ATOM    819 2HD1 ILE A  51      10.250 -10.517 -22.656  1.00  0.95           H  
ATOM    820 3HD1 ILE A  51      11.945 -10.745 -23.061  1.00  0.95           H  
ATOM    821  N   ASN A  52      10.286 -14.703 -19.263  1.00  0.95           N  
ATOM    822  CA  ASN A  52      10.640 -15.224 -17.941  1.00  0.95           C  
ATOM    823  C   ASN A  52       9.420 -15.762 -17.165  1.00  0.95           C  
ATOM    824  O   ASN A  52       9.093 -15.200 -16.117  1.00  0.95           O  
ATOM    825  CB  ASN A  52      11.196 -14.121 -17.053  1.00  0.95           C  
ATOM    826  CG  ASN A  52      12.374 -13.363 -17.546  1.00  0.95           C  
ATOM    827  OD1 ASN A  52      13.546 -13.789 -17.549  1.00  0.95           O  
ATOM    828  ND2 ASN A  52      12.069 -12.165 -17.930  1.00  0.95           N  
ATOM    829  H   ASN A  52       9.537 -14.021 -19.331  1.00  0.95           H  
ATOM    830  HA  ASN A  52      11.364 -16.030 -18.057  1.00  0.95           H  
ATOM    831 1HB  ASN A  52      10.394 -13.395 -16.876  1.00  0.95           H  
ATOM    832 2HB  ASN A  52      11.451 -14.545 -16.083  1.00  0.95           H  
ATOM    833 1HD2 ASN A  52      12.781 -11.517 -18.212  1.00  0.95           H  
ATOM    834 2HD2 ASN A  52      11.115 -11.857 -17.891  1.00  0.95           H  
ATOM    835  N   PRO A  53       8.775 -16.877 -17.565  1.00  0.94           N  
ATOM    836  CA  PRO A  53       7.525 -17.390 -16.994  1.00  0.94           C  
ATOM    837  C   PRO A  53       7.556 -17.627 -15.474  1.00  0.94           C  
ATOM    838  O   PRO A  53       6.517 -17.607 -14.812  1.00  0.94           O  
ATOM    839  CB  PRO A  53       7.367 -18.737 -17.716  1.00  0.94           C  
ATOM    840  CG  PRO A  53       8.112 -18.569 -19.011  1.00  0.94           C  
ATOM    841  CD  PRO A  53       9.308 -17.714 -18.662  1.00  0.94           C  
ATOM    842  HA  PRO A  53       6.707 -16.704 -17.259  1.00  0.94           H  
ATOM    843 1HB  PRO A  53       7.768 -19.548 -17.088  1.00  0.94           H  
ATOM    844 2HB  PRO A  53       6.299 -18.946 -17.867  1.00  0.94           H  
ATOM    845 1HG  PRO A  53       8.392 -19.546 -19.429  1.00  0.94           H  
ATOM    846 2HG  PRO A  53       7.463 -18.077 -19.760  1.00  0.94           H  
ATOM    847 1HD  PRO A  53      10.159 -18.320 -18.321  1.00  0.94           H  
ATOM    848 2HD  PRO A  53       9.529 -17.151 -19.545  1.00  0.94           H  
ATOM    849  N   ASP A  54       8.748 -17.837 -14.915  1.00  0.91           N  
ATOM    850  CA  ASP A  54       8.907 -18.091 -13.484  1.00  0.91           C  
ATOM    851  C   ASP A  54       8.585 -16.887 -12.591  1.00  0.91           C  
ATOM    852  O   ASP A  54       8.314 -17.050 -11.398  1.00  0.91           O  
ATOM    853  CB  ASP A  54      10.337 -18.523 -13.162  1.00  0.91           C  
ATOM    854  CG  ASP A  54      10.719 -19.929 -13.674  1.00  0.91           C  
ATOM    855  OD1 ASP A  54       9.854 -20.647 -14.110  1.00  0.91           O  
ATOM    856  OD2 ASP A  54      11.881 -20.291 -13.538  1.00  0.91           O  
ATOM    857  H   ASP A  54       9.573 -17.832 -15.494  1.00  0.91           H  
ATOM    858  HA  ASP A  54       8.228 -18.900 -13.210  1.00  0.91           H  
ATOM    859 1HB  ASP A  54      11.028 -17.796 -13.593  1.00  0.91           H  
ATOM    860 2HB  ASP A  54      10.472 -18.489 -12.087  1.00  0.91           H  
ATOM    861  N   LEU A  55       8.683 -15.683 -13.150  1.00  0.88           N  
ATOM    862  CA  LEU A  55       8.490 -14.451 -12.393  1.00  0.88           C  
ATOM    863  C   LEU A  55       7.492 -13.531 -13.076  1.00  0.88           C  
ATOM    864  O   LEU A  55       7.913 -12.512 -13.607  1.00  0.88           O  
ATOM    865  CB  LEU A  55       9.819 -13.694 -12.281  1.00  0.88           C  
ATOM    866  CG  LEU A  55      10.935 -14.400 -11.536  1.00  0.88           C  
ATOM    867  CD1 LEU A  55      12.201 -13.609 -11.712  1.00  0.88           C  
ATOM    868  CD2 LEU A  55      10.570 -14.533 -10.074  1.00  0.88           C  
ATOM    869  H   LEU A  55       8.871 -15.615 -14.151  1.00  0.88           H  
ATOM    870  HA  LEU A  55       8.148 -14.701 -11.394  1.00  0.88           H  
ATOM    871 1HB  LEU A  55      10.180 -13.496 -13.293  1.00  0.88           H  
ATOM    872 2HB  LEU A  55       9.642 -12.737 -11.792  1.00  0.88           H  
ATOM    873  HG  LEU A  55      11.092 -15.390 -11.961  1.00  0.88           H  
ATOM    874 1HD1 LEU A  55      13.014 -14.112 -11.192  1.00  0.88           H  
ATOM    875 2HD1 LEU A  55      12.429 -13.540 -12.775  1.00  0.88           H  
ATOM    876 3HD1 LEU A  55      12.068 -12.608 -11.301  1.00  0.88           H  
ATOM    877 1HD2 LEU A  55      11.374 -15.041  -9.544  1.00  0.88           H  
ATOM    878 2HD2 LEU A  55      10.422 -13.548  -9.645  1.00  0.88           H  
ATOM    879 3HD2 LEU A  55       9.649 -15.113  -9.982  1.00  0.88           H  
ATOM    880  N   PRO A  56       6.185 -13.811 -13.060  1.00  0.86           N  
ATOM    881  CA  PRO A  56       5.203 -13.121 -13.870  1.00  0.86           C  
ATOM    882  C   PRO A  56       5.022 -11.654 -13.520  1.00  0.86           C  
ATOM    883  O   PRO A  56       5.120 -11.258 -12.355  1.00  0.86           O  
ATOM    884  CB  PRO A  56       3.920 -13.905 -13.591  1.00  0.86           C  
ATOM    885  CG  PRO A  56       4.145 -14.557 -12.234  1.00  0.86           C  
ATOM    886  CD  PRO A  56       5.638 -14.848 -12.178  1.00  0.86           C  
ATOM    887  HA  PRO A  56       5.501 -13.231 -14.919  1.00  0.86           H  
ATOM    888 1HB  PRO A  56       3.060 -13.211 -13.604  1.00  0.86           H  
ATOM    889 2HB  PRO A  56       3.749 -14.634 -14.394  1.00  0.86           H  
ATOM    890 1HG  PRO A  56       3.815 -13.883 -11.432  1.00  0.86           H  
ATOM    891 2HG  PRO A  56       3.536 -15.471 -12.151  1.00  0.86           H  
ATOM    892 1HD  PRO A  56       5.987 -14.731 -11.148  1.00  0.86           H  
ATOM    893 2HD  PRO A  56       5.852 -15.851 -12.584  1.00  0.86           H  
ATOM    894  N   ALA A  57       4.691 -10.886 -14.550  1.00  0.85           N  
ATOM    895  CA  ALA A  57       4.400  -9.468 -14.476  1.00  0.85           C  
ATOM    896  C   ALA A  57       2.911  -9.198 -14.586  1.00  0.85           C  
ATOM    897  O   ALA A  57       2.184  -9.912 -15.292  1.00  0.85           O  
ATOM    898  CB  ALA A  57       5.115  -8.742 -15.588  1.00  0.85           C  
ATOM    899  H   ALA A  57       4.649 -11.319 -15.460  1.00  0.85           H  
ATOM    900  HA  ALA A  57       4.748  -9.103 -13.514  1.00  0.85           H  
ATOM    901 1HB  ALA A  57       4.916  -7.676 -15.513  1.00  0.85           H  
ATOM    902 2HB  ALA A  57       6.167  -8.924 -15.503  1.00  0.85           H  
ATOM    903 3HB  ALA A  57       4.770  -9.114 -16.548  1.00  0.85           H  
ATOM    904  N   PHE A  58       2.467  -8.130 -13.929  1.00  0.88           N  
ATOM    905  CA  PHE A  58       1.065  -7.739 -13.979  1.00  0.88           C  
ATOM    906  C   PHE A  58       0.890  -6.255 -14.304  1.00  0.88           C  
ATOM    907  O   PHE A  58       1.721  -5.426 -13.944  1.00  0.88           O  
ATOM    908  CB  PHE A  58       0.448  -8.047 -12.618  1.00  0.88           C  
ATOM    909  CG  PHE A  58       0.615  -9.503 -12.248  1.00  0.88           C  
ATOM    910  CD1 PHE A  58       1.769  -9.917 -11.582  1.00  0.88           C  
ATOM    911  CD2 PHE A  58      -0.331 -10.454 -12.580  1.00  0.88           C  
ATOM    912  CE1 PHE A  58       1.966 -11.240 -11.261  1.00  0.88           C  
ATOM    913  CE2 PHE A  58      -0.135 -11.785 -12.254  1.00  0.88           C  
ATOM    914  CZ  PHE A  58       1.016 -12.176 -11.595  1.00  0.88           C  
ATOM    915  H   PHE A  58       3.124  -7.613 -13.346  1.00  0.88           H  
ATOM    916  HA  PHE A  58       0.564  -8.324 -14.751  1.00  0.88           H  
ATOM    917 1HB  PHE A  58       0.924  -7.437 -11.849  1.00  0.88           H  
ATOM    918 2HB  PHE A  58      -0.615  -7.806 -12.628  1.00  0.88           H  
ATOM    919  HD1 PHE A  58       2.533  -9.175 -11.322  1.00  0.88           H  
ATOM    920  HD2 PHE A  58      -1.235 -10.148 -13.107  1.00  0.88           H  
ATOM    921  HE1 PHE A  58       2.881 -11.542 -10.748  1.00  0.88           H  
ATOM    922  HE2 PHE A  58      -0.886 -12.526 -12.523  1.00  0.88           H  
ATOM    923  HZ  PHE A  58       1.173 -13.223 -11.344  1.00  0.88           H  
ATOM    924  N   LEU A  59      -0.218  -5.894 -14.942  1.00  0.94           N  
ATOM    925  CA  LEU A  59      -0.495  -4.475 -15.200  1.00  0.94           C  
ATOM    926  C   LEU A  59      -1.068  -3.750 -13.996  1.00  0.94           C  
ATOM    927  O   LEU A  59      -1.799  -4.334 -13.193  1.00  0.94           O  
ATOM    928  CB  LEU A  59      -1.449  -4.298 -16.385  1.00  0.94           C  
ATOM    929  CG  LEU A  59      -0.915  -4.712 -17.714  1.00  0.94           C  
ATOM    930  CD1 LEU A  59      -2.011  -4.639 -18.765  1.00  0.94           C  
ATOM    931  CD2 LEU A  59       0.203  -3.748 -18.064  1.00  0.94           C  
ATOM    932  H   LEU A  59      -0.881  -6.596 -15.241  1.00  0.94           H  
ATOM    933  HA  LEU A  59       0.445  -3.990 -15.461  1.00  0.94           H  
ATOM    934 1HB  LEU A  59      -2.353  -4.873 -16.192  1.00  0.94           H  
ATOM    935 2HB  LEU A  59      -1.723  -3.243 -16.450  1.00  0.94           H  
ATOM    936  HG  LEU A  59      -0.540  -5.732 -17.668  1.00  0.94           H  
ATOM    937 1HD1 LEU A  59      -1.620  -4.926 -19.728  1.00  0.94           H  
ATOM    938 2HD1 LEU A  59      -2.820  -5.319 -18.493  1.00  0.94           H  
ATOM    939 3HD1 LEU A  59      -2.396  -3.623 -18.819  1.00  0.94           H  
ATOM    940 1HD2 LEU A  59       0.610  -4.023 -18.999  1.00  0.94           H  
ATOM    941 2HD2 LEU A  59      -0.186  -2.730 -18.111  1.00  0.94           H  
ATOM    942 3HD2 LEU A  59       0.977  -3.786 -17.309  1.00  0.94           H  
ATOM    943  N   ALA A  60      -0.772  -2.456 -13.911  1.00  1.04           N  
ATOM    944  CA  ALA A  60      -1.325  -1.600 -12.870  1.00  1.04           C  
ATOM    945  C   ALA A  60      -1.604  -0.197 -13.399  1.00  1.04           C  
ATOM    946  O   ALA A  60      -0.868   0.334 -14.233  1.00  1.04           O  
ATOM    947  CB  ALA A  60      -0.356  -1.518 -11.697  1.00  1.04           C  
ATOM    948  H   ALA A  60      -0.122  -2.067 -14.592  1.00  1.04           H  
ATOM    949  HA  ALA A  60      -2.269  -2.031 -12.536  1.00  1.04           H  
ATOM    950 1HB  ALA A  60      -0.780  -0.890 -10.913  1.00  1.04           H  
ATOM    951 2HB  ALA A  60      -0.174  -2.520 -11.305  1.00  1.04           H  
ATOM    952 3HB  ALA A  60       0.583  -1.089 -12.035  1.00  1.04           H  
ATOM    953  N   VAL A  61      -2.667   0.421 -12.894  1.00  1.15           N  
ATOM    954  CA  VAL A  61      -2.987   1.787 -13.290  1.00  1.15           C  
ATOM    955  C   VAL A  61      -3.056   2.689 -12.079  1.00  1.15           C  
ATOM    956  O   VAL A  61      -3.788   2.414 -11.126  1.00  1.15           O  
ATOM    957  CB  VAL A  61      -4.318   1.846 -14.065  1.00  1.15           C  
ATOM    958  CG1 VAL A  61      -4.628   3.298 -14.432  1.00  1.15           C  
ATOM    959  CG2 VAL A  61      -4.213   0.990 -15.324  1.00  1.15           C  
ATOM    960  H   VAL A  61      -3.254  -0.053 -12.221  1.00  1.15           H  
ATOM    961  HA  VAL A  61      -2.198   2.162 -13.940  1.00  1.15           H  
ATOM    962  HB  VAL A  61      -5.126   1.480 -13.432  1.00  1.15           H  
ATOM    963 1HG1 VAL A  61      -5.571   3.343 -14.975  1.00  1.15           H  
ATOM    964 2HG1 VAL A  61      -4.705   3.899 -13.527  1.00  1.15           H  
ATOM    965 3HG1 VAL A  61      -3.828   3.693 -15.062  1.00  1.15           H  
ATOM    966 1HG2 VAL A  61      -5.152   1.035 -15.873  1.00  1.15           H  
ATOM    967 2HG2 VAL A  61      -3.411   1.375 -15.945  1.00  1.15           H  
ATOM    968 3HG2 VAL A  61      -4.004  -0.043 -15.058  1.00  1.15           H  
ATOM    969  N   THR A  62      -2.277   3.759 -12.121  1.00  1.24           N  
ATOM    970  CA  THR A  62      -2.203   4.711 -11.025  1.00  1.24           C  
ATOM    971  C   THR A  62      -2.418   6.125 -11.524  1.00  1.24           C  
ATOM    972  O   THR A  62      -2.601   6.363 -12.720  1.00  1.24           O  
ATOM    973  CB  THR A  62      -0.830   4.666 -10.351  1.00  1.24           C  
ATOM    974  OG1 THR A  62       0.145   5.206 -11.254  1.00  1.24           O  
ATOM    975  CG2 THR A  62      -0.474   3.246  -9.999  1.00  1.24           C  
ATOM    976  H   THR A  62      -1.684   3.914 -12.940  1.00  1.24           H  
ATOM    977  HA  THR A  62      -2.979   4.480 -10.296  1.00  1.24           H  
ATOM    978  HB  THR A  62      -0.841   5.257  -9.443  1.00  1.24           H  
ATOM    979  HG1 THR A  62       0.104   4.723 -12.106  1.00  1.24           H  
ATOM    980 1HG2 THR A  62       0.492   3.236  -9.525  1.00  1.24           H  
ATOM    981 2HG2 THR A  62      -1.221   2.845  -9.311  1.00  1.24           H  
ATOM    982 3HG2 THR A  62      -0.449   2.638 -10.898  1.00  1.24           H  
ATOM    983  N   GLN A  63      -2.332   7.082 -10.608  1.00  1.29           N  
ATOM    984  CA  GLN A  63      -2.439   8.497 -10.945  1.00  1.29           C  
ATOM    985  C   GLN A  63      -1.272   8.986 -11.818  1.00  1.29           C  
ATOM    986  O   GLN A  63      -1.302  10.112 -12.315  1.00  1.29           O  
ATOM    987  CB  GLN A  63      -2.544   9.356  -9.676  1.00  1.29           C  
ATOM    988  CG  GLN A  63      -1.286   9.421  -8.819  1.00  1.29           C  
ATOM    989  CD  GLN A  63      -1.212   8.295  -7.804  1.00  1.29           C  
ATOM    990  OE1 GLN A  63      -1.688   7.184  -8.049  1.00  1.29           O  
ATOM    991  NE2 GLN A  63      -0.631   8.582  -6.644  1.00  1.29           N  
ATOM    992  H   GLN A  63      -2.187   6.822  -9.645  1.00  1.29           H  
ATOM    993  HA  GLN A  63      -3.356   8.639 -11.516  1.00  1.29           H  
ATOM    994 1HB  GLN A  63      -2.800  10.377  -9.958  1.00  1.29           H  
ATOM    995 2HB  GLN A  63      -3.353   8.981  -9.051  1.00  1.29           H  
ATOM    996 1HG  GLN A  63      -0.418   9.361  -9.465  1.00  1.29           H  
ATOM    997 2HG  GLN A  63      -1.275  10.367  -8.279  1.00  1.29           H  
ATOM    998 1HE2 GLN A  63      -0.559   7.883  -5.932  1.00  1.29           H  
ATOM    999 2HE2 GLN A  63      -0.272   9.502  -6.479  1.00  1.29           H  
ATOM   1000  N   TYR A  64      -0.236   8.151 -11.994  1.00  1.26           N  
ATOM   1001  CA  TYR A  64       0.907   8.513 -12.807  1.00  1.26           C  
ATOM   1002  C   TYR A  64       0.847   7.820 -14.172  1.00  1.26           C  
ATOM   1003  O   TYR A  64       1.797   7.903 -14.952  1.00  1.26           O  
ATOM   1004  CB  TYR A  64       2.183   8.081 -12.107  1.00  1.26           C  
ATOM   1005  CG  TYR A  64       2.375   8.669 -10.750  1.00  1.26           C  
ATOM   1006  CD1 TYR A  64       2.161   7.867  -9.638  1.00  1.26           C  
ATOM   1007  CD2 TYR A  64       2.747   9.987 -10.596  1.00  1.26           C  
ATOM   1008  CE1 TYR A  64       2.330   8.383  -8.376  1.00  1.26           C  
ATOM   1009  CE2 TYR A  64       2.912  10.509  -9.329  1.00  1.26           C  
ATOM   1010  CZ  TYR A  64       2.707   9.711  -8.221  1.00  1.26           C  
ATOM   1011  OH  TYR A  64       2.878  10.231  -6.958  1.00  1.26           O  
ATOM   1012  H   TYR A  64      -0.236   7.221 -11.577  1.00  1.26           H  
ATOM   1013  HA  TYR A  64       0.908   9.591 -12.965  1.00  1.26           H  
ATOM   1014 1HB  TYR A  64       2.149   7.010 -11.998  1.00  1.26           H  
ATOM   1015 2HB  TYR A  64       3.047   8.328 -12.722  1.00  1.26           H  
ATOM   1016  HD1 TYR A  64       1.861   6.823  -9.767  1.00  1.26           H  
ATOM   1017  HD2 TYR A  64       2.909  10.615 -11.472  1.00  1.26           H  
ATOM   1018  HE1 TYR A  64       2.166   7.752  -7.503  1.00  1.26           H  
ATOM   1019  HE2 TYR A  64       3.208  11.550  -9.202  1.00  1.26           H  
ATOM   1020  HH  TYR A  64       3.177  11.142  -7.026  1.00  1.26           H  
ATOM   1021  N   GLY A  65      -0.275   7.150 -14.465  1.00  1.18           N  
ATOM   1022  CA  GLY A  65      -0.442   6.433 -15.724  1.00  1.18           C  
ATOM   1023  C   GLY A  65      -0.314   4.914 -15.572  1.00  1.18           C  
ATOM   1024  O   GLY A  65      -0.183   4.382 -14.459  1.00  1.18           O  
ATOM   1025  H   GLY A  65      -1.041   7.116 -13.793  1.00  1.18           H  
ATOM   1026 1HA  GLY A  65      -1.423   6.669 -16.137  1.00  1.18           H  
ATOM   1027 2HA  GLY A  65       0.296   6.788 -16.444  1.00  1.18           H  
ATOM   1028  N   LYS A  66      -0.407   4.219 -16.710  1.00  1.07           N  
ATOM   1029  CA  LYS A  66      -0.355   2.757 -16.766  1.00  1.07           C  
ATOM   1030  C   LYS A  66       1.085   2.253 -16.703  1.00  1.07           C  
ATOM   1031  O   LYS A  66       1.987   2.817 -17.340  1.00  1.07           O  
ATOM   1032  CB  LYS A  66      -1.061   2.223 -18.014  1.00  1.07           C  
ATOM   1033  CG  LYS A  66      -1.166   0.678 -18.086  1.00  1.07           C  
ATOM   1034  CD  LYS A  66      -1.897   0.225 -19.354  1.00  1.07           C  
ATOM   1035  CE  LYS A  66      -3.393   0.537 -19.276  1.00  1.07           C  
ATOM   1036  NZ  LYS A  66      -4.130   0.076 -20.495  1.00  1.07           N  
ATOM   1037  H   LYS A  66      -0.508   4.730 -17.577  1.00  1.07           H  
ATOM   1038  HA  LYS A  66      -0.875   2.359 -15.897  1.00  1.07           H  
ATOM   1039 1HB  LYS A  66      -2.074   2.625 -18.057  1.00  1.07           H  
ATOM   1040 2HB  LYS A  66      -0.535   2.564 -18.905  1.00  1.07           H  
ATOM   1041 1HG  LYS A  66      -0.173   0.244 -18.089  1.00  1.07           H  
ATOM   1042 2HG  LYS A  66      -1.691   0.301 -17.209  1.00  1.07           H  
ATOM   1043 1HD  LYS A  66      -1.468   0.733 -20.220  1.00  1.07           H  
ATOM   1044 2HD  LYS A  66      -1.761  -0.851 -19.479  1.00  1.07           H  
ATOM   1045 1HE  LYS A  66      -3.813   0.040 -18.401  1.00  1.07           H  
ATOM   1046 2HE  LYS A  66      -3.527   1.613 -19.168  1.00  1.07           H  
ATOM   1047 1HZ  LYS A  66      -5.110   0.302 -20.400  1.00  1.07           H  
ATOM   1048 2HZ  LYS A  66      -3.754   0.545 -21.311  1.00  1.07           H  
ATOM   1049 3HZ  LYS A  66      -4.026  -0.924 -20.605  1.00  1.07           H  
ATOM   1050  N   GLY A  67       1.277   1.180 -15.952  1.00  0.96           N  
ATOM   1051  CA  GLY A  67       2.579   0.571 -15.802  1.00  0.96           C  
ATOM   1052  C   GLY A  67       2.481  -0.902 -15.434  1.00  0.96           C  
ATOM   1053  O   GLY A  67       1.440  -1.543 -15.622  1.00  0.96           O  
ATOM   1054  H   GLY A  67       0.489   0.793 -15.434  1.00  0.96           H  
ATOM   1055 1HA  GLY A  67       3.168   0.701 -16.709  1.00  0.96           H  
ATOM   1056 2HA  GLY A  67       3.085   1.094 -14.999  1.00  0.96           H  
ATOM   1057  N   TRP A  68       3.580  -1.469 -14.951  1.00  0.87           N  
ATOM   1058  CA  TRP A  68       3.535  -2.876 -14.609  1.00  0.87           C  
ATOM   1059  C   TRP A  68       4.406  -3.243 -13.428  1.00  0.87           C  
ATOM   1060  O   TRP A  68       5.421  -2.601 -13.140  1.00  0.87           O  
ATOM   1061  CB  TRP A  68       3.908  -3.711 -15.828  1.00  0.87           C  
ATOM   1062  CG  TRP A  68       5.307  -3.594 -16.369  1.00  0.87           C  
ATOM   1063  CD1 TRP A  68       6.317  -4.462 -16.126  1.00  0.87           C  
ATOM   1064  CD2 TRP A  68       5.862  -2.564 -17.231  1.00  0.87           C  
ATOM   1065  NE1 TRP A  68       7.460  -4.067 -16.787  1.00  0.87           N  
ATOM   1066  CE2 TRP A  68       7.197  -2.906 -17.466  1.00  0.87           C  
ATOM   1067  CE3 TRP A  68       5.346  -1.405 -17.809  1.00  0.87           C  
ATOM   1068  CZ2 TRP A  68       8.023  -2.128 -18.264  1.00  0.87           C  
ATOM   1069  CZ3 TRP A  68       6.173  -0.620 -18.603  1.00  0.87           C  
ATOM   1070  CH2 TRP A  68       7.474  -0.975 -18.825  1.00  0.87           C  
ATOM   1071  H   TRP A  68       4.413  -0.904 -14.823  1.00  0.87           H  
ATOM   1072  HA  TRP A  68       2.511  -3.120 -14.336  1.00  0.87           H  
ATOM   1073 1HB  TRP A  68       3.751  -4.750 -15.569  1.00  0.87           H  
ATOM   1074 2HB  TRP A  68       3.224  -3.468 -16.636  1.00  0.87           H  
ATOM   1075  HD1 TRP A  68       6.219  -5.340 -15.512  1.00  0.87           H  
ATOM   1076  HE1 TRP A  68       8.347  -4.554 -16.772  1.00  0.87           H  
ATOM   1077  HE3 TRP A  68       4.326  -1.124 -17.639  1.00  0.87           H  
ATOM   1078  HZ2 TRP A  68       9.061  -2.391 -18.453  1.00  0.87           H  
ATOM   1079  HZ3 TRP A  68       5.764   0.285 -19.049  1.00  0.87           H  
ATOM   1080  HH2 TRP A  68       8.091  -0.341 -19.457  1.00  0.87           H  
ATOM   1081  N   ILE A  69       4.008  -4.320 -12.766  1.00  0.81           N  
ATOM   1082  CA  ILE A  69       4.682  -4.796 -11.576  1.00  0.81           C  
ATOM   1083  C   ILE A  69       5.200  -6.218 -11.702  1.00  0.81           C  
ATOM   1084  O   ILE A  69       4.499  -7.118 -12.175  1.00  0.81           O  
ATOM   1085  CB  ILE A  69       3.762  -4.660 -10.339  1.00  0.81           C  
ATOM   1086  CG1 ILE A  69       3.405  -3.178 -10.136  1.00  0.81           C  
ATOM   1087  CG2 ILE A  69       4.480  -5.176  -9.094  1.00  0.81           C  
ATOM   1088  CD1 ILE A  69       2.353  -2.909  -9.113  1.00  0.81           C  
ATOM   1089  H   ILE A  69       3.176  -4.801 -13.092  1.00  0.81           H  
ATOM   1090  HA  ILE A  69       5.535  -4.154 -11.409  1.00  0.81           H  
ATOM   1091  HB  ILE A  69       2.839  -5.219 -10.499  1.00  0.81           H  
ATOM   1092 1HG1 ILE A  69       4.302  -2.663  -9.842  1.00  0.81           H  
ATOM   1093 2HG1 ILE A  69       3.052  -2.763 -11.072  1.00  0.81           H  
ATOM   1094 1HG2 ILE A  69       3.838  -5.064  -8.223  1.00  0.81           H  
ATOM   1095 2HG2 ILE A  69       4.735  -6.226  -9.211  1.00  0.81           H  
ATOM   1096 3HG2 ILE A  69       5.392  -4.595  -8.953  1.00  0.81           H  
ATOM   1097 1HD1 ILE A  69       2.184  -1.831  -9.045  1.00  0.81           H  
ATOM   1098 2HD1 ILE A  69       1.426  -3.405  -9.405  1.00  0.81           H  
ATOM   1099 3HD1 ILE A  69       2.680  -3.287  -8.149  1.00  0.81           H  
ATOM   1100  N   CYS A  70       6.442  -6.407 -11.273  1.00  0.78           N  
ATOM   1101  CA  CYS A  70       7.093  -7.706 -11.323  1.00  0.78           C  
ATOM   1102  C   CYS A  70       7.760  -7.923  -9.971  1.00  0.78           C  
ATOM   1103  O   CYS A  70       7.869  -6.968  -9.203  1.00  0.78           O  
ATOM   1104  CB  CYS A  70       8.197  -7.699 -12.382  1.00  0.78           C  
ATOM   1105  SG  CYS A  70       7.698  -7.134 -13.966  1.00  0.78           S  
ATOM   1106  H   CYS A  70       6.946  -5.595 -10.909  1.00  0.78           H  
ATOM   1107  HA  CYS A  70       6.353  -8.472 -11.539  1.00  0.78           H  
ATOM   1108 1HB  CYS A  70       9.029  -7.106 -12.054  1.00  0.78           H  
ATOM   1109 2HB  CYS A  70       8.567  -8.702 -12.518  1.00  0.78           H  
ATOM   1110  HG  CYS A  70       8.746  -7.648 -14.632  1.00  0.78           H  
ATOM   1111  N   PRO A  71       8.145  -9.150  -9.595  1.00  0.78           N  
ATOM   1112  CA  PRO A  71       8.941  -9.419  -8.416  1.00  0.78           C  
ATOM   1113  C   PRO A  71      10.212  -8.608  -8.526  1.00  0.78           C  
ATOM   1114  O   PRO A  71      10.747  -8.440  -9.625  1.00  0.78           O  
ATOM   1115  CB  PRO A  71       9.192 -10.924  -8.511  1.00  0.78           C  
ATOM   1116  CG  PRO A  71       8.003 -11.452  -9.317  1.00  0.78           C  
ATOM   1117  CD  PRO A  71       7.707 -10.366 -10.330  1.00  0.78           C  
ATOM   1118  HA  PRO A  71       8.379  -9.154  -7.505  1.00  0.78           H  
ATOM   1119 1HB  PRO A  71      10.163 -11.106  -8.999  1.00  0.78           H  
ATOM   1120 2HB  PRO A  71       9.257 -11.354  -7.500  1.00  0.78           H  
ATOM   1121 1HG  PRO A  71       8.242 -12.417  -9.783  1.00  0.78           H  
ATOM   1122 2HG  PRO A  71       7.148 -11.633  -8.647  1.00  0.78           H  
ATOM   1123 1HD  PRO A  71       8.289 -10.534 -11.245  1.00  0.78           H  
ATOM   1124 2HD  PRO A  71       6.627 -10.361 -10.516  1.00  0.78           H  
ATOM   1125  N   PHE A  72      10.704  -8.082  -7.422  1.00  0.80           N  
ATOM   1126  CA  PHE A  72      11.929  -7.316  -7.520  1.00  0.80           C  
ATOM   1127  C   PHE A  72      13.033  -8.292  -7.856  1.00  0.80           C  
ATOM   1128  O   PHE A  72      13.106  -9.369  -7.259  1.00  0.80           O  
ATOM   1129  CB  PHE A  72      12.298  -6.574  -6.232  1.00  0.80           C  
ATOM   1130  CG  PHE A  72      13.354  -5.600  -6.523  1.00  0.80           C  
ATOM   1131  CD1 PHE A  72      12.981  -4.429  -7.092  1.00  0.80           C  
ATOM   1132  CD2 PHE A  72      14.683  -5.836  -6.309  1.00  0.80           C  
ATOM   1133  CE1 PHE A  72      13.878  -3.490  -7.459  1.00  0.80           C  
ATOM   1134  CE2 PHE A  72      15.624  -4.884  -6.669  1.00  0.80           C  
ATOM   1135  CZ  PHE A  72      15.215  -3.704  -7.253  1.00  0.80           C  
ATOM   1136  H   PHE A  72      10.237  -8.203  -6.529  1.00  0.80           H  
ATOM   1137  HA  PHE A  72      11.838  -6.591  -8.330  1.00  0.80           H  
ATOM   1138 1HB  PHE A  72      11.450  -6.043  -5.837  1.00  0.80           H  
ATOM   1139 2HB  PHE A  72      12.653  -7.270  -5.472  1.00  0.80           H  
ATOM   1140  HD1 PHE A  72      11.928  -4.258  -7.249  1.00  0.80           H  
ATOM   1141  HD2 PHE A  72      14.985  -6.770  -5.869  1.00  0.80           H  
ATOM   1142  HE1 PHE A  72      13.521  -2.584  -7.917  1.00  0.80           H  
ATOM   1143  HE2 PHE A  72      16.680  -5.071  -6.505  1.00  0.80           H  
ATOM   1144  HZ  PHE A  72      15.945  -2.951  -7.548  1.00  0.80           H  
ATOM   1145  N   VAL A  73      13.896  -7.933  -8.788  1.00  0.83           N  
ATOM   1146  CA  VAL A  73      14.994  -8.817  -9.111  1.00  0.83           C  
ATOM   1147  C   VAL A  73      16.293  -8.209  -8.606  1.00  0.83           C  
ATOM   1148  O   VAL A  73      16.651  -7.074  -8.938  1.00  0.83           O  
ATOM   1149  CB  VAL A  73      15.065  -9.085 -10.619  1.00  0.83           C  
ATOM   1150  CG1 VAL A  73      16.224 -10.011 -10.918  1.00  0.83           C  
ATOM   1151  CG2 VAL A  73      13.758  -9.697 -11.109  1.00  0.83           C  
ATOM   1152  H   VAL A  73      13.787  -7.049  -9.262  1.00  0.83           H  
ATOM   1153  HA  VAL A  73      14.845  -9.771  -8.606  1.00  0.83           H  
ATOM   1154  HB  VAL A  73      15.239  -8.147 -11.132  1.00  0.83           H  
ATOM   1155 1HG1 VAL A  73      16.286 -10.199 -11.984  1.00  0.83           H  
ATOM   1156 2HG1 VAL A  73      17.153  -9.566 -10.568  1.00  0.83           H  
ATOM   1157 3HG1 VAL A  73      16.053 -10.937 -10.407  1.00  0.83           H  
ATOM   1158 1HG2 VAL A  73      13.821  -9.863 -12.174  1.00  0.83           H  
ATOM   1159 2HG2 VAL A  73      13.582 -10.643 -10.595  1.00  0.83           H  
ATOM   1160 3HG2 VAL A  73      12.933  -9.015 -10.900  1.00  0.83           H  
ATOM   1161  N   TYR A  74      16.995  -8.978  -7.799  1.00  0.86           N  
ATOM   1162  CA  TYR A  74      18.230  -8.552  -7.173  1.00  0.86           C  
ATOM   1163  C   TYR A  74      19.190  -9.710  -7.153  1.00  0.86           C  
ATOM   1164  O   TYR A  74      18.782 -10.854  -7.345  1.00  0.86           O  
ATOM   1165  CB  TYR A  74      17.958  -8.057  -5.756  1.00  0.86           C  
ATOM   1166  CG  TYR A  74      17.443  -9.130  -4.829  1.00  0.86           C  
ATOM   1167  CD1 TYR A  74      18.323  -9.825  -4.013  1.00  0.86           C  
ATOM   1168  CD2 TYR A  74      16.083  -9.429  -4.803  1.00  0.86           C  
ATOM   1169  CE1 TYR A  74      17.850 -10.806  -3.166  1.00  0.86           C  
ATOM   1170  CE2 TYR A  74      15.612 -10.411  -3.960  1.00  0.86           C  
ATOM   1171  CZ  TYR A  74      16.489 -11.098  -3.140  1.00  0.86           C  
ATOM   1172  OH  TYR A  74      16.016 -12.080  -2.296  1.00  0.86           O  
ATOM   1173  H   TYR A  74      16.635  -9.897  -7.589  1.00  0.86           H  
ATOM   1174  HA  TYR A  74      18.675  -7.752  -7.763  1.00  0.86           H  
ATOM   1175 1HB  TYR A  74      18.876  -7.653  -5.328  1.00  0.86           H  
ATOM   1176 2HB  TYR A  74      17.236  -7.260  -5.782  1.00  0.86           H  
ATOM   1177  HD1 TYR A  74      19.389  -9.593  -4.039  1.00  0.86           H  
ATOM   1178  HD2 TYR A  74      15.386  -8.896  -5.447  1.00  0.86           H  
ATOM   1179  HE1 TYR A  74      18.542 -11.349  -2.523  1.00  0.86           H  
ATOM   1180  HE2 TYR A  74      14.547 -10.645  -3.939  1.00  0.86           H  
ATOM   1181  HH  TYR A  74      16.738 -12.415  -1.759  1.00  0.86           H  
ATOM   1182  N   GLY A  75      20.461  -9.418  -6.923  1.00  0.88           N  
ATOM   1183  CA  GLY A  75      21.464 -10.460  -6.935  1.00  0.88           C  
ATOM   1184  C   GLY A  75      22.771  -9.906  -7.484  1.00  0.88           C  
ATOM   1185  O   GLY A  75      23.218  -8.830  -7.077  1.00  0.88           O  
ATOM   1186  H   GLY A  75      20.737  -8.462  -6.761  1.00  0.88           H  
ATOM   1187 1HA  GLY A  75      21.618 -10.830  -5.921  1.00  0.88           H  
ATOM   1188 2HA  GLY A  75      21.118 -11.289  -7.530  1.00  0.88           H  
ATOM   1189  N   VAL A  76      23.406 -10.676  -8.362  1.00  0.89           N  
ATOM   1190  CA  VAL A  76      24.711 -10.315  -8.912  1.00  0.89           C  
ATOM   1191  C   VAL A  76      24.680 -10.269 -10.435  1.00  0.89           C  
ATOM   1192  O   VAL A  76      23.706 -10.682 -11.069  1.00  0.89           O  
ATOM   1193  CB  VAL A  76      25.780 -11.321  -8.463  1.00  0.89           C  
ATOM   1194  CG1 VAL A  76      25.876 -11.338  -6.946  1.00  0.89           C  
ATOM   1195  CG2 VAL A  76      25.438 -12.688  -9.013  1.00  0.89           C  
ATOM   1196  H   VAL A  76      22.934 -11.530  -8.667  1.00  0.89           H  
ATOM   1197  HA  VAL A  76      24.986  -9.328  -8.541  1.00  0.89           H  
ATOM   1198  HB  VAL A  76      26.750 -11.010  -8.847  1.00  0.89           H  
ATOM   1199 1HG1 VAL A  76      26.651 -12.041  -6.640  1.00  0.89           H  
ATOM   1200 2HG1 VAL A  76      26.130 -10.339  -6.589  1.00  0.89           H  
ATOM   1201 3HG1 VAL A  76      24.924 -11.646  -6.518  1.00  0.89           H  
ATOM   1202 1HG2 VAL A  76      26.197 -13.404  -8.712  1.00  0.89           H  
ATOM   1203 2HG2 VAL A  76      24.461 -13.008  -8.634  1.00  0.89           H  
ATOM   1204 3HG2 VAL A  76      25.411 -12.625 -10.099  1.00  0.89           H  
ATOM   1205  N   GLU A  77      25.718  -9.703 -11.033  1.00  0.89           N  
ATOM   1206  CA  GLU A  77      25.778  -9.648 -12.483  1.00  0.89           C  
ATOM   1207  C   GLU A  77      26.047 -11.073 -13.029  1.00  0.89           C  
ATOM   1208  O   GLU A  77      26.901 -11.768 -12.483  1.00  0.89           O  
ATOM   1209  CB  GLU A  77      26.885  -8.669 -12.920  1.00  0.89           C  
ATOM   1210  CG  GLU A  77      26.932  -8.343 -14.410  1.00  0.89           C  
ATOM   1211  CD  GLU A  77      28.014  -7.373 -14.792  1.00  0.89           C  
ATOM   1212  OE1 GLU A  77      28.781  -6.980 -13.955  1.00  0.89           O  
ATOM   1213  OE2 GLU A  77      28.068  -7.029 -15.951  1.00  0.89           O  
ATOM   1214  H   GLU A  77      26.482  -9.337 -10.480  1.00  0.89           H  
ATOM   1215  HA  GLU A  77      24.823  -9.265 -12.821  1.00  0.89           H  
ATOM   1216 1HB  GLU A  77      26.763  -7.730 -12.383  1.00  0.89           H  
ATOM   1217 2HB  GLU A  77      27.859  -9.077 -12.645  1.00  0.89           H  
ATOM   1218 1HG  GLU A  77      27.070  -9.240 -14.971  1.00  0.89           H  
ATOM   1219 2HG  GLU A  77      25.974  -7.909 -14.698  1.00  0.89           H  
ATOM   1220  N   PRO A  78      25.341 -11.532 -14.090  1.00  0.89           N  
ATOM   1221  CA  PRO A  78      25.502 -12.818 -14.778  1.00  0.89           C  
ATOM   1222  C   PRO A  78      26.784 -12.931 -15.613  1.00  0.89           C  
ATOM   1223  O   PRO A  78      27.188 -14.017 -16.022  1.00  0.89           O  
ATOM   1224  CB  PRO A  78      24.278 -12.829 -15.692  1.00  0.89           C  
ATOM   1225  CG  PRO A  78      23.928 -11.396 -15.903  1.00  0.89           C  
ATOM   1226  CD  PRO A  78      24.242 -10.720 -14.635  1.00  0.89           C  
ATOM   1227  HA  PRO A  78      25.448 -13.635 -14.050  1.00  0.89           H  
ATOM   1228 1HB  PRO A  78      24.514 -13.340 -16.632  1.00  0.89           H  
ATOM   1229 2HB  PRO A  78      23.477 -13.392 -15.213  1.00  0.89           H  
ATOM   1230 1HG  PRO A  78      24.521 -10.969 -16.706  1.00  0.89           H  
ATOM   1231 2HG  PRO A  78      22.880 -11.300 -16.187  1.00  0.89           H  
ATOM   1232 1HD  PRO A  78      24.541  -9.705 -14.896  1.00  0.89           H  
ATOM   1233 2HD  PRO A  78      23.390 -10.749 -13.968  1.00  0.89           H  
ATOM   1234  N   SER A  79      27.409 -11.802 -15.859  1.00  0.89           N  
ATOM   1235  CA  SER A  79      28.576 -11.661 -16.711  1.00  0.89           C  
ATOM   1236  C   SER A  79      28.216 -11.933 -18.164  1.00  0.89           C  
ATOM   1237  O   SER A  79      27.059 -12.163 -18.507  1.00  0.89           O  
ATOM   1238  CB  SER A  79      29.709 -12.592 -16.291  1.00  0.89           C  
ATOM   1239  OG  SER A  79      30.895 -12.244 -16.969  1.00  0.89           O  
ATOM   1240  H   SER A  79      27.040 -10.961 -15.449  1.00  0.89           H  
ATOM   1241  HA  SER A  79      28.933 -10.632 -16.632  1.00  0.89           H  
ATOM   1242 1HB  SER A  79      29.858 -12.520 -15.213  1.00  0.89           H  
ATOM   1243 2HB  SER A  79      29.466 -13.622 -16.523  1.00  0.89           H  
ATOM   1244  HG  SER A  79      31.592 -12.773 -16.564  1.00  0.89           H  
ATOM   1245  N   ASP A  80      29.232 -11.950 -19.008  1.00  0.89           N  
ATOM   1246  CA  ASP A  80      29.041 -12.059 -20.446  1.00  0.89           C  
ATOM   1247  C   ASP A  80      28.650 -13.452 -20.888  1.00  0.89           C  
ATOM   1248  O   ASP A  80      27.718 -13.624 -21.679  1.00  0.89           O  
ATOM   1249  CB  ASP A  80      30.322 -11.610 -21.155  1.00  0.89           C  
ATOM   1250  CG  ASP A  80      30.203 -11.459 -22.643  1.00  0.89           C  
ATOM   1251  OD1 ASP A  80      29.128 -11.190 -23.119  1.00  0.89           O  
ATOM   1252  OD2 ASP A  80      31.191 -11.551 -23.325  1.00  0.89           O  
ATOM   1253  H   ASP A  80      30.154 -11.840 -18.608  1.00  0.89           H  
ATOM   1254  HA  ASP A  80      28.231 -11.390 -20.730  1.00  0.89           H  
ATOM   1255 1HB  ASP A  80      30.657 -10.665 -20.738  1.00  0.89           H  
ATOM   1256 2HB  ASP A  80      31.108 -12.338 -20.956  1.00  0.89           H  
ATOM   1257  N   GLU A  81      29.348 -14.456 -20.382  1.00  0.89           N  
ATOM   1258  CA  GLU A  81      29.047 -15.808 -20.800  1.00  0.89           C  
ATOM   1259  C   GLU A  81      27.605 -16.189 -20.501  1.00  0.89           C  
ATOM   1260  O   GLU A  81      27.000 -16.914 -21.274  1.00  0.89           O  
ATOM   1261  CB  GLU A  81      29.987 -16.819 -20.159  1.00  0.89           C  
ATOM   1262  CG  GLU A  81      29.787 -18.244 -20.664  1.00  0.89           C  
ATOM   1263  CD  GLU A  81      30.792 -19.236 -20.124  1.00  0.89           C  
ATOM   1264  OE1 GLU A  81      31.600 -18.865 -19.305  1.00  0.89           O  
ATOM   1265  OE2 GLU A  81      30.763 -20.370 -20.565  1.00  0.89           O  
ATOM   1266  H   GLU A  81      30.089 -14.274 -19.722  1.00  0.89           H  
ATOM   1267  HA  GLU A  81      29.185 -15.863 -21.882  1.00  0.89           H  
ATOM   1268 1HB  GLU A  81      31.021 -16.530 -20.347  1.00  0.89           H  
ATOM   1269 2HB  GLU A  81      29.836 -16.821 -19.078  1.00  0.89           H  
ATOM   1270 1HG  GLU A  81      28.791 -18.561 -20.365  1.00  0.89           H  
ATOM   1271 2HG  GLU A  81      29.826 -18.245 -21.753  1.00  0.89           H  
ATOM   1272  N   GLU A  82      27.037 -15.749 -19.377  1.00  0.88           N  
ATOM   1273  CA  GLU A  82      25.671 -16.179 -19.116  1.00  0.88           C  
ATOM   1274  C   GLU A  82      24.649 -15.298 -19.845  1.00  0.88           C  
ATOM   1275  O   GLU A  82      23.612 -15.809 -20.285  1.00  0.88           O  
ATOM   1276  CB  GLU A  82      25.393 -16.255 -17.629  1.00  0.88           C  
ATOM   1277  CG  GLU A  82      26.225 -17.296 -16.905  1.00  0.88           C  
ATOM   1278  CD  GLU A  82      25.898 -17.354 -15.466  1.00  0.88           C  
ATOM   1279  OE1 GLU A  82      25.032 -16.631 -15.061  1.00  0.88           O  
ATOM   1280  OE2 GLU A  82      26.518 -18.090 -14.730  1.00  0.88           O  
ATOM   1281  H   GLU A  82      27.528 -15.141 -18.734  1.00  0.88           H  
ATOM   1282  HA  GLU A  82      25.561 -17.191 -19.502  1.00  0.88           H  
ATOM   1283 1HB  GLU A  82      25.564 -15.305 -17.189  1.00  0.88           H  
ATOM   1284 2HB  GLU A  82      24.346 -16.502 -17.474  1.00  0.88           H  
ATOM   1285 1HG  GLU A  82      26.056 -18.272 -17.359  1.00  0.88           H  
ATOM   1286 2HG  GLU A  82      27.278 -17.040 -17.027  1.00  0.88           H  
ATOM   1287  N   MET A  83      24.937 -13.995 -20.036  1.00  0.88           N  
ATOM   1288  CA  MET A  83      23.992 -13.153 -20.778  1.00  0.88           C  
ATOM   1289  C   MET A  83      23.810 -13.715 -22.175  1.00  0.88           C  
ATOM   1290  O   MET A  83      22.684 -13.791 -22.653  1.00  0.88           O  
ATOM   1291  CB  MET A  83      24.459 -11.713 -20.833  1.00  0.88           C  
ATOM   1292  CG  MET A  83      24.372 -10.961 -19.563  1.00  0.88           C  
ATOM   1293  SD  MET A  83      25.236  -9.356 -19.639  1.00  0.88           S  
ATOM   1294  CE  MET A  83      24.263  -8.344 -20.750  1.00  0.88           C  
ATOM   1295  H   MET A  83      25.788 -13.572 -19.658  1.00  0.88           H  
ATOM   1296  HA  MET A  83      23.025 -13.182 -20.277  1.00  0.88           H  
ATOM   1297 1HB  MET A  83      25.507 -11.705 -21.103  1.00  0.88           H  
ATOM   1298 2HB  MET A  83      23.909 -11.171 -21.604  1.00  0.88           H  
ATOM   1299 1HG  MET A  83      23.336 -10.789 -19.321  1.00  0.88           H  
ATOM   1300 2HG  MET A  83      24.801 -11.565 -18.797  1.00  0.88           H  
ATOM   1301 1HE  MET A  83      24.741  -7.377 -20.882  1.00  0.88           H  
ATOM   1302 2HE  MET A  83      24.186  -8.823 -21.703  1.00  0.88           H  
ATOM   1303 3HE  MET A  83      23.276  -8.196 -20.343  1.00  0.88           H  
ATOM   1304  N   SER A  84      24.900 -14.231 -22.775  1.00  0.88           N  
ATOM   1305  CA  SER A  84      24.870 -14.859 -24.104  1.00  0.88           C  
ATOM   1306  C   SER A  84      23.812 -15.947 -24.138  1.00  0.88           C  
ATOM   1307  O   SER A  84      22.721 -15.577 -24.567  1.00  0.88           O  
ATOM   1308  CB  SER A  84      26.210 -15.471 -24.442  1.00  0.88           C  
ATOM   1309  OG  SER A  84      26.167 -16.131 -25.700  1.00  0.88           O  
ATOM   1310  H   SER A  84      25.806 -14.134 -22.308  1.00  0.88           H  
ATOM   1311  HA  SER A  84      24.619 -14.101 -24.847  1.00  0.88           H  
ATOM   1312 1HB  SER A  84      26.976 -14.692 -24.451  1.00  0.88           H  
ATOM   1313 2HB  SER A  84      26.480 -16.182 -23.668  1.00  0.88           H  
ATOM   1314  HG  SER A  84      26.190 -15.444 -26.387  1.00  0.88           H  
ATOM   1315  N   ARG A  85      23.876 -16.702 -23.034  1.00  0.87           N  
ATOM   1316  CA  ARG A  85      23.285 -18.005 -23.131  1.00  0.87           C  
ATOM   1317  C   ARG A  85      21.820 -17.735 -22.885  1.00  0.87           C  
ATOM   1318  O   ARG A  85      20.944 -18.384 -23.454  1.00  0.87           O  
ATOM   1319  CB  ARG A  85      23.882 -18.980 -22.133  1.00  0.87           C  
ATOM   1320  CG  ARG A  85      25.298 -19.362 -22.461  1.00  0.87           C  
ATOM   1321  CD  ARG A  85      25.841 -20.366 -21.537  1.00  0.87           C  
ATOM   1322  NE  ARG A  85      27.250 -20.578 -21.760  1.00  0.87           N  
ATOM   1323  CZ  ARG A  85      27.764 -21.276 -22.782  1.00  0.87           C  
ATOM   1324  NH1 ARG A  85      26.966 -21.788 -23.695  1.00  0.87           N  
ATOM   1325  NH2 ARG A  85      29.073 -21.429 -22.867  1.00  0.87           N  
ATOM   1326  H   ARG A  85      23.531 -16.251 -22.187  1.00  0.87           H  
ATOM   1327  HA  ARG A  85      23.419 -18.401 -24.131  1.00  0.87           H  
ATOM   1328 1HB  ARG A  85      23.880 -18.526 -21.140  1.00  0.87           H  
ATOM   1329 2HB  ARG A  85      23.283 -19.888 -22.091  1.00  0.87           H  
ATOM   1330 1HG  ARG A  85      25.301 -19.807 -23.452  1.00  0.87           H  
ATOM   1331 2HG  ARG A  85      25.918 -18.506 -22.490  1.00  0.87           H  
ATOM   1332 1HD  ARG A  85      25.706 -20.023 -20.513  1.00  0.87           H  
ATOM   1333 2HD  ARG A  85      25.321 -21.315 -21.683  1.00  0.87           H  
ATOM   1334  HE  ARG A  85      27.903 -20.190 -21.080  1.00  0.87           H  
ATOM   1335 1HH1 ARG A  85      25.960 -21.657 -23.638  1.00  0.87           H  
ATOM   1336 2HH1 ARG A  85      27.334 -22.301 -24.503  1.00  0.87           H  
ATOM   1337 1HH2 ARG A  85      29.677 -21.016 -22.137  1.00  0.87           H  
ATOM   1338 2HH2 ARG A  85      29.475 -21.946 -23.633  1.00  0.87           H  
ATOM   1339  N   ALA A  86      21.563 -16.729 -22.034  1.00  0.88           N  
ATOM   1340  CA  ALA A  86      20.201 -16.309 -21.723  1.00  0.88           C  
ATOM   1341  C   ALA A  86      19.501 -15.774 -22.970  1.00  0.88           C  
ATOM   1342  O   ALA A  86      18.345 -16.098 -23.227  1.00  0.88           O  
ATOM   1343  CB  ALA A  86      20.203 -15.247 -20.639  1.00  0.88           C  
ATOM   1344  H   ALA A  86      22.348 -16.249 -21.589  1.00  0.88           H  
ATOM   1345  HA  ALA A  86      19.653 -17.180 -21.368  1.00  0.88           H  
ATOM   1346 1HB  ALA A  86      19.179 -14.968 -20.404  1.00  0.88           H  
ATOM   1347 2HB  ALA A  86      20.689 -15.637 -19.745  1.00  0.88           H  
ATOM   1348 3HB  ALA A  86      20.748 -14.372 -20.990  1.00  0.88           H  
ATOM   1349  N   VAL A  87      20.214 -15.009 -23.803  1.00  0.88           N  
ATOM   1350  CA  VAL A  87      19.602 -14.457 -25.007  1.00  0.88           C  
ATOM   1351  C   VAL A  87      19.230 -15.609 -25.938  1.00  0.88           C  
ATOM   1352  O   VAL A  87      18.154 -15.624 -26.547  1.00  0.88           O  
ATOM   1353  CB  VAL A  87      20.556 -13.487 -25.747  1.00  0.88           C  
ATOM   1354  CG1 VAL A  87      19.946 -13.103 -27.053  1.00  0.88           C  
ATOM   1355  CG2 VAL A  87      20.805 -12.228 -24.947  1.00  0.88           C  
ATOM   1356  H   VAL A  87      21.192 -14.785 -23.592  1.00  0.88           H  
ATOM   1357  HA  VAL A  87      18.698 -13.919 -24.725  1.00  0.88           H  
ATOM   1358  HB  VAL A  87      21.492 -13.999 -25.946  1.00  0.88           H  
ATOM   1359 1HG1 VAL A  87      20.626 -12.451 -27.598  1.00  0.88           H  
ATOM   1360 2HG1 VAL A  87      19.769 -13.998 -27.602  1.00  0.88           H  
ATOM   1361 3HG1 VAL A  87      19.001 -12.589 -26.881  1.00  0.88           H  
ATOM   1362 1HG2 VAL A  87      21.478 -11.576 -25.503  1.00  0.88           H  
ATOM   1363 2HG2 VAL A  87      19.861 -11.726 -24.792  1.00  0.88           H  
ATOM   1364 3HG2 VAL A  87      21.248 -12.473 -23.998  1.00  0.88           H  
ATOM   1365  N   ILE A  88      20.145 -16.573 -26.035  1.00  0.90           N  
ATOM   1366  CA  ILE A  88      19.987 -17.744 -26.894  1.00  0.90           C  
ATOM   1367  C   ILE A  88      18.816 -18.611 -26.414  1.00  0.90           C  
ATOM   1368  O   ILE A  88      17.991 -19.053 -27.223  1.00  0.90           O  
ATOM   1369  CB  ILE A  88      21.282 -18.579 -26.890  1.00  0.90           C  
ATOM   1370  CG1 ILE A  88      22.385 -17.798 -27.541  1.00  0.90           C  
ATOM   1371  CG2 ILE A  88      21.110 -19.822 -27.655  1.00  0.90           C  
ATOM   1372  CD1 ILE A  88      23.762 -18.411 -27.351  1.00  0.90           C  
ATOM   1373  H   ILE A  88      20.997 -16.453 -25.485  1.00  0.90           H  
ATOM   1374  HA  ILE A  88      19.780 -17.416 -27.907  1.00  0.90           H  
ATOM   1375  HB  ILE A  88      21.565 -18.811 -25.871  1.00  0.90           H  
ATOM   1376 1HG1 ILE A  88      22.181 -17.717 -28.611  1.00  0.90           H  
ATOM   1377 2HG1 ILE A  88      22.379 -16.809 -27.111  1.00  0.90           H  
ATOM   1378 1HG2 ILE A  88      22.031 -20.379 -27.654  1.00  0.90           H  
ATOM   1379 2HG2 ILE A  88      20.316 -20.426 -27.219  1.00  0.90           H  
ATOM   1380 3HG2 ILE A  88      20.872 -19.552 -28.655  1.00  0.90           H  
ATOM   1381 1HD1 ILE A  88      24.516 -17.795 -27.840  1.00  0.90           H  
ATOM   1382 2HD1 ILE A  88      23.997 -18.481 -26.298  1.00  0.90           H  
ATOM   1383 3HD1 ILE A  88      23.768 -19.399 -27.784  1.00  0.90           H  
ATOM   1384  N   ASP A  89      18.728 -18.836 -25.097  1.00  0.93           N  
ATOM   1385  CA  ASP A  89      17.668 -19.644 -24.503  1.00  0.93           C  
ATOM   1386  C   ASP A  89      16.307 -18.997 -24.734  1.00  0.93           C  
ATOM   1387  O   ASP A  89      15.348 -19.685 -25.092  1.00  0.93           O  
ATOM   1388  CB  ASP A  89      17.930 -19.800 -22.995  1.00  0.93           C  
ATOM   1389  CG  ASP A  89      17.056 -20.831 -22.263  1.00  0.93           C  
ATOM   1390  OD1 ASP A  89      17.160 -21.999 -22.579  1.00  0.93           O  
ATOM   1391  OD2 ASP A  89      16.298 -20.462 -21.368  1.00  0.93           O  
ATOM   1392  H   ASP A  89      19.445 -18.455 -24.484  1.00  0.93           H  
ATOM   1393  HA  ASP A  89      17.675 -20.626 -24.972  1.00  0.93           H  
ATOM   1394 1HB  ASP A  89      18.977 -20.070 -22.850  1.00  0.93           H  
ATOM   1395 2HB  ASP A  89      17.791 -18.827 -22.517  1.00  0.93           H  
ATOM   1396  N   ILE A  90      16.245 -17.668 -24.625  1.00  0.97           N  
ATOM   1397  CA  ILE A  90      15.003 -16.956 -24.861  1.00  0.97           C  
ATOM   1398  C   ILE A  90      14.601 -17.152 -26.309  1.00  0.97           C  
ATOM   1399  O   ILE A  90      13.448 -17.488 -26.584  1.00  0.97           O  
ATOM   1400  CB  ILE A  90      15.171 -15.464 -24.507  1.00  0.97           C  
ATOM   1401  CG1 ILE A  90      15.354 -15.364 -22.958  1.00  0.97           C  
ATOM   1402  CG2 ILE A  90      13.951 -14.645 -25.005  1.00  0.97           C  
ATOM   1403  CD1 ILE A  90      15.882 -14.034 -22.457  1.00  0.97           C  
ATOM   1404  H   ILE A  90      17.065 -17.145 -24.319  1.00  0.97           H  
ATOM   1405  HA  ILE A  90      14.230 -17.375 -24.223  1.00  0.97           H  
ATOM   1406  HB  ILE A  90      16.080 -15.081 -24.969  1.00  0.97           H  
ATOM   1407 1HG1 ILE A  90      14.386 -15.543 -22.488  1.00  0.97           H  
ATOM   1408 2HG1 ILE A  90      16.027 -16.149 -22.638  1.00  0.97           H  
ATOM   1409 1HG2 ILE A  90      14.086 -13.610 -24.747  1.00  0.97           H  
ATOM   1410 2HG2 ILE A  90      13.868 -14.736 -26.093  1.00  0.97           H  
ATOM   1411 3HG2 ILE A  90      13.042 -15.019 -24.538  1.00  0.97           H  
ATOM   1412 1HD1 ILE A  90      15.968 -14.068 -21.372  1.00  0.97           H  
ATOM   1413 2HD1 ILE A  90      16.866 -13.843 -22.895  1.00  0.97           H  
ATOM   1414 3HD1 ILE A  90      15.219 -13.264 -22.733  1.00  0.97           H  
ATOM   1415  N   PHE A  91      15.540 -16.997 -27.235  1.00  1.02           N  
ATOM   1416  CA  PHE A  91      15.241 -17.184 -28.648  1.00  1.02           C  
ATOM   1417  C   PHE A  91      14.661 -18.593 -28.879  1.00  1.02           C  
ATOM   1418  O   PHE A  91      13.588 -18.758 -29.466  1.00  1.02           O  
ATOM   1419  CB  PHE A  91      16.508 -17.009 -29.474  1.00  1.02           C  
ATOM   1420  CG  PHE A  91      16.327 -17.015 -30.956  1.00  1.02           C  
ATOM   1421  CD1 PHE A  91      16.164 -15.839 -31.608  1.00  1.02           C  
ATOM   1422  CD2 PHE A  91      16.307 -18.163 -31.688  1.00  1.02           C  
ATOM   1423  CE1 PHE A  91      16.026 -15.790 -32.978  1.00  1.02           C  
ATOM   1424  CE2 PHE A  91      16.166 -18.129 -33.049  1.00  1.02           C  
ATOM   1425  CZ  PHE A  91      16.030 -16.939 -33.702  1.00  1.02           C  
ATOM   1426  H   PHE A  91      16.484 -16.709 -26.960  1.00  1.02           H  
ATOM   1427  HA  PHE A  91      14.498 -16.446 -28.952  1.00  1.02           H  
ATOM   1428 1HB  PHE A  91      16.980 -16.066 -29.191  1.00  1.02           H  
ATOM   1429 2HB  PHE A  91      17.206 -17.797 -29.226  1.00  1.02           H  
ATOM   1430  HD1 PHE A  91      16.165 -14.943 -31.017  1.00  1.02           H  
ATOM   1431  HD2 PHE A  91      16.406 -19.115 -31.179  1.00  1.02           H  
ATOM   1432  HE1 PHE A  91      15.917 -14.841 -33.480  1.00  1.02           H  
ATOM   1433  HE2 PHE A  91      16.171 -19.048 -33.599  1.00  1.02           H  
ATOM   1434  HZ  PHE A  91      15.923 -16.913 -34.788  1.00  1.02           H  
ATOM   1435  N   ASN A  92      15.331 -19.615 -28.327  1.00  1.09           N  
ATOM   1436  CA  ASN A  92      14.893 -21.008 -28.484  1.00  1.09           C  
ATOM   1437  C   ASN A  92      13.510 -21.309 -27.901  1.00  1.09           C  
ATOM   1438  O   ASN A  92      12.779 -22.155 -28.425  1.00  1.09           O  
ATOM   1439  CB  ASN A  92      15.901 -21.933 -27.821  1.00  1.09           C  
ATOM   1440  CG  ASN A  92      17.135 -22.131 -28.611  1.00  1.09           C  
ATOM   1441  OD1 ASN A  92      17.087 -22.063 -29.838  1.00  1.09           O  
ATOM   1442  ND2 ASN A  92      18.232 -22.352 -27.950  1.00  1.09           N  
ATOM   1443  H   ASN A  92      16.196 -19.425 -27.820  1.00  1.09           H  
ATOM   1444  HA  ASN A  92      14.853 -21.229 -29.552  1.00  1.09           H  
ATOM   1445 1HB  ASN A  92      16.175 -21.520 -26.850  1.00  1.09           H  
ATOM   1446 2HB  ASN A  92      15.436 -22.900 -27.641  1.00  1.09           H  
ATOM   1447 1HD2 ASN A  92      19.092 -22.475 -28.441  1.00  1.09           H  
ATOM   1448 2HD2 ASN A  92      18.216 -22.399 -26.952  1.00  1.09           H  
ATOM   1449  N   LYS A  93      13.151 -20.629 -26.816  1.00  1.16           N  
ATOM   1450  CA  LYS A  93      11.874 -20.856 -26.150  1.00  1.16           C  
ATOM   1451  C   LYS A  93      10.726 -19.953 -26.595  1.00  1.16           C  
ATOM   1452  O   LYS A  93       9.561 -20.345 -26.491  1.00  1.16           O  
ATOM   1453  CB  LYS A  93      12.078 -20.709 -24.651  1.00  1.16           C  
ATOM   1454  CG  LYS A  93      12.922 -21.811 -24.058  1.00  1.16           C  
ATOM   1455  CD  LYS A  93      13.185 -21.590 -22.598  1.00  1.16           C  
ATOM   1456  CE  LYS A  93      13.981 -22.746 -22.011  1.00  1.16           C  
ATOM   1457  NZ  LYS A  93      14.453 -22.445 -20.639  1.00  1.16           N  
ATOM   1458  H   LYS A  93      13.812 -19.966 -26.407  1.00  1.16           H  
ATOM   1459  HA  LYS A  93      11.575 -21.883 -26.355  1.00  1.16           H  
ATOM   1460 1HB  LYS A  93      12.578 -19.755 -24.450  1.00  1.16           H  
ATOM   1461 2HB  LYS A  93      11.114 -20.692 -24.148  1.00  1.16           H  
ATOM   1462 1HG  LYS A  93      12.431 -22.771 -24.199  1.00  1.16           H  
ATOM   1463 2HG  LYS A  93      13.884 -21.833 -24.575  1.00  1.16           H  
ATOM   1464 1HD  LYS A  93      13.775 -20.676 -22.476  1.00  1.16           H  
ATOM   1465 2HD  LYS A  93      12.250 -21.481 -22.057  1.00  1.16           H  
ATOM   1466 1HE  LYS A  93      13.353 -23.632 -21.981  1.00  1.16           H  
ATOM   1467 2HE  LYS A  93      14.843 -22.946 -22.645  1.00  1.16           H  
ATOM   1468 1HZ  LYS A  93      14.987 -23.216 -20.287  1.00  1.16           H  
ATOM   1469 2HZ  LYS A  93      15.066 -21.611 -20.712  1.00  1.16           H  
ATOM   1470 3HZ  LYS A  93      13.682 -22.253 -20.030  1.00  1.16           H  
ATOM   1471  N   THR A  94      11.035 -18.749 -27.076  1.00  1.23           N  
ATOM   1472  CA  THR A  94       9.988 -17.791 -27.408  1.00  1.23           C  
ATOM   1473  C   THR A  94       9.908 -17.423 -28.894  1.00  1.23           C  
ATOM   1474  O   THR A  94       8.883 -16.911 -29.365  1.00  1.23           O  
ATOM   1475  CB  THR A  94      10.242 -16.483 -26.647  1.00  1.23           C  
ATOM   1476  OG1 THR A  94      11.477 -15.911 -27.115  1.00  1.23           O  
ATOM   1477  CG2 THR A  94      10.402 -16.754 -25.147  1.00  1.23           C  
ATOM   1478  H   THR A  94      12.010 -18.466 -27.138  1.00  1.23           H  
ATOM   1479  HA  THR A  94       9.026 -18.205 -27.105  1.00  1.23           H  
ATOM   1480  HB  THR A  94       9.415 -15.793 -26.822  1.00  1.23           H  
ATOM   1481  HG1 THR A  94      12.212 -16.476 -26.812  1.00  1.23           H  
ATOM   1482 1HG2 THR A  94      10.587 -15.816 -24.638  1.00  1.23           H  
ATOM   1483 2HG2 THR A  94       9.504 -17.214 -24.752  1.00  1.23           H  
ATOM   1484 3HG2 THR A  94      11.245 -17.426 -24.986  1.00  1.23           H  
ATOM   1485  N   GLY A  95      10.992 -17.626 -29.637  1.00  1.29           N  
ATOM   1486  CA  GLY A  95      11.037 -17.168 -31.009  1.00  1.29           C  
ATOM   1487  C   GLY A  95      11.304 -15.667 -31.058  1.00  1.29           C  
ATOM   1488  O   GLY A  95      11.045 -15.026 -32.078  1.00  1.29           O  
ATOM   1489  H   GLY A  95      11.825 -18.078 -29.268  1.00  1.29           H  
ATOM   1490 1HA  GLY A  95      11.833 -17.696 -31.536  1.00  1.29           H  
ATOM   1491 2HA  GLY A  95      10.101 -17.400 -31.514  1.00  1.29           H  
ATOM   1492  N   ARG A  96      11.777 -15.088 -29.940  1.00  1.34           N  
ATOM   1493  CA  ARG A  96      12.050 -13.660 -29.892  1.00  1.34           C  
ATOM   1494  C   ARG A  96      13.504 -13.289 -29.569  1.00  1.34           C  
ATOM   1495  O   ARG A  96      14.220 -14.014 -28.877  1.00  1.34           O  
ATOM   1496  CB  ARG A  96      11.170 -12.978 -28.846  1.00  1.34           C  
ATOM   1497  CG  ARG A  96       9.668 -13.005 -29.112  1.00  1.34           C  
ATOM   1498  CD  ARG A  96       8.913 -12.299 -28.038  1.00  1.34           C  
ATOM   1499  NE  ARG A  96       7.458 -12.351 -28.235  1.00  1.34           N  
ATOM   1500  CZ  ARG A  96       6.754 -11.488 -28.997  1.00  1.34           C  
ATOM   1501  NH1 ARG A  96       7.379 -10.534 -29.642  1.00  1.34           N  
ATOM   1502  NH2 ARG A  96       5.440 -11.595 -29.091  1.00  1.34           N  
ATOM   1503  H   ARG A  96      11.899 -15.626 -29.088  1.00  1.34           H  
ATOM   1504  HA  ARG A  96      11.805 -13.261 -30.864  1.00  1.34           H  
ATOM   1505 1HB  ARG A  96      11.343 -13.426 -27.870  1.00  1.34           H  
ATOM   1506 2HB  ARG A  96      11.463 -11.928 -28.776  1.00  1.34           H  
ATOM   1507 1HG  ARG A  96       9.466 -12.506 -30.058  1.00  1.34           H  
ATOM   1508 2HG  ARG A  96       9.318 -14.039 -29.158  1.00  1.34           H  
ATOM   1509 1HD  ARG A  96       9.139 -12.759 -27.071  1.00  1.34           H  
ATOM   1510 2HD  ARG A  96       9.221 -11.256 -28.023  1.00  1.34           H  
ATOM   1511  HE  ARG A  96       6.932 -13.075 -27.718  1.00  1.34           H  
ATOM   1512 1HH1 ARG A  96       8.380 -10.455 -29.555  1.00  1.34           H  
ATOM   1513 2HH1 ARG A  96       6.861  -9.880 -30.212  1.00  1.34           H  
ATOM   1514 1HH2 ARG A  96       4.948 -12.330 -28.590  1.00  1.34           H  
ATOM   1515 2HH2 ARG A  96       4.921 -10.945 -29.658  1.00  1.34           H  
ATOM   1516  N   ILE A  97      13.905 -12.110 -30.041  1.00  1.38           N  
ATOM   1517  CA  ILE A  97      15.198 -11.503 -29.707  1.00  1.38           C  
ATOM   1518  C   ILE A  97      14.939 -10.243 -28.937  1.00  1.38           C  
ATOM   1519  O   ILE A  97      14.060  -9.461 -29.292  1.00  1.38           O  
ATOM   1520  CB  ILE A  97      16.070 -11.152 -30.918  1.00  1.38           C  
ATOM   1521  CG1 ILE A  97      16.385 -12.324 -31.644  1.00  1.38           C  
ATOM   1522  CG2 ILE A  97      17.394 -10.495 -30.466  1.00  1.38           C  
ATOM   1523  CD1 ILE A  97      16.989 -12.017 -32.915  1.00  1.38           C  
ATOM   1524  H   ILE A  97      13.250 -11.608 -30.641  1.00  1.38           H  
ATOM   1525  HA  ILE A  97      15.758 -12.186 -29.066  1.00  1.38           H  
ATOM   1526  HB  ILE A  97      15.530 -10.480 -31.581  1.00  1.38           H  
ATOM   1527 1HG1 ILE A  97      17.082 -12.923 -31.065  1.00  1.38           H  
ATOM   1528 2HG1 ILE A  97      15.489 -12.890 -31.798  1.00  1.38           H  
ATOM   1529 1HG2 ILE A  97      17.999 -10.282 -31.332  1.00  1.38           H  
ATOM   1530 2HG2 ILE A  97      17.200  -9.569 -29.933  1.00  1.38           H  
ATOM   1531 3HG2 ILE A  97      17.940 -11.181 -29.816  1.00  1.38           H  
ATOM   1532 1HD1 ILE A  97      17.210 -12.937 -33.418  1.00  1.38           H  
ATOM   1533 2HD1 ILE A  97      16.302 -11.419 -33.509  1.00  1.38           H  
ATOM   1534 3HD1 ILE A  97      17.908 -11.462 -32.754  1.00  1.38           H  
ATOM   1535  N   LEU A  98      15.653 -10.055 -27.849  1.00  1.41           N  
ATOM   1536  CA  LEU A  98      15.408  -8.881 -27.043  1.00  1.41           C  
ATOM   1537  C   LEU A  98      16.360  -7.761 -27.434  1.00  1.41           C  
ATOM   1538  O   LEU A  98      17.574  -7.854 -27.265  1.00  1.41           O  
ATOM   1539  CB  LEU A  98      15.527  -9.291 -25.600  1.00  1.41           C  
ATOM   1540  CG  LEU A  98      14.658 -10.478 -25.291  1.00  1.41           C  
ATOM   1541  CD1 LEU A  98      14.761 -10.766 -23.899  1.00  1.41           C  
ATOM   1542  CD2 LEU A  98      13.255 -10.217 -25.702  1.00  1.41           C  
ATOM   1543  H   LEU A  98      16.364 -10.725 -27.585  1.00  1.41           H  
ATOM   1544  HA  LEU A  98      14.388  -8.536 -27.215  1.00  1.41           H  
ATOM   1545 1HB  LEU A  98      16.541  -9.568 -25.384  1.00  1.41           H  
ATOM   1546 2HB  LEU A  98      15.233  -8.461 -24.953  1.00  1.41           H  
ATOM   1547  HG  LEU A  98      15.024 -11.348 -25.842  1.00  1.41           H  
ATOM   1548 1HD1 LEU A  98      14.145 -11.610 -23.666  1.00  1.41           H  
ATOM   1549 2HD1 LEU A  98      15.800 -10.973 -23.637  1.00  1.41           H  
ATOM   1550 3HD1 LEU A  98      14.411  -9.907 -23.365  1.00  1.41           H  
ATOM   1551 1HD2 LEU A  98      12.667 -11.101 -25.491  1.00  1.41           H  
ATOM   1552 2HD2 LEU A  98      12.864  -9.358 -25.153  1.00  1.41           H  
ATOM   1553 3HD2 LEU A  98      13.214 -10.016 -26.757  1.00  1.41           H  
ATOM   1554  N   ALA A  99      15.790  -6.707 -27.999  1.00  1.46           N  
ATOM   1555  CA  ALA A  99      16.538  -5.592 -28.574  1.00  1.46           C  
ATOM   1556  C   ALA A  99      17.408  -4.865 -27.554  1.00  1.46           C  
ATOM   1557  O   ALA A  99      18.464  -4.328 -27.885  1.00  1.46           O  
ATOM   1558  CB  ALA A  99      15.576  -4.619 -29.199  1.00  1.46           C  
ATOM   1559  H   ALA A  99      14.770  -6.658 -28.017  1.00  1.46           H  
ATOM   1560  HA  ALA A  99      17.190  -5.993 -29.349  1.00  1.46           H  
ATOM   1561 1HB  ALA A  99      16.117  -3.802 -29.651  1.00  1.46           H  
ATOM   1562 2HB  ALA A  99      14.973  -5.117 -29.950  1.00  1.46           H  
ATOM   1563 3HB  ALA A  99      14.941  -4.231 -28.423  1.00  1.46           H  
ATOM   1564  N   ASP A 100      16.949  -4.850 -26.308  1.00  1.51           N  
ATOM   1565  CA  ASP A 100      17.610  -4.133 -25.226  1.00  1.51           C  
ATOM   1566  C   ASP A 100      18.659  -4.996 -24.484  1.00  1.51           C  
ATOM   1567  O   ASP A 100      19.367  -4.514 -23.587  1.00  1.51           O  
ATOM   1568  CB  ASP A 100      16.525  -3.639 -24.267  1.00  1.51           C  
ATOM   1569  CG  ASP A 100      15.571  -2.561 -24.889  1.00  1.51           C  
ATOM   1570  OD1 ASP A 100      16.075  -1.664 -25.527  1.00  1.51           O  
ATOM   1571  OD2 ASP A 100      14.346  -2.682 -24.755  1.00  1.51           O  
ATOM   1572  H   ASP A 100      16.085  -5.340 -26.111  1.00  1.51           H  
ATOM   1573  HA  ASP A 100      18.122  -3.269 -25.653  1.00  1.51           H  
ATOM   1574 1HB  ASP A 100      15.919  -4.490 -23.950  1.00  1.51           H  
ATOM   1575 2HB  ASP A 100      16.992  -3.227 -23.373  1.00  1.51           H  
ATOM   1576  N   ALA A 101      18.804  -6.260 -24.923  1.00  1.57           N  
ATOM   1577  CA  ALA A 101      19.708  -7.256 -24.326  1.00  1.57           C  
ATOM   1578  C   ALA A 101      21.196  -6.878 -24.184  1.00  1.57           C  
ATOM   1579  O   ALA A 101      21.826  -7.401 -23.261  1.00  1.57           O  
ATOM   1580  CB  ALA A 101      19.632  -8.536 -25.119  1.00  1.57           C  
ATOM   1581  H   ALA A 101      18.238  -6.583 -25.706  1.00  1.57           H  
ATOM   1582  HA  ALA A 101      19.344  -7.472 -23.342  1.00  1.57           H  
ATOM   1583 1HB  ALA A 101      20.244  -9.288 -24.644  1.00  1.57           H  
ATOM   1584 2HB  ALA A 101      18.616  -8.873 -25.145  1.00  1.57           H  
ATOM   1585 3HB  ALA A 101      19.966  -8.381 -26.123  1.00  1.57           H  
ATOM   1586  N   PRO A 102      21.846  -6.091 -25.070  1.00  1.60           N  
ATOM   1587  CA  PRO A 102      23.250  -5.731 -24.981  1.00  1.60           C  
ATOM   1588  C   PRO A 102      23.677  -5.021 -23.692  1.00  1.60           C  
ATOM   1589  O   PRO A 102      24.869  -4.986 -23.385  1.00  1.60           O  
ATOM   1590  CB  PRO A 102      23.417  -4.781 -26.169  1.00  1.60           C  
ATOM   1591  CG  PRO A 102      22.360  -5.166 -27.128  1.00  1.60           C  
ATOM   1592  CD  PRO A 102      21.196  -5.532 -26.294  1.00  1.60           C  
ATOM   1593  HA  PRO A 102      23.854  -6.642 -25.127  1.00  1.60           H  
ATOM   1594 1HB  PRO A 102      23.259  -3.761 -25.829  1.00  1.60           H  
ATOM   1595 2HB  PRO A 102      24.427  -4.826 -26.579  1.00  1.60           H  
ATOM   1596 1HG  PRO A 102      22.139  -4.331 -27.802  1.00  1.60           H  
ATOM   1597 2HG  PRO A 102      22.703  -5.982 -27.729  1.00  1.60           H  
ATOM   1598 1HD  PRO A 102      20.683  -4.595 -26.083  1.00  1.60           H  
ATOM   1599 2HD  PRO A 102      20.567  -6.247 -26.831  1.00  1.60           H  
ATOM   1600  N   GLY A 103      22.745  -4.392 -22.961  1.00  1.58           N  
ATOM   1601  CA  GLY A 103      23.166  -3.677 -21.751  1.00  1.58           C  
ATOM   1602  C   GLY A 103      23.492  -4.609 -20.579  1.00  1.58           C  
ATOM   1603  O   GLY A 103      22.782  -5.581 -20.324  1.00  1.58           O  
ATOM   1604  H   GLY A 103      21.753  -4.430 -23.209  1.00  1.58           H  
ATOM   1605 1HA  GLY A 103      24.041  -3.070 -21.983  1.00  1.58           H  
ATOM   1606 2HA  GLY A 103      22.377  -2.987 -21.460  1.00  1.58           H  
ATOM   1607  N   GLN A 104      24.493  -4.242 -19.770  1.00  1.49           N  
ATOM   1608  CA  GLN A 104      24.881  -5.063 -18.610  1.00  1.49           C  
ATOM   1609  C   GLN A 104      23.822  -5.092 -17.511  1.00  1.49           C  
ATOM   1610  O   GLN A 104      23.801  -5.991 -16.673  1.00  1.49           O  
ATOM   1611  CB  GLN A 104      26.214  -4.571 -18.027  1.00  1.49           C  
ATOM   1612  CG  GLN A 104      26.165  -3.209 -17.295  1.00  1.49           C  
ATOM   1613  CD  GLN A 104      26.300  -1.998 -18.220  1.00  1.49           C  
ATOM   1614  OE1 GLN A 104      25.882  -2.025 -19.385  1.00  1.49           O  
ATOM   1615  NE2 GLN A 104      26.893  -0.923 -17.700  1.00  1.49           N  
ATOM   1616  H   GLN A 104      25.030  -3.418 -19.996  1.00  1.49           H  
ATOM   1617  HA  GLN A 104      25.027  -6.083 -18.950  1.00  1.49           H  
ATOM   1618 1HB  GLN A 104      26.578  -5.310 -17.307  1.00  1.49           H  
ATOM   1619 2HB  GLN A 104      26.952  -4.503 -18.824  1.00  1.49           H  
ATOM   1620 1HG  GLN A 104      25.236  -3.116 -16.740  1.00  1.49           H  
ATOM   1621 2HG  GLN A 104      26.999  -3.182 -16.594  1.00  1.49           H  
ATOM   1622 1HE2 GLN A 104      27.010  -0.097 -18.252  1.00  1.49           H  
ATOM   1623 2HE2 GLN A 104      27.212  -0.939 -16.751  1.00  1.49           H  
ATOM   1624  N   ASP A 105      22.908  -4.130 -17.557  1.00  1.36           N  
ATOM   1625  CA  ASP A 105      21.842  -4.025 -16.579  1.00  1.36           C  
ATOM   1626  C   ASP A 105      20.553  -4.638 -17.109  1.00  1.36           C  
ATOM   1627  O   ASP A 105      19.504  -4.548 -16.470  1.00  1.36           O  
ATOM   1628  CB  ASP A 105      21.601  -2.559 -16.218  1.00  1.36           C  
ATOM   1629  CG  ASP A 105      22.794  -1.919 -15.508  1.00  1.36           C  
ATOM   1630  OD1 ASP A 105      23.371  -2.554 -14.659  1.00  1.36           O  
ATOM   1631  OD2 ASP A 105      23.124  -0.806 -15.834  1.00  1.36           O  
ATOM   1632  H   ASP A 105      22.979  -3.436 -18.287  1.00  1.36           H  
ATOM   1633  HA  ASP A 105      22.136  -4.567 -15.679  1.00  1.36           H  
ATOM   1634 1HB  ASP A 105      21.390  -1.996 -17.127  1.00  1.36           H  
ATOM   1635 2HB  ASP A 105      20.722  -2.481 -15.577  1.00  1.36           H  
ATOM   1636  N   ASN A 106      20.627  -5.293 -18.270  1.00  1.22           N  
ATOM   1637  CA  ASN A 106      19.449  -5.893 -18.868  1.00  1.22           C  
ATOM   1638  C   ASN A 106      19.049  -7.166 -18.142  1.00  1.22           C  
ATOM   1639  O   ASN A 106      17.852  -7.462 -18.017  1.00  1.22           O  
ATOM   1640  CB  ASN A 106      19.688  -6.223 -20.324  1.00  1.22           C  
ATOM   1641  CG  ASN A 106      18.439  -6.626 -20.969  1.00  1.22           C  
ATOM   1642  OD1 ASN A 106      18.134  -7.802 -21.150  1.00  1.22           O  
ATOM   1643  ND2 ASN A 106      17.700  -5.652 -21.354  1.00  1.22           N  
ATOM   1644  H   ASN A 106      21.507  -5.368 -18.781  1.00  1.22           H  
ATOM   1645  HA  ASN A 106      18.619  -5.187 -18.789  1.00  1.22           H  
ATOM   1646 1HB  ASN A 106      20.081  -5.347 -20.846  1.00  1.22           H  
ATOM   1647 2HB  ASN A 106      20.425  -7.012 -20.423  1.00  1.22           H  
ATOM   1648 1HD2 ASN A 106      16.804  -5.824 -21.785  1.00  1.22           H  
ATOM   1649 2HD2 ASN A 106      18.016  -4.712 -21.211  1.00  1.22           H  
ATOM   1650  N   PHE A 107      20.064  -7.919 -17.704  1.00  1.10           N  
ATOM   1651  CA  PHE A 107      19.898  -9.211 -17.045  1.00  1.10           C  
ATOM   1652  C   PHE A 107      20.491  -9.213 -15.637  1.00  1.10           C  
ATOM   1653  O   PHE A 107      21.523  -8.588 -15.390  1.00  1.10           O  
ATOM   1654  CB  PHE A 107      20.633 -10.311 -17.815  1.00  1.10           C  
ATOM   1655  CG  PHE A 107      20.158 -10.631 -19.203  1.00  1.10           C  
ATOM   1656  CD1 PHE A 107      20.629  -9.919 -20.277  1.00  1.10           C  
ATOM   1657  CD2 PHE A 107      19.274 -11.663 -19.441  1.00  1.10           C  
ATOM   1658  CE1 PHE A 107      20.234 -10.208 -21.553  1.00  1.10           C  
ATOM   1659  CE2 PHE A 107      18.876 -11.958 -20.727  1.00  1.10           C  
ATOM   1660  CZ  PHE A 107      19.348 -11.231 -21.777  1.00  1.10           C  
ATOM   1661  H   PHE A 107      21.003  -7.568 -17.841  1.00  1.10           H  
ATOM   1662  HA  PHE A 107      18.839  -9.432 -16.982  1.00  1.10           H  
ATOM   1663 1HB  PHE A 107      21.676 -10.030 -17.881  1.00  1.10           H  
ATOM   1664 2HB  PHE A 107      20.586 -11.222 -17.232  1.00  1.10           H  
ATOM   1665  HD1 PHE A 107      21.326  -9.117 -20.102  1.00  1.10           H  
ATOM   1666  HD2 PHE A 107      18.894 -12.245 -18.603  1.00  1.10           H  
ATOM   1667  HE1 PHE A 107      20.626  -9.620 -22.379  1.00  1.10           H  
ATOM   1668  HE2 PHE A 107      18.182 -12.775 -20.908  1.00  1.10           H  
ATOM   1669  HZ  PHE A 107      19.021 -11.468 -22.776  1.00  1.10           H  
ATOM   1670  N   LYS A 108      19.880  -9.983 -14.736  1.00  1.00           N  
ATOM   1671  CA  LYS A 108      20.430 -10.169 -13.382  1.00  1.00           C  
ATOM   1672  C   LYS A 108      20.425 -11.638 -12.940  1.00  1.00           C  
ATOM   1673  O   LYS A 108      19.510 -12.391 -13.287  1.00  1.00           O  
ATOM   1674  CB  LYS A 108      19.659  -9.329 -12.361  1.00  1.00           C  
ATOM   1675  CG  LYS A 108      19.785  -7.821 -12.526  1.00  1.00           C  
ATOM   1676  CD  LYS A 108      19.006  -7.068 -11.439  1.00  1.00           C  
ATOM   1677  CE  LYS A 108      19.094  -5.565 -11.646  1.00  1.00           C  
ATOM   1678  NZ  LYS A 108      18.255  -4.821 -10.665  1.00  1.00           N  
ATOM   1679  H   LYS A 108      19.010 -10.442 -15.015  1.00  1.00           H  
ATOM   1680  HA  LYS A 108      21.460  -9.822 -13.377  1.00  1.00           H  
ATOM   1681 1HB  LYS A 108      18.612  -9.573 -12.442  1.00  1.00           H  
ATOM   1682 2HB  LYS A 108      19.982  -9.592 -11.351  1.00  1.00           H  
ATOM   1683 1HG  LYS A 108      20.840  -7.544 -12.466  1.00  1.00           H  
ATOM   1684 2HG  LYS A 108      19.418  -7.522 -13.499  1.00  1.00           H  
ATOM   1685 1HD  LYS A 108      17.964  -7.360 -11.434  1.00  1.00           H  
ATOM   1686 2HD  LYS A 108      19.422  -7.311 -10.460  1.00  1.00           H  
ATOM   1687 1HE  LYS A 108      20.131  -5.255 -11.531  1.00  1.00           H  
ATOM   1688 2HE  LYS A 108      18.761  -5.319 -12.656  1.00  1.00           H  
ATOM   1689 1HZ  LYS A 108      18.341  -3.830 -10.827  1.00  1.00           H  
ATOM   1690 2HZ  LYS A 108      17.282  -5.096 -10.780  1.00  1.00           H  
ATOM   1691 3HZ  LYS A 108      18.555  -5.036  -9.725  1.00  1.00           H  
ATOM   1692  N   LYS A 109      21.429 -12.049 -12.147  1.00  0.95           N  
ATOM   1693  CA  LYS A 109      21.424 -13.395 -11.570  1.00  0.95           C  
ATOM   1694  C   LYS A 109      20.861 -13.382 -10.162  1.00  0.95           C  
ATOM   1695  O   LYS A 109      21.408 -12.740  -9.262  1.00  0.95           O  
ATOM   1696  CB  LYS A 109      22.804 -14.023 -11.534  1.00  0.95           C  
ATOM   1697  CG  LYS A 109      22.796 -15.420 -10.913  1.00  0.95           C  
ATOM   1698  CD  LYS A 109      24.178 -16.036 -10.812  1.00  0.95           C  
ATOM   1699  CE  LYS A 109      24.660 -16.513 -12.145  1.00  0.95           C  
ATOM   1700  NZ  LYS A 109      25.954 -17.259 -12.045  1.00  0.95           N  
ATOM   1701  H   LYS A 109      22.194 -11.424 -11.893  1.00  0.95           H  
ATOM   1702  HA  LYS A 109      20.784 -14.033 -12.174  1.00  0.95           H  
ATOM   1703 1HB  LYS A 109      23.204 -14.099 -12.545  1.00  0.95           H  
ATOM   1704 2HB  LYS A 109      23.463 -13.392 -10.972  1.00  0.95           H  
ATOM   1705 1HG  LYS A 109      22.378 -15.358  -9.911  1.00  0.95           H  
ATOM   1706 2HG  LYS A 109      22.155 -16.077 -11.509  1.00  0.95           H  
ATOM   1707 1HD  LYS A 109      24.879 -15.301 -10.424  1.00  0.95           H  
ATOM   1708 2HD  LYS A 109      24.147 -16.881 -10.126  1.00  0.95           H  
ATOM   1709 1HE  LYS A 109      23.904 -17.174 -12.576  1.00  0.95           H  
ATOM   1710 2HE  LYS A 109      24.794 -15.658 -12.802  1.00  0.95           H  
ATOM   1711 1HZ  LYS A 109      26.219 -17.572 -12.998  1.00  0.95           H  
ATOM   1712 2HZ  LYS A 109      26.669 -16.658 -11.675  1.00  0.95           H  
ATOM   1713 3HZ  LYS A 109      25.842 -18.062 -11.455  1.00  0.95           H  
ATOM   1714  N   THR A 110      19.785 -14.124  -9.977  1.00  0.93           N  
ATOM   1715  CA  THR A 110      19.054 -14.182  -8.724  1.00  0.93           C  
ATOM   1716  C   THR A 110      19.764 -15.092  -7.711  1.00  0.93           C  
ATOM   1717  O   THR A 110      20.648 -15.854  -8.104  1.00  0.93           O  
ATOM   1718  CB  THR A 110      17.626 -14.658  -9.046  1.00  0.93           C  
ATOM   1719  OG1 THR A 110      17.692 -15.952  -9.646  1.00  0.93           O  
ATOM   1720  CG2 THR A 110      16.995 -13.692  -9.998  1.00  0.93           C  
ATOM   1721  H   THR A 110      19.435 -14.667 -10.770  1.00  0.93           H  
ATOM   1722  HA  THR A 110      19.006 -13.169  -8.342  1.00  0.93           H  
ATOM   1723  HB  THR A 110      17.023 -14.713  -8.172  1.00  0.93           H  
ATOM   1724  HG1 THR A 110      18.179 -15.857 -10.507  1.00  0.93           H  
ATOM   1725 1HG2 THR A 110      15.990 -14.024 -10.237  1.00  0.93           H  
ATOM   1726 2HG2 THR A 110      16.964 -12.727  -9.512  1.00  0.93           H  
ATOM   1727 3HG2 THR A 110      17.593 -13.629 -10.912  1.00  0.93           H  
ATOM   1728  N   PRO A 111      19.401 -15.067  -6.406  1.00  0.93           N  
ATOM   1729  CA  PRO A 111      19.936 -15.921  -5.349  1.00  0.93           C  
ATOM   1730  C   PRO A 111      19.784 -17.415  -5.634  1.00  0.93           C  
ATOM   1731  O   PRO A 111      20.508 -18.236  -5.073  1.00  0.93           O  
ATOM   1732  CB  PRO A 111      19.101 -15.506  -4.132  1.00  0.93           C  
ATOM   1733  CG  PRO A 111      18.669 -14.092  -4.423  1.00  0.93           C  
ATOM   1734  CD  PRO A 111      18.422 -14.060  -5.896  1.00  0.93           C  
ATOM   1735  HA  PRO A 111      20.997 -15.670  -5.195  1.00  0.93           H  
ATOM   1736 1HB  PRO A 111      18.250 -16.204  -4.018  1.00  0.93           H  
ATOM   1737 2HB  PRO A 111      19.706 -15.589  -3.222  1.00  0.93           H  
ATOM   1738 1HG  PRO A 111      17.768 -13.848  -3.846  1.00  0.93           H  
ATOM   1739 2HG  PRO A 111      19.451 -13.382  -4.114  1.00  0.93           H  
ATOM   1740 1HD  PRO A 111      17.391 -14.373  -6.070  1.00  0.93           H  
ATOM   1741 2HD  PRO A 111      18.626 -13.050  -6.248  1.00  0.93           H  
ATOM   1742  N   ASP A 112      18.856 -17.765  -6.523  1.00  0.92           N  
ATOM   1743  CA  ASP A 112      18.602 -19.151  -6.881  1.00  0.92           C  
ATOM   1744  C   ASP A 112      19.508 -19.635  -8.025  1.00  0.92           C  
ATOM   1745  O   ASP A 112      19.431 -20.793  -8.437  1.00  0.92           O  
ATOM   1746  CB  ASP A 112      17.141 -19.301  -7.288  1.00  0.92           C  
ATOM   1747  CG  ASP A 112      16.185 -19.047  -6.130  1.00  0.92           C  
ATOM   1748  OD1 ASP A 112      16.575 -19.201  -4.998  1.00  0.92           O  
ATOM   1749  OD2 ASP A 112      15.057 -18.699  -6.397  1.00  0.92           O  
ATOM   1750  H   ASP A 112      18.295 -17.052  -6.965  1.00  0.92           H  
ATOM   1751  HA  ASP A 112      18.793 -19.774  -6.006  1.00  0.92           H  
ATOM   1752 1HB  ASP A 112      16.921 -18.587  -8.085  1.00  0.92           H  
ATOM   1753 2HB  ASP A 112      16.972 -20.304  -7.682  1.00  0.92           H  
ATOM   1754  N   GLY A 113      20.341 -18.738  -8.564  1.00  0.91           N  
ATOM   1755  CA  GLY A 113      21.255 -19.058  -9.660  1.00  0.91           C  
ATOM   1756  C   GLY A 113      20.673 -18.810 -11.054  1.00  0.91           C  
ATOM   1757  O   GLY A 113      21.376 -18.935 -12.058  1.00  0.91           O  
ATOM   1758  H   GLY A 113      20.373 -17.786  -8.198  1.00  0.91           H  
ATOM   1759 1HA  GLY A 113      22.158 -18.461  -9.541  1.00  0.91           H  
ATOM   1760 2HA  GLY A 113      21.557 -20.100  -9.576  1.00  0.91           H  
ATOM   1761  N   ARG A 114      19.391 -18.487 -11.123  1.00  0.90           N  
ATOM   1762  CA  ARG A 114      18.727 -18.243 -12.395  1.00  0.90           C  
ATOM   1763  C   ARG A 114      18.990 -16.834 -12.900  1.00  0.90           C  
ATOM   1764  O   ARG A 114      19.027 -15.889 -12.104  1.00  0.90           O  
ATOM   1765  CB  ARG A 114      17.229 -18.465 -12.249  1.00  0.90           C  
ATOM   1766  CG  ARG A 114      16.829 -19.923 -11.979  1.00  0.90           C  
ATOM   1767  CD  ARG A 114      15.354 -20.091 -11.708  1.00  0.90           C  
ATOM   1768  NE  ARG A 114      14.959 -19.579 -10.388  1.00  0.90           N  
ATOM   1769  CZ  ARG A 114      13.682 -19.423  -9.973  1.00  0.90           C  
ATOM   1770  NH1 ARG A 114      12.674 -19.699 -10.769  1.00  0.90           N  
ATOM   1771  NH2 ARG A 114      13.418 -18.992  -8.746  1.00  0.90           N  
ATOM   1772  H   ARG A 114      18.869 -18.411 -10.264  1.00  0.90           H  
ATOM   1773  HA  ARG A 114      19.112 -18.952 -13.129  1.00  0.90           H  
ATOM   1774 1HB  ARG A 114      16.848 -17.858 -11.427  1.00  0.90           H  
ATOM   1775 2HB  ARG A 114      16.722 -18.139 -13.160  1.00  0.90           H  
ATOM   1776 1HG  ARG A 114      17.088 -20.532 -12.844  1.00  0.90           H  
ATOM   1777 2HG  ARG A 114      17.379 -20.285 -11.105  1.00  0.90           H  
ATOM   1778 1HD  ARG A 114      14.775 -19.558 -12.466  1.00  0.90           H  
ATOM   1779 2HD  ARG A 114      15.101 -21.150 -11.747  1.00  0.90           H  
ATOM   1780  HE  ARG A 114      15.693 -19.354  -9.726  1.00  0.90           H  
ATOM   1781 1HH1 ARG A 114      12.812 -20.029 -11.742  1.00  0.90           H  
ATOM   1782 2HH1 ARG A 114      11.734 -19.587 -10.427  1.00  0.90           H  
ATOM   1783 1HH2 ARG A 114      14.176 -18.782  -8.070  1.00  0.90           H  
ATOM   1784 2HH2 ARG A 114      12.464 -18.883  -8.448  1.00  0.90           H  
ATOM   1785  N   VAL A 115      19.134 -16.698 -14.223  1.00  0.89           N  
ATOM   1786  CA  VAL A 115      19.326 -15.388 -14.840  1.00  0.89           C  
ATOM   1787  C   VAL A 115      18.019 -14.909 -15.445  1.00  0.89           C  
ATOM   1788  O   VAL A 115      17.375 -15.627 -16.212  1.00  0.89           O  
ATOM   1789  CB  VAL A 115      20.456 -15.415 -15.894  1.00  0.89           C  
ATOM   1790  CG1 VAL A 115      20.591 -14.035 -16.557  1.00  0.89           C  
ATOM   1791  CG2 VAL A 115      21.758 -15.788 -15.190  1.00  0.89           C  
ATOM   1792  H   VAL A 115      19.107 -17.518 -14.811  1.00  0.89           H  
ATOM   1793  HA  VAL A 115      19.618 -14.685 -14.070  1.00  0.89           H  
ATOM   1794  HB  VAL A 115      20.224 -16.143 -16.670  1.00  0.89           H  
ATOM   1795 1HG1 VAL A 115      21.395 -14.056 -17.295  1.00  0.89           H  
ATOM   1796 2HG1 VAL A 115      19.658 -13.780 -17.046  1.00  0.89           H  
ATOM   1797 3HG1 VAL A 115      20.818 -13.288 -15.790  1.00  0.89           H  
ATOM   1798 1HG2 VAL A 115      22.577 -15.810 -15.909  1.00  0.89           H  
ATOM   1799 2HG2 VAL A 115      21.969 -15.050 -14.425  1.00  0.89           H  
ATOM   1800 3HG2 VAL A 115      21.665 -16.770 -14.723  1.00  0.89           H  
ATOM   1801  N   VAL A 116      17.629 -13.707 -15.050  1.00  0.90           N  
ATOM   1802  CA  VAL A 116      16.364 -13.108 -15.432  1.00  0.90           C  
ATOM   1803  C   VAL A 116      16.538 -11.924 -16.350  1.00  0.90           C  
ATOM   1804  O   VAL A 116      17.356 -11.038 -16.085  1.00  0.90           O  
ATOM   1805  CB  VAL A 116      15.646 -12.626 -14.168  1.00  0.90           C  
ATOM   1806  CG1 VAL A 116      14.313 -11.938 -14.521  1.00  0.90           C  
ATOM   1807  CG2 VAL A 116      15.442 -13.795 -13.254  1.00  0.90           C  
ATOM   1808  H   VAL A 116      18.246 -13.194 -14.421  1.00  0.90           H  
ATOM   1809  HA  VAL A 116      15.756 -13.862 -15.934  1.00  0.90           H  
ATOM   1810  HB  VAL A 116      16.271 -11.889 -13.669  1.00  0.90           H  
ATOM   1811 1HG1 VAL A 116      13.830 -11.601 -13.619  1.00  0.90           H  
ATOM   1812 2HG1 VAL A 116      14.488 -11.082 -15.170  1.00  0.90           H  
ATOM   1813 3HG1 VAL A 116      13.665 -12.647 -15.028  1.00  0.90           H  
ATOM   1814 1HG2 VAL A 116      14.967 -13.449 -12.351  1.00  0.90           H  
ATOM   1815 2HG2 VAL A 116      14.815 -14.537 -13.745  1.00  0.90           H  
ATOM   1816 3HG2 VAL A 116      16.405 -14.242 -13.007  1.00  0.90           H  
ATOM   1817  N   CYS A 117      15.787 -11.902 -17.448  1.00  0.94           N  
ATOM   1818  CA  CYS A 117      15.873 -10.762 -18.350  1.00  0.94           C  
ATOM   1819  C   CYS A 117      14.856  -9.735 -17.904  1.00  0.94           C  
ATOM   1820  O   CYS A 117      13.661 -10.017 -17.855  1.00  0.94           O  
ATOM   1821  CB  CYS A 117      15.583 -11.126 -19.779  1.00  0.94           C  
ATOM   1822  SG  CYS A 117      15.805  -9.739 -20.848  1.00  0.94           S  
ATOM   1823  H   CYS A 117      15.120 -12.656 -17.625  1.00  0.94           H  
ATOM   1824  HA  CYS A 117      16.867 -10.319 -18.291  1.00  0.94           H  
ATOM   1825 1HB  CYS A 117      16.212 -11.925 -20.100  1.00  0.94           H  
ATOM   1826 2HB  CYS A 117      14.556 -11.461 -19.867  1.00  0.94           H  
ATOM   1827  HG  CYS A 117      17.099  -9.512 -20.565  1.00  0.94           H  
ATOM   1828  N   ILE A 118      15.321  -8.565 -17.527  1.00  1.02           N  
ATOM   1829  CA  ILE A 118      14.430  -7.571 -16.967  1.00  1.02           C  
ATOM   1830  C   ILE A 118      13.988  -6.532 -17.982  1.00  1.02           C  
ATOM   1831  O   ILE A 118      12.796  -6.267 -18.173  1.00  1.02           O  
ATOM   1832  CB  ILE A 118      15.153  -6.897 -15.813  1.00  1.02           C  
ATOM   1833  CG1 ILE A 118      15.457  -7.942 -14.778  1.00  1.02           C  
ATOM   1834  CG2 ILE A 118      14.332  -5.774 -15.227  1.00  1.02           C  
ATOM   1835  CD1 ILE A 118      16.366  -7.460 -13.777  1.00  1.02           C  
ATOM   1836  H   ILE A 118      16.312  -8.353 -17.616  1.00  1.02           H  
ATOM   1837  HA  ILE A 118      13.556  -8.084 -16.586  1.00  1.02           H  
ATOM   1838  HB  ILE A 118      16.107  -6.497 -16.171  1.00  1.02           H  
ATOM   1839 1HG1 ILE A 118      14.536  -8.270 -14.301  1.00  1.02           H  
ATOM   1840 2HG1 ILE A 118      15.924  -8.801 -15.262  1.00  1.02           H  
ATOM   1841 1HG2 ILE A 118      14.884  -5.314 -14.411  1.00  1.02           H  
ATOM   1842 2HG2 ILE A 118      14.143  -5.030 -16.003  1.00  1.02           H  
ATOM   1843 3HG2 ILE A 118      13.397  -6.159 -14.855  1.00  1.02           H  
ATOM   1844 1HD1 ILE A 118      16.572  -8.242 -13.087  1.00  1.02           H  
ATOM   1845 2HD1 ILE A 118      17.287  -7.156 -14.269  1.00  1.02           H  
ATOM   1846 3HD1 ILE A 118      15.929  -6.611 -13.259  1.00  1.02           H  
ATOM   1847  N   ASP A 119      14.940  -5.914 -18.648  1.00  1.13           N  
ATOM   1848  CA  ASP A 119      14.524  -4.879 -19.578  1.00  1.13           C  
ATOM   1849  C   ASP A 119      14.165  -5.478 -20.937  1.00  1.13           C  
ATOM   1850  O   ASP A 119      14.991  -5.653 -21.833  1.00  1.13           O  
ATOM   1851  CB  ASP A 119      15.519  -3.730 -19.630  1.00  1.13           C  
ATOM   1852  CG  ASP A 119      15.485  -2.886 -18.359  1.00  1.13           C  
ATOM   1853  OD1 ASP A 119      14.465  -2.884 -17.679  1.00  1.13           O  
ATOM   1854  OD2 ASP A 119      16.449  -2.235 -18.073  1.00  1.13           O  
ATOM   1855  H   ASP A 119      15.918  -6.178 -18.507  1.00  1.13           H  
ATOM   1856  HA  ASP A 119      13.610  -4.431 -19.190  1.00  1.13           H  
ATOM   1857 1HB  ASP A 119      16.512  -4.110 -19.715  1.00  1.13           H  
ATOM   1858 2HB  ASP A 119      15.324  -3.099 -20.501  1.00  1.13           H  
ATOM   1859  N   ILE A 120      12.891  -5.818 -21.035  1.00  1.24           N  
ATOM   1860  CA  ILE A 120      12.294  -6.534 -22.154  1.00  1.24           C  
ATOM   1861  C   ILE A 120      11.363  -5.656 -22.991  1.00  1.24           C  
ATOM   1862  O   ILE A 120      10.501  -6.173 -23.691  1.00  1.24           O  
ATOM   1863  CB  ILE A 120      11.505  -7.750 -21.628  1.00  1.24           C  
ATOM   1864  CG1 ILE A 120      10.511  -7.325 -20.554  1.00  1.24           C  
ATOM   1865  CG2 ILE A 120      12.437  -8.758 -21.020  1.00  1.24           C  
ATOM   1866  CD1 ILE A 120       9.321  -6.601 -21.056  1.00  1.24           C  
ATOM   1867  H   ILE A 120      12.332  -5.645 -20.200  1.00  1.24           H  
ATOM   1868  HA  ILE A 120      13.097  -6.893 -22.799  1.00  1.24           H  
ATOM   1869  HB  ILE A 120      10.949  -8.198 -22.446  1.00  1.24           H  
ATOM   1870 1HG1 ILE A 120      10.178  -8.211 -20.031  1.00  1.24           H  
ATOM   1871 2HG1 ILE A 120      11.017  -6.680 -19.846  1.00  1.24           H  
ATOM   1872 1HG2 ILE A 120      11.869  -9.613 -20.653  1.00  1.24           H  
ATOM   1873 2HG2 ILE A 120      13.126  -9.079 -21.765  1.00  1.24           H  
ATOM   1874 3HG2 ILE A 120      12.978  -8.308 -20.189  1.00  1.24           H  
ATOM   1875 1HD1 ILE A 120       8.676  -6.347 -20.214  1.00  1.24           H  
ATOM   1876 2HD1 ILE A 120       9.614  -5.696 -21.560  1.00  1.24           H  
ATOM   1877 3HD1 ILE A 120       8.790  -7.231 -21.738  1.00  1.24           H  
ATOM   1878  N   GLY A 121      11.505  -4.332 -22.871  1.00  1.34           N  
ATOM   1879  CA  GLY A 121      10.631  -3.380 -23.569  1.00  1.34           C  
ATOM   1880  C   GLY A 121      10.541  -3.623 -25.078  1.00  1.34           C  
ATOM   1881  O   GLY A 121       9.442  -3.831 -25.598  1.00  1.34           O  
ATOM   1882  H   GLY A 121      12.253  -3.986 -22.290  1.00  1.34           H  
ATOM   1883 1HA  GLY A 121       9.630  -3.427 -23.137  1.00  1.34           H  
ATOM   1884 2HA  GLY A 121      10.998  -2.370 -23.395  1.00  1.34           H  
ATOM   1885  N   MET A 122      11.673  -3.582 -25.797  1.00  1.44           N  
ATOM   1886  CA  MET A 122      11.607  -3.850 -27.238  1.00  1.44           C  
ATOM   1887  C   MET A 122      12.126  -5.245 -27.574  1.00  1.44           C  
ATOM   1888  O   MET A 122      13.182  -5.677 -27.097  1.00  1.44           O  
ATOM   1889  CB  MET A 122      12.349  -2.797 -28.064  1.00  1.44           C  
ATOM   1890  CG  MET A 122      12.328  -3.079 -29.617  1.00  1.44           C  
ATOM   1891  SD  MET A 122      13.211  -1.839 -30.624  1.00  1.44           S  
ATOM   1892  CE  MET A 122      12.005  -0.548 -30.828  1.00  1.44           C  
ATOM   1893  H   MET A 122      12.582  -3.364 -25.353  1.00  1.44           H  
ATOM   1894  HA  MET A 122      10.561  -3.821 -27.544  1.00  1.44           H  
ATOM   1895 1HB  MET A 122      11.885  -1.827 -27.901  1.00  1.44           H  
ATOM   1896 2HB  MET A 122      13.381  -2.719 -27.720  1.00  1.44           H  
ATOM   1897 1HG  MET A 122      12.762  -4.048 -29.830  1.00  1.44           H  
ATOM   1898 2HG  MET A 122      11.288  -3.106 -29.955  1.00  1.44           H  
ATOM   1899 1HE  MET A 122      12.437   0.261 -31.413  1.00  1.44           H  
ATOM   1900 2HE  MET A 122      11.143  -0.949 -31.355  1.00  1.44           H  
ATOM   1901 3HE  MET A 122      11.701  -0.171 -29.852  1.00  1.44           H  
ATOM   1902  N   ALA A 123      11.398  -5.934 -28.433  1.00  1.56           N  
ATOM   1903  CA  ALA A 123      11.762  -7.277 -28.840  1.00  1.56           C  
ATOM   1904  C   ALA A 123      11.338  -7.510 -30.273  1.00  1.56           C  
ATOM   1905  O   ALA A 123      10.459  -6.815 -30.787  1.00  1.56           O  
ATOM   1906  CB  ALA A 123      11.114  -8.303 -27.912  1.00  1.56           C  
ATOM   1907  H   ALA A 123      10.548  -5.524 -28.792  1.00  1.56           H  
ATOM   1908  HA  ALA A 123      12.843  -7.373 -28.791  1.00  1.56           H  
ATOM   1909 1HB  ALA A 123      11.407  -9.304 -28.227  1.00  1.56           H  
ATOM   1910 2HB  ALA A 123      11.446  -8.126 -26.889  1.00  1.56           H  
ATOM   1911 3HB  ALA A 123      10.031  -8.212 -27.958  1.00  1.56           H  
ATOM   1912  N   LEU A 124      11.953  -8.501 -30.911  1.00  1.74           N  
ATOM   1913  CA  LEU A 124      11.610  -8.832 -32.284  1.00  1.74           C  
ATOM   1914  C   LEU A 124      11.114 -10.265 -32.349  1.00  1.74           C  
ATOM   1915  O   LEU A 124      11.665 -11.142 -31.699  1.00  1.74           O  
ATOM   1916  CB  LEU A 124      12.867  -8.706 -33.151  1.00  1.74           C  
ATOM   1917  CG  LEU A 124      13.549  -7.339 -33.088  1.00  1.74           C  
ATOM   1918  CD1 LEU A 124      14.614  -7.335 -31.980  1.00  1.74           C  
ATOM   1919  CD2 LEU A 124      14.166  -7.009 -34.399  1.00  1.74           C  
ATOM   1920  H   LEU A 124      12.686  -9.008 -30.425  1.00  1.74           H  
ATOM   1921  HA  LEU A 124      10.833  -8.164 -32.642  1.00  1.74           H  
ATOM   1922 1HB  LEU A 124      13.585  -9.466 -32.852  1.00  1.74           H  
ATOM   1923 2HB  LEU A 124      12.585  -8.883 -34.191  1.00  1.74           H  
ATOM   1924  HG  LEU A 124      12.812  -6.596 -32.839  1.00  1.74           H  
ATOM   1925 1HD1 LEU A 124      15.073  -6.349 -31.947  1.00  1.74           H  
ATOM   1926 2HD1 LEU A 124      14.170  -7.557 -31.020  1.00  1.74           H  
ATOM   1927 3HD1 LEU A 124      15.367  -8.081 -32.206  1.00  1.74           H  
ATOM   1928 1HD2 LEU A 124      14.622  -6.031 -34.305  1.00  1.74           H  
ATOM   1929 2HD2 LEU A 124      14.925  -7.748 -34.655  1.00  1.74           H  
ATOM   1930 3HD2 LEU A 124      13.394  -6.989 -35.172  1.00  1.74           H  
ATOM   1931  N   LYS A 125      10.084 -10.508 -33.160  1.00  2.02           N  
ATOM   1932  CA  LYS A 125       9.533 -11.864 -33.318  1.00  2.02           C  
ATOM   1933  C   LYS A 125      10.010 -12.490 -34.623  1.00  2.02           C  
ATOM   1934  O   LYS A 125       9.966 -11.854 -35.683  1.00  2.02           O  
ATOM   1935  CB  LYS A 125       8.005 -11.847 -33.272  1.00  2.02           C  
ATOM   1936  CG  LYS A 125       7.330 -13.242 -33.398  1.00  2.02           C  
ATOM   1937  CD  LYS A 125       7.473 -14.088 -32.107  1.00  2.02           C  
ATOM   1938  CE  LYS A 125       6.785 -15.456 -32.264  1.00  2.02           C  
ATOM   1939  NZ  LYS A 125       6.690 -16.224 -30.957  1.00  2.02           N  
ATOM   1940  H   LYS A 125       9.663  -9.742 -33.673  1.00  2.02           H  
ATOM   1941  HA  LYS A 125       9.896 -12.492 -32.504  1.00  2.02           H  
ATOM   1942 1HB  LYS A 125       7.678 -11.410 -32.338  1.00  2.02           H  
ATOM   1943 2HB  LYS A 125       7.623 -11.216 -34.079  1.00  2.02           H  
ATOM   1944 1HG  LYS A 125       6.268 -13.102 -33.597  1.00  2.02           H  
ATOM   1945 2HG  LYS A 125       7.756 -13.792 -34.236  1.00  2.02           H  
ATOM   1946 1HD  LYS A 125       8.532 -14.259 -31.899  1.00  2.02           H  
ATOM   1947 2HD  LYS A 125       7.036 -13.563 -31.263  1.00  2.02           H  
ATOM   1948 1HE  LYS A 125       5.785 -15.307 -32.662  1.00  2.02           H  
ATOM   1949 2HE  LYS A 125       7.364 -16.052 -32.976  1.00  2.02           H  
ATOM   1950 1HZ  LYS A 125       6.236 -17.106 -31.116  1.00  2.02           H  
ATOM   1951 2HZ  LYS A 125       7.614 -16.411 -30.523  1.00  2.02           H  
ATOM   1952 3HZ  LYS A 125       6.143 -15.683 -30.304  1.00  2.02           H  
ATOM   1953  N   ILE A 126      10.445 -13.739 -34.563  1.00  2.44           N  
ATOM   1954  CA  ILE A 126      10.932 -14.403 -35.750  1.00  2.44           C  
ATOM   1955  C   ILE A 126       9.853 -15.243 -36.426  1.00  2.44           C  
ATOM   1956  O   ILE A 126       9.228 -16.114 -35.820  1.00  2.44           O  
ATOM   1957  CB  ILE A 126      12.163 -15.236 -35.380  1.00  2.44           C  
ATOM   1958  CG1 ILE A 126      13.260 -14.297 -34.999  1.00  2.44           C  
ATOM   1959  CG2 ILE A 126      12.599 -16.054 -36.531  1.00  2.44           C  
ATOM   1960  CD1 ILE A 126      13.269 -13.772 -33.594  1.00  2.44           C  
ATOM   1961  H   ILE A 126      10.487 -14.226 -33.667  1.00  2.44           H  
ATOM   1962  HA  ILE A 126      11.255 -13.643 -36.459  1.00  2.44           H  
ATOM   1963  HB  ILE A 126      11.939 -15.877 -34.524  1.00  2.44           H  
ATOM   1964 1HG1 ILE A 126      14.204 -14.794 -35.181  1.00  2.44           H  
ATOM   1965 2HG1 ILE A 126      13.171 -13.451 -35.660  1.00  2.44           H  
ATOM   1966 1HG2 ILE A 126      13.488 -16.630 -36.271  1.00  2.44           H  
ATOM   1967 2HG2 ILE A 126      11.798 -16.736 -36.823  1.00  2.44           H  
ATOM   1968 3HG2 ILE A 126      12.827 -15.387 -37.354  1.00  2.44           H  
ATOM   1969 1HD1 ILE A 126      14.095 -13.093 -33.489  1.00  2.44           H  
ATOM   1970 2HD1 ILE A 126      12.358 -13.244 -33.376  1.00  2.44           H  
ATOM   1971 3HD1 ILE A 126      13.380 -14.594 -32.894  1.00  2.44           H  
ATOM   1972  N   ASP A 127       9.606 -14.900 -37.696  1.00  3.05           N  
ATOM   1973  CA  ASP A 127       8.565 -15.508 -38.524  1.00  3.05           C  
ATOM   1974  C   ASP A 127       8.745 -16.993 -38.741  1.00  3.05           C  
ATOM   1975  O   ASP A 127       9.800 -17.446 -39.174  1.00  3.05           O  
ATOM   1976  CB  ASP A 127       8.516 -14.851 -39.913  1.00  3.05           C  
ATOM   1977  CG  ASP A 127       7.294 -15.334 -40.818  1.00  3.05           C  
ATOM   1978  OD1 ASP A 127       6.320 -14.589 -40.873  1.00  3.05           O  
ATOM   1979  OD2 ASP A 127       7.357 -16.414 -41.451  1.00  3.05           O  
ATOM   1980  H   ASP A 127      10.177 -14.170 -38.101  1.00  3.05           H  
ATOM   1981  HA  ASP A 127       7.609 -15.351 -38.025  1.00  3.05           H  
ATOM   1982 1HB  ASP A 127       8.446 -13.769 -39.790  1.00  3.05           H  
ATOM   1983 2HB  ASP A 127       9.447 -15.059 -40.440  1.00  3.05           H  
ATOM   1984  N   ALA A 128       7.670 -17.733 -38.534  1.00  3.84           N  
ATOM   1985  CA  ALA A 128       7.664 -19.158 -38.781  1.00  3.84           C  
ATOM   1986  C   ALA A 128       6.294 -19.581 -39.279  1.00  3.84           C  
ATOM   1987  O   ALA A 128       5.685 -20.490 -38.717  1.00  3.84           O  
ATOM   1988  CB  ALA A 128       8.037 -19.929 -37.531  1.00  3.84           C  
ATOM   1989  H   ALA A 128       6.832 -17.293 -38.182  1.00  3.84           H  
ATOM   1990  HA  ALA A 128       8.390 -19.375 -39.564  1.00  3.84           H  
ATOM   1991 1HB  ALA A 128       8.037 -20.985 -37.756  1.00  3.84           H  
ATOM   1992 2HB  ALA A 128       9.034 -19.625 -37.201  1.00  3.84           H  
ATOM   1993 3HB  ALA A 128       7.313 -19.722 -36.745  1.00  3.84           H  
ATOM   1994  N   LYS A 129       5.804 -18.932 -40.348  1.00  4.72           N  
ATOM   1995  CA  LYS A 129       4.465 -19.278 -40.859  1.00  4.72           C  
ATOM   1996  C   LYS A 129       4.329 -20.745 -41.282  1.00  4.72           C  
ATOM   1997  O   LYS A 129       3.239 -21.313 -41.212  1.00  4.72           O  
ATOM   1998  CB  LYS A 129       4.076 -18.427 -42.068  1.00  4.72           C  
ATOM   1999  CG  LYS A 129       3.777 -16.983 -41.776  1.00  4.72           C  
ATOM   2000  CD  LYS A 129       3.237 -16.279 -43.012  1.00  4.72           C  
ATOM   2001  CE  LYS A 129       2.964 -14.823 -42.733  1.00  4.72           C  
ATOM   2002  NZ  LYS A 129       4.223 -14.039 -42.669  1.00  4.72           N  
ATOM   2003  H   LYS A 129       6.340 -18.157 -40.776  1.00  4.72           H  
ATOM   2004  HA  LYS A 129       3.744 -19.097 -40.062  1.00  4.72           H  
ATOM   2005 1HB  LYS A 129       4.885 -18.447 -42.796  1.00  4.72           H  
ATOM   2006 2HB  LYS A 129       3.198 -18.861 -42.545  1.00  4.72           H  
ATOM   2007 1HG  LYS A 129       3.047 -16.913 -40.972  1.00  4.72           H  
ATOM   2008 2HG  LYS A 129       4.689 -16.484 -41.457  1.00  4.72           H  
ATOM   2009 1HD  LYS A 129       3.966 -16.355 -43.818  1.00  4.72           H  
ATOM   2010 2HD  LYS A 129       2.312 -16.756 -43.331  1.00  4.72           H  
ATOM   2011 1HE  LYS A 129       2.332 -14.413 -43.515  1.00  4.72           H  
ATOM   2012 2HE  LYS A 129       2.449 -14.737 -41.779  1.00  4.72           H  
ATOM   2013 1HZ  LYS A 129       4.016 -13.079 -42.480  1.00  4.72           H  
ATOM   2014 2HZ  LYS A 129       4.859 -14.392 -41.930  1.00  4.72           H  
ATOM   2015 3HZ  LYS A 129       4.700 -14.104 -43.545  1.00  4.72           H  
ATOM   2016  N   ASP A 130       5.423 -21.342 -41.756  1.00  5.57           N  
ATOM   2017  CA  ASP A 130       5.410 -22.730 -42.198  1.00  5.57           C  
ATOM   2018  C   ASP A 130       6.759 -23.400 -41.946  1.00  5.57           C  
ATOM   2019  O   ASP A 130       7.728 -23.225 -42.687  1.00  5.57           O  
ATOM   2020  CB  ASP A 130       5.025 -22.858 -43.676  1.00  5.57           C  
ATOM   2021  CG  ASP A 130       4.900 -24.334 -44.111  1.00  5.57           C  
ATOM   2022  OD1 ASP A 130       5.196 -25.191 -43.291  1.00  5.57           O  
ATOM   2023  OD2 ASP A 130       4.522 -24.591 -45.234  1.00  5.57           O  
ATOM   2024  H   ASP A 130       6.282 -20.818 -41.783  1.00  5.57           H  
ATOM   2025  HA  ASP A 130       4.660 -23.263 -41.614  1.00  5.57           H  
ATOM   2026 1HB  ASP A 130       4.068 -22.360 -43.847  1.00  5.57           H  
ATOM   2027 2HB  ASP A 130       5.766 -22.361 -44.294  1.00  5.57           H  
ATOM   2028  N   LYS A 131       6.804 -24.212 -40.903  1.00  6.28           N  
ATOM   2029  CA  LYS A 131       8.033 -24.849 -40.454  1.00  6.28           C  
ATOM   2030  C   LYS A 131       8.351 -26.112 -41.251  1.00  6.28           C  
ATOM   2031  O   LYS A 131       9.356 -26.774 -40.994  1.00  6.28           O  
ATOM   2032  CB  LYS A 131       7.924 -25.187 -38.969  1.00  6.28           C  
ATOM   2033  CG  LYS A 131       7.829 -23.976 -38.047  1.00  6.28           C  
ATOM   2034  CD  LYS A 131       7.709 -24.407 -36.585  1.00  6.28           C  
ATOM   2035  CE  LYS A 131       7.592 -23.211 -35.648  1.00  6.28           C  
ATOM   2036  NZ  LYS A 131       7.429 -23.637 -34.225  1.00  6.28           N  
ATOM   2037  H   LYS A 131       5.955 -24.356 -40.376  1.00  6.28           H  
ATOM   2038  HA  LYS A 131       8.855 -24.147 -40.594  1.00  6.28           H  
ATOM   2039 1HB  LYS A 131       7.041 -25.804 -38.804  1.00  6.28           H  
ATOM   2040 2HB  LYS A 131       8.792 -25.772 -38.666  1.00  6.28           H  
ATOM   2041 1HG  LYS A 131       8.725 -23.364 -38.166  1.00  6.28           H  
ATOM   2042 2HG  LYS A 131       6.958 -23.371 -38.319  1.00  6.28           H  
ATOM   2043 1HD  LYS A 131       6.826 -25.035 -36.466  1.00  6.28           H  
ATOM   2044 2HD  LYS A 131       8.588 -24.989 -36.306  1.00  6.28           H  
ATOM   2045 1HE  LYS A 131       8.489 -22.600 -35.733  1.00  6.28           H  
ATOM   2046 2HE  LYS A 131       6.727 -22.613 -35.941  1.00  6.28           H  
ATOM   2047 1HZ  LYS A 131       7.353 -22.820 -33.635  1.00  6.28           H  
ATOM   2048 2HZ  LYS A 131       6.592 -24.197 -34.132  1.00  6.28           H  
ATOM   2049 3HZ  LYS A 131       8.232 -24.183 -33.942  1.00  6.28           H  
ATOM   2050  N   GLN A 132       7.471 -26.467 -42.192  1.00  6.80           N  
ATOM   2051  CA  GLN A 132       7.648 -27.654 -43.009  1.00  6.80           C  
ATOM   2052  C   GLN A 132       8.303 -27.326 -44.352  1.00  6.80           C  
ATOM   2053  O   GLN A 132       8.505 -28.221 -45.175  1.00  6.80           O  
ATOM   2054  CB  GLN A 132       6.302 -28.335 -43.263  1.00  6.80           C  
ATOM   2055  CG  GLN A 132       5.564 -28.779 -42.005  1.00  6.80           C  
ATOM   2056  CD  GLN A 132       6.342 -29.769 -41.170  1.00  6.80           C  
ATOM   2057  OE1 GLN A 132       6.817 -30.794 -41.668  1.00  6.80           O  
ATOM   2058  NE2 GLN A 132       6.470 -29.472 -39.881  1.00  6.80           N  
ATOM   2059  H   GLN A 132       6.646 -25.886 -42.385  1.00  6.80           H  
ATOM   2060  HA  GLN A 132       8.300 -28.346 -42.478  1.00  6.80           H  
ATOM   2061 1HB  GLN A 132       5.654 -27.643 -43.807  1.00  6.80           H  
ATOM   2062 2HB  GLN A 132       6.451 -29.208 -43.894  1.00  6.80           H  
ATOM   2063 1HG  GLN A 132       5.365 -27.894 -41.397  1.00  6.80           H  
ATOM   2064 2HG  GLN A 132       4.624 -29.244 -42.301  1.00  6.80           H  
ATOM   2065 1HE2 GLN A 132       6.973 -30.088 -39.272  1.00  6.80           H  
ATOM   2066 2HE2 GLN A 132       6.058 -28.637 -39.520  1.00  6.80           H  
ATOM   2067  N   LEU A 133       8.644 -26.056 -44.586  1.00  7.12           N  
ATOM   2068  CA  LEU A 133       9.221 -25.691 -45.878  1.00  7.12           C  
ATOM   2069  C   LEU A 133      10.549 -26.379 -46.165  1.00  7.12           C  
ATOM   2070  O   LEU A 133      11.385 -26.565 -45.278  1.00  7.12           O  
ATOM   2071  CB  LEU A 133       9.436 -24.190 -45.977  1.00  7.12           C  
ATOM   2072  CG  LEU A 133       8.205 -23.341 -46.012  1.00  7.12           C  
ATOM   2073  CD1 LEU A 133       8.627 -21.883 -46.026  1.00  7.12           C  
ATOM   2074  CD2 LEU A 133       7.367 -23.700 -47.214  1.00  7.12           C  
ATOM   2075  H   LEU A 133       8.460 -25.329 -43.888  1.00  7.12           H  
ATOM   2076  HA  LEU A 133       8.515 -25.985 -46.655  1.00  7.12           H  
ATOM   2077 1HB  LEU A 133      10.005 -23.885 -45.113  1.00  7.12           H  
ATOM   2078 2HB  LEU A 133      10.019 -23.978 -46.871  1.00  7.12           H  
ATOM   2079  HG  LEU A 133       7.624 -23.522 -45.124  1.00  7.12           H  
ATOM   2080 1HD1 LEU A 133       7.742 -21.248 -46.034  1.00  7.12           H  
ATOM   2081 2HD1 LEU A 133       9.216 -21.673 -45.134  1.00  7.12           H  
ATOM   2082 3HD1 LEU A 133       9.227 -21.688 -46.916  1.00  7.12           H  
ATOM   2083 1HD2 LEU A 133       6.466 -23.085 -47.220  1.00  7.12           H  
ATOM   2084 2HD2 LEU A 133       7.928 -23.526 -48.112  1.00  7.12           H  
ATOM   2085 3HD2 LEU A 133       7.083 -24.754 -47.156  1.00  7.12           H  
ATOM   2086  N   THR A 134      10.730 -26.733 -47.433  1.00  7.29           N  
ATOM   2087  CA  THR A 134      11.933 -27.376 -47.932  1.00  7.29           C  
ATOM   2088  C   THR A 134      13.040 -26.376 -48.125  1.00  7.29           C  
ATOM   2089  O   THR A 134      12.787 -25.178 -48.137  1.00  7.29           O  
ATOM   2090  CB  THR A 134      11.647 -28.021 -49.287  1.00  7.29           C  
ATOM   2091  OG1 THR A 134      11.250 -26.976 -50.201  1.00  7.29           O  
ATOM   2092  CG2 THR A 134      10.528 -29.038 -49.168  1.00  7.29           C  
ATOM   2093  H   THR A 134       9.984 -26.537 -48.104  1.00  7.29           H  
ATOM   2094  HA  THR A 134      12.257 -28.130 -47.215  1.00  7.29           H  
ATOM   2095  HB  THR A 134      12.546 -28.504 -49.662  1.00  7.29           H  
ATOM   2096  HG1 THR A 134      10.353 -26.671 -49.917  1.00  7.29           H  
ATOM   2097 1HG2 THR A 134      10.326 -29.474 -50.147  1.00  7.29           H  
ATOM   2098 2HG2 THR A 134      10.820 -29.823 -48.473  1.00  7.29           H  
ATOM   2099 3HG2 THR A 134       9.628 -28.544 -48.799  1.00  7.29           H  
ATOM   2100  N   ILE A 135      14.252 -26.865 -48.365  1.00  7.34           N  
ATOM   2101  CA  ILE A 135      15.379 -25.967 -48.566  1.00  7.34           C  
ATOM   2102  C   ILE A 135      15.183 -25.060 -49.770  1.00  7.34           C  
ATOM   2103  O   ILE A 135      15.461 -23.865 -49.687  1.00  7.34           O  
ATOM   2104  CB  ILE A 135      16.673 -26.758 -48.762  1.00  7.34           C  
ATOM   2105  CG1 ILE A 135      17.061 -27.433 -47.450  1.00  7.34           C  
ATOM   2106  CG2 ILE A 135      17.746 -25.819 -49.218  1.00  7.34           C  
ATOM   2107  CD1 ILE A 135      18.164 -28.451 -47.603  1.00  7.34           C  
ATOM   2108  H   ILE A 135      14.399 -27.860 -48.356  1.00  7.34           H  
ATOM   2109  HA  ILE A 135      15.492 -25.349 -47.687  1.00  7.34           H  
ATOM   2110  HB  ILE A 135      16.532 -27.532 -49.509  1.00  7.34           H  
ATOM   2111 1HG1 ILE A 135      17.386 -26.673 -46.743  1.00  7.34           H  
ATOM   2112 2HG1 ILE A 135      16.184 -27.936 -47.041  1.00  7.34           H  
ATOM   2113 1HG2 ILE A 135      18.677 -26.362 -49.360  1.00  7.34           H  
ATOM   2114 2HG2 ILE A 135      17.454 -25.351 -50.161  1.00  7.34           H  
ATOM   2115 3HG2 ILE A 135      17.878 -25.056 -48.463  1.00  7.34           H  
ATOM   2116 1HD1 ILE A 135      18.387 -28.894 -46.632  1.00  7.34           H  
ATOM   2117 2HD1 ILE A 135      17.846 -29.232 -48.294  1.00  7.34           H  
ATOM   2118 3HD1 ILE A 135      19.056 -27.962 -47.993  1.00  7.34           H  
ATOM   2119  N   GLU A 136      14.688 -25.594 -50.882  1.00  7.27           N  
ATOM   2120  CA  GLU A 136      14.482 -24.744 -52.047  1.00  7.27           C  
ATOM   2121  C   GLU A 136      13.460 -23.648 -51.728  1.00  7.27           C  
ATOM   2122  O   GLU A 136      13.630 -22.480 -52.121  1.00  7.27           O  
ATOM   2123  CB  GLU A 136      13.976 -25.580 -53.228  1.00  7.27           C  
ATOM   2124  CG  GLU A 136      15.004 -26.546 -53.815  1.00  7.27           C  
ATOM   2125  CD  GLU A 136      14.438 -27.420 -54.927  1.00  7.27           C  
ATOM   2126  OE1 GLU A 136      13.253 -27.359 -55.161  1.00  7.27           O  
ATOM   2127  OE2 GLU A 136      15.192 -28.146 -55.536  1.00  7.27           O  
ATOM   2128  H   GLU A 136      14.460 -26.577 -50.916  1.00  7.27           H  
ATOM   2129  HA  GLU A 136      15.431 -24.275 -52.313  1.00  7.27           H  
ATOM   2130 1HB  GLU A 136      13.107 -26.162 -52.913  1.00  7.27           H  
ATOM   2131 2HB  GLU A 136      13.651 -24.914 -54.027  1.00  7.27           H  
ATOM   2132 1HG  GLU A 136      15.840 -25.965 -54.213  1.00  7.27           H  
ATOM   2133 2HG  GLU A 136      15.389 -27.178 -53.016  1.00  7.27           H  
ATOM   2134  N   GLN A 137      12.398 -24.003 -50.991  1.00  7.09           N  
ATOM   2135  CA  GLN A 137      11.395 -23.002 -50.642  1.00  7.09           C  
ATOM   2136  C   GLN A 137      11.944 -21.966 -49.674  1.00  7.09           C  
ATOM   2137  O   GLN A 137      11.675 -20.772 -49.818  1.00  7.09           O  
ATOM   2138  CB  GLN A 137      10.175 -23.673 -50.050  1.00  7.09           C  
ATOM   2139  CG  GLN A 137       9.374 -24.481 -51.039  1.00  7.09           C  
ATOM   2140  CD  GLN A 137       8.357 -25.358 -50.362  1.00  7.09           C  
ATOM   2141  OE1 GLN A 137       8.719 -26.078 -49.413  1.00  7.09           O  
ATOM   2142  NE2 GLN A 137       7.109 -25.319 -50.814  1.00  7.09           N  
ATOM   2143  H   GLN A 137      12.264 -24.975 -50.679  1.00  7.09           H  
ATOM   2144  HA  GLN A 137      11.100 -22.482 -51.554  1.00  7.09           H  
ATOM   2145 1HB  GLN A 137      10.487 -24.326 -49.237  1.00  7.09           H  
ATOM   2146 2HB  GLN A 137       9.530 -22.910 -49.629  1.00  7.09           H  
ATOM   2147 1HG  GLN A 137       8.848 -23.794 -51.702  1.00  7.09           H  
ATOM   2148 2HG  GLN A 137      10.054 -25.108 -51.617  1.00  7.09           H  
ATOM   2149 1HE2 GLN A 137       6.402 -25.889 -50.391  1.00  7.09           H  
ATOM   2150 2HE2 GLN A 137       6.872 -24.722 -51.582  1.00  7.09           H  
ATOM   2151  N   LEU A 138      12.730 -22.421 -48.700  1.00  6.85           N  
ATOM   2152  CA  LEU A 138      13.322 -21.532 -47.718  1.00  6.85           C  
ATOM   2153  C   LEU A 138      14.319 -20.595 -48.345  1.00  6.85           C  
ATOM   2154  O   LEU A 138      14.320 -19.402 -48.057  1.00  6.85           O  
ATOM   2155  CB  LEU A 138      14.004 -22.353 -46.634  1.00  6.85           C  
ATOM   2156  CG  LEU A 138      13.060 -23.084 -45.719  1.00  6.85           C  
ATOM   2157  CD1 LEU A 138      13.831 -24.044 -44.870  1.00  6.85           C  
ATOM   2158  CD2 LEU A 138      12.343 -22.053 -44.878  1.00  6.85           C  
ATOM   2159  H   LEU A 138      12.908 -23.420 -48.625  1.00  6.85           H  
ATOM   2160  HA  LEU A 138      12.528 -20.941 -47.266  1.00  6.85           H  
ATOM   2161 1HB  LEU A 138      14.643 -23.092 -47.115  1.00  6.85           H  
ATOM   2162 2HB  LEU A 138      14.623 -21.697 -46.032  1.00  6.85           H  
ATOM   2163  HG  LEU A 138      12.340 -23.648 -46.292  1.00  6.85           H  
ATOM   2164 1HD1 LEU A 138      13.147 -24.572 -44.202  1.00  6.85           H  
ATOM   2165 2HD1 LEU A 138      14.332 -24.767 -45.513  1.00  6.85           H  
ATOM   2166 3HD1 LEU A 138      14.563 -23.502 -44.298  1.00  6.85           H  
ATOM   2167 1HD2 LEU A 138      11.656 -22.545 -44.196  1.00  6.85           H  
ATOM   2168 2HD2 LEU A 138      13.077 -21.488 -44.312  1.00  6.85           H  
ATOM   2169 3HD2 LEU A 138      11.791 -21.377 -45.530  1.00  6.85           H  
ATOM   2170  N   PHE A 139      15.145 -21.093 -49.257  1.00  6.56           N  
ATOM   2171  CA  PHE A 139      16.090 -20.186 -49.858  1.00  6.56           C  
ATOM   2172  C   PHE A 139      15.334 -19.154 -50.658  1.00  6.56           C  
ATOM   2173  O   PHE A 139      15.637 -17.973 -50.562  1.00  6.56           O  
ATOM   2174  CB  PHE A 139      17.117 -20.901 -50.721  1.00  6.56           C  
ATOM   2175  CG  PHE A 139      18.093 -21.679 -49.912  1.00  6.56           C  
ATOM   2176  CD1 PHE A 139      18.077 -21.601 -48.524  1.00  6.56           C  
ATOM   2177  CD2 PHE A 139      19.048 -22.456 -50.517  1.00  6.56           C  
ATOM   2178  CE1 PHE A 139      18.981 -22.307 -47.770  1.00  6.56           C  
ATOM   2179  CE2 PHE A 139      19.962 -23.160 -49.762  1.00  6.56           C  
ATOM   2180  CZ  PHE A 139      19.922 -23.090 -48.389  1.00  6.56           C  
ATOM   2181  H   PHE A 139      15.138 -22.083 -49.497  1.00  6.56           H  
ATOM   2182  HA  PHE A 139      16.626 -19.668 -49.063  1.00  6.56           H  
ATOM   2183 1HB  PHE A 139      16.603 -21.597 -51.394  1.00  6.56           H  
ATOM   2184 2HB  PHE A 139      17.660 -20.188 -51.330  1.00  6.56           H  
ATOM   2185  HD1 PHE A 139      17.330 -20.978 -48.033  1.00  6.56           H  
ATOM   2186  HD2 PHE A 139      19.080 -22.508 -51.613  1.00  6.56           H  
ATOM   2187  HE1 PHE A 139      18.954 -22.243 -46.685  1.00  6.56           H  
ATOM   2188  HE2 PHE A 139      20.719 -23.771 -50.247  1.00  6.56           H  
ATOM   2189  HZ  PHE A 139      20.644 -23.648 -47.796  1.00  6.56           H  
ATOM   2190  N   THR A 140      14.284 -19.566 -51.373  1.00  6.30           N  
ATOM   2191  CA  THR A 140      13.518 -18.606 -52.146  1.00  6.30           C  
ATOM   2192  C   THR A 140      12.916 -17.553 -51.214  1.00  6.30           C  
ATOM   2193  O   THR A 140      13.011 -16.352 -51.473  1.00  6.30           O  
ATOM   2194  CB  THR A 140      12.393 -19.303 -52.928  1.00  6.30           C  
ATOM   2195  OG1 THR A 140      12.964 -20.262 -53.840  1.00  6.30           O  
ATOM   2196  CG2 THR A 140      11.590 -18.262 -53.705  1.00  6.30           C  
ATOM   2197  H   THR A 140      14.039 -20.557 -51.427  1.00  6.30           H  
ATOM   2198  HA  THR A 140      14.183 -18.108 -52.848  1.00  6.30           H  
ATOM   2199  HB  THR A 140      11.736 -19.824 -52.235  1.00  6.30           H  
ATOM   2200  HG1 THR A 140      13.335 -21.018 -53.319  1.00  6.30           H  
ATOM   2201 1HG2 THR A 140      10.792 -18.758 -54.254  1.00  6.30           H  
ATOM   2202 2HG2 THR A 140      11.160 -17.543 -53.005  1.00  6.30           H  
ATOM   2203 3HG2 THR A 140      12.242 -17.741 -54.404  1.00  6.30           H  
ATOM   2204  N   LYS A 141      12.328 -17.999 -50.102  1.00  6.08           N  
ATOM   2205  CA  LYS A 141      11.726 -17.101 -49.125  1.00  6.08           C  
ATOM   2206  C   LYS A 141      12.741 -16.056 -48.656  1.00  6.08           C  
ATOM   2207  O   LYS A 141      12.456 -14.856 -48.592  1.00  6.08           O  
ATOM   2208  CB  LYS A 141      11.238 -17.909 -47.903  1.00  6.08           C  
ATOM   2209  CG  LYS A 141      10.515 -17.101 -46.830  1.00  6.08           C  
ATOM   2210  CD  LYS A 141      10.100 -17.931 -45.628  1.00  6.08           C  
ATOM   2211  CE  LYS A 141       9.408 -17.033 -44.578  1.00  6.08           C  
ATOM   2212  NZ  LYS A 141       8.988 -17.795 -43.371  1.00  6.08           N  
ATOM   2213  H   LYS A 141      12.274 -19.004 -49.940  1.00  6.08           H  
ATOM   2214  HA  LYS A 141      10.886 -16.585 -49.590  1.00  6.08           H  
ATOM   2215 1HB  LYS A 141      10.572 -18.706 -48.238  1.00  6.08           H  
ATOM   2216 2HB  LYS A 141      12.089 -18.387 -47.427  1.00  6.08           H  
ATOM   2217 1HG  LYS A 141      11.132 -16.259 -46.505  1.00  6.08           H  
ATOM   2218 2HG  LYS A 141       9.601 -16.724 -47.262  1.00  6.08           H  
ATOM   2219 1HD  LYS A 141       9.420 -18.724 -45.941  1.00  6.08           H  
ATOM   2220 2HD  LYS A 141      10.988 -18.389 -45.181  1.00  6.08           H  
ATOM   2221 1HE  LYS A 141      10.095 -16.239 -44.274  1.00  6.08           H  
ATOM   2222 2HE  LYS A 141       8.526 -16.579 -45.030  1.00  6.08           H  
ATOM   2223 1HZ  LYS A 141       8.514 -17.168 -42.692  1.00  6.08           H  
ATOM   2224 2HZ  LYS A 141       8.340 -18.513 -43.629  1.00  6.08           H  
ATOM   2225 3HZ  LYS A 141       9.794 -18.207 -42.931  1.00  6.08           H  
ATOM   2226  N   HIS A 142      13.961 -16.503 -48.366  1.00  5.90           N  
ATOM   2227  CA  HIS A 142      14.973 -15.607 -47.833  1.00  5.90           C  
ATOM   2228  C   HIS A 142      15.528 -14.671 -48.912  1.00  5.90           C  
ATOM   2229  O   HIS A 142      15.617 -13.455 -48.719  1.00  5.90           O  
ATOM   2230  CB  HIS A 142      16.096 -16.464 -47.252  1.00  5.90           C  
ATOM   2231  CG  HIS A 142      15.570 -17.375 -46.191  1.00  5.90           C  
ATOM   2232  ND1 HIS A 142      16.261 -18.473 -45.731  1.00  5.90           N  
ATOM   2233  CD2 HIS A 142      14.384 -17.379 -45.552  1.00  5.90           C  
ATOM   2234  CE1 HIS A 142      15.520 -19.112 -44.845  1.00  5.90           C  
ATOM   2235  NE2 HIS A 142      14.373 -18.465 -44.720  1.00  5.90           N  
ATOM   2236  H   HIS A 142      14.167 -17.500 -48.457  1.00  5.90           H  
ATOM   2237  HA  HIS A 142      14.543 -15.001 -47.038  1.00  5.90           H  
ATOM   2238 1HB  HIS A 142      16.545 -17.069 -48.043  1.00  5.90           H  
ATOM   2239 2HB  HIS A 142      16.872 -15.828 -46.826  1.00  5.90           H  
ATOM   2240  HD1 HIS A 142      17.166 -18.762 -46.026  1.00  5.90           H  
ATOM   2241  HD2 HIS A 142      13.515 -16.723 -45.604  1.00  5.90           H  
ATOM   2242  HE1 HIS A 142      15.895 -20.011 -44.370  1.00  5.90           H  
ATOM   2243  N   LEU A 143      15.813 -15.227 -50.082  1.00  5.73           N  
ATOM   2244  CA  LEU A 143      16.398 -14.513 -51.210  1.00  5.73           C  
ATOM   2245  C   LEU A 143      15.478 -13.429 -51.754  1.00  5.73           C  
ATOM   2246  O   LEU A 143      15.941 -12.379 -52.201  1.00  5.73           O  
ATOM   2247  CB  LEU A 143      16.749 -15.528 -52.300  1.00  5.73           C  
ATOM   2248  CG  LEU A 143      17.909 -16.479 -51.925  1.00  5.73           C  
ATOM   2249  CD1 LEU A 143      18.038 -17.585 -52.960  1.00  5.73           C  
ATOM   2250  CD2 LEU A 143      19.155 -15.691 -51.825  1.00  5.73           C  
ATOM   2251  H   LEU A 143      15.660 -16.224 -50.191  1.00  5.73           H  
ATOM   2252  HA  LEU A 143      17.318 -14.040 -50.871  1.00  5.73           H  
ATOM   2253 1HB  LEU A 143      15.865 -16.138 -52.501  1.00  5.73           H  
ATOM   2254 2HB  LEU A 143      17.019 -14.997 -53.211  1.00  5.73           H  
ATOM   2255  HG  LEU A 143      17.717 -16.929 -50.961  1.00  5.73           H  
ATOM   2256 1HD1 LEU A 143      18.856 -18.250 -52.686  1.00  5.73           H  
ATOM   2257 2HD1 LEU A 143      17.109 -18.153 -53.001  1.00  5.73           H  
ATOM   2258 3HD1 LEU A 143      18.236 -17.148 -53.938  1.00  5.73           H  
ATOM   2259 1HD2 LEU A 143      19.962 -16.353 -51.540  1.00  5.73           H  
ATOM   2260 2HD2 LEU A 143      19.381 -15.227 -52.783  1.00  5.73           H  
ATOM   2261 3HD2 LEU A 143      19.019 -14.924 -51.070  1.00  5.73           H  
ATOM   2262  N   THR A 144      14.171 -13.667 -51.679  1.00  5.57           N  
ATOM   2263  CA  THR A 144      13.186 -12.716 -52.164  1.00  5.57           C  
ATOM   2264  C   THR A 144      12.732 -11.734 -51.072  1.00  5.57           C  
ATOM   2265  O   THR A 144      11.856 -10.901 -51.314  1.00  5.57           O  
ATOM   2266  CB  THR A 144      11.982 -13.449 -52.795  1.00  5.57           C  
ATOM   2267  OG1 THR A 144      11.370 -14.302 -51.836  1.00  5.57           O  
ATOM   2268  CG2 THR A 144      12.449 -14.293 -53.975  1.00  5.57           C  
ATOM   2269  H   THR A 144      13.841 -14.565 -51.324  1.00  5.57           H  
ATOM   2270  HA  THR A 144      13.650 -12.128 -52.955  1.00  5.57           H  
ATOM   2271  HB  THR A 144      11.253 -12.718 -53.135  1.00  5.57           H  
ATOM   2272  HG1 THR A 144      12.022 -14.978 -51.554  1.00  5.57           H  
ATOM   2273 1HG2 THR A 144      11.595 -14.806 -54.414  1.00  5.57           H  
ATOM   2274 2HG2 THR A 144      12.913 -13.650 -54.721  1.00  5.57           H  
ATOM   2275 3HG2 THR A 144      13.175 -15.029 -53.632  1.00  5.57           H  
ATOM   2276  N   GLY A 145      13.316 -11.828 -49.867  1.00  5.42           N  
ATOM   2277  CA  GLY A 145      12.995 -10.909 -48.782  1.00  5.42           C  
ATOM   2278  C   GLY A 145      11.649 -11.117 -48.077  1.00  5.42           C  
ATOM   2279  O   GLY A 145      11.088 -10.152 -47.531  1.00  5.42           O  
ATOM   2280  H   GLY A 145      14.039 -12.524 -49.694  1.00  5.42           H  
ATOM   2281 1HA  GLY A 145      13.790 -10.983 -48.039  1.00  5.42           H  
ATOM   2282 2HA  GLY A 145      13.038  -9.894 -49.171  1.00  5.42           H  
ATOM   2283  N   VAL A 146      11.123 -12.341 -48.060  1.00  5.25           N  
ATOM   2284  CA  VAL A 146       9.837 -12.566 -47.413  1.00  5.25           C  
ATOM   2285  C   VAL A 146      10.001 -12.687 -45.899  1.00  5.25           C  
ATOM   2286  O   VAL A 146      10.737 -13.536 -45.392  1.00  5.25           O  
ATOM   2287  CB  VAL A 146       9.194 -13.821 -47.981  1.00  5.25           C  
ATOM   2288  CG1 VAL A 146       7.893 -14.123 -47.261  1.00  5.25           C  
ATOM   2289  CG2 VAL A 146       8.974 -13.634 -49.463  1.00  5.25           C  
ATOM   2290  H   VAL A 146      11.613 -13.132 -48.480  1.00  5.25           H  
ATOM   2291  HA  VAL A 146       9.189 -11.717 -47.628  1.00  5.25           H  
ATOM   2292  HB  VAL A 146       9.859 -14.632 -47.839  1.00  5.25           H  
ATOM   2293 1HG1 VAL A 146       7.455 -15.033 -47.669  1.00  5.25           H  
ATOM   2294 2HG1 VAL A 146       8.094 -14.262 -46.199  1.00  5.25           H  
ATOM   2295 3HG1 VAL A 146       7.201 -13.292 -47.395  1.00  5.25           H  
ATOM   2296 1HG2 VAL A 146       8.541 -14.539 -49.889  1.00  5.25           H  
ATOM   2297 2HG2 VAL A 146       8.303 -12.793 -49.630  1.00  5.25           H  
ATOM   2298 3HG2 VAL A 146       9.933 -13.432 -49.941  1.00  5.25           H  
ATOM   2299  N   LYS A 147       9.313 -11.807 -45.186  1.00  5.02           N  
ATOM   2300  CA  LYS A 147       9.411 -11.685 -43.737  1.00  5.02           C  
ATOM   2301  C   LYS A 147       8.231 -10.906 -43.164  1.00  5.02           C  
ATOM   2302  O   LYS A 147       7.534 -10.201 -43.893  1.00  5.02           O  
ATOM   2303  CB  LYS A 147      10.739 -10.996 -43.413  1.00  5.02           C  
ATOM   2304  CG  LYS A 147      10.838  -9.618 -44.070  1.00  5.02           C  
ATOM   2305  CD  LYS A 147      12.220  -8.988 -43.978  1.00  5.02           C  
ATOM   2306  CE  LYS A 147      12.261  -7.709 -44.831  1.00  5.02           C  
ATOM   2307  NZ  LYS A 147      12.452  -8.009 -46.304  1.00  5.02           N  
ATOM   2308  H   LYS A 147       8.721 -11.159 -45.685  1.00  5.02           H  
ATOM   2309  HA  LYS A 147       9.404 -12.684 -43.300  1.00  5.02           H  
ATOM   2310 1HB  LYS A 147      10.835 -10.863 -42.335  1.00  5.02           H  
ATOM   2311 2HB  LYS A 147      11.577 -11.608 -43.750  1.00  5.02           H  
ATOM   2312 1HG  LYS A 147      10.562  -9.699 -45.116  1.00  5.02           H  
ATOM   2313 2HG  LYS A 147      10.121  -8.954 -43.583  1.00  5.02           H  
ATOM   2314 1HD  LYS A 147      12.460  -8.758 -42.943  1.00  5.02           H  
ATOM   2315 2HD  LYS A 147      12.967  -9.690 -44.357  1.00  5.02           H  
ATOM   2316 1HE  LYS A 147      11.313  -7.190 -44.705  1.00  5.02           H  
ATOM   2317 2HE  LYS A 147      13.060  -7.062 -44.496  1.00  5.02           H  
ATOM   2318 1HZ  LYS A 147      12.454  -7.148 -46.825  1.00  5.02           H  
ATOM   2319 2HZ  LYS A 147      13.337  -8.473 -46.420  1.00  5.02           H  
ATOM   2320 3HZ  LYS A 147      11.708  -8.633 -46.681  1.00  5.02           H  
ATOM   2321  N   SER A 148       8.003 -11.015 -41.859  1.00  4.74           N  
ATOM   2322  CA  SER A 148       6.982 -10.186 -41.221  1.00  4.74           C  
ATOM   2323  C   SER A 148       7.428  -8.724 -41.190  1.00  4.74           C  
ATOM   2324  O   SER A 148       8.522  -8.418 -40.705  1.00  4.74           O  
ATOM   2325  CB  SER A 148       6.703 -10.685 -39.818  1.00  4.74           C  
ATOM   2326  OG  SER A 148       5.813  -9.833 -39.141  1.00  4.74           O  
ATOM   2327  H   SER A 148       8.559 -11.649 -41.303  1.00  4.74           H  
ATOM   2328  HA  SER A 148       6.063 -10.253 -41.806  1.00  4.74           H  
ATOM   2329 1HB  SER A 148       6.279 -11.692 -39.872  1.00  4.74           H  
ATOM   2330 2HB  SER A 148       7.638 -10.756 -39.260  1.00  4.74           H  
ATOM   2331  HG  SER A 148       5.560 -10.306 -38.341  1.00  4.74           H  
ATOM   2332  N   GLU A 149       6.568  -7.826 -41.676  1.00  4.42           N  
ATOM   2333  CA  GLU A 149       6.898  -6.403 -41.750  1.00  4.42           C  
ATOM   2334  C   GLU A 149       7.135  -5.746 -40.396  1.00  4.42           C  
ATOM   2335  O   GLU A 149       8.025  -4.908 -40.265  1.00  4.42           O  
ATOM   2336  CB  GLU A 149       5.797  -5.635 -42.482  1.00  4.42           C  
ATOM   2337  CG  GLU A 149       5.701  -5.937 -43.975  1.00  4.42           C  
ATOM   2338  CD  GLU A 149       4.585  -5.182 -44.665  1.00  4.42           C  
ATOM   2339  OE1 GLU A 149       3.836  -4.515 -43.990  1.00  4.42           O  
ATOM   2340  OE2 GLU A 149       4.487  -5.275 -45.867  1.00  4.42           O  
ATOM   2341  H   GLU A 149       5.683  -8.150 -42.040  1.00  4.42           H  
ATOM   2342  HA  GLU A 149       7.814  -6.309 -42.331  1.00  4.42           H  
ATOM   2343 1HB  GLU A 149       4.833  -5.862 -42.029  1.00  4.42           H  
ATOM   2344 2HB  GLU A 149       5.968  -4.565 -42.368  1.00  4.42           H  
ATOM   2345 1HG  GLU A 149       6.648  -5.677 -44.447  1.00  4.42           H  
ATOM   2346 2HG  GLU A 149       5.546  -7.009 -44.106  1.00  4.42           H  
ATOM   2347  N   THR A 150       6.377  -6.142 -39.374  1.00  4.07           N  
ATOM   2348  CA  THR A 150       6.549  -5.514 -38.068  1.00  4.07           C  
ATOM   2349  C   THR A 150       7.957  -5.753 -37.549  1.00  4.07           C  
ATOM   2350  O   THR A 150       8.623  -4.827 -37.061  1.00  4.07           O  
ATOM   2351  CB  THR A 150       5.531  -6.053 -37.046  1.00  4.07           C  
ATOM   2352  OG1 THR A 150       4.196  -5.736 -37.475  1.00  4.07           O  
ATOM   2353  CG2 THR A 150       5.788  -5.438 -35.680  1.00  4.07           C  
ATOM   2354  H   THR A 150       5.676  -6.855 -39.517  1.00  4.07           H  
ATOM   2355  HA  THR A 150       6.403  -4.441 -38.174  1.00  4.07           H  
ATOM   2356  HB  THR A 150       5.630  -7.137 -36.975  1.00  4.07           H  
ATOM   2357  HG1 THR A 150       3.565  -6.063 -36.827  1.00  4.07           H  
ATOM   2358 1HG2 THR A 150       5.068  -5.828 -34.963  1.00  4.07           H  
ATOM   2359 2HG2 THR A 150       6.799  -5.689 -35.353  1.00  4.07           H  
ATOM   2360 3HG2 THR A 150       5.688  -4.355 -35.743  1.00  4.07           H  
ATOM   2361  N   SER A 151       8.412  -7.000 -37.645  1.00  3.71           N  
ATOM   2362  CA  SER A 151       9.738  -7.345 -37.179  1.00  3.71           C  
ATOM   2363  C   SER A 151      10.796  -6.707 -38.058  1.00  3.71           C  
ATOM   2364  O   SER A 151      11.816  -6.248 -37.553  1.00  3.71           O  
ATOM   2365  CB  SER A 151       9.906  -8.839 -37.107  1.00  3.71           C  
ATOM   2366  OG  SER A 151       9.083  -9.377 -36.105  1.00  3.71           O  
ATOM   2367  H   SER A 151       7.828  -7.710 -38.068  1.00  3.71           H  
ATOM   2368  HA  SER A 151       9.855  -6.954 -36.168  1.00  3.71           H  
ATOM   2369 1HB  SER A 151       9.650  -9.281 -38.072  1.00  3.71           H  
ATOM   2370 2HB  SER A 151      10.945  -9.083 -36.897  1.00  3.71           H  
ATOM   2371  HG  SER A 151       9.357 -10.312 -36.030  1.00  3.71           H  
ATOM   2372  N   ALA A 152      10.565  -6.666 -39.375  1.00  3.40           N  
ATOM   2373  CA  ALA A 152      11.537  -6.059 -40.278  1.00  3.40           C  
ATOM   2374  C   ALA A 152      11.762  -4.583 -39.957  1.00  3.40           C  
ATOM   2375  O   ALA A 152      12.902  -4.106 -39.935  1.00  3.40           O  
ATOM   2376  CB  ALA A 152      11.056  -6.189 -41.702  1.00  3.40           C  
ATOM   2377  H   ALA A 152       9.717  -7.082 -39.764  1.00  3.40           H  
ATOM   2378  HA  ALA A 152      12.482  -6.586 -40.157  1.00  3.40           H  
ATOM   2379 1HB  ALA A 152      11.790  -5.761 -42.377  1.00  3.40           H  
ATOM   2380 2HB  ALA A 152      10.905  -7.237 -41.928  1.00  3.40           H  
ATOM   2381 3HB  ALA A 152      10.114  -5.661 -41.809  1.00  3.40           H  
ATOM   2382  N   LYS A 153      10.677  -3.867 -39.654  1.00  3.16           N  
ATOM   2383  CA  LYS A 153      10.782  -2.457 -39.311  1.00  3.16           C  
ATOM   2384  C   LYS A 153      11.456  -2.310 -37.960  1.00  3.16           C  
ATOM   2385  O   LYS A 153      12.330  -1.454 -37.783  1.00  3.16           O  
ATOM   2386  CB  LYS A 153       9.401  -1.812 -39.309  1.00  3.16           C  
ATOM   2387  CG  LYS A 153       8.787  -1.670 -40.699  1.00  3.16           C  
ATOM   2388  CD  LYS A 153       7.387  -1.082 -40.640  1.00  3.16           C  
ATOM   2389  CE  LYS A 153       6.772  -0.969 -42.033  1.00  3.16           C  
ATOM   2390  NZ  LYS A 153       5.390  -0.409 -41.986  1.00  3.16           N  
ATOM   2391  H   LYS A 153       9.755  -4.302 -39.701  1.00  3.16           H  
ATOM   2392  HA  LYS A 153      11.401  -1.960 -40.057  1.00  3.16           H  
ATOM   2393 1HB  LYS A 153       8.721  -2.424 -38.708  1.00  3.16           H  
ATOM   2394 2HB  LYS A 153       9.455  -0.826 -38.849  1.00  3.16           H  
ATOM   2395 1HG  LYS A 153       9.418  -1.022 -41.307  1.00  3.16           H  
ATOM   2396 2HG  LYS A 153       8.745  -2.649 -41.173  1.00  3.16           H  
ATOM   2397 1HD  LYS A 153       6.757  -1.734 -40.030  1.00  3.16           H  
ATOM   2398 2HD  LYS A 153       7.420  -0.097 -40.179  1.00  3.16           H  
ATOM   2399 1HE  LYS A 153       7.396  -0.323 -42.648  1.00  3.16           H  
ATOM   2400 2HE  LYS A 153       6.734  -1.963 -42.488  1.00  3.16           H  
ATOM   2401 1HZ  LYS A 153       5.015  -0.353 -42.923  1.00  3.16           H  
ATOM   2402 2HZ  LYS A 153       4.804  -1.014 -41.426  1.00  3.16           H  
ATOM   2403 3HZ  LYS A 153       5.412   0.514 -41.575  1.00  3.16           H  
ATOM   2404  N   THR A 154      11.102  -3.193 -37.019  1.00  2.99           N  
ATOM   2405  CA  THR A 154      11.678  -3.151 -35.690  1.00  2.99           C  
ATOM   2406  C   THR A 154      13.175  -3.380 -35.820  1.00  2.99           C  
ATOM   2407  O   THR A 154      13.957  -2.707 -35.161  1.00  2.99           O  
ATOM   2408  CB  THR A 154      11.039  -4.192 -34.756  1.00  2.99           C  
ATOM   2409  OG1 THR A 154       9.626  -3.939 -34.669  1.00  2.99           O  
ATOM   2410  CG2 THR A 154      11.652  -4.076 -33.353  1.00  2.99           C  
ATOM   2411  H   THR A 154      10.373  -3.882 -37.210  1.00  2.99           H  
ATOM   2412  HA  THR A 154      11.517  -2.162 -35.263  1.00  2.99           H  
ATOM   2413  HB  THR A 154      11.207  -5.192 -35.147  1.00  2.99           H  
ATOM   2414  HG1 THR A 154       9.226  -4.060 -35.565  1.00  2.99           H  
ATOM   2415 1HG2 THR A 154      11.190  -4.807 -32.689  1.00  2.99           H  
ATOM   2416 2HG2 THR A 154      12.722  -4.259 -33.407  1.00  2.99           H  
ATOM   2417 3HG2 THR A 154      11.476  -3.077 -32.966  1.00  2.99           H  
ATOM   2418  N   TRP A 155      13.570  -4.321 -36.683  1.00  2.89           N  
ATOM   2419  CA  TRP A 155      14.967  -4.638 -36.952  1.00  2.89           C  
ATOM   2420  C   TRP A 155      15.712  -3.442 -37.504  1.00  2.89           C  
ATOM   2421  O   TRP A 155      16.814  -3.145 -37.053  1.00  2.89           O  
ATOM   2422  CB  TRP A 155      15.096  -5.836 -37.897  1.00  2.89           C  
ATOM   2423  CG  TRP A 155      16.508  -6.158 -38.256  1.00  2.89           C  
ATOM   2424  CD1 TRP A 155      17.391  -6.905 -37.546  1.00  2.89           C  
ATOM   2425  CD2 TRP A 155      17.207  -5.750 -39.450  1.00  2.89           C  
ATOM   2426  NE1 TRP A 155      18.583  -6.968 -38.212  1.00  2.89           N  
ATOM   2427  CE2 TRP A 155      18.483  -6.285 -39.377  1.00  2.89           C  
ATOM   2428  CE3 TRP A 155      16.854  -4.990 -40.549  1.00  2.89           C  
ATOM   2429  CZ2 TRP A 155      19.416  -6.094 -40.372  1.00  2.89           C  
ATOM   2430  CZ3 TRP A 155      17.787  -4.790 -41.551  1.00  2.89           C  
ATOM   2431  CH2 TRP A 155      19.038  -5.332 -41.465  1.00  2.89           C  
ATOM   2432  H   TRP A 155      12.863  -4.854 -37.173  1.00  2.89           H  
ATOM   2433  HA  TRP A 155      15.443  -4.911 -36.021  1.00  2.89           H  
ATOM   2434 1HB  TRP A 155      14.638  -6.713 -37.445  1.00  2.89           H  
ATOM   2435 2HB  TRP A 155      14.559  -5.630 -38.814  1.00  2.89           H  
ATOM   2436  HD1 TRP A 155      17.186  -7.368 -36.580  1.00  2.89           H  
ATOM   2437  HE1 TRP A 155      19.415  -7.419 -37.906  1.00  2.89           H  
ATOM   2438  HE3 TRP A 155      15.856  -4.574 -40.621  1.00  2.89           H  
ATOM   2439  HZ2 TRP A 155      20.414  -6.521 -40.315  1.00  2.89           H  
ATOM   2440  HZ3 TRP A 155      17.494  -4.195 -42.414  1.00  2.89           H  
ATOM   2441  HH2 TRP A 155      19.749  -5.162 -42.274  1.00  2.89           H  
ATOM   2442  N   ARG A 156      15.143  -2.727 -38.469  1.00  2.86           N  
ATOM   2443  CA  ARG A 156      15.851  -1.563 -38.992  1.00  2.86           C  
ATOM   2444  C   ARG A 156      16.068  -0.510 -37.889  1.00  2.86           C  
ATOM   2445  O   ARG A 156      17.153   0.085 -37.767  1.00  2.86           O  
ATOM   2446  CB  ARG A 156      15.073  -0.956 -40.152  1.00  2.86           C  
ATOM   2447  CG  ARG A 156      15.080  -1.793 -41.429  1.00  2.86           C  
ATOM   2448  CD  ARG A 156      14.262  -1.185 -42.511  1.00  2.86           C  
ATOM   2449  NE  ARG A 156      14.307  -1.979 -43.736  1.00  2.86           N  
ATOM   2450  CZ  ARG A 156      13.550  -1.750 -44.830  1.00  2.86           C  
ATOM   2451  NH1 ARG A 156      12.689  -0.757 -44.840  1.00  2.86           N  
ATOM   2452  NH2 ARG A 156      13.673  -2.524 -45.895  1.00  2.86           N  
ATOM   2453  H   ARG A 156      14.236  -3.006 -38.851  1.00  2.86           H  
ATOM   2454  HA  ARG A 156      16.823  -1.890 -39.359  1.00  2.86           H  
ATOM   2455 1HB  ARG A 156      14.032  -0.825 -39.852  1.00  2.86           H  
ATOM   2456 2HB  ARG A 156      15.475   0.028 -40.388  1.00  2.86           H  
ATOM   2457 1HG  ARG A 156      16.102  -1.915 -41.786  1.00  2.86           H  
ATOM   2458 2HG  ARG A 156      14.654  -2.766 -41.210  1.00  2.86           H  
ATOM   2459 1HD  ARG A 156      13.222  -1.124 -42.183  1.00  2.86           H  
ATOM   2460 2HD  ARG A 156      14.633  -0.188 -42.735  1.00  2.86           H  
ATOM   2461  HE  ARG A 156      14.958  -2.752 -43.768  1.00  2.86           H  
ATOM   2462 1HH1 ARG A 156      12.595  -0.163 -44.029  1.00  2.86           H  
ATOM   2463 2HH1 ARG A 156      12.125  -0.587 -45.659  1.00  2.86           H  
ATOM   2464 1HH2 ARG A 156      14.337  -3.285 -45.893  1.00  2.86           H  
ATOM   2465 2HH2 ARG A 156      13.108  -2.349 -46.712  1.00  2.86           H  
ATOM   2466  N   ILE A 157      15.056  -0.329 -37.031  1.00  2.87           N  
ATOM   2467  CA  ILE A 157      15.151   0.620 -35.922  1.00  2.87           C  
ATOM   2468  C   ILE A 157      16.178   0.151 -34.894  1.00  2.87           C  
ATOM   2469  O   ILE A 157      17.051   0.918 -34.460  1.00  2.87           O  
ATOM   2470  CB  ILE A 157      13.781   0.762 -35.226  1.00  2.87           C  
ATOM   2471  CG1 ILE A 157      12.790   1.428 -36.167  1.00  2.87           C  
ATOM   2472  CG2 ILE A 157      13.918   1.542 -33.923  1.00  2.87           C  
ATOM   2473  CD1 ILE A 157      11.363   1.332 -35.688  1.00  2.87           C  
ATOM   2474  H   ILE A 157      14.181  -0.840 -37.176  1.00  2.87           H  
ATOM   2475  HA  ILE A 157      15.459   1.587 -36.310  1.00  2.87           H  
ATOM   2476  HB  ILE A 157      13.391  -0.226 -35.004  1.00  2.87           H  
ATOM   2477 1HG1 ILE A 157      13.052   2.478 -36.272  1.00  2.87           H  
ATOM   2478 2HG1 ILE A 157      12.860   0.954 -37.146  1.00  2.87           H  
ATOM   2479 1HG2 ILE A 157      12.944   1.616 -33.446  1.00  2.87           H  
ATOM   2480 2HG2 ILE A 157      14.607   1.023 -33.258  1.00  2.87           H  
ATOM   2481 3HG2 ILE A 157      14.297   2.540 -34.133  1.00  2.87           H  
ATOM   2482 1HD1 ILE A 157      10.707   1.821 -36.406  1.00  2.87           H  
ATOM   2483 2HD1 ILE A 157      11.086   0.280 -35.602  1.00  2.87           H  
ATOM   2484 3HD1 ILE A 157      11.270   1.815 -34.719  1.00  2.87           H  
ATOM   2485  N   THR A 158      16.074  -1.124 -34.535  1.00  2.90           N  
ATOM   2486  CA  THR A 158      16.914  -1.770 -33.557  1.00  2.90           C  
ATOM   2487  C   THR A 158      18.350  -1.772 -33.979  1.00  2.90           C  
ATOM   2488  O   THR A 158      19.218  -1.410 -33.190  1.00  2.90           O  
ATOM   2489  CB  THR A 158      16.476  -3.226 -33.351  1.00  2.90           C  
ATOM   2490  OG1 THR A 158      15.145  -3.246 -32.859  1.00  2.90           O  
ATOM   2491  CG2 THR A 158      17.392  -3.926 -32.396  1.00  2.90           C  
ATOM   2492  H   THR A 158      15.343  -1.679 -34.954  1.00  2.90           H  
ATOM   2493  HA  THR A 158      16.826  -1.230 -32.614  1.00  2.90           H  
ATOM   2494  HB  THR A 158      16.502  -3.744 -34.301  1.00  2.90           H  
ATOM   2495  HG1 THR A 158      14.564  -2.883 -33.560  1.00  2.90           H  
ATOM   2496 1HG2 THR A 158      17.060  -4.951 -32.269  1.00  2.90           H  
ATOM   2497 2HG2 THR A 158      18.407  -3.918 -32.792  1.00  2.90           H  
ATOM   2498 3HG2 THR A 158      17.381  -3.417 -31.445  1.00  2.90           H  
ATOM   2499  N   ARG A 159      18.612  -2.159 -35.227  1.00  2.93           N  
ATOM   2500  CA  ARG A 159      19.969  -2.204 -35.712  1.00  2.93           C  
ATOM   2501  C   ARG A 159      20.568  -0.809 -35.722  1.00  2.93           C  
ATOM   2502  O   ARG A 159      21.708  -0.633 -35.311  1.00  2.93           O  
ATOM   2503  CB  ARG A 159      20.089  -2.827 -37.096  1.00  2.93           C  
ATOM   2504  CG  ARG A 159      21.558  -2.979 -37.498  1.00  2.93           C  
ATOM   2505  CD  ARG A 159      21.808  -3.740 -38.742  1.00  2.93           C  
ATOM   2506  NE  ARG A 159      23.255  -3.895 -38.935  1.00  2.93           N  
ATOM   2507  CZ  ARG A 159      23.870  -4.730 -39.794  1.00  2.93           C  
ATOM   2508  NH1 ARG A 159      23.201  -5.524 -40.597  1.00  2.93           N  
ATOM   2509  NH2 ARG A 159      25.176  -4.739 -39.796  1.00  2.93           N  
ATOM   2510  H   ARG A 159      17.861  -2.445 -35.840  1.00  2.93           H  
ATOM   2511  HA  ARG A 159      20.545  -2.830 -35.039  1.00  2.93           H  
ATOM   2512 1HB  ARG A 159      19.614  -3.812 -37.110  1.00  2.93           H  
ATOM   2513 2HB  ARG A 159      19.579  -2.201 -37.831  1.00  2.93           H  
ATOM   2514 1HG  ARG A 159      21.980  -1.985 -37.635  1.00  2.93           H  
ATOM   2515 2HG  ARG A 159      22.096  -3.484 -36.691  1.00  2.93           H  
ATOM   2516 1HD  ARG A 159      21.360  -4.718 -38.676  1.00  2.93           H  
ATOM   2517 2HD  ARG A 159      21.399  -3.203 -39.596  1.00  2.93           H  
ATOM   2518  HE  ARG A 159      23.885  -3.332 -38.344  1.00  2.93           H  
ATOM   2519 1HH1 ARG A 159      22.196  -5.520 -40.588  1.00  2.93           H  
ATOM   2520 2HH1 ARG A 159      23.707  -6.145 -41.226  1.00  2.93           H  
ATOM   2521 1HH2 ARG A 159      25.668  -4.115 -39.145  1.00  2.93           H  
ATOM   2522 2HH2 ARG A 159      25.678  -5.388 -40.413  1.00  2.93           H  
ATOM   2523  N   SER A 160      19.799   0.204 -36.136  1.00  2.96           N  
ATOM   2524  CA  SER A 160      20.348   1.553 -36.168  1.00  2.96           C  
ATOM   2525  C   SER A 160      20.784   1.983 -34.756  1.00  2.96           C  
ATOM   2526  O   SER A 160      21.847   2.586 -34.567  1.00  2.96           O  
ATOM   2527  CB  SER A 160      19.301   2.508 -36.711  1.00  2.96           C  
ATOM   2528  OG  SER A 160      18.982   2.197 -38.048  1.00  2.96           O  
ATOM   2529  H   SER A 160      18.847   0.050 -36.477  1.00  2.96           H  
ATOM   2530  HA  SER A 160      21.219   1.559 -36.823  1.00  2.96           H  
ATOM   2531 1HB  SER A 160      18.401   2.453 -36.099  1.00  2.96           H  
ATOM   2532 2HB  SER A 160      19.678   3.525 -36.652  1.00  2.96           H  
ATOM   2533  HG  SER A 160      18.424   1.379 -38.007  1.00  2.96           H  
ATOM   2534  N   GLY A 161      19.963   1.658 -33.754  1.00  2.97           N  
ATOM   2535  CA  GLY A 161      20.291   1.941 -32.358  1.00  2.97           C  
ATOM   2536  C   GLY A 161      21.523   1.144 -31.900  1.00  2.97           C  
ATOM   2537  O   GLY A 161      22.494   1.692 -31.361  1.00  2.97           O  
ATOM   2538  H   GLY A 161      19.074   1.199 -33.971  1.00  2.97           H  
ATOM   2539 1HA  GLY A 161      20.472   3.008 -32.235  1.00  2.97           H  
ATOM   2540 2HA  GLY A 161      19.436   1.683 -31.734  1.00  2.97           H  
ATOM   2541  N   PHE A 162      21.464  -0.163 -32.141  1.00  2.96           N  
ATOM   2542  CA  PHE A 162      22.475  -1.143 -31.775  1.00  2.96           C  
ATOM   2543  C   PHE A 162      23.840  -0.751 -32.310  1.00  2.96           C  
ATOM   2544  O   PHE A 162      24.816  -0.783 -31.570  1.00  2.96           O  
ATOM   2545  CB  PHE A 162      22.076  -2.510 -32.318  1.00  2.96           C  
ATOM   2546  CG  PHE A 162      22.983  -3.625 -31.994  1.00  2.96           C  
ATOM   2547  CD1 PHE A 162      22.850  -4.330 -30.807  1.00  2.96           C  
ATOM   2548  CD2 PHE A 162      23.976  -3.985 -32.862  1.00  2.96           C  
ATOM   2549  CE1 PHE A 162      23.698  -5.381 -30.520  1.00  2.96           C  
ATOM   2550  CE2 PHE A 162      24.808  -5.015 -32.559  1.00  2.96           C  
ATOM   2551  CZ  PHE A 162      24.660  -5.719 -31.383  1.00  2.96           C  
ATOM   2552  H   PHE A 162      20.638  -0.514 -32.609  1.00  2.96           H  
ATOM   2553  HA  PHE A 162      22.525  -1.198 -30.689  1.00  2.96           H  
ATOM   2554 1HB  PHE A 162      21.081  -2.764 -31.956  1.00  2.96           H  
ATOM   2555 2HB  PHE A 162      22.019  -2.443 -33.389  1.00  2.96           H  
ATOM   2556  HD1 PHE A 162      22.060  -4.048 -30.115  1.00  2.96           H  
ATOM   2557  HD2 PHE A 162      24.099  -3.430 -33.800  1.00  2.96           H  
ATOM   2558  HE1 PHE A 162      23.606  -5.940 -29.615  1.00  2.96           H  
ATOM   2559  HE2 PHE A 162      25.592  -5.275 -33.246  1.00  2.96           H  
ATOM   2560  HZ  PHE A 162      25.328  -6.545 -31.144  1.00  2.96           H  
ATOM   2561  N   GLU A 163      23.921  -0.345 -33.576  1.00  2.92           N  
ATOM   2562  CA  GLU A 163      25.179   0.054 -34.205  1.00  2.92           C  
ATOM   2563  C   GLU A 163      25.863   1.233 -33.495  1.00  2.92           C  
ATOM   2564  O   GLU A 163      27.068   1.425 -33.642  1.00  2.92           O  
ATOM   2565  CB  GLU A 163      24.965   0.414 -35.685  1.00  2.92           C  
ATOM   2566  CG  GLU A 163      24.662  -0.763 -36.659  1.00  2.92           C  
ATOM   2567  CD  GLU A 163      25.855  -1.651 -36.967  1.00  2.92           C  
ATOM   2568  OE1 GLU A 163      26.970  -1.247 -36.687  1.00  2.92           O  
ATOM   2569  OE2 GLU A 163      25.649  -2.727 -37.506  1.00  2.92           O  
ATOM   2570  H   GLU A 163      23.072  -0.331 -34.141  1.00  2.92           H  
ATOM   2571  HA  GLU A 163      25.858  -0.802 -34.154  1.00  2.92           H  
ATOM   2572 1HB  GLU A 163      24.121   1.110 -35.754  1.00  2.92           H  
ATOM   2573 2HB  GLU A 163      25.842   0.938 -36.059  1.00  2.92           H  
ATOM   2574 1HG  GLU A 163      23.903  -1.385 -36.203  1.00  2.92           H  
ATOM   2575 2HG  GLU A 163      24.254  -0.365 -37.588  1.00  2.92           H  
ATOM   2576  N   THR A 164      25.095   2.051 -32.765  1.00  2.85           N  
ATOM   2577  CA  THR A 164      25.663   3.182 -32.050  1.00  2.85           C  
ATOM   2578  C   THR A 164      26.193   2.724 -30.686  1.00  2.85           C  
ATOM   2579  O   THR A 164      27.267   3.144 -30.249  1.00  2.85           O  
ATOM   2580  CB  THR A 164      24.620   4.298 -31.863  1.00  2.85           C  
ATOM   2581  OG1 THR A 164      24.151   4.740 -33.150  1.00  2.85           O  
ATOM   2582  CG2 THR A 164      25.240   5.467 -31.126  1.00  2.85           C  
ATOM   2583  H   THR A 164      24.104   1.861 -32.651  1.00  2.85           H  
ATOM   2584  HA  THR A 164      26.495   3.580 -32.626  1.00  2.85           H  
ATOM   2585  HB  THR A 164      23.778   3.916 -31.290  1.00  2.85           H  
ATOM   2586  HG1 THR A 164      23.630   4.029 -33.568  1.00  2.85           H  
ATOM   2587 1HG2 THR A 164      24.495   6.250 -30.999  1.00  2.85           H  
ATOM   2588 2HG2 THR A 164      25.588   5.133 -30.149  1.00  2.85           H  
ATOM   2589 3HG2 THR A 164      26.081   5.853 -31.701  1.00  2.85           H  
ATOM   2590  N   PHE A 165      25.414   1.884 -30.000  1.00  2.73           N  
ATOM   2591  CA  PHE A 165      25.763   1.368 -28.667  1.00  2.73           C  
ATOM   2592  C   PHE A 165      26.872   0.295 -28.707  1.00  2.73           C  
ATOM   2593  O   PHE A 165      27.820   0.318 -27.909  1.00  2.73           O  
ATOM   2594  CB  PHE A 165      24.510   0.823 -27.981  1.00  2.73           C  
ATOM   2595  CG  PHE A 165      24.714   0.341 -26.565  1.00  2.73           C  
ATOM   2596  CD1 PHE A 165      25.015   1.249 -25.559  1.00  2.73           C  
ATOM   2597  CD2 PHE A 165      24.562  -0.993 -26.221  1.00  2.73           C  
ATOM   2598  CE1 PHE A 165      25.180   0.833 -24.253  1.00  2.73           C  
ATOM   2599  CE2 PHE A 165      24.722  -1.404 -24.901  1.00  2.73           C  
ATOM   2600  CZ  PHE A 165      25.032  -0.492 -23.927  1.00  2.73           C  
ATOM   2601  H   PHE A 165      24.530   1.603 -30.431  1.00  2.73           H  
ATOM   2602  HA  PHE A 165      26.134   2.202 -28.073  1.00  2.73           H  
ATOM   2603 1HB  PHE A 165      23.745   1.598 -27.969  1.00  2.73           H  
ATOM   2604 2HB  PHE A 165      24.118  -0.008 -28.572  1.00  2.73           H  
ATOM   2605  HD1 PHE A 165      25.128   2.304 -25.813  1.00  2.73           H  
ATOM   2606  HD2 PHE A 165      24.317  -1.718 -26.998  1.00  2.73           H  
ATOM   2607  HE1 PHE A 165      25.426   1.560 -23.478  1.00  2.73           H  
ATOM   2608  HE2 PHE A 165      24.611  -2.446 -24.632  1.00  2.73           H  
ATOM   2609  HZ  PHE A 165      25.161  -0.818 -22.897  1.00  2.73           H  
ATOM   2610  N   PHE A 166      26.726  -0.642 -29.646  1.00  2.58           N  
ATOM   2611  CA  PHE A 166      27.583  -1.805 -29.839  1.00  2.58           C  
ATOM   2612  C   PHE A 166      29.084  -1.577 -29.710  1.00  2.58           C  
ATOM   2613  O   PHE A 166      29.710  -2.303 -28.948  1.00  2.58           O  
ATOM   2614  CB  PHE A 166      27.286  -2.486 -31.181  1.00  2.58           C  
ATOM   2615  CG  PHE A 166      28.209  -3.600 -31.529  1.00  2.58           C  
ATOM   2616  CD1 PHE A 166      27.965  -4.852 -31.098  1.00  2.58           C  
ATOM   2617  CD2 PHE A 166      29.340  -3.372 -32.288  1.00  2.58           C  
ATOM   2618  CE1 PHE A 166      28.799  -5.897 -31.420  1.00  2.58           C  
ATOM   2619  CE2 PHE A 166      30.193  -4.404 -32.600  1.00  2.58           C  
ATOM   2620  CZ  PHE A 166      29.910  -5.677 -32.163  1.00  2.58           C  
ATOM   2621  H   PHE A 166      25.938  -0.561 -30.271  1.00  2.58           H  
ATOM   2622  HA  PHE A 166      27.301  -2.528 -29.077  1.00  2.58           H  
ATOM   2623 1HB  PHE A 166      26.288  -2.908 -31.111  1.00  2.58           H  
ATOM   2624 2HB  PHE A 166      27.249  -1.800 -32.003  1.00  2.58           H  
ATOM   2625  HD1 PHE A 166      27.086  -5.010 -30.508  1.00  2.58           H  
ATOM   2626  HD2 PHE A 166      29.550  -2.358 -32.635  1.00  2.58           H  
ATOM   2627  HE1 PHE A 166      28.573  -6.902 -31.089  1.00  2.58           H  
ATOM   2628  HE2 PHE A 166      31.085  -4.218 -33.195  1.00  2.58           H  
ATOM   2629  HZ  PHE A 166      30.569  -6.510 -32.414  1.00  2.58           H  
ATOM   2630  N   PRO A 167      29.727  -0.588 -30.369  1.00  2.39           N  
ATOM   2631  CA  PRO A 167      31.161  -0.387 -30.311  1.00  2.39           C  
ATOM   2632  C   PRO A 167      31.653  -0.186 -28.885  1.00  2.39           C  
ATOM   2633  O   PRO A 167      32.837  -0.351 -28.626  1.00  2.39           O  
ATOM   2634  CB  PRO A 167      31.356   0.891 -31.129  1.00  2.39           C  
ATOM   2635  CG  PRO A 167      30.167   0.936 -32.044  1.00  2.39           C  
ATOM   2636  CD  PRO A 167      29.043   0.403 -31.209  1.00  2.39           C  
ATOM   2637  HA  PRO A 167      31.665  -1.244 -30.779  1.00  2.39           H  
ATOM   2638 1HB  PRO A 167      31.395   1.760 -30.453  1.00  2.39           H  
ATOM   2639 2HB  PRO A 167      32.316   0.855 -31.662  1.00  2.39           H  
ATOM   2640 1HG  PRO A 167      29.969   1.969 -32.374  1.00  2.39           H  
ATOM   2641 2HG  PRO A 167      30.345   0.340 -32.943  1.00  2.39           H  
ATOM   2642 1HD  PRO A 167      28.676   1.207 -30.591  1.00  2.39           H  
ATOM   2643 2HD  PRO A 167      28.290   0.006 -31.852  1.00  2.39           H  
ATOM   2644  N   ALA A 168      30.769   0.226 -27.970  1.00  2.16           N  
ATOM   2645  CA  ALA A 168      31.153   0.408 -26.585  1.00  2.16           C  
ATOM   2646  C   ALA A 168      30.847  -0.869 -25.817  1.00  2.16           C  
ATOM   2647  O   ALA A 168      31.658  -1.377 -25.039  1.00  2.16           O  
ATOM   2648  CB  ALA A 168      30.391   1.575 -25.986  1.00  2.16           C  
ATOM   2649  H   ALA A 168      29.789   0.366 -28.205  1.00  2.16           H  
ATOM   2650  HA  ALA A 168      32.225   0.596 -26.535  1.00  2.16           H  
ATOM   2651 1HB  ALA A 168      30.682   1.703 -24.947  1.00  2.16           H  
ATOM   2652 2HB  ALA A 168      30.618   2.481 -26.545  1.00  2.16           H  
ATOM   2653 3HB  ALA A 168      29.319   1.374 -26.041  1.00  2.16           H  
ATOM   2654  N   ALA A 169      29.660  -1.416 -26.078  1.00  1.93           N  
ATOM   2655  CA  ALA A 169      29.175  -2.613 -25.397  1.00  1.93           C  
ATOM   2656  C   ALA A 169      30.105  -3.792 -25.639  1.00  1.93           C  
ATOM   2657  O   ALA A 169      30.350  -4.604 -24.746  1.00  1.93           O  
ATOM   2658  CB  ALA A 169      27.781  -2.937 -25.869  1.00  1.93           C  
ATOM   2659  H   ALA A 169      29.054  -0.955 -26.758  1.00  1.93           H  
ATOM   2660  HA  ALA A 169      29.149  -2.406 -24.329  1.00  1.93           H  
ATOM   2661 1HB  ALA A 169      27.397  -3.808 -25.334  1.00  1.93           H  
ATOM   2662 2HB  ALA A 169      27.170  -2.088 -25.675  1.00  1.93           H  
ATOM   2663 3HB  ALA A 169      27.801  -3.135 -26.928  1.00  1.93           H  
ATOM   2664  N   ALA A 170      30.682  -3.819 -26.830  1.00  1.70           N  
ATOM   2665  CA  ALA A 170      31.602  -4.834 -27.300  1.00  1.70           C  
ATOM   2666  C   ALA A 170      32.849  -4.951 -26.440  1.00  1.70           C  
ATOM   2667  O   ALA A 170      33.511  -5.983 -26.464  1.00  1.70           O  
ATOM   2668  CB  ALA A 170      31.990  -4.525 -28.736  1.00  1.70           C  
ATOM   2669  H   ALA A 170      30.416  -3.099 -27.495  1.00  1.70           H  
ATOM   2670  HA  ALA A 170      31.099  -5.787 -27.248  1.00  1.70           H  
ATOM   2671 1HB  ALA A 170      32.653  -5.299 -29.112  1.00  1.70           H  
ATOM   2672 2HB  ALA A 170      31.090  -4.482 -29.352  1.00  1.70           H  
ATOM   2673 3HB  ALA A 170      32.499  -3.557 -28.772  1.00  1.70           H  
ATOM   2674  N   PHE A 171      33.205  -3.910 -25.692  1.00  1.49           N  
ATOM   2675  CA  PHE A 171      34.401  -3.990 -24.872  1.00  1.49           C  
ATOM   2676  C   PHE A 171      34.078  -4.218 -23.406  1.00  1.49           C  
ATOM   2677  O   PHE A 171      34.945  -4.072 -22.534  1.00  1.49           O  
ATOM   2678  CB  PHE A 171      35.243  -2.755 -25.076  1.00  1.49           C  
ATOM   2679  CG  PHE A 171      35.726  -2.707 -26.471  1.00  1.49           C  
ATOM   2680  CD1 PHE A 171      35.161  -1.849 -27.364  1.00  1.49           C  
ATOM   2681  CD2 PHE A 171      36.732  -3.556 -26.901  1.00  1.49           C  
ATOM   2682  CE1 PHE A 171      35.582  -1.813 -28.677  1.00  1.49           C  
ATOM   2683  CE2 PHE A 171      37.162  -3.530 -28.209  1.00  1.49           C  
ATOM   2684  CZ  PHE A 171      36.584  -2.653 -29.101  1.00  1.49           C  
ATOM   2685  H   PHE A 171      32.638  -3.061 -25.662  1.00  1.49           H  
ATOM   2686  HA  PHE A 171      34.990  -4.841 -25.212  1.00  1.49           H  
ATOM   2687 1HB  PHE A 171      34.648  -1.861 -24.876  1.00  1.49           H  
ATOM   2688 2HB  PHE A 171      36.098  -2.763 -24.404  1.00  1.49           H  
ATOM   2689  HD1 PHE A 171      34.364  -1.190 -27.022  1.00  1.49           H  
ATOM   2690  HD2 PHE A 171      37.183  -4.253 -26.192  1.00  1.49           H  
ATOM   2691  HE1 PHE A 171      35.114  -1.118 -29.376  1.00  1.49           H  
ATOM   2692  HE2 PHE A 171      37.954  -4.202 -28.537  1.00  1.49           H  
ATOM   2693  HZ  PHE A 171      36.915  -2.627 -30.136  1.00  1.49           H  
ATOM   2694  N   ARG A 172      32.825  -4.575 -23.133  1.00  1.32           N  
ATOM   2695  CA  ARG A 172      32.396  -4.889 -21.788  1.00  1.32           C  
ATOM   2696  C   ARG A 172      31.737  -6.259 -21.786  1.00  1.32           C  
ATOM   2697  O   ARG A 172      31.904  -7.039 -20.843  1.00  1.32           O  
ATOM   2698  CB  ARG A 172      31.432  -3.830 -21.281  1.00  1.32           C  
ATOM   2699  CG  ARG A 172      32.056  -2.443 -21.136  1.00  1.32           C  
ATOM   2700  CD  ARG A 172      33.070  -2.429 -20.038  1.00  1.32           C  
ATOM   2701  NE  ARG A 172      33.676  -1.125 -19.856  1.00  1.32           N  
ATOM   2702  CZ  ARG A 172      34.800  -0.688 -20.473  1.00  1.32           C  
ATOM   2703  NH1 ARG A 172      35.466  -1.455 -21.321  1.00  1.32           N  
ATOM   2704  NH2 ARG A 172      35.242   0.533 -20.215  1.00  1.32           N  
ATOM   2705  H   ARG A 172      32.138  -4.641 -23.881  1.00  1.32           H  
ATOM   2706  HA  ARG A 172      33.266  -4.917 -21.134  1.00  1.32           H  
ATOM   2707 1HB  ARG A 172      30.595  -3.745 -21.978  1.00  1.32           H  
ATOM   2708 2HB  ARG A 172      31.028  -4.127 -20.316  1.00  1.32           H  
ATOM   2709 1HG  ARG A 172      32.535  -2.149 -22.070  1.00  1.32           H  
ATOM   2710 2HG  ARG A 172      31.277  -1.721 -20.890  1.00  1.32           H  
ATOM   2711 1HD  ARG A 172      32.594  -2.715 -19.102  1.00  1.32           H  
ATOM   2712 2HD  ARG A 172      33.862  -3.141 -20.271  1.00  1.32           H  
ATOM   2713  HE  ARG A 172      33.219  -0.489 -19.219  1.00  1.32           H  
ATOM   2714 1HH1 ARG A 172      35.151  -2.411 -21.548  1.00  1.32           H  
ATOM   2715 2HH1 ARG A 172      36.301  -1.103 -21.761  1.00  1.32           H  
ATOM   2716 1HH2 ARG A 172      34.741   1.125 -19.567  1.00  1.32           H  
ATOM   2717 2HH2 ARG A 172      36.079   0.871 -20.665  1.00  1.32           H  
ATOM   2718  N   LYS A 173      30.989  -6.537 -22.855  1.00  1.19           N  
ATOM   2719  CA  LYS A 173      30.250  -7.784 -23.029  1.00  1.19           C  
ATOM   2720  C   LYS A 173      30.322  -8.278 -24.488  1.00  1.19           C  
ATOM   2721  O   LYS A 173      29.268  -8.384 -25.122  1.00  1.19           O  
ATOM   2722  CB  LYS A 173      28.776  -7.547 -22.665  1.00  1.19           C  
ATOM   2723  CG  LYS A 173      28.499  -7.104 -21.214  1.00  1.19           C  
ATOM   2724  CD  LYS A 173      28.818  -8.222 -20.242  1.00  1.19           C  
ATOM   2725  CE  LYS A 173      28.502  -7.846 -18.814  1.00  1.19           C  
ATOM   2726  NZ  LYS A 173      29.519  -6.925 -18.219  1.00  1.19           N  
ATOM   2727  H   LYS A 173      30.899  -5.836 -23.578  1.00  1.19           H  
ATOM   2728  HA  LYS A 173      30.658  -8.544 -22.367  1.00  1.19           H  
ATOM   2729 1HB  LYS A 173      28.355  -6.791 -23.335  1.00  1.19           H  
ATOM   2730 2HB  LYS A 173      28.223  -8.472 -22.825  1.00  1.19           H  
ATOM   2731 1HG  LYS A 173      29.066  -6.218 -20.957  1.00  1.19           H  
ATOM   2732 2HG  LYS A 173      27.438  -6.866 -21.120  1.00  1.19           H  
ATOM   2733 1HD  LYS A 173      28.235  -9.096 -20.510  1.00  1.19           H  
ATOM   2734 2HD  LYS A 173      29.870  -8.477 -20.308  1.00  1.19           H  
ATOM   2735 1HE  LYS A 173      27.534  -7.354 -18.789  1.00  1.19           H  
ATOM   2736 2HE  LYS A 173      28.450  -8.749 -18.211  1.00  1.19           H  
ATOM   2737 1HZ  LYS A 173      29.209  -6.732 -17.267  1.00  1.19           H  
ATOM   2738 2HZ  LYS A 173      30.425  -7.370 -18.200  1.00  1.19           H  
ATOM   2739 3HZ  LYS A 173      29.573  -6.075 -18.739  1.00  1.19           H  
ATOM   2740  N   PRO A 174      31.522  -8.612 -25.031  1.00  1.10           N  
ATOM   2741  CA  PRO A 174      31.757  -8.984 -26.428  1.00  1.10           C  
ATOM   2742  C   PRO A 174      31.075 -10.250 -26.933  1.00  1.10           C  
ATOM   2743  O   PRO A 174      30.743 -10.342 -28.116  1.00  1.10           O  
ATOM   2744  CB  PRO A 174      33.272  -9.203 -26.463  1.00  1.10           C  
ATOM   2745  CG  PRO A 174      33.664  -9.483 -25.025  1.00  1.10           C  
ATOM   2746  CD  PRO A 174      32.728  -8.653 -24.192  1.00  1.10           C  
ATOM   2747  HA  PRO A 174      31.506  -8.129 -27.068  1.00  1.10           H  
ATOM   2748 1HB  PRO A 174      33.500 -10.052 -27.121  1.00  1.10           H  
ATOM   2749 2HB  PRO A 174      33.776  -8.331 -26.890  1.00  1.10           H  
ATOM   2750 1HG  PRO A 174      33.555 -10.558 -24.811  1.00  1.10           H  
ATOM   2751 2HG  PRO A 174      34.719  -9.228 -24.859  1.00  1.10           H  
ATOM   2752 1HD  PRO A 174      32.547  -9.169 -23.242  1.00  1.10           H  
ATOM   2753 2HD  PRO A 174      33.146  -7.646 -24.060  1.00  1.10           H  
ATOM   2754  N   ILE A 175      30.761 -11.200 -26.061  1.00  1.04           N  
ATOM   2755  CA  ILE A 175      30.124 -12.401 -26.566  1.00  1.04           C  
ATOM   2756  C   ILE A 175      28.643 -12.154 -26.654  1.00  1.04           C  
ATOM   2757  O   ILE A 175      28.015 -12.522 -27.650  1.00  1.04           O  
ATOM   2758  CB  ILE A 175      30.468 -13.655 -25.750  1.00  1.04           C  
ATOM   2759  CG1 ILE A 175      31.991 -13.866 -25.770  1.00  1.04           C  
ATOM   2760  CG2 ILE A 175      29.736 -14.867 -26.327  1.00  1.04           C  
ATOM   2761  CD1 ILE A 175      32.575 -13.986 -27.183  1.00  1.04           C  
ATOM   2762  H   ILE A 175      30.993 -11.147 -25.063  1.00  1.04           H  
ATOM   2763  HA  ILE A 175      30.487 -12.585 -27.575  1.00  1.04           H  
ATOM   2764  HB  ILE A 175      30.165 -13.508 -24.714  1.00  1.04           H  
ATOM   2765 1HG1 ILE A 175      32.462 -13.022 -25.258  1.00  1.04           H  
ATOM   2766 2HG1 ILE A 175      32.228 -14.776 -25.218  1.00  1.04           H  
ATOM   2767 1HG2 ILE A 175      29.978 -15.751 -25.738  1.00  1.04           H  
ATOM   2768 2HG2 ILE A 175      28.664 -14.688 -26.288  1.00  1.04           H  
ATOM   2769 3HG2 ILE A 175      30.040 -15.025 -27.363  1.00  1.04           H  
ATOM   2770 1HD1 ILE A 175      33.654 -14.129 -27.121  1.00  1.04           H  
ATOM   2771 2HD1 ILE A 175      32.126 -14.836 -27.699  1.00  1.04           H  
ATOM   2772 3HD1 ILE A 175      32.363 -13.072 -27.737  1.00  1.04           H  
ATOM   2773  N   THR A 176      28.076 -11.504 -25.642  1.00  1.00           N  
ATOM   2774  CA  THR A 176      26.659 -11.219 -25.672  1.00  1.00           C  
ATOM   2775  C   THR A 176      26.329 -10.364 -26.871  1.00  1.00           C  
ATOM   2776  O   THR A 176      25.370 -10.648 -27.584  1.00  1.00           O  
ATOM   2777  CB  THR A 176      26.183 -10.466 -24.431  1.00  1.00           C  
ATOM   2778  OG1 THR A 176      26.421 -11.251 -23.290  1.00  1.00           O  
ATOM   2779  CG2 THR A 176      24.688 -10.196 -24.559  1.00  1.00           C  
ATOM   2780  H   THR A 176      28.628 -11.234 -24.824  1.00  1.00           H  
ATOM   2781  HA  THR A 176      26.113 -12.156 -25.746  1.00  1.00           H  
ATOM   2782  HB  THR A 176      26.726  -9.526 -24.338  1.00  1.00           H  
ATOM   2783  HG1 THR A 176      27.396 -11.302 -23.140  1.00  1.00           H  
ATOM   2784 1HG2 THR A 176      24.329  -9.667 -23.702  1.00  1.00           H  
ATOM   2785 2HG2 THR A 176      24.531  -9.598 -25.436  1.00  1.00           H  
ATOM   2786 3HG2 THR A 176      24.150 -11.142 -24.652  1.00  1.00           H  
ATOM   2787  N   VAL A 177      27.113  -9.325 -27.143  1.00  1.00           N  
ATOM   2788  CA  VAL A 177      26.722  -8.510 -28.275  1.00  1.00           C  
ATOM   2789  C   VAL A 177      26.905  -9.233 -29.605  1.00  1.00           C  
ATOM   2790  O   VAL A 177      26.110  -9.035 -30.527  1.00  1.00           O  
ATOM   2791  CB  VAL A 177      27.489  -7.200 -28.277  1.00  1.00           C  
ATOM   2792  CG1 VAL A 177      27.188  -6.441 -27.029  1.00  1.00           C  
ATOM   2793  CG2 VAL A 177      28.953  -7.447 -28.368  1.00  1.00           C  
ATOM   2794  H   VAL A 177      27.919  -9.092 -26.554  1.00  1.00           H  
ATOM   2795  HA  VAL A 177      25.668  -8.265 -28.164  1.00  1.00           H  
ATOM   2796  HB  VAL A 177      27.161  -6.620 -29.095  1.00  1.00           H  
ATOM   2797 1HG1 VAL A 177      27.727  -5.508 -27.056  1.00  1.00           H  
ATOM   2798 2HG1 VAL A 177      26.127  -6.256 -26.971  1.00  1.00           H  
ATOM   2799 3HG1 VAL A 177      27.500  -7.016 -26.159  1.00  1.00           H  
ATOM   2800 1HG2 VAL A 177      29.441  -6.498 -28.372  1.00  1.00           H  
ATOM   2801 2HG2 VAL A 177      29.252  -8.021 -27.520  1.00  1.00           H  
ATOM   2802 3HG2 VAL A 177      29.220  -7.980 -29.265  1.00  1.00           H  
ATOM   2803  N   ASN A 178      27.882 -10.143 -29.688  1.00  1.01           N  
ATOM   2804  CA  ASN A 178      28.062 -10.914 -30.902  1.00  1.01           C  
ATOM   2805  C   ASN A 178      26.937 -11.946 -31.040  1.00  1.01           C  
ATOM   2806  O   ASN A 178      26.479 -12.234 -32.144  1.00  1.01           O  
ATOM   2807  CB  ASN A 178      29.453 -11.508 -30.909  1.00  1.01           C  
ATOM   2808  CG  ASN A 178      30.495 -10.410 -31.167  1.00  1.01           C  
ATOM   2809  OD1 ASN A 178      30.203  -9.393 -31.802  1.00  1.01           O  
ATOM   2810  ND2 ASN A 178      31.681 -10.586 -30.673  1.00  1.01           N  
ATOM   2811  H   ASN A 178      28.546 -10.278 -28.923  1.00  1.01           H  
ATOM   2812  HA  ASN A 178      27.985 -10.236 -31.755  1.00  1.01           H  
ATOM   2813 1HB  ASN A 178      29.660 -11.985 -29.949  1.00  1.01           H  
ATOM   2814 2HB  ASN A 178      29.529 -12.265 -31.684  1.00  1.01           H  
ATOM   2815 1HD2 ASN A 178      32.385  -9.891 -30.802  1.00  1.01           H  
ATOM   2816 2HD2 ASN A 178      31.880 -11.404 -30.139  1.00  1.01           H  
ATOM   2817  N   THR A 179      26.439 -12.438 -29.897  1.00  1.03           N  
ATOM   2818  CA  THR A 179      25.330 -13.387 -29.848  1.00  1.03           C  
ATOM   2819  C   THR A 179      24.103 -12.715 -30.401  1.00  1.03           C  
ATOM   2820  O   THR A 179      23.391 -13.274 -31.235  1.00  1.03           O  
ATOM   2821  CB  THR A 179      25.057 -13.829 -28.405  1.00  1.03           C  
ATOM   2822  OG1 THR A 179      26.225 -14.486 -27.874  1.00  1.03           O  
ATOM   2823  CG2 THR A 179      23.876 -14.735 -28.347  1.00  1.03           C  
ATOM   2824  H   THR A 179      26.877 -12.175 -29.022  1.00  1.03           H  
ATOM   2825  HA  THR A 179      25.538 -14.253 -30.453  1.00  1.03           H  
ATOM   2826  HB  THR A 179      24.842 -12.969 -27.800  1.00  1.03           H  
ATOM   2827  HG1 THR A 179      27.006 -13.911 -28.065  1.00  1.03           H  
ATOM   2828 1HG2 THR A 179      23.710 -15.011 -27.310  1.00  1.03           H  
ATOM   2829 2HG2 THR A 179      22.999 -14.216 -28.731  1.00  1.03           H  
ATOM   2830 3HG2 THR A 179      24.067 -15.621 -28.948  1.00  1.03           H  
ATOM   2831  N   ILE A 180      23.894 -11.483 -29.973  1.00  1.07           N  
ATOM   2832  CA  ILE A 180      22.759 -10.712 -30.413  1.00  1.07           C  
ATOM   2833  C   ILE A 180      22.869 -10.444 -31.915  1.00  1.07           C  
ATOM   2834  O   ILE A 180      21.883 -10.641 -32.628  1.00  1.07           O  
ATOM   2835  CB  ILE A 180      22.681  -9.445 -29.572  1.00  1.07           C  
ATOM   2836  CG1 ILE A 180      22.320  -9.873 -28.156  1.00  1.07           C  
ATOM   2837  CG2 ILE A 180      21.684  -8.501 -30.134  1.00  1.07           C  
ATOM   2838  CD1 ILE A 180      22.499  -8.818 -27.192  1.00  1.07           C  
ATOM   2839  H   ILE A 180      24.524 -11.092 -29.275  1.00  1.07           H  
ATOM   2840  HA  ILE A 180      21.858 -11.281 -30.233  1.00  1.07           H  
ATOM   2841  HB  ILE A 180      23.655  -8.967 -29.536  1.00  1.07           H  
ATOM   2842 1HG1 ILE A 180      21.284 -10.193 -28.127  1.00  1.07           H  
ATOM   2843 2HG1 ILE A 180      22.948 -10.713 -27.870  1.00  1.07           H  
ATOM   2844 1HG2 ILE A 180      21.629  -7.605 -29.520  1.00  1.07           H  
ATOM   2845 2HG2 ILE A 180      22.007  -8.243 -31.131  1.00  1.07           H  
ATOM   2846 3HG2 ILE A 180      20.702  -8.975 -30.172  1.00  1.07           H  
ATOM   2847 1HD1 ILE A 180      22.240  -9.177 -26.204  1.00  1.07           H  
ATOM   2848 2HD1 ILE A 180      23.530  -8.485 -27.200  1.00  1.07           H  
ATOM   2849 3HD1 ILE A 180      21.857  -8.024 -27.474  1.00  1.07           H  
ATOM   2850  N   GLN A 181      24.049 -10.064 -32.421  1.00  1.13           N  
ATOM   2851  CA  GLN A 181      24.182  -9.875 -33.867  1.00  1.13           C  
ATOM   2852  C   GLN A 181      23.933 -11.176 -34.631  1.00  1.13           C  
ATOM   2853  O   GLN A 181      23.254 -11.176 -35.662  1.00  1.13           O  
ATOM   2854  CB  GLN A 181      25.573  -9.367 -34.243  1.00  1.13           C  
ATOM   2855  CG  GLN A 181      25.858  -7.965 -33.883  1.00  1.13           C  
ATOM   2856  CD  GLN A 181      27.279  -7.542 -34.254  1.00  1.13           C  
ATOM   2857  OE1 GLN A 181      28.210  -8.259 -33.929  1.00  1.13           O  
ATOM   2858  NE2 GLN A 181      27.458  -6.414 -34.942  1.00  1.13           N  
ATOM   2859  H   GLN A 181      24.841  -9.887 -31.799  1.00  1.13           H  
ATOM   2860  HA  GLN A 181      23.443  -9.145 -34.188  1.00  1.13           H  
ATOM   2861 1HB  GLN A 181      26.317  -9.985 -33.737  1.00  1.13           H  
ATOM   2862 2HB  GLN A 181      25.732  -9.493 -35.306  1.00  1.13           H  
ATOM   2863 1HG  GLN A 181      25.140  -7.314 -34.365  1.00  1.13           H  
ATOM   2864 2HG  GLN A 181      25.770  -7.910 -32.812  1.00  1.13           H  
ATOM   2865 1HE2 GLN A 181      28.385  -6.138 -35.187  1.00  1.13           H  
ATOM   2866 2HE2 GLN A 181      26.688  -5.846 -35.230  1.00  1.13           H  
ATOM   2867  N   ALA A 182      24.446 -12.296 -34.113  1.00  1.21           N  
ATOM   2868  CA  ALA A 182      24.239 -13.586 -34.758  1.00  1.21           C  
ATOM   2869  C   ALA A 182      22.750 -13.930 -34.794  1.00  1.21           C  
ATOM   2870  O   ALA A 182      22.243 -14.439 -35.797  1.00  1.21           O  
ATOM   2871  CB  ALA A 182      25.018 -14.660 -34.030  1.00  1.21           C  
ATOM   2872  H   ALA A 182      25.016 -12.254 -33.269  1.00  1.21           H  
ATOM   2873  HA  ALA A 182      24.601 -13.516 -35.783  1.00  1.21           H  
ATOM   2874 1HB  ALA A 182      24.885 -15.611 -34.526  1.00  1.21           H  
ATOM   2875 2HB  ALA A 182      26.081 -14.396 -34.032  1.00  1.21           H  
ATOM   2876 3HB  ALA A 182      24.665 -14.731 -33.004  1.00  1.21           H  
ATOM   2877  N   LEU A 183      22.030 -13.617 -33.719  1.00  1.33           N  
ATOM   2878  CA  LEU A 183      20.605 -13.877 -33.685  1.00  1.33           C  
ATOM   2879  C   LEU A 183      19.837 -12.905 -34.567  1.00  1.33           C  
ATOM   2880  O   LEU A 183      18.861 -13.310 -35.194  1.00  1.33           O  
ATOM   2881  CB  LEU A 183      20.105 -13.876 -32.249  1.00  1.33           C  
ATOM   2882  CG  LEU A 183      20.604 -15.055 -31.436  1.00  1.33           C  
ATOM   2883  CD1 LEU A 183      20.234 -14.889 -30.038  1.00  1.33           C  
ATOM   2884  CD2 LEU A 183      19.992 -16.296 -31.971  1.00  1.33           C  
ATOM   2885  H   LEU A 183      22.486 -13.219 -32.898  1.00  1.33           H  
ATOM   2886  HA  LEU A 183      20.439 -14.878 -34.075  1.00  1.33           H  
ATOM   2887 1HB  LEU A 183      20.433 -12.955 -31.761  1.00  1.33           H  
ATOM   2888 2HB  LEU A 183      19.031 -13.917 -32.247  1.00  1.33           H  
ATOM   2889  HG  LEU A 183      21.688 -15.111 -31.505  1.00  1.33           H  
ATOM   2890 1HD1 LEU A 183      20.598 -15.732 -29.455  1.00  1.33           H  
ATOM   2891 2HD1 LEU A 183      20.695 -13.971 -29.687  1.00  1.33           H  
ATOM   2892 3HD1 LEU A 183      19.148 -14.821 -29.947  1.00  1.33           H  
ATOM   2893 1HD2 LEU A 183      20.355 -17.143 -31.396  1.00  1.33           H  
ATOM   2894 2HD2 LEU A 183      18.925 -16.232 -31.889  1.00  1.33           H  
ATOM   2895 3HD2 LEU A 183      20.256 -16.418 -33.014  1.00  1.33           H  
ATOM   2896  N   TYR A 184      20.271 -11.634 -34.652  1.00  1.49           N  
ATOM   2897  CA  TYR A 184      19.599 -10.683 -35.537  1.00  1.49           C  
ATOM   2898  C   TYR A 184      19.733 -11.212 -36.958  1.00  1.49           C  
ATOM   2899  O   TYR A 184      18.788 -11.166 -37.751  1.00  1.49           O  
ATOM   2900  CB  TYR A 184      20.204  -9.280 -35.478  1.00  1.49           C  
ATOM   2901  CG  TYR A 184      19.908  -8.415 -34.265  1.00  1.49           C  
ATOM   2902  CD1 TYR A 184      20.837  -7.442 -33.897  1.00  1.49           C  
ATOM   2903  CD2 TYR A 184      18.742  -8.559 -33.540  1.00  1.49           C  
ATOM   2904  CE1 TYR A 184      20.606  -6.642 -32.821  1.00  1.49           C  
ATOM   2905  CE2 TYR A 184      18.519  -7.746 -32.443  1.00  1.49           C  
ATOM   2906  CZ  TYR A 184      19.449  -6.801 -32.084  1.00  1.49           C  
ATOM   2907  OH  TYR A 184      19.234  -6.016 -30.988  1.00  1.49           O  
ATOM   2908  H   TYR A 184      21.059 -11.328 -34.089  1.00  1.49           H  
ATOM   2909  HA  TYR A 184      18.543 -10.633 -35.283  1.00  1.49           H  
ATOM   2910 1HB  TYR A 184      21.286  -9.370 -35.558  1.00  1.49           H  
ATOM   2911 2HB  TYR A 184      19.864  -8.748 -36.345  1.00  1.49           H  
ATOM   2912  HD1 TYR A 184      21.755  -7.319 -34.468  1.00  1.49           H  
ATOM   2913  HD2 TYR A 184      18.008  -9.309 -33.825  1.00  1.49           H  
ATOM   2914  HE1 TYR A 184      21.334  -5.898 -32.544  1.00  1.49           H  
ATOM   2915  HE2 TYR A 184      17.615  -7.853 -31.857  1.00  1.49           H  
ATOM   2916  HH  TYR A 184      20.019  -5.495 -30.804  1.00  1.49           H  
ATOM   2917  N   PHE A 185      20.914 -11.755 -37.280  1.00  1.70           N  
ATOM   2918  CA  PHE A 185      21.114 -12.363 -38.580  1.00  1.70           C  
ATOM   2919  C   PHE A 185      20.100 -13.448 -38.824  1.00  1.70           C  
ATOM   2920  O   PHE A 185      19.389 -13.433 -39.832  1.00  1.70           O  
ATOM   2921  CB  PHE A 185      22.518 -12.949 -38.732  1.00  1.70           C  
ATOM   2922  CG  PHE A 185      22.625 -13.881 -39.887  1.00  1.70           C  
ATOM   2923  CD1 PHE A 185      22.655 -13.430 -41.145  1.00  1.70           C  
ATOM   2924  CD2 PHE A 185      22.701 -15.244 -39.672  1.00  1.70           C  
ATOM   2925  CE1 PHE A 185      22.746 -14.286 -42.218  1.00  1.70           C  
ATOM   2926  CE2 PHE A 185      22.798 -16.122 -40.732  1.00  1.70           C  
ATOM   2927  CZ  PHE A 185      22.820 -15.633 -42.012  1.00  1.70           C  
ATOM   2928  H   PHE A 185      21.684 -11.738 -36.610  1.00  1.70           H  
ATOM   2929  HA  PHE A 185      20.991 -11.588 -39.328  1.00  1.70           H  
ATOM   2930 1HB  PHE A 185      23.236 -12.152 -38.866  1.00  1.70           H  
ATOM   2931 2HB  PHE A 185      22.804 -13.476 -37.853  1.00  1.70           H  
ATOM   2932  HD1 PHE A 185      22.587 -12.381 -41.285  1.00  1.70           H  
ATOM   2933  HD2 PHE A 185      22.682 -15.617 -38.644  1.00  1.70           H  
ATOM   2934  HE1 PHE A 185      22.758 -13.891 -43.226  1.00  1.70           H  
ATOM   2935  HE2 PHE A 185      22.860 -17.194 -40.551  1.00  1.70           H  
ATOM   2936  HZ  PHE A 185      22.896 -16.306 -42.855  1.00  1.70           H  
ATOM   2937  N   ILE A 186      19.964 -14.364 -37.882  1.00  1.97           N  
ATOM   2938  CA  ILE A 186      19.015 -15.430 -38.096  1.00  1.97           C  
ATOM   2939  C   ILE A 186      17.591 -14.910 -38.220  1.00  1.97           C  
ATOM   2940  O   ILE A 186      16.860 -15.272 -39.133  1.00  1.97           O  
ATOM   2941  CB  ILE A 186      19.046 -16.417 -36.925  1.00  1.97           C  
ATOM   2942  CG1 ILE A 186      20.389 -17.120 -36.840  1.00  1.97           C  
ATOM   2943  CG2 ILE A 186      17.932 -17.395 -37.098  1.00  1.97           C  
ATOM   2944  CD1 ILE A 186      20.714 -17.972 -38.028  1.00  1.97           C  
ATOM   2945  H   ILE A 186      20.556 -14.341 -37.049  1.00  1.97           H  
ATOM   2946  HA  ILE A 186      19.281 -15.948 -39.018  1.00  1.97           H  
ATOM   2947  HB  ILE A 186      18.906 -15.878 -35.986  1.00  1.97           H  
ATOM   2948 1HG1 ILE A 186      21.157 -16.372 -36.743  1.00  1.97           H  
ATOM   2949 2HG1 ILE A 186      20.397 -17.745 -35.945  1.00  1.97           H  
ATOM   2950 1HG2 ILE A 186      17.933 -18.104 -36.269  1.00  1.97           H  
ATOM   2951 2HG2 ILE A 186      16.975 -16.879 -37.130  1.00  1.97           H  
ATOM   2952 3HG2 ILE A 186      18.088 -17.909 -38.033  1.00  1.97           H  
ATOM   2953 1HD1 ILE A 186      21.692 -18.435 -37.892  1.00  1.97           H  
ATOM   2954 2HD1 ILE A 186      19.956 -18.739 -38.113  1.00  1.97           H  
ATOM   2955 3HD1 ILE A 186      20.719 -17.363 -38.927  1.00  1.97           H  
ATOM   2956  N   ALA A 187      17.214 -13.992 -37.349  1.00  2.30           N  
ATOM   2957  CA  ALA A 187      15.875 -13.439 -37.340  1.00  2.30           C  
ATOM   2958  C   ALA A 187      15.467 -12.734 -38.616  1.00  2.30           C  
ATOM   2959  O   ALA A 187      14.306 -12.811 -39.026  1.00  2.30           O  
ATOM   2960  CB  ALA A 187      15.777 -12.443 -36.218  1.00  2.30           C  
ATOM   2961  H   ALA A 187      17.872 -13.690 -36.639  1.00  2.30           H  
ATOM   2962  HA  ALA A 187      15.183 -14.262 -37.188  1.00  2.30           H  
ATOM   2963 1HB  ALA A 187      14.781 -12.029 -36.163  1.00  2.30           H  
ATOM   2964 2HB  ALA A 187      16.016 -12.952 -35.310  1.00  2.30           H  
ATOM   2965 3HB  ALA A 187      16.491 -11.638 -36.394  1.00  2.30           H  
ATOM   2966  N   PHE A 188      16.405 -12.017 -39.222  1.00  2.67           N  
ATOM   2967  CA  PHE A 188      16.103 -11.228 -40.399  1.00  2.67           C  
ATOM   2968  C   PHE A 188      16.348 -11.998 -41.701  1.00  2.67           C  
ATOM   2969  O   PHE A 188      15.553 -11.901 -42.639  1.00  2.67           O  
ATOM   2970  CB  PHE A 188      16.919  -9.936 -40.380  1.00  2.67           C  
ATOM   2971  CG  PHE A 188      16.497  -8.926 -41.403  1.00  2.67           C  
ATOM   2972  CD1 PHE A 188      15.341  -8.178 -41.209  1.00  2.67           C  
ATOM   2973  CD2 PHE A 188      17.219  -8.722 -42.529  1.00  2.67           C  
ATOM   2974  CE1 PHE A 188      14.952  -7.242 -42.137  1.00  2.67           C  
ATOM   2975  CE2 PHE A 188      16.845  -7.796 -43.466  1.00  2.67           C  
ATOM   2976  CZ  PHE A 188      15.708  -7.049 -43.268  1.00  2.67           C  
ATOM   2977  H   PHE A 188      17.344 -11.977 -38.823  1.00  2.67           H  
ATOM   2978  HA  PHE A 188      15.047 -10.959 -40.362  1.00  2.67           H  
ATOM   2979 1HB  PHE A 188      16.845  -9.474 -39.397  1.00  2.67           H  
ATOM   2980 2HB  PHE A 188      17.971 -10.171 -40.543  1.00  2.67           H  
ATOM   2981  HD1 PHE A 188      14.751  -8.332 -40.306  1.00  2.67           H  
ATOM   2982  HD2 PHE A 188      18.091  -9.306 -42.671  1.00  2.67           H  
ATOM   2983  HE1 PHE A 188      14.058  -6.651 -41.974  1.00  2.67           H  
ATOM   2984  HE2 PHE A 188      17.450  -7.649 -44.362  1.00  2.67           H  
ATOM   2985  HZ  PHE A 188      15.411  -6.307 -44.003  1.00  2.67           H  
ATOM   2986  N   TYR A 189      17.472 -12.720 -41.788  1.00  3.06           N  
ATOM   2987  CA  TYR A 189      17.857 -13.380 -43.032  1.00  3.06           C  
ATOM   2988  C   TYR A 189      17.470 -14.863 -43.124  1.00  3.06           C  
ATOM   2989  O   TYR A 189      17.303 -15.369 -44.235  1.00  3.06           O  
ATOM   2990  CB  TYR A 189      19.360 -13.218 -43.228  1.00  3.06           C  
ATOM   2991  CG  TYR A 189      19.787 -11.764 -43.399  1.00  3.06           C  
ATOM   2992  CD1 TYR A 189      20.318 -11.085 -42.325  1.00  3.06           C  
ATOM   2993  CD2 TYR A 189      19.657 -11.129 -44.617  1.00  3.06           C  
ATOM   2994  CE1 TYR A 189      20.729  -9.772 -42.440  1.00  3.06           C  
ATOM   2995  CE2 TYR A 189      20.068  -9.809 -44.755  1.00  3.06           C  
ATOM   2996  CZ  TYR A 189      20.606  -9.129 -43.669  1.00  3.06           C  
ATOM   2997  OH  TYR A 189      21.004  -7.817 -43.806  1.00  3.06           O  
ATOM   2998  H   TYR A 189      18.095 -12.808 -40.987  1.00  3.06           H  
ATOM   2999  HA  TYR A 189      17.351 -12.868 -43.850  1.00  3.06           H  
ATOM   3000 1HB  TYR A 189      19.878 -13.631 -42.364  1.00  3.06           H  
ATOM   3001 2HB  TYR A 189      19.683 -13.778 -44.104  1.00  3.06           H  
ATOM   3002  HD1 TYR A 189      20.404 -11.594 -41.387  1.00  3.06           H  
ATOM   3003  HD2 TYR A 189      19.234 -11.663 -45.465  1.00  3.06           H  
ATOM   3004  HE1 TYR A 189      21.144  -9.250 -41.578  1.00  3.06           H  
ATOM   3005  HE2 TYR A 189      19.966  -9.306 -45.717  1.00  3.06           H  
ATOM   3006  HH  TYR A 189      20.849  -7.528 -44.711  1.00  3.06           H  
ATOM   3007  N   ARG A 190      17.356 -15.576 -41.988  1.00  3.41           N  
ATOM   3008  CA  ARG A 190      17.002 -16.999 -42.021  1.00  3.41           C  
ATOM   3009  C   ARG A 190      16.017 -17.389 -40.902  1.00  3.41           C  
ATOM   3010  O   ARG A 190      16.348 -18.265 -40.095  1.00  3.41           O  
ATOM   3011  CB  ARG A 190      18.241 -17.865 -41.845  1.00  3.41           C  
ATOM   3012  CG  ARG A 190      19.302 -17.767 -42.935  1.00  3.41           C  
ATOM   3013  CD  ARG A 190      20.430 -18.697 -42.666  1.00  3.41           C  
ATOM   3014  NE  ARG A 190      21.467 -18.622 -43.684  1.00  3.41           N  
ATOM   3015  CZ  ARG A 190      22.627 -19.310 -43.643  1.00  3.41           C  
ATOM   3016  NH1 ARG A 190      22.880 -20.112 -42.631  1.00  3.41           N  
ATOM   3017  NH2 ARG A 190      23.514 -19.177 -44.613  1.00  3.41           N  
ATOM   3018  H   ARG A 190      17.471 -15.146 -41.072  1.00  3.41           H  
ATOM   3019  HA  ARG A 190      16.548 -17.218 -42.984  1.00  3.41           H  
ATOM   3020 1HB  ARG A 190      18.717 -17.616 -40.898  1.00  3.41           H  
ATOM   3021 2HB  ARG A 190      17.928 -18.910 -41.789  1.00  3.41           H  
ATOM   3022 1HG  ARG A 190      18.855 -18.010 -43.901  1.00  3.41           H  
ATOM   3023 2HG  ARG A 190      19.705 -16.753 -42.964  1.00  3.41           H  
ATOM   3024 1HD  ARG A 190      20.875 -18.455 -41.701  1.00  3.41           H  
ATOM   3025 2HD  ARG A 190      20.051 -19.715 -42.643  1.00  3.41           H  
ATOM   3026  HE  ARG A 190      21.305 -18.014 -44.476  1.00  3.41           H  
ATOM   3027 1HH1 ARG A 190      22.204 -20.217 -41.886  1.00  3.41           H  
ATOM   3028 2HH1 ARG A 190      23.749 -20.626 -42.598  1.00  3.41           H  
ATOM   3029 1HH2 ARG A 190      23.327 -18.557 -45.388  1.00  3.41           H  
ATOM   3030 2HH2 ARG A 190      24.382 -19.692 -44.578  1.00  3.41           H  
ATOM   3031  N   PRO A 191      14.777 -16.843 -40.873  1.00  3.60           N  
ATOM   3032  CA  PRO A 191      13.817 -16.941 -39.777  1.00  3.60           C  
ATOM   3033  C   PRO A 191      13.421 -18.359 -39.364  1.00  3.60           C  
ATOM   3034  O   PRO A 191      12.984 -18.588 -38.239  1.00  3.60           O  
ATOM   3035  CB  PRO A 191      12.583 -16.225 -40.356  1.00  3.60           C  
ATOM   3036  CG  PRO A 191      13.118 -15.306 -41.405  1.00  3.60           C  
ATOM   3037  CD  PRO A 191      14.248 -16.069 -42.029  1.00  3.60           C  
ATOM   3038  HA  PRO A 191      14.229 -16.389 -38.923  1.00  3.60           H  
ATOM   3039 1HB  PRO A 191      11.878 -16.969 -40.756  1.00  3.60           H  
ATOM   3040 2HB  PRO A 191      12.048 -15.696 -39.558  1.00  3.60           H  
ATOM   3041 1HG  PRO A 191      12.330 -15.047 -42.131  1.00  3.60           H  
ATOM   3042 2HG  PRO A 191      13.450 -14.359 -40.946  1.00  3.60           H  
ATOM   3043 1HD  PRO A 191      13.863 -16.739 -42.783  1.00  3.60           H  
ATOM   3044 2HD  PRO A 191      14.917 -15.349 -42.432  1.00  3.60           H  
ATOM   3045  N   ASN A 192      13.594 -19.329 -40.256  1.00  3.53           N  
ATOM   3046  CA  ASN A 192      13.205 -20.701 -39.951  1.00  3.53           C  
ATOM   3047  C   ASN A 192      14.083 -21.330 -38.880  1.00  3.53           C  
ATOM   3048  O   ASN A 192      13.699 -22.318 -38.242  1.00  3.53           O  
ATOM   3049  CB  ASN A 192      13.270 -21.554 -41.194  1.00  3.53           C  
ATOM   3050  CG  ASN A 192      14.675 -21.670 -41.703  1.00  3.53           C  
ATOM   3051  OD1 ASN A 192      15.308 -20.664 -42.023  1.00  3.53           O  
ATOM   3052  ND2 ASN A 192      15.179 -22.878 -41.771  1.00  3.53           N  
ATOM   3053  H   ASN A 192      13.977 -19.117 -41.163  1.00  3.53           H  
ATOM   3054  HA  ASN A 192      12.183 -20.692 -39.570  1.00  3.53           H  
ATOM   3055 1HB  ASN A 192      12.883 -22.550 -40.985  1.00  3.53           H  
ATOM   3056 2HB  ASN A 192      12.648 -21.109 -41.965  1.00  3.53           H  
ATOM   3057 1HD2 ASN A 192      16.114 -23.012 -42.096  1.00  3.53           H  
ATOM   3058 2HD2 ASN A 192      14.627 -23.664 -41.495  1.00  3.53           H  
ATOM   3059  N   ILE A 193      15.259 -20.763 -38.645  1.00  3.24           N  
ATOM   3060  CA  ILE A 193      16.126 -21.379 -37.667  1.00  3.24           C  
ATOM   3061  C   ILE A 193      15.784 -20.933 -36.270  1.00  3.24           C  
ATOM   3062  O   ILE A 193      16.433 -20.069 -35.693  1.00  3.24           O  
ATOM   3063  CB  ILE A 193      17.581 -21.041 -37.966  1.00  3.24           C  
ATOM   3064  CG1 ILE A 193      17.925 -21.524 -39.375  1.00  3.24           C  
ATOM   3065  CG2 ILE A 193      18.504 -21.600 -36.886  1.00  3.24           C  
ATOM   3066  CD1 ILE A 193      19.253 -21.059 -39.876  1.00  3.24           C  
ATOM   3067  H   ILE A 193      15.548 -19.921 -39.151  1.00  3.24           H  
ATOM   3068  HA  ILE A 193      16.003 -22.460 -37.724  1.00  3.24           H  
ATOM   3069  HB  ILE A 193      17.675 -19.997 -37.990  1.00  3.24           H  
ATOM   3070 1HG1 ILE A 193      17.911 -22.610 -39.384  1.00  3.24           H  
ATOM   3071 2HG1 ILE A 193      17.162 -21.159 -40.062  1.00  3.24           H  
ATOM   3072 1HG2 ILE A 193      19.532 -21.323 -37.105  1.00  3.24           H  
ATOM   3073 2HG2 ILE A 193      18.221 -21.191 -35.916  1.00  3.24           H  
ATOM   3074 3HG2 ILE A 193      18.422 -22.687 -36.852  1.00  3.24           H  
ATOM   3075 1HD1 ILE A 193      19.410 -21.445 -40.881  1.00  3.24           H  
ATOM   3076 2HD1 ILE A 193      19.260 -19.977 -39.898  1.00  3.24           H  
ATOM   3077 3HD1 ILE A 193      20.043 -21.418 -39.219  1.00  3.24           H  
ATOM   3078  N   SER A 194      14.791 -21.603 -35.701  1.00  2.82           N  
ATOM   3079  CA  SER A 194      14.337 -21.309 -34.346  1.00  2.82           C  
ATOM   3080  C   SER A 194      15.260 -21.970 -33.326  1.00  2.82           C  
ATOM   3081  O   SER A 194      15.205 -21.677 -32.136  1.00  2.82           O  
ATOM   3082  CB  SER A 194      12.917 -21.796 -34.150  1.00  2.82           C  
ATOM   3083  OG  SER A 194      12.854 -23.196 -34.156  1.00  2.82           O  
ATOM   3084  H   SER A 194      14.304 -22.279 -36.291  1.00  2.82           H  
ATOM   3085  HA  SER A 194      14.354 -20.231 -34.197  1.00  2.82           H  
ATOM   3086 1HB  SER A 194      12.527 -21.414 -33.207  1.00  2.82           H  
ATOM   3087 2HB  SER A 194      12.293 -21.400 -34.951  1.00  2.82           H  
ATOM   3088  HG  SER A 194      13.274 -23.481 -33.338  1.00  2.82           H  
ATOM   3089  N   ASN A 195      16.080 -22.896 -33.819  1.00  2.39           N  
ATOM   3090  CA  ASN A 195      17.029 -23.669 -33.034  1.00  2.39           C  
ATOM   3091  C   ASN A 195      18.422 -23.091 -33.143  1.00  2.39           C  
ATOM   3092  O   ASN A 195      19.116 -23.297 -34.137  1.00  2.39           O  
ATOM   3093  CB  ASN A 195      17.039 -25.117 -33.472  1.00  2.39           C  
ATOM   3094  CG  ASN A 195      17.960 -25.998 -32.639  1.00  2.39           C  
ATOM   3095  OD1 ASN A 195      18.903 -25.554 -31.962  1.00  2.39           O  
ATOM   3096  ND2 ASN A 195      17.691 -27.281 -32.685  1.00  2.39           N  
ATOM   3097  H   ASN A 195      16.037 -23.056 -34.812  1.00  2.39           H  
ATOM   3098  HA  ASN A 195      16.736 -23.619 -31.983  1.00  2.39           H  
ATOM   3099 1HB  ASN A 195      16.026 -25.519 -33.415  1.00  2.39           H  
ATOM   3100 2HB  ASN A 195      17.352 -25.174 -34.516  1.00  2.39           H  
ATOM   3101 1HD2 ASN A 195      18.250 -27.929 -32.169  1.00  2.39           H  
ATOM   3102 2HD2 ASN A 195      16.926 -27.613 -33.238  1.00  2.39           H  
ATOM   3103  N   VAL A 196      18.841 -22.402 -32.100  1.00  2.02           N  
ATOM   3104  CA  VAL A 196      20.138 -21.763 -32.057  1.00  2.02           C  
ATOM   3105  C   VAL A 196      20.995 -22.377 -30.949  1.00  2.02           C  
ATOM   3106  O   VAL A 196      21.912 -21.753 -30.409  1.00  2.02           O  
ATOM   3107  CB  VAL A 196      19.985 -20.241 -31.967  1.00  2.02           C  
ATOM   3108  CG1 VAL A 196      19.384 -19.699 -33.294  1.00  2.02           C  
ATOM   3109  CG2 VAL A 196      19.063 -19.925 -30.876  1.00  2.02           C  
ATOM   3110  H   VAL A 196      18.216 -22.288 -31.300  1.00  2.02           H  
ATOM   3111  HA  VAL A 196      20.643 -21.955 -33.004  1.00  2.02           H  
ATOM   3112  HB  VAL A 196      20.957 -19.787 -31.792  1.00  2.02           H  
ATOM   3113 1HG1 VAL A 196      19.258 -18.632 -33.243  1.00  2.02           H  
ATOM   3114 2HG1 VAL A 196      20.053 -19.941 -34.121  1.00  2.02           H  
ATOM   3115 3HG1 VAL A 196      18.412 -20.159 -33.472  1.00  2.02           H  
ATOM   3116 1HG2 VAL A 196      18.935 -18.859 -30.782  1.00  2.02           H  
ATOM   3117 2HG2 VAL A 196      18.130 -20.382 -31.118  1.00  2.02           H  
ATOM   3118 3HG2 VAL A 196      19.417 -20.326 -29.960  1.00  2.02           H  
ATOM   3119  N   ASN A 197      20.749 -23.668 -30.677  1.00  1.76           N  
ATOM   3120  CA  ASN A 197      21.547 -24.448 -29.715  1.00  1.76           C  
ATOM   3121  C   ASN A 197      22.982 -24.541 -30.223  1.00  1.76           C  
ATOM   3122  O   ASN A 197      23.933 -24.735 -29.463  1.00  1.76           O  
ATOM   3123  CB  ASN A 197      20.977 -25.844 -29.526  1.00  1.76           C  
ATOM   3124  CG  ASN A 197      19.710 -25.857 -28.719  1.00  1.76           C  
ATOM   3125  OD1 ASN A 197      19.457 -24.940 -27.932  1.00  1.76           O  
ATOM   3126  ND2 ASN A 197      18.914 -26.876 -28.898  1.00  1.76           N  
ATOM   3127  H   ASN A 197      19.984 -24.140 -31.167  1.00  1.76           H  
ATOM   3128  HA  ASN A 197      21.559 -23.928 -28.756  1.00  1.76           H  
ATOM   3129 1HB  ASN A 197      20.797 -26.303 -30.495  1.00  1.76           H  
ATOM   3130 2HB  ASN A 197      21.716 -26.461 -29.014  1.00  1.76           H  
ATOM   3131 1HD2 ASN A 197      18.056 -26.936 -28.389  1.00  1.76           H  
ATOM   3132 2HD2 ASN A 197      19.164 -27.595 -29.545  1.00  1.76           H  
ATOM   3133  N   PHE A 198      23.109 -24.352 -31.525  1.00  1.61           N  
ATOM   3134  CA  PHE A 198      24.341 -24.380 -32.270  1.00  1.61           C  
ATOM   3135  C   PHE A 198      25.191 -23.172 -31.888  1.00  1.61           C  
ATOM   3136  O   PHE A 198      26.400 -23.175 -32.083  1.00  1.61           O  
ATOM   3137  CB  PHE A 198      23.983 -24.326 -33.742  1.00  1.61           C  
ATOM   3138  CG  PHE A 198      23.178 -25.515 -34.144  1.00  1.61           C  
ATOM   3139  CD1 PHE A 198      21.814 -25.364 -34.360  1.00  1.61           C  
ATOM   3140  CD2 PHE A 198      23.739 -26.769 -34.289  1.00  1.61           C  
ATOM   3141  CE1 PHE A 198      21.027 -26.430 -34.710  1.00  1.61           C  
ATOM   3142  CE2 PHE A 198      22.949 -27.851 -34.646  1.00  1.61           C  
ATOM   3143  CZ  PHE A 198      21.589 -27.679 -34.856  1.00  1.61           C  
ATOM   3144  H   PHE A 198      22.259 -24.196 -32.046  1.00  1.61           H  
ATOM   3145  HA  PHE A 198      24.885 -25.297 -32.037  1.00  1.61           H  
ATOM   3146 1HB  PHE A 198      23.407 -23.424 -33.952  1.00  1.61           H  
ATOM   3147 2HB  PHE A 198      24.890 -24.299 -34.344  1.00  1.61           H  
ATOM   3148  HD1 PHE A 198      21.362 -24.377 -34.241  1.00  1.61           H  
ATOM   3149  HD2 PHE A 198      24.808 -26.903 -34.119  1.00  1.61           H  
ATOM   3150  HE1 PHE A 198      19.959 -26.281 -34.871  1.00  1.61           H  
ATOM   3151  HE2 PHE A 198      23.397 -28.838 -34.759  1.00  1.61           H  
ATOM   3152  HZ  PHE A 198      20.967 -28.528 -35.134  1.00  1.61           H  
ATOM   3153  N   PHE A 199      24.555 -22.117 -31.357  1.00  1.55           N  
ATOM   3154  CA  PHE A 199      25.299 -20.957 -30.903  1.00  1.55           C  
ATOM   3155  C   PHE A 199      25.784 -21.265 -29.499  1.00  1.55           C  
ATOM   3156  O   PHE A 199      26.950 -21.063 -29.160  1.00  1.55           O  
ATOM   3157  CB  PHE A 199      24.424 -19.703 -30.818  1.00  1.55           C  
ATOM   3158  CG  PHE A 199      23.937 -19.173 -32.106  1.00  1.55           C  
ATOM   3159  CD1 PHE A 199      24.109 -19.883 -33.262  1.00  1.55           C  
ATOM   3160  CD2 PHE A 199      23.331 -17.936 -32.172  1.00  1.55           C  
ATOM   3161  CE1 PHE A 199      23.669 -19.397 -34.455  1.00  1.55           C  
ATOM   3162  CE2 PHE A 199      22.904 -17.443 -33.375  1.00  1.55           C  
ATOM   3163  CZ  PHE A 199      23.066 -18.173 -34.508  1.00  1.55           C  
ATOM   3164  H   PHE A 199      23.553 -22.126 -31.212  1.00  1.55           H  
ATOM   3165  HA  PHE A 199      26.156 -20.785 -31.557  1.00  1.55           H  
ATOM   3166 1HB  PHE A 199      23.551 -19.926 -30.212  1.00  1.55           H  
ATOM   3167 2HB  PHE A 199      24.953 -18.923 -30.300  1.00  1.55           H  
ATOM   3168  HD1 PHE A 199      24.588 -20.841 -33.218  1.00  1.55           H  
ATOM   3169  HD2 PHE A 199      23.198 -17.352 -31.259  1.00  1.55           H  
ATOM   3170  HE1 PHE A 199      23.809 -19.980 -35.364  1.00  1.55           H  
ATOM   3171  HE2 PHE A 199      22.440 -16.472 -33.432  1.00  1.55           H  
ATOM   3172  HZ  PHE A 199      22.729 -17.778 -35.455  1.00  1.55           H  
ATOM   3173  N   ASN A 200      24.877 -21.828 -28.692  1.00  1.53           N  
ATOM   3174  CA  ASN A 200      25.165 -22.141 -27.292  1.00  1.53           C  
ATOM   3175  C   ASN A 200      26.367 -23.082 -27.148  1.00  1.53           C  
ATOM   3176  O   ASN A 200      27.179 -22.950 -26.221  1.00  1.53           O  
ATOM   3177  CB  ASN A 200      23.940 -22.763 -26.637  1.00  1.53           C  
ATOM   3178  CG  ASN A 200      24.063 -22.925 -25.153  1.00  1.53           C  
ATOM   3179  OD1 ASN A 200      24.234 -21.941 -24.420  1.00  1.53           O  
ATOM   3180  ND2 ASN A 200      23.959 -24.143 -24.683  1.00  1.53           N  
ATOM   3181  H   ASN A 200      23.945 -21.994 -29.072  1.00  1.53           H  
ATOM   3182  HA  ASN A 200      25.411 -21.213 -26.777  1.00  1.53           H  
ATOM   3183 1HB  ASN A 200      23.061 -22.181 -26.858  1.00  1.53           H  
ATOM   3184 2HB  ASN A 200      23.782 -23.753 -27.065  1.00  1.53           H  
ATOM   3185 1HD2 ASN A 200      24.025 -24.311 -23.701  1.00  1.53           H  
ATOM   3186 2HD2 ASN A 200      23.802 -24.908 -25.310  1.00  1.53           H  
ATOM   3187  N   ASN A 201      26.511 -24.009 -28.093  1.00  1.53           N  
ATOM   3188  CA  ASN A 201      27.616 -24.951 -28.038  1.00  1.53           C  
ATOM   3189  C   ASN A 201      28.820 -24.559 -28.903  1.00  1.53           C  
ATOM   3190  O   ASN A 201      29.769 -25.338 -29.021  1.00  1.53           O  
ATOM   3191  CB  ASN A 201      27.122 -26.328 -28.439  1.00  1.53           C  
ATOM   3192  CG  ASN A 201      26.179 -26.924 -27.427  1.00  1.53           C  
ATOM   3193  OD1 ASN A 201      26.370 -26.781 -26.211  1.00  1.53           O  
ATOM   3194  ND2 ASN A 201      25.162 -27.597 -27.906  1.00  1.53           N  
ATOM   3195  H   ASN A 201      25.796 -24.096 -28.818  1.00  1.53           H  
ATOM   3196  HA  ASN A 201      27.969 -25.001 -27.009  1.00  1.53           H  
ATOM   3197 1HB  ASN A 201      26.603 -26.250 -29.398  1.00  1.53           H  
ATOM   3198 2HB  ASN A 201      27.970 -26.996 -28.574  1.00  1.53           H  
ATOM   3199 1HD2 ASN A 201      24.503 -28.019 -27.285  1.00  1.53           H  
ATOM   3200 2HD2 ASN A 201      25.044 -27.686 -28.897  1.00  1.53           H  
ATOM   3201  N   SER A 202      28.781 -23.381 -29.528  1.00  1.50           N  
ATOM   3202  CA  SER A 202      29.872 -22.954 -30.393  1.00  1.50           C  
ATOM   3203  C   SER A 202      30.026 -21.436 -30.500  1.00  1.50           C  
ATOM   3204  O   SER A 202      29.598 -20.847 -31.501  1.00  1.50           O  
ATOM   3205  CB  SER A 202      29.706 -23.538 -31.778  1.00  1.50           C  
ATOM   3206  OG  SER A 202      30.802 -23.215 -32.596  1.00  1.50           O  
ATOM   3207  H   SER A 202      27.997 -22.746 -29.384  1.00  1.50           H  
ATOM   3208  HA  SER A 202      30.793 -23.368 -29.993  1.00  1.50           H  
ATOM   3209 1HB  SER A 202      29.610 -24.619 -31.704  1.00  1.50           H  
ATOM   3210 2HB  SER A 202      28.802 -23.161 -32.229  1.00  1.50           H  
ATOM   3211  HG  SER A 202      30.815 -23.889 -33.285  1.00  1.50           H  
ATOM   3212  N   PRO A 203      30.694 -20.771 -29.546  1.00  1.44           N  
ATOM   3213  CA  PRO A 203      30.986 -19.347 -29.573  1.00  1.44           C  
ATOM   3214  C   PRO A 203      31.637 -18.957 -30.904  1.00  1.44           C  
ATOM   3215  O   PRO A 203      31.450 -17.841 -31.384  1.00  1.44           O  
ATOM   3216  CB  PRO A 203      31.956 -19.189 -28.399  1.00  1.44           C  
ATOM   3217  CG  PRO A 203      31.547 -20.290 -27.436  1.00  1.44           C  
ATOM   3218  CD  PRO A 203      31.176 -21.466 -28.336  1.00  1.44           C  
ATOM   3219  HA  PRO A 203      30.058 -18.782 -29.405  1.00  1.44           H  
ATOM   3220 1HB  PRO A 203      32.996 -19.288 -28.756  1.00  1.44           H  
ATOM   3221 2HB  PRO A 203      31.859 -18.180 -27.967  1.00  1.44           H  
ATOM   3222 1HG  PRO A 203      32.375 -20.524 -26.752  1.00  1.44           H  
ATOM   3223 2HG  PRO A 203      30.701 -19.955 -26.813  1.00  1.44           H  
ATOM   3224 1HD  PRO A 203      32.062 -22.076 -28.562  1.00  1.44           H  
ATOM   3225 2HD  PRO A 203      30.374 -22.047 -27.864  1.00  1.44           H  
ATOM   3226  N   ASP A 204      32.395 -19.881 -31.516  1.00  1.36           N  
ATOM   3227  CA  ASP A 204      33.035 -19.590 -32.790  1.00  1.36           C  
ATOM   3228  C   ASP A 204      31.994 -19.304 -33.871  1.00  1.36           C  
ATOM   3229  O   ASP A 204      32.192 -18.422 -34.702  1.00  1.36           O  
ATOM   3230  CB  ASP A 204      33.915 -20.756 -33.235  1.00  1.36           C  
ATOM   3231  CG  ASP A 204      35.181 -20.921 -32.392  1.00  1.36           C  
ATOM   3232  OD1 ASP A 204      35.509 -20.028 -31.646  1.00  1.36           O  
ATOM   3233  OD2 ASP A 204      35.811 -21.945 -32.506  1.00  1.36           O  
ATOM   3234  H   ASP A 204      32.529 -20.793 -31.100  1.00  1.36           H  
ATOM   3235  HA  ASP A 204      33.658 -18.701 -32.672  1.00  1.36           H  
ATOM   3236 1HB  ASP A 204      33.336 -21.681 -33.181  1.00  1.36           H  
ATOM   3237 2HB  ASP A 204      34.201 -20.615 -34.277  1.00  1.36           H  
ATOM   3238  N   LEU A 205      30.870 -20.032 -33.849  1.00  1.27           N  
ATOM   3239  CA  LEU A 205      29.812 -19.826 -34.830  1.00  1.27           C  
ATOM   3240  C   LEU A 205      29.223 -18.466 -34.619  1.00  1.27           C  
ATOM   3241  O   LEU A 205      28.979 -17.717 -35.567  1.00  1.27           O  
ATOM   3242  CB  LEU A 205      28.717 -20.883 -34.722  1.00  1.27           C  
ATOM   3243  CG  LEU A 205      27.547 -20.719 -35.684  1.00  1.27           C  
ATOM   3244  CD1 LEU A 205      28.054 -20.736 -37.121  1.00  1.27           C  
ATOM   3245  CD2 LEU A 205      26.551 -21.846 -35.430  1.00  1.27           C  
ATOM   3246  H   LEU A 205      30.717 -20.713 -33.109  1.00  1.27           H  
ATOM   3247  HA  LEU A 205      30.244 -19.872 -35.828  1.00  1.27           H  
ATOM   3248 1HB  LEU A 205      29.160 -21.861 -34.894  1.00  1.27           H  
ATOM   3249 2HB  LEU A 205      28.311 -20.867 -33.708  1.00  1.27           H  
ATOM   3250  HG  LEU A 205      27.061 -19.763 -35.501  1.00  1.27           H  
ATOM   3251 1HD1 LEU A 205      27.216 -20.610 -37.806  1.00  1.27           H  
ATOM   3252 2HD1 LEU A 205      28.766 -19.917 -37.266  1.00  1.27           H  
ATOM   3253 3HD1 LEU A 205      28.550 -21.683 -37.324  1.00  1.27           H  
ATOM   3254 1HD2 LEU A 205      25.695 -21.744 -36.095  1.00  1.27           H  
ATOM   3255 2HD2 LEU A 205      27.036 -22.807 -35.606  1.00  1.27           H  
ATOM   3256 3HD2 LEU A 205      26.223 -21.799 -34.402  1.00  1.27           H  
ATOM   3257  N   VAL A 206      29.009 -18.132 -33.356  1.00  1.18           N  
ATOM   3258  CA  VAL A 206      28.442 -16.838 -33.047  1.00  1.18           C  
ATOM   3259  C   VAL A 206      29.310 -15.719 -33.580  1.00  1.18           C  
ATOM   3260  O   VAL A 206      28.812 -14.789 -34.217  1.00  1.18           O  
ATOM   3261  CB  VAL A 206      28.313 -16.650 -31.536  1.00  1.18           C  
ATOM   3262  CG1 VAL A 206      27.979 -15.241 -31.269  1.00  1.18           C  
ATOM   3263  CG2 VAL A 206      27.235 -17.559 -31.019  1.00  1.18           C  
ATOM   3264  H   VAL A 206      29.244 -18.809 -32.622  1.00  1.18           H  
ATOM   3265  HA  VAL A 206      27.454 -16.774 -33.505  1.00  1.18           H  
ATOM   3266  HB  VAL A 206      29.248 -16.871 -31.050  1.00  1.18           H  
ATOM   3267 1HG1 VAL A 206      27.877 -15.086 -30.197  1.00  1.18           H  
ATOM   3268 2HG1 VAL A 206      28.767 -14.597 -31.651  1.00  1.18           H  
ATOM   3269 3HG1 VAL A 206      27.057 -15.012 -31.774  1.00  1.18           H  
ATOM   3270 1HG2 VAL A 206      27.124 -17.422 -29.941  1.00  1.18           H  
ATOM   3271 2HG2 VAL A 206      26.301 -17.310 -31.516  1.00  1.18           H  
ATOM   3272 3HG2 VAL A 206      27.505 -18.601 -31.228  1.00  1.18           H  
ATOM   3273  N   LEU A 207      30.612 -15.828 -33.354  1.00  1.11           N  
ATOM   3274  CA  LEU A 207      31.528 -14.811 -33.820  1.00  1.11           C  
ATOM   3275  C   LEU A 207      31.565 -14.748 -35.352  1.00  1.11           C  
ATOM   3276  O   LEU A 207      31.572 -13.660 -35.933  1.00  1.11           O  
ATOM   3277  CB  LEU A 207      32.909 -15.107 -33.239  1.00  1.11           C  
ATOM   3278  CG  LEU A 207      32.984 -14.944 -31.706  1.00  1.11           C  
ATOM   3279  CD1 LEU A 207      34.321 -15.429 -31.196  1.00  1.11           C  
ATOM   3280  CD2 LEU A 207      32.749 -13.523 -31.360  1.00  1.11           C  
ATOM   3281  H   LEU A 207      30.962 -16.624 -32.818  1.00  1.11           H  
ATOM   3282  HA  LEU A 207      31.191 -13.849 -33.443  1.00  1.11           H  
ATOM   3283 1HB  LEU A 207      33.172 -16.140 -33.478  1.00  1.11           H  
ATOM   3284 2HB  LEU A 207      33.638 -14.443 -33.695  1.00  1.11           H  
ATOM   3285  HG  LEU A 207      32.211 -15.545 -31.242  1.00  1.11           H  
ATOM   3286 1HD1 LEU A 207      34.357 -15.322 -30.112  1.00  1.11           H  
ATOM   3287 2HD1 LEU A 207      34.445 -16.483 -31.460  1.00  1.11           H  
ATOM   3288 3HD1 LEU A 207      35.119 -14.844 -31.646  1.00  1.11           H  
ATOM   3289 1HD2 LEU A 207      32.778 -13.403 -30.279  1.00  1.11           H  
ATOM   3290 2HD2 LEU A 207      33.516 -12.900 -31.820  1.00  1.11           H  
ATOM   3291 3HD2 LEU A 207      31.775 -13.236 -31.734  1.00  1.11           H  
ATOM   3292  N   GLN A 208      31.513 -15.903 -36.026  1.00  1.07           N  
ATOM   3293  CA  GLN A 208      31.529 -15.903 -37.488  1.00  1.07           C  
ATOM   3294  C   GLN A 208      30.287 -15.230 -38.060  1.00  1.07           C  
ATOM   3295  O   GLN A 208      30.378 -14.431 -39.003  1.00  1.07           O  
ATOM   3296  CB  GLN A 208      31.598 -17.346 -38.008  1.00  1.07           C  
ATOM   3297  CG  GLN A 208      32.927 -18.042 -37.772  1.00  1.07           C  
ATOM   3298  CD  GLN A 208      32.867 -19.534 -38.078  1.00  1.07           C  
ATOM   3299  OE1 GLN A 208      31.785 -20.122 -38.209  1.00  1.07           O  
ATOM   3300  NE2 GLN A 208      34.035 -20.158 -38.190  1.00  1.07           N  
ATOM   3301  H   GLN A 208      31.510 -16.792 -35.524  1.00  1.07           H  
ATOM   3302  HA  GLN A 208      32.405 -15.353 -37.826  1.00  1.07           H  
ATOM   3303 1HB  GLN A 208      30.822 -17.938 -37.520  1.00  1.07           H  
ATOM   3304 2HB  GLN A 208      31.392 -17.358 -39.076  1.00  1.07           H  
ATOM   3305 1HG  GLN A 208      33.657 -17.600 -38.447  1.00  1.07           H  
ATOM   3306 2HG  GLN A 208      33.249 -17.897 -36.753  1.00  1.07           H  
ATOM   3307 1HE2 GLN A 208      34.062 -21.137 -38.388  1.00  1.07           H  
ATOM   3308 2HE2 GLN A 208      34.888 -19.648 -38.074  1.00  1.07           H  
ATOM   3309  N   LEU A 209      29.130 -15.521 -37.468  1.00  1.07           N  
ATOM   3310  CA  LEU A 209      27.889 -14.942 -37.943  1.00  1.07           C  
ATOM   3311  C   LEU A 209      27.845 -13.454 -37.647  1.00  1.07           C  
ATOM   3312  O   LEU A 209      27.413 -12.663 -38.492  1.00  1.07           O  
ATOM   3313  CB  LEU A 209      26.707 -15.645 -37.288  1.00  1.07           C  
ATOM   3314  CG  LEU A 209      26.486 -17.086 -37.700  1.00  1.07           C  
ATOM   3315  CD1 LEU A 209      25.412 -17.661 -36.847  1.00  1.07           C  
ATOM   3316  CD2 LEU A 209      26.113 -17.142 -39.148  1.00  1.07           C  
ATOM   3317  H   LEU A 209      29.112 -16.186 -36.692  1.00  1.07           H  
ATOM   3318  HA  LEU A 209      27.832 -15.083 -39.020  1.00  1.07           H  
ATOM   3319 1HB  LEU A 209      26.877 -15.642 -36.211  1.00  1.07           H  
ATOM   3320 2HB  LEU A 209      25.798 -15.086 -37.501  1.00  1.07           H  
ATOM   3321  HG  LEU A 209      27.398 -17.661 -37.537  1.00  1.07           H  
ATOM   3322 1HD1 LEU A 209      25.243 -18.701 -37.122  1.00  1.07           H  
ATOM   3323 2HD1 LEU A 209      25.724 -17.605 -35.803  1.00  1.07           H  
ATOM   3324 3HD1 LEU A 209      24.496 -17.091 -36.992  1.00  1.07           H  
ATOM   3325 1HD2 LEU A 209      25.948 -18.179 -39.439  1.00  1.07           H  
ATOM   3326 2HD2 LEU A 209      25.212 -16.574 -39.300  1.00  1.07           H  
ATOM   3327 3HD2 LEU A 209      26.917 -16.718 -39.748  1.00  1.07           H  
ATOM   3328  N   ALA A 210      28.332 -13.067 -36.465  1.00  1.11           N  
ATOM   3329  CA  ALA A 210      28.356 -11.673 -36.054  1.00  1.11           C  
ATOM   3330  C   ALA A 210      29.214 -10.837 -37.002  1.00  1.11           C  
ATOM   3331  O   ALA A 210      28.823  -9.739 -37.410  1.00  1.11           O  
ATOM   3332  CB  ALA A 210      28.890 -11.585 -34.642  1.00  1.11           C  
ATOM   3333  H   ALA A 210      28.669 -13.764 -35.801  1.00  1.11           H  
ATOM   3334  HA  ALA A 210      27.338 -11.288 -36.083  1.00  1.11           H  
ATOM   3335 1HB  ALA A 210      28.897 -10.562 -34.310  1.00  1.11           H  
ATOM   3336 2HB  ALA A 210      28.255 -12.176 -33.984  1.00  1.11           H  
ATOM   3337 3HB  ALA A 210      29.903 -11.979 -34.614  1.00  1.11           H  
ATOM   3338  N   LYS A 211      30.355 -11.386 -37.424  1.00  1.20           N  
ATOM   3339  CA  LYS A 211      31.210 -10.671 -38.357  1.00  1.20           C  
ATOM   3340  C   LYS A 211      30.537 -10.557 -39.719  1.00  1.20           C  
ATOM   3341  O   LYS A 211      30.591  -9.502 -40.368  1.00  1.20           O  
ATOM   3342  CB  LYS A 211      32.562 -11.368 -38.474  1.00  1.20           C  
ATOM   3343  CG  LYS A 211      33.446 -11.236 -37.230  1.00  1.20           C  
ATOM   3344  CD  LYS A 211      34.758 -11.993 -37.393  1.00  1.20           C  
ATOM   3345  CE  LYS A 211      35.627 -11.878 -36.145  1.00  1.20           C  
ATOM   3346  NZ  LYS A 211      36.906 -12.636 -36.286  1.00  1.20           N  
ATOM   3347  H   LYS A 211      30.656 -12.291 -37.058  1.00  1.20           H  
ATOM   3348  HA  LYS A 211      31.373  -9.664 -37.976  1.00  1.20           H  
ATOM   3349 1HB  LYS A 211      32.399 -12.436 -38.651  1.00  1.20           H  
ATOM   3350 2HB  LYS A 211      33.107 -10.971 -39.327  1.00  1.20           H  
ATOM   3351 1HG  LYS A 211      33.664 -10.183 -37.055  1.00  1.20           H  
ATOM   3352 2HG  LYS A 211      32.913 -11.622 -36.366  1.00  1.20           H  
ATOM   3353 1HD  LYS A 211      34.538 -13.048 -37.575  1.00  1.20           H  
ATOM   3354 2HD  LYS A 211      35.305 -11.600 -38.247  1.00  1.20           H  
ATOM   3355 1HE  LYS A 211      35.855 -10.829 -35.965  1.00  1.20           H  
ATOM   3356 2HE  LYS A 211      35.074 -12.274 -35.289  1.00  1.20           H  
ATOM   3357 1HZ  LYS A 211      37.454 -12.537 -35.443  1.00  1.20           H  
ATOM   3358 2HZ  LYS A 211      36.702 -13.613 -36.443  1.00  1.20           H  
ATOM   3359 3HZ  LYS A 211      37.429 -12.272 -37.070  1.00  1.20           H  
ATOM   3360  N   GLY A 212      29.859 -11.628 -40.147  1.00  1.37           N  
ATOM   3361  CA  GLY A 212      29.167 -11.597 -41.424  1.00  1.37           C  
ATOM   3362  C   GLY A 212      28.097 -10.506 -41.429  1.00  1.37           C  
ATOM   3363  O   GLY A 212      27.949  -9.780 -42.412  1.00  1.37           O  
ATOM   3364  H   GLY A 212      29.852 -12.489 -39.595  1.00  1.37           H  
ATOM   3365 1HA  GLY A 212      29.888 -11.418 -42.210  1.00  1.37           H  
ATOM   3366 2HA  GLY A 212      28.707 -12.569 -41.609  1.00  1.37           H  
ATOM   3367  N   TYR A 213      27.397 -10.389 -40.292  1.00  1.66           N  
ATOM   3368  CA  TYR A 213      26.348  -9.402 -40.031  1.00  1.66           C  
ATOM   3369  C   TYR A 213      26.880  -7.980 -40.096  1.00  1.66           C  
ATOM   3370  O   TYR A 213      26.247  -7.101 -40.696  1.00  1.66           O  
ATOM   3371  CB  TYR A 213      25.701  -9.698 -38.681  1.00  1.66           C  
ATOM   3372  CG  TYR A 213      24.517  -8.862 -38.297  1.00  1.66           C  
ATOM   3373  CD1 TYR A 213      23.269  -9.154 -38.826  1.00  1.66           C  
ATOM   3374  CD2 TYR A 213      24.667  -7.834 -37.389  1.00  1.66           C  
ATOM   3375  CE1 TYR A 213      22.181  -8.428 -38.435  1.00  1.66           C  
ATOM   3376  CE2 TYR A 213      23.576  -7.104 -36.997  1.00  1.66           C  
ATOM   3377  CZ  TYR A 213      22.341  -7.403 -37.510  1.00  1.66           C  
ATOM   3378  OH  TYR A 213      21.259  -6.694 -37.101  1.00  1.66           O  
ATOM   3379  H   TYR A 213      27.590 -11.065 -39.556  1.00  1.66           H  
ATOM   3380  HA  TYR A 213      25.602  -9.469 -40.793  1.00  1.66           H  
ATOM   3381 1HB  TYR A 213      25.396 -10.748 -38.655  1.00  1.66           H  
ATOM   3382 2HB  TYR A 213      26.439  -9.576 -37.905  1.00  1.66           H  
ATOM   3383  HD1 TYR A 213      23.152  -9.966 -39.540  1.00  1.66           H  
ATOM   3384  HD2 TYR A 213      25.653  -7.612 -36.979  1.00  1.66           H  
ATOM   3385  HE1 TYR A 213      21.197  -8.663 -38.838  1.00  1.66           H  
ATOM   3386  HE2 TYR A 213      23.685  -6.296 -36.271  1.00  1.66           H  
ATOM   3387  HH  TYR A 213      20.474  -7.158 -37.343  1.00  1.66           H  
ATOM   3388  N   LYS A 214      28.029  -7.742 -39.460  1.00  2.09           N  
ATOM   3389  CA  LYS A 214      28.636  -6.419 -39.453  1.00  2.09           C  
ATOM   3390  C   LYS A 214      29.008  -5.964 -40.870  1.00  2.09           C  
ATOM   3391  O   LYS A 214      28.849  -4.788 -41.212  1.00  2.09           O  
ATOM   3392  CB  LYS A 214      29.903  -6.419 -38.597  1.00  2.09           C  
ATOM   3393  CG  LYS A 214      30.575  -5.050 -38.468  1.00  2.09           C  
ATOM   3394  CD  LYS A 214      29.748  -4.096 -37.601  1.00  2.09           C  
ATOM   3395  CE  LYS A 214      30.423  -2.736 -37.465  1.00  2.09           C  
ATOM   3396  NZ  LYS A 214      29.680  -1.839 -36.540  1.00  2.09           N  
ATOM   3397  H   LYS A 214      28.480  -8.505 -38.954  1.00  2.09           H  
ATOM   3398  HA  LYS A 214      27.921  -5.710 -39.040  1.00  2.09           H  
ATOM   3399 1HB  LYS A 214      29.666  -6.789 -37.597  1.00  2.09           H  
ATOM   3400 2HB  LYS A 214      30.627  -7.112 -39.032  1.00  2.09           H  
ATOM   3401 1HG  LYS A 214      31.562  -5.173 -38.023  1.00  2.09           H  
ATOM   3402 2HG  LYS A 214      30.696  -4.619 -39.462  1.00  2.09           H  
ATOM   3403 1HD  LYS A 214      28.757  -3.953 -38.046  1.00  2.09           H  
ATOM   3404 2HD  LYS A 214      29.619  -4.522 -36.606  1.00  2.09           H  
ATOM   3405 1HE  LYS A 214      31.438  -2.867 -37.095  1.00  2.09           H  
ATOM   3406 2HE  LYS A 214      30.461  -2.267 -38.448  1.00  2.09           H  
ATOM   3407 1HZ  LYS A 214      30.140  -0.948 -36.481  1.00  2.09           H  
ATOM   3408 2HZ  LYS A 214      28.712  -1.688 -36.850  1.00  2.09           H  
ATOM   3409 3HZ  LYS A 214      29.646  -2.255 -35.627  1.00  2.09           H  
ATOM   3410  N   GLY A 215      29.521  -6.889 -41.685  1.00  2.69           N  
ATOM   3411  CA  GLY A 215      29.926  -6.570 -43.051  1.00  2.69           C  
ATOM   3412  C   GLY A 215      28.831  -6.848 -44.089  1.00  2.69           C  
ATOM   3413  O   GLY A 215      27.650  -6.953 -43.773  1.00  2.69           O  
ATOM   3414  H   GLY A 215      29.652  -7.841 -41.335  1.00  2.69           H  
ATOM   3415 1HA  GLY A 215      30.213  -5.521 -43.103  1.00  2.69           H  
ATOM   3416 2HA  GLY A 215      30.813  -7.150 -43.299  1.00  2.69           H  
ATOM   3417  N   GLU A 216      29.241  -6.946 -45.354  1.00  3.45           N  
ATOM   3418  CA  GLU A 216      28.322  -7.193 -46.470  1.00  3.45           C  
ATOM   3419  C   GLU A 216      28.379  -8.656 -46.904  1.00  3.45           C  
ATOM   3420  O   GLU A 216      27.754  -9.068 -47.889  1.00  3.45           O  
ATOM   3421  CB  GLU A 216      28.654  -6.278 -47.649  1.00  3.45           C  
ATOM   3422  CG  GLU A 216      28.488  -4.786 -47.346  1.00  3.45           C  
ATOM   3423  CD  GLU A 216      28.803  -3.889 -48.528  1.00  3.45           C  
ATOM   3424  OE1 GLU A 216      29.168  -4.397 -49.562  1.00  3.45           O  
ATOM   3425  OE2 GLU A 216      28.674  -2.694 -48.390  1.00  3.45           O  
ATOM   3426  H   GLU A 216      30.225  -6.837 -45.554  1.00  3.45           H  
ATOM   3427  HA  GLU A 216      27.305  -6.976 -46.138  1.00  3.45           H  
ATOM   3428 1HB  GLU A 216      29.683  -6.448 -47.965  1.00  3.45           H  
ATOM   3429 2HB  GLU A 216      28.007  -6.523 -48.492  1.00  3.45           H  
ATOM   3430 1HG  GLU A 216      27.460  -4.607 -47.035  1.00  3.45           H  
ATOM   3431 2HG  GLU A 216      29.140  -4.523 -46.513  1.00  3.45           H  
ATOM   3432  N   LYS A 217      29.096  -9.456 -46.123  1.00  4.32           N  
ATOM   3433  CA  LYS A 217      29.309 -10.864 -46.421  1.00  4.32           C  
ATOM   3434  C   LYS A 217      28.000 -11.631 -46.493  1.00  4.32           C  
ATOM   3435  O   LYS A 217      27.912 -12.630 -47.199  1.00  4.32           O  
ATOM   3436  CB  LYS A 217      30.246 -11.471 -45.396  1.00  4.32           C  
ATOM   3437  CG  LYS A 217      31.682 -10.967 -45.516  1.00  4.32           C  
ATOM   3438  CD  LYS A 217      32.596 -11.582 -44.466  1.00  4.32           C  
ATOM   3439  CE  LYS A 217      34.025 -11.067 -44.620  1.00  4.32           C  
ATOM   3440  NZ  LYS A 217      34.933 -11.621 -43.584  1.00  4.32           N  
ATOM   3441  H   LYS A 217      29.532  -9.057 -45.304  1.00  4.32           H  
ATOM   3442  HA  LYS A 217      29.787 -10.936 -47.401  1.00  4.32           H  
ATOM   3443 1HB  LYS A 217      29.885 -11.219 -44.414  1.00  4.32           H  
ATOM   3444 2HB  LYS A 217      30.245 -12.556 -45.486  1.00  4.32           H  
ATOM   3445 1HG  LYS A 217      32.067 -11.207 -46.510  1.00  4.32           H  
ATOM   3446 2HG  LYS A 217      31.689  -9.884 -45.395  1.00  4.32           H  
ATOM   3447 1HD  LYS A 217      32.231 -11.326 -43.469  1.00  4.32           H  
ATOM   3448 2HD  LYS A 217      32.594 -12.666 -44.568  1.00  4.32           H  
ATOM   3449 1HE  LYS A 217      34.399 -11.345 -45.605  1.00  4.32           H  
ATOM   3450 2HE  LYS A 217      34.021  -9.979 -44.540  1.00  4.32           H  
ATOM   3451 1HZ  LYS A 217      35.865 -11.255 -43.722  1.00  4.32           H  
ATOM   3452 2HZ  LYS A 217      34.599 -11.355 -42.669  1.00  4.32           H  
ATOM   3453 3HZ  LYS A 217      34.954 -12.628 -43.657  1.00  4.32           H  
ATOM   3454  N   ILE A 218      26.973 -11.156 -45.798  1.00  5.16           N  
ATOM   3455  CA  ILE A 218      25.685 -11.810 -45.887  1.00  5.16           C  
ATOM   3456  C   ILE A 218      25.150 -11.751 -47.305  1.00  5.16           C  
ATOM   3457  O   ILE A 218      24.518 -12.700 -47.759  1.00  5.16           O  
ATOM   3458  CB  ILE A 218      24.647 -11.204 -44.959  1.00  5.16           C  
ATOM   3459  CG1 ILE A 218      24.992 -11.517 -43.561  1.00  5.16           C  
ATOM   3460  CG2 ILE A 218      23.276 -11.756 -45.312  1.00  5.16           C  
ATOM   3461  CD1 ILE A 218      24.177 -10.760 -42.638  1.00  5.16           C  
ATOM   3462  H   ILE A 218      27.096 -10.342 -45.209  1.00  5.16           H  
ATOM   3463  HA  ILE A 218      25.808 -12.849 -45.606  1.00  5.16           H  
ATOM   3464  HB  ILE A 218      24.642 -10.120 -45.062  1.00  5.16           H  
ATOM   3465 1HG1 ILE A 218      24.832 -12.574 -43.388  1.00  5.16           H  
ATOM   3466 2HG1 ILE A 218      26.040 -11.291 -43.374  1.00  5.16           H  
ATOM   3467 1HG2 ILE A 218      22.548 -11.326 -44.647  1.00  5.16           H  
ATOM   3468 2HG2 ILE A 218      23.030 -11.495 -46.340  1.00  5.16           H  
ATOM   3469 3HG2 ILE A 218      23.275 -12.835 -45.206  1.00  5.16           H  
ATOM   3470 1HD1 ILE A 218      24.431 -11.043 -41.628  1.00  5.16           H  
ATOM   3471 2HD1 ILE A 218      24.342  -9.691 -42.790  1.00  5.16           H  
ATOM   3472 3HD1 ILE A 218      23.158 -10.996 -42.837  1.00  5.16           H  
ATOM   3473  N   ALA A 219      25.316 -10.620 -47.993  1.00  5.86           N  
ATOM   3474  CA  ALA A 219      24.798 -10.545 -49.349  1.00  5.86           C  
ATOM   3475  C   ALA A 219      25.479 -11.600 -50.203  1.00  5.86           C  
ATOM   3476  O   ALA A 219      24.838 -12.272 -51.020  1.00  5.86           O  
ATOM   3477  CB  ALA A 219      25.023  -9.170 -49.933  1.00  5.86           C  
ATOM   3478  H   ALA A 219      25.881  -9.859 -47.622  1.00  5.86           H  
ATOM   3479  HA  ALA A 219      23.730 -10.760 -49.324  1.00  5.86           H  
ATOM   3480 1HB  ALA A 219      24.624  -9.136 -50.944  1.00  5.86           H  
ATOM   3481 2HB  ALA A 219      24.524  -8.427 -49.317  1.00  5.86           H  
ATOM   3482 3HB  ALA A 219      26.095  -8.963 -49.959  1.00  5.86           H  
ATOM   3483  N   ASP A 220      26.786 -11.777 -49.977  1.00  6.35           N  
ATOM   3484  CA  ASP A 220      27.510 -12.798 -50.723  1.00  6.35           C  
ATOM   3485  C   ASP A 220      27.028 -14.189 -50.324  1.00  6.35           C  
ATOM   3486  O   ASP A 220      26.892 -15.070 -51.177  1.00  6.35           O  
ATOM   3487  CB  ASP A 220      29.024 -12.690 -50.522  1.00  6.35           C  
ATOM   3488  CG  ASP A 220      29.665 -11.496 -51.253  1.00  6.35           C  
ATOM   3489  OD1 ASP A 220      29.022 -10.910 -52.099  1.00  6.35           O  
ATOM   3490  OD2 ASP A 220      30.803 -11.198 -50.966  1.00  6.35           O  
ATOM   3491  H   ASP A 220      27.252 -11.181 -49.287  1.00  6.35           H  
ATOM   3492  HA  ASP A 220      27.303 -12.659 -51.782  1.00  6.35           H  
ATOM   3493 1HB  ASP A 220      29.238 -12.603 -49.456  1.00  6.35           H  
ATOM   3494 2HB  ASP A 220      29.497 -13.606 -50.872  1.00  6.35           H  
ATOM   3495  N   ALA A 221      26.747 -14.385 -49.031  1.00  6.66           N  
ATOM   3496  CA  ALA A 221      26.254 -15.671 -48.559  1.00  6.66           C  
ATOM   3497  C   ALA A 221      24.921 -15.999 -49.207  1.00  6.66           C  
ATOM   3498  O   ALA A 221      24.694 -17.135 -49.618  1.00  6.66           O  
ATOM   3499  CB  ALA A 221      26.092 -15.669 -47.053  1.00  6.66           C  
ATOM   3500  H   ALA A 221      26.906 -13.633 -48.365  1.00  6.66           H  
ATOM   3501  HA  ALA A 221      26.976 -16.434 -48.844  1.00  6.66           H  
ATOM   3502 1HB  ALA A 221      25.743 -16.645 -46.728  1.00  6.66           H  
ATOM   3503 2HB  ALA A 221      27.051 -15.444 -46.587  1.00  6.66           H  
ATOM   3504 3HB  ALA A 221      25.367 -14.915 -46.772  1.00  6.66           H  
ATOM   3505  N   LEU A 222      24.050 -14.999 -49.337  1.00  6.90           N  
ATOM   3506  CA  LEU A 222      22.763 -15.231 -49.959  1.00  6.90           C  
ATOM   3507  C   LEU A 222      22.962 -15.617 -51.414  1.00  6.90           C  
ATOM   3508  O   LEU A 222      22.365 -16.585 -51.893  1.00  6.90           O  
ATOM   3509  CB  LEU A 222      21.895 -13.974 -49.837  1.00  6.90           C  
ATOM   3510  CG  LEU A 222      21.384 -13.638 -48.417  1.00  6.90           C  
ATOM   3511  CD1 LEU A 222      20.738 -12.269 -48.433  1.00  6.90           C  
ATOM   3512  CD2 LEU A 222      20.382 -14.698 -47.967  1.00  6.90           C  
ATOM   3513  H   LEU A 222      24.280 -14.076 -48.969  1.00  6.90           H  
ATOM   3514  HA  LEU A 222      22.269 -16.051 -49.444  1.00  6.90           H  
ATOM   3515 1HB  LEU A 222      22.494 -13.122 -50.166  1.00  6.90           H  
ATOM   3516 2HB  LEU A 222      21.053 -14.057 -50.492  1.00  6.90           H  
ATOM   3517  HG  LEU A 222      22.219 -13.616 -47.723  1.00  6.90           H  
ATOM   3518 1HD1 LEU A 222      20.387 -12.024 -47.439  1.00  6.90           H  
ATOM   3519 2HD1 LEU A 222      21.471 -11.528 -48.748  1.00  6.90           H  
ATOM   3520 3HD1 LEU A 222      19.898 -12.270 -49.127  1.00  6.90           H  
ATOM   3521 1HD2 LEU A 222      20.026 -14.458 -46.965  1.00  6.90           H  
ATOM   3522 2HD2 LEU A 222      19.535 -14.723 -48.654  1.00  6.90           H  
ATOM   3523 3HD2 LEU A 222      20.870 -15.663 -47.956  1.00  6.90           H  
ATOM   3524  N   ALA A 223      23.885 -14.935 -52.097  1.00  7.14           N  
ATOM   3525  CA  ALA A 223      24.167 -15.289 -53.476  1.00  7.14           C  
ATOM   3526  C   ALA A 223      24.664 -16.726 -53.551  1.00  7.14           C  
ATOM   3527  O   ALA A 223      24.283 -17.478 -54.452  1.00  7.14           O  
ATOM   3528  CB  ALA A 223      25.198 -14.349 -54.061  1.00  7.14           C  
ATOM   3529  H   ALA A 223      24.363 -14.141 -51.666  1.00  7.14           H  
ATOM   3530  HA  ALA A 223      23.240 -15.213 -54.044  1.00  7.14           H  
ATOM   3531 1HB  ALA A 223      25.385 -14.617 -55.097  1.00  7.14           H  
ATOM   3532 2HB  ALA A 223      24.826 -13.327 -54.005  1.00  7.14           H  
ATOM   3533 3HB  ALA A 223      26.120 -14.426 -53.494  1.00  7.14           H  
ATOM   3534  N   ALA A 224      25.495 -17.125 -52.585  1.00  7.44           N  
ATOM   3535  CA  ALA A 224      25.993 -18.485 -52.562  1.00  7.44           C  
ATOM   3536  C   ALA A 224      24.848 -19.467 -52.405  1.00  7.44           C  
ATOM   3537  O   ALA A 224      24.835 -20.500 -53.070  1.00  7.44           O  
ATOM   3538  CB  ALA A 224      26.998 -18.671 -51.445  1.00  7.44           C  
ATOM   3539  H   ALA A 224      25.803 -16.463 -51.874  1.00  7.44           H  
ATOM   3540  HA  ALA A 224      26.479 -18.681 -53.512  1.00  7.44           H  
ATOM   3541 1HB  ALA A 224      27.377 -19.692 -51.463  1.00  7.44           H  
ATOM   3542 2HB  ALA A 224      27.820 -17.970 -51.579  1.00  7.44           H  
ATOM   3543 3HB  ALA A 224      26.523 -18.486 -50.494  1.00  7.44           H  
ATOM   3544  N   LEU A 225      23.853 -19.132 -51.572  1.00  7.87           N  
ATOM   3545  CA  LEU A 225      22.747 -20.059 -51.367  1.00  7.87           C  
ATOM   3546  C   LEU A 225      21.981 -20.222 -52.671  1.00  7.87           C  
ATOM   3547  O   LEU A 225      21.573 -21.326 -53.042  1.00  7.87           O  
ATOM   3548  CB  LEU A 225      21.776 -19.554 -50.294  1.00  7.87           C  
ATOM   3549  CG  LEU A 225      22.322 -19.457 -48.874  1.00  7.87           C  
ATOM   3550  CD1 LEU A 225      21.223 -18.903 -47.976  1.00  7.87           C  
ATOM   3551  CD2 LEU A 225      22.848 -20.791 -48.418  1.00  7.87           C  
ATOM   3552  H   LEU A 225      23.909 -18.261 -51.042  1.00  7.87           H  
ATOM   3553  HA  LEU A 225      23.148 -21.028 -51.066  1.00  7.87           H  
ATOM   3554 1HB  LEU A 225      21.434 -18.561 -50.580  1.00  7.87           H  
ATOM   3555 2HB  LEU A 225      20.916 -20.213 -50.270  1.00  7.87           H  
ATOM   3556  HG  LEU A 225      23.130 -18.753 -48.857  1.00  7.87           H  
ATOM   3557 1HD1 LEU A 225      21.600 -18.791 -46.964  1.00  7.87           H  
ATOM   3558 2HD1 LEU A 225      20.906 -17.940 -48.357  1.00  7.87           H  
ATOM   3559 3HD1 LEU A 225      20.378 -19.588 -47.977  1.00  7.87           H  
ATOM   3560 1HD2 LEU A 225      23.247 -20.702 -47.409  1.00  7.87           H  
ATOM   3561 2HD2 LEU A 225      22.066 -21.509 -48.424  1.00  7.87           H  
ATOM   3562 3HD2 LEU A 225      23.644 -21.124 -49.095  1.00  7.87           H  
ATOM   3563  N   ASP A 226      21.843 -19.117 -53.415  1.00  8.45           N  
ATOM   3564  CA  ASP A 226      21.143 -19.159 -54.691  1.00  8.45           C  
ATOM   3565  C   ASP A 226      21.902 -20.068 -55.659  1.00  8.45           C  
ATOM   3566  O   ASP A 226      21.300 -20.803 -56.441  1.00  8.45           O  
ATOM   3567  CB  ASP A 226      21.015 -17.741 -55.276  1.00  8.45           C  
ATOM   3568  CG  ASP A 226      20.079 -17.642 -56.498  1.00  8.45           C  
ATOM   3569  OD1 ASP A 226      18.903 -17.878 -56.342  1.00  8.45           O  
ATOM   3570  OD2 ASP A 226      20.546 -17.313 -57.567  1.00  8.45           O  
ATOM   3571  H   ASP A 226      22.203 -18.230 -53.055  1.00  8.45           H  
ATOM   3572  HA  ASP A 226      20.148 -19.574 -54.534  1.00  8.45           H  
ATOM   3573 1HB  ASP A 226      20.670 -17.057 -54.499  1.00  8.45           H  
ATOM   3574 2HB  ASP A 226      22.004 -17.398 -55.581  1.00  8.45           H  
ATOM   3575  N   ARG A 227      23.237 -20.027 -55.598  1.00  9.20           N  
ATOM   3576  CA  ARG A 227      24.059 -20.886 -56.438  1.00  9.20           C  
ATOM   3577  C   ARG A 227      23.967 -22.364 -56.030  1.00  9.20           C  
ATOM   3578  O   ARG A 227      23.947 -23.247 -56.892  1.00  9.20           O  
ATOM   3579  CB  ARG A 227      25.515 -20.435 -56.423  1.00  9.20           C  
ATOM   3580  CG  ARG A 227      25.789 -19.116 -57.164  1.00  9.20           C  
ATOM   3581  CD  ARG A 227      27.255 -18.883 -57.378  1.00  9.20           C  
ATOM   3582  NE  ARG A 227      27.995 -18.633 -56.136  1.00  9.20           N  
ATOM   3583  CZ  ARG A 227      28.211 -17.410 -55.594  1.00  9.20           C  
ATOM   3584  NH1 ARG A 227      27.758 -16.328 -56.189  1.00  9.20           N  
ATOM   3585  NH2 ARG A 227      28.900 -17.298 -54.470  1.00  9.20           N  
ATOM   3586  H   ARG A 227      23.683 -19.364 -54.964  1.00  9.20           H  
ATOM   3587  HA  ARG A 227      23.696 -20.795 -57.462  1.00  9.20           H  
ATOM   3588 1HB  ARG A 227      25.842 -20.309 -55.397  1.00  9.20           H  
ATOM   3589 2HB  ARG A 227      26.137 -21.208 -56.870  1.00  9.20           H  
ATOM   3590 1HG  ARG A 227      25.292 -19.134 -58.133  1.00  9.20           H  
ATOM   3591 2HG  ARG A 227      25.396 -18.290 -56.574  1.00  9.20           H  
ATOM   3592 1HD  ARG A 227      27.688 -19.761 -57.857  1.00  9.20           H  
ATOM   3593 2HD  ARG A 227      27.387 -18.020 -58.029  1.00  9.20           H  
ATOM   3594  HE  ARG A 227      28.369 -19.434 -55.647  1.00  9.20           H  
ATOM   3595 1HH1 ARG A 227      27.235 -16.407 -57.050  1.00  9.20           H  
ATOM   3596 2HH1 ARG A 227      27.959 -15.419 -55.796  1.00  9.20           H  
ATOM   3597 1HH2 ARG A 227      29.259 -18.123 -54.012  1.00  9.20           H  
ATOM   3598 2HH2 ARG A 227      29.065 -16.386 -54.070  1.00  9.20           H  
ATOM   3599  N   GLU A 228      23.917 -22.638 -54.716  1.00 10.06           N  
ATOM   3600  CA  GLU A 228      23.860 -24.017 -54.221  1.00 10.06           C  
ATOM   3601  C   GLU A 228      22.596 -24.769 -54.638  1.00 10.06           C  
ATOM   3602  O   GLU A 228      22.677 -25.951 -54.987  1.00 10.06           O  
ATOM   3603  CB  GLU A 228      23.964 -24.062 -52.684  1.00 10.06           C  
ATOM   3604  CG  GLU A 228      25.349 -23.715 -52.103  1.00 10.06           C  
ATOM   3605  CD  GLU A 228      25.378 -23.708 -50.582  1.00 10.06           C  
ATOM   3606  OE1 GLU A 228      24.339 -23.858 -49.980  1.00 10.06           O  
ATOM   3607  OE2 GLU A 228      26.444 -23.556 -50.028  1.00 10.06           O  
ATOM   3608  H   GLU A 228      23.955 -21.864 -54.053  1.00 10.06           H  
ATOM   3609  HA  GLU A 228      24.714 -24.552 -54.633  1.00 10.06           H  
ATOM   3610 1HB  GLU A 228      23.244 -23.362 -52.257  1.00 10.06           H  
ATOM   3611 2HB  GLU A 228      23.694 -25.057 -52.334  1.00 10.06           H  
ATOM   3612 1HG  GLU A 228      26.071 -24.448 -52.462  1.00 10.06           H  
ATOM   3613 2HG  GLU A 228      25.655 -22.746 -52.470  1.00 10.06           H  
ATOM   3614  N   THR A 229      21.446 -24.088 -54.624  1.00 10.94           N  
ATOM   3615  CA  THR A 229      20.176 -24.720 -54.989  1.00 10.94           C  
ATOM   3616  C   THR A 229      19.022 -23.722 -55.041  1.00 10.94           C  
ATOM   3617  O   THR A 229      18.331 -23.637 -56.058  1.00 10.94           O  
ATOM   3618  OXT THR A 229      18.585 -23.273 -53.983  1.00 10.94           O  
ATOM   3619  CB  THR A 229      19.804 -25.860 -54.008  1.00 10.94           C  
ATOM   3620  OG1 THR A 229      18.604 -26.491 -54.449  1.00 10.94           O  
ATOM   3621  CG2 THR A 229      19.593 -25.320 -52.621  1.00 10.94           C  
ATOM   3622  H   THR A 229      21.464 -23.112 -54.311  1.00 10.94           H  
ATOM   3623  HA  THR A 229      20.289 -25.150 -55.984  1.00 10.94           H  
ATOM   3624  HB  THR A 229      20.594 -26.601 -53.977  1.00 10.94           H  
ATOM   3625  HG1 THR A 229      18.764 -26.950 -55.279  1.00 10.94           H  
ATOM   3626 1HG2 THR A 229      19.331 -26.134 -51.949  1.00 10.94           H  
ATOM   3627 2HG2 THR A 229      20.513 -24.847 -52.283  1.00 10.94           H  
ATOM   3628 3HG2 THR A 229      18.788 -24.593 -52.635  1.00 10.94           H  
TER    3629
ENDMDL
