# Supplementary material for: Pan-kinome of Legionella expanded by a bioinformatics survey
Source: Sci Rep. 2022 Dec 16;12:21782. doi: 10.1038/s41598-022-26109-x (PMC9758233; doi:10.1038/s41598-022-26109-x)
Supplement: Supplementary file 9 — Supplementary Information 9. [file 41598_2022_26109_MOESM9_ESM.zip › S15 - Data - 3D structure models of novel kinases/pdb - protein kinase domains - RoseTTAFold/Lcin_0519_304-543.pdb]

PFRMAT TS
TARGET lci
AUTHOR BAKER-ROBETTA
METHOD    ROSETTA provides both ab initio and
METHOD    comparative models of protein domains.
METHOD    Comparative models are built from structures
METHOD    detected and aligned by HHSEARCH, SPARKS, and
METHOD    Raptor. Loop regions are assembled from fragments and 
METHOD    optimized to fit the aligned template structures.
METHOD    De novo models are built using the Rosetta de
METHOD    novo protocol.  The procedure is fully automated.
MODEL     1
PARENT N/A
REMARK PARENT    N/A
REMARK PARSRC    RoseTTAFold
REMARK SCORE     0.00
ATOM      1  N   LYS A   1      -1.019   2.484  -1.594  1.00  8.79           N  
ATOM      2  CA  LYS A   1      -0.195   1.520  -0.880  1.00  8.79           C  
ATOM      3  C   LYS A   1       1.257   1.973  -0.834  1.00  8.79           C  
ATOM      4  O   LYS A   1       1.753   2.394   0.211  1.00  8.79           O  
ATOM      5  CB  LYS A   1      -0.303   0.132  -1.525  1.00  8.79           C  
ATOM      6  CG  LYS A   1       0.498  -0.966  -0.815  1.00  8.79           C  
ATOM      7  CD  LYS A   1       0.281  -2.330  -1.468  1.00  8.79           C  
ATOM      8  CE  LYS A   1       1.102  -3.412  -0.779  1.00  8.79           C  
ATOM      9  NZ  LYS A   1       0.907  -4.744  -1.413  1.00  8.79           N  
ATOM     10 1H   LYS A   1      -1.828   2.020  -1.978  1.00  8.79           H  
ATOM     11 2H   LYS A   1      -1.315   3.208  -0.955  1.00  8.79           H  
ATOM     12 3H   LYS A   1      -0.481   2.898  -2.341  1.00  8.79           H  
ATOM     13  HA  LYS A   1      -0.553   1.452   0.147  1.00  8.79           H  
ATOM     14 1HB  LYS A   1      -1.347  -0.179  -1.531  1.00  8.79           H  
ATOM     15 2HB  LYS A   1       0.026   0.174  -2.560  1.00  8.79           H  
ATOM     16 1HG  LYS A   1       1.561  -0.726  -0.846  1.00  8.79           H  
ATOM     17 2HG  LYS A   1       0.190  -1.020   0.228  1.00  8.79           H  
ATOM     18 1HD  LYS A   1      -0.774  -2.597  -1.405  1.00  8.79           H  
ATOM     19 2HD  LYS A   1       0.565  -2.283  -2.520  1.00  8.79           H  
ATOM     20 1HE  LYS A   1       2.158  -3.146  -0.831  1.00  8.79           H  
ATOM     21 2HE  LYS A   1       0.805  -3.472   0.267  1.00  8.79           H  
ATOM     22 1HZ  LYS A   1       1.465  -5.433  -0.929  1.00  8.79           H  
ATOM     23 2HZ  LYS A   1      -0.068  -5.002  -1.360  1.00  8.79           H  
ATOM     24 3HZ  LYS A   1       1.192  -4.701  -2.382  1.00  8.79           H  
ATOM     25  N   ASN A   2       1.955   1.873  -1.961  1.00  8.13           N  
ATOM     26  CA  ASN A   2       3.363   2.251  -2.006  1.00  8.13           C  
ATOM     27  C   ASN A   2       3.565   3.758  -1.855  1.00  8.13           C  
ATOM     28  O   ASN A   2       2.770   4.569  -2.342  1.00  8.13           O  
ATOM     29  CB  ASN A   2       4.055   1.744  -3.260  1.00  8.13           C  
ATOM     30  CG  ASN A   2       5.565   1.782  -3.094  1.00  8.13           C  
ATOM     31  OD1 ASN A   2       6.218   2.791  -3.362  1.00  8.13           O  
ATOM     32  ND2 ASN A   2       6.123   0.695  -2.618  1.00  8.13           N  
ATOM     33  H   ASN A   2       1.530   1.515  -2.803  1.00  8.13           H  
ATOM     34  HA  ASN A   2       3.862   1.786  -1.154  1.00  8.13           H  
ATOM     35 1HB  ASN A   2       3.742   0.720  -3.470  1.00  8.13           H  
ATOM     36 2HB  ASN A   2       3.778   2.363  -4.114  1.00  8.13           H  
ATOM     37 1HD2 ASN A   2       7.107   0.677  -2.448  1.00  8.13           H  
ATOM     38 2HD2 ASN A   2       5.560  -0.103  -2.400  1.00  8.13           H  
ATOM     39  N   GLU A   3       4.686   4.120  -1.244  1.00  7.44           N  
ATOM     40  CA  GLU A   3       5.110   5.500  -1.013  1.00  7.44           C  
ATOM     41  C   GLU A   3       5.288   6.288  -2.314  1.00  7.44           C  
ATOM     42  O   GLU A   3       5.147   7.507  -2.340  1.00  7.44           O  
ATOM     43  CB  GLU A   3       6.418   5.492  -0.220  1.00  7.44           C  
ATOM     44  CG  GLU A   3       6.257   4.984   1.214  1.00  7.44           C  
ATOM     45  CD  GLU A   3       7.553   4.894   1.993  1.00  7.44           C  
ATOM     46  OE1 GLU A   3       8.608   5.040   1.407  1.00  7.44           O  
ATOM     47  OE2 GLU A   3       7.493   4.713   3.185  1.00  7.44           O  
ATOM     48  H   GLU A   3       5.282   3.386  -0.889  1.00  7.44           H  
ATOM     49  HA  GLU A   3       4.339   5.998  -0.421  1.00  7.44           H  
ATOM     50 1HB  GLU A   3       7.149   4.861  -0.729  1.00  7.44           H  
ATOM     51 2HB  GLU A   3       6.825   6.503  -0.179  1.00  7.44           H  
ATOM     52 1HG  GLU A   3       5.586   5.662   1.741  1.00  7.44           H  
ATOM     53 2HG  GLU A   3       5.784   4.002   1.185  1.00  7.44           H  
ATOM     54  N   LEU A   4       5.526   5.590  -3.421  1.00  6.79           N  
ATOM     55  CA  LEU A   4       5.719   6.242  -4.707  1.00  6.79           C  
ATOM     56  C   LEU A   4       4.405   6.784  -5.300  1.00  6.79           C  
ATOM     57  O   LEU A   4       4.404   7.394  -6.366  1.00  6.79           O  
ATOM     58  CB  LEU A   4       6.392   5.269  -5.677  1.00  6.79           C  
ATOM     59  CG  LEU A   4       7.818   4.876  -5.299  1.00  6.79           C  
ATOM     60  CD1 LEU A   4       8.286   3.918  -6.224  1.00  6.79           C  
ATOM     61  CD2 LEU A   4       8.696   6.031  -5.318  1.00  6.79           C  
ATOM     62  H   LEU A   4       5.621   4.580  -3.366  1.00  6.79           H  
ATOM     63  HA  LEU A   4       6.389   7.089  -4.558  1.00  6.79           H  
ATOM     64 1HB  LEU A   4       5.800   4.353  -5.694  1.00  6.79           H  
ATOM     65 2HB  LEU A   4       6.397   5.676  -6.671  1.00  6.79           H  
ATOM     66  HG  LEU A   4       7.820   4.440  -4.307  1.00  6.79           H  
ATOM     67 1HD1 LEU A   4       9.289   3.635  -5.939  1.00  6.79           H  
ATOM     68 2HD1 LEU A   4       7.624   3.072  -6.203  1.00  6.79           H  
ATOM     69 3HD1 LEU A   4       8.288   4.352  -7.203  1.00  6.79           H  
ATOM     70 1HD2 LEU A   4       9.690   5.740  -5.050  1.00  6.79           H  
ATOM     71 2HD2 LEU A   4       8.714   6.447  -6.304  1.00  6.79           H  
ATOM     72 3HD2 LEU A   4       8.317   6.748  -4.613  1.00  6.79           H  
ATOM     73  N   GLY A   5       3.275   6.573  -4.605  1.00  6.26           N  
ATOM     74  CA  GLY A   5       2.003   7.164  -5.021  1.00  6.26           C  
ATOM     75  C   GLY A   5       1.870   8.604  -4.479  1.00  6.26           C  
ATOM     76  O   GLY A   5       0.886   9.297  -4.749  1.00  6.26           O  
ATOM     77  H   GLY A   5       3.286   6.011  -3.753  1.00  6.26           H  
ATOM     78 1HA  GLY A   5       1.927   7.157  -6.099  1.00  6.26           H  
ATOM     79 2HA  GLY A   5       1.186   6.555  -4.638  1.00  6.26           H  
ATOM     80  N   LEU A   6       2.863   9.022  -3.692  1.00  5.87           N  
ATOM     81  CA  LEU A   6       2.993  10.321  -3.041  1.00  5.87           C  
ATOM     82  C   LEU A   6       4.209  11.044  -3.615  1.00  5.87           C  
ATOM     83  O   LEU A   6       4.829  10.560  -4.568  1.00  5.87           O  
ATOM     84  CB  LEU A   6       3.203  10.106  -1.545  1.00  5.87           C  
ATOM     85  CG  LEU A   6       2.142   9.261  -0.854  1.00  5.87           C  
ATOM     86  CD1 LEU A   6       2.563   9.020   0.575  1.00  5.87           C  
ATOM     87  CD2 LEU A   6       0.796   9.970  -0.929  1.00  5.87           C  
ATOM     88  H   LEU A   6       3.627   8.374  -3.496  1.00  5.87           H  
ATOM     89  HA  LEU A   6       2.096  10.911  -3.226  1.00  5.87           H  
ATOM     90 1HB  LEU A   6       4.170   9.623  -1.399  1.00  5.87           H  
ATOM     91 2HB  LEU A   6       3.236  11.073  -1.049  1.00  5.87           H  
ATOM     92  HG  LEU A   6       2.070   8.291  -1.349  1.00  5.87           H  
ATOM     93 1HD1 LEU A   6       1.818   8.402   1.074  1.00  5.87           H  
ATOM     94 2HD1 LEU A   6       3.529   8.506   0.581  1.00  5.87           H  
ATOM     95 3HD1 LEU A   6       2.655   9.973   1.095  1.00  5.87           H  
ATOM     96 1HD2 LEU A   6       0.038   9.360  -0.437  1.00  5.87           H  
ATOM     97 2HD2 LEU A   6       0.862  10.937  -0.430  1.00  5.87           H  
ATOM     98 3HD2 LEU A   6       0.519  10.119  -1.975  1.00  5.87           H  
ATOM     99  N   ASP A   7       4.550  12.226  -3.088  1.00  5.62           N  
ATOM    100  CA  ASP A   7       5.813  12.837  -3.517  1.00  5.62           C  
ATOM    101  C   ASP A   7       5.850  13.076  -5.039  1.00  5.62           C  
ATOM    102  O   ASP A   7       5.337  14.086  -5.529  1.00  5.62           O  
ATOM    103  CB  ASP A   7       6.979  11.933  -3.085  1.00  5.62           C  
ATOM    104  CG  ASP A   7       7.045  11.671  -1.565  1.00  5.62           C  
ATOM    105  OD1 ASP A   7       6.816  12.569  -0.761  1.00  5.62           O  
ATOM    106  OD2 ASP A   7       7.319  10.530  -1.228  1.00  5.62           O  
ATOM    107  H   ASP A   7       3.992  12.652  -2.365  1.00  5.62           H  
ATOM    108  HA  ASP A   7       5.917  13.802  -3.015  1.00  5.62           H  
ATOM    109 1HB  ASP A   7       6.914  10.998  -3.566  1.00  5.62           H  
ATOM    110 2HB  ASP A   7       7.927  12.393  -3.393  1.00  5.62           H  
ATOM    111  N   LEU A   8       6.538  12.170  -5.766  1.00  5.49           N  
ATOM    112  CA  LEU A   8       6.795  12.192  -7.217  1.00  5.49           C  
ATOM    113  C   LEU A   8       5.487  12.280  -7.987  1.00  5.49           C  
ATOM    114  O   LEU A   8       5.465  12.665  -9.155  1.00  5.49           O  
ATOM    115  CB  LEU A   8       7.507  10.914  -7.673  1.00  5.49           C  
ATOM    116  CG  LEU A   8       6.620   9.641  -7.728  1.00  5.49           C  
ATOM    117  CD1 LEU A   8       5.995   9.513  -9.104  1.00  5.49           C  
ATOM    118  CD2 LEU A   8       7.397   8.487  -7.451  1.00  5.49           C  
ATOM    119  H   LEU A   8       6.830  11.347  -5.258  1.00  5.49           H  
ATOM    120  HA  LEU A   8       7.405  13.066  -7.455  1.00  5.49           H  
ATOM    121 1HB  LEU A   8       7.928  11.072  -8.656  1.00  5.49           H  
ATOM    122 2HB  LEU A   8       8.319  10.711  -6.983  1.00  5.49           H  
ATOM    123  HG  LEU A   8       5.824   9.706  -6.985  1.00  5.49           H  
ATOM    124 1HD1 LEU A   8       5.380   8.616  -9.135  1.00  5.49           H  
ATOM    125 2HD1 LEU A   8       5.382  10.377  -9.314  1.00  5.49           H  
ATOM    126 3HD1 LEU A   8       6.778   9.426  -9.853  1.00  5.49           H  
ATOM    127 1HD2 LEU A   8       6.755   7.635  -7.505  1.00  5.49           H  
ATOM    128 2HD2 LEU A   8       8.162   8.391  -8.167  1.00  5.49           H  
ATOM    129 3HD2 LEU A   8       7.810   8.580  -6.462  1.00  5.49           H  
ATOM    130  N   ALA A   9       4.394  11.942  -7.311  1.00  5.46           N  
ATOM    131  CA  ALA A   9       3.049  11.989  -7.843  1.00  5.46           C  
ATOM    132  C   ALA A   9       2.691  13.399  -8.317  1.00  5.46           C  
ATOM    133  O   ALA A   9       1.775  13.578  -9.116  1.00  5.46           O  
ATOM    134  CB  ALA A   9       2.079  11.528  -6.784  1.00  5.46           C  
ATOM    135  H   ALA A   9       4.526  11.602  -6.358  1.00  5.46           H  
ATOM    136  HA  ALA A   9       2.998  11.321  -8.705  1.00  5.46           H  
ATOM    137 1HB  ALA A   9       1.069  11.531  -7.182  1.00  5.46           H  
ATOM    138 2HB  ALA A   9       2.353  10.524  -6.485  1.00  5.46           H  
ATOM    139 3HB  ALA A   9       2.133  12.190  -5.923  1.00  5.46           H  
ATOM    140  N   ASN A  10       3.397  14.418  -7.802  1.00  5.51           N  
ATOM    141  CA  ASN A  10       3.146  15.793  -8.209  1.00  5.51           C  
ATOM    142  C   ASN A  10       4.044  16.213  -9.395  1.00  5.51           C  
ATOM    143  O   ASN A  10       3.975  17.357  -9.850  1.00  5.51           O  
ATOM    144  CB  ASN A  10       3.348  16.720  -7.028  1.00  5.51           C  
ATOM    145  CG  ASN A  10       2.284  16.562  -5.972  1.00  5.51           C  
ATOM    146  OD1 ASN A  10       1.093  16.422  -6.282  1.00  5.51           O  
ATOM    147  ND2 ASN A  10       2.690  16.566  -4.726  1.00  5.51           N  
ATOM    148  H   ASN A  10       4.133  14.237  -7.119  1.00  5.51           H  
ATOM    149  HA  ASN A  10       2.112  15.869  -8.544  1.00  5.51           H  
ATOM    150 1HB  ASN A  10       4.324  16.520  -6.578  1.00  5.51           H  
ATOM    151 2HB  ASN A  10       3.348  17.748  -7.377  1.00  5.51           H  
ATOM    152 1HD2 ASN A  10       2.026  16.459  -3.985  1.00  5.51           H  
ATOM    153 2HD2 ASN A  10       3.664  16.663  -4.513  1.00  5.51           H  
ATOM    154  N   SER A  11       4.869  15.280  -9.895  1.00  5.65           N  
ATOM    155  CA  SER A  11       5.740  15.485 -11.057  1.00  5.65           C  
ATOM    156  C   SER A  11       5.362  14.541 -12.208  1.00  5.65           C  
ATOM    157  O   SER A  11       5.429  14.919 -13.380  1.00  5.65           O  
ATOM    158  CB  SER A  11       7.205  15.264 -10.705  1.00  5.65           C  
ATOM    159  OG  SER A  11       7.678  16.222  -9.798  1.00  5.65           O  
ATOM    160  H   SER A  11       4.885  14.364  -9.470  1.00  5.65           H  
ATOM    161  HA  SER A  11       5.617  16.511 -11.406  1.00  5.65           H  
ATOM    162 1HB  SER A  11       7.333  14.269 -10.281  1.00  5.65           H  
ATOM    163 2HB  SER A  11       7.800  15.305 -11.618  1.00  5.65           H  
ATOM    164  HG  SER A  11       8.649  16.249  -9.929  1.00  5.65           H  
ATOM    165  N   PHE A  12       4.968  13.312 -11.865  1.00  5.87           N  
ATOM    166  CA  PHE A  12       4.650  12.284 -12.853  1.00  5.87           C  
ATOM    167  C   PHE A  12       3.190  11.868 -12.760  1.00  5.87           C  
ATOM    168  O   PHE A  12       2.644  11.753 -11.668  1.00  5.87           O  
ATOM    169  CB  PHE A  12       5.465  11.019 -12.601  1.00  5.87           C  
ATOM    170  CG  PHE A  12       6.951  11.128 -12.715  1.00  5.87           C  
ATOM    171  CD1 PHE A  12       7.696  11.538 -11.638  1.00  5.87           C  
ATOM    172  CD2 PHE A  12       7.604  10.793 -13.880  1.00  5.87           C  
ATOM    173  CE1 PHE A  12       9.062  11.615 -11.708  1.00  5.87           C  
ATOM    174  CE2 PHE A  12       8.980  10.859 -13.966  1.00  5.87           C  
ATOM    175  CZ  PHE A  12       9.711  11.271 -12.873  1.00  5.87           C  
ATOM    176  H   PHE A  12       4.937  13.070 -10.880  1.00  5.87           H  
ATOM    177  HA  PHE A  12       4.850  12.671 -13.851  1.00  5.87           H  
ATOM    178 1HB  PHE A  12       5.230  10.647 -11.618  1.00  5.87           H  
ATOM    179 2HB  PHE A  12       5.136  10.260 -13.300  1.00  5.87           H  
ATOM    180  HD1 PHE A  12       7.182  11.801 -10.720  1.00  5.87           H  
ATOM    181  HD2 PHE A  12       7.018  10.466 -14.736  1.00  5.87           H  
ATOM    182  HE1 PHE A  12       9.634  11.946 -10.840  1.00  5.87           H  
ATOM    183  HE2 PHE A  12       9.492  10.586 -14.894  1.00  5.87           H  
ATOM    184  HZ  PHE A  12      10.799  11.327 -12.931  1.00  5.87           H  
ATOM    185  N   LEU A  13       2.582  11.541 -13.894  1.00  6.15           N  
ATOM    186  CA  LEU A  13       1.215  11.031 -13.871  1.00  6.15           C  
ATOM    187  C   LEU A  13       1.209   9.538 -13.570  1.00  6.15           C  
ATOM    188  O   LEU A  13       1.866   8.760 -14.265  1.00  6.15           O  
ATOM    189  CB  LEU A  13       0.513  11.296 -15.206  1.00  6.15           C  
ATOM    190  CG  LEU A  13      -0.911  10.789 -15.291  1.00  6.15           C  
ATOM    191  CD1 LEU A  13      -1.781  11.529 -14.299  1.00  6.15           C  
ATOM    192  CD2 LEU A  13      -1.426  10.962 -16.705  1.00  6.15           C  
ATOM    193  H   LEU A  13       3.064  11.655 -14.775  1.00  6.15           H  
ATOM    194  HA  LEU A  13       0.666  11.543 -13.080  1.00  6.15           H  
ATOM    195 1HB  LEU A  13       0.495  12.370 -15.386  1.00  6.15           H  
ATOM    196 2HB  LEU A  13       1.082  10.821 -16.003  1.00  6.15           H  
ATOM    197  HG  LEU A  13      -0.922   9.757 -15.028  1.00  6.15           H  
ATOM    198 1HD1 LEU A  13      -2.799  11.141 -14.355  1.00  6.15           H  
ATOM    199 2HD1 LEU A  13      -1.393  11.380 -13.293  1.00  6.15           H  
ATOM    200 3HD1 LEU A  13      -1.782  12.592 -14.536  1.00  6.15           H  
ATOM    201 1HD2 LEU A  13      -2.446  10.582 -16.767  1.00  6.15           H  
ATOM    202 2HD2 LEU A  13      -1.415  12.020 -16.970  1.00  6.15           H  
ATOM    203 3HD2 LEU A  13      -0.789  10.407 -17.392  1.00  6.15           H  
ATOM    204  N   ILE A  14       0.494   9.142 -12.521  1.00  6.44           N  
ATOM    205  CA  ILE A  14       0.471   7.741 -12.125  1.00  6.44           C  
ATOM    206  C   ILE A  14      -0.872   7.079 -12.445  1.00  6.44           C  
ATOM    207  O   ILE A  14      -1.897   7.436 -11.862  1.00  6.44           O  
ATOM    208  CB  ILE A  14       0.716   7.624 -10.608  1.00  6.44           C  
ATOM    209  CG1 ILE A  14       2.062   8.274 -10.215  1.00  6.44           C  
ATOM    210  CG2 ILE A  14       0.713   6.154 -10.216  1.00  6.44           C  
ATOM    211  CD1 ILE A  14       2.241   8.391  -8.740  1.00  6.44           C  
ATOM    212  H   ILE A  14      -0.023   9.826 -11.987  1.00  6.44           H  
ATOM    213  HA  ILE A  14       1.255   7.207 -12.660  1.00  6.44           H  
ATOM    214  HB  ILE A  14      -0.075   8.145 -10.067  1.00  6.44           H  
ATOM    215 1HG1 ILE A  14       2.877   7.680 -10.591  1.00  6.44           H  
ATOM    216 2HG1 ILE A  14       2.125   9.277 -10.646  1.00  6.44           H  
ATOM    217 1HG2 ILE A  14       0.876   6.060  -9.143  1.00  6.44           H  
ATOM    218 2HG2 ILE A  14      -0.247   5.709 -10.478  1.00  6.44           H  
ATOM    219 3HG2 ILE A  14       1.511   5.637 -10.753  1.00  6.44           H  
ATOM    220 1HD1 ILE A  14       3.194   8.849  -8.506  1.00  6.44           H  
ATOM    221 2HD1 ILE A  14       1.442   8.998  -8.320  1.00  6.44           H  
ATOM    222 3HD1 ILE A  14       2.211   7.400  -8.310  1.00  6.44           H  
ATOM    223  N   VAL A  15      -0.858   6.122 -13.378  1.00  6.69           N  
ATOM    224  CA  VAL A  15      -2.067   5.415 -13.804  1.00  6.69           C  
ATOM    225  C   VAL A  15      -1.819   3.903 -13.823  1.00  6.69           C  
ATOM    226  O   VAL A  15      -0.825   3.445 -14.388  1.00  6.69           O  
ATOM    227  CB  VAL A  15      -2.513   5.870 -15.210  1.00  6.69           C  
ATOM    228  CG1 VAL A  15      -3.754   5.127 -15.607  1.00  6.69           C  
ATOM    229  CG2 VAL A  15      -2.753   7.358 -15.223  1.00  6.69           C  
ATOM    230  H   VAL A  15       0.023   5.886 -13.811  1.00  6.69           H  
ATOM    231  HA  VAL A  15      -2.866   5.630 -13.095  1.00  6.69           H  
ATOM    232  HB  VAL A  15      -1.734   5.620 -15.931  1.00  6.69           H  
ATOM    233 1HG1 VAL A  15      -4.059   5.428 -16.607  1.00  6.69           H  
ATOM    234 2HG1 VAL A  15      -3.554   4.079 -15.592  1.00  6.69           H  
ATOM    235 3HG1 VAL A  15      -4.550   5.353 -14.901  1.00  6.69           H  
ATOM    236 1HG2 VAL A  15      -3.058   7.672 -16.221  1.00  6.69           H  
ATOM    237 2HG2 VAL A  15      -3.535   7.611 -14.505  1.00  6.69           H  
ATOM    238 3HG2 VAL A  15      -1.846   7.847 -14.955  1.00  6.69           H  
ATOM    239  N   ALA A  16      -2.708   3.125 -13.211  1.00  6.83           N  
ATOM    240  CA  ALA A  16      -2.545   1.670 -13.199  1.00  6.83           C  
ATOM    241  C   ALA A  16      -3.176   0.987 -14.418  1.00  6.83           C  
ATOM    242  O   ALA A  16      -4.401   1.002 -14.582  1.00  6.83           O  
ATOM    243  CB  ALA A  16      -3.151   1.096 -11.935  1.00  6.83           C  
ATOM    244  H   ALA A  16      -3.502   3.545 -12.752  1.00  6.83           H  
ATOM    245  HA  ALA A  16      -1.479   1.452 -13.212  1.00  6.83           H  
ATOM    246 1HB  ALA A  16      -2.992   0.018 -11.918  1.00  6.83           H  
ATOM    247 2HB  ALA A  16      -2.675   1.546 -11.065  1.00  6.83           H  
ATOM    248 3HB  ALA A  16      -4.219   1.305 -11.916  1.00  6.83           H  
ATOM    249  N   ARG A  17      -2.327   0.400 -15.266  1.00  6.75           N  
ATOM    250  CA  ARG A  17      -2.739  -0.290 -16.497  1.00  6.75           C  
ATOM    251  C   ARG A  17      -1.932  -1.564 -16.717  1.00  6.75           C  
ATOM    252  O   ARG A  17      -0.803  -1.673 -16.236  1.00  6.75           O  
ATOM    253  CB  ARG A  17      -2.586   0.596 -17.731  1.00  6.75           C  
ATOM    254  CG  ARG A  17      -3.479   1.813 -17.774  1.00  6.75           C  
ATOM    255  CD  ARG A  17      -4.899   1.415 -17.988  1.00  6.75           C  
ATOM    256  NE  ARG A  17      -5.789   2.553 -18.145  1.00  6.75           N  
ATOM    257  CZ  ARG A  17      -6.405   3.210 -17.137  1.00  6.75           C  
ATOM    258  NH1 ARG A  17      -6.238   2.849 -15.878  1.00  6.75           N  
ATOM    259  NH2 ARG A  17      -7.197   4.233 -17.421  1.00  6.75           N  
ATOM    260  H   ARG A  17      -1.339   0.450 -15.054  1.00  6.75           H  
ATOM    261  HA  ARG A  17      -3.791  -0.565 -16.401  1.00  6.75           H  
ATOM    262 1HB  ARG A  17      -1.556   0.943 -17.797  1.00  6.75           H  
ATOM    263 2HB  ARG A  17      -2.787   0.005 -18.626  1.00  6.75           H  
ATOM    264 1HG  ARG A  17      -3.407   2.337 -16.854  1.00  6.75           H  
ATOM    265 2HG  ARG A  17      -3.174   2.468 -18.589  1.00  6.75           H  
ATOM    266 1HD  ARG A  17      -4.969   0.803 -18.885  1.00  6.75           H  
ATOM    267 2HD  ARG A  17      -5.240   0.838 -17.129  1.00  6.75           H  
ATOM    268  HE  ARG A  17      -5.961   2.879 -19.085  1.00  6.75           H  
ATOM    269 1HH1 ARG A  17      -5.622   2.062 -15.620  1.00  6.75           H  
ATOM    270 2HH1 ARG A  17      -6.713   3.353 -15.146  1.00  6.75           H  
ATOM    271 1HH2 ARG A  17      -7.333   4.515 -18.382  1.00  6.75           H  
ATOM    272 2HH2 ARG A  17      -7.664   4.730 -16.678  1.00  6.75           H  
ATOM    273  N   THR A  18      -2.493  -2.506 -17.472  1.00  6.37           N  
ATOM    274  CA  THR A  18      -1.755  -3.707 -17.850  1.00  6.37           C  
ATOM    275  C   THR A  18      -1.165  -3.550 -19.245  1.00  6.37           C  
ATOM    276  O   THR A  18      -1.888  -3.322 -20.213  1.00  6.37           O  
ATOM    277  CB  THR A  18      -2.652  -4.961 -17.825  1.00  6.37           C  
ATOM    278  OG1 THR A  18      -3.143  -5.174 -16.496  1.00  6.37           O  
ATOM    279  CG2 THR A  18      -1.862  -6.186 -18.297  1.00  6.37           C  
ATOM    280  H   THR A  18      -3.434  -2.379 -17.813  1.00  6.37           H  
ATOM    281  HA  THR A  18      -0.934  -3.854 -17.146  1.00  6.37           H  
ATOM    282  HB  THR A  18      -3.501  -4.811 -18.491  1.00  6.37           H  
ATOM    283  HG1 THR A  18      -3.670  -5.979 -16.475  1.00  6.37           H  
ATOM    284 1HG2 THR A  18      -2.505  -7.065 -18.283  1.00  6.37           H  
ATOM    285 2HG2 THR A  18      -1.510  -6.016 -19.311  1.00  6.37           H  
ATOM    286 3HG2 THR A  18      -1.011  -6.349 -17.639  1.00  6.37           H  
ATOM    287  N   SER A  19       0.156  -3.691 -19.331  1.00  5.72           N  
ATOM    288  CA  SER A  19       0.888  -3.568 -20.589  1.00  5.72           C  
ATOM    289  C   SER A  19       1.354  -4.912 -21.119  1.00  5.72           C  
ATOM    290  O   SER A  19       1.751  -5.037 -22.274  1.00  5.72           O  
ATOM    291  CB  SER A  19       2.126  -2.739 -20.358  1.00  5.72           C  
ATOM    292  OG  SER A  19       2.981  -3.409 -19.450  1.00  5.72           O  
ATOM    293  H   SER A  19       0.666  -3.853 -18.476  1.00  5.72           H  
ATOM    294  HA  SER A  19       0.242  -3.098 -21.330  1.00  5.72           H  
ATOM    295 1HB  SER A  19       2.641  -2.581 -21.305  1.00  5.72           H  
ATOM    296 2HB  SER A  19       1.852  -1.762 -19.961  1.00  5.72           H  
ATOM    297  HG  SER A  19       3.842  -2.990 -19.540  1.00  5.72           H  
ATOM    298  N   LYS A  20       1.365  -5.894 -20.225  1.00  4.90           N  
ATOM    299  CA  LYS A  20       1.916  -7.232 -20.445  1.00  4.90           C  
ATOM    300  C   LYS A  20       3.436  -7.209 -20.691  1.00  4.90           C  
ATOM    301  O   LYS A  20       4.000  -8.177 -21.208  1.00  4.90           O  
ATOM    302  CB  LYS A  20       1.204  -7.944 -21.602  1.00  4.90           C  
ATOM    303  CG  LYS A  20      -0.310  -8.088 -21.419  1.00  4.90           C  
ATOM    304  CD  LYS A  20      -0.933  -8.899 -22.547  1.00  4.90           C  
ATOM    305  CE  LYS A  20      -2.445  -9.019 -22.381  1.00  4.90           C  
ATOM    306  NZ  LYS A  20      -3.067  -9.777 -23.507  1.00  4.90           N  
ATOM    307  H   LYS A  20       0.982  -5.686 -19.318  1.00  4.90           H  
ATOM    308  HA  LYS A  20       1.745  -7.818 -19.541  1.00  4.90           H  
ATOM    309 1HB  LYS A  20       1.389  -7.430 -22.541  1.00  4.90           H  
ATOM    310 2HB  LYS A  20       1.613  -8.948 -21.706  1.00  4.90           H  
ATOM    311 1HG  LYS A  20      -0.521  -8.571 -20.466  1.00  4.90           H  
ATOM    312 2HG  LYS A  20      -0.766  -7.100 -21.416  1.00  4.90           H  
ATOM    313 1HD  LYS A  20      -0.717  -8.419 -23.501  1.00  4.90           H  
ATOM    314 2HD  LYS A  20      -0.498  -9.899 -22.556  1.00  4.90           H  
ATOM    315 1HE  LYS A  20      -2.661  -9.534 -21.446  1.00  4.90           H  
ATOM    316 2HE  LYS A  20      -2.880  -8.020 -22.342  1.00  4.90           H  
ATOM    317 1HZ  LYS A  20      -4.065  -9.836 -23.363  1.00  4.90           H  
ATOM    318 2HZ  LYS A  20      -2.881  -9.300 -24.378  1.00  4.90           H  
ATOM    319 3HZ  LYS A  20      -2.677 -10.708 -23.543  1.00  4.90           H  
ATOM    320  N   THR A  21       4.103  -6.135 -20.250  1.00  4.02           N  
ATOM    321  CA  THR A  21       5.553  -6.025 -20.334  1.00  4.02           C  
ATOM    322  C   THR A  21       6.132  -6.218 -18.943  1.00  4.02           C  
ATOM    323  O   THR A  21       5.382  -6.300 -17.970  1.00  4.02           O  
ATOM    324  CB  THR A  21       5.986  -4.665 -20.920  1.00  4.02           C  
ATOM    325  OG1 THR A  21       5.616  -3.605 -20.024  1.00  4.02           O  
ATOM    326  CG2 THR A  21       5.303  -4.447 -22.259  1.00  4.02           C  
ATOM    327  H   THR A  21       3.588  -5.346 -19.867  1.00  4.02           H  
ATOM    328  HA  THR A  21       5.936  -6.817 -20.975  1.00  4.02           H  
ATOM    329  HB  THR A  21       7.068  -4.652 -21.061  1.00  4.02           H  
ATOM    330  HG1 THR A  21       4.708  -3.729 -19.789  1.00  4.02           H  
ATOM    331 1HG2 THR A  21       5.609  -3.489 -22.674  1.00  4.02           H  
ATOM    332 2HG2 THR A  21       5.584  -5.246 -22.945  1.00  4.02           H  
ATOM    333 3HG2 THR A  21       4.229  -4.455 -22.121  1.00  4.02           H  
ATOM    334  N   LYS A  22       7.454  -6.305 -18.840  1.00  3.21           N  
ATOM    335  CA  LYS A  22       8.086  -6.494 -17.541  1.00  3.21           C  
ATOM    336  C   LYS A  22       9.076  -5.393 -17.188  1.00  3.21           C  
ATOM    337  O   LYS A  22       9.694  -4.782 -18.059  1.00  3.21           O  
ATOM    338  CB  LYS A  22       8.788  -7.849 -17.484  1.00  3.21           C  
ATOM    339  CG  LYS A  22       7.848  -9.049 -17.575  1.00  3.21           C  
ATOM    340  CD  LYS A  22       8.606 -10.359 -17.428  1.00  3.21           C  
ATOM    341  CE  LYS A  22       7.665 -11.556 -17.518  1.00  3.21           C  
ATOM    342  NZ  LYS A  22       8.392 -12.850 -17.372  1.00  3.21           N  
ATOM    343  H   LYS A  22       8.025  -6.236 -19.668  1.00  3.21           H  
ATOM    344  HA  LYS A  22       7.310  -6.484 -16.775  1.00  3.21           H  
ATOM    345 1HB  LYS A  22       9.505  -7.923 -18.300  1.00  3.21           H  
ATOM    346 2HB  LYS A  22       9.353  -7.928 -16.550  1.00  3.21           H  
ATOM    347 1HG  LYS A  22       7.093  -8.978 -16.789  1.00  3.21           H  
ATOM    348 2HG  LYS A  22       7.342  -9.043 -18.539  1.00  3.21           H  
ATOM    349 1HD  LYS A  22       9.356 -10.434 -18.214  1.00  3.21           H  
ATOM    350 2HD  LYS A  22       9.113 -10.376 -16.462  1.00  3.21           H  
ATOM    351 1HE  LYS A  22       6.915 -11.480 -16.730  1.00  3.21           H  
ATOM    352 2HE  LYS A  22       7.162 -11.539 -18.485  1.00  3.21           H  
ATOM    353 1HZ  LYS A  22       7.735 -13.614 -17.438  1.00  3.21           H  
ATOM    354 2HZ  LYS A  22       9.081 -12.933 -18.106  1.00  3.21           H  
ATOM    355 3HZ  LYS A  22       8.852 -12.879 -16.473  1.00  3.21           H  
ATOM    356  N   LEU A  23       9.240  -5.180 -15.891  1.00  2.53           N  
ATOM    357  CA  LEU A  23      10.207  -4.235 -15.359  1.00  2.53           C  
ATOM    358  C   LEU A  23      11.606  -4.849 -15.465  1.00  2.53           C  
ATOM    359  O   LEU A  23      11.731  -6.070 -15.387  1.00  2.53           O  
ATOM    360  CB  LEU A  23       9.816  -3.905 -13.913  1.00  2.53           C  
ATOM    361  CG  LEU A  23       8.469  -3.179 -13.772  1.00  2.53           C  
ATOM    362  CD1 LEU A  23       8.112  -3.030 -12.296  1.00  2.53           C  
ATOM    363  CD2 LEU A  23       8.576  -1.804 -14.457  1.00  2.53           C  
ATOM    364  H   LEU A  23       8.672  -5.709 -15.244  1.00  2.53           H  
ATOM    365  HA  LEU A  23      10.147  -3.331 -15.960  1.00  2.53           H  
ATOM    366 1HB  LEU A  23       9.745  -4.835 -13.352  1.00  2.53           H  
ATOM    367 2HB  LEU A  23      10.575  -3.295 -13.443  1.00  2.53           H  
ATOM    368  HG  LEU A  23       7.684  -3.766 -14.253  1.00  2.53           H  
ATOM    369 1HD1 LEU A  23       7.154  -2.520 -12.201  1.00  2.53           H  
ATOM    370 2HD1 LEU A  23       8.042  -4.016 -11.838  1.00  2.53           H  
ATOM    371 3HD1 LEU A  23       8.864  -2.463 -11.791  1.00  2.53           H  
ATOM    372 1HD2 LEU A  23       7.623  -1.280 -14.371  1.00  2.53           H  
ATOM    373 2HD2 LEU A  23       9.350  -1.217 -13.986  1.00  2.53           H  
ATOM    374 3HD2 LEU A  23       8.820  -1.940 -15.511  1.00  2.53           H  
ATOM    375  N   PRO A  24      12.673  -4.037 -15.621  1.00  2.01           N  
ATOM    376  CA  PRO A  24      14.067  -4.455 -15.756  1.00  2.01           C  
ATOM    377  C   PRO A  24      14.657  -5.172 -14.538  1.00  2.01           C  
ATOM    378  O   PRO A  24      15.692  -5.831 -14.651  1.00  2.01           O  
ATOM    379  CB  PRO A  24      14.787  -3.123 -16.023  1.00  2.01           C  
ATOM    380  CG  PRO A  24      13.892  -2.063 -15.447  1.00  2.01           C  
ATOM    381  CD  PRO A  24      12.488  -2.564 -15.674  1.00  2.01           C  
ATOM    382  HA  PRO A  24      14.143  -5.105 -16.639  1.00  2.01           H  
ATOM    383 1HB  PRO A  24      15.777  -3.138 -15.544  1.00  2.01           H  
ATOM    384 2HB  PRO A  24      14.959  -3.000 -17.103  1.00  2.01           H  
ATOM    385 1HG  PRO A  24      14.133  -1.937 -14.394  1.00  2.01           H  
ATOM    386 2HG  PRO A  24      14.087  -1.095 -15.934  1.00  2.01           H  
ATOM    387 1HD  PRO A  24      11.859  -2.188 -14.871  1.00  2.01           H  
ATOM    388 2HD  PRO A  24      12.125  -2.257 -16.668  1.00  2.01           H  
ATOM    389  N   SER A  25      14.030  -5.026 -13.378  1.00  1.65           N  
ATOM    390  CA  SER A  25      14.518  -5.659 -12.160  1.00  1.65           C  
ATOM    391  C   SER A  25      13.443  -5.853 -11.109  1.00  1.65           C  
ATOM    392  O   SER A  25      12.540  -5.037 -10.955  1.00  1.65           O  
ATOM    393  CB  SER A  25      15.668  -4.882 -11.553  1.00  1.65           C  
ATOM    394  OG  SER A  25      16.016  -5.431 -10.305  1.00  1.65           O  
ATOM    395  H   SER A  25      13.188  -4.477 -13.332  1.00  1.65           H  
ATOM    396  HA  SER A  25      14.894  -6.647 -12.429  1.00  1.65           H  
ATOM    397 1HB  SER A  25      16.528  -4.937 -12.222  1.00  1.65           H  
ATOM    398 2HB  SER A  25      15.416  -3.840 -11.442  1.00  1.65           H  
ATOM    399  HG  SER A  25      16.813  -4.958 -10.024  1.00  1.65           H  
ATOM    400  N   SER A  26      13.605  -6.907 -10.313  1.00  1.43           N  
ATOM    401  CA  SER A  26      12.720  -7.203  -9.187  1.00  1.43           C  
ATOM    402  C   SER A  26      12.782  -6.124  -8.097  1.00  1.43           C  
ATOM    403  O   SER A  26      11.910  -6.055  -7.232  1.00  1.43           O  
ATOM    404  CB  SER A  26      13.057  -8.563  -8.603  1.00  1.43           C  
ATOM    405  OG  SER A  26      14.325  -8.565  -8.007  1.00  1.43           O  
ATOM    406  H   SER A  26      14.382  -7.527 -10.499  1.00  1.43           H  
ATOM    407  HA  SER A  26      11.696  -7.239  -9.561  1.00  1.43           H  
ATOM    408 1HB  SER A  26      12.304  -8.839  -7.866  1.00  1.43           H  
ATOM    409 2HB  SER A  26      13.026  -9.308  -9.396  1.00  1.43           H  
ATOM    410  HG  SER A  26      14.237  -8.048  -7.200  1.00  1.43           H  
ATOM    411  N   GLU A  27      13.817  -5.279  -8.148  1.00  1.32           N  
ATOM    412  CA  GLU A  27      13.977  -4.188  -7.195  1.00  1.32           C  
ATOM    413  C   GLU A  27      13.169  -2.953  -7.621  1.00  1.32           C  
ATOM    414  O   GLU A  27      13.100  -1.963  -6.893  1.00  1.32           O  
ATOM    415  CB  GLU A  27      15.462  -3.807  -7.067  1.00  1.32           C  
ATOM    416  CG  GLU A  27      16.366  -4.905  -6.464  1.00  1.32           C  
ATOM    417  CD  GLU A  27      17.853  -4.525  -6.394  1.00  1.32           C  
ATOM    418  OE1 GLU A  27      18.198  -3.438  -6.796  1.00  1.32           O  
ATOM    419  OE2 GLU A  27      18.635  -5.337  -5.944  1.00  1.32           O  
ATOM    420  H   GLU A  27      14.515  -5.395  -8.883  1.00  1.32           H  
ATOM    421  HA  GLU A  27      13.610  -4.517  -6.222  1.00  1.32           H  
ATOM    422 1HB  GLU A  27      15.852  -3.554  -8.053  1.00  1.32           H  
ATOM    423 2HB  GLU A  27      15.553  -2.915  -6.442  1.00  1.32           H  
ATOM    424 1HG  GLU A  27      16.016  -5.127  -5.455  1.00  1.32           H  
ATOM    425 2HG  GLU A  27      16.256  -5.810  -7.063  1.00  1.32           H  
ATOM    426  N   VAL A  28      12.554  -2.983  -8.801  1.00  1.28           N  
ATOM    427  CA  VAL A  28      11.836  -1.804  -9.267  1.00  1.28           C  
ATOM    428  C   VAL A  28      10.458  -1.675  -8.639  1.00  1.28           C  
ATOM    429  O   VAL A  28       9.656  -2.611  -8.641  1.00  1.28           O  
ATOM    430  CB  VAL A  28      11.670  -1.834 -10.782  1.00  1.28           C  
ATOM    431  CG1 VAL A  28      10.859  -0.628 -11.228  1.00  1.28           C  
ATOM    432  CG2 VAL A  28      13.005  -1.871 -11.418  1.00  1.28           C  
ATOM    433  H   VAL A  28      12.587  -3.810  -9.397  1.00  1.28           H  
ATOM    434  HA  VAL A  28      12.418  -0.920  -9.011  1.00  1.28           H  
ATOM    435  HB  VAL A  28      11.124  -2.735 -11.058  1.00  1.28           H  
ATOM    436 1HG1 VAL A  28      10.726  -0.655 -12.290  1.00  1.28           H  
ATOM    437 2HG1 VAL A  28       9.889  -0.641 -10.758  1.00  1.28           H  
ATOM    438 3HG1 VAL A  28      11.384   0.287 -10.947  1.00  1.28           H  
ATOM    439 1HG2 VAL A  28      12.889  -1.929 -12.481  1.00  1.28           H  
ATOM    440 2HG2 VAL A  28      13.553  -0.981 -11.152  1.00  1.28           H  
ATOM    441 3HG2 VAL A  28      13.528  -2.735 -11.066  1.00  1.28           H  
ATOM    442  N   LEU A  29      10.188  -0.495  -8.109  1.00  1.31           N  
ATOM    443  CA  LEU A  29       8.916  -0.170  -7.499  1.00  1.31           C  
ATOM    444  C   LEU A  29       8.008   0.561  -8.492  1.00  1.31           C  
ATOM    445  O   LEU A  29       6.790   0.374  -8.494  1.00  1.31           O  
ATOM    446  CB  LEU A  29       9.157   0.718  -6.306  1.00  1.31           C  
ATOM    447  CG  LEU A  29       9.967   0.169  -5.197  1.00  1.31           C  
ATOM    448  CD1 LEU A  29      10.162   1.283  -4.158  1.00  1.31           C  
ATOM    449  CD2 LEU A  29       9.252  -1.033  -4.620  1.00  1.31           C  
ATOM    450  H   LEU A  29      10.902   0.221  -8.145  1.00  1.31           H  
ATOM    451  HA  LEU A  29       8.429  -1.091  -7.184  1.00  1.31           H  
ATOM    452 1HB  LEU A  29       9.679   1.587  -6.668  1.00  1.31           H  
ATOM    453 2HB  LEU A  29       8.199   0.996  -5.891  1.00  1.31           H  
ATOM    454  HG  LEU A  29      10.950  -0.135  -5.565  1.00  1.31           H  
ATOM    455 1HD1 LEU A  29      10.751   0.927  -3.324  1.00  1.31           H  
ATOM    456 2HD1 LEU A  29      10.675   2.123  -4.624  1.00  1.31           H  
ATOM    457 3HD1 LEU A  29       9.189   1.614  -3.793  1.00  1.31           H  
ATOM    458 1HD2 LEU A  29       9.823  -1.451  -3.798  1.00  1.31           H  
ATOM    459 2HD2 LEU A  29       8.271  -0.728  -4.258  1.00  1.31           H  
ATOM    460 3HD2 LEU A  29       9.133  -1.789  -5.399  1.00  1.31           H  
ATOM    461  N   ALA A  30       8.610   1.403  -9.338  1.00  1.42           N  
ATOM    462  CA  ALA A  30       7.837   2.156 -10.333  1.00  1.42           C  
ATOM    463  C   ALA A  30       8.682   2.520 -11.539  1.00  1.42           C  
ATOM    464  O   ALA A  30       9.908   2.626 -11.472  1.00  1.42           O  
ATOM    465  CB  ALA A  30       7.234   3.436  -9.756  1.00  1.42           C  
ATOM    466  H   ALA A  30       9.619   1.522  -9.264  1.00  1.42           H  
ATOM    467  HA  ALA A  30       7.025   1.515 -10.674  1.00  1.42           H  
ATOM    468 1HB  ALA A  30       6.645   3.939 -10.528  1.00  1.42           H  
ATOM    469 2HB  ALA A  30       6.590   3.192  -8.912  1.00  1.42           H  
ATOM    470 3HB  ALA A  30       8.018   4.097  -9.434  1.00  1.42           H  
ATOM    471  N   TYR A  31       7.999   2.764 -12.644  1.00  1.60           N  
ATOM    472  CA  TYR A  31       8.637   3.200 -13.874  1.00  1.60           C  
ATOM    473  C   TYR A  31       7.777   4.187 -14.636  1.00  1.60           C  
ATOM    474  O   TYR A  31       6.569   3.987 -14.793  1.00  1.60           O  
ATOM    475  CB  TYR A  31       8.951   1.992 -14.743  1.00  1.60           C  
ATOM    476  CG  TYR A  31       9.426   2.311 -16.125  1.00  1.60           C  
ATOM    477  CD1 TYR A  31      10.733   2.675 -16.378  1.00  1.60           C  
ATOM    478  CD2 TYR A  31       8.519   2.213 -17.166  1.00  1.60           C  
ATOM    479  CE1 TYR A  31      11.126   2.931 -17.674  1.00  1.60           C  
ATOM    480  CE2 TYR A  31       8.909   2.476 -18.450  1.00  1.60           C  
ATOM    481  CZ  TYR A  31      10.198   2.827 -18.712  1.00  1.60           C  
ATOM    482  OH  TYR A  31      10.565   3.064 -20.006  1.00  1.60           O  
ATOM    483  H   TYR A  31       6.994   2.651 -12.638  1.00  1.60           H  
ATOM    484  HA  TYR A  31       9.569   3.703 -13.622  1.00  1.60           H  
ATOM    485 1HB  TYR A  31       9.711   1.386 -14.256  1.00  1.60           H  
ATOM    486 2HB  TYR A  31       8.060   1.375 -14.831  1.00  1.60           H  
ATOM    487  HD1 TYR A  31      11.445   2.758 -15.567  1.00  1.60           H  
ATOM    488  HD2 TYR A  31       7.491   1.923 -16.962  1.00  1.60           H  
ATOM    489  HE1 TYR A  31      12.152   3.204 -17.879  1.00  1.60           H  
ATOM    490  HE2 TYR A  31       8.192   2.397 -19.266  1.00  1.60           H  
ATOM    491  HH  TYR A  31      11.517   3.240 -20.051  1.00  1.60           H  
ATOM    492  N   HIS A  32       8.427   5.236 -15.129  1.00  1.85           N  
ATOM    493  CA  HIS A  32       7.777   6.279 -15.898  1.00  1.85           C  
ATOM    494  C   HIS A  32       8.552   6.630 -17.164  1.00  1.85           C  
ATOM    495  O   HIS A  32       9.781   6.594 -17.196  1.00  1.85           O  
ATOM    496  CB  HIS A  32       7.620   7.526 -15.026  1.00  1.85           C  
ATOM    497  CG  HIS A  32       6.704   7.334 -13.841  1.00  1.85           C  
ATOM    498  ND1 HIS A  32       5.347   7.521 -13.930  1.00  1.85           N  
ATOM    499  CD2 HIS A  32       6.946   6.952 -12.562  1.00  1.85           C  
ATOM    500  CE1 HIS A  32       4.791   7.274 -12.767  1.00  1.85           C  
ATOM    501  NE2 HIS A  32       5.738   6.916 -11.914  1.00  1.85           N  
ATOM    502  H   HIS A  32       9.424   5.320 -14.932  1.00  1.85           H  
ATOM    503  HA  HIS A  32       6.787   5.945 -16.200  1.00  1.85           H  
ATOM    504 1HB  HIS A  32       8.598   7.833 -14.652  1.00  1.85           H  
ATOM    505 2HB  HIS A  32       7.232   8.337 -15.636  1.00  1.85           H  
ATOM    506  HD1 HIS A  32       4.838   7.787 -14.751  1.00  1.85           H  
ATOM    507  HD2 HIS A  32       7.843   6.680 -12.031  1.00  1.85           H  
ATOM    508  HE1 HIS A  32       3.719   7.370 -12.662  1.00  1.85           H  
ATOM    509  N   TYR A  33       7.822   6.999 -18.210  1.00  2.14           N  
ATOM    510  CA  TYR A  33       8.429   7.411 -19.476  1.00  2.14           C  
ATOM    511  C   TYR A  33       7.761   8.668 -20.038  1.00  2.14           C  
ATOM    512  O   TYR A  33       6.555   8.681 -20.300  1.00  2.14           O  
ATOM    513  CB  TYR A  33       8.376   6.215 -20.437  1.00  2.14           C  
ATOM    514  CG  TYR A  33       8.845   6.411 -21.868  1.00  2.14           C  
ATOM    515  CD1 TYR A  33       9.836   7.319 -22.229  1.00  2.14           C  
ATOM    516  CD2 TYR A  33       8.248   5.624 -22.837  1.00  2.14           C  
ATOM    517  CE1 TYR A  33      10.203   7.439 -23.561  1.00  2.14           C  
ATOM    518  CE2 TYR A  33       8.611   5.734 -24.152  1.00  2.14           C  
ATOM    519  CZ  TYR A  33       9.572   6.630 -24.526  1.00  2.14           C  
ATOM    520  OH  TYR A  33       9.887   6.738 -25.856  1.00  2.14           O  
ATOM    521  H   TYR A  33       6.814   6.997 -18.131  1.00  2.14           H  
ATOM    522  HA  TYR A  33       9.475   7.657 -19.297  1.00  2.14           H  
ATOM    523 1HB  TYR A  33       8.983   5.415 -20.009  1.00  2.14           H  
ATOM    524 2HB  TYR A  33       7.355   5.845 -20.476  1.00  2.14           H  
ATOM    525  HD1 TYR A  33      10.313   7.934 -21.482  1.00  2.14           H  
ATOM    526  HD2 TYR A  33       7.478   4.911 -22.550  1.00  2.14           H  
ATOM    527  HE1 TYR A  33      10.969   8.158 -23.849  1.00  2.14           H  
ATOM    528  HE2 TYR A  33       8.125   5.113 -24.905  1.00  2.14           H  
ATOM    529  HH  TYR A  33      10.475   7.485 -25.985  1.00  2.14           H  
ATOM    530  N   SER A  34       8.548   9.734 -20.187  1.00  2.45           N  
ATOM    531  CA  SER A  34       8.047  11.000 -20.707  1.00  2.45           C  
ATOM    532  C   SER A  34       8.224  11.014 -22.209  1.00  2.45           C  
ATOM    533  O   SER A  34       9.359  10.940 -22.684  1.00  2.45           O  
ATOM    534  CB  SER A  34       8.791  12.163 -20.085  1.00  2.45           C  
ATOM    535  OG  SER A  34       8.530  12.253 -18.704  1.00  2.45           O  
ATOM    536  H   SER A  34       9.537   9.641 -19.957  1.00  2.45           H  
ATOM    537  HA  SER A  34       6.985  11.086 -20.477  1.00  2.45           H  
ATOM    538 1HB  SER A  34       9.860  12.038 -20.249  1.00  2.45           H  
ATOM    539 2HB  SER A  34       8.492  13.088 -20.577  1.00  2.45           H  
ATOM    540  HG  SER A  34       7.574  12.261 -18.615  1.00  2.45           H  
ATOM    541  N   THR A  35       7.100  11.113 -22.935  1.00  2.73           N  
ATOM    542  CA  THR A  35       7.056  11.033 -24.401  1.00  2.73           C  
ATOM    543  C   THR A  35       6.532  12.279 -25.124  1.00  2.73           C  
ATOM    544  O   THR A  35       6.497  12.315 -26.351  1.00  2.73           O  
ATOM    545  CB  THR A  35       6.170   9.853 -24.818  1.00  2.73           C  
ATOM    546  OG1 THR A  35       4.830  10.050 -24.335  1.00  2.73           O  
ATOM    547  CG2 THR A  35       6.712   8.616 -24.234  1.00  2.73           C  
ATOM    548  H   THR A  35       6.225  11.186 -22.435  1.00  2.73           H  
ATOM    549  HA  THR A  35       8.067  10.839 -24.756  1.00  2.73           H  
ATOM    550  HB  THR A  35       6.156   9.766 -25.905  1.00  2.73           H  
ATOM    551  HG1 THR A  35       4.340   9.227 -24.414  1.00  2.73           H  
ATOM    552 1HG2 THR A  35       6.103   7.763 -24.526  1.00  2.73           H  
ATOM    553 2HG2 THR A  35       7.705   8.505 -24.611  1.00  2.73           H  
ATOM    554 3HG2 THR A  35       6.732   8.686 -23.149  1.00  2.73           H  
ATOM    555  N   HIS A  36       6.087  13.280 -24.373  1.00  2.92           N  
ATOM    556  CA  HIS A  36       5.478  14.490 -24.947  1.00  2.92           C  
ATOM    557  C   HIS A  36       6.494  15.516 -25.456  1.00  2.92           C  
ATOM    558  O   HIS A  36       6.134  16.547 -26.027  1.00  2.92           O  
ATOM    559  CB  HIS A  36       4.550  15.141 -23.916  1.00  2.92           C  
ATOM    560  CG  HIS A  36       5.236  15.616 -22.654  1.00  2.92           C  
ATOM    561  ND1 HIS A  36       5.784  14.744 -21.726  1.00  2.92           N  
ATOM    562  CD2 HIS A  36       5.432  16.863 -22.159  1.00  2.92           C  
ATOM    563  CE1 HIS A  36       6.289  15.441 -20.720  1.00  2.92           C  
ATOM    564  NE2 HIS A  36       6.084  16.727 -20.957  1.00  2.92           N  
ATOM    565  H   HIS A  36       6.154  13.190 -23.373  1.00  2.92           H  
ATOM    566  HA  HIS A  36       4.865  14.201 -25.801  1.00  2.92           H  
ATOM    567 1HB  HIS A  36       4.052  15.997 -24.374  1.00  2.92           H  
ATOM    568 2HB  HIS A  36       3.776  14.429 -23.632  1.00  2.92           H  
ATOM    569  HD2 HIS A  36       5.122  17.801 -22.621  1.00  2.92           H  
ATOM    570  HE1 HIS A  36       6.784  15.027 -19.841  1.00  2.92           H  
ATOM    571  HE2 HIS A  36       6.352  17.493 -20.360  1.00  2.92           H  
ATOM    572  N   ARG A  37       7.751  15.239 -25.192  1.00  2.98           N  
ATOM    573  CA  ARG A  37       8.886  16.082 -25.512  1.00  2.98           C  
ATOM    574  C   ARG A  37       9.577  15.651 -26.792  1.00  2.98           C  
ATOM    575  O   ARG A  37       9.251  14.619 -27.372  1.00  2.98           O  
ATOM    576  CB  ARG A  37       9.864  16.039 -24.363  1.00  2.98           C  
ATOM    577  CG  ARG A  37       9.308  16.606 -23.107  1.00  2.98           C  
ATOM    578  CD  ARG A  37      10.238  16.512 -21.992  1.00  2.98           C  
ATOM    579  NE  ARG A  37       9.659  17.098 -20.808  1.00  2.98           N  
ATOM    580  CZ  ARG A  37      10.234  17.104 -19.600  1.00  2.98           C  
ATOM    581  NH1 ARG A  37      11.400  16.534 -19.434  1.00  2.98           N  
ATOM    582  NH2 ARG A  37       9.620  17.689 -18.585  1.00  2.98           N  
ATOM    583  H   ARG A  37       7.937  14.361 -24.732  1.00  2.98           H  
ATOM    584  HA  ARG A  37       8.531  17.106 -25.636  1.00  2.98           H  
ATOM    585 1HB  ARG A  37      10.148  15.008 -24.163  1.00  2.98           H  
ATOM    586 2HB  ARG A  37      10.774  16.583 -24.618  1.00  2.98           H  
ATOM    587 1HG  ARG A  37       9.046  17.654 -23.255  1.00  2.98           H  
ATOM    588 2HG  ARG A  37       8.415  16.047 -22.840  1.00  2.98           H  
ATOM    589 1HD  ARG A  37      10.459  15.461 -21.786  1.00  2.98           H  
ATOM    590 2HD  ARG A  37      11.162  17.040 -22.227  1.00  2.98           H  
ATOM    591  HE  ARG A  37       8.761  17.549 -20.903  1.00  2.98           H  
ATOM    592 1HH1 ARG A  37      11.872  16.094 -20.213  1.00  2.98           H  
ATOM    593 2HH1 ARG A  37      11.856  16.551 -18.513  1.00  2.98           H  
ATOM    594 1HH2 ARG A  37       8.729  18.133 -18.723  1.00  2.98           H  
ATOM    595 2HH2 ARG A  37      10.046  17.704 -17.664  1.00  2.98           H  
ATOM    596  N   ALA A  38      10.530  16.451 -27.256  1.00  2.89           N  
ATOM    597  CA  ALA A  38      11.307  16.035 -28.413  1.00  2.89           C  
ATOM    598  C   ALA A  38      11.949  14.717 -28.046  1.00  2.89           C  
ATOM    599  O   ALA A  38      12.355  14.543 -26.896  1.00  2.89           O  
ATOM    600  CB  ALA A  38      12.375  17.064 -28.764  1.00  2.89           C  
ATOM    601  H   ALA A  38      10.740  17.320 -26.790  1.00  2.89           H  
ATOM    602  HA  ALA A  38      10.637  15.881 -29.260  1.00  2.89           H  
ATOM    603 1HB  ALA A  38      12.954  16.717 -29.618  1.00  2.89           H  
ATOM    604 2HB  ALA A  38      11.903  18.018 -29.012  1.00  2.89           H  
ATOM    605 3HB  ALA A  38      13.041  17.205 -27.914  1.00  2.89           H  
ATOM    606  N   LYS A  39      12.121  13.803 -29.001  1.00  2.69           N  
ATOM    607  CA  LYS A  39      12.703  12.507 -28.641  1.00  2.69           C  
ATOM    608  C   LYS A  39      14.039  12.666 -27.944  1.00  2.69           C  
ATOM    609  O   LYS A  39      14.350  11.951 -26.994  1.00  2.69           O  
ATOM    610  CB  LYS A  39      12.889  11.619 -29.868  1.00  2.69           C  
ATOM    611  CG  LYS A  39      11.608  11.075 -30.464  1.00  2.69           C  
ATOM    612  CD  LYS A  39      11.920  10.197 -31.669  1.00  2.69           C  
ATOM    613  CE  LYS A  39      10.667   9.604 -32.291  1.00  2.69           C  
ATOM    614  NZ  LYS A  39      10.996   8.776 -33.482  1.00  2.69           N  
ATOM    615  H   LYS A  39      11.800  13.978 -29.941  1.00  2.69           H  
ATOM    616  HA  LYS A  39      12.027  11.996 -27.967  1.00  2.69           H  
ATOM    617 1HB  LYS A  39      13.430  12.160 -30.640  1.00  2.69           H  
ATOM    618 2HB  LYS A  39      13.494  10.756 -29.592  1.00  2.69           H  
ATOM    619 1HG  LYS A  39      11.082  10.485 -29.712  1.00  2.69           H  
ATOM    620 2HG  LYS A  39      10.964  11.901 -30.769  1.00  2.69           H  
ATOM    621 1HD  LYS A  39      12.440  10.788 -32.423  1.00  2.69           H  
ATOM    622 2HD  LYS A  39      12.582   9.383 -31.356  1.00  2.69           H  
ATOM    623 1HE  LYS A  39      10.162   8.980 -31.554  1.00  2.69           H  
ATOM    624 2HE  LYS A  39       9.997  10.408 -32.593  1.00  2.69           H  
ATOM    625 1HZ  LYS A  39      10.149   8.391 -33.875  1.00  2.69           H  
ATOM    626 2HZ  LYS A  39      11.458   9.350 -34.173  1.00  2.69           H  
ATOM    627 3HZ  LYS A  39      11.612   8.023 -33.202  1.00  2.69           H  
ATOM    628  N   ALA A  40      14.798  13.663 -28.362  1.00  2.44           N  
ATOM    629  CA  ALA A  40      16.114  13.922 -27.815  1.00  2.44           C  
ATOM    630  C   ALA A  40      16.116  14.161 -26.308  1.00  2.44           C  
ATOM    631  O   ALA A  40      17.126  13.921 -25.643  1.00  2.44           O  
ATOM    632  CB  ALA A  40      16.697  15.125 -28.472  1.00  2.44           C  
ATOM    633  H   ALA A  40      14.459  14.235 -29.117  1.00  2.44           H  
ATOM    634  HA  ALA A  40      16.738  13.059 -28.030  1.00  2.44           H  
ATOM    635 1HB  ALA A  40      17.662  15.224 -28.060  1.00  2.44           H  
ATOM    636 2HB  ALA A  40      16.757  14.975 -29.553  1.00  2.44           H  
ATOM    637 3HB  ALA A  40      16.087  16.001 -28.249  1.00  2.44           H  
ATOM    638  N   PHE A  41      15.025  14.720 -25.785  1.00  2.19           N  
ATOM    639  CA  PHE A  41      14.940  15.027 -24.373  1.00  2.19           C  
ATOM    640  C   PHE A  41      13.872  14.179 -23.680  1.00  2.19           C  
ATOM    641  O   PHE A  41      13.424  14.508 -22.576  1.00  2.19           O  
ATOM    642  CB  PHE A  41      14.669  16.512 -24.163  1.00  2.19           C  
ATOM    643  CG  PHE A  41      15.739  17.411 -24.753  1.00  2.19           C  
ATOM    644  CD1 PHE A  41      15.421  18.347 -25.720  1.00  2.19           C  
ATOM    645  CD2 PHE A  41      17.066  17.302 -24.360  1.00  2.19           C  
ATOM    646  CE1 PHE A  41      16.391  19.162 -26.255  1.00  2.19           C  
ATOM    647  CE2 PHE A  41      18.037  18.119 -24.902  1.00  2.19           C  
ATOM    648  CZ  PHE A  41      17.692  19.053 -25.842  1.00  2.19           C  
ATOM    649  H   PHE A  41      14.199  14.861 -26.360  1.00  2.19           H  
ATOM    650  HA  PHE A  41      15.900  14.799 -23.912  1.00  2.19           H  
ATOM    651 1HB  PHE A  41      13.715  16.769 -24.623  1.00  2.19           H  
ATOM    652 2HB  PHE A  41      14.595  16.722 -23.097  1.00  2.19           H  
ATOM    653  HD1 PHE A  41      14.387  18.446 -26.056  1.00  2.19           H  
ATOM    654  HD2 PHE A  41      17.338  16.554 -23.605  1.00  2.19           H  
ATOM    655  HE1 PHE A  41      16.118  19.904 -27.018  1.00  2.19           H  
ATOM    656  HE2 PHE A  41      19.074  18.023 -24.586  1.00  2.19           H  
ATOM    657  HZ  PHE A  41      18.445  19.701 -26.274  1.00  2.19           H  
ATOM    658  N   CYS A  42      13.454  13.086 -24.327  1.00  1.96           N  
ATOM    659  CA  CYS A  42      12.495  12.184 -23.696  1.00  1.96           C  
ATOM    660  C   CYS A  42      13.260  11.328 -22.724  1.00  1.96           C  
ATOM    661  O   CYS A  42      14.428  10.987 -22.964  1.00  1.96           O  
ATOM    662  CB  CYS A  42      11.709  11.345 -24.700  1.00  1.96           C  
ATOM    663  SG  CYS A  42      10.481  12.291 -25.646  1.00  1.96           S  
ATOM    664  H   CYS A  42      13.824  12.846 -25.248  1.00  1.96           H  
ATOM    665  HA  CYS A  42      11.770  12.774 -23.137  1.00  1.96           H  
ATOM    666 1HB  CYS A  42      12.408  10.902 -25.414  1.00  1.96           H  
ATOM    667 2HB  CYS A  42      11.207  10.532 -24.197  1.00  1.96           H  
ATOM    668  HG  CYS A  42      11.341  13.202 -26.175  1.00  1.96           H  
ATOM    669  N   LYS A  43      12.625  10.989 -21.615  1.00  1.78           N  
ATOM    670  CA  LYS A  43      13.389  10.276 -20.599  1.00  1.78           C  
ATOM    671  C   LYS A  43      12.624   9.192 -19.905  1.00  1.78           C  
ATOM    672  O   LYS A  43      11.393   9.225 -19.785  1.00  1.78           O  
ATOM    673  CB  LYS A  43      13.903  11.227 -19.495  1.00  1.78           C  
ATOM    674  CG  LYS A  43      12.824  11.796 -18.578  1.00  1.78           C  
ATOM    675  CD  LYS A  43      13.416  12.743 -17.513  1.00  1.78           C  
ATOM    676  CE  LYS A  43      12.340  13.151 -16.480  1.00  1.78           C  
ATOM    677  NZ  LYS A  43      12.850  14.129 -15.460  1.00  1.78           N  
ATOM    678  H   LYS A  43      11.635  11.219 -21.515  1.00  1.78           H  
ATOM    679  HA  LYS A  43      14.249   9.805 -21.076  1.00  1.78           H  
ATOM    680 1HB  LYS A  43      14.630  10.701 -18.873  1.00  1.78           H  
ATOM    681 2HB  LYS A  43      14.408  12.072 -19.949  1.00  1.78           H  
ATOM    682 1HG  LYS A  43      12.094  12.348 -19.169  1.00  1.78           H  
ATOM    683 2HG  LYS A  43      12.313  10.975 -18.070  1.00  1.78           H  
ATOM    684 1HD  LYS A  43      14.235  12.237 -16.999  1.00  1.78           H  
ATOM    685 2HD  LYS A  43      13.810  13.647 -17.992  1.00  1.78           H  
ATOM    686 1HE  LYS A  43      11.496  13.599 -17.005  1.00  1.78           H  
ATOM    687 2HE  LYS A  43      11.998  12.251 -15.961  1.00  1.78           H  
ATOM    688 1HZ  LYS A  43      12.107  14.363 -14.812  1.00  1.78           H  
ATOM    689 2HZ  LYS A  43      13.622  13.744 -14.939  1.00  1.78           H  
ATOM    690 3HZ  LYS A  43      13.144  14.992 -15.952  1.00  1.78           H  
ATOM    691  N   GLU A  44      13.389   8.250 -19.399  1.00  1.63           N  
ATOM    692  CA  GLU A  44      12.851   7.180 -18.606  1.00  1.63           C  
ATOM    693  C   GLU A  44      13.316   7.361 -17.169  1.00  1.63           C  
ATOM    694  O   GLU A  44      14.490   7.674 -16.929  1.00  1.63           O  
ATOM    695  CB  GLU A  44      13.342   5.843 -19.152  1.00  1.63           C  
ATOM    696  CG  GLU A  44      12.886   5.524 -20.584  1.00  1.63           C  
ATOM    697  CD  GLU A  44      13.411   4.189 -21.083  1.00  1.63           C  
ATOM    698  OE1 GLU A  44      14.132   3.550 -20.357  1.00  1.63           O  
ATOM    699  OE2 GLU A  44      13.076   3.806 -22.175  1.00  1.63           O  
ATOM    700  H   GLU A  44      14.396   8.294 -19.566  1.00  1.63           H  
ATOM    701  HA  GLU A  44      11.763   7.215 -18.631  1.00  1.63           H  
ATOM    702 1HB  GLU A  44      14.432   5.833 -19.142  1.00  1.63           H  
ATOM    703 2HB  GLU A  44      13.011   5.060 -18.506  1.00  1.63           H  
ATOM    704 1HG  GLU A  44      11.797   5.513 -20.609  1.00  1.63           H  
ATOM    705 2HG  GLU A  44      13.230   6.318 -21.251  1.00  1.63           H  
ATOM    706  N   THR A  45      12.411   7.141 -16.221  1.00  1.53           N  
ATOM    707  CA  THR A  45      12.760   7.196 -14.808  1.00  1.53           C  
ATOM    708  C   THR A  45      12.335   5.914 -14.115  1.00  1.53           C  
ATOM    709  O   THR A  45      11.192   5.461 -14.235  1.00  1.53           O  
ATOM    710  CB  THR A  45      12.167   8.420 -14.094  1.00  1.53           C  
ATOM    711  OG1 THR A  45      12.666   9.621 -14.707  1.00  1.53           O  
ATOM    712  CG2 THR A  45      12.576   8.402 -12.664  1.00  1.53           C  
ATOM    713  H   THR A  45      11.459   6.911 -16.498  1.00  1.53           H  
ATOM    714  HA  THR A  45      13.837   7.271 -14.725  1.00  1.53           H  
ATOM    715  HB  THR A  45      11.082   8.402 -14.167  1.00  1.53           H  
ATOM    716  HG1 THR A  45      13.629   9.553 -14.775  1.00  1.53           H  
ATOM    717 1HG2 THR A  45      12.174   9.271 -12.151  1.00  1.53           H  
ATOM    718 2HG2 THR A  45      12.212   7.503 -12.188  1.00  1.53           H  
ATOM    719 3HG2 THR A  45      13.652   8.414 -12.615  1.00  1.53           H  
ATOM    720  N   LEU A  46      13.275   5.333 -13.381  1.00  1.47           N  
ATOM    721  CA  LEU A  46      13.034   4.075 -12.705  1.00  1.47           C  
ATOM    722  C   LEU A  46      13.227   4.288 -11.194  1.00  1.47           C  
ATOM    723  O   LEU A  46      14.235   4.850 -10.769  1.00  1.47           O  
ATOM    724  CB  LEU A  46      14.031   3.054 -13.279  1.00  1.47           C  
ATOM    725  CG  LEU A  46      13.907   1.626 -12.909  1.00  1.47           C  
ATOM    726  CD1 LEU A  46      12.663   1.106 -13.553  1.00  1.47           C  
ATOM    727  CD2 LEU A  46      15.140   0.872 -13.396  1.00  1.47           C  
ATOM    728  H   LEU A  46      14.191   5.776 -13.329  1.00  1.47           H  
ATOM    729  HA  LEU A  46      12.018   3.745 -12.887  1.00  1.47           H  
ATOM    730 1HB  LEU A  46      13.973   3.110 -14.362  1.00  1.47           H  
ATOM    731 2HB  LEU A  46      15.027   3.369 -12.988  1.00  1.47           H  
ATOM    732  HG  LEU A  46      13.805   1.517 -11.840  1.00  1.47           H  
ATOM    733 1HD1 LEU A  46      12.547   0.086 -13.328  1.00  1.47           H  
ATOM    734 2HD1 LEU A  46      11.807   1.668 -13.187  1.00  1.47           H  
ATOM    735 3HD1 LEU A  46      12.745   1.215 -14.626  1.00  1.47           H  
ATOM    736 1HD2 LEU A  46      15.050  -0.177 -13.140  1.00  1.47           H  
ATOM    737 2HD2 LEU A  46      15.229   0.974 -14.476  1.00  1.47           H  
ATOM    738 3HD2 LEU A  46      16.034   1.280 -12.926  1.00  1.47           H  
ATOM    739  N   PHE A  47      12.248   3.875 -10.391  1.00  1.46           N  
ATOM    740  CA  PHE A  47      12.316   4.030  -8.932  1.00  1.46           C  
ATOM    741  C   PHE A  47      12.548   2.658  -8.323  1.00  1.46           C  
ATOM    742  O   PHE A  47      11.732   1.750  -8.533  1.00  1.46           O  
ATOM    743  CB  PHE A  47      11.022   4.639  -8.405  1.00  1.46           C  
ATOM    744  CG  PHE A  47      10.790   6.055  -8.849  1.00  1.46           C  
ATOM    745  CD1 PHE A  47      10.233   6.341 -10.090  1.00  1.46           C  
ATOM    746  CD2 PHE A  47      11.107   7.094  -8.024  1.00  1.46           C  
ATOM    747  CE1 PHE A  47      10.034   7.661 -10.480  1.00  1.46           C  
ATOM    748  CE2 PHE A  47      10.910   8.405  -8.416  1.00  1.46           C  
ATOM    749  CZ  PHE A  47      10.381   8.682  -9.643  1.00  1.46           C  
ATOM    750  H   PHE A  47      11.430   3.422 -10.797  1.00  1.46           H  
ATOM    751  HA  PHE A  47      13.156   4.675  -8.665  1.00  1.46           H  
ATOM    752 1HB  PHE A  47      10.192   4.033  -8.731  1.00  1.46           H  
ATOM    753 2HB  PHE A  47      11.040   4.626  -7.318  1.00  1.46           H  
ATOM    754  HD1 PHE A  47       9.963   5.520 -10.764  1.00  1.46           H  
ATOM    755  HD2 PHE A  47      11.529   6.873  -7.042  1.00  1.46           H  
ATOM    756  HE1 PHE A  47       9.612   7.894 -11.454  1.00  1.46           H  
ATOM    757  HE2 PHE A  47      11.174   9.221  -7.753  1.00  1.46           H  
ATOM    758  HZ  PHE A  47      10.231   9.711  -9.947  1.00  1.46           H  
ATOM    759  N   LEU A  48      13.663   2.503  -7.598  1.00  1.48           N  
ATOM    760  CA  LEU A  48      14.057   1.188  -7.097  1.00  1.48           C  
ATOM    761  C   LEU A  48      14.269   1.101  -5.589  1.00  1.48           C  
ATOM    762  O   LEU A  48      14.771   2.028  -4.956  1.00  1.48           O  
ATOM    763  CB  LEU A  48      15.357   0.781  -7.777  1.00  1.48           C  
ATOM    764  CG  LEU A  48      15.326   0.794  -9.271  1.00  1.48           C  
ATOM    765  CD1 LEU A  48      15.856   2.153  -9.721  1.00  1.48           C  
ATOM    766  CD2 LEU A  48      16.139  -0.359  -9.803  1.00  1.48           C  
ATOM    767  H   LEU A  48      14.272   3.310  -7.438  1.00  1.48           H  
ATOM    768  HA  LEU A  48      13.277   0.481  -7.359  1.00  1.48           H  
ATOM    769 1HB  LEU A  48      16.143   1.456  -7.458  1.00  1.48           H  
ATOM    770 2HB  LEU A  48      15.616  -0.231  -7.452  1.00  1.48           H  
ATOM    771  HG  LEU A  48      14.305   0.698  -9.622  1.00  1.48           H  
ATOM    772 1HD1 LEU A  48      15.855   2.229 -10.792  1.00  1.48           H  
ATOM    773 2HD1 LEU A  48      15.251   2.951  -9.310  1.00  1.48           H  
ATOM    774 3HD1 LEU A  48      16.868   2.261  -9.355  1.00  1.48           H  
ATOM    775 1HD2 LEU A  48      16.126  -0.348 -10.887  1.00  1.48           H  
ATOM    776 2HD2 LEU A  48      17.167  -0.266  -9.452  1.00  1.48           H  
ATOM    777 3HD2 LEU A  48      15.712  -1.298  -9.441  1.00  1.48           H  
ATOM    778  N   ASN A  49      13.920  -0.059  -5.032  1.00  1.52           N  
ATOM    779  CA  ASN A  49      14.067  -0.395  -3.617  1.00  1.52           C  
ATOM    780  C   ASN A  49      15.420  -1.054  -3.374  1.00  1.52           C  
ATOM    781  O   ASN A  49      15.623  -2.211  -3.741  1.00  1.52           O  
ATOM    782  CB  ASN A  49      12.955  -1.325  -3.196  1.00  1.52           C  
ATOM    783  CG  ASN A  49      12.915  -1.621  -1.720  1.00  1.52           C  
ATOM    784  OD1 ASN A  49      13.645  -1.032  -0.919  1.00  1.52           O  
ATOM    785  ND2 ASN A  49      12.054  -2.539  -1.339  1.00  1.52           N  
ATOM    786  H   ASN A  49      13.538  -0.775  -5.645  1.00  1.52           H  
ATOM    787  HA  ASN A  49      14.029   0.523  -3.024  1.00  1.52           H  
ATOM    788 1HB  ASN A  49      12.029  -0.906  -3.479  1.00  1.52           H  
ATOM    789 2HB  ASN A  49      13.056  -2.266  -3.742  1.00  1.52           H  
ATOM    790 1HD2 ASN A  49      11.980  -2.781  -0.372  1.00  1.52           H  
ATOM    791 2HD2 ASN A  49      11.480  -3.001  -2.015  1.00  1.52           H  
ATOM    792  N   THR A  50      16.353  -0.314  -2.799  1.00  1.58           N  
ATOM    793  CA  THR A  50      17.717  -0.795  -2.645  1.00  1.58           C  
ATOM    794  C   THR A  50      17.858  -1.751  -1.465  1.00  1.58           C  
ATOM    795  O   THR A  50      16.978  -1.848  -0.612  1.00  1.58           O  
ATOM    796  CB  THR A  50      18.666   0.397  -2.473  1.00  1.58           C  
ATOM    797  OG1 THR A  50      18.351   1.081  -1.262  1.00  1.58           O  
ATOM    798  CG2 THR A  50      18.452   1.353  -3.629  1.00  1.58           C  
ATOM    799  H   THR A  50      16.122   0.621  -2.463  1.00  1.58           H  
ATOM    800  HA  THR A  50      17.994  -1.334  -3.553  1.00  1.58           H  
ATOM    801  HB  THR A  50      19.698   0.059  -2.449  1.00  1.58           H  
ATOM    802  HG1 THR A  50      17.445   1.459  -1.367  1.00  1.58           H  
ATOM    803 1HG2 THR A  50      19.103   2.218  -3.522  1.00  1.58           H  
ATOM    804 2HG2 THR A  50      18.671   0.847  -4.568  1.00  1.58           H  
ATOM    805 3HG2 THR A  50      17.409   1.690  -3.638  1.00  1.58           H  
ATOM    806  N   LYS A  51      19.013  -2.405  -1.376  1.00  1.63           N  
ATOM    807  CA  LYS A  51      19.312  -3.356  -0.301  1.00  1.63           C  
ATOM    808  C   LYS A  51      19.295  -2.727   1.097  1.00  1.63           C  
ATOM    809  O   LYS A  51      19.140  -3.423   2.098  1.00  1.63           O  
ATOM    810  CB  LYS A  51      20.662  -4.021  -0.559  1.00  1.63           C  
ATOM    811  CG  LYS A  51      20.662  -4.971  -1.754  1.00  1.63           C  
ATOM    812  CD  LYS A  51      22.032  -5.593  -1.983  1.00  1.63           C  
ATOM    813  CE  LYS A  51      22.012  -6.538  -3.179  1.00  1.63           C  
ATOM    814  NZ  LYS A  51      23.357  -7.122  -3.445  1.00  1.63           N  
ATOM    815  H   LYS A  51      19.699  -2.268  -2.105  1.00  1.63           H  
ATOM    816  HA  LYS A  51      18.544  -4.130  -0.318  1.00  1.63           H  
ATOM    817 1HB  LYS A  51      21.420  -3.257  -0.731  1.00  1.63           H  
ATOM    818 2HB  LYS A  51      20.963  -4.588   0.323  1.00  1.63           H  
ATOM    819 1HG  LYS A  51      19.939  -5.770  -1.581  1.00  1.63           H  
ATOM    820 2HG  LYS A  51      20.361  -4.430  -2.654  1.00  1.63           H  
ATOM    821 1HD  LYS A  51      22.765  -4.806  -2.161  1.00  1.63           H  
ATOM    822 2HD  LYS A  51      22.329  -6.152  -1.097  1.00  1.63           H  
ATOM    823 1HE  LYS A  51      21.308  -7.345  -2.983  1.00  1.63           H  
ATOM    824 2HE  LYS A  51      21.682  -5.989  -4.063  1.00  1.63           H  
ATOM    825 1HZ  LYS A  51      23.303  -7.740  -4.242  1.00  1.63           H  
ATOM    826 2HZ  LYS A  51      24.014  -6.379  -3.639  1.00  1.63           H  
ATOM    827 3HZ  LYS A  51      23.665  -7.641  -2.636  1.00  1.63           H  
ATOM    828  N   LYS A  52      19.464  -1.409   1.158  1.00  1.65           N  
ATOM    829  CA  LYS A  52      19.473  -0.673   2.416  1.00  1.65           C  
ATOM    830  C   LYS A  52      18.066  -0.233   2.844  1.00  1.65           C  
ATOM    831  O   LYS A  52      17.899   0.397   3.889  1.00  1.65           O  
ATOM    832  CB  LYS A  52      20.389   0.542   2.299  1.00  1.65           C  
ATOM    833  CG  LYS A  52      21.865   0.184   2.114  1.00  1.65           C  
ATOM    834  CD  LYS A  52      22.743   1.425   2.023  1.00  1.65           C  
ATOM    835  CE  LYS A  52      24.212   1.051   1.847  1.00  1.65           C  
ATOM    836  NZ  LYS A  52      25.085   2.253   1.720  1.00  1.65           N  
ATOM    837  H   LYS A  52      19.580  -0.900   0.294  1.00  1.65           H  
ATOM    838  HA  LYS A  52      19.864  -1.328   3.193  1.00  1.65           H  
ATOM    839 1HB  LYS A  52      20.078   1.146   1.442  1.00  1.65           H  
ATOM    840 2HB  LYS A  52      20.293   1.161   3.190  1.00  1.65           H  
ATOM    841 1HG  LYS A  52      22.197  -0.428   2.954  1.00  1.65           H  
ATOM    842 2HG  LYS A  52      21.980  -0.397   1.199  1.00  1.65           H  
ATOM    843 1HD  LYS A  52      22.425   2.032   1.174  1.00  1.65           H  
ATOM    844 2HD  LYS A  52      22.633   2.016   2.932  1.00  1.65           H  
ATOM    845 1HE  LYS A  52      24.536   0.470   2.709  1.00  1.65           H  
ATOM    846 2HE  LYS A  52      24.318   0.441   0.950  1.00  1.65           H  
ATOM    847 1HZ  LYS A  52      26.046   1.961   1.605  1.00  1.65           H  
ATOM    848 2HZ  LYS A  52      24.801   2.794   0.914  1.00  1.65           H  
ATOM    849 3HZ  LYS A  52      25.003   2.820   2.551  1.00  1.65           H  
ATOM    850  N   GLY A  53      17.056  -0.538   2.021  1.00  1.63           N  
ATOM    851  CA  GLY A  53      15.666  -0.161   2.281  1.00  1.63           C  
ATOM    852  C   GLY A  53      15.321   1.241   1.781  1.00  1.63           C  
ATOM    853  O   GLY A  53      14.195   1.712   1.949  1.00  1.63           O  
ATOM    854  H   GLY A  53      17.234  -1.069   1.170  1.00  1.63           H  
ATOM    855 1HA  GLY A  53      15.012  -0.884   1.792  1.00  1.63           H  
ATOM    856 2HA  GLY A  53      15.469  -0.226   3.349  1.00  1.63           H  
ATOM    857  N   ASN A  54      16.291   1.906   1.174  1.00  1.57           N  
ATOM    858  CA  ASN A  54      16.100   3.254   0.663  1.00  1.57           C  
ATOM    859  C   ASN A  54      15.636   3.200  -0.784  1.00  1.57           C  
ATOM    860  O   ASN A  54      15.908   2.221  -1.487  1.00  1.57           O  
ATOM    861  CB  ASN A  54      17.379   4.053   0.791  1.00  1.57           C  
ATOM    862  CG  ASN A  54      17.772   4.290   2.227  1.00  1.57           C  
ATOM    863  OD1 ASN A  54      16.925   4.573   3.083  1.00  1.57           O  
ATOM    864  ND2 ASN A  54      19.045   4.192   2.501  1.00  1.57           N  
ATOM    865  H   ASN A  54      17.187   1.455   1.072  1.00  1.57           H  
ATOM    866  HA  ASN A  54      15.316   3.745   1.241  1.00  1.57           H  
ATOM    867 1HB  ASN A  54      18.188   3.517   0.289  1.00  1.57           H  
ATOM    868 2HB  ASN A  54      17.261   5.013   0.288  1.00  1.57           H  
ATOM    869 1HD2 ASN A  54      19.370   4.342   3.437  1.00  1.57           H  
ATOM    870 2HD2 ASN A  54      19.692   3.973   1.773  1.00  1.57           H  
ATOM    871  N   ILE A  55      14.982   4.261  -1.248  1.00  1.48           N  
ATOM    872  CA  ILE A  55      14.576   4.310  -2.647  1.00  1.48           C  
ATOM    873  C   ILE A  55      15.519   5.202  -3.454  1.00  1.48           C  
ATOM    874  O   ILE A  55      15.842   6.323  -3.031  1.00  1.48           O  
ATOM    875  CB  ILE A  55      13.120   4.811  -2.823  1.00  1.48           C  
ATOM    876  CG1 ILE A  55      12.141   3.892  -2.119  1.00  1.48           C  
ATOM    877  CG2 ILE A  55      12.748   4.890  -4.337  1.00  1.48           C  
ATOM    878  CD1 ILE A  55      10.727   4.469  -2.058  1.00  1.48           C  
ATOM    879  H   ILE A  55      14.769   5.032  -0.631  1.00  1.48           H  
ATOM    880  HA  ILE A  55      14.626   3.307  -3.045  1.00  1.48           H  
ATOM    881  HB  ILE A  55      13.026   5.785  -2.375  1.00  1.48           H  
ATOM    882 1HG1 ILE A  55      12.118   2.940  -2.641  1.00  1.48           H  
ATOM    883 2HG1 ILE A  55      12.486   3.716  -1.100  1.00  1.48           H  
ATOM    884 1HG2 ILE A  55      11.742   5.251  -4.433  1.00  1.48           H  
ATOM    885 2HG2 ILE A  55      13.416   5.558  -4.858  1.00  1.48           H  
ATOM    886 3HG2 ILE A  55      12.824   3.898  -4.782  1.00  1.48           H  
ATOM    887 1HD1 ILE A  55      10.066   3.771  -1.541  1.00  1.48           H  
ATOM    888 2HD1 ILE A  55      10.740   5.417  -1.518  1.00  1.48           H  
ATOM    889 3HD1 ILE A  55      10.357   4.633  -3.062  1.00  1.48           H  
ATOM    890  N   GLU A  56      15.999   4.677  -4.576  1.00  1.38           N  
ATOM    891  CA  GLU A  56      16.875   5.445  -5.450  1.00  1.38           C  
ATOM    892  C   GLU A  56      16.159   5.661  -6.758  1.00  1.38           C  
ATOM    893  O   GLU A  56      15.316   4.853  -7.163  1.00  1.38           O  
ATOM    894  CB  GLU A  56      18.220   4.762  -5.715  1.00  1.38           C  
ATOM    895  CG  GLU A  56      18.170   3.488  -6.567  1.00  1.38           C  
ATOM    896  CD  GLU A  56      19.558   2.891  -6.784  1.00  1.38           C  
ATOM    897  OE1 GLU A  56      20.393   3.056  -5.915  1.00  1.38           O  
ATOM    898  OE2 GLU A  56      19.823   2.340  -7.836  1.00  1.38           O  
ATOM    899  H   GLU A  56      15.699   3.735  -4.830  1.00  1.38           H  
ATOM    900  HA  GLU A  56      17.065   6.424  -5.008  1.00  1.38           H  
ATOM    901 1HB  GLU A  56      18.883   5.469  -6.225  1.00  1.38           H  
ATOM    902 2HB  GLU A  56      18.688   4.510  -4.766  1.00  1.38           H  
ATOM    903 1HG  GLU A  56      17.534   2.758  -6.073  1.00  1.38           H  
ATOM    904 2HG  GLU A  56      17.725   3.729  -7.532  1.00  1.38           H  
ATOM    905  N   VAL A  57      16.506   6.735  -7.440  1.00  1.29           N  
ATOM    906  CA  VAL A  57      15.877   7.013  -8.708  1.00  1.29           C  
ATOM    907  C   VAL A  57      16.923   7.020  -9.809  1.00  1.29           C  
ATOM    908  O   VAL A  57      17.951   7.689  -9.694  1.00  1.29           O  
ATOM    909  CB  VAL A  57      15.204   8.382  -8.648  1.00  1.29           C  
ATOM    910  CG1 VAL A  57      14.496   8.641  -9.930  1.00  1.29           C  
ATOM    911  CG2 VAL A  57      14.339   8.446  -7.431  1.00  1.29           C  
ATOM    912  H   VAL A  57      17.195   7.383  -7.068  1.00  1.29           H  
ATOM    913  HA  VAL A  57      15.134   6.248  -8.925  1.00  1.29           H  
ATOM    914  HB  VAL A  57      15.965   9.155  -8.563  1.00  1.29           H  
ATOM    915 1HG1 VAL A  57      14.034   9.625  -9.908  1.00  1.29           H  
ATOM    916 2HG1 VAL A  57      15.204   8.594 -10.749  1.00  1.29           H  
ATOM    917 3HG1 VAL A  57      13.728   7.877 -10.062  1.00  1.29           H  
ATOM    918 1HG2 VAL A  57      13.861   9.423  -7.367  1.00  1.29           H  
ATOM    919 2HG2 VAL A  57      13.611   7.682  -7.491  1.00  1.29           H  
ATOM    920 3HG2 VAL A  57      14.951   8.286  -6.550  1.00  1.29           H  
ATOM    921  N   GLN A  58      16.682   6.271 -10.873  1.00  1.24           N  
ATOM    922  CA  GLN A  58      17.626   6.246 -11.979  1.00  1.24           C  
ATOM    923  C   GLN A  58      16.988   6.942 -13.166  1.00  1.24           C  
ATOM    924  O   GLN A  58      15.794   6.757 -13.422  1.00  1.24           O  
ATOM    925  CB  GLN A  58      17.993   4.808 -12.339  1.00  1.24           C  
ATOM    926  CG  GLN A  58      18.678   4.026 -11.238  1.00  1.24           C  
ATOM    927  CD  GLN A  58      18.917   2.572 -11.653  1.00  1.24           C  
ATOM    928  OE1 GLN A  58      18.709   2.215 -12.822  1.00  1.24           O  
ATOM    929  NE2 GLN A  58      19.328   1.729 -10.707  1.00  1.24           N  
ATOM    930  H   GLN A  58      15.825   5.725 -10.911  1.00  1.24           H  
ATOM    931  HA  GLN A  58      18.523   6.791 -11.705  1.00  1.24           H  
ATOM    932 1HB  GLN A  58      17.102   4.267 -12.624  1.00  1.24           H  
ATOM    933 2HB  GLN A  58      18.658   4.821 -13.204  1.00  1.24           H  
ATOM    934 1HG  GLN A  58      19.646   4.492 -11.035  1.00  1.24           H  
ATOM    935 2HG  GLN A  58      18.067   4.048 -10.341  1.00  1.24           H  
ATOM    936 1HE2 GLN A  58      19.488   0.769 -10.930  1.00  1.24           H  
ATOM    937 2HE2 GLN A  58      19.471   2.051  -9.739  1.00  1.24           H  
ATOM    938  N   CYS A  59      17.758   7.747 -13.888  1.00  1.24           N  
ATOM    939  CA  CYS A  59      17.189   8.451 -15.040  1.00  1.24           C  
ATOM    940  C   CYS A  59      18.047   8.358 -16.292  1.00  1.24           C  
ATOM    941  O   CYS A  59      19.264   8.544 -16.241  1.00  1.24           O  
ATOM    942  CB  CYS A  59      16.954   9.914 -14.719  1.00  1.24           C  
ATOM    943  SG  CYS A  59      15.879  10.209 -13.303  1.00  1.24           S  
ATOM    944  H   CYS A  59      18.744   7.843 -13.635  1.00  1.24           H  
ATOM    945  HA  CYS A  59      16.228   8.003 -15.267  1.00  1.24           H  
ATOM    946 1HB  CYS A  59      17.889  10.422 -14.562  1.00  1.24           H  
ATOM    947 2HB  CYS A  59      16.477  10.359 -15.576  1.00  1.24           H  
ATOM    948  HG  CYS A  59      16.796   9.936 -12.375  1.00  1.24           H  
ATOM    949  N   LYS A  60      17.406   8.083 -17.423  1.00  1.30           N  
ATOM    950  CA  LYS A  60      18.149   7.955 -18.672  1.00  1.30           C  
ATOM    951  C   LYS A  60      17.490   8.675 -19.858  1.00  1.30           C  
ATOM    952  O   LYS A  60      16.264   8.663 -20.001  1.00  1.30           O  
ATOM    953  CB  LYS A  60      18.284   6.457 -18.988  1.00  1.30           C  
ATOM    954  CG  LYS A  60      19.066   5.644 -17.921  1.00  1.30           C  
ATOM    955  CD  LYS A  60      19.191   4.175 -18.278  1.00  1.30           C  
ATOM    956  CE  LYS A  60      19.922   3.415 -17.167  1.00  1.30           C  
ATOM    957  NZ  LYS A  60      20.045   1.964 -17.467  1.00  1.30           N  
ATOM    958  H   LYS A  60      16.395   7.938 -17.395  1.00  1.30           H  
ATOM    959  HA  LYS A  60      19.141   8.386 -18.532  1.00  1.30           H  
ATOM    960 1HB  LYS A  60      17.290   6.014 -19.095  1.00  1.30           H  
ATOM    961 2HB  LYS A  60      18.798   6.338 -19.944  1.00  1.30           H  
ATOM    962 1HG  LYS A  60      20.064   6.071 -17.798  1.00  1.30           H  
ATOM    963 2HG  LYS A  60      18.551   5.701 -16.965  1.00  1.30           H  
ATOM    964 1HD  LYS A  60      18.196   3.745 -18.411  1.00  1.30           H  
ATOM    965 2HD  LYS A  60      19.745   4.068 -19.209  1.00  1.30           H  
ATOM    966 1HE  LYS A  60      20.918   3.837 -17.044  1.00  1.30           H  
ATOM    967 2HE  LYS A  60      19.370   3.537 -16.231  1.00  1.30           H  
ATOM    968 1HZ  LYS A  60      20.529   1.506 -16.706  1.00  1.30           H  
ATOM    969 2HZ  LYS A  60      19.123   1.564 -17.566  1.00  1.30           H  
ATOM    970 3HZ  LYS A  60      20.564   1.836 -18.323  1.00  1.30           H  
ATOM    971  N   LEU A  61      18.299   9.255 -20.756  1.00  1.45           N  
ATOM    972  CA  LEU A  61      17.710   9.814 -21.976  1.00  1.45           C  
ATOM    973  C   LEU A  61      17.634   8.749 -23.032  1.00  1.45           C  
ATOM    974  O   LEU A  61      18.631   8.104 -23.371  1.00  1.45           O  
ATOM    975  CB  LEU A  61      18.451  11.030 -22.546  1.00  1.45           C  
ATOM    976  CG  LEU A  61      18.371  12.310 -21.740  1.00  1.45           C  
ATOM    977  CD1 LEU A  61      19.171  13.404 -22.433  1.00  1.45           C  
ATOM    978  CD2 LEU A  61      16.899  12.695 -21.622  1.00  1.45           C  
ATOM    979  H   LEU A  61      19.299   9.280 -20.607  1.00  1.45           H  
ATOM    980  HA  LEU A  61      16.693  10.138 -21.755  1.00  1.45           H  
ATOM    981 1HB  LEU A  61      19.502  10.776 -22.666  1.00  1.45           H  
ATOM    982 2HB  LEU A  61      18.040  11.246 -23.538  1.00  1.45           H  
ATOM    983  HG  LEU A  61      18.801  12.158 -20.765  1.00  1.45           H  
ATOM    984 1HD1 LEU A  61      19.113  14.317 -21.859  1.00  1.45           H  
ATOM    985 2HD1 LEU A  61      20.213  13.096 -22.519  1.00  1.45           H  
ATOM    986 3HD1 LEU A  61      18.760  13.577 -23.434  1.00  1.45           H  
ATOM    987 1HD2 LEU A  61      16.783  13.606 -21.050  1.00  1.45           H  
ATOM    988 2HD2 LEU A  61      16.482  12.838 -22.618  1.00  1.45           H  
ATOM    989 3HD2 LEU A  61      16.369  11.889 -21.128  1.00  1.45           H  
ATOM    990  N   LEU A  62      16.446   8.597 -23.575  1.00  1.70           N  
ATOM    991  CA  LEU A  62      16.160   7.559 -24.548  1.00  1.70           C  
ATOM    992  C   LEU A  62      17.081   7.572 -25.764  1.00  1.70           C  
ATOM    993  O   LEU A  62      17.495   6.520 -26.252  1.00  1.70           O  
ATOM    994  CB  LEU A  62      14.723   7.691 -25.010  1.00  1.70           C  
ATOM    995  CG  LEU A  62      14.285   6.647 -25.994  1.00  1.70           C  
ATOM    996  CD1 LEU A  62      14.375   5.273 -25.344  1.00  1.70           C  
ATOM    997  CD2 LEU A  62      12.912   6.950 -26.407  1.00  1.70           C  
ATOM    998  H   LEU A  62      15.699   9.230 -23.276  1.00  1.70           H  
ATOM    999  HA  LEU A  62      16.274   6.597 -24.048  1.00  1.70           H  
ATOM   1000 1HB  LEU A  62      14.068   7.634 -24.139  1.00  1.70           H  
ATOM   1001 2HB  LEU A  62      14.593   8.672 -25.478  1.00  1.70           H  
ATOM   1002  HG  LEU A  62      14.943   6.662 -26.871  1.00  1.70           H  
ATOM   1003 1HD1 LEU A  62      14.054   4.515 -26.057  1.00  1.70           H  
ATOM   1004 2HD1 LEU A  62      15.403   5.075 -25.042  1.00  1.70           H  
ATOM   1005 3HD1 LEU A  62      13.726   5.240 -24.462  1.00  1.70           H  
ATOM   1006 1HD2 LEU A  62      12.565   6.202 -27.120  1.00  1.70           H  
ATOM   1007 2HD2 LEU A  62      12.309   6.928 -25.524  1.00  1.70           H  
ATOM   1008 3HD2 LEU A  62      12.879   7.941 -26.866  1.00  1.70           H  
ATOM   1009  N   GLU A  63      17.399   8.765 -26.247  1.00  2.06           N  
ATOM   1010  CA  GLU A  63      18.197   8.934 -27.450  1.00  2.06           C  
ATOM   1011  C   GLU A  63      19.703   9.079 -27.183  1.00  2.06           C  
ATOM   1012  O   GLU A  63      20.481   9.397 -28.096  1.00  2.06           O  
ATOM   1013  CB  GLU A  63      17.675  10.111 -28.248  1.00  2.06           C  
ATOM   1014  CG  GLU A  63      16.235   9.965 -28.756  1.00  2.06           C  
ATOM   1015  CD  GLU A  63      16.015   8.845 -29.756  1.00  2.06           C  
ATOM   1016  OE1 GLU A  63      16.902   8.575 -30.528  1.00  2.06           O  
ATOM   1017  OE2 GLU A  63      14.948   8.267 -29.750  1.00  2.06           O  
ATOM   1018  H   GLU A  63      17.045   9.582 -25.771  1.00  2.06           H  
ATOM   1019  HA  GLU A  63      18.062   8.041 -28.063  1.00  2.06           H  
ATOM   1020 1HB  GLU A  63      17.735  11.010 -27.638  1.00  2.06           H  
ATOM   1021 2HB  GLU A  63      18.307  10.254 -29.108  1.00  2.06           H  
ATOM   1022 1HG  GLU A  63      15.577   9.807 -27.901  1.00  2.06           H  
ATOM   1023 2HG  GLU A  63      15.957  10.902 -29.226  1.00  2.06           H  
ATOM   1024  N   SER A  64      20.127   8.900 -25.931  1.00  2.50           N  
ATOM   1025  CA  SER A  64      21.553   8.951 -25.631  1.00  2.50           C  
ATOM   1026  C   SER A  64      22.304  10.213 -26.116  1.00  2.50           C  
ATOM   1027  O   SER A  64      22.451  11.182 -25.377  1.00  2.50           O  
ATOM   1028  CB  SER A  64      22.228   7.690 -26.136  1.00  2.50           C  
ATOM   1029  OG  SER A  64      23.554   7.619 -25.690  1.00  2.50           O  
ATOM   1030  H   SER A  64      19.475   8.648 -25.187  1.00  2.50           H  
ATOM   1031  HA  SER A  64      21.636   8.936 -24.540  1.00  2.50           H  
ATOM   1032 1HB  SER A  64      21.676   6.823 -25.772  1.00  2.50           H  
ATOM   1033 2HB  SER A  64      22.201   7.645 -27.220  1.00  2.50           H  
ATOM   1034  HG  SER A  64      23.957   8.456 -25.938  1.00  2.50           H  
ATOM   1035  N   SER A  65      22.928  10.098 -27.299  1.00  2.97           N  
ATOM   1036  CA  SER A  65      23.850  11.088 -27.882  1.00  2.97           C  
ATOM   1037  C   SER A  65      23.217  12.332 -28.527  1.00  2.97           C  
ATOM   1038  O   SER A  65      23.931  13.280 -28.891  1.00  2.97           O  
ATOM   1039  CB  SER A  65      24.742  10.404 -28.907  1.00  2.97           C  
ATOM   1040  OG  SER A  65      24.009   9.961 -30.017  1.00  2.97           O  
ATOM   1041  H   SER A  65      22.657   9.299 -27.853  1.00  2.97           H  
ATOM   1042  HA  SER A  65      24.491  11.441 -27.074  1.00  2.97           H  
ATOM   1043 1HB  SER A  65      25.506  11.108 -29.236  1.00  2.97           H  
ATOM   1044 2HB  SER A  65      25.253   9.560 -28.445  1.00  2.97           H  
ATOM   1045  HG  SER A  65      23.450  10.701 -30.280  1.00  2.97           H  
ATOM   1046  N   GLU A  66      21.897  12.353 -28.679  1.00  3.36           N  
ATOM   1047  CA  GLU A  66      21.313  13.551 -29.286  1.00  3.36           C  
ATOM   1048  C   GLU A  66      21.650  14.759 -28.422  1.00  3.36           C  
ATOM   1049  O   GLU A  66      21.662  14.681 -27.197  1.00  3.36           O  
ATOM   1050  CB  GLU A  66      19.803  13.441 -29.458  1.00  3.36           C  
ATOM   1051  CG  GLU A  66      19.351  12.478 -30.542  1.00  3.36           C  
ATOM   1052  CD  GLU A  66      19.622  12.986 -31.940  1.00  3.36           C  
ATOM   1053  OE1 GLU A  66      19.203  14.077 -32.249  1.00  3.36           O  
ATOM   1054  OE2 GLU A  66      20.254  12.286 -32.693  1.00  3.36           O  
ATOM   1055  H   GLU A  66      21.340  11.544 -28.395  1.00  3.36           H  
ATOM   1056  HA  GLU A  66      21.756  13.698 -30.268  1.00  3.36           H  
ATOM   1057 1HB  GLU A  66      19.354  13.118 -28.517  1.00  3.36           H  
ATOM   1058 2HB  GLU A  66      19.398  14.424 -29.695  1.00  3.36           H  
ATOM   1059 1HG  GLU A  66      19.869  11.528 -30.405  1.00  3.36           H  
ATOM   1060 2HG  GLU A  66      18.280  12.302 -30.429  1.00  3.36           H  
ATOM   1061  N   PHE A  67      21.958  15.874 -29.083  1.00  3.57           N  
ATOM   1062  CA  PHE A  67      22.360  17.109 -28.412  1.00  3.57           C  
ATOM   1063  C   PHE A  67      23.631  17.051 -27.564  1.00  3.57           C  
ATOM   1064  O   PHE A  67      23.857  17.932 -26.737  1.00  3.57           O  
ATOM   1065  CB  PHE A  67      21.224  17.691 -27.576  1.00  3.57           C  
ATOM   1066  CG  PHE A  67      20.187  18.334 -28.375  1.00  3.57           C  
ATOM   1067  CD1 PHE A  67      20.401  19.574 -28.949  1.00  3.57           C  
ATOM   1068  CD2 PHE A  67      19.021  17.740 -28.548  1.00  3.57           C  
ATOM   1069  CE1 PHE A  67      19.412  20.184 -29.681  1.00  3.57           C  
ATOM   1070  CE2 PHE A  67      18.016  18.326 -29.281  1.00  3.57           C  
ATOM   1071  CZ  PHE A  67      18.214  19.549 -29.844  1.00  3.57           C  
ATOM   1072  H   PHE A  67      21.916  15.856 -30.092  1.00  3.57           H  
ATOM   1073  HA  PHE A  67      22.552  17.839 -29.200  1.00  3.57           H  
ATOM   1074 1HB  PHE A  67      20.746  16.908 -26.993  1.00  3.57           H  
ATOM   1075 2HB  PHE A  67      21.597  18.383 -26.871  1.00  3.57           H  
ATOM   1076  HD1 PHE A  67      21.356  20.066 -28.814  1.00  3.57           H  
ATOM   1077  HD2 PHE A  67      18.901  16.797 -28.085  1.00  3.57           H  
ATOM   1078  HE1 PHE A  67      19.578  21.160 -30.127  1.00  3.57           H  
ATOM   1079  HE2 PHE A  67      17.053  17.833 -29.411  1.00  3.57           H  
ATOM   1080  HZ  PHE A  67      17.416  20.008 -30.415  1.00  3.57           H  
ATOM   1081  N   SER A  68      24.549  16.132 -27.852  1.00  3.55           N  
ATOM   1082  CA  SER A  68      25.826  16.141 -27.128  1.00  3.55           C  
ATOM   1083  C   SER A  68      26.624  17.448 -27.349  1.00  3.55           C  
ATOM   1084  O   SER A  68      27.453  17.827 -26.522  1.00  3.55           O  
ATOM   1085  CB  SER A  68      26.672  14.954 -27.547  1.00  3.55           C  
ATOM   1086  OG  SER A  68      27.086  15.068 -28.883  1.00  3.55           O  
ATOM   1087  H   SER A  68      24.335  15.373 -28.500  1.00  3.55           H  
ATOM   1088  HA  SER A  68      25.611  16.049 -26.062  1.00  3.55           H  
ATOM   1089 1HB  SER A  68      27.543  14.880 -26.900  1.00  3.55           H  
ATOM   1090 2HB  SER A  68      26.089  14.039 -27.425  1.00  3.55           H  
ATOM   1091  HG  SER A  68      27.713  15.813 -28.915  1.00  3.55           H  
ATOM   1092  N   ASP A  69      26.328  18.166 -28.440  1.00  3.34           N  
ATOM   1093  CA  ASP A  69      26.995  19.434 -28.749  1.00  3.34           C  
ATOM   1094  C   ASP A  69      26.235  20.636 -28.168  1.00  3.34           C  
ATOM   1095  O   ASP A  69      26.628  21.788 -28.341  1.00  3.34           O  
ATOM   1096  CB  ASP A  69      27.171  19.616 -30.252  1.00  3.34           C  
ATOM   1097  CG  ASP A  69      28.107  18.569 -30.861  1.00  3.34           C  
ATOM   1098  OD1 ASP A  69      28.905  18.001 -30.139  1.00  3.34           O  
ATOM   1099  OD2 ASP A  69      28.012  18.342 -32.039  1.00  3.34           O  
ATOM   1100  H   ASP A  69      25.634  17.802 -29.075  1.00  3.34           H  
ATOM   1101  HA  ASP A  69      27.988  19.417 -28.301  1.00  3.34           H  
ATOM   1102 1HB  ASP A  69      26.202  19.561 -30.748  1.00  3.34           H  
ATOM   1103 2HB  ASP A  69      27.588  20.611 -30.446  1.00  3.34           H  
ATOM   1104  N   LEU A  70      25.147  20.376 -27.442  1.00  3.00           N  
ATOM   1105  CA  LEU A  70      24.343  21.415 -26.794  1.00  3.00           C  
ATOM   1106  C   LEU A  70      25.204  22.206 -25.827  1.00  3.00           C  
ATOM   1107  O   LEU A  70      24.949  23.372 -25.560  1.00  3.00           O  
ATOM   1108  CB  LEU A  70      23.144  20.803 -26.098  1.00  3.00           C  
ATOM   1109  CG  LEU A  70      22.119  21.742 -25.526  1.00  3.00           C  
ATOM   1110  CD1 LEU A  70      21.534  22.610 -26.608  1.00  3.00           C  
ATOM   1111  CD2 LEU A  70      21.025  20.915 -24.870  1.00  3.00           C  
ATOM   1112  H   LEU A  70      24.846  19.414 -27.304  1.00  3.00           H  
ATOM   1113  HA  LEU A  70      23.977  22.096 -27.560  1.00  3.00           H  
ATOM   1114 1HB  LEU A  70      22.641  20.232 -26.830  1.00  3.00           H  
ATOM   1115 2HB  LEU A  70      23.488  20.138 -25.306  1.00  3.00           H  
ATOM   1116  HG  LEU A  70      22.598  22.387 -24.814  1.00  3.00           H  
ATOM   1117 1HD1 LEU A  70      20.799  23.291 -26.166  1.00  3.00           H  
ATOM   1118 2HD1 LEU A  70      22.327  23.185 -27.069  1.00  3.00           H  
ATOM   1119 3HD1 LEU A  70      21.052  21.990 -27.352  1.00  3.00           H  
ATOM   1120 1HD2 LEU A  70      20.277  21.570 -24.440  1.00  3.00           H  
ATOM   1121 2HD2 LEU A  70      20.566  20.284 -25.621  1.00  3.00           H  
ATOM   1122 3HD2 LEU A  70      21.458  20.293 -24.100  1.00  3.00           H  
ATOM   1123  N   LYS A  71      26.240  21.553 -25.303  1.00  2.62           N  
ATOM   1124  CA  LYS A  71      27.215  22.119 -24.378  1.00  2.62           C  
ATOM   1125  C   LYS A  71      27.886  23.384 -24.941  1.00  2.62           C  
ATOM   1126  O   LYS A  71      28.455  24.171 -24.187  1.00  2.62           O  
ATOM   1127  CB  LYS A  71      28.303  21.077 -24.100  1.00  2.62           C  
ATOM   1128  CG  LYS A  71      29.194  20.806 -25.329  1.00  2.62           C  
ATOM   1129  CD  LYS A  71      30.245  19.739 -25.091  1.00  2.62           C  
ATOM   1130  CE  LYS A  71      31.047  19.445 -26.385  1.00  2.62           C  
ATOM   1131  NZ  LYS A  71      31.923  20.602 -26.823  1.00  2.62           N  
ATOM   1132  H   LYS A  71      26.363  20.588 -25.581  1.00  2.62           H  
ATOM   1133  HA  LYS A  71      26.710  22.382 -23.451  1.00  2.62           H  
ATOM   1134 1HB  LYS A  71      28.940  21.416 -23.285  1.00  2.62           H  
ATOM   1135 2HB  LYS A  71      27.843  20.135 -23.803  1.00  2.62           H  
ATOM   1136 1HG  LYS A  71      28.575  20.509 -26.172  1.00  2.62           H  
ATOM   1137 2HG  LYS A  71      29.713  21.718 -25.597  1.00  2.62           H  
ATOM   1138 1HD  LYS A  71      30.931  20.069 -24.313  1.00  2.62           H  
ATOM   1139 2HD  LYS A  71      29.756  18.821 -24.766  1.00  2.62           H  
ATOM   1140 1HE  LYS A  71      31.674  18.574 -26.213  1.00  2.62           H  
ATOM   1141 2HE  LYS A  71      30.340  19.218 -27.189  1.00  2.62           H  
ATOM   1142 1HZ  LYS A  71      32.408  20.347 -27.665  1.00  2.62           H  
ATOM   1143 2HZ  LYS A  71      31.363  21.455 -27.023  1.00  2.62           H  
ATOM   1144 3HZ  LYS A  71      32.588  20.819 -26.105  1.00  2.62           H  
ATOM   1145  N   ASP A  72      27.820  23.584 -26.265  1.00  2.25           N  
ATOM   1146  CA  ASP A  72      28.433  24.738 -26.900  1.00  2.25           C  
ATOM   1147  C   ASP A  72      27.464  25.940 -26.940  1.00  2.25           C  
ATOM   1148  O   ASP A  72      27.817  27.012 -27.436  1.00  2.25           O  
ATOM   1149  CB  ASP A  72      28.862  24.370 -28.328  1.00  2.25           C  
ATOM   1150  CG  ASP A  72      29.950  23.266 -28.373  1.00  2.25           C  
ATOM   1151  OD1 ASP A  72      30.646  23.065 -27.389  1.00  2.25           O  
ATOM   1152  OD2 ASP A  72      30.080  22.637 -29.389  1.00  2.25           O  
ATOM   1153  H   ASP A  72      27.333  22.915 -26.861  1.00  2.25           H  
ATOM   1154  HA  ASP A  72      29.314  25.025 -26.327  1.00  2.25           H  
ATOM   1155 1HB  ASP A  72      27.987  24.012 -28.877  1.00  2.25           H  
ATOM   1156 2HB  ASP A  72      29.232  25.256 -28.840  1.00  2.25           H  
ATOM   1157  N   GLN A  73      26.241  25.745 -26.431  1.00  1.93           N  
ATOM   1158  CA  GLN A  73      25.189  26.761 -26.397  1.00  1.93           C  
ATOM   1159  C   GLN A  73      25.040  27.386 -25.015  1.00  1.93           C  
ATOM   1160  O   GLN A  73      25.535  26.861 -24.025  1.00  1.93           O  
ATOM   1161  CB  GLN A  73      23.841  26.158 -26.813  1.00  1.93           C  
ATOM   1162  CG  GLN A  73      23.823  25.572 -28.206  1.00  1.93           C  
ATOM   1163  CD  GLN A  73      24.046  26.619 -29.264  1.00  1.93           C  
ATOM   1164  OE1 GLN A  73      23.280  27.584 -29.362  1.00  1.93           O  
ATOM   1165  NE2 GLN A  73      25.088  26.446 -30.065  1.00  1.93           N  
ATOM   1166  H   GLN A  73      26.004  24.835 -26.039  1.00  1.93           H  
ATOM   1167  HA  GLN A  73      25.451  27.553 -27.097  1.00  1.93           H  
ATOM   1168 1HB  GLN A  73      23.558  25.372 -26.105  1.00  1.93           H  
ATOM   1169 2HB  GLN A  73      23.070  26.921 -26.762  1.00  1.93           H  
ATOM   1170 1HG  GLN A  73      24.613  24.820 -28.279  1.00  1.93           H  
ATOM   1171 2HG  GLN A  73      22.854  25.114 -28.381  1.00  1.93           H  
ATOM   1172 1HE2 GLN A  73      25.282  27.114 -30.785  1.00  1.93           H  
ATOM   1173 2HE2 GLN A  73      25.682  25.650 -29.947  1.00  1.93           H  
ATOM   1174  N   GLU A  74      24.349  28.527 -24.961  1.00  1.67           N  
ATOM   1175  CA  GLU A  74      24.062  29.232 -23.706  1.00  1.67           C  
ATOM   1176  C   GLU A  74      23.204  28.404 -22.746  1.00  1.67           C  
ATOM   1177  O   GLU A  74      23.316  28.517 -21.521  1.00  1.67           O  
ATOM   1178  CB  GLU A  74      23.307  30.528 -24.007  1.00  1.67           C  
ATOM   1179  CG  GLU A  74      24.114  31.604 -24.726  1.00  1.67           C  
ATOM   1180  CD  GLU A  74      23.260  32.792 -25.101  1.00  1.67           C  
ATOM   1181  OE1 GLU A  74      22.047  32.688 -24.957  1.00  1.67           O  
ATOM   1182  OE2 GLU A  74      23.794  33.790 -25.529  1.00  1.67           O  
ATOM   1183  H   GLU A  74      24.003  28.915 -25.827  1.00  1.67           H  
ATOM   1184  HA  GLU A  74      25.008  29.461 -23.214  1.00  1.67           H  
ATOM   1185 1HB  GLU A  74      22.433  30.302 -24.618  1.00  1.67           H  
ATOM   1186 2HB  GLU A  74      22.946  30.955 -23.070  1.00  1.67           H  
ATOM   1187 1HG  GLU A  74      24.925  31.939 -24.080  1.00  1.67           H  
ATOM   1188 2HG  GLU A  74      24.552  31.176 -25.626  1.00  1.67           H  
ATOM   1189  N   LEU A  75      22.289  27.627 -23.317  1.00  1.49           N  
ATOM   1190  CA  LEU A  75      21.367  26.803 -22.547  1.00  1.49           C  
ATOM   1191  C   LEU A  75      21.651  25.325 -22.759  1.00  1.49           C  
ATOM   1192  O   LEU A  75      21.669  24.850 -23.897  1.00  1.49           O  
ATOM   1193  CB  LEU A  75      19.920  27.098 -22.932  1.00  1.49           C  
ATOM   1194  CG  LEU A  75      18.945  26.231 -22.230  1.00  1.49           C  
ATOM   1195  CD1 LEU A  75      18.985  26.541 -20.788  1.00  1.49           C  
ATOM   1196  CD2 LEU A  75      17.560  26.404 -22.763  1.00  1.49           C  
ATOM   1197  H   LEU A  75      22.256  27.589 -24.324  1.00  1.49           H  
ATOM   1198  HA  LEU A  75      21.500  27.022 -21.488  1.00  1.49           H  
ATOM   1199 1HB  LEU A  75      19.693  28.134 -22.690  1.00  1.49           H  
ATOM   1200 2HB  LEU A  75      19.800  26.950 -24.005  1.00  1.49           H  
ATOM   1201  HG  LEU A  75      19.250  25.221 -22.364  1.00  1.49           H  
ATOM   1202 1HD1 LEU A  75      18.315  25.899 -20.275  1.00  1.49           H  
ATOM   1203 2HD1 LEU A  75      19.986  26.397 -20.414  1.00  1.49           H  
ATOM   1204 3HD1 LEU A  75      18.687  27.563 -20.653  1.00  1.49           H  
ATOM   1205 1HD2 LEU A  75      16.921  25.745 -22.218  1.00  1.49           H  
ATOM   1206 2HD2 LEU A  75      17.223  27.431 -22.634  1.00  1.49           H  
ATOM   1207 3HD2 LEU A  75      17.543  26.138 -23.811  1.00  1.49           H  
ATOM   1208  N   THR A  76      21.856  24.601 -21.661  1.00  1.38           N  
ATOM   1209  CA  THR A  76      22.191  23.196 -21.743  1.00  1.38           C  
ATOM   1210  C   THR A  76      21.220  22.285 -20.997  1.00  1.38           C  
ATOM   1211  O   THR A  76      20.573  22.688 -20.029  1.00  1.38           O  
ATOM   1212  CB  THR A  76      23.617  23.016 -21.199  1.00  1.38           C  
ATOM   1213  OG1 THR A  76      23.654  23.434 -19.815  1.00  1.38           O  
ATOM   1214  CG2 THR A  76      24.599  23.874 -22.007  1.00  1.38           C  
ATOM   1215  H   THR A  76      21.824  25.049 -20.747  1.00  1.38           H  
ATOM   1216  HA  THR A  76      22.178  22.906 -22.781  1.00  1.38           H  
ATOM   1217  HB  THR A  76      23.902  21.965 -21.266  1.00  1.38           H  
ATOM   1218  HG1 THR A  76      23.342  24.364 -19.746  1.00  1.38           H  
ATOM   1219 1HG2 THR A  76      25.608  23.744 -21.614  1.00  1.38           H  
ATOM   1220 2HG2 THR A  76      24.572  23.571 -23.049  1.00  1.38           H  
ATOM   1221 3HG2 THR A  76      24.331  24.928 -21.937  1.00  1.38           H  
ATOM   1222  N   HIS A  77      21.150  21.026 -21.437  1.00  1.33           N  
ATOM   1223  CA  HIS A  77      20.303  20.021 -20.794  1.00  1.33           C  
ATOM   1224  C   HIS A  77      21.165  19.038 -20.014  1.00  1.33           C  
ATOM   1225  O   HIS A  77      22.250  18.657 -20.463  1.00  1.33           O  
ATOM   1226  CB  HIS A  77      19.457  19.268 -21.826  1.00  1.33           C  
ATOM   1227  CG  HIS A  77      18.461  18.292 -21.236  1.00  1.33           C  
ATOM   1228  ND1 HIS A  77      18.818  17.036 -20.805  1.00  1.33           N  
ATOM   1229  CD2 HIS A  77      17.130  18.392 -21.020  1.00  1.33           C  
ATOM   1230  CE1 HIS A  77      17.750  16.412 -20.341  1.00  1.33           C  
ATOM   1231  NE2 HIS A  77      16.716  17.205 -20.473  1.00  1.33           N  
ATOM   1232  H   HIS A  77      21.704  20.759 -22.234  1.00  1.33           H  
ATOM   1233  HA  HIS A  77      19.625  20.502 -20.094  1.00  1.33           H  
ATOM   1234 1HB  HIS A  77      18.910  19.975 -22.435  1.00  1.33           H  
ATOM   1235 2HB  HIS A  77      20.115  18.713 -22.488  1.00  1.33           H  
ATOM   1236  HD1 HIS A  77      19.738  16.652 -20.816  1.00  1.33           H  
ATOM   1237  HD2 HIS A  77      16.410  19.167 -21.196  1.00  1.33           H  
ATOM   1238  HE1 HIS A  77      17.828  15.409 -19.945  1.00  1.33           H  
ATOM   1239  N   HIS A  78      20.665  18.635 -18.851  1.00  1.31           N  
ATOM   1240  CA  HIS A  78      21.336  17.740 -17.928  1.00  1.31           C  
ATOM   1241  C   HIS A  78      20.384  16.675 -17.403  1.00  1.31           C  
ATOM   1242  O   HIS A  78      19.182  16.897 -17.289  1.00  1.31           O  
ATOM   1243  CB  HIS A  78      21.872  18.577 -16.757  1.00  1.31           C  
ATOM   1244  CG  HIS A  78      22.845  19.599 -17.223  1.00  1.31           C  
ATOM   1245  ND1 HIS A  78      24.203  19.362 -17.314  1.00  1.31           N  
ATOM   1246  CD2 HIS A  78      22.644  20.841 -17.707  1.00  1.31           C  
ATOM   1247  CE1 HIS A  78      24.791  20.428 -17.832  1.00  1.31           C  
ATOM   1248  NE2 HIS A  78      23.862  21.326 -18.085  1.00  1.31           N  
ATOM   1249  H   HIS A  78      19.765  19.006 -18.570  1.00  1.31           H  
ATOM   1250  HA  HIS A  78      22.167  17.242 -18.425  1.00  1.31           H  
ATOM   1251 1HB  HIS A  78      21.038  19.086 -16.257  1.00  1.31           H  
ATOM   1252 2HB  HIS A  78      22.355  17.931 -16.026  1.00  1.31           H  
ATOM   1253  HD2 HIS A  78      21.682  21.351 -17.815  1.00  1.31           H  
ATOM   1254  HE1 HIS A  78      25.854  20.537 -18.038  1.00  1.31           H  
ATOM   1255  HE2 HIS A  78      23.989  22.235 -18.521  1.00  1.31           H  
ATOM   1256  N   LEU A  79      20.912  15.510 -17.080  1.00  1.31           N  
ATOM   1257  CA  LEU A  79      20.074  14.500 -16.461  1.00  1.31           C  
ATOM   1258  C   LEU A  79      20.949  13.685 -15.528  1.00  1.31           C  
ATOM   1259  O   LEU A  79      22.012  13.210 -15.924  1.00  1.31           O  
ATOM   1260  CB  LEU A  79      19.398  13.618 -17.519  1.00  1.31           C  
ATOM   1261  CG  LEU A  79      18.436  12.566 -16.969  1.00  1.31           C  
ATOM   1262  CD1 LEU A  79      17.284  13.298 -16.315  1.00  1.31           C  
ATOM   1263  CD2 LEU A  79      17.924  11.695 -18.089  1.00  1.31           C  
ATOM   1264  H   LEU A  79      21.898  15.340 -17.221  1.00  1.31           H  
ATOM   1265  HA  LEU A  79      19.304  14.990 -15.866  1.00  1.31           H  
ATOM   1266 1HB  LEU A  79      18.841  14.254 -18.194  1.00  1.31           H  
ATOM   1267 2HB  LEU A  79      20.168  13.097 -18.089  1.00  1.31           H  
ATOM   1268  HG  LEU A  79      18.941  11.949 -16.218  1.00  1.31           H  
ATOM   1269 1HD1 LEU A  79      16.576  12.594 -15.909  1.00  1.31           H  
ATOM   1270 2HD1 LEU A  79      17.663  13.927 -15.512  1.00  1.31           H  
ATOM   1271 3HD1 LEU A  79      16.786  13.922 -17.060  1.00  1.31           H  
ATOM   1272 1HD2 LEU A  79      17.226  10.963 -17.703  1.00  1.31           H  
ATOM   1273 2HD2 LEU A  79      17.418  12.318 -18.815  1.00  1.31           H  
ATOM   1274 3HD2 LEU A  79      18.761  11.186 -18.554  1.00  1.31           H  
ATOM   1275  N   GLU A  80      20.534  13.562 -14.280  1.00  1.31           N  
ATOM   1276  CA  GLU A  80      21.324  12.820 -13.314  1.00  1.31           C  
ATOM   1277  C   GLU A  80      21.083  11.329 -13.489  1.00  1.31           C  
ATOM   1278  O   GLU A  80      19.945  10.880 -13.427  1.00  1.31           O  
ATOM   1279  CB  GLU A  80      20.929  13.252 -11.901  1.00  1.31           C  
ATOM   1280  CG  GLU A  80      21.239  14.722 -11.578  1.00  1.31           C  
ATOM   1281  CD  GLU A  80      20.790  15.148 -10.185  1.00  1.31           C  
ATOM   1282  OE1 GLU A  80      19.607  15.103  -9.916  1.00  1.31           O  
ATOM   1283  OE2 GLU A  80      21.631  15.533  -9.403  1.00  1.31           O  
ATOM   1284  H   GLU A  80      19.658  13.977 -14.001  1.00  1.31           H  
ATOM   1285  HA  GLU A  80      22.380  13.027 -13.481  1.00  1.31           H  
ATOM   1286 1HB  GLU A  80      19.861  13.092 -11.755  1.00  1.31           H  
ATOM   1287 2HB  GLU A  80      21.453  12.629 -11.171  1.00  1.31           H  
ATOM   1288 1HG  GLU A  80      22.313  14.880 -11.664  1.00  1.31           H  
ATOM   1289 2HG  GLU A  80      20.748  15.354 -12.320  1.00  1.31           H  
ATOM   1290  N   GLU A  81      22.158  10.555 -13.649  1.00  1.30           N  
ATOM   1291  CA  GLU A  81      22.021   9.109 -13.856  1.00  1.30           C  
ATOM   1292  C   GLU A  81      21.360   8.425 -12.667  1.00  1.30           C  
ATOM   1293  O   GLU A  81      20.607   7.462 -12.831  1.00  1.30           O  
ATOM   1294  CB  GLU A  81      23.395   8.473 -14.097  1.00  1.30           C  
ATOM   1295  CG  GLU A  81      24.040   8.842 -15.432  1.00  1.30           C  
ATOM   1296  CD  GLU A  81      25.425   8.256 -15.616  1.00  1.30           C  
ATOM   1297  OE1 GLU A  81      25.944   7.691 -14.682  1.00  1.30           O  
ATOM   1298  OE2 GLU A  81      25.959   8.379 -16.694  1.00  1.30           O  
ATOM   1299  H   GLU A  81      23.070  10.983 -13.680  1.00  1.30           H  
ATOM   1300  HA  GLU A  81      21.396   8.944 -14.734  1.00  1.30           H  
ATOM   1301 1HB  GLU A  81      24.077   8.769 -13.299  1.00  1.30           H  
ATOM   1302 2HB  GLU A  81      23.301   7.387 -14.059  1.00  1.30           H  
ATOM   1303 1HG  GLU A  81      23.397   8.487 -16.237  1.00  1.30           H  
ATOM   1304 2HG  GLU A  81      24.094   9.928 -15.503  1.00  1.30           H  
ATOM   1305  N   ARG A  82      21.671   8.925 -11.476  1.00  1.27           N  
ATOM   1306  CA  ARG A  82      21.168   8.397 -10.220  1.00  1.27           C  
ATOM   1307  C   ARG A  82      20.957   9.518  -9.216  1.00  1.27           C  
ATOM   1308  O   ARG A  82      21.814  10.390  -9.052  1.00  1.27           O  
ATOM   1309  CB  ARG A  82      22.114   7.367  -9.627  1.00  1.27           C  
ATOM   1310  CG  ARG A  82      21.647   6.748  -8.304  1.00  1.27           C  
ATOM   1311  CD  ARG A  82      22.609   5.727  -7.797  1.00  1.27           C  
ATOM   1312  NE  ARG A  82      22.171   5.150  -6.537  1.00  1.27           N  
ATOM   1313  CZ  ARG A  82      22.455   5.632  -5.318  1.00  1.27           C  
ATOM   1314  NH1 ARG A  82      23.185   6.717  -5.169  1.00  1.27           N  
ATOM   1315  NH2 ARG A  82      21.982   4.989  -4.273  1.00  1.27           N  
ATOM   1316  H   ARG A  82      22.286   9.723 -11.449  1.00  1.27           H  
ATOM   1317  HA  ARG A  82      20.216   7.916 -10.407  1.00  1.27           H  
ATOM   1318 1HB  ARG A  82      22.244   6.552 -10.337  1.00  1.27           H  
ATOM   1319 2HB  ARG A  82      23.090   7.819  -9.461  1.00  1.27           H  
ATOM   1320 1HG  ARG A  82      21.553   7.523  -7.543  1.00  1.27           H  
ATOM   1321 2HG  ARG A  82      20.674   6.266  -8.451  1.00  1.27           H  
ATOM   1322 1HD  ARG A  82      22.691   4.921  -8.527  1.00  1.27           H  
ATOM   1323 2HD  ARG A  82      23.584   6.184  -7.646  1.00  1.27           H  
ATOM   1324  HE  ARG A  82      21.595   4.300  -6.558  1.00  1.27           H  
ATOM   1325 1HH1 ARG A  82      23.542   7.199  -5.981  1.00  1.27           H  
ATOM   1326 2HH1 ARG A  82      23.387   7.065  -4.244  1.00  1.27           H  
ATOM   1327 1HH2 ARG A  82      21.424   4.140  -4.447  1.00  1.27           H  
ATOM   1328 2HH2 ARG A  82      22.168   5.315  -3.339  1.00  1.27           H  
ATOM   1329  N   ALA A  83      19.830   9.462  -8.520  1.00  1.25           N  
ATOM   1330  CA  ALA A  83      19.487  10.443  -7.509  1.00  1.25           C  
ATOM   1331  C   ALA A  83      18.817   9.780  -6.318  1.00  1.25           C  
ATOM   1332  O   ALA A  83      18.243   8.698  -6.416  1.00  1.25           O  
ATOM   1333  CB  ALA A  83      18.558  11.490  -8.103  1.00  1.25           C  
ATOM   1334  H   ALA A  83      19.162   8.729  -8.745  1.00  1.25           H  
ATOM   1335  HA  ALA A  83      20.402  10.920  -7.163  1.00  1.25           H  
ATOM   1336 1HB  ALA A  83      18.316  12.234  -7.344  1.00  1.25           H  
ATOM   1337 2HB  ALA A  83      19.054  11.982  -8.948  1.00  1.25           H  
ATOM   1338 3HB  ALA A  83      17.644  11.013  -8.446  1.00  1.25           H  
ATOM   1339  N   VAL A  84      18.899  10.426  -5.175  1.00  1.22           N  
ATOM   1340  CA  VAL A  84      18.240   9.922  -3.984  1.00  1.22           C  
ATOM   1341  C   VAL A  84      16.771  10.267  -4.036  1.00  1.22           C  
ATOM   1342  O   VAL A  84      16.429  11.403  -4.349  1.00  1.22           O  
ATOM   1343  CB  VAL A  84      18.887  10.553  -2.741  1.00  1.22           C  
ATOM   1344  CG1 VAL A  84      18.153  10.137  -1.485  1.00  1.22           C  
ATOM   1345  CG2 VAL A  84      20.339  10.123  -2.683  1.00  1.22           C  
ATOM   1346  H   VAL A  84      19.407  11.298  -5.128  1.00  1.22           H  
ATOM   1347  HA  VAL A  84      18.352   8.837  -3.941  1.00  1.22           H  
ATOM   1348  HB  VAL A  84      18.824  11.638  -2.814  1.00  1.22           H  
ATOM   1349 1HG1 VAL A  84      18.623  10.598  -0.619  1.00  1.22           H  
ATOM   1350 2HG1 VAL A  84      17.116  10.461  -1.544  1.00  1.22           H  
ATOM   1351 3HG1 VAL A  84      18.187   9.053  -1.383  1.00  1.22           H  
ATOM   1352 1HG2 VAL A  84      20.818  10.573  -1.813  1.00  1.22           H  
ATOM   1353 2HG2 VAL A  84      20.391   9.037  -2.607  1.00  1.22           H  
ATOM   1354 3HG2 VAL A  84      20.851  10.449  -3.589  1.00  1.22           H  
ATOM   1355  N   TYR A  85      15.890   9.302  -3.797  1.00  1.19           N  
ATOM   1356  CA  TYR A  85      14.479   9.640  -3.805  1.00  1.19           C  
ATOM   1357  C   TYR A  85      14.185  10.657  -2.717  1.00  1.19           C  
ATOM   1358  O   TYR A  85      14.550  10.458  -1.556  1.00  1.19           O  
ATOM   1359  CB  TYR A  85      13.660   8.386  -3.629  1.00  1.19           C  
ATOM   1360  CG  TYR A  85      12.215   8.582  -3.578  1.00  1.19           C  
ATOM   1361  CD1 TYR A  85      11.537   8.893  -4.714  1.00  1.19           C  
ATOM   1362  CD2 TYR A  85      11.546   8.419  -2.383  1.00  1.19           C  
ATOM   1363  CE1 TYR A  85      10.197   9.061  -4.667  1.00  1.19           C  
ATOM   1364  CE2 TYR A  85      10.195   8.577  -2.342  1.00  1.19           C  
ATOM   1365  CZ  TYR A  85       9.525   8.898  -3.466  1.00  1.19           C  
ATOM   1366  OH  TYR A  85       8.181   9.052  -3.426  1.00  1.19           O  
ATOM   1367  H   TYR A  85      16.167   8.342  -3.574  1.00  1.19           H  
ATOM   1368  HA  TYR A  85      14.233  10.096  -4.763  1.00  1.19           H  
ATOM   1369 1HB  TYR A  85      13.886   7.705  -4.435  1.00  1.19           H  
ATOM   1370 2HB  TYR A  85      13.956   7.912  -2.703  1.00  1.19           H  
ATOM   1371  HD1 TYR A  85      12.073   9.015  -5.645  1.00  1.19           H  
ATOM   1372  HD2 TYR A  85      12.095   8.160  -1.480  1.00  1.19           H  
ATOM   1373  HE1 TYR A  85       9.661   9.316  -5.566  1.00  1.19           H  
ATOM   1374  HE2 TYR A  85       9.648   8.447  -1.418  1.00  1.19           H  
ATOM   1375  HH  TYR A  85       7.891   9.349  -2.518  1.00  1.19           H  
ATOM   1376  N   ILE A  86      13.494  11.729  -3.080  1.00  1.15           N  
ATOM   1377  CA  ILE A  86      13.184  12.781  -2.127  1.00  1.15           C  
ATOM   1378  C   ILE A  86      11.723  12.765  -1.713  1.00  1.15           C  
ATOM   1379  O   ILE A  86      10.833  12.731  -2.562  1.00  1.15           O  
ATOM   1380  CB  ILE A  86      13.533  14.152  -2.716  1.00  1.15           C  
ATOM   1381  CG1 ILE A  86      14.986  14.151  -3.171  1.00  1.15           C  
ATOM   1382  CG2 ILE A  86      13.294  15.260  -1.707  1.00  1.15           C  
ATOM   1383  CD1 ILE A  86      15.983  13.826  -2.073  1.00  1.15           C  
ATOM   1384  H   ILE A  86      13.211  11.829  -4.043  1.00  1.15           H  
ATOM   1385  HA  ILE A  86      13.789  12.629  -1.236  1.00  1.15           H  
ATOM   1386  HB  ILE A  86      12.916  14.325  -3.592  1.00  1.15           H  
ATOM   1387 1HG1 ILE A  86      15.100  13.429  -3.971  1.00  1.15           H  
ATOM   1388 2HG1 ILE A  86      15.225  15.132  -3.564  1.00  1.15           H  
ATOM   1389 1HG2 ILE A  86      13.538  16.210  -2.167  1.00  1.15           H  
ATOM   1390 2HG2 ILE A  86      12.252  15.264  -1.404  1.00  1.15           H  
ATOM   1391 3HG2 ILE A  86      13.920  15.105  -0.831  1.00  1.15           H  
ATOM   1392 1HD1 ILE A  86      16.993  13.850  -2.484  1.00  1.15           H  
ATOM   1393 2HD1 ILE A  86      15.898  14.558  -1.273  1.00  1.15           H  
ATOM   1394 3HD1 ILE A  86      15.784  12.837  -1.677  1.00  1.15           H  
ATOM   1395  N   LYS A  87      11.497  12.791  -0.404  1.00  1.11           N  
ATOM   1396  CA  LYS A  87      10.152  12.787   0.157  1.00  1.11           C  
ATOM   1397  C   LYS A  87       9.777  14.138   0.743  1.00  1.11           C  
ATOM   1398  O   LYS A  87      10.637  14.840   1.287  1.00  1.11           O  
ATOM   1399  CB  LYS A  87      10.046  11.733   1.258  1.00  1.11           C  
ATOM   1400  CG  LYS A  87      10.174  10.315   0.797  1.00  1.11           C  
ATOM   1401  CD  LYS A  87      10.054   9.352   1.963  1.00  1.11           C  
ATOM   1402  CE  LYS A  87      10.031   7.911   1.493  1.00  1.11           C  
ATOM   1403  NZ  LYS A  87       9.953   6.957   2.620  1.00  1.11           N  
ATOM   1404  H   LYS A  87      12.289  12.811   0.222  1.00  1.11           H  
ATOM   1405  HA  LYS A  87       9.447  12.555  -0.636  1.00  1.11           H  
ATOM   1406 1HB  LYS A  87      10.804  11.916   2.017  1.00  1.11           H  
ATOM   1407 2HB  LYS A  87       9.071  11.825   1.738  1.00  1.11           H  
ATOM   1408 1HG  LYS A  87       9.368  10.119   0.096  1.00  1.11           H  
ATOM   1409 2HG  LYS A  87      11.126  10.170   0.286  1.00  1.11           H  
ATOM   1410 1HD  LYS A  87      10.888   9.498   2.649  1.00  1.11           H  
ATOM   1411 2HD  LYS A  87       9.125   9.558   2.496  1.00  1.11           H  
ATOM   1412 1HE  LYS A  87       9.146   7.773   0.871  1.00  1.11           H  
ATOM   1413 2HE  LYS A  87      10.917   7.695   0.901  1.00  1.11           H  
ATOM   1414 1HZ  LYS A  87       9.888   6.021   2.234  1.00  1.11           H  
ATOM   1415 2HZ  LYS A  87      10.762   7.035   3.215  1.00  1.11           H  
ATOM   1416 3HZ  LYS A  87       9.116   7.137   3.156  1.00  1.11           H  
ATOM   1417  N   GLY A  88       8.492  14.488   0.678  1.00  1.05           N  
ATOM   1418  CA  GLY A  88       8.058  15.736   1.311  1.00  1.05           C  
ATOM   1419  C   GLY A  88       7.011  16.525   0.526  1.00  1.05           C  
ATOM   1420  O   GLY A  88       6.389  16.024  -0.411  1.00  1.05           O  
ATOM   1421  H   GLY A  88       7.821  13.871   0.196  1.00  1.05           H  
ATOM   1422 1HA  GLY A  88       7.661  15.509   2.299  1.00  1.05           H  
ATOM   1423 2HA  GLY A  88       8.924  16.367   1.479  1.00  1.05           H  
ATOM   1424  N   LYS A  89       6.804  17.771   0.950  1.00  1.00           N  
ATOM   1425  CA  LYS A  89       5.797  18.644   0.350  1.00  1.00           C  
ATOM   1426  C   LYS A  89       6.430  19.650  -0.608  1.00  1.00           C  
ATOM   1427  O   LYS A  89       7.415  20.305  -0.273  1.00  1.00           O  
ATOM   1428  CB  LYS A  89       5.031  19.397   1.446  1.00  1.00           C  
ATOM   1429  CG  LYS A  89       3.864  20.250   0.951  1.00  1.00           C  
ATOM   1430  CD  LYS A  89       3.177  20.981   2.106  1.00  1.00           C  
ATOM   1431  CE  LYS A  89       1.925  21.729   1.652  1.00  1.00           C  
ATOM   1432  NZ  LYS A  89       1.368  22.574   2.718  1.00  1.00           N  
ATOM   1433  H   LYS A  89       7.394  18.121   1.707  1.00  1.00           H  
ATOM   1434  HA  LYS A  89       5.095  18.034  -0.219  1.00  1.00           H  
ATOM   1435 1HB  LYS A  89       4.639  18.682   2.169  1.00  1.00           H  
ATOM   1436 2HB  LYS A  89       5.720  20.056   1.978  1.00  1.00           H  
ATOM   1437 1HG  LYS A  89       4.243  20.996   0.258  1.00  1.00           H  
ATOM   1438 2HG  LYS A  89       3.140  19.626   0.430  1.00  1.00           H  
ATOM   1439 1HD  LYS A  89       2.904  20.268   2.884  1.00  1.00           H  
ATOM   1440 2HD  LYS A  89       3.870  21.713   2.533  1.00  1.00           H  
ATOM   1441 1HE  LYS A  89       2.154  22.359   0.814  1.00  1.00           H  
ATOM   1442 2HE  LYS A  89       1.172  20.998   1.359  1.00  1.00           H  
ATOM   1443 1HZ  LYS A  89       0.507  23.041   2.367  1.00  1.00           H  
ATOM   1444 2HZ  LYS A  89       1.138  22.032   3.526  1.00  1.00           H  
ATOM   1445 3HZ  LYS A  89       2.105  23.273   2.936  1.00  1.00           H  
ATOM   1446  N   LEU A  90       5.905  19.779  -1.817  1.00  0.95           N  
ATOM   1447  CA  LEU A  90       6.475  20.801  -2.687  1.00  0.95           C  
ATOM   1448  C   LEU A  90       6.206  22.190  -2.141  1.00  0.95           C  
ATOM   1449  O   LEU A  90       5.101  22.488  -1.682  1.00  0.95           O  
ATOM   1450  CB  LEU A  90       5.957  20.700  -4.125  1.00  0.95           C  
ATOM   1451  CG  LEU A  90       6.455  19.524  -4.928  1.00  0.95           C  
ATOM   1452  CD1 LEU A  90       5.701  19.445  -6.246  1.00  0.95           C  
ATOM   1453  CD2 LEU A  90       7.938  19.755  -5.188  1.00  0.95           C  
ATOM   1454  H   LEU A  90       5.118  19.218  -2.111  1.00  0.95           H  
ATOM   1455  HA  LEU A  90       7.547  20.655  -2.722  1.00  0.95           H  
ATOM   1456 1HB  LEU A  90       4.880  20.667  -4.114  1.00  0.95           H  
ATOM   1457 2HB  LEU A  90       6.265  21.607  -4.660  1.00  0.95           H  
ATOM   1458  HG  LEU A  90       6.305  18.596  -4.374  1.00  0.95           H  
ATOM   1459 1HD1 LEU A  90       6.075  18.604  -6.836  1.00  0.95           H  
ATOM   1460 2HD1 LEU A  90       4.641  19.308  -6.046  1.00  0.95           H  
ATOM   1461 3HD1 LEU A  90       5.849  20.373  -6.805  1.00  0.95           H  
ATOM   1462 1HD2 LEU A  90       8.351  18.933  -5.772  1.00  0.95           H  
ATOM   1463 2HD2 LEU A  90       8.065  20.683  -5.726  1.00  0.95           H  
ATOM   1464 3HD2 LEU A  90       8.448  19.836  -4.252  1.00  0.95           H  
ATOM   1465  N   LEU A  91       7.191  23.059  -2.251  1.00  0.91           N  
ATOM   1466  CA  LEU A  91       7.042  24.439  -1.823  1.00  0.91           C  
ATOM   1467  C   LEU A  91       5.857  25.069  -2.558  1.00  0.91           C  
ATOM   1468  O   LEU A  91       5.067  25.809  -1.961  1.00  0.91           O  
ATOM   1469  CB  LEU A  91       8.343  25.183  -2.072  1.00  0.91           C  
ATOM   1470  CG  LEU A  91       8.438  26.618  -1.603  1.00  0.91           C  
ATOM   1471  CD1 LEU A  91       8.245  26.709  -0.092  1.00  0.91           C  
ATOM   1472  CD2 LEU A  91       9.783  27.162  -1.997  1.00  0.91           C  
ATOM   1473  H   LEU A  91       8.079  22.740  -2.637  1.00  0.91           H  
ATOM   1474  HA  LEU A  91       6.834  24.453  -0.754  1.00  0.91           H  
ATOM   1475 1HB  LEU A  91       9.151  24.629  -1.637  1.00  0.91           H  
ATOM   1476 2HB  LEU A  91       8.507  25.182  -3.130  1.00  0.91           H  
ATOM   1477  HG  LEU A  91       7.679  27.184  -2.071  1.00  0.91           H  
ATOM   1478 1HD1 LEU A  91       8.312  27.755   0.217  1.00  0.91           H  
ATOM   1479 2HD1 LEU A  91       7.262  26.310   0.182  1.00  0.91           H  
ATOM   1480 3HD1 LEU A  91       9.015  26.139   0.410  1.00  0.91           H  
ATOM   1481 1HD2 LEU A  91       9.857  28.193  -1.678  1.00  0.91           H  
ATOM   1482 2HD2 LEU A  91      10.567  26.577  -1.529  1.00  0.91           H  
ATOM   1483 3HD2 LEU A  91       9.887  27.101  -3.066  1.00  0.91           H  
ATOM   1484  N   SER A  92       5.666  24.704  -3.831  1.00  0.88           N  
ATOM   1485  CA  SER A  92       4.521  25.224  -4.572  1.00  0.88           C  
ATOM   1486  C   SER A  92       3.188  24.850  -3.925  1.00  0.88           C  
ATOM   1487  O   SER A  92       2.193  25.555  -4.104  1.00  0.88           O  
ATOM   1488  CB  SER A  92       4.502  24.681  -5.989  1.00  0.88           C  
ATOM   1489  OG  SER A  92       4.286  23.297  -5.999  1.00  0.88           O  
ATOM   1490  H   SER A  92       6.363  24.111  -4.288  1.00  0.88           H  
ATOM   1491  HA  SER A  92       4.597  26.309  -4.594  1.00  0.88           H  
ATOM   1492 1HB  SER A  92       3.706  25.168  -6.545  1.00  0.88           H  
ATOM   1493 2HB  SER A  92       5.429  24.912  -6.485  1.00  0.88           H  
ATOM   1494  HG  SER A  92       3.551  23.141  -5.396  1.00  0.88           H  
ATOM   1495  N   CYS A  93       3.137  23.755  -3.163  1.00  0.86           N  
ATOM   1496  CA  CYS A  93       1.882  23.386  -2.543  1.00  0.86           C  
ATOM   1497  C   CYS A  93       1.606  24.375  -1.423  1.00  0.86           C  
ATOM   1498  O   CYS A  93       0.470  24.795  -1.235  1.00  0.86           O  
ATOM   1499  CB  CYS A  93       1.917  21.958  -2.012  1.00  0.86           C  
ATOM   1500  SG  CYS A  93       2.017  20.689  -3.292  1.00  0.86           S  
ATOM   1501  H   CYS A  93       3.967  23.209  -2.964  1.00  0.86           H  
ATOM   1502  HA  CYS A  93       1.083  23.458  -3.284  1.00  0.86           H  
ATOM   1503 1HB  CYS A  93       2.770  21.844  -1.372  1.00  0.86           H  
ATOM   1504 2HB  CYS A  93       1.025  21.770  -1.415  1.00  0.86           H  
ATOM   1505  HG  CYS A  93       0.887  21.033  -3.906  1.00  0.86           H  
ATOM   1506  N   ASP A  94       2.663  24.800  -0.696  1.00  0.85           N  
ATOM   1507  CA  ASP A  94       2.429  25.797   0.366  1.00  0.85           C  
ATOM   1508  C   ASP A  94       1.846  27.074  -0.234  1.00  0.85           C  
ATOM   1509  O   ASP A  94       0.903  27.659   0.311  1.00  0.85           O  
ATOM   1510  CB  ASP A  94       3.715  26.197   1.121  1.00  0.85           C  
ATOM   1511  CG  ASP A  94       4.313  25.234   2.196  1.00  0.85           C  
ATOM   1512  OD1 ASP A  94       3.661  24.304   2.676  1.00  0.85           O  
ATOM   1513  OD2 ASP A  94       5.465  25.493   2.554  1.00  0.85           O  
ATOM   1514  H   ASP A  94       3.590  24.417  -0.903  1.00  0.85           H  
ATOM   1515  HA  ASP A  94       1.713  25.390   1.076  1.00  0.85           H  
ATOM   1516 1HB  ASP A  94       4.496  26.375   0.387  1.00  0.85           H  
ATOM   1517 2HB  ASP A  94       3.535  27.156   1.607  1.00  0.85           H  
ATOM   1518  N   PHE A  95       2.367  27.468  -1.389  1.00  0.86           N  
ATOM   1519  CA  PHE A  95       1.875  28.678  -2.040  1.00  0.86           C  
ATOM   1520  C   PHE A  95       0.404  28.575  -2.332  1.00  0.86           C  
ATOM   1521  O   PHE A  95      -0.371  29.485  -2.013  1.00  0.86           O  
ATOM   1522  CB  PHE A  95       2.547  28.907  -3.365  1.00  0.86           C  
ATOM   1523  CG  PHE A  95       2.029  30.099  -4.094  1.00  0.86           C  
ATOM   1524  CD1 PHE A  95       2.460  31.356  -3.749  1.00  0.86           C  
ATOM   1525  CD2 PHE A  95       1.142  29.972  -5.149  1.00  0.86           C  
ATOM   1526  CE1 PHE A  95       2.053  32.446  -4.439  1.00  0.86           C  
ATOM   1527  CE2 PHE A  95       0.721  31.081  -5.845  1.00  0.86           C  
ATOM   1528  CZ  PHE A  95       1.177  32.302  -5.505  1.00  0.86           C  
ATOM   1529  H   PHE A  95       3.143  26.929  -1.783  1.00  0.86           H  
ATOM   1530  HA  PHE A  95       2.054  29.529  -1.385  1.00  0.86           H  
ATOM   1531 1HB  PHE A  95       3.581  29.020  -3.239  1.00  0.86           H  
ATOM   1532 2HB  PHE A  95       2.401  28.042  -3.995  1.00  0.86           H  
ATOM   1533  HD1 PHE A  95       3.141  31.471  -2.927  1.00  0.86           H  
ATOM   1534  HD2 PHE A  95       0.792  28.982  -5.437  1.00  0.86           H  
ATOM   1535  HE1 PHE A  95       2.424  33.432  -4.154  1.00  0.86           H  
ATOM   1536  HE2 PHE A  95       0.041  30.986  -6.680  1.00  0.86           H  
ATOM   1537  HZ  PHE A  95       0.848  33.173  -6.071  1.00  0.86           H  
ATOM   1538  N   ILE A  96       0.026  27.463  -2.956  1.00  0.87           N  
ATOM   1539  CA  ILE A  96      -1.337  27.221  -3.365  1.00  0.87           C  
ATOM   1540  C   ILE A  96      -2.235  27.179  -2.137  1.00  0.87           C  
ATOM   1541  O   ILE A  96      -3.296  27.803  -2.118  1.00  0.87           O  
ATOM   1542  CB  ILE A  96      -1.437  25.936  -4.192  1.00  0.87           C  
ATOM   1543  CG1 ILE A  96      -0.685  26.135  -5.514  1.00  0.87           C  
ATOM   1544  CG2 ILE A  96      -2.882  25.627  -4.476  1.00  0.87           C  
ATOM   1545  CD1 ILE A  96      -0.457  24.873  -6.288  1.00  0.87           C  
ATOM   1546  H   ILE A  96       0.733  26.754  -3.175  1.00  0.87           H  
ATOM   1547  HA  ILE A  96      -1.655  28.041  -4.004  1.00  0.87           H  
ATOM   1548  HB  ILE A  96      -0.968  25.112  -3.647  1.00  0.87           H  
ATOM   1549 1HG1 ILE A  96      -1.243  26.816  -6.135  1.00  0.87           H  
ATOM   1550 2HG1 ILE A  96       0.280  26.582  -5.298  1.00  0.87           H  
ATOM   1551 1HG2 ILE A  96      -2.953  24.719  -5.071  1.00  0.87           H  
ATOM   1552 2HG2 ILE A  96      -3.419  25.490  -3.536  1.00  0.87           H  
ATOM   1553 3HG2 ILE A  96      -3.313  26.454  -5.029  1.00  0.87           H  
ATOM   1554 1HD1 ILE A  96       0.085  25.107  -7.199  1.00  0.87           H  
ATOM   1555 2HD1 ILE A  96       0.130  24.180  -5.684  1.00  0.87           H  
ATOM   1556 3HD1 ILE A  96      -1.414  24.422  -6.541  1.00  0.87           H  
ATOM   1557  N   ASP A  97      -1.797  26.489  -1.076  1.00  0.89           N  
ATOM   1558  CA  ASP A  97      -2.600  26.430   0.141  1.00  0.89           C  
ATOM   1559  C   ASP A  97      -2.894  27.832   0.673  1.00  0.89           C  
ATOM   1560  O   ASP A  97      -4.004  28.099   1.133  1.00  0.89           O  
ATOM   1561  CB  ASP A  97      -1.903  25.606   1.243  1.00  0.89           C  
ATOM   1562  CG  ASP A  97      -1.923  24.058   1.024  1.00  0.89           C  
ATOM   1563  OD1 ASP A  97      -2.677  23.596   0.198  1.00  0.89           O  
ATOM   1564  OD2 ASP A  97      -1.173  23.351   1.702  1.00  0.89           O  
ATOM   1565  H   ASP A  97      -0.913  25.991  -1.123  1.00  0.89           H  
ATOM   1566  HA  ASP A  97      -3.548  25.949  -0.097  1.00  0.89           H  
ATOM   1567 1HB  ASP A  97      -0.863  25.931   1.314  1.00  0.89           H  
ATOM   1568 2HB  ASP A  97      -2.374  25.828   2.198  1.00  0.89           H  
ATOM   1569  N   ILE A  98      -1.933  28.754   0.571  1.00  0.92           N  
ATOM   1570  CA  ILE A  98      -2.193  30.116   1.020  1.00  0.92           C  
ATOM   1571  C   ILE A  98      -3.206  30.846   0.148  1.00  0.92           C  
ATOM   1572  O   ILE A  98      -4.237  31.313   0.625  1.00  0.92           O  
ATOM   1573  CB  ILE A  98      -0.888  30.948   1.012  1.00  0.92           C  
ATOM   1574  CG1 ILE A  98       0.069  30.429   2.076  1.00  0.92           C  
ATOM   1575  CG2 ILE A  98      -1.206  32.456   1.194  1.00  0.92           C  
ATOM   1576  CD1 ILE A  98       1.462  30.966   1.920  1.00  0.92           C  
ATOM   1577  H   ILE A  98      -1.011  28.500   0.209  1.00  0.92           H  
ATOM   1578  HA  ILE A  98      -2.581  30.074   2.035  1.00  0.92           H  
ATOM   1579  HB  ILE A  98      -0.389  30.816   0.061  1.00  0.92           H  
ATOM   1580 1HG1 ILE A  98      -0.302  30.718   3.060  1.00  0.92           H  
ATOM   1581 2HG1 ILE A  98       0.105  29.342   2.024  1.00  0.92           H  
ATOM   1582 1HG2 ILE A  98      -0.280  33.028   1.169  1.00  0.92           H  
ATOM   1583 2HG2 ILE A  98      -1.856  32.804   0.399  1.00  0.92           H  
ATOM   1584 3HG2 ILE A  98      -1.702  32.603   2.146  1.00  0.92           H  
ATOM   1585 1HD1 ILE A  98       2.101  30.562   2.705  1.00  0.92           H  
ATOM   1586 2HD1 ILE A  98       1.841  30.659   0.945  1.00  0.92           H  
ATOM   1587 3HD1 ILE A  98       1.453  32.054   1.986  1.00  0.92           H  
ATOM   1588  N   VAL A  99      -2.948  30.904  -1.147  1.00  0.97           N  
ATOM   1589  CA  VAL A  99      -3.791  31.714  -2.021  1.00  0.97           C  
ATOM   1590  C   VAL A  99      -5.184  31.159  -2.296  1.00  0.97           C  
ATOM   1591  O   VAL A  99      -6.100  31.920  -2.629  1.00  0.97           O  
ATOM   1592  CB  VAL A  99      -3.041  32.005  -3.311  1.00  0.97           C  
ATOM   1593  CG1 VAL A  99      -1.802  32.732  -2.991  1.00  0.97           C  
ATOM   1594  CG2 VAL A  99      -2.723  30.793  -4.003  1.00  0.97           C  
ATOM   1595  H   VAL A  99      -2.121  30.427  -1.512  1.00  0.97           H  
ATOM   1596  HA  VAL A  99      -3.928  32.675  -1.526  1.00  0.97           H  
ATOM   1597  HB  VAL A  99      -3.622  32.637  -3.915  1.00  0.97           H  
ATOM   1598 1HG1 VAL A  99      -1.295  32.944  -3.917  1.00  0.97           H  
ATOM   1599 2HG1 VAL A  99      -2.055  33.657  -2.479  1.00  0.97           H  
ATOM   1600 3HG1 VAL A  99      -1.165  32.116  -2.354  1.00  0.97           H  
ATOM   1601 1HG2 VAL A  99      -2.171  31.060  -4.878  1.00  0.97           H  
ATOM   1602 2HG2 VAL A  99      -2.127  30.181  -3.378  1.00  0.97           H  
ATOM   1603 3HG2 VAL A  99      -3.630  30.268  -4.270  1.00  0.97           H  
ATOM   1604  N   THR A 100      -5.359  29.849  -2.134  1.00  1.02           N  
ATOM   1605  CA  THR A 100      -6.655  29.235  -2.352  1.00  1.02           C  
ATOM   1606  C   THR A 100      -7.490  29.203  -1.065  1.00  1.02           C  
ATOM   1607  O   THR A 100      -8.623  28.721  -1.072  1.00  1.02           O  
ATOM   1608  CB  THR A 100      -6.505  27.815  -2.935  1.00  1.02           C  
ATOM   1609  OG1 THR A 100      -5.814  26.974  -2.015  1.00  1.02           O  
ATOM   1610  CG2 THR A 100      -5.715  27.872  -4.231  1.00  1.02           C  
ATOM   1611  H   THR A 100      -4.569  29.250  -1.887  1.00  1.02           H  
ATOM   1612  HA  THR A 100      -7.195  29.829  -3.086  1.00  1.02           H  
ATOM   1613  HB  THR A 100      -7.493  27.402  -3.129  1.00  1.02           H  
ATOM   1614  HG1 THR A 100      -4.902  27.317  -1.895  1.00  1.02           H  
ATOM   1615 1HG2 THR A 100      -5.623  26.875  -4.639  1.00  1.02           H  
ATOM   1616 2HG2 THR A 100      -6.219  28.498  -4.927  1.00  1.02           H  
ATOM   1617 3HG2 THR A 100      -4.732  28.274  -4.045  1.00  1.02           H  
ATOM   1618  N   ARG A 101      -6.931  29.704   0.044  1.00  1.06           N  
ATOM   1619  CA  ARG A 101      -7.622  29.752   1.329  1.00  1.06           C  
ATOM   1620  C   ARG A 101      -8.532  30.957   1.303  1.00  1.06           C  
ATOM   1621  O   ARG A 101      -8.151  31.975   0.754  1.00  1.06           O  
ATOM   1622  CB  ARG A 101      -6.640  29.887   2.483  1.00  1.06           C  
ATOM   1623  CG  ARG A 101      -7.239  29.689   3.872  1.00  1.06           C  
ATOM   1624  CD  ARG A 101      -6.194  29.653   4.944  1.00  1.06           C  
ATOM   1625  NE  ARG A 101      -5.563  30.955   5.162  1.00  1.06           N  
ATOM   1626  CZ  ARG A 101      -4.504  31.182   5.949  1.00  1.06           C  
ATOM   1627  NH1 ARG A 101      -3.920  30.207   6.622  1.00  1.06           N  
ATOM   1628  NH2 ARG A 101      -4.070  32.413   6.026  1.00  1.06           N  
ATOM   1629  H   ARG A 101      -5.993  30.105   0.010  1.00  1.06           H  
ATOM   1630  HA  ARG A 101      -8.219  28.850   1.455  1.00  1.06           H  
ATOM   1631 1HB  ARG A 101      -5.844  29.166   2.367  1.00  1.06           H  
ATOM   1632 2HB  ARG A 101      -6.181  30.882   2.458  1.00  1.06           H  
ATOM   1633 1HG  ARG A 101      -7.911  30.509   4.097  1.00  1.06           H  
ATOM   1634 2HG  ARG A 101      -7.791  28.750   3.896  1.00  1.06           H  
ATOM   1635 1HD  ARG A 101      -6.650  29.337   5.882  1.00  1.06           H  
ATOM   1636 2HD  ARG A 101      -5.418  28.944   4.660  1.00  1.06           H  
ATOM   1637  HE  ARG A 101      -5.941  31.787   4.682  1.00  1.06           H  
ATOM   1638 1HH1 ARG A 101      -4.272  29.262   6.549  1.00  1.06           H  
ATOM   1639 2HH1 ARG A 101      -3.123  30.406   7.208  1.00  1.06           H  
ATOM   1640 1HH2 ARG A 101      -4.570  33.123   5.470  1.00  1.06           H  
ATOM   1641 2HH2 ARG A 101      -3.277  32.649   6.606  1.00  1.06           H  
ATOM   1642  N   ASP A 102      -9.730  30.887   1.884  1.00  1.09           N  
ATOM   1643  CA  ASP A 102     -10.587  32.082   1.856  1.00  1.09           C  
ATOM   1644  C   ASP A 102      -9.899  33.312   2.463  1.00  1.09           C  
ATOM   1645  O   ASP A 102     -10.095  34.427   2.000  1.00  1.09           O  
ATOM   1646  CB  ASP A 102     -11.898  31.849   2.605  1.00  1.09           C  
ATOM   1647  CG  ASP A 102     -12.875  30.940   1.866  1.00  1.09           C  
ATOM   1648  OD1 ASP A 102     -12.682  30.714   0.694  1.00  1.09           O  
ATOM   1649  OD2 ASP A 102     -13.802  30.476   2.483  1.00  1.09           O  
ATOM   1650  H   ASP A 102     -10.039  30.028   2.320  1.00  1.09           H  
ATOM   1651  HA  ASP A 102     -10.832  32.282   0.816  1.00  1.09           H  
ATOM   1652 1HB  ASP A 102     -11.688  31.413   3.584  1.00  1.09           H  
ATOM   1653 2HB  ASP A 102     -12.379  32.809   2.773  1.00  1.09           H  
ATOM   1654  N   GLY A 103      -9.128  33.090   3.517  1.00  1.10           N  
ATOM   1655  CA  GLY A 103      -8.351  34.116   4.217  1.00  1.10           C  
ATOM   1656  C   GLY A 103      -6.930  34.350   3.655  1.00  1.10           C  
ATOM   1657  O   GLY A 103      -5.986  33.715   4.145  1.00  1.10           O  
ATOM   1658  H   GLY A 103      -9.061  32.137   3.833  1.00  1.10           H  
ATOM   1659 1HA  GLY A 103      -8.899  35.064   4.195  1.00  1.10           H  
ATOM   1660 2HA  GLY A 103      -8.273  33.830   5.261  1.00  1.10           H  
ATOM   1661  N   TRP A 104      -6.730  35.254   2.676  1.00  1.10           N  
ATOM   1662  CA  TRP A 104      -5.329  35.500   2.248  1.00  1.10           C  
ATOM   1663  C   TRP A 104      -5.047  36.959   1.944  1.00  1.10           C  
ATOM   1664  O   TRP A 104      -5.949  37.785   1.900  1.00  1.10           O  
ATOM   1665  CB  TRP A 104      -4.922  34.660   1.035  1.00  1.10           C  
ATOM   1666  CG  TRP A 104      -5.608  34.976  -0.286  1.00  1.10           C  
ATOM   1667  CD1 TRP A 104      -6.818  34.577  -0.652  1.00  1.10           C  
ATOM   1668  CD2 TRP A 104      -5.098  35.710  -1.429  1.00  1.10           C  
ATOM   1669  NE1 TRP A 104      -7.091  35.003  -1.932  1.00  1.10           N  
ATOM   1670  CE2 TRP A 104      -6.087  35.663  -2.407  1.00  1.10           C  
ATOM   1671  CE3 TRP A 104      -3.920  36.382  -1.703  1.00  1.10           C  
ATOM   1672  CZ2 TRP A 104      -5.943  36.235  -3.623  1.00  1.10           C  
ATOM   1673  CZ3 TRP A 104      -3.801  36.974  -2.950  1.00  1.10           C  
ATOM   1674  CH2 TRP A 104      -4.789  36.883  -3.877  1.00  1.10           C  
ATOM   1675  H   TRP A 104      -7.511  35.750   2.229  1.00  1.10           H  
ATOM   1676  HA  TRP A 104      -4.669  35.212   3.066  1.00  1.10           H  
ATOM   1677 1HB  TRP A 104      -3.843  34.738   0.885  1.00  1.10           H  
ATOM   1678 2HB  TRP A 104      -5.131  33.612   1.258  1.00  1.10           H  
ATOM   1679  HD1 TRP A 104      -7.483  34.009  -0.038  1.00  1.10           H  
ATOM   1680  HE1 TRP A 104      -7.943  34.849  -2.461  1.00  1.10           H  
ATOM   1681  HE3 TRP A 104      -3.121  36.448  -0.964  1.00  1.10           H  
ATOM   1682  HZ2 TRP A 104      -6.727  36.185  -4.384  1.00  1.10           H  
ATOM   1683  HZ3 TRP A 104      -2.907  37.518  -3.179  1.00  1.10           H  
ATOM   1684  HH2 TRP A 104      -4.672  37.339  -4.842  1.00  1.10           H  
ATOM   1685  N   SER A 105      -3.773  37.281   1.799  1.00  1.09           N  
ATOM   1686  CA  SER A 105      -3.341  38.644   1.524  1.00  1.09           C  
ATOM   1687  C   SER A 105      -1.994  38.681   0.843  1.00  1.09           C  
ATOM   1688  O   SER A 105      -1.254  37.691   0.871  1.00  1.09           O  
ATOM   1689  CB  SER A 105      -3.228  39.408   2.831  1.00  1.09           C  
ATOM   1690  OG  SER A 105      -2.190  38.872   3.649  1.00  1.09           O  
ATOM   1691  H   SER A 105      -3.080  36.552   1.871  1.00  1.09           H  
ATOM   1692  HA  SER A 105      -4.075  39.122   0.874  1.00  1.09           H  
ATOM   1693 1HB  SER A 105      -3.026  40.455   2.628  1.00  1.09           H  
ATOM   1694 2HB  SER A 105      -4.178  39.360   3.364  1.00  1.09           H  
ATOM   1695  HG  SER A 105      -2.299  39.289   4.518  1.00  1.09           H  
ATOM   1696  N   ILE A 106      -1.639  39.846   0.309  1.00  1.08           N  
ATOM   1697  CA  ILE A 106      -0.308  40.006  -0.255  1.00  1.08           C  
ATOM   1698  C   ILE A 106       0.762  39.766   0.783  1.00  1.08           C  
ATOM   1699  O   ILE A 106       1.795  39.189   0.466  1.00  1.08           O  
ATOM   1700  CB  ILE A 106      -0.108  41.375  -0.894  1.00  1.08           C  
ATOM   1701  CG1 ILE A 106      -0.951  41.484  -2.104  1.00  1.08           C  
ATOM   1702  CG2 ILE A 106       1.341  41.564  -1.241  1.00  1.08           C  
ATOM   1703  CD1 ILE A 106      -0.535  40.469  -3.158  1.00  1.08           C  
ATOM   1704  H   ILE A 106      -2.283  40.642   0.317  1.00  1.08           H  
ATOM   1705  HA  ILE A 106      -0.185  39.258  -1.039  1.00  1.08           H  
ATOM   1706  HB  ILE A 106      -0.415  42.150  -0.195  1.00  1.08           H  
ATOM   1707 1HG1 ILE A 106      -1.984  41.312  -1.830  1.00  1.08           H  
ATOM   1708 2HG1 ILE A 106      -0.870  42.484  -2.516  1.00  1.08           H  
ATOM   1709 1HG2 ILE A 106       1.498  42.544  -1.679  1.00  1.08           H  
ATOM   1710 2HG2 ILE A 106       1.920  41.473  -0.337  1.00  1.08           H  
ATOM   1711 3HG2 ILE A 106       1.644  40.810  -1.939  1.00  1.08           H  
ATOM   1712 1HD1 ILE A 106      -1.153  40.576  -4.018  1.00  1.08           H  
ATOM   1713 2HD1 ILE A 106       0.505  40.639  -3.444  1.00  1.08           H  
ATOM   1714 3HD1 ILE A 106      -0.637  39.464  -2.764  1.00  1.08           H  
ATOM   1715  N   GLU A 107       0.549  40.233   2.011  1.00  1.08           N  
ATOM   1716  CA  GLU A 107       1.544  40.034   3.050  1.00  1.08           C  
ATOM   1717  C   GLU A 107       1.784  38.548   3.319  1.00  1.08           C  
ATOM   1718  O   GLU A 107       2.932  38.138   3.494  1.00  1.08           O  
ATOM   1719  CB  GLU A 107       1.137  40.753   4.333  1.00  1.08           C  
ATOM   1720  CG  GLU A 107       1.191  42.276   4.231  1.00  1.08           C  
ATOM   1721  CD  GLU A 107       0.745  42.992   5.490  1.00  1.08           C  
ATOM   1722  OE1 GLU A 107       0.269  42.342   6.392  1.00  1.08           O  
ATOM   1723  OE2 GLU A 107       0.883  44.192   5.543  1.00  1.08           O  
ATOM   1724  H   GLU A 107      -0.319  40.702   2.223  1.00  1.08           H  
ATOM   1725  HA  GLU A 107       2.487  40.465   2.703  1.00  1.08           H  
ATOM   1726 1HB  GLU A 107       0.116  40.465   4.598  1.00  1.08           H  
ATOM   1727 2HB  GLU A 107       1.787  40.442   5.149  1.00  1.08           H  
ATOM   1728 1HG  GLU A 107       2.214  42.572   4.003  1.00  1.08           H  
ATOM   1729 2HG  GLU A 107       0.559  42.589   3.400  1.00  1.08           H  
ATOM   1730  N   GLU A 108       0.718  37.728   3.304  1.00  1.08           N  
ATOM   1731  CA  GLU A 108       0.927  36.295   3.546  1.00  1.08           C  
ATOM   1732  C   GLU A 108       1.706  35.698   2.368  1.00  1.08           C  
ATOM   1733  O   GLU A 108       2.608  34.872   2.551  1.00  1.08           O  
ATOM   1734  CB  GLU A 108      -0.397  35.557   3.748  1.00  1.08           C  
ATOM   1735  CG  GLU A 108      -0.251  34.098   4.208  1.00  1.08           C  
ATOM   1736  CD  GLU A 108       0.357  33.948   5.588  1.00  1.08           C  
ATOM   1737  OE1 GLU A 108       0.355  34.902   6.330  1.00  1.08           O  
ATOM   1738  OE2 GLU A 108       0.815  32.871   5.902  1.00  1.08           O  
ATOM   1739  H   GLU A 108      -0.226  38.102   3.169  1.00  1.08           H  
ATOM   1740  HA  GLU A 108       1.529  36.179   4.447  1.00  1.08           H  
ATOM   1741 1HB  GLU A 108      -0.998  36.087   4.488  1.00  1.08           H  
ATOM   1742 2HB  GLU A 108      -0.959  35.562   2.812  1.00  1.08           H  
ATOM   1743 1HG  GLU A 108      -1.237  33.634   4.215  1.00  1.08           H  
ATOM   1744 2HG  GLU A 108       0.368  33.571   3.495  1.00  1.08           H  
ATOM   1745  N   MET A 109       1.383  36.150   1.147  1.00  1.10           N  
ATOM   1746  CA  MET A 109       2.098  35.679  -0.034  1.00  1.10           C  
ATOM   1747  C   MET A 109       3.541  36.163   0.037  1.00  1.10           C  
ATOM   1748  O   MET A 109       4.457  35.479  -0.417  1.00  1.10           O  
ATOM   1749  CB  MET A 109       1.461  36.186  -1.305  1.00  1.10           C  
ATOM   1750  CG  MET A 109       0.132  35.649  -1.599  1.00  1.10           C  
ATOM   1751  SD  MET A 109      -0.511  36.356  -3.084  1.00  1.10           S  
ATOM   1752  CE  MET A 109       0.434  35.505  -4.280  1.00  1.10           C  
ATOM   1753  H   MET A 109       0.616  36.816   1.044  1.00  1.10           H  
ATOM   1754  HA  MET A 109       2.097  34.590  -0.039  1.00  1.10           H  
ATOM   1755 1HB  MET A 109       1.384  37.268  -1.258  1.00  1.10           H  
ATOM   1756 2HB  MET A 109       2.105  35.927  -2.141  1.00  1.10           H  
ATOM   1757 1HG  MET A 109       0.194  34.566  -1.713  1.00  1.10           H  
ATOM   1758 2HG  MET A 109      -0.546  35.875  -0.782  1.00  1.10           H  
ATOM   1759 1HE  MET A 109       0.139  35.815  -5.267  1.00  1.10           H  
ATOM   1760 2HE  MET A 109       1.490  35.689  -4.130  1.00  1.10           H  
ATOM   1761 3HE  MET A 109       0.243  34.480  -4.167  1.00  1.10           H  
ATOM   1762  N   GLY A 110       3.739  37.345   0.613  1.00  1.11           N  
ATOM   1763  CA  GLY A 110       5.041  37.945   0.809  1.00  1.11           C  
ATOM   1764  C   GLY A 110       5.875  37.014   1.660  1.00  1.11           C  
ATOM   1765  O   GLY A 110       7.013  36.698   1.312  1.00  1.11           O  
ATOM   1766  H   GLY A 110       2.932  37.872   0.925  1.00  1.11           H  
ATOM   1767 1HA  GLY A 110       5.523  38.126  -0.153  1.00  1.11           H  
ATOM   1768 2HA  GLY A 110       4.923  38.907   1.309  1.00  1.11           H  
ATOM   1769  N   LEU A 111       5.298  36.536   2.768  1.00  1.12           N  
ATOM   1770  CA  LEU A 111       6.029  35.632   3.649  1.00  1.12           C  
ATOM   1771  C   LEU A 111       6.393  34.355   2.895  1.00  1.12           C  
ATOM   1772  O   LEU A 111       7.525  33.868   3.011  1.00  1.12           O  
ATOM   1773  CB  LEU A 111       5.168  35.291   4.865  1.00  1.12           C  
ATOM   1774  CG  LEU A 111       4.924  36.436   5.833  1.00  1.12           C  
ATOM   1775  CD1 LEU A 111       3.910  35.996   6.875  1.00  1.12           C  
ATOM   1776  CD2 LEU A 111       6.242  36.842   6.476  1.00  1.12           C  
ATOM   1777  H   LEU A 111       4.357  36.849   3.009  1.00  1.12           H  
ATOM   1778  HA  LEU A 111       6.938  36.120   3.979  1.00  1.12           H  
ATOM   1779 1HB  LEU A 111       4.194  34.946   4.519  1.00  1.12           H  
ATOM   1780 2HB  LEU A 111       5.641  34.479   5.412  1.00  1.12           H  
ATOM   1781  HG  LEU A 111       4.506  37.284   5.295  1.00  1.12           H  
ATOM   1782 1HD1 LEU A 111       3.718  36.814   7.566  1.00  1.12           H  
ATOM   1783 2HD1 LEU A 111       2.978  35.713   6.379  1.00  1.12           H  
ATOM   1784 3HD1 LEU A 111       4.299  35.140   7.424  1.00  1.12           H  
ATOM   1785 1HD2 LEU A 111       6.068  37.667   7.167  1.00  1.12           H  
ATOM   1786 2HD2 LEU A 111       6.661  35.995   7.020  1.00  1.12           H  
ATOM   1787 3HD2 LEU A 111       6.940  37.157   5.702  1.00  1.12           H  
ATOM   1788  N   PHE A 112       5.473  33.846   2.071  1.00  1.12           N  
ATOM   1789  CA  PHE A 112       5.792  32.692   1.236  1.00  1.12           C  
ATOM   1790  C   PHE A 112       6.966  32.987   0.332  1.00  1.12           C  
ATOM   1791  O   PHE A 112       7.900  32.188   0.219  1.00  1.12           O  
ATOM   1792  CB  PHE A 112       4.648  32.266   0.323  1.00  1.12           C  
ATOM   1793  CG  PHE A 112       5.115  31.224  -0.676  1.00  1.12           C  
ATOM   1794  CD1 PHE A 112       5.162  29.884  -0.377  1.00  1.12           C  
ATOM   1795  CD2 PHE A 112       5.576  31.636  -1.932  1.00  1.12           C  
ATOM   1796  CE1 PHE A 112       5.644  28.992  -1.309  1.00  1.12           C  
ATOM   1797  CE2 PHE A 112       6.061  30.747  -2.851  1.00  1.12           C  
ATOM   1798  CZ  PHE A 112       6.098  29.426  -2.546  1.00  1.12           C  
ATOM   1799  H   PHE A 112       4.543  34.266   2.036  1.00  1.12           H  
ATOM   1800  HA  PHE A 112       6.054  31.859   1.884  1.00  1.12           H  
ATOM   1801 1HB  PHE A 112       3.860  31.855   0.913  1.00  1.12           H  
ATOM   1802 2HB  PHE A 112       4.254  33.107  -0.218  1.00  1.12           H  
ATOM   1803  HD1 PHE A 112       4.821  29.529   0.595  1.00  1.12           H  
ATOM   1804  HD2 PHE A 112       5.553  32.691  -2.181  1.00  1.12           H  
ATOM   1805  HE1 PHE A 112       5.672  27.940  -1.066  1.00  1.12           H  
ATOM   1806  HE2 PHE A 112       6.414  31.098  -3.819  1.00  1.12           H  
ATOM   1807  HZ  PHE A 112       6.475  28.716  -3.271  1.00  1.12           H  
ATOM   1808  N   CYS A 113       6.898  34.119  -0.353  1.00  1.12           N  
ATOM   1809  CA  CYS A 113       7.911  34.456  -1.316  1.00  1.12           C  
ATOM   1810  C   CYS A 113       9.257  34.626  -0.609  1.00  1.12           C  
ATOM   1811  O   CYS A 113      10.283  34.221  -1.148  1.00  1.12           O  
ATOM   1812  CB  CYS A 113       7.514  35.716  -2.068  1.00  1.12           C  
ATOM   1813  SG  CYS A 113       6.017  35.540  -3.120  1.00  1.12           S  
ATOM   1814  H   CYS A 113       6.106  34.744  -0.218  1.00  1.12           H  
ATOM   1815  HA  CYS A 113       7.992  33.642  -2.037  1.00  1.12           H  
ATOM   1816 1HB  CYS A 113       7.365  36.546  -1.378  1.00  1.12           H  
ATOM   1817 2HB  CYS A 113       8.315  35.947  -2.723  1.00  1.12           H  
ATOM   1818  HG  CYS A 113       5.159  35.456  -2.079  1.00  1.12           H  
ATOM   1819  N   LYS A 114       9.260  35.184   0.613  1.00  1.11           N  
ATOM   1820  CA  LYS A 114      10.501  35.327   1.372  1.00  1.11           C  
ATOM   1821  C   LYS A 114      11.052  33.950   1.739  1.00  1.11           C  
ATOM   1822  O   LYS A 114      12.265  33.729   1.696  1.00  1.11           O  
ATOM   1823  CB  LYS A 114      10.300  36.181   2.630  1.00  1.11           C  
ATOM   1824  CG  LYS A 114      10.082  37.674   2.371  1.00  1.11           C  
ATOM   1825  CD  LYS A 114       9.890  38.443   3.681  1.00  1.11           C  
ATOM   1826  CE  LYS A 114       9.625  39.916   3.416  1.00  1.11           C  
ATOM   1827  NZ  LYS A 114       9.443  40.705   4.661  1.00  1.11           N  
ATOM   1828  H   LYS A 114       8.388  35.529   1.004  1.00  1.11           H  
ATOM   1829  HA  LYS A 114      11.232  35.821   0.743  1.00  1.11           H  
ATOM   1830 1HB  LYS A 114       9.423  35.815   3.166  1.00  1.11           H  
ATOM   1831 2HB  LYS A 114      11.158  36.066   3.290  1.00  1.11           H  
ATOM   1832 1HG  LYS A 114      10.943  38.082   1.836  1.00  1.11           H  
ATOM   1833 2HG  LYS A 114       9.203  37.812   1.748  1.00  1.11           H  
ATOM   1834 1HD  LYS A 114       9.038  38.024   4.219  1.00  1.11           H  
ATOM   1835 2HD  LYS A 114      10.779  38.343   4.304  1.00  1.11           H  
ATOM   1836 1HE  LYS A 114      10.459  40.337   2.851  1.00  1.11           H  
ATOM   1837 2HE  LYS A 114       8.720  39.995   2.825  1.00  1.11           H  
ATOM   1838 1HZ  LYS A 114       9.260  41.670   4.406  1.00  1.11           H  
ATOM   1839 2HZ  LYS A 114       8.663  40.346   5.186  1.00  1.11           H  
ATOM   1840 3HZ  LYS A 114      10.280  40.653   5.219  1.00  1.11           H  
ATOM   1841  N   LYS A 115      10.165  32.998   2.073  1.00  1.10           N  
ATOM   1842  CA  LYS A 115      10.605  31.641   2.367  1.00  1.10           C  
ATOM   1843  C   LYS A 115      11.340  31.140   1.128  1.00  1.10           C  
ATOM   1844  O   LYS A 115      12.481  30.686   1.208  1.00  1.10           O  
ATOM   1845  CB  LYS A 115       9.407  30.742   2.730  1.00  1.10           C  
ATOM   1846  CG  LYS A 115       9.726  29.288   3.084  1.00  1.10           C  
ATOM   1847  CD  LYS A 115       8.447  28.499   3.465  1.00  1.10           C  
ATOM   1848  CE  LYS A 115       8.759  27.026   3.803  1.00  1.10           C  
ATOM   1849  NZ  LYS A 115       7.525  26.246   4.211  1.00  1.10           N  
ATOM   1850  H   LYS A 115       9.171  33.230   2.136  1.00  1.10           H  
ATOM   1851  HA  LYS A 115      11.307  31.660   3.202  1.00  1.10           H  
ATOM   1852 1HB  LYS A 115       8.859  31.190   3.561  1.00  1.10           H  
ATOM   1853 2HB  LYS A 115       8.727  30.696   1.896  1.00  1.10           H  
ATOM   1854 1HG  LYS A 115      10.156  28.830   2.213  1.00  1.10           H  
ATOM   1855 2HG  LYS A 115      10.448  29.243   3.898  1.00  1.10           H  
ATOM   1856 1HD  LYS A 115       7.968  28.970   4.324  1.00  1.10           H  
ATOM   1857 2HD  LYS A 115       7.749  28.523   2.627  1.00  1.10           H  
ATOM   1858 1HE  LYS A 115       9.207  26.544   2.936  1.00  1.10           H  
ATOM   1859 2HE  LYS A 115       9.472  27.004   4.626  1.00  1.10           H  
ATOM   1860 1HZ  LYS A 115       7.782  25.302   4.430  1.00  1.10           H  
ATOM   1861 2HZ  LYS A 115       7.104  26.667   5.019  1.00  1.10           H  
ATOM   1862 3HZ  LYS A 115       6.819  26.202   3.466  1.00  1.10           H  
ATOM   1863  N   TYR A 116      10.711  31.311  -0.037  1.00  1.08           N  
ATOM   1864  CA  TYR A 116      11.321  30.933  -1.303  1.00  1.08           C  
ATOM   1865  C   TYR A 116      12.673  31.604  -1.526  1.00  1.08           C  
ATOM   1866  O   TYR A 116      13.635  30.928  -1.886  1.00  1.08           O  
ATOM   1867  CB  TYR A 116      10.374  31.187  -2.483  1.00  1.08           C  
ATOM   1868  CG  TYR A 116      11.045  31.008  -3.835  1.00  1.08           C  
ATOM   1869  CD1 TYR A 116      11.315  29.746  -4.334  1.00  1.08           C  
ATOM   1870  CD2 TYR A 116      11.373  32.137  -4.590  1.00  1.08           C  
ATOM   1871  CE1 TYR A 116      11.913  29.601  -5.566  1.00  1.08           C  
ATOM   1872  CE2 TYR A 116      11.965  31.990  -5.829  1.00  1.08           C  
ATOM   1873  CZ  TYR A 116      12.234  30.724  -6.316  1.00  1.08           C  
ATOM   1874  OH  TYR A 116      12.843  30.589  -7.539  1.00  1.08           O  
ATOM   1875  H   TYR A 116       9.768  31.703  -0.029  1.00  1.08           H  
ATOM   1876  HA  TYR A 116      11.507  29.862  -1.272  1.00  1.08           H  
ATOM   1877 1HB  TYR A 116       9.521  30.511  -2.424  1.00  1.08           H  
ATOM   1878 2HB  TYR A 116       9.986  32.185  -2.437  1.00  1.08           H  
ATOM   1879  HD1 TYR A 116      11.070  28.873  -3.759  1.00  1.08           H  
ATOM   1880  HD2 TYR A 116      11.161  33.135  -4.203  1.00  1.08           H  
ATOM   1881  HE1 TYR A 116      12.132  28.605  -5.952  1.00  1.08           H  
ATOM   1882  HE2 TYR A 116      12.228  32.867  -6.420  1.00  1.08           H  
ATOM   1883  HH  TYR A 116      13.113  29.660  -7.691  1.00  1.08           H  
ATOM   1884  N   LEU A 117      12.778  32.918  -1.321  1.00  1.06           N  
ATOM   1885  CA  LEU A 117      14.044  33.603  -1.590  1.00  1.06           C  
ATOM   1886  C   LEU A 117      15.177  33.047  -0.728  1.00  1.06           C  
ATOM   1887  O   LEU A 117      16.314  32.863  -1.199  1.00  1.06           O  
ATOM   1888  CB  LEU A 117      13.934  35.088  -1.229  1.00  1.06           C  
ATOM   1889  CG  LEU A 117      13.002  35.950  -2.057  1.00  1.06           C  
ATOM   1890  CD1 LEU A 117      12.940  37.356  -1.452  1.00  1.06           C  
ATOM   1891  CD2 LEU A 117      13.443  35.981  -3.436  1.00  1.06           C  
ATOM   1892  H   LEU A 117      11.959  33.444  -1.022  1.00  1.06           H  
ATOM   1893  HA  LEU A 117      14.295  33.477  -2.643  1.00  1.06           H  
ATOM   1894 1HB  LEU A 117      13.594  35.153  -0.195  1.00  1.06           H  
ATOM   1895 2HB  LEU A 117      14.925  35.518  -1.277  1.00  1.06           H  
ATOM   1896  HG  LEU A 117      12.015  35.536  -2.030  1.00  1.06           H  
ATOM   1897 1HD1 LEU A 117      12.287  37.970  -2.019  1.00  1.06           H  
ATOM   1898 2HD1 LEU A 117      12.582  37.303  -0.429  1.00  1.06           H  
ATOM   1899 3HD1 LEU A 117      13.907  37.805  -1.460  1.00  1.06           H  
ATOM   1900 1HD2 LEU A 117      12.734  36.589  -3.968  1.00  1.06           H  
ATOM   1901 2HD2 LEU A 117      14.428  36.414  -3.502  1.00  1.06           H  
ATOM   1902 3HD2 LEU A 117      13.454  34.972  -3.845  1.00  1.06           H  
ATOM   1903  N   LEU A 118      14.864  32.758   0.539  1.00  1.05           N  
ATOM   1904  CA  LEU A 118      15.857  32.218   1.454  1.00  1.05           C  
ATOM   1905  C   LEU A 118      16.234  30.798   1.057  1.00  1.05           C  
ATOM   1906  O   LEU A 118      17.410  30.412   1.128  1.00  1.05           O  
ATOM   1907  CB  LEU A 118      15.318  32.284   2.877  1.00  1.05           C  
ATOM   1908  CG  LEU A 118      15.172  33.711   3.421  1.00  1.05           C  
ATOM   1909  CD1 LEU A 118      14.472  33.667   4.766  1.00  1.05           C  
ATOM   1910  CD2 LEU A 118      16.557  34.357   3.520  1.00  1.05           C  
ATOM   1911  H   LEU A 118      13.915  32.935   0.878  1.00  1.05           H  
ATOM   1912  HA  LEU A 118      16.749  32.837   1.396  1.00  1.05           H  
ATOM   1913 1HB  LEU A 118      14.328  31.820   2.891  1.00  1.05           H  
ATOM   1914 2HB  LEU A 118      15.978  31.726   3.537  1.00  1.05           H  
ATOM   1915  HG  LEU A 118      14.552  34.297   2.740  1.00  1.05           H  
ATOM   1916 1HD1 LEU A 118      14.354  34.681   5.148  1.00  1.05           H  
ATOM   1917 2HD1 LEU A 118      13.489  33.208   4.642  1.00  1.05           H  
ATOM   1918 3HD1 LEU A 118      15.065  33.081   5.465  1.00  1.05           H  
ATOM   1919 1HD2 LEU A 118      16.455  35.376   3.896  1.00  1.05           H  
ATOM   1920 2HD2 LEU A 118      17.182  33.780   4.200  1.00  1.05           H  
ATOM   1921 3HD2 LEU A 118      17.019  34.381   2.532  1.00  1.05           H  
ATOM   1922  N   ILE A 119      15.246  30.030   0.597  1.00  1.04           N  
ATOM   1923  CA  ILE A 119      15.482  28.676   0.132  1.00  1.04           C  
ATOM   1924  C   ILE A 119      16.355  28.651  -1.106  1.00  1.04           C  
ATOM   1925  O   ILE A 119      17.320  27.894  -1.159  1.00  1.04           O  
ATOM   1926  CB  ILE A 119      14.174  27.935  -0.122  1.00  1.04           C  
ATOM   1927  CG1 ILE A 119      13.442  27.640   1.191  1.00  1.04           C  
ATOM   1928  CG2 ILE A 119      14.401  26.747  -0.868  1.00  1.04           C  
ATOM   1929  CD1 ILE A 119      12.036  27.140   0.978  1.00  1.04           C  
ATOM   1930  H   ILE A 119      14.289  30.391   0.585  1.00  1.04           H  
ATOM   1931  HA  ILE A 119      16.006  28.138   0.921  1.00  1.04           H  
ATOM   1932  HB  ILE A 119      13.515  28.580  -0.698  1.00  1.04           H  
ATOM   1933 1HG1 ILE A 119      13.990  26.898   1.741  1.00  1.04           H  
ATOM   1934 2HG1 ILE A 119      13.408  28.542   1.790  1.00  1.04           H  
ATOM   1935 1HG2 ILE A 119      13.459  26.286  -1.037  1.00  1.04           H  
ATOM   1936 2HG2 ILE A 119      14.857  27.017  -1.803  1.00  1.04           H  
ATOM   1937 3HG2 ILE A 119      15.048  26.087  -0.314  1.00  1.04           H  
ATOM   1938 1HD1 ILE A 119      11.573  26.944   1.938  1.00  1.04           H  
ATOM   1939 2HD1 ILE A 119      11.464  27.896   0.443  1.00  1.04           H  
ATOM   1940 3HD1 ILE A 119      12.063  26.219   0.398  1.00  1.04           H  
ATOM   1941  N   VAL A 120      16.065  29.512  -2.077  1.00  1.04           N  
ATOM   1942  CA  VAL A 120      16.880  29.590  -3.279  1.00  1.04           C  
ATOM   1943  C   VAL A 120      18.297  29.931  -2.939  1.00  1.04           C  
ATOM   1944  O   VAL A 120      19.239  29.261  -3.369  1.00  1.04           O  
ATOM   1945  CB  VAL A 120      16.319  30.669  -4.220  1.00  1.04           C  
ATOM   1946  CG1 VAL A 120      17.255  31.000  -5.351  1.00  1.04           C  
ATOM   1947  CG2 VAL A 120      15.097  30.156  -4.802  1.00  1.04           C  
ATOM   1948  H   VAL A 120      15.251  30.116  -1.977  1.00  1.04           H  
ATOM   1949  HA  VAL A 120      16.849  28.625  -3.777  1.00  1.04           H  
ATOM   1950  HB  VAL A 120      16.121  31.577  -3.647  1.00  1.04           H  
ATOM   1951 1HG1 VAL A 120      16.797  31.757  -5.986  1.00  1.04           H  
ATOM   1952 2HG1 VAL A 120      18.188  31.389  -4.945  1.00  1.04           H  
ATOM   1953 3HG1 VAL A 120      17.444  30.124  -5.929  1.00  1.04           H  
ATOM   1954 1HG2 VAL A 120      14.712  30.923  -5.445  1.00  1.04           H  
ATOM   1955 2HG2 VAL A 120      15.303  29.259  -5.378  1.00  1.04           H  
ATOM   1956 3HG2 VAL A 120      14.387  29.926  -4.016  1.00  1.04           H  
ATOM   1957  N   SER A 121      18.466  30.927  -2.090  1.00  1.06           N  
ATOM   1958  CA  SER A 121      19.793  31.319  -1.720  1.00  1.06           C  
ATOM   1959  C   SER A 121      20.528  30.174  -1.020  1.00  1.06           C  
ATOM   1960  O   SER A 121      21.673  29.882  -1.346  1.00  1.06           O  
ATOM   1961  CB  SER A 121      19.692  32.512  -0.812  1.00  1.06           C  
ATOM   1962  OG  SER A 121      19.128  33.601  -1.487  1.00  1.06           O  
ATOM   1963  H   SER A 121      17.666  31.451  -1.730  1.00  1.06           H  
ATOM   1964  HA  SER A 121      20.341  31.585  -2.623  1.00  1.06           H  
ATOM   1965 1HB  SER A 121      19.085  32.265   0.058  1.00  1.06           H  
ATOM   1966 2HB  SER A 121      20.675  32.763  -0.460  1.00  1.06           H  
ATOM   1967  HG  SER A 121      18.169  33.389  -1.572  1.00  1.06           H  
ATOM   1968  N   SER A 122      19.847  29.476  -0.103  1.00  1.12           N  
ATOM   1969  CA  SER A 122      20.457  28.385   0.652  1.00  1.12           C  
ATOM   1970  C   SER A 122      20.824  27.179  -0.219  1.00  1.12           C  
ATOM   1971  O   SER A 122      21.892  26.582  -0.055  1.00  1.12           O  
ATOM   1972  CB  SER A 122      19.486  27.935   1.723  1.00  1.12           C  
ATOM   1973  OG  SER A 122      19.248  28.966   2.648  1.00  1.12           O  
ATOM   1974  H   SER A 122      18.890  29.741   0.125  1.00  1.12           H  
ATOM   1975  HA  SER A 122      21.365  28.762   1.122  1.00  1.12           H  
ATOM   1976 1HB  SER A 122      18.547  27.630   1.259  1.00  1.12           H  
ATOM   1977 2HB  SER A 122      19.896  27.069   2.236  1.00  1.12           H  
ATOM   1978  HG  SER A 122      18.693  29.625   2.163  1.00  1.12           H  
ATOM   1979  N   LEU A 123      19.937  26.820  -1.146  1.00  1.24           N  
ATOM   1980  CA  LEU A 123      20.132  25.678  -2.032  1.00  1.24           C  
ATOM   1981  C   LEU A 123      21.237  25.924  -3.062  1.00  1.24           C  
ATOM   1982  O   LEU A 123      21.945  24.988  -3.457  1.00  1.24           O  
ATOM   1983  CB  LEU A 123      18.814  25.358  -2.746  1.00  1.24           C  
ATOM   1984  CG  LEU A 123      17.638  24.789  -1.859  1.00  1.24           C  
ATOM   1985  CD1 LEU A 123      16.380  24.743  -2.690  1.00  1.24           C  
ATOM   1986  CD2 LEU A 123      17.967  23.384  -1.354  1.00  1.24           C  
ATOM   1987  H   LEU A 123      19.072  27.351  -1.227  1.00  1.24           H  
ATOM   1988  HA  LEU A 123      20.414  24.822  -1.425  1.00  1.24           H  
ATOM   1989 1HB  LEU A 123      18.454  26.289  -3.175  1.00  1.24           H  
ATOM   1990 2HB  LEU A 123      19.005  24.655  -3.557  1.00  1.24           H  
ATOM   1991  HG  LEU A 123      17.474  25.449  -1.011  1.00  1.24           H  
ATOM   1992 1HD1 LEU A 123      15.558  24.372  -2.104  1.00  1.24           H  
ATOM   1993 2HD1 LEU A 123      16.154  25.740  -3.051  1.00  1.24           H  
ATOM   1994 3HD1 LEU A 123      16.526  24.108  -3.502  1.00  1.24           H  
ATOM   1995 1HD2 LEU A 123      17.144  23.008  -0.753  1.00  1.24           H  
ATOM   1996 2HD2 LEU A 123      18.121  22.718  -2.206  1.00  1.24           H  
ATOM   1997 3HD2 LEU A 123      18.870  23.412  -0.748  1.00  1.24           H  
ATOM   1998  N   ILE A 124      21.397  27.175  -3.493  1.00  1.45           N  
ATOM   1999  CA  ILE A 124      22.398  27.524  -4.490  1.00  1.45           C  
ATOM   2000  C   ILE A 124      23.766  27.881  -3.907  1.00  1.45           C  
ATOM   2001  O   ILE A 124      24.793  27.448  -4.433  1.00  1.45           O  
ATOM   2002  CB  ILE A 124      21.951  28.712  -5.341  1.00  1.45           C  
ATOM   2003  CG1 ILE A 124      20.723  28.384  -6.116  1.00  1.45           C  
ATOM   2004  CG2 ILE A 124      23.041  29.090  -6.283  1.00  1.45           C  
ATOM   2005  CD1 ILE A 124      20.157  29.597  -6.767  1.00  1.45           C  
ATOM   2006  H   ILE A 124      20.766  27.907  -3.161  1.00  1.45           H  
ATOM   2007  HA  ILE A 124      22.526  26.670  -5.150  1.00  1.45           H  
ATOM   2008  HB  ILE A 124      21.713  29.559  -4.690  1.00  1.45           H  
ATOM   2009 1HG1 ILE A 124      20.944  27.636  -6.877  1.00  1.45           H  
ATOM   2010 2HG1 ILE A 124      19.984  27.980  -5.431  1.00  1.45           H  
ATOM   2011 1HG2 ILE A 124      22.702  29.913  -6.864  1.00  1.45           H  
ATOM   2012 2HG2 ILE A 124      23.933  29.366  -5.724  1.00  1.45           H  
ATOM   2013 3HG2 ILE A 124      23.269  28.250  -6.942  1.00  1.45           H  
ATOM   2014 1HD1 ILE A 124      19.256  29.349  -7.299  1.00  1.45           H  
ATOM   2015 2HD1 ILE A 124      19.942  30.329  -6.001  1.00  1.45           H  
ATOM   2016 3HD1 ILE A 124      20.878  29.998  -7.454  1.00  1.45           H  
ATOM   2017  N   LEU A 125      23.788  28.710  -2.860  1.00  1.74           N  
ATOM   2018  CA  LEU A 125      25.033  29.244  -2.315  1.00  1.74           C  
ATOM   2019  C   LEU A 125      25.672  28.363  -1.233  1.00  1.74           C  
ATOM   2020  O   LEU A 125      26.800  28.612  -0.805  1.00  1.74           O  
ATOM   2021  CB  LEU A 125      24.735  30.617  -1.711  1.00  1.74           C  
ATOM   2022  CG  LEU A 125      24.146  31.662  -2.668  1.00  1.74           C  
ATOM   2023  CD1 LEU A 125      23.827  32.920  -1.857  1.00  1.74           C  
ATOM   2024  CD2 LEU A 125      25.116  31.936  -3.811  1.00  1.74           C  
ATOM   2025  H   LEU A 125      22.919  29.022  -2.431  1.00  1.74           H  
ATOM   2026  HA  LEU A 125      25.743  29.354  -3.133  1.00  1.74           H  
ATOM   2027 1HB  LEU A 125      24.048  30.491  -0.875  1.00  1.74           H  
ATOM   2028 2HB  LEU A 125      25.662  31.028  -1.313  1.00  1.74           H  
ATOM   2029  HG  LEU A 125      23.208  31.284  -3.080  1.00  1.74           H  
ATOM   2030 1HD1 LEU A 125      23.386  33.675  -2.498  1.00  1.74           H  
ATOM   2031 2HD1 LEU A 125      23.127  32.655  -1.066  1.00  1.74           H  
ATOM   2032 3HD1 LEU A 125      24.745  33.312  -1.409  1.00  1.74           H  
ATOM   2033 1HD2 LEU A 125      24.685  32.677  -4.486  1.00  1.74           H  
ATOM   2034 2HD2 LEU A 125      26.055  32.316  -3.405  1.00  1.74           H  
ATOM   2035 3HD2 LEU A 125      25.303  31.012  -4.358  1.00  1.74           H  
ATOM   2036  N   LYS A 126      24.964  27.323  -0.807  1.00  2.09           N  
ATOM   2037  CA  LYS A 126      25.419  26.415   0.248  1.00  2.09           C  
ATOM   2038  C   LYS A 126      25.866  27.172   1.513  1.00  2.09           C  
ATOM   2039  O   LYS A 126      25.110  27.975   2.060  1.00  2.09           O  
ATOM   2040  CB  LYS A 126      26.531  25.487  -0.278  1.00  2.09           C  
ATOM   2041  CG  LYS A 126      26.037  24.269  -1.045  1.00  2.09           C  
ATOM   2042  CD  LYS A 126      25.373  24.642  -2.352  1.00  2.09           C  
ATOM   2043  CE  LYS A 126      24.960  23.391  -3.125  1.00  2.09           C  
ATOM   2044  NZ  LYS A 126      24.214  23.728  -4.355  1.00  2.09           N  
ATOM   2045  H   LYS A 126      24.048  27.162  -1.212  1.00  2.09           H  
ATOM   2046  HA  LYS A 126      24.571  25.787   0.530  1.00  2.09           H  
ATOM   2047 1HB  LYS A 126      27.229  26.042  -0.906  1.00  2.09           H  
ATOM   2048 2HB  LYS A 126      27.085  25.062   0.547  1.00  2.09           H  
ATOM   2049 1HG  LYS A 126      26.876  23.604  -1.251  1.00  2.09           H  
ATOM   2050 2HG  LYS A 126      25.313  23.732  -0.433  1.00  2.09           H  
ATOM   2051 1HD  LYS A 126      24.474  25.236  -2.151  1.00  2.09           H  
ATOM   2052 2HD  LYS A 126      26.048  25.241  -2.966  1.00  2.09           H  
ATOM   2053 1HE  LYS A 126      25.849  22.824  -3.395  1.00  2.09           H  
ATOM   2054 2HE  LYS A 126      24.325  22.776  -2.489  1.00  2.09           H  
ATOM   2055 1HZ  LYS A 126      23.944  22.889  -4.836  1.00  2.09           H  
ATOM   2056 2HZ  LYS A 126      23.371  24.254  -4.083  1.00  2.09           H  
ATOM   2057 3HZ  LYS A 126      24.786  24.296  -4.961  1.00  2.09           H  
ATOM   2058  N   ASN A 127      27.108  26.974   1.975  1.00  2.46           N  
ATOM   2059  CA  ASN A 127      27.550  27.594   3.228  1.00  2.46           C  
ATOM   2060  C   ASN A 127      28.065  29.021   3.074  1.00  2.46           C  
ATOM   2061  O   ASN A 127      29.207  29.332   3.414  1.00  2.46           O  
ATOM   2062  CB  ASN A 127      28.611  26.733   3.873  1.00  2.46           C  
ATOM   2063  CG  ASN A 127      28.080  25.386   4.269  1.00  2.46           C  
ATOM   2064  OD1 ASN A 127      26.959  25.268   4.775  1.00  2.46           O  
ATOM   2065  ND2 ASN A 127      28.866  24.364   4.051  1.00  2.46           N  
ATOM   2066  H   ASN A 127      27.744  26.372   1.481  1.00  2.46           H  
ATOM   2067  HA  ASN A 127      26.692  27.640   3.899  1.00  2.46           H  
ATOM   2068 1HB  ASN A 127      29.444  26.599   3.182  1.00  2.46           H  
ATOM   2069 2HB  ASN A 127      28.997  27.236   4.760  1.00  2.46           H  
ATOM   2070 1HD2 ASN A 127      28.567  23.442   4.297  1.00  2.46           H  
ATOM   2071 2HD2 ASN A 127      29.769  24.505   3.644  1.00  2.46           H  
ATOM   2072  N   ASP A 128      27.194  29.874   2.570  1.00  2.73           N  
ATOM   2073  CA  ASP A 128      27.448  31.294   2.365  1.00  2.73           C  
ATOM   2074  C   ASP A 128      26.122  32.049   2.387  1.00  2.73           C  
ATOM   2075  O   ASP A 128      25.647  32.464   1.331  1.00  2.73           O  
ATOM   2076  CB  ASP A 128      28.176  31.531   1.035  1.00  2.73           C  
ATOM   2077  CG  ASP A 128      28.682  32.978   0.845  1.00  2.73           C  
ATOM   2078  OD1 ASP A 128      28.832  33.670   1.822  1.00  2.73           O  
ATOM   2079  OD2 ASP A 128      28.923  33.364  -0.279  1.00  2.73           O  
ATOM   2080  H   ASP A 128      26.285  29.478   2.330  1.00  2.73           H  
ATOM   2081  HA  ASP A 128      28.085  31.663   3.168  1.00  2.73           H  
ATOM   2082 1HB  ASP A 128      29.033  30.858   0.970  1.00  2.73           H  
ATOM   2083 2HB  ASP A 128      27.511  31.277   0.208  1.00  2.73           H  
ATOM   2084  N   PRO A 129      25.472  32.206   3.557  1.00  2.79           N  
ATOM   2085  CA  PRO A 129      24.149  32.778   3.686  1.00  2.79           C  
ATOM   2086  C   PRO A 129      24.114  34.132   3.014  1.00  2.79           C  
ATOM   2087  O   PRO A 129      24.994  34.964   3.231  1.00  2.79           O  
ATOM   2088  CB  PRO A 129      23.994  32.920   5.205  1.00  2.79           C  
ATOM   2089  CG  PRO A 129      24.887  31.839   5.773  1.00  2.79           C  
ATOM   2090  CD  PRO A 129      26.095  31.827   4.848  1.00  2.79           C  
ATOM   2091  HA  PRO A 129      23.403  32.093   3.253  1.00  2.79           H  
ATOM   2092 1HB  PRO A 129      24.295  33.933   5.518  1.00  2.79           H  
ATOM   2093 2HB  PRO A 129      22.940  32.798   5.490  1.00  2.79           H  
ATOM   2094 1HG  PRO A 129      25.150  32.071   6.818  1.00  2.79           H  
ATOM   2095 2HG  PRO A 129      24.354  30.876   5.786  1.00  2.79           H  
ATOM   2096 1HD  PRO A 129      26.833  32.585   5.151  1.00  2.79           H  
ATOM   2097 2HD  PRO A 129      26.514  30.825   4.844  1.00  2.79           H  
ATOM   2098  N   ILE A 130      23.069  34.372   2.243  1.00  2.62           N  
ATOM   2099  CA  ILE A 130      22.938  35.627   1.529  1.00  2.62           C  
ATOM   2100  C   ILE A 130      22.605  36.806   2.431  1.00  2.62           C  
ATOM   2101  O   ILE A 130      22.926  37.946   2.111  1.00  2.62           O  
ATOM   2102  CB  ILE A 130      21.894  35.487   0.416  1.00  2.62           C  
ATOM   2103  CG1 ILE A 130      22.056  36.561  -0.582  1.00  2.62           C  
ATOM   2104  CG2 ILE A 130      20.457  35.542   0.969  1.00  2.62           C  
ATOM   2105  CD1 ILE A 130      21.290  36.285  -1.816  1.00  2.62           C  
ATOM   2106  H   ILE A 130      22.374  33.652   2.112  1.00  2.62           H  
ATOM   2107  HA  ILE A 130      23.896  35.838   1.054  1.00  2.62           H  
ATOM   2108  HB  ILE A 130      22.051  34.551  -0.088  1.00  2.62           H  
ATOM   2109 1HG1 ILE A 130      21.692  37.486  -0.153  1.00  2.62           H  
ATOM   2110 2HG1 ILE A 130      23.109  36.687  -0.833  1.00  2.62           H  
ATOM   2111 1HG2 ILE A 130      19.755  35.431   0.147  1.00  2.62           H  
ATOM   2112 2HG2 ILE A 130      20.302  34.739   1.683  1.00  2.62           H  
ATOM   2113 3HG2 ILE A 130      20.279  36.498   1.448  1.00  2.62           H  
ATOM   2114 1HD1 ILE A 130      21.409  37.109  -2.489  1.00  2.62           H  
ATOM   2115 2HD1 ILE A 130      21.646  35.369  -2.281  1.00  2.62           H  
ATOM   2116 3HD1 ILE A 130      20.261  36.168  -1.567  1.00  2.62           H  
ATOM   2117  N   LYS A 131      21.910  36.529   3.544  1.00  2.29           N  
ATOM   2118  CA  LYS A 131      21.419  37.519   4.523  1.00  2.29           C  
ATOM   2119  C   LYS A 131      20.296  38.412   3.957  1.00  2.29           C  
ATOM   2120  O   LYS A 131      19.201  38.464   4.520  1.00  2.29           O  
ATOM   2121  CB  LYS A 131      22.564  38.374   5.072  1.00  2.29           C  
ATOM   2122  CG  LYS A 131      23.555  37.585   5.924  1.00  2.29           C  
ATOM   2123  CD  LYS A 131      24.661  38.471   6.461  1.00  2.29           C  
ATOM   2124  CE  LYS A 131      25.649  37.672   7.299  1.00  2.29           C  
ATOM   2125  NZ  LYS A 131      26.752  38.528   7.812  1.00  2.29           N  
ATOM   2126  H   LYS A 131      21.711  35.559   3.721  1.00  2.29           H  
ATOM   2127  HA  LYS A 131      20.994  36.970   5.364  1.00  2.29           H  
ATOM   2128 1HB  LYS A 131      23.110  38.867   4.282  1.00  2.29           H  
ATOM   2129 2HB  LYS A 131      22.147  39.160   5.703  1.00  2.29           H  
ATOM   2130 1HG  LYS A 131      23.029  37.120   6.757  1.00  2.29           H  
ATOM   2131 2HG  LYS A 131      24.001  36.795   5.313  1.00  2.29           H  
ATOM   2132 1HD  LYS A 131      25.193  38.931   5.627  1.00  2.29           H  
ATOM   2133 2HD  LYS A 131      24.230  39.260   7.076  1.00  2.29           H  
ATOM   2134 1HE  LYS A 131      25.124  37.228   8.144  1.00  2.29           H  
ATOM   2135 2HE  LYS A 131      26.074  36.874   6.688  1.00  2.29           H  
ATOM   2136 1HZ  LYS A 131      27.386  37.967   8.363  1.00  2.29           H  
ATOM   2137 2HZ  LYS A 131      27.251  38.935   7.034  1.00  2.29           H  
ATOM   2138 3HZ  LYS A 131      26.367  39.263   8.387  1.00  2.29           H  
ATOM   2139  N   GLU A 132      20.568  39.077   2.839  1.00  1.92           N  
ATOM   2140  CA  GLU A 132      19.609  39.915   2.128  1.00  1.92           C  
ATOM   2141  C   GLU A 132      19.842  39.761   0.630  1.00  1.92           C  
ATOM   2142  O   GLU A 132      20.971  39.875   0.151  1.00  1.92           O  
ATOM   2143  CB  GLU A 132      19.745  41.383   2.549  1.00  1.92           C  
ATOM   2144  CG  GLU A 132      18.725  42.332   1.905  1.00  1.92           C  
ATOM   2145  CD  GLU A 132      18.828  43.754   2.422  1.00  1.92           C  
ATOM   2146  OE1 GLU A 132      19.639  44.000   3.282  1.00  1.92           O  
ATOM   2147  OE2 GLU A 132      18.087  44.589   1.956  1.00  1.92           O  
ATOM   2148  H   GLU A 132      21.502  38.969   2.460  1.00  1.92           H  
ATOM   2149  HA  GLU A 132      18.598  39.572   2.356  1.00  1.92           H  
ATOM   2150 1HB  GLU A 132      19.640  41.461   3.631  1.00  1.92           H  
ATOM   2151 2HB  GLU A 132      20.741  41.741   2.291  1.00  1.92           H  
ATOM   2152 1HG  GLU A 132      18.882  42.339   0.825  1.00  1.92           H  
ATOM   2153 2HG  GLU A 132      17.722  41.949   2.093  1.00  1.92           H  
ATOM   2154  N   ILE A 133      18.764  39.541  -0.111  1.00  1.58           N  
ATOM   2155  CA  ILE A 133      18.853  39.325  -1.550  1.00  1.58           C  
ATOM   2156  C   ILE A 133      18.267  40.498  -2.319  1.00  1.58           C  
ATOM   2157  O   ILE A 133      17.214  41.020  -1.948  1.00  1.58           O  
ATOM   2158  CB  ILE A 133      18.061  38.052  -1.908  1.00  1.58           C  
ATOM   2159  CG1 ILE A 133      18.228  37.647  -3.361  1.00  1.58           C  
ATOM   2160  CG2 ILE A 133      16.638  38.279  -1.647  1.00  1.58           C  
ATOM   2161  CD1 ILE A 133      17.722  36.239  -3.613  1.00  1.58           C  
ATOM   2162  H   ILE A 133      17.863  39.491   0.341  1.00  1.58           H  
ATOM   2163  HA  ILE A 133      19.900  39.203  -1.831  1.00  1.58           H  
ATOM   2164  HB  ILE A 133      18.382  37.232  -1.286  1.00  1.58           H  
ATOM   2165 1HG1 ILE A 133      17.675  38.339  -3.999  1.00  1.58           H  
ATOM   2166 2HG1 ILE A 133      19.279  37.698  -3.633  1.00  1.58           H  
ATOM   2167 1HG2 ILE A 133      16.109  37.374  -1.886  1.00  1.58           H  
ATOM   2168 2HG2 ILE A 133      16.488  38.531  -0.600  1.00  1.58           H  
ATOM   2169 3HG2 ILE A 133      16.278  39.095  -2.276  1.00  1.58           H  
ATOM   2170 1HD1 ILE A 133      17.854  35.982  -4.647  1.00  1.58           H  
ATOM   2171 2HD1 ILE A 133      18.273  35.540  -2.994  1.00  1.58           H  
ATOM   2172 3HD1 ILE A 133      16.677  36.186  -3.361  1.00  1.58           H  
ATOM   2173  N   ASP A 134      18.944  40.912  -3.391  1.00  1.31           N  
ATOM   2174  CA  ASP A 134      18.439  41.979  -4.247  1.00  1.31           C  
ATOM   2175  C   ASP A 134      17.837  41.342  -5.473  1.00  1.31           C  
ATOM   2176  O   ASP A 134      18.221  40.241  -5.847  1.00  1.31           O  
ATOM   2177  CB  ASP A 134      19.536  42.952  -4.683  1.00  1.31           C  
ATOM   2178  CG  ASP A 134      18.975  44.233  -5.299  1.00  1.31           C  
ATOM   2179  OD1 ASP A 134      18.609  45.127  -4.571  1.00  1.31           O  
ATOM   2180  OD2 ASP A 134      18.858  44.271  -6.512  1.00  1.31           O  
ATOM   2181  H   ASP A 134      19.817  40.459  -3.660  1.00  1.31           H  
ATOM   2182  HA  ASP A 134      17.661  42.529  -3.719  1.00  1.31           H  
ATOM   2183 1HB  ASP A 134      20.148  43.217  -3.823  1.00  1.31           H  
ATOM   2184 2HB  ASP A 134      20.188  42.466  -5.412  1.00  1.31           H  
ATOM   2185  N   ILE A 135      16.966  42.059  -6.171  1.00  1.11           N  
ATOM   2186  CA  ILE A 135      16.405  41.485  -7.387  1.00  1.11           C  
ATOM   2187  C   ILE A 135      17.506  41.241  -8.440  1.00  1.11           C  
ATOM   2188  O   ILE A 135      17.393  40.334  -9.281  1.00  1.11           O  
ATOM   2189  CB  ILE A 135      15.356  42.425  -7.999  1.00  1.11           C  
ATOM   2190  CG1 ILE A 135      14.565  41.666  -8.938  1.00  1.11           C  
ATOM   2191  CG2 ILE A 135      16.002  43.565  -8.754  1.00  1.11           C  
ATOM   2192  CD1 ILE A 135      13.387  42.362  -9.421  1.00  1.11           C  
ATOM   2193  H   ILE A 135      16.689  42.976  -5.856  1.00  1.11           H  
ATOM   2194  HA  ILE A 135      15.930  40.543  -7.153  1.00  1.11           H  
ATOM   2195  HB  ILE A 135      14.711  42.811  -7.215  1.00  1.11           H  
ATOM   2196 1HG1 ILE A 135      15.190  41.414  -9.776  1.00  1.11           H  
ATOM   2197 2HG1 ILE A 135      14.239  40.756  -8.443  1.00  1.11           H  
ATOM   2198 1HG2 ILE A 135      15.240  44.185  -9.192  1.00  1.11           H  
ATOM   2199 2HG2 ILE A 135      16.621  44.163  -8.077  1.00  1.11           H  
ATOM   2200 3HG2 ILE A 135      16.613  43.176  -9.557  1.00  1.11           H  
ATOM   2201 1HD1 ILE A 135      12.855  41.708 -10.104  1.00  1.11           H  
ATOM   2202 2HD1 ILE A 135      12.753  42.615  -8.584  1.00  1.11           H  
ATOM   2203 3HD1 ILE A 135      13.687  43.273  -9.940  1.00  1.11           H  
ATOM   2204  N   ASP A 136      18.594  42.012  -8.380  1.00  0.98           N  
ATOM   2205  CA  ASP A 136      19.676  41.827  -9.322  1.00  0.98           C  
ATOM   2206  C   ASP A 136      20.796  40.921  -8.803  1.00  0.98           C  
ATOM   2207  O   ASP A 136      21.831  40.797  -9.459  1.00  0.98           O  
ATOM   2208  CB  ASP A 136      20.217  43.175  -9.817  1.00  0.98           C  
ATOM   2209  CG  ASP A 136      19.212  43.934 -10.763  1.00  0.98           C  
ATOM   2210  OD1 ASP A 136      18.377  43.289 -11.396  1.00  0.98           O  
ATOM   2211  OD2 ASP A 136      19.299  45.133 -10.871  1.00  0.98           O  
ATOM   2212  H   ASP A 136      18.664  42.760  -7.672  1.00  0.98           H  
ATOM   2213  HA  ASP A 136      19.261  41.338 -10.200  1.00  0.98           H  
ATOM   2214 1HB  ASP A 136      20.417  43.812  -8.949  1.00  0.98           H  
ATOM   2215 2HB  ASP A 136      21.158  43.023 -10.341  1.00  0.98           H  
ATOM   2216  N   THR A 137      20.624  40.290  -7.629  1.00  0.92           N  
ATOM   2217  CA  THR A 137      21.670  39.376  -7.174  1.00  0.92           C  
ATOM   2218  C   THR A 137      21.809  38.249  -8.160  1.00  0.92           C  
ATOM   2219  O   THR A 137      20.816  37.637  -8.559  1.00  0.92           O  
ATOM   2220  CB  THR A 137      21.404  38.789  -5.763  1.00  0.92           C  
ATOM   2221  OG1 THR A 137      21.428  39.848  -4.765  1.00  0.92           O  
ATOM   2222  CG2 THR A 137      22.410  37.694  -5.433  1.00  0.92           C  
ATOM   2223  H   THR A 137      19.767  40.392  -7.090  1.00  0.92           H  
ATOM   2224  HA  THR A 137      22.617  39.914  -7.142  1.00  0.92           H  
ATOM   2225  HB  THR A 137      20.406  38.349  -5.759  1.00  0.92           H  
ATOM   2226  HG1 THR A 137      22.285  40.292  -4.808  1.00  0.92           H  
ATOM   2227 1HG2 THR A 137      22.201  37.283  -4.478  1.00  0.92           H  
ATOM   2228 2HG2 THR A 137      22.346  36.896  -6.175  1.00  0.92           H  
ATOM   2229 3HG2 THR A 137      23.416  38.107  -5.435  1.00  0.92           H  
ATOM   2230  N   SER A 138      23.039  37.959  -8.573  1.00  0.89           N  
ATOM   2231  CA  SER A 138      23.199  36.877  -9.520  1.00  0.89           C  
ATOM   2232  C   SER A 138      23.555  35.569  -8.851  1.00  0.89           C  
ATOM   2233  O   SER A 138      24.295  35.535  -7.864  1.00  0.89           O  
ATOM   2234  CB  SER A 138      24.250  37.233 -10.537  1.00  0.89           C  
ATOM   2235  OG  SER A 138      25.504  37.401  -9.930  1.00  0.89           O  
ATOM   2236  H   SER A 138      23.833  38.485  -8.240  1.00  0.89           H  
ATOM   2237  HA  SER A 138      22.267  36.730 -10.042  1.00  0.89           H  
ATOM   2238 1HB  SER A 138      24.302  36.441 -11.281  1.00  0.89           H  
ATOM   2239 2HB  SER A 138      23.959  38.150 -11.051  1.00  0.89           H  
ATOM   2240  HG  SER A 138      25.724  36.548  -9.545  1.00  0.89           H  
ATOM   2241  N   PHE A 139      23.123  34.502  -9.491  1.00  0.90           N  
ATOM   2242  CA  PHE A 139      23.412  33.143  -9.115  1.00  0.90           C  
ATOM   2243  C   PHE A 139      24.038  32.404 -10.295  1.00  0.90           C  
ATOM   2244  O   PHE A 139      23.842  32.807 -11.442  1.00  0.90           O  
ATOM   2245  CB  PHE A 139      22.138  32.434  -8.683  1.00  0.90           C  
ATOM   2246  CG  PHE A 139      21.482  33.003  -7.458  1.00  0.90           C  
ATOM   2247  CD1 PHE A 139      20.429  33.889  -7.557  1.00  0.90           C  
ATOM   2248  CD2 PHE A 139      21.937  32.662  -6.192  1.00  0.90           C  
ATOM   2249  CE1 PHE A 139      19.840  34.389  -6.423  1.00  0.90           C  
ATOM   2250  CE2 PHE A 139      21.351  33.168  -5.068  1.00  0.90           C  
ATOM   2251  CZ  PHE A 139      20.302  34.026  -5.177  1.00  0.90           C  
ATOM   2252  H   PHE A 139      22.490  34.649 -10.271  1.00  0.90           H  
ATOM   2253  HA  PHE A 139      24.094  33.178  -8.272  1.00  0.90           H  
ATOM   2254 1HB  PHE A 139      21.412  32.498  -9.503  1.00  0.90           H  
ATOM   2255 2HB  PHE A 139      22.328  31.396  -8.528  1.00  0.90           H  
ATOM   2256  HD1 PHE A 139      20.061  34.180  -8.547  1.00  0.90           H  
ATOM   2257  HD2 PHE A 139      22.774  31.984  -6.093  1.00  0.90           H  
ATOM   2258  HE1 PHE A 139      19.017  35.060  -6.510  1.00  0.90           H  
ATOM   2259  HE2 PHE A 139      21.721  32.886  -4.088  1.00  0.90           H  
ATOM   2260  HZ  PHE A 139      19.840  34.420  -4.279  1.00  0.90           H  
ATOM   2261  N   PRO A 140      24.791  31.325 -10.073  1.00  0.92           N  
ATOM   2262  CA  PRO A 140      25.299  30.459 -11.109  1.00  0.92           C  
ATOM   2263  C   PRO A 140      24.155  30.027 -12.008  1.00  0.92           C  
ATOM   2264  O   PRO A 140      23.029  29.822 -11.541  1.00  0.92           O  
ATOM   2265  CB  PRO A 140      25.884  29.295 -10.309  1.00  0.92           C  
ATOM   2266  CG  PRO A 140      26.280  29.913  -8.981  1.00  0.92           C  
ATOM   2267  CD  PRO A 140      25.235  30.965  -8.706  1.00  0.92           C  
ATOM   2268  HA  PRO A 140      26.078  30.996 -11.683  1.00  0.92           H  
ATOM   2269 1HB  PRO A 140      25.122  28.501 -10.200  1.00  0.92           H  
ATOM   2270 2HB  PRO A 140      26.732  28.855 -10.847  1.00  0.92           H  
ATOM   2271 1HG  PRO A 140      26.303  29.138  -8.198  1.00  0.92           H  
ATOM   2272 2HG  PRO A 140      27.300  30.327  -9.045  1.00  0.92           H  
ATOM   2273 1HD  PRO A 140      24.434  30.560  -8.130  1.00  0.92           H  
ATOM   2274 2HD  PRO A 140      25.734  31.807  -8.206  1.00  0.92           H  
ATOM   2275  N   GLY A 141      24.447  29.874 -13.293  1.00  0.94           N  
ATOM   2276  CA  GLY A 141      23.455  29.501 -14.302  1.00  0.94           C  
ATOM   2277  C   GLY A 141      22.720  28.191 -13.993  1.00  0.94           C  
ATOM   2278  O   GLY A 141      21.575  27.966 -14.428  1.00  0.94           O  
ATOM   2279  H   GLY A 141      25.393  30.051 -13.607  1.00  0.94           H  
ATOM   2280 1HA  GLY A 141      22.738  30.306 -14.397  1.00  0.94           H  
ATOM   2281 2HA  GLY A 141      23.950  29.443 -15.255  1.00  0.94           H  
ATOM   2282  N   ASN A 142      23.362  27.314 -13.222  1.00  0.95           N  
ATOM   2283  CA  ASN A 142      22.767  26.042 -12.827  1.00  0.95           C  
ATOM   2284  C   ASN A 142      21.788  26.278 -11.671  1.00  0.95           C  
ATOM   2285  O   ASN A 142      21.973  25.783 -10.560  1.00  0.95           O  
ATOM   2286  CB  ASN A 142      23.865  25.070 -12.420  1.00  0.95           C  
ATOM   2287  CG  ASN A 142      23.400  23.645 -12.281  1.00  0.95           C  
ATOM   2288  OD1 ASN A 142      22.372  23.252 -12.836  1.00  0.95           O  
ATOM   2289  ND2 ASN A 142      24.153  22.859 -11.551  1.00  0.95           N  
ATOM   2290  H   ASN A 142      24.288  27.550 -12.899  1.00  0.95           H  
ATOM   2291  HA  ASN A 142      22.199  25.634 -13.660  1.00  0.95           H  
ATOM   2292 1HB  ASN A 142      24.665  25.106 -13.160  1.00  0.95           H  
ATOM   2293 2HB  ASN A 142      24.289  25.393 -11.468  1.00  0.95           H  
ATOM   2294 1HD2 ASN A 142      23.901  21.900 -11.423  1.00  0.95           H  
ATOM   2295 2HD2 ASN A 142      24.981  23.220 -11.120  1.00  0.95           H  
ATOM   2296  N   SER A 143      20.764  27.085 -11.958  1.00  0.94           N  
ATOM   2297  CA  SER A 143      19.731  27.455 -11.018  1.00  0.94           C  
ATOM   2298  C   SER A 143      18.440  27.793 -11.741  1.00  0.94           C  
ATOM   2299  O   SER A 143      17.427  28.082 -11.107  1.00  0.94           O  
ATOM   2300  CB  SER A 143      20.170  28.638 -10.184  1.00  0.94           C  
ATOM   2301  OG  SER A 143      20.387  29.773 -10.968  1.00  0.94           O  
ATOM   2302  H   SER A 143      20.713  27.443 -12.905  1.00  0.94           H  
ATOM   2303  HA  SER A 143      19.544  26.609 -10.355  1.00  0.94           H  
ATOM   2304 1HB  SER A 143      19.386  28.846  -9.476  1.00  0.94           H  
ATOM   2305 2HB  SER A 143      21.074  28.394  -9.625  1.00  0.94           H  
ATOM   2306  HG  SER A 143      21.330  29.742 -11.251  1.00  0.94           H  
ATOM   2307  N   ILE A 144      18.456  27.721 -13.073  1.00  0.91           N  
ATOM   2308  CA  ILE A 144      17.263  28.118 -13.847  1.00  0.91           C  
ATOM   2309  C   ILE A 144      15.964  27.376 -13.510  1.00  0.91           C  
ATOM   2310  O   ILE A 144      14.885  27.964 -13.594  1.00  0.91           O  
ATOM   2311  CB  ILE A 144      17.499  28.038 -15.366  1.00  0.91           C  
ATOM   2312  CG1 ILE A 144      16.331  28.691 -16.048  1.00  0.91           C  
ATOM   2313  CG2 ILE A 144      17.682  26.639 -15.849  1.00  0.91           C  
ATOM   2314  CD1 ILE A 144      16.168  30.138 -15.761  1.00  0.91           C  
ATOM   2315  H   ILE A 144      19.339  27.487 -13.532  1.00  0.91           H  
ATOM   2316  HA  ILE A 144      17.083  29.164 -13.635  1.00  0.91           H  
ATOM   2317  HB  ILE A 144      18.378  28.586 -15.616  1.00  0.91           H  
ATOM   2318 1HG1 ILE A 144      16.450  28.583 -17.093  1.00  0.91           H  
ATOM   2319 2HG1 ILE A 144      15.419  28.171 -15.744  1.00  0.91           H  
ATOM   2320 1HG2 ILE A 144      17.861  26.635 -16.923  1.00  0.91           H  
ATOM   2321 2HG2 ILE A 144      18.529  26.222 -15.338  1.00  0.91           H  
ATOM   2322 3HG2 ILE A 144      16.798  26.036 -15.640  1.00  0.91           H  
ATOM   2323 1HD1 ILE A 144      15.301  30.482 -16.302  1.00  0.91           H  
ATOM   2324 2HD1 ILE A 144      16.019  30.292 -14.691  1.00  0.91           H  
ATOM   2325 3HD1 ILE A 144      17.050  30.682 -16.084  1.00  0.91           H  
ATOM   2326  N   ASP A 145      16.043  26.124 -13.086  1.00  0.88           N  
ATOM   2327  CA  ASP A 145      14.845  25.376 -12.736  1.00  0.88           C  
ATOM   2328  C   ASP A 145      14.569  25.399 -11.240  1.00  0.88           C  
ATOM   2329  O   ASP A 145      13.712  24.658 -10.745  1.00  0.88           O  
ATOM   2330  CB  ASP A 145      14.902  23.932 -13.254  1.00  0.88           C  
ATOM   2331  CG  ASP A 145      14.744  23.812 -14.756  1.00  0.88           C  
ATOM   2332  OD1 ASP A 145      13.908  24.506 -15.294  1.00  0.88           O  
ATOM   2333  OD2 ASP A 145      15.435  23.016 -15.358  1.00  0.88           O  
ATOM   2334  H   ASP A 145      16.948  25.681 -13.007  1.00  0.88           H  
ATOM   2335  HA  ASP A 145      14.000  25.852 -13.226  1.00  0.88           H  
ATOM   2336 1HB  ASP A 145      15.876  23.513 -12.996  1.00  0.88           H  
ATOM   2337 2HB  ASP A 145      14.151  23.323 -12.761  1.00  0.88           H  
ATOM   2338  N   LEU A 146      15.264  26.248 -10.491  1.00  0.86           N  
ATOM   2339  CA  LEU A 146      15.021  26.268  -9.063  1.00  0.86           C  
ATOM   2340  C   LEU A 146      13.831  27.140  -8.695  1.00  0.86           C  
ATOM   2341  O   LEU A 146      13.975  28.266  -8.217  1.00  0.86           O  
ATOM   2342  CB  LEU A 146      16.256  26.728  -8.310  1.00  0.86           C  
ATOM   2343  CG  LEU A 146      16.151  26.528  -6.826  1.00  0.86           C  
ATOM   2344  CD1 LEU A 146      15.892  25.083  -6.567  1.00  0.86           C  
ATOM   2345  CD2 LEU A 146      17.420  26.922  -6.165  1.00  0.86           C  
ATOM   2346  H   LEU A 146      15.964  26.872 -10.890  1.00  0.86           H  
ATOM   2347  HA  LEU A 146      14.798  25.250  -8.744  1.00  0.86           H  
ATOM   2348 1HB  LEU A 146      17.125  26.175  -8.681  1.00  0.86           H  
ATOM   2349 2HB  LEU A 146      16.413  27.791  -8.506  1.00  0.86           H  
ATOM   2350  HG  LEU A 146      15.329  27.112  -6.435  1.00  0.86           H  
ATOM   2351 1HD1 LEU A 146      15.813  24.927  -5.513  1.00  0.86           H  
ATOM   2352 2HD1 LEU A 146      14.962  24.779  -7.052  1.00  0.86           H  
ATOM   2353 3HD1 LEU A 146      16.717  24.504  -6.966  1.00  0.86           H  
ATOM   2354 1HD2 LEU A 146      17.333  26.758  -5.104  1.00  0.86           H  
ATOM   2355 2HD2 LEU A 146      18.239  26.321  -6.561  1.00  0.86           H  
ATOM   2356 3HD2 LEU A 146      17.609  27.955  -6.357  1.00  0.86           H  
ATOM   2357  N   VAL A 147      12.663  26.553  -8.885  1.00  0.85           N  
ATOM   2358  CA  VAL A 147      11.359  27.161  -8.669  1.00  0.85           C  
ATOM   2359  C   VAL A 147      10.654  26.287  -7.631  1.00  0.85           C  
ATOM   2360  O   VAL A 147      11.004  25.118  -7.515  1.00  0.85           O  
ATOM   2361  CB  VAL A 147      10.556  27.171  -9.994  1.00  0.85           C  
ATOM   2362  CG1 VAL A 147      11.297  27.994 -11.053  1.00  0.85           C  
ATOM   2363  CG2 VAL A 147      10.339  25.733 -10.445  1.00  0.85           C  
ATOM   2364  H   VAL A 147      12.723  25.621  -9.291  1.00  0.85           H  
ATOM   2365  HA  VAL A 147      11.507  28.184  -8.316  1.00  0.85           H  
ATOM   2366  HB  VAL A 147       9.603  27.646  -9.841  1.00  0.85           H  
ATOM   2367 1HG1 VAL A 147      10.716  28.005 -11.975  1.00  0.85           H  
ATOM   2368 2HG1 VAL A 147      11.423  29.019 -10.691  1.00  0.85           H  
ATOM   2369 3HG1 VAL A 147      12.275  27.555 -11.247  1.00  0.85           H  
ATOM   2370 1HG2 VAL A 147       9.762  25.721 -11.370  1.00  0.85           H  
ATOM   2371 2HG2 VAL A 147      11.298  25.260 -10.614  1.00  0.85           H  
ATOM   2372 3HG2 VAL A 147       9.805  25.191  -9.685  1.00  0.85           H  
ATOM   2373  N   PRO A 148       9.630  26.762  -6.900  1.00  0.86           N  
ATOM   2374  CA  PRO A 148       8.925  26.038  -5.851  1.00  0.86           C  
ATOM   2375  C   PRO A 148       8.362  24.690  -6.284  1.00  0.86           C  
ATOM   2376  O   PRO A 148       8.170  23.791  -5.466  1.00  0.86           O  
ATOM   2377  CB  PRO A 148       7.796  27.005  -5.517  1.00  0.86           C  
ATOM   2378  CG  PRO A 148       8.306  28.332  -5.881  1.00  0.86           C  
ATOM   2379  CD  PRO A 148       9.109  28.102  -7.113  1.00  0.86           C  
ATOM   2380  HA  PRO A 148       9.606  25.909  -5.000  1.00  0.86           H  
ATOM   2381 1HB  PRO A 148       6.925  26.726  -6.092  1.00  0.86           H  
ATOM   2382 2HB  PRO A 148       7.523  26.930  -4.470  1.00  0.86           H  
ATOM   2383 1HG  PRO A 148       7.495  29.006  -6.061  1.00  0.86           H  
ATOM   2384 2HG  PRO A 148       8.871  28.749  -5.049  1.00  0.86           H  
ATOM   2385 1HD  PRO A 148       8.454  28.140  -7.986  1.00  0.86           H  
ATOM   2386 2HD  PRO A 148       9.876  28.836  -7.149  1.00  0.86           H  
ATOM   2387  N   GLN A 149       8.104  24.536  -7.575  1.00  0.90           N  
ATOM   2388  CA  GLN A 149       7.550  23.298  -8.106  1.00  0.90           C  
ATOM   2389  C   GLN A 149       8.591  22.186  -8.107  1.00  0.90           C  
ATOM   2390  O   GLN A 149       8.256  21.008  -8.221  1.00  0.90           O  
ATOM   2391  CB  GLN A 149       7.050  23.543  -9.522  1.00  0.90           C  
ATOM   2392  CG  GLN A 149       5.885  24.537  -9.575  1.00  0.90           C  
ATOM   2393  CD  GLN A 149       5.409  24.830 -10.983  1.00  0.90           C  
ATOM   2394  OE1 GLN A 149       6.144  24.677 -11.962  1.00  0.90           O  
ATOM   2395  NE2 GLN A 149       4.169  25.274 -11.096  1.00  0.90           N  
ATOM   2396  H   GLN A 149       8.280  25.294  -8.213  1.00  0.90           H  
ATOM   2397  HA  GLN A 149       6.716  22.983  -7.479  1.00  0.90           H  
ATOM   2398 1HB  GLN A 149       7.855  23.911 -10.150  1.00  0.90           H  
ATOM   2399 2HB  GLN A 149       6.706  22.604  -9.951  1.00  0.90           H  
ATOM   2400 1HG  GLN A 149       5.046  24.124  -9.014  1.00  0.90           H  
ATOM   2401 2HG  GLN A 149       6.207  25.479  -9.124  1.00  0.90           H  
ATOM   2402 1HE2 GLN A 149       3.804  25.487 -12.010  1.00  0.90           H  
ATOM   2403 2HE2 GLN A 149       3.614  25.402 -10.271  1.00  0.90           H  
ATOM   2404  N   ASN A 150       9.863  22.580  -8.035  1.00  0.95           N  
ATOM   2405  CA  ASN A 150      10.993  21.672  -8.015  1.00  0.95           C  
ATOM   2406  C   ASN A 150      11.703  21.690  -6.655  1.00  0.95           C  
ATOM   2407  O   ASN A 150      12.859  21.258  -6.544  1.00  0.95           O  
ATOM   2408  CB  ASN A 150      11.963  21.996  -9.136  1.00  0.95           C  
ATOM   2409  CG  ASN A 150      11.394  21.702 -10.516  1.00  0.95           C  
ATOM   2410  OD1 ASN A 150      10.662  20.722 -10.702  1.00  0.95           O  
ATOM   2411  ND2 ASN A 150      11.750  22.497 -11.489  1.00  0.95           N  
ATOM   2412  H   ASN A 150      10.078  23.568  -7.940  1.00  0.95           H  
ATOM   2413  HA  ASN A 150      10.623  20.658  -8.169  1.00  0.95           H  
ATOM   2414 1HB  ASN A 150      12.226  23.058  -9.085  1.00  0.95           H  
ATOM   2415 2HB  ASN A 150      12.871  21.435  -8.999  1.00  0.95           H  
ATOM   2416 1HD2 ASN A 150      11.423  22.330 -12.420  1.00  0.95           H  
ATOM   2417 2HD2 ASN A 150      12.390  23.264 -11.310  1.00  0.95           H  
ATOM   2418  N   ILE A 151      11.042  22.224  -5.624  1.00  1.04           N  
ATOM   2419  CA  ILE A 151      11.648  22.244  -4.295  1.00  1.04           C  
ATOM   2420  C   ILE A 151      10.770  21.491  -3.314  1.00  1.04           C  
ATOM   2421  O   ILE A 151       9.608  21.848  -3.128  1.00  1.04           O  
ATOM   2422  CB  ILE A 151      11.870  23.685  -3.783  1.00  1.04           C  
ATOM   2423  CG1 ILE A 151      12.819  24.473  -4.717  1.00  1.04           C  
ATOM   2424  CG2 ILE A 151      12.418  23.622  -2.359  1.00  1.04           C  
ATOM   2425  CD1 ILE A 151      12.852  25.976  -4.453  1.00  1.04           C  
ATOM   2426  H   ILE A 151      10.098  22.600  -5.735  1.00  1.04           H  
ATOM   2427  HA  ILE A 151      12.613  21.744  -4.338  1.00  1.04           H  
ATOM   2428  HB  ILE A 151      10.919  24.211  -3.774  1.00  1.04           H  
ATOM   2429 1HG1 ILE A 151      13.822  24.074  -4.591  1.00  1.04           H  
ATOM   2430 2HG1 ILE A 151      12.516  24.320  -5.743  1.00  1.04           H  
ATOM   2431 1HG2 ILE A 151      12.546  24.608  -1.995  1.00  1.04           H  
ATOM   2432 2HG2 ILE A 151      11.718  23.094  -1.718  1.00  1.04           H  
ATOM   2433 3HG2 ILE A 151      13.378  23.097  -2.357  1.00  1.04           H  
ATOM   2434 1HD1 ILE A 151      13.533  26.454  -5.141  1.00  1.04           H  
ATOM   2435 2HD1 ILE A 151      11.861  26.387  -4.594  1.00  1.04           H  
ATOM   2436 3HD1 ILE A 151      13.174  26.162  -3.443  1.00  1.04           H  
ATOM   2437  N   ILE A 152      11.329  20.476  -2.672  1.00  1.14           N  
ATOM   2438  CA  ILE A 152      10.585  19.678  -1.707  1.00  1.14           C  
ATOM   2439  C   ILE A 152      11.047  19.915  -0.292  1.00  1.14           C  
ATOM   2440  O   ILE A 152      12.247  19.922  -0.024  1.00  1.14           O  
ATOM   2441  CB  ILE A 152      10.668  18.164  -1.994  1.00  1.14           C  
ATOM   2442  CG1 ILE A 152      10.025  17.778  -3.275  1.00  1.14           C  
ATOM   2443  CG2 ILE A 152      10.038  17.411  -0.923  1.00  1.14           C  
ATOM   2444  CD1 ILE A 152      10.256  16.335  -3.608  1.00  1.14           C  
ATOM   2445  H   ILE A 152      12.304  20.246  -2.874  1.00  1.14           H  
ATOM   2446  HA  ILE A 152       9.537  19.962  -1.757  1.00  1.14           H  
ATOM   2447  HB  ILE A 152      11.714  17.876  -2.061  1.00  1.14           H  
ATOM   2448 1HG1 ILE A 152       8.954  17.924  -3.181  1.00  1.14           H  
ATOM   2449 2HG1 ILE A 152      10.411  18.395  -4.087  1.00  1.14           H  
ATOM   2450 1HG2 ILE A 152      10.112  16.349  -1.133  1.00  1.14           H  
ATOM   2451 2HG2 ILE A 152      10.520  17.616   0.027  1.00  1.14           H  
ATOM   2452 3HG2 ILE A 152       9.005  17.704  -0.886  1.00  1.14           H  
ATOM   2453 1HD1 ILE A 152       9.750  16.082  -4.535  1.00  1.14           H  
ATOM   2454 2HD1 ILE A 152      11.316  16.161  -3.713  1.00  1.14           H  
ATOM   2455 3HD1 ILE A 152       9.861  15.707  -2.805  1.00  1.14           H  
ATOM   2456  N   ILE A 153      10.103  20.154   0.613  1.00  1.24           N  
ATOM   2457  CA  ILE A 153      10.436  20.336   2.011  1.00  1.24           C  
ATOM   2458  C   ILE A 153      10.152  19.048   2.774  1.00  1.24           C  
ATOM   2459  O   ILE A 153       9.035  18.507   2.740  1.00  1.24           O  
ATOM   2460  CB  ILE A 153       9.715  21.542   2.622  1.00  1.24           C  
ATOM   2461  CG1 ILE A 153      10.242  22.842   1.991  1.00  1.24           C  
ATOM   2462  CG2 ILE A 153       9.977  21.555   4.087  1.00  1.24           C  
ATOM   2463  CD1 ILE A 153       9.679  23.176   0.655  1.00  1.24           C  
ATOM   2464  H   ILE A 153       9.125  20.182   0.327  1.00  1.24           H  
ATOM   2465  HA  ILE A 153      11.496  20.532   2.090  1.00  1.24           H  
ATOM   2466  HB  ILE A 153       8.643  21.475   2.427  1.00  1.24           H  
ATOM   2467 1HG1 ILE A 153      10.029  23.666   2.665  1.00  1.24           H  
ATOM   2468 2HG1 ILE A 153      11.315  22.753   1.893  1.00  1.24           H  
ATOM   2469 1HG2 ILE A 153       9.488  22.408   4.546  1.00  1.24           H  
ATOM   2470 2HG2 ILE A 153       9.608  20.635   4.539  1.00  1.24           H  
ATOM   2471 3HG2 ILE A 153      11.046  21.627   4.228  1.00  1.24           H  
ATOM   2472 1HD1 ILE A 153      10.135  24.098   0.321  1.00  1.24           H  
ATOM   2473 2HD1 ILE A 153       9.887  22.396  -0.061  1.00  1.24           H  
ATOM   2474 3HD1 ILE A 153       8.599  23.301   0.735  1.00  1.24           H  
ATOM   2475  N   ASN A 154      11.194  18.527   3.416  1.00  1.32           N  
ATOM   2476  CA  ASN A 154      11.135  17.231   4.072  1.00  1.32           C  
ATOM   2477  C   ASN A 154      10.573  17.303   5.486  1.00  1.32           C  
ATOM   2478  O   ASN A 154      10.135  18.362   5.948  1.00  1.32           O  
ATOM   2479  CB  ASN A 154      12.498  16.565   4.043  1.00  1.32           C  
ATOM   2480  CG  ASN A 154      13.555  17.194   4.911  1.00  1.32           C  
ATOM   2481  OD1 ASN A 154      13.293  17.973   5.850  1.00  1.32           O  
ATOM   2482  ND2 ASN A 154      14.779  16.825   4.618  1.00  1.32           N  
ATOM   2483  H   ASN A 154      12.071  19.048   3.415  1.00  1.32           H  
ATOM   2484  HA  ASN A 154      10.456  16.596   3.498  1.00  1.32           H  
ATOM   2485 1HB  ASN A 154      12.400  15.523   4.301  1.00  1.32           H  
ATOM   2486 2HB  ASN A 154      12.858  16.591   3.011  1.00  1.32           H  
ATOM   2487 1HD2 ASN A 154      15.557  17.156   5.150  1.00  1.32           H  
ATOM   2488 2HD2 ASN A 154      14.936  16.188   3.863  1.00  1.32           H  
ATOM   2489  N   GLN A 155      10.624  16.177   6.202  1.00  1.36           N  
ATOM   2490  CA  GLN A 155      10.048  16.066   7.543  1.00  1.36           C  
ATOM   2491  C   GLN A 155      10.758  16.913   8.599  1.00  1.36           C  
ATOM   2492  O   GLN A 155      10.234  17.100   9.698  1.00  1.36           O  
ATOM   2493  CB  GLN A 155      10.044  14.606   8.019  1.00  1.36           C  
ATOM   2494  CG  GLN A 155      11.421  14.012   8.394  1.00  1.36           C  
ATOM   2495  CD  GLN A 155      12.184  13.404   7.239  1.00  1.36           C  
ATOM   2496  OE1 GLN A 155      12.072  13.831   6.093  1.00  1.36           O  
ATOM   2497  NE2 GLN A 155      12.976  12.379   7.543  1.00  1.36           N  
ATOM   2498  H   GLN A 155      11.025  15.351   5.783  1.00  1.36           H  
ATOM   2499  HA  GLN A 155       9.015  16.411   7.488  1.00  1.36           H  
ATOM   2500 1HB  GLN A 155       9.408  14.523   8.900  1.00  1.36           H  
ATOM   2501 2HB  GLN A 155       9.610  13.976   7.246  1.00  1.36           H  
ATOM   2502 1HG  GLN A 155      12.038  14.781   8.840  1.00  1.36           H  
ATOM   2503 2HG  GLN A 155      11.253  13.224   9.123  1.00  1.36           H  
ATOM   2504 1HE2 GLN A 155      13.508  11.927   6.827  1.00  1.36           H  
ATOM   2505 2HE2 GLN A 155      13.037  12.061   8.490  1.00  1.36           H  
ATOM   2506  N   ASN A 156      11.958  17.404   8.283  1.00  1.36           N  
ATOM   2507  CA  ASN A 156      12.722  18.209   9.213  1.00  1.36           C  
ATOM   2508  C   ASN A 156      12.568  19.685   8.867  1.00  1.36           C  
ATOM   2509  O   ASN A 156      13.229  20.542   9.456  1.00  1.36           O  
ATOM   2510  CB  ASN A 156      14.184  17.795   9.191  1.00  1.36           C  
ATOM   2511  CG  ASN A 156      14.401  16.402   9.744  1.00  1.36           C  
ATOM   2512  OD1 ASN A 156      13.770  16.005  10.732  1.00  1.36           O  
ATOM   2513  ND2 ASN A 156      15.287  15.655   9.130  1.00  1.36           N  
ATOM   2514  H   ASN A 156      12.341  17.260   7.355  1.00  1.36           H  
ATOM   2515  HA  ASN A 156      12.326  18.062  10.218  1.00  1.36           H  
ATOM   2516 1HB  ASN A 156      14.552  17.823   8.165  1.00  1.36           H  
ATOM   2517 2HB  ASN A 156      14.773  18.506   9.766  1.00  1.36           H  
ATOM   2518 1HD2 ASN A 156      15.471  14.726   9.457  1.00  1.36           H  
ATOM   2519 2HD2 ASN A 156      15.784  16.010   8.341  1.00  1.36           H  
ATOM   2520  N   GLY A 157      11.690  19.981   7.904  1.00  1.31           N  
ATOM   2521  CA  GLY A 157      11.457  21.346   7.473  1.00  1.31           C  
ATOM   2522  C   GLY A 157      12.531  21.850   6.514  1.00  1.31           C  
ATOM   2523  O   GLY A 157      12.615  23.052   6.256  1.00  1.31           O  
ATOM   2524  H   GLY A 157      11.159  19.246   7.436  1.00  1.31           H  
ATOM   2525 1HA  GLY A 157      10.481  21.401   6.993  1.00  1.31           H  
ATOM   2526 2HA  GLY A 157      11.417  21.994   8.348  1.00  1.31           H  
ATOM   2527  N   LEU A 158      13.365  20.953   5.987  1.00  1.25           N  
ATOM   2528  CA  LEU A 158      14.439  21.406   5.127  1.00  1.25           C  
ATOM   2529  C   LEU A 158      14.107  21.190   3.648  1.00  1.25           C  
ATOM   2530  O   LEU A 158      13.538  20.158   3.294  1.00  1.25           O  
ATOM   2531  CB  LEU A 158      15.696  20.635   5.509  1.00  1.25           C  
ATOM   2532  CG  LEU A 158      16.076  20.782   6.978  1.00  1.25           C  
ATOM   2533  CD1 LEU A 158      17.278  19.925   7.276  1.00  1.25           C  
ATOM   2534  CD2 LEU A 158      16.334  22.244   7.275  1.00  1.25           C  
ATOM   2535  H   LEU A 158      13.268  19.959   6.183  1.00  1.25           H  
ATOM   2536  HA  LEU A 158      14.600  22.454   5.346  1.00  1.25           H  
ATOM   2537 1HB  LEU A 158      15.534  19.583   5.311  1.00  1.25           H  
ATOM   2538 2HB  LEU A 158      16.530  20.981   4.898  1.00  1.25           H  
ATOM   2539  HG  LEU A 158      15.257  20.432   7.604  1.00  1.25           H  
ATOM   2540 1HD1 LEU A 158      17.541  20.021   8.330  1.00  1.25           H  
ATOM   2541 2HD1 LEU A 158      17.041  18.885   7.055  1.00  1.25           H  
ATOM   2542 3HD1 LEU A 158      18.117  20.247   6.661  1.00  1.25           H  
ATOM   2543 1HD2 LEU A 158      16.594  22.361   8.328  1.00  1.25           H  
ATOM   2544 2HD2 LEU A 158      17.154  22.604   6.655  1.00  1.25           H  
ATOM   2545 3HD2 LEU A 158      15.434  22.822   7.058  1.00  1.25           H  
ATOM   2546  N   PRO A 159      14.437  22.143   2.760  1.00  1.20           N  
ATOM   2547  CA  PRO A 159      14.229  22.072   1.325  1.00  1.20           C  
ATOM   2548  C   PRO A 159      15.225  21.160   0.625  1.00  1.20           C  
ATOM   2549  O   PRO A 159      16.383  21.061   1.037  1.00  1.20           O  
ATOM   2550  CB  PRO A 159      14.444  23.515   0.892  1.00  1.20           C  
ATOM   2551  CG  PRO A 159      15.430  24.062   1.898  1.00  1.20           C  
ATOM   2552  CD  PRO A 159      15.060  23.400   3.209  1.00  1.20           C  
ATOM   2553  HA  PRO A 159      13.209  21.765   1.114  1.00  1.20           H  
ATOM   2554 1HB  PRO A 159      14.816  23.538  -0.132  1.00  1.20           H  
ATOM   2555 2HB  PRO A 159      13.484  24.053   0.891  1.00  1.20           H  
ATOM   2556 1HG  PRO A 159      16.453  23.807   1.576  1.00  1.20           H  
ATOM   2557 2HG  PRO A 159      15.392  25.151   1.938  1.00  1.20           H  
ATOM   2558 1HD  PRO A 159      15.978  23.212   3.784  1.00  1.20           H  
ATOM   2559 2HD  PRO A 159      14.328  24.026   3.751  1.00  1.20           H  
ATOM   2560  N   CYS A 160      14.805  20.623  -0.510  1.00  1.16           N  
ATOM   2561  CA  CYS A 160      15.670  19.865  -1.399  1.00  1.16           C  
ATOM   2562  C   CYS A 160      15.321  20.089  -2.861  1.00  1.16           C  
ATOM   2563  O   CYS A 160      14.152  20.085  -3.254  1.00  1.16           O  
ATOM   2564  CB  CYS A 160      15.586  18.382  -1.108  1.00  1.16           C  
ATOM   2565  SG  CYS A 160      16.635  17.388  -2.193  1.00  1.16           S  
ATOM   2566  H   CYS A 160      13.817  20.689  -0.726  1.00  1.16           H  
ATOM   2567  HA  CYS A 160      16.698  20.189  -1.239  1.00  1.16           H  
ATOM   2568 1HB  CYS A 160      15.884  18.189  -0.076  1.00  1.16           H  
ATOM   2569 2HB  CYS A 160      14.556  18.056  -1.220  1.00  1.16           H  
ATOM   2570  HG  CYS A 160      16.362  18.056  -3.327  1.00  1.16           H  
ATOM   2571  N   THR A 161      16.347  20.299  -3.670  1.00  1.15           N  
ATOM   2572  CA  THR A 161      16.155  20.540  -5.092  1.00  1.15           C  
ATOM   2573  C   THR A 161      16.052  19.255  -5.903  1.00  1.15           C  
ATOM   2574  O   THR A 161      16.912  18.380  -5.786  1.00  1.15           O  
ATOM   2575  CB  THR A 161      17.320  21.352  -5.647  1.00  1.15           C  
ATOM   2576  OG1 THR A 161      17.407  22.574  -4.982  1.00  1.15           O  
ATOM   2577  CG2 THR A 161      17.105  21.612  -7.062  1.00  1.15           C  
ATOM   2578  H   THR A 161      17.285  20.293  -3.291  1.00  1.15           H  
ATOM   2579  HA  THR A 161      15.230  21.101  -5.231  1.00  1.15           H  
ATOM   2580  HB  THR A 161      18.251  20.806  -5.511  1.00  1.15           H  
ATOM   2581  HG1 THR A 161      16.575  23.042  -5.098  1.00  1.15           H  
ATOM   2582 1HG2 THR A 161      17.930  22.204  -7.448  1.00  1.15           H  
ATOM   2583 2HG2 THR A 161      17.052  20.671  -7.586  1.00  1.15           H  
ATOM   2584 3HG2 THR A 161      16.172  22.156  -7.193  1.00  1.15           H  
ATOM   2585  N   ILE A 162      15.028  19.168  -6.747  1.00  1.14           N  
ATOM   2586  CA  ILE A 162      14.832  18.023  -7.628  1.00  1.14           C  
ATOM   2587  C   ILE A 162      14.655  18.481  -9.080  1.00  1.14           C  
ATOM   2588  O   ILE A 162      14.521  19.676  -9.341  1.00  1.14           O  
ATOM   2589  CB  ILE A 162      13.591  17.208  -7.204  1.00  1.14           C  
ATOM   2590  CG1 ILE A 162      12.343  18.089  -7.331  1.00  1.14           C  
ATOM   2591  CG2 ILE A 162      13.748  16.706  -5.746  1.00  1.14           C  
ATOM   2592  CD1 ILE A 162      11.050  17.367  -7.196  1.00  1.14           C  
ATOM   2593  H   ILE A 162      14.341  19.925  -6.762  1.00  1.14           H  
ATOM   2594  HA  ILE A 162      15.711  17.382  -7.573  1.00  1.14           H  
ATOM   2595  HB  ILE A 162      13.469  16.356  -7.873  1.00  1.14           H  
ATOM   2596 1HG1 ILE A 162      12.380  18.836  -6.550  1.00  1.14           H  
ATOM   2597 2HG1 ILE A 162      12.358  18.592  -8.302  1.00  1.14           H  
ATOM   2598 1HG2 ILE A 162      12.873  16.130  -5.469  1.00  1.14           H  
ATOM   2599 2HG2 ILE A 162      14.633  16.077  -5.678  1.00  1.14           H  
ATOM   2600 3HG2 ILE A 162      13.851  17.552  -5.063  1.00  1.14           H  
ATOM   2601 1HD1 ILE A 162      10.223  18.076  -7.287  1.00  1.14           H  
ATOM   2602 2HD1 ILE A 162      10.972  16.616  -7.988  1.00  1.14           H  
ATOM   2603 3HD1 ILE A 162      11.014  16.890  -6.242  1.00  1.14           H  
ATOM   2604  N   ASP A 163      14.715  17.536 -10.025  1.00  1.13           N  
ATOM   2605  CA  ASP A 163      14.419  17.791 -11.448  1.00  1.13           C  
ATOM   2606  C   ASP A 163      15.140  18.970 -12.133  1.00  1.13           C  
ATOM   2607  O   ASP A 163      14.549  19.681 -12.947  1.00  1.13           O  
ATOM   2608  CB  ASP A 163      12.899  17.952 -11.618  1.00  1.13           C  
ATOM   2609  CG  ASP A 163      12.132  16.620 -11.328  1.00  1.13           C  
ATOM   2610  OD1 ASP A 163      12.660  15.581 -11.679  1.00  1.13           O  
ATOM   2611  OD2 ASP A 163      11.056  16.651 -10.768  1.00  1.13           O  
ATOM   2612  H   ASP A 163      14.907  16.585  -9.741  1.00  1.13           H  
ATOM   2613  HA  ASP A 163      14.705  16.892 -11.994  1.00  1.13           H  
ATOM   2614 1HB  ASP A 163      12.532  18.730 -10.944  1.00  1.13           H  
ATOM   2615 2HB  ASP A 163      12.681  18.273 -12.638  1.00  1.13           H  
ATOM   2616  N   GLN A 164      16.437  19.144 -11.884  1.00  1.10           N  
ATOM   2617  CA  GLN A 164      17.154  20.257 -12.523  1.00  1.10           C  
ATOM   2618  C   GLN A 164      17.657  19.901 -13.920  1.00  1.10           C  
ATOM   2619  O   GLN A 164      18.849  19.687 -14.145  1.00  1.10           O  
ATOM   2620  CB  GLN A 164      18.301  20.719 -11.638  1.00  1.10           C  
ATOM   2621  CG  GLN A 164      17.817  21.204 -10.303  1.00  1.10           C  
ATOM   2622  CD  GLN A 164      16.947  22.494 -10.356  1.00  1.10           C  
ATOM   2623  OE1 GLN A 164      17.430  23.579 -10.711  1.00  1.10           O  
ATOM   2624  NE2 GLN A 164      15.668  22.358 -10.005  1.00  1.10           N  
ATOM   2625  H   GLN A 164      16.909  18.539 -11.229  1.00  1.10           H  
ATOM   2626  HA  GLN A 164      16.461  21.093 -12.632  1.00  1.10           H  
ATOM   2627 1HB  GLN A 164      19.001  19.900 -11.477  1.00  1.10           H  
ATOM   2628 2HB  GLN A 164      18.841  21.533 -12.129  1.00  1.10           H  
ATOM   2629 1HG  GLN A 164      17.202  20.410  -9.880  1.00  1.10           H  
ATOM   2630 2HG  GLN A 164      18.680  21.391  -9.667  1.00  1.10           H  
ATOM   2631 1HE2 GLN A 164      15.047  23.155 -10.019  1.00  1.10           H  
ATOM   2632 2HE2 GLN A 164      15.304  21.443  -9.718  1.00  1.10           H  
ATOM   2633  N   GLU A 165      16.704  19.806 -14.835  1.00  1.07           N  
ATOM   2634  CA  GLU A 165      16.935  19.415 -16.223  1.00  1.07           C  
ATOM   2635  C   GLU A 165      17.706  20.440 -17.057  1.00  1.07           C  
ATOM   2636  O   GLU A 165      18.522  20.071 -17.900  1.00  1.07           O  
ATOM   2637  CB  GLU A 165      15.600  19.124 -16.892  1.00  1.07           C  
ATOM   2638  CG  GLU A 165      14.896  17.876 -16.362  1.00  1.07           C  
ATOM   2639  CD  GLU A 165      13.578  17.674 -17.007  1.00  1.07           C  
ATOM   2640  OE1 GLU A 165      13.068  18.616 -17.560  1.00  1.07           O  
ATOM   2641  OE2 GLU A 165      13.045  16.577 -16.963  1.00  1.07           O  
ATOM   2642  H   GLU A 165      15.759  20.007 -14.510  1.00  1.07           H  
ATOM   2643  HA  GLU A 165      17.515  18.493 -16.214  1.00  1.07           H  
ATOM   2644 1HB  GLU A 165      14.933  19.975 -16.753  1.00  1.07           H  
ATOM   2645 2HB  GLU A 165      15.754  18.996 -17.966  1.00  1.07           H  
ATOM   2646 1HG  GLU A 165      15.526  17.006 -16.555  1.00  1.07           H  
ATOM   2647 2HG  GLU A 165      14.765  17.972 -15.283  1.00  1.07           H  
ATOM   2648  N   TRP A 166      17.472  21.728 -16.835  1.00  1.04           N  
ATOM   2649  CA  TRP A 166      18.155  22.727 -17.648  1.00  1.04           C  
ATOM   2650  C   TRP A 166      19.108  23.596 -16.849  1.00  1.04           C  
ATOM   2651  O   TRP A 166      18.903  23.842 -15.663  1.00  1.04           O  
ATOM   2652  CB  TRP A 166      17.139  23.595 -18.382  1.00  1.04           C  
ATOM   2653  CG  TRP A 166      16.364  22.825 -19.438  1.00  1.04           C  
ATOM   2654  CD1 TRP A 166      15.192  22.160 -19.278  1.00  1.04           C  
ATOM   2655  CD2 TRP A 166      16.752  22.619 -20.818  1.00  1.04           C  
ATOM   2656  NE1 TRP A 166      14.819  21.574 -20.468  1.00  1.04           N  
ATOM   2657  CE2 TRP A 166      15.770  21.851 -21.416  1.00  1.04           C  
ATOM   2658  CE3 TRP A 166      17.821  23.017 -21.559  1.00  1.04           C  
ATOM   2659  CZ2 TRP A 166      15.842  21.479 -22.762  1.00  1.04           C  
ATOM   2660  CZ3 TRP A 166      17.905  22.667 -22.893  1.00  1.04           C  
ATOM   2661  CH2 TRP A 166      16.939  21.917 -23.481  1.00  1.04           C  
ATOM   2662  H   TRP A 166      16.782  22.037 -16.136  1.00  1.04           H  
ATOM   2663  HA  TRP A 166      18.746  22.211 -18.400  1.00  1.04           H  
ATOM   2664 1HB  TRP A 166      16.429  24.003 -17.658  1.00  1.04           H  
ATOM   2665 2HB  TRP A 166      17.642  24.417 -18.836  1.00  1.04           H  
ATOM   2666  HD1 TRP A 166      14.633  22.104 -18.339  1.00  1.04           H  
ATOM   2667  HE1 TRP A 166      13.982  21.024 -20.616  1.00  1.04           H  
ATOM   2668  HE3 TRP A 166      18.589  23.606 -21.092  1.00  1.04           H  
ATOM   2669  HZ2 TRP A 166      15.071  20.873 -23.246  1.00  1.04           H  
ATOM   2670  HZ3 TRP A 166      18.768  23.011 -23.460  1.00  1.04           H  
ATOM   2671  HH2 TRP A 166      17.029  21.659 -24.538  1.00  1.04           H  
ATOM   2672  N   ALA A 167      20.148  24.092 -17.514  1.00  1.01           N  
ATOM   2673  CA  ALA A 167      21.080  25.012 -16.867  1.00  1.01           C  
ATOM   2674  C   ALA A 167      21.637  26.037 -17.832  1.00  1.01           C  
ATOM   2675  O   ALA A 167      21.910  25.737 -19.002  1.00  1.01           O  
ATOM   2676  CB  ALA A 167      22.227  24.237 -16.264  1.00  1.01           C  
ATOM   2677  H   ALA A 167      20.293  23.801 -18.479  1.00  1.01           H  
ATOM   2678  HA  ALA A 167      20.553  25.543 -16.082  1.00  1.01           H  
ATOM   2679 1HB  ALA A 167      22.907  24.925 -15.768  1.00  1.01           H  
ATOM   2680 2HB  ALA A 167      21.842  23.514 -15.543  1.00  1.01           H  
ATOM   2681 3HB  ALA A 167      22.758  23.720 -17.050  1.00  1.01           H  
ATOM   2682  N   TRP A 168      21.837  27.256 -17.340  1.00  0.98           N  
ATOM   2683  CA  TRP A 168      22.450  28.278 -18.171  1.00  0.98           C  
ATOM   2684  C   TRP A 168      23.958  28.270 -18.000  1.00  0.98           C  
ATOM   2685  O   TRP A 168      24.462  27.946 -16.925  1.00  0.98           O  
ATOM   2686  CB  TRP A 168      21.937  29.683 -17.825  1.00  0.98           C  
ATOM   2687  CG  TRP A 168      20.533  29.944 -18.160  1.00  0.98           C  
ATOM   2688  CD1 TRP A 168      19.595  29.043 -18.458  1.00  0.98           C  
ATOM   2689  CD2 TRP A 168      19.890  31.234 -18.263  1.00  0.98           C  
ATOM   2690  NE1 TRP A 168      18.422  29.661 -18.734  1.00  0.98           N  
ATOM   2691  CE2 TRP A 168      18.580  30.997 -18.621  1.00  0.98           C  
ATOM   2692  CE3 TRP A 168      20.324  32.551 -18.082  1.00  0.98           C  
ATOM   2693  CZ2 TRP A 168      17.675  32.015 -18.813  1.00  0.98           C  
ATOM   2694  CZ3 TRP A 168      19.407  33.587 -18.262  1.00  0.98           C  
ATOM   2695  CH2 TRP A 168      18.116  33.323 -18.619  1.00  0.98           C  
ATOM   2696  H   TRP A 168      21.590  27.479 -16.374  1.00  0.98           H  
ATOM   2697  HA  TRP A 168      22.222  28.072 -19.216  1.00  0.98           H  
ATOM   2698 1HB  TRP A 168      22.053  29.859 -16.769  1.00  0.98           H  
ATOM   2699 2HB  TRP A 168      22.552  30.427 -18.336  1.00  0.98           H  
ATOM   2700  HD1 TRP A 168      19.746  27.978 -18.476  1.00  0.98           H  
ATOM   2701  HE1 TRP A 168      17.572  29.194 -18.985  1.00  0.98           H  
ATOM   2702  HE3 TRP A 168      21.356  32.760 -17.795  1.00  0.98           H  
ATOM   2703  HZ2 TRP A 168      16.646  31.818 -19.100  1.00  0.98           H  
ATOM   2704  HZ3 TRP A 168      19.749  34.612 -18.108  1.00  0.98           H  
ATOM   2705  HH2 TRP A 168      17.419  34.150 -18.752  1.00  0.98           H  
ATOM   2706  N   GLU A 169      24.678  28.653 -19.043  1.00  0.96           N  
ATOM   2707  CA  GLU A 169      26.106  28.892 -18.899  1.00  0.96           C  
ATOM   2708  C   GLU A 169      26.350  30.256 -18.239  1.00  0.96           C  
ATOM   2709  O   GLU A 169      27.314  30.439 -17.494  1.00  0.96           O  
ATOM   2710  CB  GLU A 169      26.800  28.788 -20.254  1.00  0.96           C  
ATOM   2711  CG  GLU A 169      26.817  27.369 -20.824  1.00  0.96           C  
ATOM   2712  CD  GLU A 169      27.666  26.418 -19.988  1.00  0.96           C  
ATOM   2713  OE1 GLU A 169      28.806  26.746 -19.744  1.00  0.96           O  
ATOM   2714  OE2 GLU A 169      27.180  25.386 -19.582  1.00  0.96           O  
ATOM   2715  H   GLU A 169      24.222  28.809 -19.943  1.00  0.96           H  
ATOM   2716  HA  GLU A 169      26.521  28.123 -18.246  1.00  0.96           H  
ATOM   2717 1HB  GLU A 169      26.292  29.432 -20.973  1.00  0.96           H  
ATOM   2718 2HB  GLU A 169      27.829  29.133 -20.167  1.00  0.96           H  
ATOM   2719 1HG  GLU A 169      25.792  26.991 -20.867  1.00  0.96           H  
ATOM   2720 2HG  GLU A 169      27.203  27.397 -21.845  1.00  0.96           H  
ATOM   2721  N   SER A 170      25.482  31.224 -18.540  1.00  0.94           N  
ATOM   2722  CA  SER A 170      25.621  32.560 -17.976  1.00  0.94           C  
ATOM   2723  C   SER A 170      24.932  32.594 -16.601  1.00  0.94           C  
ATOM   2724  O   SER A 170      24.065  31.761 -16.353  1.00  0.94           O  
ATOM   2725  CB  SER A 170      24.982  33.580 -18.898  1.00  0.94           C  
ATOM   2726  OG  SER A 170      23.595  33.434 -18.911  1.00  0.94           O  
ATOM   2727  H   SER A 170      24.716  31.016 -19.160  1.00  0.94           H  
ATOM   2728  HA  SER A 170      26.680  32.767 -17.896  1.00  0.94           H  
ATOM   2729 1HB  SER A 170      25.240  34.588 -18.590  1.00  0.94           H  
ATOM   2730 2HB  SER A 170      25.370  33.441 -19.906  1.00  0.94           H  
ATOM   2731  HG  SER A 170      23.307  33.701 -18.019  1.00  0.94           H  
ATOM   2732  N   PRO A 171      25.264  33.544 -15.708  1.00  0.91           N  
ATOM   2733  CA  PRO A 171      24.587  33.819 -14.443  1.00  0.91           C  
ATOM   2734  C   PRO A 171      23.120  34.214 -14.620  1.00  0.91           C  
ATOM   2735  O   PRO A 171      22.738  34.802 -15.636  1.00  0.91           O  
ATOM   2736  CB  PRO A 171      25.396  34.979 -13.864  1.00  0.91           C  
ATOM   2737  CG  PRO A 171      26.754  34.873 -14.507  1.00  0.91           C  
ATOM   2738  CD  PRO A 171      26.493  34.357 -15.902  1.00  0.91           C  
ATOM   2739  HA  PRO A 171      24.668  32.934 -13.797  1.00  0.91           H  
ATOM   2740 1HB  PRO A 171      24.889  35.932 -14.074  1.00  0.91           H  
ATOM   2741 2HB  PRO A 171      25.441  34.877 -12.769  1.00  0.91           H  
ATOM   2742 1HG  PRO A 171      27.253  35.856 -14.502  1.00  0.91           H  
ATOM   2743 2HG  PRO A 171      27.389  34.194 -13.918  1.00  0.91           H  
ATOM   2744 1HD  PRO A 171      26.319  35.187 -16.597  1.00  0.91           H  
ATOM   2745 2HD  PRO A 171      27.359  33.744 -16.173  1.00  0.91           H  
ATOM   2746  N   ILE A 172      22.318  33.905 -13.605  1.00  0.88           N  
ATOM   2747  CA  ILE A 172      20.889  34.227 -13.562  1.00  0.88           C  
ATOM   2748  C   ILE A 172      20.561  35.142 -12.391  1.00  0.88           C  
ATOM   2749  O   ILE A 172      21.008  34.910 -11.269  1.00  0.88           O  
ATOM   2750  CB  ILE A 172      20.043  32.945 -13.452  1.00  0.88           C  
ATOM   2751  CG1 ILE A 172      20.260  32.097 -14.630  1.00  0.88           C  
ATOM   2752  CG2 ILE A 172      18.582  33.279 -13.354  1.00  0.88           C  
ATOM   2753  CD1 ILE A 172      19.720  30.748 -14.454  1.00  0.88           C  
ATOM   2754  H   ILE A 172      22.734  33.424 -12.810  1.00  0.88           H  
ATOM   2755  HA  ILE A 172      20.618  34.741 -14.483  1.00  0.88           H  
ATOM   2756  HB  ILE A 172      20.351  32.376 -12.569  1.00  0.88           H  
ATOM   2757 1HG1 ILE A 172      19.759  32.548 -15.463  1.00  0.88           H  
ATOM   2758 2HG1 ILE A 172      21.317  32.032 -14.853  1.00  0.88           H  
ATOM   2759 1HG2 ILE A 172      18.000  32.361 -13.288  1.00  0.88           H  
ATOM   2760 2HG2 ILE A 172      18.398  33.884 -12.477  1.00  0.88           H  
ATOM   2761 3HG2 ILE A 172      18.303  33.830 -14.235  1.00  0.88           H  
ATOM   2762 1HD1 ILE A 172      19.900  30.179 -15.352  1.00  0.88           H  
ATOM   2763 2HD1 ILE A 172      20.214  30.264 -13.611  1.00  0.88           H  
ATOM   2764 3HD1 ILE A 172      18.662  30.815 -14.260  1.00  0.88           H  
ATOM   2765  N   THR A 173      19.807  36.209 -12.631  1.00  0.86           N  
ATOM   2766  CA  THR A 173      19.474  37.085 -11.515  1.00  0.86           C  
ATOM   2767  C   THR A 173      18.318  36.558 -10.683  1.00  0.86           C  
ATOM   2768  O   THR A 173      17.431  35.867 -11.201  1.00  0.86           O  
ATOM   2769  CB  THR A 173      19.170  38.497 -12.013  1.00  0.86           C  
ATOM   2770  OG1 THR A 173      18.075  38.455 -12.944  1.00  0.86           O  
ATOM   2771  CG2 THR A 173      20.398  39.096 -12.657  1.00  0.86           C  
ATOM   2772  H   THR A 173      19.466  36.400 -13.563  1.00  0.86           H  
ATOM   2773  HA  THR A 173      20.333  37.155 -10.872  1.00  0.86           H  
ATOM   2774  HB  THR A 173      18.881  39.117 -11.164  1.00  0.86           H  
ATOM   2775  HG1 THR A 173      18.006  39.314 -13.373  1.00  0.86           H  
ATOM   2776 1HG2 THR A 173      20.171  40.108 -12.992  1.00  0.86           H  
ATOM   2777 2HG2 THR A 173      21.206  39.130 -11.918  1.00  0.86           H  
ATOM   2778 3HG2 THR A 173      20.703  38.487 -13.505  1.00  0.86           H  
ATOM   2779  N   ALA A 174      18.261  37.002  -9.425  1.00  0.83           N  
ATOM   2780  CA  ALA A 174      17.199  36.603  -8.519  1.00  0.83           C  
ATOM   2781  C   ALA A 174      15.841  36.941  -9.085  1.00  0.83           C  
ATOM   2782  O   ALA A 174      14.943  36.109  -9.042  1.00  0.83           O  
ATOM   2783  CB  ALA A 174      17.368  37.306  -7.187  1.00  0.83           C  
ATOM   2784  H   ALA A 174      19.035  37.563  -9.073  1.00  0.83           H  
ATOM   2785  HA  ALA A 174      17.261  35.525  -8.380  1.00  0.83           H  
ATOM   2786 1HB  ALA A 174      16.586  36.989  -6.505  1.00  0.83           H  
ATOM   2787 2HB  ALA A 174      18.337  37.086  -6.766  1.00  0.83           H  
ATOM   2788 3HB  ALA A 174      17.296  38.375  -7.343  1.00  0.83           H  
ATOM   2789  N   GLY A 175      15.708  38.113  -9.695  1.00  0.82           N  
ATOM   2790  CA  GLY A 175      14.455  38.552 -10.288  1.00  0.82           C  
ATOM   2791  C   GLY A 175      13.931  37.614 -11.341  1.00  0.82           C  
ATOM   2792  O   GLY A 175      12.721  37.511 -11.542  1.00  0.82           O  
ATOM   2793  H   GLY A 175      16.485  38.770  -9.689  1.00  0.82           H  
ATOM   2794 1HA  GLY A 175      13.701  38.693  -9.520  1.00  0.82           H  
ATOM   2795 2HA  GLY A 175      14.616  39.516 -10.748  1.00  0.82           H  
ATOM   2796  N   PHE A 176      14.820  36.948 -12.066  1.00  0.82           N  
ATOM   2797  CA  PHE A 176      14.347  36.052 -13.084  1.00  0.82           C  
ATOM   2798  C   PHE A 176      13.823  34.795 -12.416  1.00  0.82           C  
ATOM   2799  O   PHE A 176      12.756  34.284 -12.763  1.00  0.82           O  
ATOM   2800  CB  PHE A 176      15.420  35.785 -14.121  1.00  0.82           C  
ATOM   2801  CG  PHE A 176      14.905  35.021 -15.253  1.00  0.82           C  
ATOM   2802  CD1 PHE A 176      13.747  35.440 -15.868  1.00  0.82           C  
ATOM   2803  CD2 PHE A 176      15.563  33.934 -15.759  1.00  0.82           C  
ATOM   2804  CE1 PHE A 176      13.254  34.769 -16.930  1.00  0.82           C  
ATOM   2805  CE2 PHE A 176      15.068  33.287 -16.837  1.00  0.82           C  
ATOM   2806  CZ  PHE A 176      13.923  33.691 -17.418  1.00  0.82           C  
ATOM   2807  H   PHE A 176      15.817  37.005 -11.868  1.00  0.82           H  
ATOM   2808  HA  PHE A 176      13.515  36.526 -13.603  1.00  0.82           H  
ATOM   2809 1HB  PHE A 176      15.828  36.724 -14.486  1.00  0.82           H  
ATOM   2810 2HB  PHE A 176      16.234  35.227 -13.659  1.00  0.82           H  
ATOM   2811  HD1 PHE A 176      13.219  36.308 -15.485  1.00  0.82           H  
ATOM   2812  HD2 PHE A 176      16.474  33.594 -15.307  1.00  0.82           H  
ATOM   2813  HE1 PHE A 176      12.336  35.097 -17.392  1.00  0.82           H  
ATOM   2814  HE2 PHE A 176      15.578  32.443 -17.233  1.00  0.82           H  
ATOM   2815  HZ  PHE A 176      13.547  33.149 -18.270  1.00  0.82           H  
ATOM   2816  N   LEU A 177      14.551  34.306 -11.411  1.00  0.82           N  
ATOM   2817  CA  LEU A 177      14.102  33.097 -10.726  1.00  0.82           C  
ATOM   2818  C   LEU A 177      12.760  33.372 -10.012  1.00  0.82           C  
ATOM   2819  O   LEU A 177      11.842  32.544 -10.035  1.00  0.82           O  
ATOM   2820  CB  LEU A 177      15.180  32.628  -9.731  1.00  0.82           C  
ATOM   2821  CG  LEU A 177      16.501  32.124 -10.395  1.00  0.82           C  
ATOM   2822  CD1 LEU A 177      17.566  31.808  -9.317  1.00  0.82           C  
ATOM   2823  CD2 LEU A 177      16.206  30.899 -11.259  1.00  0.82           C  
ATOM   2824  H   LEU A 177      15.421  34.778 -11.143  1.00  0.82           H  
ATOM   2825  HA  LEU A 177      13.945  32.313 -11.467  1.00  0.82           H  
ATOM   2826 1HB  LEU A 177      15.433  33.464  -9.076  1.00  0.82           H  
ATOM   2827 2HB  LEU A 177      14.773  31.820  -9.120  1.00  0.82           H  
ATOM   2828  HG  LEU A 177      16.897  32.916 -11.017  1.00  0.82           H  
ATOM   2829 1HD1 LEU A 177      18.489  31.480  -9.805  1.00  0.82           H  
ATOM   2830 2HD1 LEU A 177      17.766  32.702  -8.729  1.00  0.82           H  
ATOM   2831 3HD1 LEU A 177      17.200  31.014  -8.664  1.00  0.82           H  
ATOM   2832 1HD2 LEU A 177      17.130  30.571 -11.728  1.00  0.82           H  
ATOM   2833 2HD2 LEU A 177      15.810  30.093 -10.634  1.00  0.82           H  
ATOM   2834 3HD2 LEU A 177      15.478  31.151 -12.027  1.00  0.82           H  
ATOM   2835  N   ILE A 178      12.631  34.578  -9.437  1.00  0.83           N  
ATOM   2836  CA  ILE A 178      11.420  34.996  -8.727  1.00  0.83           C  
ATOM   2837  C   ILE A 178      10.259  35.127  -9.704  1.00  0.83           C  
ATOM   2838  O   ILE A 178       9.164  34.614  -9.441  1.00  0.83           O  
ATOM   2839  CB  ILE A 178      11.618  36.371  -8.068  1.00  0.83           C  
ATOM   2840  CG1 ILE A 178      12.634  36.320  -6.920  1.00  0.83           C  
ATOM   2841  CG2 ILE A 178      10.285  36.859  -7.558  1.00  0.83           C  
ATOM   2842  CD1 ILE A 178      13.101  37.732  -6.479  1.00  0.83           C  
ATOM   2843  H   ILE A 178      13.426  35.209  -9.455  1.00  0.83           H  
ATOM   2844  HA  ILE A 178      11.169  34.259  -7.978  1.00  0.83           H  
ATOM   2845  HB  ILE A 178      11.994  37.072  -8.806  1.00  0.83           H  
ATOM   2846 1HG1 ILE A 178      12.178  35.816  -6.081  1.00  0.83           H  
ATOM   2847 2HG1 ILE A 178      13.488  35.742  -7.227  1.00  0.83           H  
ATOM   2848 1HG2 ILE A 178      10.427  37.829  -7.129  1.00  0.83           H  
ATOM   2849 2HG2 ILE A 178       9.578  36.929  -8.384  1.00  0.83           H  
ATOM   2850 3HG2 ILE A 178       9.902  36.170  -6.806  1.00  0.83           H  
ATOM   2851 1HD1 ILE A 178      13.824  37.659  -5.677  1.00  0.83           H  
ATOM   2852 2HD1 ILE A 178      13.568  38.236  -7.312  1.00  0.83           H  
ATOM   2853 3HD1 ILE A 178      12.243  38.308  -6.142  1.00  0.83           H  
ATOM   2854  N   PHE A 179      10.502  35.790 -10.837  1.00  0.85           N  
ATOM   2855  CA  PHE A 179       9.496  35.966 -11.868  1.00  0.85           C  
ATOM   2856  C   PHE A 179       8.980  34.636 -12.359  1.00  0.85           C  
ATOM   2857  O   PHE A 179       7.767  34.410 -12.394  1.00  0.85           O  
ATOM   2858  CB  PHE A 179      10.067  36.727 -13.051  1.00  0.85           C  
ATOM   2859  CG  PHE A 179       9.120  36.823 -14.222  1.00  0.85           C  
ATOM   2860  CD1 PHE A 179       8.088  37.753 -14.239  1.00  0.85           C  
ATOM   2861  CD2 PHE A 179       9.266  35.966 -15.317  1.00  0.85           C  
ATOM   2862  CE1 PHE A 179       7.225  37.819 -15.318  1.00  0.85           C  
ATOM   2863  CE2 PHE A 179       8.405  36.034 -16.383  1.00  0.85           C  
ATOM   2864  CZ  PHE A 179       7.383  36.960 -16.385  1.00  0.85           C  
ATOM   2865  H   PHE A 179      11.417  36.211 -10.999  1.00  0.85           H  
ATOM   2866  HA  PHE A 179       8.670  36.538 -11.451  1.00  0.85           H  
ATOM   2867 1HB  PHE A 179      10.341  37.735 -12.744  1.00  0.85           H  
ATOM   2868 2HB  PHE A 179      10.979  36.236 -13.390  1.00  0.85           H  
ATOM   2869  HD1 PHE A 179       7.962  38.429 -13.393  1.00  0.85           H  
ATOM   2870  HD2 PHE A 179      10.076  35.231 -15.316  1.00  0.85           H  
ATOM   2871  HE1 PHE A 179       6.419  38.550 -15.325  1.00  0.85           H  
ATOM   2872  HE2 PHE A 179       8.529  35.358 -17.225  1.00  0.85           H  
ATOM   2873  HZ  PHE A 179       6.703  37.015 -17.226  1.00  0.85           H  
ATOM   2874  N   ARG A 180       9.891  33.740 -12.739  1.00  0.87           N  
ATOM   2875  CA  ARG A 180       9.464  32.449 -13.234  1.00  0.87           C  
ATOM   2876  C   ARG A 180       8.677  31.711 -12.170  1.00  0.87           C  
ATOM   2877  O   ARG A 180       7.664  31.071 -12.450  1.00  0.87           O  
ATOM   2878  CB  ARG A 180      10.649  31.592 -13.641  1.00  0.87           C  
ATOM   2879  CG  ARG A 180      11.389  32.076 -14.843  1.00  0.87           C  
ATOM   2880  CD  ARG A 180      12.444  31.125 -15.280  1.00  0.87           C  
ATOM   2881  NE  ARG A 180      11.878  29.995 -15.969  1.00  0.87           N  
ATOM   2882  CZ  ARG A 180      11.870  28.737 -15.509  1.00  0.87           C  
ATOM   2883  NH1 ARG A 180      12.435  28.467 -14.367  1.00  0.87           N  
ATOM   2884  NH2 ARG A 180      11.295  27.767 -16.199  1.00  0.87           N  
ATOM   2885  H   ARG A 180      10.888  33.959 -12.690  1.00  0.87           H  
ATOM   2886  HA  ARG A 180       8.825  32.604 -14.106  1.00  0.87           H  
ATOM   2887 1HB  ARG A 180      11.362  31.547 -12.812  1.00  0.87           H  
ATOM   2888 2HB  ARG A 180      10.316  30.578 -13.845  1.00  0.87           H  
ATOM   2889 1HG  ARG A 180      10.682  32.206 -15.656  1.00  0.87           H  
ATOM   2890 2HG  ARG A 180      11.856  33.028 -14.636  1.00  0.87           H  
ATOM   2891 1HD  ARG A 180      13.104  31.601 -15.947  1.00  0.87           H  
ATOM   2892 2HD  ARG A 180      13.003  30.762 -14.416  1.00  0.87           H  
ATOM   2893  HE  ARG A 180      11.427  30.206 -16.866  1.00  0.87           H  
ATOM   2894 1HH1 ARG A 180      12.880  29.208 -13.835  1.00  0.87           H  
ATOM   2895 2HH1 ARG A 180      12.447  27.516 -14.031  1.00  0.87           H  
ATOM   2896 1HH2 ARG A 180      10.842  27.962 -17.080  1.00  0.87           H  
ATOM   2897 2HH2 ARG A 180      11.299  26.825 -15.835  1.00  0.87           H  
ATOM   2898  N   SER A 181       9.095  31.831 -10.916  1.00  0.90           N  
ATOM   2899  CA  SER A 181       8.385  31.122  -9.884  1.00  0.90           C  
ATOM   2900  C   SER A 181       6.961  31.623  -9.741  1.00  0.90           C  
ATOM   2901  O   SER A 181       6.028  30.822  -9.768  1.00  0.90           O  
ATOM   2902  CB  SER A 181       9.124  31.284  -8.588  1.00  0.90           C  
ATOM   2903  OG  SER A 181      10.371  30.670  -8.687  1.00  0.90           O  
ATOM   2904  H   SER A 181       9.934  32.362 -10.676  1.00  0.90           H  
ATOM   2905  HA  SER A 181       8.356  30.065 -10.148  1.00  0.90           H  
ATOM   2906 1HB  SER A 181       9.255  32.336  -8.357  1.00  0.90           H  
ATOM   2907 2HB  SER A 181       8.550  30.847  -7.783  1.00  0.90           H  
ATOM   2908  HG  SER A 181      10.950  31.306  -9.174  1.00  0.90           H  
ATOM   2909  N   ILE A 182       6.759  32.937  -9.655  1.00  0.94           N  
ATOM   2910  CA  ILE A 182       5.394  33.420  -9.500  1.00  0.94           C  
ATOM   2911  C   ILE A 182       4.542  33.154 -10.739  1.00  0.94           C  
ATOM   2912  O   ILE A 182       3.349  32.847 -10.631  1.00  0.94           O  
ATOM   2913  CB  ILE A 182       5.345  34.889  -9.059  1.00  0.94           C  
ATOM   2914  CG1 ILE A 182       3.921  35.208  -8.609  1.00  0.94           C  
ATOM   2915  CG2 ILE A 182       5.830  35.830 -10.148  1.00  0.94           C  
ATOM   2916  CD1 ILE A 182       3.465  34.439  -7.371  1.00  0.94           C  
ATOM   2917  H   ILE A 182       7.553  33.583  -9.669  1.00  0.94           H  
ATOM   2918  HA  ILE A 182       4.940  32.860  -8.689  1.00  0.94           H  
ATOM   2919  HB  ILE A 182       5.989  35.016  -8.190  1.00  0.94           H  
ATOM   2920 1HG1 ILE A 182       3.846  36.270  -8.414  1.00  0.94           H  
ATOM   2921 2HG1 ILE A 182       3.249  34.956  -9.413  1.00  0.94           H  
ATOM   2922 1HG2 ILE A 182       5.795  36.857  -9.791  1.00  0.94           H  
ATOM   2923 2HG2 ILE A 182       6.842  35.568 -10.390  1.00  0.94           H  
ATOM   2924 3HG2 ILE A 182       5.215  35.739 -11.029  1.00  0.94           H  
ATOM   2925 1HD1 ILE A 182       2.440  34.722  -7.130  1.00  0.94           H  
ATOM   2926 2HD1 ILE A 182       3.505  33.368  -7.570  1.00  0.94           H  
ATOM   2927 3HD1 ILE A 182       4.113  34.674  -6.530  1.00  0.94           H  
ATOM   2928  N   LEU A 183       5.168  33.198 -11.918  1.00  0.99           N  
ATOM   2929  CA  LEU A 183       4.478  32.906 -13.161  1.00  0.99           C  
ATOM   2930  C   LEU A 183       3.913  31.495 -13.132  1.00  0.99           C  
ATOM   2931  O   LEU A 183       2.718  31.271 -13.381  1.00  0.99           O  
ATOM   2932  CB  LEU A 183       5.477  32.989 -14.320  1.00  0.99           C  
ATOM   2933  CG  LEU A 183       4.979  32.649 -15.704  1.00  0.99           C  
ATOM   2934  CD1 LEU A 183       3.940  33.675 -16.131  1.00  0.99           C  
ATOM   2935  CD2 LEU A 183       6.179  32.586 -16.646  1.00  0.99           C  
ATOM   2936  H   LEU A 183       6.151  33.467 -11.961  1.00  0.99           H  
ATOM   2937  HA  LEU A 183       3.670  33.622 -13.294  1.00  0.99           H  
ATOM   2938 1HB  LEU A 183       5.893  33.998 -14.348  1.00  0.99           H  
ATOM   2939 2HB  LEU A 183       6.289  32.307 -14.113  1.00  0.99           H  
ATOM   2940  HG  LEU A 183       4.496  31.668 -15.687  1.00  0.99           H  
ATOM   2941 1HD1 LEU A 183       3.571  33.425 -17.126  1.00  0.99           H  
ATOM   2942 2HD1 LEU A 183       3.110  33.670 -15.424  1.00  0.99           H  
ATOM   2943 3HD1 LEU A 183       4.398  34.665 -16.149  1.00  0.99           H  
ATOM   2944 1HD2 LEU A 183       5.850  32.323 -17.651  1.00  0.99           H  
ATOM   2945 2HD2 LEU A 183       6.676  33.553 -16.667  1.00  0.99           H  
ATOM   2946 3HD2 LEU A 183       6.884  31.827 -16.289  1.00  0.99           H  
ATOM   2947  N   TRP A 184       4.783  30.534 -12.816  1.00  1.04           N  
ATOM   2948  CA  TRP A 184       4.368  29.154 -12.858  1.00  1.04           C  
ATOM   2949  C   TRP A 184       3.449  28.797 -11.705  1.00  1.04           C  
ATOM   2950  O   TRP A 184       2.508  28.021 -11.872  1.00  1.04           O  
ATOM   2951  CB  TRP A 184       5.575  28.230 -12.905  1.00  1.04           C  
ATOM   2952  CG  TRP A 184       6.333  28.406 -14.177  1.00  1.04           C  
ATOM   2953  CD1 TRP A 184       7.633  28.775 -14.335  1.00  1.04           C  
ATOM   2954  CD2 TRP A 184       5.785  28.310 -15.504  1.00  1.04           C  
ATOM   2955  NE1 TRP A 184       7.931  28.873 -15.668  1.00  1.04           N  
ATOM   2956  CE2 TRP A 184       6.814  28.600 -16.393  1.00  1.04           C  
ATOM   2957  CE3 TRP A 184       4.517  28.017 -16.000  1.00  1.04           C  
ATOM   2958  CZ2 TRP A 184       6.623  28.591 -17.754  1.00  1.04           C  
ATOM   2959  CZ3 TRP A 184       4.320  28.013 -17.370  1.00  1.04           C  
ATOM   2960  CH2 TRP A 184       5.350  28.293 -18.228  1.00  1.04           C  
ATOM   2961  H   TRP A 184       5.752  30.768 -12.588  1.00  1.04           H  
ATOM   2962  HA  TRP A 184       3.816  29.005 -13.784  1.00  1.04           H  
ATOM   2963 1HB  TRP A 184       6.239  28.444 -12.061  1.00  1.04           H  
ATOM   2964 2HB  TRP A 184       5.258  27.201 -12.835  1.00  1.04           H  
ATOM   2965  HD1 TRP A 184       8.332  28.954 -13.523  1.00  1.04           H  
ATOM   2966  HE1 TRP A 184       8.825  29.120 -16.062  1.00  1.04           H  
ATOM   2967  HE3 TRP A 184       3.701  27.793 -15.320  1.00  1.04           H  
ATOM   2968  HZ2 TRP A 184       7.429  28.816 -18.450  1.00  1.04           H  
ATOM   2969  HZ3 TRP A 184       3.323  27.781 -17.746  1.00  1.04           H  
ATOM   2970  HH2 TRP A 184       5.167  28.282 -19.303  1.00  1.04           H  
ATOM   2971  N   LEU A 185       3.638  29.408 -10.544  1.00  1.09           N  
ATOM   2972  CA  LEU A 185       2.744  29.103  -9.445  1.00  1.09           C  
ATOM   2973  C   LEU A 185       1.312  29.480  -9.789  1.00  1.09           C  
ATOM   2974  O   LEU A 185       0.379  28.693  -9.610  1.00  1.09           O  
ATOM   2975  CB  LEU A 185       3.169  29.882  -8.218  1.00  1.09           C  
ATOM   2976  CG  LEU A 185       4.439  29.433  -7.514  1.00  1.09           C  
ATOM   2977  CD1 LEU A 185       4.844  30.492  -6.508  1.00  1.09           C  
ATOM   2978  CD2 LEU A 185       4.164  28.146  -6.837  1.00  1.09           C  
ATOM   2979  H   LEU A 185       4.415  30.054 -10.406  1.00  1.09           H  
ATOM   2980  HA  LEU A 185       2.791  28.035  -9.242  1.00  1.09           H  
ATOM   2981 1HB  LEU A 185       3.292  30.929  -8.497  1.00  1.09           H  
ATOM   2982 2HB  LEU A 185       2.387  29.812  -7.527  1.00  1.09           H  
ATOM   2983  HG  LEU A 185       5.236  29.287  -8.216  1.00  1.09           H  
ATOM   2984 1HD1 LEU A 185       5.718  30.194  -5.981  1.00  1.09           H  
ATOM   2985 2HD1 LEU A 185       5.039  31.418  -7.018  1.00  1.09           H  
ATOM   2986 3HD1 LEU A 185       4.064  30.632  -5.819  1.00  1.09           H  
ATOM   2987 1HD2 LEU A 185       5.044  27.833  -6.330  1.00  1.09           H  
ATOM   2988 2HD2 LEU A 185       3.364  28.271  -6.128  1.00  1.09           H  
ATOM   2989 3HD2 LEU A 185       3.878  27.405  -7.582  1.00  1.09           H  
ATOM   2990  N   ASN A 186       1.132  30.653 -10.384  1.00  1.13           N  
ATOM   2991  CA  ASN A 186      -0.205  31.095 -10.737  1.00  1.13           C  
ATOM   2992  C   ASN A 186      -0.835  30.251 -11.841  1.00  1.13           C  
ATOM   2993  O   ASN A 186      -2.051  30.044 -11.851  1.00  1.13           O  
ATOM   2994  CB  ASN A 186      -0.163  32.559 -11.089  1.00  1.13           C  
ATOM   2995  CG  ASN A 186      -0.089  33.445  -9.867  1.00  1.13           C  
ATOM   2996  OD1 ASN A 186      -0.625  33.153  -8.774  1.00  1.13           O  
ATOM   2997  ND2 ASN A 186       0.580  34.522 -10.025  1.00  1.13           N  
ATOM   2998  H   ASN A 186       1.927  31.278 -10.549  1.00  1.13           H  
ATOM   2999  HA  ASN A 186      -0.838  30.984  -9.859  1.00  1.13           H  
ATOM   3000 1HB  ASN A 186       0.717  32.754 -11.712  1.00  1.13           H  
ATOM   3001 2HB  ASN A 186      -1.046  32.827 -11.670  1.00  1.13           H  
ATOM   3002 1HD2 ASN A 186       0.654  35.173  -9.271  1.00  1.13           H  
ATOM   3003 2HD2 ASN A 186       1.035  34.696 -10.902  1.00  1.13           H  
ATOM   3004  N   SER A 187      -0.011  29.674 -12.720  1.00  1.15           N  
ATOM   3005  CA  SER A 187      -0.527  28.859 -13.816  1.00  1.15           C  
ATOM   3006  C   SER A 187      -1.204  27.576 -13.316  1.00  1.15           C  
ATOM   3007  O   SER A 187      -1.909  26.911 -14.080  1.00  1.15           O  
ATOM   3008  CB  SER A 187       0.574  28.476 -14.799  1.00  1.15           C  
ATOM   3009  OG  SER A 187       1.445  27.502 -14.278  1.00  1.15           O  
ATOM   3010  H   SER A 187       0.990  29.874 -12.678  1.00  1.15           H  
ATOM   3011  HA  SER A 187      -1.271  29.449 -14.352  1.00  1.15           H  
ATOM   3012 1HB  SER A 187       0.129  28.114 -15.723  1.00  1.15           H  
ATOM   3013 2HB  SER A 187       1.150  29.371 -15.044  1.00  1.15           H  
ATOM   3014  HG  SER A 187       1.707  27.792 -13.383  1.00  1.15           H  
ATOM   3015  N   THR A 188      -0.976  27.210 -12.047  1.00  1.16           N  
ATOM   3016  CA  THR A 188      -1.544  25.994 -11.487  1.00  1.16           C  
ATOM   3017  C   THR A 188      -2.792  26.246 -10.640  1.00  1.16           C  
ATOM   3018  O   THR A 188      -3.353  25.303 -10.073  1.00  1.16           O  
ATOM   3019  CB  THR A 188      -0.502  25.252 -10.630  1.00  1.16           C  
ATOM   3020  OG1 THR A 188      -0.096  26.072  -9.525  1.00  1.16           O  
ATOM   3021  CG2 THR A 188       0.703  24.916 -11.473  1.00  1.16           C  
ATOM   3022  H   THR A 188      -0.403  27.793 -11.433  1.00  1.16           H  
ATOM   3023  HA  THR A 188      -1.830  25.341 -12.311  1.00  1.16           H  
ATOM   3024  HB  THR A 188      -0.937  24.333 -10.245  1.00  1.16           H  
ATOM   3025  HG1 THR A 188       0.038  27.000  -9.820  1.00  1.16           H  
ATOM   3026 1HG2 THR A 188       1.431  24.387 -10.863  1.00  1.16           H  
ATOM   3027 2HG2 THR A 188       0.401  24.287 -12.308  1.00  1.16           H  
ATOM   3028 3HG2 THR A 188       1.145  25.835 -11.854  1.00  1.16           H  
ATOM   3029  N   ILE A 189      -3.227  27.503 -10.528  1.00  1.14           N  
ATOM   3030  CA  ILE A 189      -4.373  27.795  -9.676  1.00  1.14           C  
ATOM   3031  C   ILE A 189      -5.648  28.136 -10.435  1.00  1.14           C  
ATOM   3032  O   ILE A 189      -5.741  29.142 -11.136  1.00  1.14           O  
ATOM   3033  CB  ILE A 189      -4.014  28.918  -8.713  1.00  1.14           C  
ATOM   3034  CG1 ILE A 189      -2.872  28.477  -7.879  1.00  1.14           C  
ATOM   3035  CG2 ILE A 189      -5.211  29.275  -7.835  1.00  1.14           C  
ATOM   3036  CD1 ILE A 189      -2.344  29.553  -7.125  1.00  1.14           C  
ATOM   3037  H   ILE A 189      -2.761  28.265 -11.024  1.00  1.14           H  
ATOM   3038  HA  ILE A 189      -4.579  26.912  -9.075  1.00  1.14           H  
ATOM   3039  HB  ILE A 189      -3.691  29.796  -9.277  1.00  1.14           H  
ATOM   3040 1HG1 ILE A 189      -3.216  27.704  -7.196  1.00  1.14           H  
ATOM   3041 2HG1 ILE A 189      -2.075  28.067  -8.501  1.00  1.14           H  
ATOM   3042 1HG2 ILE A 189      -4.945  30.068  -7.140  1.00  1.14           H  
ATOM   3043 2HG2 ILE A 189      -6.023  29.614  -8.464  1.00  1.14           H  
ATOM   3044 3HG2 ILE A 189      -5.525  28.401  -7.272  1.00  1.14           H  
ATOM   3045 1HD1 ILE A 189      -1.528  29.199  -6.503  1.00  1.14           H  
ATOM   3046 2HD1 ILE A 189      -1.988  30.330  -7.798  1.00  1.14           H  
ATOM   3047 3HD1 ILE A 189      -3.145  29.932  -6.529  1.00  1.14           H  
ATOM   3048  N   SER A 190      -6.652  27.280 -10.253  1.00  1.10           N  
ATOM   3049  CA  SER A 190      -7.949  27.407 -10.913  1.00  1.10           C  
ATOM   3050  C   SER A 190      -8.923  28.330 -10.182  1.00  1.10           C  
ATOM   3051  O   SER A 190      -9.969  28.697 -10.717  1.00  1.10           O  
ATOM   3052  CB  SER A 190      -8.578  26.039 -11.023  1.00  1.10           C  
ATOM   3053  OG  SER A 190      -8.893  25.540  -9.752  1.00  1.10           O  
ATOM   3054  H   SER A 190      -6.488  26.480  -9.656  1.00  1.10           H  
ATOM   3055  HA  SER A 190      -7.784  27.809 -11.913  1.00  1.10           H  
ATOM   3056 1HB  SER A 190      -9.482  26.106 -11.625  1.00  1.10           H  
ATOM   3057 2HB  SER A 190      -7.893  25.360 -11.527  1.00  1.10           H  
ATOM   3058  HG  SER A 190      -9.468  26.201  -9.346  1.00  1.10           H  
ATOM   3059  N   CYS A 191      -8.592  28.664  -8.945  1.00  1.06           N  
ATOM   3060  CA  CYS A 191      -9.446  29.475  -8.090  1.00  1.06           C  
ATOM   3061  C   CYS A 191      -8.679  30.052  -6.924  1.00  1.06           C  
ATOM   3062  O   CYS A 191      -7.884  29.360  -6.304  1.00  1.06           O  
ATOM   3063  CB  CYS A 191     -10.602  28.663  -7.516  1.00  1.06           C  
ATOM   3064  SG  CYS A 191     -11.767  29.656  -6.542  1.00  1.06           S  
ATOM   3065  H   CYS A 191      -7.708  28.337  -8.586  1.00  1.06           H  
ATOM   3066  HA  CYS A 191      -9.850  30.296  -8.683  1.00  1.06           H  
ATOM   3067 1HB  CYS A 191     -11.158  28.181  -8.319  1.00  1.06           H  
ATOM   3068 2HB  CYS A 191     -10.205  27.882  -6.869  1.00  1.06           H  
ATOM   3069  HG  CYS A 191     -10.840  30.388  -5.887  1.00  1.06           H  
ATOM   3070  N   TYR A 192      -8.946  31.305  -6.613  1.00  1.03           N  
ATOM   3071  CA  TYR A 192      -8.343  31.972  -5.465  1.00  1.03           C  
ATOM   3072  C   TYR A 192      -9.418  32.259  -4.427  1.00  1.03           C  
ATOM   3073  O   TYR A 192     -10.600  32.345  -4.767  1.00  1.03           O  
ATOM   3074  CB  TYR A 192      -7.667  33.270  -5.896  1.00  1.03           C  
ATOM   3075  CG  TYR A 192      -6.461  33.074  -6.772  1.00  1.03           C  
ATOM   3076  CD1 TYR A 192      -6.610  32.854  -8.129  1.00  1.03           C  
ATOM   3077  CD2 TYR A 192      -5.211  33.148  -6.214  1.00  1.03           C  
ATOM   3078  CE1 TYR A 192      -5.497  32.698  -8.925  1.00  1.03           C  
ATOM   3079  CE2 TYR A 192      -4.077  32.996  -7.004  1.00  1.03           C  
ATOM   3080  CZ  TYR A 192      -4.229  32.772  -8.365  1.00  1.03           C  
ATOM   3081  OH  TYR A 192      -3.146  32.635  -9.191  1.00  1.03           O  
ATOM   3082  H   TYR A 192      -9.603  31.821  -7.184  1.00  1.03           H  
ATOM   3083  HA  TYR A 192      -7.598  31.316  -5.011  1.00  1.03           H  
ATOM   3084 1HB  TYR A 192      -8.382  33.894  -6.430  1.00  1.03           H  
ATOM   3085 2HB  TYR A 192      -7.355  33.818  -5.007  1.00  1.03           H  
ATOM   3086  HD1 TYR A 192      -7.605  32.805  -8.570  1.00  1.03           H  
ATOM   3087  HD2 TYR A 192      -5.141  33.337  -5.155  1.00  1.03           H  
ATOM   3088  HE1 TYR A 192      -5.612  32.523  -9.995  1.00  1.03           H  
ATOM   3089  HE2 TYR A 192      -3.081  33.060  -6.561  1.00  1.03           H  
ATOM   3090  HH  TYR A 192      -2.319  32.708  -8.692  1.00  1.03           H  
ATOM   3091  N   GLY A 193      -9.016  32.398  -3.170  1.00  1.05           N  
ATOM   3092  CA  GLY A 193      -9.953  32.773  -2.112  1.00  1.05           C  
ATOM   3093  C   GLY A 193     -10.076  34.293  -2.102  1.00  1.05           C  
ATOM   3094  O   GLY A 193      -9.661  34.948  -3.062  1.00  1.05           O  
ATOM   3095  H   GLY A 193      -8.028  32.264  -2.938  1.00  1.05           H  
ATOM   3096 1HA  GLY A 193     -10.926  32.315  -2.281  1.00  1.05           H  
ATOM   3097 2HA  GLY A 193      -9.586  32.415  -1.153  1.00  1.05           H  
ATOM   3098  N   LYS A 194     -10.605  34.876  -1.036  1.00  1.11           N  
ATOM   3099  CA  LYS A 194     -10.750  36.328  -0.995  1.00  1.11           C  
ATOM   3100  C   LYS A 194      -9.496  37.044  -0.433  1.00  1.11           C  
ATOM   3101  O   LYS A 194      -9.061  36.746   0.683  1.00  1.11           O  
ATOM   3102  CB  LYS A 194     -11.958  36.704  -0.143  1.00  1.11           C  
ATOM   3103  CG  LYS A 194     -12.229  38.197  -0.080  1.00  1.11           C  
ATOM   3104  CD  LYS A 194     -13.458  38.515   0.747  1.00  1.11           C  
ATOM   3105  CE  LYS A 194     -13.676  40.017   0.840  1.00  1.11           C  
ATOM   3106  NZ  LYS A 194     -14.877  40.356   1.653  1.00  1.11           N  
ATOM   3107  H   LYS A 194     -10.889  34.326  -0.231  1.00  1.11           H  
ATOM   3108  HA  LYS A 194     -10.939  36.658  -2.008  1.00  1.11           H  
ATOM   3109 1HB  LYS A 194     -12.846  36.226  -0.540  1.00  1.11           H  
ATOM   3110 2HB  LYS A 194     -11.812  36.347   0.880  1.00  1.11           H  
ATOM   3111 1HG  LYS A 194     -11.368  38.695   0.375  1.00  1.11           H  
ATOM   3112 2HG  LYS A 194     -12.358  38.596  -1.083  1.00  1.11           H  
ATOM   3113 1HD  LYS A 194     -14.337  38.049   0.297  1.00  1.11           H  
ATOM   3114 2HD  LYS A 194     -13.328  38.114   1.752  1.00  1.11           H  
ATOM   3115 1HE  LYS A 194     -12.797  40.473   1.295  1.00  1.11           H  
ATOM   3116 2HE  LYS A 194     -13.803  40.420  -0.165  1.00  1.11           H  
ATOM   3117 1HZ  LYS A 194     -14.986  41.359   1.691  1.00  1.11           H  
ATOM   3118 2HZ  LYS A 194     -15.698  39.944   1.230  1.00  1.11           H  
ATOM   3119 3HZ  LYS A 194     -14.763  39.994   2.589  1.00  1.11           H  
ATOM   3120  N   PRO A 195      -8.859  37.970  -1.167  1.00  1.22           N  
ATOM   3121  CA  PRO A 195      -7.744  38.715  -0.650  1.00  1.22           C  
ATOM   3122  C   PRO A 195      -8.270  39.702   0.378  1.00  1.22           C  
ATOM   3123  O   PRO A 195      -9.310  40.324   0.152  1.00  1.22           O  
ATOM   3124  CB  PRO A 195      -7.175  39.393  -1.891  1.00  1.22           C  
ATOM   3125  CG  PRO A 195      -8.355  39.522  -2.836  1.00  1.22           C  
ATOM   3126  CD  PRO A 195      -9.234  38.294  -2.552  1.00  1.22           C  
ATOM   3127  HA  PRO A 195      -7.028  38.013  -0.212  1.00  1.22           H  
ATOM   3128 1HB  PRO A 195      -6.737  40.359  -1.615  1.00  1.22           H  
ATOM   3129 2HB  PRO A 195      -6.369  38.785  -2.293  1.00  1.22           H  
ATOM   3130 1HG  PRO A 195      -8.884  40.469  -2.659  1.00  1.22           H  
ATOM   3131 2HG  PRO A 195      -7.995  39.549  -3.879  1.00  1.22           H  
ATOM   3132 1HD  PRO A 195     -10.281  38.606  -2.626  1.00  1.22           H  
ATOM   3133 2HD  PRO A 195      -8.986  37.458  -3.229  1.00  1.22           H  
ATOM   3134  N   GLU A 196      -7.506  39.946   1.430  1.00  1.38           N  
ATOM   3135  CA  GLU A 196      -7.864  40.933   2.441  1.00  1.38           C  
ATOM   3136  C   GLU A 196      -7.056  42.230   2.357  1.00  1.38           C  
ATOM   3137  O   GLU A 196      -7.208  43.100   3.211  1.00  1.38           O  
ATOM   3138  CB  GLU A 196      -7.710  40.338   3.850  1.00  1.38           C  
ATOM   3139  CG  GLU A 196      -8.637  39.150   4.170  1.00  1.38           C  
ATOM   3140  CD  GLU A 196      -8.487  38.641   5.607  1.00  1.38           C  
ATOM   3141  OE1 GLU A 196      -7.679  39.176   6.331  1.00  1.38           O  
ATOM   3142  OE2 GLU A 196      -9.189  37.723   5.971  1.00  1.38           O  
ATOM   3143  H   GLU A 196      -6.685  39.369   1.569  1.00  1.38           H  
ATOM   3144  HA  GLU A 196      -8.915  41.189   2.301  1.00  1.38           H  
ATOM   3145 1HB  GLU A 196      -6.682  39.990   3.979  1.00  1.38           H  
ATOM   3146 2HB  GLU A 196      -7.889  41.112   4.594  1.00  1.38           H  
ATOM   3147 1HG  GLU A 196      -9.669  39.458   4.007  1.00  1.38           H  
ATOM   3148 2HG  GLU A 196      -8.416  38.334   3.473  1.00  1.38           H  
ATOM   3149  N   SER A 197      -6.176  42.361   1.359  1.00  1.56           N  
ATOM   3150  CA  SER A 197      -5.327  43.562   1.293  1.00  1.56           C  
ATOM   3151  C   SER A 197      -6.066  44.901   1.035  1.00  1.56           C  
ATOM   3152  O   SER A 197      -5.934  45.802   1.865  1.00  1.56           O  
ATOM   3153  CB  SER A 197      -4.167  43.333   0.328  1.00  1.56           C  
ATOM   3154  OG  SER A 197      -3.263  42.381   0.874  1.00  1.56           O  
ATOM   3155  H   SER A 197      -6.104  41.632   0.670  1.00  1.56           H  
ATOM   3156  HA  SER A 197      -4.861  43.666   2.275  1.00  1.56           H  
ATOM   3157 1HB  SER A 197      -4.530  42.973  -0.614  1.00  1.56           H  
ATOM   3158 2HB  SER A 197      -3.651  44.275   0.139  1.00  1.56           H  
ATOM   3159  HG  SER A 197      -2.873  42.824   1.641  1.00  1.56           H  
ATOM   3160  N   SER A 198      -6.877  45.076  -0.034  1.00  1.74           N  
ATOM   3161  CA  SER A 198      -7.077  44.234  -1.221  1.00  1.74           C  
ATOM   3162  C   SER A 198      -6.132  44.786  -2.294  1.00  1.74           C  
ATOM   3163  O   SER A 198      -5.458  45.785  -2.047  1.00  1.74           O  
ATOM   3164  CB  SER A 198      -8.518  44.295  -1.682  1.00  1.74           C  
ATOM   3165  OG  SER A 198      -8.825  45.554  -2.210  1.00  1.74           O  
ATOM   3166  H   SER A 198      -7.388  45.947  -0.039  1.00  1.74           H  
ATOM   3167  HA  SER A 198      -6.820  43.200  -1.017  1.00  1.74           H  
ATOM   3168 1HB  SER A 198      -8.693  43.528  -2.437  1.00  1.74           H  
ATOM   3169 2HB  SER A 198      -9.174  44.078  -0.838  1.00  1.74           H  
ATOM   3170  HG  SER A 198      -8.257  45.660  -2.984  1.00  1.74           H  
ATOM   3171  N   PHE A 199      -6.042  44.149  -3.456  1.00  1.85           N  
ATOM   3172  CA  PHE A 199      -5.139  44.664  -4.491  1.00  1.85           C  
ATOM   3173  C   PHE A 199      -5.665  44.303  -5.890  1.00  1.85           C  
ATOM   3174  O   PHE A 199      -6.593  43.502  -6.017  1.00  1.85           O  
ATOM   3175  CB  PHE A 199      -3.733  44.101  -4.265  1.00  1.85           C  
ATOM   3176  CG  PHE A 199      -3.659  42.667  -4.521  1.00  1.85           C  
ATOM   3177  CD1 PHE A 199      -3.198  42.235  -5.722  1.00  1.85           C  
ATOM   3178  CD2 PHE A 199      -4.105  41.740  -3.607  1.00  1.85           C  
ATOM   3179  CE1 PHE A 199      -3.164  40.923  -6.028  1.00  1.85           C  
ATOM   3180  CE2 PHE A 199      -4.068  40.412  -3.907  1.00  1.85           C  
ATOM   3181  CZ  PHE A 199      -3.593  40.008  -5.136  1.00  1.85           C  
ATOM   3182  H   PHE A 199      -6.596  43.324  -3.636  1.00  1.85           H  
ATOM   3183  HA  PHE A 199      -5.098  45.751  -4.411  1.00  1.85           H  
ATOM   3184 1HB  PHE A 199      -3.024  44.601  -4.922  1.00  1.85           H  
ATOM   3185 2HB  PHE A 199      -3.416  44.286  -3.237  1.00  1.85           H  
ATOM   3186  HD1 PHE A 199      -2.859  42.967  -6.456  1.00  1.85           H  
ATOM   3187  HD2 PHE A 199      -4.485  42.066  -2.653  1.00  1.85           H  
ATOM   3188  HE1 PHE A 199      -2.798  40.614  -7.000  1.00  1.85           H  
ATOM   3189  HE2 PHE A 199      -4.412  39.689  -3.185  1.00  1.85           H  
ATOM   3190  HZ  PHE A 199      -3.550  38.975  -5.404  1.00  1.85           H  
ATOM   3191  N   SER A 200      -5.085  44.897  -6.940  1.00  1.87           N  
ATOM   3192  CA  SER A 200      -5.495  44.572  -8.314  1.00  1.87           C  
ATOM   3193  C   SER A 200      -5.391  43.096  -8.602  1.00  1.87           C  
ATOM   3194  O   SER A 200      -4.371  42.479  -8.337  1.00  1.87           O  
ATOM   3195  CB  SER A 200      -4.624  45.274  -9.334  1.00  1.87           C  
ATOM   3196  OG  SER A 200      -4.926  44.818 -10.657  1.00  1.87           O  
ATOM   3197  H   SER A 200      -4.348  45.568  -6.785  1.00  1.87           H  
ATOM   3198  HA  SER A 200      -6.535  44.879  -8.445  1.00  1.87           H  
ATOM   3199 1HB  SER A 200      -4.781  46.351  -9.273  1.00  1.87           H  
ATOM   3200 2HB  SER A 200      -3.589  45.084  -9.101  1.00  1.87           H  
ATOM   3201  HG  SER A 200      -5.761  45.248 -10.893  1.00  1.87           H  
ATOM   3202  N   THR A 201      -6.381  42.560  -9.290  1.00  1.81           N  
ATOM   3203  CA  THR A 201      -6.382  41.142  -9.603  1.00  1.81           C  
ATOM   3204  C   THR A 201      -5.580  40.789 -10.859  1.00  1.81           C  
ATOM   3205  O   THR A 201      -5.547  39.625 -11.267  1.00  1.81           O  
ATOM   3206  CB  THR A 201      -7.826  40.636  -9.728  1.00  1.81           C  
ATOM   3207  OG1 THR A 201      -8.504  41.353 -10.769  1.00  1.81           O  
ATOM   3208  CG2 THR A 201      -8.555  40.859  -8.407  1.00  1.81           C  
ATOM   3209  H   THR A 201      -7.180  43.125  -9.532  1.00  1.81           H  
ATOM   3210  HA  THR A 201      -5.921  40.618  -8.763  1.00  1.81           H  
ATOM   3211  HB  THR A 201      -7.823  39.574  -9.967  1.00  1.81           H  
ATOM   3212  HG1 THR A 201      -8.101  41.142 -11.615  1.00  1.81           H  
ATOM   3213 1HG2 THR A 201      -9.581  40.501  -8.489  1.00  1.81           H  
ATOM   3214 2HG2 THR A 201      -8.044  40.312  -7.612  1.00  1.81           H  
ATOM   3215 3HG2 THR A 201      -8.559  41.923  -8.166  1.00  1.81           H  
ATOM   3216  N   THR A 202      -4.940  41.780 -11.488  1.00  1.68           N  
ATOM   3217  CA  THR A 202      -4.153  41.470 -12.673  1.00  1.68           C  
ATOM   3218  C   THR A 202      -2.835  40.832 -12.256  1.00  1.68           C  
ATOM   3219  O   THR A 202      -2.360  41.062 -11.141  1.00  1.68           O  
ATOM   3220  CB  THR A 202      -3.869  42.754 -13.478  1.00  1.68           C  
ATOM   3221  OG1 THR A 202      -3.096  43.687 -12.663  1.00  1.68           O  
ATOM   3222  CG2 THR A 202      -5.181  43.408 -13.874  1.00  1.68           C  
ATOM   3223  H   THR A 202      -4.979  42.738 -11.130  1.00  1.68           H  
ATOM   3224  HA  THR A 202      -4.703  40.763 -13.296  1.00  1.68           H  
ATOM   3225  HB  THR A 202      -3.299  42.505 -14.373  1.00  1.68           H  
ATOM   3226  HG1 THR A 202      -3.681  44.065 -11.958  1.00  1.68           H  
ATOM   3227 1HG2 THR A 202      -4.983  44.318 -14.441  1.00  1.68           H  
ATOM   3228 2HG2 THR A 202      -5.761  42.718 -14.485  1.00  1.68           H  
ATOM   3229 3HG2 THR A 202      -5.744  43.657 -12.976  1.00  1.68           H  
ATOM   3230  N   LEU A 203      -2.172  40.112 -13.165  1.00  1.54           N  
ATOM   3231  CA  LEU A 203      -0.876  39.555 -12.787  1.00  1.54           C  
ATOM   3232  C   LEU A 203       0.185  40.626 -12.610  1.00  1.54           C  
ATOM   3233  O   LEU A 203       1.034  40.513 -11.735  1.00  1.54           O  
ATOM   3234  CB  LEU A 203      -0.408  38.480 -13.765  1.00  1.54           C  
ATOM   3235  CG  LEU A 203      -1.221  37.191 -13.723  1.00  1.54           C  
ATOM   3236  CD1 LEU A 203      -0.708  36.234 -14.793  1.00  1.54           C  
ATOM   3237  CD2 LEU A 203      -1.113  36.586 -12.320  1.00  1.54           C  
ATOM   3238  H   LEU A 203      -2.570  39.931 -14.075  1.00  1.54           H  
ATOM   3239  HA  LEU A 203      -0.999  39.060 -11.826  1.00  1.54           H  
ATOM   3240 1HB  LEU A 203      -0.449  38.877 -14.774  1.00  1.54           H  
ATOM   3241 2HB  LEU A 203       0.623  38.233 -13.536  1.00  1.54           H  
ATOM   3242  HG  LEU A 203      -2.267  37.412 -13.940  1.00  1.54           H  
ATOM   3243 1HD1 LEU A 203      -1.295  35.315 -14.769  1.00  1.54           H  
ATOM   3244 2HD1 LEU A 203      -0.803  36.700 -15.774  1.00  1.54           H  
ATOM   3245 3HD1 LEU A 203       0.339  36.001 -14.601  1.00  1.54           H  
ATOM   3246 1HD2 LEU A 203      -1.695  35.664 -12.271  1.00  1.54           H  
ATOM   3247 2HD2 LEU A 203      -0.072  36.366 -12.106  1.00  1.54           H  
ATOM   3248 3HD2 LEU A 203      -1.494  37.295 -11.583  1.00  1.54           H  
ATOM   3249  N   LEU A 204       0.132  41.702 -13.394  1.00  1.41           N  
ATOM   3250  CA  LEU A 204       1.127  42.747 -13.185  1.00  1.41           C  
ATOM   3251  C   LEU A 204       0.913  43.326 -11.792  1.00  1.41           C  
ATOM   3252  O   LEU A 204       1.857  43.459 -11.018  1.00  1.41           O  
ATOM   3253  CB  LEU A 204       1.049  43.850 -14.248  1.00  1.41           C  
ATOM   3254  CG  LEU A 204       2.068  45.008 -14.052  1.00  1.41           C  
ATOM   3255  CD1 LEU A 204       3.475  44.458 -14.105  1.00  1.41           C  
ATOM   3256  CD2 LEU A 204       1.884  46.070 -15.121  1.00  1.41           C  
ATOM   3257  H   LEU A 204      -0.575  41.788 -14.106  1.00  1.41           H  
ATOM   3258  HA  LEU A 204       2.120  42.302 -13.221  1.00  1.41           H  
ATOM   3259 1HB  LEU A 204       1.229  43.407 -15.225  1.00  1.41           H  
ATOM   3260 2HB  LEU A 204       0.048  44.279 -14.238  1.00  1.41           H  
ATOM   3261  HG  LEU A 204       1.911  45.448 -13.081  1.00  1.41           H  
ATOM   3262 1HD1 LEU A 204       4.185  45.271 -13.948  1.00  1.41           H  
ATOM   3263 2HD1 LEU A 204       3.588  43.714 -13.325  1.00  1.41           H  
ATOM   3264 3HD1 LEU A 204       3.659  44.003 -15.077  1.00  1.41           H  
ATOM   3265 1HD2 LEU A 204       2.604  46.879 -14.962  1.00  1.41           H  
ATOM   3266 2HD2 LEU A 204       2.050  45.635 -16.109  1.00  1.41           H  
ATOM   3267 3HD2 LEU A 204       0.876  46.473 -15.070  1.00  1.41           H  
ATOM   3268  N   GLY A 205      -0.349  43.627 -11.449  1.00  1.29           N  
ATOM   3269  CA  GLY A 205      -0.678  44.165 -10.135  1.00  1.29           C  
ATOM   3270  C   GLY A 205      -0.126  43.260  -9.045  1.00  1.29           C  
ATOM   3271  O   GLY A 205       0.578  43.723  -8.136  1.00  1.29           O  
ATOM   3272  H   GLY A 205      -1.130  43.496 -12.092  1.00  1.29           H  
ATOM   3273 1HA  GLY A 205      -0.279  45.173 -10.033  1.00  1.29           H  
ATOM   3274 2HA  GLY A 205      -1.758  44.220 -10.045  1.00  1.29           H  
ATOM   3275  N   LEU A 206      -0.431  41.971  -9.139  1.00  1.19           N  
ATOM   3276  CA  LEU A 206       0.040  40.998  -8.178  1.00  1.19           C  
ATOM   3277  C   LEU A 206       1.546  40.966  -8.065  1.00  1.19           C  
ATOM   3278  O   LEU A 206       2.084  40.997  -6.962  1.00  1.19           O  
ATOM   3279  CB  LEU A 206      -0.395  39.586  -8.543  1.00  1.19           C  
ATOM   3280  CG  LEU A 206       0.203  38.533  -7.633  1.00  1.19           C  
ATOM   3281  CD1 LEU A 206      -0.269  38.769  -6.238  1.00  1.19           C  
ATOM   3282  CD2 LEU A 206      -0.159  37.167  -8.138  1.00  1.19           C  
ATOM   3283  H   LEU A 206      -1.026  41.653  -9.910  1.00  1.19           H  
ATOM   3284  HA  LEU A 206      -0.368  41.265  -7.201  1.00  1.19           H  
ATOM   3285 1HB  LEU A 206      -1.479  39.520  -8.525  1.00  1.19           H  
ATOM   3286 2HB  LEU A 206      -0.056  39.380  -9.557  1.00  1.19           H  
ATOM   3287  HG  LEU A 206       1.283  38.636  -7.641  1.00  1.19           H  
ATOM   3288 1HD1 LEU A 206       0.174  38.058  -5.573  1.00  1.19           H  
ATOM   3289 2HD1 LEU A 206       0.027  39.770  -5.936  1.00  1.19           H  
ATOM   3290 3HD1 LEU A 206      -1.334  38.674  -6.204  1.00  1.19           H  
ATOM   3291 1HD2 LEU A 206       0.291  36.408  -7.505  1.00  1.19           H  
ATOM   3292 2HD2 LEU A 206      -1.243  37.047  -8.139  1.00  1.19           H  
ATOM   3293 3HD2 LEU A 206       0.217  37.073  -9.150  1.00  1.19           H  
ATOM   3294  N   PHE A 207       2.237  40.864  -9.195  1.00  1.13           N  
ATOM   3295  CA  PHE A 207       3.676  40.727  -9.128  1.00  1.13           C  
ATOM   3296  C   PHE A 207       4.283  41.952  -8.472  1.00  1.13           C  
ATOM   3297  O   PHE A 207       5.162  41.828  -7.613  1.00  1.13           O  
ATOM   3298  CB  PHE A 207       4.269  40.589 -10.527  1.00  1.13           C  
ATOM   3299  CG  PHE A 207       3.854  39.335 -11.256  1.00  1.13           C  
ATOM   3300  CD1 PHE A 207       3.159  38.324 -10.606  1.00  1.13           C  
ATOM   3301  CD2 PHE A 207       4.157  39.166 -12.607  1.00  1.13           C  
ATOM   3302  CE1 PHE A 207       2.769  37.193 -11.287  1.00  1.13           C  
ATOM   3303  CE2 PHE A 207       3.773  38.017 -13.284  1.00  1.13           C  
ATOM   3304  CZ  PHE A 207       3.077  37.029 -12.618  1.00  1.13           C  
ATOM   3305  H   PHE A 207       1.765  40.863 -10.096  1.00  1.13           H  
ATOM   3306  HA  PHE A 207       3.918  39.846  -8.537  1.00  1.13           H  
ATOM   3307 1HB  PHE A 207       3.948  41.444 -11.128  1.00  1.13           H  
ATOM   3308 2HB  PHE A 207       5.354  40.615 -10.472  1.00  1.13           H  
ATOM   3309  HD1 PHE A 207       2.912  38.440  -9.551  1.00  1.13           H  
ATOM   3310  HD2 PHE A 207       4.700  39.952 -13.131  1.00  1.13           H  
ATOM   3311  HE1 PHE A 207       2.226  36.429 -10.771  1.00  1.13           H  
ATOM   3312  HE2 PHE A 207       4.014  37.895 -14.338  1.00  1.13           H  
ATOM   3313  HZ  PHE A 207       2.766  36.130 -13.145  1.00  1.13           H  
ATOM   3314  N   LEU A 208       3.769  43.136  -8.815  1.00  1.10           N  
ATOM   3315  CA  LEU A 208       4.296  44.360  -8.242  1.00  1.10           C  
ATOM   3316  C   LEU A 208       4.064  44.363  -6.734  1.00  1.10           C  
ATOM   3317  O   LEU A 208       4.957  44.704  -5.955  1.00  1.10           O  
ATOM   3318  CB  LEU A 208       3.573  45.569  -8.864  1.00  1.10           C  
ATOM   3319  CG  LEU A 208       3.838  45.868 -10.378  1.00  1.10           C  
ATOM   3320  CD1 LEU A 208       2.887  46.936 -10.853  1.00  1.10           C  
ATOM   3321  CD2 LEU A 208       5.217  46.293 -10.558  1.00  1.10           C  
ATOM   3322  H   LEU A 208       3.020  43.190  -9.509  1.00  1.10           H  
ATOM   3323  HA  LEU A 208       5.364  44.414  -8.442  1.00  1.10           H  
ATOM   3324 1HB  LEU A 208       2.499  45.405  -8.757  1.00  1.10           H  
ATOM   3325 2HB  LEU A 208       3.838  46.456  -8.297  1.00  1.10           H  
ATOM   3326  HG  LEU A 208       3.675  44.978 -10.964  1.00  1.10           H  
ATOM   3327 1HD1 LEU A 208       3.070  47.147 -11.906  1.00  1.10           H  
ATOM   3328 2HD1 LEU A 208       1.862  46.585 -10.722  1.00  1.10           H  
ATOM   3329 3HD1 LEU A 208       3.042  47.842 -10.272  1.00  1.10           H  
ATOM   3330 1HD2 LEU A 208       5.416  46.498 -11.608  1.00  1.10           H  
ATOM   3331 2HD2 LEU A 208       5.414  47.189  -9.972  1.00  1.10           H  
ATOM   3332 3HD2 LEU A 208       5.829  45.495 -10.218  1.00  1.10           H  
ATOM   3333  N   ALA A 209       2.864  43.930  -6.323  1.00  1.09           N  
ATOM   3334  CA  ALA A 209       2.509  43.884  -4.917  1.00  1.09           C  
ATOM   3335  C   ALA A 209       3.388  42.915  -4.141  1.00  1.09           C  
ATOM   3336  O   ALA A 209       3.822  43.224  -3.023  1.00  1.09           O  
ATOM   3337  CB  ALA A 209       1.055  43.487  -4.775  1.00  1.09           C  
ATOM   3338  H   ALA A 209       2.162  43.660  -7.011  1.00  1.09           H  
ATOM   3339  HA  ALA A 209       2.650  44.878  -4.505  1.00  1.09           H  
ATOM   3340 1HB  ALA A 209       0.789  43.491  -3.732  1.00  1.09           H  
ATOM   3341 2HB  ALA A 209       0.429  44.196  -5.312  1.00  1.09           H  
ATOM   3342 3HB  ALA A 209       0.906  42.493  -5.186  1.00  1.09           H  
ATOM   3343  N   LEU A 210       3.693  41.763  -4.738  1.00  1.11           N  
ATOM   3344  CA  LEU A 210       4.516  40.790  -4.045  1.00  1.11           C  
ATOM   3345  C   LEU A 210       5.915  41.330  -3.877  1.00  1.11           C  
ATOM   3346  O   LEU A 210       6.494  41.224  -2.791  1.00  1.11           O  
ATOM   3347  CB  LEU A 210       4.549  39.483  -4.819  1.00  1.11           C  
ATOM   3348  CG  LEU A 210       3.251  38.775  -4.849  1.00  1.11           C  
ATOM   3349  CD1 LEU A 210       3.342  37.611  -5.786  1.00  1.11           C  
ATOM   3350  CD2 LEU A 210       2.903  38.358  -3.484  1.00  1.11           C  
ATOM   3351  H   LEU A 210       3.310  41.553  -5.659  1.00  1.11           H  
ATOM   3352  HA  LEU A 210       4.085  40.608  -3.065  1.00  1.11           H  
ATOM   3353 1HB  LEU A 210       4.841  39.696  -5.849  1.00  1.11           H  
ATOM   3354 2HB  LEU A 210       5.292  38.824  -4.369  1.00  1.11           H  
ATOM   3355  HG  LEU A 210       2.489  39.444  -5.205  1.00  1.11           H  
ATOM   3356 1HD1 LEU A 210       2.396  37.098  -5.827  1.00  1.11           H  
ATOM   3357 2HD1 LEU A 210       3.598  37.980  -6.776  1.00  1.11           H  
ATOM   3358 3HD1 LEU A 210       4.111  36.930  -5.437  1.00  1.11           H  
ATOM   3359 1HD2 LEU A 210       1.954  37.881  -3.523  1.00  1.11           H  
ATOM   3360 2HD2 LEU A 210       3.654  37.675  -3.102  1.00  1.11           H  
ATOM   3361 3HD2 LEU A 210       2.848  39.214  -2.840  1.00  1.11           H  
ATOM   3362  N   TYR A 211       6.446  41.976  -4.912  1.00  1.15           N  
ATOM   3363  CA  TYR A 211       7.781  42.529  -4.779  1.00  1.15           C  
ATOM   3364  C   TYR A 211       7.820  43.576  -3.686  1.00  1.15           C  
ATOM   3365  O   TYR A 211       8.751  43.590  -2.868  1.00  1.15           O  
ATOM   3366  CB  TYR A 211       8.278  43.072  -6.108  1.00  1.15           C  
ATOM   3367  CG  TYR A 211       8.946  42.054  -7.042  1.00  1.15           C  
ATOM   3368  CD1 TYR A 211       8.310  41.579  -8.175  1.00  1.15           C  
ATOM   3369  CD2 TYR A 211      10.238  41.639  -6.763  1.00  1.15           C  
ATOM   3370  CE1 TYR A 211       8.956  40.705  -9.017  1.00  1.15           C  
ATOM   3371  CE2 TYR A 211      10.880  40.764  -7.604  1.00  1.15           C  
ATOM   3372  CZ  TYR A 211      10.244  40.304  -8.731  1.00  1.15           C  
ATOM   3373  OH  TYR A 211      10.883  39.458  -9.583  1.00  1.15           O  
ATOM   3374  H   TYR A 211       5.936  42.058  -5.795  1.00  1.15           H  
ATOM   3375  HA  TYR A 211       8.447  41.745  -4.473  1.00  1.15           H  
ATOM   3376 1HB  TYR A 211       7.429  43.505  -6.641  1.00  1.15           H  
ATOM   3377 2HB  TYR A 211       8.978  43.868  -5.937  1.00  1.15           H  
ATOM   3378  HD1 TYR A 211       7.317  41.902  -8.418  1.00  1.15           H  
ATOM   3379  HD2 TYR A 211      10.750  42.012  -5.877  1.00  1.15           H  
ATOM   3380  HE1 TYR A 211       8.456  40.344  -9.918  1.00  1.15           H  
ATOM   3381  HE2 TYR A 211      11.896  40.446  -7.387  1.00  1.15           H  
ATOM   3382  HH  TYR A 211      10.440  39.471 -10.435  1.00  1.15           H  
ATOM   3383  N   ASN A 212       6.774  44.397  -3.596  1.00  1.19           N  
ATOM   3384  CA  ASN A 212       6.755  45.404  -2.556  1.00  1.19           C  
ATOM   3385  C   ASN A 212       6.751  44.731  -1.178  1.00  1.19           C  
ATOM   3386  O   ASN A 212       7.489  45.150  -0.278  1.00  1.19           O  
ATOM   3387  CB  ASN A 212       5.539  46.295  -2.721  1.00  1.19           C  
ATOM   3388  CG  ASN A 212       5.636  47.238  -3.898  1.00  1.19           C  
ATOM   3389  OD1 ASN A 212       6.717  47.546  -4.412  1.00  1.19           O  
ATOM   3390  ND2 ASN A 212       4.496  47.705  -4.339  1.00  1.19           N  
ATOM   3391  H   ASN A 212       6.020  44.355  -4.285  1.00  1.19           H  
ATOM   3392  HA  ASN A 212       7.660  46.004  -2.639  1.00  1.19           H  
ATOM   3393 1HB  ASN A 212       4.656  45.673  -2.852  1.00  1.19           H  
ATOM   3394 2HB  ASN A 212       5.394  46.877  -1.814  1.00  1.19           H  
ATOM   3395 1HD2 ASN A 212       4.478  48.329  -5.118  1.00  1.19           H  
ATOM   3396 2HD2 ASN A 212       3.644  47.427  -3.900  1.00  1.19           H  
ATOM   3397  N   SER A 213       5.987  43.638  -1.023  1.00  1.24           N  
ATOM   3398  CA  SER A 213       5.906  42.942   0.263  1.00  1.24           C  
ATOM   3399  C   SER A 213       7.211  42.230   0.626  1.00  1.24           C  
ATOM   3400  O   SER A 213       7.473  41.964   1.801  1.00  1.24           O  
ATOM   3401  CB  SER A 213       4.773  41.939   0.253  1.00  1.24           C  
ATOM   3402  OG  SER A 213       5.072  40.838  -0.562  1.00  1.24           O  
ATOM   3403  H   SER A 213       5.403  43.322  -1.801  1.00  1.24           H  
ATOM   3404  HA  SER A 213       5.699  43.683   1.034  1.00  1.24           H  
ATOM   3405 1HB  SER A 213       4.547  41.604   1.261  1.00  1.24           H  
ATOM   3406 2HB  SER A 213       3.905  42.441  -0.134  1.00  1.24           H  
ATOM   3407  HG  SER A 213       5.545  41.192  -1.337  1.00  1.24           H  
ATOM   3408  N   MET A 214       8.052  41.975  -0.377  1.00  1.27           N  
ATOM   3409  CA  MET A 214       9.352  41.353  -0.165  1.00  1.27           C  
ATOM   3410  C   MET A 214      10.427  42.396   0.159  1.00  1.27           C  
ATOM   3411  O   MET A 214      11.579  42.036   0.404  1.00  1.27           O  
ATOM   3412  CB  MET A 214       9.789  40.522  -1.371  1.00  1.27           C  
ATOM   3413  CG  MET A 214       8.988  39.252  -1.626  1.00  1.27           C  
ATOM   3414  SD  MET A 214       9.713  38.253  -2.941  1.00  1.27           S  
ATOM   3415  CE  MET A 214       9.370  39.178  -4.368  1.00  1.27           C  
ATOM   3416  H   MET A 214       7.757  42.179  -1.334  1.00  1.27           H  
ATOM   3417  HA  MET A 214       9.272  40.685   0.681  1.00  1.27           H  
ATOM   3418 1HB  MET A 214       9.713  41.138  -2.267  1.00  1.27           H  
ATOM   3419 2HB  MET A 214      10.836  40.243  -1.256  1.00  1.27           H  
ATOM   3420 1HG  MET A 214       8.959  38.651  -0.713  1.00  1.27           H  
ATOM   3421 2HG  MET A 214       7.973  39.494  -1.900  1.00  1.27           H  
ATOM   3422 1HE  MET A 214       9.749  38.667  -5.228  1.00  1.27           H  
ATOM   3423 2HE  MET A 214       8.291  39.313  -4.470  1.00  1.27           H  
ATOM   3424 3HE  MET A 214       9.866  40.130  -4.274  1.00  1.27           H  
ATOM   3425  N   GLY A 215      10.053  43.683   0.175  1.00  1.28           N  
ATOM   3426  CA  GLY A 215      11.003  44.748   0.453  1.00  1.28           C  
ATOM   3427  C   GLY A 215      11.699  45.329  -0.785  1.00  1.28           C  
ATOM   3428  O   GLY A 215      12.712  46.021  -0.648  1.00  1.28           O  
ATOM   3429  H   GLY A 215       9.087  43.949  -0.014  1.00  1.28           H  
ATOM   3430 1HA  GLY A 215      10.474  45.549   0.971  1.00  1.28           H  
ATOM   3431 2HA  GLY A 215      11.756  44.378   1.146  1.00  1.28           H  
ATOM   3432  N   TYR A 216      11.183  45.053  -1.988  1.00  1.27           N  
ATOM   3433  CA  TYR A 216      11.807  45.581  -3.198  1.00  1.27           C  
ATOM   3434  C   TYR A 216      10.821  46.249  -4.139  1.00  1.27           C  
ATOM   3435  O   TYR A 216       9.872  45.627  -4.594  1.00  1.27           O  
ATOM   3436  CB  TYR A 216      12.505  44.470  -3.987  1.00  1.27           C  
ATOM   3437  CG  TYR A 216      13.127  45.025  -5.243  1.00  1.27           C  
ATOM   3438  CD1 TYR A 216      14.295  45.755  -5.146  1.00  1.27           C  
ATOM   3439  CD2 TYR A 216      12.523  44.848  -6.475  1.00  1.27           C  
ATOM   3440  CE1 TYR A 216      14.854  46.315  -6.262  1.00  1.27           C  
ATOM   3441  CE2 TYR A 216      13.091  45.414  -7.596  1.00  1.27           C  
ATOM   3442  CZ  TYR A 216      14.247  46.153  -7.488  1.00  1.27           C  
ATOM   3443  OH  TYR A 216      14.814  46.731  -8.607  1.00  1.27           O  
ATOM   3444  H   TYR A 216      10.338  44.489  -2.080  1.00  1.27           H  
ATOM   3445  HA  TYR A 216      12.543  46.331  -2.911  1.00  1.27           H  
ATOM   3446 1HB  TYR A 216      13.283  44.004  -3.380  1.00  1.27           H  
ATOM   3447 2HB  TYR A 216      11.780  43.701  -4.263  1.00  1.27           H  
ATOM   3448  HD1 TYR A 216      14.770  45.897  -4.174  1.00  1.27           H  
ATOM   3449  HD2 TYR A 216      11.603  44.280  -6.556  1.00  1.27           H  
ATOM   3450  HE1 TYR A 216      15.771  46.895  -6.176  1.00  1.27           H  
ATOM   3451  HE2 TYR A 216      12.629  45.289  -8.565  1.00  1.27           H  
ATOM   3452  HH  TYR A 216      15.600  47.223  -8.345  1.00  1.27           H  
ATOM   3453  N   LYS A 217      11.049  47.509  -4.479  1.00  1.24           N  
ATOM   3454  CA  LYS A 217      10.134  48.148  -5.413  1.00  1.24           C  
ATOM   3455  C   LYS A 217      10.578  47.891  -6.846  1.00  1.24           C  
ATOM   3456  O   LYS A 217      11.652  48.331  -7.257  1.00  1.24           O  
ATOM   3457  CB  LYS A 217      10.034  49.650  -5.164  1.00  1.24           C  
ATOM   3458  CG  LYS A 217       9.000  50.349  -6.046  1.00  1.24           C  
ATOM   3459  CD  LYS A 217       8.889  51.837  -5.715  1.00  1.24           C  
ATOM   3460  CE  LYS A 217       7.861  52.526  -6.603  1.00  1.24           C  
ATOM   3461  NZ  LYS A 217       7.747  53.981  -6.296  1.00  1.24           N  
ATOM   3462  H   LYS A 217      11.836  48.013  -4.096  1.00  1.24           H  
ATOM   3463  HA  LYS A 217       9.143  47.709  -5.290  1.00  1.24           H  
ATOM   3464 1HB  LYS A 217       9.768  49.833  -4.123  1.00  1.24           H  
ATOM   3465 2HB  LYS A 217      11.002  50.114  -5.348  1.00  1.24           H  
ATOM   3466 1HG  LYS A 217       9.283  50.233  -7.096  1.00  1.24           H  
ATOM   3467 2HG  LYS A 217       8.028  49.873  -5.901  1.00  1.24           H  
ATOM   3468 1HD  LYS A 217       8.589  51.952  -4.673  1.00  1.24           H  
ATOM   3469 2HD  LYS A 217       9.857  52.317  -5.854  1.00  1.24           H  
ATOM   3470 1HE  LYS A 217       8.152  52.405  -7.646  1.00  1.24           H  
ATOM   3471 2HE  LYS A 217       6.889  52.056  -6.451  1.00  1.24           H  
ATOM   3472 1HZ  LYS A 217       7.056  54.401  -6.903  1.00  1.24           H  
ATOM   3473 2HZ  LYS A 217       7.466  54.103  -5.333  1.00  1.24           H  
ATOM   3474 3HZ  LYS A 217       8.640  54.429  -6.444  1.00  1.24           H  
ATOM   3475  N   ILE A 218       9.747  47.185  -7.597  1.00  1.19           N  
ATOM   3476  CA  ILE A 218      10.051  46.804  -8.970  1.00  1.19           C  
ATOM   3477  C   ILE A 218       9.101  47.535  -9.893  1.00  1.19           C  
ATOM   3478  O   ILE A 218       7.923  47.668  -9.568  1.00  1.19           O  
ATOM   3479  CB  ILE A 218       9.798  45.306  -9.201  1.00  1.19           C  
ATOM   3480  CG1 ILE A 218      10.285  44.880 -10.545  1.00  1.19           C  
ATOM   3481  CG2 ILE A 218       8.362  45.080  -9.141  1.00  1.19           C  
ATOM   3482  CD1 ILE A 218      10.302  43.419 -10.731  1.00  1.19           C  
ATOM   3483  H   ILE A 218       8.879  46.871  -7.181  1.00  1.19           H  
ATOM   3484  HA  ILE A 218      11.076  47.075  -9.217  1.00  1.19           H  
ATOM   3485  HB  ILE A 218      10.292  44.711  -8.446  1.00  1.19           H  
ATOM   3486 1HG1 ILE A 218       9.656  45.303 -11.305  1.00  1.19           H  
ATOM   3487 2HG1 ILE A 218      11.297  45.253 -10.673  1.00  1.19           H  
ATOM   3488 1HG2 ILE A 218       8.138  44.045  -9.317  1.00  1.19           H  
ATOM   3489 2HG2 ILE A 218       7.971  45.381  -8.171  1.00  1.19           H  
ATOM   3490 3HG2 ILE A 218       7.929  45.681  -9.917  1.00  1.19           H  
ATOM   3491 1HD1 ILE A 218      10.679  43.171 -11.724  1.00  1.19           H  
ATOM   3492 2HD1 ILE A 218      10.910  42.983  -9.993  1.00  1.19           H  
ATOM   3493 3HD1 ILE A 218       9.295  43.046 -10.623  1.00  1.19           H  
ATOM   3494  N   ASN A 219       9.578  48.025 -11.026  1.00  1.12           N  
ATOM   3495  CA  ASN A 219       8.644  48.634 -11.957  1.00  1.12           C  
ATOM   3496  C   ASN A 219       8.206  47.654 -13.049  1.00  1.12           C  
ATOM   3497  O   ASN A 219       8.738  46.544 -13.173  1.00  1.12           O  
ATOM   3498  CB  ASN A 219       9.244  49.886 -12.565  1.00  1.12           C  
ATOM   3499  CG  ASN A 219      10.438  49.614 -13.400  1.00  1.12           C  
ATOM   3500  OD1 ASN A 219      10.671  48.474 -13.803  1.00  1.12           O  
ATOM   3501  ND2 ASN A 219      11.206  50.637 -13.681  1.00  1.12           N  
ATOM   3502  H   ASN A 219      10.561  47.943 -11.247  1.00  1.12           H  
ATOM   3503  HA  ASN A 219       7.744  48.923 -11.410  1.00  1.12           H  
ATOM   3504 1HB  ASN A 219       8.498  50.390 -13.177  1.00  1.12           H  
ATOM   3505 2HB  ASN A 219       9.525  50.572 -11.766  1.00  1.12           H  
ATOM   3506 1HD2 ASN A 219      12.023  50.514 -14.251  1.00  1.12           H  
ATOM   3507 2HD2 ASN A 219      10.976  51.547 -13.334  1.00  1.12           H  
ATOM   3508  N   GLU A 220       7.299  48.118 -13.901  1.00  1.05           N  
ATOM   3509  CA  GLU A 220       6.817  47.329 -15.024  1.00  1.05           C  
ATOM   3510  C   GLU A 220       7.927  46.938 -15.997  1.00  1.05           C  
ATOM   3511  O   GLU A 220       7.915  45.834 -16.542  1.00  1.05           O  
ATOM   3512  CB  GLU A 220       5.720  48.099 -15.754  1.00  1.05           C  
ATOM   3513  CG  GLU A 220       5.110  47.377 -16.938  1.00  1.05           C  
ATOM   3514  CD  GLU A 220       3.947  48.137 -17.544  1.00  1.05           C  
ATOM   3515  OE1 GLU A 220       3.398  48.986 -16.878  1.00  1.05           O  
ATOM   3516  OE2 GLU A 220       3.638  47.893 -18.694  1.00  1.05           O  
ATOM   3517  H   GLU A 220       6.909  49.036 -13.746  1.00  1.05           H  
ATOM   3518  HA  GLU A 220       6.383  46.411 -14.628  1.00  1.05           H  
ATOM   3519 1HB  GLU A 220       4.917  48.331 -15.054  1.00  1.05           H  
ATOM   3520 2HB  GLU A 220       6.125  49.045 -16.115  1.00  1.05           H  
ATOM   3521 1HG  GLU A 220       5.880  47.243 -17.695  1.00  1.05           H  
ATOM   3522 2HG  GLU A 220       4.775  46.390 -16.620  1.00  1.05           H  
ATOM   3523  N   GLU A 221       8.878  47.842 -16.238  1.00  0.99           N  
ATOM   3524  CA  GLU A 221       9.936  47.568 -17.205  1.00  0.99           C  
ATOM   3525  C   GLU A 221      10.786  46.371 -16.791  1.00  0.99           C  
ATOM   3526  O   GLU A 221      11.133  45.536 -17.629  1.00  0.99           O  
ATOM   3527  CB  GLU A 221      10.823  48.800 -17.388  1.00  0.99           C  
ATOM   3528  CG  GLU A 221      10.143  49.960 -18.101  1.00  0.99           C  
ATOM   3529  CD  GLU A 221      11.014  51.190 -18.195  1.00  0.99           C  
ATOM   3530  OE1 GLU A 221      12.067  51.200 -17.600  1.00  0.99           O  
ATOM   3531  OE2 GLU A 221      10.625  52.118 -18.864  1.00  0.99           O  
ATOM   3532  H   GLU A 221       8.859  48.724 -15.747  1.00  0.99           H  
ATOM   3533  HA  GLU A 221       9.469  47.337 -18.161  1.00  0.99           H  
ATOM   3534 1HB  GLU A 221      11.159  49.153 -16.417  1.00  0.99           H  
ATOM   3535 2HB  GLU A 221      11.710  48.526 -17.959  1.00  0.99           H  
ATOM   3536 1HG  GLU A 221       9.868  49.643 -19.107  1.00  0.99           H  
ATOM   3537 2HG  GLU A 221       9.227  50.206 -17.564  1.00  0.99           H  
ATOM   3538  N   LYS A 222      11.082  46.253 -15.496  1.00  0.93           N  
ATOM   3539  CA  LYS A 222      11.851  45.117 -15.008  1.00  0.93           C  
ATOM   3540  C   LYS A 222      11.038  43.849 -15.208  1.00  0.93           C  
ATOM   3541  O   LYS A 222      11.564  42.826 -15.645  1.00  0.93           O  
ATOM   3542  CB  LYS A 222      12.219  45.303 -13.544  1.00  0.93           C  
ATOM   3543  CG  LYS A 222      13.235  46.414 -13.236  1.00  0.93           C  
ATOM   3544  CD  LYS A 222      14.662  46.071 -13.679  1.00  0.93           C  
ATOM   3545  CE  LYS A 222      15.334  45.043 -12.745  1.00  0.93           C  
ATOM   3546  NZ  LYS A 222      16.789  44.844 -13.090  1.00  0.93           N  
ATOM   3547  H   LYS A 222      10.783  46.977 -14.849  1.00  0.93           H  
ATOM   3548  HA  LYS A 222      12.765  45.032 -15.598  1.00  0.93           H  
ATOM   3549 1HB  LYS A 222      11.313  45.571 -13.023  1.00  0.93           H  
ATOM   3550 2HB  LYS A 222      12.581  44.370 -13.126  1.00  0.93           H  
ATOM   3551 1HG  LYS A 222      12.930  47.323 -13.748  1.00  0.93           H  
ATOM   3552 2HG  LYS A 222      13.234  46.611 -12.163  1.00  0.93           H  
ATOM   3553 1HD  LYS A 222      14.634  45.662 -14.691  1.00  0.93           H  
ATOM   3554 2HD  LYS A 222      15.265  46.979 -13.691  1.00  0.93           H  
ATOM   3555 1HE  LYS A 222      15.261  45.383 -11.711  1.00  0.93           H  
ATOM   3556 2HE  LYS A 222      14.817  44.093 -12.838  1.00  0.93           H  
ATOM   3557 1HZ  LYS A 222      17.228  44.152 -12.460  1.00  0.93           H  
ATOM   3558 2HZ  LYS A 222      16.878  44.517 -14.031  1.00  0.93           H  
ATOM   3559 3HZ  LYS A 222      17.291  45.712 -12.987  1.00  0.93           H  
ATOM   3560  N   ILE A 223       9.733  43.919 -14.955  1.00  0.89           N  
ATOM   3561  CA  ILE A 223       8.904  42.738 -15.144  1.00  0.89           C  
ATOM   3562  C   ILE A 223       8.921  42.324 -16.610  1.00  0.89           C  
ATOM   3563  O   ILE A 223       9.073  41.140 -16.925  1.00  0.89           O  
ATOM   3564  CB  ILE A 223       7.490  42.937 -14.593  1.00  0.89           C  
ATOM   3565  CG1 ILE A 223       7.603  43.049 -13.064  1.00  0.89           C  
ATOM   3566  CG2 ILE A 223       6.589  41.772 -14.990  1.00  0.89           C  
ATOM   3567  CD1 ILE A 223       6.381  43.492 -12.355  1.00  0.89           C  
ATOM   3568  H   ILE A 223       9.322  44.790 -14.599  1.00  0.89           H  
ATOM   3569  HA  ILE A 223       9.345  41.922 -14.570  1.00  0.89           H  
ATOM   3570  HB  ILE A 223       7.078  43.873 -14.975  1.00  0.89           H  
ATOM   3571 1HG1 ILE A 223       7.896  42.078 -12.669  1.00  0.89           H  
ATOM   3572 2HG1 ILE A 223       8.387  43.769 -12.843  1.00  0.89           H  
ATOM   3573 1HG2 ILE A 223       5.592  41.925 -14.581  1.00  0.89           H  
ATOM   3574 2HG2 ILE A 223       6.532  41.710 -16.076  1.00  0.89           H  
ATOM   3575 3HG2 ILE A 223       7.007  40.848 -14.594  1.00  0.89           H  
ATOM   3576 1HD1 ILE A 223       6.583  43.540 -11.288  1.00  0.89           H  
ATOM   3577 2HD1 ILE A 223       6.105  44.473 -12.719  1.00  0.89           H  
ATOM   3578 3HD1 ILE A 223       5.578  42.789 -12.536  1.00  0.89           H  
ATOM   3579  N   ARG A 224       8.787  43.303 -17.509  1.00  0.86           N  
ATOM   3580  CA  ARG A 224       8.849  43.026 -18.936  1.00  0.86           C  
ATOM   3581  C   ARG A 224      10.197  42.415 -19.330  1.00  0.86           C  
ATOM   3582  O   ARG A 224      10.243  41.512 -20.167  1.00  0.86           O  
ATOM   3583  CB  ARG A 224       8.571  44.290 -19.739  1.00  0.86           C  
ATOM   3584  CG  ARG A 224       7.104  44.728 -19.731  1.00  0.86           C  
ATOM   3585  CD  ARG A 224       6.882  45.982 -20.495  1.00  0.86           C  
ATOM   3586  NE  ARG A 224       5.471  46.359 -20.511  1.00  0.86           N  
ATOM   3587  CZ  ARG A 224       4.569  45.933 -21.406  1.00  0.86           C  
ATOM   3588  NH1 ARG A 224       4.910  45.126 -22.391  1.00  0.86           N  
ATOM   3589  NH2 ARG A 224       3.333  46.347 -21.268  1.00  0.86           N  
ATOM   3590  H   ARG A 224       8.641  44.259 -17.186  1.00  0.86           H  
ATOM   3591  HA  ARG A 224       8.064  42.308 -19.172  1.00  0.86           H  
ATOM   3592 1HB  ARG A 224       9.164  45.108 -19.338  1.00  0.86           H  
ATOM   3593 2HB  ARG A 224       8.873  44.141 -20.774  1.00  0.86           H  
ATOM   3594 1HG  ARG A 224       6.490  43.946 -20.173  1.00  0.86           H  
ATOM   3595 2HG  ARG A 224       6.786  44.897 -18.700  1.00  0.86           H  
ATOM   3596 1HD  ARG A 224       7.443  46.792 -20.025  1.00  0.86           H  
ATOM   3597 2HD  ARG A 224       7.215  45.854 -21.521  1.00  0.86           H  
ATOM   3598  HE  ARG A 224       5.105  46.974 -19.771  1.00  0.86           H  
ATOM   3599 1HH1 ARG A 224       5.868  44.818 -22.482  1.00  0.86           H  
ATOM   3600 2HH1 ARG A 224       4.215  44.818 -23.054  1.00  0.86           H  
ATOM   3601 1HH2 ARG A 224       3.125  46.970 -20.474  1.00  0.86           H  
ATOM   3602 2HH2 ARG A 224       2.616  46.058 -21.912  1.00  0.86           H  
ATOM   3603  N   ALA A 225      11.294  42.879 -18.712  1.00  0.84           N  
ATOM   3604  CA  ALA A 225      12.609  42.307 -18.996  1.00  0.84           C  
ATOM   3605  C   ALA A 225      12.648  40.829 -18.619  1.00  0.84           C  
ATOM   3606  O   ALA A 225      13.214  40.003 -19.349  1.00  0.84           O  
ATOM   3607  CB  ALA A 225      13.688  43.046 -18.219  1.00  0.84           C  
ATOM   3608  H   ALA A 225      11.215  43.657 -18.060  1.00  0.84           H  
ATOM   3609  HA  ALA A 225      12.799  42.399 -20.062  1.00  0.84           H  
ATOM   3610 1HB  ALA A 225      14.658  42.617 -18.457  1.00  0.84           H  
ATOM   3611 2HB  ALA A 225      13.673  44.100 -18.492  1.00  0.84           H  
ATOM   3612 3HB  ALA A 225      13.505  42.947 -17.156  1.00  0.84           H  
ATOM   3613  N   TYR A 226      12.009  40.477 -17.507  1.00  0.83           N  
ATOM   3614  CA  TYR A 226      12.024  39.092 -17.075  1.00  0.83           C  
ATOM   3615  C   TYR A 226      11.141  38.271 -18.001  1.00  0.83           C  
ATOM   3616  O   TYR A 226      11.467  37.129 -18.333  1.00  0.83           O  
ATOM   3617  CB  TYR A 226      11.610  38.993 -15.619  1.00  0.83           C  
ATOM   3618  CG  TYR A 226      12.628  39.651 -14.703  1.00  0.83           C  
ATOM   3619  CD1 TYR A 226      12.243  40.649 -13.824  1.00  0.83           C  
ATOM   3620  CD2 TYR A 226      13.954  39.296 -14.791  1.00  0.83           C  
ATOM   3621  CE1 TYR A 226      13.178  41.291 -13.049  1.00  0.83           C  
ATOM   3622  CE2 TYR A 226      14.897  39.931 -14.010  1.00  0.83           C  
ATOM   3623  CZ  TYR A 226      14.513  40.935 -13.145  1.00  0.83           C  
ATOM   3624  OH  TYR A 226      15.449  41.590 -12.372  1.00  0.83           O  
ATOM   3625  H   TYR A 226      11.559  41.196 -16.933  1.00  0.83           H  
ATOM   3626  HA  TYR A 226      13.040  38.712 -17.165  1.00  0.83           H  
ATOM   3627 1HB  TYR A 226      10.639  39.474 -15.472  1.00  0.83           H  
ATOM   3628 2HB  TYR A 226      11.520  37.956 -15.340  1.00  0.83           H  
ATOM   3629  HD1 TYR A 226      11.200  40.938 -13.758  1.00  0.83           H  
ATOM   3630  HD2 TYR A 226      14.255  38.521 -15.480  1.00  0.83           H  
ATOM   3631  HE1 TYR A 226      12.868  42.080 -12.375  1.00  0.83           H  
ATOM   3632  HE2 TYR A 226      15.945  39.647 -14.086  1.00  0.83           H  
ATOM   3633  HH  TYR A 226      16.281  41.103 -12.373  1.00  0.83           H  
ATOM   3634  N   TYR A 227      10.046  38.867 -18.465  1.00  0.83           N  
ATOM   3635  CA  TYR A 227       9.179  38.207 -19.427  1.00  0.83           C  
ATOM   3636  C   TYR A 227       9.979  37.864 -20.683  1.00  0.83           C  
ATOM   3637  O   TYR A 227       9.899  36.738 -21.184  1.00  0.83           O  
ATOM   3638  CB  TYR A 227       7.961  39.054 -19.767  1.00  0.83           C  
ATOM   3639  CG  TYR A 227       7.078  38.437 -20.812  1.00  0.83           C  
ATOM   3640  CD1 TYR A 227       6.189  37.428 -20.470  1.00  0.83           C  
ATOM   3641  CD2 TYR A 227       7.159  38.878 -22.125  1.00  0.83           C  
ATOM   3642  CE1 TYR A 227       5.383  36.864 -21.440  1.00  0.83           C  
ATOM   3643  CE2 TYR A 227       6.354  38.315 -23.094  1.00  0.83           C  
ATOM   3644  CZ  TYR A 227       5.467  37.311 -22.755  1.00  0.83           C  
ATOM   3645  OH  TYR A 227       4.662  36.749 -23.722  1.00  0.83           O  
ATOM   3646  H   TYR A 227       9.803  39.797 -18.124  1.00  0.83           H  
ATOM   3647  HA  TYR A 227       8.832  37.271 -18.998  1.00  0.83           H  
ATOM   3648 1HB  TYR A 227       7.373  39.228 -18.864  1.00  0.83           H  
ATOM   3649 2HB  TYR A 227       8.282  40.016 -20.133  1.00  0.83           H  
ATOM   3650  HD1 TYR A 227       6.127  37.080 -19.443  1.00  0.83           H  
ATOM   3651  HD2 TYR A 227       7.862  39.671 -22.391  1.00  0.83           H  
ATOM   3652  HE1 TYR A 227       4.684  36.072 -21.176  1.00  0.83           H  
ATOM   3653  HE2 TYR A 227       6.419  38.662 -24.126  1.00  0.83           H  
ATOM   3654  HH  TYR A 227       4.869  37.138 -24.576  1.00  0.83           H  
ATOM   3655  N   GLU A 228      10.732  38.839 -21.218  1.00  0.83           N  
ATOM   3656  CA  GLU A 228      11.527  38.574 -22.415  1.00  0.83           C  
ATOM   3657  C   GLU A 228      12.496  37.418 -22.175  1.00  0.83           C  
ATOM   3658  O   GLU A 228      12.610  36.523 -23.017  1.00  0.83           O  
ATOM   3659  CB  GLU A 228      12.311  39.808 -22.874  1.00  0.83           C  
ATOM   3660  CG  GLU A 228      13.109  39.573 -24.185  1.00  0.83           C  
ATOM   3661  CD  GLU A 228      13.844  40.800 -24.713  1.00  0.83           C  
ATOM   3662  OE1 GLU A 228      13.796  41.829 -24.083  1.00  0.83           O  
ATOM   3663  OE2 GLU A 228      14.439  40.701 -25.762  1.00  0.83           O  
ATOM   3664  H   GLU A 228      10.743  39.764 -20.784  1.00  0.83           H  
ATOM   3665  HA  GLU A 228      10.848  38.287 -23.217  1.00  0.83           H  
ATOM   3666 1HB  GLU A 228      11.626  40.643 -23.024  1.00  0.83           H  
ATOM   3667 2HB  GLU A 228      13.016  40.099 -22.093  1.00  0.83           H  
ATOM   3668 1HG  GLU A 228      13.840  38.786 -23.998  1.00  0.83           H  
ATOM   3669 2HG  GLU A 228      12.424  39.211 -24.950  1.00  0.83           H  
ATOM   3670  N   LEU A 229      13.156  37.394 -21.010  1.00  0.85           N  
ATOM   3671  CA  LEU A 229      14.081  36.300 -20.727  1.00  0.85           C  
ATOM   3672  C   LEU A 229      13.355  34.960 -20.696  1.00  0.85           C  
ATOM   3673  O   LEU A 229      13.887  33.955 -21.184  1.00  0.85           O  
ATOM   3674  CB  LEU A 229      14.808  36.513 -19.398  1.00  0.85           C  
ATOM   3675  CG  LEU A 229      15.829  37.602 -19.334  1.00  0.85           C  
ATOM   3676  CD1 LEU A 229      16.294  37.728 -17.885  1.00  0.85           C  
ATOM   3677  CD2 LEU A 229      16.983  37.252 -20.259  1.00  0.85           C  
ATOM   3678  H   LEU A 229      13.038  38.160 -20.342  1.00  0.85           H  
ATOM   3679  HA  LEU A 229      14.822  36.268 -21.519  1.00  0.85           H  
ATOM   3680 1HB  LEU A 229      14.062  36.758 -18.656  1.00  0.85           H  
ATOM   3681 2HB  LEU A 229      15.295  35.588 -19.114  1.00  0.85           H  
ATOM   3682  HG  LEU A 229      15.384  38.553 -19.640  1.00  0.85           H  
ATOM   3683 1HD1 LEU A 229      17.038  38.518 -17.803  1.00  0.85           H  
ATOM   3684 2HD1 LEU A 229      15.445  37.967 -17.265  1.00  0.85           H  
ATOM   3685 3HD1 LEU A 229      16.726  36.782 -17.561  1.00  0.85           H  
ATOM   3686 1HD2 LEU A 229      17.737  38.038 -20.211  1.00  0.85           H  
ATOM   3687 2HD2 LEU A 229      17.425  36.306 -19.949  1.00  0.85           H  
ATOM   3688 3HD2 LEU A 229      16.615  37.164 -21.280  1.00  0.85           H  
ATOM   3689  N   GLU A 230      12.131  34.942 -20.171  1.00  0.87           N  
ATOM   3690  CA  GLU A 230      11.334  33.724 -20.125  1.00  0.87           C  
ATOM   3691  C   GLU A 230      10.948  33.272 -21.520  1.00  0.87           C  
ATOM   3692  O   GLU A 230      10.997  32.082 -21.834  1.00  0.87           O  
ATOM   3693  CB  GLU A 230      10.097  33.922 -19.255  1.00  0.87           C  
ATOM   3694  CG  GLU A 230       9.162  32.738 -19.198  1.00  0.87           C  
ATOM   3695  CD  GLU A 230       9.751  31.501 -18.615  1.00  0.87           C  
ATOM   3696  OE1 GLU A 230      10.773  31.567 -17.989  1.00  0.87           O  
ATOM   3697  OE2 GLU A 230       9.165  30.470 -18.824  1.00  0.87           O  
ATOM   3698  H   GLU A 230      11.750  35.801 -19.764  1.00  0.87           H  
ATOM   3699  HA  GLU A 230      11.935  32.932 -19.684  1.00  0.87           H  
ATOM   3700 1HB  GLU A 230      10.401  34.153 -18.239  1.00  0.87           H  
ATOM   3701 2HB  GLU A 230       9.529  34.772 -19.621  1.00  0.87           H  
ATOM   3702 1HG  GLU A 230       8.297  33.022 -18.612  1.00  0.87           H  
ATOM   3703 2HG  GLU A 230       8.822  32.528 -20.211  1.00  0.87           H  
ATOM   3704  N   SER A 231      10.596  34.223 -22.385  1.00  0.92           N  
ATOM   3705  CA  SER A 231      10.231  33.864 -23.743  1.00  0.92           C  
ATOM   3706  C   SER A 231      11.432  33.232 -24.448  1.00  0.92           C  
ATOM   3707  O   SER A 231      11.294  32.223 -25.152  1.00  0.92           O  
ATOM   3708  CB  SER A 231       9.767  35.095 -24.496  1.00  0.92           C  
ATOM   3709  OG  SER A 231       8.584  35.602 -23.940  1.00  0.92           O  
ATOM   3710  H   SER A 231      10.555  35.195 -22.079  1.00  0.92           H  
ATOM   3711  HA  SER A 231       9.422  33.135 -23.707  1.00  0.92           H  
ATOM   3712 1HB  SER A 231      10.544  35.857 -24.461  1.00  0.92           H  
ATOM   3713 2HB  SER A 231       9.603  34.841 -25.540  1.00  0.92           H  
ATOM   3714  HG  SER A 231       8.811  35.838 -23.021  1.00  0.92           H  
ATOM   3715  N   LEU A 232      12.620  33.812 -24.230  1.00  0.99           N  
ATOM   3716  CA  LEU A 232      13.839  33.296 -24.834  1.00  0.99           C  
ATOM   3717  C   LEU A 232      14.174  31.914 -24.290  1.00  0.99           C  
ATOM   3718  O   LEU A 232      14.530  31.010 -25.053  1.00  0.99           O  
ATOM   3719  CB  LEU A 232      14.991  34.265 -24.549  1.00  0.99           C  
ATOM   3720  CG  LEU A 232      14.894  35.616 -25.265  1.00  0.99           C  
ATOM   3721  CD1 LEU A 232      15.961  36.558 -24.722  1.00  0.99           C  
ATOM   3722  CD2 LEU A 232      15.056  35.396 -26.759  1.00  0.99           C  
ATOM   3723  H   LEU A 232      12.663  34.652 -23.649  1.00  0.99           H  
ATOM   3724  HA  LEU A 232      13.690  33.222 -25.907  1.00  0.99           H  
ATOM   3725 1HB  LEU A 232      15.019  34.461 -23.479  1.00  0.99           H  
ATOM   3726 2HB  LEU A 232      15.925  33.791 -24.837  1.00  0.99           H  
ATOM   3727  HG  LEU A 232      13.921  36.062 -25.073  1.00  0.99           H  
ATOM   3728 1HD1 LEU A 232      15.881  37.525 -25.226  1.00  0.99           H  
ATOM   3729 2HD1 LEU A 232      15.806  36.696 -23.657  1.00  0.99           H  
ATOM   3730 3HD1 LEU A 232      16.947  36.137 -24.896  1.00  0.99           H  
ATOM   3731 1HD2 LEU A 232      14.978  36.355 -27.274  1.00  0.99           H  
ATOM   3732 2HD2 LEU A 232      16.030  34.951 -26.961  1.00  0.99           H  
ATOM   3733 3HD2 LEU A 232      14.270  34.728 -27.114  1.00  0.99           H  
ATOM   3734  N   PHE A 233      14.005  31.725 -22.978  1.00  1.08           N  
ATOM   3735  CA  PHE A 233      14.268  30.434 -22.365  1.00  1.08           C  
ATOM   3736  C   PHE A 233      13.369  29.373 -22.964  1.00  1.08           C  
ATOM   3737  O   PHE A 233      13.850  28.330 -23.413  1.00  1.08           O  
ATOM   3738  CB  PHE A 233      14.105  30.498 -20.845  1.00  1.08           C  
ATOM   3739  CG  PHE A 233      14.278  29.164 -20.155  1.00  1.08           C  
ATOM   3740  CD1 PHE A 233      15.528  28.602 -20.015  1.00  1.08           C  
ATOM   3741  CD2 PHE A 233      13.198  28.493 -19.620  1.00  1.08           C  
ATOM   3742  CE1 PHE A 233      15.697  27.391 -19.359  1.00  1.08           C  
ATOM   3743  CE2 PHE A 233      13.368  27.286 -18.963  1.00  1.08           C  
ATOM   3744  CZ  PHE A 233      14.623  26.738 -18.831  1.00  1.08           C  
ATOM   3745  H   PHE A 233      13.721  32.505 -22.385  1.00  1.08           H  
ATOM   3746  HA  PHE A 233      15.302  30.160 -22.577  1.00  1.08           H  
ATOM   3747 1HB  PHE A 233      14.818  31.204 -20.431  1.00  1.08           H  
ATOM   3748 2HB  PHE A 233      13.107  30.874 -20.609  1.00  1.08           H  
ATOM   3749  HD1 PHE A 233      16.383  29.125 -20.436  1.00  1.08           H  
ATOM   3750  HD2 PHE A 233      12.198  28.930 -19.720  1.00  1.08           H  
ATOM   3751  HE1 PHE A 233      16.677  26.964 -19.250  1.00  1.08           H  
ATOM   3752  HE2 PHE A 233      12.509  26.766 -18.547  1.00  1.08           H  
ATOM   3753  HZ  PHE A 233      14.757  25.786 -18.308  1.00  1.08           H  
ATOM   3754  N   GLN A 234      12.059  29.634 -23.009  1.00  1.21           N  
ATOM   3755  CA  GLN A 234      11.163  28.624 -23.540  1.00  1.21           C  
ATOM   3756  C   GLN A 234      11.499  28.304 -24.985  1.00  1.21           C  
ATOM   3757  O   GLN A 234      11.481  27.140 -25.372  1.00  1.21           O  
ATOM   3758  CB  GLN A 234       9.698  29.059 -23.457  1.00  1.21           C  
ATOM   3759  CG  GLN A 234       9.114  29.096 -22.055  1.00  1.21           C  
ATOM   3760  CD  GLN A 234       7.641  29.543 -22.045  1.00  1.21           C  
ATOM   3761  OE1 GLN A 234       6.892  29.296 -23.002  1.00  1.21           O  
ATOM   3762  NE2 GLN A 234       7.226  30.193 -20.970  1.00  1.21           N  
ATOM   3763  H   GLN A 234      11.692  30.516 -22.648  1.00  1.21           H  
ATOM   3764  HA  GLN A 234      11.286  27.716 -22.952  1.00  1.21           H  
ATOM   3765 1HB  GLN A 234       9.607  30.067 -23.874  1.00  1.21           H  
ATOM   3766 2HB  GLN A 234       9.087  28.396 -24.067  1.00  1.21           H  
ATOM   3767 1HG  GLN A 234       9.177  28.105 -21.611  1.00  1.21           H  
ATOM   3768 2HG  GLN A 234       9.686  29.811 -21.453  1.00  1.21           H  
ATOM   3769 1HE2 GLN A 234       6.285  30.510 -20.901  1.00  1.21           H  
ATOM   3770 2HE2 GLN A 234       7.885  30.376 -20.206  1.00  1.21           H  
ATOM   3771  N   ARG A 235      11.851  29.309 -25.787  1.00  1.40           N  
ATOM   3772  CA  ARG A 235      12.213  29.029 -27.167  1.00  1.40           C  
ATOM   3773  C   ARG A 235      13.393  28.064 -27.224  1.00  1.40           C  
ATOM   3774  O   ARG A 235      13.342  27.030 -27.896  1.00  1.40           O  
ATOM   3775  CB  ARG A 235      12.583  30.315 -27.898  1.00  1.40           C  
ATOM   3776  CG  ARG A 235      12.988  30.143 -29.370  1.00  1.40           C  
ATOM   3777  CD  ARG A 235      13.265  31.463 -30.011  1.00  1.40           C  
ATOM   3778  NE  ARG A 235      13.678  31.339 -31.416  1.00  1.40           N  
ATOM   3779  CZ  ARG A 235      14.046  32.383 -32.194  1.00  1.40           C  
ATOM   3780  NH1 ARG A 235      14.052  33.602 -31.695  1.00  1.40           N  
ATOM   3781  NH2 ARG A 235      14.398  32.195 -33.457  1.00  1.40           N  
ATOM   3782  H   ARG A 235      11.845  30.274 -25.453  1.00  1.40           H  
ATOM   3783  HA  ARG A 235      11.360  28.574 -27.666  1.00  1.40           H  
ATOM   3784 1HB  ARG A 235      11.743  31.005 -27.858  1.00  1.40           H  
ATOM   3785 2HB  ARG A 235      13.415  30.795 -27.384  1.00  1.40           H  
ATOM   3786 1HG  ARG A 235      13.892  29.534 -29.430  1.00  1.40           H  
ATOM   3787 2HG  ARG A 235      12.185  29.651 -29.923  1.00  1.40           H  
ATOM   3788 1HD  ARG A 235      12.367  32.078 -29.973  1.00  1.40           H  
ATOM   3789 2HD  ARG A 235      14.066  31.961 -29.463  1.00  1.40           H  
ATOM   3790  HE  ARG A 235      13.680  30.398 -31.837  1.00  1.40           H  
ATOM   3791 1HH1 ARG A 235      13.781  33.752 -30.735  1.00  1.40           H  
ATOM   3792 2HH1 ARG A 235      14.325  34.383 -32.272  1.00  1.40           H  
ATOM   3793 1HH2 ARG A 235      14.395  31.269 -33.863  1.00  1.40           H  
ATOM   3794 2HH2 ARG A 235      14.668  32.985 -34.023  1.00  1.40           H  
ATOM   3795  N   LYS A 236      14.442  28.364 -26.460  1.00  1.69           N  
ATOM   3796  CA  LYS A 236      15.654  27.551 -26.451  1.00  1.69           C  
ATOM   3797  C   LYS A 236      15.405  26.116 -25.941  1.00  1.69           C  
ATOM   3798  O   LYS A 236      16.063  25.175 -26.388  1.00  1.69           O  
ATOM   3799  CB  LYS A 236      16.725  28.284 -25.651  1.00  1.69           C  
ATOM   3800  CG  LYS A 236      17.237  29.554 -26.355  1.00  1.69           C  
ATOM   3801  CD  LYS A 236      18.248  30.329 -25.514  1.00  1.69           C  
ATOM   3802  CE  LYS A 236      18.682  31.622 -26.239  1.00  1.69           C  
ATOM   3803  NZ  LYS A 236      19.658  32.445 -25.444  1.00  1.69           N  
ATOM   3804  H   LYS A 236      14.415  29.211 -25.886  1.00  1.69           H  
ATOM   3805  HA  LYS A 236      16.006  27.470 -27.478  1.00  1.69           H  
ATOM   3806 1HB  LYS A 236      16.325  28.566 -24.674  1.00  1.69           H  
ATOM   3807 2HB  LYS A 236      17.577  27.637 -25.503  1.00  1.69           H  
ATOM   3808 1HG  LYS A 236      17.710  29.270 -27.294  1.00  1.69           H  
ATOM   3809 2HG  LYS A 236      16.391  30.203 -26.584  1.00  1.69           H  
ATOM   3810 1HD  LYS A 236      17.786  30.593 -24.558  1.00  1.69           H  
ATOM   3811 2HD  LYS A 236      19.123  29.711 -25.317  1.00  1.69           H  
ATOM   3812 1HE  LYS A 236      19.141  31.356 -27.189  1.00  1.69           H  
ATOM   3813 2HE  LYS A 236      17.793  32.227 -26.432  1.00  1.69           H  
ATOM   3814 1HZ  LYS A 236      19.913  33.273 -25.955  1.00  1.69           H  
ATOM   3815 2HZ  LYS A 236      19.254  32.715 -24.569  1.00  1.69           H  
ATOM   3816 3HZ  LYS A 236      20.524  31.927 -25.254  1.00  1.69           H  
ATOM   3817  N   VAL A 237      14.450  25.958 -25.018  1.00  2.12           N  
ATOM   3818  CA  VAL A 237      14.048  24.658 -24.470  1.00  2.12           C  
ATOM   3819  C   VAL A 237      13.149  23.818 -25.387  1.00  2.12           C  
ATOM   3820  O   VAL A 237      13.305  22.598 -25.477  1.00  2.12           O  
ATOM   3821  CB  VAL A 237      13.283  24.850 -23.146  1.00  2.12           C  
ATOM   3822  CG1 VAL A 237      12.689  23.548 -22.695  1.00  2.12           C  
ATOM   3823  CG2 VAL A 237      14.208  25.332 -22.083  1.00  2.12           C  
ATOM   3824  H   VAL A 237      13.988  26.795 -24.662  1.00  2.12           H  
ATOM   3825  HA  VAL A 237      14.956  24.093 -24.266  1.00  2.12           H  
ATOM   3826  HB  VAL A 237      12.480  25.568 -23.296  1.00  2.12           H  
ATOM   3827 1HG1 VAL A 237      12.152  23.699 -21.763  1.00  2.12           H  
ATOM   3828 2HG1 VAL A 237      12.000  23.183 -23.455  1.00  2.12           H  
ATOM   3829 3HG1 VAL A 237      13.456  22.835 -22.550  1.00  2.12           H  
ATOM   3830 1HG2 VAL A 237      13.651  25.455 -21.170  1.00  2.12           H  
ATOM   3831 2HG2 VAL A 237      14.987  24.605 -21.933  1.00  2.12           H  
ATOM   3832 3HG2 VAL A 237      14.641  26.277 -22.371  1.00  2.12           H  
ATOM   3833  N   VAL A 238      12.162  24.475 -25.993  1.00  2.71           N  
ATOM   3834  CA  VAL A 238      11.116  23.851 -26.797  1.00  2.71           C  
ATOM   3835  C   VAL A 238      11.367  23.714 -28.306  1.00  2.71           C  
ATOM   3836  O   VAL A 238      10.945  22.728 -28.910  1.00  2.71           O  
ATOM   3837  CB  VAL A 238       9.812  24.642 -26.602  1.00  2.71           C  
ATOM   3838  CG1 VAL A 238       8.725  24.089 -27.508  1.00  2.71           C  
ATOM   3839  CG2 VAL A 238       9.402  24.585 -25.125  1.00  2.71           C  
ATOM   3840  H   VAL A 238      12.106  25.481 -25.860  1.00  2.71           H  
ATOM   3841  HA  VAL A 238      10.962  22.850 -26.396  1.00  2.71           H  
ATOM   3842  HB  VAL A 238       9.981  25.680 -26.892  1.00  2.71           H  
ATOM   3843 1HG1 VAL A 238       7.814  24.670 -27.374  1.00  2.71           H  
ATOM   3844 2HG1 VAL A 238       9.052  24.159 -28.546  1.00  2.71           H  
ATOM   3845 3HG1 VAL A 238       8.533  23.048 -27.255  1.00  2.71           H  
ATOM   3846 1HG2 VAL A 238       8.489  25.162 -24.979  1.00  2.71           H  
ATOM   3847 2HG2 VAL A 238       9.231  23.550 -24.832  1.00  2.71           H  
ATOM   3848 3HG2 VAL A 238      10.199  25.011 -24.512  1.00  2.71           H  
ATOM   3849  N   GLN A 239      11.962  24.732 -28.930  1.00  3.47           N  
ATOM   3850  CA  GLN A 239      12.146  24.799 -30.386  1.00  3.47           C  
ATOM   3851  C   GLN A 239      12.849  23.625 -31.083  1.00  3.47           C  
ATOM   3852  O   GLN A 239      12.425  23.231 -32.172  1.00  3.47           O  
ATOM   3853  CB  GLN A 239      12.937  26.063 -30.720  1.00  3.47           C  
ATOM   3854  CG  GLN A 239      13.215  26.286 -32.181  1.00  3.47           C  
ATOM   3855  CD  GLN A 239      14.005  27.565 -32.416  1.00  3.47           C  
ATOM   3856  OE1 GLN A 239      13.437  28.676 -32.415  1.00  3.47           O  
ATOM   3857  NE2 GLN A 239      15.320  27.419 -32.603  1.00  3.47           N  
ATOM   3858  H   GLN A 239      12.316  25.518 -28.387  1.00  3.47           H  
ATOM   3859  HA  GLN A 239      11.155  24.885 -30.828  1.00  3.47           H  
ATOM   3860 1HB  GLN A 239      12.412  26.934 -30.333  1.00  3.47           H  
ATOM   3861 2HB  GLN A 239      13.907  26.017 -30.218  1.00  3.47           H  
ATOM   3862 1HG  GLN A 239      13.809  25.448 -32.554  1.00  3.47           H  
ATOM   3863 2HG  GLN A 239      12.275  26.350 -32.721  1.00  3.47           H  
ATOM   3864 1HE2 GLN A 239      15.906  28.205 -32.757  1.00  3.47           H  
ATOM   3865 2HE2 GLN A 239      15.744  26.469 -32.556  1.00  3.47           H  
ATOM   3866  N   ASP A 240      13.919  23.095 -30.491  1.00  4.31           N  
ATOM   3867  CA  ASP A 240      14.703  22.045 -31.136  1.00  4.31           C  
ATOM   3868  C   ASP A 240      14.718  20.762 -30.308  1.00  4.31           C  
ATOM   3869  O   ASP A 240      14.739  19.665 -30.867  1.00  4.31           O  
ATOM   3870  OXT ASP A 240      15.024  20.836 -29.120  1.00  4.31           O  
ATOM   3871  CB  ASP A 240      16.136  22.548 -31.373  1.00  4.31           C  
ATOM   3872  CG  ASP A 240      16.188  23.736 -32.353  1.00  4.31           C  
ATOM   3873  OD1 ASP A 240      15.900  23.558 -33.506  1.00  4.31           O  
ATOM   3874  OD2 ASP A 240      16.481  24.827 -31.912  1.00  4.31           O  
ATOM   3875  H   ASP A 240      14.194  23.439 -29.581  1.00  4.31           H  
ATOM   3876  HA  ASP A 240      14.252  21.817 -32.101  1.00  4.31           H  
ATOM   3877 1HB  ASP A 240      16.584  22.848 -30.424  1.00  4.31           H  
ATOM   3878 2HB  ASP A 240      16.740  21.743 -31.787  1.00  4.31           H  
TER    3879
ENDMDL
