# Supplementary material for: Pan-kinome of Legionella expanded by a bioinformatics survey
Source: Sci Rep. 2022 Dec 16;12:21782. doi: 10.1038/s41598-022-26109-x (PMC9758233; doi:10.1038/s41598-022-26109-x)
Supplement: Supplementary file 9 — Supplementary Information 9. [file 41598_2022_26109_MOESM9_ESM.zip › S15 - Data - 3D structure models of novel kinases/pdb - protein kinase domains - RoseTTAFold/Lfee_0407_4-205.pdb]

ATOM      1  N   THR A   1       0.718   0.642  -0.691  1.00  2.17           N  
ATOM      2  CA  THR A   1       2.172   0.661  -0.722  1.00  2.17           C  
ATOM      3  C   THR A   1       2.673   1.670  -1.740  1.00  2.17           C  
ATOM      4  O   THR A   1       2.151   1.749  -2.849  1.00  2.17           O  
ATOM      5  CB  THR A   1       2.721  -0.728  -1.086  1.00  2.17           C  
ATOM      6  OG1 THR A   1       2.272  -1.673  -0.115  1.00  2.17           O  
ATOM      7  CG2 THR A   1       4.225  -0.745  -1.150  1.00  2.17           C  
ATOM      8 1H   THR A   1       0.396  -0.182  -1.201  1.00  2.17           H  
ATOM      9 2H   THR A   1       0.403   0.577   0.265  1.00  2.17           H  
ATOM     10 3H   THR A   1       0.356   1.481  -1.114  1.00  2.17           H  
ATOM     11  HA  THR A   1       2.543   0.947   0.260  1.00  2.17           H  
ATOM     12  HB  THR A   1       2.349  -1.011  -2.061  1.00  2.17           H  
ATOM     13  HG1 THR A   1       1.344  -1.909  -0.368  1.00  2.17           H  
ATOM     14 1HG2 THR A   1       4.559  -1.744  -1.416  1.00  2.17           H  
ATOM     15 2HG2 THR A   1       4.545  -0.053  -1.910  1.00  2.17           H  
ATOM     16 3HG2 THR A   1       4.643  -0.462  -0.187  1.00  2.17           H  
ATOM     17  N   LYS A   2       3.644   2.490  -1.341  1.00  2.06           N  
ATOM     18  CA  LYS A   2       4.279   3.431  -2.269  1.00  2.06           C  
ATOM     19  C   LYS A   2       3.338   4.185  -3.209  1.00  2.06           C  
ATOM     20  O   LYS A   2       3.361   3.917  -4.411  1.00  2.06           O  
ATOM     21  CB  LYS A   2       5.332   2.721  -3.114  1.00  2.06           C  
ATOM     22  CG  LYS A   2       6.504   2.146  -2.341  1.00  2.06           C  
ATOM     23  CD  LYS A   2       7.463   1.425  -3.279  1.00  2.06           C  
ATOM     24  CE  LYS A   2       8.618   0.796  -2.513  1.00  2.06           C  
ATOM     25  NZ  LYS A   2       9.562   0.076  -3.416  1.00  2.06           N  
ATOM     26  H   LYS A   2       4.005   2.412  -0.400  1.00  2.06           H  
ATOM     27  HA  LYS A   2       4.802   4.177  -1.670  1.00  2.06           H  
ATOM     28 1HB  LYS A   2       4.866   1.905  -3.660  1.00  2.06           H  
ATOM     29 2HB  LYS A   2       5.726   3.416  -3.856  1.00  2.06           H  
ATOM     30 1HG  LYS A   2       7.042   2.965  -1.865  1.00  2.06           H  
ATOM     31 2HG  LYS A   2       6.170   1.474  -1.568  1.00  2.06           H  
ATOM     32 1HD  LYS A   2       6.917   0.641  -3.815  1.00  2.06           H  
ATOM     33 2HD  LYS A   2       7.857   2.130  -4.010  1.00  2.06           H  
ATOM     34 1HE  LYS A   2       9.162   1.575  -1.981  1.00  2.06           H  
ATOM     35 2HE  LYS A   2       8.217   0.088  -1.788  1.00  2.06           H  
ATOM     36 1HZ  LYS A   2      10.309  -0.327  -2.869  1.00  2.06           H  
ATOM     37 2HZ  LYS A   2       9.071  -0.659  -3.908  1.00  2.06           H  
ATOM     38 3HZ  LYS A   2       9.949   0.726  -4.083  1.00  2.06           H  
ATOM     39  N   PRO A   3       2.509   5.121  -2.722  1.00  1.95           N  
ATOM     40  CA  PRO A   3       1.600   5.905  -3.534  1.00  1.95           C  
ATOM     41  C   PRO A   3       2.433   6.570  -4.618  1.00  1.95           C  
ATOM     42  O   PRO A   3       3.570   6.973  -4.367  1.00  1.95           O  
ATOM     43  CB  PRO A   3       1.055   6.934  -2.535  1.00  1.95           C  
ATOM     44  CG  PRO A   3       1.162   6.235  -1.193  1.00  1.95           C  
ATOM     45  CD  PRO A   3       2.457   5.439  -1.280  1.00  1.95           C  
ATOM     46  HA  PRO A   3       0.811   5.274  -3.953  1.00  1.95           H  
ATOM     47 1HB  PRO A   3       1.643   7.859  -2.590  1.00  1.95           H  
ATOM     48 2HB  PRO A   3       0.020   7.195  -2.802  1.00  1.95           H  
ATOM     49 1HG  PRO A   3       1.174   6.975  -0.376  1.00  1.95           H  
ATOM     50 2HG  PRO A   3       0.284   5.596  -1.029  1.00  1.95           H  
ATOM     51 1HD  PRO A   3       3.318   6.055  -0.988  1.00  1.95           H  
ATOM     52 2HD  PRO A   3       2.344   4.561  -0.657  1.00  1.95           H  
ATOM     53  N   CYS A   4       1.871   6.690  -5.812  1.00  1.88           N  
ATOM     54  CA  CYS A   4       2.592   7.251  -6.944  1.00  1.88           C  
ATOM     55  C   CYS A   4       2.043   8.591  -7.407  1.00  1.88           C  
ATOM     56  O   CYS A   4       2.799   9.548  -7.577  1.00  1.88           O  
ATOM     57  CB  CYS A   4       2.475   6.290  -8.121  1.00  1.88           C  
ATOM     58  SG  CYS A   4       3.391   6.747  -9.573  1.00  1.88           S  
ATOM     59  H   CYS A   4       0.928   6.356  -5.968  1.00  1.88           H  
ATOM     60  HA  CYS A   4       3.638   7.372  -6.668  1.00  1.88           H  
ATOM     61 1HB  CYS A   4       2.746   5.307  -7.824  1.00  1.88           H  
ATOM     62 2HB  CYS A   4       1.441   6.248  -8.409  1.00  1.88           H  
ATOM     63  HG  CYS A   4       2.820   7.944  -9.713  1.00  1.88           H  
ATOM     64  N   ASP A   5       0.736   8.650  -7.649  1.00  1.84           N  
ATOM     65  CA  ASP A   5       0.146   9.881  -8.168  1.00  1.84           C  
ATOM     66  C   ASP A   5      -1.372   9.904  -7.971  1.00  1.84           C  
ATOM     67  O   ASP A   5      -1.976   8.920  -7.539  1.00  1.84           O  
ATOM     68  CB  ASP A   5       0.512  10.035  -9.660  1.00  1.84           C  
ATOM     69  CG  ASP A   5       0.590  11.508 -10.161  1.00  1.84           C  
ATOM     70  OD1 ASP A   5       0.015  12.370  -9.532  1.00  1.84           O  
ATOM     71  OD2 ASP A   5       1.237  11.742 -11.165  1.00  1.84           O  
ATOM     72  H   ASP A   5       0.160   7.832  -7.462  1.00  1.84           H  
ATOM     73  HA  ASP A   5       0.569  10.723  -7.619  1.00  1.84           H  
ATOM     74 1HB  ASP A   5       1.470   9.559  -9.856  1.00  1.84           H  
ATOM     75 2HB  ASP A   5      -0.235   9.510 -10.259  1.00  1.84           H  
ATOM     76  N   GLN A   6      -1.990  11.041  -8.273  1.00  1.83           N  
ATOM     77  CA  GLN A   6      -3.456  11.147  -8.214  1.00  1.83           C  
ATOM     78  C   GLN A   6      -4.035  12.018  -9.326  1.00  1.83           C  
ATOM     79  O   GLN A   6      -3.459  13.040  -9.701  1.00  1.83           O  
ATOM     80  CB  GLN A   6      -3.941  11.688  -6.860  1.00  1.83           C  
ATOM     81  CG  GLN A   6      -3.685  10.783  -5.664  1.00  1.83           C  
ATOM     82  CD  GLN A   6      -4.339  11.305  -4.390  1.00  1.83           C  
ATOM     83  OE1 GLN A   6      -5.557  11.547  -4.361  1.00  1.83           O  
ATOM     84  NE2 GLN A   6      -3.547  11.480  -3.337  1.00  1.83           N  
ATOM     85  H   GLN A   6      -1.412  11.817  -8.608  1.00  1.83           H  
ATOM     86  HA  GLN A   6      -3.874  10.149  -8.343  1.00  1.83           H  
ATOM     87 1HB  GLN A   6      -3.466  12.647  -6.665  1.00  1.83           H  
ATOM     88 2HB  GLN A   6      -5.016  11.863  -6.918  1.00  1.83           H  
ATOM     89 1HG  GLN A   6      -4.083   9.810  -5.891  1.00  1.83           H  
ATOM     90 2HG  GLN A   6      -2.614  10.714  -5.486  1.00  1.83           H  
ATOM     91 1HE2 GLN A   6      -3.926  11.822  -2.475  1.00  1.83           H  
ATOM     92 2HE2 GLN A   6      -2.572  11.272  -3.404  1.00  1.83           H  
ATOM     93  N   GLY A   7      -5.211  11.638  -9.815  1.00  1.81           N  
ATOM     94  CA  GLY A   7      -5.911  12.425 -10.817  1.00  1.81           C  
ATOM     95  C   GLY A   7      -7.274  12.885 -10.317  1.00  1.81           C  
ATOM     96  O   GLY A   7      -7.605  12.769  -9.127  1.00  1.81           O  
ATOM     97  H   GLY A   7      -5.641  10.778  -9.474  1.00  1.81           H  
ATOM     98 1HA  GLY A   7      -5.310  13.292 -11.092  1.00  1.81           H  
ATOM     99 2HA  GLY A   7      -6.035  11.825 -11.718  1.00  1.81           H  
ATOM    100  N   ASN A   8      -8.086  13.394 -11.239  1.00  1.77           N  
ATOM    101  CA  ASN A   8      -9.417  13.866 -10.884  1.00  1.77           C  
ATOM    102  C   ASN A   8     -10.354  12.697 -10.600  1.00  1.77           C  
ATOM    103  O   ASN A   8     -11.275  12.803  -9.791  1.00  1.77           O  
ATOM    104  CB  ASN A   8      -9.973  14.723 -11.996  1.00  1.77           C  
ATOM    105  CG  ASN A   8      -9.284  16.054 -12.092  1.00  1.77           C  
ATOM    106  OD1 ASN A   8      -8.728  16.564 -11.112  1.00  1.77           O  
ATOM    107  ND2 ASN A   8      -9.304  16.629 -13.265  1.00  1.77           N  
ATOM    108  H   ASN A   8      -7.767  13.473 -12.195  1.00  1.77           H  
ATOM    109  HA  ASN A   8      -9.347  14.462  -9.973  1.00  1.77           H  
ATOM    110 1HB  ASN A   8      -9.870  14.199 -12.947  1.00  1.77           H  
ATOM    111 2HB  ASN A   8     -11.037  14.886 -11.828  1.00  1.77           H  
ATOM    112 1HD2 ASN A   8      -8.860  17.516 -13.394  1.00  1.77           H  
ATOM    113 2HD2 ASN A   8      -9.761  16.183 -14.033  1.00  1.77           H  
ATOM    114  N   ASN A   9     -10.107  11.580 -11.286  1.00  1.67           N  
ATOM    115  CA  ASN A   9     -10.946  10.399 -11.173  1.00  1.67           C  
ATOM    116  C   ASN A   9     -10.234   9.129 -10.704  1.00  1.67           C  
ATOM    117  O   ASN A   9     -10.807   8.042 -10.805  1.00  1.67           O  
ATOM    118  CB  ASN A   9     -11.602  10.119 -12.500  1.00  1.67           C  
ATOM    119  CG  ASN A   9     -12.618  11.159 -12.897  1.00  1.67           C  
ATOM    120  OD1 ASN A   9     -13.731  11.184 -12.361  1.00  1.67           O  
ATOM    121  ND2 ASN A   9     -12.260  12.014 -13.825  1.00  1.67           N  
ATOM    122  H   ASN A   9      -9.322  11.564 -11.917  1.00  1.67           H  
ATOM    123  HA  ASN A   9     -11.726  10.613 -10.444  1.00  1.67           H  
ATOM    124 1HB  ASN A   9     -10.838  10.052 -13.276  1.00  1.67           H  
ATOM    125 2HB  ASN A   9     -12.078   9.162 -12.428  1.00  1.67           H  
ATOM    126 1HD2 ASN A   9     -12.901  12.723 -14.126  1.00  1.67           H  
ATOM    127 2HD2 ASN A   9     -11.351  11.956 -14.236  1.00  1.67           H  
ATOM    128  N   ASN A  10      -9.007   9.238 -10.192  1.00  1.55           N  
ATOM    129  CA  ASN A  10      -8.306   8.029  -9.733  1.00  1.55           C  
ATOM    130  C   ASN A  10      -7.113   8.244  -8.793  1.00  1.55           C  
ATOM    131  O   ASN A  10      -6.553   9.342  -8.695  1.00  1.55           O  
ATOM    132  CB  ASN A  10      -7.825   7.255 -10.947  1.00  1.55           C  
ATOM    133  CG  ASN A  10      -6.907   8.094 -11.816  1.00  1.55           C  
ATOM    134  OD1 ASN A  10      -5.843   8.566 -11.392  1.00  1.55           O  
ATOM    135  ND2 ASN A  10      -7.318   8.306 -13.043  1.00  1.55           N  
ATOM    136  H   ASN A  10      -8.576  10.145 -10.112  1.00  1.55           H  
ATOM    137  HA  ASN A  10      -9.024   7.415  -9.194  1.00  1.55           H  
ATOM    138 1HB  ASN A  10      -7.284   6.373 -10.612  1.00  1.55           H  
ATOM    139 2HB  ASN A  10      -8.666   6.907 -11.539  1.00  1.55           H  
ATOM    140 1HD2 ASN A  10      -6.765   8.859 -13.669  1.00  1.55           H  
ATOM    141 2HD2 ASN A  10      -8.186   7.919 -13.353  1.00  1.55           H  
ATOM    142  N   VAL A  11      -6.656   7.133  -8.200  1.00  1.42           N  
ATOM    143  CA  VAL A  11      -5.437   7.080  -7.382  1.00  1.42           C  
ATOM    144  C   VAL A  11      -4.484   5.984  -7.884  1.00  1.42           C  
ATOM    145  O   VAL A  11      -4.915   4.851  -8.129  1.00  1.42           O  
ATOM    146  CB  VAL A  11      -5.791   6.818  -5.901  1.00  1.42           C  
ATOM    147  CG1 VAL A  11      -4.512   6.724  -5.058  1.00  1.42           C  
ATOM    148  CG2 VAL A  11      -6.714   7.933  -5.383  1.00  1.42           C  
ATOM    149  H   VAL A  11      -7.219   6.289  -8.305  1.00  1.42           H  
ATOM    150  HA  VAL A  11      -4.924   8.038  -7.453  1.00  1.42           H  
ATOM    151  HB  VAL A  11      -6.306   5.859  -5.820  1.00  1.42           H  
ATOM    152 1HG1 VAL A  11      -4.775   6.526  -4.021  1.00  1.42           H  
ATOM    153 2HG1 VAL A  11      -3.885   5.915  -5.427  1.00  1.42           H  
ATOM    154 3HG1 VAL A  11      -3.962   7.656  -5.117  1.00  1.42           H  
ATOM    155 1HG2 VAL A  11      -6.970   7.740  -4.344  1.00  1.42           H  
ATOM    156 2HG2 VAL A  11      -6.211   8.893  -5.458  1.00  1.42           H  
ATOM    157 3HG2 VAL A  11      -7.626   7.956  -5.975  1.00  1.42           H  
ATOM    158  N   THR A  12      -3.193   6.314  -8.041  1.00  1.32           N  
ATOM    159  CA  THR A  12      -2.197   5.349  -8.525  1.00  1.32           C  
ATOM    160  C   THR A  12      -1.123   5.038  -7.474  1.00  1.32           C  
ATOM    161  O   THR A  12      -0.591   5.959  -6.840  1.00  1.32           O  
ATOM    162  CB  THR A  12      -1.523   5.843  -9.816  1.00  1.32           C  
ATOM    163  OG1 THR A  12      -2.513   6.023 -10.826  1.00  1.32           O  
ATOM    164  CG2 THR A  12      -0.515   4.830 -10.314  1.00  1.32           C  
ATOM    165  H   THR A  12      -2.884   7.261  -7.824  1.00  1.32           H  
ATOM    166  HA  THR A  12      -2.714   4.431  -8.755  1.00  1.32           H  
ATOM    167  HB  THR A  12      -1.023   6.794  -9.626  1.00  1.32           H  
ATOM    168  HG1 THR A  12      -3.051   5.231 -10.860  1.00  1.32           H  
ATOM    169 1HG2 THR A  12      -0.058   5.193 -11.232  1.00  1.32           H  
ATOM    170 2HG2 THR A  12       0.259   4.664  -9.579  1.00  1.32           H  
ATOM    171 3HG2 THR A  12      -1.035   3.894 -10.508  1.00  1.32           H  
ATOM    172  N   ARG A  13      -0.790   3.742  -7.315  1.00  1.25           N  
ATOM    173  CA  ARG A  13       0.205   3.274  -6.329  1.00  1.25           C  
ATOM    174  C   ARG A  13       1.045   2.092  -6.828  1.00  1.25           C  
ATOM    175  O   ARG A  13       0.631   1.390  -7.754  1.00  1.25           O  
ATOM    176  CB  ARG A  13      -0.504   2.796  -5.079  1.00  1.25           C  
ATOM    177  CG  ARG A  13      -1.300   1.498  -5.279  1.00  1.25           C  
ATOM    178  CD  ARG A  13      -2.071   1.113  -4.065  1.00  1.25           C  
ATOM    179  NE  ARG A  13      -2.592  -0.255  -4.149  1.00  1.25           N  
ATOM    180  CZ  ARG A  13      -3.757  -0.632  -4.710  1.00  1.25           C  
ATOM    181  NH1 ARG A  13      -4.571   0.233  -5.261  1.00  1.25           N  
ATOM    182  NH2 ARG A  13      -4.111  -1.902  -4.722  1.00  1.25           N  
ATOM    183  H   ARG A  13      -1.290   3.062  -7.893  1.00  1.25           H  
ATOM    184  HA  ARG A  13       0.880   4.090  -6.088  1.00  1.25           H  
ATOM    185 1HB  ARG A  13       0.229   2.623  -4.292  1.00  1.25           H  
ATOM    186 2HB  ARG A  13      -1.193   3.564  -4.730  1.00  1.25           H  
ATOM    187 1HG  ARG A  13      -2.001   1.637  -6.105  1.00  1.25           H  
ATOM    188 2HG  ARG A  13      -0.608   0.684  -5.519  1.00  1.25           H  
ATOM    189 1HD  ARG A  13      -1.418   1.175  -3.196  1.00  1.25           H  
ATOM    190 2HD  ARG A  13      -2.912   1.792  -3.938  1.00  1.25           H  
ATOM    191  HE  ARG A  13      -2.015  -0.989  -3.747  1.00  1.25           H  
ATOM    192 1HH1 ARG A  13      -4.349   1.217  -5.282  1.00  1.25           H  
ATOM    193 2HH1 ARG A  13      -5.438  -0.134  -5.684  1.00  1.25           H  
ATOM    194 1HH2 ARG A  13      -3.531  -2.617  -4.312  1.00  1.25           H  
ATOM    195 2HH2 ARG A  13      -5.005  -2.150  -5.170  1.00  1.25           H  
ATOM    196  N   ILE A  14       2.206   1.831  -6.194  1.00  1.23           N  
ATOM    197  CA  ILE A  14       3.001   0.657  -6.599  1.00  1.23           C  
ATOM    198  C   ILE A  14       3.115  -0.401  -5.493  1.00  1.23           C  
ATOM    199  O   ILE A  14       3.644  -0.155  -4.411  1.00  1.23           O  
ATOM    200  CB  ILE A  14       4.439   1.030  -7.014  1.00  1.23           C  
ATOM    201  CG1 ILE A  14       4.433   2.054  -8.104  1.00  1.23           C  
ATOM    202  CG2 ILE A  14       5.182  -0.230  -7.506  1.00  1.23           C  
ATOM    203  CD1 ILE A  14       4.715   3.410  -7.601  1.00  1.23           C  
ATOM    204  H   ILE A  14       2.545   2.447  -5.448  1.00  1.23           H  
ATOM    205  HA  ILE A  14       2.519   0.185  -7.448  1.00  1.23           H  
ATOM    206  HB  ILE A  14       4.964   1.452  -6.160  1.00  1.23           H  
ATOM    207 1HG1 ILE A  14       5.171   1.792  -8.845  1.00  1.23           H  
ATOM    208 2HG1 ILE A  14       3.454   2.072  -8.572  1.00  1.23           H  
ATOM    209 1HG2 ILE A  14       6.195   0.035  -7.789  1.00  1.23           H  
ATOM    210 2HG2 ILE A  14       5.217  -0.978  -6.714  1.00  1.23           H  
ATOM    211 3HG2 ILE A  14       4.663  -0.651  -8.369  1.00  1.23           H  
ATOM    212 1HD1 ILE A  14       4.697   4.112  -8.429  1.00  1.23           H  
ATOM    213 2HD1 ILE A  14       3.967   3.684  -6.860  1.00  1.23           H  
ATOM    214 3HD1 ILE A  14       5.700   3.426  -7.137  1.00  1.23           H  
ATOM    215  N   GLU A  15       2.650  -1.597  -5.829  1.00  1.24           N  
ATOM    216  CA  GLU A  15       2.617  -2.781  -4.979  1.00  1.24           C  
ATOM    217  C   GLU A  15       3.562  -3.846  -5.536  1.00  1.24           C  
ATOM    218  O   GLU A  15       3.243  -4.540  -6.509  1.00  1.24           O  
ATOM    219  CB  GLU A  15       1.177  -3.315  -4.914  1.00  1.24           C  
ATOM    220  CG  GLU A  15       0.166  -2.506  -4.049  1.00  1.24           C  
ATOM    221  CD  GLU A  15       0.294  -2.793  -2.539  1.00  1.24           C  
ATOM    222  OE1 GLU A  15       0.668  -3.889  -2.213  1.00  1.24           O  
ATOM    223  OE2 GLU A  15       0.054  -1.909  -1.713  1.00  1.24           O  
ATOM    224  H   GLU A  15       2.311  -1.702  -6.783  1.00  1.24           H  
ATOM    225  HA  GLU A  15       2.953  -2.508  -3.979  1.00  1.24           H  
ATOM    226 1HB  GLU A  15       0.796  -3.316  -5.904  1.00  1.24           H  
ATOM    227 2HB  GLU A  15       1.184  -4.345  -4.563  1.00  1.24           H  
ATOM    228 1HG  GLU A  15       0.334  -1.441  -4.220  1.00  1.24           H  
ATOM    229 2HG  GLU A  15      -0.845  -2.745  -4.381  1.00  1.24           H  
ATOM    230  N   GLY A  16       4.728  -3.998  -4.922  1.00  1.26           N  
ATOM    231  CA  GLY A  16       5.705  -4.925  -5.475  1.00  1.26           C  
ATOM    232  C   GLY A  16       6.118  -4.472  -6.870  1.00  1.26           C  
ATOM    233  O   GLY A  16       6.593  -3.350  -7.042  1.00  1.26           O  
ATOM    234  H   GLY A  16       4.945  -3.441  -4.107  1.00  1.26           H  
ATOM    235 1HA  GLY A  16       6.580  -4.971  -4.826  1.00  1.26           H  
ATOM    236 2HA  GLY A  16       5.280  -5.926  -5.520  1.00  1.26           H  
ATOM    237  N   ASP A  17       5.928  -5.349  -7.856  1.00  1.28           N  
ATOM    238  CA  ASP A  17       6.299  -5.067  -9.239  1.00  1.28           C  
ATOM    239  C   ASP A  17       5.132  -4.601 -10.109  1.00  1.28           C  
ATOM    240  O   ASP A  17       5.274  -4.530 -11.336  1.00  1.28           O  
ATOM    241  CB  ASP A  17       6.905  -6.313  -9.880  1.00  1.28           C  
ATOM    242  CG  ASP A  17       8.223  -6.728  -9.236  1.00  1.28           C  
ATOM    243  OD1 ASP A  17       9.028  -5.873  -8.961  1.00  1.28           O  
ATOM    244  OD2 ASP A  17       8.400  -7.899  -9.009  1.00  1.28           O  
ATOM    245  H   ASP A  17       5.512  -6.240  -7.633  1.00  1.28           H  
ATOM    246  HA  ASP A  17       7.048  -4.274  -9.236  1.00  1.28           H  
ATOM    247 1HB  ASP A  17       6.198  -7.139  -9.802  1.00  1.28           H  
ATOM    248 2HB  ASP A  17       7.076  -6.124 -10.941  1.00  1.28           H  
ATOM    249  N   ARG A  18       3.980  -4.312  -9.500  1.00  1.29           N  
ATOM    250  CA  ARG A  18       2.815  -3.870 -10.265  1.00  1.29           C  
ATOM    251  C   ARG A  18       2.321  -2.499  -9.819  1.00  1.29           C  
ATOM    252  O   ARG A  18       2.412  -2.118  -8.650  1.00  1.29           O  
ATOM    253  CB  ARG A  18       1.652  -4.847 -10.121  1.00  1.29           C  
ATOM    254  CG  ARG A  18       1.906  -6.314 -10.540  1.00  1.29           C  
ATOM    255  CD  ARG A  18       2.006  -6.522 -12.030  1.00  1.29           C  
ATOM    256  NE  ARG A  18       0.747  -6.241 -12.728  1.00  1.29           N  
ATOM    257  CZ  ARG A  18       0.528  -6.348 -14.053  1.00  1.29           C  
ATOM    258  NH1 ARG A  18       1.432  -6.742 -14.915  1.00  1.29           N  
ATOM    259  NH2 ARG A  18      -0.647  -6.035 -14.487  1.00  1.29           N  
ATOM    260  H   ARG A  18       3.899  -4.399  -8.484  1.00  1.29           H  
ATOM    261  HA  ARG A  18       3.085  -3.805 -11.318  1.00  1.29           H  
ATOM    262 1HB  ARG A  18       1.368  -4.873  -9.083  1.00  1.29           H  
ATOM    263 2HB  ARG A  18       0.795  -4.475 -10.687  1.00  1.29           H  
ATOM    264 1HG  ARG A  18       2.831  -6.662 -10.086  1.00  1.29           H  
ATOM    265 2HG  ARG A  18       1.077  -6.924 -10.178  1.00  1.29           H  
ATOM    266 1HD  ARG A  18       2.767  -5.861 -12.420  1.00  1.29           H  
ATOM    267 2HD  ARG A  18       2.285  -7.553 -12.234  1.00  1.29           H  
ATOM    268  HE  ARG A  18      -0.050  -5.894 -12.192  1.00  1.29           H  
ATOM    269 1HH1 ARG A  18       2.360  -6.999 -14.617  1.00  1.29           H  
ATOM    270 2HH1 ARG A  18       1.152  -6.761 -15.910  1.00  1.29           H  
ATOM    271 1HH2 ARG A  18      -1.327  -5.715 -13.800  1.00  1.29           H  
ATOM    272 2HH2 ARG A  18      -0.843  -6.090 -15.499  1.00  1.29           H  
ATOM    273  N   VAL A  19       1.753  -1.775 -10.761  1.00  1.29           N  
ATOM    274  CA  VAL A  19       1.163  -0.486 -10.484  1.00  1.29           C  
ATOM    275  C   VAL A  19      -0.335  -0.624 -10.567  1.00  1.29           C  
ATOM    276  O   VAL A  19      -0.874  -1.242 -11.490  1.00  1.29           O  
ATOM    277  CB  VAL A  19       1.635   0.566 -11.480  1.00  1.29           C  
ATOM    278  CG1 VAL A  19       1.002   1.901 -11.185  1.00  1.29           C  
ATOM    279  CG2 VAL A  19       3.093   0.619 -11.457  1.00  1.29           C  
ATOM    280  H   VAL A  19       1.716  -2.129 -11.709  1.00  1.29           H  
ATOM    281  HA  VAL A  19       1.438  -0.170  -9.483  1.00  1.29           H  
ATOM    282  HB  VAL A  19       1.334   0.280 -12.430  1.00  1.29           H  
ATOM    283 1HG1 VAL A  19       1.335   2.635 -11.918  1.00  1.29           H  
ATOM    284 2HG1 VAL A  19      -0.080   1.806 -11.239  1.00  1.29           H  
ATOM    285 3HG1 VAL A  19       1.292   2.225 -10.186  1.00  1.29           H  
ATOM    286 1HG2 VAL A  19       3.444   1.342 -12.190  1.00  1.29           H  
ATOM    287 2HG2 VAL A  19       3.435   0.892 -10.483  1.00  1.29           H  
ATOM    288 3HG2 VAL A  19       3.445  -0.359 -11.706  1.00  1.29           H  
ATOM    289  N   PHE A  20      -1.004  -0.108  -9.561  1.00  1.29           N  
ATOM    290  CA  PHE A  20      -2.442  -0.189  -9.512  1.00  1.29           C  
ATOM    291  C   PHE A  20      -3.081   1.168  -9.630  1.00  1.29           C  
ATOM    292  O   PHE A  20      -2.574   2.158  -9.101  1.00  1.29           O  
ATOM    293  CB  PHE A  20      -2.883  -0.874  -8.229  1.00  1.29           C  
ATOM    294  CG  PHE A  20      -2.570  -2.327  -8.190  1.00  1.29           C  
ATOM    295  CD1 PHE A  20      -1.337  -2.795  -7.797  1.00  1.29           C  
ATOM    296  CD2 PHE A  20      -3.542  -3.240  -8.536  1.00  1.29           C  
ATOM    297  CE1 PHE A  20      -1.094  -4.159  -7.766  1.00  1.29           C  
ATOM    298  CE2 PHE A  20      -3.304  -4.589  -8.496  1.00  1.29           C  
ATOM    299  CZ  PHE A  20      -2.073  -5.050  -8.114  1.00  1.29           C  
ATOM    300  H   PHE A  20      -0.489   0.385  -8.833  1.00  1.29           H  
ATOM    301  HA  PHE A  20      -2.780  -0.793 -10.347  1.00  1.29           H  
ATOM    302 1HB  PHE A  20      -2.398  -0.403  -7.387  1.00  1.29           H  
ATOM    303 2HB  PHE A  20      -3.964  -0.754  -8.108  1.00  1.29           H  
ATOM    304  HD1 PHE A  20      -0.555  -2.085  -7.516  1.00  1.29           H  
ATOM    305  HD2 PHE A  20      -4.516  -2.875  -8.844  1.00  1.29           H  
ATOM    306  HE1 PHE A  20      -0.124  -4.536  -7.459  1.00  1.29           H  
ATOM    307  HE2 PHE A  20      -4.092  -5.287  -8.773  1.00  1.29           H  
ATOM    308  HZ  PHE A  20      -1.877  -6.120  -8.085  1.00  1.29           H  
ATOM    309  N   LYS A  21      -4.220   1.199 -10.311  1.00  1.33           N  
ATOM    310  CA  LYS A  21      -5.012   2.408 -10.462  1.00  1.33           C  
ATOM    311  C   LYS A  21      -6.447   2.155 -10.030  1.00  1.33           C  
ATOM    312  O   LYS A  21      -7.147   1.287 -10.568  1.00  1.33           O  
ATOM    313  CB  LYS A  21      -4.950   2.942 -11.899  1.00  1.33           C  
ATOM    314  CG  LYS A  21      -5.787   4.226 -12.126  1.00  1.33           C  
ATOM    315  CD  LYS A  21      -5.704   4.754 -13.580  1.00  1.33           C  
ATOM    316  CE  LYS A  21      -4.447   5.623 -13.812  1.00  1.33           C  
ATOM    317  NZ  LYS A  21      -4.373   6.165 -15.222  1.00  1.33           N  
ATOM    318  H   LYS A  21      -4.551   0.331 -10.732  1.00  1.33           H  
ATOM    319  HA  LYS A  21      -4.603   3.171  -9.809  1.00  1.33           H  
ATOM    320 1HB  LYS A  21      -3.912   3.162 -12.160  1.00  1.33           H  
ATOM    321 2HB  LYS A  21      -5.306   2.180 -12.585  1.00  1.33           H  
ATOM    322 1HG  LYS A  21      -6.835   4.024 -11.886  1.00  1.33           H  
ATOM    323 2HG  LYS A  21      -5.426   5.003 -11.447  1.00  1.33           H  
ATOM    324 1HD  LYS A  21      -5.686   3.911 -14.275  1.00  1.33           H  
ATOM    325 2HD  LYS A  21      -6.590   5.353 -13.793  1.00  1.33           H  
ATOM    326 1HE  LYS A  21      -4.477   6.463 -13.115  1.00  1.33           H  
ATOM    327 2HE  LYS A  21      -3.552   5.034 -13.611  1.00  1.33           H  
ATOM    328 1HZ  LYS A  21      -3.536   6.761 -15.347  1.00  1.33           H  
ATOM    329 2HZ  LYS A  21      -4.323   5.403 -15.874  1.00  1.33           H  
ATOM    330 3HZ  LYS A  21      -5.166   6.728 -15.463  1.00  1.33           H  
ATOM    331  N   SER A  22      -6.882   2.929  -9.045  1.00  1.42           N  
ATOM    332  CA  SER A  22      -8.209   2.766  -8.481  1.00  1.42           C  
ATOM    333  C   SER A  22      -9.085   3.972  -8.726  1.00  1.42           C  
ATOM    334  O   SER A  22      -8.705   5.108  -8.437  1.00  1.42           O  
ATOM    335  CB  SER A  22      -8.112   2.508  -6.996  1.00  1.42           C  
ATOM    336  OG  SER A  22      -9.389   2.442  -6.414  1.00  1.42           O  
ATOM    337  H   SER A  22      -6.251   3.634  -8.661  1.00  1.42           H  
ATOM    338  HA  SER A  22      -8.681   1.903  -8.951  1.00  1.42           H  
ATOM    339 1HB  SER A  22      -7.577   1.571  -6.820  1.00  1.42           H  
ATOM    340 2HB  SER A  22      -7.536   3.308  -6.530  1.00  1.42           H  
ATOM    341  HG  SER A  22      -9.874   3.223  -6.731  1.00  1.42           H  
ATOM    342  N   THR A  23     -10.240   3.718  -9.309  1.00  1.60           N  
ATOM    343  CA  THR A  23     -11.205   4.756  -9.627  1.00  1.60           C  
ATOM    344  C   THR A  23     -11.753   5.463  -8.402  1.00  1.60           C  
ATOM    345  O   THR A  23     -11.964   4.841  -7.361  1.00  1.60           O  
ATOM    346  CB  THR A  23     -12.400   4.206 -10.411  1.00  1.60           C  
ATOM    347  OG1 THR A  23     -13.246   5.294 -10.756  1.00  1.60           O  
ATOM    348  CG2 THR A  23     -13.186   3.208  -9.580  1.00  1.60           C  
ATOM    349  H   THR A  23     -10.466   2.756  -9.530  1.00  1.60           H  
ATOM    350  HA  THR A  23     -10.708   5.500 -10.251  1.00  1.60           H  
ATOM    351  HB  THR A  23     -12.064   3.726 -11.308  1.00  1.60           H  
ATOM    352  HG1 THR A  23     -14.116   4.951 -11.040  1.00  1.60           H  
ATOM    353 1HG2 THR A  23     -14.040   2.847 -10.162  1.00  1.60           H  
ATOM    354 2HG2 THR A  23     -12.545   2.367  -9.315  1.00  1.60           H  
ATOM    355 3HG2 THR A  23     -13.546   3.692  -8.674  1.00  1.60           H  
ATOM    356  N   LYS A  24     -12.048   6.751  -8.558  1.00  1.87           N  
ATOM    357  CA  LYS A  24     -12.732   7.530  -7.528  1.00  1.87           C  
ATOM    358  C   LYS A  24     -14.264   7.411  -7.644  1.00  1.87           C  
ATOM    359  O   LYS A  24     -14.998   8.045  -6.885  1.00  1.87           O  
ATOM    360  CB  LYS A  24     -12.272   8.996  -7.509  1.00  1.87           C  
ATOM    361  CG  LYS A  24     -10.823   9.209  -6.984  1.00  1.87           C  
ATOM    362  CD  LYS A  24     -10.381  10.696  -7.027  1.00  1.87           C  
ATOM    363  CE  LYS A  24      -9.037  10.912  -6.296  1.00  1.87           C  
ATOM    364  NZ  LYS A  24      -8.545  12.332  -6.387  1.00  1.87           N  
ATOM    365  H   LYS A  24     -11.791   7.193  -9.440  1.00  1.87           H  
ATOM    366  HA  LYS A  24     -12.458   7.110  -6.560  1.00  1.87           H  
ATOM    367 1HB  LYS A  24     -12.337   9.403  -8.511  1.00  1.87           H  
ATOM    368 2HB  LYS A  24     -12.944   9.576  -6.880  1.00  1.87           H  
ATOM    369 1HG  LYS A  24     -10.765   8.860  -5.953  1.00  1.87           H  
ATOM    370 2HG  LYS A  24     -10.141   8.623  -7.568  1.00  1.87           H  
ATOM    371 1HD  LYS A  24     -10.255  11.005  -8.064  1.00  1.87           H  
ATOM    372 2HD  LYS A  24     -11.144  11.327  -6.575  1.00  1.87           H  
ATOM    373 1HE  LYS A  24      -9.191  10.668  -5.249  1.00  1.87           H  
ATOM    374 2HE  LYS A  24      -8.276  10.253  -6.707  1.00  1.87           H  
ATOM    375 1HZ  LYS A  24      -7.686  12.420  -5.854  1.00  1.87           H  
ATOM    376 2HZ  LYS A  24      -8.350  12.574  -7.390  1.00  1.87           H  
ATOM    377 3HZ  LYS A  24      -9.231  12.960  -6.006  1.00  1.87           H  
ATOM    378  N   GLY A  25     -14.743   6.567  -8.568  1.00  2.22           N  
ATOM    379  CA  GLY A  25     -16.172   6.318  -8.719  1.00  2.22           C  
ATOM    380  C   GLY A  25     -16.467   5.160  -9.682  1.00  2.22           C  
ATOM    381  O   GLY A  25     -15.802   4.971 -10.710  1.00  2.22           O  
ATOM    382  H   GLY A  25     -14.095   6.095  -9.187  1.00  2.22           H  
ATOM    383 1HA  GLY A  25     -16.599   6.095  -7.741  1.00  2.22           H  
ATOM    384 2HA  GLY A  25     -16.658   7.224  -9.077  1.00  2.22           H  
ATOM    385  N   LEU A  26     -17.546   4.441  -9.369  1.00  2.61           N  
ATOM    386  CA  LEU A  26     -17.996   3.249 -10.092  1.00  2.61           C  
ATOM    387  C   LEU A  26     -18.434   3.506 -11.522  1.00  2.61           C  
ATOM    388  O   LEU A  26     -18.394   2.609 -12.366  1.00  2.61           O  
ATOM    389  CB  LEU A  26     -19.140   2.600  -9.318  1.00  2.61           C  
ATOM    390  CG  LEU A  26     -18.739   2.021  -7.959  1.00  2.61           C  
ATOM    391  CD1 LEU A  26     -19.979   1.522  -7.234  1.00  2.61           C  
ATOM    392  CD2 LEU A  26     -17.734   0.902  -8.172  1.00  2.61           C  
ATOM    393  H   LEU A  26     -18.055   4.702  -8.536  1.00  2.61           H  
ATOM    394  HA  LEU A  26     -17.164   2.545 -10.118  1.00  2.61           H  
ATOM    395 1HB  LEU A  26     -19.921   3.340  -9.156  1.00  2.61           H  
ATOM    396 2HB  LEU A  26     -19.548   1.787  -9.920  1.00  2.61           H  
ATOM    397  HG  LEU A  26     -18.282   2.801  -7.350  1.00  2.61           H  
ATOM    398 1HD1 LEU A  26     -19.695   1.118  -6.263  1.00  2.61           H  
ATOM    399 2HD1 LEU A  26     -20.676   2.349  -7.093  1.00  2.61           H  
ATOM    400 3HD1 LEU A  26     -20.455   0.742  -7.827  1.00  2.61           H  
ATOM    401 1HD2 LEU A  26     -17.435   0.484  -7.212  1.00  2.61           H  
ATOM    402 2HD2 LEU A  26     -18.188   0.116  -8.780  1.00  2.61           H  
ATOM    403 3HD2 LEU A  26     -16.851   1.283  -8.687  1.00  2.61           H  
ATOM    404  N   GLY A  27     -18.818   4.738 -11.818  1.00  2.96           N  
ATOM    405  CA  GLY A  27     -19.267   5.093 -13.157  1.00  2.96           C  
ATOM    406  C   GLY A  27     -18.204   4.823 -14.228  1.00  2.96           C  
ATOM    407  O   GLY A  27     -18.527   4.733 -15.412  1.00  2.96           O  
ATOM    408  H   GLY A  27     -18.812   5.440 -11.094  1.00  2.96           H  
ATOM    409 1HA  GLY A  27     -20.171   4.533 -13.392  1.00  2.96           H  
ATOM    410 2HA  GLY A  27     -19.536   6.149 -13.176  1.00  2.96           H  
ATOM    411  N   LEU A  28     -16.934   4.698 -13.825  1.00  3.18           N  
ATOM    412  CA  LEU A  28     -15.871   4.436 -14.776  1.00  3.18           C  
ATOM    413  C   LEU A  28     -15.490   2.967 -14.953  1.00  3.18           C  
ATOM    414  O   LEU A  28     -14.609   2.680 -15.765  1.00  3.18           O  
ATOM    415  CB  LEU A  28     -14.625   5.206 -14.373  1.00  3.18           C  
ATOM    416  CG  LEU A  28     -14.784   6.698 -14.366  1.00  3.18           C  
ATOM    417  CD1 LEU A  28     -13.511   7.328 -13.896  1.00  3.18           C  
ATOM    418  CD2 LEU A  28     -15.147   7.163 -15.759  1.00  3.18           C  
ATOM    419  H   LEU A  28     -16.700   4.774 -12.833  1.00  3.18           H  
ATOM    420  HA  LEU A  28     -16.197   4.810 -15.745  1.00  3.18           H  
ATOM    421 1HB  LEU A  28     -14.329   4.892 -13.371  1.00  3.18           H  
ATOM    422 2HB  LEU A  28     -13.829   4.957 -15.065  1.00  3.18           H  
ATOM    423  HG  LEU A  28     -15.576   6.979 -13.671  1.00  3.18           H  
ATOM    424 1HD1 LEU A  28     -13.648   8.404 -13.894  1.00  3.18           H  
ATOM    425 2HD1 LEU A  28     -13.277   6.980 -12.887  1.00  3.18           H  
ATOM    426 3HD1 LEU A  28     -12.699   7.063 -14.569  1.00  3.18           H  
ATOM    427 1HD2 LEU A  28     -15.268   8.247 -15.760  1.00  3.18           H  
ATOM    428 2HD2 LEU A  28     -14.355   6.885 -16.454  1.00  3.18           H  
ATOM    429 3HD2 LEU A  28     -16.082   6.692 -16.068  1.00  3.18           H  
ATOM    430  N   GLU A  29     -16.149   2.027 -14.265  1.00  3.22           N  
ATOM    431  CA  GLU A  29     -15.722   0.631 -14.413  1.00  3.22           C  
ATOM    432  C   GLU A  29     -15.847   0.107 -15.844  1.00  3.22           C  
ATOM    433  O   GLU A  29     -15.014  -0.686 -16.298  1.00  3.22           O  
ATOM    434  CB  GLU A  29     -16.470  -0.312 -13.467  1.00  3.22           C  
ATOM    435  CG  GLU A  29     -16.081  -0.172 -12.010  1.00  3.22           C  
ATOM    436  CD  GLU A  29     -16.744  -1.195 -11.114  1.00  3.22           C  
ATOM    437  OE1 GLU A  29     -17.629  -1.889 -11.561  1.00  3.22           O  
ATOM    438  OE2 GLU A  29     -16.343  -1.289  -9.982  1.00  3.22           O  
ATOM    439  H   GLU A  29     -16.909   2.277 -13.627  1.00  3.22           H  
ATOM    440  HA  GLU A  29     -14.671   0.583 -14.133  1.00  3.22           H  
ATOM    441 1HB  GLU A  29     -17.541  -0.121 -13.542  1.00  3.22           H  
ATOM    442 2HB  GLU A  29     -16.296  -1.344 -13.768  1.00  3.22           H  
ATOM    443 1HG  GLU A  29     -15.000  -0.269 -11.928  1.00  3.22           H  
ATOM    444 2HG  GLU A  29     -16.351   0.827 -11.676  1.00  3.22           H  
ATOM    445  N   ARG A  30     -16.871   0.542 -16.580  1.00  3.08           N  
ATOM    446  CA  ARG A  30     -17.006   0.061 -17.949  1.00  3.08           C  
ATOM    447  C   ARG A  30     -15.823   0.542 -18.782  1.00  3.08           C  
ATOM    448  O   ARG A  30     -15.284  -0.207 -19.607  1.00  3.08           O  
ATOM    449  CB  ARG A  30     -18.298   0.556 -18.575  1.00  3.08           C  
ATOM    450  CG  ARG A  30     -19.568  -0.074 -18.010  1.00  3.08           C  
ATOM    451  CD  ARG A  30     -20.801   0.503 -18.630  1.00  3.08           C  
ATOM    452  NE  ARG A  30     -22.017  -0.104 -18.097  1.00  3.08           N  
ATOM    453  CZ  ARG A  30     -23.272   0.299 -18.390  1.00  3.08           C  
ATOM    454  NH1 ARG A  30     -23.469   1.306 -19.213  1.00  3.08           N  
ATOM    455  NH2 ARG A  30     -24.307  -0.322 -17.850  1.00  3.08           N  
ATOM    456  H   ARG A  30     -17.538   1.190 -16.185  1.00  3.08           H  
ATOM    457  HA  ARG A  30     -17.011  -1.029 -17.941  1.00  3.08           H  
ATOM    458 1HB  ARG A  30     -18.374   1.634 -18.439  1.00  3.08           H  
ATOM    459 2HB  ARG A  30     -18.278   0.362 -19.647  1.00  3.08           H  
ATOM    460 1HG  ARG A  30     -19.558  -1.147 -18.197  1.00  3.08           H  
ATOM    461 2HG  ARG A  30     -19.609   0.108 -16.933  1.00  3.08           H  
ATOM    462 1HD  ARG A  30     -20.839   1.574 -18.430  1.00  3.08           H  
ATOM    463 2HD  ARG A  30     -20.779   0.336 -19.706  1.00  3.08           H  
ATOM    464  HE  ARG A  30     -21.911  -0.882 -17.461  1.00  3.08           H  
ATOM    465 1HH1 ARG A  30     -22.680   1.782 -19.628  1.00  3.08           H  
ATOM    466 2HH1 ARG A  30     -24.409   1.604 -19.431  1.00  3.08           H  
ATOM    467 1HH2 ARG A  30     -24.158  -1.096 -17.218  1.00  3.08           H  
ATOM    468 2HH2 ARG A  30     -25.245  -0.023 -18.069  1.00  3.08           H  
ATOM    469  N   SER A  31     -15.392   1.782 -18.532  1.00  2.84           N  
ATOM    470  CA  SER A  31     -14.272   2.350 -19.258  1.00  2.84           C  
ATOM    471  C   SER A  31     -13.019   1.585 -18.903  1.00  2.84           C  
ATOM    472  O   SER A  31     -12.210   1.294 -19.771  1.00  2.84           O  
ATOM    473  CB  SER A  31     -14.099   3.825 -18.949  1.00  2.84           C  
ATOM    474  OG  SER A  31     -15.185   4.575 -19.432  1.00  2.84           O  
ATOM    475  H   SER A  31     -15.849   2.332 -17.817  1.00  2.84           H  
ATOM    476  HA  SER A  31     -14.454   2.236 -20.327  1.00  2.84           H  
ATOM    477 1HB  SER A  31     -14.008   3.966 -17.873  1.00  2.84           H  
ATOM    478 2HB  SER A  31     -13.174   4.182 -19.401  1.00  2.84           H  
ATOM    479  HG  SER A  31     -14.952   5.498 -19.299  1.00  2.84           H  
ATOM    480  N   TYR A  32     -12.874   1.230 -17.624  1.00  2.57           N  
ATOM    481  CA  TYR A  32     -11.695   0.503 -17.176  1.00  2.57           C  
ATOM    482  C   TYR A  32     -11.576  -0.842 -17.894  1.00  2.57           C  
ATOM    483  O   TYR A  32     -10.488  -1.227 -18.345  1.00  2.57           O  
ATOM    484  CB  TYR A  32     -11.724   0.369 -15.644  1.00  2.57           C  
ATOM    485  CG  TYR A  32     -11.283   1.674 -14.942  1.00  2.57           C  
ATOM    486  CD1 TYR A  32     -11.476   2.896 -15.563  1.00  2.57           C  
ATOM    487  CD2 TYR A  32     -10.656   1.639 -13.707  1.00  2.57           C  
ATOM    488  CE1 TYR A  32     -11.036   4.057 -14.962  1.00  2.57           C  
ATOM    489  CE2 TYR A  32     -10.206   2.793 -13.113  1.00  2.57           C  
ATOM    490  CZ  TYR A  32     -10.396   3.998 -13.737  1.00  2.57           C  
ATOM    491  OH  TYR A  32      -9.934   5.144 -13.159  1.00  2.57           O  
ATOM    492  H   TYR A  32     -13.579   1.518 -16.951  1.00  2.57           H  
ATOM    493  HA  TYR A  32     -10.822   1.076 -17.430  1.00  2.57           H  
ATOM    494 1HB  TYR A  32     -12.725   0.131 -15.323  1.00  2.57           H  
ATOM    495 2HB  TYR A  32     -11.086  -0.433 -15.317  1.00  2.57           H  
ATOM    496  HD1 TYR A  32     -11.963   2.942 -16.531  1.00  2.57           H  
ATOM    497  HD2 TYR A  32     -10.497   0.698 -13.214  1.00  2.57           H  
ATOM    498  HE1 TYR A  32     -11.183   5.014 -15.460  1.00  2.57           H  
ATOM    499  HE2 TYR A  32      -9.696   2.748 -12.148  1.00  2.57           H  
ATOM    500  HH  TYR A  32     -10.311   5.903 -13.611  1.00  2.57           H  
ATOM    501  N   SER A  33     -12.696  -1.530 -18.098  1.00  2.32           N  
ATOM    502  CA  SER A  33     -12.642  -2.787 -18.836  1.00  2.32           C  
ATOM    503  C   SER A  33     -12.158  -2.545 -20.277  1.00  2.32           C  
ATOM    504  O   SER A  33     -11.324  -3.298 -20.797  1.00  2.32           O  
ATOM    505  CB  SER A  33     -14.007  -3.441 -18.858  1.00  2.32           C  
ATOM    506  OG  SER A  33     -14.406  -3.831 -17.569  1.00  2.32           O  
ATOM    507  H   SER A  33     -13.579  -1.192 -17.702  1.00  2.32           H  
ATOM    508  HA  SER A  33     -11.934  -3.452 -18.338  1.00  2.32           H  
ATOM    509 1HB  SER A  33     -14.734  -2.738 -19.267  1.00  2.32           H  
ATOM    510 2HB  SER A  33     -13.983  -4.306 -19.515  1.00  2.32           H  
ATOM    511  HG  SER A  33     -14.467  -3.009 -17.055  1.00  2.32           H  
ATOM    512  N   VAL A  34     -12.657  -1.467 -20.901  1.00  2.12           N  
ATOM    513  CA  VAL A  34     -12.268  -1.108 -22.266  1.00  2.12           C  
ATOM    514  C   VAL A  34     -10.791  -0.737 -22.352  1.00  2.12           C  
ATOM    515  O   VAL A  34     -10.090  -1.174 -23.268  1.00  2.12           O  
ATOM    516  CB  VAL A  34     -13.127   0.061 -22.798  1.00  2.12           C  
ATOM    517  CG1 VAL A  34     -12.570   0.555 -24.129  1.00  2.12           C  
ATOM    518  CG2 VAL A  34     -14.561  -0.407 -22.968  1.00  2.12           C  
ATOM    519  H   VAL A  34     -13.352  -0.894 -20.416  1.00  2.12           H  
ATOM    520  HA  VAL A  34     -12.443  -1.971 -22.906  1.00  2.12           H  
ATOM    521  HB  VAL A  34     -13.088   0.886 -22.094  1.00  2.12           H  
ATOM    522 1HG1 VAL A  34     -13.172   1.387 -24.495  1.00  2.12           H  
ATOM    523 2HG1 VAL A  34     -11.549   0.890 -23.974  1.00  2.12           H  
ATOM    524 3HG1 VAL A  34     -12.584  -0.251 -24.861  1.00  2.12           H  
ATOM    525 1HG2 VAL A  34     -15.171   0.417 -23.334  1.00  2.12           H  
ATOM    526 2HG2 VAL A  34     -14.593  -1.230 -23.679  1.00  2.12           H  
ATOM    527 3HG2 VAL A  34     -14.946  -0.744 -22.008  1.00  2.12           H  
ATOM    528  N   GLN A  35     -10.312   0.040 -21.378  1.00  1.95           N  
ATOM    529  CA  GLN A  35      -8.931   0.504 -21.351  1.00  1.95           C  
ATOM    530  C   GLN A  35      -7.989  -0.688 -21.331  1.00  1.95           C  
ATOM    531  O   GLN A  35      -7.012  -0.721 -22.081  1.00  1.95           O  
ATOM    532  CB  GLN A  35      -8.714   1.363 -20.096  1.00  1.95           C  
ATOM    533  CG  GLN A  35      -9.432   2.735 -20.117  1.00  1.95           C  
ATOM    534  CD  GLN A  35      -9.473   3.411 -18.722  1.00  1.95           C  
ATOM    535  OE1 GLN A  35      -9.157   2.792 -17.717  1.00  1.95           O  
ATOM    536  NE2 GLN A  35      -9.858   4.679 -18.660  1.00  1.95           N  
ATOM    537  H   GLN A  35     -10.950   0.352 -20.653  1.00  1.95           H  
ATOM    538  HA  GLN A  35      -8.738   1.096 -22.246  1.00  1.95           H  
ATOM    539 1HB  GLN A  35      -9.053   0.815 -19.219  1.00  1.95           H  
ATOM    540 2HB  GLN A  35      -7.650   1.553 -19.975  1.00  1.95           H  
ATOM    541 1HG  GLN A  35      -8.870   3.388 -20.786  1.00  1.95           H  
ATOM    542 2HG  GLN A  35     -10.430   2.630 -20.496  1.00  1.95           H  
ATOM    543 1HE2 GLN A  35      -9.886   5.153 -17.788  1.00  1.95           H  
ATOM    544 2HE2 GLN A  35     -10.044   5.192 -19.514  1.00  1.95           H  
ATOM    545  N   VAL A  36      -8.329  -1.719 -20.550  1.00  1.82           N  
ATOM    546  CA  VAL A  36      -7.507  -2.923 -20.518  1.00  1.82           C  
ATOM    547  C   VAL A  36      -7.498  -3.638 -21.848  1.00  1.82           C  
ATOM    548  O   VAL A  36      -6.442  -4.049 -22.333  1.00  1.82           O  
ATOM    549  CB  VAL A  36      -8.004  -3.922 -19.476  1.00  1.82           C  
ATOM    550  CG1 VAL A  36      -7.257  -5.238 -19.624  1.00  1.82           C  
ATOM    551  CG2 VAL A  36      -7.770  -3.385 -18.157  1.00  1.82           C  
ATOM    552  H   VAL A  36      -9.148  -1.643 -19.940  1.00  1.82           H  
ATOM    553  HA  VAL A  36      -6.487  -2.636 -20.265  1.00  1.82           H  
ATOM    554  HB  VAL A  36      -9.071  -4.107 -19.626  1.00  1.82           H  
ATOM    555 1HG1 VAL A  36      -7.623  -5.937 -18.884  1.00  1.82           H  
ATOM    556 2HG1 VAL A  36      -7.428  -5.643 -20.620  1.00  1.82           H  
ATOM    557 3HG1 VAL A  36      -6.193  -5.073 -19.479  1.00  1.82           H  
ATOM    558 1HG2 VAL A  36      -8.116  -4.088 -17.434  1.00  1.82           H  
ATOM    559 2HG2 VAL A  36      -6.705  -3.204 -18.009  1.00  1.82           H  
ATOM    560 3HG2 VAL A  36      -8.318  -2.452 -18.068  1.00  1.82           H  
ATOM    561  N   LYS A  37      -8.666  -3.787 -22.466  1.00  1.73           N  
ATOM    562  CA  LYS A  37      -8.700  -4.487 -23.736  1.00  1.73           C  
ATOM    563  C   LYS A  37      -7.871  -3.769 -24.799  1.00  1.73           C  
ATOM    564  O   LYS A  37      -7.121  -4.409 -25.541  1.00  1.73           O  
ATOM    565  CB  LYS A  37     -10.145  -4.624 -24.208  1.00  1.73           C  
ATOM    566  CG  LYS A  37     -10.981  -5.601 -23.392  1.00  1.73           C  
ATOM    567  CD  LYS A  37     -12.417  -5.658 -23.896  1.00  1.73           C  
ATOM    568  CE  LYS A  37     -13.261  -6.619 -23.068  1.00  1.73           C  
ATOM    569  NZ  LYS A  37     -14.677  -6.665 -23.542  1.00  1.73           N  
ATOM    570  H   LYS A  37      -9.529  -3.440 -22.036  1.00  1.73           H  
ATOM    571  HA  LYS A  37      -8.279  -5.481 -23.593  1.00  1.73           H  
ATOM    572 1HB  LYS A  37     -10.633  -3.647 -24.155  1.00  1.73           H  
ATOM    573 2HB  LYS A  37     -10.160  -4.942 -25.248  1.00  1.73           H  
ATOM    574 1HG  LYS A  37     -10.540  -6.595 -23.456  1.00  1.73           H  
ATOM    575 2HG  LYS A  37     -10.980  -5.290 -22.349  1.00  1.73           H  
ATOM    576 1HD  LYS A  37     -12.856  -4.659 -23.835  1.00  1.73           H  
ATOM    577 2HD  LYS A  37     -12.427  -5.978 -24.938  1.00  1.73           H  
ATOM    578 1HE  LYS A  37     -12.833  -7.618 -23.134  1.00  1.73           H  
ATOM    579 2HE  LYS A  37     -13.248  -6.295 -22.026  1.00  1.73           H  
ATOM    580 1HZ  LYS A  37     -15.204  -7.310 -22.970  1.00  1.73           H  
ATOM    581 2HZ  LYS A  37     -15.084  -5.744 -23.474  1.00  1.73           H  
ATOM    582 3HZ  LYS A  37     -14.700  -6.973 -24.503  1.00  1.73           H  
ATOM    583  N   GLN A  38      -7.960  -2.437 -24.838  1.00  1.65           N  
ATOM    584  CA  GLN A  38      -7.219  -1.650 -25.824  1.00  1.65           C  
ATOM    585  C   GLN A  38      -5.726  -1.729 -25.554  1.00  1.65           C  
ATOM    586  O   GLN A  38      -4.908  -1.873 -26.473  1.00  1.65           O  
ATOM    587  CB  GLN A  38      -7.653  -0.195 -25.725  1.00  1.65           C  
ATOM    588  CG  GLN A  38      -9.067   0.073 -26.165  1.00  1.65           C  
ATOM    589  CD  GLN A  38      -9.451   1.450 -25.789  1.00  1.65           C  
ATOM    590  OE1 GLN A  38      -9.071   1.883 -24.703  1.00  1.65           O  
ATOM    591  NE2 GLN A  38     -10.176   2.159 -26.629  1.00  1.65           N  
ATOM    592  H   GLN A  38      -8.593  -1.963 -24.190  1.00  1.65           H  
ATOM    593  HA  GLN A  38      -7.422  -2.040 -26.820  1.00  1.65           H  
ATOM    594 1HB  GLN A  38      -7.556   0.145 -24.690  1.00  1.65           H  
ATOM    595 2HB  GLN A  38      -6.994   0.419 -26.335  1.00  1.65           H  
ATOM    596 1HG  GLN A  38      -9.143  -0.034 -27.227  1.00  1.65           H  
ATOM    597 2HG  GLN A  38      -9.736  -0.625 -25.671  1.00  1.65           H  
ATOM    598 1HE2 GLN A  38     -10.403   3.121 -26.370  1.00  1.65           H  
ATOM    599 2HE2 GLN A  38     -10.483   1.771 -27.489  1.00  1.65           H  
ATOM    600  N   TRP A  39      -5.382  -1.666 -24.272  1.00  1.61           N  
ATOM    601  CA  TRP A  39      -4.014  -1.713 -23.814  1.00  1.61           C  
ATOM    602  C   TRP A  39      -3.353  -3.009 -24.246  1.00  1.61           C  
ATOM    603  O   TRP A  39      -2.286  -3.009 -24.875  1.00  1.61           O  
ATOM    604  CB  TRP A  39      -4.017  -1.596 -22.288  1.00  1.61           C  
ATOM    605  CG  TRP A  39      -2.738  -1.567 -21.704  1.00  1.61           C  
ATOM    606  CD1 TRP A  39      -1.698  -2.246 -22.101  1.00  1.61           C  
ATOM    607  CD2 TRP A  39      -2.309  -0.793 -20.592  1.00  1.61           C  
ATOM    608  NE1 TRP A  39      -0.618  -1.946 -21.341  1.00  1.61           N  
ATOM    609  CE2 TRP A  39      -0.967  -1.053 -20.427  1.00  1.61           C  
ATOM    610  CE3 TRP A  39      -2.942   0.095 -19.742  1.00  1.61           C  
ATOM    611  CZ2 TRP A  39      -0.227  -0.446 -19.474  1.00  1.61           C  
ATOM    612  CZ3 TRP A  39      -2.193   0.710 -18.774  1.00  1.61           C  
ATOM    613  CH2 TRP A  39      -0.862   0.442 -18.662  1.00  1.61           C  
ATOM    614  H   TRP A  39      -6.105  -1.541 -23.564  1.00  1.61           H  
ATOM    615  HA  TRP A  39      -3.467  -0.882 -24.247  1.00  1.61           H  
ATOM    616 1HB  TRP A  39      -4.533  -0.685 -22.002  1.00  1.61           H  
ATOM    617 2HB  TRP A  39      -4.559  -2.428 -21.860  1.00  1.61           H  
ATOM    618  HD1 TRP A  39      -1.709  -2.942 -22.926  1.00  1.61           H  
ATOM    619  HE1 TRP A  39       0.305  -2.337 -21.469  1.00  1.61           H  
ATOM    620  HE3 TRP A  39      -4.005   0.307 -19.850  1.00  1.61           H  
ATOM    621  HZ2 TRP A  39       0.820  -0.633 -19.354  1.00  1.61           H  
ATOM    622  HZ3 TRP A  39      -2.679   1.424 -18.110  1.00  1.61           H  
ATOM    623  HH2 TRP A  39      -0.283   0.954 -17.909  1.00  1.61           H  
ATOM    624  N   ASN A  40      -4.029  -4.118 -23.965  1.00  1.59           N  
ATOM    625  CA  ASN A  40      -3.502  -5.416 -24.312  1.00  1.59           C  
ATOM    626  C   ASN A  40      -3.484  -5.673 -25.810  1.00  1.59           C  
ATOM    627  O   ASN A  40      -2.601  -6.379 -26.286  1.00  1.59           O  
ATOM    628  CB  ASN A  40      -4.224  -6.484 -23.548  1.00  1.59           C  
ATOM    629  CG  ASN A  40      -3.770  -6.484 -22.127  1.00  1.59           C  
ATOM    630  OD1 ASN A  40      -2.641  -6.018 -21.815  1.00  1.59           O  
ATOM    631  ND2 ASN A  40      -4.596  -7.009 -21.280  1.00  1.59           N  
ATOM    632  H   ASN A  40      -4.920  -4.056 -23.469  1.00  1.59           H  
ATOM    633  HA  ASN A  40      -2.462  -5.446 -23.985  1.00  1.59           H  
ATOM    634 1HB  ASN A  40      -5.303  -6.292 -23.585  1.00  1.59           H  
ATOM    635 2HB  ASN A  40      -4.038  -7.458 -23.995  1.00  1.59           H  
ATOM    636 1HD2 ASN A  40      -4.365  -7.079 -20.302  1.00  1.59           H  
ATOM    637 2HD2 ASN A  40      -5.472  -7.363 -21.597  1.00  1.59           H  
ATOM    638  N   GLU A  41      -4.409  -5.076 -26.573  1.00  1.63           N  
ATOM    639  CA  GLU A  41      -4.357  -5.271 -28.016  1.00  1.63           C  
ATOM    640  C   GLU A  41      -3.076  -4.621 -28.532  1.00  1.63           C  
ATOM    641  O   GLU A  41      -2.308  -5.236 -29.269  1.00  1.63           O  
ATOM    642  CB  GLU A  41      -5.593  -4.652 -28.689  1.00  1.63           C  
ATOM    643  CG  GLU A  41      -5.671  -4.768 -30.229  1.00  1.63           C  
ATOM    644  CD  GLU A  41      -5.819  -6.169 -30.771  1.00  1.63           C  
ATOM    645  OE1 GLU A  41      -6.202  -7.053 -30.051  1.00  1.63           O  
ATOM    646  OE2 GLU A  41      -5.542  -6.347 -31.942  1.00  1.63           O  
ATOM    647  H   GLU A  41      -5.163  -4.529 -26.159  1.00  1.63           H  
ATOM    648  HA  GLU A  41      -4.327  -6.337 -28.232  1.00  1.63           H  
ATOM    649 1HB  GLU A  41      -6.491  -5.110 -28.275  1.00  1.63           H  
ATOM    650 2HB  GLU A  41      -5.638  -3.590 -28.442  1.00  1.63           H  
ATOM    651 1HG  GLU A  41      -6.516  -4.184 -30.570  1.00  1.63           H  
ATOM    652 2HG  GLU A  41      -4.769  -4.322 -30.651  1.00  1.63           H  
ATOM    653  N   PHE A  42      -2.766  -3.424 -28.039  1.00  1.73           N  
ATOM    654  CA  PHE A  42      -1.538  -2.753 -28.443  1.00  1.73           C  
ATOM    655  C   PHE A  42      -0.297  -3.601 -28.153  1.00  1.73           C  
ATOM    656  O   PHE A  42       0.586  -3.746 -29.003  1.00  1.73           O  
ATOM    657  CB  PHE A  42      -1.399  -1.378 -27.803  1.00  1.73           C  
ATOM    658  CG  PHE A  42      -0.076  -0.774 -28.135  1.00  1.73           C  
ATOM    659  CD1 PHE A  42       0.188  -0.277 -29.380  1.00  1.73           C  
ATOM    660  CD2 PHE A  42       0.901  -0.711 -27.193  1.00  1.73           C  
ATOM    661  CE1 PHE A  42       1.426   0.259 -29.664  1.00  1.73           C  
ATOM    662  CE2 PHE A  42       2.131  -0.173 -27.456  1.00  1.73           C  
ATOM    663  CZ  PHE A  42       2.398   0.316 -28.698  1.00  1.73           C  
ATOM    664  H   PHE A  42      -3.418  -2.953 -27.406  1.00  1.73           H  
ATOM    665  HA  PHE A  42      -1.586  -2.600 -29.521  1.00  1.73           H  
ATOM    666 1HB  PHE A  42      -2.189  -0.719 -28.155  1.00  1.73           H  
ATOM    667 2HB  PHE A  42      -1.484  -1.460 -26.718  1.00  1.73           H  
ATOM    668  HD1 PHE A  42      -0.583  -0.317 -30.146  1.00  1.73           H  
ATOM    669  HD2 PHE A  42       0.675  -1.099 -26.231  1.00  1.73           H  
ATOM    670  HE1 PHE A  42       1.627   0.639 -30.642  1.00  1.73           H  
ATOM    671  HE2 PHE A  42       2.893  -0.137 -26.680  1.00  1.73           H  
ATOM    672  HZ  PHE A  42       3.375   0.746 -28.924  1.00  1.73           H  
ATOM    673  N   TYR A  43      -0.226  -4.156 -26.946  1.00  1.89           N  
ATOM    674  CA  TYR A  43       0.922  -4.956 -26.528  1.00  1.89           C  
ATOM    675  C   TYR A  43       0.781  -6.469 -26.732  1.00  1.89           C  
ATOM    676  O   TYR A  43       1.586  -7.226 -26.172  1.00  1.89           O  
ATOM    677  CB  TYR A  43       1.234  -4.741 -25.046  1.00  1.89           C  
ATOM    678  CG  TYR A  43       1.862  -3.439 -24.653  1.00  1.89           C  
ATOM    679  CD1 TYR A  43       1.104  -2.502 -24.080  1.00  1.89           C  
ATOM    680  CD2 TYR A  43       3.204  -3.213 -24.832  1.00  1.89           C  
ATOM    681  CE1 TYR A  43       1.643  -1.322 -23.657  1.00  1.89           C  
ATOM    682  CE2 TYR A  43       3.749  -2.032 -24.424  1.00  1.89           C  
ATOM    683  CZ  TYR A  43       2.954  -1.090 -23.829  1.00  1.89           C  
ATOM    684  OH  TYR A  43       3.504   0.068 -23.413  1.00  1.89           O  
ATOM    685  H   TYR A  43      -0.991  -3.989 -26.284  1.00  1.89           H  
ATOM    686  HA  TYR A  43       1.781  -4.626 -27.110  1.00  1.89           H  
ATOM    687 1HB  TYR A  43       0.293  -4.825 -24.486  1.00  1.89           H  
ATOM    688 2HB  TYR A  43       1.871  -5.539 -24.690  1.00  1.89           H  
ATOM    689  HD1 TYR A  43       0.073  -2.702 -23.960  1.00  1.89           H  
ATOM    690  HD2 TYR A  43       3.827  -3.966 -25.288  1.00  1.89           H  
ATOM    691  HE1 TYR A  43       1.027  -0.590 -23.189  1.00  1.89           H  
ATOM    692  HE2 TYR A  43       4.814  -1.845 -24.559  1.00  1.89           H  
ATOM    693  HH  TYR A  43       2.866   0.630 -22.915  1.00  1.89           H  
ATOM    694  N   LYS A  44      -0.205  -6.932 -27.520  1.00  2.12           N  
ATOM    695  CA  LYS A  44      -0.437  -8.376 -27.693  1.00  2.12           C  
ATOM    696  C   LYS A  44       0.749  -9.141 -28.272  1.00  2.12           C  
ATOM    697  O   LYS A  44       0.865 -10.350 -28.075  1.00  2.12           O  
ATOM    698  CB  LYS A  44      -1.645  -8.630 -28.595  1.00  2.12           C  
ATOM    699  CG  LYS A  44      -1.444  -8.258 -30.058  1.00  2.12           C  
ATOM    700  CD  LYS A  44      -2.718  -8.451 -30.850  1.00  2.12           C  
ATOM    701  CE  LYS A  44      -2.520  -8.101 -32.311  1.00  2.12           C  
ATOM    702  NZ  LYS A  44      -3.787  -8.242 -33.090  1.00  2.12           N  
ATOM    703  H   LYS A  44      -0.843  -6.279 -27.986  1.00  2.12           H  
ATOM    704  HA  LYS A  44      -0.654  -8.796 -26.711  1.00  2.12           H  
ATOM    705 1HB  LYS A  44      -1.917  -9.683 -28.552  1.00  2.12           H  
ATOM    706 2HB  LYS A  44      -2.495  -8.056 -28.231  1.00  2.12           H  
ATOM    707 1HG  LYS A  44      -1.116  -7.223 -30.143  1.00  2.12           H  
ATOM    708 2HG  LYS A  44      -0.676  -8.898 -30.495  1.00  2.12           H  
ATOM    709 1HD  LYS A  44      -3.053  -9.482 -30.768  1.00  2.12           H  
ATOM    710 2HD  LYS A  44      -3.489  -7.799 -30.436  1.00  2.12           H  
ATOM    711 1HE  LYS A  44      -2.172  -7.068 -32.384  1.00  2.12           H  
ATOM    712 2HE  LYS A  44      -1.759  -8.759 -32.736  1.00  2.12           H  
ATOM    713 1HZ  LYS A  44      -3.625  -7.990 -34.049  1.00  2.12           H  
ATOM    714 2HZ  LYS A  44      -4.126  -9.186 -33.037  1.00  2.12           H  
ATOM    715 3HZ  LYS A  44      -4.486  -7.603 -32.682  1.00  2.12           H  
ATOM    716  N   ASP A  45       1.629  -8.438 -28.977  1.00  2.40           N  
ATOM    717  CA  ASP A  45       2.796  -9.041 -29.595  1.00  2.40           C  
ATOM    718  C   ASP A  45       4.076  -8.810 -28.798  1.00  2.40           C  
ATOM    719  O   ASP A  45       5.168  -9.039 -29.324  1.00  2.40           O  
ATOM    720  CB  ASP A  45       3.003  -8.497 -31.012  1.00  2.40           C  
ATOM    721  CG  ASP A  45       1.906  -8.899 -31.999  1.00  2.40           C  
ATOM    722  OD1 ASP A  45       1.484 -10.028 -31.975  1.00  2.40           O  
ATOM    723  OD2 ASP A  45       1.503  -8.066 -32.771  1.00  2.40           O  
ATOM    724  H   ASP A  45       1.468  -7.447 -29.084  1.00  2.40           H  
ATOM    725  HA  ASP A  45       2.632 -10.117 -29.660  1.00  2.40           H  
ATOM    726 1HB  ASP A  45       3.052  -7.408 -30.972  1.00  2.40           H  
ATOM    727 2HB  ASP A  45       3.962  -8.850 -31.396  1.00  2.40           H  
ATOM    728  N   THR A  46       3.965  -8.351 -27.547  1.00  2.68           N  
ATOM    729  CA  THR A  46       5.174  -8.082 -26.780  1.00  2.68           C  
ATOM    730  C   THR A  46       5.325  -8.941 -25.529  1.00  2.68           C  
ATOM    731  O   THR A  46       4.353  -9.422 -24.932  1.00  2.68           O  
ATOM    732  CB  THR A  46       5.203  -6.622 -26.325  1.00  2.68           C  
ATOM    733  OG1 THR A  46       4.141  -6.417 -25.387  1.00  2.68           O  
ATOM    734  CG2 THR A  46       4.997  -5.695 -27.514  1.00  2.68           C  
ATOM    735  H   THR A  46       3.052  -8.163 -27.131  1.00  2.68           H  
ATOM    736  HA  THR A  46       6.041  -8.268 -27.414  1.00  2.68           H  
ATOM    737  HB  THR A  46       6.160  -6.403 -25.850  1.00  2.68           H  
ATOM    738  HG1 THR A  46       3.298  -6.790 -25.750  1.00  2.68           H  
ATOM    739 1HG2 THR A  46       5.010  -4.660 -27.180  1.00  2.68           H  
ATOM    740 2HG2 THR A  46       5.796  -5.853 -28.238  1.00  2.68           H  
ATOM    741 3HG2 THR A  46       4.036  -5.910 -27.980  1.00  2.68           H  
ATOM    742  N   GLU A  47       6.567  -8.990 -25.057  1.00  2.88           N  
ATOM    743  CA  GLU A  47       6.988  -9.705 -23.857  1.00  2.88           C  
ATOM    744  C   GLU A  47       6.441  -9.126 -22.553  1.00  2.88           C  
ATOM    745  O   GLU A  47       6.590  -9.726 -21.490  1.00  2.88           O  
ATOM    746  CB  GLU A  47       8.525  -9.737 -23.781  1.00  2.88           C  
ATOM    747  CG  GLU A  47       9.235  -8.354 -23.598  1.00  2.88           C  
ATOM    748  CD  GLU A  47       9.604  -7.637 -24.907  1.00  2.88           C  
ATOM    749  OE1 GLU A  47       9.114  -8.009 -25.947  1.00  2.88           O  
ATOM    750  OE2 GLU A  47      10.403  -6.713 -24.855  1.00  2.88           O  
ATOM    751  H   GLU A  47       7.284  -8.538 -25.603  1.00  2.88           H  
ATOM    752  HA  GLU A  47       6.629 -10.731 -23.939  1.00  2.88           H  
ATOM    753 1HB  GLU A  47       8.829 -10.373 -22.950  1.00  2.88           H  
ATOM    754 2HB  GLU A  47       8.917 -10.187 -24.692  1.00  2.88           H  
ATOM    755 1HG  GLU A  47       8.587  -7.696 -23.021  1.00  2.88           H  
ATOM    756 2HG  GLU A  47      10.141  -8.510 -23.017  1.00  2.88           H  
ATOM    757  N   TYR A  48       5.835  -7.950 -22.627  1.00  2.92           N  
ATOM    758  CA  TYR A  48       5.338  -7.290 -21.442  1.00  2.92           C  
ATOM    759  C   TYR A  48       4.081  -7.931 -20.836  1.00  2.92           C  
ATOM    760  O   TYR A  48       3.863  -7.792 -19.635  1.00  2.92           O  
ATOM    761  CB  TYR A  48       5.063  -5.823 -21.746  1.00  2.92           C  
ATOM    762  CG  TYR A  48       6.273  -4.961 -21.960  1.00  2.92           C  
ATOM    763  CD1 TYR A  48       6.575  -4.485 -23.224  1.00  2.92           C  
ATOM    764  CD2 TYR A  48       7.068  -4.619 -20.878  1.00  2.92           C  
ATOM    765  CE1 TYR A  48       7.675  -3.664 -23.406  1.00  2.92           C  
ATOM    766  CE2 TYR A  48       8.166  -3.800 -21.054  1.00  2.92           C  
ATOM    767  CZ  TYR A  48       8.470  -3.321 -22.309  1.00  2.92           C  
ATOM    768  OH  TYR A  48       9.555  -2.495 -22.479  1.00  2.92           O  
ATOM    769  H   TYR A  48       5.728  -7.513 -23.532  1.00  2.92           H  
ATOM    770  HA  TYR A  48       6.119  -7.339 -20.684  1.00  2.92           H  
ATOM    771 1HB  TYR A  48       4.413  -5.737 -22.623  1.00  2.92           H  
ATOM    772 2HB  TYR A  48       4.550  -5.419 -20.909  1.00  2.92           H  
ATOM    773  HD1 TYR A  48       5.944  -4.750 -24.071  1.00  2.92           H  
ATOM    774  HD2 TYR A  48       6.821  -4.992 -19.884  1.00  2.92           H  
ATOM    775  HE1 TYR A  48       7.912  -3.284 -24.399  1.00  2.92           H  
ATOM    776  HE2 TYR A  48       8.787  -3.527 -20.199  1.00  2.92           H  
ATOM    777  HH  TYR A  48       9.534  -2.122 -23.363  1.00  2.92           H  
ATOM    778  N   ALA A  49       3.230  -8.597 -21.650  1.00  2.82           N  
ATOM    779  CA  ALA A  49       1.977  -9.205 -21.123  1.00  2.82           C  
ATOM    780  C   ALA A  49       1.304  -8.310 -20.058  1.00  2.82           C  
ATOM    781  O   ALA A  49       1.108  -8.735 -18.919  1.00  2.82           O  
ATOM    782  CB  ALA A  49       2.276 -10.565 -20.523  1.00  2.82           C  
ATOM    783  H   ALA A  49       3.482  -8.719 -22.637  1.00  2.82           H  
ATOM    784  HA  ALA A  49       1.283  -9.319 -21.958  1.00  2.82           H  
ATOM    785 1HB  ALA A  49       1.352 -11.015 -20.166  1.00  2.82           H  
ATOM    786 2HB  ALA A  49       2.727 -11.204 -21.283  1.00  2.82           H  
ATOM    787 3HB  ALA A  49       2.970 -10.446 -19.689  1.00  2.82           H  
ATOM    788  N   THR A  50       1.029  -7.062 -20.423  1.00  2.65           N  
ATOM    789  CA  THR A  50       0.775  -5.994 -19.460  1.00  2.65           C  
ATOM    790  C   THR A  50      -0.461  -5.909 -18.538  1.00  2.65           C  
ATOM    791  O   THR A  50      -0.340  -6.086 -17.316  1.00  2.65           O  
ATOM    792  CB  THR A  50       0.730  -4.682 -20.248  1.00  2.65           C  
ATOM    793  OG1 THR A  50      -0.317  -4.767 -21.218  1.00  2.65           O  
ATOM    794  CG2 THR A  50       2.000  -4.447 -20.950  1.00  2.65           C  
ATOM    795  H   THR A  50       1.120  -6.827 -21.399  1.00  2.65           H  
ATOM    796  HA  THR A  50       1.648  -5.980 -18.810  1.00  2.65           H  
ATOM    797  HB  THR A  50       0.534  -3.855 -19.570  1.00  2.65           H  
ATOM    798  HG1 THR A  50      -1.166  -4.615 -20.796  1.00  2.65           H  
ATOM    799 1HG2 THR A  50       1.952  -3.523 -21.507  1.00  2.65           H  
ATOM    800 2HG2 THR A  50       2.782  -4.381 -20.216  1.00  2.65           H  
ATOM    801 3HG2 THR A  50       2.185  -5.273 -21.633  1.00  2.65           H  
ATOM    802  N   ALA A  51      -1.625  -5.575 -19.100  1.00  2.50           N  
ATOM    803  CA  ALA A  51      -2.731  -5.099 -18.256  1.00  2.50           C  
ATOM    804  C   ALA A  51      -3.830  -6.075 -17.883  1.00  2.50           C  
ATOM    805  O   ALA A  51      -4.150  -7.029 -18.597  1.00  2.50           O  
ATOM    806  CB  ALA A  51      -3.382  -3.906 -18.927  1.00  2.50           C  
ATOM    807  H   ALA A  51      -1.708  -5.558 -20.119  1.00  2.50           H  
ATOM    808  HA  ALA A  51      -2.284  -4.762 -17.326  1.00  2.50           H  
ATOM    809 1HB  ALA A  51      -4.145  -3.492 -18.269  1.00  2.50           H  
ATOM    810 2HB  ALA A  51      -2.627  -3.163 -19.114  1.00  2.50           H  
ATOM    811 3HB  ALA A  51      -3.839  -4.212 -19.867  1.00  2.50           H  
ATOM    812  N   CYS A  52      -4.480  -5.756 -16.770  1.00  2.41           N  
ATOM    813  CA  CYS A  52      -5.675  -6.471 -16.355  1.00  2.41           C  
ATOM    814  C   CYS A  52      -6.568  -5.613 -15.463  1.00  2.41           C  
ATOM    815  O   CYS A  52      -6.169  -4.536 -15.002  1.00  2.41           O  
ATOM    816  CB  CYS A  52      -5.312  -7.760 -15.627  1.00  2.41           C  
ATOM    817  SG  CYS A  52      -4.482  -7.516 -14.066  1.00  2.41           S  
ATOM    818  H   CYS A  52      -4.114  -4.990 -16.201  1.00  2.41           H  
ATOM    819  HA  CYS A  52      -6.237  -6.742 -17.244  1.00  2.41           H  
ATOM    820 1HB  CYS A  52      -6.213  -8.344 -15.439  1.00  2.41           H  
ATOM    821 2HB  CYS A  52      -4.659  -8.360 -16.262  1.00  2.41           H  
ATOM    822  HG  CYS A  52      -5.526  -6.952 -13.459  1.00  2.41           H  
ATOM    823  N   VAL A  53      -7.770  -6.111 -15.204  1.00  2.37           N  
ATOM    824  CA  VAL A  53      -8.723  -5.469 -14.302  1.00  2.37           C  
ATOM    825  C   VAL A  53      -9.164  -6.507 -13.286  1.00  2.37           C  
ATOM    826  O   VAL A  53      -9.320  -7.681 -13.630  1.00  2.37           O  
ATOM    827  CB  VAL A  53      -9.925  -4.883 -15.084  1.00  2.37           C  
ATOM    828  CG1 VAL A  53     -10.643  -5.978 -15.823  1.00  2.37           C  
ATOM    829  CG2 VAL A  53     -10.879  -4.141 -14.130  1.00  2.37           C  
ATOM    830  H   VAL A  53      -8.038  -6.984 -15.638  1.00  2.37           H  
ATOM    831  HA  VAL A  53      -8.225  -4.662 -13.773  1.00  2.37           H  
ATOM    832  HB  VAL A  53      -9.565  -4.187 -15.809  1.00  2.37           H  
ATOM    833 1HG1 VAL A  53     -11.473  -5.551 -16.389  1.00  2.37           H  
ATOM    834 2HG1 VAL A  53      -9.952  -6.469 -16.509  1.00  2.37           H  
ATOM    835 3HG1 VAL A  53     -11.027  -6.705 -15.106  1.00  2.37           H  
ATOM    836 1HG2 VAL A  53     -11.705  -3.716 -14.700  1.00  2.37           H  
ATOM    837 2HG2 VAL A  53     -11.276  -4.828 -13.389  1.00  2.37           H  
ATOM    838 3HG2 VAL A  53     -10.346  -3.340 -13.623  1.00  2.37           H  
ATOM    839  N   THR A  54      -9.328  -6.086 -12.038  1.00  2.35           N  
ATOM    840  CA  THR A  54      -9.692  -7.014 -10.984  1.00  2.35           C  
ATOM    841  C   THR A  54     -11.173  -6.924 -10.678  1.00  2.35           C  
ATOM    842  O   THR A  54     -11.902  -6.088 -11.216  1.00  2.35           O  
ATOM    843  CB  THR A  54      -8.948  -6.725  -9.668  1.00  2.35           C  
ATOM    844  OG1 THR A  54      -9.522  -5.575  -9.033  1.00  2.35           O  
ATOM    845  CG2 THR A  54      -7.464  -6.413  -9.979  1.00  2.35           C  
ATOM    846  H   THR A  54      -9.171  -5.099 -11.825  1.00  2.35           H  
ATOM    847  HA  THR A  54      -9.467  -8.029 -11.310  1.00  2.35           H  
ATOM    848  HB  THR A  54      -9.008  -7.582  -9.001  1.00  2.35           H  
ATOM    849  HG1 THR A  54      -8.917  -5.278  -8.324  1.00  2.35           H  
ATOM    850 1HG2 THR A  54      -6.935  -6.193  -9.048  1.00  2.35           H  
ATOM    851 2HG2 THR A  54      -7.004  -7.272 -10.466  1.00  2.35           H  
ATOM    852 3HG2 THR A  54      -7.403  -5.544 -10.640  1.00  2.35           H  
ATOM    853  N   GLU A  55     -11.601  -7.745  -9.736  1.00  2.30           N  
ATOM    854  CA  GLU A  55     -12.983  -7.811  -9.285  1.00  2.30           C  
ATOM    855  C   GLU A  55     -13.468  -6.503  -8.652  1.00  2.30           C  
ATOM    856  O   GLU A  55     -14.671  -6.286  -8.517  1.00  2.30           O  
ATOM    857  CB  GLU A  55     -13.147  -8.957  -8.287  1.00  2.30           C  
ATOM    858  CG  GLU A  55     -12.984 -10.348  -8.898  1.00  2.30           C  
ATOM    859  CD  GLU A  55     -13.140 -11.472  -7.894  1.00  2.30           C  
ATOM    860  OE1 GLU A  55     -13.292 -11.191  -6.728  1.00  2.30           O  
ATOM    861  OE2 GLU A  55     -13.108 -12.610  -8.300  1.00  2.30           O  
ATOM    862  H   GLU A  55     -10.935  -8.382  -9.326  1.00  2.30           H  
ATOM    863  HA  GLU A  55     -13.611  -8.015 -10.153  1.00  2.30           H  
ATOM    864 1HB  GLU A  55     -12.412  -8.849  -7.487  1.00  2.30           H  
ATOM    865 2HB  GLU A  55     -14.135  -8.901  -7.832  1.00  2.30           H  
ATOM    866 1HG  GLU A  55     -13.729 -10.473  -9.683  1.00  2.30           H  
ATOM    867 2HG  GLU A  55     -11.999 -10.413  -9.359  1.00  2.30           H  
ATOM    868  N   LYS A  56     -12.535  -5.651  -8.212  1.00  2.19           N  
ATOM    869  CA  LYS A  56     -12.902  -4.399  -7.564  1.00  2.19           C  
ATOM    870  C   LYS A  56     -13.086  -3.262  -8.569  1.00  2.19           C  
ATOM    871  O   LYS A  56     -13.372  -2.132  -8.181  1.00  2.19           O  
ATOM    872  CB  LYS A  56     -11.839  -3.999  -6.544  1.00  2.19           C  
ATOM    873  CG  LYS A  56     -11.706  -4.938  -5.354  1.00  2.19           C  
ATOM    874  CD  LYS A  56     -10.625  -4.450  -4.399  1.00  2.19           C  
ATOM    875  CE  LYS A  56     -10.469  -5.378  -3.204  1.00  2.19           C  
ATOM    876  NZ  LYS A  56      -9.384  -4.921  -2.294  1.00  2.19           N  
ATOM    877  H   LYS A  56     -11.543  -5.842  -8.375  1.00  2.19           H  
ATOM    878  HA  LYS A  56     -13.851  -4.542  -7.048  1.00  2.19           H  
ATOM    879 1HB  LYS A  56     -10.866  -3.951  -7.038  1.00  2.19           H  
ATOM    880 2HB  LYS A  56     -12.058  -3.001  -6.163  1.00  2.19           H  
ATOM    881 1HG  LYS A  56     -12.656  -4.994  -4.824  1.00  2.19           H  
ATOM    882 2HG  LYS A  56     -11.445  -5.936  -5.707  1.00  2.19           H  
ATOM    883 1HD  LYS A  56      -9.671  -4.388  -4.932  1.00  2.19           H  
ATOM    884 2HD  LYS A  56     -10.883  -3.454  -4.040  1.00  2.19           H  
ATOM    885 1HE  LYS A  56     -11.406  -5.411  -2.651  1.00  2.19           H  
ATOM    886 2HE  LYS A  56     -10.233  -6.381  -3.560  1.00  2.19           H  
ATOM    887 1HZ  LYS A  56      -9.306  -5.559  -1.515  1.00  2.19           H  
ATOM    888 2HZ  LYS A  56      -8.508  -4.897  -2.803  1.00  2.19           H  
ATOM    889 3HZ  LYS A  56      -9.599  -3.995  -1.951  1.00  2.19           H  
ATOM    890  N   GLY A  57     -12.829  -3.544  -9.855  1.00  2.01           N  
ATOM    891  CA  GLY A  57     -12.904  -2.551 -10.931  1.00  2.01           C  
ATOM    892  C   GLY A  57     -11.539  -1.898 -11.160  1.00  2.01           C  
ATOM    893  O   GLY A  57     -11.319  -1.188 -12.135  1.00  2.01           O  
ATOM    894  H   GLY A  57     -12.591  -4.498 -10.127  1.00  2.01           H  
ATOM    895 1HA  GLY A  57     -13.241  -3.035 -11.847  1.00  2.01           H  
ATOM    896 2HA  GLY A  57     -13.642  -1.794 -10.673  1.00  2.01           H  
ATOM    897  N   GLU A  58     -10.640  -2.162 -10.227  1.00  1.79           N  
ATOM    898  CA  GLU A  58      -9.257  -1.701 -10.155  1.00  1.79           C  
ATOM    899  C   GLU A  58      -8.406  -2.185 -11.318  1.00  1.79           C  
ATOM    900  O   GLU A  58      -8.513  -3.343 -11.731  1.00  1.79           O  
ATOM    901  CB  GLU A  58      -8.660  -2.206  -8.842  1.00  1.79           C  
ATOM    902  CG  GLU A  58      -7.258  -1.829  -8.520  1.00  1.79           C  
ATOM    903  CD  GLU A  58      -6.843  -2.472  -7.213  1.00  1.79           C  
ATOM    904  OE1 GLU A  58      -6.490  -1.780  -6.286  1.00  1.79           O  
ATOM    905  OE2 GLU A  58      -6.893  -3.681  -7.139  1.00  1.79           O  
ATOM    906  H   GLU A  58     -10.958  -2.759  -9.480  1.00  1.79           H  
ATOM    907  HA  GLU A  58      -9.253  -0.608 -10.164  1.00  1.79           H  
ATOM    908 1HB  GLU A  58      -9.289  -1.870  -8.016  1.00  1.79           H  
ATOM    909 2HB  GLU A  58      -8.691  -3.278  -8.845  1.00  1.79           H  
ATOM    910 1HG  GLU A  58      -6.605  -2.170  -9.318  1.00  1.79           H  
ATOM    911 2HG  GLU A  58      -7.171  -0.744  -8.448  1.00  1.79           H  
ATOM    912  N   LEU A  59      -7.579  -1.298 -11.865  1.00  1.58           N  
ATOM    913  CA  LEU A  59      -6.685  -1.683 -12.946  1.00  1.58           C  
ATOM    914  C   LEU A  59      -5.286  -1.957 -12.471  1.00  1.58           C  
ATOM    915  O   LEU A  59      -4.800  -1.341 -11.519  1.00  1.58           O  
ATOM    916  CB  LEU A  59      -6.637  -0.627 -14.039  1.00  1.58           C  
ATOM    917  CG  LEU A  59      -7.914  -0.399 -14.693  1.00  1.58           C  
ATOM    918  CD1 LEU A  59      -7.791   0.696 -15.721  1.00  1.58           C  
ATOM    919  CD2 LEU A  59      -8.299  -1.659 -15.290  1.00  1.58           C  
ATOM    920  H   LEU A  59      -7.533  -0.349 -11.495  1.00  1.58           H  
ATOM    921  HA  LEU A  59      -7.062  -2.602 -13.389  1.00  1.58           H  
ATOM    922 1HB  LEU A  59      -6.315   0.310 -13.602  1.00  1.58           H  
ATOM    923 2HB  LEU A  59      -5.910  -0.933 -14.794  1.00  1.58           H  
ATOM    924  HG  LEU A  59      -8.642  -0.118 -13.978  1.00  1.58           H  
ATOM    925 1HD1 LEU A  59      -8.744   0.831 -16.209  1.00  1.58           H  
ATOM    926 2HD1 LEU A  59      -7.496   1.624 -15.233  1.00  1.58           H  
ATOM    927 3HD1 LEU A  59      -7.045   0.420 -16.464  1.00  1.58           H  
ATOM    928 1HD2 LEU A  59      -9.244  -1.577 -15.807  1.00  1.58           H  
ATOM    929 2HD2 LEU A  59      -7.524  -1.930 -15.976  1.00  1.58           H  
ATOM    930 3HD2 LEU A  59      -8.369  -2.403 -14.516  1.00  1.58           H  
ATOM    931  N   SER A  60      -4.613  -2.833 -13.196  1.00  1.42           N  
ATOM    932  CA  SER A  60      -3.229  -3.147 -12.913  1.00  1.42           C  
ATOM    933  C   SER A  60      -2.397  -3.192 -14.189  1.00  1.42           C  
ATOM    934  O   SER A  60      -2.828  -3.699 -15.231  1.00  1.42           O  
ATOM    935  CB  SER A  60      -3.138  -4.462 -12.174  1.00  1.42           C  
ATOM    936  OG  SER A  60      -1.802  -4.823 -11.952  1.00  1.42           O  
ATOM    937  H   SER A  60      -5.094  -3.324 -13.950  1.00  1.42           H  
ATOM    938  HA  SER A  60      -2.824  -2.369 -12.275  1.00  1.42           H  
ATOM    939 1HB  SER A  60      -3.657  -4.373 -11.238  1.00  1.42           H  
ATOM    940 2HB  SER A  60      -3.629  -5.213 -12.736  1.00  1.42           H  
ATOM    941  HG  SER A  60      -1.391  -4.022 -11.588  1.00  1.42           H  
ATOM    942  N   LEU A  61      -1.190  -2.653 -14.079  1.00  1.32           N  
ATOM    943  CA  LEU A  61      -0.219  -2.580 -15.163  1.00  1.32           C  
ATOM    944  C   LEU A  61       1.174  -2.833 -14.553  1.00  1.32           C  
ATOM    945  O   LEU A  61       1.335  -2.662 -13.352  1.00  1.32           O  
ATOM    946  CB  LEU A  61      -0.406  -1.198 -15.790  1.00  1.32           C  
ATOM    947  CG  LEU A  61      -0.120  -0.028 -14.861  1.00  1.32           C  
ATOM    948  CD1 LEU A  61       1.282   0.469 -15.138  1.00  1.32           C  
ATOM    949  CD2 LEU A  61      -1.159   1.068 -14.991  1.00  1.32           C  
ATOM    950  H   LEU A  61      -0.949  -2.232 -13.180  1.00  1.32           H  
ATOM    951  HA  LEU A  61      -0.448  -3.352 -15.896  1.00  1.32           H  
ATOM    952 1HB  LEU A  61       0.255  -1.101 -16.624  1.00  1.32           H  
ATOM    953 2HB  LEU A  61      -1.433  -1.111 -16.146  1.00  1.32           H  
ATOM    954  HG  LEU A  61      -0.163  -0.391 -13.848  1.00  1.32           H  
ATOM    955 1HD1 LEU A  61       1.532   1.286 -14.468  1.00  1.32           H  
ATOM    956 2HD1 LEU A  61       1.976  -0.344 -14.992  1.00  1.32           H  
ATOM    957 3HD1 LEU A  61       1.348   0.820 -16.161  1.00  1.32           H  
ATOM    958 1HD2 LEU A  61      -0.923   1.864 -14.282  1.00  1.32           H  
ATOM    959 2HD2 LEU A  61      -1.166   1.474 -15.984  1.00  1.32           H  
ATOM    960 3HD2 LEU A  61      -2.144   0.658 -14.763  1.00  1.32           H  
ATOM    961  N   PRO A  62       2.184  -3.318 -15.291  1.00  1.25           N  
ATOM    962  CA  PRO A  62       3.509  -3.607 -14.754  1.00  1.25           C  
ATOM    963  C   PRO A  62       4.249  -2.355 -14.333  1.00  1.25           C  
ATOM    964  O   PRO A  62       4.192  -1.337 -15.025  1.00  1.25           O  
ATOM    965  CB  PRO A  62       4.203  -4.289 -15.938  1.00  1.25           C  
ATOM    966  CG  PRO A  62       3.486  -3.767 -17.154  1.00  1.25           C  
ATOM    967  CD  PRO A  62       2.037  -3.567 -16.715  1.00  1.25           C  
ATOM    968  HA  PRO A  62       3.421  -4.295 -13.906  1.00  1.25           H  
ATOM    969 1HB  PRO A  62       5.275  -4.032 -15.933  1.00  1.25           H  
ATOM    970 2HB  PRO A  62       4.136  -5.381 -15.836  1.00  1.25           H  
ATOM    971 1HG  PRO A  62       3.965  -2.835 -17.477  1.00  1.25           H  
ATOM    972 2HG  PRO A  62       3.594  -4.482 -17.983  1.00  1.25           H  
ATOM    973 1HD  PRO A  62       1.609  -2.723 -17.242  1.00  1.25           H  
ATOM    974 2HD  PRO A  62       1.471  -4.476 -16.868  1.00  1.25           H  
ATOM    975  N   TYR A  63       5.044  -2.457 -13.272  1.00  1.19           N  
ATOM    976  CA  TYR A  63       5.846  -1.319 -12.864  1.00  1.19           C  
ATOM    977  C   TYR A  63       7.125  -1.234 -13.653  1.00  1.19           C  
ATOM    978  O   TYR A  63       8.012  -2.081 -13.537  1.00  1.19           O  
ATOM    979  CB  TYR A  63       6.167  -1.381 -11.371  1.00  1.19           C  
ATOM    980  CG  TYR A  63       6.983  -0.220 -10.873  1.00  1.19           C  
ATOM    981  CD1 TYR A  63       6.654   1.082 -11.223  1.00  1.19           C  
ATOM    982  CD2 TYR A  63       8.064  -0.459 -10.054  1.00  1.19           C  
ATOM    983  CE1 TYR A  63       7.408   2.136 -10.756  1.00  1.19           C  
ATOM    984  CE2 TYR A  63       8.821   0.594  -9.584  1.00  1.19           C  
ATOM    985  CZ  TYR A  63       8.497   1.888  -9.933  1.00  1.19           C  
ATOM    986  OH  TYR A  63       9.258   2.938  -9.464  1.00  1.19           O  
ATOM    987  H   TYR A  63       5.077  -3.309 -12.713  1.00  1.19           H  
ATOM    988  HA  TYR A  63       5.290  -0.408 -13.072  1.00  1.19           H  
ATOM    989 1HB  TYR A  63       5.252  -1.439 -10.786  1.00  1.19           H  
ATOM    990 2HB  TYR A  63       6.730  -2.289 -11.169  1.00  1.19           H  
ATOM    991  HD1 TYR A  63       5.806   1.274 -11.868  1.00  1.19           H  
ATOM    992  HD2 TYR A  63       8.319  -1.485  -9.777  1.00  1.19           H  
ATOM    993  HE1 TYR A  63       7.150   3.157 -11.036  1.00  1.19           H  
ATOM    994  HE2 TYR A  63       9.676   0.401  -8.936  1.00  1.19           H  
ATOM    995  HH  TYR A  63       9.993   2.595  -8.948  1.00  1.19           H  
ATOM    996  N   ILE A  64       7.209  -0.195 -14.463  1.00  1.13           N  
ATOM    997  CA  ILE A  64       8.361   0.033 -15.304  1.00  1.13           C  
ATOM    998  C   ILE A  64       8.995   1.360 -14.981  1.00  1.13           C  
ATOM    999  O   ILE A  64       8.355   2.407 -15.082  1.00  1.13           O  
ATOM   1000  CB  ILE A  64       7.966  -0.062 -16.793  1.00  1.13           C  
ATOM   1001  CG1 ILE A  64       7.448  -1.492 -17.058  1.00  1.13           C  
ATOM   1002  CG2 ILE A  64       9.123   0.304 -17.707  1.00  1.13           C  
ATOM   1003  CD1 ILE A  64       6.882  -1.673 -18.377  1.00  1.13           C  
ATOM   1004  H   ILE A  64       6.432   0.449 -14.505  1.00  1.13           H  
ATOM   1005  HA  ILE A  64       9.098  -0.743 -15.107  1.00  1.13           H  
ATOM   1006  HB  ILE A  64       7.139   0.621 -16.987  1.00  1.13           H  
ATOM   1007 1HG1 ILE A  64       8.271  -2.196 -16.928  1.00  1.13           H  
ATOM   1008 2HG1 ILE A  64       6.666  -1.732 -16.344  1.00  1.13           H  
ATOM   1009 1HG2 ILE A  64       8.812   0.228 -18.750  1.00  1.13           H  
ATOM   1010 2HG2 ILE A  64       9.444   1.324 -17.501  1.00  1.13           H  
ATOM   1011 3HG2 ILE A  64       9.949  -0.377 -17.522  1.00  1.13           H  
ATOM   1012 1HD1 ILE A  64       6.527  -2.694 -18.494  1.00  1.13           H  
ATOM   1013 2HD1 ILE A  64       6.067  -0.993 -18.465  1.00  1.13           H  
ATOM   1014 3HD1 ILE A  64       7.630  -1.456 -19.137  1.00  1.13           H  
ATOM   1015  N   SER A  65      10.238   1.291 -14.543  1.00  1.06           N  
ATOM   1016  CA  SER A  65      11.014   2.465 -14.219  1.00  1.06           C  
ATOM   1017  C   SER A  65      11.642   2.928 -15.513  1.00  1.06           C  
ATOM   1018  O   SER A  65      11.616   2.186 -16.491  1.00  1.06           O  
ATOM   1019  CB  SER A  65      12.057   2.137 -13.174  1.00  1.06           C  
ATOM   1020  OG  SER A  65      13.022   1.267 -13.691  1.00  1.06           O  
ATOM   1021  H   SER A  65      10.669   0.380 -14.462  1.00  1.06           H  
ATOM   1022  HA  SER A  65      10.354   3.248 -13.843  1.00  1.06           H  
ATOM   1023 1HB  SER A  65      12.533   3.055 -12.835  1.00  1.06           H  
ATOM   1024 2HB  SER A  65      11.571   1.678 -12.311  1.00  1.06           H  
ATOM   1025  HG  SER A  65      13.384   1.713 -14.462  1.00  1.06           H  
ATOM   1026  N   GLY A  66      12.225   4.111 -15.534  1.00  1.01           N  
ATOM   1027  CA  GLY A  66      12.846   4.545 -16.773  1.00  1.01           C  
ATOM   1028  C   GLY A  66      12.842   6.050 -16.911  1.00  1.01           C  
ATOM   1029  O   GLY A  66      12.661   6.773 -15.929  1.00  1.01           O  
ATOM   1030  H   GLY A  66      12.232   4.704 -14.718  1.00  1.01           H  
ATOM   1031 1HA  GLY A  66      13.869   4.175 -16.822  1.00  1.01           H  
ATOM   1032 2HA  GLY A  66      12.315   4.105 -17.607  1.00  1.01           H  
ATOM   1033  N   SER A  67      13.070   6.514 -18.127  1.00  0.99           N  
ATOM   1034  CA  SER A  67      13.155   7.953 -18.377  1.00  0.99           C  
ATOM   1035  C   SER A  67      12.099   8.392 -19.370  1.00  0.99           C  
ATOM   1036  O   SER A  67      11.642   7.599 -20.188  1.00  0.99           O  
ATOM   1037  CB  SER A  67      14.537   8.312 -18.885  1.00  0.99           C  
ATOM   1038  OG  SER A  67      15.521   8.031 -17.919  1.00  0.99           O  
ATOM   1039  H   SER A  67      13.173   5.828 -18.880  1.00  0.99           H  
ATOM   1040  HA  SER A  67      12.981   8.485 -17.441  1.00  0.99           H  
ATOM   1041 1HB  SER A  67      14.746   7.754 -19.798  1.00  0.99           H  
ATOM   1042 2HB  SER A  67      14.561   9.372 -19.140  1.00  0.99           H  
ATOM   1043  HG  SER A  67      15.231   8.467 -17.111  1.00  0.99           H  
ATOM   1044  N   TYR A  68      11.699   9.649 -19.325  1.00  0.99           N  
ATOM   1045  CA  TYR A  68      10.711  10.078 -20.299  1.00  0.99           C  
ATOM   1046  C   TYR A  68      11.415  10.110 -21.660  1.00  0.99           C  
ATOM   1047  O   TYR A  68      12.601  10.442 -21.702  1.00  0.99           O  
ATOM   1048  CB  TYR A  68      10.147  11.439 -19.904  1.00  0.99           C  
ATOM   1049  CG  TYR A  68       9.411  11.348 -18.599  1.00  0.99           C  
ATOM   1050  CD1 TYR A  68       9.771  12.171 -17.548  1.00  0.99           C  
ATOM   1051  CD2 TYR A  68       8.436  10.394 -18.423  1.00  0.99           C  
ATOM   1052  CE1 TYR A  68       9.138  12.048 -16.329  1.00  0.99           C  
ATOM   1053  CE2 TYR A  68       7.813  10.260 -17.206  1.00  0.99           C  
ATOM   1054  CZ  TYR A  68       8.156  11.086 -16.161  1.00  0.99           C  
ATOM   1055  OH  TYR A  68       7.537  10.953 -14.939  1.00  0.99           O  
ATOM   1056  H   TYR A  68      12.071  10.294 -18.640  1.00  0.99           H  
ATOM   1057  HA  TYR A  68       9.903   9.350 -20.306  1.00  0.99           H  
ATOM   1058 1HB  TYR A  68      10.952  12.165 -19.803  1.00  0.99           H  
ATOM   1059 2HB  TYR A  68       9.457  11.800 -20.666  1.00  0.99           H  
ATOM   1060  HD1 TYR A  68      10.555  12.916 -17.682  1.00  0.99           H  
ATOM   1061  HD2 TYR A  68       8.164   9.737 -19.245  1.00  0.99           H  
ATOM   1062  HE1 TYR A  68       9.419  12.698 -15.501  1.00  0.99           H  
ATOM   1063  HE2 TYR A  68       7.045   9.494 -17.072  1.00  0.99           H  
ATOM   1064  HH  TYR A  68       7.960  11.533 -14.301  1.00  0.99           H  
ATOM   1065  N   PRO A  69      10.748   9.763 -22.769  1.00  1.03           N  
ATOM   1066  CA  PRO A  69      11.268   9.769 -24.122  1.00  1.03           C  
ATOM   1067  C   PRO A  69      11.491  11.129 -24.730  1.00  1.03           C  
ATOM   1068  O   PRO A  69      10.858  12.121 -24.337  1.00  1.03           O  
ATOM   1069  CB  PRO A  69      10.191   9.033 -24.898  1.00  1.03           C  
ATOM   1070  CG  PRO A  69       8.955   9.269 -24.156  1.00  1.03           C  
ATOM   1071  CD  PRO A  69       9.368   9.295 -22.690  1.00  1.03           C  
ATOM   1072  HA  PRO A  69      12.212   9.203 -24.127  1.00  1.03           H  
ATOM   1073 1HB  PRO A  69      10.110   9.478 -25.894  1.00  1.03           H  
ATOM   1074 2HB  PRO A  69      10.436   7.983 -25.037  1.00  1.03           H  
ATOM   1075 1HG  PRO A  69       8.477  10.201 -24.489  1.00  1.03           H  
ATOM   1076 2HG  PRO A  69       8.282   8.460 -24.404  1.00  1.03           H  
ATOM   1077 1HD  PRO A  69       8.717   9.989 -22.135  1.00  1.03           H  
ATOM   1078 2HD  PRO A  69       9.347   8.277 -22.282  1.00  1.03           H  
ATOM   1079  N   THR A  70      12.335  11.143 -25.752  1.00  1.09           N  
ATOM   1080  CA  THR A  70      12.554  12.327 -26.563  1.00  1.09           C  
ATOM   1081  C   THR A  70      11.384  12.448 -27.507  1.00  1.09           C  
ATOM   1082  O   THR A  70      10.602  11.505 -27.633  1.00  1.09           O  
ATOM   1083  CB  THR A  70      13.842  12.221 -27.403  1.00  1.09           C  
ATOM   1084  OG1 THR A  70      13.714  11.148 -28.391  1.00  1.09           O  
ATOM   1085  CG2 THR A  70      15.022  11.914 -26.495  1.00  1.09           C  
ATOM   1086  H   THR A  70      12.838  10.279 -25.969  1.00  1.09           H  
ATOM   1087  HA  THR A  70      12.593  13.210 -25.923  1.00  1.09           H  
ATOM   1088  HB  THR A  70      14.025  13.161 -27.919  1.00  1.09           H  
ATOM   1089  HG1 THR A  70      14.602  10.860 -28.648  1.00  1.09           H  
ATOM   1090 1HG2 THR A  70      15.931  11.839 -27.090  1.00  1.09           H  
ATOM   1091 2HG2 THR A  70      15.132  12.711 -25.760  1.00  1.09           H  
ATOM   1092 3HG2 THR A  70      14.848  10.970 -25.980  1.00  1.09           H  
ATOM   1093  N   ASP A  71      11.273  13.572 -28.202  1.00  1.15           N  
ATOM   1094  CA  ASP A  71      10.184  13.755 -29.150  1.00  1.15           C  
ATOM   1095  C   ASP A  71      10.181  12.668 -30.222  1.00  1.15           C  
ATOM   1096  O   ASP A  71       9.121  12.174 -30.610  1.00  1.15           O  
ATOM   1097  CB  ASP A  71      10.325  15.122 -29.809  1.00  1.15           C  
ATOM   1098  CG  ASP A  71      10.017  16.308 -28.868  1.00  1.15           C  
ATOM   1099  OD1 ASP A  71       9.407  16.123 -27.823  1.00  1.15           O  
ATOM   1100  OD2 ASP A  71      10.439  17.387 -29.190  1.00  1.15           O  
ATOM   1101  H   ASP A  71      11.943  14.313 -28.060  1.00  1.15           H  
ATOM   1102  HA  ASP A  71       9.243  13.702 -28.613  1.00  1.15           H  
ATOM   1103 1HB  ASP A  71      11.340  15.237 -30.186  1.00  1.15           H  
ATOM   1104 2HB  ASP A  71       9.661  15.181 -30.666  1.00  1.15           H  
ATOM   1105  N   ARG A  72      11.367  12.262 -30.680  1.00  1.22           N  
ATOM   1106  CA  ARG A  72      11.445  11.226 -31.702  1.00  1.22           C  
ATOM   1107  C   ARG A  72      10.972   9.887 -31.148  1.00  1.22           C  
ATOM   1108  O   ARG A  72      10.267   9.135 -31.828  1.00  1.22           O  
ATOM   1109  CB  ARG A  72      12.866  11.090 -32.221  1.00  1.22           C  
ATOM   1110  CG  ARG A  72      13.354  12.263 -33.066  1.00  1.22           C  
ATOM   1111  CD  ARG A  72      14.774  12.090 -33.490  1.00  1.22           C  
ATOM   1112  NE  ARG A  72      15.241  13.207 -34.302  1.00  1.22           N  
ATOM   1113  CZ  ARG A  72      16.514  13.380 -34.713  1.00  1.22           C  
ATOM   1114  NH1 ARG A  72      17.439  12.505 -34.382  1.00  1.22           N  
ATOM   1115  NH2 ARG A  72      16.832  14.429 -35.450  1.00  1.22           N  
ATOM   1116  H   ARG A  72      12.210  12.680 -30.316  1.00  1.22           H  
ATOM   1117  HA  ARG A  72      10.796  11.508 -32.532  1.00  1.22           H  
ATOM   1118 1HB  ARG A  72      13.546  10.980 -31.377  1.00  1.22           H  
ATOM   1119 2HB  ARG A  72      12.947  10.187 -32.824  1.00  1.22           H  
ATOM   1120 1HG  ARG A  72      12.734  12.347 -33.959  1.00  1.22           H  
ATOM   1121 2HG  ARG A  72      13.277  13.182 -32.483  1.00  1.22           H  
ATOM   1122 1HD  ARG A  72      15.409  12.023 -32.607  1.00  1.22           H  
ATOM   1123 2HD  ARG A  72      14.871  11.178 -34.077  1.00  1.22           H  
ATOM   1124  HE  ARG A  72      14.560  13.903 -34.578  1.00  1.22           H  
ATOM   1125 1HH1 ARG A  72      17.197  11.702 -33.818  1.00  1.22           H  
ATOM   1126 2HH1 ARG A  72      18.391  12.636 -34.691  1.00  1.22           H  
ATOM   1127 1HH2 ARG A  72      16.122  15.102 -35.706  1.00  1.22           H  
ATOM   1128 2HH2 ARG A  72      17.785  14.559 -35.759  1.00  1.22           H  
ATOM   1129  N   GLN A  73      11.334   9.593 -29.897  1.00  1.26           N  
ATOM   1130  CA  GLN A  73      10.890   8.343 -29.293  1.00  1.26           C  
ATOM   1131  C   GLN A  73       9.378   8.347 -29.061  1.00  1.26           C  
ATOM   1132  O   GLN A  73       8.708   7.326 -29.273  1.00  1.26           O  
ATOM   1133  CB  GLN A  73      11.651   8.107 -28.003  1.00  1.26           C  
ATOM   1134  CG  GLN A  73      13.105   7.774 -28.201  1.00  1.26           C  
ATOM   1135  CD  GLN A  73      13.859   7.711 -26.901  1.00  1.26           C  
ATOM   1136  OE1 GLN A  73      13.722   8.591 -26.036  1.00  1.26           O  
ATOM   1137  NE2 GLN A  73      14.662   6.658 -26.734  1.00  1.26           N  
ATOM   1138  H   GLN A  73      11.935  10.233 -29.365  1.00  1.26           H  
ATOM   1139  HA  GLN A  73      11.122   7.529 -29.977  1.00  1.26           H  
ATOM   1140 1HB  GLN A  73      11.635   9.017 -27.436  1.00  1.26           H  
ATOM   1141 2HB  GLN A  73      11.179   7.332 -27.414  1.00  1.26           H  
ATOM   1142 1HG  GLN A  73      13.178   6.802 -28.686  1.00  1.26           H  
ATOM   1143 2HG  GLN A  73      13.558   8.540 -28.828  1.00  1.26           H  
ATOM   1144 1HE2 GLN A  73      15.187   6.553 -25.887  1.00  1.26           H  
ATOM   1145 2HE2 GLN A  73      14.738   5.962 -27.455  1.00  1.26           H  
ATOM   1146  N   ARG A  74       8.833   9.501 -28.643  1.00  1.30           N  
ATOM   1147  CA  ARG A  74       7.395   9.631 -28.428  1.00  1.30           C  
ATOM   1148  C   ARG A  74       6.693   9.398 -29.752  1.00  1.30           C  
ATOM   1149  O   ARG A  74       5.693   8.684 -29.819  1.00  1.30           O  
ATOM   1150  CB  ARG A  74       7.018  10.996 -27.880  1.00  1.30           C  
ATOM   1151  CG  ARG A  74       5.559  11.121 -27.420  1.00  1.30           C  
ATOM   1152  CD  ARG A  74       5.288  12.457 -26.808  1.00  1.30           C  
ATOM   1153  NE  ARG A  74       6.288  12.752 -25.786  1.00  1.30           N  
ATOM   1154  CZ  ARG A  74       7.240  13.708 -25.923  1.00  1.30           C  
ATOM   1155  NH1 ARG A  74       7.231  14.478 -26.983  1.00  1.30           N  
ATOM   1156  NH2 ARG A  74       8.181  13.873 -25.007  1.00  1.30           N  
ATOM   1157  H   ARG A  74       9.438  10.303 -28.461  1.00  1.30           H  
ATOM   1158  HA  ARG A  74       7.073   8.869 -27.717  1.00  1.30           H  
ATOM   1159 1HB  ARG A  74       7.668  11.239 -27.037  1.00  1.30           H  
ATOM   1160 2HB  ARG A  74       7.191  11.754 -28.650  1.00  1.30           H  
ATOM   1161 1HG  ARG A  74       4.897  10.997 -28.277  1.00  1.30           H  
ATOM   1162 2HG  ARG A  74       5.342  10.350 -26.682  1.00  1.30           H  
ATOM   1163 1HD  ARG A  74       5.330  13.236 -27.576  1.00  1.30           H  
ATOM   1164 2HD  ARG A  74       4.301  12.459 -26.338  1.00  1.30           H  
ATOM   1165  HE  ARG A  74       6.315  12.167 -24.965  1.00  1.30           H  
ATOM   1166 1HH1 ARG A  74       6.513  14.368 -27.684  1.00  1.30           H  
ATOM   1167 2HH1 ARG A  74       7.963  15.195 -27.106  1.00  1.30           H  
ATOM   1168 1HH2 ARG A  74       8.223  13.274 -24.199  1.00  1.30           H  
ATOM   1169 2HH2 ARG A  74       8.892  14.585 -25.134  1.00  1.30           H  
ATOM   1170  N   LEU A  75       7.244   9.975 -30.820  1.00  1.33           N  
ATOM   1171  CA  LEU A  75       6.682   9.801 -32.140  1.00  1.33           C  
ATOM   1172  C   LEU A  75       6.646   8.353 -32.537  1.00  1.33           C  
ATOM   1173  O   LEU A  75       5.623   7.875 -33.024  1.00  1.33           O  
ATOM   1174  CB  LEU A  75       7.458  10.589 -33.184  1.00  1.33           C  
ATOM   1175  CG  LEU A  75       6.974  10.383 -34.564  1.00  1.33           C  
ATOM   1176  CD1 LEU A  75       5.550  10.759 -34.611  1.00  1.33           C  
ATOM   1177  CD2 LEU A  75       7.791  11.240 -35.508  1.00  1.33           C  
ATOM   1178  H   LEU A  75       8.066  10.571 -30.713  1.00  1.33           H  
ATOM   1179  HA  LEU A  75       5.657  10.163 -32.122  1.00  1.33           H  
ATOM   1180 1HB  LEU A  75       7.422  11.642 -32.955  1.00  1.33           H  
ATOM   1181 2HB  LEU A  75       8.492  10.277 -33.153  1.00  1.33           H  
ATOM   1182  HG  LEU A  75       7.064   9.330 -34.841  1.00  1.33           H  
ATOM   1183 1HD1 LEU A  75       5.184  10.604 -35.619  1.00  1.33           H  
ATOM   1184 2HD1 LEU A  75       4.986  10.136 -33.919  1.00  1.33           H  
ATOM   1185 3HD1 LEU A  75       5.442  11.798 -34.332  1.00  1.33           H  
ATOM   1186 1HD2 LEU A  75       7.431  11.104 -36.529  1.00  1.33           H  
ATOM   1187 2HD2 LEU A  75       7.693  12.287 -35.220  1.00  1.33           H  
ATOM   1188 3HD2 LEU A  75       8.838  10.944 -35.446  1.00  1.33           H  
ATOM   1189  N   ALA A  76       7.751   7.637 -32.344  1.00  1.38           N  
ATOM   1190  CA  ALA A  76       7.763   6.234 -32.709  1.00  1.38           C  
ATOM   1191  C   ALA A  76       6.655   5.487 -31.971  1.00  1.38           C  
ATOM   1192  O   ALA A  76       5.931   4.685 -32.560  1.00  1.38           O  
ATOM   1193  CB  ALA A  76       9.111   5.629 -32.389  1.00  1.38           C  
ATOM   1194  H   ALA A  76       8.588   8.079 -31.958  1.00  1.38           H  
ATOM   1195  HA  ALA A  76       7.571   6.157 -33.781  1.00  1.38           H  
ATOM   1196 1HB  ALA A  76       9.120   4.581 -32.678  1.00  1.38           H  
ATOM   1197 2HB  ALA A  76       9.887   6.170 -32.929  1.00  1.38           H  
ATOM   1198 3HB  ALA A  76       9.294   5.714 -31.316  1.00  1.38           H  
ATOM   1199  N   CYS A  77       6.468   5.809 -30.689  1.00  1.43           N  
ATOM   1200  CA  CYS A  77       5.395   5.181 -29.938  1.00  1.43           C  
ATOM   1201  C   CYS A  77       4.023   5.488 -30.509  1.00  1.43           C  
ATOM   1202  O   CYS A  77       3.193   4.587 -30.680  1.00  1.43           O  
ATOM   1203  CB  CYS A  77       5.374   5.613 -28.502  1.00  1.43           C  
ATOM   1204  SG  CYS A  77       4.055   4.863 -27.676  1.00  1.43           S  
ATOM   1205  H   CYS A  77       7.092   6.475 -30.231  1.00  1.43           H  
ATOM   1206  HA  CYS A  77       5.549   4.103 -29.970  1.00  1.43           H  
ATOM   1207 1HB  CYS A  77       6.298   5.332 -28.017  1.00  1.43           H  
ATOM   1208 2HB  CYS A  77       5.261   6.689 -28.426  1.00  1.43           H  
ATOM   1209  HG  CYS A  77       3.117   5.332 -28.506  1.00  1.43           H  
ATOM   1210  N   LEU A  78       3.768   6.763 -30.781  1.00  1.51           N  
ATOM   1211  CA  LEU A  78       2.470   7.165 -31.281  1.00  1.51           C  
ATOM   1212  C   LEU A  78       2.200   6.496 -32.613  1.00  1.51           C  
ATOM   1213  O   LEU A  78       1.092   6.006 -32.846  1.00  1.51           O  
ATOM   1214  CB  LEU A  78       2.423   8.683 -31.435  1.00  1.51           C  
ATOM   1215  CG  LEU A  78       2.455   9.466 -30.119  1.00  1.51           C  
ATOM   1216  CD1 LEU A  78       2.591  10.936 -30.417  1.00  1.51           C  
ATOM   1217  CD2 LEU A  78       1.224   9.170 -29.343  1.00  1.51           C  
ATOM   1218  H   LEU A  78       4.495   7.464 -30.622  1.00  1.51           H  
ATOM   1219  HA  LEU A  78       1.708   6.850 -30.573  1.00  1.51           H  
ATOM   1220 1HB  LEU A  78       3.285   8.992 -32.027  1.00  1.51           H  
ATOM   1221 2HB  LEU A  78       1.518   8.957 -31.981  1.00  1.51           H  
ATOM   1222  HG  LEU A  78       3.314   9.158 -29.534  1.00  1.51           H  
ATOM   1223 1HD1 LEU A  78       2.633  11.503 -29.487  1.00  1.51           H  
ATOM   1224 2HD1 LEU A  78       3.507  11.078 -30.971  1.00  1.51           H  
ATOM   1225 3HD1 LEU A  78       1.744  11.278 -31.012  1.00  1.51           H  
ATOM   1226 1HD2 LEU A  78       1.258   9.698 -28.417  1.00  1.51           H  
ATOM   1227 2HD2 LEU A  78       0.341   9.472 -29.908  1.00  1.51           H  
ATOM   1228 3HD2 LEU A  78       1.194   8.125 -29.155  1.00  1.51           H  
ATOM   1229  N   LYS A  79       3.236   6.400 -33.454  1.00  1.58           N  
ATOM   1230  CA  LYS A  79       3.117   5.754 -34.747  1.00  1.58           C  
ATOM   1231  C   LYS A  79       2.653   4.324 -34.547  1.00  1.58           C  
ATOM   1232  O   LYS A  79       1.679   3.894 -35.162  1.00  1.58           O  
ATOM   1233  CB  LYS A  79       4.455   5.795 -35.491  1.00  1.58           C  
ATOM   1234  CG  LYS A  79       4.483   5.143 -36.876  1.00  1.58           C  
ATOM   1235  CD  LYS A  79       5.886   5.270 -37.489  1.00  1.58           C  
ATOM   1236  CE  LYS A  79       5.971   4.632 -38.869  1.00  1.58           C  
ATOM   1237  NZ  LYS A  79       5.868   3.147 -38.802  1.00  1.58           N  
ATOM   1238  H   LYS A  79       4.130   6.817 -33.197  1.00  1.58           H  
ATOM   1239  HA  LYS A  79       2.360   6.284 -35.333  1.00  1.58           H  
ATOM   1240 1HB  LYS A  79       4.775   6.834 -35.594  1.00  1.58           H  
ATOM   1241 2HB  LYS A  79       5.206   5.290 -34.892  1.00  1.58           H  
ATOM   1242 1HG  LYS A  79       4.220   4.082 -36.791  1.00  1.58           H  
ATOM   1243 2HG  LYS A  79       3.760   5.632 -37.528  1.00  1.58           H  
ATOM   1244 1HD  LYS A  79       6.156   6.324 -37.562  1.00  1.58           H  
ATOM   1245 2HD  LYS A  79       6.602   4.776 -36.830  1.00  1.58           H  
ATOM   1246 1HE  LYS A  79       5.160   5.011 -39.490  1.00  1.58           H  
ATOM   1247 2HE  LYS A  79       6.922   4.900 -39.327  1.00  1.58           H  
ATOM   1248 1HZ  LYS A  79       5.912   2.750 -39.725  1.00  1.58           H  
ATOM   1249 2HZ  LYS A  79       6.605   2.764 -38.236  1.00  1.58           H  
ATOM   1250 3HZ  LYS A  79       4.959   2.882 -38.389  1.00  1.58           H  
ATOM   1251  N   ASP A  80       3.326   3.582 -33.654  1.00  1.66           N  
ATOM   1252  CA  ASP A  80       2.927   2.201 -33.422  1.00  1.66           C  
ATOM   1253  C   ASP A  80       1.481   2.110 -32.917  1.00  1.66           C  
ATOM   1254  O   ASP A  80       0.710   1.247 -33.350  1.00  1.66           O  
ATOM   1255  CB  ASP A  80       3.863   1.519 -32.408  1.00  1.66           C  
ATOM   1256  CG  ASP A  80       5.288   1.190 -32.936  1.00  1.66           C  
ATOM   1257  OD1 ASP A  80       5.512   1.250 -34.122  1.00  1.66           O  
ATOM   1258  OD2 ASP A  80       6.125   0.847 -32.126  1.00  1.66           O  
ATOM   1259  H   ASP A  80       4.125   3.981 -33.156  1.00  1.66           H  
ATOM   1260  HA  ASP A  80       2.993   1.665 -34.370  1.00  1.66           H  
ATOM   1261 1HB  ASP A  80       3.963   2.169 -31.532  1.00  1.66           H  
ATOM   1262 2HB  ASP A  80       3.413   0.594 -32.072  1.00  1.66           H  
ATOM   1263  N   MET A  81       1.070   3.024 -32.031  1.00  1.73           N  
ATOM   1264  CA  MET A  81      -0.303   2.929 -31.543  1.00  1.73           C  
ATOM   1265  C   MET A  81      -1.300   3.176 -32.670  1.00  1.73           C  
ATOM   1266  O   MET A  81      -2.313   2.470 -32.770  1.00  1.73           O  
ATOM   1267  CB  MET A  81      -0.555   3.864 -30.350  1.00  1.73           C  
ATOM   1268  CG  MET A  81       0.142   3.423 -29.038  1.00  1.73           C  
ATOM   1269  SD  MET A  81      -0.358   4.331 -27.571  1.00  1.73           S  
ATOM   1270  CE  MET A  81       0.313   5.895 -27.944  1.00  1.73           C  
ATOM   1271  H   MET A  81       1.713   3.738 -31.683  1.00  1.73           H  
ATOM   1272  HA  MET A  81      -0.473   1.916 -31.197  1.00  1.73           H  
ATOM   1273 1HB  MET A  81      -0.185   4.861 -30.602  1.00  1.73           H  
ATOM   1274 2HB  MET A  81      -1.629   3.948 -30.173  1.00  1.73           H  
ATOM   1275 1HG  MET A  81      -0.103   2.401 -28.860  1.00  1.73           H  
ATOM   1276 2HG  MET A  81       1.228   3.503 -29.150  1.00  1.73           H  
ATOM   1277 1HE  MET A  81       0.117   6.586 -27.129  1.00  1.73           H  
ATOM   1278 2HE  MET A  81       1.369   5.808 -28.097  1.00  1.73           H  
ATOM   1279 3HE  MET A  81      -0.154   6.265 -28.856  1.00  1.73           H  
ATOM   1280  N   LEU A  82      -0.966   4.105 -33.573  1.00  1.79           N  
ATOM   1281  CA  LEU A  82      -1.820   4.410 -34.713  1.00  1.79           C  
ATOM   1282  C   LEU A  82      -1.858   3.233 -35.687  1.00  1.79           C  
ATOM   1283  O   LEU A  82      -2.922   2.890 -36.204  1.00  1.79           O  
ATOM   1284  CB  LEU A  82      -1.382   5.699 -35.414  1.00  1.79           C  
ATOM   1285  CG  LEU A  82      -2.276   6.134 -36.588  1.00  1.79           C  
ATOM   1286  CD1 LEU A  82      -3.726   6.297 -36.086  1.00  1.79           C  
ATOM   1287  CD2 LEU A  82      -1.757   7.461 -37.145  1.00  1.79           C  
ATOM   1288  H   LEU A  82      -0.114   4.650 -33.437  1.00  1.79           H  
ATOM   1289  HA  LEU A  82      -2.829   4.575 -34.343  1.00  1.79           H  
ATOM   1290 1HB  LEU A  82      -1.355   6.510 -34.681  1.00  1.79           H  
ATOM   1291 2HB  LEU A  82      -0.365   5.564 -35.792  1.00  1.79           H  
ATOM   1292  HG  LEU A  82      -2.248   5.373 -37.367  1.00  1.79           H  
ATOM   1293 1HD1 LEU A  82      -4.361   6.605 -36.911  1.00  1.79           H  
ATOM   1294 2HD1 LEU A  82      -4.087   5.349 -35.681  1.00  1.79           H  
ATOM   1295 3HD1 LEU A  82      -3.753   7.057 -35.303  1.00  1.79           H  
ATOM   1296 1HD2 LEU A  82      -2.365   7.776 -37.978  1.00  1.79           H  
ATOM   1297 2HD2 LEU A  82      -1.788   8.223 -36.359  1.00  1.79           H  
ATOM   1298 3HD2 LEU A  82      -0.726   7.344 -37.471  1.00  1.79           H  
ATOM   1299  N   GLU A  83      -0.718   2.576 -35.929  1.00  1.82           N  
ATOM   1300  CA  GLU A  83      -0.698   1.424 -36.839  1.00  1.82           C  
ATOM   1301  C   GLU A  83      -1.571   0.284 -36.307  1.00  1.82           C  
ATOM   1302  O   GLU A  83      -2.124  -0.497 -37.083  1.00  1.82           O  
ATOM   1303  CB  GLU A  83       0.722   0.927 -37.121  1.00  1.82           C  
ATOM   1304  CG  GLU A  83       1.550   1.874 -37.992  1.00  1.82           C  
ATOM   1305  CD  GLU A  83       2.909   1.337 -38.351  1.00  1.82           C  
ATOM   1306  OE1 GLU A  83       3.227   0.230 -37.989  1.00  1.82           O  
ATOM   1307  OE2 GLU A  83       3.641   2.054 -39.009  1.00  1.82           O  
ATOM   1308  H   GLU A  83       0.148   2.897 -35.495  1.00  1.82           H  
ATOM   1309  HA  GLU A  83      -1.120   1.744 -37.791  1.00  1.82           H  
ATOM   1310 1HB  GLU A  83       1.250   0.797 -36.173  1.00  1.82           H  
ATOM   1311 2HB  GLU A  83       0.680  -0.044 -37.612  1.00  1.82           H  
ATOM   1312 1HG  GLU A  83       1.000   2.080 -38.911  1.00  1.82           H  
ATOM   1313 2HG  GLU A  83       1.672   2.815 -37.462  1.00  1.82           H  
ATOM   1314  N   GLN A  84      -1.750   0.231 -34.982  1.00  1.83           N  
ATOM   1315  CA  GLN A  84      -2.613  -0.764 -34.352  1.00  1.83           C  
ATOM   1316  C   GLN A  84      -4.077  -0.290 -34.312  1.00  1.83           C  
ATOM   1317  O   GLN A  84      -4.948  -0.994 -33.797  1.00  1.83           O  
ATOM   1318  CB  GLN A  84      -2.134  -1.101 -32.932  1.00  1.83           C  
ATOM   1319  CG  GLN A  84      -0.756  -1.772 -32.860  1.00  1.83           C  
ATOM   1320  CD  GLN A  84      -0.723  -3.103 -33.577  1.00  1.83           C  
ATOM   1321  OE1 GLN A  84      -1.580  -3.960 -33.356  1.00  1.83           O  
ATOM   1322  NE2 GLN A  84       0.270  -3.298 -34.444  1.00  1.83           N  
ATOM   1323  H   GLN A  84      -1.222   0.875 -34.391  1.00  1.83           H  
ATOM   1324  HA  GLN A  84      -2.575  -1.675 -34.947  1.00  1.83           H  
ATOM   1325 1HB  GLN A  84      -2.079  -0.177 -32.350  1.00  1.83           H  
ATOM   1326 2HB  GLN A  84      -2.859  -1.752 -32.445  1.00  1.83           H  
ATOM   1327 1HG  GLN A  84      -0.022  -1.120 -33.322  1.00  1.83           H  
ATOM   1328 2HG  GLN A  84      -0.497  -1.948 -31.818  1.00  1.83           H  
ATOM   1329 1HE2 GLN A  84       0.338  -4.168 -34.938  1.00  1.83           H  
ATOM   1330 2HE2 GLN A  84       0.949  -2.579 -34.601  1.00  1.83           H  
ATOM   1331  N   GLY A  85      -4.347   0.893 -34.880  1.00  1.82           N  
ATOM   1332  CA  GLY A  85      -5.680   1.471 -34.950  1.00  1.82           C  
ATOM   1333  C   GLY A  85      -6.106   2.362 -33.786  1.00  1.82           C  
ATOM   1334  O   GLY A  85      -7.292   2.697 -33.714  1.00  1.82           O  
ATOM   1335  H   GLY A  85      -3.601   1.432 -35.304  1.00  1.82           H  
ATOM   1336 1HA  GLY A  85      -5.743   2.052 -35.870  1.00  1.82           H  
ATOM   1337 2HA  GLY A  85      -6.402   0.663 -35.053  1.00  1.82           H  
ATOM   1338  N   TYR A  86      -5.179   2.774 -32.908  1.00  1.80           N  
ATOM   1339  CA  TYR A  86      -5.570   3.587 -31.752  1.00  1.80           C  
ATOM   1340  C   TYR A  86      -4.916   4.965 -31.636  1.00  1.80           C  
ATOM   1341  O   TYR A  86      -3.782   5.186 -32.055  1.00  1.80           O  
ATOM   1342  CB  TYR A  86      -5.270   2.815 -30.476  1.00  1.80           C  
ATOM   1343  CG  TYR A  86      -6.037   1.537 -30.364  1.00  1.80           C  
ATOM   1344  CD1 TYR A  86      -5.460   0.353 -30.794  1.00  1.80           C  
ATOM   1345  CD2 TYR A  86      -7.323   1.543 -29.866  1.00  1.80           C  
ATOM   1346  CE1 TYR A  86      -6.168  -0.824 -30.718  1.00  1.80           C  
ATOM   1347  CE2 TYR A  86      -8.030   0.375 -29.796  1.00  1.80           C  
ATOM   1348  CZ  TYR A  86      -7.461  -0.810 -30.218  1.00  1.80           C  
ATOM   1349  OH  TYR A  86      -8.185  -1.982 -30.161  1.00  1.80           O  
ATOM   1350  H   TYR A  86      -4.198   2.513 -33.019  1.00  1.80           H  
ATOM   1351  HA  TYR A  86      -6.643   3.758 -31.806  1.00  1.80           H  
ATOM   1352 1HB  TYR A  86      -4.204   2.583 -30.435  1.00  1.80           H  
ATOM   1353 2HB  TYR A  86      -5.505   3.433 -29.632  1.00  1.80           H  
ATOM   1354  HD1 TYR A  86      -4.445   0.354 -31.197  1.00  1.80           H  
ATOM   1355  HD2 TYR A  86      -7.777   2.477 -29.542  1.00  1.80           H  
ATOM   1356  HE1 TYR A  86      -5.713  -1.755 -31.061  1.00  1.80           H  
ATOM   1357  HE2 TYR A  86      -9.048   0.383 -29.418  1.00  1.80           H  
ATOM   1358  HH  TYR A  86      -7.726  -2.661 -30.668  1.00  1.80           H  
ATOM   1359  N   VAL A  87      -5.640   5.883 -30.999  1.00  1.78           N  
ATOM   1360  CA  VAL A  87      -5.151   7.227 -30.709  1.00  1.78           C  
ATOM   1361  C   VAL A  87      -5.128   7.530 -29.213  1.00  1.78           C  
ATOM   1362  O   VAL A  87      -6.126   7.331 -28.512  1.00  1.78           O  
ATOM   1363  CB  VAL A  87      -6.062   8.264 -31.399  1.00  1.78           C  
ATOM   1364  CG1 VAL A  87      -5.627   9.703 -31.064  1.00  1.78           C  
ATOM   1365  CG2 VAL A  87      -6.047   8.042 -32.915  1.00  1.78           C  
ATOM   1366  H   VAL A  87      -6.590   5.640 -30.719  1.00  1.78           H  
ATOM   1367  HA  VAL A  87      -4.138   7.322 -31.103  1.00  1.78           H  
ATOM   1368  HB  VAL A  87      -7.060   8.137 -31.021  1.00  1.78           H  
ATOM   1369 1HG1 VAL A  87      -6.309  10.404 -31.552  1.00  1.78           H  
ATOM   1370 2HG1 VAL A  87      -5.662   9.862 -29.989  1.00  1.78           H  
ATOM   1371 3HG1 VAL A  87      -4.615   9.875 -31.421  1.00  1.78           H  
ATOM   1372 1HG2 VAL A  87      -6.711   8.765 -33.389  1.00  1.78           H  
ATOM   1373 2HG2 VAL A  87      -5.033   8.174 -33.295  1.00  1.78           H  
ATOM   1374 3HG2 VAL A  87      -6.388   7.038 -33.141  1.00  1.78           H  
ATOM   1375  N   MET A  88      -3.981   8.013 -28.718  1.00  1.76           N  
ATOM   1376  CA  MET A  88      -3.885   8.408 -27.313  1.00  1.76           C  
ATOM   1377  C   MET A  88      -4.145   9.898 -27.216  1.00  1.76           C  
ATOM   1378  O   MET A  88      -3.335  10.727 -27.640  1.00  1.76           O  
ATOM   1379  CB  MET A  88      -2.535   8.009 -26.697  1.00  1.76           C  
ATOM   1380  CG  MET A  88      -2.383   8.388 -25.198  1.00  1.76           C  
ATOM   1381  SD  MET A  88      -0.767   7.939 -24.437  1.00  1.76           S  
ATOM   1382  CE  MET A  88      -0.837   6.169 -24.059  1.00  1.76           C  
ATOM   1383  H   MET A  88      -3.186   8.129 -29.331  1.00  1.76           H  
ATOM   1384  HA  MET A  88      -4.686   7.946 -26.764  1.00  1.76           H  
ATOM   1385 1HB  MET A  88      -2.399   6.933 -26.787  1.00  1.76           H  
ATOM   1386 2HB  MET A  88      -1.725   8.489 -27.249  1.00  1.76           H  
ATOM   1387 1HG  MET A  88      -2.511   9.458 -25.097  1.00  1.76           H  
ATOM   1388 2HG  MET A  88      -3.174   7.906 -24.621  1.00  1.76           H  
ATOM   1389 1HE  MET A  88       0.100   5.860 -23.597  1.00  1.76           H  
ATOM   1390 2HE  MET A  88      -1.651   5.978 -23.373  1.00  1.76           H  
ATOM   1391 3HE  MET A  88      -0.998   5.605 -24.966  1.00  1.76           H  
ATOM   1392  N   THR A  89      -5.273  10.245 -26.613  1.00  1.74           N  
ATOM   1393  CA  THR A  89      -5.715  11.627 -26.634  1.00  1.74           C  
ATOM   1394  C   THR A  89      -5.001  12.528 -25.616  1.00  1.74           C  
ATOM   1395  O   THR A  89      -5.136  13.750 -25.643  1.00  1.74           O  
ATOM   1396  CB  THR A  89      -7.244  11.667 -26.510  1.00  1.74           C  
ATOM   1397  OG1 THR A  89      -7.656  11.082 -25.291  1.00  1.74           O  
ATOM   1398  CG2 THR A  89      -7.848  10.847 -27.665  1.00  1.74           C  
ATOM   1399  H   THR A  89      -5.885   9.532 -26.202  1.00  1.74           H  
ATOM   1400  HA  THR A  89      -5.482  12.012 -27.623  1.00  1.74           H  
ATOM   1401  HB  THR A  89      -7.594  12.692 -26.552  1.00  1.74           H  
ATOM   1402  HG1 THR A  89      -7.352  10.145 -25.265  1.00  1.74           H  
ATOM   1403 1HG2 THR A  89      -8.936  10.859 -27.597  1.00  1.74           H  
ATOM   1404 2HG2 THR A  89      -7.545  11.261 -28.616  1.00  1.74           H  
ATOM   1405 3HG2 THR A  89      -7.488   9.818 -27.597  1.00  1.74           H  
ATOM   1406  N   ASP A  90      -4.226  11.914 -24.728  1.00  1.71           N  
ATOM   1407  CA  ASP A  90      -3.413  12.628 -23.751  1.00  1.71           C  
ATOM   1408  C   ASP A  90      -1.935  12.584 -24.137  1.00  1.71           C  
ATOM   1409  O   ASP A  90      -1.071  12.869 -23.306  1.00  1.71           O  
ATOM   1410  CB  ASP A  90      -3.575  12.073 -22.327  1.00  1.71           C  
ATOM   1411  CG  ASP A  90      -4.946  12.330 -21.694  1.00  1.71           C  
ATOM   1412  OD1 ASP A  90      -5.456  13.411 -21.842  1.00  1.71           O  
ATOM   1413  OD2 ASP A  90      -5.449  11.450 -21.040  1.00  1.71           O  
ATOM   1414  H   ASP A  90      -4.187  10.908 -24.758  1.00  1.71           H  
ATOM   1415  HA  ASP A  90      -3.726  13.671 -23.739  1.00  1.71           H  
ATOM   1416 1HB  ASP A  90      -3.399  10.994 -22.339  1.00  1.71           H  
ATOM   1417 2HB  ASP A  90      -2.819  12.523 -21.684  1.00  1.71           H  
ATOM   1418  N   CYS A  91      -1.627  12.282 -25.410  1.00  1.66           N  
ATOM   1419  CA  CYS A  91      -0.230  12.146 -25.849  1.00  1.66           C  
ATOM   1420  C   CYS A  91       0.696  13.322 -25.537  1.00  1.66           C  
ATOM   1421  O   CYS A  91       1.900  13.124 -25.392  1.00  1.66           O  
ATOM   1422  CB  CYS A  91      -0.172  11.933 -27.356  1.00  1.66           C  
ATOM   1423  SG  CYS A  91      -0.812  13.314 -28.347  1.00  1.66           S  
ATOM   1424  H   CYS A  91      -2.362  12.062 -26.087  1.00  1.66           H  
ATOM   1425  HA  CYS A  91       0.173  11.258 -25.363  1.00  1.66           H  
ATOM   1426 1HB  CYS A  91       0.862  11.783 -27.643  1.00  1.66           H  
ATOM   1427 2HB  CYS A  91      -0.733  11.037 -27.617  1.00  1.66           H  
ATOM   1428  HG  CYS A  91       0.251  14.149 -28.169  1.00  1.66           H  
ATOM   1429  N   ARG A  92       0.147  14.529 -25.400  1.00  1.57           N  
ATOM   1430  CA  ARG A  92       0.950  15.712 -25.089  1.00  1.57           C  
ATOM   1431  C   ARG A  92       1.652  15.627 -23.718  1.00  1.57           C  
ATOM   1432  O   ARG A  92       2.604  16.364 -23.449  1.00  1.57           O  
ATOM   1433  CB  ARG A  92       0.099  16.981 -25.136  1.00  1.57           C  
ATOM   1434  CG  ARG A  92      -1.000  17.078 -24.060  1.00  1.57           C  
ATOM   1435  CD  ARG A  92      -1.768  18.395 -24.096  1.00  1.57           C  
ATOM   1436  NE  ARG A  92      -2.601  18.595 -25.295  1.00  1.57           N  
ATOM   1437  CZ  ARG A  92      -3.330  19.728 -25.523  1.00  1.57           C  
ATOM   1438  NH1 ARG A  92      -3.308  20.693 -24.625  1.00  1.57           N  
ATOM   1439  NH2 ARG A  92      -4.058  19.862 -26.631  1.00  1.57           N  
ATOM   1440  H   ARG A  92      -0.849  14.621 -25.527  1.00  1.57           H  
ATOM   1441  HA  ARG A  92       1.720  15.800 -25.855  1.00  1.57           H  
ATOM   1442 1HB  ARG A  92       0.745  17.850 -25.029  1.00  1.57           H  
ATOM   1443 2HB  ARG A  92      -0.381  17.050 -26.113  1.00  1.57           H  
ATOM   1444 1HG  ARG A  92      -1.708  16.255 -24.196  1.00  1.57           H  
ATOM   1445 2HG  ARG A  92      -0.543  16.996 -23.075  1.00  1.57           H  
ATOM   1446 1HD  ARG A  92      -2.423  18.436 -23.226  1.00  1.57           H  
ATOM   1447 2HD  ARG A  92      -1.056  19.216 -24.041  1.00  1.57           H  
ATOM   1448  HE  ARG A  92      -2.628  17.858 -25.989  1.00  1.57           H  
ATOM   1449 1HH1 ARG A  92      -2.754  20.584 -23.789  1.00  1.57           H  
ATOM   1450 2HH1 ARG A  92      -3.856  21.533 -24.750  1.00  1.57           H  
ATOM   1451 1HH2 ARG A  92      -4.072  19.121 -27.314  1.00  1.57           H  
ATOM   1452 2HH2 ARG A  92      -4.595  20.728 -26.810  1.00  1.57           H  
ATOM   1453  N   ASP A  93       1.149  14.765 -22.827  1.00  1.46           N  
ATOM   1454  CA  ASP A  93       1.705  14.608 -21.485  1.00  1.46           C  
ATOM   1455  C   ASP A  93       2.820  13.564 -21.480  1.00  1.46           C  
ATOM   1456  O   ASP A  93       2.584  12.363 -21.621  1.00  1.46           O  
ATOM   1457  CB  ASP A  93       0.593  14.277 -20.480  1.00  1.46           C  
ATOM   1458  CG  ASP A  93       1.017  14.198 -18.970  1.00  1.46           C  
ATOM   1459  OD1 ASP A  93       2.184  13.986 -18.627  1.00  1.46           O  
ATOM   1460  OD2 ASP A  93       0.130  14.399 -18.156  1.00  1.46           O  
ATOM   1461  H   ASP A  93       0.369  14.168 -23.099  1.00  1.46           H  
ATOM   1462  HA  ASP A  93       2.139  15.561 -21.185  1.00  1.46           H  
ATOM   1463 1HB  ASP A  93      -0.196  15.025 -20.573  1.00  1.46           H  
ATOM   1464 2HB  ASP A  93       0.149  13.324 -20.759  1.00  1.46           H  
ATOM   1465  N   LYS A  94       4.053  14.028 -21.293  1.00  1.33           N  
ATOM   1466  CA  LYS A  94       5.241  13.175 -21.350  1.00  1.33           C  
ATOM   1467  C   LYS A  94       5.212  12.024 -20.342  1.00  1.33           C  
ATOM   1468  O   LYS A  94       5.898  11.016 -20.523  1.00  1.33           O  
ATOM   1469  CB  LYS A  94       6.511  13.996 -21.093  1.00  1.33           C  
ATOM   1470  CG  LYS A  94       6.661  14.511 -19.656  1.00  1.33           C  
ATOM   1471  CD  LYS A  94       7.924  15.345 -19.489  1.00  1.33           C  
ATOM   1472  CE  LYS A  94       8.088  15.818 -18.051  1.00  1.33           C  
ATOM   1473  NZ  LYS A  94       9.292  16.682 -17.885  1.00  1.33           N  
ATOM   1474  H   LYS A  94       4.167  15.022 -21.153  1.00  1.33           H  
ATOM   1475  HA  LYS A  94       5.297  12.741 -22.348  1.00  1.33           H  
ATOM   1476 1HB  LYS A  94       7.390  13.389 -21.320  1.00  1.33           H  
ATOM   1477 2HB  LYS A  94       6.527  14.858 -21.761  1.00  1.33           H  
ATOM   1478 1HG  LYS A  94       5.789  15.110 -19.388  1.00  1.33           H  
ATOM   1479 2HG  LYS A  94       6.722  13.663 -18.972  1.00  1.33           H  
ATOM   1480 1HD  LYS A  94       8.791  14.742 -19.764  1.00  1.33           H  
ATOM   1481 2HD  LYS A  94       7.881  16.213 -20.146  1.00  1.33           H  
ATOM   1482 1HE  LYS A  94       7.205  16.383 -17.757  1.00  1.33           H  
ATOM   1483 2HE  LYS A  94       8.183  14.948 -17.400  1.00  1.33           H  
ATOM   1484 1HZ  LYS A  94       9.368  16.974 -16.921  1.00  1.33           H  
ATOM   1485 2HZ  LYS A  94      10.118  16.162 -18.145  1.00  1.33           H  
ATOM   1486 3HZ  LYS A  94       9.207  17.496 -18.477  1.00  1.33           H  
ATOM   1487  N   ARG A  95       4.387  12.128 -19.292  1.00  1.21           N  
ATOM   1488  CA  ARG A  95       4.370  11.085 -18.279  1.00  1.21           C  
ATOM   1489  C   ARG A  95       3.653   9.838 -18.756  1.00  1.21           C  
ATOM   1490  O   ARG A  95       3.676   8.801 -18.091  1.00  1.21           O  
ATOM   1491  CB  ARG A  95       3.715  11.556 -17.009  1.00  1.21           C  
ATOM   1492  CG  ARG A  95       4.437  12.661 -16.285  1.00  1.21           C  
ATOM   1493  CD  ARG A  95       3.646  13.089 -15.126  1.00  1.21           C  
ATOM   1494  NE  ARG A  95       2.387  13.646 -15.556  1.00  1.21           N  
ATOM   1495  CZ  ARG A  95       1.344  13.915 -14.743  1.00  1.21           C  
ATOM   1496  NH1 ARG A  95       1.429  13.684 -13.437  1.00  1.21           N  
ATOM   1497  NH2 ARG A  95       0.235  14.397 -15.267  1.00  1.21           N  
ATOM   1498  H   ARG A  95       3.756  12.936 -19.178  1.00  1.21           H  
ATOM   1499  HA  ARG A  95       5.390  10.827 -18.056  1.00  1.21           H  
ATOM   1500 1HB  ARG A  95       2.711  11.915 -17.238  1.00  1.21           H  
ATOM   1501 2HB  ARG A  95       3.616  10.719 -16.321  1.00  1.21           H  
ATOM   1502 1HG  ARG A  95       5.408  12.315 -15.946  1.00  1.21           H  
ATOM   1503 2HG  ARG A  95       4.559  13.512 -16.960  1.00  1.21           H  
ATOM   1504 1HD  ARG A  95       3.442  12.237 -14.479  1.00  1.21           H  
ATOM   1505 2HD  ARG A  95       4.187  13.852 -14.571  1.00  1.21           H  
ATOM   1506  HE  ARG A  95       2.271  13.830 -16.577  1.00  1.21           H  
ATOM   1507 1HH1 ARG A  95       2.276  13.297 -13.035  1.00  1.21           H  
ATOM   1508 2HH1 ARG A  95       0.642  13.866 -12.825  1.00  1.21           H  
ATOM   1509 1HH2 ARG A  95       0.185  14.539 -16.298  1.00  1.21           H  
ATOM   1510 2HH2 ARG A  95      -0.558  14.597 -14.687  1.00  1.21           H  
ATOM   1511  N   ASN A  96       3.028   9.919 -19.923  1.00  1.12           N  
ATOM   1512  CA  ASN A  96       2.323   8.789 -20.477  1.00  1.12           C  
ATOM   1513  C   ASN A  96       3.252   7.829 -21.189  1.00  1.12           C  
ATOM   1514  O   ASN A  96       2.789   6.799 -21.675  1.00  1.12           O  
ATOM   1515  CB  ASN A  96       1.262   9.249 -21.434  1.00  1.12           C  
ATOM   1516  CG  ASN A  96       0.168   9.897 -20.740  1.00  1.12           C  
ATOM   1517  OD1 ASN A  96      -0.045   9.661 -19.547  1.00  1.12           O  
ATOM   1518  ND2 ASN A  96      -0.553  10.706 -21.429  1.00  1.12           N  
ATOM   1519  H   ASN A  96       3.027  10.799 -20.445  1.00  1.12           H  
ATOM   1520  HA  ASN A  96       1.852   8.243 -19.659  1.00  1.12           H  
ATOM   1521 1HB  ASN A  96       1.686   9.955 -22.143  1.00  1.12           H  
ATOM   1522 2HB  ASN A  96       0.886   8.400 -21.993  1.00  1.12           H  
ATOM   1523 1HD2 ASN A  96      -1.318  11.181 -21.000  1.00  1.12           H  
ATOM   1524 2HD2 ASN A  96      -0.343  10.881 -22.397  1.00  1.12           H  
ATOM   1525  N   PHE A  97       4.543   8.164 -21.297  1.00  1.06           N  
ATOM   1526  CA  PHE A  97       5.458   7.278 -22.003  1.00  1.06           C  
ATOM   1527  C   PHE A  97       6.765   7.108 -21.221  1.00  1.06           C  
ATOM   1528  O   PHE A  97       7.381   8.091 -20.819  1.00  1.06           O  
ATOM   1529  CB  PHE A  97       5.778   7.887 -23.363  1.00  1.06           C  
ATOM   1530  CG  PHE A  97       4.595   8.227 -24.193  1.00  1.06           C  
ATOM   1531  CD1 PHE A  97       4.004   9.475 -24.038  1.00  1.06           C  
ATOM   1532  CD2 PHE A  97       4.058   7.355 -25.097  1.00  1.06           C  
ATOM   1533  CE1 PHE A  97       2.909   9.830 -24.773  1.00  1.06           C  
ATOM   1534  CE2 PHE A  97       2.949   7.717 -25.837  1.00  1.06           C  
ATOM   1535  CZ  PHE A  97       2.379   8.952 -25.672  1.00  1.06           C  
ATOM   1536  H   PHE A  97       4.894   9.038 -20.896  1.00  1.06           H  
ATOM   1537  HA  PHE A  97       5.002   6.297 -22.119  1.00  1.06           H  
ATOM   1538 1HB  PHE A  97       6.333   8.800 -23.202  1.00  1.06           H  
ATOM   1539 2HB  PHE A  97       6.401   7.198 -23.925  1.00  1.06           H  
ATOM   1540  HD1 PHE A  97       4.423  10.179 -23.314  1.00  1.06           H  
ATOM   1541  HD2 PHE A  97       4.514   6.374 -25.219  1.00  1.06           H  
ATOM   1542  HE1 PHE A  97       2.465  10.813 -24.629  1.00  1.06           H  
ATOM   1543  HE2 PHE A  97       2.524   7.030 -26.542  1.00  1.06           H  
ATOM   1544  HZ  PHE A  97       1.506   9.230 -26.248  1.00  1.06           H  
ATOM   1545  N   ILE A  98       7.211   5.871 -21.028  1.00  1.04           N  
ATOM   1546  CA  ILE A  98       8.474   5.623 -20.319  1.00  1.04           C  
ATOM   1547  C   ILE A  98       9.453   4.805 -21.148  1.00  1.04           C  
ATOM   1548  O   ILE A  98       9.068   3.806 -21.754  1.00  1.04           O  
ATOM   1549  CB  ILE A  98       8.237   4.909 -18.969  1.00  1.04           C  
ATOM   1550  CG1 ILE A  98       7.390   5.773 -18.046  1.00  1.04           C  
ATOM   1551  CG2 ILE A  98       9.558   4.555 -18.289  1.00  1.04           C  
ATOM   1552  CD1 ILE A  98       6.996   5.050 -16.787  1.00  1.04           C  
ATOM   1553  H   ILE A  98       6.654   5.080 -21.360  1.00  1.04           H  
ATOM   1554  HA  ILE A  98       8.949   6.582 -20.109  1.00  1.04           H  
ATOM   1555  HB  ILE A  98       7.680   3.988 -19.149  1.00  1.04           H  
ATOM   1556 1HG1 ILE A  98       7.947   6.674 -17.782  1.00  1.04           H  
ATOM   1557 2HG1 ILE A  98       6.477   6.067 -18.563  1.00  1.04           H  
ATOM   1558 1HG2 ILE A  98       9.358   4.042 -17.346  1.00  1.04           H  
ATOM   1559 2HG2 ILE A  98      10.147   3.900 -18.924  1.00  1.04           H  
ATOM   1560 3HG2 ILE A  98      10.116   5.469 -18.093  1.00  1.04           H  
ATOM   1561 1HD1 ILE A  98       6.387   5.706 -16.165  1.00  1.04           H  
ATOM   1562 2HD1 ILE A  98       6.427   4.154 -17.036  1.00  1.04           H  
ATOM   1563 3HD1 ILE A  98       7.895   4.759 -16.238  1.00  1.04           H  
ATOM   1564  N   THR A  99      10.714   5.221 -21.206  1.00  1.05           N  
ATOM   1565  CA  THR A  99      11.678   4.432 -21.947  1.00  1.05           C  
ATOM   1566  C   THR A  99      12.380   3.471 -21.009  1.00  1.05           C  
ATOM   1567  O   THR A  99      12.804   3.851 -19.910  1.00  1.05           O  
ATOM   1568  CB  THR A  99      12.712   5.325 -22.628  1.00  1.05           C  
ATOM   1569  OG1 THR A  99      13.384   6.107 -21.634  1.00  1.05           O  
ATOM   1570  CG2 THR A  99      12.032   6.240 -23.590  1.00  1.05           C  
ATOM   1571  H   THR A  99      11.009   6.065 -20.732  1.00  1.05           H  
ATOM   1572  HA  THR A  99      11.158   3.858 -22.702  1.00  1.05           H  
ATOM   1573  HB  THR A  99      13.436   4.707 -23.157  1.00  1.05           H  
ATOM   1574  HG1 THR A  99      12.732   6.716 -21.226  1.00  1.05           H  
ATOM   1575 1HG2 THR A  99      12.769   6.877 -24.068  1.00  1.05           H  
ATOM   1576 2HG2 THR A  99      11.511   5.653 -24.347  1.00  1.05           H  
ATOM   1577 3HG2 THR A  99      11.318   6.849 -23.043  1.00  1.05           H  
ATOM   1578  N   HIS A 100      12.565   2.242 -21.489  1.00  1.08           N  
ATOM   1579  CA  HIS A 100      13.189   1.173 -20.718  1.00  1.08           C  
ATOM   1580  C   HIS A 100      13.790   0.108 -21.636  1.00  1.08           C  
ATOM   1581  O   HIS A 100      13.143  -0.356 -22.574  1.00  1.08           O  
ATOM   1582  CB  HIS A 100      12.117   0.568 -19.788  1.00  1.08           C  
ATOM   1583  CG  HIS A 100      12.549  -0.511 -18.857  1.00  1.08           C  
ATOM   1584  ND1 HIS A 100      13.366  -0.282 -17.777  1.00  1.08           N  
ATOM   1585  CD2 HIS A 100      12.228  -1.823 -18.819  1.00  1.08           C  
ATOM   1586  CE1 HIS A 100      13.544  -1.410 -17.116  1.00  1.08           C  
ATOM   1587  NE2 HIS A 100      12.860  -2.366 -17.725  1.00  1.08           N  
ATOM   1588  H   HIS A 100      12.207   2.044 -22.424  1.00  1.08           H  
ATOM   1589  HA  HIS A 100      13.990   1.582 -20.102  1.00  1.08           H  
ATOM   1590 1HB  HIS A 100      11.691   1.369 -19.175  1.00  1.08           H  
ATOM   1591 2HB  HIS A 100      11.304   0.171 -20.395  1.00  1.08           H  
ATOM   1592  HD1 HIS A 100      13.756   0.600 -17.508  1.00  1.08           H  
ATOM   1593  HD2 HIS A 100      11.598  -2.449 -19.454  1.00  1.08           H  
ATOM   1594  HE1 HIS A 100      14.168  -1.434 -16.223  1.00  1.08           H  
ATOM   1595  N   ASN A 101      15.044  -0.257 -21.381  1.00  1.12           N  
ATOM   1596  CA  ASN A 101      15.762  -1.277 -22.156  1.00  1.12           C  
ATOM   1597  C   ASN A 101      15.747  -1.017 -23.669  1.00  1.12           C  
ATOM   1598  O   ASN A 101      15.636  -1.946 -24.469  1.00  1.12           O  
ATOM   1599  CB  ASN A 101      15.227  -2.666 -21.855  1.00  1.12           C  
ATOM   1600  CG  ASN A 101      15.485  -3.093 -20.429  1.00  1.12           C  
ATOM   1601  OD1 ASN A 101      16.498  -2.714 -19.829  1.00  1.12           O  
ATOM   1602  ND2 ASN A 101      14.600  -3.886 -19.885  1.00  1.12           N  
ATOM   1603  H   ASN A 101      15.517   0.174 -20.599  1.00  1.12           H  
ATOM   1604  HA  ASN A 101      16.808  -1.254 -21.847  1.00  1.12           H  
ATOM   1605 1HB  ASN A 101      14.153  -2.700 -22.045  1.00  1.12           H  
ATOM   1606 2HB  ASN A 101      15.697  -3.383 -22.526  1.00  1.12           H  
ATOM   1607 1HD2 ASN A 101      14.724  -4.205 -18.943  1.00  1.12           H  
ATOM   1608 2HD2 ASN A 101      13.796  -4.170 -20.406  1.00  1.12           H  
ATOM   1609  N   GLY A 102      15.880   0.249 -24.056  1.00  1.16           N  
ATOM   1610  CA  GLY A 102      15.925   0.646 -25.461  1.00  1.16           C  
ATOM   1611  C   GLY A 102      14.553   0.790 -26.140  1.00  1.16           C  
ATOM   1612  O   GLY A 102      14.488   1.153 -27.316  1.00  1.16           O  
ATOM   1613  H   GLY A 102      15.960   0.961 -23.347  1.00  1.16           H  
ATOM   1614 1HA  GLY A 102      16.459   1.592 -25.540  1.00  1.16           H  
ATOM   1615 2HA  GLY A 102      16.516  -0.085 -26.011  1.00  1.16           H  
ATOM   1616  N   LYS A 103      13.462   0.535 -25.416  1.00  1.18           N  
ATOM   1617  CA  LYS A 103      12.126   0.611 -26.005  1.00  1.18           C  
ATOM   1618  C   LYS A 103      11.254   1.668 -25.339  1.00  1.18           C  
ATOM   1619  O   LYS A 103      11.451   2.002 -24.170  1.00  1.18           O  
ATOM   1620  CB  LYS A 103      11.435  -0.746 -25.896  1.00  1.18           C  
ATOM   1621  CG  LYS A 103      12.115  -1.870 -26.678  1.00  1.18           C  
ATOM   1622  CD  LYS A 103      11.307  -3.167 -26.600  1.00  1.18           C  
ATOM   1623  CE  LYS A 103      11.991  -4.300 -27.352  1.00  1.18           C  
ATOM   1624  NZ  LYS A 103      11.182  -5.553 -27.324  1.00  1.18           N  
ATOM   1625  H   LYS A 103      13.548   0.230 -24.448  1.00  1.18           H  
ATOM   1626  HA  LYS A 103      12.221   0.875 -27.058  1.00  1.18           H  
ATOM   1627 1HB  LYS A 103      11.413  -1.046 -24.844  1.00  1.18           H  
ATOM   1628 2HB  LYS A 103      10.403  -0.661 -26.236  1.00  1.18           H  
ATOM   1629 1HG  LYS A 103      12.232  -1.572 -27.720  1.00  1.18           H  
ATOM   1630 2HG  LYS A 103      13.106  -2.050 -26.254  1.00  1.18           H  
ATOM   1631 1HD  LYS A 103      11.195  -3.462 -25.552  1.00  1.18           H  
ATOM   1632 2HD  LYS A 103      10.313  -3.010 -27.021  1.00  1.18           H  
ATOM   1633 1HE  LYS A 103      12.147  -4.003 -28.388  1.00  1.18           H  
ATOM   1634 2HE  LYS A 103      12.958  -4.496 -26.890  1.00  1.18           H  
ATOM   1635 1HZ  LYS A 103      11.660  -6.284 -27.820  1.00  1.18           H  
ATOM   1636 2HZ  LYS A 103      11.024  -5.864 -26.353  1.00  1.18           H  
ATOM   1637 3HZ  LYS A 103      10.289  -5.392 -27.753  1.00  1.18           H  
ATOM   1638  N   THR A 104      10.260   2.179 -26.065  1.00  1.21           N  
ATOM   1639  CA  THR A 104       9.334   3.129 -25.452  1.00  1.21           C  
ATOM   1640  C   THR A 104       8.055   2.397 -25.084  1.00  1.21           C  
ATOM   1641  O   THR A 104       7.464   1.700 -25.912  1.00  1.21           O  
ATOM   1642  CB  THR A 104       9.008   4.306 -26.379  1.00  1.21           C  
ATOM   1643  OG1 THR A 104      10.213   4.988 -26.730  1.00  1.21           O  
ATOM   1644  CG2 THR A 104       8.069   5.314 -25.651  1.00  1.21           C  
ATOM   1645  H   THR A 104      10.137   1.898 -27.028  1.00  1.21           H  
ATOM   1646  HA  THR A 104       9.768   3.525 -24.536  1.00  1.21           H  
ATOM   1647  HB  THR A 104       8.522   3.941 -27.286  1.00  1.21           H  
ATOM   1648  HG1 THR A 104       9.995   5.713 -27.330  1.00  1.21           H  
ATOM   1649 1HG2 THR A 104       7.855   6.155 -26.313  1.00  1.21           H  
ATOM   1650 2HG2 THR A 104       7.134   4.822 -25.379  1.00  1.21           H  
ATOM   1651 3HG2 THR A 104       8.561   5.681 -24.747  1.00  1.21           H  
ATOM   1652  N   TYR A 105       7.649   2.554 -23.838  1.00  1.23           N  
ATOM   1653  CA  TYR A 105       6.488   1.905 -23.276  1.00  1.23           C  
ATOM   1654  C   TYR A 105       5.363   2.894 -22.928  1.00  1.23           C  
ATOM   1655  O   TYR A 105       5.513   3.652 -21.964  1.00  1.23           O  
ATOM   1656  CB  TYR A 105       6.911   1.182 -21.993  1.00  1.23           C  
ATOM   1657  CG  TYR A 105       5.857   0.351 -21.351  1.00  1.23           C  
ATOM   1658  CD1 TYR A 105       5.698  -0.972 -21.681  1.00  1.23           C  
ATOM   1659  CD2 TYR A 105       5.031   0.936 -20.445  1.00  1.23           C  
ATOM   1660  CE1 TYR A 105       4.704  -1.716 -21.080  1.00  1.23           C  
ATOM   1661  CE2 TYR A 105       4.029   0.210 -19.845  1.00  1.23           C  
ATOM   1662  CZ  TYR A 105       3.872  -1.111 -20.165  1.00  1.23           C  
ATOM   1663  OH  TYR A 105       2.900  -1.819 -19.567  1.00  1.23           O  
ATOM   1664  H   TYR A 105       8.207   3.131 -23.213  1.00  1.23           H  
ATOM   1665  HA  TYR A 105       6.143   1.159 -23.978  1.00  1.23           H  
ATOM   1666 1HB  TYR A 105       7.765   0.534 -22.209  1.00  1.23           H  
ATOM   1667 2HB  TYR A 105       7.249   1.919 -21.262  1.00  1.23           H  
ATOM   1668  HD1 TYR A 105       6.354  -1.422 -22.409  1.00  1.23           H  
ATOM   1669  HD2 TYR A 105       5.176   1.978 -20.215  1.00  1.23           H  
ATOM   1670  HE1 TYR A 105       4.572  -2.760 -21.333  1.00  1.23           H  
ATOM   1671  HE2 TYR A 105       3.366   0.681 -19.121  1.00  1.23           H  
ATOM   1672  HH  TYR A 105       2.558  -1.306 -18.835  1.00  1.23           H  
ATOM   1673  N   PRO A 106       4.292   3.045 -23.734  1.00  1.27           N  
ATOM   1674  CA  PRO A 106       3.181   3.906 -23.386  1.00  1.27           C  
ATOM   1675  C   PRO A 106       2.583   3.319 -22.122  1.00  1.27           C  
ATOM   1676  O   PRO A 106       2.516   2.092 -21.978  1.00  1.27           O  
ATOM   1677  CB  PRO A 106       2.256   3.835 -24.611  1.00  1.27           C  
ATOM   1678  CG  PRO A 106       2.691   2.579 -25.351  1.00  1.27           C  
ATOM   1679  CD  PRO A 106       4.200   2.441 -25.073  1.00  1.27           C  
ATOM   1680  HA  PRO A 106       3.538   4.929 -23.219  1.00  1.27           H  
ATOM   1681 1HB  PRO A 106       1.213   3.777 -24.281  1.00  1.27           H  
ATOM   1682 2HB  PRO A 106       2.339   4.749 -25.203  1.00  1.27           H  
ATOM   1683 1HG  PRO A 106       2.157   1.726 -24.973  1.00  1.27           H  
ATOM   1684 2HG  PRO A 106       2.443   2.656 -26.421  1.00  1.27           H  
ATOM   1685 1HD  PRO A 106       4.442   1.395 -25.114  1.00  1.27           H  
ATOM   1686 2HD  PRO A 106       4.822   2.999 -25.762  1.00  1.27           H  
ATOM   1687  N   VAL A 107       2.138   4.183 -21.222  1.00  1.33           N  
ATOM   1688  CA  VAL A 107       1.602   3.734 -19.954  1.00  1.33           C  
ATOM   1689  C   VAL A 107       0.144   4.073 -19.751  1.00  1.33           C  
ATOM   1690  O   VAL A 107      -0.679   3.198 -19.518  1.00  1.33           O  
ATOM   1691  CB  VAL A 107       2.361   4.409 -18.793  1.00  1.33           C  
ATOM   1692  CG1 VAL A 107       1.771   3.942 -17.454  1.00  1.33           C  
ATOM   1693  CG2 VAL A 107       3.827   4.120 -18.879  1.00  1.33           C  
ATOM   1694  H   VAL A 107       2.223   5.171 -21.410  1.00  1.33           H  
ATOM   1695  HA  VAL A 107       1.725   2.653 -19.889  1.00  1.33           H  
ATOM   1696  HB  VAL A 107       2.218   5.488 -18.859  1.00  1.33           H  
ATOM   1697 1HG1 VAL A 107       2.290   4.440 -16.636  1.00  1.33           H  
ATOM   1698 2HG1 VAL A 107       0.711   4.182 -17.404  1.00  1.33           H  
ATOM   1699 3HG1 VAL A 107       1.900   2.866 -17.367  1.00  1.33           H  
ATOM   1700 1HG2 VAL A 107       4.328   4.625 -18.063  1.00  1.33           H  
ATOM   1701 2HG2 VAL A 107       3.980   3.064 -18.794  1.00  1.33           H  
ATOM   1702 3HG2 VAL A 107       4.228   4.483 -19.829  1.00  1.33           H  
ATOM   1703  N   ASP A 108      -0.208   5.344 -19.766  1.00  1.40           N  
ATOM   1704  CA  ASP A 108      -1.575   5.603 -19.369  1.00  1.40           C  
ATOM   1705  C   ASP A 108      -2.527   5.553 -20.542  1.00  1.40           C  
ATOM   1706  O   ASP A 108      -2.816   6.546 -21.201  1.00  1.40           O  
ATOM   1707  CB  ASP A 108      -1.705   6.888 -18.556  1.00  1.40           C  
ATOM   1708  CG  ASP A 108      -3.138   7.100 -17.932  1.00  1.40           C  
ATOM   1709  OD1 ASP A 108      -4.099   6.533 -18.415  1.00  1.40           O  
ATOM   1710  OD2 ASP A 108      -3.227   7.705 -16.861  1.00  1.40           O  
ATOM   1711  H   ASP A 108       0.438   6.086 -19.995  1.00  1.40           H  
ATOM   1712  HA  ASP A 108      -1.878   4.813 -18.684  1.00  1.40           H  
ATOM   1713 1HB  ASP A 108      -0.952   6.910 -17.766  1.00  1.40           H  
ATOM   1714 2HB  ASP A 108      -1.508   7.724 -19.212  1.00  1.40           H  
ATOM   1715  N   PHE A 109      -3.097   4.374 -20.706  1.00  1.47           N  
ATOM   1716  CA  PHE A 109      -4.054   4.069 -21.767  1.00  1.47           C  
ATOM   1717  C   PHE A 109      -5.479   4.402 -21.326  1.00  1.47           C  
ATOM   1718  O   PHE A 109      -6.452   3.901 -21.889  1.00  1.47           O  
ATOM   1719  CB  PHE A 109      -3.994   2.587 -22.154  1.00  1.47           C  
ATOM   1720  CG  PHE A 109      -2.811   2.161 -23.011  1.00  1.47           C  
ATOM   1721  CD1 PHE A 109      -1.602   1.979 -22.451  1.00  1.47           C  
ATOM   1722  CD2 PHE A 109      -2.938   1.869 -24.377  1.00  1.47           C  
ATOM   1723  CE1 PHE A 109      -0.551   1.565 -23.179  1.00  1.47           C  
ATOM   1724  CE2 PHE A 109      -1.876   1.453 -25.114  1.00  1.47           C  
ATOM   1725  CZ  PHE A 109      -0.683   1.303 -24.517  1.00  1.47           C  
ATOM   1726  H   PHE A 109      -2.754   3.635 -20.093  1.00  1.47           H  
ATOM   1727  HA  PHE A 109      -3.797   4.673 -22.627  1.00  1.47           H  
ATOM   1728 1HB  PHE A 109      -3.973   2.022 -21.263  1.00  1.47           H  
ATOM   1729 2HB  PHE A 109      -4.907   2.308 -22.673  1.00  1.47           H  
ATOM   1730  HD1 PHE A 109      -1.484   2.164 -21.401  1.00  1.47           H  
ATOM   1731  HD2 PHE A 109      -3.885   1.951 -24.870  1.00  1.47           H  
ATOM   1732  HE1 PHE A 109       0.395   1.434 -22.691  1.00  1.47           H  
ATOM   1733  HE2 PHE A 109      -1.990   1.230 -26.174  1.00  1.47           H  
ATOM   1734  HZ  PHE A 109       0.152   0.964 -25.093  1.00  1.47           H  
ATOM   1735  N   GLY A 110      -5.604   5.261 -20.319  1.00  1.53           N  
ATOM   1736  CA  GLY A 110      -6.886   5.687 -19.798  1.00  1.53           C  
ATOM   1737  C   GLY A 110      -7.801   6.387 -20.814  1.00  1.53           C  
ATOM   1738  O   GLY A 110      -9.032   6.307 -20.720  1.00  1.53           O  
ATOM   1739  H   GLY A 110      -4.776   5.656 -19.859  1.00  1.53           H  
ATOM   1740 1HA  GLY A 110      -7.368   4.819 -19.390  1.00  1.53           H  
ATOM   1741 2HA  GLY A 110      -6.706   6.359 -18.960  1.00  1.53           H  
ATOM   1742  N   GLN A 111      -7.206   7.079 -21.783  1.00  1.58           N  
ATOM   1743  CA  GLN A 111      -7.949   7.847 -22.785  1.00  1.58           C  
ATOM   1744  C   GLN A 111      -7.551   7.491 -24.216  1.00  1.58           C  
ATOM   1745  O   GLN A 111      -7.151   8.360 -25.012  1.00  1.58           O  
ATOM   1746  CB  GLN A 111      -7.788   9.346 -22.529  1.00  1.58           C  
ATOM   1747  CG  GLN A 111      -8.341   9.837 -21.198  1.00  1.58           C  
ATOM   1748  CD  GLN A 111      -9.856   9.792 -21.172  1.00  1.58           C  
ATOM   1749  OE1 GLN A 111     -10.495   9.853 -22.234  1.00  1.58           O  
ATOM   1750  NE2 GLN A 111     -10.437   9.695 -19.982  1.00  1.58           N  
ATOM   1751  H   GLN A 111      -6.195   7.083 -21.806  1.00  1.58           H  
ATOM   1752  HA  GLN A 111      -9.006   7.605 -22.680  1.00  1.58           H  
ATOM   1753 1HB  GLN A 111      -6.734   9.632 -22.586  1.00  1.58           H  
ATOM   1754 2HB  GLN A 111      -8.319   9.893 -23.285  1.00  1.58           H  
ATOM   1755 1HG  GLN A 111      -7.953   9.225 -20.389  1.00  1.58           H  
ATOM   1756 2HG  GLN A 111      -8.022  10.874 -21.060  1.00  1.58           H  
ATOM   1757 1HE2 GLN A 111     -11.437   9.667 -19.910  1.00  1.58           H  
ATOM   1758 2HE2 GLN A 111      -9.877   9.652 -19.155  1.00  1.58           H  
ATOM   1759  N   ILE A 112      -7.671   6.202 -24.510  1.00  1.67           N  
ATOM   1760  CA  ILE A 112      -7.376   5.610 -25.805  1.00  1.67           C  
ATOM   1761  C   ILE A 112      -8.640   5.341 -26.575  1.00  1.67           C  
ATOM   1762  O   ILE A 112      -9.601   4.770 -26.044  1.00  1.67           O  
ATOM   1763  CB  ILE A 112      -6.669   4.278 -25.628  1.00  1.67           C  
ATOM   1764  CG1 ILE A 112      -5.490   4.465 -24.874  1.00  1.67           C  
ATOM   1765  CG2 ILE A 112      -6.350   3.649 -26.958  1.00  1.67           C  
ATOM   1766  CD1 ILE A 112      -4.489   5.293 -25.499  1.00  1.67           C  
ATOM   1767  H   ILE A 112      -7.999   5.584 -23.774  1.00  1.67           H  
ATOM   1768  HA  ILE A 112      -6.752   6.294 -26.374  1.00  1.67           H  
ATOM   1769  HB  ILE A 112      -7.303   3.614 -25.057  1.00  1.67           H  
ATOM   1770 1HG1 ILE A 112      -5.769   4.949 -23.971  1.00  1.67           H  
ATOM   1771 2HG1 ILE A 112      -5.111   3.540 -24.653  1.00  1.67           H  
ATOM   1772 1HG2 ILE A 112      -5.846   2.698 -26.800  1.00  1.67           H  
ATOM   1773 2HG2 ILE A 112      -7.268   3.482 -27.507  1.00  1.67           H  
ATOM   1774 3HG2 ILE A 112      -5.701   4.323 -27.517  1.00  1.67           H  
ATOM   1775 1HD1 ILE A 112      -3.635   5.403 -24.844  1.00  1.67           H  
ATOM   1776 2HD1 ILE A 112      -4.167   4.851 -26.442  1.00  1.67           H  
ATOM   1777 3HD1 ILE A 112      -4.941   6.224 -25.664  1.00  1.67           H  
ATOM   1778  N   TYR A 113      -8.657   5.774 -27.819  1.00  1.81           N  
ATOM   1779  CA  TYR A 113      -9.829   5.549 -28.631  1.00  1.81           C  
ATOM   1780  C   TYR A 113      -9.467   4.922 -29.965  1.00  1.81           C  
ATOM   1781  O   TYR A 113      -8.432   5.228 -30.563  1.00  1.81           O  
ATOM   1782  CB  TYR A 113     -10.583   6.865 -28.753  1.00  1.81           C  
ATOM   1783  CG  TYR A 113     -11.069   7.348 -27.388  1.00  1.81           C  
ATOM   1784  CD1 TYR A 113     -10.274   8.172 -26.605  1.00  1.81           C  
ATOM   1785  CD2 TYR A 113     -12.275   6.904 -26.896  1.00  1.81           C  
ATOM   1786  CE1 TYR A 113     -10.701   8.564 -25.350  1.00  1.81           C  
ATOM   1787  CE2 TYR A 113     -12.706   7.284 -25.642  1.00  1.81           C  
ATOM   1788  CZ  TYR A 113     -11.926   8.114 -24.865  1.00  1.81           C  
ATOM   1789  OH  TYR A 113     -12.370   8.498 -23.611  1.00  1.81           O  
ATOM   1790  H   TYR A 113      -7.843   6.270 -28.188  1.00  1.81           H  
ATOM   1791  HA  TYR A 113     -10.480   4.844 -28.118  1.00  1.81           H  
ATOM   1792 1HB  TYR A 113      -9.912   7.611 -29.142  1.00  1.81           H  
ATOM   1793 2HB  TYR A 113     -11.421   6.785 -29.435  1.00  1.81           H  
ATOM   1794  HD1 TYR A 113      -9.316   8.510 -26.978  1.00  1.81           H  
ATOM   1795  HD2 TYR A 113     -12.879   6.254 -27.492  1.00  1.81           H  
ATOM   1796  HE1 TYR A 113     -10.076   9.216 -24.743  1.00  1.81           H  
ATOM   1797  HE2 TYR A 113     -13.664   6.924 -25.264  1.00  1.81           H  
ATOM   1798  HH  TYR A 113     -11.687   9.036 -23.161  1.00  1.81           H  
ATOM   1799  N   HIS A 114     -10.303   3.997 -30.421  1.00  2.04           N  
ATOM   1800  CA  HIS A 114     -10.072   3.352 -31.705  1.00  2.04           C  
ATOM   1801  C   HIS A 114     -10.331   4.381 -32.790  1.00  2.04           C  
ATOM   1802  O   HIS A 114     -11.253   5.183 -32.673  1.00  2.04           O  
ATOM   1803  CB  HIS A 114     -10.956   2.126 -31.859  1.00  2.04           C  
ATOM   1804  CG  HIS A 114     -10.597   1.212 -32.993  1.00  2.04           C  
ATOM   1805  ND1 HIS A 114     -10.917   1.473 -34.319  1.00  2.04           N  
ATOM   1806  CD2 HIS A 114      -9.947   0.024 -32.988  1.00  2.04           C  
ATOM   1807  CE1 HIS A 114     -10.457   0.471 -35.070  1.00  2.04           C  
ATOM   1808  NE2 HIS A 114      -9.873  -0.409 -34.283  1.00  2.04           N  
ATOM   1809  H   HIS A 114     -11.132   3.763 -29.892  1.00  2.04           H  
ATOM   1810  HA  HIS A 114      -9.035   3.033 -31.789  1.00  2.04           H  
ATOM   1811 1HB  HIS A 114     -10.956   1.546 -30.938  1.00  2.04           H  
ATOM   1812 2HB  HIS A 114     -11.962   2.467 -32.022  1.00  2.04           H  
ATOM   1813  HD2 HIS A 114      -9.559  -0.493 -32.122  1.00  2.04           H  
ATOM   1814  HE1 HIS A 114     -10.541   0.376 -36.144  1.00  2.04           H  
ATOM   1815  HE2 HIS A 114      -9.436  -1.274 -34.577  1.00  2.04           H  
ATOM   1816  N   SER A 115      -9.512   4.378 -33.827  1.00  2.38           N  
ATOM   1817  CA  SER A 115      -9.647   5.349 -34.903  1.00  2.38           C  
ATOM   1818  C   SER A 115     -10.729   5.077 -35.964  1.00  2.38           C  
ATOM   1819  O   SER A 115     -11.037   5.984 -36.738  1.00  2.38           O  
ATOM   1820  CB  SER A 115      -8.295   5.523 -35.569  1.00  2.38           C  
ATOM   1821  OG  SER A 115      -7.903   4.366 -36.277  1.00  2.38           O  
ATOM   1822  H   SER A 115      -8.763   3.695 -33.856  1.00  2.38           H  
ATOM   1823  HA  SER A 115      -9.903   6.298 -34.449  1.00  2.38           H  
ATOM   1824 1HB  SER A 115      -8.321   6.379 -36.225  1.00  2.38           H  
ATOM   1825 2HB  SER A 115      -7.556   5.733 -34.800  1.00  2.38           H  
ATOM   1826  HG  SER A 115      -7.925   3.641 -35.618  1.00  2.38           H  
ATOM   1827  N   SER A 116     -11.301   3.865 -36.026  1.00  2.80           N  
ATOM   1828  CA  SER A 116     -12.311   3.597 -37.057  1.00  2.80           C  
ATOM   1829  C   SER A 116     -13.636   3.025 -36.535  1.00  2.80           C  
ATOM   1830  O   SER A 116     -14.670   3.185 -37.192  1.00  2.80           O  
ATOM   1831  CB  SER A 116     -11.746   2.672 -38.114  1.00  2.80           C  
ATOM   1832  OG  SER A 116     -10.658   3.267 -38.762  1.00  2.80           O  
ATOM   1833  H   SER A 116     -11.050   3.134 -35.367  1.00  2.80           H  
ATOM   1834  HA  SER A 116     -12.547   4.544 -37.544  1.00  2.80           H  
ATOM   1835 1HB  SER A 116     -11.445   1.744 -37.668  1.00  2.80           H  
ATOM   1836 2HB  SER A 116     -12.522   2.447 -38.841  1.00  2.80           H  
ATOM   1837  HG  SER A 116     -10.983   4.122 -39.061  1.00  2.80           H  
ATOM   1838  N   ASP A 117     -13.628   2.338 -35.386  1.00  3.25           N  
ATOM   1839  CA  ASP A 117     -14.883   1.746 -34.907  1.00  3.25           C  
ATOM   1840  C   ASP A 117     -15.616   2.869 -34.205  1.00  3.25           C  
ATOM   1841  O   ASP A 117     -15.148   4.000 -34.229  1.00  3.25           O  
ATOM   1842  CB  ASP A 117     -14.688   0.535 -33.965  1.00  3.25           C  
ATOM   1843  CG  ASP A 117     -14.171   0.827 -32.535  1.00  3.25           C  
ATOM   1844  OD1 ASP A 117     -14.272   1.953 -32.075  1.00  3.25           O  
ATOM   1845  OD2 ASP A 117     -13.674  -0.090 -31.914  1.00  3.25           O  
ATOM   1846  H   ASP A 117     -12.756   2.198 -34.881  1.00  3.25           H  
ATOM   1847  HA  ASP A 117     -15.480   1.421 -35.760  1.00  3.25           H  
ATOM   1848 1HB  ASP A 117     -15.625  -0.008 -33.885  1.00  3.25           H  
ATOM   1849 2HB  ASP A 117     -13.971  -0.144 -34.430  1.00  3.25           H  
ATOM   1850  N   GLN A 118     -16.710   2.585 -33.509  1.00  3.62           N  
ATOM   1851  CA  GLN A 118     -17.549   3.631 -32.904  1.00  3.62           C  
ATOM   1852  C   GLN A 118     -16.799   4.741 -32.145  1.00  3.62           C  
ATOM   1853  O   GLN A 118     -17.286   5.879 -32.065  1.00  3.62           O  
ATOM   1854  CB  GLN A 118     -18.510   2.983 -31.902  1.00  3.62           C  
ATOM   1855  CG  GLN A 118     -17.797   2.414 -30.649  1.00  3.62           C  
ATOM   1856  CD  GLN A 118     -18.709   1.660 -29.716  1.00  3.62           C  
ATOM   1857  OE1 GLN A 118     -19.804   2.120 -29.373  1.00  3.62           O  
ATOM   1858  NE2 GLN A 118     -18.266   0.483 -29.290  1.00  3.62           N  
ATOM   1859  H   GLN A 118     -17.017   1.627 -33.452  1.00  3.62           H  
ATOM   1860  HA  GLN A 118     -18.119   4.103 -33.704  1.00  3.62           H  
ATOM   1861 1HB  GLN A 118     -19.240   3.718 -31.569  1.00  3.62           H  
ATOM   1862 2HB  GLN A 118     -19.052   2.172 -32.385  1.00  3.62           H  
ATOM   1863 1HG  GLN A 118     -16.987   1.751 -30.963  1.00  3.62           H  
ATOM   1864 2HG  GLN A 118     -17.391   3.241 -30.073  1.00  3.62           H  
ATOM   1865 1HE2 GLN A 118     -18.823  -0.068 -28.668  1.00  3.62           H  
ATOM   1866 2HE2 GLN A 118     -17.372   0.144 -29.598  1.00  3.62           H  
ATOM   1867  N   PHE A 119     -15.609   4.448 -31.632  1.00  3.79           N  
ATOM   1868  CA  PHE A 119     -14.877   5.406 -30.829  1.00  3.79           C  
ATOM   1869  C   PHE A 119     -14.181   6.469 -31.674  1.00  3.79           C  
ATOM   1870  O   PHE A 119     -13.649   7.447 -31.131  1.00  3.79           O  
ATOM   1871  CB  PHE A 119     -13.849   4.690 -29.966  1.00  3.79           C  
ATOM   1872  CG  PHE A 119     -14.417   3.891 -28.812  1.00  3.79           C  
ATOM   1873  CD1 PHE A 119     -14.356   2.504 -28.809  1.00  3.79           C  
ATOM   1874  CD2 PHE A 119     -15.015   4.524 -27.728  1.00  3.79           C  
ATOM   1875  CE1 PHE A 119     -14.866   1.772 -27.745  1.00  3.79           C  
ATOM   1876  CE2 PHE A 119     -15.523   3.794 -26.670  1.00  3.79           C  
ATOM   1877  CZ  PHE A 119     -15.445   2.416 -26.678  1.00  3.79           C  
ATOM   1878  H   PHE A 119     -15.204   3.516 -31.795  1.00  3.79           H  
ATOM   1879  HA  PHE A 119     -15.586   5.904 -30.169  1.00  3.79           H  
ATOM   1880 1HB  PHE A 119     -13.294   4.002 -30.607  1.00  3.79           H  
ATOM   1881 2HB  PHE A 119     -13.154   5.398 -29.581  1.00  3.79           H  
ATOM   1882  HD1 PHE A 119     -13.895   1.986 -29.660  1.00  3.79           H  
ATOM   1883  HD2 PHE A 119     -15.081   5.614 -27.715  1.00  3.79           H  
ATOM   1884  HE1 PHE A 119     -14.804   0.684 -27.758  1.00  3.79           H  
ATOM   1885  HE2 PHE A 119     -15.985   4.306 -25.828  1.00  3.79           H  
ATOM   1886  HZ  PHE A 119     -15.845   1.841 -25.843  1.00  3.79           H  
ATOM   1887  N   TYR A 120     -14.300   6.368 -33.007  1.00  3.74           N  
ATOM   1888  CA  TYR A 120     -13.722   7.373 -33.891  1.00  3.74           C  
ATOM   1889  C   TYR A 120     -14.367   8.722 -33.589  1.00  3.74           C  
ATOM   1890  O   TYR A 120     -13.772   9.771 -33.838  1.00  3.74           O  
ATOM   1891  CB  TYR A 120     -13.896   7.051 -35.394  1.00  3.74           C  
ATOM   1892  CG  TYR A 120     -15.300   7.288 -35.986  1.00  3.74           C  
ATOM   1893  CD1 TYR A 120     -15.657   8.565 -36.388  1.00  3.74           C  
ATOM   1894  CD2 TYR A 120     -16.195   6.246 -36.189  1.00  3.74           C  
ATOM   1895  CE1 TYR A 120     -16.901   8.801 -36.948  1.00  3.74           C  
ATOM   1896  CE2 TYR A 120     -17.429   6.480 -36.747  1.00  3.74           C  
ATOM   1897  CZ  TYR A 120     -17.786   7.752 -37.124  1.00  3.74           C  
ATOM   1898  OH  TYR A 120     -19.022   7.985 -37.685  1.00  3.74           O  
ATOM   1899  H   TYR A 120     -14.755   5.551 -33.404  1.00  3.74           H  
ATOM   1900  HA  TYR A 120     -12.655   7.446 -33.681  1.00  3.74           H  
ATOM   1901 1HB  TYR A 120     -13.180   7.633 -35.976  1.00  3.74           H  
ATOM   1902 2HB  TYR A 120     -13.651   6.001 -35.550  1.00  3.74           H  
ATOM   1903  HD1 TYR A 120     -14.956   9.387 -36.247  1.00  3.74           H  
ATOM   1904  HD2 TYR A 120     -15.934   5.249 -35.922  1.00  3.74           H  
ATOM   1905  HE1 TYR A 120     -17.182   9.805 -37.252  1.00  3.74           H  
ATOM   1906  HE2 TYR A 120     -18.121   5.650 -36.899  1.00  3.74           H  
ATOM   1907  HH  TYR A 120     -19.091   8.910 -37.931  1.00  3.74           H  
ATOM   1908  N   SER A 121     -15.585   8.694 -33.017  1.00  3.49           N  
ATOM   1909  CA  SER A 121     -16.326   9.890 -32.662  1.00  3.49           C  
ATOM   1910  C   SER A 121     -15.554  10.719 -31.637  1.00  3.49           C  
ATOM   1911  O   SER A 121     -15.632  11.953 -31.617  1.00  3.49           O  
ATOM   1912  CB  SER A 121     -17.664   9.501 -32.078  1.00  3.49           C  
ATOM   1913  OG  SER A 121     -18.465   8.860 -33.030  1.00  3.49           O  
ATOM   1914  H   SER A 121     -16.019   7.787 -32.818  1.00  3.49           H  
ATOM   1915  HA  SER A 121     -16.475  10.490 -33.561  1.00  3.49           H  
ATOM   1916 1HB  SER A 121     -17.508   8.837 -31.225  1.00  3.49           H  
ATOM   1917 2HB  SER A 121     -18.169  10.392 -31.712  1.00  3.49           H  
ATOM   1918  HG  SER A 121     -18.089   7.968 -33.127  1.00  3.49           H  
ATOM   1919  N   ILE A 122     -14.834  10.032 -30.756  1.00  3.16           N  
ATOM   1920  CA  ILE A 122     -14.105  10.700 -29.707  1.00  3.16           C  
ATOM   1921  C   ILE A 122     -12.851  11.270 -30.302  1.00  3.16           C  
ATOM   1922  O   ILE A 122     -12.444  12.381 -29.954  1.00  3.16           O  
ATOM   1923  CB  ILE A 122     -13.750   9.770 -28.566  1.00  3.16           C  
ATOM   1924  CG1 ILE A 122     -15.031   9.177 -27.972  1.00  3.16           C  
ATOM   1925  CG2 ILE A 122     -12.987  10.585 -27.538  1.00  3.16           C  
ATOM   1926  CD1 ILE A 122     -15.997  10.207 -27.474  1.00  3.16           C  
ATOM   1927  H   ILE A 122     -14.756   9.023 -30.838  1.00  3.16           H  
ATOM   1928  HA  ILE A 122     -14.709  11.515 -29.315  1.00  3.16           H  
ATOM   1929  HB  ILE A 122     -13.136   8.947 -28.930  1.00  3.16           H  
ATOM   1930 1HG1 ILE A 122     -15.522   8.574 -28.740  1.00  3.16           H  
ATOM   1931 2HG1 ILE A 122     -14.772   8.531 -27.145  1.00  3.16           H  
ATOM   1932 1HG2 ILE A 122     -12.729   9.974 -26.716  1.00  3.16           H  
ATOM   1933 2HG2 ILE A 122     -12.081  10.985 -27.994  1.00  3.16           H  
ATOM   1934 3HG2 ILE A 122     -13.613  11.404 -27.190  1.00  3.16           H  
ATOM   1935 1HD1 ILE A 122     -16.881   9.713 -27.069  1.00  3.16           H  
ATOM   1936 2HD1 ILE A 122     -15.524  10.802 -26.690  1.00  3.16           H  
ATOM   1937 3HD1 ILE A 122     -16.291  10.857 -28.297  1.00  3.16           H  
ATOM   1938  N   ASN A 123     -12.229  10.505 -31.198  1.00  2.80           N  
ATOM   1939  CA  ASN A 123     -11.042  10.996 -31.874  1.00  2.80           C  
ATOM   1940  C   ASN A 123     -11.374  12.222 -32.716  1.00  2.80           C  
ATOM   1941  O   ASN A 123     -10.562  13.138 -32.804  1.00  2.80           O  
ATOM   1942  CB  ASN A 123     -10.392   9.909 -32.675  1.00  2.80           C  
ATOM   1943  CG  ASN A 123      -9.681   9.007 -31.790  1.00  2.80           C  
ATOM   1944  OD1 ASN A 123      -9.286   9.416 -30.691  1.00  2.80           O  
ATOM   1945  ND2 ASN A 123      -9.513   7.810 -32.223  1.00  2.80           N  
ATOM   1946  H   ASN A 123     -12.611   9.579 -31.408  1.00  2.80           H  
ATOM   1947  HA  ASN A 123     -10.328  11.303 -31.116  1.00  2.80           H  
ATOM   1948 1HB  ASN A 123     -11.148   9.353 -33.228  1.00  2.80           H  
ATOM   1949 2HB  ASN A 123      -9.695  10.329 -33.391  1.00  2.80           H  
ATOM   1950 1HD2 ASN A 123      -9.021   7.118 -31.676  1.00  2.80           H  
ATOM   1951 2HD2 ASN A 123      -9.873   7.581 -33.118  1.00  2.80           H  
ATOM   1952  N   LYS A 124     -12.587  12.287 -33.280  1.00  2.48           N  
ATOM   1953  CA  LYS A 124     -12.998  13.486 -34.003  1.00  2.48           C  
ATOM   1954  C   LYS A 124     -12.843  14.657 -33.038  1.00  2.48           C  
ATOM   1955  O   LYS A 124     -12.193  15.658 -33.347  1.00  2.48           O  
ATOM   1956  CB  LYS A 124     -14.456  13.395 -34.458  1.00  2.48           C  
ATOM   1957  CG  LYS A 124     -14.954  14.595 -35.268  1.00  2.48           C  
ATOM   1958  CD  LYS A 124     -16.449  14.470 -35.605  1.00  2.48           C  
ATOM   1959  CE  LYS A 124     -16.946  15.674 -36.389  1.00  2.48           C  
ATOM   1960  NZ  LYS A 124     -18.408  15.587 -36.684  1.00  2.48           N  
ATOM   1961  H   LYS A 124     -13.211  11.483 -33.228  1.00  2.48           H  
ATOM   1962  HA  LYS A 124     -12.341  13.642 -34.860  1.00  2.48           H  
ATOM   1963 1HB  LYS A 124     -14.596  12.486 -35.043  1.00  2.48           H  
ATOM   1964 2HB  LYS A 124     -15.098  13.317 -33.591  1.00  2.48           H  
ATOM   1965 1HG  LYS A 124     -14.782  15.513 -34.704  1.00  2.48           H  
ATOM   1966 2HG  LYS A 124     -14.395  14.646 -36.195  1.00  2.48           H  
ATOM   1967 1HD  LYS A 124     -16.646  13.568 -36.171  1.00  2.48           H  
ATOM   1968 2HD  LYS A 124     -17.011  14.413 -34.673  1.00  2.48           H  
ATOM   1969 1HE  LYS A 124     -16.754  16.578 -35.811  1.00  2.48           H  
ATOM   1970 2HE  LYS A 124     -16.399  15.736 -37.331  1.00  2.48           H  
ATOM   1971 1HZ  LYS A 124     -18.698  16.404 -37.203  1.00  2.48           H  
ATOM   1972 2HZ  LYS A 124     -18.592  14.758 -37.231  1.00  2.48           H  
ATOM   1973 3HZ  LYS A 124     -18.924  15.540 -35.816  1.00  2.48           H  
ATOM   1974  N   GLY A 125     -13.404  14.489 -31.830  1.00  2.23           N  
ATOM   1975  CA  GLY A 125     -13.321  15.487 -30.769  1.00  2.23           C  
ATOM   1976  C   GLY A 125     -11.866  15.844 -30.470  1.00  2.23           C  
ATOM   1977  O   GLY A 125     -11.494  17.017 -30.474  1.00  2.23           O  
ATOM   1978  H   GLY A 125     -13.932  13.631 -31.652  1.00  2.23           H  
ATOM   1979 1HA  GLY A 125     -13.870  16.381 -31.064  1.00  2.23           H  
ATOM   1980 2HA  GLY A 125     -13.793  15.091 -29.870  1.00  2.23           H  
ATOM   1981  N   PHE A 126     -11.041  14.829 -30.218  1.00  2.03           N  
ATOM   1982  CA  PHE A 126      -9.628  15.053 -29.924  1.00  2.03           C  
ATOM   1983  C   PHE A 126      -8.925  15.858 -30.984  1.00  2.03           C  
ATOM   1984  O   PHE A 126      -8.232  16.820 -30.658  1.00  2.03           O  
ATOM   1985  CB  PHE A 126      -8.880  13.750 -29.705  1.00  2.03           C  
ATOM   1986  CG  PHE A 126      -7.373  13.906 -29.665  1.00  2.03           C  
ATOM   1987  CD1 PHE A 126      -6.716  14.513 -28.617  1.00  2.03           C  
ATOM   1988  CD2 PHE A 126      -6.613  13.374 -30.686  1.00  2.03           C  
ATOM   1989  CE1 PHE A 126      -5.330  14.603 -28.613  1.00  2.03           C  
ATOM   1990  CE2 PHE A 126      -5.235  13.450 -30.680  1.00  2.03           C  
ATOM   1991  CZ  PHE A 126      -4.593  14.066 -29.646  1.00  2.03           C  
ATOM   1992  H   PHE A 126     -11.419  13.883 -30.232  1.00  2.03           H  
ATOM   1993  HA  PHE A 126      -9.571  15.613 -28.993  1.00  2.03           H  
ATOM   1994 1HB  PHE A 126      -9.211  13.288 -28.780  1.00  2.03           H  
ATOM   1995 2HB  PHE A 126      -9.112  13.074 -30.511  1.00  2.03           H  
ATOM   1996  HD1 PHE A 126      -7.291  14.927 -27.790  1.00  2.03           H  
ATOM   1997  HD2 PHE A 126      -7.124  12.878 -31.504  1.00  2.03           H  
ATOM   1998  HE1 PHE A 126      -4.822  15.087 -27.779  1.00  2.03           H  
ATOM   1999  HE2 PHE A 126      -4.662  13.018 -31.495  1.00  2.03           H  
ATOM   2000  HZ  PHE A 126      -3.506  14.128 -29.634  1.00  2.03           H  
ATOM   2001  N   HIS A 127      -9.069  15.481 -32.242  1.00  1.88           N  
ATOM   2002  CA  HIS A 127      -8.355  16.187 -33.280  1.00  1.88           C  
ATOM   2003  C   HIS A 127      -8.873  17.614 -33.395  1.00  1.88           C  
ATOM   2004  O   HIS A 127      -8.084  18.537 -33.601  1.00  1.88           O  
ATOM   2005  CB  HIS A 127      -8.412  15.386 -34.575  1.00  1.88           C  
ATOM   2006  CG  HIS A 127      -7.525  14.172 -34.446  1.00  1.88           C  
ATOM   2007  ND1 HIS A 127      -6.145  14.256 -34.442  1.00  1.88           N  
ATOM   2008  CD2 HIS A 127      -7.816  12.870 -34.256  1.00  1.88           C  
ATOM   2009  CE1 HIS A 127      -5.638  13.052 -34.262  1.00  1.88           C  
ATOM   2010  NE2 HIS A 127      -6.628  12.204 -34.132  1.00  1.88           N  
ATOM   2011  H   HIS A 127      -9.667  14.689 -32.470  1.00  1.88           H  
ATOM   2012  HA  HIS A 127      -7.305  16.250 -33.004  1.00  1.88           H  
ATOM   2013 1HB  HIS A 127      -9.443  15.063 -34.766  1.00  1.88           H  
ATOM   2014 2HB  HIS A 127      -8.082  15.994 -35.417  1.00  1.88           H  
ATOM   2015  HD1 HIS A 127      -5.602  15.090 -34.526  1.00  1.88           H  
ATOM   2016  HD2 HIS A 127      -8.740  12.324 -34.176  1.00  1.88           H  
ATOM   2017  HE1 HIS A 127      -4.569  12.892 -34.226  1.00  1.88           H  
ATOM   2018  N   GLU A 128     -10.174  17.838 -33.202  1.00  1.77           N  
ATOM   2019  CA  GLU A 128     -10.663  19.211 -33.217  1.00  1.77           C  
ATOM   2020  C   GLU A 128     -10.052  19.995 -32.044  1.00  1.77           C  
ATOM   2021  O   GLU A 128      -9.732  21.179 -32.181  1.00  1.77           O  
ATOM   2022  CB  GLU A 128     -12.192  19.248 -33.214  1.00  1.77           C  
ATOM   2023  CG  GLU A 128     -12.818  18.827 -34.549  1.00  1.77           C  
ATOM   2024  CD  GLU A 128     -12.547  19.829 -35.666  1.00  1.77           C  
ATOM   2025  OE1 GLU A 128     -12.853  20.981 -35.492  1.00  1.77           O  
ATOM   2026  OE2 GLU A 128     -12.019  19.435 -36.692  1.00  1.77           O  
ATOM   2027  H   GLU A 128     -10.826  17.063 -33.051  1.00  1.77           H  
ATOM   2028  HA  GLU A 128     -10.329  19.679 -34.142  1.00  1.77           H  
ATOM   2029 1HB  GLU A 128     -12.565  18.568 -32.446  1.00  1.77           H  
ATOM   2030 2HB  GLU A 128     -12.536  20.250 -32.966  1.00  1.77           H  
ATOM   2031 1HG  GLU A 128     -12.405  17.857 -34.838  1.00  1.77           H  
ATOM   2032 2HG  GLU A 128     -13.891  18.706 -34.417  1.00  1.77           H  
ATOM   2033  N   ARG A 129      -9.864  19.336 -30.892  1.00  1.68           N  
ATOM   2034  CA  ARG A 129      -9.234  19.964 -29.732  1.00  1.68           C  
ATOM   2035  C   ARG A 129      -7.746  20.249 -29.999  1.00  1.68           C  
ATOM   2036  O   ARG A 129      -7.210  21.278 -29.558  1.00  1.68           O  
ATOM   2037  CB  ARG A 129      -9.414  19.101 -28.489  1.00  1.68           C  
ATOM   2038  CG  ARG A 129     -10.849  19.063 -27.949  1.00  1.68           C  
ATOM   2039  CD  ARG A 129     -10.991  18.106 -26.827  1.00  1.68           C  
ATOM   2040  NE  ARG A 129     -12.354  18.069 -26.311  1.00  1.68           N  
ATOM   2041  CZ  ARG A 129     -12.812  17.174 -25.413  1.00  1.68           C  
ATOM   2042  NH1 ARG A 129     -12.010  16.246 -24.939  1.00  1.68           N  
ATOM   2043  NH2 ARG A 129     -14.070  17.228 -25.009  1.00  1.68           N  
ATOM   2044  H   ARG A 129     -10.186  18.370 -30.817  1.00  1.68           H  
ATOM   2045  HA  ARG A 129      -9.739  20.910 -29.545  1.00  1.68           H  
ATOM   2046 1HB  ARG A 129      -9.123  18.083 -28.706  1.00  1.68           H  
ATOM   2047 2HB  ARG A 129      -8.766  19.465 -27.694  1.00  1.68           H  
ATOM   2048 1HG  ARG A 129     -11.123  20.054 -27.590  1.00  1.68           H  
ATOM   2049 2HG  ARG A 129     -11.530  18.773 -28.743  1.00  1.68           H  
ATOM   2050 1HD  ARG A 129     -10.734  17.106 -27.178  1.00  1.68           H  
ATOM   2051 2HD  ARG A 129     -10.325  18.390 -26.015  1.00  1.68           H  
ATOM   2052  HE  ARG A 129     -13.003  18.767 -26.650  1.00  1.68           H  
ATOM   2053 1HH1 ARG A 129     -11.050  16.204 -25.246  1.00  1.68           H  
ATOM   2054 2HH1 ARG A 129     -12.354  15.576 -24.266  1.00  1.68           H  
ATOM   2055 1HH2 ARG A 129     -14.687  17.941 -25.372  1.00  1.68           H  
ATOM   2056 2HH2 ARG A 129     -14.413  16.557 -24.337  1.00  1.68           H  
ATOM   2057  N   VAL A 130      -7.070  19.369 -30.761  1.00  1.61           N  
ATOM   2058  CA  VAL A 130      -5.666  19.613 -31.102  1.00  1.61           C  
ATOM   2059  C   VAL A 130      -5.606  20.854 -31.976  1.00  1.61           C  
ATOM   2060  O   VAL A 130      -4.797  21.750 -31.737  1.00  1.61           O  
ATOM   2061  CB  VAL A 130      -5.010  18.454 -31.894  1.00  1.61           C  
ATOM   2062  CG1 VAL A 130      -3.613  18.887 -32.345  1.00  1.61           C  
ATOM   2063  CG2 VAL A 130      -4.903  17.209 -31.063  1.00  1.61           C  
ATOM   2064  H   VAL A 130      -7.535  18.515 -31.067  1.00  1.61           H  
ATOM   2065  HA  VAL A 130      -5.100  19.788 -30.187  1.00  1.61           H  
ATOM   2066  HB  VAL A 130      -5.607  18.252 -32.781  1.00  1.61           H  
ATOM   2067 1HG1 VAL A 130      -3.154  18.085 -32.926  1.00  1.61           H  
ATOM   2068 2HG1 VAL A 130      -3.693  19.786 -32.955  1.00  1.61           H  
ATOM   2069 3HG1 VAL A 130      -3.000  19.099 -31.471  1.00  1.61           H  
ATOM   2070 1HG2 VAL A 130      -4.442  16.420 -31.656  1.00  1.61           H  
ATOM   2071 2HG2 VAL A 130      -4.295  17.408 -30.185  1.00  1.61           H  
ATOM   2072 3HG2 VAL A 130      -5.878  16.892 -30.752  1.00  1.61           H  
ATOM   2073  N   ILE A 131      -6.509  20.915 -32.962  1.00  1.55           N  
ATOM   2074  CA  ILE A 131      -6.623  22.037 -33.880  1.00  1.55           C  
ATOM   2075  C   ILE A 131      -6.983  23.326 -33.160  1.00  1.55           C  
ATOM   2076  O   ILE A 131      -6.422  24.379 -33.458  1.00  1.55           O  
ATOM   2077  CB  ILE A 131      -7.643  21.747 -34.988  1.00  1.55           C  
ATOM   2078  CG1 ILE A 131      -7.086  20.658 -35.908  1.00  1.55           C  
ATOM   2079  CG2 ILE A 131      -7.975  23.030 -35.737  1.00  1.55           C  
ATOM   2080  CD1 ILE A 131      -8.106  20.104 -36.852  1.00  1.55           C  
ATOM   2081  H   ILE A 131      -7.140  20.123 -33.089  1.00  1.55           H  
ATOM   2082  HA  ILE A 131      -5.659  22.174 -34.363  1.00  1.55           H  
ATOM   2083  HB  ILE A 131      -8.553  21.348 -34.545  1.00  1.55           H  
ATOM   2084 1HG1 ILE A 131      -6.260  21.066 -36.481  1.00  1.55           H  
ATOM   2085 2HG1 ILE A 131      -6.709  19.842 -35.299  1.00  1.55           H  
ATOM   2086 1HG2 ILE A 131      -8.702  22.816 -36.518  1.00  1.55           H  
ATOM   2087 2HG2 ILE A 131      -8.392  23.758 -35.043  1.00  1.55           H  
ATOM   2088 3HG2 ILE A 131      -7.083  23.438 -36.170  1.00  1.55           H  
ATOM   2089 1HD1 ILE A 131      -7.657  19.340 -37.475  1.00  1.55           H  
ATOM   2090 2HD1 ILE A 131      -8.933  19.667 -36.283  1.00  1.55           H  
ATOM   2091 3HD1 ILE A 131      -8.483  20.906 -37.470  1.00  1.55           H  
ATOM   2092  N   THR A 132      -7.919  23.265 -32.217  1.00  1.50           N  
ATOM   2093  CA  THR A 132      -8.315  24.437 -31.450  1.00  1.50           C  
ATOM   2094  C   THR A 132      -7.132  24.965 -30.631  1.00  1.50           C  
ATOM   2095  O   THR A 132      -6.853  26.175 -30.623  1.00  1.50           O  
ATOM   2096  CB  THR A 132      -9.484  24.094 -30.515  1.00  1.50           C  
ATOM   2097  OG1 THR A 132     -10.608  23.655 -31.301  1.00  1.50           O  
ATOM   2098  CG2 THR A 132      -9.878  25.306 -29.692  1.00  1.50           C  
ATOM   2099  H   THR A 132      -8.388  22.382 -32.038  1.00  1.50           H  
ATOM   2100  HA  THR A 132      -8.633  25.216 -32.143  1.00  1.50           H  
ATOM   2101  HB  THR A 132      -9.184  23.288 -29.849  1.00  1.50           H  
ATOM   2102  HG1 THR A 132     -10.355  22.831 -31.789  1.00  1.50           H  
ATOM   2103 1HG2 THR A 132     -10.705  25.042 -29.035  1.00  1.50           H  
ATOM   2104 2HG2 THR A 132      -9.025  25.627 -29.094  1.00  1.50           H  
ATOM   2105 3HG2 THR A 132     -10.182  26.112 -30.356  1.00  1.50           H  
ATOM   2106  N   THR A 133      -6.408  24.051 -29.964  1.00  1.47           N  
ATOM   2107  CA  THR A 133      -5.247  24.432 -29.169  1.00  1.47           C  
ATOM   2108  C   THR A 133      -4.222  25.070 -30.082  1.00  1.47           C  
ATOM   2109  O   THR A 133      -3.694  26.150 -29.813  1.00  1.47           O  
ATOM   2110  CB  THR A 133      -4.573  23.202 -28.517  1.00  1.47           C  
ATOM   2111  OG1 THR A 133      -5.491  22.535 -27.622  1.00  1.47           O  
ATOM   2112  CG2 THR A 133      -3.305  23.641 -27.760  1.00  1.47           C  
ATOM   2113  H   THR A 133      -6.681  23.068 -29.990  1.00  1.47           H  
ATOM   2114  HA  THR A 133      -5.547  25.152 -28.408  1.00  1.47           H  
ATOM   2115  HB  THR A 133      -4.288  22.498 -29.298  1.00  1.47           H  
ATOM   2116  HG1 THR A 133      -6.249  22.193 -28.159  1.00  1.47           H  
ATOM   2117 1HG2 THR A 133      -2.826  22.768 -27.319  1.00  1.47           H  
ATOM   2118 2HG2 THR A 133      -2.615  24.122 -28.456  1.00  1.47           H  
ATOM   2119 3HG2 THR A 133      -3.577  24.344 -26.974  1.00  1.47           H  
ATOM   2120  N   LEU A 134      -3.985  24.409 -31.201  1.00  1.45           N  
ATOM   2121  CA  LEU A 134      -3.034  24.835 -32.189  1.00  1.45           C  
ATOM   2122  C   LEU A 134      -3.388  26.198 -32.749  1.00  1.45           C  
ATOM   2123  O   LEU A 134      -2.522  27.065 -32.808  1.00  1.45           O  
ATOM   2124  CB  LEU A 134      -2.937  23.728 -33.226  1.00  1.45           C  
ATOM   2125  CG  LEU A 134      -2.098  23.929 -34.351  1.00  1.45           C  
ATOM   2126  CD1 LEU A 134      -0.812  24.253 -33.899  1.00  1.45           C  
ATOM   2127  CD2 LEU A 134      -2.018  22.602 -35.109  1.00  1.45           C  
ATOM   2128  H   LEU A 134      -4.464  23.526 -31.364  1.00  1.45           H  
ATOM   2129  HA  LEU A 134      -2.062  24.915 -31.705  1.00  1.45           H  
ATOM   2130 1HB  LEU A 134      -2.607  22.818 -32.727  1.00  1.45           H  
ATOM   2131 2HB  LEU A 134      -3.930  23.552 -33.610  1.00  1.45           H  
ATOM   2132  HG  LEU A 134      -2.472  24.714 -34.984  1.00  1.45           H  
ATOM   2133 1HD1 LEU A 134      -0.185  24.326 -34.756  1.00  1.45           H  
ATOM   2134 2HD1 LEU A 134      -0.831  25.194 -33.348  1.00  1.45           H  
ATOM   2135 3HD1 LEU A 134      -0.481  23.483 -33.267  1.00  1.45           H  
ATOM   2136 1HD2 LEU A 134      -1.361  22.719 -35.962  1.00  1.45           H  
ATOM   2137 2HD2 LEU A 134      -1.624  21.833 -34.453  1.00  1.45           H  
ATOM   2138 3HD2 LEU A 134      -2.995  22.300 -35.442  1.00  1.45           H  
ATOM   2139  N   THR A 135      -4.650  26.420 -33.095  1.00  1.44           N  
ATOM   2140  CA  THR A 135      -5.098  27.693 -33.632  1.00  1.44           C  
ATOM   2141  C   THR A 135      -4.778  28.809 -32.649  1.00  1.44           C  
ATOM   2142  O   THR A 135      -4.274  29.867 -33.038  1.00  1.44           O  
ATOM   2143  CB  THR A 135      -6.605  27.673 -33.922  1.00  1.44           C  
ATOM   2144  OG1 THR A 135      -6.895  26.643 -34.879  1.00  1.44           O  
ATOM   2145  CG2 THR A 135      -7.030  29.009 -34.481  1.00  1.44           C  
ATOM   2146  H   THR A 135      -5.321  25.668 -33.017  1.00  1.44           H  
ATOM   2147  HA  THR A 135      -4.578  27.895 -34.557  1.00  1.44           H  
ATOM   2148  HB  THR A 135      -7.151  27.464 -33.002  1.00  1.44           H  
ATOM   2149  HG1 THR A 135      -6.605  25.781 -34.500  1.00  1.44           H  
ATOM   2150 1HG2 THR A 135      -8.098  28.992 -34.690  1.00  1.44           H  
ATOM   2151 2HG2 THR A 135      -6.812  29.789 -33.752  1.00  1.44           H  
ATOM   2152 3HG2 THR A 135      -6.482  29.205 -35.401  1.00  1.44           H  
ATOM   2153  N   SER A 136      -5.052  28.568 -31.363  1.00  1.46           N  
ATOM   2154  CA  SER A 136      -4.772  29.553 -30.329  1.00  1.46           C  
ATOM   2155  C   SER A 136      -3.272  29.858 -30.245  1.00  1.46           C  
ATOM   2156  O   SER A 136      -2.877  31.018 -30.082  1.00  1.46           O  
ATOM   2157  CB  SER A 136      -5.278  29.056 -28.990  1.00  1.46           C  
ATOM   2158  OG  SER A 136      -6.677  28.937 -28.996  1.00  1.46           O  
ATOM   2159  H   SER A 136      -5.485  27.679 -31.100  1.00  1.46           H  
ATOM   2160  HA  SER A 136      -5.296  30.475 -30.582  1.00  1.46           H  
ATOM   2161 1HB  SER A 136      -4.831  28.095 -28.762  1.00  1.46           H  
ATOM   2162 2HB  SER A 136      -4.972  29.749 -28.212  1.00  1.46           H  
ATOM   2163  HG  SER A 136      -6.869  28.195 -29.598  1.00  1.46           H  
ATOM   2164  N   LYS A 137      -2.431  28.826 -30.397  1.00  1.50           N  
ATOM   2165  CA  LYS A 137      -0.985  29.017 -30.317  1.00  1.50           C  
ATOM   2166  C   LYS A 137      -0.460  29.726 -31.567  1.00  1.50           C  
ATOM   2167  O   LYS A 137       0.463  30.536 -31.482  1.00  1.50           O  
ATOM   2168  CB  LYS A 137      -0.296  27.671 -30.107  1.00  1.50           C  
ATOM   2169  CG  LYS A 137      -0.665  27.027 -28.767  1.00  1.50           C  
ATOM   2170  CD  LYS A 137      -0.185  27.838 -27.576  1.00  1.50           C  
ATOM   2171  CE  LYS A 137      -0.578  27.150 -26.268  1.00  1.50           C  
ATOM   2172  NZ  LYS A 137      -0.159  27.934 -25.075  1.00  1.50           N  
ATOM   2173  H   LYS A 137      -2.814  27.885 -30.515  1.00  1.50           H  
ATOM   2174  HA  LYS A 137      -0.769  29.647 -29.456  1.00  1.50           H  
ATOM   2175 1HB  LYS A 137      -0.587  26.985 -30.906  1.00  1.50           H  
ATOM   2176 2HB  LYS A 137       0.784  27.795 -30.150  1.00  1.50           H  
ATOM   2177 1HG  LYS A 137      -1.739  26.978 -28.696  1.00  1.50           H  
ATOM   2178 2HG  LYS A 137      -0.285  26.016 -28.719  1.00  1.50           H  
ATOM   2179 1HD  LYS A 137       0.900  27.954 -27.617  1.00  1.50           H  
ATOM   2180 2HD  LYS A 137      -0.640  28.828 -27.607  1.00  1.50           H  
ATOM   2181 1HE  LYS A 137      -1.659  27.024 -26.247  1.00  1.50           H  
ATOM   2182 2HE  LYS A 137      -0.112  26.170 -26.226  1.00  1.50           H  
ATOM   2183 1HZ  LYS A 137      -0.439  27.445 -24.235  1.00  1.50           H  
ATOM   2184 2HZ  LYS A 137       0.845  28.044 -25.084  1.00  1.50           H  
ATOM   2185 3HZ  LYS A 137      -0.599  28.843 -25.096  1.00  1.50           H  
ATOM   2186  N   ILE A 138      -1.086  29.474 -32.714  1.00  1.56           N  
ATOM   2187  CA  ILE A 138      -0.730  30.149 -33.956  1.00  1.56           C  
ATOM   2188  C   ILE A 138      -1.020  31.630 -33.812  1.00  1.56           C  
ATOM   2189  O   ILE A 138      -0.180  32.471 -34.146  1.00  1.56           O  
ATOM   2190  CB  ILE A 138      -1.515  29.555 -35.127  1.00  1.56           C  
ATOM   2191  CG1 ILE A 138      -1.052  28.202 -35.363  1.00  1.56           C  
ATOM   2192  CG2 ILE A 138      -1.328  30.345 -36.355  1.00  1.56           C  
ATOM   2193  CD1 ILE A 138      -1.931  27.429 -36.229  1.00  1.56           C  
ATOM   2194  H   ILE A 138      -1.820  28.769 -32.726  1.00  1.56           H  
ATOM   2195  HA  ILE A 138       0.334  30.013 -34.142  1.00  1.56           H  
ATOM   2196  HB  ILE A 138      -2.568  29.516 -34.876  1.00  1.56           H  
ATOM   2197 1HG1 ILE A 138      -0.100  28.281 -35.842  1.00  1.56           H  
ATOM   2198 2HG1 ILE A 138      -0.924  27.694 -34.424  1.00  1.56           H  
ATOM   2199 1HG2 ILE A 138      -1.892  29.898 -37.173  1.00  1.56           H  
ATOM   2200 2HG2 ILE A 138      -1.688  31.345 -36.170  1.00  1.56           H  
ATOM   2201 3HG2 ILE A 138      -0.268  30.359 -36.613  1.00  1.56           H  
ATOM   2202 1HD1 ILE A 138      -1.530  26.445 -36.380  1.00  1.56           H  
ATOM   2203 2HD1 ILE A 138      -2.872  27.352 -35.759  1.00  1.56           H  
ATOM   2204 3HD1 ILE A 138      -2.037  27.936 -37.180  1.00  1.56           H  
ATOM   2205  N   LYS A 139      -2.199  31.949 -33.275  1.00  1.68           N  
ATOM   2206  CA  LYS A 139      -2.564  33.331 -33.032  1.00  1.68           C  
ATOM   2207  C   LYS A 139      -1.525  33.967 -32.120  1.00  1.68           C  
ATOM   2208  O   LYS A 139      -1.012  35.048 -32.416  1.00  1.68           O  
ATOM   2209  CB  LYS A 139      -3.957  33.418 -32.402  1.00  1.68           C  
ATOM   2210  CG  LYS A 139      -4.466  34.847 -32.125  1.00  1.68           C  
ATOM   2211  CD  LYS A 139      -5.886  34.818 -31.536  1.00  1.68           C  
ATOM   2212  CE  LYS A 139      -6.474  36.224 -31.362  1.00  1.68           C  
ATOM   2213  NZ  LYS A 139      -5.765  37.006 -30.316  1.00  1.68           N  
ATOM   2214  H   LYS A 139      -2.860  31.208 -33.039  1.00  1.68           H  
ATOM   2215  HA  LYS A 139      -2.566  33.867 -33.979  1.00  1.68           H  
ATOM   2216 1HB  LYS A 139      -4.677  32.914 -33.049  1.00  1.68           H  
ATOM   2217 2HB  LYS A 139      -3.955  32.884 -31.454  1.00  1.68           H  
ATOM   2218 1HG  LYS A 139      -3.795  35.341 -31.412  1.00  1.68           H  
ATOM   2219 2HG  LYS A 139      -4.471  35.422 -33.049  1.00  1.68           H  
ATOM   2220 1HD  LYS A 139      -6.537  34.237 -32.189  1.00  1.68           H  
ATOM   2221 2HD  LYS A 139      -5.854  34.331 -30.561  1.00  1.68           H  
ATOM   2222 1HE  LYS A 139      -6.404  36.759 -32.308  1.00  1.68           H  
ATOM   2223 2HE  LYS A 139      -7.522  36.135 -31.082  1.00  1.68           H  
ATOM   2224 1HZ  LYS A 139      -6.167  37.921 -30.227  1.00  1.68           H  
ATOM   2225 2HZ  LYS A 139      -5.817  36.538 -29.429  1.00  1.68           H  
ATOM   2226 3HZ  LYS A 139      -4.772  37.119 -30.566  1.00  1.68           H  
ATOM   2227  N   ALA A 140      -1.182  33.286 -31.023  1.00  1.84           N  
ATOM   2228  CA  ALA A 140      -0.196  33.811 -30.094  1.00  1.84           C  
ATOM   2229  C   ALA A 140       1.160  34.038 -30.771  1.00  1.84           C  
ATOM   2230  O   ALA A 140       1.830  35.039 -30.511  1.00  1.84           O  
ATOM   2231  CB  ALA A 140      -0.050  32.872 -28.919  1.00  1.84           C  
ATOM   2232  H   ALA A 140      -1.639  32.395 -30.813  1.00  1.84           H  
ATOM   2233  HA  ALA A 140      -0.561  34.777 -29.735  1.00  1.84           H  
ATOM   2234 1HB  ALA A 140       0.644  33.290 -28.210  1.00  1.84           H  
ATOM   2235 2HB  ALA A 140      -1.020  32.738 -28.444  1.00  1.84           H  
ATOM   2236 3HB  ALA A 140       0.317  31.910 -29.270  1.00  1.84           H  
ATOM   2237  N   ALA A 141       1.560  33.119 -31.666  1.00  2.06           N  
ATOM   2238  CA  ALA A 141       2.819  33.275 -32.386  1.00  2.06           C  
ATOM   2239  C   ALA A 141       2.773  34.541 -33.225  1.00  2.06           C  
ATOM   2240  O   ALA A 141       3.757  35.291 -33.293  1.00  2.06           O  
ATOM   2241  CB  ALA A 141       3.087  32.059 -33.264  1.00  2.06           C  
ATOM   2242  H   ALA A 141       0.996  32.288 -31.822  1.00  2.06           H  
ATOM   2243  HA  ALA A 141       3.617  33.375 -31.670  1.00  2.06           H  
ATOM   2244 1HB  ALA A 141       4.035  32.183 -33.784  1.00  2.06           H  
ATOM   2245 2HB  ALA A 141       3.126  31.167 -32.635  1.00  2.06           H  
ATOM   2246 3HB  ALA A 141       2.288  31.952 -33.991  1.00  2.06           H  
ATOM   2247  N   SER A 142       1.617  34.817 -33.821  1.00  2.34           N  
ATOM   2248  CA  SER A 142       1.488  36.021 -34.611  1.00  2.34           C  
ATOM   2249  C   SER A 142       1.667  37.242 -33.720  1.00  2.34           C  
ATOM   2250  O   SER A 142       2.472  38.120 -34.019  1.00  2.34           O  
ATOM   2251  CB  SER A 142       0.144  36.081 -35.307  1.00  2.34           C  
ATOM   2252  OG  SER A 142       0.023  37.251 -36.078  1.00  2.34           O  
ATOM   2253  H   SER A 142       0.834  34.162 -33.745  1.00  2.34           H  
ATOM   2254  HA  SER A 142       2.273  36.020 -35.369  1.00  2.34           H  
ATOM   2255 1HB  SER A 142       0.034  35.227 -35.926  1.00  2.34           H  
ATOM   2256 2HB  SER A 142      -0.650  36.052 -34.578  1.00  2.34           H  
ATOM   2257  HG  SER A 142       0.120  37.982 -35.460  1.00  2.34           H  
ATOM   2258  N   GLU A 143       0.979  37.267 -32.581  1.00  2.65           N  
ATOM   2259  CA  GLU A 143       1.060  38.408 -31.671  1.00  2.65           C  
ATOM   2260  C   GLU A 143       2.478  38.647 -31.121  1.00  2.65           C  
ATOM   2261  O   GLU A 143       2.900  39.792 -30.955  1.00  2.65           O  
ATOM   2262  CB  GLU A 143       0.080  38.222 -30.509  1.00  2.65           C  
ATOM   2263  CG  GLU A 143      -1.395  38.303 -30.909  1.00  2.65           C  
ATOM   2264  CD  GLU A 143      -2.357  38.055 -29.766  1.00  2.65           C  
ATOM   2265  OE1 GLU A 143      -1.923  37.791 -28.670  1.00  2.65           O  
ATOM   2266  OE2 GLU A 143      -3.552  38.109 -30.010  1.00  2.65           O  
ATOM   2267  H   GLU A 143       0.354  36.483 -32.367  1.00  2.65           H  
ATOM   2268  HA  GLU A 143       0.766  39.300 -32.230  1.00  2.65           H  
ATOM   2269 1HB  GLU A 143       0.248  37.244 -30.054  1.00  2.65           H  
ATOM   2270 2HB  GLU A 143       0.269  38.976 -29.746  1.00  2.65           H  
ATOM   2271 1HG  GLU A 143      -1.590  39.293 -31.322  1.00  2.65           H  
ATOM   2272 2HG  GLU A 143      -1.580  37.570 -31.696  1.00  2.65           H  
ATOM   2273  N   LYS A 144       3.202  37.563 -30.827  1.00  2.94           N  
ATOM   2274  CA  LYS A 144       4.556  37.647 -30.280  1.00  2.94           C  
ATOM   2275  C   LYS A 144       5.658  37.916 -31.316  1.00  2.94           C  
ATOM   2276  O   LYS A 144       6.556  38.728 -31.077  1.00  2.94           O  
ATOM   2277  CB  LYS A 144       4.887  36.354 -29.545  1.00  2.94           C  
ATOM   2278  CG  LYS A 144       6.264  36.311 -28.889  1.00  2.94           C  
ATOM   2279  CD  LYS A 144       6.389  37.261 -27.706  1.00  2.94           C  
ATOM   2280  CE  LYS A 144       7.749  37.090 -27.009  1.00  2.94           C  
ATOM   2281  NZ  LYS A 144       7.923  38.039 -25.861  1.00  2.94           N  
ATOM   2282  H   LYS A 144       2.778  36.645 -30.958  1.00  2.94           H  
ATOM   2283  HA  LYS A 144       4.573  38.467 -29.564  1.00  2.94           H  
ATOM   2284 1HB  LYS A 144       4.133  36.163 -28.782  1.00  2.94           H  
ATOM   2285 2HB  LYS A 144       4.835  35.540 -30.260  1.00  2.94           H  
ATOM   2286 1HG  LYS A 144       6.476  35.300 -28.559  1.00  2.94           H  
ATOM   2287 2HG  LYS A 144       7.006  36.595 -29.629  1.00  2.94           H  
ATOM   2288 1HD  LYS A 144       6.291  38.289 -28.053  1.00  2.94           H  
ATOM   2289 2HD  LYS A 144       5.592  37.057 -26.986  1.00  2.94           H  
ATOM   2290 1HE  LYS A 144       7.828  36.067 -26.634  1.00  2.94           H  
ATOM   2291 2HE  LYS A 144       8.544  37.260 -27.735  1.00  2.94           H  
ATOM   2292 1HZ  LYS A 144       8.826  37.884 -25.434  1.00  2.94           H  
ATOM   2293 2HZ  LYS A 144       7.865  38.992 -26.194  1.00  2.94           H  
ATOM   2294 3HZ  LYS A 144       7.197  37.875 -25.177  1.00  2.94           H  
ATOM   2295  N   TYR A 145       5.623  37.198 -32.441  1.00  3.16           N  
ATOM   2296  CA  TYR A 145       6.682  37.267 -33.443  1.00  3.16           C  
ATOM   2297  C   TYR A 145       6.255  37.808 -34.807  1.00  3.16           C  
ATOM   2298  O   TYR A 145       7.092  38.268 -35.589  1.00  3.16           O  
ATOM   2299  CB  TYR A 145       7.268  35.874 -33.651  1.00  3.16           C  
ATOM   2300  CG  TYR A 145       7.840  35.261 -32.403  1.00  3.16           C  
ATOM   2301  CD1 TYR A 145       7.204  34.184 -31.793  1.00  3.16           C  
ATOM   2302  CD2 TYR A 145       8.998  35.787 -31.854  1.00  3.16           C  
ATOM   2303  CE1 TYR A 145       7.746  33.637 -30.643  1.00  3.16           C  
ATOM   2304  CE2 TYR A 145       9.528  35.243 -30.707  1.00  3.16           C  
ATOM   2305  CZ  TYR A 145       8.911  34.172 -30.104  1.00  3.16           C  
ATOM   2306  OH  TYR A 145       9.449  33.630 -28.960  1.00  3.16           O  
ATOM   2307  H   TYR A 145       4.855  36.557 -32.606  1.00  3.16           H  
ATOM   2308  HA  TYR A 145       7.462  37.925 -33.064  1.00  3.16           H  
ATOM   2309 1HB  TYR A 145       6.482  35.212 -34.030  1.00  3.16           H  
ATOM   2310 2HB  TYR A 145       8.050  35.916 -34.406  1.00  3.16           H  
ATOM   2311  HD1 TYR A 145       6.285  33.774 -32.222  1.00  3.16           H  
ATOM   2312  HD2 TYR A 145       9.488  36.636 -32.330  1.00  3.16           H  
ATOM   2313  HE1 TYR A 145       7.270  32.798 -30.161  1.00  3.16           H  
ATOM   2314  HE2 TYR A 145      10.439  35.661 -30.278  1.00  3.16           H  
ATOM   2315  HH  TYR A 145      10.223  34.140 -28.702  1.00  3.16           H  
ATOM   2316  N   GLY A 146       4.971  37.724 -35.121  1.00  3.24           N  
ATOM   2317  CA  GLY A 146       4.511  38.058 -36.456  1.00  3.24           C  
ATOM   2318  C   GLY A 146       5.156  37.090 -37.433  1.00  3.24           C  
ATOM   2319  O   GLY A 146       5.083  35.883 -37.228  1.00  3.24           O  
ATOM   2320  H   GLY A 146       4.289  37.384 -34.446  1.00  3.24           H  
ATOM   2321 1HA  GLY A 146       3.426  37.981 -36.506  1.00  3.24           H  
ATOM   2322 2HA  GLY A 146       4.785  39.082 -36.699  1.00  3.24           H  
ATOM   2323  N   SER A 147       5.758  37.616 -38.496  1.00  3.16           N  
ATOM   2324  CA  SER A 147       6.432  36.817 -39.526  1.00  3.16           C  
ATOM   2325  C   SER A 147       5.532  35.602 -39.934  1.00  3.16           C  
ATOM   2326  O   SER A 147       4.474  35.883 -40.497  1.00  3.16           O  
ATOM   2327  CB  SER A 147       7.874  36.574 -39.119  1.00  3.16           C  
ATOM   2328  OG  SER A 147       8.626  36.094 -40.205  1.00  3.16           O  
ATOM   2329  H   SER A 147       5.769  38.621 -38.583  1.00  3.16           H  
ATOM   2330  HA  SER A 147       6.512  37.439 -40.417  1.00  3.16           H  
ATOM   2331 1HB  SER A 147       8.297  37.526 -38.796  1.00  3.16           H  
ATOM   2332 2HB  SER A 147       7.948  35.934 -38.284  1.00  3.16           H  
ATOM   2333  HG  SER A 147       8.033  35.513 -40.694  1.00  3.16           H  
ATOM   2334  N   ALA A 148       5.828  34.279 -39.701  1.00  2.93           N  
ATOM   2335  CA  ALA A 148       6.961  33.536 -39.090  1.00  2.93           C  
ATOM   2336  C   ALA A 148       6.951  32.104 -39.585  1.00  2.93           C  
ATOM   2337  O   ALA A 148       5.904  31.548 -39.923  1.00  2.93           O  
ATOM   2338  CB  ALA A 148       6.892  33.470 -37.559  1.00  2.93           C  
ATOM   2339  H   ALA A 148       5.093  33.673 -40.025  1.00  2.93           H  
ATOM   2340  HA  ALA A 148       7.896  33.964 -39.409  1.00  2.93           H  
ATOM   2341 1HB  ALA A 148       7.731  32.887 -37.188  1.00  2.93           H  
ATOM   2342 2HB  ALA A 148       6.933  34.437 -37.108  1.00  2.93           H  
ATOM   2343 3HB  ALA A 148       5.966  32.994 -37.263  1.00  2.93           H  
ATOM   2344  N   GLU A 149       8.105  31.458 -39.539  1.00  2.61           N  
ATOM   2345  CA  GLU A 149       8.164  30.051 -39.911  1.00  2.61           C  
ATOM   2346  C   GLU A 149       7.376  29.203 -38.911  1.00  2.61           C  
ATOM   2347  O   GLU A 149       6.767  28.192 -39.276  1.00  2.61           O  
ATOM   2348  CB  GLU A 149       9.617  29.594 -40.000  1.00  2.61           C  
ATOM   2349  CG  GLU A 149      10.410  30.261 -41.142  1.00  2.61           C  
ATOM   2350  CD  GLU A 149       9.835  30.006 -42.527  1.00  2.61           C  
ATOM   2351  OE1 GLU A 149       9.604  28.872 -42.864  1.00  2.61           O  
ATOM   2352  OE2 GLU A 149       9.614  30.971 -43.247  1.00  2.61           O  
ATOM   2353  H   GLU A 149       8.951  31.939 -39.263  1.00  2.61           H  
ATOM   2354  HA  GLU A 149       7.706  29.930 -40.890  1.00  2.61           H  
ATOM   2355 1HB  GLU A 149      10.127  29.813 -39.062  1.00  2.61           H  
ATOM   2356 2HB  GLU A 149       9.651  28.515 -40.149  1.00  2.61           H  
ATOM   2357 1HG  GLU A 149      10.431  31.337 -40.968  1.00  2.61           H  
ATOM   2358 2HG  GLU A 149      11.437  29.899 -41.112  1.00  2.61           H  
ATOM   2359  N   LYS A 150       7.382  29.626 -37.644  1.00  2.27           N  
ATOM   2360  CA  LYS A 150       6.659  28.914 -36.596  1.00  2.27           C  
ATOM   2361  C   LYS A 150       5.155  29.032 -36.817  1.00  2.27           C  
ATOM   2362  O   LYS A 150       4.408  28.066 -36.662  1.00  2.27           O  
ATOM   2363  CB  LYS A 150       7.044  29.488 -35.231  1.00  2.27           C  
ATOM   2364  CG  LYS A 150       8.483  29.164 -34.815  1.00  2.27           C  
ATOM   2365  CD  LYS A 150       8.867  29.794 -33.474  1.00  2.27           C  
ATOM   2366  CE  LYS A 150      10.308  29.427 -33.102  1.00  2.27           C  
ATOM   2367  NZ  LYS A 150      10.755  30.089 -31.854  1.00  2.27           N  
ATOM   2368  H   LYS A 150       7.905  30.457 -37.412  1.00  2.27           H  
ATOM   2369  HA  LYS A 150       6.925  27.860 -36.637  1.00  2.27           H  
ATOM   2370 1HB  LYS A 150       6.928  30.572 -35.244  1.00  2.27           H  
ATOM   2371 2HB  LYS A 150       6.370  29.095 -34.468  1.00  2.27           H  
ATOM   2372 1HG  LYS A 150       8.598  28.085 -34.735  1.00  2.27           H  
ATOM   2373 2HG  LYS A 150       9.166  29.526 -35.583  1.00  2.27           H  
ATOM   2374 1HD  LYS A 150       8.781  30.882 -33.538  1.00  2.27           H  
ATOM   2375 2HD  LYS A 150       8.195  29.437 -32.691  1.00  2.27           H  
ATOM   2376 1HE  LYS A 150      10.372  28.347 -32.968  1.00  2.27           H  
ATOM   2377 2HE  LYS A 150      10.973  29.722 -33.913  1.00  2.27           H  
ATOM   2378 1HZ  LYS A 150      11.705  29.816 -31.648  1.00  2.27           H  
ATOM   2379 2HZ  LYS A 150      10.713  31.090 -31.980  1.00  2.27           H  
ATOM   2380 3HZ  LYS A 150      10.156  29.817 -31.088  1.00  2.27           H  
ATOM   2381  N   TYR A 151       4.712  30.222 -37.217  1.00  1.95           N  
ATOM   2382  CA  TYR A 151       3.302  30.475 -37.479  1.00  1.95           C  
ATOM   2383  C   TYR A 151       2.818  29.553 -38.585  1.00  1.95           C  
ATOM   2384  O   TYR A 151       1.831  28.827 -38.428  1.00  1.95           O  
ATOM   2385  CB  TYR A 151       3.109  31.935 -37.916  1.00  1.95           C  
ATOM   2386  CG  TYR A 151       1.714  32.331 -38.297  1.00  1.95           C  
ATOM   2387  CD1 TYR A 151       0.852  32.842 -37.356  1.00  1.95           C  
ATOM   2388  CD2 TYR A 151       1.286  32.161 -39.607  1.00  1.95           C  
ATOM   2389  CE1 TYR A 151      -0.436  33.193 -37.730  1.00  1.95           C  
ATOM   2390  CE2 TYR A 151       0.006  32.498 -39.969  1.00  1.95           C  
ATOM   2391  CZ  TYR A 151      -0.854  33.013 -39.035  1.00  1.95           C  
ATOM   2392  OH  TYR A 151      -2.138  33.347 -39.397  1.00  1.95           O  
ATOM   2393  H   TYR A 151       5.375  30.970 -37.348  1.00  1.95           H  
ATOM   2394  HA  TYR A 151       2.724  30.270 -36.577  1.00  1.95           H  
ATOM   2395 1HB  TYR A 151       3.431  32.594 -37.106  1.00  1.95           H  
ATOM   2396 2HB  TYR A 151       3.750  32.143 -38.764  1.00  1.95           H  
ATOM   2397  HD1 TYR A 151       1.181  32.972 -36.322  1.00  1.95           H  
ATOM   2398  HD2 TYR A 151       1.965  31.753 -40.353  1.00  1.95           H  
ATOM   2399  HE1 TYR A 151      -1.126  33.597 -36.989  1.00  1.95           H  
ATOM   2400  HE2 TYR A 151      -0.327  32.352 -41.000  1.00  1.95           H  
ATOM   2401  HH  TYR A 151      -2.301  33.051 -40.300  1.00  1.95           H  
ATOM   2402  N   LYS A 152       3.547  29.587 -39.709  1.00  1.70           N  
ATOM   2403  CA  LYS A 152       3.193  28.823 -40.894  1.00  1.70           C  
ATOM   2404  C   LYS A 152       3.274  27.319 -40.687  1.00  1.70           C  
ATOM   2405  O   LYS A 152       2.415  26.578 -41.172  1.00  1.70           O  
ATOM   2406  CB  LYS A 152       4.112  29.214 -42.046  1.00  1.70           C  
ATOM   2407  CG  LYS A 152       3.892  30.614 -42.609  1.00  1.70           C  
ATOM   2408  CD  LYS A 152       4.745  30.817 -43.857  1.00  1.70           C  
ATOM   2409  CE  LYS A 152       6.226  30.849 -43.483  1.00  1.70           C  
ATOM   2410  NZ  LYS A 152       7.120  31.122 -44.647  1.00  1.70           N  
ATOM   2411  H   LYS A 152       4.366  30.197 -39.747  1.00  1.70           H  
ATOM   2412  HA  LYS A 152       2.166  29.070 -41.162  1.00  1.70           H  
ATOM   2413 1HB  LYS A 152       5.150  29.158 -41.704  1.00  1.70           H  
ATOM   2414 2HB  LYS A 152       3.998  28.500 -42.859  1.00  1.70           H  
ATOM   2415 1HG  LYS A 152       2.839  30.749 -42.859  1.00  1.70           H  
ATOM   2416 2HG  LYS A 152       4.170  31.354 -41.857  1.00  1.70           H  
ATOM   2417 1HD  LYS A 152       4.572  30.001 -44.558  1.00  1.70           H  
ATOM   2418 2HD  LYS A 152       4.479  31.756 -44.338  1.00  1.70           H  
ATOM   2419 1HE  LYS A 152       6.386  31.620 -42.730  1.00  1.70           H  
ATOM   2420 2HE  LYS A 152       6.501  29.883 -43.057  1.00  1.70           H  
ATOM   2421 1HZ  LYS A 152       8.094  31.114 -44.289  1.00  1.70           H  
ATOM   2422 2HZ  LYS A 152       7.012  30.405 -45.344  1.00  1.70           H  
ATOM   2423 3HZ  LYS A 152       6.911  32.018 -45.046  1.00  1.70           H  
ATOM   2424  N   SER A 153       4.282  26.848 -39.951  1.00  1.51           N  
ATOM   2425  CA  SER A 153       4.406  25.419 -39.736  1.00  1.51           C  
ATOM   2426  C   SER A 153       3.221  24.919 -38.934  1.00  1.51           C  
ATOM   2427  O   SER A 153       2.603  23.909 -39.274  1.00  1.51           O  
ATOM   2428  CB  SER A 153       5.686  25.123 -38.997  1.00  1.51           C  
ATOM   2429  OG  SER A 153       6.803  25.479 -39.772  1.00  1.51           O  
ATOM   2430  H   SER A 153       4.994  27.472 -39.569  1.00  1.51           H  
ATOM   2431  HA  SER A 153       4.416  24.913 -40.702  1.00  1.51           H  
ATOM   2432 1HB  SER A 153       5.700  25.681 -38.057  1.00  1.51           H  
ATOM   2433 2HB  SER A 153       5.728  24.063 -38.752  1.00  1.51           H  
ATOM   2434  HG  SER A 153       6.793  26.468 -39.808  1.00  1.51           H  
ATOM   2435  N   LEU A 154       2.857  25.664 -37.895  1.00  1.37           N  
ATOM   2436  CA  LEU A 154       1.738  25.265 -37.075  1.00  1.37           C  
ATOM   2437  C   LEU A 154       0.432  25.298 -37.888  1.00  1.37           C  
ATOM   2438  O   LEU A 154      -0.391  24.378 -37.787  1.00  1.37           O  
ATOM   2439  CB  LEU A 154       1.682  26.197 -35.868  1.00  1.37           C  
ATOM   2440  CG  LEU A 154       2.802  26.078 -34.795  1.00  1.37           C  
ATOM   2441  CD1 LEU A 154       2.632  27.238 -33.806  1.00  1.37           C  
ATOM   2442  CD2 LEU A 154       2.730  24.748 -34.067  1.00  1.37           C  
ATOM   2443  H   LEU A 154       3.380  26.508 -37.645  1.00  1.37           H  
ATOM   2444  HA  LEU A 154       1.905  24.249 -36.728  1.00  1.37           H  
ATOM   2445 1HB  LEU A 154       1.780  27.204 -36.261  1.00  1.37           H  
ATOM   2446 2HB  LEU A 154       0.749  26.120 -35.391  1.00  1.37           H  
ATOM   2447  HG  LEU A 154       3.773  26.163 -35.275  1.00  1.37           H  
ATOM   2448 1HD1 LEU A 154       3.416  27.193 -33.051  1.00  1.37           H  
ATOM   2449 2HD1 LEU A 154       2.701  28.184 -34.349  1.00  1.37           H  
ATOM   2450 3HD1 LEU A 154       1.655  27.166 -33.322  1.00  1.37           H  
ATOM   2451 1HD2 LEU A 154       3.510  24.706 -33.329  1.00  1.37           H  
ATOM   2452 2HD2 LEU A 154       1.791  24.660 -33.569  1.00  1.37           H  
ATOM   2453 3HD2 LEU A 154       2.851  23.932 -34.772  1.00  1.37           H  
ATOM   2454  N   GLU A 155       0.256  26.315 -38.744  1.00  1.28           N  
ATOM   2455  CA  GLU A 155      -0.955  26.387 -39.560  1.00  1.28           C  
ATOM   2456  C   GLU A 155      -1.033  25.180 -40.491  1.00  1.28           C  
ATOM   2457  O   GLU A 155      -2.094  24.565 -40.638  1.00  1.28           O  
ATOM   2458  CB  GLU A 155      -1.014  27.692 -40.360  1.00  1.28           C  
ATOM   2459  CG  GLU A 155      -2.336  27.899 -41.122  1.00  1.28           C  
ATOM   2460  CD  GLU A 155      -2.431  29.235 -41.859  1.00  1.28           C  
ATOM   2461  OE1 GLU A 155      -1.470  29.961 -41.869  1.00  1.28           O  
ATOM   2462  OE2 GLU A 155      -3.475  29.520 -42.397  1.00  1.28           O  
ATOM   2463  H   GLU A 155       0.946  27.067 -38.798  1.00  1.28           H  
ATOM   2464  HA  GLU A 155      -1.822  26.348 -38.906  1.00  1.28           H  
ATOM   2465 1HB  GLU A 155      -0.867  28.539 -39.685  1.00  1.28           H  
ATOM   2466 2HB  GLU A 155      -0.197  27.709 -41.083  1.00  1.28           H  
ATOM   2467 1HG  GLU A 155      -2.448  27.090 -41.846  1.00  1.28           H  
ATOM   2468 2HG  GLU A 155      -3.158  27.825 -40.409  1.00  1.28           H  
ATOM   2469  N   ALA A 156       0.101  24.822 -41.105  1.00  1.24           N  
ATOM   2470  CA  ALA A 156       0.146  23.668 -41.991  1.00  1.24           C  
ATOM   2471  C   ALA A 156      -0.241  22.412 -41.229  1.00  1.24           C  
ATOM   2472  O   ALA A 156      -0.947  21.545 -41.754  1.00  1.24           O  
ATOM   2473  CB  ALA A 156       1.532  23.506 -42.582  1.00  1.24           C  
ATOM   2474  H   ALA A 156       0.947  25.376 -40.965  1.00  1.24           H  
ATOM   2475  HA  ALA A 156      -0.577  23.823 -42.793  1.00  1.24           H  
ATOM   2476 1HB  ALA A 156       1.543  22.648 -43.250  1.00  1.24           H  
ATOM   2477 2HB  ALA A 156       1.796  24.407 -43.133  1.00  1.24           H  
ATOM   2478 3HB  ALA A 156       2.248  23.350 -41.775  1.00  1.24           H  
ATOM   2479  N   HIS A 157       0.187  22.326 -39.966  1.00  1.22           N  
ATOM   2480  CA  HIS A 157      -0.146  21.169 -39.163  1.00  1.22           C  
ATOM   2481  C   HIS A 157      -1.670  21.088 -39.019  1.00  1.22           C  
ATOM   2482  O   HIS A 157      -2.238  20.001 -39.124  1.00  1.22           O  
ATOM   2483  CB  HIS A 157       0.586  21.182 -37.809  1.00  1.22           C  
ATOM   2484  CG  HIS A 157       2.088  20.990 -37.959  1.00  1.22           C  
ATOM   2485  ND1 HIS A 157       2.636  20.312 -39.025  1.00  1.22           N  
ATOM   2486  CD2 HIS A 157       3.138  21.342 -37.161  1.00  1.22           C  
ATOM   2487  CE1 HIS A 157       3.951  20.260 -38.884  1.00  1.22           C  
ATOM   2488  NE2 HIS A 157       4.280  20.871 -37.765  1.00  1.22           N  
ATOM   2489  H   HIS A 157       0.788  23.056 -39.580  1.00  1.22           H  
ATOM   2490  HA  HIS A 157       0.174  20.266 -39.682  1.00  1.22           H  
ATOM   2491 1HB  HIS A 157       0.425  22.118 -37.306  1.00  1.22           H  
ATOM   2492 2HB  HIS A 157       0.195  20.393 -37.169  1.00  1.22           H  
ATOM   2493  HD2 HIS A 157       3.083  21.881 -36.217  1.00  1.22           H  
ATOM   2494  HE1 HIS A 157       4.647  19.785 -39.571  1.00  1.22           H  
ATOM   2495  HE2 HIS A 157       5.250  20.960 -37.404  1.00  1.22           H  
ATOM   2496  N   ILE A 158      -2.350  22.238 -38.865  1.00  1.24           N  
ATOM   2497  CA  ILE A 158      -3.813  22.183 -38.780  1.00  1.24           C  
ATOM   2498  C   ILE A 158      -4.423  21.605 -40.040  1.00  1.24           C  
ATOM   2499  O   ILE A 158      -5.346  20.784 -39.968  1.00  1.24           O  
ATOM   2500  CB  ILE A 158      -4.497  23.546 -38.579  1.00  1.24           C  
ATOM   2501  CG1 ILE A 158      -4.231  24.074 -37.237  1.00  1.24           C  
ATOM   2502  CG2 ILE A 158      -5.968  23.387 -38.834  1.00  1.24           C  
ATOM   2503  CD1 ILE A 158      -4.683  25.470 -37.034  1.00  1.24           C  
ATOM   2504  H   ILE A 158      -1.839  23.117 -38.768  1.00  1.24           H  
ATOM   2505  HA  ILE A 158      -4.087  21.549 -37.952  1.00  1.24           H  
ATOM   2506  HB  ILE A 158      -4.101  24.267 -39.283  1.00  1.24           H  
ATOM   2507 1HG1 ILE A 158      -4.708  23.442 -36.500  1.00  1.24           H  
ATOM   2508 2HG1 ILE A 158      -3.164  24.061 -37.092  1.00  1.24           H  
ATOM   2509 1HG2 ILE A 158      -6.456  24.348 -38.704  1.00  1.24           H  
ATOM   2510 2HG2 ILE A 158      -6.124  23.036 -39.847  1.00  1.24           H  
ATOM   2511 3HG2 ILE A 158      -6.380  22.673 -38.153  1.00  1.24           H  
ATOM   2512 1HD1 ILE A 158      -4.441  25.774 -36.027  1.00  1.24           H  
ATOM   2513 2HD1 ILE A 158      -4.189  26.124 -37.752  1.00  1.24           H  
ATOM   2514 3HD1 ILE A 158      -5.761  25.527 -37.173  1.00  1.24           H  
ATOM   2515  N   GLU A 159      -3.934  22.023 -41.202  1.00  1.27           N  
ATOM   2516  CA  GLU A 159      -4.536  21.497 -42.420  1.00  1.27           C  
ATOM   2517  C   GLU A 159      -4.380  19.978 -42.488  1.00  1.27           C  
ATOM   2518  O   GLU A 159      -5.329  19.260 -42.837  1.00  1.27           O  
ATOM   2519  CB  GLU A 159      -3.895  22.131 -43.659  1.00  1.27           C  
ATOM   2520  CG  GLU A 159      -4.239  23.603 -43.883  1.00  1.27           C  
ATOM   2521  CD  GLU A 159      -3.563  24.188 -45.117  1.00  1.27           C  
ATOM   2522  OE1 GLU A 159      -2.720  23.532 -45.685  1.00  1.27           O  
ATOM   2523  OE2 GLU A 159      -3.911  25.281 -45.498  1.00  1.27           O  
ATOM   2524  H   GLU A 159      -3.174  22.711 -41.211  1.00  1.27           H  
ATOM   2525  HA  GLU A 159      -5.596  21.734 -42.414  1.00  1.27           H  
ATOM   2526 1HB  GLU A 159      -2.809  22.055 -43.578  1.00  1.27           H  
ATOM   2527 2HB  GLU A 159      -4.193  21.572 -44.546  1.00  1.27           H  
ATOM   2528 1HG  GLU A 159      -5.318  23.705 -43.982  1.00  1.27           H  
ATOM   2529 2HG  GLU A 159      -3.925  24.169 -43.000  1.00  1.27           H  
ATOM   2530  N   GLU A 160      -3.215  19.481 -42.092  1.00  1.34           N  
ATOM   2531  CA  GLU A 160      -2.973  18.048 -42.129  1.00  1.34           C  
ATOM   2532  C   GLU A 160      -3.849  17.301 -41.116  1.00  1.34           C  
ATOM   2533  O   GLU A 160      -4.340  16.202 -41.398  1.00  1.34           O  
ATOM   2534  CB  GLU A 160      -1.489  17.796 -41.942  1.00  1.34           C  
ATOM   2535  CG  GLU A 160      -0.645  18.272 -43.148  1.00  1.34           C  
ATOM   2536  CD  GLU A 160      -0.876  17.463 -44.424  1.00  1.34           C  
ATOM   2537  OE1 GLU A 160      -0.774  16.256 -44.373  1.00  1.34           O  
ATOM   2538  OE2 GLU A 160      -1.145  18.054 -45.444  1.00  1.34           O  
ATOM   2539  H   GLU A 160      -2.471  20.125 -41.801  1.00  1.34           H  
ATOM   2540  HA  GLU A 160      -3.241  17.689 -43.120  1.00  1.34           H  
ATOM   2541 1HB  GLU A 160      -1.135  18.312 -41.046  1.00  1.34           H  
ATOM   2542 2HB  GLU A 160      -1.319  16.747 -41.815  1.00  1.34           H  
ATOM   2543 1HG  GLU A 160      -0.932  19.306 -43.352  1.00  1.34           H  
ATOM   2544 2HG  GLU A 160       0.403  18.282 -42.888  1.00  1.34           H  
ATOM   2545  N   LEU A 161      -4.083  17.906 -39.950  1.00  1.42           N  
ATOM   2546  CA  LEU A 161      -4.947  17.299 -38.944  1.00  1.42           C  
ATOM   2547  C   LEU A 161      -6.375  17.193 -39.461  1.00  1.42           C  
ATOM   2548  O   LEU A 161      -7.059  16.193 -39.223  1.00  1.42           O  
ATOM   2549  CB  LEU A 161      -4.919  18.123 -37.661  1.00  1.42           C  
ATOM   2550  CG  LEU A 161      -3.623  18.080 -36.883  1.00  1.42           C  
ATOM   2551  CD1 LEU A 161      -3.664  19.126 -35.796  1.00  1.42           C  
ATOM   2552  CD2 LEU A 161      -3.457  16.701 -36.291  1.00  1.42           C  
ATOM   2553  H   LEU A 161      -3.630  18.800 -39.752  1.00  1.42           H  
ATOM   2554  HA  LEU A 161      -4.578  16.297 -38.731  1.00  1.42           H  
ATOM   2555 1HB  LEU A 161      -5.108  19.162 -37.922  1.00  1.42           H  
ATOM   2556 2HB  LEU A 161      -5.717  17.781 -37.005  1.00  1.42           H  
ATOM   2557  HG  LEU A 161      -2.791  18.289 -37.539  1.00  1.42           H  
ATOM   2558 1HD1 LEU A 161      -2.731  19.102 -35.234  1.00  1.42           H  
ATOM   2559 2HD1 LEU A 161      -3.788  20.102 -36.237  1.00  1.42           H  
ATOM   2560 3HD1 LEU A 161      -4.499  18.920 -35.137  1.00  1.42           H  
ATOM   2561 1HD2 LEU A 161      -2.532  16.675 -35.741  1.00  1.42           H  
ATOM   2562 2HD2 LEU A 161      -4.289  16.485 -35.624  1.00  1.42           H  
ATOM   2563 3HD2 LEU A 161      -3.428  15.961 -37.090  1.00  1.42           H  
ATOM   2564  N   ARG A 162      -6.825  18.210 -40.201  1.00  1.53           N  
ATOM   2565  CA  ARG A 162      -8.166  18.183 -40.768  1.00  1.53           C  
ATOM   2566  C   ARG A 162      -8.296  17.045 -41.783  1.00  1.53           C  
ATOM   2567  O   ARG A 162      -9.325  16.360 -41.830  1.00  1.53           O  
ATOM   2568  CB  ARG A 162      -8.501  19.528 -41.388  1.00  1.53           C  
ATOM   2569  CG  ARG A 162      -8.717  20.615 -40.356  1.00  1.53           C  
ATOM   2570  CD  ARG A 162      -8.938  21.943 -40.935  1.00  1.53           C  
ATOM   2571  NE  ARG A 162      -9.184  22.928 -39.890  1.00  1.53           N  
ATOM   2572  CZ  ARG A 162      -9.153  24.260 -40.063  1.00  1.53           C  
ATOM   2573  NH1 ARG A 162      -8.878  24.763 -41.245  1.00  1.53           N  
ATOM   2574  NH2 ARG A 162      -9.393  25.064 -39.042  1.00  1.53           N  
ATOM   2575  H   ARG A 162      -6.229  19.029 -40.348  1.00  1.53           H  
ATOM   2576  HA  ARG A 162      -8.873  18.005 -39.959  1.00  1.53           H  
ATOM   2577 1HB  ARG A 162      -7.686  19.846 -42.034  1.00  1.53           H  
ATOM   2578 2HB  ARG A 162      -9.397  19.446 -41.999  1.00  1.53           H  
ATOM   2579 1HG  ARG A 162      -9.574  20.360 -39.731  1.00  1.53           H  
ATOM   2580 2HG  ARG A 162      -7.828  20.676 -39.740  1.00  1.53           H  
ATOM   2581 1HD  ARG A 162      -8.049  22.245 -41.489  1.00  1.53           H  
ATOM   2582 2HD  ARG A 162      -9.798  21.923 -41.601  1.00  1.53           H  
ATOM   2583  HE  ARG A 162      -9.398  22.581 -38.963  1.00  1.53           H  
ATOM   2584 1HH1 ARG A 162      -8.691  24.148 -42.024  1.00  1.53           H  
ATOM   2585 2HH1 ARG A 162      -8.854  25.765 -41.374  1.00  1.53           H  
ATOM   2586 1HH2 ARG A 162      -9.601  24.676 -38.131  1.00  1.53           H  
ATOM   2587 2HH2 ARG A 162      -9.366  26.065 -39.168  1.00  1.53           H  
ATOM   2588  N   ILE A 163      -7.225  16.801 -42.550  1.00  1.67           N  
ATOM   2589  CA  ILE A 163      -7.226  15.700 -43.508  1.00  1.67           C  
ATOM   2590  C   ILE A 163      -7.300  14.362 -42.772  1.00  1.67           C  
ATOM   2591  O   ILE A 163      -8.103  13.496 -43.135  1.00  1.67           O  
ATOM   2592  CB  ILE A 163      -5.974  15.734 -44.402  1.00  1.67           C  
ATOM   2593  CG1 ILE A 163      -6.042  16.964 -45.324  1.00  1.67           C  
ATOM   2594  CG2 ILE A 163      -5.876  14.431 -45.201  1.00  1.67           C  
ATOM   2595  CD1 ILE A 163      -4.743  17.267 -46.045  1.00  1.67           C  
ATOM   2596  H   ILE A 163      -6.419  17.425 -42.490  1.00  1.67           H  
ATOM   2597  HA  ILE A 163      -8.100  15.791 -44.143  1.00  1.67           H  
ATOM   2598  HB  ILE A 163      -5.088  15.841 -43.784  1.00  1.67           H  
ATOM   2599 1HG1 ILE A 163      -6.821  16.803 -46.065  1.00  1.67           H  
ATOM   2600 2HG1 ILE A 163      -6.309  17.834 -44.723  1.00  1.67           H  
ATOM   2601 1HG2 ILE A 163      -4.985  14.458 -45.825  1.00  1.67           H  
ATOM   2602 2HG2 ILE A 163      -5.812  13.584 -44.515  1.00  1.67           H  
ATOM   2603 3HG2 ILE A 163      -6.760  14.320 -45.830  1.00  1.67           H  
ATOM   2604 1HD1 ILE A 163      -4.870  18.149 -46.670  1.00  1.67           H  
ATOM   2605 2HD1 ILE A 163      -3.954  17.455 -45.317  1.00  1.67           H  
ATOM   2606 3HD1 ILE A 163      -4.464  16.420 -46.665  1.00  1.67           H  
ATOM   2607  N   TYR A 164      -6.493  14.204 -41.716  1.00  1.85           N  
ATOM   2608  CA  TYR A 164      -6.512  12.974 -40.925  1.00  1.85           C  
ATOM   2609  C   TYR A 164      -7.919  12.685 -40.456  1.00  1.85           C  
ATOM   2610  O   TYR A 164      -8.439  11.575 -40.644  1.00  1.85           O  
ATOM   2611  CB  TYR A 164      -5.667  13.113 -39.662  1.00  1.85           C  
ATOM   2612  CG  TYR A 164      -5.709  11.893 -38.742  1.00  1.85           C  
ATOM   2613  CD1 TYR A 164      -4.854  10.826 -38.916  1.00  1.85           C  
ATOM   2614  CD2 TYR A 164      -6.641  11.840 -37.733  1.00  1.85           C  
ATOM   2615  CE1 TYR A 164      -4.914   9.745 -38.073  1.00  1.85           C  
ATOM   2616  CE2 TYR A 164      -6.701  10.745 -36.913  1.00  1.85           C  
ATOM   2617  CZ  TYR A 164      -5.840   9.716 -37.072  1.00  1.85           C  
ATOM   2618  OH  TYR A 164      -5.908   8.645 -36.232  1.00  1.85           O  
ATOM   2619  H   TYR A 164      -5.840  14.952 -41.475  1.00  1.85           H  
ATOM   2620  HA  TYR A 164      -6.164  12.144 -41.537  1.00  1.85           H  
ATOM   2621 1HB  TYR A 164      -4.660  13.317 -39.927  1.00  1.85           H  
ATOM   2622 2HB  TYR A 164      -6.009  13.961 -39.089  1.00  1.85           H  
ATOM   2623  HD1 TYR A 164      -4.128  10.839 -39.702  1.00  1.85           H  
ATOM   2624  HD2 TYR A 164      -7.336  12.664 -37.584  1.00  1.85           H  
ATOM   2625  HE1 TYR A 164      -4.236   8.918 -38.206  1.00  1.85           H  
ATOM   2626  HE2 TYR A 164      -7.442  10.701 -36.121  1.00  1.85           H  
ATOM   2627  HH  TYR A 164      -6.692   8.728 -35.685  1.00  1.85           H  
ATOM   2628  N   LYS A 165      -8.535  13.701 -39.849  1.00  2.09           N  
ATOM   2629  CA  LYS A 165      -9.868  13.569 -39.319  1.00  2.09           C  
ATOM   2630  C   LYS A 165     -10.810  13.080 -40.391  1.00  2.09           C  
ATOM   2631  O   LYS A 165     -11.500  12.079 -40.198  1.00  2.09           O  
ATOM   2632  CB  LYS A 165     -10.362  14.916 -38.794  1.00  2.09           C  
ATOM   2633  CG  LYS A 165     -11.750  14.898 -38.194  1.00  2.09           C  
ATOM   2634  CD  LYS A 165     -12.198  16.310 -37.838  1.00  2.09           C  
ATOM   2635  CE  LYS A 165     -12.538  17.105 -39.108  1.00  2.09           C  
ATOM   2636  NZ  LYS A 165     -13.076  18.458 -38.794  1.00  2.09           N  
ATOM   2637  H   LYS A 165      -8.043  14.589 -39.740  1.00  2.09           H  
ATOM   2638  HA  LYS A 165      -9.855  12.841 -38.510  1.00  2.09           H  
ATOM   2639 1HB  LYS A 165      -9.668  15.284 -38.037  1.00  2.09           H  
ATOM   2640 2HB  LYS A 165     -10.364  15.641 -39.603  1.00  2.09           H  
ATOM   2641 1HG  LYS A 165     -12.430  14.480 -38.920  1.00  2.09           H  
ATOM   2642 2HG  LYS A 165     -11.765  14.277 -37.300  1.00  2.09           H  
ATOM   2643 1HD  LYS A 165     -13.066  16.291 -37.188  1.00  2.09           H  
ATOM   2644 2HD  LYS A 165     -11.390  16.828 -37.312  1.00  2.09           H  
ATOM   2645 1HE  LYS A 165     -11.634  17.215 -39.709  1.00  2.09           H  
ATOM   2646 2HE  LYS A 165     -13.280  16.554 -39.683  1.00  2.09           H  
ATOM   2647 1HZ  LYS A 165     -13.282  18.957 -39.639  1.00  2.09           H  
ATOM   2648 2HZ  LYS A 165     -13.909  18.387 -38.237  1.00  2.09           H  
ATOM   2649 3HZ  LYS A 165     -12.372  18.981 -38.252  1.00  2.09           H  
ATOM   2650  N   ALA A 166     -10.809  13.746 -41.548  1.00  2.40           N  
ATOM   2651  CA  ALA A 166     -11.726  13.378 -42.608  1.00  2.40           C  
ATOM   2652  C   ALA A 166     -11.534  11.938 -43.062  1.00  2.40           C  
ATOM   2653  O   ALA A 166     -12.531  11.228 -43.262  1.00  2.40           O  
ATOM   2654  CB  ALA A 166     -11.531  14.312 -43.784  1.00  2.40           C  
ATOM   2655  H   ALA A 166     -10.190  14.551 -41.674  1.00  2.40           H  
ATOM   2656  HA  ALA A 166     -12.736  13.479 -42.231  1.00  2.40           H  
ATOM   2657 1HB  ALA A 166     -12.237  14.058 -44.573  1.00  2.40           H  
ATOM   2658 2HB  ALA A 166     -11.697  15.338 -43.456  1.00  2.40           H  
ATOM   2659 3HB  ALA A 166     -10.513  14.212 -44.159  1.00  2.40           H  
ATOM   2660  N   LYS A 167     -10.282  11.481 -43.155  1.00  2.82           N  
ATOM   2661  CA  LYS A 167     -10.006  10.108 -43.569  1.00  2.82           C  
ATOM   2662  C   LYS A 167     -10.543   9.093 -42.565  1.00  2.82           C  
ATOM   2663  O   LYS A 167     -10.996   8.020 -42.949  1.00  2.82           O  
ATOM   2664  CB  LYS A 167      -8.513   9.903 -43.799  1.00  2.82           C  
ATOM   2665  CG  LYS A 167      -7.936  10.645 -45.036  1.00  2.82           C  
ATOM   2666  CD  LYS A 167      -8.478  10.062 -46.359  1.00  2.82           C  
ATOM   2667  CE  LYS A 167      -7.889   8.667 -46.665  1.00  2.82           C  
ATOM   2668  NZ  LYS A 167      -8.308   8.149 -48.001  1.00  2.82           N  
ATOM   2669  H   LYS A 167      -9.503  12.116 -42.962  1.00  2.82           H  
ATOM   2670  HA  LYS A 167     -10.517   9.931 -44.515  1.00  2.82           H  
ATOM   2671 1HB  LYS A 167      -7.981  10.269 -42.920  1.00  2.82           H  
ATOM   2672 2HB  LYS A 167      -8.301   8.839 -43.898  1.00  2.82           H  
ATOM   2673 1HG  LYS A 167      -8.224  11.696 -44.975  1.00  2.82           H  
ATOM   2674 2HG  LYS A 167      -6.850  10.593 -45.031  1.00  2.82           H  
ATOM   2675 1HD  LYS A 167      -9.565   9.971 -46.295  1.00  2.82           H  
ATOM   2676 2HD  LYS A 167      -8.238  10.740 -47.180  1.00  2.82           H  
ATOM   2677 1HE  LYS A 167      -6.804   8.727 -46.643  1.00  2.82           H  
ATOM   2678 2HE  LYS A 167      -8.219   7.965 -45.898  1.00  2.82           H  
ATOM   2679 1HZ  LYS A 167      -7.900   7.233 -48.151  1.00  2.82           H  
ATOM   2680 2HZ  LYS A 167      -9.340   8.048 -48.072  1.00  2.82           H  
ATOM   2681 3HZ  LYS A 167      -8.009   8.759 -48.727  1.00  2.82           H  
ATOM   2682  N   LYS A 168     -10.507   9.428 -41.276  1.00  3.36           N  
ATOM   2683  CA  LYS A 168     -11.029   8.504 -40.276  1.00  3.36           C  
ATOM   2684  C   LYS A 168     -12.559   8.584 -40.213  1.00  3.36           C  
ATOM   2685  O   LYS A 168     -13.244   7.567 -40.090  1.00  3.36           O  
ATOM   2686  CB  LYS A 168     -10.381   8.773 -38.925  1.00  3.36           C  
ATOM   2687  CG  LYS A 168      -8.870   8.461 -38.905  1.00  3.36           C  
ATOM   2688  CD  LYS A 168      -8.599   6.952 -39.119  1.00  3.36           C  
ATOM   2689  CE  LYS A 168      -7.106   6.606 -39.032  1.00  3.36           C  
ATOM   2690  NZ  LYS A 168      -6.870   5.115 -39.018  1.00  3.36           N  
ATOM   2691  H   LYS A 168     -10.090  10.320 -40.994  1.00  3.36           H  
ATOM   2692  HA  LYS A 168     -10.761   7.491 -40.572  1.00  3.36           H  
ATOM   2693 1HB  LYS A 168     -10.514   9.828 -38.667  1.00  3.36           H  
ATOM   2694 2HB  LYS A 168     -10.874   8.176 -38.157  1.00  3.36           H  
ATOM   2695 1HG  LYS A 168      -8.364   9.041 -39.683  1.00  3.36           H  
ATOM   2696 2HG  LYS A 168      -8.472   8.751 -37.945  1.00  3.36           H  
ATOM   2697 1HD  LYS A 168      -9.152   6.359 -38.400  1.00  3.36           H  
ATOM   2698 2HD  LYS A 168      -8.950   6.680 -40.113  1.00  3.36           H  
ATOM   2699 1HE  LYS A 168      -6.615   7.026 -39.892  1.00  3.36           H  
ATOM   2700 2HE  LYS A 168      -6.673   7.035 -38.138  1.00  3.36           H  
ATOM   2701 1HZ  LYS A 168      -5.879   4.919 -38.987  1.00  3.36           H  
ATOM   2702 2HZ  LYS A 168      -7.321   4.723 -38.169  1.00  3.36           H  
ATOM   2703 3HZ  LYS A 168      -7.263   4.691 -39.841  1.00  3.36           H  
ATOM   2704  N   LEU A 169     -13.123   9.771 -40.443  1.00  3.99           N  
ATOM   2705  CA  LEU A 169     -14.582   9.907 -40.441  1.00  3.99           C  
ATOM   2706  C   LEU A 169     -15.155   9.070 -41.582  1.00  3.99           C  
ATOM   2707  O   LEU A 169     -16.258   8.528 -41.495  1.00  3.99           O  
ATOM   2708  CB  LEU A 169     -15.010  11.371 -40.618  1.00  3.99           C  
ATOM   2709  CG  LEU A 169     -14.666  12.317 -39.455  1.00  3.99           C  
ATOM   2710  CD1 LEU A 169     -15.056  13.738 -39.817  1.00  3.99           C  
ATOM   2711  CD2 LEU A 169     -15.335  11.854 -38.237  1.00  3.99           C  
ATOM   2712  H   LEU A 169     -12.536  10.595 -40.560  1.00  3.99           H  
ATOM   2713  HA  LEU A 169     -14.971   9.526 -39.500  1.00  3.99           H  
ATOM   2714 1HB  LEU A 169     -14.524  11.761 -41.510  1.00  3.99           H  
ATOM   2715 2HB  LEU A 169     -16.087  11.402 -40.772  1.00  3.99           H  
ATOM   2716  HG  LEU A 169     -13.617  12.300 -39.281  1.00  3.99           H  
ATOM   2717 1HD1 LEU A 169     -14.799  14.401 -38.997  1.00  3.99           H  
ATOM   2718 2HD1 LEU A 169     -14.522  14.046 -40.713  1.00  3.99           H  
ATOM   2719 3HD1 LEU A 169     -16.127  13.786 -39.999  1.00  3.99           H  
ATOM   2720 1HD2 LEU A 169     -15.063  12.503 -37.426  1.00  3.99           H  
ATOM   2721 2HD2 LEU A 169     -16.414  11.862 -38.378  1.00  3.99           H  
ATOM   2722 3HD2 LEU A 169     -14.998  10.851 -38.027  1.00  3.99           H  
ATOM   2723  N   THR A 170     -14.360   8.931 -42.640  1.00  4.65           N  
ATOM   2724  CA  THR A 170     -14.701   8.169 -43.816  1.00  4.65           C  
ATOM   2725  C   THR A 170     -13.824   6.920 -43.933  1.00  4.65           C  
ATOM   2726  O   THR A 170     -13.610   6.423 -45.043  1.00  4.65           O  
ATOM   2727  CB  THR A 170     -14.554   9.012 -45.096  1.00  4.65           C  
ATOM   2728  OG1 THR A 170     -13.223   9.517 -45.197  1.00  4.65           O  
ATOM   2729  CG2 THR A 170     -15.513  10.180 -45.058  1.00  4.65           C  
ATOM   2730  H   THR A 170     -13.478   9.444 -42.649  1.00  4.65           H  
ATOM   2731  HA  THR A 170     -15.737   7.846 -43.735  1.00  4.65           H  
ATOM   2732  HB  THR A 170     -14.765   8.386 -45.963  1.00  4.65           H  
ATOM   2733  HG1 THR A 170     -13.027  10.089 -44.423  1.00  4.65           H  
ATOM   2734 1HG2 THR A 170     -15.403  10.768 -45.968  1.00  4.65           H  
ATOM   2735 2HG2 THR A 170     -16.536   9.812 -44.982  1.00  4.65           H  
ATOM   2736 3HG2 THR A 170     -15.285  10.806 -44.193  1.00  4.65           H  
ATOM   2737  N   ALA A 171     -13.433   6.313 -42.788  1.00  5.18           N  
ATOM   2738  CA  ALA A 171     -12.529   5.132 -42.665  1.00  5.18           C  
ATOM   2739  C   ALA A 171     -12.846   3.920 -43.563  1.00  5.18           C  
ATOM   2740  O   ALA A 171     -12.140   2.913 -43.521  1.00  5.18           O  
ATOM   2741  CB  ALA A 171     -12.519   4.634 -41.234  1.00  5.18           C  
ATOM   2742  H   ALA A 171     -13.684   6.770 -41.911  1.00  5.18           H  
ATOM   2743  HA  ALA A 171     -11.525   5.474 -42.920  1.00  5.18           H  
ATOM   2744 1HB  ALA A 171     -11.809   3.814 -41.153  1.00  5.18           H  
ATOM   2745 2HB  ALA A 171     -12.222   5.428 -40.571  1.00  5.18           H  
ATOM   2746 3HB  ALA A 171     -13.511   4.285 -40.962  1.00  5.18           H  
ATOM   2747  N   THR A 172     -13.896   4.023 -44.376  1.00  5.42           N  
ATOM   2748  CA  THR A 172     -14.289   3.064 -45.394  1.00  5.42           C  
ATOM   2749  C   THR A 172     -13.257   3.143 -46.530  1.00  5.42           C  
ATOM   2750  O   THR A 172     -13.144   2.249 -47.373  1.00  5.42           O  
ATOM   2751  CB  THR A 172     -15.683   3.427 -45.913  1.00  5.42           C  
ATOM   2752  OG1 THR A 172     -15.645   4.733 -46.533  1.00  5.42           O  
ATOM   2753  CG2 THR A 172     -16.645   3.478 -44.737  1.00  5.42           C  
ATOM   2754  H   THR A 172     -14.426   4.881 -44.328  1.00  5.42           H  
ATOM   2755  HA  THR A 172     -14.285   2.057 -44.975  1.00  5.42           H  
ATOM   2756  HB  THR A 172     -16.023   2.688 -46.635  1.00  5.42           H  
ATOM   2757  HG1 THR A 172     -15.083   5.338 -46.009  1.00  5.42           H  
ATOM   2758 1HG2 THR A 172     -17.637   3.746 -45.093  1.00  5.42           H  
ATOM   2759 2HG2 THR A 172     -16.679   2.502 -44.255  1.00  5.42           H  
ATOM   2760 3HG2 THR A 172     -16.299   4.227 -44.020  1.00  5.42           H  
ATOM   2761  N   ASP A 173     -12.467   4.214 -46.468  1.00  5.34           N  
ATOM   2762  CA  ASP A 173     -11.331   4.554 -47.302  1.00  5.34           C  
ATOM   2763  C   ASP A 173     -10.172   4.824 -46.326  1.00  5.34           C  
ATOM   2764  O   ASP A 173      -9.874   5.984 -46.043  1.00  5.34           O  
ATOM   2765  CB  ASP A 173     -11.609   5.845 -48.072  1.00  5.34           C  
ATOM   2766  CG  ASP A 173     -10.511   6.209 -49.053  1.00  5.34           C  
ATOM   2767  OD1 ASP A 173      -9.725   5.369 -49.381  1.00  5.34           O  
ATOM   2768  OD2 ASP A 173     -10.372   7.388 -49.360  1.00  5.34           O  
ATOM   2769  H   ASP A 173     -12.711   4.897 -45.754  1.00  5.34           H  
ATOM   2770  HA  ASP A 173     -11.094   3.740 -47.984  1.00  5.34           H  
ATOM   2771 1HB  ASP A 173     -12.549   5.739 -48.618  1.00  5.34           H  
ATOM   2772 2HB  ASP A 173     -11.746   6.667 -47.358  1.00  5.34           H  
ATOM   2773  N   PRO A 174      -9.519   3.777 -45.790  1.00  4.98           N  
ATOM   2774  CA  PRO A 174      -8.550   3.838 -44.710  1.00  4.98           C  
ATOM   2775  C   PRO A 174      -7.341   4.717 -45.005  1.00  4.98           C  
ATOM   2776  O   PRO A 174      -6.862   4.811 -46.136  1.00  4.98           O  
ATOM   2777  CB  PRO A 174      -8.098   2.377 -44.584  1.00  4.98           C  
ATOM   2778  CG  PRO A 174      -9.232   1.572 -45.142  1.00  4.98           C  
ATOM   2779  CD  PRO A 174      -9.753   2.401 -46.283  1.00  4.98           C  
ATOM   2780  HA  PRO A 174      -9.058   4.174 -43.796  1.00  4.98           H  
ATOM   2781 1HB  PRO A 174      -7.154   2.230 -45.126  1.00  4.98           H  
ATOM   2782 2HB  PRO A 174      -7.897   2.143 -43.529  1.00  4.98           H  
ATOM   2783 1HG  PRO A 174      -8.888   0.578 -45.456  1.00  4.98           H  
ATOM   2784 2HG  PRO A 174     -10.001   1.414 -44.364  1.00  4.98           H  
ATOM   2785 1HD  PRO A 174      -9.183   2.225 -47.203  1.00  4.98           H  
ATOM   2786 2HD  PRO A 174     -10.788   2.152 -46.394  1.00  4.98           H  
ATOM   2787  N   LEU A 175      -6.847   5.345 -43.950  1.00  4.45           N  
ATOM   2788  CA  LEU A 175      -5.649   6.171 -43.977  1.00  4.45           C  
ATOM   2789  C   LEU A 175      -4.451   5.280 -44.310  1.00  4.45           C  
ATOM   2790  O   LEU A 175      -4.328   4.191 -43.746  1.00  4.45           O  
ATOM   2791  CB  LEU A 175      -5.447   6.837 -42.614  1.00  4.45           C  
ATOM   2792  CG  LEU A 175      -4.400   7.929 -42.548  1.00  4.45           C  
ATOM   2793  CD1 LEU A 175      -4.896   9.106 -43.350  1.00  4.45           C  
ATOM   2794  CD2 LEU A 175      -4.173   8.331 -41.140  1.00  4.45           C  
ATOM   2795  H   LEU A 175      -7.323   5.228 -43.071  1.00  4.45           H  
ATOM   2796  HA  LEU A 175      -5.752   6.932 -44.748  1.00  4.45           H  
ATOM   2797 1HB  LEU A 175      -6.397   7.272 -42.302  1.00  4.45           H  
ATOM   2798 2HB  LEU A 175      -5.159   6.071 -41.896  1.00  4.45           H  
ATOM   2799  HG  LEU A 175      -3.464   7.569 -42.973  1.00  4.45           H  
ATOM   2800 1HD1 LEU A 175      -4.186   9.908 -43.313  1.00  4.45           H  
ATOM   2801 2HD1 LEU A 175      -5.058   8.804 -44.385  1.00  4.45           H  
ATOM   2802 3HD1 LEU A 175      -5.821   9.445 -42.916  1.00  4.45           H  
ATOM   2803 1HD2 LEU A 175      -3.424   9.122 -41.116  1.00  4.45           H  
ATOM   2804 2HD2 LEU A 175      -5.109   8.691 -40.736  1.00  4.45           H  
ATOM   2805 3HD2 LEU A 175      -3.824   7.481 -40.559  1.00  4.45           H  
ATOM   2806  N   THR A 176      -3.582   5.714 -45.221  1.00  3.89           N  
ATOM   2807  CA  THR A 176      -2.424   4.899 -45.585  1.00  3.89           C  
ATOM   2808  C   THR A 176      -1.332   4.967 -44.533  1.00  3.89           C  
ATOM   2809  O   THR A 176      -1.333   5.865 -43.687  1.00  3.89           O  
ATOM   2810  CB  THR A 176      -1.821   5.366 -46.923  1.00  3.89           C  
ATOM   2811  OG1 THR A 176      -1.306   6.725 -46.795  1.00  3.89           O  
ATOM   2812  CG2 THR A 176      -2.891   5.347 -47.992  1.00  3.89           C  
ATOM   2813  H   THR A 176      -3.731   6.607 -45.665  1.00  3.89           H  
ATOM   2814  HA  THR A 176      -2.746   3.861 -45.680  1.00  3.89           H  
ATOM   2815  HB  THR A 176      -1.010   4.701 -47.215  1.00  3.89           H  
ATOM   2816  HG1 THR A 176      -1.143   7.080 -47.684  1.00  3.89           H  
ATOM   2817 1HG2 THR A 176      -2.465   5.676 -48.941  1.00  3.89           H  
ATOM   2818 2HG2 THR A 176      -3.277   4.332 -48.101  1.00  3.89           H  
ATOM   2819 3HG2 THR A 176      -3.704   6.014 -47.708  1.00  3.89           H  
ATOM   2820  N   GLU A 177      -0.357   4.056 -44.633  1.00  3.40           N  
ATOM   2821  CA  GLU A 177       0.770   4.037 -43.701  1.00  3.40           C  
ATOM   2822  C   GLU A 177       1.590   5.318 -43.783  1.00  3.40           C  
ATOM   2823  O   GLU A 177       2.049   5.841 -42.765  1.00  3.40           O  
ATOM   2824  CB  GLU A 177       1.669   2.837 -43.993  1.00  3.40           C  
ATOM   2825  CG  GLU A 177       1.048   1.486 -43.648  1.00  3.40           C  
ATOM   2826  CD  GLU A 177       1.932   0.314 -44.019  1.00  3.40           C  
ATOM   2827  OE1 GLU A 177       2.939   0.528 -44.653  1.00  3.40           O  
ATOM   2828  OE2 GLU A 177       1.598  -0.793 -43.665  1.00  3.40           O  
ATOM   2829  H   GLU A 177      -0.418   3.350 -45.350  1.00  3.40           H  
ATOM   2830  HA  GLU A 177       0.380   3.941 -42.690  1.00  3.40           H  
ATOM   2831 1HB  GLU A 177       1.935   2.827 -45.049  1.00  3.40           H  
ATOM   2832 2HB  GLU A 177       2.594   2.932 -43.424  1.00  3.40           H  
ATOM   2833 1HG  GLU A 177       0.855   1.453 -42.575  1.00  3.40           H  
ATOM   2834 2HG  GLU A 177       0.093   1.395 -44.165  1.00  3.40           H  
ATOM   2835  N   ASP A 178       1.742   5.860 -44.991  1.00  3.00           N  
ATOM   2836  CA  ASP A 178       2.492   7.098 -45.149  1.00  3.00           C  
ATOM   2837  C   ASP A 178       1.754   8.251 -44.514  1.00  3.00           C  
ATOM   2838  O   ASP A 178       2.357   9.066 -43.810  1.00  3.00           O  
ATOM   2839  CB  ASP A 178       2.778   7.415 -46.615  1.00  3.00           C  
ATOM   2840  CG  ASP A 178       3.590   8.710 -46.777  1.00  3.00           C  
ATOM   2841  OD1 ASP A 178       4.688   8.816 -46.254  1.00  3.00           O  
ATOM   2842  OD2 ASP A 178       3.122   9.628 -47.429  1.00  3.00           O  
ATOM   2843  H   ASP A 178       1.343   5.400 -45.796  1.00  3.00           H  
ATOM   2844  HA  ASP A 178       3.449   6.987 -44.636  1.00  3.00           H  
ATOM   2845 1HB  ASP A 178       3.326   6.590 -47.068  1.00  3.00           H  
ATOM   2846 2HB  ASP A 178       1.834   7.521 -47.152  1.00  3.00           H  
ATOM   2847  N   LYS A 179       0.439   8.320 -44.712  1.00  2.71           N  
ATOM   2848  CA  LYS A 179      -0.259   9.436 -44.109  1.00  2.71           C  
ATOM   2849  C   LYS A 179      -0.310   9.270 -42.595  1.00  2.71           C  
ATOM   2850  O   LYS A 179      -0.168  10.247 -41.865  1.00  2.71           O  
ATOM   2851  CB  LYS A 179      -1.659   9.578 -44.675  1.00  2.71           C  
ATOM   2852  CG  LYS A 179      -1.744  10.022 -46.126  1.00  2.71           C  
ATOM   2853  CD  LYS A 179      -1.283  11.466 -46.301  1.00  2.71           C  
ATOM   2854  CE  LYS A 179      -1.475  11.938 -47.742  1.00  2.71           C  
ATOM   2855  NZ  LYS A 179      -1.022  13.346 -47.934  1.00  2.71           N  
ATOM   2856  H   LYS A 179      -0.064   7.641 -45.290  1.00  2.71           H  
ATOM   2857  HA  LYS A 179       0.295  10.349 -44.329  1.00  2.71           H  
ATOM   2858 1HB  LYS A 179      -2.171   8.623 -44.594  1.00  2.71           H  
ATOM   2859 2HB  LYS A 179      -2.188  10.306 -44.084  1.00  2.71           H  
ATOM   2860 1HG  LYS A 179      -1.108   9.378 -46.731  1.00  2.71           H  
ATOM   2861 2HG  LYS A 179      -2.771   9.922 -46.475  1.00  2.71           H  
ATOM   2862 1HD  LYS A 179      -1.851  12.117 -45.632  1.00  2.71           H  
ATOM   2863 2HD  LYS A 179      -0.224  11.542 -46.043  1.00  2.71           H  
ATOM   2864 1HE  LYS A 179      -0.906  11.289 -48.407  1.00  2.71           H  
ATOM   2865 2HE  LYS A 179      -2.532  11.870 -48.000  1.00  2.71           H  
ATOM   2866 1HZ  LYS A 179      -1.166  13.618 -48.895  1.00  2.71           H  
ATOM   2867 2HZ  LYS A 179      -1.552  13.962 -47.326  1.00  2.71           H  
ATOM   2868 3HZ  LYS A 179      -0.041  13.419 -47.709  1.00  2.71           H  
ATOM   2869  N   SER A 180      -0.423   8.030 -42.112  1.00  2.48           N  
ATOM   2870  CA  SER A 180      -0.463   7.787 -40.680  1.00  2.48           C  
ATOM   2871  C   SER A 180       0.842   8.257 -40.041  1.00  2.48           C  
ATOM   2872  O   SER A 180       0.842   8.954 -39.020  1.00  2.48           O  
ATOM   2873  CB  SER A 180      -0.640   6.298 -40.431  1.00  2.48           C  
ATOM   2874  OG  SER A 180      -1.878   5.843 -40.902  1.00  2.48           O  
ATOM   2875  H   SER A 180      -0.535   7.242 -42.748  1.00  2.48           H  
ATOM   2876  HA  SER A 180      -1.290   8.345 -40.245  1.00  2.48           H  
ATOM   2877 1HB  SER A 180       0.154   5.758 -40.937  1.00  2.48           H  
ATOM   2878 2HB  SER A 180      -0.546   6.080 -39.380  1.00  2.48           H  
ATOM   2879  HG  SER A 180      -1.841   5.950 -41.885  1.00  2.48           H  
ATOM   2880  N   LYS A 181       1.965   7.930 -40.689  1.00  2.30           N  
ATOM   2881  CA  LYS A 181       3.274   8.343 -40.207  1.00  2.30           C  
ATOM   2882  C   LYS A 181       3.386   9.856 -40.162  1.00  2.30           C  
ATOM   2883  O   LYS A 181       3.809  10.422 -39.145  1.00  2.30           O  
ATOM   2884  CB  LYS A 181       4.379   7.785 -41.103  1.00  2.30           C  
ATOM   2885  CG  LYS A 181       5.801   8.159 -40.672  1.00  2.30           C  
ATOM   2886  CD  LYS A 181       6.843   7.547 -41.607  1.00  2.30           C  
ATOM   2887  CE  LYS A 181       8.258   7.957 -41.213  1.00  2.30           C  
ATOM   2888  NZ  LYS A 181       9.280   7.390 -42.140  1.00  2.30           N  
ATOM   2889  H   LYS A 181       1.914   7.349 -41.526  1.00  2.30           H  
ATOM   2890  HA  LYS A 181       3.407   7.962 -39.195  1.00  2.30           H  
ATOM   2891 1HB  LYS A 181       4.301   6.700 -41.140  1.00  2.30           H  
ATOM   2892 2HB  LYS A 181       4.232   8.150 -42.122  1.00  2.30           H  
ATOM   2893 1HG  LYS A 181       5.902   9.246 -40.695  1.00  2.30           H  
ATOM   2894 2HG  LYS A 181       5.979   7.818 -39.656  1.00  2.30           H  
ATOM   2895 1HD  LYS A 181       6.764   6.461 -41.580  1.00  2.30           H  
ATOM   2896 2HD  LYS A 181       6.646   7.881 -42.627  1.00  2.30           H  
ATOM   2897 1HE  LYS A 181       8.332   9.044 -41.227  1.00  2.30           H  
ATOM   2898 2HE  LYS A 181       8.464   7.602 -40.203  1.00  2.30           H  
ATOM   2899 1HZ  LYS A 181      10.201   7.684 -41.846  1.00  2.30           H  
ATOM   2900 2HZ  LYS A 181       9.230   6.382 -42.127  1.00  2.30           H  
ATOM   2901 3HZ  LYS A 181       9.105   7.723 -43.078  1.00  2.30           H  
ATOM   2902  N   LYS A 182       3.002  10.512 -41.265  1.00  2.16           N  
ATOM   2903  CA  LYS A 182       3.131  11.953 -41.347  1.00  2.16           C  
ATOM   2904  C   LYS A 182       2.253  12.681 -40.346  1.00  2.16           C  
ATOM   2905  O   LYS A 182       2.744  13.595 -39.684  1.00  2.16           O  
ATOM   2906  CB  LYS A 182       2.833  12.435 -42.768  1.00  2.16           C  
ATOM   2907  CG  LYS A 182       3.936  12.120 -43.807  1.00  2.16           C  
ATOM   2908  CD  LYS A 182       3.604  12.756 -45.152  1.00  2.16           C  
ATOM   2909  CE  LYS A 182       4.789  12.716 -46.150  1.00  2.16           C  
ATOM   2910  NZ  LYS A 182       5.012  11.371 -46.773  1.00  2.16           N  
ATOM   2911  H   LYS A 182       2.650   9.993 -42.073  1.00  2.16           H  
ATOM   2912  HA  LYS A 182       4.164  12.209 -41.120  1.00  2.16           H  
ATOM   2913 1HB  LYS A 182       1.910  11.967 -43.114  1.00  2.16           H  
ATOM   2914 2HB  LYS A 182       2.674  13.497 -42.764  1.00  2.16           H  
ATOM   2915 1HG  LYS A 182       4.891  12.501 -43.455  1.00  2.16           H  
ATOM   2916 2HG  LYS A 182       4.018  11.036 -43.940  1.00  2.16           H  
ATOM   2917 1HD  LYS A 182       2.775  12.194 -45.596  1.00  2.16           H  
ATOM   2918 2HD  LYS A 182       3.286  13.786 -45.004  1.00  2.16           H  
ATOM   2919 1HE  LYS A 182       4.596  13.436 -46.943  1.00  2.16           H  
ATOM   2920 2HE  LYS A 182       5.699  13.010 -45.624  1.00  2.16           H  
ATOM   2921 1HZ  LYS A 182       5.773  11.407 -47.411  1.00  2.16           H  
ATOM   2922 2HZ  LYS A 182       5.198  10.617 -46.105  1.00  2.16           H  
ATOM   2923 3HZ  LYS A 182       4.181  11.062 -47.277  1.00  2.16           H  
ATOM   2924  N   ILE A 183       1.012  12.235 -40.141  1.00  2.05           N  
ATOM   2925  CA  ILE A 183       0.156  12.939 -39.197  1.00  2.05           C  
ATOM   2926  C   ILE A 183       0.703  12.865 -37.793  1.00  2.05           C  
ATOM   2927  O   ILE A 183       0.719  13.873 -37.084  1.00  2.05           O  
ATOM   2928  CB  ILE A 183      -1.278  12.418 -39.210  1.00  2.05           C  
ATOM   2929  CG1 ILE A 183      -1.907  12.704 -40.583  1.00  2.05           C  
ATOM   2930  CG2 ILE A 183      -2.052  13.103 -38.061  1.00  2.05           C  
ATOM   2931  CD1 ILE A 183      -2.017  14.153 -40.887  1.00  2.05           C  
ATOM   2932  H   ILE A 183       0.650  11.448 -40.681  1.00  2.05           H  
ATOM   2933  HA  ILE A 183       0.124  13.985 -39.487  1.00  2.05           H  
ATOM   2934  HB  ILE A 183      -1.277  11.331 -39.067  1.00  2.05           H  
ATOM   2935 1HG1 ILE A 183      -1.292  12.269 -41.349  1.00  2.05           H  
ATOM   2936 2HG1 ILE A 183      -2.866  12.260 -40.641  1.00  2.05           H  
ATOM   2937 1HG2 ILE A 183      -3.065  12.760 -38.029  1.00  2.05           H  
ATOM   2938 2HG2 ILE A 183      -1.566  12.865 -37.112  1.00  2.05           H  
ATOM   2939 3HG2 ILE A 183      -2.043  14.181 -38.213  1.00  2.05           H  
ATOM   2940 1HD1 ILE A 183      -2.455  14.290 -41.878  1.00  2.05           H  
ATOM   2941 2HD1 ILE A 183      -2.645  14.643 -40.144  1.00  2.05           H  
ATOM   2942 3HD1 ILE A 183      -1.037  14.579 -40.869  1.00  2.05           H  
ATOM   2943  N   ASP A 184       1.176  11.696 -37.371  1.00  1.95           N  
ATOM   2944  CA  ASP A 184       1.760  11.644 -36.045  1.00  1.95           C  
ATOM   2945  C   ASP A 184       3.001  12.516 -35.966  1.00  1.95           C  
ATOM   2946  O   ASP A 184       3.242  13.171 -34.946  1.00  1.95           O  
ATOM   2947  CB  ASP A 184       2.035  10.217 -35.636  1.00  1.95           C  
ATOM   2948  CG  ASP A 184       0.784   9.525 -35.260  1.00  1.95           C  
ATOM   2949  OD1 ASP A 184      -0.212  10.193 -35.050  1.00  1.95           O  
ATOM   2950  OD2 ASP A 184       0.808   8.340 -35.188  1.00  1.95           O  
ATOM   2951  H   ASP A 184       1.141  10.861 -37.965  1.00  1.95           H  
ATOM   2952  HA  ASP A 184       1.033  12.042 -35.341  1.00  1.95           H  
ATOM   2953 1HB  ASP A 184       2.508   9.681 -36.469  1.00  1.95           H  
ATOM   2954 2HB  ASP A 184       2.712  10.193 -34.792  1.00  1.95           H  
ATOM   2955  N   GLY A 185       3.787  12.557 -37.049  1.00  1.87           N  
ATOM   2956  CA  GLY A 185       4.973  13.393 -37.074  1.00  1.87           C  
ATOM   2957  C   GLY A 185       4.591  14.851 -36.881  1.00  1.87           C  
ATOM   2958  O   GLY A 185       5.274  15.589 -36.166  1.00  1.87           O  
ATOM   2959  H   GLY A 185       3.573  11.981 -37.865  1.00  1.87           H  
ATOM   2960 1HA  GLY A 185       5.663  13.090 -36.296  1.00  1.87           H  
ATOM   2961 2HA  GLY A 185       5.477  13.266 -38.032  1.00  1.87           H  
ATOM   2962  N   PHE A 186       3.481  15.257 -37.500  1.00  1.81           N  
ATOM   2963  CA  PHE A 186       2.989  16.620 -37.404  1.00  1.81           C  
ATOM   2964  C   PHE A 186       2.521  16.907 -35.986  1.00  1.81           C  
ATOM   2965  O   PHE A 186       2.804  17.974 -35.439  1.00  1.81           O  
ATOM   2966  CB  PHE A 186       1.861  16.844 -38.400  1.00  1.81           C  
ATOM   2967  CG  PHE A 186       2.337  16.717 -39.814  1.00  1.81           C  
ATOM   2968  CD1 PHE A 186       1.489  16.277 -40.784  1.00  1.81           C  
ATOM   2969  CD2 PHE A 186       3.646  16.987 -40.159  1.00  1.81           C  
ATOM   2970  CE1 PHE A 186       1.907  16.108 -42.079  1.00  1.81           C  
ATOM   2971  CE2 PHE A 186       4.080  16.827 -41.459  1.00  1.81           C  
ATOM   2972  CZ  PHE A 186       3.202  16.386 -42.424  1.00  1.81           C  
ATOM   2973  H   PHE A 186       2.987  14.591 -38.094  1.00  1.81           H  
ATOM   2974  HA  PHE A 186       3.803  17.304 -37.644  1.00  1.81           H  
ATOM   2975 1HB  PHE A 186       1.069  16.119 -38.236  1.00  1.81           H  
ATOM   2976 2HB  PHE A 186       1.435  17.835 -38.264  1.00  1.81           H  
ATOM   2977  HD1 PHE A 186       0.477  16.064 -40.506  1.00  1.81           H  
ATOM   2978  HD2 PHE A 186       4.338  17.324 -39.391  1.00  1.81           H  
ATOM   2979  HE1 PHE A 186       1.201  15.756 -42.836  1.00  1.81           H  
ATOM   2980  HE2 PHE A 186       5.113  17.044 -41.721  1.00  1.81           H  
ATOM   2981  HZ  PHE A 186       3.535  16.254 -43.451  1.00  1.81           H  
ATOM   2982  N   ILE A 187       1.846  15.944 -35.349  1.00  1.76           N  
ATOM   2983  CA  ILE A 187       1.392  16.152 -33.978  1.00  1.76           C  
ATOM   2984  C   ILE A 187       2.574  16.347 -33.050  1.00  1.76           C  
ATOM   2985  O   ILE A 187       2.594  17.286 -32.261  1.00  1.76           O  
ATOM   2986  CB  ILE A 187       0.520  14.990 -33.469  1.00  1.76           C  
ATOM   2987  CG1 ILE A 187      -0.794  14.985 -34.231  1.00  1.76           C  
ATOM   2988  CG2 ILE A 187       0.291  15.106 -31.948  1.00  1.76           C  
ATOM   2989  CD1 ILE A 187      -1.618  13.748 -34.044  1.00  1.76           C  
ATOM   2990  H   ILE A 187       1.620  15.075 -35.839  1.00  1.76           H  
ATOM   2991  HA  ILE A 187       0.785  17.058 -33.953  1.00  1.76           H  
ATOM   2992  HB  ILE A 187       1.026  14.048 -33.686  1.00  1.76           H  
ATOM   2993 1HG1 ILE A 187      -1.380  15.842 -33.905  1.00  1.76           H  
ATOM   2994 2HG1 ILE A 187      -0.577  15.094 -35.294  1.00  1.76           H  
ATOM   2995 1HG2 ILE A 187      -0.317  14.270 -31.606  1.00  1.76           H  
ATOM   2996 2HG2 ILE A 187       1.252  15.087 -31.425  1.00  1.76           H  
ATOM   2997 3HG2 ILE A 187      -0.221  16.042 -31.721  1.00  1.76           H  
ATOM   2998 1HD1 ILE A 187      -2.522  13.844 -34.632  1.00  1.76           H  
ATOM   2999 2HD1 ILE A 187      -1.053  12.874 -34.388  1.00  1.76           H  
ATOM   3000 3HD1 ILE A 187      -1.871  13.626 -32.994  1.00  1.76           H  
ATOM   3001  N   VAL A 188       3.584  15.498 -33.174  1.00  1.74           N  
ATOM   3002  CA  VAL A 188       4.753  15.649 -32.326  1.00  1.74           C  
ATOM   3003  C   VAL A 188       5.495  16.946 -32.628  1.00  1.74           C  
ATOM   3004  O   VAL A 188       5.929  17.643 -31.707  1.00  1.74           O  
ATOM   3005  CB  VAL A 188       5.669  14.439 -32.452  1.00  1.74           C  
ATOM   3006  CG1 VAL A 188       6.971  14.684 -31.722  1.00  1.74           C  
ATOM   3007  CG2 VAL A 188       4.945  13.267 -31.854  1.00  1.74           C  
ATOM   3008  H   VAL A 188       3.525  14.734 -33.848  1.00  1.74           H  
ATOM   3009  HA  VAL A 188       4.413  15.685 -31.291  1.00  1.74           H  
ATOM   3010  HB  VAL A 188       5.897  14.252 -33.506  1.00  1.74           H  
ATOM   3011 1HG1 VAL A 188       7.607  13.810 -31.816  1.00  1.74           H  
ATOM   3012 2HG1 VAL A 188       7.476  15.547 -32.158  1.00  1.74           H  
ATOM   3013 3HG1 VAL A 188       6.772  14.875 -30.667  1.00  1.74           H  
ATOM   3014 1HG2 VAL A 188       5.551  12.405 -31.914  1.00  1.74           H  
ATOM   3015 2HG2 VAL A 188       4.721  13.476 -30.806  1.00  1.74           H  
ATOM   3016 3HG2 VAL A 188       4.014  13.102 -32.402  1.00  1.74           H  
ATOM   3017  N   ASP A 189       5.657  17.293 -33.913  1.00  1.73           N  
ATOM   3018  CA  ASP A 189       6.326  18.542 -34.249  1.00  1.73           C  
ATOM   3019  C   ASP A 189       5.517  19.718 -33.696  1.00  1.73           C  
ATOM   3020  O   ASP A 189       6.086  20.710 -33.230  1.00  1.73           O  
ATOM   3021  CB  ASP A 189       6.487  18.682 -35.767  1.00  1.73           C  
ATOM   3022  CG  ASP A 189       7.432  19.820 -36.198  1.00  1.73           C  
ATOM   3023  OD1 ASP A 189       8.633  19.709 -35.932  1.00  1.73           O  
ATOM   3024  OD2 ASP A 189       6.969  20.786 -36.795  1.00  1.73           O  
ATOM   3025  H   ASP A 189       5.322  16.690 -34.662  1.00  1.73           H  
ATOM   3026  HA  ASP A 189       7.308  18.543 -33.787  1.00  1.73           H  
ATOM   3027 1HB  ASP A 189       6.862  17.741 -36.172  1.00  1.73           H  
ATOM   3028 2HB  ASP A 189       5.503  18.844 -36.209  1.00  1.73           H  
ATOM   3029  N   THR A 190       4.187  19.589 -33.690  1.00  1.73           N  
ATOM   3030  CA  THR A 190       3.328  20.616 -33.149  1.00  1.73           C  
ATOM   3031  C   THR A 190       3.586  20.777 -31.668  1.00  1.73           C  
ATOM   3032  O   THR A 190       3.799  21.891 -31.197  1.00  1.73           O  
ATOM   3033  CB  THR A 190       1.841  20.285 -33.346  1.00  1.73           C  
ATOM   3034  OG1 THR A 190       1.532  20.190 -34.737  1.00  1.73           O  
ATOM   3035  CG2 THR A 190       1.036  21.324 -32.719  1.00  1.73           C  
ATOM   3036  H   THR A 190       3.755  18.768 -34.104  1.00  1.73           H  
ATOM   3037  HA  THR A 190       3.554  21.561 -33.645  1.00  1.73           H  
ATOM   3038  HB  THR A 190       1.608  19.349 -32.878  1.00  1.73           H  
ATOM   3039  HG1 THR A 190       2.129  19.522 -35.144  1.00  1.73           H  
ATOM   3040 1HG2 THR A 190      -0.018  21.099 -32.845  1.00  1.73           H  
ATOM   3041 2HG2 THR A 190       1.273  21.380 -31.657  1.00  1.73           H  
ATOM   3042 3HG2 THR A 190       1.286  22.254 -33.197  1.00  1.73           H  
ATOM   3043  N   GLU A 191       3.632  19.655 -30.940  1.00  1.75           N  
ATOM   3044  CA  GLU A 191       3.858  19.676 -29.501  1.00  1.75           C  
ATOM   3045  C   GLU A 191       5.204  20.322 -29.186  1.00  1.75           C  
ATOM   3046  O   GLU A 191       5.323  21.114 -28.249  1.00  1.75           O  
ATOM   3047  CB  GLU A 191       3.820  18.239 -28.950  1.00  1.75           C  
ATOM   3048  CG  GLU A 191       2.432  17.565 -28.943  1.00  1.75           C  
ATOM   3049  CD  GLU A 191       2.489  16.078 -28.625  1.00  1.75           C  
ATOM   3050  OE1 GLU A 191       3.572  15.538 -28.542  1.00  1.75           O  
ATOM   3051  OE2 GLU A 191       1.443  15.489 -28.457  1.00  1.75           O  
ATOM   3052  H   GLU A 191       3.457  18.763 -31.406  1.00  1.75           H  
ATOM   3053  HA  GLU A 191       3.068  20.267 -29.033  1.00  1.75           H  
ATOM   3054 1HB  GLU A 191       4.483  17.614 -29.545  1.00  1.75           H  
ATOM   3055 2HB  GLU A 191       4.200  18.234 -27.930  1.00  1.75           H  
ATOM   3056 1HG  GLU A 191       1.814  18.053 -28.189  1.00  1.75           H  
ATOM   3057 2HG  GLU A 191       1.954  17.712 -29.905  1.00  1.75           H  
ATOM   3058  N   LYS A 192       6.214  20.009 -30.001  1.00  1.78           N  
ATOM   3059  CA  LYS A 192       7.545  20.584 -29.852  1.00  1.78           C  
ATOM   3060  C   LYS A 192       7.512  22.099 -30.012  1.00  1.78           C  
ATOM   3061  O   LYS A 192       8.005  22.836 -29.151  1.00  1.78           O  
ATOM   3062  CB  LYS A 192       8.481  19.980 -30.896  1.00  1.78           C  
ATOM   3063  CG  LYS A 192       9.913  20.480 -30.892  1.00  1.78           C  
ATOM   3064  CD  LYS A 192      10.647  19.839 -32.053  1.00  1.78           C  
ATOM   3065  CE  LYS A 192      10.095  20.381 -33.372  1.00  1.78           C  
ATOM   3066  NZ  LYS A 192      10.690  19.714 -34.560  1.00  1.78           N  
ATOM   3067  H   LYS A 192       6.056  19.322 -30.738  1.00  1.78           H  
ATOM   3068  HA  LYS A 192       7.917  20.347 -28.856  1.00  1.78           H  
ATOM   3069 1HB  LYS A 192       8.512  18.894 -30.758  1.00  1.78           H  
ATOM   3070 2HB  LYS A 192       8.082  20.161 -31.882  1.00  1.78           H  
ATOM   3071 1HG  LYS A 192       9.935  21.565 -30.989  1.00  1.78           H  
ATOM   3072 2HG  LYS A 192      10.399  20.189 -29.958  1.00  1.78           H  
ATOM   3073 1HD  LYS A 192      11.713  20.054 -31.986  1.00  1.78           H  
ATOM   3074 2HD  LYS A 192      10.502  18.756 -32.016  1.00  1.78           H  
ATOM   3075 1HE  LYS A 192       9.019  20.225 -33.388  1.00  1.78           H  
ATOM   3076 2HE  LYS A 192      10.292  21.450 -33.434  1.00  1.78           H  
ATOM   3077 1HZ  LYS A 192      10.244  20.107 -35.407  1.00  1.78           H  
ATOM   3078 2HZ  LYS A 192      11.682  19.852 -34.596  1.00  1.78           H  
ATOM   3079 3HZ  LYS A 192      10.480  18.734 -34.529  1.00  1.78           H  
ATOM   3080  N   ARG A 193       6.916  22.564 -31.114  1.00  1.84           N  
ATOM   3081  CA  ARG A 193       6.832  23.987 -31.416  1.00  1.84           C  
ATOM   3082  C   ARG A 193       6.000  24.754 -30.402  1.00  1.84           C  
ATOM   3083  O   ARG A 193       6.367  25.865 -30.006  1.00  1.84           O  
ATOM   3084  CB  ARG A 193       6.259  24.170 -32.800  1.00  1.84           C  
ATOM   3085  CG  ARG A 193       7.200  23.786 -33.918  1.00  1.84           C  
ATOM   3086  CD  ARG A 193       6.577  23.938 -35.241  1.00  1.84           C  
ATOM   3087  NE  ARG A 193       7.476  23.504 -36.299  1.00  1.84           N  
ATOM   3088  CZ  ARG A 193       8.431  24.277 -36.840  1.00  1.84           C  
ATOM   3089  NH1 ARG A 193       8.581  25.495 -36.388  1.00  1.84           N  
ATOM   3090  NH2 ARG A 193       9.204  23.816 -37.806  1.00  1.84           N  
ATOM   3091  H   ARG A 193       6.520  21.900 -31.784  1.00  1.84           H  
ATOM   3092  HA  ARG A 193       7.843  24.391 -31.410  1.00  1.84           H  
ATOM   3093 1HB  ARG A 193       5.391  23.520 -32.895  1.00  1.84           H  
ATOM   3094 2HB  ARG A 193       5.933  25.200 -32.946  1.00  1.84           H  
ATOM   3095 1HG  ARG A 193       8.083  24.420 -33.880  1.00  1.84           H  
ATOM   3096 2HG  ARG A 193       7.499  22.742 -33.802  1.00  1.84           H  
ATOM   3097 1HD  ARG A 193       5.677  23.319 -35.290  1.00  1.84           H  
ATOM   3098 2HD  ARG A 193       6.314  24.981 -35.416  1.00  1.84           H  
ATOM   3099  HE  ARG A 193       7.380  22.534 -36.641  1.00  1.84           H  
ATOM   3100 1HH1 ARG A 193       7.979  25.797 -35.639  1.00  1.84           H  
ATOM   3101 2HH1 ARG A 193       9.292  26.099 -36.775  1.00  1.84           H  
ATOM   3102 1HH2 ARG A 193       9.076  22.869 -38.151  1.00  1.84           H  
ATOM   3103 2HH2 ARG A 193       9.912  24.405 -38.208  1.00  1.84           H  
ATOM   3104  N   VAL A 194       4.904  24.158 -29.946  1.00  1.93           N  
ATOM   3105  CA  VAL A 194       4.078  24.802 -28.947  1.00  1.93           C  
ATOM   3106  C   VAL A 194       4.831  24.916 -27.636  1.00  1.93           C  
ATOM   3107  O   VAL A 194       4.798  25.969 -26.992  1.00  1.93           O  
ATOM   3108  CB  VAL A 194       2.752  24.061 -28.757  1.00  1.93           C  
ATOM   3109  CG1 VAL A 194       2.037  24.629 -27.566  1.00  1.93           C  
ATOM   3110  CG2 VAL A 194       1.881  24.250 -30.029  1.00  1.93           C  
ATOM   3111  H   VAL A 194       4.630  23.248 -30.309  1.00  1.93           H  
ATOM   3112  HA  VAL A 194       3.842  25.806 -29.296  1.00  1.93           H  
ATOM   3113  HB  VAL A 194       2.943  22.998 -28.585  1.00  1.93           H  
ATOM   3114 1HG1 VAL A 194       1.089  24.112 -27.430  1.00  1.93           H  
ATOM   3115 2HG1 VAL A 194       2.655  24.498 -26.677  1.00  1.93           H  
ATOM   3116 3HG1 VAL A 194       1.867  25.680 -27.734  1.00  1.93           H  
ATOM   3117 1HG2 VAL A 194       0.931  23.732 -29.905  1.00  1.93           H  
ATOM   3118 2HG2 VAL A 194       1.701  25.309 -30.187  1.00  1.93           H  
ATOM   3119 3HG2 VAL A 194       2.399  23.849 -30.891  1.00  1.93           H  
ATOM   3120  N   ALA A 195       5.511  23.840 -27.225  1.00  2.07           N  
ATOM   3121  CA  ALA A 195       6.297  23.896 -26.008  1.00  2.07           C  
ATOM   3122  C   ALA A 195       7.385  24.952 -26.127  1.00  2.07           C  
ATOM   3123  O   ALA A 195       7.627  25.707 -25.186  1.00  2.07           O  
ATOM   3124  CB  ALA A 195       6.923  22.549 -25.724  1.00  2.07           C  
ATOM   3125  H   ALA A 195       5.495  22.970 -27.760  1.00  2.07           H  
ATOM   3126  HA  ALA A 195       5.638  24.171 -25.185  1.00  2.07           H  
ATOM   3127 1HB  ALA A 195       7.498  22.601 -24.801  1.00  2.07           H  
ATOM   3128 2HB  ALA A 195       6.138  21.798 -25.628  1.00  2.07           H  
ATOM   3129 3HB  ALA A 195       7.580  22.278 -26.552  1.00  2.07           H  
ATOM   3130  N   ALA A 196       8.025  25.043 -27.300  1.00  2.29           N  
ATOM   3131  CA  ALA A 196       9.060  26.043 -27.491  1.00  2.29           C  
ATOM   3132  C   ALA A 196       8.480  27.440 -27.335  1.00  2.29           C  
ATOM   3133  O   ALA A 196       9.079  28.307 -26.687  1.00  2.29           O  
ATOM   3134  CB  ALA A 196       9.693  25.884 -28.860  1.00  2.29           C  
ATOM   3135  H   ALA A 196       7.816  24.387 -28.053  1.00  2.29           H  
ATOM   3136  HA  ALA A 196       9.820  25.897 -26.723  1.00  2.29           H  
ATOM   3137 1HB  ALA A 196      10.480  26.622 -28.988  1.00  2.29           H  
ATOM   3138 2HB  ALA A 196      10.111  24.881 -28.951  1.00  2.29           H  
ATOM   3139 3HB  ALA A 196       8.934  26.027 -29.625  1.00  2.29           H  
ATOM   3140  N   PHE A 197       7.279  27.646 -27.886  1.00  2.62           N  
ATOM   3141  CA  PHE A 197       6.625  28.932 -27.774  1.00  2.62           C  
ATOM   3142  C   PHE A 197       6.428  29.251 -26.304  1.00  2.62           C  
ATOM   3143  O   PHE A 197       6.802  30.329 -25.849  1.00  2.62           O  
ATOM   3144  CB  PHE A 197       5.275  28.962 -28.499  1.00  2.62           C  
ATOM   3145  CG  PHE A 197       4.598  30.301 -28.393  1.00  2.62           C  
ATOM   3146  CD1 PHE A 197       4.991  31.331 -29.220  1.00  2.62           C  
ATOM   3147  CD2 PHE A 197       3.603  30.545 -27.462  1.00  2.62           C  
ATOM   3148  CE1 PHE A 197       4.422  32.570 -29.126  1.00  2.62           C  
ATOM   3149  CE2 PHE A 197       3.026  31.794 -27.372  1.00  2.62           C  
ATOM   3150  CZ  PHE A 197       3.445  32.808 -28.213  1.00  2.62           C  
ATOM   3151  H   PHE A 197       6.832  26.903 -28.424  1.00  2.62           H  
ATOM   3152  HA  PHE A 197       7.270  29.694 -28.212  1.00  2.62           H  
ATOM   3153 1HB  PHE A 197       5.417  28.719 -29.551  1.00  2.62           H  
ATOM   3154 2HB  PHE A 197       4.612  28.212 -28.078  1.00  2.62           H  
ATOM   3155  HD1 PHE A 197       5.774  31.145 -29.950  1.00  2.62           H  
ATOM   3156  HD2 PHE A 197       3.287  29.741 -26.798  1.00  2.62           H  
ATOM   3157  HE1 PHE A 197       4.753  33.360 -29.777  1.00  2.62           H  
ATOM   3158  HE2 PHE A 197       2.247  31.984 -26.637  1.00  2.62           H  
ATOM   3159  HZ  PHE A 197       2.998  33.801 -28.144  1.00  2.62           H  
ATOM   3160  N   LYS A 198       5.875  28.293 -25.551  1.00  3.08           N  
ATOM   3161  CA  LYS A 198       5.626  28.462 -24.121  1.00  3.08           C  
ATOM   3162  C   LYS A 198       6.906  28.837 -23.372  1.00  3.08           C  
ATOM   3163  O   LYS A 198       6.920  29.803 -22.602  1.00  3.08           O  
ATOM   3164  CB  LYS A 198       5.035  27.176 -23.540  1.00  3.08           C  
ATOM   3165  CG  LYS A 198       4.687  27.213 -22.051  1.00  3.08           C  
ATOM   3166  CD  LYS A 198       4.076  25.876 -21.623  1.00  3.08           C  
ATOM   3167  CE  LYS A 198       3.634  25.890 -20.166  1.00  3.08           C  
ATOM   3168  NZ  LYS A 198       4.790  25.961 -19.229  1.00  3.08           N  
ATOM   3169  H   LYS A 198       5.606  27.416 -25.999  1.00  3.08           H  
ATOM   3170  HA  LYS A 198       4.910  29.272 -23.989  1.00  3.08           H  
ATOM   3171 1HB  LYS A 198       4.141  26.904 -24.101  1.00  3.08           H  
ATOM   3172 2HB  LYS A 198       5.749  26.370 -23.670  1.00  3.08           H  
ATOM   3173 1HG  LYS A 198       5.593  27.395 -21.464  1.00  3.08           H  
ATOM   3174 2HG  LYS A 198       3.977  28.014 -21.848  1.00  3.08           H  
ATOM   3175 1HD  LYS A 198       3.218  25.649 -22.256  1.00  3.08           H  
ATOM   3176 2HD  LYS A 198       4.822  25.091 -21.756  1.00  3.08           H  
ATOM   3177 1HE  LYS A 198       2.995  26.756 -19.994  1.00  3.08           H  
ATOM   3178 2HE  LYS A 198       3.068  24.984 -19.959  1.00  3.08           H  
ATOM   3179 1HZ  LYS A 198       4.456  25.983 -18.279  1.00  3.08           H  
ATOM   3180 2HZ  LYS A 198       5.398  25.174 -19.357  1.00  3.08           H  
ATOM   3181 3HZ  LYS A 198       5.320  26.832 -19.396  1.00  3.08           H  
ATOM   3182  N   ASP A 199       8.005  28.123 -23.642  1.00  3.68           N  
ATOM   3183  CA  ASP A 199       9.279  28.417 -22.985  1.00  3.68           C  
ATOM   3184  C   ASP A 199       9.756  29.838 -23.297  1.00  3.68           C  
ATOM   3185  O   ASP A 199      10.461  30.451 -22.496  1.00  3.68           O  
ATOM   3186  CB  ASP A 199      10.357  27.398 -23.367  1.00  3.68           C  
ATOM   3187  CG  ASP A 199      10.169  26.003 -22.702  1.00  3.68           C  
ATOM   3188  OD1 ASP A 199       9.358  25.884 -21.804  1.00  3.68           O  
ATOM   3189  OD2 ASP A 199      10.870  25.088 -23.082  1.00  3.68           O  
ATOM   3190  H   ASP A 199       7.944  27.344 -24.299  1.00  3.68           H  
ATOM   3191  HA  ASP A 199       9.126  28.347 -21.909  1.00  3.68           H  
ATOM   3192 1HB  ASP A 199      10.342  27.264 -24.452  1.00  3.68           H  
ATOM   3193 2HB  ASP A 199      11.337  27.789 -23.100  1.00  3.68           H  
ATOM   3194  N   GLY A 200       9.356  30.381 -24.448  1.00  4.37           N  
ATOM   3195  CA  GLY A 200       9.712  31.741 -24.826  1.00  4.37           C  
ATOM   3196  C   GLY A 200       8.822  32.798 -24.139  1.00  4.37           C  
ATOM   3197  O   GLY A 200       9.044  34.002 -24.307  1.00  4.37           O  
ATOM   3198  H   GLY A 200       8.806  29.821 -25.105  1.00  4.37           H  
ATOM   3199 1HA  GLY A 200      10.757  31.923 -24.579  1.00  4.37           H  
ATOM   3200 2HA  GLY A 200       9.618  31.838 -25.907  1.00  4.37           H  
ATOM   3201  N   GLN A 201       7.810  32.350 -23.377  1.00  5.09           N  
ATOM   3202  CA  GLN A 201       6.895  33.242 -22.669  1.00  5.09           C  
ATOM   3203  C   GLN A 201       7.191  33.217 -21.169  1.00  5.09           C  
ATOM   3204  O   GLN A 201       7.026  34.227 -20.477  1.00  5.09           O  
ATOM   3205  CB  GLN A 201       5.432  32.796 -22.835  1.00  5.09           C  
ATOM   3206  CG  GLN A 201       4.946  32.675 -24.248  1.00  5.09           C  
ATOM   3207  CD  GLN A 201       4.981  33.920 -25.037  1.00  5.09           C  
ATOM   3208  OE1 GLN A 201       4.372  34.945 -24.708  1.00  5.09           O  
ATOM   3209  NE2 GLN A 201       5.726  33.842 -26.118  1.00  5.09           N  
ATOM   3210  H   GLN A 201       7.663  31.352 -23.279  1.00  5.09           H  
ATOM   3211  HA  GLN A 201       7.025  34.258 -23.037  1.00  5.09           H  
ATOM   3212 1HB  GLN A 201       5.302  31.821 -22.361  1.00  5.09           H  
ATOM   3213 2HB  GLN A 201       4.781  33.495 -22.314  1.00  5.09           H  
ATOM   3214 1HG  GLN A 201       5.567  31.965 -24.743  1.00  5.09           H  
ATOM   3215 2HG  GLN A 201       3.922  32.311 -24.236  1.00  5.09           H  
ATOM   3216 1HE2 GLN A 201       5.812  34.619 -26.724  1.00  5.09           H  
ATOM   3217 2HE2 GLN A 201       6.206  32.979 -26.320  1.00  5.09           H  
ATOM   3218  N   GLU A 202       7.608  32.043 -20.684  1.00  5.74           N  
ATOM   3219  CA  GLU A 202       7.838  31.798 -19.264  1.00  5.74           C  
ATOM   3220  C   GLU A 202       9.322  31.715 -18.904  1.00  5.74           C  
ATOM   3221  O   GLU A 202       9.889  32.693 -18.414  1.00  5.74           O  
ATOM   3222  OXT GLU A 202       9.823  30.600 -18.756  1.00  5.74           O  
ATOM   3223  CB  GLU A 202       7.132  30.499 -18.845  1.00  5.74           C  
ATOM   3224  CG  GLU A 202       5.605  30.546 -18.964  1.00  5.74           C  
ATOM   3225  CD  GLU A 202       4.910  29.268 -18.519  1.00  5.74           C  
ATOM   3226  OE1 GLU A 202       5.545  28.227 -18.468  1.00  5.74           O  
ATOM   3227  OE2 GLU A 202       3.738  29.328 -18.234  1.00  5.74           O  
ATOM   3228  H   GLU A 202       7.707  31.267 -21.338  1.00  5.74           H  
ATOM   3229  HA  GLU A 202       7.403  32.623 -18.701  1.00  5.74           H  
ATOM   3230 1HB  GLU A 202       7.487  29.679 -19.477  1.00  5.74           H  
ATOM   3231 2HB  GLU A 202       7.388  30.256 -17.814  1.00  5.74           H  
ATOM   3232 1HG  GLU A 202       5.228  31.381 -18.374  1.00  5.74           H  
ATOM   3233 2HG  GLU A 202       5.354  30.733 -20.008  1.00  5.74           H  
