# Supplementary material for: Pan-kinome of Legionella expanded by a bioinformatics survey
Source: Sci Rep. 2022 Dec 16;12:21782. doi: 10.1038/s41598-022-26109-x (PMC9758233; doi:10.1038/s41598-022-26109-x)
Supplement: Supplementary file 9 — Supplementary Information 9. [file 41598_2022_26109_MOESM9_ESM.zip › S15 - Data - 3D structure models of novel kinases/pdb - protein kinase domains - RoseTTAFold/Llan_0165_13-254.pdb]

PFRMAT TS
TARGET 165
AUTHOR BAKER-ROBETTA
METHOD    ROSETTA provides both ab initio and
METHOD    comparative models of protein domains.
METHOD    Comparative models are built from structures
METHOD    detected and aligned by HHSEARCH, SPARKS, and
METHOD    Raptor. Loop regions are assembled from fragments and 
METHOD    optimized to fit the aligned template structures.
METHOD    De novo models are built using the Rosetta de
METHOD    novo protocol.  The procedure is fully automated.
MODEL     1
PARENT N/A
REMARK PARENT    N/A
REMARK PARSRC    RoseTTAFold
REMARK SCORE     0.00
ATOM      1  N   CYS A   1      -0.711  -1.757  -0.280  1.00  1.89           N  
ATOM      2  CA  CYS A   1       0.718  -1.471  -0.219  1.00  1.89           C  
ATOM      3  C   CYS A   1       0.928   0.036  -0.277  1.00  1.89           C  
ATOM      4  O   CYS A   1       0.406   0.715  -1.160  1.00  1.89           O  
ATOM      5  CB  CYS A   1       1.462  -2.178  -1.351  1.00  1.89           C  
ATOM      6  SG  CYS A   1       3.250  -1.960  -1.334  1.00  1.89           S  
ATOM      7 1H   CYS A   1      -0.872  -2.534  -0.903  1.00  1.89           H  
ATOM      8 2H   CYS A   1      -1.048  -1.987   0.642  1.00  1.89           H  
ATOM      9 3H   CYS A   1      -1.199  -0.941  -0.623  1.00  1.89           H  
ATOM     10  HA  CYS A   1       1.114  -1.834   0.726  1.00  1.89           H  
ATOM     11 1HB  CYS A   1       1.258  -3.242  -1.299  1.00  1.89           H  
ATOM     12 2HB  CYS A   1       1.093  -1.821  -2.307  1.00  1.89           H  
ATOM     13  HG  CYS A   1       3.368  -1.831   0.005  1.00  1.89           H  
ATOM     14  N   LEU A   2       1.637   0.559   0.715  1.00  1.89           N  
ATOM     15  CA  LEU A   2       1.929   1.988   0.849  1.00  1.89           C  
ATOM     16  C   LEU A   2       2.859   2.466  -0.258  1.00  1.89           C  
ATOM     17  O   LEU A   2       2.691   3.555  -0.812  1.00  1.89           O  
ATOM     18  CB  LEU A   2       2.581   2.262   2.206  1.00  1.89           C  
ATOM     19  CG  LEU A   2       2.886   3.710   2.531  1.00  1.89           C  
ATOM     20  CD1 LEU A   2       1.599   4.517   2.503  1.00  1.89           C  
ATOM     21  CD2 LEU A   2       3.521   3.770   3.896  1.00  1.89           C  
ATOM     22  H   LEU A   2       2.065  -0.071   1.383  1.00  1.89           H  
ATOM     23  HA  LEU A   2       0.995   2.544   0.782  1.00  1.89           H  
ATOM     24 1HB  LEU A   2       1.951   1.864   2.986  1.00  1.89           H  
ATOM     25 2HB  LEU A   2       3.525   1.727   2.232  1.00  1.89           H  
ATOM     26  HG  LEU A   2       3.569   4.120   1.785  1.00  1.89           H  
ATOM     27 1HD1 LEU A   2       1.816   5.558   2.738  1.00  1.89           H  
ATOM     28 2HD1 LEU A   2       1.152   4.454   1.511  1.00  1.89           H  
ATOM     29 3HD1 LEU A   2       0.902   4.119   3.240  1.00  1.89           H  
ATOM     30 1HD2 LEU A   2       3.747   4.804   4.153  1.00  1.89           H  
ATOM     31 2HD2 LEU A   2       2.828   3.357   4.618  1.00  1.89           H  
ATOM     32 3HD2 LEU A   2       4.437   3.188   3.896  1.00  1.89           H  
ATOM     33  N   GLY A   3       3.860   1.648  -0.559  1.00  1.89           N  
ATOM     34  CA  GLY A   3       4.840   2.010  -1.575  1.00  1.89           C  
ATOM     35  C   GLY A   3       5.875   0.922  -1.802  1.00  1.89           C  
ATOM     36  O   GLY A   3       5.817  -0.146  -1.194  1.00  1.89           O  
ATOM     37  H   GLY A   3       3.924   0.765  -0.054  1.00  1.89           H  
ATOM     38 1HA  GLY A   3       4.324   2.218  -2.512  1.00  1.89           H  
ATOM     39 2HA  GLY A   3       5.340   2.931  -1.278  1.00  1.89           H  
ATOM     40  N   SER A   4       6.819   1.183  -2.698  1.00  1.89           N  
ATOM     41  CA  SER A   4       7.823   0.179  -3.032  1.00  1.89           C  
ATOM     42  C   SER A   4       9.075   0.794  -3.638  1.00  1.89           C  
ATOM     43  O   SER A   4       9.078   1.961  -4.040  1.00  1.89           O  
ATOM     44  CB  SER A   4       7.237  -0.821  -4.009  1.00  1.89           C  
ATOM     45  OG  SER A   4       6.989  -0.218  -5.248  1.00  1.89           O  
ATOM     46  H   SER A   4       6.835   2.079  -3.164  1.00  1.89           H  
ATOM     47  HA  SER A   4       8.115  -0.339  -2.118  1.00  1.89           H  
ATOM     48 1HB  SER A   4       7.936  -1.649  -4.138  1.00  1.89           H  
ATOM     49 2HB  SER A   4       6.313  -1.235  -3.606  1.00  1.89           H  
ATOM     50  HG  SER A   4       7.850   0.076  -5.564  1.00  1.89           H  
ATOM     51  N   GLY A   5      10.121  -0.019  -3.750  1.00  1.87           N  
ATOM     52  CA  GLY A   5      11.362   0.418  -4.376  1.00  1.87           C  
ATOM     53  C   GLY A   5      12.314  -0.742  -4.646  1.00  1.87           C  
ATOM     54  O   GLY A   5      11.950  -1.913  -4.516  1.00  1.87           O  
ATOM     55  H   GLY A   5      10.052  -0.958  -3.354  1.00  1.87           H  
ATOM     56 1HA  GLY A   5      11.134   0.928  -5.312  1.00  1.87           H  
ATOM     57 2HA  GLY A   5      11.851   1.147  -3.731  1.00  1.87           H  
ATOM     58  N   VAL A   6      13.553  -0.410  -4.989  1.00  1.84           N  
ATOM     59  CA  VAL A   6      14.558  -1.402  -5.368  1.00  1.84           C  
ATOM     60  C   VAL A   6      14.847  -2.491  -4.337  1.00  1.84           C  
ATOM     61  O   VAL A   6      15.275  -3.584  -4.715  1.00  1.84           O  
ATOM     62  CB  VAL A   6      15.871  -0.688  -5.749  1.00  1.84           C  
ATOM     63  CG1 VAL A   6      16.485  -0.017  -4.560  1.00  1.84           C  
ATOM     64  CG2 VAL A   6      16.850  -1.715  -6.277  1.00  1.84           C  
ATOM     65  H   VAL A   6      13.796   0.570  -5.041  1.00  1.84           H  
ATOM     66  HA  VAL A   6      14.194  -1.895  -6.268  1.00  1.84           H  
ATOM     67  HB  VAL A   6      15.664   0.069  -6.504  1.00  1.84           H  
ATOM     68 1HG1 VAL A   6      17.412   0.475  -4.853  1.00  1.84           H  
ATOM     69 2HG1 VAL A   6      15.798   0.720  -4.151  1.00  1.84           H  
ATOM     70 3HG1 VAL A   6      16.701  -0.754  -3.829  1.00  1.84           H  
ATOM     71 1HG2 VAL A   6      17.780  -1.220  -6.551  1.00  1.84           H  
ATOM     72 2HG2 VAL A   6      17.049  -2.456  -5.498  1.00  1.84           H  
ATOM     73 3HG2 VAL A   6      16.430  -2.207  -7.151  1.00  1.84           H  
ATOM     74  N   PHE A   7      14.643  -2.209  -3.052  1.00  1.78           N  
ATOM     75  CA  PHE A   7      14.918  -3.222  -2.053  1.00  1.78           C  
ATOM     76  C   PHE A   7      13.678  -3.845  -1.406  1.00  1.78           C  
ATOM     77  O   PHE A   7      13.831  -4.581  -0.432  1.00  1.78           O  
ATOM     78  CB  PHE A   7      15.821  -2.672  -0.949  1.00  1.78           C  
ATOM     79  CG  PHE A   7      17.157  -2.184  -1.447  1.00  1.78           C  
ATOM     80  CD1 PHE A   7      17.577  -0.873  -1.209  1.00  1.78           C  
ATOM     81  CD2 PHE A   7      17.976  -3.012  -2.201  1.00  1.78           C  
ATOM     82  CE1 PHE A   7      18.784  -0.422  -1.700  1.00  1.78           C  
ATOM     83  CE2 PHE A   7      19.182  -2.554  -2.694  1.00  1.78           C  
ATOM     84  CZ  PHE A   7      19.584  -1.257  -2.440  1.00  1.78           C  
ATOM     85  H   PHE A   7      14.292  -1.302  -2.788  1.00  1.78           H  
ATOM     86  HA  PHE A   7      15.464  -4.030  -2.540  1.00  1.78           H  
ATOM     87 1HB  PHE A   7      15.322  -1.843  -0.451  1.00  1.78           H  
ATOM     88 2HB  PHE A   7      15.997  -3.448  -0.204  1.00  1.78           H  
ATOM     89  HD1 PHE A   7      16.941  -0.196  -0.625  1.00  1.78           H  
ATOM     90  HD2 PHE A   7      17.654  -4.035  -2.409  1.00  1.78           H  
ATOM     91  HE1 PHE A   7      19.102   0.601  -1.507  1.00  1.78           H  
ATOM     92  HE2 PHE A   7      19.814  -3.214  -3.286  1.00  1.78           H  
ATOM     93  HZ  PHE A   7      20.536  -0.887  -2.827  1.00  1.78           H  
ATOM     94  N   GLY A   8      12.460  -3.602  -1.920  1.00  1.73           N  
ATOM     95  CA  GLY A   8      11.290  -4.230  -1.268  1.00  1.73           C  
ATOM     96  C   GLY A   8       9.963  -3.474  -1.341  1.00  1.73           C  
ATOM     97  O   GLY A   8       9.804  -2.492  -2.078  1.00  1.73           O  
ATOM     98  H   GLY A   8      12.347  -3.018  -2.752  1.00  1.73           H  
ATOM     99 1HA  GLY A   8      11.134  -5.216  -1.698  1.00  1.73           H  
ATOM    100 2HA  GLY A   8      11.526  -4.398  -0.219  1.00  1.73           H  
ATOM    101  N   THR A   9       8.984  -3.966  -0.567  1.00  1.69           N  
ATOM    102  CA  THR A   9       7.643  -3.357  -0.557  1.00  1.69           C  
ATOM    103  C   THR A   9       7.221  -2.950   0.840  1.00  1.69           C  
ATOM    104  O   THR A   9       7.600  -3.590   1.822  1.00  1.69           O  
ATOM    105  CB  THR A   9       6.587  -4.319  -1.118  1.00  1.69           C  
ATOM    106  OG1 THR A   9       6.532  -5.486  -0.306  1.00  1.69           O  
ATOM    107  CG2 THR A   9       6.922  -4.708  -2.543  1.00  1.69           C  
ATOM    108  H   THR A   9       9.204  -4.774   0.024  1.00  1.69           H  
ATOM    109  HA  THR A   9       7.655  -2.462  -1.174  1.00  1.69           H  
ATOM    110  HB  THR A   9       5.615  -3.834  -1.099  1.00  1.69           H  
ATOM    111  HG1 THR A   9       5.903  -6.109  -0.682  1.00  1.69           H  
ATOM    112 1HG2 THR A   9       6.159  -5.386  -2.921  1.00  1.69           H  
ATOM    113 2HG2 THR A   9       6.954  -3.814  -3.161  1.00  1.69           H  
ATOM    114 3HG2 THR A   9       7.889  -5.202  -2.571  1.00  1.69           H  
ATOM    115  N   VAL A  10       6.378  -1.916   0.927  1.00  1.70           N  
ATOM    116  CA  VAL A  10       5.912  -1.417   2.214  1.00  1.70           C  
ATOM    117  C   VAL A  10       4.400  -1.408   2.369  1.00  1.70           C  
ATOM    118  O   VAL A  10       3.665  -0.918   1.504  1.00  1.70           O  
ATOM    119  CB  VAL A  10       6.429   0.016   2.451  1.00  1.70           C  
ATOM    120  CG1 VAL A  10       5.926   0.532   3.812  1.00  1.70           C  
ATOM    121  CG2 VAL A  10       7.929   0.023   2.383  1.00  1.70           C  
ATOM    122  H   VAL A  10       6.097  -1.428   0.081  1.00  1.70           H  
ATOM    123  HA  VAL A  10       6.324  -2.055   2.986  1.00  1.70           H  
ATOM    124  HB  VAL A  10       6.028   0.678   1.680  1.00  1.70           H  
ATOM    125 1HG1 VAL A  10       6.286   1.542   3.970  1.00  1.70           H  
ATOM    126 2HG1 VAL A  10       4.842   0.537   3.840  1.00  1.70           H  
ATOM    127 3HG1 VAL A  10       6.304  -0.121   4.604  1.00  1.70           H  
ATOM    128 1HG2 VAL A  10       8.299   1.028   2.543  1.00  1.70           H  
ATOM    129 2HG2 VAL A  10       8.301  -0.627   3.144  1.00  1.70           H  
ATOM    130 3HG2 VAL A  10       8.256  -0.326   1.407  1.00  1.70           H  
ATOM    131  N   TYR A  11       3.944  -1.918   3.503  1.00  1.79           N  
ATOM    132  CA  TYR A  11       2.537  -1.970   3.849  1.00  1.79           C  
ATOM    133  C   TYR A  11       2.284  -1.185   5.125  1.00  1.79           C  
ATOM    134  O   TYR A  11       3.160  -1.066   5.981  1.00  1.79           O  
ATOM    135  CB  TYR A  11       2.121  -3.426   4.032  1.00  1.79           C  
ATOM    136  CG  TYR A  11       2.223  -4.234   2.771  1.00  1.79           C  
ATOM    137  CD1 TYR A  11       3.440  -4.767   2.398  1.00  1.79           C  
ATOM    138  CD2 TYR A  11       1.103  -4.460   1.997  1.00  1.79           C  
ATOM    139  CE1 TYR A  11       3.538  -5.512   1.245  1.00  1.79           C  
ATOM    140  CE2 TYR A  11       1.199  -5.210   0.843  1.00  1.79           C  
ATOM    141  CZ  TYR A  11       2.414  -5.733   0.465  1.00  1.79           C  
ATOM    142  OH  TYR A  11       2.515  -6.476  -0.685  1.00  1.79           O  
ATOM    143  H   TYR A  11       4.626  -2.300   4.160  1.00  1.79           H  
ATOM    144  HA  TYR A  11       1.952  -1.515   3.055  1.00  1.79           H  
ATOM    145 1HB  TYR A  11       2.743  -3.891   4.780  1.00  1.79           H  
ATOM    146 2HB  TYR A  11       1.091  -3.470   4.388  1.00  1.79           H  
ATOM    147  HD1 TYR A  11       4.327  -4.592   3.015  1.00  1.79           H  
ATOM    148  HD2 TYR A  11       0.145  -4.046   2.298  1.00  1.79           H  
ATOM    149  HE1 TYR A  11       4.494  -5.928   0.954  1.00  1.79           H  
ATOM    150  HE2 TYR A  11       0.316  -5.388   0.231  1.00  1.79           H  
ATOM    151  HH  TYR A  11       1.650  -6.546  -1.096  1.00  1.79           H  
ATOM    152  N   GLU A  12       1.091  -0.634   5.280  1.00  1.98           N  
ATOM    153  CA  GLU A  12       0.797   0.036   6.536  1.00  1.98           C  
ATOM    154  C   GLU A  12       0.408  -1.017   7.547  1.00  1.98           C  
ATOM    155  O   GLU A  12      -0.197  -2.028   7.185  1.00  1.98           O  
ATOM    156  CB  GLU A  12      -0.324   1.060   6.375  1.00  1.98           C  
ATOM    157  CG  GLU A  12       0.025   2.221   5.472  1.00  1.98           C  
ATOM    158  CD  GLU A  12      -1.075   3.244   5.355  1.00  1.98           C  
ATOM    159  OE1 GLU A  12      -2.125   2.907   4.861  1.00  1.98           O  
ATOM    160  OE2 GLU A  12      -0.862   4.369   5.759  1.00  1.98           O  
ATOM    161  H   GLU A  12       0.383  -0.711   4.564  1.00  1.98           H  
ATOM    162  HA  GLU A  12       1.690   0.548   6.894  1.00  1.98           H  
ATOM    163 1HB  GLU A  12      -1.213   0.569   5.975  1.00  1.98           H  
ATOM    164 2HB  GLU A  12      -0.586   1.463   7.356  1.00  1.98           H  
ATOM    165 1HG  GLU A  12       0.921   2.700   5.856  1.00  1.98           H  
ATOM    166 2HG  GLU A  12       0.246   1.830   4.488  1.00  1.98           H  
ATOM    167  N   VAL A  13       0.707  -0.779   8.809  1.00  2.30           N  
ATOM    168  CA  VAL A  13       0.273  -1.699   9.838  1.00  2.30           C  
ATOM    169  C   VAL A  13      -1.154  -1.413  10.254  1.00  2.30           C  
ATOM    170  O   VAL A  13      -1.521  -0.283  10.555  1.00  2.30           O  
ATOM    171  CB  VAL A  13       1.206  -1.600  11.023  1.00  2.30           C  
ATOM    172  CG1 VAL A  13       0.712  -2.479  12.154  1.00  2.30           C  
ATOM    173  CG2 VAL A  13       2.601  -1.964  10.540  1.00  2.30           C  
ATOM    174  H   VAL A  13       1.245   0.044   9.087  1.00  2.30           H  
ATOM    175  HA  VAL A  13       0.323  -2.713   9.441  1.00  2.30           H  
ATOM    176  HB  VAL A  13       1.207  -0.584  11.387  1.00  2.30           H  
ATOM    177 1HG1 VAL A  13       1.371  -2.385  13.012  1.00  2.30           H  
ATOM    178 2HG1 VAL A  13      -0.272  -2.157  12.424  1.00  2.30           H  
ATOM    179 3HG1 VAL A  13       0.668  -3.503  11.840  1.00  2.30           H  
ATOM    180 1HG2 VAL A  13       3.313  -1.855  11.351  1.00  2.30           H  
ATOM    181 2HG2 VAL A  13       2.613  -2.985  10.167  1.00  2.30           H  
ATOM    182 3HG2 VAL A  13       2.872  -1.304   9.747  1.00  2.30           H  
ATOM    183  N   VAL A  14      -1.969  -2.443  10.238  1.00  2.77           N  
ATOM    184  CA  VAL A  14      -3.366  -2.324  10.593  1.00  2.77           C  
ATOM    185  C   VAL A  14      -3.677  -3.406  11.607  1.00  2.77           C  
ATOM    186  O   VAL A  14      -2.933  -4.380  11.658  1.00  2.77           O  
ATOM    187  CB  VAL A  14      -4.223  -2.530   9.333  1.00  2.77           C  
ATOM    188  CG1 VAL A  14      -3.888  -1.466   8.280  1.00  2.77           C  
ATOM    189  CG2 VAL A  14      -3.951  -3.932   8.791  1.00  2.77           C  
ATOM    190  H   VAL A  14      -1.602  -3.343   9.960  1.00  2.77           H  
ATOM    191  HA  VAL A  14      -3.539  -1.334  11.005  1.00  2.77           H  
ATOM    192  HB  VAL A  14      -5.271  -2.434   9.580  1.00  2.77           H  
ATOM    193 1HG1 VAL A  14      -4.506  -1.624   7.397  1.00  2.77           H  
ATOM    194 2HG1 VAL A  14      -4.087  -0.476   8.690  1.00  2.77           H  
ATOM    195 3HG1 VAL A  14      -2.838  -1.534   7.994  1.00  2.77           H  
ATOM    196 1HG2 VAL A  14      -4.555  -4.104   7.901  1.00  2.77           H  
ATOM    197 2HG2 VAL A  14      -2.893  -4.023   8.537  1.00  2.77           H  
ATOM    198 3HG2 VAL A  14      -4.207  -4.669   9.550  1.00  2.77           H  
ATOM    199  N   PRO A  15      -4.745  -3.292  12.415  1.00  3.41           N  
ATOM    200  CA  PRO A  15      -5.208  -4.349  13.289  1.00  3.41           C  
ATOM    201  C   PRO A  15      -5.395  -5.547  12.390  1.00  3.41           C  
ATOM    202  O   PRO A  15      -5.907  -5.398  11.282  1.00  3.41           O  
ATOM    203  CB  PRO A  15      -6.546  -3.804  13.797  1.00  3.41           C  
ATOM    204  CG  PRO A  15      -6.381  -2.295  13.748  1.00  3.41           C  
ATOM    205  CD  PRO A  15      -5.530  -2.039  12.501  1.00  3.41           C  
ATOM    206  HA  PRO A  15      -4.491  -4.537  14.095  1.00  3.41           H  
ATOM    207 1HB  PRO A  15      -7.364  -4.175  13.158  1.00  3.41           H  
ATOM    208 2HB  PRO A  15      -6.740  -4.182  14.812  1.00  3.41           H  
ATOM    209 1HG  PRO A  15      -7.374  -1.823  13.673  1.00  3.41           H  
ATOM    210 2HG  PRO A  15      -5.940  -1.924  14.679  1.00  3.41           H  
ATOM    211 1HD  PRO A  15      -6.170  -1.908  11.622  1.00  3.41           H  
ATOM    212 2HD  PRO A  15      -4.888  -1.172  12.690  1.00  3.41           H  
ATOM    213  N   ARG A  16      -5.004  -6.730  12.833  1.00  4.19           N  
ATOM    214  CA  ARG A  16      -5.150  -7.842  11.916  1.00  4.19           C  
ATOM    215  C   ARG A  16      -6.647  -8.040  11.619  1.00  4.19           C  
ATOM    216  O   ARG A  16      -7.465  -7.862  12.522  1.00  4.19           O  
ATOM    217  CB  ARG A  16      -4.539  -9.117  12.479  1.00  4.19           C  
ATOM    218  CG  ARG A  16      -5.271  -9.764  13.631  1.00  4.19           C  
ATOM    219  CD  ARG A  16      -4.543 -10.994  14.121  1.00  4.19           C  
ATOM    220  NE  ARG A  16      -3.332 -10.663  14.890  1.00  4.19           N  
ATOM    221  CZ  ARG A  16      -2.342 -11.539  15.233  1.00  4.19           C  
ATOM    222  NH1 ARG A  16      -2.357 -12.803  14.884  1.00  4.19           N  
ATOM    223  NH2 ARG A  16      -1.320 -11.144  15.944  1.00  4.19           N  
ATOM    224  H   ARG A  16      -4.597  -6.847  13.750  1.00  4.19           H  
ATOM    225  HA  ARG A  16      -4.582  -7.595  11.033  1.00  4.19           H  
ATOM    226 1HB  ARG A  16      -4.476  -9.865  11.685  1.00  4.19           H  
ATOM    227 2HB  ARG A  16      -3.529  -8.917  12.808  1.00  4.19           H  
ATOM    228 1HG  ARG A  16      -5.361  -9.056  14.453  1.00  4.19           H  
ATOM    229 2HG  ARG A  16      -6.267 -10.067  13.290  1.00  4.19           H  
ATOM    230 1HD  ARG A  16      -5.203 -11.590  14.750  1.00  4.19           H  
ATOM    231 2HD  ARG A  16      -4.241 -11.588  13.261  1.00  4.19           H  
ATOM    232  HE  ARG A  16      -3.236  -9.708  15.210  1.00  4.19           H  
ATOM    233 1HH1 ARG A  16      -3.130 -13.205  14.327  1.00  4.19           H  
ATOM    234 2HH1 ARG A  16      -1.552 -13.387  15.190  1.00  4.19           H  
ATOM    235 1HH2 ARG A  16      -1.245 -10.192  16.253  1.00  4.19           H  
ATOM    236 2HH2 ARG A  16      -0.594 -11.847  16.186  1.00  4.19           H  
ATOM    237  N   PRO A  17      -7.035  -8.382  10.375  1.00  5.05           N  
ATOM    238  CA  PRO A  17      -8.390  -8.714   9.960  1.00  5.05           C  
ATOM    239  C   PRO A  17      -8.892  -9.923  10.722  1.00  5.05           C  
ATOM    240  O   PRO A  17      -8.097 -10.753  11.140  1.00  5.05           O  
ATOM    241  CB  PRO A  17      -8.213  -9.063   8.472  1.00  5.05           C  
ATOM    242  CG  PRO A  17      -6.974  -8.326   8.042  1.00  5.05           C  
ATOM    243  CD  PRO A  17      -6.069  -8.320   9.249  1.00  5.05           C  
ATOM    244  HA  PRO A  17      -9.047  -7.850  10.104  1.00  5.05           H  
ATOM    245 1HB  PRO A  17      -8.117 -10.143   8.348  1.00  5.05           H  
ATOM    246 2HB  PRO A  17      -9.105  -8.757   7.910  1.00  5.05           H  
ATOM    247 1HG  PRO A  17      -6.519  -8.839   7.180  1.00  5.05           H  
ATOM    248 2HG  PRO A  17      -7.232  -7.311   7.708  1.00  5.05           H  
ATOM    249 1HD  PRO A  17      -5.384  -9.186   9.252  1.00  5.05           H  
ATOM    250 2HD  PRO A  17      -5.547  -7.351   9.213  1.00  5.05           H  
ATOM    251  N   GLU A  18     -10.214 -10.061  10.874  1.00  5.86           N  
ATOM    252  CA  GLU A  18     -10.716 -11.282  11.515  1.00  5.86           C  
ATOM    253  C   GLU A  18     -10.268 -12.478  10.669  1.00  5.86           C  
ATOM    254  O   GLU A  18      -9.785 -13.492  11.181  1.00  5.86           O  
ATOM    255  CB  GLU A  18     -12.242 -11.246  11.621  1.00  5.86           C  
ATOM    256  CG  GLU A  18     -12.776 -10.230  12.627  1.00  5.86           C  
ATOM    257  CD  GLU A  18     -14.287 -10.153  12.653  1.00  5.86           C  
ATOM    258  OE1 GLU A  18     -14.910 -10.768  11.819  1.00  5.86           O  
ATOM    259  OE2 GLU A  18     -14.814  -9.479  13.507  1.00  5.86           O  
ATOM    260  H   GLU A  18     -10.852  -9.347  10.554  1.00  5.86           H  
ATOM    261  HA  GLU A  18     -10.283 -11.370  12.510  1.00  5.86           H  
ATOM    262 1HB  GLU A  18     -12.670 -11.013  10.647  1.00  5.86           H  
ATOM    263 2HB  GLU A  18     -12.608 -12.231  11.911  1.00  5.86           H  
ATOM    264 1HG  GLU A  18     -12.421 -10.501  13.621  1.00  5.86           H  
ATOM    265 2HG  GLU A  18     -12.370  -9.249  12.383  1.00  5.86           H  
ATOM    266  N   ASN A  19     -10.315 -12.308   9.349  1.00  6.43           N  
ATOM    267  CA  ASN A  19      -9.807 -13.308   8.420  1.00  6.43           C  
ATOM    268  C   ASN A  19      -8.331 -12.972   8.239  1.00  6.43           C  
ATOM    269  O   ASN A  19      -7.889 -12.555   7.158  1.00  6.43           O  
ATOM    270  CB  ASN A  19     -10.568 -13.275   7.111  1.00  6.43           C  
ATOM    271  CG  ASN A  19     -12.009 -13.675   7.282  1.00  6.43           C  
ATOM    272  OD1 ASN A  19     -12.325 -14.619   8.014  1.00  6.43           O  
ATOM    273  ND2 ASN A  19     -12.891 -12.971   6.620  1.00  6.43           N  
ATOM    274  H   ASN A  19     -10.713 -11.455   8.989  1.00  6.43           H  
ATOM    275  HA  ASN A  19      -9.880 -14.301   8.867  1.00  6.43           H  
ATOM    276 1HB  ASN A  19     -10.527 -12.268   6.692  1.00  6.43           H  
ATOM    277 2HB  ASN A  19     -10.094 -13.948   6.396  1.00  6.43           H  
ATOM    278 1HD2 ASN A  19     -13.865 -13.190   6.695  1.00  6.43           H  
ATOM    279 2HD2 ASN A  19     -12.594 -12.214   6.037  1.00  6.43           H  
ATOM    280  N   GLU A  20      -7.586 -13.179   9.326  1.00  6.64           N  
ATOM    281  CA  GLU A  20      -6.226 -12.679   9.534  1.00  6.64           C  
ATOM    282  C   GLU A  20      -5.213 -13.030   8.477  1.00  6.64           C  
ATOM    283  O   GLU A  20      -4.178 -12.371   8.381  1.00  6.64           O  
ATOM    284  CB  GLU A  20      -5.682 -13.138  10.888  1.00  6.64           C  
ATOM    285  CG  GLU A  20      -5.431 -14.641  11.030  1.00  6.64           C  
ATOM    286  CD  GLU A  20      -4.861 -15.009  12.393  1.00  6.64           C  
ATOM    287  OE1 GLU A  20      -4.539 -14.106  13.144  1.00  6.64           O  
ATOM    288  OE2 GLU A  20      -4.748 -16.180  12.679  1.00  6.64           O  
ATOM    289  H   GLU A  20      -8.080 -13.591  10.121  1.00  6.64           H  
ATOM    290  HA  GLU A  20      -6.290 -11.591   9.566  1.00  6.64           H  
ATOM    291 1HB  GLU A  20      -4.741 -12.626  11.083  1.00  6.64           H  
ATOM    292 2HB  GLU A  20      -6.381 -12.840  11.672  1.00  6.64           H  
ATOM    293 1HG  GLU A  20      -6.373 -15.169  10.881  1.00  6.64           H  
ATOM    294 2HG  GLU A  20      -4.737 -14.964  10.257  1.00  6.64           H  
ATOM    295  N   LYS A  21      -5.472 -14.062   7.682  1.00  6.48           N  
ATOM    296  CA  LYS A  21      -4.521 -14.446   6.651  1.00  6.48           C  
ATOM    297  C   LYS A  21      -4.278 -13.276   5.688  1.00  6.48           C  
ATOM    298  O   LYS A  21      -3.153 -13.079   5.203  1.00  6.48           O  
ATOM    299  CB  LYS A  21      -5.033 -15.673   5.891  1.00  6.48           C  
ATOM    300  CG  LYS A  21      -4.988 -16.969   6.694  1.00  6.48           C  
ATOM    301  CD  LYS A  21      -5.528 -18.147   5.888  1.00  6.48           C  
ATOM    302  CE  LYS A  21      -5.491 -19.439   6.699  1.00  6.48           C  
ATOM    303  NZ  LYS A  21      -6.062 -20.586   5.941  1.00  6.48           N  
ATOM    304  H   LYS A  21      -6.341 -14.563   7.797  1.00  6.48           H  
ATOM    305  HA  LYS A  21      -3.578 -14.708   7.126  1.00  6.48           H  
ATOM    306 1HB  LYS A  21      -6.069 -15.501   5.597  1.00  6.48           H  
ATOM    307 2HB  LYS A  21      -4.461 -15.808   4.981  1.00  6.48           H  
ATOM    308 1HG  LYS A  21      -3.955 -17.178   6.977  1.00  6.48           H  
ATOM    309 2HG  LYS A  21      -5.579 -16.853   7.603  1.00  6.48           H  
ATOM    310 1HD  LYS A  21      -6.557 -17.945   5.590  1.00  6.48           H  
ATOM    311 2HD  LYS A  21      -4.928 -18.279   4.987  1.00  6.48           H  
ATOM    312 1HE  LYS A  21      -4.458 -19.667   6.958  1.00  6.48           H  
ATOM    313 2HE  LYS A  21      -6.064 -19.302   7.615  1.00  6.48           H  
ATOM    314 1HZ  LYS A  21      -6.019 -21.420   6.509  1.00  6.48           H  
ATOM    315 2HZ  LYS A  21      -7.024 -20.389   5.705  1.00  6.48           H  
ATOM    316 3HZ  LYS A  21      -5.531 -20.729   5.094  1.00  6.48           H  
ATOM    317  N   GLY A  22      -5.335 -12.504   5.394  1.00  6.04           N  
ATOM    318  CA  GLY A  22      -5.187 -11.370   4.492  1.00  6.04           C  
ATOM    319  C   GLY A  22      -4.325 -11.779   3.309  1.00  6.04           C  
ATOM    320  O   GLY A  22      -4.575 -12.796   2.658  1.00  6.04           O  
ATOM    321  H   GLY A  22      -6.231 -12.673   5.854  1.00  6.04           H  
ATOM    322 1HA  GLY A  22      -6.168 -11.042   4.150  1.00  6.04           H  
ATOM    323 2HA  GLY A  22      -4.726 -10.538   5.023  1.00  6.04           H  
ATOM    324  N   PHE A  23      -3.315 -10.953   3.038  1.00  5.47           N  
ATOM    325  CA  PHE A  23      -2.296 -11.248   2.040  1.00  5.47           C  
ATOM    326  C   PHE A  23      -0.959 -11.460   2.759  1.00  5.47           C  
ATOM    327  O   PHE A  23      -0.338 -12.521   2.676  1.00  5.47           O  
ATOM    328  CB  PHE A  23      -2.152 -10.084   1.054  1.00  5.47           C  
ATOM    329  CG  PHE A  23      -1.143 -10.308  -0.044  1.00  5.47           C  
ATOM    330  CD1 PHE A  23      -1.386 -11.227  -1.056  1.00  5.47           C  
ATOM    331  CD2 PHE A  23       0.057  -9.602  -0.060  1.00  5.47           C  
ATOM    332  CE1 PHE A  23      -0.460 -11.429  -2.066  1.00  5.47           C  
ATOM    333  CE2 PHE A  23       0.985  -9.810  -1.064  1.00  5.47           C  
ATOM    334  CZ  PHE A  23       0.725 -10.723  -2.069  1.00  5.47           C  
ATOM    335  H   PHE A  23      -3.228 -10.120   3.595  1.00  5.47           H  
ATOM    336  HA  PHE A  23      -2.561 -12.163   1.507  1.00  5.47           H  
ATOM    337 1HB  PHE A  23      -3.116  -9.891   0.587  1.00  5.47           H  
ATOM    338 2HB  PHE A  23      -1.867  -9.183   1.589  1.00  5.47           H  
ATOM    339  HD1 PHE A  23      -2.322 -11.787  -1.052  1.00  5.47           H  
ATOM    340  HD2 PHE A  23       0.264  -8.881   0.733  1.00  5.47           H  
ATOM    341  HE1 PHE A  23      -0.666 -12.149  -2.859  1.00  5.47           H  
ATOM    342  HE2 PHE A  23       1.923  -9.255  -1.066  1.00  5.47           H  
ATOM    343  HZ  PHE A  23       1.458 -10.884  -2.861  1.00  5.47           H  
ATOM    344  N   PHE A  24      -0.559 -10.443   3.523  1.00  4.94           N  
ATOM    345  CA  PHE A  24       0.730 -10.427   4.196  1.00  4.94           C  
ATOM    346  C   PHE A  24       0.866 -11.493   5.286  1.00  4.94           C  
ATOM    347  O   PHE A  24       1.883 -12.185   5.312  1.00  4.94           O  
ATOM    348  CB  PHE A  24       1.023  -9.005   4.715  1.00  4.94           C  
ATOM    349  CG  PHE A  24       2.354  -8.825   5.419  1.00  4.94           C  
ATOM    350  CD1 PHE A  24       3.483  -9.449   4.960  1.00  4.94           C  
ATOM    351  CD2 PHE A  24       2.475  -7.996   6.526  1.00  4.94           C  
ATOM    352  CE1 PHE A  24       4.682  -9.273   5.601  1.00  4.94           C  
ATOM    353  CE2 PHE A  24       3.671  -7.832   7.157  1.00  4.94           C  
ATOM    354  CZ  PHE A  24       4.781  -8.476   6.694  1.00  4.94           C  
ATOM    355  H   PHE A  24      -1.141  -9.626   3.588  1.00  4.94           H  
ATOM    356  HA  PHE A  24       1.490 -10.643   3.443  1.00  4.94           H  
ATOM    357 1HB  PHE A  24       0.993  -8.307   3.876  1.00  4.94           H  
ATOM    358 2HB  PHE A  24       0.235  -8.707   5.406  1.00  4.94           H  
ATOM    359  HD1 PHE A  24       3.420 -10.097   4.087  1.00  4.94           H  
ATOM    360  HD2 PHE A  24       1.596  -7.473   6.896  1.00  4.94           H  
ATOM    361  HE1 PHE A  24       5.554  -9.786   5.235  1.00  4.94           H  
ATOM    362  HE2 PHE A  24       3.737  -7.195   8.029  1.00  4.94           H  
ATOM    363  HZ  PHE A  24       5.743  -8.354   7.193  1.00  4.94           H  
ATOM    364  N   SER A  25      -0.145 -11.661   6.156  1.00  4.52           N  
ATOM    365  CA  SER A  25      -0.031 -12.646   7.243  1.00  4.52           C  
ATOM    366  C   SER A  25       0.163 -14.033   6.665  1.00  4.52           C  
ATOM    367  O   SER A  25       0.979 -14.805   7.141  1.00  4.52           O  
ATOM    368  CB  SER A  25      -1.298 -12.755   8.049  1.00  4.52           C  
ATOM    369  OG  SER A  25      -1.643 -11.612   8.726  1.00  4.52           O  
ATOM    370  H   SER A  25      -0.982 -11.100   6.077  1.00  4.52           H  
ATOM    371  HA  SER A  25       0.819 -12.391   7.875  1.00  4.52           H  
ATOM    372 1HB  SER A  25      -2.065 -12.997   7.378  1.00  4.52           H  
ATOM    373 2HB  SER A  25      -1.219 -13.581   8.749  1.00  4.52           H  
ATOM    374  HG  SER A  25      -2.625 -11.686   8.819  1.00  4.52           H  
ATOM    375  N   TYR A  26      -0.570 -14.338   5.608  1.00  4.24           N  
ATOM    376  CA  TYR A  26      -0.469 -15.614   4.938  1.00  4.24           C  
ATOM    377  C   TYR A  26       0.969 -15.913   4.544  1.00  4.24           C  
ATOM    378  O   TYR A  26       1.490 -16.995   4.816  1.00  4.24           O  
ATOM    379  CB  TYR A  26      -1.366 -15.613   3.707  1.00  4.24           C  
ATOM    380  CG  TYR A  26      -1.269 -16.825   2.886  1.00  4.24           C  
ATOM    381  CD1 TYR A  26      -1.944 -17.970   3.263  1.00  4.24           C  
ATOM    382  CD2 TYR A  26      -0.499 -16.801   1.737  1.00  4.24           C  
ATOM    383  CE1 TYR A  26      -1.848 -19.095   2.486  1.00  4.24           C  
ATOM    384  CE2 TYR A  26      -0.403 -17.916   0.962  1.00  4.24           C  
ATOM    385  CZ  TYR A  26      -1.073 -19.061   1.334  1.00  4.24           C  
ATOM    386  OH  TYR A  26      -0.969 -20.163   0.556  1.00  4.24           O  
ATOM    387  H   TYR A  26      -1.270 -13.676   5.282  1.00  4.24           H  
ATOM    388  HA  TYR A  26      -0.800 -16.394   5.625  1.00  4.24           H  
ATOM    389 1HB  TYR A  26      -2.397 -15.484   4.010  1.00  4.24           H  
ATOM    390 2HB  TYR A  26      -1.119 -14.772   3.081  1.00  4.24           H  
ATOM    391  HD1 TYR A  26      -2.547 -17.974   4.170  1.00  4.24           H  
ATOM    392  HD2 TYR A  26       0.023 -15.890   1.453  1.00  4.24           H  
ATOM    393  HE1 TYR A  26      -2.375 -20.005   2.774  1.00  4.24           H  
ATOM    394  HE2 TYR A  26       0.202 -17.902   0.054  1.00  4.24           H  
ATOM    395  HH  TYR A  26      -0.553 -19.919  -0.281  1.00  4.24           H  
ATOM    396  N   TRP A  27       1.613 -14.953   3.885  1.00  4.07           N  
ATOM    397  CA  TRP A  27       2.985 -15.169   3.453  1.00  4.07           C  
ATOM    398  C   TRP A  27       4.032 -15.056   4.582  1.00  4.07           C  
ATOM    399  O   TRP A  27       5.076 -15.703   4.530  1.00  4.07           O  
ATOM    400  CB  TRP A  27       3.349 -14.158   2.374  1.00  4.07           C  
ATOM    401  CG  TRP A  27       2.596 -14.326   1.062  1.00  4.07           C  
ATOM    402  CD1 TRP A  27       1.700 -13.451   0.549  1.00  4.07           C  
ATOM    403  CD2 TRP A  27       2.665 -15.416   0.104  1.00  4.07           C  
ATOM    404  NE1 TRP A  27       1.221 -13.910  -0.646  1.00  4.07           N  
ATOM    405  CE2 TRP A  27       1.800 -15.094  -0.937  1.00  4.07           C  
ATOM    406  CE3 TRP A  27       3.378 -16.607   0.044  1.00  4.07           C  
ATOM    407  CZ2 TRP A  27       1.639 -15.911  -2.034  1.00  4.07           C  
ATOM    408  CZ3 TRP A  27       3.230 -17.418  -1.074  1.00  4.07           C  
ATOM    409  CH2 TRP A  27       2.385 -17.079  -2.080  1.00  4.07           C  
ATOM    410  H   TRP A  27       1.127 -14.077   3.669  1.00  4.07           H  
ATOM    411  HA  TRP A  27       3.048 -16.171   3.030  1.00  4.07           H  
ATOM    412 1HB  TRP A  27       3.134 -13.154   2.753  1.00  4.07           H  
ATOM    413 2HB  TRP A  27       4.415 -14.209   2.179  1.00  4.07           H  
ATOM    414  HD1 TRP A  27       1.409 -12.514   1.014  1.00  4.07           H  
ATOM    415  HE1 TRP A  27       0.549 -13.433  -1.225  1.00  4.07           H  
ATOM    416  HE3 TRP A  27       4.056 -16.888   0.849  1.00  4.07           H  
ATOM    417  HZ2 TRP A  27       0.964 -15.655  -2.850  1.00  4.07           H  
ATOM    418  HZ3 TRP A  27       3.813 -18.333  -1.130  1.00  4.07           H  
ATOM    419  HH2 TRP A  27       2.292 -17.741  -2.940  1.00  4.07           H  
ATOM    420  N   PHE A  28       3.763 -14.209   5.575  1.00  3.98           N  
ATOM    421  CA  PHE A  28       4.712 -13.891   6.640  1.00  3.98           C  
ATOM    422  C   PHE A  28       4.031 -13.717   8.011  1.00  3.98           C  
ATOM    423  O   PHE A  28       4.086 -12.627   8.591  1.00  3.98           O  
ATOM    424  CB  PHE A  28       5.356 -12.578   6.222  1.00  3.98           C  
ATOM    425  CG  PHE A  28       6.561 -12.115   6.934  1.00  3.98           C  
ATOM    426  CD1 PHE A  28       7.579 -11.553   6.225  1.00  3.98           C  
ATOM    427  CD2 PHE A  28       6.675 -12.183   8.281  1.00  3.98           C  
ATOM    428  CE1 PHE A  28       8.697 -11.102   6.846  1.00  3.98           C  
ATOM    429  CE2 PHE A  28       7.810 -11.710   8.924  1.00  3.98           C  
ATOM    430  CZ  PHE A  28       8.816 -11.183   8.197  1.00  3.98           C  
ATOM    431  H   PHE A  28       2.876 -13.712   5.568  1.00  3.98           H  
ATOM    432  HA  PHE A  28       5.474 -14.664   6.683  1.00  3.98           H  
ATOM    433 1HB  PHE A  28       5.595 -12.624   5.160  1.00  3.98           H  
ATOM    434 2HB  PHE A  28       4.597 -11.827   6.343  1.00  3.98           H  
ATOM    435  HD1 PHE A  28       7.495 -11.479   5.142  1.00  3.98           H  
ATOM    436  HD2 PHE A  28       5.861 -12.611   8.851  1.00  3.98           H  
ATOM    437  HE1 PHE A  28       9.501 -10.676   6.257  1.00  3.98           H  
ATOM    438  HE2 PHE A  28       7.897 -11.764  10.009  1.00  3.98           H  
ATOM    439  HZ  PHE A  28       9.719 -10.819   8.689  1.00  3.98           H  
ATOM    440  N   PRO A  29       3.470 -14.784   8.607  1.00  3.92           N  
ATOM    441  CA  PRO A  29       2.584 -14.736   9.768  1.00  3.92           C  
ATOM    442  C   PRO A  29       3.141 -14.183  11.069  1.00  3.92           C  
ATOM    443  O   PRO A  29       2.374 -13.647  11.891  1.00  3.92           O  
ATOM    444  CB  PRO A  29       2.222 -16.221   9.958  1.00  3.92           C  
ATOM    445  CG  PRO A  29       3.318 -17.001   9.257  1.00  3.92           C  
ATOM    446  CD  PRO A  29       3.689 -16.141   8.069  1.00  3.92           C  
ATOM    447  HA  PRO A  29       1.685 -14.176   9.492  1.00  3.92           H  
ATOM    448 1HB  PRO A  29       2.153 -16.454  11.029  1.00  3.92           H  
ATOM    449 2HB  PRO A  29       1.228 -16.411   9.521  1.00  3.92           H  
ATOM    450 1HG  PRO A  29       4.151 -17.170   9.950  1.00  3.92           H  
ATOM    451 2HG  PRO A  29       2.943 -17.991   8.958  1.00  3.92           H  
ATOM    452 1HD  PRO A  29       4.709 -16.325   7.774  1.00  3.92           H  
ATOM    453 2HD  PRO A  29       2.991 -16.335   7.236  1.00  3.92           H  
ATOM    454  N   TYR A  30       4.454 -14.197  11.276  1.00  3.86           N  
ATOM    455  CA  TYR A  30       4.850 -13.704  12.568  1.00  3.86           C  
ATOM    456  C   TYR A  30       4.866 -12.197  12.540  1.00  3.86           C  
ATOM    457  O   TYR A  30       4.958 -11.577  13.594  1.00  3.86           O  
ATOM    458  CB  TYR A  30       6.202 -14.244  13.039  1.00  3.86           C  
ATOM    459  CG  TYR A  30       6.265 -15.750  13.217  1.00  3.86           C  
ATOM    460  CD1 TYR A  30       5.126 -16.538  13.082  1.00  3.86           C  
ATOM    461  CD2 TYR A  30       7.474 -16.343  13.547  1.00  3.86           C  
ATOM    462  CE1 TYR A  30       5.211 -17.909  13.254  1.00  3.86           C  
ATOM    463  CE2 TYR A  30       7.559 -17.709  13.721  1.00  3.86           C  
ATOM    464  CZ  TYR A  30       6.437 -18.492  13.573  1.00  3.86           C  
ATOM    465  OH  TYR A  30       6.522 -19.851  13.761  1.00  3.86           O  
ATOM    466  H   TYR A  30       5.162 -14.547  10.634  1.00  3.86           H  
ATOM    467  HA  TYR A  30       4.107 -14.013  13.305  1.00  3.86           H  
ATOM    468 1HB  TYR A  30       6.989 -13.935  12.370  1.00  3.86           H  
ATOM    469 2HB  TYR A  30       6.422 -13.800  14.006  1.00  3.86           H  
ATOM    470  HD1 TYR A  30       4.170 -16.084  12.840  1.00  3.86           H  
ATOM    471  HD2 TYR A  30       8.363 -15.722  13.670  1.00  3.86           H  
ATOM    472  HE1 TYR A  30       4.320 -18.527  13.145  1.00  3.86           H  
ATOM    473  HE2 TYR A  30       8.513 -18.167  13.978  1.00  3.86           H  
ATOM    474  HH  TYR A  30       5.702 -20.265  13.480  1.00  3.86           H  
ATOM    475  N   ALA A  31       4.756 -11.576  11.352  1.00  3.81           N  
ATOM    476  CA  ALA A  31       4.803 -10.129  11.336  1.00  3.81           C  
ATOM    477  C   ALA A  31       3.681  -9.599  12.175  1.00  3.81           C  
ATOM    478  O   ALA A  31       3.888  -8.713  12.983  1.00  3.81           O  
ATOM    479  CB  ALA A  31       4.685  -9.563   9.940  1.00  3.81           C  
ATOM    480  H   ALA A  31       4.628 -12.094  10.482  1.00  3.81           H  
ATOM    481  HA  ALA A  31       5.744  -9.810  11.767  1.00  3.81           H  
ATOM    482 1HB  ALA A  31       4.725  -8.475   9.992  1.00  3.81           H  
ATOM    483 2HB  ALA A  31       5.494  -9.921   9.329  1.00  3.81           H  
ATOM    484 3HB  ALA A  31       3.736  -9.876   9.501  1.00  3.81           H  
ATOM    485  N   TYR A  32       2.508 -10.203  12.081  1.00  3.78           N  
ATOM    486  CA  TYR A  32       1.395  -9.691  12.846  1.00  3.78           C  
ATOM    487  C   TYR A  32       1.573  -9.981  14.315  1.00  3.78           C  
ATOM    488  O   TYR A  32       1.256  -9.141  15.160  1.00  3.78           O  
ATOM    489  CB  TYR A  32       0.107 -10.196  12.242  1.00  3.78           C  
ATOM    490  CG  TYR A  32      -0.185  -9.403  10.988  1.00  3.78           C  
ATOM    491  CD1 TYR A  32       0.360  -9.790   9.791  1.00  3.78           C  
ATOM    492  CD2 TYR A  32      -0.997  -8.275  11.042  1.00  3.78           C  
ATOM    493  CE1 TYR A  32       0.089  -9.062   8.663  1.00  3.78           C  
ATOM    494  CE2 TYR A  32      -1.265  -7.544   9.925  1.00  3.78           C  
ATOM    495  CZ  TYR A  32      -0.729  -7.927   8.729  1.00  3.78           C  
ATOM    496  OH  TYR A  32      -1.001  -7.186   7.594  1.00  3.78           O  
ATOM    497  H   TYR A  32       2.383 -10.985  11.450  1.00  3.78           H  
ATOM    498  HA  TYR A  32       1.377  -8.614  12.741  1.00  3.78           H  
ATOM    499 1HB  TYR A  32       0.201 -11.254  11.979  1.00  3.78           H  
ATOM    500 2HB  TYR A  32      -0.717 -10.088  12.940  1.00  3.78           H  
ATOM    501  HD1 TYR A  32       1.000 -10.675   9.735  1.00  3.78           H  
ATOM    502  HD2 TYR A  32      -1.420  -7.968  11.960  1.00  3.78           H  
ATOM    503  HE1 TYR A  32       0.510  -9.382   7.727  1.00  3.78           H  
ATOM    504  HE2 TYR A  32      -1.907  -6.660   9.989  1.00  3.78           H  
ATOM    505  HH  TYR A  32      -1.587  -6.455   7.822  1.00  3.78           H  
ATOM    506  N   ASP A  33       2.138 -11.127  14.656  1.00  3.82           N  
ATOM    507  CA  ASP A  33       2.361 -11.323  16.081  1.00  3.82           C  
ATOM    508  C   ASP A  33       3.370 -10.278  16.611  1.00  3.82           C  
ATOM    509  O   ASP A  33       3.226  -9.770  17.729  1.00  3.82           O  
ATOM    510  CB  ASP A  33       2.809 -12.747  16.388  1.00  3.82           C  
ATOM    511  CG  ASP A  33       1.672 -13.815  16.244  1.00  3.82           C  
ATOM    512  OD1 ASP A  33       0.489 -13.460  16.149  1.00  3.82           O  
ATOM    513  OD2 ASP A  33       2.009 -14.978  16.249  1.00  3.82           O  
ATOM    514  H   ASP A  33       2.391 -11.831  13.949  1.00  3.82           H  
ATOM    515  HA  ASP A  33       1.423 -11.159  16.605  1.00  3.82           H  
ATOM    516 1HB  ASP A  33       3.635 -13.013  15.722  1.00  3.82           H  
ATOM    517 2HB  ASP A  33       3.181 -12.786  17.406  1.00  3.82           H  
ATOM    518  N   TYR A  34       4.373  -9.922  15.795  1.00  4.00           N  
ATOM    519  CA  TYR A  34       5.378  -8.942  16.214  1.00  4.00           C  
ATOM    520  C   TYR A  34       4.822  -7.517  16.223  1.00  4.00           C  
ATOM    521  O   TYR A  34       5.206  -6.695  17.057  1.00  4.00           O  
ATOM    522  CB  TYR A  34       6.585  -8.942  15.288  1.00  4.00           C  
ATOM    523  CG  TYR A  34       7.463 -10.148  15.304  1.00  4.00           C  
ATOM    524  CD1 TYR A  34       7.721 -10.772  14.117  1.00  4.00           C  
ATOM    525  CD2 TYR A  34       8.023 -10.625  16.471  1.00  4.00           C  
ATOM    526  CE1 TYR A  34       8.526 -11.850  14.055  1.00  4.00           C  
ATOM    527  CE2 TYR A  34       8.853 -11.737  16.420  1.00  4.00           C  
ATOM    528  CZ  TYR A  34       9.106 -12.348  15.201  1.00  4.00           C  
ATOM    529  OH  TYR A  34       9.937 -13.449  15.123  1.00  4.00           O  
ATOM    530  H   TYR A  34       4.458 -10.363  14.880  1.00  4.00           H  
ATOM    531  HA  TYR A  34       5.703  -9.185  17.217  1.00  4.00           H  
ATOM    532 1HB  TYR A  34       6.228  -8.821  14.273  1.00  4.00           H  
ATOM    533 2HB  TYR A  34       7.197  -8.082  15.518  1.00  4.00           H  
ATOM    534  HD1 TYR A  34       7.282 -10.389  13.211  1.00  4.00           H  
ATOM    535  HD2 TYR A  34       7.822 -10.128  17.418  1.00  4.00           H  
ATOM    536  HE1 TYR A  34       8.710 -12.312  13.098  1.00  4.00           H  
ATOM    537  HE2 TYR A  34       9.309 -12.124  17.331  1.00  4.00           H  
ATOM    538  HH  TYR A  34      10.033 -13.719  14.182  1.00  4.00           H  
ATOM    539  N   LEU A  35       3.920  -7.222  15.287  1.00  4.34           N  
ATOM    540  CA  LEU A  35       3.311  -5.905  15.140  1.00  4.34           C  
ATOM    541  C   LEU A  35       2.473  -5.499  16.343  1.00  4.34           C  
ATOM    542  O   LEU A  35       2.412  -4.310  16.667  1.00  4.34           O  
ATOM    543  CB  LEU A  35       2.484  -5.843  13.836  1.00  4.34           C  
ATOM    544  CG  LEU A  35       3.338  -5.801  12.509  1.00  4.34           C  
ATOM    545  CD1 LEU A  35       2.475  -6.039  11.245  1.00  4.34           C  
ATOM    546  CD2 LEU A  35       3.967  -4.481  12.458  1.00  4.34           C  
ATOM    547  H   LEU A  35       3.664  -7.943  14.618  1.00  4.34           H  
ATOM    548  HA  LEU A  35       4.118  -5.180  15.044  1.00  4.34           H  
ATOM    549 1HB  LEU A  35       1.837  -6.704  13.806  1.00  4.34           H  
ATOM    550 2HB  LEU A  35       1.859  -4.954  13.866  1.00  4.34           H  
ATOM    551  HG  LEU A  35       4.097  -6.524  12.538  1.00  4.34           H  
ATOM    552 1HD1 LEU A  35       3.111  -5.976  10.363  1.00  4.34           H  
ATOM    553 2HD1 LEU A  35       2.027  -7.019  11.286  1.00  4.34           H  
ATOM    554 3HD1 LEU A  35       1.701  -5.304  11.176  1.00  4.34           H  
ATOM    555 1HD2 LEU A  35       4.587  -4.391  11.568  1.00  4.34           H  
ATOM    556 2HD2 LEU A  35       3.201  -3.765  12.447  1.00  4.34           H  
ATOM    557 3HD2 LEU A  35       4.567  -4.333  13.340  1.00  4.34           H  
ATOM    558  N   PHE A  36       1.834  -6.459  17.019  1.00  4.88           N  
ATOM    559  CA  PHE A  36       1.000  -6.056  18.145  1.00  4.88           C  
ATOM    560  C   PHE A  36       1.536  -6.468  19.525  1.00  4.88           C  
ATOM    561  O   PHE A  36       1.231  -5.797  20.521  1.00  4.88           O  
ATOM    562  CB  PHE A  36      -0.377  -6.661  17.988  1.00  4.88           C  
ATOM    563  CG  PHE A  36      -0.948  -6.387  16.665  1.00  4.88           C  
ATOM    564  CD1 PHE A  36      -1.095  -7.446  15.850  1.00  4.88           C  
ATOM    565  CD2 PHE A  36      -1.290  -5.125  16.199  1.00  4.88           C  
ATOM    566  CE1 PHE A  36      -1.559  -7.330  14.609  1.00  4.88           C  
ATOM    567  CE2 PHE A  36      -1.771  -4.998  14.906  1.00  4.88           C  
ATOM    568  CZ  PHE A  36      -1.897  -6.117  14.118  1.00  4.88           C  
ATOM    569  H   PHE A  36       1.880  -7.427  16.696  1.00  4.88           H  
ATOM    570  HA  PHE A  36       0.910  -4.971  18.136  1.00  4.88           H  
ATOM    571 1HB  PHE A  36      -0.320  -7.740  18.125  1.00  4.88           H  
ATOM    572 2HB  PHE A  36      -1.048  -6.260  18.745  1.00  4.88           H  
ATOM    573  HD1 PHE A  36      -0.808  -8.414  16.230  1.00  4.88           H  
ATOM    574  HD2 PHE A  36      -1.168  -4.249  16.843  1.00  4.88           H  
ATOM    575  HE1 PHE A  36      -1.647  -8.216  14.011  1.00  4.88           H  
ATOM    576  HE2 PHE A  36      -2.044  -4.034  14.503  1.00  4.88           H  
ATOM    577  HZ  PHE A  36      -2.261  -6.036  13.109  1.00  4.88           H  
ATOM    578  N   ARG A  37       2.320  -7.557  19.620  1.00  5.55           N  
ATOM    579  CA  ARG A  37       2.761  -7.992  20.942  1.00  5.55           C  
ATOM    580  C   ARG A  37       3.413  -6.833  21.641  1.00  5.55           C  
ATOM    581  O   ARG A  37       4.247  -6.145  21.052  1.00  5.55           O  
ATOM    582  CB  ARG A  37       3.762  -9.128  20.875  1.00  5.55           C  
ATOM    583  CG  ARG A  37       5.102  -8.741  20.297  1.00  5.55           C  
ATOM    584  CD  ARG A  37       6.068  -9.873  20.308  1.00  5.55           C  
ATOM    585  NE  ARG A  37       5.674 -10.952  19.411  1.00  5.55           N  
ATOM    586  CZ  ARG A  37       6.357 -12.112  19.281  1.00  5.55           C  
ATOM    587  NH1 ARG A  37       7.451 -12.305  19.985  1.00  5.55           N  
ATOM    588  NH2 ARG A  37       5.943 -13.055  18.456  1.00  5.55           N  
ATOM    589  H   ARG A  37       2.597  -8.109  18.808  1.00  5.55           H  
ATOM    590  HA  ARG A  37       1.894  -8.314  21.518  1.00  5.55           H  
ATOM    591 1HB  ARG A  37       3.934  -9.517  21.876  1.00  5.55           H  
ATOM    592 2HB  ARG A  37       3.360  -9.938  20.270  1.00  5.55           H  
ATOM    593 1HG  ARG A  37       4.962  -8.400  19.278  1.00  5.55           H  
ATOM    594 2HG  ARG A  37       5.523  -7.929  20.888  1.00  5.55           H  
ATOM    595 1HD  ARG A  37       7.045  -9.510  19.990  1.00  5.55           H  
ATOM    596 2HD  ARG A  37       6.140 -10.275  21.315  1.00  5.55           H  
ATOM    597  HE  ARG A  37       4.826 -10.817  18.853  1.00  5.55           H  
ATOM    598 1HH1 ARG A  37       7.776 -11.590  20.620  1.00  5.55           H  
ATOM    599 2HH1 ARG A  37       7.965 -13.169  19.892  1.00  5.55           H  
ATOM    600 1HH2 ARG A  37       5.103 -12.924  17.910  1.00  5.55           H  
ATOM    601 2HH2 ARG A  37       6.467 -13.915  18.369  1.00  5.55           H  
ATOM    602  N   VAL A  38       3.037  -6.628  22.903  1.00  6.30           N  
ATOM    603  CA  VAL A  38       3.532  -5.557  23.780  1.00  6.30           C  
ATOM    604  C   VAL A  38       4.083  -4.295  23.089  1.00  6.30           C  
ATOM    605  O   VAL A  38       5.034  -3.686  23.586  1.00  6.30           O  
ATOM    606  CB  VAL A  38       4.610  -6.114  24.739  1.00  6.30           C  
ATOM    607  CG1 VAL A  38       4.005  -7.191  25.625  1.00  6.30           C  
ATOM    608  CG2 VAL A  38       5.790  -6.694  23.953  1.00  6.30           C  
ATOM    609  H   VAL A  38       2.340  -7.251  23.282  1.00  6.30           H  
ATOM    610  HA  VAL A  38       2.689  -5.242  24.398  1.00  6.30           H  
ATOM    611  HB  VAL A  38       4.960  -5.302  25.378  1.00  6.30           H  
ATOM    612 1HG1 VAL A  38       4.764  -7.564  26.314  1.00  6.30           H  
ATOM    613 2HG1 VAL A  38       3.176  -6.770  26.193  1.00  6.30           H  
ATOM    614 3HG1 VAL A  38       3.643  -8.010  25.006  1.00  6.30           H  
ATOM    615 1HG2 VAL A  38       6.541  -7.060  24.651  1.00  6.30           H  
ATOM    616 2HG2 VAL A  38       5.462  -7.513  23.330  1.00  6.30           H  
ATOM    617 3HG2 VAL A  38       6.227  -5.912  23.326  1.00  6.30           H  
ATOM    618  N   GLY A  39       3.477  -3.876  21.978  1.00  6.97           N  
ATOM    619  CA  GLY A  39       3.954  -2.697  21.285  1.00  6.97           C  
ATOM    620  C   GLY A  39       3.362  -1.438  21.903  1.00  6.97           C  
ATOM    621  O   GLY A  39       2.552  -1.518  22.828  1.00  6.97           O  
ATOM    622  H   GLY A  39       2.713  -4.432  21.586  1.00  6.97           H  
ATOM    623 1HA  GLY A  39       5.042  -2.674  21.329  1.00  6.97           H  
ATOM    624 2HA  GLY A  39       3.666  -2.777  20.238  1.00  6.97           H  
ATOM    625  N   PRO A  40       3.753  -0.256  21.418  1.00  7.38           N  
ATOM    626  CA  PRO A  40       3.267   1.030  21.857  1.00  7.38           C  
ATOM    627  C   PRO A  40       1.841   1.197  21.387  1.00  7.38           C  
ATOM    628  O   PRO A  40       1.469   0.634  20.361  1.00  7.38           O  
ATOM    629  CB  PRO A  40       4.228   2.006  21.177  1.00  7.38           C  
ATOM    630  CG  PRO A  40       4.703   1.266  19.945  1.00  7.38           C  
ATOM    631  CD  PRO A  40       4.762  -0.194  20.353  1.00  7.38           C  
ATOM    632  HA  PRO A  40       3.333   1.093  22.954  1.00  7.38           H  
ATOM    633 1HB  PRO A  40       3.698   2.942  20.932  1.00  7.38           H  
ATOM    634 2HB  PRO A  40       5.047   2.270  21.862  1.00  7.38           H  
ATOM    635 1HG  PRO A  40       4.002   1.441  19.121  1.00  7.38           H  
ATOM    636 2HG  PRO A  40       5.678   1.655  19.622  1.00  7.38           H  
ATOM    637 1HD  PRO A  40       4.483  -0.815  19.494  1.00  7.38           H  
ATOM    638 2HD  PRO A  40       5.761  -0.444  20.747  1.00  7.38           H  
ATOM    639  N   ILE A  41       1.069   1.997  22.110  1.00  7.39           N  
ATOM    640  CA  ILE A  41      -0.311   2.327  21.755  1.00  7.39           C  
ATOM    641  C   ILE A  41      -0.998   1.251  20.898  1.00  7.39           C  
ATOM    642  O   ILE A  41      -1.141   1.402  19.682  1.00  7.39           O  
ATOM    643  CB  ILE A  41      -0.335   3.673  21.007  1.00  7.39           C  
ATOM    644  CG1 ILE A  41       0.273   4.761  21.880  1.00  7.39           C  
ATOM    645  CG2 ILE A  41      -1.748   4.043  20.644  1.00  7.39           C  
ATOM    646  CD1 ILE A  41      -0.478   4.977  23.168  1.00  7.39           C  
ATOM    647  H   ILE A  41       1.455   2.405  22.949  1.00  7.39           H  
ATOM    648  HA  ILE A  41      -0.883   2.433  22.677  1.00  7.39           H  
ATOM    649  HB  ILE A  41       0.264   3.594  20.094  1.00  7.39           H  
ATOM    650 1HG1 ILE A  41       1.301   4.491  22.116  1.00  7.39           H  
ATOM    651 2HG1 ILE A  41       0.282   5.698  21.322  1.00  7.39           H  
ATOM    652 1HG2 ILE A  41      -1.759   4.993  20.107  1.00  7.39           H  
ATOM    653 2HG2 ILE A  41      -2.154   3.279  20.025  1.00  7.39           H  
ATOM    654 3HG2 ILE A  41      -2.345   4.133  21.550  1.00  7.39           H  
ATOM    655 1HD1 ILE A  41       0.007   5.766  23.746  1.00  7.39           H  
ATOM    656 2HD1 ILE A  41      -1.505   5.269  22.946  1.00  7.39           H  
ATOM    657 3HD1 ILE A  41      -0.481   4.055  23.749  1.00  7.39           H  
ATOM    658  N   ASP A  42      -1.549   0.228  21.560  1.00  6.94           N  
ATOM    659  CA  ASP A  42      -2.243  -0.879  20.887  1.00  6.94           C  
ATOM    660  C   ASP A  42      -3.432  -0.408  20.057  1.00  6.94           C  
ATOM    661  O   ASP A  42      -3.780  -0.978  19.026  1.00  6.94           O  
ATOM    662  CB  ASP A  42      -2.721  -1.851  21.959  1.00  6.94           C  
ATOM    663  CG  ASP A  42      -3.597  -1.130  23.017  1.00  6.94           C  
ATOM    664  OD1 ASP A  42      -3.631   0.104  23.001  1.00  6.94           O  
ATOM    665  OD2 ASP A  42      -4.204  -1.797  23.818  1.00  6.94           O  
ATOM    666  H   ASP A  42      -1.418   0.184  22.560  1.00  6.94           H  
ATOM    667  HA  ASP A  42      -1.531  -1.379  20.227  1.00  6.94           H  
ATOM    668 1HB  ASP A  42      -3.305  -2.647  21.499  1.00  6.94           H  
ATOM    669 2HB  ASP A  42      -1.862  -2.308  22.453  1.00  6.94           H  
ATOM    670  N   ARG A  43      -3.992   0.685  20.519  1.00  6.11           N  
ATOM    671  CA  ARG A  43      -5.107   1.424  19.963  1.00  6.11           C  
ATOM    672  C   ARG A  43      -4.891   1.871  18.517  1.00  6.11           C  
ATOM    673  O   ARG A  43      -5.854   2.003  17.758  1.00  6.11           O  
ATOM    674  CB  ARG A  43      -5.345   2.653  20.824  1.00  6.11           C  
ATOM    675  CG  ARG A  43      -6.525   3.530  20.471  1.00  6.11           C  
ATOM    676  CD  ARG A  43      -6.606   4.687  21.420  1.00  6.11           C  
ATOM    677  NE  ARG A  43      -5.457   5.610  21.287  1.00  6.11           N  
ATOM    678  CZ  ARG A  43      -4.918   6.322  22.289  1.00  6.11           C  
ATOM    679  NH1 ARG A  43      -5.382   6.223  23.521  1.00  6.11           N  
ATOM    680  NH2 ARG A  43      -3.913   7.122  22.009  1.00  6.11           N  
ATOM    681  H   ARG A  43      -3.618   0.977  21.420  1.00  6.11           H  
ATOM    682  HA  ARG A  43      -5.988   0.784  20.004  1.00  6.11           H  
ATOM    683 1HB  ARG A  43      -5.460   2.338  21.863  1.00  6.11           H  
ATOM    684 2HB  ARG A  43      -4.476   3.285  20.777  1.00  6.11           H  
ATOM    685 1HG  ARG A  43      -6.415   3.915  19.458  1.00  6.11           H  
ATOM    686 2HG  ARG A  43      -7.448   2.955  20.545  1.00  6.11           H  
ATOM    687 1HD  ARG A  43      -7.517   5.250  21.225  1.00  6.11           H  
ATOM    688 2HD  ARG A  43      -6.623   4.313  22.443  1.00  6.11           H  
ATOM    689  HE  ARG A  43      -5.034   5.765  20.356  1.00  6.11           H  
ATOM    690 1HH1 ARG A  43      -6.156   5.605  23.721  1.00  6.11           H  
ATOM    691 2HH1 ARG A  43      -4.966   6.767  24.262  1.00  6.11           H  
ATOM    692 1HH2 ARG A  43      -3.596   7.175  21.028  1.00  6.11           H  
ATOM    693 2HH2 ARG A  43      -3.479   7.676  22.729  1.00  6.11           H  
ATOM    694  N   GLU A  44      -3.643   2.187  18.155  1.00  5.04           N  
ATOM    695  CA  GLU A  44      -3.345   2.754  16.844  1.00  5.04           C  
ATOM    696  C   GLU A  44      -2.173   2.112  16.094  1.00  5.04           C  
ATOM    697  O   GLU A  44      -1.159   2.784  15.888  1.00  5.04           O  
ATOM    698  CB  GLU A  44      -2.986   4.227  17.023  1.00  5.04           C  
ATOM    699  CG  GLU A  44      -4.062   5.107  17.604  1.00  5.04           C  
ATOM    700  CD  GLU A  44      -3.548   6.477  17.894  1.00  5.04           C  
ATOM    701  OE1 GLU A  44      -2.948   7.087  17.031  1.00  5.04           O  
ATOM    702  OE2 GLU A  44      -3.736   6.913  19.013  1.00  5.04           O  
ATOM    703  H   GLU A  44      -2.870   1.997  18.798  1.00  5.04           H  
ATOM    704  HA  GLU A  44      -4.237   2.668  16.225  1.00  5.04           H  
ATOM    705 1HB  GLU A  44      -2.105   4.304  17.656  1.00  5.04           H  
ATOM    706 2HB  GLU A  44      -2.722   4.643  16.053  1.00  5.04           H  
ATOM    707 1HG  GLU A  44      -4.902   5.166  16.915  1.00  5.04           H  
ATOM    708 2HG  GLU A  44      -4.406   4.672  18.526  1.00  5.04           H  
ATOM    709  N   PRO A  45      -2.266   0.861  15.604  1.00  3.96           N  
ATOM    710  CA  PRO A  45      -1.202   0.164  14.897  1.00  3.96           C  
ATOM    711  C   PRO A  45      -0.721   0.933  13.665  1.00  3.96           C  
ATOM    712  O   PRO A  45       0.440   0.814  13.276  1.00  3.96           O  
ATOM    713  CB  PRO A  45      -1.869  -1.149  14.497  1.00  3.96           C  
ATOM    714  CG  PRO A  45      -2.980  -1.330  15.476  1.00  3.96           C  
ATOM    715  CD  PRO A  45      -3.499   0.066  15.735  1.00  3.96           C  
ATOM    716  HA  PRO A  45      -0.365  -0.016  15.596  1.00  3.96           H  
ATOM    717 1HB  PRO A  45      -2.215  -1.095  13.449  1.00  3.96           H  
ATOM    718 2HB  PRO A  45      -1.136  -1.955  14.555  1.00  3.96           H  
ATOM    719 1HG  PRO A  45      -3.719  -2.012  15.072  1.00  3.96           H  
ATOM    720 2HG  PRO A  45      -2.599  -1.798  16.401  1.00  3.96           H  
ATOM    721 1HD  PRO A  45      -4.246   0.367  14.989  1.00  3.96           H  
ATOM    722 2HD  PRO A  45      -3.896   0.075  16.732  1.00  3.96           H  
ATOM    723  N   SER A  46      -1.597   1.813  13.144  1.00  3.03           N  
ATOM    724  CA  SER A  46      -1.364   2.640  11.961  1.00  3.03           C  
ATOM    725  C   SER A  46      -0.204   3.613  12.119  1.00  3.03           C  
ATOM    726  O   SER A  46       0.273   4.184  11.142  1.00  3.03           O  
ATOM    727  CB  SER A  46      -2.625   3.393  11.595  1.00  3.03           C  
ATOM    728  OG  SER A  46      -2.966   4.332  12.578  1.00  3.03           O  
ATOM    729  H   SER A  46      -2.510   1.876  13.562  1.00  3.03           H  
ATOM    730  HA  SER A  46      -1.118   1.983  11.132  1.00  3.03           H  
ATOM    731 1HB  SER A  46      -2.474   3.900  10.642  1.00  3.03           H  
ATOM    732 2HB  SER A  46      -3.442   2.686  11.463  1.00  3.03           H  
ATOM    733  HG  SER A  46      -2.173   4.859  12.724  1.00  3.03           H  
ATOM    734  N   GLN A  47       0.277   3.798  13.344  1.00  2.34           N  
ATOM    735  CA  GLN A  47       1.430   4.655  13.572  1.00  2.34           C  
ATOM    736  C   GLN A  47       2.699   4.060  12.933  1.00  2.34           C  
ATOM    737  O   GLN A  47       3.700   4.764  12.805  1.00  2.34           O  
ATOM    738  CB  GLN A  47       1.652   4.885  15.073  1.00  2.34           C  
ATOM    739  CG  GLN A  47       0.557   5.734  15.749  1.00  2.34           C  
ATOM    740  CD  GLN A  47       0.775   5.951  17.253  1.00  2.34           C  
ATOM    741  OE1 GLN A  47       1.790   5.521  17.824  1.00  2.34           O  
ATOM    742  NE2 GLN A  47      -0.173   6.625  17.899  1.00  2.34           N  
ATOM    743  H   GLN A  47      -0.161   3.322  14.136  1.00  2.34           H  
ATOM    744  HA  GLN A  47       1.243   5.619  13.099  1.00  2.34           H  
ATOM    745 1HB  GLN A  47       1.666   3.922  15.582  1.00  2.34           H  
ATOM    746 2HB  GLN A  47       2.619   5.360  15.236  1.00  2.34           H  
ATOM    747 1HG  GLN A  47       0.521   6.709  15.269  1.00  2.34           H  
ATOM    748 2HG  GLN A  47      -0.398   5.229  15.621  1.00  2.34           H  
ATOM    749 1HE2 GLN A  47      -0.093   6.794  18.876  1.00  2.34           H  
ATOM    750 2HE2 GLN A  47      -1.008   6.965  17.404  1.00  2.34           H  
ATOM    751  N   TYR A  48       2.668   2.758  12.588  1.00  1.87           N  
ATOM    752  CA  TYR A  48       3.802   2.038  12.004  1.00  1.87           C  
ATOM    753  C   TYR A  48       3.558   1.452  10.609  1.00  1.87           C  
ATOM    754  O   TYR A  48       2.421   1.190  10.201  1.00  1.87           O  
ATOM    755  CB  TYR A  48       4.227   0.928  12.964  1.00  1.87           C  
ATOM    756  CG  TYR A  48       4.775   1.501  14.227  1.00  1.87           C  
ATOM    757  CD1 TYR A  48       3.923   1.913  15.237  1.00  1.87           C  
ATOM    758  CD2 TYR A  48       6.134   1.636  14.367  1.00  1.87           C  
ATOM    759  CE1 TYR A  48       4.442   2.483  16.378  1.00  1.87           C  
ATOM    760  CE2 TYR A  48       6.657   2.198  15.500  1.00  1.87           C  
ATOM    761  CZ  TYR A  48       5.822   2.628  16.503  1.00  1.87           C  
ATOM    762  OH  TYR A  48       6.356   3.204  17.629  1.00  1.87           O  
ATOM    763  H   TYR A  48       1.807   2.227  12.741  1.00  1.87           H  
ATOM    764  HA  TYR A  48       4.631   2.738  11.907  1.00  1.87           H  
ATOM    765 1HB  TYR A  48       3.370   0.294  13.206  1.00  1.87           H  
ATOM    766 2HB  TYR A  48       4.994   0.305  12.497  1.00  1.87           H  
ATOM    767  HD1 TYR A  48       2.841   1.801  15.122  1.00  1.87           H  
ATOM    768  HD2 TYR A  48       6.795   1.306  13.569  1.00  1.87           H  
ATOM    769  HE1 TYR A  48       3.773   2.824  17.170  1.00  1.87           H  
ATOM    770  HE2 TYR A  48       7.738   2.313  15.601  1.00  1.87           H  
ATOM    771  HH  TYR A  48       7.308   3.287  17.520  1.00  1.87           H  
ATOM    772  N   CYS A  49       4.663   1.257   9.886  1.00  1.60           N  
ATOM    773  CA  CYS A  49       4.700   0.590   8.586  1.00  1.60           C  
ATOM    774  C   CYS A  49       5.599  -0.643   8.629  1.00  1.60           C  
ATOM    775  O   CYS A  49       6.523  -0.728   9.445  1.00  1.60           O  
ATOM    776  CB  CYS A  49       5.216   1.519   7.509  1.00  1.60           C  
ATOM    777  SG  CYS A  49       4.212   2.945   7.243  1.00  1.60           S  
ATOM    778  H   CYS A  49       5.547   1.568  10.284  1.00  1.60           H  
ATOM    779  HA  CYS A  49       3.694   0.279   8.316  1.00  1.60           H  
ATOM    780 1HB  CYS A  49       6.197   1.854   7.783  1.00  1.60           H  
ATOM    781 2HB  CYS A  49       5.292   0.976   6.577  1.00  1.60           H  
ATOM    782  HG  CYS A  49       3.136   2.281   6.822  1.00  1.60           H  
ATOM    783  N   VAL A  50       5.349  -1.593   7.732  1.00  1.47           N  
ATOM    784  CA  VAL A  50       6.219  -2.761   7.619  1.00  1.47           C  
ATOM    785  C   VAL A  50       6.773  -2.944   6.206  1.00  1.47           C  
ATOM    786  O   VAL A  50       6.040  -2.888   5.216  1.00  1.47           O  
ATOM    787  CB  VAL A  50       5.456  -4.004   8.109  1.00  1.47           C  
ATOM    788  CG1 VAL A  50       4.158  -4.142   7.363  1.00  1.47           C  
ATOM    789  CG2 VAL A  50       6.291  -5.221   7.892  1.00  1.47           C  
ATOM    790  H   VAL A  50       4.558  -1.485   7.099  1.00  1.47           H  
ATOM    791  HA  VAL A  50       7.069  -2.623   8.285  1.00  1.47           H  
ATOM    792  HB  VAL A  50       5.240  -3.883   9.170  1.00  1.47           H  
ATOM    793 1HG1 VAL A  50       3.614  -5.000   7.720  1.00  1.47           H  
ATOM    794 2HG1 VAL A  50       3.550  -3.245   7.517  1.00  1.47           H  
ATOM    795 3HG1 VAL A  50       4.375  -4.260   6.308  1.00  1.47           H  
ATOM    796 1HG2 VAL A  50       5.775  -6.091   8.261  1.00  1.47           H  
ATOM    797 2HG2 VAL A  50       6.502  -5.349   6.830  1.00  1.47           H  
ATOM    798 3HG2 VAL A  50       7.215  -5.103   8.417  1.00  1.47           H  
ATOM    799  N   LYS A  51       8.083  -3.187   6.130  1.00  1.44           N  
ATOM    800  CA  LYS A  51       8.781  -3.372   4.866  1.00  1.44           C  
ATOM    801  C   LYS A  51       9.327  -4.777   4.713  1.00  1.44           C  
ATOM    802  O   LYS A  51       9.991  -5.296   5.614  1.00  1.44           O  
ATOM    803  CB  LYS A  51       9.929  -2.381   4.733  1.00  1.44           C  
ATOM    804  CG  LYS A  51      10.672  -2.477   3.399  1.00  1.44           C  
ATOM    805  CD  LYS A  51      11.697  -1.387   3.282  1.00  1.44           C  
ATOM    806  CE  LYS A  51      12.377  -1.401   1.938  1.00  1.44           C  
ATOM    807  NZ  LYS A  51      13.349  -0.292   1.836  1.00  1.44           N  
ATOM    808  H   LYS A  51       8.625  -3.213   6.985  1.00  1.44           H  
ATOM    809  HA  LYS A  51       8.077  -3.197   4.067  1.00  1.44           H  
ATOM    810 1HB  LYS A  51       9.567  -1.368   4.870  1.00  1.44           H  
ATOM    811 2HB  LYS A  51      10.649  -2.570   5.527  1.00  1.44           H  
ATOM    812 1HG  LYS A  51      11.180  -3.442   3.331  1.00  1.44           H  
ATOM    813 2HG  LYS A  51       9.966  -2.406   2.569  1.00  1.44           H  
ATOM    814 1HD  LYS A  51      11.214  -0.421   3.423  1.00  1.44           H  
ATOM    815 2HD  LYS A  51      12.453  -1.512   4.057  1.00  1.44           H  
ATOM    816 1HE  LYS A  51      12.900  -2.349   1.797  1.00  1.44           H  
ATOM    817 2HE  LYS A  51      11.630  -1.292   1.149  1.00  1.44           H  
ATOM    818 1HZ  LYS A  51      13.806  -0.286   0.948  1.00  1.44           H  
ATOM    819 2HZ  LYS A  51      12.889   0.594   1.958  1.00  1.44           H  
ATOM    820 3HZ  LYS A  51      14.080  -0.365   2.564  1.00  1.44           H  
ATOM    821  N   ILE A  52       9.078  -5.389   3.564  1.00  1.49           N  
ATOM    822  CA  ILE A  52       9.562  -6.743   3.330  1.00  1.49           C  
ATOM    823  C   ILE A  52      10.596  -6.718   2.222  1.00  1.49           C  
ATOM    824  O   ILE A  52      10.360  -6.152   1.147  1.00  1.49           O  
ATOM    825  CB  ILE A  52       8.421  -7.684   2.964  1.00  1.49           C  
ATOM    826  CG1 ILE A  52       7.360  -7.617   4.031  1.00  1.49           C  
ATOM    827  CG2 ILE A  52       8.980  -9.135   2.914  1.00  1.49           C  
ATOM    828  CD1 ILE A  52       6.301  -6.537   3.779  1.00  1.49           C  
ATOM    829  H   ILE A  52       8.532  -4.898   2.855  1.00  1.49           H  
ATOM    830  HA  ILE A  52      10.039  -7.119   4.232  1.00  1.49           H  
ATOM    831  HB  ILE A  52       7.985  -7.400   2.008  1.00  1.49           H  
ATOM    832 1HG1 ILE A  52       6.884  -8.570   4.071  1.00  1.49           H  
ATOM    833 2HG1 ILE A  52       7.830  -7.424   4.995  1.00  1.49           H  
ATOM    834 1HG2 ILE A  52       8.183  -9.832   2.675  1.00  1.49           H  
ATOM    835 2HG2 ILE A  52       9.760  -9.206   2.164  1.00  1.49           H  
ATOM    836 3HG2 ILE A  52       9.403  -9.390   3.890  1.00  1.49           H  
ATOM    837 1HD1 ILE A  52       5.558  -6.545   4.574  1.00  1.49           H  
ATOM    838 2HD1 ILE A  52       6.759  -5.551   3.738  1.00  1.49           H  
ATOM    839 3HD1 ILE A  52       5.813  -6.739   2.831  1.00  1.49           H  
ATOM    840  N   SER A  53      11.776  -7.273   2.500  1.00  1.58           N  
ATOM    841  CA  SER A  53      12.840  -7.206   1.500  1.00  1.58           C  
ATOM    842  C   SER A  53      12.465  -7.866   0.196  1.00  1.58           C  
ATOM    843  O   SER A  53      11.902  -8.958   0.181  1.00  1.58           O  
ATOM    844  CB  SER A  53      14.135  -7.842   1.988  1.00  1.58           C  
ATOM    845  OG  SER A  53      15.108  -7.903   0.916  1.00  1.58           O  
ATOM    846  H   SER A  53      11.913  -7.759   3.393  1.00  1.58           H  
ATOM    847  HA  SER A  53      13.041  -6.153   1.299  1.00  1.58           H  
ATOM    848 1HB  SER A  53      14.539  -7.251   2.812  1.00  1.58           H  
ATOM    849 2HB  SER A  53      13.938  -8.843   2.372  1.00  1.58           H  
ATOM    850  HG  SER A  53      15.998  -8.085   1.333  1.00  1.58           H  
ATOM    851  N   LYS A  54      12.867  -7.235  -0.898  1.00  1.70           N  
ATOM    852  CA  LYS A  54      12.668  -7.757  -2.248  1.00  1.70           C  
ATOM    853  C   LYS A  54      13.248  -9.145  -2.399  1.00  1.70           C  
ATOM    854  O   LYS A  54      12.736  -9.965  -3.167  1.00  1.70           O  
ATOM    855  CB  LYS A  54      13.295  -6.843  -3.292  1.00  1.70           C  
ATOM    856  CG  LYS A  54      13.096  -7.270  -4.720  1.00  1.70           C  
ATOM    857  CD  LYS A  54      13.679  -6.227  -5.657  1.00  1.70           C  
ATOM    858  CE  LYS A  54      13.524  -6.611  -7.111  1.00  1.70           C  
ATOM    859  NZ  LYS A  54      14.100  -5.577  -8.003  1.00  1.70           N  
ATOM    860  H   LYS A  54      13.314  -6.329  -0.767  1.00  1.70           H  
ATOM    861  HA  LYS A  54      11.601  -7.819  -2.442  1.00  1.70           H  
ATOM    862 1HB  LYS A  54      12.866  -5.870  -3.225  1.00  1.70           H  
ATOM    863 2HB  LYS A  54      14.366  -6.747  -3.107  1.00  1.70           H  
ATOM    864 1HG  LYS A  54      13.595  -8.226  -4.888  1.00  1.70           H  
ATOM    865 2HG  LYS A  54      12.033  -7.388  -4.925  1.00  1.70           H  
ATOM    866 1HD  LYS A  54      13.184  -5.266  -5.485  1.00  1.70           H  
ATOM    867 2HD  LYS A  54      14.740  -6.100  -5.437  1.00  1.70           H  
ATOM    868 1HE  LYS A  54      14.031  -7.556  -7.290  1.00  1.70           H  
ATOM    869 2HE  LYS A  54      12.466  -6.726  -7.341  1.00  1.70           H  
ATOM    870 1HZ  LYS A  54      13.984  -5.854  -8.965  1.00  1.70           H  
ATOM    871 2HZ  LYS A  54      13.625  -4.699  -7.842  1.00  1.70           H  
ATOM    872 3HZ  LYS A  54      15.084  -5.471  -7.797  1.00  1.70           H  
ATOM    873  N   THR A  55      14.368  -9.400  -1.722  1.00  1.82           N  
ATOM    874  CA  THR A  55      15.000 -10.695  -1.851  1.00  1.82           C  
ATOM    875  C   THR A  55      14.065 -11.732  -1.273  1.00  1.82           C  
ATOM    876  O   THR A  55      13.787 -12.760  -1.900  1.00  1.82           O  
ATOM    877  CB  THR A  55      16.370 -10.700  -1.143  1.00  1.82           C  
ATOM    878  OG1 THR A  55      17.231  -9.741  -1.796  1.00  1.82           O  
ATOM    879  CG2 THR A  55      17.011 -12.077  -1.163  1.00  1.82           C  
ATOM    880  H   THR A  55      14.731  -8.720  -1.048  1.00  1.82           H  
ATOM    881  HA  THR A  55      15.149 -10.915  -2.907  1.00  1.82           H  
ATOM    882  HB  THR A  55      16.231 -10.388  -0.106  1.00  1.82           H  
ATOM    883  HG1 THR A  55      17.834  -9.312  -1.138  1.00  1.82           H  
ATOM    884 1HG2 THR A  55      17.964 -12.022  -0.648  1.00  1.82           H  
ATOM    885 2HG2 THR A  55      16.359 -12.785  -0.655  1.00  1.82           H  
ATOM    886 3HG2 THR A  55      17.166 -12.396  -2.191  1.00  1.82           H  
ATOM    887  N   ALA A  56      13.549 -11.441  -0.080  1.00  1.96           N  
ATOM    888  CA  ALA A  56      12.648 -12.361   0.571  1.00  1.96           C  
ATOM    889  C   ALA A  56      11.379 -12.533  -0.242  1.00  1.96           C  
ATOM    890  O   ALA A  56      10.886 -13.643  -0.405  1.00  1.96           O  
ATOM    891  CB  ALA A  56      12.309 -11.885   1.977  1.00  1.96           C  
ATOM    892  H   ALA A  56      13.789 -10.566   0.365  1.00  1.96           H  
ATOM    893  HA  ALA A  56      13.148 -13.318   0.621  1.00  1.96           H  
ATOM    894 1HB  ALA A  56      11.658 -12.598   2.451  1.00  1.96           H  
ATOM    895 2HB  ALA A  56      13.223 -11.788   2.558  1.00  1.96           H  
ATOM    896 3HB  ALA A  56      11.808 -10.916   1.921  1.00  1.96           H  
ATOM    897  N   LEU A  57      10.861 -11.446  -0.801  1.00  2.10           N  
ATOM    898  CA  LEU A  57       9.621 -11.547  -1.552  1.00  2.10           C  
ATOM    899  C   LEU A  57       9.788 -12.432  -2.766  1.00  2.10           C  
ATOM    900  O   LEU A  57       8.964 -13.314  -3.014  1.00  2.10           O  
ATOM    901  CB  LEU A  57       9.180 -10.153  -1.971  1.00  2.10           C  
ATOM    902  CG  LEU A  57       8.712  -9.288  -0.827  1.00  2.10           C  
ATOM    903  CD1 LEU A  57       8.545  -7.862  -1.276  1.00  2.10           C  
ATOM    904  CD2 LEU A  57       7.395  -9.851  -0.308  1.00  2.10           C  
ATOM    905  H   LEU A  57      11.305 -10.540  -0.654  1.00  2.10           H  
ATOM    906  HA  LEU A  57       8.860 -11.980  -0.906  1.00  2.10           H  
ATOM    907 1HB  LEU A  57      10.016  -9.654  -2.450  1.00  2.10           H  
ATOM    908 2HB  LEU A  57       8.372 -10.239  -2.686  1.00  2.10           H  
ATOM    909  HG  LEU A  57       9.450  -9.304  -0.048  1.00  2.10           H  
ATOM    910 1HD1 LEU A  57       8.224  -7.267  -0.431  1.00  2.10           H  
ATOM    911 2HD1 LEU A  57       9.491  -7.478  -1.636  1.00  2.10           H  
ATOM    912 3HD1 LEU A  57       7.804  -7.810  -2.068  1.00  2.10           H  
ATOM    913 1HD2 LEU A  57       7.043  -9.247   0.525  1.00  2.10           H  
ATOM    914 2HD2 LEU A  57       6.654  -9.832  -1.106  1.00  2.10           H  
ATOM    915 3HD2 LEU A  57       7.544 -10.880   0.024  1.00  2.10           H  
ATOM    916  N   ARG A  58      10.911 -12.285  -3.464  1.00  2.27           N  
ATOM    917  CA  ARG A  58      11.180 -13.125  -4.612  1.00  2.27           C  
ATOM    918  C   ARG A  58      11.149 -14.585  -4.195  1.00  2.27           C  
ATOM    919  O   ARG A  58      10.446 -15.396  -4.800  1.00  2.27           O  
ATOM    920  CB  ARG A  58      12.533 -12.777  -5.209  1.00  2.27           C  
ATOM    921  CG  ARG A  58      12.935 -13.588  -6.424  1.00  2.27           C  
ATOM    922  CD  ARG A  58      14.227 -13.116  -7.002  1.00  2.27           C  
ATOM    923  NE  ARG A  58      14.644 -13.929  -8.145  1.00  2.27           N  
ATOM    924  CZ  ARG A  58      15.761 -13.719  -8.876  1.00  2.27           C  
ATOM    925  NH1 ARG A  58      16.569 -12.720  -8.578  1.00  2.27           N  
ATOM    926  NH2 ARG A  58      16.049 -14.516  -9.892  1.00  2.27           N  
ATOM    927  H   ARG A  58      11.579 -11.551  -3.218  1.00  2.27           H  
ATOM    928  HA  ARG A  58      10.407 -12.956  -5.361  1.00  2.27           H  
ATOM    929 1HB  ARG A  58      12.540 -11.725  -5.487  1.00  2.27           H  
ATOM    930 2HB  ARG A  58      13.304 -12.912  -4.451  1.00  2.27           H  
ATOM    931 1HG  ARG A  58      13.060 -14.630  -6.125  1.00  2.27           H  
ATOM    932 2HG  ARG A  58      12.165 -13.524  -7.193  1.00  2.27           H  
ATOM    933 1HD  ARG A  58      14.122 -12.085  -7.335  1.00  2.27           H  
ATOM    934 2HD  ARG A  58      15.002 -13.175  -6.240  1.00  2.27           H  
ATOM    935  HE  ARG A  58      14.037 -14.724  -8.407  1.00  2.27           H  
ATOM    936 1HH1 ARG A  58      16.353 -12.110  -7.803  1.00  2.27           H  
ATOM    937 2HH1 ARG A  58      17.404 -12.566  -9.125  1.00  2.27           H  
ATOM    938 1HH2 ARG A  58      15.432 -15.288 -10.125  1.00  2.27           H  
ATOM    939 2HH2 ARG A  58      16.882 -14.358 -10.436  1.00  2.27           H  
ATOM    940  N   ILE A  59      11.839 -14.900  -3.102  1.00  2.45           N  
ATOM    941  CA  ILE A  59      11.904 -16.256  -2.585  1.00  2.45           C  
ATOM    942  C   ILE A  59      10.531 -16.788  -2.201  1.00  2.45           C  
ATOM    943  O   ILE A  59      10.200 -17.933  -2.507  1.00  2.45           O  
ATOM    944  CB  ILE A  59      12.822 -16.329  -1.389  1.00  2.45           C  
ATOM    945  CG1 ILE A  59      14.256 -16.074  -1.807  1.00  2.45           C  
ATOM    946  CG2 ILE A  59      12.671 -17.654  -0.737  1.00  2.45           C  
ATOM    947  CD1 ILE A  59      15.155 -15.819  -0.656  1.00  2.45           C  
ATOM    948  H   ILE A  59      12.372 -14.166  -2.619  1.00  2.45           H  
ATOM    949  HA  ILE A  59      12.311 -16.895  -3.375  1.00  2.45           H  
ATOM    950  HB  ILE A  59      12.551 -15.547  -0.702  1.00  2.45           H  
ATOM    951 1HG1 ILE A  59      14.628 -16.942  -2.352  1.00  2.45           H  
ATOM    952 2HG1 ILE A  59      14.284 -15.209  -2.469  1.00  2.45           H  
ATOM    953 1HG2 ILE A  59      13.300 -17.675   0.126  1.00  2.45           H  
ATOM    954 2HG2 ILE A  59      11.638 -17.792  -0.441  1.00  2.45           H  
ATOM    955 3HG2 ILE A  59      12.962 -18.437  -1.427  1.00  2.45           H  
ATOM    956 1HD1 ILE A  59      16.155 -15.633  -1.016  1.00  2.45           H  
ATOM    957 2HD1 ILE A  59      14.792 -14.943  -0.130  1.00  2.45           H  
ATOM    958 3HD1 ILE A  59      15.155 -16.673   0.015  1.00  2.45           H  
ATOM    959  N   VAL A  60       9.736 -15.949  -1.533  1.00  2.68           N  
ATOM    960  CA  VAL A  60       8.394 -16.328  -1.121  1.00  2.68           C  
ATOM    961  C   VAL A  60       7.549 -16.754  -2.311  1.00  2.68           C  
ATOM    962  O   VAL A  60       6.806 -17.736  -2.246  1.00  2.68           O  
ATOM    963  CB  VAL A  60       7.681 -15.153  -0.401  1.00  2.68           C  
ATOM    964  CG1 VAL A  60       6.284 -15.454  -0.242  1.00  2.68           C  
ATOM    965  CG2 VAL A  60       8.248 -14.936   1.004  1.00  2.68           C  
ATOM    966  H   VAL A  60      10.081 -15.023  -1.299  1.00  2.68           H  
ATOM    967  HA  VAL A  60       8.478 -17.154  -0.429  1.00  2.68           H  
ATOM    968  HB  VAL A  60       7.782 -14.254  -0.999  1.00  2.68           H  
ATOM    969 1HG1 VAL A  60       5.790 -14.627   0.255  1.00  2.68           H  
ATOM    970 2HG1 VAL A  60       5.833 -15.612  -1.219  1.00  2.68           H  
ATOM    971 3HG1 VAL A  60       6.205 -16.358   0.360  1.00  2.68           H  
ATOM    972 1HG2 VAL A  60       7.721 -14.117   1.485  1.00  2.68           H  
ATOM    973 2HG2 VAL A  60       8.108 -15.849   1.590  1.00  2.68           H  
ATOM    974 3HG2 VAL A  60       9.285 -14.699   0.948  1.00  2.68           H  
ATOM    975  N   TYR A  61       7.656 -16.020  -3.406  1.00  2.95           N  
ATOM    976  CA  TYR A  61       6.870 -16.351  -4.574  1.00  2.95           C  
ATOM    977  C   TYR A  61       7.461 -17.530  -5.380  1.00  2.95           C  
ATOM    978  O   TYR A  61       6.712 -18.312  -5.973  1.00  2.95           O  
ATOM    979  CB  TYR A  61       6.718 -15.097  -5.420  1.00  2.95           C  
ATOM    980  CG  TYR A  61       5.990 -13.996  -4.647  1.00  2.95           C  
ATOM    981  CD1 TYR A  61       6.535 -12.722  -4.601  1.00  2.95           C  
ATOM    982  CD2 TYR A  61       4.821 -14.273  -3.933  1.00  2.95           C  
ATOM    983  CE1 TYR A  61       5.922 -11.727  -3.869  1.00  2.95           C  
ATOM    984  CE2 TYR A  61       4.210 -13.267  -3.195  1.00  2.95           C  
ATOM    985  CZ  TYR A  61       4.762 -12.003  -3.165  1.00  2.95           C  
ATOM    986  OH  TYR A  61       4.170 -11.005  -2.434  1.00  2.95           O  
ATOM    987  H   TYR A  61       8.273 -15.205  -3.409  1.00  2.95           H  
ATOM    988  HA  TYR A  61       5.879 -16.652  -4.237  1.00  2.95           H  
ATOM    989 1HB  TYR A  61       7.707 -14.727  -5.709  1.00  2.95           H  
ATOM    990 2HB  TYR A  61       6.159 -15.320  -6.327  1.00  2.95           H  
ATOM    991  HD1 TYR A  61       7.456 -12.508  -5.143  1.00  2.95           H  
ATOM    992  HD2 TYR A  61       4.391 -15.276  -3.950  1.00  2.95           H  
ATOM    993  HE1 TYR A  61       6.358 -10.731  -3.837  1.00  2.95           H  
ATOM    994  HE2 TYR A  61       3.304 -13.471  -2.637  1.00  2.95           H  
ATOM    995  HH  TYR A  61       4.606 -10.172  -2.625  1.00  2.95           H  
ATOM    996  N   GLU A  62       8.795 -17.668  -5.395  1.00  3.26           N  
ATOM    997  CA  GLU A  62       9.471 -18.736  -6.146  1.00  3.26           C  
ATOM    998  C   GLU A  62       9.508 -20.112  -5.461  1.00  3.26           C  
ATOM    999  O   GLU A  62       9.619 -21.131  -6.146  1.00  3.26           O  
ATOM   1000  CB  GLU A  62      10.908 -18.336  -6.506  1.00  3.26           C  
ATOM   1001  CG  GLU A  62      11.025 -17.204  -7.537  1.00  3.26           C  
ATOM   1002  CD  GLU A  62      12.458 -16.848  -7.879  1.00  3.26           C  
ATOM   1003  OE1 GLU A  62      13.353 -17.436  -7.318  1.00  3.26           O  
ATOM   1004  OE2 GLU A  62      12.653 -15.974  -8.696  1.00  3.26           O  
ATOM   1005  H   GLU A  62       9.368 -16.980  -4.905  1.00  3.26           H  
ATOM   1006  HA  GLU A  62       8.929 -18.860  -7.082  1.00  3.26           H  
ATOM   1007 1HB  GLU A  62      11.422 -18.008  -5.599  1.00  3.26           H  
ATOM   1008 2HB  GLU A  62      11.443 -19.203  -6.888  1.00  3.26           H  
ATOM   1009 1HG  GLU A  62      10.512 -17.510  -8.448  1.00  3.26           H  
ATOM   1010 2HG  GLU A  62      10.520 -16.322  -7.153  1.00  3.26           H  
ATOM   1011  N   ASN A  63       9.384 -20.166  -4.131  1.00  3.62           N  
ATOM   1012  CA  ASN A  63       9.479 -21.440  -3.407  1.00  3.62           C  
ATOM   1013  C   ASN A  63       8.301 -21.763  -2.464  1.00  3.62           C  
ATOM   1014  O   ASN A  63       8.523 -22.135  -1.307  1.00  3.62           O  
ATOM   1015  CB  ASN A  63      10.766 -21.442  -2.596  1.00  3.62           C  
ATOM   1016  CG  ASN A  63      12.011 -21.415  -3.434  1.00  3.62           C  
ATOM   1017  OD1 ASN A  63      12.467 -22.464  -3.908  1.00  3.62           O  
ATOM   1018  ND2 ASN A  63      12.563 -20.255  -3.639  1.00  3.62           N  
ATOM   1019  H   ASN A  63       9.310 -19.297  -3.603  1.00  3.62           H  
ATOM   1020  HA  ASN A  63       9.551 -22.243  -4.137  1.00  3.62           H  
ATOM   1021 1HB  ASN A  63      10.774 -20.566  -1.938  1.00  3.62           H  
ATOM   1022 2HB  ASN A  63      10.794 -22.323  -1.957  1.00  3.62           H  
ATOM   1023 1HD2 ASN A  63      13.389 -20.183  -4.203  1.00  3.62           H  
ATOM   1024 2HD2 ASN A  63      12.150 -19.430  -3.243  1.00  3.62           H  
ATOM   1025  N   PRO A  64       7.050 -21.822  -2.977  1.00  3.97           N  
ATOM   1026  CA  PRO A  64       5.816 -22.027  -2.237  1.00  3.97           C  
ATOM   1027  C   PRO A  64       5.720 -23.383  -1.546  1.00  3.97           C  
ATOM   1028  O   PRO A  64       4.911 -23.559  -0.639  1.00  3.97           O  
ATOM   1029  CB  PRO A  64       4.741 -21.910  -3.328  1.00  3.97           C  
ATOM   1030  CG  PRO A  64       5.450 -22.254  -4.606  1.00  3.97           C  
ATOM   1031  CD  PRO A  64       6.832 -21.701  -4.433  1.00  3.97           C  
ATOM   1032  HA  PRO A  64       5.712 -21.215  -1.510  1.00  3.97           H  
ATOM   1033 1HB  PRO A  64       3.911 -22.600  -3.107  1.00  3.97           H  
ATOM   1034 2HB  PRO A  64       4.324 -20.892  -3.334  1.00  3.97           H  
ATOM   1035 1HG  PRO A  64       5.443 -23.344  -4.760  1.00  3.97           H  
ATOM   1036 2HG  PRO A  64       4.925 -21.808  -5.464  1.00  3.97           H  
ATOM   1037 1HD  PRO A  64       7.534 -22.302  -5.017  1.00  3.97           H  
ATOM   1038 2HD  PRO A  64       6.821 -20.643  -4.736  1.00  3.97           H  
ATOM   1039  N   ASN A  65       6.520 -24.358  -1.971  1.00  4.30           N  
ATOM   1040  CA  ASN A  65       6.422 -25.683  -1.365  1.00  4.30           C  
ATOM   1041  C   ASN A  65       7.351 -25.859  -0.157  1.00  4.30           C  
ATOM   1042  O   ASN A  65       7.345 -26.903   0.499  1.00  4.30           O  
ATOM   1043  CB  ASN A  65       6.719 -26.721  -2.420  1.00  4.30           C  
ATOM   1044  CG  ASN A  65       5.647 -26.769  -3.480  1.00  4.30           C  
ATOM   1045  OD1 ASN A  65       4.463 -26.543  -3.204  1.00  4.30           O  
ATOM   1046  ND2 ASN A  65       6.044 -27.055  -4.695  1.00  4.30           N  
ATOM   1047  H   ASN A  65       7.184 -24.197  -2.711  1.00  4.30           H  
ATOM   1048  HA  ASN A  65       5.402 -25.824  -1.011  1.00  4.30           H  
ATOM   1049 1HB  ASN A  65       7.675 -26.497  -2.892  1.00  4.30           H  
ATOM   1050 2HB  ASN A  65       6.804 -27.704  -1.953  1.00  4.30           H  
ATOM   1051 1HD2 ASN A  65       5.379 -27.099  -5.442  1.00  4.30           H  
ATOM   1052 2HD2 ASN A  65       7.011 -27.231  -4.878  1.00  4.30           H  
ATOM   1053  N   HIS A  66       8.158 -24.848   0.120  1.00  4.57           N  
ATOM   1054  CA  HIS A  66       9.074 -24.859   1.248  1.00  4.57           C  
ATOM   1055  C   HIS A  66       8.255 -24.534   2.511  1.00  4.57           C  
ATOM   1056  O   HIS A  66       7.252 -23.828   2.396  1.00  4.57           O  
ATOM   1057  CB  HIS A  66      10.215 -23.858   1.012  1.00  4.57           C  
ATOM   1058  CG  HIS A  66      11.423 -24.068   1.885  1.00  4.57           C  
ATOM   1059  ND1 HIS A  66      11.496 -23.644   3.193  1.00  4.57           N  
ATOM   1060  CD2 HIS A  66      12.601 -24.678   1.618  1.00  4.57           C  
ATOM   1061  CE1 HIS A  66      12.669 -23.981   3.697  1.00  4.57           C  
ATOM   1062  NE2 HIS A  66      13.365 -24.613   2.760  1.00  4.57           N  
ATOM   1063  H   HIS A  66       8.131 -24.005  -0.455  1.00  4.57           H  
ATOM   1064  HA  HIS A  66       9.516 -25.845   1.340  1.00  4.57           H  
ATOM   1065 1HB  HIS A  66      10.537 -23.918  -0.027  1.00  4.57           H  
ATOM   1066 2HB  HIS A  66       9.849 -22.856   1.173  1.00  4.57           H  
ATOM   1067  HD1 HIS A  66      10.783 -23.142   3.715  1.00  4.57           H  
ATOM   1068  HD2 HIS A  66      12.994 -25.163   0.727  1.00  4.57           H  
ATOM   1069  HE1 HIS A  66      12.914 -23.725   4.725  1.00  4.57           H  
ATOM   1070  N   PRO A  67       8.543 -25.088   3.697  1.00  4.79           N  
ATOM   1071  CA  PRO A  67       7.896 -24.678   4.932  1.00  4.79           C  
ATOM   1072  C   PRO A  67       7.952 -23.158   5.032  1.00  4.79           C  
ATOM   1073  O   PRO A  67       8.946 -22.535   4.633  1.00  4.79           O  
ATOM   1074  CB  PRO A  67       8.733 -25.403   5.983  1.00  4.79           C  
ATOM   1075  CG  PRO A  67       9.193 -26.676   5.260  1.00  4.79           C  
ATOM   1076  CD  PRO A  67       9.455 -26.252   3.830  1.00  4.79           C  
ATOM   1077  HA  PRO A  67       6.852 -25.037   4.932  1.00  4.79           H  
ATOM   1078 1HB  PRO A  67       9.572 -24.762   6.300  1.00  4.79           H  
ATOM   1079 2HB  PRO A  67       8.128 -25.608   6.878  1.00  4.79           H  
ATOM   1080 1HG  PRO A  67      10.091 -27.087   5.746  1.00  4.79           H  
ATOM   1081 2HG  PRO A  67       8.413 -27.450   5.329  1.00  4.79           H  
ATOM   1082 1HD  PRO A  67      10.496 -26.000   3.706  1.00  4.79           H  
ATOM   1083 2HD  PRO A  67       9.142 -27.065   3.154  1.00  4.79           H  
ATOM   1084  N   PHE A  68       6.834 -22.556   5.476  1.00  4.91           N  
ATOM   1085  CA  PHE A  68       6.622 -21.093   5.537  1.00  4.91           C  
ATOM   1086  C   PHE A  68       6.720 -20.433   4.167  1.00  4.91           C  
ATOM   1087  O   PHE A  68       6.823 -19.213   4.052  1.00  4.91           O  
ATOM   1088  CB  PHE A  68       7.608 -20.417   6.489  1.00  4.91           C  
ATOM   1089  CG  PHE A  68       7.395 -20.775   7.918  1.00  4.91           C  
ATOM   1090  CD1 PHE A  68       8.070 -21.824   8.507  1.00  4.91           C  
ATOM   1091  CD2 PHE A  68       6.523 -20.022   8.690  1.00  4.91           C  
ATOM   1092  CE1 PHE A  68       7.875 -22.120   9.840  1.00  4.91           C  
ATOM   1093  CE2 PHE A  68       6.326 -20.307  10.021  1.00  4.91           C  
ATOM   1094  CZ  PHE A  68       7.004 -21.357  10.600  1.00  4.91           C  
ATOM   1095  H   PHE A  68       6.075 -23.147   5.790  1.00  4.91           H  
ATOM   1096  HA  PHE A  68       5.616 -20.914   5.920  1.00  4.91           H  
ATOM   1097 1HB  PHE A  68       8.632 -20.667   6.223  1.00  4.91           H  
ATOM   1098 2HB  PHE A  68       7.511 -19.334   6.396  1.00  4.91           H  
ATOM   1099  HD1 PHE A  68       8.762 -22.419   7.911  1.00  4.91           H  
ATOM   1100  HD2 PHE A  68       5.991 -19.187   8.227  1.00  4.91           H  
ATOM   1101  HE1 PHE A  68       8.414 -22.949  10.298  1.00  4.91           H  
ATOM   1102  HE2 PHE A  68       5.642 -19.702  10.615  1.00  4.91           H  
ATOM   1103  HZ  PHE A  68       6.856 -21.588  11.652  1.00  4.91           H  
ATOM   1104  N   ARG A  69       6.635 -21.259   3.129  1.00  4.91           N  
ATOM   1105  CA  ARG A  69       6.713 -20.874   1.739  1.00  4.91           C  
ATOM   1106  C   ARG A  69       7.960 -20.048   1.492  1.00  4.91           C  
ATOM   1107  O   ARG A  69       7.922 -19.105   0.714  1.00  4.91           O  
ATOM   1108  CB  ARG A  69       5.459 -20.134   1.293  1.00  4.91           C  
ATOM   1109  CG  ARG A  69       4.156 -20.988   1.442  1.00  4.91           C  
ATOM   1110  CD  ARG A  69       3.058 -20.502   0.571  1.00  4.91           C  
ATOM   1111  NE  ARG A  69       1.771 -21.189   0.767  1.00  4.91           N  
ATOM   1112  CZ  ARG A  69       1.487 -22.473   0.509  1.00  4.91           C  
ATOM   1113  NH1 ARG A  69       2.389 -23.329   0.117  1.00  4.91           N  
ATOM   1114  NH2 ARG A  69       0.239 -22.846   0.669  1.00  4.91           N  
ATOM   1115  H   ARG A  69       6.560 -22.257   3.297  1.00  4.91           H  
ATOM   1116  HA  ARG A  69       6.786 -21.778   1.130  1.00  4.91           H  
ATOM   1117 1HB  ARG A  69       5.336 -19.232   1.890  1.00  4.91           H  
ATOM   1118 2HB  ARG A  69       5.558 -19.820   0.259  1.00  4.91           H  
ATOM   1119 1HG  ARG A  69       4.374 -22.021   1.195  1.00  4.91           H  
ATOM   1120 2HG  ARG A  69       3.815 -20.933   2.475  1.00  4.91           H  
ATOM   1121 1HD  ARG A  69       2.896 -19.459   0.796  1.00  4.91           H  
ATOM   1122 2HD  ARG A  69       3.348 -20.618  -0.473  1.00  4.91           H  
ATOM   1123  HE  ARG A  69       0.968 -20.636   1.012  1.00  4.91           H  
ATOM   1124 1HH1 ARG A  69       3.367 -23.054   0.001  1.00  4.91           H  
ATOM   1125 2HH1 ARG A  69       2.135 -24.285  -0.067  1.00  4.91           H  
ATOM   1126 1HH2 ARG A  69      -0.432 -22.130   0.944  1.00  4.91           H  
ATOM   1127 2HH2 ARG A  69      -0.042 -23.798   0.491  1.00  4.91           H  
ATOM   1128  N   TYR A  70       9.074 -20.417   2.138  1.00  4.80           N  
ATOM   1129  CA  TYR A  70      10.298 -19.658   1.954  1.00  4.80           C  
ATOM   1130  C   TYR A  70      11.585 -20.456   2.075  1.00  4.80           C  
ATOM   1131  O   TYR A  70      11.853 -21.057   3.111  1.00  4.80           O  
ATOM   1132  CB  TYR A  70      10.359 -18.612   3.035  1.00  4.80           C  
ATOM   1133  CG  TYR A  70      11.458 -17.671   2.894  1.00  4.80           C  
ATOM   1134  CD1 TYR A  70      11.203 -16.602   2.184  1.00  4.80           C  
ATOM   1135  CD2 TYR A  70      12.695 -17.854   3.465  1.00  4.80           C  
ATOM   1136  CE1 TYR A  70      12.094 -15.659   2.027  1.00  4.80           C  
ATOM   1137  CE2 TYR A  70      13.652 -16.878   3.289  1.00  4.80           C  
ATOM   1138  CZ  TYR A  70      13.325 -15.764   2.570  1.00  4.80           C  
ATOM   1139  OH  TYR A  70      14.201 -14.739   2.379  1.00  4.80           O  
ATOM   1140  H   TYR A  70       9.038 -21.196   2.798  1.00  4.80           H  
ATOM   1141  HA  TYR A  70      10.272 -19.202   0.966  1.00  4.80           H  
ATOM   1142 1HB  TYR A  70       9.425 -18.046   3.035  1.00  4.80           H  
ATOM   1143 2HB  TYR A  70      10.445 -19.097   4.009  1.00  4.80           H  
ATOM   1144  HD1 TYR A  70      10.238 -16.511   1.751  1.00  4.80           H  
ATOM   1145  HD2 TYR A  70      12.908 -18.746   4.044  1.00  4.80           H  
ATOM   1146  HE1 TYR A  70      11.822 -14.813   1.465  1.00  4.80           H  
ATOM   1147  HE2 TYR A  70      14.640 -16.977   3.729  1.00  4.80           H  
ATOM   1148  HH  TYR A  70      14.999 -14.864   2.897  1.00  4.80           H  
ATOM   1149  N   ARG A  71      12.427 -20.381   1.053  1.00  4.59           N  
ATOM   1150  CA  ARG A  71      13.723 -21.050   1.061  1.00  4.59           C  
ATOM   1151  C   ARG A  71      14.833 -20.090   1.471  1.00  4.59           C  
ATOM   1152  O   ARG A  71      15.044 -19.073   0.816  1.00  4.59           O  
ATOM   1153  CB  ARG A  71      14.035 -21.602  -0.322  1.00  4.59           C  
ATOM   1154  CG  ARG A  71      15.301 -22.419  -0.422  1.00  4.59           C  
ATOM   1155  CD  ARG A  71      15.552 -22.889  -1.824  1.00  4.59           C  
ATOM   1156  NE  ARG A  71      14.491 -23.763  -2.328  1.00  4.59           N  
ATOM   1157  CZ  ARG A  71      14.398 -25.085  -2.082  1.00  4.59           C  
ATOM   1158  NH1 ARG A  71      15.297 -25.684  -1.328  1.00  4.59           N  
ATOM   1159  NH2 ARG A  71      13.403 -25.787  -2.600  1.00  4.59           N  
ATOM   1160  H   ARG A  71      12.148 -19.857   0.236  1.00  4.59           H  
ATOM   1161  HA  ARG A  71      13.693 -21.870   1.775  1.00  4.59           H  
ATOM   1162 1HB  ARG A  71      13.212 -22.234  -0.650  1.00  4.59           H  
ATOM   1163 2HB  ARG A  71      14.119 -20.777  -1.030  1.00  4.59           H  
ATOM   1164 1HG  ARG A  71      16.152 -21.812  -0.105  1.00  4.59           H  
ATOM   1165 2HG  ARG A  71      15.217 -23.292   0.226  1.00  4.59           H  
ATOM   1166 1HD  ARG A  71      15.616 -22.024  -2.484  1.00  4.59           H  
ATOM   1167 2HD  ARG A  71      16.491 -23.440  -1.858  1.00  4.59           H  
ATOM   1168  HE  ARG A  71      13.775 -23.340  -2.924  1.00  4.59           H  
ATOM   1169 1HH1 ARG A  71      16.058 -25.150  -0.930  1.00  4.59           H  
ATOM   1170 2HH1 ARG A  71      15.226 -26.674  -1.145  1.00  4.59           H  
ATOM   1171 1HH2 ARG A  71      12.711 -25.334  -3.187  1.00  4.59           H  
ATOM   1172 2HH2 ARG A  71      13.335 -26.777  -2.420  1.00  4.59           H  
ATOM   1173  N   LEU A  72      15.603 -20.407   2.504  1.00  4.27           N  
ATOM   1174  CA  LEU A  72      16.648 -19.461   2.892  1.00  4.27           C  
ATOM   1175  C   LEU A  72      17.867 -19.545   1.988  1.00  4.27           C  
ATOM   1176  O   LEU A  72      18.878 -20.172   2.305  1.00  4.27           O  
ATOM   1177  CB  LEU A  72      17.057 -19.653   4.354  1.00  4.27           C  
ATOM   1178  CG  LEU A  72      18.094 -18.627   4.910  1.00  4.27           C  
ATOM   1179  CD1 LEU A  72      17.570 -17.210   4.765  1.00  4.27           C  
ATOM   1180  CD2 LEU A  72      18.350 -18.930   6.371  1.00  4.27           C  
ATOM   1181  H   LEU A  72      15.442 -21.256   3.030  1.00  4.27           H  
ATOM   1182  HA  LEU A  72      16.244 -18.455   2.800  1.00  4.27           H  
ATOM   1183 1HB  LEU A  72      16.167 -19.604   4.972  1.00  4.27           H  
ATOM   1184 2HB  LEU A  72      17.491 -20.646   4.462  1.00  4.27           H  
ATOM   1185  HG  LEU A  72      19.020 -18.706   4.341  1.00  4.27           H  
ATOM   1186 1HD1 LEU A  72      18.305 -16.510   5.144  1.00  4.27           H  
ATOM   1187 2HD1 LEU A  72      17.397 -17.030   3.723  1.00  4.27           H  
ATOM   1188 3HD1 LEU A  72      16.661 -17.072   5.301  1.00  4.27           H  
ATOM   1189 1HD2 LEU A  72      19.065 -18.222   6.770  1.00  4.27           H  
ATOM   1190 2HD2 LEU A  72      17.418 -18.845   6.929  1.00  4.27           H  
ATOM   1191 3HD2 LEU A  72      18.742 -19.942   6.471  1.00  4.27           H  
ATOM   1192  N   ALA A  73      17.735 -18.878   0.856  1.00  3.91           N  
ATOM   1193  CA  ALA A  73      18.737 -18.796  -0.189  1.00  3.91           C  
ATOM   1194  C   ALA A  73      19.904 -17.969   0.316  1.00  3.91           C  
ATOM   1195  O   ALA A  73      19.736 -17.165   1.237  1.00  3.91           O  
ATOM   1196  CB  ALA A  73      18.145 -18.196  -1.452  1.00  3.91           C  
ATOM   1197  H   ALA A  73      16.827 -18.442   0.711  1.00  3.91           H  
ATOM   1198  HA  ALA A  73      19.097 -19.804  -0.404  1.00  3.91           H  
ATOM   1199 1HB  ALA A  73      18.905 -18.151  -2.229  1.00  3.91           H  
ATOM   1200 2HB  ALA A  73      17.311 -18.815  -1.790  1.00  3.91           H  
ATOM   1201 3HB  ALA A  73      17.792 -17.201  -1.239  1.00  3.91           H  
ATOM   1202  N   TRP A  74      21.072 -18.124  -0.306  1.00  3.56           N  
ATOM   1203  CA  TRP A  74      22.252 -17.368   0.107  1.00  3.56           C  
ATOM   1204  C   TRP A  74      22.032 -15.862   0.157  1.00  3.56           C  
ATOM   1205  O   TRP A  74      22.491 -15.212   1.090  1.00  3.56           O  
ATOM   1206  CB  TRP A  74      23.448 -17.625  -0.800  1.00  3.56           C  
ATOM   1207  CG  TRP A  74      24.676 -16.859  -0.332  1.00  3.56           C  
ATOM   1208  CD1 TRP A  74      25.587 -17.285   0.590  1.00  3.56           C  
ATOM   1209  CD2 TRP A  74      25.121 -15.533  -0.747  1.00  3.56           C  
ATOM   1210  NE1 TRP A  74      26.558 -16.327   0.777  1.00  3.56           N  
ATOM   1211  CE2 TRP A  74      26.285 -15.250  -0.032  1.00  3.56           C  
ATOM   1212  CE3 TRP A  74      24.632 -14.588  -1.646  1.00  3.56           C  
ATOM   1213  CZ2 TRP A  74      26.968 -14.054  -0.190  1.00  3.56           C  
ATOM   1214  CZ3 TRP A  74      25.308 -13.388  -1.799  1.00  3.56           C  
ATOM   1215  CH2 TRP A  74      26.445 -13.127  -1.092  1.00  3.56           C  
ATOM   1216  H   TRP A  74      21.152 -18.792  -1.060  1.00  3.56           H  
ATOM   1217  HA  TRP A  74      22.522 -17.701   1.108  1.00  3.56           H  
ATOM   1218 1HB  TRP A  74      23.681 -18.690  -0.820  1.00  3.56           H  
ATOM   1219 2HB  TRP A  74      23.212 -17.314  -1.820  1.00  3.56           H  
ATOM   1220  HD1 TRP A  74      25.549 -18.244   1.105  1.00  3.56           H  
ATOM   1221  HE1 TRP A  74      27.344 -16.401   1.407  1.00  3.56           H  
ATOM   1222  HE3 TRP A  74      23.733 -14.792  -2.213  1.00  3.56           H  
ATOM   1223  HZ2 TRP A  74      27.878 -13.826   0.368  1.00  3.56           H  
ATOM   1224  HZ3 TRP A  74      24.908 -12.658  -2.501  1.00  3.56           H  
ATOM   1225  HH2 TRP A  74      26.953 -12.172  -1.236  1.00  3.56           H  
ATOM   1226  N   HIS A  75      21.352 -15.278  -0.828  1.00  3.25           N  
ATOM   1227  CA  HIS A  75      21.212 -13.823  -0.790  1.00  3.25           C  
ATOM   1228  C   HIS A  75      20.405 -13.394   0.424  1.00  3.25           C  
ATOM   1229  O   HIS A  75      20.739 -12.413   1.089  1.00  3.25           O  
ATOM   1230  CB  HIS A  75      20.543 -13.306  -2.059  1.00  3.25           C  
ATOM   1231  CG  HIS A  75      21.410 -13.402  -3.265  1.00  3.25           C  
ATOM   1232  ND1 HIS A  75      21.573 -14.575  -3.975  1.00  3.25           N  
ATOM   1233  CD2 HIS A  75      22.172 -12.475  -3.889  1.00  3.25           C  
ATOM   1234  CE1 HIS A  75      22.400 -14.362  -4.984  1.00  3.25           C  
ATOM   1235  NE2 HIS A  75      22.776 -13.096  -4.955  1.00  3.25           N  
ATOM   1236  H   HIS A  75      20.966 -15.824  -1.583  1.00  3.25           H  
ATOM   1237  HA  HIS A  75      22.193 -13.359  -0.711  1.00  3.25           H  
ATOM   1238 1HB  HIS A  75      19.629 -13.871  -2.245  1.00  3.25           H  
ATOM   1239 2HB  HIS A  75      20.260 -12.262  -1.921  1.00  3.25           H  
ATOM   1240  HD2 HIS A  75      22.285 -11.430  -3.599  1.00  3.25           H  
ATOM   1241  HE1 HIS A  75      22.717 -15.104  -5.716  1.00  3.25           H  
ATOM   1242  HE2 HIS A  75      23.407 -12.652  -5.606  1.00  3.25           H  
ATOM   1243  N   SER A  76      19.355 -14.142   0.744  1.00  3.00           N  
ATOM   1244  CA  SER A  76      18.553 -13.840   1.919  1.00  3.00           C  
ATOM   1245  C   SER A  76      19.376 -13.972   3.180  1.00  3.00           C  
ATOM   1246  O   SER A  76      19.297 -13.125   4.064  1.00  3.00           O  
ATOM   1247  CB  SER A  76      17.355 -14.730   1.997  1.00  3.00           C  
ATOM   1248  OG  SER A  76      16.635 -14.495   3.178  1.00  3.00           O  
ATOM   1249  H   SER A  76      19.132 -14.947   0.177  1.00  3.00           H  
ATOM   1250  HA  SER A  76      18.210 -12.807   1.845  1.00  3.00           H  
ATOM   1251 1HB  SER A  76      16.729 -14.515   1.157  1.00  3.00           H  
ATOM   1252 2HB  SER A  76      17.654 -15.768   1.922  1.00  3.00           H  
ATOM   1253  HG  SER A  76      17.237 -14.726   3.897  1.00  3.00           H  
ATOM   1254  N   LEU A  77      20.156 -15.047   3.264  1.00  2.82           N  
ATOM   1255  CA  LEU A  77      21.019 -15.315   4.405  1.00  2.82           C  
ATOM   1256  C   LEU A  77      22.023 -14.184   4.600  1.00  2.82           C  
ATOM   1257  O   LEU A  77      22.216 -13.687   5.711  1.00  2.82           O  
ATOM   1258  CB  LEU A  77      21.751 -16.631   4.180  1.00  2.82           C  
ATOM   1259  CG  LEU A  77      22.736 -17.042   5.240  1.00  2.82           C  
ATOM   1260  CD1 LEU A  77      22.016 -17.221   6.553  1.00  2.82           C  
ATOM   1261  CD2 LEU A  77      23.404 -18.329   4.793  1.00  2.82           C  
ATOM   1262  H   LEU A  77      20.152 -15.715   2.490  1.00  2.82           H  
ATOM   1263  HA  LEU A  77      20.404 -15.393   5.297  1.00  2.82           H  
ATOM   1264 1HB  LEU A  77      21.016 -17.423   4.069  1.00  2.82           H  
ATOM   1265 2HB  LEU A  77      22.299 -16.556   3.250  1.00  2.82           H  
ATOM   1266  HG  LEU A  77      23.488 -16.261   5.367  1.00  2.82           H  
ATOM   1267 1HD1 LEU A  77      22.728 -17.518   7.323  1.00  2.82           H  
ATOM   1268 2HD1 LEU A  77      21.537 -16.283   6.842  1.00  2.82           H  
ATOM   1269 3HD1 LEU A  77      21.270 -17.993   6.437  1.00  2.82           H  
ATOM   1270 1HD2 LEU A  77      24.128 -18.647   5.544  1.00  2.82           H  
ATOM   1271 2HD2 LEU A  77      22.646 -19.105   4.664  1.00  2.82           H  
ATOM   1272 3HD2 LEU A  77      23.914 -18.158   3.842  1.00  2.82           H  
ATOM   1273  N   PHE A  78      22.657 -13.779   3.510  1.00  2.68           N  
ATOM   1274  CA  PHE A  78      23.624 -12.700   3.502  1.00  2.68           C  
ATOM   1275  C   PHE A  78      22.988 -11.416   4.035  1.00  2.68           C  
ATOM   1276  O   PHE A  78      23.505 -10.799   4.979  1.00  2.68           O  
ATOM   1277  CB  PHE A  78      24.121 -12.529   2.069  1.00  2.68           C  
ATOM   1278  CG  PHE A  78      25.073 -11.439   1.789  1.00  2.68           C  
ATOM   1279  CD1 PHE A  78      26.409 -11.568   2.107  1.00  2.68           C  
ATOM   1280  CD2 PHE A  78      24.644 -10.294   1.152  1.00  2.68           C  
ATOM   1281  CE1 PHE A  78      27.304 -10.570   1.795  1.00  2.68           C  
ATOM   1282  CE2 PHE A  78      25.530  -9.291   0.839  1.00  2.68           C  
ATOM   1283  CZ  PHE A  78      26.865  -9.431   1.158  1.00  2.68           C  
ATOM   1284  H   PHE A  78      22.463 -14.247   2.628  1.00  2.68           H  
ATOM   1285  HA  PHE A  78      24.459 -12.974   4.145  1.00  2.68           H  
ATOM   1286 1HB  PHE A  78      24.580 -13.463   1.751  1.00  2.68           H  
ATOM   1287 2HB  PHE A  78      23.265 -12.382   1.423  1.00  2.68           H  
ATOM   1288  HD1 PHE A  78      26.750 -12.479   2.599  1.00  2.68           H  
ATOM   1289  HD2 PHE A  78      23.586 -10.197   0.892  1.00  2.68           H  
ATOM   1290  HE1 PHE A  78      28.357 -10.686   2.045  1.00  2.68           H  
ATOM   1291  HE2 PHE A  78      25.180  -8.391   0.333  1.00  2.68           H  
ATOM   1292  HZ  PHE A  78      27.570  -8.641   0.904  1.00  2.68           H  
ATOM   1293  N   GLU A  79      21.837 -11.025   3.464  1.00  2.58           N  
ATOM   1294  CA  GLU A  79      21.195  -9.815   3.945  1.00  2.58           C  
ATOM   1295  C   GLU A  79      20.772  -9.980   5.390  1.00  2.58           C  
ATOM   1296  O   GLU A  79      20.953  -9.066   6.186  1.00  2.58           O  
ATOM   1297  CB  GLU A  79      19.935  -9.453   3.140  1.00  2.58           C  
ATOM   1298  CG  GLU A  79      20.148  -8.981   1.712  1.00  2.58           C  
ATOM   1299  CD  GLU A  79      18.831  -8.563   1.033  1.00  2.58           C  
ATOM   1300  OE1 GLU A  79      17.783  -8.614   1.668  1.00  2.58           O  
ATOM   1301  OE2 GLU A  79      18.878  -8.233  -0.128  1.00  2.58           O  
ATOM   1302  H   GLU A  79      21.427 -11.558   2.697  1.00  2.58           H  
ATOM   1303  HA  GLU A  79      21.907  -8.993   3.884  1.00  2.58           H  
ATOM   1304 1HB  GLU A  79      19.287 -10.332   3.091  1.00  2.58           H  
ATOM   1305 2HB  GLU A  79      19.381  -8.675   3.671  1.00  2.58           H  
ATOM   1306 1HG  GLU A  79      20.835  -8.135   1.716  1.00  2.58           H  
ATOM   1307 2HG  GLU A  79      20.611  -9.787   1.143  1.00  2.58           H  
ATOM   1308  N   ALA A  80      20.262 -11.158   5.747  1.00  2.50           N  
ATOM   1309  CA  ALA A  80      19.788 -11.413   7.092  1.00  2.50           C  
ATOM   1310  C   ALA A  80      20.875 -11.253   8.115  1.00  2.50           C  
ATOM   1311  O   ALA A  80      20.659 -10.649   9.166  1.00  2.50           O  
ATOM   1312  CB  ALA A  80      19.270 -12.817   7.193  1.00  2.50           C  
ATOM   1313  H   ALA A  80      20.148 -11.889   5.053  1.00  2.50           H  
ATOM   1314  HA  ALA A  80      18.990 -10.704   7.316  1.00  2.50           H  
ATOM   1315 1HB  ALA A  80      18.931 -12.974   8.195  1.00  2.50           H  
ATOM   1316 2HB  ALA A  80      18.461 -12.954   6.484  1.00  2.50           H  
ATOM   1317 3HB  ALA A  80      20.062 -13.517   6.974  1.00  2.50           H  
ATOM   1318  N   ALA A  81      22.068 -11.748   7.803  1.00  2.45           N  
ATOM   1319  CA  ALA A  81      23.163 -11.626   8.738  1.00  2.45           C  
ATOM   1320  C   ALA A  81      23.446 -10.164   8.998  1.00  2.45           C  
ATOM   1321  O   ALA A  81      23.669  -9.749  10.140  1.00  2.45           O  
ATOM   1322  CB  ALA A  81      24.392 -12.309   8.179  1.00  2.45           C  
ATOM   1323  H   ALA A  81      22.199 -12.250   6.924  1.00  2.45           H  
ATOM   1324  HA  ALA A  81      22.873 -12.094   9.678  1.00  2.45           H  
ATOM   1325 1HB  ALA A  81      25.211 -12.222   8.886  1.00  2.45           H  
ATOM   1326 2HB  ALA A  81      24.168 -13.362   8.000  1.00  2.45           H  
ATOM   1327 3HB  ALA A  81      24.667 -11.833   7.235  1.00  2.45           H  
ATOM   1328  N   LYS A  82      23.390  -9.365   7.941  1.00  2.40           N  
ATOM   1329  CA  LYS A  82      23.670  -7.958   8.093  1.00  2.40           C  
ATOM   1330  C   LYS A  82      22.536  -7.241   8.818  1.00  2.40           C  
ATOM   1331  O   LYS A  82      22.791  -6.394   9.679  1.00  2.40           O  
ATOM   1332  CB  LYS A  82      23.965  -7.351   6.735  1.00  2.40           C  
ATOM   1333  CG  LYS A  82      25.306  -7.823   6.139  1.00  2.40           C  
ATOM   1334  CD  LYS A  82      25.605  -7.194   4.781  1.00  2.40           C  
ATOM   1335  CE  LYS A  82      26.962  -7.658   4.248  1.00  2.40           C  
ATOM   1336  NZ  LYS A  82      28.126  -7.118   5.057  1.00  2.40           N  
ATOM   1337  H   LYS A  82      23.192  -9.753   7.012  1.00  2.40           H  
ATOM   1338  HA  LYS A  82      24.566  -7.854   8.702  1.00  2.40           H  
ATOM   1339 1HB  LYS A  82      23.157  -7.586   6.038  1.00  2.40           H  
ATOM   1340 2HB  LYS A  82      24.011  -6.296   6.848  1.00  2.40           H  
ATOM   1341 1HG  LYS A  82      26.113  -7.584   6.830  1.00  2.40           H  
ATOM   1342 2HG  LYS A  82      25.265  -8.908   6.012  1.00  2.40           H  
ATOM   1343 1HD  LYS A  82      24.829  -7.496   4.070  1.00  2.40           H  
ATOM   1344 2HD  LYS A  82      25.607  -6.111   4.859  1.00  2.40           H  
ATOM   1345 1HE  LYS A  82      26.987  -8.746   4.275  1.00  2.40           H  
ATOM   1346 2HE  LYS A  82      27.069  -7.328   3.219  1.00  2.40           H  
ATOM   1347 1HZ  LYS A  82      28.999  -7.462   4.667  1.00  2.40           H  
ATOM   1348 2HZ  LYS A  82      28.133  -6.104   5.030  1.00  2.40           H  
ATOM   1349 3HZ  LYS A  82      28.051  -7.422   6.014  1.00  2.40           H  
ATOM   1350  N   GLU A  83      21.287  -7.597   8.511  1.00  2.37           N  
ATOM   1351  CA  GLU A  83      20.152  -6.952   9.156  1.00  2.37           C  
ATOM   1352  C   GLU A  83      20.146  -7.215  10.654  1.00  2.37           C  
ATOM   1353  O   GLU A  83      19.847  -6.318  11.443  1.00  2.37           O  
ATOM   1354  CB  GLU A  83      18.831  -7.404   8.537  1.00  2.37           C  
ATOM   1355  CG  GLU A  83      18.571  -6.861   7.123  1.00  2.37           C  
ATOM   1356  CD  GLU A  83      17.248  -7.303   6.558  1.00  2.37           C  
ATOM   1357  OE1 GLU A  83      16.597  -8.099   7.183  1.00  2.37           O  
ATOM   1358  OE2 GLU A  83      16.873  -6.816   5.518  1.00  2.37           O  
ATOM   1359  H   GLU A  83      21.129  -8.304   7.799  1.00  2.37           H  
ATOM   1360  HA  GLU A  83      20.244  -5.875   9.002  1.00  2.37           H  
ATOM   1361 1HB  GLU A  83      18.831  -8.492   8.469  1.00  2.37           H  
ATOM   1362 2HB  GLU A  83      18.016  -7.128   9.183  1.00  2.37           H  
ATOM   1363 1HG  GLU A  83      18.605  -5.775   7.154  1.00  2.37           H  
ATOM   1364 2HG  GLU A  83      19.366  -7.188   6.465  1.00  2.37           H  
ATOM   1365  N   GLU A  84      20.500  -8.438  11.064  1.00  2.36           N  
ATOM   1366  CA  GLU A  84      20.555  -8.733  12.490  1.00  2.36           C  
ATOM   1367  C   GLU A  84      21.670  -7.924  13.167  1.00  2.36           C  
ATOM   1368  O   GLU A  84      21.482  -7.416  14.280  1.00  2.36           O  
ATOM   1369  CB  GLU A  84      20.660 -10.249  12.742  1.00  2.36           C  
ATOM   1370  CG  GLU A  84      19.324 -10.993  12.406  1.00  2.36           C  
ATOM   1371  CD  GLU A  84      19.284 -12.511  12.659  1.00  2.36           C  
ATOM   1372  OE1 GLU A  84      20.310 -13.134  12.776  1.00  2.36           O  
ATOM   1373  OE2 GLU A  84      18.172 -13.025  12.756  1.00  2.36           O  
ATOM   1374  H   GLU A  84      20.714  -9.164  10.378  1.00  2.36           H  
ATOM   1375  HA  GLU A  84      19.612  -8.416  12.931  1.00  2.36           H  
ATOM   1376 1HB  GLU A  84      21.452 -10.669  12.115  1.00  2.36           H  
ATOM   1377 2HB  GLU A  84      20.917 -10.438  13.783  1.00  2.36           H  
ATOM   1378 1HG  GLU A  84      18.526 -10.530  12.986  1.00  2.36           H  
ATOM   1379 2HG  GLU A  84      19.103 -10.814  11.352  1.00  2.36           H  
ATOM   1380  N   LYS A  85      22.812  -7.735  12.484  1.00  2.37           N  
ATOM   1381  CA  LYS A  85      23.878  -6.920  13.066  1.00  2.37           C  
ATOM   1382  C   LYS A  85      23.371  -5.480  13.241  1.00  2.37           C  
ATOM   1383  O   LYS A  85      23.575  -4.864  14.299  1.00  2.37           O  
ATOM   1384  CB  LYS A  85      25.131  -6.989  12.184  1.00  2.37           C  
ATOM   1385  CG  LYS A  85      25.826  -8.358  12.232  1.00  2.37           C  
ATOM   1386  CD  LYS A  85      27.017  -8.467  11.278  1.00  2.37           C  
ATOM   1387  CE  LYS A  85      27.603  -9.881  11.325  1.00  2.37           C  
ATOM   1388  NZ  LYS A  85      28.731 -10.080  10.362  1.00  2.37           N  
ATOM   1389  H   LYS A  85      22.955  -8.190  11.579  1.00  2.37           H  
ATOM   1390  HA  LYS A  85      24.124  -7.314  14.052  1.00  2.37           H  
ATOM   1391 1HB  LYS A  85      24.864  -6.779  11.149  1.00  2.37           H  
ATOM   1392 2HB  LYS A  85      25.841  -6.242  12.496  1.00  2.37           H  
ATOM   1393 1HG  LYS A  85      26.183  -8.534  13.246  1.00  2.37           H  
ATOM   1394 2HG  LYS A  85      25.107  -9.132  11.994  1.00  2.37           H  
ATOM   1395 1HD  LYS A  85      26.684  -8.250  10.260  1.00  2.37           H  
ATOM   1396 2HD  LYS A  85      27.778  -7.751  11.553  1.00  2.37           H  
ATOM   1397 1HE  LYS A  85      27.960 -10.081  12.333  1.00  2.37           H  
ATOM   1398 2HE  LYS A  85      26.808 -10.590  11.084  1.00  2.37           H  
ATOM   1399 1HZ  LYS A  85      29.065 -11.032  10.434  1.00  2.37           H  
ATOM   1400 2HZ  LYS A  85      28.399  -9.912   9.424  1.00  2.37           H  
ATOM   1401 3HZ  LYS A  85      29.491  -9.449  10.567  1.00  2.37           H  
ATOM   1402  N   THR A  86      22.622  -4.990  12.241  1.00  2.39           N  
ATOM   1403  CA  THR A  86      22.008  -3.672  12.330  1.00  2.39           C  
ATOM   1404  C   THR A  86      21.008  -3.572  13.462  1.00  2.39           C  
ATOM   1405  O   THR A  86      20.986  -2.572  14.178  1.00  2.39           O  
ATOM   1406  CB  THR A  86      21.269  -3.235  11.058  1.00  2.39           C  
ATOM   1407  OG1 THR A  86      22.161  -3.032   9.966  1.00  2.39           O  
ATOM   1408  CG2 THR A  86      20.541  -2.006  11.378  1.00  2.39           C  
ATOM   1409  H   THR A  86      22.500  -5.543  11.391  1.00  2.39           H  
ATOM   1410  HA  THR A  86      22.800  -2.946  12.518  1.00  2.39           H  
ATOM   1411  HB  THR A  86      20.554  -3.994  10.764  1.00  2.39           H  
ATOM   1412  HG1 THR A  86      21.648  -2.591   9.222  1.00  2.39           H  
ATOM   1413 1HG2 THR A  86      19.993  -1.679  10.504  1.00  2.39           H  
ATOM   1414 2HG2 THR A  86      19.860  -2.219  12.181  1.00  2.39           H  
ATOM   1415 3HG2 THR A  86      21.236  -1.248  11.696  1.00  2.39           H  
ATOM   1416  N   ASN A  87      20.161  -4.585  13.616  1.00  2.44           N  
ATOM   1417  CA  ASN A  87      19.140  -4.565  14.648  1.00  2.44           C  
ATOM   1418  C   ASN A  87      19.788  -4.408  16.016  1.00  2.44           C  
ATOM   1419  O   ASN A  87      19.293  -3.670  16.876  1.00  2.44           O  
ATOM   1420  CB  ASN A  87      18.331  -5.831  14.550  1.00  2.44           C  
ATOM   1421  CG  ASN A  87      17.083  -5.814  15.320  1.00  2.44           C  
ATOM   1422  OD1 ASN A  87      16.252  -4.927  15.096  1.00  2.44           O  
ATOM   1423  ND2 ASN A  87      16.898  -6.776  16.183  1.00  2.44           N  
ATOM   1424  H   ASN A  87      20.213  -5.376  12.976  1.00  2.44           H  
ATOM   1425  HA  ASN A  87      18.492  -3.710  14.486  1.00  2.44           H  
ATOM   1426 1HB  ASN A  87      18.114  -6.032  13.506  1.00  2.44           H  
ATOM   1427 2HB  ASN A  87      18.942  -6.662  14.904  1.00  2.44           H  
ATOM   1428 1HD2 ASN A  87      16.047  -6.831  16.703  1.00  2.44           H  
ATOM   1429 2HD2 ASN A  87      17.603  -7.475  16.306  1.00  2.44           H  
ATOM   1430  N   GLY A  88      20.957  -5.030  16.182  1.00  2.51           N  
ATOM   1431  CA  GLY A  88      21.727  -4.906  17.404  1.00  2.51           C  
ATOM   1432  C   GLY A  88      22.045  -3.435  17.651  1.00  2.51           C  
ATOM   1433  O   GLY A  88      21.776  -2.906  18.733  1.00  2.51           O  
ATOM   1434  H   GLY A  88      21.299  -5.645  15.439  1.00  2.51           H  
ATOM   1435 1HA  GLY A  88      21.164  -5.317  18.241  1.00  2.51           H  
ATOM   1436 2HA  GLY A  88      22.650  -5.475  17.306  1.00  2.51           H  
ATOM   1437  N   VAL A  89      22.589  -2.773  16.626  1.00  2.61           N  
ATOM   1438  CA  VAL A  89      22.980  -1.366  16.721  1.00  2.61           C  
ATOM   1439  C   VAL A  89      21.795  -0.462  16.999  1.00  2.61           C  
ATOM   1440  O   VAL A  89      21.867   0.428  17.849  1.00  2.61           O  
ATOM   1441  CB  VAL A  89      23.575  -0.889  15.390  1.00  2.61           C  
ATOM   1442  CG1 VAL A  89      23.834   0.633  15.419  1.00  2.61           C  
ATOM   1443  CG2 VAL A  89      24.761  -1.636  15.109  1.00  2.61           C  
ATOM   1444  H   VAL A  89      22.767  -3.292  15.762  1.00  2.61           H  
ATOM   1445  HA  VAL A  89      23.713  -1.260  17.518  1.00  2.61           H  
ATOM   1446  HB  VAL A  89      22.857  -1.066  14.598  1.00  2.61           H  
ATOM   1447 1HG1 VAL A  89      24.237   0.954  14.454  1.00  2.61           H  
ATOM   1448 2HG1 VAL A  89      22.899   1.161  15.614  1.00  2.61           H  
ATOM   1449 3HG1 VAL A  89      24.552   0.869  16.201  1.00  2.61           H  
ATOM   1450 1HG2 VAL A  89      25.125  -1.298  14.161  1.00  2.61           H  
ATOM   1451 2HG2 VAL A  89      25.496  -1.477  15.876  1.00  2.61           H  
ATOM   1452 3HG2 VAL A  89      24.519  -2.693  15.058  1.00  2.61           H  
ATOM   1453  N   LEU A  90      20.694  -0.699  16.299  1.00  2.71           N  
ATOM   1454  CA  LEU A  90      19.524   0.142  16.458  1.00  2.71           C  
ATOM   1455  C   LEU A  90      19.009   0.076  17.884  1.00  2.71           C  
ATOM   1456  O   LEU A  90      18.662   1.098  18.489  1.00  2.71           O  
ATOM   1457  CB  LEU A  90      18.426  -0.331  15.501  1.00  2.71           C  
ATOM   1458  CG  LEU A  90      18.697  -0.097  14.011  1.00  2.71           C  
ATOM   1459  CD1 LEU A  90      17.652  -0.791  13.205  1.00  2.71           C  
ATOM   1460  CD2 LEU A  90      18.675   1.356  13.725  1.00  2.71           C  
ATOM   1461  H   LEU A  90      20.692  -1.461  15.622  1.00  2.71           H  
ATOM   1462  HA  LEU A  90      19.799   1.166  16.225  1.00  2.71           H  
ATOM   1463 1HB  LEU A  90      18.280  -1.400  15.647  1.00  2.71           H  
ATOM   1464 2HB  LEU A  90      17.489   0.182  15.755  1.00  2.71           H  
ATOM   1465  HG  LEU A  90      19.666  -0.494  13.752  1.00  2.71           H  
ATOM   1466 1HD1 LEU A  90      17.837  -0.618  12.148  1.00  2.71           H  
ATOM   1467 2HD1 LEU A  90      17.669  -1.852  13.410  1.00  2.71           H  
ATOM   1468 3HD1 LEU A  90      16.706  -0.395  13.473  1.00  2.71           H  
ATOM   1469 1HD2 LEU A  90      18.863   1.521  12.684  1.00  2.71           H  
ATOM   1470 2HD2 LEU A  90      17.705   1.765  13.990  1.00  2.71           H  
ATOM   1471 3HD2 LEU A  90      19.437   1.824  14.306  1.00  2.71           H  
ATOM   1472  N   ARG A  91      19.025  -1.105  18.485  1.00  2.79           N  
ATOM   1473  CA  ARG A  91      18.563  -1.177  19.855  1.00  2.79           C  
ATOM   1474  C   ARG A  91      19.571  -0.567  20.841  1.00  2.79           C  
ATOM   1475  O   ARG A  91      19.196   0.232  21.708  1.00  2.79           O  
ATOM   1476  CB  ARG A  91      18.267  -2.619  20.226  1.00  2.79           C  
ATOM   1477  CG  ARG A  91      17.032  -3.207  19.534  1.00  2.79           C  
ATOM   1478  CD  ARG A  91      16.804  -4.621  19.912  1.00  2.79           C  
ATOM   1479  NE  ARG A  91      15.592  -5.161  19.309  1.00  2.79           N  
ATOM   1480  CZ  ARG A  91      15.129  -6.412  19.512  1.00  2.79           C  
ATOM   1481  NH1 ARG A  91      15.785  -7.235  20.303  1.00  2.79           N  
ATOM   1482  NH2 ARG A  91      14.019  -6.812  18.918  1.00  2.79           N  
ATOM   1483  H   ARG A  91      19.313  -1.951  17.985  1.00  2.79           H  
ATOM   1484  HA  ARG A  91      17.632  -0.616  19.927  1.00  2.79           H  
ATOM   1485 1HB  ARG A  91      19.125  -3.239  19.947  1.00  2.79           H  
ATOM   1486 2HB  ARG A  91      18.133  -2.704  21.301  1.00  2.79           H  
ATOM   1487 1HG  ARG A  91      16.150  -2.629  19.803  1.00  2.79           H  
ATOM   1488 2HG  ARG A  91      17.177  -3.166  18.449  1.00  2.79           H  
ATOM   1489 1HD  ARG A  91      17.650  -5.218  19.567  1.00  2.79           H  
ATOM   1490 2HD  ARG A  91      16.715  -4.702  20.993  1.00  2.79           H  
ATOM   1491  HE  ARG A  91      15.063  -4.555  18.692  1.00  2.79           H  
ATOM   1492 1HH1 ARG A  91      16.634  -6.929  20.757  1.00  2.79           H  
ATOM   1493 2HH1 ARG A  91      15.439  -8.171  20.456  1.00  2.79           H  
ATOM   1494 1HH2 ARG A  91      13.516  -6.177  18.307  1.00  2.79           H  
ATOM   1495 2HH2 ARG A  91      13.672  -7.747  19.067  1.00  2.79           H  
ATOM   1496  N   LYS A  92      20.863  -0.854  20.660  1.00  2.83           N  
ATOM   1497  CA  LYS A  92      21.894  -0.365  21.580  1.00  2.83           C  
ATOM   1498  C   LYS A  92      22.011   1.151  21.631  1.00  2.83           C  
ATOM   1499  O   LYS A  92      22.296   1.722  22.685  1.00  2.83           O  
ATOM   1500  CB  LYS A  92      23.257  -0.963  21.230  1.00  2.83           C  
ATOM   1501  CG  LYS A  92      23.410  -2.443  21.558  1.00  2.83           C  
ATOM   1502  CD  LYS A  92      24.783  -2.962  21.149  1.00  2.83           C  
ATOM   1503  CE  LYS A  92      24.932  -4.444  21.479  1.00  2.83           C  
ATOM   1504  NZ  LYS A  92      26.268  -4.978  21.076  1.00  2.83           N  
ATOM   1505  H   LYS A  92      21.141  -1.476  19.899  1.00  2.83           H  
ATOM   1506  HA  LYS A  92      21.629  -0.702  22.581  1.00  2.83           H  
ATOM   1507 1HB  LYS A  92      23.423  -0.855  20.156  1.00  2.83           H  
ATOM   1508 2HB  LYS A  92      24.042  -0.410  21.742  1.00  2.83           H  
ATOM   1509 1HG  LYS A  92      23.287  -2.586  22.631  1.00  2.83           H  
ATOM   1510 2HG  LYS A  92      22.641  -3.012  21.047  1.00  2.83           H  
ATOM   1511 1HD  LYS A  92      24.911  -2.822  20.072  1.00  2.83           H  
ATOM   1512 2HD  LYS A  92      25.558  -2.398  21.666  1.00  2.83           H  
ATOM   1513 1HE  LYS A  92      24.803  -4.584  22.550  1.00  2.83           H  
ATOM   1514 2HE  LYS A  92      24.156  -5.002  20.953  1.00  2.83           H  
ATOM   1515 1HZ  LYS A  92      26.323  -5.960  21.311  1.00  2.83           H  
ATOM   1516 2HZ  LYS A  92      26.393  -4.865  20.081  1.00  2.83           H  
ATOM   1517 3HZ  LYS A  92      26.994  -4.475  21.566  1.00  2.83           H  
ATOM   1518  N   TYR A  93      21.785   1.806  20.499  1.00  2.80           N  
ATOM   1519  CA  TYR A  93      21.915   3.252  20.403  1.00  2.80           C  
ATOM   1520  C   TYR A  93      20.576   3.988  20.370  1.00  2.80           C  
ATOM   1521  O   TYR A  93      20.502   5.155  19.979  1.00  2.80           O  
ATOM   1522  CB  TYR A  93      22.856   3.545  19.252  1.00  2.80           C  
ATOM   1523  CG  TYR A  93      24.212   3.008  19.677  1.00  2.80           C  
ATOM   1524  CD1 TYR A  93      24.632   1.748  19.289  1.00  2.80           C  
ATOM   1525  CD2 TYR A  93      25.010   3.770  20.514  1.00  2.80           C  
ATOM   1526  CE1 TYR A  93      25.827   1.249  19.751  1.00  2.80           C  
ATOM   1527  CE2 TYR A  93      26.214   3.276  20.961  1.00  2.80           C  
ATOM   1528  CZ  TYR A  93      26.621   2.019  20.588  1.00  2.80           C  
ATOM   1529  OH  TYR A  93      27.820   1.520  21.049  1.00  2.80           O  
ATOM   1530  H   TYR A  93      21.570   1.276  19.651  1.00  2.80           H  
ATOM   1531  HA  TYR A  93      22.424   3.594  21.302  1.00  2.80           H  
ATOM   1532 1HB  TYR A  93      22.533   3.040  18.335  1.00  2.80           H  
ATOM   1533 2HB  TYR A  93      22.933   4.615  19.065  1.00  2.80           H  
ATOM   1534  HD1 TYR A  93      24.012   1.142  18.643  1.00  2.80           H  
ATOM   1535  HD2 TYR A  93      24.680   4.761  20.826  1.00  2.80           H  
ATOM   1536  HE1 TYR A  93      26.147   0.252  19.464  1.00  2.80           H  
ATOM   1537  HE2 TYR A  93      26.839   3.878  21.621  1.00  2.80           H  
ATOM   1538  HH  TYR A  93      28.220   2.154  21.651  1.00  2.80           H  
ATOM   1539  N   SER A  94      19.527   3.287  20.813  1.00  2.69           N  
ATOM   1540  CA  SER A  94      18.160   3.785  20.930  1.00  2.69           C  
ATOM   1541  C   SER A  94      17.538   4.373  19.669  1.00  2.69           C  
ATOM   1542  O   SER A  94      16.769   5.336  19.737  1.00  2.69           O  
ATOM   1543  CB  SER A  94      18.079   4.827  22.034  1.00  2.69           C  
ATOM   1544  OG  SER A  94      18.439   4.284  23.277  1.00  2.69           O  
ATOM   1545  H   SER A  94      19.672   2.319  21.109  1.00  2.69           H  
ATOM   1546  HA  SER A  94      17.543   2.935  21.227  1.00  2.69           H  
ATOM   1547 1HB  SER A  94      18.725   5.672  21.799  1.00  2.69           H  
ATOM   1548 2HB  SER A  94      17.059   5.204  22.085  1.00  2.69           H  
ATOM   1549  HG  SER A  94      18.031   3.413  23.313  1.00  2.69           H  
ATOM   1550  N   LEU A  95      17.767   3.760  18.514  1.00  2.54           N  
ATOM   1551  CA  LEU A  95      17.133   4.244  17.296  1.00  2.54           C  
ATOM   1552  C   LEU A  95      15.798   3.503  17.188  1.00  2.54           C  
ATOM   1553  O   LEU A  95      15.562   2.669  16.315  1.00  2.54           O  
ATOM   1554  CB  LEU A  95      18.077   4.057  16.104  1.00  2.54           C  
ATOM   1555  CG  LEU A  95      19.451   4.834  16.258  1.00  2.54           C  
ATOM   1556  CD1 LEU A  95      20.382   4.594  15.056  1.00  2.54           C  
ATOM   1557  CD2 LEU A  95      19.151   6.302  16.399  1.00  2.54           C  
ATOM   1558  H   LEU A  95      18.360   2.933  18.482  1.00  2.54           H  
ATOM   1559  HA  LEU A  95      16.929   5.308  17.396  1.00  2.54           H  
ATOM   1560 1HB  LEU A  95      18.300   3.008  16.031  1.00  2.54           H  
ATOM   1561 2HB  LEU A  95      17.580   4.387  15.190  1.00  2.54           H  
ATOM   1562  HG  LEU A  95      19.970   4.485  17.157  1.00  2.54           H  
ATOM   1563 1HD1 LEU A  95      21.308   5.152  15.209  1.00  2.54           H  
ATOM   1564 2HD1 LEU A  95      20.616   3.547  14.975  1.00  2.54           H  
ATOM   1565 3HD1 LEU A  95      19.900   4.937  14.137  1.00  2.54           H  
ATOM   1566 1HD2 LEU A  95      20.077   6.847  16.515  1.00  2.54           H  
ATOM   1567 2HD2 LEU A  95      18.637   6.655  15.510  1.00  2.54           H  
ATOM   1568 3HD2 LEU A  95      18.518   6.463  17.274  1.00  2.54           H  
ATOM   1569  N   SER A  96      14.926   3.860  18.130  1.00  2.37           N  
ATOM   1570  CA  SER A  96      13.662   3.199  18.461  1.00  2.37           C  
ATOM   1571  C   SER A  96      12.607   3.162  17.367  1.00  2.37           C  
ATOM   1572  O   SER A  96      11.638   2.411  17.463  1.00  2.37           O  
ATOM   1573  CB  SER A  96      13.081   3.850  19.700  1.00  2.37           C  
ATOM   1574  OG  SER A  96      12.700   5.174  19.451  1.00  2.37           O  
ATOM   1575  H   SER A  96      15.254   4.612  18.737  1.00  2.37           H  
ATOM   1576  HA  SER A  96      13.900   2.164  18.712  1.00  2.37           H  
ATOM   1577 1HB  SER A  96      12.222   3.279  20.047  1.00  2.37           H  
ATOM   1578 2HB  SER A  96      13.829   3.832  20.493  1.00  2.37           H  
ATOM   1579  HG  SER A  96      11.884   5.122  18.951  1.00  2.37           H  
ATOM   1580  N   ASN A  97      12.780   3.966  16.334  1.00  2.23           N  
ATOM   1581  CA  ASN A  97      11.815   4.012  15.250  1.00  2.23           C  
ATOM   1582  C   ASN A  97      12.105   2.997  14.149  1.00  2.23           C  
ATOM   1583  O   ASN A  97      11.350   2.933  13.175  1.00  2.23           O  
ATOM   1584  CB  ASN A  97      11.830   5.393  14.638  1.00  2.23           C  
ATOM   1585  CG  ASN A  97      11.249   6.465  15.525  1.00  2.23           C  
ATOM   1586  OD1 ASN A  97      10.151   6.324  16.092  1.00  2.23           O  
ATOM   1587  ND2 ASN A  97      11.982   7.538  15.663  1.00  2.23           N  
ATOM   1588  H   ASN A  97      13.602   4.554  16.305  1.00  2.23           H  
ATOM   1589  HA  ASN A  97      10.826   3.792  15.652  1.00  2.23           H  
ATOM   1590 1HB  ASN A  97      12.858   5.651  14.414  1.00  2.23           H  
ATOM   1591 2HB  ASN A  97      11.291   5.379  13.693  1.00  2.23           H  
ATOM   1592 1HD2 ASN A  97      11.672   8.294  16.236  1.00  2.23           H  
ATOM   1593 2HD2 ASN A  97      12.884   7.590  15.181  1.00  2.23           H  
ATOM   1594  N   ILE A  98      13.196   2.219  14.280  1.00  2.16           N  
ATOM   1595  CA  ILE A  98      13.545   1.231  13.252  1.00  2.16           C  
ATOM   1596  C   ILE A  98      13.873  -0.142  13.897  1.00  2.16           C  
ATOM   1597  O   ILE A  98      14.694  -0.210  14.814  1.00  2.16           O  
ATOM   1598  CB  ILE A  98      14.763   1.731  12.447  1.00  2.16           C  
ATOM   1599  CG1 ILE A  98      14.500   3.143  11.850  1.00  2.16           C  
ATOM   1600  CG2 ILE A  98      15.034   0.783  11.322  1.00  2.16           C  
ATOM   1601  CD1 ILE A  98      15.708   3.761  11.210  1.00  2.16           C  
ATOM   1602  H   ILE A  98      13.808   2.319  15.093  1.00  2.16           H  
ATOM   1603  HA  ILE A  98      12.697   1.098  12.579  1.00  2.16           H  
ATOM   1604  HB  ILE A  98      15.620   1.795  13.098  1.00  2.16           H  
ATOM   1605 1HG1 ILE A  98      13.692   3.088  11.115  1.00  2.16           H  
ATOM   1606 2HG1 ILE A  98      14.209   3.818  12.644  1.00  2.16           H  
ATOM   1607 1HG2 ILE A  98      15.889   1.119  10.753  1.00  2.16           H  
ATOM   1608 2HG2 ILE A  98      15.228  -0.213  11.699  1.00  2.16           H  
ATOM   1609 3HG2 ILE A  98      14.157   0.748  10.672  1.00  2.16           H  
ATOM   1610 1HD1 ILE A  98      15.453   4.754  10.844  1.00  2.16           H  
ATOM   1611 2HD1 ILE A  98      16.514   3.847  11.944  1.00  2.16           H  
ATOM   1612 3HD1 ILE A  98      16.017   3.147  10.387  1.00  2.16           H  
ATOM   1613  N   CYS A  99      13.267  -1.243  13.421  1.00  2.16           N  
ATOM   1614  CA  CYS A  99      13.579  -2.569  14.009  1.00  2.16           C  
ATOM   1615  C   CYS A  99      13.337  -3.762  13.070  1.00  2.16           C  
ATOM   1616  O   CYS A  99      12.387  -3.775  12.291  1.00  2.16           O  
ATOM   1617  CB  CYS A  99      12.789  -2.791  15.294  1.00  2.16           C  
ATOM   1618  SG  CYS A  99      13.218  -4.339  16.158  1.00  2.16           S  
ATOM   1619  H   CYS A  99      12.567  -1.145  12.683  1.00  2.16           H  
ATOM   1620  HA  CYS A  99      14.638  -2.572  14.271  1.00  2.16           H  
ATOM   1621 1HB  CYS A  99      12.968  -1.962  15.980  1.00  2.16           H  
ATOM   1622 2HB  CYS A  99      11.731  -2.802  15.071  1.00  2.16           H  
ATOM   1623  HG  CYS A  99      13.110  -5.140  15.081  1.00  2.16           H  
ATOM   1624  N   PHE A 100      14.202  -4.780  13.139  1.00  2.25           N  
ATOM   1625  CA  PHE A 100      14.052  -5.947  12.259  1.00  2.25           C  
ATOM   1626  C   PHE A 100      13.419  -7.171  12.920  1.00  2.25           C  
ATOM   1627  O   PHE A 100      13.656  -7.462  14.096  1.00  2.25           O  
ATOM   1628  CB  PHE A 100      15.398  -6.351  11.705  1.00  2.25           C  
ATOM   1629  CG  PHE A 100      16.003  -5.336  10.812  1.00  2.25           C  
ATOM   1630  CD1 PHE A 100      16.743  -4.300  11.344  1.00  2.25           C  
ATOM   1631  CD2 PHE A 100      15.852  -5.407   9.445  1.00  2.25           C  
ATOM   1632  CE1 PHE A 100      17.321  -3.372  10.532  1.00  2.25           C  
ATOM   1633  CE2 PHE A 100      16.442  -4.465   8.629  1.00  2.25           C  
ATOM   1634  CZ  PHE A 100      17.183  -3.450   9.178  1.00  2.25           C  
ATOM   1635  H   PHE A 100      14.974  -4.747  13.801  1.00  2.25           H  
ATOM   1636  HA  PHE A 100      13.415  -5.665  11.425  1.00  2.25           H  
ATOM   1637 1HB  PHE A 100      16.080  -6.548  12.518  1.00  2.25           H  
ATOM   1638 2HB  PHE A 100      15.289  -7.278  11.140  1.00  2.25           H  
ATOM   1639  HD1 PHE A 100      16.865  -4.226  12.423  1.00  2.25           H  
ATOM   1640  HD2 PHE A 100      15.267  -6.224   9.007  1.00  2.25           H  
ATOM   1641  HE1 PHE A 100      17.886  -2.574  10.957  1.00  2.25           H  
ATOM   1642  HE2 PHE A 100      16.325  -4.530   7.546  1.00  2.25           H  
ATOM   1643  HZ  PHE A 100      17.652  -2.699   8.535  1.00  2.25           H  
ATOM   1644  N   PHE A 101      12.600  -7.866  12.123  1.00  2.39           N  
ATOM   1645  CA  PHE A 101      11.849  -9.059  12.506  1.00  2.39           C  
ATOM   1646  C   PHE A 101      11.901 -10.204  11.486  1.00  2.39           C  
ATOM   1647  O   PHE A 101      12.177  -9.996  10.297  1.00  2.39           O  
ATOM   1648  CB  PHE A 101      10.411  -8.662  12.736  1.00  2.39           C  
ATOM   1649  CG  PHE A 101      10.283  -7.673  13.825  1.00  2.39           C  
ATOM   1650  CD1 PHE A 101      10.348  -6.330  13.573  1.00  2.39           C  
ATOM   1651  CD2 PHE A 101      10.125  -8.090  15.114  1.00  2.39           C  
ATOM   1652  CE1 PHE A 101      10.238  -5.433  14.594  1.00  2.39           C  
ATOM   1653  CE2 PHE A 101      10.006  -7.197  16.139  1.00  2.39           C  
ATOM   1654  CZ  PHE A 101      10.058  -5.862  15.877  1.00  2.39           C  
ATOM   1655  H   PHE A 101      12.470  -7.526  11.173  1.00  2.39           H  
ATOM   1656  HA  PHE A 101      12.262  -9.428  13.445  1.00  2.39           H  
ATOM   1657 1HB  PHE A 101       9.996  -8.228  11.823  1.00  2.39           H  
ATOM   1658 2HB  PHE A 101       9.839  -9.524  12.979  1.00  2.39           H  
ATOM   1659  HD1 PHE A 101      10.488  -5.981  12.546  1.00  2.39           H  
ATOM   1660  HD2 PHE A 101      10.097  -9.153  15.315  1.00  2.39           H  
ATOM   1661  HE1 PHE A 101      10.287  -4.379  14.381  1.00  2.39           H  
ATOM   1662  HE2 PHE A 101       9.874  -7.549  17.160  1.00  2.39           H  
ATOM   1663  HZ  PHE A 101       9.965  -5.143  16.687  1.00  2.39           H  
ATOM   1664  N   LYS A 102      11.615 -11.431  11.942  1.00  2.56           N  
ATOM   1665  CA  LYS A 102      11.561 -12.537  10.989  1.00  2.56           C  
ATOM   1666  C   LYS A 102      10.548 -13.638  11.314  1.00  2.56           C  
ATOM   1667  O   LYS A 102      10.316 -13.980  12.481  1.00  2.56           O  
ATOM   1668  CB  LYS A 102      12.947 -13.181  10.896  1.00  2.56           C  
ATOM   1669  CG  LYS A 102      13.399 -13.864  12.194  1.00  2.56           C  
ATOM   1670  CD  LYS A 102      14.822 -14.383  12.089  1.00  2.56           C  
ATOM   1671  CE  LYS A 102      15.284 -15.073  13.364  1.00  2.56           C  
ATOM   1672  NZ  LYS A 102      16.718 -15.494  13.271  1.00  2.56           N  
ATOM   1673  H   LYS A 102      11.425 -11.584  12.923  1.00  2.56           H  
ATOM   1674  HA  LYS A 102      11.292 -12.121  10.027  1.00  2.56           H  
ATOM   1675 1HB  LYS A 102      12.953 -13.928  10.092  1.00  2.56           H  
ATOM   1676 2HB  LYS A 102      13.677 -12.424  10.640  1.00  2.56           H  
ATOM   1677 1HG  LYS A 102      13.332 -13.164  13.025  1.00  2.56           H  
ATOM   1678 2HG  LYS A 102      12.737 -14.709  12.394  1.00  2.56           H  
ATOM   1679 1HD  LYS A 102      14.890 -15.087  11.254  1.00  2.56           H  
ATOM   1680 2HD  LYS A 102      15.494 -13.556  11.906  1.00  2.56           H  
ATOM   1681 1HE  LYS A 102      15.171 -14.388  14.201  1.00  2.56           H  
ATOM   1682 2HE  LYS A 102      14.667 -15.953  13.539  1.00  2.56           H  
ATOM   1683 1HZ  LYS A 102      17.003 -15.942  14.123  1.00  2.56           H  
ATOM   1684 2HZ  LYS A 102      16.831 -16.132  12.500  1.00  2.56           H  
ATOM   1685 3HZ  LYS A 102      17.309 -14.651  13.110  1.00  2.56           H  
ATOM   1686  N   THR A 103      10.019 -14.257  10.258  1.00  2.68           N  
ATOM   1687  CA  THR A 103       9.204 -15.465  10.407  1.00  2.68           C  
ATOM   1688  C   THR A 103      10.015 -16.622   9.948  1.00  2.68           C  
ATOM   1689  O   THR A 103      10.284 -16.740   8.754  1.00  2.68           O  
ATOM   1690  CB  THR A 103       7.904 -15.466   9.592  1.00  2.68           C  
ATOM   1691  OG1 THR A 103       7.055 -14.442  10.021  1.00  2.68           O  
ATOM   1692  CG2 THR A 103       7.236 -16.783   9.697  1.00  2.68           C  
ATOM   1693  H   THR A 103      10.253 -13.894   9.330  1.00  2.68           H  
ATOM   1694  HA  THR A 103       8.972 -15.609  11.450  1.00  2.68           H  
ATOM   1695  HB  THR A 103       8.149 -15.281   8.556  1.00  2.68           H  
ATOM   1696  HG1 THR A 103       7.549 -13.626  10.037  1.00  2.68           H  
ATOM   1697 1HG2 THR A 103       6.355 -16.784   9.108  1.00  2.68           H  
ATOM   1698 2HG2 THR A 103       7.915 -17.549   9.332  1.00  2.68           H  
ATOM   1699 3HG2 THR A 103       6.983 -16.992  10.720  1.00  2.68           H  
ATOM   1700  N   ASN A 104      10.385 -17.514  10.855  1.00  2.70           N  
ATOM   1701  CA  ASN A 104      11.284 -18.575  10.437  1.00  2.70           C  
ATOM   1702  C   ASN A 104      12.518 -17.902   9.803  1.00  2.70           C  
ATOM   1703  O   ASN A 104      13.464 -17.542  10.507  1.00  2.70           O  
ATOM   1704  CB  ASN A 104      10.592 -19.577   9.517  1.00  2.70           C  
ATOM   1705  CG  ASN A 104      11.409 -20.842   9.302  1.00  2.70           C  
ATOM   1706  OD1 ASN A 104      12.032 -21.348  10.243  1.00  2.70           O  
ATOM   1707  ND2 ASN A 104      11.421 -21.355   8.091  1.00  2.70           N  
ATOM   1708  H   ASN A 104      10.101 -17.417  11.820  1.00  2.70           H  
ATOM   1709  HA  ASN A 104      11.627 -19.116  11.321  1.00  2.70           H  
ATOM   1710 1HB  ASN A 104       9.658 -19.853   9.987  1.00  2.70           H  
ATOM   1711 2HB  ASN A 104      10.339 -19.158   8.552  1.00  2.70           H  
ATOM   1712 1HD2 ASN A 104      11.949 -22.182   7.905  1.00  2.70           H  
ATOM   1713 2HD2 ASN A 104      10.913 -20.916   7.353  1.00  2.70           H  
ATOM   1714  N   SER A 105      12.519 -17.797   8.478  1.00  2.62           N  
ATOM   1715  CA  SER A 105      13.614 -17.236   7.710  1.00  2.62           C  
ATOM   1716  C   SER A 105      13.204 -16.084   6.763  1.00  2.62           C  
ATOM   1717  O   SER A 105      13.985 -15.699   5.897  1.00  2.62           O  
ATOM   1718  CB  SER A 105      14.242 -18.349   6.917  1.00  2.62           C  
ATOM   1719  OG  SER A 105      14.763 -19.338   7.762  1.00  2.62           O  
ATOM   1720  H   SER A 105      11.669 -18.054   8.003  1.00  2.62           H  
ATOM   1721  HA  SER A 105      14.352 -16.842   8.410  1.00  2.62           H  
ATOM   1722 1HB  SER A 105      13.492 -18.790   6.271  1.00  2.62           H  
ATOM   1723 2HB  SER A 105      15.002 -17.956   6.301  1.00  2.62           H  
ATOM   1724  HG  SER A 105      15.419 -18.897   8.313  1.00  2.62           H  
ATOM   1725  N   ILE A 106      12.003 -15.520   6.921  1.00  2.45           N  
ATOM   1726  CA  ILE A 106      11.545 -14.450   6.019  1.00  2.45           C  
ATOM   1727  C   ILE A 106      11.825 -13.120   6.714  1.00  2.45           C  
ATOM   1728  O   ILE A 106      11.386 -12.920   7.846  1.00  2.45           O  
ATOM   1729  CB  ILE A 106      10.028 -14.493   5.784  1.00  2.45           C  
ATOM   1730  CG1 ILE A 106       9.571 -15.812   5.294  1.00  2.45           C  
ATOM   1731  CG2 ILE A 106       9.731 -13.531   4.643  1.00  2.45           C  
ATOM   1732  CD1 ILE A 106       8.085 -15.979   5.333  1.00  2.45           C  
ATOM   1733  H   ILE A 106      11.389 -15.865   7.647  1.00  2.45           H  
ATOM   1734  HA  ILE A 106      12.087 -14.494   5.073  1.00  2.45           H  
ATOM   1735  HB  ILE A 106       9.486 -14.218   6.687  1.00  2.45           H  
ATOM   1736 1HG1 ILE A 106       9.861 -15.907   4.301  1.00  2.45           H  
ATOM   1737 2HG1 ILE A 106      10.031 -16.606   5.886  1.00  2.45           H  
ATOM   1738 1HG2 ILE A 106       8.665 -13.539   4.428  1.00  2.45           H  
ATOM   1739 2HG2 ILE A 106      10.045 -12.532   4.896  1.00  2.45           H  
ATOM   1740 3HG2 ILE A 106      10.273 -13.862   3.765  1.00  2.45           H  
ATOM   1741 1HD1 ILE A 106       7.814 -16.960   4.937  1.00  2.45           H  
ATOM   1742 2HD1 ILE A 106       7.727 -15.895   6.352  1.00  2.45           H  
ATOM   1743 3HD1 ILE A 106       7.618 -15.208   4.725  1.00  2.45           H  
ATOM   1744  N   TYR A 107      12.559 -12.209   6.076  1.00  2.25           N  
ATOM   1745  CA  TYR A 107      12.941 -10.969   6.768  1.00  2.25           C  
ATOM   1746  C   TYR A 107      12.173  -9.686   6.405  1.00  2.25           C  
ATOM   1747  O   TYR A 107      11.898  -9.398   5.226  1.00  2.25           O  
ATOM   1748  CB  TYR A 107      14.441 -10.787   6.585  1.00  2.25           C  
ATOM   1749  CG  TYR A 107      15.191 -11.855   7.361  1.00  2.25           C  
ATOM   1750  CD1 TYR A 107      15.400 -13.107   6.798  1.00  2.25           C  
ATOM   1751  CD2 TYR A 107      15.654 -11.586   8.630  1.00  2.25           C  
ATOM   1752  CE1 TYR A 107      16.052 -14.090   7.517  1.00  2.25           C  
ATOM   1753  CE2 TYR A 107      16.315 -12.562   9.340  1.00  2.25           C  
ATOM   1754  CZ  TYR A 107      16.503 -13.817   8.790  1.00  2.25           C  
ATOM   1755  OH  TYR A 107      17.170 -14.788   9.504  1.00  2.25           O  
ATOM   1756  H   TYR A 107      12.889 -12.397   5.140  1.00  2.25           H  
ATOM   1757  HA  TYR A 107      12.772 -11.127   7.834  1.00  2.25           H  
ATOM   1758 1HB  TYR A 107      14.711 -10.862   5.530  1.00  2.25           H  
ATOM   1759 2HB  TYR A 107      14.748  -9.805   6.950  1.00  2.25           H  
ATOM   1760  HD1 TYR A 107      15.038 -13.322   5.789  1.00  2.25           H  
ATOM   1761  HD2 TYR A 107      15.496 -10.598   9.072  1.00  2.25           H  
ATOM   1762  HE1 TYR A 107      16.210 -15.075   7.077  1.00  2.25           H  
ATOM   1763  HE2 TYR A 107      16.686 -12.343  10.344  1.00  2.25           H  
ATOM   1764  HH  TYR A 107      17.645 -14.368  10.235  1.00  2.25           H  
ATOM   1765  N   SER A 108      11.898  -8.894   7.461  1.00  2.05           N  
ATOM   1766  CA  SER A 108      11.159  -7.630   7.389  1.00  2.05           C  
ATOM   1767  C   SER A 108      11.596  -6.581   8.414  1.00  2.05           C  
ATOM   1768  O   SER A 108      12.068  -6.897   9.508  1.00  2.05           O  
ATOM   1769  CB  SER A 108       9.680  -7.882   7.591  1.00  2.05           C  
ATOM   1770  OG  SER A 108       8.969  -6.699   7.617  1.00  2.05           O  
ATOM   1771  H   SER A 108      12.169  -9.224   8.390  1.00  2.05           H  
ATOM   1772  HA  SER A 108      11.313  -7.213   6.395  1.00  2.05           H  
ATOM   1773 1HB  SER A 108       9.321  -8.470   6.772  1.00  2.05           H  
ATOM   1774 2HB  SER A 108       9.517  -8.430   8.512  1.00  2.05           H  
ATOM   1775  HG  SER A 108       9.331  -6.164   6.894  1.00  2.05           H  
ATOM   1776  N   GLN A 109      11.458  -5.318   8.030  1.00  1.89           N  
ATOM   1777  CA  GLN A 109      11.780  -4.193   8.899  1.00  1.89           C  
ATOM   1778  C   GLN A 109      10.543  -3.374   9.242  1.00  1.89           C  
ATOM   1779  O   GLN A 109       9.727  -3.052   8.379  1.00  1.89           O  
ATOM   1780  CB  GLN A 109      12.834  -3.307   8.248  1.00  1.89           C  
ATOM   1781  CG  GLN A 109      13.279  -2.124   9.096  1.00  1.89           C  
ATOM   1782  CD  GLN A 109      14.427  -1.390   8.456  1.00  1.89           C  
ATOM   1783  OE1 GLN A 109      15.408  -1.036   9.105  1.00  1.89           O  
ATOM   1784  NE2 GLN A 109      14.336  -1.174   7.162  1.00  1.89           N  
ATOM   1785  H   GLN A 109      11.065  -5.143   7.110  1.00  1.89           H  
ATOM   1786  HA  GLN A 109      12.186  -4.576   9.831  1.00  1.89           H  
ATOM   1787 1HB  GLN A 109      13.705  -3.900   8.002  1.00  1.89           H  
ATOM   1788 2HB  GLN A 109      12.440  -2.912   7.314  1.00  1.89           H  
ATOM   1789 1HG  GLN A 109      12.449  -1.431   9.224  1.00  1.89           H  
ATOM   1790 2HG  GLN A 109      13.611  -2.497  10.069  1.00  1.89           H  
ATOM   1791 1HE2 GLN A 109      15.116  -0.712   6.686  1.00  1.89           H  
ATOM   1792 2HE2 GLN A 109      13.538  -1.482   6.653  1.00  1.89           H  
ATOM   1793  N   PHE A 110      10.377  -3.062  10.516  1.00  1.78           N  
ATOM   1794  CA  PHE A 110       9.241  -2.264  10.943  1.00  1.78           C  
ATOM   1795  C   PHE A 110       9.752  -0.848  11.151  1.00  1.78           C  
ATOM   1796  O   PHE A 110      10.884  -0.645  11.616  1.00  1.78           O  
ATOM   1797  CB  PHE A 110       8.631  -2.781  12.250  1.00  1.78           C  
ATOM   1798  CG  PHE A 110       7.990  -4.177  12.209  1.00  1.78           C  
ATOM   1799  CD1 PHE A 110       8.031  -4.993  11.090  1.00  1.78           C  
ATOM   1800  CD2 PHE A 110       7.377  -4.677  13.336  1.00  1.78           C  
ATOM   1801  CE1 PHE A 110       7.481  -6.262  11.105  1.00  1.78           C  
ATOM   1802  CE2 PHE A 110       6.841  -5.934  13.349  1.00  1.78           C  
ATOM   1803  CZ  PHE A 110       6.892  -6.727  12.235  1.00  1.78           C  
ATOM   1804  H   PHE A 110      11.061  -3.362  11.198  1.00  1.78           H  
ATOM   1805  HA  PHE A 110       8.480  -2.254  10.166  1.00  1.78           H  
ATOM   1806 1HB  PHE A 110       9.401  -2.787  13.013  1.00  1.78           H  
ATOM   1807 2HB  PHE A 110       7.866  -2.076  12.576  1.00  1.78           H  
ATOM   1808  HD1 PHE A 110       8.496  -4.640  10.197  1.00  1.78           H  
ATOM   1809  HD2 PHE A 110       7.331  -4.063  14.235  1.00  1.78           H  
ATOM   1810  HE1 PHE A 110       7.525  -6.889  10.213  1.00  1.78           H  
ATOM   1811  HE2 PHE A 110       6.374  -6.291  14.249  1.00  1.78           H  
ATOM   1812  HZ  PHE A 110       6.460  -7.714  12.258  1.00  1.78           H  
ATOM   1813  N   LYS A 111       8.928   0.136  10.818  1.00  1.70           N  
ATOM   1814  CA  LYS A 111       9.345   1.514  11.017  1.00  1.70           C  
ATOM   1815  C   LYS A 111       8.209   2.440  11.421  1.00  1.70           C  
ATOM   1816  O   LYS A 111       7.060   2.271  11.011  1.00  1.70           O  
ATOM   1817  CB  LYS A 111       9.975   2.032   9.722  1.00  1.70           C  
ATOM   1818  CG  LYS A 111       8.965   2.094   8.554  1.00  1.70           C  
ATOM   1819  CD  LYS A 111       9.594   2.517   7.215  1.00  1.70           C  
ATOM   1820  CE  LYS A 111       8.517   2.639   6.110  1.00  1.70           C  
ATOM   1821  NZ  LYS A 111       9.098   3.030   4.808  1.00  1.70           N  
ATOM   1822  H   LYS A 111       8.018  -0.083  10.416  1.00  1.70           H  
ATOM   1823  HA  LYS A 111      10.084   1.528  11.806  1.00  1.70           H  
ATOM   1824 1HB  LYS A 111      10.374   3.036   9.889  1.00  1.70           H  
ATOM   1825 2HB  LYS A 111      10.807   1.388   9.433  1.00  1.70           H  
ATOM   1826 1HG  LYS A 111       8.498   1.114   8.437  1.00  1.70           H  
ATOM   1827 2HG  LYS A 111       8.190   2.818   8.817  1.00  1.70           H  
ATOM   1828 1HD  LYS A 111      10.099   3.480   7.338  1.00  1.70           H  
ATOM   1829 2HD  LYS A 111      10.339   1.779   6.909  1.00  1.70           H  
ATOM   1830 1HE  LYS A 111       8.002   1.686   5.996  1.00  1.70           H  
ATOM   1831 2HE  LYS A 111       7.795   3.399   6.411  1.00  1.70           H  
ATOM   1832 1HZ  LYS A 111       8.389   3.142   4.098  1.00  1.70           H  
ATOM   1833 2HZ  LYS A 111       9.559   3.906   4.921  1.00  1.70           H  
ATOM   1834 3HZ  LYS A 111       9.768   2.335   4.515  1.00  1.70           H  
ATOM   1835  N   THR A 112       8.533   3.458  12.203  1.00  1.64           N  
ATOM   1836  CA  THR A 112       7.522   4.466  12.531  1.00  1.64           C  
ATOM   1837  C   THR A 112       7.091   5.199  11.261  1.00  1.64           C  
ATOM   1838  O   THR A 112       7.937   5.593  10.455  1.00  1.64           O  
ATOM   1839  CB  THR A 112       8.033   5.464  13.580  1.00  1.64           C  
ATOM   1840  OG1 THR A 112       8.395   4.764  14.779  1.00  1.64           O  
ATOM   1841  CG2 THR A 112       6.967   6.471  13.915  1.00  1.64           C  
ATOM   1842  H   THR A 112       9.490   3.522  12.559  1.00  1.64           H  
ATOM   1843  HA  THR A 112       6.642   3.976  12.939  1.00  1.64           H  
ATOM   1844  HB  THR A 112       8.908   5.981  13.192  1.00  1.64           H  
ATOM   1845  HG1 THR A 112       8.951   5.340  15.335  1.00  1.64           H  
ATOM   1846 1HG2 THR A 112       7.350   7.164  14.665  1.00  1.64           H  
ATOM   1847 2HG2 THR A 112       6.688   7.029  13.025  1.00  1.64           H  
ATOM   1848 3HG2 THR A 112       6.090   5.953  14.309  1.00  1.64           H  
ATOM   1849  N   GLN A 113       5.785   5.365  11.060  1.00  1.57           N  
ATOM   1850  CA  GLN A 113       5.312   6.094   9.894  1.00  1.57           C  
ATOM   1851  C   GLN A 113       5.505   7.582  10.151  1.00  1.57           C  
ATOM   1852  O   GLN A 113       5.077   8.093  11.186  1.00  1.57           O  
ATOM   1853  CB  GLN A 113       3.831   5.799   9.623  1.00  1.57           C  
ATOM   1854  CG  GLN A 113       3.305   6.394   8.322  1.00  1.57           C  
ATOM   1855  CD  GLN A 113       1.847   5.993   8.033  1.00  1.57           C  
ATOM   1856  OE1 GLN A 113       0.918   6.297   8.808  1.00  1.57           O  
ATOM   1857  NE2 GLN A 113       1.648   5.333   6.897  1.00  1.57           N  
ATOM   1858  H   GLN A 113       5.112   5.012  11.733  1.00  1.57           H  
ATOM   1859  HA  GLN A 113       5.903   5.806   9.025  1.00  1.57           H  
ATOM   1860 1HB  GLN A 113       3.666   4.723   9.617  1.00  1.57           H  
ATOM   1861 2HB  GLN A 113       3.231   6.205  10.440  1.00  1.57           H  
ATOM   1862 1HG  GLN A 113       3.360   7.480   8.386  1.00  1.57           H  
ATOM   1863 2HG  GLN A 113       3.927   6.045   7.499  1.00  1.57           H  
ATOM   1864 1HE2 GLN A 113       0.706   5.029   6.615  1.00  1.57           H  
ATOM   1865 2HE2 GLN A 113       2.422   5.118   6.306  1.00  1.57           H  
ATOM   1866  N   VAL A 114       6.110   8.281   9.200  1.00  1.51           N  
ATOM   1867  CA  VAL A 114       6.340   9.709   9.356  1.00  1.51           C  
ATOM   1868  C   VAL A 114       5.472  10.481   8.370  1.00  1.51           C  
ATOM   1869  O   VAL A 114       5.461  10.185   7.179  1.00  1.51           O  
ATOM   1870  CB  VAL A 114       7.835  10.034   9.168  1.00  1.51           C  
ATOM   1871  CG1 VAL A 114       8.066  11.539   9.302  1.00  1.51           C  
ATOM   1872  CG2 VAL A 114       8.657   9.286  10.211  1.00  1.51           C  
ATOM   1873  H   VAL A 114       6.441   7.812   8.370  1.00  1.51           H  
ATOM   1874  HA  VAL A 114       6.058  10.000  10.369  1.00  1.51           H  
ATOM   1875  HB  VAL A 114       8.148   9.733   8.174  1.00  1.51           H  
ATOM   1876 1HG1 VAL A 114       9.120  11.765   9.171  1.00  1.51           H  
ATOM   1877 2HG1 VAL A 114       7.498  12.061   8.556  1.00  1.51           H  
ATOM   1878 3HG1 VAL A 114       7.753  11.855  10.288  1.00  1.51           H  
ATOM   1879 1HG2 VAL A 114       9.715   9.515  10.072  1.00  1.51           H  
ATOM   1880 2HG2 VAL A 114       8.345   9.596  11.212  1.00  1.51           H  
ATOM   1881 3HG2 VAL A 114       8.503   8.210  10.101  1.00  1.51           H  
ATOM   1882  N   HIS A 115       4.718  11.445   8.897  1.00  1.45           N  
ATOM   1883  CA  HIS A 115       3.764  12.238   8.123  1.00  1.45           C  
ATOM   1884  C   HIS A 115       4.195  13.649   7.753  1.00  1.45           C  
ATOM   1885  O   HIS A 115       3.370  14.467   7.344  1.00  1.45           O  
ATOM   1886  CB  HIS A 115       2.442  12.281   8.877  1.00  1.45           C  
ATOM   1887  CG  HIS A 115       1.772  10.961   8.873  1.00  1.45           C  
ATOM   1888  ND1 HIS A 115       1.039  10.530   7.792  1.00  1.45           N  
ATOM   1889  CD2 HIS A 115       1.766   9.938   9.761  1.00  1.45           C  
ATOM   1890  CE1 HIS A 115       0.593   9.320   8.018  1.00  1.45           C  
ATOM   1891  NE2 HIS A 115       1.021   8.932   9.197  1.00  1.45           N  
ATOM   1892  H   HIS A 115       4.796  11.620   9.890  1.00  1.45           H  
ATOM   1893  HA  HIS A 115       3.577  11.722   7.182  1.00  1.45           H  
ATOM   1894 1HB  HIS A 115       2.613  12.585   9.910  1.00  1.45           H  
ATOM   1895 2HB  HIS A 115       1.779  13.013   8.418  1.00  1.45           H  
ATOM   1896  HD2 HIS A 115       2.273   9.907  10.728  1.00  1.45           H  
ATOM   1897  HE1 HIS A 115      -0.011   8.720   7.337  1.00  1.45           H  
ATOM   1898  HE2 HIS A 115       0.830   7.997   9.578  1.00  1.45           H  
ATOM   1899  N   GLY A 116       5.469  13.941   7.904  1.00  1.40           N  
ATOM   1900  CA  GLY A 116       5.991  15.238   7.511  1.00  1.40           C  
ATOM   1901  C   GLY A 116       6.541  15.077   6.112  1.00  1.40           C  
ATOM   1902  O   GLY A 116       6.097  14.204   5.363  1.00  1.40           O  
ATOM   1903  H   GLY A 116       6.101  13.245   8.266  1.00  1.40           H  
ATOM   1904 1HA  GLY A 116       5.204  15.992   7.527  1.00  1.40           H  
ATOM   1905 2HA  GLY A 116       6.770  15.566   8.188  1.00  1.40           H  
ATOM   1906  N   LYS A 117       7.483  15.917   5.738  1.00  1.36           N  
ATOM   1907  CA  LYS A 117       8.048  15.843   4.398  1.00  1.36           C  
ATOM   1908  C   LYS A 117       9.478  15.316   4.451  1.00  1.36           C  
ATOM   1909  O   LYS A 117      10.052  15.141   5.534  1.00  1.36           O  
ATOM   1910  CB  LYS A 117       7.979  17.201   3.708  1.00  1.36           C  
ATOM   1911  CG  LYS A 117       6.585  17.805   3.600  1.00  1.36           C  
ATOM   1912  CD  LYS A 117       5.688  16.944   2.713  1.00  1.36           C  
ATOM   1913  CE  LYS A 117       4.322  17.584   2.491  1.00  1.36           C  
ATOM   1914  NZ  LYS A 117       3.434  16.716   1.664  1.00  1.36           N  
ATOM   1915  H   LYS A 117       7.803  16.642   6.380  1.00  1.36           H  
ATOM   1916  HA  LYS A 117       7.464  15.139   3.804  1.00  1.36           H  
ATOM   1917 1HB  LYS A 117       8.630  17.903   4.157  1.00  1.36           H  
ATOM   1918 2HB  LYS A 117       8.317  17.072   2.691  1.00  1.36           H  
ATOM   1919 1HG  LYS A 117       6.142  17.882   4.596  1.00  1.36           H  
ATOM   1920 2HG  LYS A 117       6.660  18.804   3.175  1.00  1.36           H  
ATOM   1921 1HD  LYS A 117       6.179  16.794   1.742  1.00  1.36           H  
ATOM   1922 2HD  LYS A 117       5.548  15.966   3.180  1.00  1.36           H  
ATOM   1923 1HE  LYS A 117       3.848  17.759   3.456  1.00  1.36           H  
ATOM   1924 2HE  LYS A 117       4.455  18.539   1.982  1.00  1.36           H  
ATOM   1925 1HZ  LYS A 117       2.540  17.169   1.534  1.00  1.36           H  
ATOM   1926 2HZ  LYS A 117       3.868  16.558   0.762  1.00  1.36           H  
ATOM   1927 3HZ  LYS A 117       3.299  15.830   2.134  1.00  1.36           H  
ATOM   1928  N   THR A 118      10.044  15.003   3.290  1.00  1.36           N  
ATOM   1929  CA  THR A 118      11.433  14.560   3.255  1.00  1.36           C  
ATOM   1930  C   THR A 118      12.372  15.735   3.344  1.00  1.36           C  
ATOM   1931  O   THR A 118      11.982  16.866   3.037  1.00  1.36           O  
ATOM   1932  CB  THR A 118      11.742  13.797   1.951  1.00  1.36           C  
ATOM   1933  OG1 THR A 118      11.525  14.675   0.811  1.00  1.36           O  
ATOM   1934  CG2 THR A 118      10.879  12.568   1.808  1.00  1.36           C  
ATOM   1935  H   THR A 118       9.524  15.112   2.425  1.00  1.36           H  
ATOM   1936  HA  THR A 118      11.631  13.917   4.097  1.00  1.36           H  
ATOM   1937  HB  THR A 118      12.788  13.484   1.960  1.00  1.36           H  
ATOM   1938  HG1 THR A 118      11.385  14.140   0.012  1.00  1.36           H  
ATOM   1939 1HG2 THR A 118      11.134  12.059   0.876  1.00  1.36           H  
ATOM   1940 2HG2 THR A 118      11.062  11.896   2.632  1.00  1.36           H  
ATOM   1941 3HG2 THR A 118       9.830  12.857   1.793  1.00  1.36           H  
ATOM   1942  N   LEU A 119      13.633  15.469   3.662  1.00  1.38           N  
ATOM   1943  CA  LEU A 119      14.609  16.541   3.664  1.00  1.38           C  
ATOM   1944  C   LEU A 119      14.633  17.195   2.304  1.00  1.38           C  
ATOM   1945  O   LEU A 119      14.623  18.422   2.207  1.00  1.38           O  
ATOM   1946  CB  LEU A 119      16.010  16.070   4.007  1.00  1.38           C  
ATOM   1947  CG  LEU A 119      16.991  17.201   3.970  1.00  1.38           C  
ATOM   1948  CD1 LEU A 119      16.618  18.168   4.986  1.00  1.38           C  
ATOM   1949  CD2 LEU A 119      18.337  16.740   4.174  1.00  1.38           C  
ATOM   1950  H   LEU A 119      13.893  14.520   3.929  1.00  1.38           H  
ATOM   1951  HA  LEU A 119      14.308  17.286   4.393  1.00  1.38           H  
ATOM   1952 1HB  LEU A 119      16.009  15.633   5.000  1.00  1.38           H  
ATOM   1953 2HB  LEU A 119      16.323  15.310   3.286  1.00  1.38           H  
ATOM   1954  HG  LEU A 119      16.921  17.672   3.008  1.00  1.38           H  
ATOM   1955 1HD1 LEU A 119      17.293  19.013   4.956  1.00  1.38           H  
ATOM   1956 2HD1 LEU A 119      15.608  18.495   4.783  1.00  1.38           H  
ATOM   1957 3HD1 LEU A 119      16.666  17.701   5.957  1.00  1.38           H  
ATOM   1958 1HD2 LEU A 119      19.023  17.562   4.122  1.00  1.38           H  
ATOM   1959 2HD2 LEU A 119      18.411  16.283   5.135  1.00  1.38           H  
ATOM   1960 3HD2 LEU A 119      18.569  16.035   3.394  1.00  1.38           H  
ATOM   1961  N   HIS A 120      14.630  16.370   1.256  1.00  1.44           N  
ATOM   1962  CA  HIS A 120      14.652  16.863  -0.115  1.00  1.44           C  
ATOM   1963  C   HIS A 120      13.554  17.893  -0.323  1.00  1.44           C  
ATOM   1964  O   HIS A 120      13.821  18.998  -0.799  1.00  1.44           O  
ATOM   1965  CB  HIS A 120      14.433  15.706  -1.103  1.00  1.44           C  
ATOM   1966  CG  HIS A 120      14.467  16.082  -2.548  1.00  1.44           C  
ATOM   1967  ND1 HIS A 120      15.633  16.431  -3.192  1.00  1.44           N  
ATOM   1968  CD2 HIS A 120      13.487  16.134  -3.482  1.00  1.44           C  
ATOM   1969  CE1 HIS A 120      15.372  16.693  -4.465  1.00  1.44           C  
ATOM   1970  NE2 HIS A 120      14.075  16.513  -4.672  1.00  1.44           N  
ATOM   1971  H   HIS A 120      14.661  15.364   1.430  1.00  1.44           H  
ATOM   1972  HA  HIS A 120      15.614  17.331  -0.328  1.00  1.44           H  
ATOM   1973 1HB  HIS A 120      15.158  14.928  -0.948  1.00  1.44           H  
ATOM   1974 2HB  HIS A 120      13.461  15.263  -0.909  1.00  1.44           H  
ATOM   1975  HD1 HIS A 120      16.555  16.481  -2.748  1.00  1.44           H  
ATOM   1976  HD2 HIS A 120      12.414  15.932  -3.433  1.00  1.44           H  
ATOM   1977  HE1 HIS A 120      16.170  16.998  -5.142  1.00  1.44           H  
ATOM   1978  N   ASP A 121      12.314  17.556   0.052  1.00  1.55           N  
ATOM   1979  CA  ASP A 121      11.223  18.510  -0.148  1.00  1.55           C  
ATOM   1980  C   ASP A 121      11.437  19.809   0.626  1.00  1.55           C  
ATOM   1981  O   ASP A 121      11.189  20.899   0.103  1.00  1.55           O  
ATOM   1982  CB  ASP A 121       9.890  17.924   0.311  1.00  1.55           C  
ATOM   1983  CG  ASP A 121       9.291  16.821  -0.580  1.00  1.55           C  
ATOM   1984  OD1 ASP A 121       9.728  16.646  -1.697  1.00  1.55           O  
ATOM   1985  OD2 ASP A 121       8.380  16.162  -0.110  1.00  1.55           O  
ATOM   1986  H   ASP A 121      12.129  16.636   0.461  1.00  1.55           H  
ATOM   1987  HA  ASP A 121      11.166  18.746  -1.210  1.00  1.55           H  
ATOM   1988 1HB  ASP A 121      10.049  17.501   1.301  1.00  1.55           H  
ATOM   1989 2HB  ASP A 121       9.162  18.724   0.419  1.00  1.55           H  
ATOM   1990  N   TYR A 122      11.964  19.722   1.849  1.00  1.70           N  
ATOM   1991  CA  TYR A 122      12.138  20.945   2.622  1.00  1.70           C  
ATOM   1992  C   TYR A 122      13.266  21.798   1.998  1.00  1.70           C  
ATOM   1993  O   TYR A 122      13.203  23.035   1.980  1.00  1.70           O  
ATOM   1994  CB  TYR A 122      12.434  20.614   4.097  1.00  1.70           C  
ATOM   1995  CG  TYR A 122      11.284  20.049   4.958  1.00  1.70           C  
ATOM   1996  CD1 TYR A 122      11.383  18.771   5.383  1.00  1.70           C  
ATOM   1997  CD2 TYR A 122      10.171  20.803   5.339  1.00  1.70           C  
ATOM   1998  CE1 TYR A 122      10.435  18.216   6.168  1.00  1.70           C  
ATOM   1999  CE2 TYR A 122       9.179  20.232   6.143  1.00  1.70           C  
ATOM   2000  CZ  TYR A 122       9.317  18.931   6.558  1.00  1.70           C  
ATOM   2001  OH  TYR A 122       8.354  18.304   7.343  1.00  1.70           O  
ATOM   2002  H   TYR A 122      12.187  18.805   2.246  1.00  1.70           H  
ATOM   2003  HA  TYR A 122      11.216  21.523   2.575  1.00  1.70           H  
ATOM   2004 1HB  TYR A 122      13.230  19.871   4.119  1.00  1.70           H  
ATOM   2005 2HB  TYR A 122      12.799  21.501   4.591  1.00  1.70           H  
ATOM   2006  HD1 TYR A 122      12.237  18.185   5.090  1.00  1.70           H  
ATOM   2007  HD2 TYR A 122      10.065  21.816   5.022  1.00  1.70           H  
ATOM   2008  HE1 TYR A 122      10.561  17.201   6.476  1.00  1.70           H  
ATOM   2009  HE2 TYR A 122       8.303  20.810   6.440  1.00  1.70           H  
ATOM   2010  HH  TYR A 122       7.574  18.892   7.504  1.00  1.70           H  
ATOM   2011  N   ILE A 123      14.273  21.146   1.413  1.00  1.89           N  
ATOM   2012  CA  ILE A 123      15.345  21.878   0.745  1.00  1.89           C  
ATOM   2013  C   ILE A 123      14.818  22.578  -0.508  1.00  1.89           C  
ATOM   2014  O   ILE A 123      15.039  23.777  -0.701  1.00  1.89           O  
ATOM   2015  CB  ILE A 123      16.530  20.959   0.368  1.00  1.89           C  
ATOM   2016  CG1 ILE A 123      17.244  20.455   1.614  1.00  1.89           C  
ATOM   2017  CG2 ILE A 123      17.501  21.673  -0.520  1.00  1.89           C  
ATOM   2018  CD1 ILE A 123      18.227  19.372   1.306  1.00  1.89           C  
ATOM   2019  H   ILE A 123      14.302  20.125   1.456  1.00  1.89           H  
ATOM   2020  HA  ILE A 123      15.717  22.641   1.422  1.00  1.89           H  
ATOM   2021  HB  ILE A 123      16.141  20.086  -0.163  1.00  1.89           H  
ATOM   2022 1HG1 ILE A 123      17.770  21.280   2.086  1.00  1.89           H  
ATOM   2023 2HG1 ILE A 123      16.515  20.064   2.307  1.00  1.89           H  
ATOM   2024 1HG2 ILE A 123      18.311  21.001  -0.786  1.00  1.89           H  
ATOM   2025 2HG2 ILE A 123      16.998  22.008  -1.426  1.00  1.89           H  
ATOM   2026 3HG2 ILE A 123      17.891  22.512   0.014  1.00  1.89           H  
ATOM   2027 1HD1 ILE A 123      18.710  19.039   2.206  1.00  1.89           H  
ATOM   2028 2HD1 ILE A 123      17.703  18.534   0.846  1.00  1.89           H  
ATOM   2029 3HD1 ILE A 123      18.984  19.742   0.618  1.00  1.89           H  
ATOM   2030  N   GLU A 124      14.051  21.848  -1.321  1.00  2.15           N  
ATOM   2031  CA  GLU A 124      13.498  22.366  -2.574  1.00  2.15           C  
ATOM   2032  C   GLU A 124      12.534  23.531  -2.348  1.00  2.15           C  
ATOM   2033  O   GLU A 124      12.452  24.446  -3.167  1.00  2.15           O  
ATOM   2034  CB  GLU A 124      12.821  21.243  -3.364  1.00  2.15           C  
ATOM   2035  CG  GLU A 124      13.801  20.201  -3.957  1.00  2.15           C  
ATOM   2036  CD  GLU A 124      14.735  20.767  -5.023  1.00  2.15           C  
ATOM   2037  OE1 GLU A 124      14.246  21.369  -5.953  1.00  2.15           O  
ATOM   2038  OE2 GLU A 124      15.932  20.598  -4.903  1.00  2.15           O  
ATOM   2039  H   GLU A 124      13.881  20.871  -1.078  1.00  2.15           H  
ATOM   2040  HA  GLU A 124      14.327  22.737  -3.175  1.00  2.15           H  
ATOM   2041 1HB  GLU A 124      12.128  20.710  -2.707  1.00  2.15           H  
ATOM   2042 2HB  GLU A 124      12.239  21.669  -4.179  1.00  2.15           H  
ATOM   2043 1HG  GLU A 124      14.408  19.793  -3.151  1.00  2.15           H  
ATOM   2044 2HG  GLU A 124      13.223  19.381  -4.381  1.00  2.15           H  
ATOM   2045  N   LYS A 125      11.839  23.526  -1.212  1.00  2.50           N  
ATOM   2046  CA  LYS A 125      10.905  24.591  -0.869  1.00  2.50           C  
ATOM   2047  C   LYS A 125      11.589  25.808  -0.229  1.00  2.50           C  
ATOM   2048  O   LYS A 125      10.916  26.784   0.108  1.00  2.50           O  
ATOM   2049  CB  LYS A 125       9.821  24.063   0.073  1.00  2.50           C  
ATOM   2050  CG  LYS A 125       8.859  23.054  -0.535  1.00  2.50           C  
ATOM   2051  CD  LYS A 125       7.869  22.547   0.510  1.00  2.50           C  
ATOM   2052  CE  LYS A 125       6.932  21.492  -0.067  1.00  2.50           C  
ATOM   2053  NZ  LYS A 125       6.039  22.055  -1.119  1.00  2.50           N  
ATOM   2054  H   LYS A 125      11.917  22.723  -0.587  1.00  2.50           H  
ATOM   2055  HA  LYS A 125      10.426  24.927  -1.788  1.00  2.50           H  
ATOM   2056 1HB  LYS A 125      10.307  23.547   0.897  1.00  2.50           H  
ATOM   2057 2HB  LYS A 125       9.252  24.892   0.489  1.00  2.50           H  
ATOM   2058 1HG  LYS A 125       8.306  23.528  -1.345  1.00  2.50           H  
ATOM   2059 2HG  LYS A 125       9.412  22.216  -0.947  1.00  2.50           H  
ATOM   2060 1HD  LYS A 125       8.427  22.106   1.342  1.00  2.50           H  
ATOM   2061 2HD  LYS A 125       7.280  23.380   0.891  1.00  2.50           H  
ATOM   2062 1HE  LYS A 125       7.528  20.686  -0.499  1.00  2.50           H  
ATOM   2063 2HE  LYS A 125       6.318  21.083   0.737  1.00  2.50           H  
ATOM   2064 1HZ  LYS A 125       5.435  21.328  -1.476  1.00  2.50           H  
ATOM   2065 2HZ  LYS A 125       5.476  22.795  -0.723  1.00  2.50           H  
ATOM   2066 3HZ  LYS A 125       6.603  22.425  -1.871  1.00  2.50           H  
ATOM   2067  N   GLY A 126      12.917  25.761  -0.042  1.00  2.97           N  
ATOM   2068  CA  GLY A 126      13.643  26.886   0.545  1.00  2.97           C  
ATOM   2069  C   GLY A 126      13.433  27.039   2.048  1.00  2.97           C  
ATOM   2070  O   GLY A 126      13.497  28.149   2.576  1.00  2.97           O  
ATOM   2071  H   GLY A 126      13.458  24.947  -0.334  1.00  2.97           H  
ATOM   2072 1HA  GLY A 126      14.707  26.750   0.344  1.00  2.97           H  
ATOM   2073 2HA  GLY A 126      13.345  27.803   0.039  1.00  2.97           H  
ATOM   2074  N   ILE A 127      13.181  25.938   2.741  1.00  3.55           N  
ATOM   2075  CA  ILE A 127      12.902  25.958   4.170  1.00  3.55           C  
ATOM   2076  C   ILE A 127      14.112  26.227   5.055  1.00  3.55           C  
ATOM   2077  O   ILE A 127      14.027  26.963   6.041  1.00  3.55           O  
ATOM   2078  CB  ILE A 127      12.250  24.638   4.562  1.00  3.55           C  
ATOM   2079  CG1 ILE A 127      10.946  24.516   3.781  1.00  3.55           C  
ATOM   2080  CG2 ILE A 127      12.069  24.503   6.045  1.00  3.55           C  
ATOM   2081  CD1 ILE A 127       9.975  25.624   4.009  1.00  3.55           C  
ATOM   2082  H   ILE A 127      13.164  25.031   2.269  1.00  3.55           H  
ATOM   2083  HA  ILE A 127      12.180  26.755   4.351  1.00  3.55           H  
ATOM   2084  HB  ILE A 127      12.891  23.834   4.242  1.00  3.55           H  
ATOM   2085 1HG1 ILE A 127      11.197  24.503   2.733  1.00  3.55           H  
ATOM   2086 2HG1 ILE A 127      10.472  23.599   4.022  1.00  3.55           H  
ATOM   2087 1HG2 ILE A 127      11.622  23.538   6.274  1.00  3.55           H  
ATOM   2088 2HG2 ILE A 127      13.039  24.570   6.517  1.00  3.55           H  
ATOM   2089 3HG2 ILE A 127      11.425  25.298   6.414  1.00  3.55           H  
ATOM   2090 1HD1 ILE A 127       9.089  25.460   3.394  1.00  3.55           H  
ATOM   2091 2HD1 ILE A 127       9.690  25.652   5.061  1.00  3.55           H  
ATOM   2092 3HD1 ILE A 127      10.437  26.571   3.730  1.00  3.55           H  
ATOM   2093  N   PHE A 128      15.259  25.655   4.717  1.00  4.16           N  
ATOM   2094  CA  PHE A 128      16.413  25.773   5.606  1.00  4.16           C  
ATOM   2095  C   PHE A 128      17.184  27.083   5.423  1.00  4.16           C  
ATOM   2096  O   PHE A 128      18.346  27.099   5.015  1.00  4.16           O  
ATOM   2097  CB  PHE A 128      17.351  24.614   5.361  1.00  4.16           C  
ATOM   2098  CG  PHE A 128      16.740  23.355   5.631  1.00  4.16           C  
ATOM   2099  CD1 PHE A 128      16.222  22.629   4.609  1.00  4.16           C  
ATOM   2100  CD2 PHE A 128      16.626  22.896   6.899  1.00  4.16           C  
ATOM   2101  CE1 PHE A 128      15.610  21.464   4.856  1.00  4.16           C  
ATOM   2102  CE2 PHE A 128      15.986  21.728   7.156  1.00  4.16           C  
ATOM   2103  CZ  PHE A 128      15.480  21.017   6.136  1.00  4.16           C  
ATOM   2104  H   PHE A 128      15.311  25.106   3.872  1.00  4.16           H  
ATOM   2105  HA  PHE A 128      16.060  25.717   6.631  1.00  4.16           H  
ATOM   2106 1HB  PHE A 128      17.712  24.623   4.334  1.00  4.16           H  
ATOM   2107 2HB  PHE A 128      18.181  24.713   6.027  1.00  4.16           H  
ATOM   2108  HD1 PHE A 128      16.311  23.000   3.593  1.00  4.16           H  
ATOM   2109  HD2 PHE A 128      17.036  23.482   7.712  1.00  4.16           H  
ATOM   2110  HE1 PHE A 128      15.214  20.887   4.038  1.00  4.16           H  
ATOM   2111  HE2 PHE A 128      15.879  21.372   8.178  1.00  4.16           H  
ATOM   2112  HZ  PHE A 128      14.977  20.097   6.333  1.00  4.16           H  
ATOM   2113  N   VAL A 129      16.527  28.183   5.780  1.00  4.73           N  
ATOM   2114  CA  VAL A 129      17.061  29.529   5.566  1.00  4.73           C  
ATOM   2115  C   VAL A 129      18.165  29.975   6.532  1.00  4.73           C  
ATOM   2116  O   VAL A 129      19.159  30.557   6.104  1.00  4.73           O  
ATOM   2117  CB  VAL A 129      15.915  30.545   5.646  1.00  4.73           C  
ATOM   2118  CG1 VAL A 129      16.466  31.960   5.553  1.00  4.73           C  
ATOM   2119  CG2 VAL A 129      14.927  30.264   4.535  1.00  4.73           C  
ATOM   2120  H   VAL A 129      15.580  28.046   6.132  1.00  4.73           H  
ATOM   2121  HA  VAL A 129      17.468  29.559   4.554  1.00  4.73           H  
ATOM   2122  HB  VAL A 129      15.413  30.449   6.607  1.00  4.73           H  
ATOM   2123 1HG1 VAL A 129      15.647  32.675   5.621  1.00  4.73           H  
ATOM   2124 2HG1 VAL A 129      17.166  32.136   6.366  1.00  4.73           H  
ATOM   2125 3HG1 VAL A 129      16.980  32.086   4.599  1.00  4.73           H  
ATOM   2126 1HG2 VAL A 129      14.102  30.972   4.588  1.00  4.73           H  
ATOM   2127 2HG2 VAL A 129      15.422  30.357   3.569  1.00  4.73           H  
ATOM   2128 3HG2 VAL A 129      14.541  29.252   4.646  1.00  4.73           H  
ATOM   2129  N   SER A 130      17.976  29.762   7.834  1.00  5.14           N  
ATOM   2130  CA  SER A 130      18.978  30.207   8.805  1.00  5.14           C  
ATOM   2131  C   SER A 130      19.063  29.267  10.012  1.00  5.14           C  
ATOM   2132  O   SER A 130      19.699  28.214   9.936  1.00  5.14           O  
ATOM   2133  CB  SER A 130      18.707  31.642   9.242  1.00  5.14           C  
ATOM   2134  OG  SER A 130      17.484  31.753   9.905  1.00  5.14           O  
ATOM   2135  H   SER A 130      17.138  29.290   8.135  1.00  5.14           H  
ATOM   2136  HA  SER A 130      19.953  30.195   8.312  1.00  5.14           H  
ATOM   2137 1HB  SER A 130      19.511  31.979   9.896  1.00  5.14           H  
ATOM   2138 2HB  SER A 130      18.709  32.291   8.367  1.00  5.14           H  
ATOM   2139  HG  SER A 130      17.313  32.699   9.985  1.00  5.14           H  
ATOM   2140  N   SER A 131      18.362  29.592  11.106  1.00  5.28           N  
ATOM   2141  CA  SER A 131      18.424  28.755  12.306  1.00  5.28           C  
ATOM   2142  C   SER A 131      17.949  27.340  12.011  1.00  5.28           C  
ATOM   2143  O   SER A 131      18.426  26.377  12.608  1.00  5.28           O  
ATOM   2144  CB  SER A 131      17.582  29.367  13.409  1.00  5.28           C  
ATOM   2145  OG  SER A 131      16.220  29.355  13.071  1.00  5.28           O  
ATOM   2146  H   SER A 131      17.818  30.442  11.086  1.00  5.28           H  
ATOM   2147  HA  SER A 131      19.458  28.710  12.646  1.00  5.28           H  
ATOM   2148 1HB  SER A 131      17.734  28.809  14.333  1.00  5.28           H  
ATOM   2149 2HB  SER A 131      17.906  30.391  13.586  1.00  5.28           H  
ATOM   2150  HG  SER A 131      15.970  28.429  13.008  1.00  5.28           H  
ATOM   2151  N   GLU A 132      17.082  27.210  11.021  1.00  5.15           N  
ATOM   2152  CA  GLU A 132      16.563  25.927  10.596  1.00  5.15           C  
ATOM   2153  C   GLU A 132      17.691  25.072   9.991  1.00  5.15           C  
ATOM   2154  O   GLU A 132      17.693  23.845  10.121  1.00  5.15           O  
ATOM   2155  CB  GLU A 132      15.429  26.155   9.607  1.00  5.15           C  
ATOM   2156  CG  GLU A 132      14.630  24.932   9.244  1.00  5.15           C  
ATOM   2157  CD  GLU A 132      13.825  24.382  10.382  1.00  5.15           C  
ATOM   2158  OE1 GLU A 132      13.590  25.107  11.319  1.00  5.15           O  
ATOM   2159  OE2 GLU A 132      13.439  23.237  10.320  1.00  5.15           O  
ATOM   2160  H   GLU A 132      16.750  28.052  10.577  1.00  5.15           H  
ATOM   2161  HA  GLU A 132      16.172  25.403  11.458  1.00  5.15           H  
ATOM   2162 1HB  GLU A 132      14.734  26.883  10.026  1.00  5.15           H  
ATOM   2163 2HB  GLU A 132      15.830  26.591   8.698  1.00  5.15           H  
ATOM   2164 1HG  GLU A 132      13.968  25.187   8.434  1.00  5.15           H  
ATOM   2165 2HG  GLU A 132      15.295  24.172   8.910  1.00  5.15           H  
ATOM   2166  N   GLN A 133      18.630  25.713   9.281  1.00  4.85           N  
ATOM   2167  CA  GLN A 133      19.753  25.026   8.644  1.00  4.85           C  
ATOM   2168  C   GLN A 133      20.657  24.467   9.731  1.00  4.85           C  
ATOM   2169  O   GLN A 133      21.177  23.354   9.631  1.00  4.85           O  
ATOM   2170  CB  GLN A 133      20.539  25.991   7.753  1.00  4.85           C  
ATOM   2171  CG  GLN A 133      21.661  25.399   6.912  1.00  4.85           C  
ATOM   2172  CD  GLN A 133      21.283  24.443   5.803  1.00  4.85           C  
ATOM   2173  OE1 GLN A 133      21.758  23.305   5.797  1.00  4.85           O  
ATOM   2174  NE2 GLN A 133      20.475  24.892   4.849  1.00  4.85           N  
ATOM   2175  H   GLN A 133      18.628  26.728   9.242  1.00  4.85           H  
ATOM   2176  HA  GLN A 133      19.372  24.190   8.052  1.00  4.85           H  
ATOM   2177 1HB  GLN A 133      19.853  26.505   7.078  1.00  4.85           H  
ATOM   2178 2HB  GLN A 133      20.997  26.755   8.381  1.00  4.85           H  
ATOM   2179 1HG  GLN A 133      22.176  26.223   6.451  1.00  4.85           H  
ATOM   2180 2HG  GLN A 133      22.326  24.868   7.575  1.00  4.85           H  
ATOM   2181 1HE2 GLN A 133      20.219  24.307   4.077  1.00  4.85           H  
ATOM   2182 2HE2 GLN A 133      20.053  25.832   4.896  1.00  4.85           H  
ATOM   2183  N   PHE A 134      20.809  25.256  10.798  1.00  4.50           N  
ATOM   2184  CA  PHE A 134      21.650  24.862  11.922  1.00  4.50           C  
ATOM   2185  C   PHE A 134      21.005  23.734  12.730  1.00  4.50           C  
ATOM   2186  O   PHE A 134      21.683  22.783  13.136  1.00  4.50           O  
ATOM   2187  CB  PHE A 134      21.906  26.060  12.835  1.00  4.50           C  
ATOM   2188  CG  PHE A 134      22.912  27.069  12.325  1.00  4.50           C  
ATOM   2189  CD1 PHE A 134      22.523  28.239  11.707  1.00  4.50           C  
ATOM   2190  CD2 PHE A 134      24.242  26.852  12.513  1.00  4.50           C  
ATOM   2191  CE1 PHE A 134      23.455  29.167  11.286  1.00  4.50           C  
ATOM   2192  CE2 PHE A 134      25.190  27.779  12.107  1.00  4.50           C  
ATOM   2193  CZ  PHE A 134      24.791  28.937  11.490  1.00  4.50           C  
ATOM   2194  H   PHE A 134      20.344  26.165  10.794  1.00  4.50           H  
ATOM   2195  HA  PHE A 134      22.603  24.510  11.534  1.00  4.50           H  
ATOM   2196 1HB  PHE A 134      20.967  26.581  13.003  1.00  4.50           H  
ATOM   2197 2HB  PHE A 134      22.249  25.703  13.802  1.00  4.50           H  
ATOM   2198  HD1 PHE A 134      21.472  28.427  11.555  1.00  4.50           H  
ATOM   2199  HD2 PHE A 134      24.536  25.934  12.994  1.00  4.50           H  
ATOM   2200  HE1 PHE A 134      23.126  30.087  10.797  1.00  4.50           H  
ATOM   2201  HE2 PHE A 134      26.247  27.586  12.270  1.00  4.50           H  
ATOM   2202  HZ  PHE A 134      25.523  29.670  11.166  1.00  4.50           H  
ATOM   2203  N   MET A 135      19.684  23.806  12.929  1.00  4.17           N  
ATOM   2204  CA  MET A 135      18.975  22.758  13.654  1.00  4.17           C  
ATOM   2205  C   MET A 135      18.989  21.452  12.856  1.00  4.17           C  
ATOM   2206  O   MET A 135      19.113  20.363  13.436  1.00  4.17           O  
ATOM   2207  CB  MET A 135      17.558  23.212  13.998  1.00  4.17           C  
ATOM   2208  CG  MET A 135      17.510  24.301  15.084  1.00  4.17           C  
ATOM   2209  SD  MET A 135      15.846  24.681  15.653  1.00  4.17           S  
ATOM   2210  CE  MET A 135      15.209  25.567  14.243  1.00  4.17           C  
ATOM   2211  H   MET A 135      19.170  24.623  12.599  1.00  4.17           H  
ATOM   2212  HA  MET A 135      19.502  22.573  14.588  1.00  4.17           H  
ATOM   2213 1HB  MET A 135      17.080  23.611  13.100  1.00  4.17           H  
ATOM   2214 2HB  MET A 135      16.969  22.363  14.337  1.00  4.17           H  
ATOM   2215 1HG  MET A 135      18.097  23.975  15.940  1.00  4.17           H  
ATOM   2216 2HG  MET A 135      17.956  25.212  14.705  1.00  4.17           H  
ATOM   2217 1HE  MET A 135      14.185  25.881  14.436  1.00  4.17           H  
ATOM   2218 2HE  MET A 135      15.830  26.439  14.047  1.00  4.17           H  
ATOM   2219 3HE  MET A 135      15.218  24.908  13.382  1.00  4.17           H  
ATOM   2220  N   LEU A 136      18.918  21.554  11.518  1.00  3.90           N  
ATOM   2221  CA  LEU A 136      19.002  20.377  10.660  1.00  3.90           C  
ATOM   2222  C   LEU A 136      20.362  19.758  10.828  1.00  3.90           C  
ATOM   2223  O   LEU A 136      20.488  18.557  11.083  1.00  3.90           O  
ATOM   2224  CB  LEU A 136      18.850  20.742   9.175  1.00  3.90           C  
ATOM   2225  CG  LEU A 136      18.839  19.546   8.136  1.00  3.90           C  
ATOM   2226  CD1 LEU A 136      20.239  18.984   7.947  1.00  3.90           C  
ATOM   2227  CD2 LEU A 136      17.938  18.489   8.610  1.00  3.90           C  
ATOM   2228  H   LEU A 136      18.772  22.465  11.081  1.00  3.90           H  
ATOM   2229  HA  LEU A 136      18.237  19.659  10.954  1.00  3.90           H  
ATOM   2230 1HB  LEU A 136      17.941  21.295   9.076  1.00  3.90           H  
ATOM   2231 2HB  LEU A 136      19.664  21.405   8.893  1.00  3.90           H  
ATOM   2232  HG  LEU A 136      18.494  19.918   7.172  1.00  3.90           H  
ATOM   2233 1HD1 LEU A 136      20.206  18.174   7.219  1.00  3.90           H  
ATOM   2234 2HD1 LEU A 136      20.896  19.776   7.592  1.00  3.90           H  
ATOM   2235 3HD1 LEU A 136      20.611  18.601   8.892  1.00  3.90           H  
ATOM   2236 1HD2 LEU A 136      17.910  17.669   7.896  1.00  3.90           H  
ATOM   2237 2HD2 LEU A 136      18.276  18.113   9.576  1.00  3.90           H  
ATOM   2238 3HD2 LEU A 136      16.977  18.926   8.708  1.00  3.90           H  
ATOM   2239  N   ARG A 137      21.389  20.593  10.674  1.00  3.69           N  
ATOM   2240  CA  ARG A 137      22.758  20.145  10.751  1.00  3.69           C  
ATOM   2241  C   ARG A 137      22.982  19.382  12.051  1.00  3.69           C  
ATOM   2242  O   ARG A 137      23.393  18.222  12.039  1.00  3.69           O  
ATOM   2243  CB  ARG A 137      23.670  21.358  10.667  1.00  3.69           C  
ATOM   2244  CG  ARG A 137      25.119  21.096  10.606  1.00  3.69           C  
ATOM   2245  CD  ARG A 137      25.451  20.690   9.294  1.00  3.69           C  
ATOM   2246  NE  ARG A 137      25.281  19.313   9.161  1.00  3.69           N  
ATOM   2247  CZ  ARG A 137      24.881  18.721   8.063  1.00  3.69           C  
ATOM   2248  NH1 ARG A 137      24.557  19.421   7.030  1.00  3.69           N  
ATOM   2249  NH2 ARG A 137      24.808  17.444   8.042  1.00  3.69           N  
ATOM   2250  H   ARG A 137      21.219  21.577  10.465  1.00  3.69           H  
ATOM   2251  HA  ARG A 137      22.958  19.481   9.910  1.00  3.69           H  
ATOM   2252 1HB  ARG A 137      23.403  21.939   9.786  1.00  3.69           H  
ATOM   2253 2HB  ARG A 137      23.502  21.997  11.529  1.00  3.69           H  
ATOM   2254 1HG  ARG A 137      25.650  22.003  10.787  1.00  3.69           H  
ATOM   2255 2HG  ARG A 137      25.411  20.320  11.317  1.00  3.69           H  
ATOM   2256 1HD  ARG A 137      24.809  21.194   8.570  1.00  3.69           H  
ATOM   2257 2HD  ARG A 137      26.498  20.932   9.090  1.00  3.69           H  
ATOM   2258  HE  ARG A 137      25.521  18.729   9.953  1.00  3.69           H  
ATOM   2259 1HH1 ARG A 137      24.592  20.434   7.085  1.00  3.69           H  
ATOM   2260 2HH1 ARG A 137      24.254  18.952   6.190  1.00  3.69           H  
ATOM   2261 1HH2 ARG A 137      25.069  16.933   8.868  1.00  3.69           H  
ATOM   2262 2HH2 ARG A 137      24.485  16.962   7.217  1.00  3.69           H  
ATOM   2263  N   LYS A 138      22.645  19.994  13.184  1.00  3.51           N  
ATOM   2264  CA  LYS A 138      22.858  19.309  14.449  1.00  3.51           C  
ATOM   2265  C   LYS A 138      22.043  18.021  14.584  1.00  3.51           C  
ATOM   2266  O   LYS A 138      22.563  16.995  15.037  1.00  3.51           O  
ATOM   2267  CB  LYS A 138      22.587  20.235  15.629  1.00  3.51           C  
ATOM   2268  CG  LYS A 138      22.815  19.537  16.980  1.00  3.51           C  
ATOM   2269  CD  LYS A 138      22.745  20.490  18.165  1.00  3.51           C  
ATOM   2270  CE  LYS A 138      22.725  19.707  19.484  1.00  3.51           C  
ATOM   2271  NZ  LYS A 138      23.919  18.806  19.631  1.00  3.51           N  
ATOM   2272  H   LYS A 138      22.269  20.944  13.168  1.00  3.51           H  
ATOM   2273  HA  LYS A 138      23.907  19.022  14.497  1.00  3.51           H  
ATOM   2274 1HB  LYS A 138      23.245  21.099  15.571  1.00  3.51           H  
ATOM   2275 2HB  LYS A 138      21.556  20.595  15.581  1.00  3.51           H  
ATOM   2276 1HG  LYS A 138      22.062  18.758  17.109  1.00  3.51           H  
ATOM   2277 2HG  LYS A 138      23.805  19.059  16.978  1.00  3.51           H  
ATOM   2278 1HD  LYS A 138      23.623  21.140  18.158  1.00  3.51           H  
ATOM   2279 2HD  LYS A 138      21.850  21.106  18.095  1.00  3.51           H  
ATOM   2280 1HE  LYS A 138      22.715  20.414  20.313  1.00  3.51           H  
ATOM   2281 2HE  LYS A 138      21.821  19.102  19.523  1.00  3.51           H  
ATOM   2282 1HZ  LYS A 138      23.882  18.304  20.494  1.00  3.51           H  
ATOM   2283 2HZ  LYS A 138      23.962  18.131  18.877  1.00  3.51           H  
ATOM   2284 3HZ  LYS A 138      24.811  19.315  19.598  1.00  3.51           H  
ATOM   2285  N   SER A 139      20.768  18.045  14.188  1.00  3.37           N  
ATOM   2286  CA  SER A 139      19.939  16.858  14.335  1.00  3.37           C  
ATOM   2287  C   SER A 139      20.510  15.700  13.525  1.00  3.37           C  
ATOM   2288  O   SER A 139      20.584  14.562  14.005  1.00  3.37           O  
ATOM   2289  CB  SER A 139      18.541  17.159  13.849  1.00  3.37           C  
ATOM   2290  OG  SER A 139      17.932  18.141  14.642  1.00  3.37           O  
ATOM   2291  H   SER A 139      20.349  18.895  13.806  1.00  3.37           H  
ATOM   2292  HA  SER A 139      19.913  16.576  15.388  1.00  3.37           H  
ATOM   2293 1HB  SER A 139      18.583  17.502  12.811  1.00  3.37           H  
ATOM   2294 2HB  SER A 139      17.949  16.247  13.869  1.00  3.37           H  
ATOM   2295  HG  SER A 139      18.389  18.985  14.401  1.00  3.37           H  
ATOM   2296  N   PHE A 140      20.944  16.005  12.301  1.00  3.28           N  
ATOM   2297  CA  PHE A 140      21.542  15.021  11.422  1.00  3.28           C  
ATOM   2298  C   PHE A 140      22.788  14.428  12.042  1.00  3.28           C  
ATOM   2299  O   PHE A 140      22.959  13.206  12.055  1.00  3.28           O  
ATOM   2300  CB  PHE A 140      21.896  15.609  10.071  1.00  3.28           C  
ATOM   2301  CG  PHE A 140      22.585  14.609   9.217  1.00  3.28           C  
ATOM   2302  CD1 PHE A 140      21.869  13.638   8.552  1.00  3.28           C  
ATOM   2303  CD2 PHE A 140      23.957  14.618   9.095  1.00  3.28           C  
ATOM   2304  CE1 PHE A 140      22.517  12.719   7.773  1.00  3.28           C  
ATOM   2305  CE2 PHE A 140      24.603  13.713   8.310  1.00  3.28           C  
ATOM   2306  CZ  PHE A 140      23.891  12.769   7.650  1.00  3.28           C  
ATOM   2307  H   PHE A 140      20.849  16.963  11.966  1.00  3.28           H  
ATOM   2308  HA  PHE A 140      20.824  14.219  11.265  1.00  3.28           H  
ATOM   2309 1HB  PHE A 140      20.991  15.946   9.563  1.00  3.28           H  
ATOM   2310 2HB  PHE A 140      22.546  16.476  10.200  1.00  3.28           H  
ATOM   2311  HD1 PHE A 140      20.784  13.609   8.651  1.00  3.28           H  
ATOM   2312  HD2 PHE A 140      24.521  15.362   9.640  1.00  3.28           H  
ATOM   2313  HE1 PHE A 140      21.942  11.958   7.250  1.00  3.28           H  
ATOM   2314  HE2 PHE A 140      25.687  13.745   8.218  1.00  3.28           H  
ATOM   2315  HZ  PHE A 140      24.412  12.058   7.038  1.00  3.28           H  
ATOM   2316  N   VAL A 141      23.669  15.292  12.543  1.00  3.23           N  
ATOM   2317  CA  VAL A 141      24.916  14.857  13.142  1.00  3.23           C  
ATOM   2318  C   VAL A 141      24.673  13.958  14.337  1.00  3.23           C  
ATOM   2319  O   VAL A 141      25.337  12.932  14.492  1.00  3.23           O  
ATOM   2320  CB  VAL A 141      25.748  16.067  13.572  1.00  3.23           C  
ATOM   2321  CG1 VAL A 141      26.922  15.633  14.381  1.00  3.23           C  
ATOM   2322  CG2 VAL A 141      26.222  16.768  12.370  1.00  3.23           C  
ATOM   2323  H   VAL A 141      23.467  16.293  12.500  1.00  3.23           H  
ATOM   2324  HA  VAL A 141      25.477  14.301  12.392  1.00  3.23           H  
ATOM   2325  HB  VAL A 141      25.133  16.732  14.186  1.00  3.23           H  
ATOM   2326 1HG1 VAL A 141      27.487  16.513  14.671  1.00  3.23           H  
ATOM   2327 2HG1 VAL A 141      26.583  15.111  15.276  1.00  3.23           H  
ATOM   2328 3HG1 VAL A 141      27.544  14.971  13.781  1.00  3.23           H  
ATOM   2329 1HG2 VAL A 141      26.804  17.622  12.679  1.00  3.23           H  
ATOM   2330 2HG2 VAL A 141      26.828  16.085  11.798  1.00  3.23           H  
ATOM   2331 3HG2 VAL A 141      25.398  17.088  11.772  1.00  3.23           H  
ATOM   2332  N   ASP A 142      23.707  14.314  15.181  1.00  3.21           N  
ATOM   2333  CA  ASP A 142      23.401  13.492  16.340  1.00  3.21           C  
ATOM   2334  C   ASP A 142      22.963  12.094  15.880  1.00  3.21           C  
ATOM   2335  O   ASP A 142      23.397  11.076  16.435  1.00  3.21           O  
ATOM   2336  CB  ASP A 142      22.294  14.152  17.169  1.00  3.21           C  
ATOM   2337  CG  ASP A 142      22.076  13.495  18.528  1.00  3.21           C  
ATOM   2338  OD1 ASP A 142      22.940  13.630  19.366  1.00  3.21           O  
ATOM   2339  OD2 ASP A 142      21.066  12.820  18.724  1.00  3.21           O  
ATOM   2340  H   ASP A 142      23.195  15.183  15.025  1.00  3.21           H  
ATOM   2341  HA  ASP A 142      24.299  13.398  16.950  1.00  3.21           H  
ATOM   2342 1HB  ASP A 142      22.541  15.207  17.314  1.00  3.21           H  
ATOM   2343 2HB  ASP A 142      21.358  14.121  16.602  1.00  3.21           H  
ATOM   2344  N   PHE A 143      22.108  12.040  14.858  1.00  3.22           N  
ATOM   2345  CA  PHE A 143      21.658  10.767  14.315  1.00  3.22           C  
ATOM   2346  C   PHE A 143      22.834   9.951  13.752  1.00  3.22           C  
ATOM   2347  O   PHE A 143      22.991   8.760  14.058  1.00  3.22           O  
ATOM   2348  CB  PHE A 143      20.596  11.000  13.246  1.00  3.22           C  
ATOM   2349  CG  PHE A 143      20.126   9.756  12.617  1.00  3.22           C  
ATOM   2350  CD1 PHE A 143      19.219   8.931  13.269  1.00  3.22           C  
ATOM   2351  CD2 PHE A 143      20.581   9.399  11.374  1.00  3.22           C  
ATOM   2352  CE1 PHE A 143      18.785   7.768  12.683  1.00  3.22           C  
ATOM   2353  CE2 PHE A 143      20.152   8.253  10.795  1.00  3.22           C  
ATOM   2354  CZ  PHE A 143      19.246   7.425  11.456  1.00  3.22           C  
ATOM   2355  H   PHE A 143      21.752  12.908  14.449  1.00  3.22           H  
ATOM   2356  HA  PHE A 143      21.205  10.194  15.123  1.00  3.22           H  
ATOM   2357 1HB  PHE A 143      19.742  11.514  13.686  1.00  3.22           H  
ATOM   2358 2HB  PHE A 143      20.997  11.646  12.468  1.00  3.22           H  
ATOM   2359  HD1 PHE A 143      18.851   9.215  14.256  1.00  3.22           H  
ATOM   2360  HD2 PHE A 143      21.295  10.047  10.859  1.00  3.22           H  
ATOM   2361  HE1 PHE A 143      18.069   7.123  13.198  1.00  3.22           H  
ATOM   2362  HE2 PHE A 143      20.525   7.978   9.811  1.00  3.22           H  
ATOM   2363  HZ  PHE A 143      18.904   6.502  10.992  1.00  3.22           H  
ATOM   2364  N   LEU A 144      23.655  10.597  12.913  1.00  3.29           N  
ATOM   2365  CA  LEU A 144      24.788   9.939  12.275  1.00  3.29           C  
ATOM   2366  C   LEU A 144      25.739   9.387  13.350  1.00  3.29           C  
ATOM   2367  O   LEU A 144      26.235   8.264  13.223  1.00  3.29           O  
ATOM   2368  CB  LEU A 144      25.503  10.912  11.317  1.00  3.29           C  
ATOM   2369  CG  LEU A 144      26.651  10.305  10.510  1.00  3.29           C  
ATOM   2370  CD1 LEU A 144      26.098   9.171   9.630  1.00  3.29           C  
ATOM   2371  CD2 LEU A 144      27.323  11.376   9.641  1.00  3.29           C  
ATOM   2372  H   LEU A 144      23.475  11.577  12.704  1.00  3.29           H  
ATOM   2373  HA  LEU A 144      24.412   9.102  11.691  1.00  3.29           H  
ATOM   2374 1HB  LEU A 144      24.767  11.318  10.620  1.00  3.29           H  
ATOM   2375 2HB  LEU A 144      25.903  11.740  11.906  1.00  3.29           H  
ATOM   2376  HG  LEU A 144      27.365   9.895  11.191  1.00  3.29           H  
ATOM   2377 1HD1 LEU A 144      26.913   8.718   9.063  1.00  3.29           H  
ATOM   2378 2HD1 LEU A 144      25.631   8.411  10.260  1.00  3.29           H  
ATOM   2379 3HD1 LEU A 144      25.358   9.580   8.941  1.00  3.29           H  
ATOM   2380 1HD2 LEU A 144      28.146  10.931   9.078  1.00  3.29           H  
ATOM   2381 2HD2 LEU A 144      26.598  11.779   8.954  1.00  3.29           H  
ATOM   2382 3HD2 LEU A 144      27.709  12.173  10.279  1.00  3.29           H  
ATOM   2383  N   HIS A 145      25.967  10.168  14.421  1.00  3.42           N  
ATOM   2384  CA  HIS A 145      26.784   9.747  15.564  1.00  3.42           C  
ATOM   2385  C   HIS A 145      26.278   8.446  16.151  1.00  3.42           C  
ATOM   2386  O   HIS A 145      27.048   7.488  16.319  1.00  3.42           O  
ATOM   2387  CB  HIS A 145      26.747  10.803  16.689  1.00  3.42           C  
ATOM   2388  CG  HIS A 145      27.288  10.316  18.023  1.00  3.42           C  
ATOM   2389  ND1 HIS A 145      28.617  10.261  18.322  1.00  3.42           N  
ATOM   2390  CD2 HIS A 145      26.634   9.855  19.118  1.00  3.42           C  
ATOM   2391  CE1 HIS A 145      28.777   9.786  19.545  1.00  3.42           C  
ATOM   2392  NE2 HIS A 145      27.583   9.524  20.051  1.00  3.42           N  
ATOM   2393  H   HIS A 145      25.555  11.100  14.452  1.00  3.42           H  
ATOM   2394  HA  HIS A 145      27.817   9.606  15.249  1.00  3.42           H  
ATOM   2395 1HB  HIS A 145      27.338  11.670  16.383  1.00  3.42           H  
ATOM   2396 2HB  HIS A 145      25.746  11.145  16.842  1.00  3.42           H  
ATOM   2397  HD1 HIS A 145      29.355  10.578  17.722  1.00  3.42           H  
ATOM   2398  HD2 HIS A 145      25.577   9.714  19.339  1.00  3.42           H  
ATOM   2399  HE1 HIS A 145      29.775   9.662  19.961  1.00  3.42           H  
ATOM   2400  N   LYS A 146      24.967   8.397  16.431  1.00  3.61           N  
ATOM   2401  CA  LYS A 146      24.386   7.221  17.054  1.00  3.61           C  
ATOM   2402  C   LYS A 146      24.616   5.970  16.221  1.00  3.61           C  
ATOM   2403  O   LYS A 146      24.997   4.942  16.782  1.00  3.61           O  
ATOM   2404  CB  LYS A 146      22.894   7.433  17.317  1.00  3.61           C  
ATOM   2405  CG  LYS A 146      22.588   8.381  18.484  1.00  3.61           C  
ATOM   2406  CD  LYS A 146      21.089   8.481  18.740  1.00  3.61           C  
ATOM   2407  CE  LYS A 146      20.783   9.279  19.995  1.00  3.61           C  
ATOM   2408  NZ  LYS A 146      21.158  10.708  19.854  1.00  3.61           N  
ATOM   2409  H   LYS A 146      24.383   9.217  16.251  1.00  3.61           H  
ATOM   2410  HA  LYS A 146      24.860   7.080  18.017  1.00  3.61           H  
ATOM   2411 1HB  LYS A 146      22.426   7.848  16.423  1.00  3.61           H  
ATOM   2412 2HB  LYS A 146      22.416   6.476  17.524  1.00  3.61           H  
ATOM   2413 1HG  LYS A 146      23.078   8.014  19.385  1.00  3.61           H  
ATOM   2414 2HG  LYS A 146      22.975   9.376  18.261  1.00  3.61           H  
ATOM   2415 1HD  LYS A 146      20.613   8.969  17.888  1.00  3.61           H  
ATOM   2416 2HD  LYS A 146      20.671   7.479  18.849  1.00  3.61           H  
ATOM   2417 1HE  LYS A 146      19.718   9.210  20.211  1.00  3.61           H  
ATOM   2418 2HE  LYS A 146      21.339   8.851  20.828  1.00  3.61           H  
ATOM   2419 1HZ  LYS A 146      20.956  11.227  20.687  1.00  3.61           H  
ATOM   2420 2HZ  LYS A 146      22.143  10.795  19.658  1.00  3.61           H  
ATOM   2421 3HZ  LYS A 146      20.649  11.161  19.082  1.00  3.61           H  
ATOM   2422  N   ILE A 147      24.504   6.083  14.894  1.00  3.83           N  
ATOM   2423  CA  ILE A 147      24.760   4.941  14.018  1.00  3.83           C  
ATOM   2424  C   ILE A 147      26.225   4.548  13.958  1.00  3.83           C  
ATOM   2425  O   ILE A 147      26.562   3.365  14.043  1.00  3.83           O  
ATOM   2426  CB  ILE A 147      24.368   5.229  12.566  1.00  3.83           C  
ATOM   2427  CG1 ILE A 147      22.917   5.401  12.430  1.00  3.83           C  
ATOM   2428  CG2 ILE A 147      24.846   4.072  11.642  1.00  3.83           C  
ATOM   2429  CD1 ILE A 147      22.587   5.947  11.123  1.00  3.83           C  
ATOM   2430  H   ILE A 147      24.196   6.979  14.501  1.00  3.83           H  
ATOM   2431  HA  ILE A 147      24.188   4.092  14.387  1.00  3.83           H  
ATOM   2432  HB  ILE A 147      24.841   6.163  12.250  1.00  3.83           H  
ATOM   2433 1HG1 ILE A 147      22.433   4.429  12.533  1.00  3.83           H  
ATOM   2434 2HG1 ILE A 147      22.533   6.073  13.203  1.00  3.83           H  
ATOM   2435 1HG2 ILE A 147      24.581   4.295  10.610  1.00  3.83           H  
ATOM   2436 2HG2 ILE A 147      25.928   3.965  11.718  1.00  3.83           H  
ATOM   2437 3HG2 ILE A 147      24.370   3.139  11.945  1.00  3.83           H  
ATOM   2438 1HD1 ILE A 147      21.538   6.017  11.052  1.00  3.83           H  
ATOM   2439 2HD1 ILE A 147      23.044   6.931  11.013  1.00  3.83           H  
ATOM   2440 3HD1 ILE A 147      22.961   5.291  10.357  1.00  3.83           H  
ATOM   2441  N   LYS A 148      27.095   5.541  13.764  1.00  4.02           N  
ATOM   2442  CA  LYS A 148      28.505   5.255  13.588  1.00  4.02           C  
ATOM   2443  C   LYS A 148      29.170   4.542  14.745  1.00  4.02           C  
ATOM   2444  O   LYS A 148      29.940   3.602  14.494  1.00  4.02           O  
ATOM   2445  CB  LYS A 148      29.257   6.527  13.170  1.00  4.02           C  
ATOM   2446  CG  LYS A 148      29.011   6.917  11.661  1.00  4.02           C  
ATOM   2447  CD  LYS A 148      29.661   8.280  11.170  1.00  4.02           C  
ATOM   2448  CE  LYS A 148      31.209   8.293  11.106  1.00  4.02           C  
ATOM   2449  NZ  LYS A 148      31.799   7.289  10.127  1.00  4.02           N  
ATOM   2450  H   LYS A 148      26.765   6.505  13.717  1.00  4.02           H  
ATOM   2451  HA  LYS A 148      28.586   4.586  12.755  1.00  4.02           H  
ATOM   2452 1HB  LYS A 148      28.942   7.361  13.801  1.00  4.02           H  
ATOM   2453 2HB  LYS A 148      30.290   6.376  13.324  1.00  4.02           H  
ATOM   2454 1HG  LYS A 148      29.387   6.105  11.033  1.00  4.02           H  
ATOM   2455 2HG  LYS A 148      27.933   6.985  11.506  1.00  4.02           H  
ATOM   2456 1HD  LYS A 148      29.277   8.513  10.180  1.00  4.02           H  
ATOM   2457 2HD  LYS A 148      29.359   9.067  11.856  1.00  4.02           H  
ATOM   2458 1HE  LYS A 148      31.525   9.289  10.804  1.00  4.02           H  
ATOM   2459 2HE  LYS A 148      31.578   8.115  12.080  1.00  4.02           H  
ATOM   2460 1HZ  LYS A 148      32.859   7.360  10.139  1.00  4.02           H  
ATOM   2461 2HZ  LYS A 148      31.529   6.352  10.400  1.00  4.02           H  
ATOM   2462 3HZ  LYS A 148      31.458   7.474   9.193  1.00  4.02           H  
ATOM   2463  N   ASN A 149      28.825   4.913  15.989  1.00  4.10           N  
ATOM   2464  CA  ASN A 149      29.394   4.280  17.183  1.00  4.10           C  
ATOM   2465  C   ASN A 149      30.086   2.910  16.919  1.00  4.10           C  
ATOM   2466  O   ASN A 149      31.298   2.886  16.716  1.00  4.10           O  
ATOM   2467  CB  ASN A 149      28.422   4.292  18.339  1.00  4.10           C  
ATOM   2468  CG  ASN A 149      28.306   5.583  18.960  1.00  4.10           C  
ATOM   2469  OD1 ASN A 149      29.241   6.085  19.600  1.00  4.10           O  
ATOM   2470  ND2 ASN A 149      27.168   6.145  18.814  1.00  4.10           N  
ATOM   2471  H   ASN A 149      28.163   5.690  16.103  1.00  4.10           H  
ATOM   2472  HA  ASN A 149      30.187   4.934  17.529  1.00  4.10           H  
ATOM   2473 1HB  ASN A 149      27.413   4.084  17.985  1.00  4.10           H  
ATOM   2474 2HB  ASN A 149      28.702   3.562  19.090  1.00  4.10           H  
ATOM   2475 1HD2 ASN A 149      27.000   7.047  19.214  1.00  4.10           H  
ATOM   2476 2HD2 ASN A 149      26.445   5.679  18.255  1.00  4.10           H  
ATOM   2477  N   PRO A 150      29.389   1.745  16.881  1.00  4.03           N  
ATOM   2478  CA  PRO A 150      30.008   0.430  16.745  1.00  4.03           C  
ATOM   2479  C   PRO A 150      30.439   0.030  15.329  1.00  4.03           C  
ATOM   2480  O   PRO A 150      30.212  -1.112  14.936  1.00  4.03           O  
ATOM   2481  CB  PRO A 150      28.863  -0.472  17.213  1.00  4.03           C  
ATOM   2482  CG  PRO A 150      27.616   0.256  16.741  1.00  4.03           C  
ATOM   2483  CD  PRO A 150      27.917   1.697  16.933  1.00  4.03           C  
ATOM   2484  HA  PRO A 150      30.862   0.365  17.437  1.00  4.03           H  
ATOM   2485 1HB  PRO A 150      28.970  -1.473  16.770  1.00  4.03           H  
ATOM   2486 2HB  PRO A 150      28.899  -0.597  18.305  1.00  4.03           H  
ATOM   2487 1HG  PRO A 150      27.371   0.044  15.735  1.00  4.03           H  
ATOM   2488 2HG  PRO A 150      26.755  -0.067  17.321  1.00  4.03           H  
ATOM   2489 1HD  PRO A 150      27.460   2.315  16.149  1.00  4.03           H  
ATOM   2490 2HD  PRO A 150      27.565   1.918  17.891  1.00  4.03           H  
ATOM   2491  N   LYS A 151      31.167   0.904  14.628  1.00  3.82           N  
ATOM   2492  CA  LYS A 151      31.678   0.651  13.260  1.00  3.82           C  
ATOM   2493  C   LYS A 151      30.609   0.436  12.169  1.00  3.82           C  
ATOM   2494  O   LYS A 151      30.785  -0.428  11.319  1.00  3.82           O  
ATOM   2495  CB  LYS A 151      32.562  -0.613  13.212  1.00  3.82           C  
ATOM   2496  CG  LYS A 151      33.749  -0.706  14.197  1.00  3.82           C  
ATOM   2497  CD  LYS A 151      34.858   0.303  13.904  1.00  3.82           C  
ATOM   2498  CE  LYS A 151      36.056   0.070  14.836  1.00  3.82           C  
ATOM   2499  NZ  LYS A 151      37.163   1.023  14.581  1.00  3.82           N  
ATOM   2500  H   LYS A 151      31.307   1.827  15.050  1.00  3.82           H  
ATOM   2501  HA  LYS A 151      32.275   1.518  12.968  1.00  3.82           H  
ATOM   2502 1HB  LYS A 151      31.950  -1.504  13.337  1.00  3.82           H  
ATOM   2503 2HB  LYS A 151      32.992  -0.691  12.209  1.00  3.82           H  
ATOM   2504 1HG  LYS A 151      33.389  -0.548  15.214  1.00  3.82           H  
ATOM   2505 2HG  LYS A 151      34.170  -1.709  14.138  1.00  3.82           H  
ATOM   2506 1HD  LYS A 151      35.191   0.202  12.868  1.00  3.82           H  
ATOM   2507 2HD  LYS A 151      34.485   1.321  14.049  1.00  3.82           H  
ATOM   2508 1HE  LYS A 151      35.728   0.174  15.867  1.00  3.82           H  
ATOM   2509 2HE  LYS A 151      36.424  -0.946  14.683  1.00  3.82           H  
ATOM   2510 1HZ  LYS A 151      37.931   0.850  15.197  1.00  3.82           H  
ATOM   2511 2HZ  LYS A 151      37.484   0.952  13.624  1.00  3.82           H  
ATOM   2512 3HZ  LYS A 151      36.846   1.991  14.712  1.00  3.82           H  
ATOM   2513  N   PHE A 152      29.528   1.209  12.175  1.00  3.51           N  
ATOM   2514  CA  PHE A 152      28.467   1.062  11.147  1.00  3.51           C  
ATOM   2515  C   PHE A 152      28.161   2.324  10.378  1.00  3.51           C  
ATOM   2516  O   PHE A 152      28.402   3.426  10.845  1.00  3.51           O  
ATOM   2517  CB  PHE A 152      27.164   0.537  11.738  1.00  3.51           C  
ATOM   2518  CG  PHE A 152      27.180  -0.900  12.159  1.00  3.51           C  
ATOM   2519  CD1 PHE A 152      27.695  -1.246  13.325  1.00  3.51           C  
ATOM   2520  CD2 PHE A 152      26.581  -1.879  11.391  1.00  3.51           C  
ATOM   2521  CE1 PHE A 152      27.652  -2.536  13.786  1.00  3.51           C  
ATOM   2522  CE2 PHE A 152      26.508  -3.175  11.828  1.00  3.51           C  
ATOM   2523  CZ  PHE A 152      27.046  -3.499  13.044  1.00  3.51           C  
ATOM   2524  H   PHE A 152      29.460   1.928  12.902  1.00  3.51           H  
ATOM   2525  HA  PHE A 152      28.806   0.323  10.420  1.00  3.51           H  
ATOM   2526 1HB  PHE A 152      26.900   1.140  12.609  1.00  3.51           H  
ATOM   2527 2HB  PHE A 152      26.359   0.662  11.006  1.00  3.51           H  
ATOM   2528  HD1 PHE A 152      28.150  -0.475  13.896  1.00  3.51           H  
ATOM   2529  HD2 PHE A 152      26.157  -1.610  10.443  1.00  3.51           H  
ATOM   2530  HE1 PHE A 152      28.092  -2.779  14.752  1.00  3.51           H  
ATOM   2531  HE2 PHE A 152      26.019  -3.936  11.217  1.00  3.51           H  
ATOM   2532  HZ  PHE A 152      26.996  -4.512  13.419  1.00  3.51           H  
ATOM   2533  N   THR A 153      27.640   2.169   9.178  1.00  3.15           N  
ATOM   2534  CA  THR A 153      27.237   3.337   8.429  1.00  3.15           C  
ATOM   2535  C   THR A 153      26.053   3.057   7.503  1.00  3.15           C  
ATOM   2536  O   THR A 153      25.795   1.919   7.100  1.00  3.15           O  
ATOM   2537  CB  THR A 153      28.438   3.931   7.681  1.00  3.15           C  
ATOM   2538  OG1 THR A 153      28.041   5.138   7.077  1.00  3.15           O  
ATOM   2539  CG2 THR A 153      28.959   2.989   6.641  1.00  3.15           C  
ATOM   2540  H   THR A 153      27.506   1.242   8.796  1.00  3.15           H  
ATOM   2541  HA  THR A 153      26.910   4.097   9.141  1.00  3.15           H  
ATOM   2542  HB  THR A 153      29.231   4.140   8.396  1.00  3.15           H  
ATOM   2543  HG1 THR A 153      27.352   4.930   6.435  1.00  3.15           H  
ATOM   2544 1HG2 THR A 153      29.809   3.436   6.137  1.00  3.15           H  
ATOM   2545 2HG2 THR A 153      29.273   2.059   7.123  1.00  3.15           H  
ATOM   2546 3HG2 THR A 153      28.173   2.786   5.919  1.00  3.15           H  
ATOM   2547  N   PHE A 154      25.310   4.122   7.204  1.00  2.81           N  
ATOM   2548  CA  PHE A 154      24.126   4.061   6.350  1.00  2.81           C  
ATOM   2549  C   PHE A 154      24.447   4.186   4.860  1.00  2.81           C  
ATOM   2550  O   PHE A 154      24.893   5.232   4.381  1.00  2.81           O  
ATOM   2551  CB  PHE A 154      23.142   5.147   6.767  1.00  2.81           C  
ATOM   2552  CG  PHE A 154      21.812   5.071   6.075  1.00  2.81           C  
ATOM   2553  CD1 PHE A 154      21.287   3.858   5.660  1.00  2.81           C  
ATOM   2554  CD2 PHE A 154      21.082   6.204   5.848  1.00  2.81           C  
ATOM   2555  CE1 PHE A 154      20.070   3.809   5.019  1.00  2.81           C  
ATOM   2556  CE2 PHE A 154      19.876   6.144   5.205  1.00  2.81           C  
ATOM   2557  CZ  PHE A 154      19.376   4.953   4.788  1.00  2.81           C  
ATOM   2558  H   PHE A 154      25.588   5.014   7.591  1.00  2.81           H  
ATOM   2559  HA  PHE A 154      23.650   3.098   6.501  1.00  2.81           H  
ATOM   2560 1HB  PHE A 154      22.989   5.135   7.827  1.00  2.81           H  
ATOM   2561 2HB  PHE A 154      23.578   6.107   6.530  1.00  2.81           H  
ATOM   2562  HD1 PHE A 154      21.852   2.956   5.841  1.00  2.81           H  
ATOM   2563  HD2 PHE A 154      21.474   7.156   6.178  1.00  2.81           H  
ATOM   2564  HE1 PHE A 154      19.648   2.872   4.684  1.00  2.81           H  
ATOM   2565  HE2 PHE A 154      19.317   7.047   5.014  1.00  2.81           H  
ATOM   2566  HZ  PHE A 154      18.416   4.912   4.271  1.00  2.81           H  
ATOM   2567  N   TRP A 155      24.257   3.085   4.135  1.00  2.50           N  
ATOM   2568  CA  TRP A 155      24.588   2.983   2.718  1.00  2.50           C  
ATOM   2569  C   TRP A 155      23.813   3.968   1.823  1.00  2.50           C  
ATOM   2570  O   TRP A 155      24.428   4.706   1.043  1.00  2.50           O  
ATOM   2571  CB  TRP A 155      24.328   1.535   2.277  1.00  2.50           C  
ATOM   2572  CG  TRP A 155      24.678   1.203   0.856  1.00  2.50           C  
ATOM   2573  CD1 TRP A 155      23.832   0.941  -0.176  1.00  2.50           C  
ATOM   2574  CD2 TRP A 155      26.005   1.076   0.319  1.00  2.50           C  
ATOM   2575  NE1 TRP A 155      24.547   0.654  -1.311  1.00  2.50           N  
ATOM   2576  CE2 TRP A 155      25.875   0.726  -1.024  1.00  2.50           C  
ATOM   2577  CE3 TRP A 155      27.265   1.221   0.857  1.00  2.50           C  
ATOM   2578  CZ2 TRP A 155      26.970   0.508  -1.826  1.00  2.50           C  
ATOM   2579  CZ3 TRP A 155      28.353   1.006   0.066  1.00  2.50           C  
ATOM   2580  CH2 TRP A 155      28.216   0.649  -1.241  1.00  2.50           C  
ATOM   2581  H   TRP A 155      23.898   2.264   4.597  1.00  2.50           H  
ATOM   2582  HA  TRP A 155      25.652   3.189   2.605  1.00  2.50           H  
ATOM   2583 1HB  TRP A 155      24.887   0.858   2.924  1.00  2.50           H  
ATOM   2584 2HB  TRP A 155      23.270   1.308   2.415  1.00  2.50           H  
ATOM   2585  HD1 TRP A 155      22.757   0.942  -0.118  1.00  2.50           H  
ATOM   2586  HE1 TRP A 155      24.141   0.424  -2.209  1.00  2.50           H  
ATOM   2587  HE3 TRP A 155      27.391   1.501   1.887  1.00  2.50           H  
ATOM   2588  HZ2 TRP A 155      26.878   0.227  -2.874  1.00  2.50           H  
ATOM   2589  HZ3 TRP A 155      29.321   1.127   0.521  1.00  2.50           H  
ATOM   2590  HH2 TRP A 155      29.096   0.470  -1.833  1.00  2.50           H  
ATOM   2591  N   GLU A 156      22.481   3.992   1.959  1.00  2.24           N  
ATOM   2592  CA  GLU A 156      21.629   4.856   1.139  1.00  2.24           C  
ATOM   2593  C   GLU A 156      21.286   6.171   1.833  1.00  2.24           C  
ATOM   2594  O   GLU A 156      20.109   6.530   1.965  1.00  2.24           O  
ATOM   2595  CB  GLU A 156      20.316   4.145   0.798  1.00  2.24           C  
ATOM   2596  CG  GLU A 156      20.451   2.873  -0.020  1.00  2.24           C  
ATOM   2597  CD  GLU A 156      20.901   3.055  -1.453  1.00  2.24           C  
ATOM   2598  OE1 GLU A 156      20.682   4.099  -2.015  1.00  2.24           O  
ATOM   2599  OE2 GLU A 156      21.480   2.131  -1.977  1.00  2.24           O  
ATOM   2600  H   GLU A 156      22.048   3.387   2.639  1.00  2.24           H  
ATOM   2601  HA  GLU A 156      22.158   5.085   0.217  1.00  2.24           H  
ATOM   2602 1HB  GLU A 156      19.784   3.897   1.720  1.00  2.24           H  
ATOM   2603 2HB  GLU A 156      19.682   4.823   0.233  1.00  2.24           H  
ATOM   2604 1HG  GLU A 156      21.150   2.235   0.486  1.00  2.24           H  
ATOM   2605 2HG  GLU A 156      19.484   2.374  -0.017  1.00  2.24           H  
ATOM   2606  N   LEU A 157      22.287   6.942   2.230  1.00  2.01           N  
ATOM   2607  CA  LEU A 157      21.962   8.164   2.950  1.00  2.01           C  
ATOM   2608  C   LEU A 157      21.634   9.305   2.016  1.00  2.01           C  
ATOM   2609  O   LEU A 157      22.436  10.201   1.777  1.00  2.01           O  
ATOM   2610  CB  LEU A 157      23.088   8.547   3.880  1.00  2.01           C  
ATOM   2611  CG  LEU A 157      22.717   9.552   4.932  1.00  2.01           C  
ATOM   2612  CD1 LEU A 157      23.719   9.429   6.073  1.00  2.01           C  
ATOM   2613  CD2 LEU A 157      22.680  10.943   4.303  1.00  2.01           C  
ATOM   2614  H   LEU A 157      23.247   6.648   2.082  1.00  2.01           H  
ATOM   2615  HA  LEU A 157      21.080   7.986   3.552  1.00  2.01           H  
ATOM   2616 1HB  LEU A 157      23.454   7.647   4.374  1.00  2.01           H  
ATOM   2617 2HB  LEU A 157      23.902   8.970   3.285  1.00  2.01           H  
ATOM   2618  HG  LEU A 157      21.729   9.324   5.330  1.00  2.01           H  
ATOM   2619 1HD1 LEU A 157      23.465  10.108   6.856  1.00  2.01           H  
ATOM   2620 2HD1 LEU A 157      23.689   8.422   6.467  1.00  2.01           H  
ATOM   2621 3HD1 LEU A 157      24.716   9.639   5.711  1.00  2.01           H  
ATOM   2622 1HD2 LEU A 157      22.413  11.681   5.040  1.00  2.01           H  
ATOM   2623 2HD2 LEU A 157      23.641  11.178   3.895  1.00  2.01           H  
ATOM   2624 3HD2 LEU A 157      21.941  10.960   3.504  1.00  2.01           H  
ATOM   2625  N   HIS A 158      20.427   9.246   1.502  1.00  1.80           N  
ATOM   2626  CA  HIS A 158      19.908  10.182   0.524  1.00  1.80           C  
ATOM   2627  C   HIS A 158      18.841  11.078   1.149  1.00  1.80           C  
ATOM   2628  O   HIS A 158      18.195  10.724   2.139  1.00  1.80           O  
ATOM   2629  CB  HIS A 158      19.368   9.438  -0.702  1.00  1.80           C  
ATOM   2630  CG  HIS A 158      19.040  10.318  -1.875  1.00  1.80           C  
ATOM   2631  ND1 HIS A 158      17.847  10.997  -1.993  1.00  1.80           N  
ATOM   2632  CD2 HIS A 158      19.758  10.620  -2.984  1.00  1.80           C  
ATOM   2633  CE1 HIS A 158      17.850  11.688  -3.127  1.00  1.80           C  
ATOM   2634  NE2 HIS A 158      18.993  11.465  -3.746  1.00  1.80           N  
ATOM   2635  H   HIS A 158      19.875   8.439   1.779  1.00  1.80           H  
ATOM   2636  HA  HIS A 158      20.716  10.831   0.181  1.00  1.80           H  
ATOM   2637 1HB  HIS A 158      20.105   8.699  -1.027  1.00  1.80           H  
ATOM   2638 2HB  HIS A 158      18.465   8.892  -0.423  1.00  1.80           H  
ATOM   2639  HD2 HIS A 158      20.758  10.255  -3.229  1.00  1.80           H  
ATOM   2640  HE1 HIS A 158      17.045  12.326  -3.491  1.00  1.80           H  
ATOM   2641  HE2 HIS A 158      19.270  11.853  -4.641  1.00  1.80           H  
ATOM   2642  N   GLU A 159      18.639  12.240   0.550  1.00  1.64           N  
ATOM   2643  CA  GLU A 159      17.666  13.223   1.014  1.00  1.64           C  
ATOM   2644  C   GLU A 159      16.222  12.695   1.027  1.00  1.64           C  
ATOM   2645  O   GLU A 159      15.385  13.184   1.793  1.00  1.64           O  
ATOM   2646  CB  GLU A 159      17.712  14.443   0.125  1.00  1.64           C  
ATOM   2647  CG  GLU A 159      18.927  15.247   0.185  1.00  1.64           C  
ATOM   2648  CD  GLU A 159      18.821  16.404  -0.728  1.00  1.64           C  
ATOM   2649  OE1 GLU A 159      17.958  16.407  -1.582  1.00  1.64           O  
ATOM   2650  OE2 GLU A 159      19.561  17.307  -0.563  1.00  1.64           O  
ATOM   2651  H   GLU A 159      19.190  12.454  -0.270  1.00  1.64           H  
ATOM   2652  HA  GLU A 159      17.928  13.509   2.033  1.00  1.64           H  
ATOM   2653 1HB  GLU A 159      17.537  14.152  -0.913  1.00  1.64           H  
ATOM   2654 2HB  GLU A 159      16.926  15.102   0.425  1.00  1.64           H  
ATOM   2655 1HG  GLU A 159      19.097  15.598   1.195  1.00  1.64           H  
ATOM   2656 2HG  GLU A 159      19.766  14.624  -0.110  1.00  1.64           H  
ATOM   2657  N   ASN A 160      15.924  11.706   0.176  1.00  1.52           N  
ATOM   2658  CA  ASN A 160      14.583  11.129   0.125  1.00  1.52           C  
ATOM   2659  C   ASN A 160      14.361  10.008   1.148  1.00  1.52           C  
ATOM   2660  O   ASN A 160      13.262   9.456   1.220  1.00  1.52           O  
ATOM   2661  CB  ASN A 160      14.273  10.596  -1.260  1.00  1.52           C  
ATOM   2662  CG  ASN A 160      13.994  11.671  -2.271  1.00  1.52           C  
ATOM   2663  OD1 ASN A 160      13.467  12.737  -1.946  1.00  1.52           O  
ATOM   2664  ND2 ASN A 160      14.330  11.406  -3.502  1.00  1.52           N  
ATOM   2665  H   ASN A 160      16.641  11.364  -0.463  1.00  1.52           H  
ATOM   2666  HA  ASN A 160      13.869  11.918   0.354  1.00  1.52           H  
ATOM   2667 1HB  ASN A 160      15.118   9.997  -1.607  1.00  1.52           H  
ATOM   2668 2HB  ASN A 160      13.409   9.935  -1.203  1.00  1.52           H  
ATOM   2669 1HD2 ASN A 160      14.165  12.081  -4.222  1.00  1.52           H  
ATOM   2670 2HD2 ASN A 160      14.753  10.527  -3.726  1.00  1.52           H  
ATOM   2671  N   ASN A 161      15.390   9.662   1.934  1.00  1.46           N  
ATOM   2672  CA  ASN A 161      15.254   8.623   2.950  1.00  1.46           C  
ATOM   2673  C   ASN A 161      15.161   9.236   4.332  1.00  1.46           C  
ATOM   2674  O   ASN A 161      14.854   8.548   5.305  1.00  1.46           O  
ATOM   2675  CB  ASN A 161      16.403   7.638   2.882  1.00  1.46           C  
ATOM   2676  CG  ASN A 161      16.364   6.832   1.616  1.00  1.46           C  
ATOM   2677  OD1 ASN A 161      15.278   6.503   1.120  1.00  1.46           O  
ATOM   2678  ND2 ASN A 161      17.501   6.499   1.088  1.00  1.46           N  
ATOM   2679  H   ASN A 161      16.293  10.130   1.847  1.00  1.46           H  
ATOM   2680  HA  ASN A 161      14.324   8.082   2.772  1.00  1.46           H  
ATOM   2681 1HB  ASN A 161      17.352   8.181   2.924  1.00  1.46           H  
ATOM   2682 2HB  ASN A 161      16.371   6.964   3.739  1.00  1.46           H  
ATOM   2683 1HD2 ASN A 161      17.525   5.954   0.248  1.00  1.46           H  
ATOM   2684 2HD2 ASN A 161      18.370   6.773   1.528  1.00  1.46           H  
ATOM   2685  N   LEU A 162      15.433  10.532   4.415  1.00  1.46           N  
ATOM   2686  CA  LEU A 162      15.413  11.243   5.682  1.00  1.46           C  
ATOM   2687  C   LEU A 162      14.167  12.118   5.758  1.00  1.46           C  
ATOM   2688  O   LEU A 162      13.944  12.950   4.876  1.00  1.46           O  
ATOM   2689  CB  LEU A 162      16.676  12.112   5.826  1.00  1.46           C  
ATOM   2690  CG  LEU A 162      16.756  12.912   7.119  1.00  1.46           C  
ATOM   2691  CD1 LEU A 162      16.909  11.972   8.274  1.00  1.46           C  
ATOM   2692  CD2 LEU A 162      17.879  13.876   7.091  1.00  1.46           C  
ATOM   2693  H   LEU A 162      15.665  11.038   3.571  1.00  1.46           H  
ATOM   2694  HA  LEU A 162      15.361  10.530   6.496  1.00  1.46           H  
ATOM   2695 1HB  LEU A 162      17.551  11.469   5.769  1.00  1.46           H  
ATOM   2696 2HB  LEU A 162      16.710  12.815   4.989  1.00  1.46           H  
ATOM   2697  HG  LEU A 162      15.847  13.431   7.227  1.00  1.46           H  
ATOM   2698 1HD1 LEU A 162      16.936  12.510   9.198  1.00  1.46           H  
ATOM   2699 2HD1 LEU A 162      16.085  11.301   8.276  1.00  1.46           H  
ATOM   2700 3HD1 LEU A 162      17.832  11.418   8.165  1.00  1.46           H  
ATOM   2701 1HD2 LEU A 162      17.902  14.452   8.021  1.00  1.46           H  
ATOM   2702 2HD2 LEU A 162      18.806  13.324   6.977  1.00  1.46           H  
ATOM   2703 3HD2 LEU A 162      17.736  14.536   6.264  1.00  1.46           H  
ATOM   2704  N   MET A 163      13.352  11.917   6.793  1.00  1.51           N  
ATOM   2705  CA  MET A 163      12.115  12.681   6.958  1.00  1.51           C  
ATOM   2706  C   MET A 163      11.999  13.386   8.281  1.00  1.51           C  
ATOM   2707  O   MET A 163      12.595  12.985   9.285  1.00  1.51           O  
ATOM   2708  CB  MET A 163      10.868  11.829   6.785  1.00  1.51           C  
ATOM   2709  CG  MET A 163      10.622  11.306   5.435  1.00  1.51           C  
ATOM   2710  SD  MET A 163       9.073  10.440   5.350  1.00  1.51           S  
ATOM   2711  CE  MET A 163       7.983  11.842   5.425  1.00  1.51           C  
ATOM   2712  H   MET A 163      13.601  11.207   7.482  1.00  1.51           H  
ATOM   2713  HA  MET A 163      12.097  13.462   6.205  1.00  1.51           H  
ATOM   2714 1HB  MET A 163      10.909  10.983   7.470  1.00  1.51           H  
ATOM   2715 2HB  MET A 163       9.995  12.429   7.050  1.00  1.51           H  
ATOM   2716 1HG  MET A 163      10.548  12.139   4.782  1.00  1.51           H  
ATOM   2717 2HG  MET A 163      11.432  10.663   5.100  1.00  1.51           H  
ATOM   2718 1HE  MET A 163       6.944  11.508   5.402  1.00  1.51           H  
ATOM   2719 2HE  MET A 163       8.161  12.397   6.339  1.00  1.51           H  
ATOM   2720 3HE  MET A 163       8.170  12.494   4.573  1.00  1.51           H  
ATOM   2721  N   TYR A 164      11.213  14.455   8.274  1.00  1.62           N  
ATOM   2722  CA  TYR A 164      10.970  15.200   9.498  1.00  1.62           C  
ATOM   2723  C   TYR A 164       9.652  14.845  10.149  1.00  1.62           C  
ATOM   2724  O   TYR A 164       8.587  14.901   9.537  1.00  1.62           O  
ATOM   2725  CB  TYR A 164      11.001  16.679   9.225  1.00  1.62           C  
ATOM   2726  CG  TYR A 164      10.904  17.565  10.425  1.00  1.62           C  
ATOM   2727  CD1 TYR A 164      11.858  17.483  11.395  1.00  1.62           C  
ATOM   2728  CD2 TYR A 164       9.913  18.503  10.519  1.00  1.62           C  
ATOM   2729  CE1 TYR A 164      11.842  18.332  12.460  1.00  1.62           C  
ATOM   2730  CE2 TYR A 164       9.875  19.364  11.599  1.00  1.62           C  
ATOM   2731  CZ  TYR A 164      10.845  19.283  12.561  1.00  1.62           C  
ATOM   2732  OH  TYR A 164      10.841  20.145  13.637  1.00  1.62           O  
ATOM   2733  H   TYR A 164      10.772  14.746   7.396  1.00  1.62           H  
ATOM   2734  HA  TYR A 164      11.760  14.968  10.210  1.00  1.62           H  
ATOM   2735 1HB  TYR A 164      11.854  16.935   8.684  1.00  1.62           H  
ATOM   2736 2HB  TYR A 164      10.148  16.903   8.616  1.00  1.62           H  
ATOM   2737  HD1 TYR A 164      12.636  16.739  11.310  1.00  1.62           H  
ATOM   2738  HD2 TYR A 164       9.166  18.573   9.736  1.00  1.62           H  
ATOM   2739  HE1 TYR A 164      12.617  18.256  13.224  1.00  1.62           H  
ATOM   2740  HE2 TYR A 164       9.090  20.114  11.676  1.00  1.62           H  
ATOM   2741  HH  TYR A 164       9.935  20.272  13.971  1.00  1.62           H  
ATOM   2742  N   ASP A 165       9.726  14.453  11.397  1.00  1.79           N  
ATOM   2743  CA  ASP A 165       8.546  14.155  12.163  1.00  1.79           C  
ATOM   2744  C   ASP A 165       8.070  15.403  12.866  1.00  1.79           C  
ATOM   2745  O   ASP A 165       8.524  15.721  13.972  1.00  1.79           O  
ATOM   2746  CB  ASP A 165       8.815  13.065  13.167  1.00  1.79           C  
ATOM   2747  CG  ASP A 165       7.592  12.691  13.967  1.00  1.79           C  
ATOM   2748  OD1 ASP A 165       6.598  13.418  13.953  1.00  1.79           O  
ATOM   2749  OD2 ASP A 165       7.667  11.715  14.662  1.00  1.79           O  
ATOM   2750  H   ASP A 165      10.630  14.396  11.848  1.00  1.79           H  
ATOM   2751  HA  ASP A 165       7.758  13.827  11.489  1.00  1.79           H  
ATOM   2752 1HB  ASP A 165       9.185  12.178  12.648  1.00  1.79           H  
ATOM   2753 2HB  ASP A 165       9.601  13.390  13.852  1.00  1.79           H  
ATOM   2754  N   GLU A 166       7.112  16.073  12.243  1.00  1.97           N  
ATOM   2755  CA  GLU A 166       6.581  17.354  12.685  1.00  1.97           C  
ATOM   2756  C   GLU A 166       5.868  17.268  14.037  1.00  1.97           C  
ATOM   2757  O   GLU A 166       5.628  18.297  14.668  1.00  1.97           O  
ATOM   2758  CB  GLU A 166       5.640  17.929  11.611  1.00  1.97           C  
ATOM   2759  CG  GLU A 166       6.357  18.339  10.307  1.00  1.97           C  
ATOM   2760  CD  GLU A 166       5.451  18.904   9.229  1.00  1.97           C  
ATOM   2761  OE1 GLU A 166       4.276  19.024   9.475  1.00  1.97           O  
ATOM   2762  OE2 GLU A 166       5.940  19.208   8.144  1.00  1.97           O  
ATOM   2763  H   GLU A 166       6.785  15.692  11.365  1.00  1.97           H  
ATOM   2764  HA  GLU A 166       7.418  18.041  12.800  1.00  1.97           H  
ATOM   2765 1HB  GLU A 166       4.877  17.191  11.361  1.00  1.97           H  
ATOM   2766 2HB  GLU A 166       5.132  18.808  12.007  1.00  1.97           H  
ATOM   2767 1HG  GLU A 166       7.073  19.104  10.563  1.00  1.97           H  
ATOM   2768 2HG  GLU A 166       6.904  17.479   9.914  1.00  1.97           H  
ATOM   2769  N   GLN A 167       5.475  16.057  14.467  1.00  2.15           N  
ATOM   2770  CA  GLN A 167       4.760  15.924  15.732  1.00  2.15           C  
ATOM   2771  C   GLN A 167       5.718  15.721  16.910  1.00  2.15           C  
ATOM   2772  O   GLN A 167       5.314  15.836  18.071  1.00  2.15           O  
ATOM   2773  CB  GLN A 167       3.767  14.763  15.668  1.00  2.15           C  
ATOM   2774  CG  GLN A 167       2.664  14.919  14.610  1.00  2.15           C  
ATOM   2775  CD  GLN A 167       1.775  16.139  14.844  1.00  2.15           C  
ATOM   2776  OE1 GLN A 167       1.193  16.301  15.922  1.00  2.15           O  
ATOM   2777  NE2 GLN A 167       1.658  16.995  13.832  1.00  2.15           N  
ATOM   2778  H   GLN A 167       5.731  15.204  13.952  1.00  2.15           H  
ATOM   2779  HA  GLN A 167       4.203  16.843  15.910  1.00  2.15           H  
ATOM   2780 1HB  GLN A 167       4.320  13.843  15.443  1.00  2.15           H  
ATOM   2781 2HB  GLN A 167       3.297  14.632  16.640  1.00  2.15           H  
ATOM   2782 1HG  GLN A 167       3.135  15.025  13.633  1.00  2.15           H  
ATOM   2783 2HG  GLN A 167       2.035  14.028  14.625  1.00  2.15           H  
ATOM   2784 1HE2 GLN A 167       1.086  17.811  13.930  1.00  2.15           H  
ATOM   2785 2HE2 GLN A 167       2.136  16.824  12.970  1.00  2.15           H  
ATOM   2786  N   ASN A 168       6.983  15.422  16.606  1.00  2.26           N  
ATOM   2787  CA  ASN A 168       8.011  15.213  17.621  1.00  2.26           C  
ATOM   2788  C   ASN A 168       9.188  16.151  17.386  1.00  2.26           C  
ATOM   2789  O   ASN A 168      10.097  16.250  18.210  1.00  2.26           O  
ATOM   2790  CB  ASN A 168       8.456  13.756  17.690  1.00  2.26           C  
ATOM   2791  CG  ASN A 168       7.361  12.820  18.220  1.00  2.26           C  
ATOM   2792  OD1 ASN A 168       7.092  12.840  19.429  1.00  2.26           O  
ATOM   2793  ND2 ASN A 168       6.757  12.011  17.383  1.00  2.26           N  
ATOM   2794  H   ASN A 168       7.259  15.348  15.627  1.00  2.26           H  
ATOM   2795  HA  ASN A 168       7.593  15.473  18.594  1.00  2.26           H  
ATOM   2796 1HB  ASN A 168       8.747  13.423  16.689  1.00  2.26           H  
ATOM   2797 2HB  ASN A 168       9.333  13.671  18.327  1.00  2.26           H  
ATOM   2798 1HD2 ASN A 168       6.050  11.390  17.712  1.00  2.26           H  
ATOM   2799 2HD2 ASN A 168       7.011  11.992  16.394  1.00  2.26           H  
ATOM   2800  N   ASN A 169       9.164  16.841  16.246  1.00  2.29           N  
ATOM   2801  CA  ASN A 169      10.222  17.745  15.805  1.00  2.29           C  
ATOM   2802  C   ASN A 169      11.582  17.069  15.734  1.00  2.29           C  
ATOM   2803  O   ASN A 169      12.606  17.633  16.126  1.00  2.29           O  
ATOM   2804  CB  ASN A 169      10.258  18.996  16.664  1.00  2.29           C  
ATOM   2805  CG  ASN A 169       9.035  19.870  16.446  1.00  2.29           C  
ATOM   2806  OD1 ASN A 169       8.738  20.275  15.304  1.00  2.29           O  
ATOM   2807  ND2 ASN A 169       8.322  20.157  17.508  1.00  2.29           N  
ATOM   2808  H   ASN A 169       8.395  16.690  15.603  1.00  2.29           H  
ATOM   2809  HA  ASN A 169       9.968  18.043  14.796  1.00  2.29           H  
ATOM   2810 1HB  ASN A 169      10.327  18.732  17.717  1.00  2.29           H  
ATOM   2811 2HB  ASN A 169      11.149  19.573  16.414  1.00  2.29           H  
ATOM   2812 1HD2 ASN A 169       7.502  20.725  17.422  1.00  2.29           H  
ATOM   2813 2HD2 ASN A 169       8.595  19.805  18.404  1.00  2.29           H  
ATOM   2814  N   CYS A 170      11.573  15.842  15.227  1.00  2.24           N  
ATOM   2815  CA  CYS A 170      12.796  15.063  15.084  1.00  2.24           C  
ATOM   2816  C   CYS A 170      13.011  14.600  13.651  1.00  2.24           C  
ATOM   2817  O   CYS A 170      12.059  14.441  12.893  1.00  2.24           O  
ATOM   2818  CB  CYS A 170      12.744  13.849  16.006  1.00  2.24           C  
ATOM   2819  SG  CYS A 170      12.580  14.268  17.772  1.00  2.24           S  
ATOM   2820  H   CYS A 170      10.671  15.478  14.918  1.00  2.24           H  
ATOM   2821  HA  CYS A 170      13.642  15.686  15.374  1.00  2.24           H  
ATOM   2822 1HB  CYS A 170      11.896  13.223  15.727  1.00  2.24           H  
ATOM   2823 2HB  CYS A 170      13.649  13.252  15.876  1.00  2.24           H  
ATOM   2824  HG  CYS A 170      11.543  15.132  17.666  1.00  2.24           H  
ATOM   2825  N   TRP A 171      14.256  14.351  13.281  1.00  2.16           N  
ATOM   2826  CA  TRP A 171      14.537  13.794  11.959  1.00  2.16           C  
ATOM   2827  C   TRP A 171      14.791  12.292  12.075  1.00  2.16           C  
ATOM   2828  O   TRP A 171      15.375  11.852  13.068  1.00  2.16           O  
ATOM   2829  CB  TRP A 171      15.715  14.521  11.333  1.00  2.16           C  
ATOM   2830  CG  TRP A 171      15.394  15.927  10.937  1.00  2.16           C  
ATOM   2831  CD1 TRP A 171      15.485  17.062  11.690  1.00  2.16           C  
ATOM   2832  CD2 TRP A 171      14.931  16.341   9.646  1.00  2.16           C  
ATOM   2833  NE1 TRP A 171      15.101  18.146  10.944  1.00  2.16           N  
ATOM   2834  CE2 TRP A 171      14.764  17.717   9.688  1.00  2.16           C  
ATOM   2835  CE3 TRP A 171      14.651  15.667   8.492  1.00  2.16           C  
ATOM   2836  CZ2 TRP A 171      14.329  18.426   8.593  1.00  2.16           C  
ATOM   2837  CZ3 TRP A 171      14.235  16.356   7.388  1.00  2.16           C  
ATOM   2838  CH2 TRP A 171      14.083  17.707   7.437  1.00  2.16           C  
ATOM   2839  H   TRP A 171      15.016  14.524  13.924  1.00  2.16           H  
ATOM   2840  HA  TRP A 171      13.671  13.943  11.320  1.00  2.16           H  
ATOM   2841 1HB  TRP A 171      16.558  14.531  12.026  1.00  2.16           H  
ATOM   2842 2HB  TRP A 171      16.019  14.004  10.452  1.00  2.16           H  
ATOM   2843  HD1 TRP A 171      15.807  17.103  12.728  1.00  2.16           H  
ATOM   2844  HE1 TRP A 171      15.070  19.106  11.266  1.00  2.16           H  
ATOM   2845  HE3 TRP A 171      14.756  14.605   8.479  1.00  2.16           H  
ATOM   2846  HZ2 TRP A 171      14.193  19.507   8.616  1.00  2.16           H  
ATOM   2847  HZ3 TRP A 171      14.022  15.793   6.482  1.00  2.16           H  
ATOM   2848  HH2 TRP A 171      13.758  18.227   6.563  1.00  2.16           H  
ATOM   2849  N   GLU A 172      14.378  11.521  11.058  1.00  2.10           N  
ATOM   2850  CA  GLU A 172      14.553  10.066  11.091  1.00  2.10           C  
ATOM   2851  C   GLU A 172      14.677   9.408   9.711  1.00  2.10           C  
ATOM   2852  O   GLU A 172      14.179   9.915   8.704  1.00  2.10           O  
ATOM   2853  CB  GLU A 172      13.361   9.449  11.847  1.00  2.10           C  
ATOM   2854  CG  GLU A 172      13.438   7.930  12.129  1.00  2.10           C  
ATOM   2855  CD  GLU A 172      14.675   7.523  12.934  1.00  2.10           C  
ATOM   2856  OE1 GLU A 172      15.715   7.368  12.327  1.00  2.10           O  
ATOM   2857  OE2 GLU A 172      14.577   7.375  14.140  1.00  2.10           O  
ATOM   2858  H   GLU A 172      13.882  11.962  10.284  1.00  2.10           H  
ATOM   2859  HA  GLU A 172      15.469   9.852  11.643  1.00  2.10           H  
ATOM   2860 1HB  GLU A 172      13.242   9.952  12.808  1.00  2.10           H  
ATOM   2861 2HB  GLU A 172      12.448   9.628  11.276  1.00  2.10           H  
ATOM   2862 1HG  GLU A 172      12.559   7.663  12.706  1.00  2.10           H  
ATOM   2863 2HG  GLU A 172      13.389   7.364  11.203  1.00  2.10           H  
ATOM   2864  N   ILE A 173      15.354   8.262   9.678  1.00  2.11           N  
ATOM   2865  CA  ILE A 173      15.496   7.476   8.455  1.00  2.11           C  
ATOM   2866  C   ILE A 173      14.377   6.487   8.214  1.00  2.11           C  
ATOM   2867  O   ILE A 173      14.036   5.655   9.052  1.00  2.11           O  
ATOM   2868  CB  ILE A 173      16.844   6.759   8.387  1.00  2.11           C  
ATOM   2869  CG1 ILE A 173      17.937   7.760   8.358  1.00  2.11           C  
ATOM   2870  CG2 ILE A 173      16.916   5.817   7.202  1.00  2.11           C  
ATOM   2871  CD1 ILE A 173      17.860   8.666   7.185  1.00  2.11           C  
ATOM   2872  H   ILE A 173      15.724   7.904  10.564  1.00  2.11           H  
ATOM   2873  HA  ILE A 173      15.484   8.174   7.625  1.00  2.11           H  
ATOM   2874  HB  ILE A 173      16.967   6.192   9.300  1.00  2.11           H  
ATOM   2875 1HG1 ILE A 173      17.878   8.376   9.240  1.00  2.11           H  
ATOM   2876 2HG1 ILE A 173      18.890   7.240   8.329  1.00  2.11           H  
ATOM   2877 1HG2 ILE A 173      17.875   5.315   7.206  1.00  2.11           H  
ATOM   2878 2HG2 ILE A 173      16.127   5.079   7.278  1.00  2.11           H  
ATOM   2879 3HG2 ILE A 173      16.800   6.378   6.275  1.00  2.11           H  
ATOM   2880 1HD1 ILE A 173      18.683   9.378   7.211  1.00  2.11           H  
ATOM   2881 2HD1 ILE A 173      17.903   8.098   6.273  1.00  2.11           H  
ATOM   2882 3HD1 ILE A 173      16.930   9.185   7.223  1.00  2.11           H  
ATOM   2883  N   VAL A 174      13.837   6.579   7.020  1.00  2.22           N  
ATOM   2884  CA  VAL A 174      12.751   5.756   6.574  1.00  2.22           C  
ATOM   2885  C   VAL A 174      13.280   4.442   6.004  1.00  2.22           C  
ATOM   2886  O   VAL A 174      12.957   3.360   6.498  1.00  2.22           O  
ATOM   2887  CB  VAL A 174      11.997   6.552   5.509  1.00  2.22           C  
ATOM   2888  CG1 VAL A 174      10.899   5.764   4.934  1.00  2.22           C  
ATOM   2889  CG2 VAL A 174      11.495   7.824   6.122  1.00  2.22           C  
ATOM   2890  H   VAL A 174      14.196   7.290   6.393  1.00  2.22           H  
ATOM   2891  HA  VAL A 174      12.095   5.550   7.420  1.00  2.22           H  
ATOM   2892  HB  VAL A 174      12.684   6.797   4.698  1.00  2.22           H  
ATOM   2893 1HG1 VAL A 174      10.393   6.356   4.168  1.00  2.22           H  
ATOM   2894 2HG1 VAL A 174      11.309   4.859   4.488  1.00  2.22           H  
ATOM   2895 3HG1 VAL A 174      10.203   5.517   5.730  1.00  2.22           H  
ATOM   2896 1HG2 VAL A 174      10.998   8.371   5.349  1.00  2.22           H  
ATOM   2897 2HG2 VAL A 174      10.798   7.606   6.933  1.00  2.22           H  
ATOM   2898 3HG2 VAL A 174      12.335   8.411   6.511  1.00  2.22           H  
ATOM   2899  N   ASP A 175      14.152   4.518   4.995  1.00  2.45           N  
ATOM   2900  CA  ASP A 175      14.696   3.294   4.403  1.00  2.45           C  
ATOM   2901  C   ASP A 175      15.881   2.810   5.228  1.00  2.45           C  
ATOM   2902  O   ASP A 175      17.021   2.855   4.778  1.00  2.45           O  
ATOM   2903  CB  ASP A 175      15.165   3.538   2.960  1.00  2.45           C  
ATOM   2904  CG  ASP A 175      15.494   2.246   2.169  1.00  2.45           C  
ATOM   2905  OD1 ASP A 175      15.035   1.180   2.563  1.00  2.45           O  
ATOM   2906  OD2 ASP A 175      16.161   2.328   1.168  1.00  2.45           O  
ATOM   2907  H   ASP A 175      14.419   5.420   4.628  1.00  2.45           H  
ATOM   2908  HA  ASP A 175      13.927   2.523   4.411  1.00  2.45           H  
ATOM   2909 1HB  ASP A 175      14.403   4.100   2.415  1.00  2.45           H  
ATOM   2910 2HB  ASP A 175      16.067   4.156   2.981  1.00  2.45           H  
ATOM   2911  N   GLY A 176      15.624   2.349   6.440  1.00  2.79           N  
ATOM   2912  CA  GLY A 176      16.741   1.957   7.285  1.00  2.79           C  
ATOM   2913  C   GLY A 176      17.465   0.733   6.735  1.00  2.79           C  
ATOM   2914  O   GLY A 176      16.829  -0.245   6.333  1.00  2.79           O  
ATOM   2915  H   GLY A 176      14.654   2.332   6.758  1.00  2.79           H  
ATOM   2916 1HA  GLY A 176      17.439   2.788   7.366  1.00  2.79           H  
ATOM   2917 2HA  GLY A 176      16.371   1.744   8.287  1.00  2.79           H  
ATOM   2918  N   ILE A 177      18.798   0.789   6.733  1.00  3.24           N  
ATOM   2919  CA  ILE A 177      19.634  -0.331   6.301  1.00  3.24           C  
ATOM   2920  C   ILE A 177      20.730  -0.536   7.349  1.00  3.24           C  
ATOM   2921  O   ILE A 177      20.761  -1.535   8.077  1.00  3.24           O  
ATOM   2922  CB  ILE A 177      20.266  -0.032   4.907  1.00  3.24           C  
ATOM   2923  CG1 ILE A 177      19.187   0.135   3.823  1.00  3.24           C  
ATOM   2924  CG2 ILE A 177      21.193  -1.120   4.489  1.00  3.24           C  
ATOM   2925  CD1 ILE A 177      19.737   0.632   2.516  1.00  3.24           C  
ATOM   2926  H   ILE A 177      19.236   1.637   7.066  1.00  3.24           H  
ATOM   2927  HA  ILE A 177      19.029  -1.234   6.241  1.00  3.24           H  
ATOM   2928  HB  ILE A 177      20.820   0.886   4.954  1.00  3.24           H  
ATOM   2929 1HG1 ILE A 177      18.695  -0.821   3.655  1.00  3.24           H  
ATOM   2930 2HG1 ILE A 177      18.444   0.851   4.149  1.00  3.24           H  
ATOM   2931 1HG2 ILE A 177      21.630  -0.877   3.520  1.00  3.24           H  
ATOM   2932 2HG2 ILE A 177      21.966  -1.232   5.203  1.00  3.24           H  
ATOM   2933 3HG2 ILE A 177      20.629  -2.044   4.411  1.00  3.24           H  
ATOM   2934 1HD1 ILE A 177      18.917   0.736   1.797  1.00  3.24           H  
ATOM   2935 2HD1 ILE A 177      20.205   1.599   2.672  1.00  3.24           H  
ATOM   2936 3HD1 ILE A 177      20.472  -0.068   2.127  1.00  3.24           H  
ATOM   2937  N   PHE A 178      21.622   0.462   7.397  1.00  3.75           N  
ATOM   2938  CA  PHE A 178      22.761   0.602   8.313  1.00  3.75           C  
ATOM   2939  C   PHE A 178      23.659  -0.639   8.389  1.00  3.75           C  
ATOM   2940  O   PHE A 178      24.284  -0.872   9.414  1.00  3.75           O  
ATOM   2941  CB  PHE A 178      22.253   0.919   9.697  1.00  3.75           C  
ATOM   2942  CG  PHE A 178      21.171   1.925   9.688  1.00  3.75           C  
ATOM   2943  CD1 PHE A 178      19.897   1.556  10.024  1.00  3.75           C  
ATOM   2944  CD2 PHE A 178      21.390   3.193   9.300  1.00  3.75           C  
ATOM   2945  CE1 PHE A 178      18.883   2.443   9.997  1.00  3.75           C  
ATOM   2946  CE2 PHE A 178      20.355   4.114   9.256  1.00  3.75           C  
ATOM   2947  CZ  PHE A 178      19.102   3.730   9.614  1.00  3.75           C  
ATOM   2948  H   PHE A 178      21.478   1.212   6.743  1.00  3.75           H  
ATOM   2949  HA  PHE A 178      23.372   1.431   7.974  1.00  3.75           H  
ATOM   2950 1HB  PHE A 178      21.891   0.039  10.133  1.00  3.75           H  
ATOM   2951 2HB  PHE A 178      23.070   1.292  10.315  1.00  3.75           H  
ATOM   2952  HD1 PHE A 178      19.702   0.535  10.324  1.00  3.75           H  
ATOM   2953  HD2 PHE A 178      22.394   3.463   9.024  1.00  3.75           H  
ATOM   2954  HE1 PHE A 178      17.902   2.112  10.280  1.00  3.75           H  
ATOM   2955  HE2 PHE A 178      20.541   5.140   8.940  1.00  3.75           H  
ATOM   2956  HZ  PHE A 178      18.287   4.435   9.592  1.00  3.75           H  
ATOM   2957  N   ASN A 179      23.700  -1.425   7.314  1.00  4.32           N  
ATOM   2958  CA  ASN A 179      24.364  -2.731   7.257  1.00  4.32           C  
ATOM   2959  C   ASN A 179      25.875  -2.729   7.082  1.00  4.32           C  
ATOM   2960  O   ASN A 179      26.534  -3.768   7.212  1.00  4.32           O  
ATOM   2961  CB  ASN A 179      23.796  -3.531   6.100  1.00  4.32           C  
ATOM   2962  CG  ASN A 179      22.387  -4.057   6.294  1.00  4.32           C  
ATOM   2963  OD1 ASN A 179      21.885  -4.190   7.404  1.00  4.32           O  
ATOM   2964  ND2 ASN A 179      21.751  -4.388   5.198  1.00  4.32           N  
ATOM   2965  H   ASN A 179      23.191  -1.120   6.505  1.00  4.32           H  
ATOM   2966  HA  ASN A 179      24.149  -3.251   8.194  1.00  4.32           H  
ATOM   2967 1HB  ASN A 179      23.798  -2.899   5.214  1.00  4.32           H  
ATOM   2968 2HB  ASN A 179      24.458  -4.347   5.886  1.00  4.32           H  
ATOM   2969 1HD2 ASN A 179      20.821  -4.755   5.252  1.00  4.32           H  
ATOM   2970 2HD2 ASN A 179      22.196  -4.277   4.310  1.00  4.32           H  
ATOM   2971  N   GLU A 180      26.456  -1.581   6.802  1.00  4.89           N  
ATOM   2972  CA  GLU A 180      27.875  -1.549   6.483  1.00  4.89           C  
ATOM   2973  C   GLU A 180      28.817  -1.571   7.687  1.00  4.89           C  
ATOM   2974  O   GLU A 180      29.503  -0.594   7.971  1.00  4.89           O  
ATOM   2975  CB  GLU A 180      28.171  -0.348   5.611  1.00  4.89           C  
ATOM   2976  CG  GLU A 180      27.526  -0.370   4.227  1.00  4.89           C  
ATOM   2977  CD  GLU A 180      28.081  -1.440   3.269  1.00  4.89           C  
ATOM   2978  OE1 GLU A 180      29.263  -1.418   2.999  1.00  4.89           O  
ATOM   2979  OE2 GLU A 180      27.314  -2.254   2.809  1.00  4.89           O  
ATOM   2980  H   GLU A 180      25.908  -0.730   6.763  1.00  4.89           H  
ATOM   2981  HA  GLU A 180      28.096  -2.437   5.891  1.00  4.89           H  
ATOM   2982 1HB  GLU A 180      27.783   0.519   6.107  1.00  4.89           H  
ATOM   2983 2HB  GLU A 180      29.249  -0.219   5.498  1.00  4.89           H  
ATOM   2984 1HG  GLU A 180      26.455  -0.529   4.347  1.00  4.89           H  
ATOM   2985 2HG  GLU A 180      27.670   0.608   3.802  1.00  4.89           H  
ATOM   2986  N   ILE A 181      28.842  -2.725   8.367  1.00  5.41           N  
ATOM   2987  CA  ILE A 181      29.722  -3.029   9.511  1.00  5.41           C  
ATOM   2988  C   ILE A 181      31.211  -3.020   9.136  1.00  5.41           C  
ATOM   2989  O   ILE A 181      32.092  -2.944   9.993  1.00  5.41           O  
ATOM   2990  CB  ILE A 181      29.414  -4.408  10.132  1.00  5.41           C  
ATOM   2991  CG1 ILE A 181      30.096  -4.478  11.510  1.00  5.41           C  
ATOM   2992  CG2 ILE A 181      29.854  -5.559   9.237  1.00  5.41           C  
ATOM   2993  CD1 ILE A 181      29.711  -5.675  12.339  1.00  5.41           C  
ATOM   2994  H   ILE A 181      28.181  -3.429   8.047  1.00  5.41           H  
ATOM   2995  HA  ILE A 181      29.559  -2.277  10.278  1.00  5.41           H  
ATOM   2996  HB  ILE A 181      28.351  -4.492  10.281  1.00  5.41           H  
ATOM   2997 1HG1 ILE A 181      31.174  -4.491  11.365  1.00  5.41           H  
ATOM   2998 2HG1 ILE A 181      29.841  -3.569  12.063  1.00  5.41           H  
ATOM   2999 1HG2 ILE A 181      29.601  -6.502   9.711  1.00  5.41           H  
ATOM   3000 2HG2 ILE A 181      29.346  -5.491   8.275  1.00  5.41           H  
ATOM   3001 3HG2 ILE A 181      30.932  -5.524   9.077  1.00  5.41           H  
ATOM   3002 1HD1 ILE A 181      30.237  -5.634  13.295  1.00  5.41           H  
ATOM   3003 2HD1 ILE A 181      28.654  -5.683  12.514  1.00  5.41           H  
ATOM   3004 3HD1 ILE A 181      29.992  -6.578  11.809  1.00  5.41           H  
ATOM   3005  N   ASP A 182      31.473  -3.224   7.854  1.00  5.83           N  
ATOM   3006  CA  ASP A 182      32.807  -3.318   7.291  1.00  5.83           C  
ATOM   3007  C   ASP A 182      33.358  -1.941   6.927  1.00  5.83           C  
ATOM   3008  O   ASP A 182      32.853  -1.294   6.008  1.00  5.83           O  
ATOM   3009  CB  ASP A 182      32.726  -4.178   6.025  1.00  5.83           C  
ATOM   3010  CG  ASP A 182      32.323  -5.629   6.316  1.00  5.83           C  
ATOM   3011  OD1 ASP A 182      32.945  -6.248   7.136  1.00  5.83           O  
ATOM   3012  OD2 ASP A 182      31.342  -6.088   5.746  1.00  5.83           O  
ATOM   3013  H   ASP A 182      30.684  -3.281   7.235  1.00  5.83           H  
ATOM   3014  HA  ASP A 182      33.470  -3.782   8.020  1.00  5.83           H  
ATOM   3015 1HB  ASP A 182      32.023  -3.741   5.315  1.00  5.83           H  
ATOM   3016 2HB  ASP A 182      33.707  -4.197   5.545  1.00  5.83           H  
ATOM   3017  N   ASP A 183      34.450  -1.509   7.568  1.00  6.09           N  
ATOM   3018  CA  ASP A 183      35.024  -0.169   7.323  1.00  6.09           C  
ATOM   3019  C   ASP A 183      35.864  -0.163   6.042  1.00  6.09           C  
ATOM   3020  O   ASP A 183      37.079   0.021   6.057  1.00  6.09           O  
ATOM   3021  CB  ASP A 183      35.890   0.254   8.515  1.00  6.09           C  
ATOM   3022  CG  ASP A 183      37.046  -0.741   8.816  1.00  6.09           C  
ATOM   3023  OD1 ASP A 183      36.855  -1.921   8.617  1.00  6.09           O  
ATOM   3024  OD2 ASP A 183      38.087  -0.307   9.263  1.00  6.09           O  
ATOM   3025  H   ASP A 183      34.853  -2.094   8.287  1.00  6.09           H  
ATOM   3026  HA  ASP A 183      34.209   0.545   7.207  1.00  6.09           H  
ATOM   3027 1HB  ASP A 183      36.315   1.240   8.323  1.00  6.09           H  
ATOM   3028 2HB  ASP A 183      35.262   0.338   9.406  1.00  6.09           H  
ATOM   3029  N   THR A 184      35.166  -0.430   4.950  1.00  6.15           N  
ATOM   3030  CA  THR A 184      35.699  -0.643   3.624  1.00  6.15           C  
ATOM   3031  C   THR A 184      35.026   0.259   2.590  1.00  6.15           C  
ATOM   3032  O   THR A 184      35.593   1.255   2.126  1.00  6.15           O  
ATOM   3033  CB  THR A 184      35.481  -2.129   3.263  1.00  6.15           C  
ATOM   3034  OG1 THR A 184      34.079  -2.435   3.389  1.00  6.15           O  
ATOM   3035  CG2 THR A 184      36.268  -3.029   4.210  1.00  6.15           C  
ATOM   3036  H   THR A 184      34.168  -0.528   5.085  1.00  6.15           H  
ATOM   3037  HA  THR A 184      36.764  -0.424   3.636  1.00  6.15           H  
ATOM   3038  HB  THR A 184      35.801  -2.306   2.237  1.00  6.15           H  
ATOM   3039  HG1 THR A 184      33.772  -2.229   4.295  1.00  6.15           H  
ATOM   3040 1HG2 THR A 184      36.097  -4.071   3.947  1.00  6.15           H  
ATOM   3041 2HG2 THR A 184      37.331  -2.801   4.126  1.00  6.15           H  
ATOM   3042 3HG2 THR A 184      35.947  -2.866   5.236  1.00  6.15           H  
ATOM   3043  N   ASN A 185      33.778  -0.064   2.270  1.00  6.03           N  
ATOM   3044  CA  ASN A 185      33.001   0.602   1.232  1.00  6.03           C  
ATOM   3045  C   ASN A 185      32.482   1.974   1.658  1.00  6.03           C  
ATOM   3046  O   ASN A 185      31.277   2.223   1.681  1.00  6.03           O  
ATOM   3047  CB  ASN A 185      31.798  -0.242   0.888  1.00  6.03           C  
ATOM   3048  CG  ASN A 185      32.094  -1.593   0.392  1.00  6.03           C  
ATOM   3049  OD1 ASN A 185      33.023  -1.827  -0.401  1.00  6.03           O  
ATOM   3050  ND2 ASN A 185      31.299  -2.528   0.869  1.00  6.03           N  
ATOM   3051  H   ASN A 185      33.401  -0.882   2.721  1.00  6.03           H  
ATOM   3052  HA  ASN A 185      33.632   0.743   0.352  1.00  6.03           H  
ATOM   3053 1HB  ASN A 185      31.144  -0.318   1.758  1.00  6.03           H  
ATOM   3054 2HB  ASN A 185      31.252   0.260   0.112  1.00  6.03           H  
ATOM   3055 1HD2 ASN A 185      31.422  -3.480   0.599  1.00  6.03           H  
ATOM   3056 2HD2 ASN A 185      30.553  -2.270   1.535  1.00  6.03           H  
ATOM   3057  N   ILE A 186      33.399   2.881   1.936  1.00  5.76           N  
ATOM   3058  CA  ILE A 186      33.044   4.223   2.355  1.00  5.76           C  
ATOM   3059  C   ILE A 186      32.929   5.096   1.114  1.00  5.76           C  
ATOM   3060  O   ILE A 186      31.941   5.804   0.919  1.00  5.76           O  
ATOM   3061  CB  ILE A 186      34.068   4.777   3.342  1.00  5.76           C  
ATOM   3062  CG1 ILE A 186      34.190   3.810   4.544  1.00  5.76           C  
ATOM   3063  CG2 ILE A 186      33.640   6.146   3.801  1.00  5.76           C  
ATOM   3064  CD1 ILE A 186      32.875   3.530   5.251  1.00  5.76           C  
ATOM   3065  H   ILE A 186      34.372   2.585   1.890  1.00  5.76           H  
ATOM   3066  HA  ILE A 186      32.077   4.194   2.856  1.00  5.76           H  
ATOM   3067  HB  ILE A 186      35.044   4.844   2.862  1.00  5.76           H  
ATOM   3068 1HG1 ILE A 186      34.600   2.861   4.190  1.00  5.76           H  
ATOM   3069 2HG1 ILE A 186      34.887   4.236   5.268  1.00  5.76           H  
ATOM   3070 1HG2 ILE A 186      34.378   6.543   4.502  1.00  5.76           H  
ATOM   3071 2HG2 ILE A 186      33.562   6.794   2.946  1.00  5.76           H  
ATOM   3072 3HG2 ILE A 186      32.671   6.080   4.293  1.00  5.76           H  
ATOM   3073 1HD1 ILE A 186      33.046   2.842   6.080  1.00  5.76           H  
ATOM   3074 2HD1 ILE A 186      32.460   4.466   5.634  1.00  5.76           H  
ATOM   3075 3HD1 ILE A 186      32.168   3.082   4.550  1.00  5.76           H  
ATOM   3076  N   GLU A 187      33.908   4.962   0.231  1.00  5.39           N  
ATOM   3077  CA  GLU A 187      33.974   5.688  -1.036  1.00  5.39           C  
ATOM   3078  C   GLU A 187      32.720   5.452  -1.877  1.00  5.39           C  
ATOM   3079  O   GLU A 187      32.280   6.326  -2.617  1.00  5.39           O  
ATOM   3080  CB  GLU A 187      35.231   5.246  -1.796  1.00  5.39           C  
ATOM   3081  CG  GLU A 187      35.481   5.899  -3.157  1.00  5.39           C  
ATOM   3082  CD  GLU A 187      35.834   7.391  -3.161  1.00  5.39           C  
ATOM   3083  OE1 GLU A 187      36.332   7.941  -2.187  1.00  5.39           O  
ATOM   3084  OE2 GLU A 187      35.587   8.005  -4.180  1.00  5.39           O  
ATOM   3085  H   GLU A 187      34.667   4.338   0.464  1.00  5.39           H  
ATOM   3086  HA  GLU A 187      34.036   6.752  -0.832  1.00  5.39           H  
ATOM   3087 1HB  GLU A 187      36.107   5.441  -1.175  1.00  5.39           H  
ATOM   3088 2HB  GLU A 187      35.187   4.169  -1.957  1.00  5.39           H  
ATOM   3089 1HG  GLU A 187      36.291   5.358  -3.645  1.00  5.39           H  
ATOM   3090 2HG  GLU A 187      34.585   5.755  -3.760  1.00  5.39           H  
ATOM   3091  N   LYS A 188      32.150   4.259  -1.755  1.00  4.97           N  
ATOM   3092  CA  LYS A 188      30.989   3.856  -2.534  1.00  4.97           C  
ATOM   3093  C   LYS A 188      29.651   4.386  -1.989  1.00  4.97           C  
ATOM   3094  O   LYS A 188      28.614   4.226  -2.635  1.00  4.97           O  
ATOM   3095  CB  LYS A 188      30.950   2.345  -2.611  1.00  4.97           C  
ATOM   3096  CG  LYS A 188      32.112   1.725  -3.361  1.00  4.97           C  
ATOM   3097  CD  LYS A 188      32.019   0.206  -3.371  1.00  4.97           C  
ATOM   3098  CE  LYS A 188      33.193  -0.415  -4.125  1.00  4.97           C  
ATOM   3099  NZ  LYS A 188      33.153  -1.902  -4.096  1.00  4.97           N  
ATOM   3100  H   LYS A 188      32.556   3.601  -1.107  1.00  4.97           H  
ATOM   3101  HA  LYS A 188      31.112   4.248  -3.544  1.00  4.97           H  
ATOM   3102 1HB  LYS A 188      30.935   1.936  -1.603  1.00  4.97           H  
ATOM   3103 2HB  LYS A 188      30.039   2.046  -3.116  1.00  4.97           H  
ATOM   3104 1HG  LYS A 188      32.121   2.092  -4.387  1.00  4.97           H  
ATOM   3105 2HG  LYS A 188      33.045   2.019  -2.880  1.00  4.97           H  
ATOM   3106 1HD  LYS A 188      32.025  -0.160  -2.346  1.00  4.97           H  
ATOM   3107 2HD  LYS A 188      31.086  -0.102  -3.842  1.00  4.97           H  
ATOM   3108 1HE  LYS A 188      33.169  -0.081  -5.160  1.00  4.97           H  
ATOM   3109 2HE  LYS A 188      34.124  -0.080  -3.667  1.00  4.97           H  
ATOM   3110 1HZ  LYS A 188      33.945  -2.272  -4.600  1.00  4.97           H  
ATOM   3111 2HZ  LYS A 188      33.189  -2.218  -3.130  1.00  4.97           H  
ATOM   3112 3HZ  LYS A 188      32.300  -2.227  -4.526  1.00  4.97           H  
ATOM   3113  N   ARG A 189      29.662   5.001  -0.800  1.00  4.57           N  
ATOM   3114  CA  ARG A 189      28.453   5.574  -0.208  1.00  4.57           C  
ATOM   3115  C   ARG A 189      28.688   7.058  -0.005  1.00  4.57           C  
ATOM   3116  O   ARG A 189      27.746   7.844   0.170  1.00  4.57           O  
ATOM   3117  CB  ARG A 189      28.090   4.954   1.127  1.00  4.57           C  
ATOM   3118  CG  ARG A 189      29.108   5.179   2.204  1.00  4.57           C  
ATOM   3119  CD  ARG A 189      28.662   4.734   3.510  1.00  4.57           C  
ATOM   3120  NE  ARG A 189      27.580   5.577   4.028  1.00  4.57           N  
ATOM   3121  CZ  ARG A 189      27.750   6.758   4.657  1.00  4.57           C  
ATOM   3122  NH1 ARG A 189      28.945   7.262   4.841  1.00  4.57           N  
ATOM   3123  NH2 ARG A 189      26.694   7.394   5.098  1.00  4.57           N  
ATOM   3124  H   ARG A 189      30.535   5.120  -0.292  1.00  4.57           H  
ATOM   3125  HA  ARG A 189      27.615   5.439  -0.894  1.00  4.57           H  
ATOM   3126 1HB  ARG A 189      27.132   5.348   1.471  1.00  4.57           H  
ATOM   3127 2HB  ARG A 189      27.977   3.894   1.004  1.00  4.57           H  
ATOM   3128 1HG  ARG A 189      29.984   4.603   1.948  1.00  4.57           H  
ATOM   3129 2HG  ARG A 189      29.370   6.230   2.276  1.00  4.57           H  
ATOM   3130 1HD  ARG A 189      28.301   3.705   3.448  1.00  4.57           H  
ATOM   3131 2HD  ARG A 189      29.500   4.791   4.199  1.00  4.57           H  
ATOM   3132  HE  ARG A 189      26.612   5.259   3.928  1.00  4.57           H  
ATOM   3133 1HH1 ARG A 189      29.756   6.768   4.504  1.00  4.57           H  
ATOM   3134 2HH1 ARG A 189      29.050   8.141   5.318  1.00  4.57           H  
ATOM   3135 1HH2 ARG A 189      25.776   6.949   4.947  1.00  4.57           H  
ATOM   3136 2HH2 ARG A 189      26.811   8.269   5.584  1.00  4.57           H  
ATOM   3137  N   LYS A 190      29.965   7.445  -0.092  1.00  4.21           N  
ATOM   3138  CA  LYS A 190      30.390   8.823   0.085  1.00  4.21           C  
ATOM   3139  C   LYS A 190      29.550   9.748  -0.764  1.00  4.21           C  
ATOM   3140  O   LYS A 190      29.128  10.796  -0.288  1.00  4.21           O  
ATOM   3141  CB  LYS A 190      31.849   9.002  -0.317  1.00  4.21           C  
ATOM   3142  CG  LYS A 190      32.382  10.420  -0.172  1.00  4.21           C  
ATOM   3143  CD  LYS A 190      33.783  10.510  -0.736  1.00  4.21           C  
ATOM   3144  CE  LYS A 190      33.760  10.449  -2.252  1.00  4.21           C  
ATOM   3145  NZ  LYS A 190      35.137  10.565  -2.833  1.00  4.21           N  
ATOM   3146  H   LYS A 190      30.683   6.735  -0.216  1.00  4.21           H  
ATOM   3147  HA  LYS A 190      30.263   9.100   1.131  1.00  4.21           H  
ATOM   3148 1HB  LYS A 190      32.471   8.349   0.293  1.00  4.21           H  
ATOM   3149 2HB  LYS A 190      31.983   8.696  -1.359  1.00  4.21           H  
ATOM   3150 1HG  LYS A 190      31.730  11.109  -0.713  1.00  4.21           H  
ATOM   3151 2HG  LYS A 190      32.399  10.702   0.881  1.00  4.21           H  
ATOM   3152 1HD  LYS A 190      34.280  11.421  -0.402  1.00  4.21           H  
ATOM   3153 2HD  LYS A 190      34.350   9.664  -0.414  1.00  4.21           H  
ATOM   3154 1HE  LYS A 190      33.328   9.493  -2.564  1.00  4.21           H  
ATOM   3155 2HE  LYS A 190      33.140  11.258  -2.636  1.00  4.21           H  
ATOM   3156 1HZ  LYS A 190      35.071  10.501  -3.843  1.00  4.21           H  
ATOM   3157 2HZ  LYS A 190      35.561  11.436  -2.572  1.00  4.21           H  
ATOM   3158 3HZ  LYS A 190      35.723   9.771  -2.488  1.00  4.21           H  
ATOM   3159  N   ASP A 191      29.290   9.356  -2.016  1.00  3.89           N  
ATOM   3160  CA  ASP A 191      28.493  10.165  -2.934  1.00  3.89           C  
ATOM   3161  C   ASP A 191      27.067  10.439  -2.441  1.00  3.89           C  
ATOM   3162  O   ASP A 191      26.503  11.489  -2.748  1.00  3.89           O  
ATOM   3163  CB  ASP A 191      28.417   9.510  -4.316  1.00  3.89           C  
ATOM   3164  CG  ASP A 191      29.718   9.611  -5.136  1.00  3.89           C  
ATOM   3165  OD1 ASP A 191      30.589  10.374  -4.771  1.00  3.89           O  
ATOM   3166  OD2 ASP A 191      29.810   8.935  -6.134  1.00  3.89           O  
ATOM   3167  H   ASP A 191      29.665   8.470  -2.330  1.00  3.89           H  
ATOM   3168  HA  ASP A 191      28.996  11.123  -3.050  1.00  3.89           H  
ATOM   3169 1HB  ASP A 191      28.171   8.454  -4.192  1.00  3.89           H  
ATOM   3170 2HB  ASP A 191      27.607   9.965  -4.886  1.00  3.89           H  
ATOM   3171  N   ASN A 192      26.457   9.512  -1.693  1.00  3.61           N  
ATOM   3172  CA  ASN A 192      25.091   9.746  -1.229  1.00  3.61           C  
ATOM   3173  C   ASN A 192      25.120  10.805  -0.140  1.00  3.61           C  
ATOM   3174  O   ASN A 192      24.329  11.758  -0.150  1.00  3.61           O  
ATOM   3175  CB  ASN A 192      24.467   8.456  -0.723  1.00  3.61           C  
ATOM   3176  CG  ASN A 192      24.105   7.512  -1.834  1.00  3.61           C  
ATOM   3177  OD1 ASN A 192      23.889   7.943  -2.977  1.00  3.61           O  
ATOM   3178  ND2 ASN A 192      24.046   6.231  -1.543  1.00  3.61           N  
ATOM   3179  H   ASN A 192      26.948   8.677  -1.391  1.00  3.61           H  
ATOM   3180  HA  ASN A 192      24.493  10.134  -2.054  1.00  3.61           H  
ATOM   3181 1HB  ASN A 192      25.157   7.953  -0.042  1.00  3.61           H  
ATOM   3182 2HB  ASN A 192      23.569   8.689  -0.156  1.00  3.61           H  
ATOM   3183 1HD2 ASN A 192      23.814   5.567  -2.256  1.00  3.61           H  
ATOM   3184 2HD2 ASN A 192      24.242   5.883  -0.606  1.00  3.61           H  
ATOM   3185  N   LEU A 193      26.099  10.683   0.756  1.00  3.40           N  
ATOM   3186  CA  LEU A 193      26.230  11.662   1.825  1.00  3.40           C  
ATOM   3187  C   LEU A 193      26.657  13.001   1.254  1.00  3.40           C  
ATOM   3188  O   LEU A 193      26.156  14.047   1.658  1.00  3.40           O  
ATOM   3189  CB  LEU A 193      27.187  11.203   2.930  1.00  3.40           C  
ATOM   3190  CG  LEU A 193      27.357  12.227   4.085  1.00  3.40           C  
ATOM   3191  CD1 LEU A 193      26.007  12.555   4.696  1.00  3.40           C  
ATOM   3192  CD2 LEU A 193      28.261  11.653   5.157  1.00  3.40           C  
ATOM   3193  H   LEU A 193      26.739   9.889   0.679  1.00  3.40           H  
ATOM   3194  HA  LEU A 193      25.251  11.791   2.281  1.00  3.40           H  
ATOM   3195 1HB  LEU A 193      26.814  10.271   3.351  1.00  3.40           H  
ATOM   3196 2HB  LEU A 193      28.170  11.018   2.485  1.00  3.40           H  
ATOM   3197  HG  LEU A 193      27.788  13.128   3.686  1.00  3.40           H  
ATOM   3198 1HD1 LEU A 193      26.131  13.281   5.497  1.00  3.40           H  
ATOM   3199 2HD1 LEU A 193      25.350  12.969   3.934  1.00  3.40           H  
ATOM   3200 3HD1 LEU A 193      25.580  11.657   5.091  1.00  3.40           H  
ATOM   3201 1HD2 LEU A 193      28.381  12.385   5.960  1.00  3.40           H  
ATOM   3202 2HD2 LEU A 193      27.818  10.743   5.561  1.00  3.40           H  
ATOM   3203 3HD2 LEU A 193      29.234  11.427   4.723  1.00  3.40           H  
ATOM   3204  N   ARG A 194      27.594  12.986   0.317  1.00  3.25           N  
ATOM   3205  CA  ARG A 194      28.063  14.222  -0.259  1.00  3.25           C  
ATOM   3206  C   ARG A 194      26.916  14.917  -0.999  1.00  3.25           C  
ATOM   3207  O   ARG A 194      26.747  16.121  -0.860  1.00  3.25           O  
ATOM   3208  CB  ARG A 194      29.239  13.969  -1.181  1.00  3.25           C  
ATOM   3209  CG  ARG A 194      29.828  15.213  -1.774  1.00  3.25           C  
ATOM   3210  CD  ARG A 194      30.384  16.088  -0.691  1.00  3.25           C  
ATOM   3211  NE  ARG A 194      30.942  17.321  -1.203  1.00  3.25           N  
ATOM   3212  CZ  ARG A 194      32.230  17.505  -1.549  1.00  3.25           C  
ATOM   3213  NH1 ARG A 194      33.102  16.521  -1.420  1.00  3.25           N  
ATOM   3214  NH2 ARG A 194      32.621  18.675  -2.018  1.00  3.25           N  
ATOM   3215  H   ARG A 194      27.995  12.110   0.010  1.00  3.25           H  
ATOM   3216  HA  ARG A 194      28.401  14.873   0.547  1.00  3.25           H  
ATOM   3217 1HB  ARG A 194      30.022  13.436  -0.642  1.00  3.25           H  
ATOM   3218 2HB  ARG A 194      28.916  13.330  -2.001  1.00  3.25           H  
ATOM   3219 1HG  ARG A 194      30.629  14.949  -2.462  1.00  3.25           H  
ATOM   3220 2HG  ARG A 194      29.054  15.774  -2.307  1.00  3.25           H  
ATOM   3221 1HD  ARG A 194      29.586  16.346   0.006  1.00  3.25           H  
ATOM   3222 2HD  ARG A 194      31.167  15.551  -0.164  1.00  3.25           H  
ATOM   3223  HE  ARG A 194      30.282  18.111  -1.334  1.00  3.25           H  
ATOM   3224 1HH1 ARG A 194      32.800  15.625  -1.067  1.00  3.25           H  
ATOM   3225 2HH1 ARG A 194      34.067  16.664  -1.682  1.00  3.25           H  
ATOM   3226 1HH2 ARG A 194      31.947  19.429  -2.121  1.00  3.25           H  
ATOM   3227 2HH2 ARG A 194      33.581  18.819  -2.280  1.00  3.25           H  
ATOM   3228  N   PHE A 195      26.076  14.160  -1.726  1.00  3.14           N  
ATOM   3229  CA  PHE A 195      24.913  14.733  -2.413  1.00  3.14           C  
ATOM   3230  C   PHE A 195      24.046  15.485  -1.413  1.00  3.14           C  
ATOM   3231  O   PHE A 195      23.718  16.666  -1.602  1.00  3.14           O  
ATOM   3232  CB  PHE A 195      24.053  13.609  -3.018  1.00  3.14           C  
ATOM   3233  CG  PHE A 195      22.759  14.038  -3.675  1.00  3.14           C  
ATOM   3234  CD1 PHE A 195      22.713  14.372  -5.015  1.00  3.14           C  
ATOM   3235  CD2 PHE A 195      21.583  14.124  -2.930  1.00  3.14           C  
ATOM   3236  CE1 PHE A 195      21.520  14.767  -5.603  1.00  3.14           C  
ATOM   3237  CE2 PHE A 195      20.403  14.528  -3.510  1.00  3.14           C  
ATOM   3238  CZ  PHE A 195      20.368  14.847  -4.847  1.00  3.14           C  
ATOM   3239  H   PHE A 195      26.248  13.161  -1.839  1.00  3.14           H  
ATOM   3240  HA  PHE A 195      25.256  15.419  -3.187  1.00  3.14           H  
ATOM   3241 1HB  PHE A 195      24.645  13.074  -3.759  1.00  3.14           H  
ATOM   3242 2HB  PHE A 195      23.806  12.893  -2.249  1.00  3.14           H  
ATOM   3243  HD1 PHE A 195      23.625  14.316  -5.609  1.00  3.14           H  
ATOM   3244  HD2 PHE A 195      21.602  13.871  -1.870  1.00  3.14           H  
ATOM   3245  HE1 PHE A 195      21.495  15.025  -6.662  1.00  3.14           H  
ATOM   3246  HE2 PHE A 195      19.493  14.595  -2.911  1.00  3.14           H  
ATOM   3247  HZ  PHE A 195      19.434  15.166  -5.306  1.00  3.14           H  
ATOM   3248  N   PHE A 196      23.722  14.787  -0.322  1.00  3.09           N  
ATOM   3249  CA  PHE A 196      22.891  15.286   0.760  1.00  3.09           C  
ATOM   3250  C   PHE A 196      23.468  16.599   1.295  1.00  3.09           C  
ATOM   3251  O   PHE A 196      22.770  17.618   1.409  1.00  3.09           O  
ATOM   3252  CB  PHE A 196      22.891  14.190   1.845  1.00  3.09           C  
ATOM   3253  CG  PHE A 196      22.172  14.390   3.093  1.00  3.09           C  
ATOM   3254  CD1 PHE A 196      20.882  13.987   3.228  1.00  3.09           C  
ATOM   3255  CD2 PHE A 196      22.807  14.972   4.155  1.00  3.09           C  
ATOM   3256  CE1 PHE A 196      20.240  14.153   4.409  1.00  3.09           C  
ATOM   3257  CE2 PHE A 196      22.175  15.164   5.333  1.00  3.09           C  
ATOM   3258  CZ  PHE A 196      20.890  14.759   5.467  1.00  3.09           C  
ATOM   3259  H   PHE A 196      24.057  13.823  -0.247  1.00  3.09           H  
ATOM   3260  HA  PHE A 196      21.886  15.464   0.385  1.00  3.09           H  
ATOM   3261 1HB  PHE A 196      22.508  13.268   1.398  1.00  3.09           H  
ATOM   3262 2HB  PHE A 196      23.891  13.979   2.113  1.00  3.09           H  
ATOM   3263  HD1 PHE A 196      20.385  13.518   2.389  1.00  3.09           H  
ATOM   3264  HD2 PHE A 196      23.825  15.276   4.032  1.00  3.09           H  
ATOM   3265  HE1 PHE A 196      19.209  13.819   4.510  1.00  3.09           H  
ATOM   3266  HE2 PHE A 196      22.692  15.634   6.168  1.00  3.09           H  
ATOM   3267  HZ  PHE A 196      20.384  14.914   6.411  1.00  3.09           H  
ATOM   3268  N   LEU A 197      24.758  16.582   1.604  1.00  3.11           N  
ATOM   3269  CA  LEU A 197      25.381  17.738   2.206  1.00  3.11           C  
ATOM   3270  C   LEU A 197      25.548  18.906   1.211  1.00  3.11           C  
ATOM   3271  O   LEU A 197      25.333  20.066   1.576  1.00  3.11           O  
ATOM   3272  CB  LEU A 197      26.713  17.291   2.813  1.00  3.11           C  
ATOM   3273  CG  LEU A 197      26.576  16.283   3.990  1.00  3.11           C  
ATOM   3274  CD1 LEU A 197      27.914  15.836   4.453  1.00  3.11           C  
ATOM   3275  CD2 LEU A 197      25.840  16.880   5.092  1.00  3.11           C  
ATOM   3276  H   LEU A 197      25.301  15.729   1.464  1.00  3.11           H  
ATOM   3277  HA  LEU A 197      24.743  18.076   3.017  1.00  3.11           H  
ATOM   3278 1HB  LEU A 197      27.316  16.827   2.030  1.00  3.11           H  
ATOM   3279 2HB  LEU A 197      27.215  18.122   3.184  1.00  3.11           H  
ATOM   3280  HG  LEU A 197      26.040  15.421   3.643  1.00  3.11           H  
ATOM   3281 1HD1 LEU A 197      27.804  15.120   5.264  1.00  3.11           H  
ATOM   3282 2HD1 LEU A 197      28.419  15.367   3.624  1.00  3.11           H  
ATOM   3283 3HD1 LEU A 197      28.479  16.694   4.809  1.00  3.11           H  
ATOM   3284 1HD2 LEU A 197      25.750  16.128   5.872  1.00  3.11           H  
ATOM   3285 2HD2 LEU A 197      26.368  17.728   5.463  1.00  3.11           H  
ATOM   3286 3HD2 LEU A 197      24.861  17.183   4.752  1.00  3.11           H  
ATOM   3287  N   ASP A 198      25.870  18.628  -0.055  1.00  3.19           N  
ATOM   3288  CA  ASP A 198      26.030  19.723  -1.008  1.00  3.19           C  
ATOM   3289  C   ASP A 198      24.732  20.488  -1.197  1.00  3.19           C  
ATOM   3290  O   ASP A 198      24.743  21.715  -1.281  1.00  3.19           O  
ATOM   3291  CB  ASP A 198      26.522  19.249  -2.377  1.00  3.19           C  
ATOM   3292  CG  ASP A 198      28.018  18.845  -2.425  1.00  3.19           C  
ATOM   3293  OD1 ASP A 198      28.752  19.116  -1.490  1.00  3.19           O  
ATOM   3294  OD2 ASP A 198      28.425  18.313  -3.434  1.00  3.19           O  
ATOM   3295  H   ASP A 198      26.028  17.670  -0.351  1.00  3.19           H  
ATOM   3296  HA  ASP A 198      26.770  20.411  -0.608  1.00  3.19           H  
ATOM   3297 1HB  ASP A 198      25.928  18.377  -2.673  1.00  3.19           H  
ATOM   3298 2HB  ASP A 198      26.342  20.028  -3.116  1.00  3.19           H  
ATOM   3299  N   HIS A 199      23.607  19.783  -1.200  1.00  3.37           N  
ATOM   3300  CA  HIS A 199      22.322  20.447  -1.375  1.00  3.37           C  
ATOM   3301  C   HIS A 199      21.977  21.285  -0.150  1.00  3.37           C  
ATOM   3302  O   HIS A 199      21.419  22.385  -0.263  1.00  3.37           O  
ATOM   3303  CB  HIS A 199      21.273  19.420  -1.732  1.00  3.37           C  
ATOM   3304  CG  HIS A 199      21.434  18.980  -3.152  1.00  3.37           C  
ATOM   3305  ND1 HIS A 199      22.398  18.089  -3.538  1.00  3.37           N  
ATOM   3306  CD2 HIS A 199      20.765  19.327  -4.276  1.00  3.37           C  
ATOM   3307  CE1 HIS A 199      22.331  17.907  -4.840  1.00  3.37           C  
ATOM   3308  NE2 HIS A 199      21.343  18.646  -5.321  1.00  3.37           N  
ATOM   3309  H   HIS A 199      23.641  18.760  -1.127  1.00  3.37           H  
ATOM   3310  HA  HIS A 199      22.389  21.127  -2.222  1.00  3.37           H  
ATOM   3311 1HB  HIS A 199      21.423  18.552  -1.094  1.00  3.37           H  
ATOM   3312 2HB  HIS A 199      20.273  19.800  -1.570  1.00  3.37           H  
ATOM   3313  HD1 HIS A 199      23.062  17.632  -2.919  1.00  3.37           H  
ATOM   3314  HD2 HIS A 199      19.930  20.004  -4.459  1.00  3.37           H  
ATOM   3315  HE1 HIS A 199      23.028  17.241  -5.334  1.00  3.37           H  
ATOM   3316  N   LEU A 200      22.363  20.810   1.030  1.00  3.66           N  
ATOM   3317  CA  LEU A 200      22.176  21.616   2.223  1.00  3.66           C  
ATOM   3318  C   LEU A 200      23.006  22.912   2.115  1.00  3.66           C  
ATOM   3319  O   LEU A 200      22.535  23.982   2.502  1.00  3.66           O  
ATOM   3320  CB  LEU A 200      22.497  20.773   3.461  1.00  3.66           C  
ATOM   3321  CG  LEU A 200      21.429  19.699   3.771  1.00  3.66           C  
ATOM   3322  CD1 LEU A 200      21.937  18.730   4.801  1.00  3.66           C  
ATOM   3323  CD2 LEU A 200      20.172  20.434   4.308  1.00  3.66           C  
ATOM   3324  H   LEU A 200      22.774  19.875   1.102  1.00  3.66           H  
ATOM   3325  HA  LEU A 200      21.125  21.898   2.283  1.00  3.66           H  
ATOM   3326 1HB  LEU A 200      23.441  20.265   3.297  1.00  3.66           H  
ATOM   3327 2HB  LEU A 200      22.599  21.423   4.321  1.00  3.66           H  
ATOM   3328  HG  LEU A 200      21.184  19.139   2.864  1.00  3.66           H  
ATOM   3329 1HD1 LEU A 200      21.173  17.991   5.015  1.00  3.66           H  
ATOM   3330 2HD1 LEU A 200      22.814  18.235   4.413  1.00  3.66           H  
ATOM   3331 3HD1 LEU A 200      22.182  19.270   5.698  1.00  3.66           H  
ATOM   3332 1HD2 LEU A 200      19.402  19.731   4.540  1.00  3.66           H  
ATOM   3333 2HD2 LEU A 200      20.432  20.988   5.212  1.00  3.66           H  
ATOM   3334 3HD2 LEU A 200      19.811  21.130   3.555  1.00  3.66           H  
ATOM   3335  N   LEU A 201      24.218  22.841   1.531  1.00  4.05           N  
ATOM   3336  CA  LEU A 201      24.999  24.071   1.339  1.00  4.05           C  
ATOM   3337  C   LEU A 201      24.355  25.033   0.340  1.00  4.05           C  
ATOM   3338  O   LEU A 201      24.277  26.251   0.569  1.00  4.05           O  
ATOM   3339  CB  LEU A 201      26.399  23.791   0.773  1.00  4.05           C  
ATOM   3340  CG  LEU A 201      27.366  23.143   1.642  1.00  4.05           C  
ATOM   3341  CD1 LEU A 201      28.628  22.837   0.846  1.00  4.05           C  
ATOM   3342  CD2 LEU A 201      27.647  24.071   2.781  1.00  4.05           C  
ATOM   3343  H   LEU A 201      24.592  21.933   1.251  1.00  4.05           H  
ATOM   3344  HA  LEU A 201      25.098  24.558   2.294  1.00  4.05           H  
ATOM   3345 1HB  LEU A 201      26.301  23.175  -0.107  1.00  4.05           H  
ATOM   3346 2HB  LEU A 201      26.832  24.743   0.467  1.00  4.05           H  
ATOM   3347  HG  LEU A 201      26.970  22.202   1.994  1.00  4.05           H  
ATOM   3348 1HD1 LEU A 201      29.367  22.358   1.476  1.00  4.05           H  
ATOM   3349 2HD1 LEU A 201      28.378  22.174   0.016  1.00  4.05           H  
ATOM   3350 3HD1 LEU A 201      29.042  23.766   0.457  1.00  4.05           H  
ATOM   3351 1HD2 LEU A 201      28.376  23.629   3.446  1.00  4.05           H  
ATOM   3352 2HD2 LEU A 201      28.034  24.999   2.376  1.00  4.05           H  
ATOM   3353 3HD2 LEU A 201      26.732  24.272   3.330  1.00  4.05           H  
ATOM   3354  N   GLN A 202      23.834  24.468  -0.754  1.00  4.53           N  
ATOM   3355  CA  GLN A 202      23.244  25.260  -1.828  1.00  4.53           C  
ATOM   3356  C   GLN A 202      22.045  26.051  -1.350  1.00  4.53           C  
ATOM   3357  O   GLN A 202      21.861  27.212  -1.730  1.00  4.53           O  
ATOM   3358  CB  GLN A 202      22.816  24.353  -2.984  1.00  4.53           C  
ATOM   3359  CG  GLN A 202      23.961  23.739  -3.771  1.00  4.53           C  
ATOM   3360  CD  GLN A 202      23.477  22.722  -4.787  1.00  4.53           C  
ATOM   3361  OE1 GLN A 202      22.339  22.249  -4.718  1.00  4.53           O  
ATOM   3362  NE2 GLN A 202      24.341  22.374  -5.735  1.00  4.53           N  
ATOM   3363  H   GLN A 202      23.919  23.457  -0.868  1.00  4.53           H  
ATOM   3364  HA  GLN A 202      23.994  25.961  -2.189  1.00  4.53           H  
ATOM   3365 1HB  GLN A 202      22.204  23.543  -2.594  1.00  4.53           H  
ATOM   3366 2HB  GLN A 202      22.199  24.920  -3.678  1.00  4.53           H  
ATOM   3367 1HG  GLN A 202      24.468  24.536  -4.311  1.00  4.53           H  
ATOM   3368 2HG  GLN A 202      24.652  23.263  -3.097  1.00  4.53           H  
ATOM   3369 1HE2 GLN A 202      24.076  21.703  -6.429  1.00  4.53           H  
ATOM   3370 2HE2 GLN A 202      25.255  22.779  -5.752  1.00  4.53           H  
ATOM   3371  N   SER A 203      21.244  25.460  -0.470  1.00  5.06           N  
ATOM   3372  CA  SER A 203      20.056  26.138   0.028  1.00  5.06           C  
ATOM   3373  C   SER A 203      20.357  27.179   1.105  1.00  5.06           C  
ATOM   3374  O   SER A 203      19.940  27.033   2.249  1.00  5.06           O  
ATOM   3375  CB  SER A 203      19.086  25.120   0.565  1.00  5.06           C  
ATOM   3376  OG  SER A 203      17.912  25.733   1.039  1.00  5.06           O  
ATOM   3377  H   SER A 203      21.438  24.498  -0.184  1.00  5.06           H  
ATOM   3378  HA  SER A 203      19.584  26.650  -0.812  1.00  5.06           H  
ATOM   3379 1HB  SER A 203      18.846  24.441  -0.234  1.00  5.06           H  
ATOM   3380 2HB  SER A 203      19.562  24.544   1.363  1.00  5.06           H  
ATOM   3381  HG  SER A 203      18.206  26.400   1.671  1.00  5.06           H  
ATOM   3382  N   SER A 204      21.053  28.239   0.694  1.00  5.59           N  
ATOM   3383  CA  SER A 204      21.454  29.387   1.511  1.00  5.59           C  
ATOM   3384  C   SER A 204      22.146  29.078   2.842  1.00  5.59           C  
ATOM   3385  O   SER A 204      21.851  29.736   3.837  1.00  5.59           O  
ATOM   3386  CB  SER A 204      20.237  30.246   1.816  1.00  5.59           C  
ATOM   3387  OG  SER A 204      19.647  30.733   0.640  1.00  5.59           O  
ATOM   3388  H   SER A 204      21.338  28.209  -0.281  1.00  5.59           H  
ATOM   3389  HA  SER A 204      22.152  29.975   0.913  1.00  5.59           H  
ATOM   3390 1HB  SER A 204      19.508  29.663   2.385  1.00  5.59           H  
ATOM   3391 2HB  SER A 204      20.542  31.081   2.444  1.00  5.59           H  
ATOM   3392  HG  SER A 204      20.349  31.178   0.158  1.00  5.59           H  
ATOM   3393  N   ALA A 205      23.081  28.133   2.896  1.00  6.02           N  
ATOM   3394  CA  ALA A 205      23.720  27.885   4.184  1.00  6.02           C  
ATOM   3395  C   ALA A 205      24.519  29.100   4.668  1.00  6.02           C  
ATOM   3396  O   ALA A 205      25.147  29.801   3.873  1.00  6.02           O  
ATOM   3397  CB  ALA A 205      24.615  26.675   4.091  1.00  6.02           C  
ATOM   3398  H   ALA A 205      23.351  27.581   2.076  1.00  6.02           H  
ATOM   3399  HA  ALA A 205      22.936  27.694   4.911  1.00  6.02           H  
ATOM   3400 1HB  ALA A 205      25.066  26.478   5.037  1.00  6.02           H  
ATOM   3401 2HB  ALA A 205      24.009  25.825   3.788  1.00  6.02           H  
ATOM   3402 3HB  ALA A 205      25.397  26.857   3.353  1.00  6.02           H  
ATOM   3403  N   SER A 206      24.530  29.317   5.987  1.00  6.30           N  
ATOM   3404  CA  SER A 206      25.334  30.377   6.596  1.00  6.30           C  
ATOM   3405  C   SER A 206      26.781  29.913   6.638  1.00  6.30           C  
ATOM   3406  O   SER A 206      27.039  28.711   6.618  1.00  6.30           O  
ATOM   3407  CB  SER A 206      24.862  30.688   8.005  1.00  6.30           C  
ATOM   3408  OG  SER A 206      23.554  31.176   8.011  1.00  6.30           O  
ATOM   3409  H   SER A 206      23.969  28.728   6.582  1.00  6.30           H  
ATOM   3410  HA  SER A 206      25.266  31.276   5.981  1.00  6.30           H  
ATOM   3411 1HB  SER A 206      24.922  29.789   8.612  1.00  6.30           H  
ATOM   3412 2HB  SER A 206      25.528  31.425   8.451  1.00  6.30           H  
ATOM   3413  HG  SER A 206      23.502  31.813   7.290  1.00  6.30           H  
ATOM   3414  N   LYS A 207      27.731  30.832   6.752  1.00  6.41           N  
ATOM   3415  CA  LYS A 207      29.126  30.401   6.783  1.00  6.41           C  
ATOM   3416  C   LYS A 207      29.474  29.453   7.935  1.00  6.41           C  
ATOM   3417  O   LYS A 207      30.190  28.476   7.735  1.00  6.41           O  
ATOM   3418  CB  LYS A 207      30.043  31.619   6.847  1.00  6.41           C  
ATOM   3419  CG  LYS A 207      30.108  32.427   5.561  1.00  6.41           C  
ATOM   3420  CD  LYS A 207      31.027  33.636   5.721  1.00  6.41           C  
ATOM   3421  CE  LYS A 207      31.096  34.472   4.445  1.00  6.41           C  
ATOM   3422  NZ  LYS A 207      31.963  35.676   4.616  1.00  6.41           N  
ATOM   3423  H   LYS A 207      27.496  31.815   6.775  1.00  6.41           H  
ATOM   3424  HA  LYS A 207      29.331  29.880   5.849  1.00  6.41           H  
ATOM   3425 1HB  LYS A 207      29.713  32.281   7.646  1.00  6.41           H  
ATOM   3426 2HB  LYS A 207      31.048  31.299   7.091  1.00  6.41           H  
ATOM   3427 1HG  LYS A 207      30.497  31.790   4.764  1.00  6.41           H  
ATOM   3428 2HG  LYS A 207      29.109  32.760   5.284  1.00  6.41           H  
ATOM   3429 1HD  LYS A 207      30.665  34.261   6.538  1.00  6.41           H  
ATOM   3430 2HD  LYS A 207      32.032  33.291   5.971  1.00  6.41           H  
ATOM   3431 1HE  LYS A 207      31.497  33.860   3.639  1.00  6.41           H  
ATOM   3432 2HE  LYS A 207      30.091  34.797   4.175  1.00  6.41           H  
ATOM   3433 1HZ  LYS A 207      31.985  36.203   3.754  1.00  6.41           H  
ATOM   3434 2HZ  LYS A 207      31.593  36.258   5.355  1.00  6.41           H  
ATOM   3435 3HZ  LYS A 207      32.900  35.384   4.855  1.00  6.41           H  
ATOM   3436  N   GLU A 208      28.928  29.660   9.128  1.00  6.38           N  
ATOM   3437  CA  GLU A 208      29.335  28.762  10.208  1.00  6.38           C  
ATOM   3438  C   GLU A 208      28.796  27.335  10.016  1.00  6.38           C  
ATOM   3439  O   GLU A 208      29.489  26.356  10.321  1.00  6.38           O  
ATOM   3440  CB  GLU A 208      28.894  29.317  11.558  1.00  6.38           C  
ATOM   3441  CG  GLU A 208      29.584  30.624  11.963  1.00  6.38           C  
ATOM   3442  CD  GLU A 208      31.091  30.516  12.094  1.00  6.38           C  
ATOM   3443  OE1 GLU A 208      31.555  29.641  12.783  1.00  6.38           O  
ATOM   3444  OE2 GLU A 208      31.774  31.322  11.503  1.00  6.38           O  
ATOM   3445  H   GLU A 208      28.302  30.435   9.290  1.00  6.38           H  
ATOM   3446  HA  GLU A 208      30.425  28.706  10.207  1.00  6.38           H  
ATOM   3447 1HB  GLU A 208      27.823  29.477  11.564  1.00  6.38           H  
ATOM   3448 2HB  GLU A 208      29.124  28.593  12.323  1.00  6.38           H  
ATOM   3449 1HG  GLU A 208      29.352  31.384  11.216  1.00  6.38           H  
ATOM   3450 2HG  GLU A 208      29.167  30.956  12.917  1.00  6.38           H  
ATOM   3451  N   VAL A 209      27.567  27.208   9.502  1.00  6.23           N  
ATOM   3452  CA  VAL A 209      26.989  25.882   9.296  1.00  6.23           C  
ATOM   3453  C   VAL A 209      27.682  25.234   8.098  1.00  6.23           C  
ATOM   3454  O   VAL A 209      27.886  24.020   8.079  1.00  6.23           O  
ATOM   3455  CB  VAL A 209      25.450  25.935   9.142  1.00  6.23           C  
ATOM   3456  CG1 VAL A 209      25.058  26.427   7.854  1.00  6.23           C  
ATOM   3457  CG2 VAL A 209      24.872  24.583   9.428  1.00  6.23           C  
ATOM   3458  H   VAL A 209      27.042  28.033   9.251  1.00  6.23           H  
ATOM   3459  HA  VAL A 209      27.198  25.278  10.180  1.00  6.23           H  
ATOM   3460  HB  VAL A 209      25.070  26.622   9.817  1.00  6.23           H  
ATOM   3461 1HG1 VAL A 209      23.996  26.492   7.821  1.00  6.23           H  
ATOM   3462 2HG1 VAL A 209      25.472  27.389   7.724  1.00  6.23           H  
ATOM   3463 3HG1 VAL A 209      25.412  25.752   7.092  1.00  6.23           H  
ATOM   3464 1HG2 VAL A 209      23.790  24.622   9.359  1.00  6.23           H  
ATOM   3465 2HG2 VAL A 209      25.257  23.864   8.709  1.00  6.23           H  
ATOM   3466 3HG2 VAL A 209      25.158  24.289  10.437  1.00  6.23           H  
ATOM   3467  N   HIS A 210      28.074  26.059   7.113  1.00  6.01           N  
ATOM   3468  CA  HIS A 210      28.813  25.607   5.944  1.00  6.01           C  
ATOM   3469  C   HIS A 210      30.130  24.983   6.359  1.00  6.01           C  
ATOM   3470  O   HIS A 210      30.465  23.874   5.938  1.00  6.01           O  
ATOM   3471  CB  HIS A 210      29.078  26.779   4.978  1.00  6.01           C  
ATOM   3472  CG  HIS A 210      29.935  26.454   3.795  1.00  6.01           C  
ATOM   3473  ND1 HIS A 210      30.014  27.259   2.672  1.00  6.01           N  
ATOM   3474  CD2 HIS A 210      30.775  25.436   3.568  1.00  6.01           C  
ATOM   3475  CE1 HIS A 210      30.859  26.722   1.808  1.00  6.01           C  
ATOM   3476  NE2 HIS A 210      31.332  25.619   2.331  1.00  6.01           N  
ATOM   3477  H   HIS A 210      27.844  27.050   7.166  1.00  6.01           H  
ATOM   3478  HA  HIS A 210      28.232  24.855   5.423  1.00  6.01           H  
ATOM   3479 1HB  HIS A 210      28.128  27.184   4.624  1.00  6.01           H  
ATOM   3480 2HB  HIS A 210      29.575  27.563   5.514  1.00  6.01           H  
ATOM   3481  HD2 HIS A 210      30.976  24.622   4.247  1.00  6.01           H  
ATOM   3482  HE1 HIS A 210      31.127  27.125   0.836  1.00  6.01           H  
ATOM   3483  HE2 HIS A 210      32.022  24.978   1.908  1.00  6.01           H  
ATOM   3484  N   TYR A 211      30.880  25.688   7.192  1.00  5.76           N  
ATOM   3485  CA  TYR A 211      32.169  25.200   7.637  1.00  5.76           C  
ATOM   3486  C   TYR A 211      31.992  23.893   8.406  1.00  5.76           C  
ATOM   3487  O   TYR A 211      32.763  22.944   8.227  1.00  5.76           O  
ATOM   3488  CB  TYR A 211      32.841  26.260   8.494  1.00  5.76           C  
ATOM   3489  CG  TYR A 211      33.122  27.528   7.716  1.00  5.76           C  
ATOM   3490  CD1 TYR A 211      33.273  28.741   8.384  1.00  5.76           C  
ATOM   3491  CD2 TYR A 211      33.184  27.485   6.327  1.00  5.76           C  
ATOM   3492  CE1 TYR A 211      33.499  29.898   7.665  1.00  5.76           C  
ATOM   3493  CE2 TYR A 211      33.406  28.643   5.612  1.00  5.76           C  
ATOM   3494  CZ  TYR A 211      33.566  29.846   6.274  1.00  5.76           C  
ATOM   3495  OH  TYR A 211      33.791  30.997   5.555  1.00  5.76           O  
ATOM   3496  H   TYR A 211      30.559  26.607   7.503  1.00  5.76           H  
ATOM   3497  HA  TYR A 211      32.786  24.992   6.758  1.00  5.76           H  
ATOM   3498 1HB  TYR A 211      32.193  26.513   9.339  1.00  5.76           H  
ATOM   3499 2HB  TYR A 211      33.781  25.880   8.891  1.00  5.76           H  
ATOM   3500  HD1 TYR A 211      33.210  28.780   9.473  1.00  5.76           H  
ATOM   3501  HD2 TYR A 211      33.053  26.538   5.800  1.00  5.76           H  
ATOM   3502  HE1 TYR A 211      33.616  30.848   8.189  1.00  5.76           H  
ATOM   3503  HE2 TYR A 211      33.452  28.608   4.524  1.00  5.76           H  
ATOM   3504  HH  TYR A 211      33.876  30.777   4.625  1.00  5.76           H  
ATOM   3505  N   TRP A 212      30.942  23.827   9.237  1.00  5.52           N  
ATOM   3506  CA  TRP A 212      30.669  22.617   9.993  1.00  5.52           C  
ATOM   3507  C   TRP A 212      30.400  21.484   9.014  1.00  5.52           C  
ATOM   3508  O   TRP A 212      30.955  20.396   9.146  1.00  5.52           O  
ATOM   3509  CB  TRP A 212      29.476  22.798  10.923  1.00  5.52           C  
ATOM   3510  CG  TRP A 212      29.296  21.648  11.838  1.00  5.52           C  
ATOM   3511  CD1 TRP A 212      30.193  20.662  12.041  1.00  5.52           C  
ATOM   3512  CD2 TRP A 212      28.217  21.397  12.763  1.00  5.52           C  
ATOM   3513  NE1 TRP A 212      29.749  19.816  13.009  1.00  5.52           N  
ATOM   3514  CE2 TRP A 212      28.548  20.242  13.459  1.00  5.52           C  
ATOM   3515  CE3 TRP A 212      27.037  22.066  13.072  1.00  5.52           C  
ATOM   3516  CZ2 TRP A 212      27.741  19.727  14.434  1.00  5.52           C  
ATOM   3517  CZ3 TRP A 212      26.216  21.543  14.050  1.00  5.52           C  
ATOM   3518  CH2 TRP A 212      26.564  20.400  14.711  1.00  5.52           C  
ATOM   3519  H   TRP A 212      30.343  24.643   9.374  1.00  5.52           H  
ATOM   3520  HA  TRP A 212      31.546  22.367  10.588  1.00  5.52           H  
ATOM   3521 1HB  TRP A 212      29.597  23.712  11.506  1.00  5.52           H  
ATOM   3522 2HB  TRP A 212      28.567  22.907  10.330  1.00  5.52           H  
ATOM   3523  HD1 TRP A 212      31.144  20.569  11.526  1.00  5.52           H  
ATOM   3524  HE1 TRP A 212      30.257  19.028  13.364  1.00  5.52           H  
ATOM   3525  HE3 TRP A 212      26.767  22.985  12.547  1.00  5.52           H  
ATOM   3526  HZ2 TRP A 212      27.997  18.824  14.988  1.00  5.52           H  
ATOM   3527  HZ3 TRP A 212      25.289  22.065  14.286  1.00  5.52           H  
ATOM   3528  HH2 TRP A 212      25.905  20.006  15.489  1.00  5.52           H  
ATOM   3529  N   LEU A 213      29.547  21.742   8.030  1.00  5.32           N  
ATOM   3530  CA  LEU A 213      29.209  20.765   7.016  1.00  5.32           C  
ATOM   3531  C   LEU A 213      30.447  20.202   6.344  1.00  5.32           C  
ATOM   3532  O   LEU A 213      30.567  18.987   6.203  1.00  5.32           O  
ATOM   3533  CB  LEU A 213      28.259  21.371   6.006  1.00  5.32           C  
ATOM   3534  CG  LEU A 213      27.738  20.472   4.965  1.00  5.32           C  
ATOM   3535  CD1 LEU A 213      26.387  20.990   4.537  1.00  5.32           C  
ATOM   3536  CD2 LEU A 213      28.741  20.444   3.812  1.00  5.32           C  
ATOM   3537  H   LEU A 213      29.109  22.660   7.975  1.00  5.32           H  
ATOM   3538  HA  LEU A 213      28.690  19.944   7.494  1.00  5.32           H  
ATOM   3539 1HB  LEU A 213      27.413  21.804   6.536  1.00  5.32           H  
ATOM   3540 2HB  LEU A 213      28.775  22.169   5.493  1.00  5.32           H  
ATOM   3541  HG  LEU A 213      27.613  19.485   5.353  1.00  5.32           H  
ATOM   3542 1HD1 LEU A 213      25.986  20.355   3.792  1.00  5.32           H  
ATOM   3543 2HD1 LEU A 213      25.726  21.016   5.372  1.00  5.32           H  
ATOM   3544 3HD1 LEU A 213      26.476  21.980   4.160  1.00  5.32           H  
ATOM   3545 1HD2 LEU A 213      28.406  19.837   2.997  1.00  5.32           H  
ATOM   3546 2HD2 LEU A 213      28.881  21.433   3.461  1.00  5.32           H  
ATOM   3547 3HD2 LEU A 213      29.682  20.064   4.159  1.00  5.32           H  
ATOM   3548  N   GLU A 214      31.368  21.067   5.906  1.00  5.20           N  
ATOM   3549  CA  GLU A 214      32.554  20.519   5.263  1.00  5.20           C  
ATOM   3550  C   GLU A 214      33.347  19.644   6.226  1.00  5.20           C  
ATOM   3551  O   GLU A 214      33.860  18.592   5.824  1.00  5.20           O  
ATOM   3552  CB  GLU A 214      33.429  21.615   4.656  1.00  5.20           C  
ATOM   3553  CG  GLU A 214      32.840  22.240   3.392  1.00  5.20           C  
ATOM   3554  CD  GLU A 214      33.732  23.314   2.768  1.00  5.20           C  
ATOM   3555  OE1 GLU A 214      34.755  23.628   3.330  1.00  5.20           O  
ATOM   3556  OE2 GLU A 214      33.368  23.824   1.725  1.00  5.20           O  
ATOM   3557  H   GLU A 214      31.230  22.070   6.027  1.00  5.20           H  
ATOM   3558  HA  GLU A 214      32.227  19.889   4.440  1.00  5.20           H  
ATOM   3559 1HB  GLU A 214      33.560  22.415   5.390  1.00  5.20           H  
ATOM   3560 2HB  GLU A 214      34.414  21.216   4.420  1.00  5.20           H  
ATOM   3561 1HG  GLU A 214      32.685  21.448   2.660  1.00  5.20           H  
ATOM   3562 2HG  GLU A 214      31.869  22.651   3.633  1.00  5.20           H  
ATOM   3563  N   ALA A 215      33.424  20.038   7.505  1.00  5.16           N  
ATOM   3564  CA  ALA A 215      34.129  19.223   8.487  1.00  5.16           C  
ATOM   3565  C   ALA A 215      33.471  17.849   8.596  1.00  5.16           C  
ATOM   3566  O   ALA A 215      34.160  16.833   8.704  1.00  5.16           O  
ATOM   3567  CB  ALA A 215      34.137  19.908   9.847  1.00  5.16           C  
ATOM   3568  H   ALA A 215      33.004  20.927   7.792  1.00  5.16           H  
ATOM   3569  HA  ALA A 215      35.154  19.087   8.145  1.00  5.16           H  
ATOM   3570 1HB  ALA A 215      34.682  19.293  10.559  1.00  5.16           H  
ATOM   3571 2HB  ALA A 215      34.617  20.882   9.757  1.00  5.16           H  
ATOM   3572 3HB  ALA A 215      33.123  20.040  10.194  1.00  5.16           H  
ATOM   3573  N   LEU A 216      32.138  17.826   8.524  1.00  5.23           N  
ATOM   3574  CA  LEU A 216      31.357  16.598   8.586  1.00  5.23           C  
ATOM   3575  C   LEU A 216      31.590  15.724   7.361  1.00  5.23           C  
ATOM   3576  O   LEU A 216      31.670  14.502   7.488  1.00  5.23           O  
ATOM   3577  CB  LEU A 216      29.881  16.953   8.740  1.00  5.23           C  
ATOM   3578  CG  LEU A 216      29.544  17.577  10.084  1.00  5.23           C  
ATOM   3579  CD1 LEU A 216      28.172  18.152  10.041  1.00  5.23           C  
ATOM   3580  CD2 LEU A 216      29.648  16.518  11.150  1.00  5.23           C  
ATOM   3581  H   LEU A 216      31.645  18.718   8.454  1.00  5.23           H  
ATOM   3582  HA  LEU A 216      31.669  16.042   9.467  1.00  5.23           H  
ATOM   3583 1HB  LEU A 216      29.595  17.646   7.969  1.00  5.23           H  
ATOM   3584 2HB  LEU A 216      29.289  16.049   8.628  1.00  5.23           H  
ATOM   3585  HG  LEU A 216      30.241  18.368  10.301  1.00  5.23           H  
ATOM   3586 1HD1 LEU A 216      27.942  18.607  10.991  1.00  5.23           H  
ATOM   3587 2HD1 LEU A 216      28.131  18.899   9.286  1.00  5.23           H  
ATOM   3588 3HD1 LEU A 216      27.460  17.369   9.817  1.00  5.23           H  
ATOM   3589 1HD2 LEU A 216      29.413  16.957  12.118  1.00  5.23           H  
ATOM   3590 2HD2 LEU A 216      28.953  15.714  10.936  1.00  5.23           H  
ATOM   3591 3HD2 LEU A 216      30.657  16.126  11.158  1.00  5.23           H  
ATOM   3592  N   VAL A 217      31.758  16.338   6.180  1.00  5.40           N  
ATOM   3593  CA  VAL A 217      32.021  15.553   4.974  1.00  5.40           C  
ATOM   3594  C   VAL A 217      33.337  14.808   5.161  1.00  5.40           C  
ATOM   3595  O   VAL A 217      33.431  13.594   4.923  1.00  5.40           O  
ATOM   3596  CB  VAL A 217      32.203  16.460   3.715  1.00  5.40           C  
ATOM   3597  CG1 VAL A 217      32.682  15.620   2.547  1.00  5.40           C  
ATOM   3598  CG2 VAL A 217      30.935  17.152   3.316  1.00  5.40           C  
ATOM   3599  H   VAL A 217      31.661  17.353   6.129  1.00  5.40           H  
ATOM   3600  HA  VAL A 217      31.210  14.842   4.819  1.00  5.40           H  
ATOM   3601  HB  VAL A 217      32.963  17.203   3.938  1.00  5.40           H  
ATOM   3602 1HG1 VAL A 217      32.838  16.263   1.684  1.00  5.40           H  
ATOM   3603 2HG1 VAL A 217      33.620  15.132   2.810  1.00  5.40           H  
ATOM   3604 3HG1 VAL A 217      31.931  14.864   2.311  1.00  5.40           H  
ATOM   3605 1HG2 VAL A 217      31.119  17.783   2.446  1.00  5.40           H  
ATOM   3606 2HG2 VAL A 217      30.211  16.419   3.064  1.00  5.40           H  
ATOM   3607 3HG2 VAL A 217      30.582  17.761   4.128  1.00  5.40           H  
ATOM   3608  N   GLU A 218      34.356  15.551   5.604  1.00  5.67           N  
ATOM   3609  CA  GLU A 218      35.678  14.983   5.795  1.00  5.67           C  
ATOM   3610  C   GLU A 218      35.704  13.927   6.890  1.00  5.67           C  
ATOM   3611  O   GLU A 218      36.220  12.828   6.678  1.00  5.67           O  
ATOM   3612  CB  GLU A 218      36.699  16.088   6.107  1.00  5.67           C  
ATOM   3613  CG  GLU A 218      38.146  15.569   6.277  1.00  5.67           C  
ATOM   3614  CD  GLU A 218      39.194  16.662   6.513  1.00  5.67           C  
ATOM   3615  OE1 GLU A 218      38.846  17.817   6.537  1.00  5.67           O  
ATOM   3616  OE2 GLU A 218      40.344  16.320   6.665  1.00  5.67           O  
ATOM   3617  H   GLU A 218      34.200  16.544   5.793  1.00  5.67           H  
ATOM   3618  HA  GLU A 218      35.974  14.501   4.863  1.00  5.67           H  
ATOM   3619 1HB  GLU A 218      36.689  16.827   5.306  1.00  5.67           H  
ATOM   3620 2HB  GLU A 218      36.408  16.599   7.028  1.00  5.67           H  
ATOM   3621 1HG  GLU A 218      38.164  14.879   7.123  1.00  5.67           H  
ATOM   3622 2HG  GLU A 218      38.414  15.008   5.385  1.00  5.67           H  
ATOM   3623  N   ASN A 219      35.132  14.233   8.051  1.00  6.02           N  
ATOM   3624  CA  ASN A 219      35.164  13.294   9.159  1.00  6.02           C  
ATOM   3625  C   ASN A 219      34.343  12.044   8.882  1.00  6.02           C  
ATOM   3626  O   ASN A 219      34.759  10.932   9.215  1.00  6.02           O  
ATOM   3627  CB  ASN A 219      34.694  13.987  10.418  1.00  6.02           C  
ATOM   3628  CG  ASN A 219      35.734  14.951  10.928  1.00  6.02           C  
ATOM   3629  OD1 ASN A 219      36.928  14.810  10.634  1.00  6.02           O  
ATOM   3630  ND2 ASN A 219      35.314  15.928  11.671  1.00  6.02           N  
ATOM   3631  H   ASN A 219      34.701  15.147   8.183  1.00  6.02           H  
ATOM   3632  HA  ASN A 219      36.196  12.975   9.307  1.00  6.02           H  
ATOM   3633 1HB  ASN A 219      33.770  14.537  10.210  1.00  6.02           H  
ATOM   3634 2HB  ASN A 219      34.477  13.249  11.190  1.00  6.02           H  
ATOM   3635 1HD2 ASN A 219      35.962  16.598  12.028  1.00  6.02           H  
ATOM   3636 2HD2 ASN A 219      34.343  16.011  11.875  1.00  6.02           H  
ATOM   3637  N   ALA A 220      33.192  12.191   8.223  1.00  6.43           N  
ATOM   3638  CA  ALA A 220      32.391  11.019   7.930  1.00  6.43           C  
ATOM   3639  C   ALA A 220      33.179  10.058   7.045  1.00  6.43           C  
ATOM   3640  O   ALA A 220      33.111   8.841   7.226  1.00  6.43           O  
ATOM   3641  CB  ALA A 220      31.092  11.422   7.258  1.00  6.43           C  
ATOM   3642  H   ALA A 220      32.848  13.108   7.942  1.00  6.43           H  
ATOM   3643  HA  ALA A 220      32.169  10.516   8.865  1.00  6.43           H  
ATOM   3644 1HB  ALA A 220      30.494  10.538   7.058  1.00  6.43           H  
ATOM   3645 2HB  ALA A 220      30.538  12.098   7.910  1.00  6.43           H  
ATOM   3646 3HB  ALA A 220      31.320  11.934   6.319  1.00  6.43           H  
ATOM   3647  N   TYR A 221      33.935  10.611   6.090  1.00  6.85           N  
ATOM   3648  CA  TYR A 221      34.749   9.811   5.192  1.00  6.85           C  
ATOM   3649  C   TYR A 221      36.003   9.217   5.854  1.00  6.85           C  
ATOM   3650  O   TYR A 221      36.316   8.038   5.665  1.00  6.85           O  
ATOM   3651  CB  TYR A 221      35.146  10.633   3.971  1.00  6.85           C  
ATOM   3652  CG  TYR A 221      35.923   9.841   2.964  1.00  6.85           C  
ATOM   3653  CD1 TYR A 221      35.257   8.946   2.171  1.00  6.85           C  
ATOM   3654  CD2 TYR A 221      37.282  10.005   2.824  1.00  6.85           C  
ATOM   3655  CE1 TYR A 221      35.937   8.208   1.242  1.00  6.85           C  
ATOM   3656  CE2 TYR A 221      37.973   9.262   1.884  1.00  6.85           C  
ATOM   3657  CZ  TYR A 221      37.291   8.367   1.087  1.00  6.85           C  
ATOM   3658  OH  TYR A 221      37.954   7.629   0.124  1.00  6.85           O  
ATOM   3659  H   TYR A 221      33.930  11.626   5.963  1.00  6.85           H  
ATOM   3660  HA  TYR A 221      34.141   8.978   4.849  1.00  6.85           H  
ATOM   3661 1HB  TYR A 221      34.249  11.026   3.487  1.00  6.85           H  
ATOM   3662 2HB  TYR A 221      35.751  11.488   4.285  1.00  6.85           H  
ATOM   3663  HD1 TYR A 221      34.182   8.828   2.282  1.00  6.85           H  
ATOM   3664  HD2 TYR A 221      37.804  10.717   3.450  1.00  6.85           H  
ATOM   3665  HE1 TYR A 221      35.412   7.512   0.624  1.00  6.85           H  
ATOM   3666  HE2 TYR A 221      39.049   9.392   1.767  1.00  6.85           H  
ATOM   3667  HH  TYR A 221      37.364   7.524  -0.665  1.00  6.85           H  
ATOM   3668  N   ASN A 222      36.749  10.051   6.590  1.00  7.23           N  
ATOM   3669  CA  ASN A 222      38.031   9.650   7.169  1.00  7.23           C  
ATOM   3670  C   ASN A 222      38.051   9.156   8.619  1.00  7.23           C  
ATOM   3671  O   ASN A 222      39.139   8.883   9.131  1.00  7.23           O  
ATOM   3672  CB  ASN A 222      39.036  10.783   7.048  1.00  7.23           C  
ATOM   3673  CG  ASN A 222      39.545  11.003   5.652  1.00  7.23           C  
ATOM   3674  OD1 ASN A 222      39.841  10.056   4.913  1.00  7.23           O  
ATOM   3675  ND2 ASN A 222      39.653  12.245   5.272  1.00  7.23           N  
ATOM   3676  H   ASN A 222      36.434  11.009   6.727  1.00  7.23           H  
ATOM   3677  HA  ASN A 222      38.403   8.821   6.567  1.00  7.23           H  
ATOM   3678 1HB  ASN A 222      38.565  11.708   7.393  1.00  7.23           H  
ATOM   3679 2HB  ASN A 222      39.881  10.587   7.707  1.00  7.23           H  
ATOM   3680 1HD2 ASN A 222      39.987  12.465   4.356  1.00  7.23           H  
ATOM   3681 2HD2 ASN A 222      39.403  12.981   5.906  1.00  7.23           H  
ATOM   3682  N   ASP A 223      36.906   8.966   9.276  1.00  7.55           N  
ATOM   3683  CA  ASP A 223      36.981   8.454  10.645  1.00  7.55           C  
ATOM   3684  C   ASP A 223      35.787   7.561  11.019  1.00  7.55           C  
ATOM   3685  O   ASP A 223      34.787   7.452  10.291  1.00  7.55           O  
ATOM   3686  CB  ASP A 223      37.090   9.659  11.608  1.00  7.55           C  
ATOM   3687  CG  ASP A 223      37.773   9.389  12.982  1.00  7.55           C  
ATOM   3688  OD1 ASP A 223      37.863   8.250  13.392  1.00  7.55           O  
ATOM   3689  OD2 ASP A 223      38.208  10.342  13.591  1.00  7.55           O  
ATOM   3690  H   ASP A 223      36.014   9.246   8.875  1.00  7.55           H  
ATOM   3691  HA  ASP A 223      37.884   7.852  10.739  1.00  7.55           H  
ATOM   3692 1HB  ASP A 223      37.639  10.461  11.110  1.00  7.55           H  
ATOM   3693 2HB  ASP A 223      36.083  10.043  11.799  1.00  7.55           H  
ATOM   3694  N   ASP A 224      35.911   6.912  12.174  1.00  7.79           N  
ATOM   3695  CA  ASP A 224      34.904   5.965  12.629  1.00  7.79           C  
ATOM   3696  C   ASP A 224      33.677   6.563  13.267  1.00  7.79           C  
ATOM   3697  O   ASP A 224      32.576   6.165  12.910  1.00  7.79           O  
ATOM   3698  CB  ASP A 224      35.492   4.950  13.600  1.00  7.79           C  
ATOM   3699  CG  ASP A 224      36.451   3.988  12.950  1.00  7.79           C  
ATOM   3700  OD1 ASP A 224      36.499   3.939  11.750  1.00  7.79           O  
ATOM   3701  OD2 ASP A 224      37.102   3.248  13.673  1.00  7.79           O  
ATOM   3702  H   ASP A 224      36.746   7.096  12.734  1.00  7.79           H  
ATOM   3703  HA  ASP A 224      34.568   5.409  11.752  1.00  7.79           H  
ATOM   3704 1HB  ASP A 224      36.015   5.482  14.399  1.00  7.79           H  
ATOM   3705 2HB  ASP A 224      34.683   4.380  14.058  1.00  7.79           H  
ATOM   3706  N   VAL A 225      33.847   7.477  14.229  1.00  7.93           N  
ATOM   3707  CA  VAL A 225      32.681   8.036  14.918  1.00  7.93           C  
ATOM   3708  C   VAL A 225      32.778   9.562  15.059  1.00  7.93           C  
ATOM   3709  O   VAL A 225      33.751  10.067  15.610  1.00  7.93           O  
ATOM   3710  CB  VAL A 225      32.551   7.397  16.329  1.00  7.93           C  
ATOM   3711  CG1 VAL A 225      31.311   7.931  17.048  1.00  7.93           C  
ATOM   3712  CG2 VAL A 225      32.505   5.883  16.218  1.00  7.93           C  
ATOM   3713  H   VAL A 225      34.781   7.779  14.476  1.00  7.93           H  
ATOM   3714  HA  VAL A 225      31.786   7.803  14.353  1.00  7.93           H  
ATOM   3715  HB  VAL A 225      33.411   7.685  16.929  1.00  7.93           H  
ATOM   3716 1HG1 VAL A 225      31.244   7.491  18.044  1.00  7.93           H  
ATOM   3717 2HG1 VAL A 225      31.385   8.997  17.141  1.00  7.93           H  
ATOM   3718 3HG1 VAL A 225      30.411   7.675  16.482  1.00  7.93           H  
ATOM   3719 1HG2 VAL A 225      32.427   5.449  17.212  1.00  7.93           H  
ATOM   3720 2HG2 VAL A 225      31.650   5.587  15.624  1.00  7.93           H  
ATOM   3721 3HG2 VAL A 225      33.401   5.510  15.756  1.00  7.93           H  
ATOM   3722  N   TYR A 226      31.777  10.312  14.594  1.00  8.02           N  
ATOM   3723  CA  TYR A 226      31.818  11.759  14.841  1.00  8.02           C  
ATOM   3724  C   TYR A 226      31.386  11.844  16.287  1.00  8.02           C  
ATOM   3725  O   TYR A 226      30.433  11.153  16.639  1.00  8.02           O  
ATOM   3726  CB  TYR A 226      30.871  12.558  13.951  1.00  8.02           C  
ATOM   3727  CG  TYR A 226      31.032  14.069  14.116  1.00  8.02           C  
ATOM   3728  CD1 TYR A 226      32.048  14.728  13.440  1.00  8.02           C  
ATOM   3729  CD2 TYR A 226      30.192  14.784  14.949  1.00  8.02           C  
ATOM   3730  CE1 TYR A 226      32.197  16.094  13.582  1.00  8.02           C  
ATOM   3731  CE2 TYR A 226      30.351  16.148  15.088  1.00  8.02           C  
ATOM   3732  CZ  TYR A 226      31.340  16.796  14.401  1.00  8.02           C  
ATOM   3733  OH  TYR A 226      31.498  18.151  14.529  1.00  8.02           O  
ATOM   3734  H   TYR A 226      30.992   9.888  14.122  1.00  8.02           H  
ATOM   3735  HA  TYR A 226      32.838  12.140  14.755  1.00  8.02           H  
ATOM   3736 1HB  TYR A 226      31.047  12.304  12.905  1.00  8.02           H  
ATOM   3737 2HB  TYR A 226      29.838  12.296  14.189  1.00  8.02           H  
ATOM   3738  HD1 TYR A 226      32.722  14.169  12.793  1.00  8.02           H  
ATOM   3739  HD2 TYR A 226      29.401  14.272  15.497  1.00  8.02           H  
ATOM   3740  HE1 TYR A 226      32.982  16.618  13.049  1.00  8.02           H  
ATOM   3741  HE2 TYR A 226      29.685  16.708  15.740  1.00  8.02           H  
ATOM   3742  HH  TYR A 226      31.081  18.454  15.350  1.00  8.02           H  
ATOM   3743  N   THR A 227      32.073  12.609  17.119  1.00  8.08           N  
ATOM   3744  CA  THR A 227      31.775  12.613  18.545  1.00  8.08           C  
ATOM   3745  C   THR A 227      30.957  13.770  19.090  1.00  8.08           C  
ATOM   3746  O   THR A 227      30.827  14.828  18.468  1.00  8.08           O  
ATOM   3747  CB  THR A 227      33.098  12.601  19.305  1.00  8.08           C  
ATOM   3748  OG1 THR A 227      33.810  13.817  18.983  1.00  8.08           O  
ATOM   3749  CG2 THR A 227      33.927  11.398  18.882  1.00  8.08           C  
ATOM   3750  H   THR A 227      32.845  13.175  16.768  1.00  8.08           H  
ATOM   3751  HA  THR A 227      31.237  11.695  18.771  1.00  8.08           H  
ATOM   3752  HB  THR A 227      32.913  12.562  20.376  1.00  8.08           H  
ATOM   3753  HG1 THR A 227      33.965  13.826  17.999  1.00  8.08           H  
ATOM   3754 1HG2 THR A 227      34.876  11.403  19.415  1.00  8.08           H  
ATOM   3755 2HG2 THR A 227      33.385  10.480  19.109  1.00  8.08           H  
ATOM   3756 3HG2 THR A 227      34.115  11.449  17.808  1.00  8.08           H  
ATOM   3757  N   GLU A 228      30.467  13.568  20.319  1.00  8.17           N  
ATOM   3758  CA  GLU A 228      29.754  14.595  21.063  1.00  8.17           C  
ATOM   3759  C   GLU A 228      30.672  15.770  21.356  1.00  8.17           C  
ATOM   3760  O   GLU A 228      30.244  16.920  21.330  1.00  8.17           O  
ATOM   3761  CB  GLU A 228      29.200  14.029  22.372  1.00  8.17           C  
ATOM   3762  CG  GLU A 228      28.049  13.038  22.202  1.00  8.17           C  
ATOM   3763  CD  GLU A 228      27.564  12.471  23.523  1.00  8.17           C  
ATOM   3764  OE1 GLU A 228      28.251  12.633  24.504  1.00  8.17           O  
ATOM   3765  OE2 GLU A 228      26.499  11.897  23.551  1.00  8.17           O  
ATOM   3766  H   GLU A 228      30.598  12.664  20.749  1.00  8.17           H  
ATOM   3767  HA  GLU A 228      28.922  14.953  20.456  1.00  8.17           H  
ATOM   3768 1HB  GLU A 228      29.999  13.525  22.916  1.00  8.17           H  
ATOM   3769 2HB  GLU A 228      28.846  14.848  22.998  1.00  8.17           H  
ATOM   3770 1HG  GLU A 228      27.219  13.540  21.705  1.00  8.17           H  
ATOM   3771 2HG  GLU A 228      28.380  12.222  21.559  1.00  8.17           H  
ATOM   3772  N   LYS A 229      31.947  15.481  21.624  1.00  8.31           N  
ATOM   3773  CA  LYS A 229      32.913  16.533  21.900  1.00  8.31           C  
ATOM   3774  C   LYS A 229      32.982  17.454  20.697  1.00  8.31           C  
ATOM   3775  O   LYS A 229      32.848  18.671  20.825  1.00  8.31           O  
ATOM   3776  CB  LYS A 229      34.291  15.938  22.200  1.00  8.31           C  
ATOM   3777  CG  LYS A 229      35.387  16.961  22.538  1.00  8.31           C  
ATOM   3778  CD  LYS A 229      36.714  16.253  22.857  1.00  8.31           C  
ATOM   3779  CE  LYS A 229      37.792  17.231  23.337  1.00  8.31           C  
ATOM   3780  NZ  LYS A 229      38.224  18.163  22.265  1.00  8.31           N  
ATOM   3781  H   LYS A 229      32.240  14.516  21.632  1.00  8.31           H  
ATOM   3782  HA  LYS A 229      32.575  17.114  22.758  1.00  8.31           H  
ATOM   3783 1HB  LYS A 229      34.211  15.247  23.037  1.00  8.31           H  
ATOM   3784 2HB  LYS A 229      34.630  15.363  21.334  1.00  8.31           H  
ATOM   3785 1HG  LYS A 229      35.537  17.634  21.684  1.00  8.31           H  
ATOM   3786 2HG  LYS A 229      35.083  17.557  23.396  1.00  8.31           H  
ATOM   3787 1HD  LYS A 229      36.547  15.505  23.632  1.00  8.31           H  
ATOM   3788 2HD  LYS A 229      37.073  15.748  21.960  1.00  8.31           H  
ATOM   3789 1HE  LYS A 229      37.398  17.812  24.169  1.00  8.31           H  
ATOM   3790 2HE  LYS A 229      38.657  16.665  23.678  1.00  8.31           H  
ATOM   3791 1HZ  LYS A 229      38.922  18.797  22.610  1.00  8.31           H  
ATOM   3792 2HZ  LYS A 229      38.597  17.656  21.484  1.00  8.31           H  
ATOM   3793 3HZ  LYS A 229      37.419  18.719  21.945  1.00  8.31           H  
ATOM   3794  N   GLN A 230      33.133  16.867  19.508  1.00  8.54           N  
ATOM   3795  CA  GLN A 230      33.205  17.670  18.294  1.00  8.54           C  
ATOM   3796  C   GLN A 230      31.903  18.439  18.055  1.00  8.54           C  
ATOM   3797  O   GLN A 230      31.916  19.613  17.678  1.00  8.54           O  
ATOM   3798  CB  GLN A 230      33.518  16.752  17.119  1.00  8.54           C  
ATOM   3799  CG  GLN A 230      34.929  16.195  17.120  1.00  8.54           C  
ATOM   3800  CD  GLN A 230      35.098  15.033  16.153  1.00  8.54           C  
ATOM   3801  OE1 GLN A 230      34.311  14.075  16.218  1.00  8.54           O  
ATOM   3802  NE2 GLN A 230      36.098  15.090  15.280  1.00  8.54           N  
ATOM   3803  H   GLN A 230      33.224  15.849  19.440  1.00  8.54           H  
ATOM   3804  HA  GLN A 230      34.013  18.394  18.406  1.00  8.54           H  
ATOM   3805 1HB  GLN A 230      32.809  15.923  17.099  1.00  8.54           H  
ATOM   3806 2HB  GLN A 230      33.404  17.310  16.203  1.00  8.54           H  
ATOM   3807 1HG  GLN A 230      35.614  16.989  16.821  1.00  8.54           H  
ATOM   3808 2HG  GLN A 230      35.172  15.856  18.126  1.00  8.54           H  
ATOM   3809 1HE2 GLN A 230      36.247  14.332  14.637  1.00  8.54           H  
ATOM   3810 2HE2 GLN A 230      36.711  15.881  15.270  1.00  8.54           H  
ATOM   3811  N   ASP A 231      30.761  17.807  18.336  1.00  8.84           N  
ATOM   3812  CA  ASP A 231      29.479  18.479  18.149  1.00  8.84           C  
ATOM   3813  C   ASP A 231      29.384  19.704  19.066  1.00  8.84           C  
ATOM   3814  O   ASP A 231      28.902  20.762  18.644  1.00  8.84           O  
ATOM   3815  CB  ASP A 231      28.337  17.505  18.475  1.00  8.84           C  
ATOM   3816  CG  ASP A 231      26.925  17.972  18.094  1.00  8.84           C  
ATOM   3817  OD1 ASP A 231      26.642  18.052  16.936  1.00  8.84           O  
ATOM   3818  OD2 ASP A 231      26.125  18.252  18.980  1.00  8.84           O  
ATOM   3819  H   ASP A 231      30.781  16.832  18.636  1.00  8.84           H  
ATOM   3820  HA  ASP A 231      29.400  18.811  17.115  1.00  8.84           H  
ATOM   3821 1HB  ASP A 231      28.537  16.547  17.988  1.00  8.84           H  
ATOM   3822 2HB  ASP A 231      28.344  17.316  19.549  1.00  8.84           H  
ATOM   3823  N   GLU A 232      29.886  19.570  20.302  1.00  9.21           N  
ATOM   3824  CA  GLU A 232      29.846  20.638  21.294  1.00  9.21           C  
ATOM   3825  C   GLU A 232      30.805  21.773  20.949  1.00  9.21           C  
ATOM   3826  O   GLU A 232      30.450  22.949  21.077  1.00  9.21           O  
ATOM   3827  CB  GLU A 232      30.185  20.084  22.679  1.00  9.21           C  
ATOM   3828  CG  GLU A 232      30.099  21.089  23.824  1.00  9.21           C  
ATOM   3829  CD  GLU A 232      28.699  21.603  24.125  1.00  9.21           C  
ATOM   3830  OE1 GLU A 232      27.737  20.963  23.760  1.00  9.21           O  
ATOM   3831  OE2 GLU A 232      28.608  22.660  24.719  1.00  9.21           O  
ATOM   3832  H   GLU A 232      30.266  18.665  20.582  1.00  9.21           H  
ATOM   3833  HA  GLU A 232      28.834  21.037  21.319  1.00  9.21           H  
ATOM   3834 1HB  GLU A 232      29.517  19.251  22.906  1.00  9.21           H  
ATOM   3835 2HB  GLU A 232      31.200  19.683  22.663  1.00  9.21           H  
ATOM   3836 1HG  GLU A 232      30.504  20.627  24.722  1.00  9.21           H  
ATOM   3837 2HG  GLU A 232      30.738  21.932  23.567  1.00  9.21           H  
ATOM   3838  N   GLU A 233      32.015  21.441  20.482  1.00  9.61           N  
ATOM   3839  CA  GLU A 233      32.973  22.489  20.132  1.00  9.61           C  
ATOM   3840  C   GLU A 233      32.409  23.346  19.010  1.00  9.61           C  
ATOM   3841  O   GLU A 233      32.549  24.581  19.014  1.00  9.61           O  
ATOM   3842  CB  GLU A 233      34.323  21.897  19.710  1.00  9.61           C  
ATOM   3843  CG  GLU A 233      35.131  21.271  20.851  1.00  9.61           C  
ATOM   3844  CD  GLU A 233      36.432  20.645  20.401  1.00  9.61           C  
ATOM   3845  OE1 GLU A 233      36.702  20.614  19.221  1.00  9.61           O  
ATOM   3846  OE2 GLU A 233      37.161  20.177  21.260  1.00  9.61           O  
ATOM   3847  H   GLU A 233      32.273  20.456  20.403  1.00  9.61           H  
ATOM   3848  HA  GLU A 233      33.126  23.125  21.004  1.00  9.61           H  
ATOM   3849 1HB  GLU A 233      34.153  21.118  18.962  1.00  9.61           H  
ATOM   3850 2HB  GLU A 233      34.932  22.671  19.245  1.00  9.61           H  
ATOM   3851 1HG  GLU A 233      35.350  22.044  21.586  1.00  9.61           H  
ATOM   3852 2HG  GLU A 233      34.520  20.514  21.338  1.00  9.61           H  
ATOM   3853  N   ILE A 234      31.721  22.702  18.067  1.00 10.04           N  
ATOM   3854  CA  ILE A 234      31.146  23.467  16.991  1.00 10.04           C  
ATOM   3855  C   ILE A 234      29.931  24.240  17.474  1.00 10.04           C  
ATOM   3856  O   ILE A 234      29.795  25.417  17.144  1.00 10.04           O  
ATOM   3857  CB  ILE A 234      30.773  22.617  15.792  1.00 10.04           C  
ATOM   3858  CG1 ILE A 234      32.008  21.947  15.189  1.00 10.04           C  
ATOM   3859  CG2 ILE A 234      30.168  23.550  14.829  1.00 10.04           C  
ATOM   3860  CD1 ILE A 234      33.043  22.921  14.708  1.00 10.04           C  
ATOM   3861  H   ILE A 234      31.641  21.682  18.082  1.00 10.04           H  
ATOM   3862  HA  ILE A 234      31.886  24.186  16.652  1.00 10.04           H  
ATOM   3863  HB  ILE A 234      30.062  21.831  16.072  1.00 10.04           H  
ATOM   3864 1HG1 ILE A 234      32.463  21.308  15.941  1.00 10.04           H  
ATOM   3865 2HG1 ILE A 234      31.703  21.330  14.358  1.00 10.04           H  
ATOM   3866 1HG2 ILE A 234      29.889  23.047  13.973  1.00 10.04           H  
ATOM   3867 2HG2 ILE A 234      29.309  23.988  15.292  1.00 10.04           H  
ATOM   3868 3HG2 ILE A 234      30.881  24.329  14.567  1.00 10.04           H  
ATOM   3869 1HD1 ILE A 234      33.890  22.375  14.295  1.00 10.04           H  
ATOM   3870 2HD1 ILE A 234      32.610  23.560  13.935  1.00 10.04           H  
ATOM   3871 3HD1 ILE A 234      33.378  23.536  15.543  1.00 10.04           H  
ATOM   3872  N   ARG A 235      29.055  23.618  18.267  1.00 10.47           N  
ATOM   3873  CA  ARG A 235      27.901  24.336  18.792  1.00 10.47           C  
ATOM   3874  C   ARG A 235      28.325  25.636  19.457  1.00 10.47           C  
ATOM   3875  O   ARG A 235      27.781  26.700  19.158  1.00 10.47           O  
ATOM   3876  CB  ARG A 235      27.151  23.500  19.816  1.00 10.47           C  
ATOM   3877  CG  ARG A 235      25.941  24.194  20.445  1.00 10.47           C  
ATOM   3878  CD  ARG A 235      25.256  23.326  21.443  1.00 10.47           C  
ATOM   3879  NE  ARG A 235      24.146  24.020  22.111  1.00 10.47           N  
ATOM   3880  CZ  ARG A 235      23.338  23.464  23.038  1.00 10.47           C  
ATOM   3881  NH1 ARG A 235      23.513  22.208  23.400  1.00 10.47           N  
ATOM   3882  NH2 ARG A 235      22.369  24.176  23.587  1.00 10.47           N  
ATOM   3883  H   ARG A 235      29.177  22.634  18.508  1.00 10.47           H  
ATOM   3884  HA  ARG A 235      27.230  24.567  17.965  1.00 10.47           H  
ATOM   3885 1HB  ARG A 235      26.817  22.570  19.356  1.00 10.47           H  
ATOM   3886 2HB  ARG A 235      27.829  23.234  20.628  1.00 10.47           H  
ATOM   3887 1HG  ARG A 235      26.277  25.095  20.963  1.00 10.47           H  
ATOM   3888 2HG  ARG A 235      25.223  24.471  19.672  1.00 10.47           H  
ATOM   3889 1HD  ARG A 235      24.857  22.444  20.943  1.00 10.47           H  
ATOM   3890 2HD  ARG A 235      25.977  23.016  22.206  1.00 10.47           H  
ATOM   3891  HE  ARG A 235      23.986  25.013  21.869  1.00 10.47           H  
ATOM   3892 1HH1 ARG A 235      24.258  21.664  22.987  1.00 10.47           H  
ATOM   3893 2HH1 ARG A 235      22.912  21.795  24.097  1.00 10.47           H  
ATOM   3894 1HH2 ARG A 235      22.230  25.144  23.313  1.00 10.47           H  
ATOM   3895 2HH2 ARG A 235      21.768  23.759  24.279  1.00 10.47           H  
ATOM   3896  N   GLN A 236      29.327  25.560  20.341  1.00 10.92           N  
ATOM   3897  CA  GLN A 236      29.789  26.750  21.041  1.00 10.92           C  
ATOM   3898  C   GLN A 236      30.381  27.776  20.081  1.00 10.92           C  
ATOM   3899  O   GLN A 236      30.184  28.988  20.252  1.00 10.92           O  
ATOM   3900  CB  GLN A 236      30.828  26.385  22.105  1.00 10.92           C  
ATOM   3901  CG  GLN A 236      30.268  25.631  23.302  1.00 10.92           C  
ATOM   3902  CD  GLN A 236      31.335  25.298  24.338  1.00 10.92           C  
ATOM   3903  OE1 GLN A 236      32.387  25.951  24.412  1.00 10.92           O  
ATOM   3904  NE2 GLN A 236      31.068  24.284  25.149  1.00 10.92           N  
ATOM   3905  H   GLN A 236      29.755  24.654  20.548  1.00 10.92           H  
ATOM   3906  HA  GLN A 236      28.932  27.206  21.536  1.00 10.92           H  
ATOM   3907 1HB  GLN A 236      31.592  25.748  21.647  1.00 10.92           H  
ATOM   3908 2HB  GLN A 236      31.320  27.287  22.461  1.00 10.92           H  
ATOM   3909 1HG  GLN A 236      29.501  26.238  23.780  1.00 10.92           H  
ATOM   3910 2HG  GLN A 236      29.832  24.688  22.952  1.00 10.92           H  
ATOM   3911 1HE2 GLN A 236      31.722  24.013  25.848  1.00 10.92           H  
ATOM   3912 2HE2 GLN A 236      30.186  23.763  25.048  1.00 10.92           H  
ATOM   3913  N   SER A 237      31.095  27.312  19.050  1.00 11.40           N  
ATOM   3914  CA  SER A 237      31.675  28.239  18.094  1.00 11.40           C  
ATOM   3915  C   SER A 237      30.559  28.995  17.370  1.00 11.40           C  
ATOM   3916  O   SER A 237      30.614  30.224  17.226  1.00 11.40           O  
ATOM   3917  CB  SER A 237      32.518  27.473  17.090  1.00 11.40           C  
ATOM   3918  OG  SER A 237      33.615  26.851  17.719  1.00 11.40           O  
ATOM   3919  H   SER A 237      31.272  26.311  18.940  1.00 11.40           H  
ATOM   3920  HA  SER A 237      32.299  28.955  18.628  1.00 11.40           H  
ATOM   3921 1HB  SER A 237      31.908  26.725  16.593  1.00 11.40           H  
ATOM   3922 2HB  SER A 237      32.875  28.160  16.325  1.00 11.40           H  
ATOM   3923  HG  SER A 237      33.236  26.129  18.282  1.00 11.40           H  
ATOM   3924  N   ILE A 238      29.506  28.264  16.997  1.00 11.97           N  
ATOM   3925  CA  ILE A 238      28.380  28.851  16.295  1.00 11.97           C  
ATOM   3926  C   ILE A 238      27.648  29.847  17.161  1.00 11.97           C  
ATOM   3927  O   ILE A 238      27.425  30.975  16.733  1.00 11.97           O  
ATOM   3928  CB  ILE A 238      27.377  27.771  15.863  1.00 11.97           C  
ATOM   3929  CG1 ILE A 238      27.994  26.878  14.782  1.00 11.97           C  
ATOM   3930  CG2 ILE A 238      26.093  28.443  15.374  1.00 11.97           C  
ATOM   3931  CD1 ILE A 238      27.224  25.618  14.534  1.00 11.97           C  
ATOM   3932  H   ILE A 238      29.519  27.259  17.170  1.00 11.97           H  
ATOM   3933  HA  ILE A 238      28.750  29.363  15.410  1.00 11.97           H  
ATOM   3934  HB  ILE A 238      27.147  27.133  16.713  1.00 11.97           H  
ATOM   3935 1HG1 ILE A 238      28.025  27.434  13.866  1.00 11.97           H  
ATOM   3936 2HG1 ILE A 238      29.014  26.622  15.064  1.00 11.97           H  
ATOM   3937 1HG2 ILE A 238      25.377  27.682  15.087  1.00 11.97           H  
ATOM   3938 2HG2 ILE A 238      25.665  29.053  16.171  1.00 11.97           H  
ATOM   3939 3HG2 ILE A 238      26.317  29.081  14.518  1.00 11.97           H  
ATOM   3940 1HD1 ILE A 238      27.706  25.046  13.743  1.00 11.97           H  
ATOM   3941 2HD1 ILE A 238      27.193  25.028  15.449  1.00 11.97           H  
ATOM   3942 3HD1 ILE A 238      26.238  25.863  14.246  1.00 11.97           H  
ATOM   3943  N   GLU A 239      27.323  29.459  18.391  1.00 12.64           N  
ATOM   3944  CA  GLU A 239      26.591  30.335  19.295  1.00 12.64           C  
ATOM   3945  C   GLU A 239      27.378  31.603  19.609  1.00 12.64           C  
ATOM   3946  O   GLU A 239      26.802  32.678  19.764  1.00 12.64           O  
ATOM   3947  CB  GLU A 239      26.206  29.567  20.561  1.00 12.64           C  
ATOM   3948  CG  GLU A 239      25.136  28.495  20.294  1.00 12.64           C  
ATOM   3949  CD  GLU A 239      24.781  27.631  21.478  1.00 12.64           C  
ATOM   3950  OE1 GLU A 239      25.378  27.768  22.519  1.00 12.64           O  
ATOM   3951  OE2 GLU A 239      23.904  26.806  21.322  1.00 12.64           O  
ATOM   3952  H   GLU A 239      27.563  28.514  18.695  1.00 12.64           H  
ATOM   3953  HA  GLU A 239      25.669  30.638  18.796  1.00 12.64           H  
ATOM   3954 1HB  GLU A 239      27.091  29.071  20.967  1.00 12.64           H  
ATOM   3955 2HB  GLU A 239      25.832  30.257  21.316  1.00 12.64           H  
ATOM   3956 1HG  GLU A 239      24.233  28.993  19.945  1.00 12.64           H  
ATOM   3957 2HG  GLU A 239      25.490  27.856  19.486  1.00 12.64           H  
ATOM   3958  N   SER A 240      28.703  31.484  19.701  1.00 13.39           N  
ATOM   3959  CA  SER A 240      29.548  32.636  19.959  1.00 13.39           C  
ATOM   3960  C   SER A 240      29.487  33.641  18.802  1.00 13.39           C  
ATOM   3961  O   SER A 240      29.475  34.854  19.028  1.00 13.39           O  
ATOM   3962  CB  SER A 240      30.982  32.186  20.154  1.00 13.39           C  
ATOM   3963  OG  SER A 240      31.104  31.381  21.298  1.00 13.39           O  
ATOM   3964  H   SER A 240      29.143  30.568  19.613  1.00 13.39           H  
ATOM   3965  HA  SER A 240      29.198  33.126  20.866  1.00 13.39           H  
ATOM   3966 1HB  SER A 240      31.310  31.629  19.279  1.00 13.39           H  
ATOM   3967 2HB  SER A 240      31.624  33.058  20.246  1.00 13.39           H  
ATOM   3968  HG  SER A 240      30.649  30.535  21.070  1.00 13.39           H  
ATOM   3969  N   ASN A 241      29.452  33.133  17.562  1.00 14.18           N  
ATOM   3970  CA  ASN A 241      29.448  33.979  16.368  1.00 14.18           C  
ATOM   3971  C   ASN A 241      28.072  34.442  15.846  1.00 14.18           C  
ATOM   3972  O   ASN A 241      27.970  35.541  15.292  1.00 14.18           O  
ATOM   3973  CB  ASN A 241      30.192  33.261  15.260  1.00 14.18           C  
ATOM   3974  CG  ASN A 241      31.666  33.169  15.539  1.00 14.18           C  
ATOM   3975  OD1 ASN A 241      32.250  34.078  16.145  1.00 14.18           O  
ATOM   3976  ND2 ASN A 241      32.281  32.098  15.120  1.00 14.18           N  
ATOM   3977  H   ASN A 241      29.486  32.117  17.446  1.00 14.18           H  
ATOM   3978  HA  ASN A 241      30.002  34.884  16.612  1.00 14.18           H  
ATOM   3979 1HB  ASN A 241      29.791  32.245  15.160  1.00 14.18           H  
ATOM   3980 2HB  ASN A 241      30.034  33.771  14.312  1.00 14.18           H  
ATOM   3981 1HD2 ASN A 241      33.259  31.987  15.277  1.00 14.18           H  
ATOM   3982 2HD2 ASN A 241      31.768  31.376  14.637  1.00 14.18           H  
ATOM   3983  N   SER A 242      27.034  33.617  15.989  1.00 14.91           N  
ATOM   3984  CA  SER A 242      25.716  33.935  15.441  1.00 14.91           C  
ATOM   3985  C   SER A 242      24.602  33.086  16.055  1.00 14.91           C  
ATOM   3986  O   SER A 242      24.002  33.488  17.050  1.00 14.91           O  
ATOM   3987  OXT SER A 242      24.064  32.248  15.332  1.00 14.91           O  
ATOM   3988  CB  SER A 242      25.720  33.730  13.936  1.00 14.91           C  
ATOM   3989  OG  SER A 242      24.457  33.994  13.385  1.00 14.91           O  
ATOM   3990  H   SER A 242      27.171  32.728  16.458  1.00 14.91           H  
ATOM   3991  HA  SER A 242      25.501  34.981  15.658  1.00 14.91           H  
ATOM   3992 1HB  SER A 242      26.460  34.384  13.479  1.00 14.91           H  
ATOM   3993 2HB  SER A 242      26.010  32.703  13.713  1.00 14.91           H  
ATOM   3994  HG  SER A 242      24.278  34.920  13.570  1.00 14.91           H  
TER    3995
ENDMDL
