# Supplementary material for: Pan-kinome of Legionella expanded by a bioinformatics survey
Source: Sci Rep. 2022 Dec 16;12:21782. doi: 10.1038/s41598-022-26109-x (PMC9758233; doi:10.1038/s41598-022-26109-x)
Supplement: Supplementary file 9 — Supplementary Information 9. [file 41598_2022_26109_MOESM9_ESM.zip › S15 - Data - 3D structure models of novel kinases/pdb - protein kinase domains - RoseTTAFold/LLO_1015_1-303.pdb]

PFRMAT TS
TARGET llo
AUTHOR BAKER-ROBETTA
METHOD    ROSETTA provides both ab initio and
METHOD    comparative models of protein domains.
METHOD    Comparative models are built from structures
METHOD    detected and aligned by HHSEARCH, SPARKS, and
METHOD    Raptor. Loop regions are assembled from fragments and 
METHOD    optimized to fit the aligned template structures.
METHOD    De novo models are built using the Rosetta de
METHOD    novo protocol.  The procedure is fully automated.
MODEL     1
PARENT N/A
REMARK PARENT    N/A
REMARK PARSRC    RoseTTAFold
REMARK SCORE     0.00
ATOM      1  N   MET A   1      -0.195  -2.241  -3.729  1.00  1.53           N  
ATOM      2  CA  MET A   1       1.215  -1.863  -3.710  1.00  1.53           C  
ATOM      3  C   MET A   1       1.439  -0.517  -3.019  1.00  1.53           C  
ATOM      4  O   MET A   1       0.588   0.368  -3.106  1.00  1.53           O  
ATOM      5  CB  MET A   1       1.759  -1.796  -5.141  1.00  1.53           C  
ATOM      6  CG  MET A   1       1.735  -3.106  -5.891  1.00  1.53           C  
ATOM      7  SD  MET A   1       2.786  -4.361  -5.123  1.00  1.53           S  
ATOM      8  CE  MET A   1       4.395  -3.688  -5.494  1.00  1.53           C  
ATOM      9 1H   MET A   1      -0.349  -3.008  -3.089  1.00  1.53           H  
ATOM     10 2H   MET A   1      -0.760  -1.453  -3.448  1.00  1.53           H  
ATOM     11 3H   MET A   1      -0.454  -2.526  -4.663  1.00  1.53           H  
ATOM     12  HA  MET A   1       1.732  -2.649  -3.172  1.00  1.53           H  
ATOM     13 1HB  MET A   1       1.170  -1.081  -5.715  1.00  1.53           H  
ATOM     14 2HB  MET A   1       2.790  -1.424  -5.139  1.00  1.53           H  
ATOM     15 1HG  MET A   1       0.715  -3.485  -5.936  1.00  1.53           H  
ATOM     16 2HG  MET A   1       2.086  -2.939  -6.908  1.00  1.53           H  
ATOM     17 1HE  MET A   1       5.153  -4.354  -5.101  1.00  1.53           H  
ATOM     18 2HE  MET A   1       4.500  -3.604  -6.563  1.00  1.53           H  
ATOM     19 3HE  MET A   1       4.506  -2.701  -5.058  1.00  1.53           H  
ATOM     20  N   PRO A   2       2.565  -0.340  -2.310  1.00  1.55           N  
ATOM     21  CA  PRO A   2       2.978   0.876  -1.644  1.00  1.55           C  
ATOM     22  C   PRO A   2       3.443   1.935  -2.618  1.00  1.55           C  
ATOM     23  O   PRO A   2       3.779   1.628  -3.765  1.00  1.55           O  
ATOM     24  CB  PRO A   2       4.140   0.406  -0.773  1.00  1.55           C  
ATOM     25  CG  PRO A   2       4.692  -0.799  -1.488  1.00  1.55           C  
ATOM     26  CD  PRO A   2       3.514  -1.467  -2.113  1.00  1.55           C  
ATOM     27  HA  PRO A   2       2.151   1.254  -1.027  1.00  1.55           H  
ATOM     28 1HB  PRO A   2       4.883   1.219  -0.687  1.00  1.55           H  
ATOM     29 2HB  PRO A   2       3.791   0.202   0.230  1.00  1.55           H  
ATOM     30 1HG  PRO A   2       5.392  -0.502  -2.237  1.00  1.55           H  
ATOM     31 2HG  PRO A   2       5.230  -1.452  -0.786  1.00  1.55           H  
ATOM     32 1HD  PRO A   2       3.835  -1.890  -3.056  1.00  1.55           H  
ATOM     33 2HD  PRO A   2       3.108  -2.218  -1.432  1.00  1.55           H  
ATOM     34  N   LYS A   3       3.485   3.166  -2.126  1.00  1.59           N  
ATOM     35  CA  LYS A   3       4.085   4.277  -2.836  1.00  1.59           C  
ATOM     36  C   LYS A   3       4.955   4.964  -1.828  1.00  1.59           C  
ATOM     37  O   LYS A   3       4.645   4.922  -0.634  1.00  1.59           O  
ATOM     38  CB  LYS A   3       3.066   5.302  -3.334  1.00  1.59           C  
ATOM     39  CG  LYS A   3       2.361   6.058  -2.203  1.00  1.59           C  
ATOM     40  CD  LYS A   3       1.448   7.155  -2.734  1.00  1.59           C  
ATOM     41  CE  LYS A   3       0.850   7.978  -1.592  1.00  1.59           C  
ATOM     42  NZ  LYS A   3       0.124   9.171  -2.093  1.00  1.59           N  
ATOM     43  H   LYS A   3       3.134   3.333  -1.193  1.00  1.59           H  
ATOM     44  HA  LYS A   3       4.718   3.912  -3.640  1.00  1.59           H  
ATOM     45 1HB  LYS A   3       3.569   6.033  -3.971  1.00  1.59           H  
ATOM     46 2HB  LYS A   3       2.310   4.798  -3.936  1.00  1.59           H  
ATOM     47 1HG  LYS A   3       1.781   5.361  -1.599  1.00  1.59           H  
ATOM     48 2HG  LYS A   3       3.120   6.524  -1.567  1.00  1.59           H  
ATOM     49 1HD  LYS A   3       2.018   7.816  -3.377  1.00  1.59           H  
ATOM     50 2HD  LYS A   3       0.641   6.712  -3.316  1.00  1.59           H  
ATOM     51 1HE  LYS A   3       0.154   7.356  -1.033  1.00  1.59           H  
ATOM     52 2HE  LYS A   3       1.652   8.308  -0.924  1.00  1.59           H  
ATOM     53 1HZ  LYS A   3      -0.253   9.693  -1.319  1.00  1.59           H  
ATOM     54 2HZ  LYS A   3       0.820   9.756  -2.601  1.00  1.59           H  
ATOM     55 3HZ  LYS A   3      -0.620   8.903  -2.715  1.00  1.59           H  
ATOM     56  N   LEU A   4       6.014   5.610  -2.265  1.00  1.64           N  
ATOM     57  CA  LEU A   4       6.845   6.313  -1.313  1.00  1.64           C  
ATOM     58  C   LEU A   4       6.638   7.822  -1.467  1.00  1.64           C  
ATOM     59  O   LEU A   4       6.282   8.316  -2.547  1.00  1.64           O  
ATOM     60  CB  LEU A   4       8.299   5.916  -1.522  1.00  1.64           C  
ATOM     61  CG  LEU A   4       8.530   4.397  -1.592  1.00  1.64           C  
ATOM     62  CD1 LEU A   4       9.985   4.156  -1.760  1.00  1.64           C  
ATOM     63  CD2 LEU A   4       7.971   3.707  -0.397  1.00  1.64           C  
ATOM     64  H   LEU A   4       6.251   5.572  -3.257  1.00  1.64           H  
ATOM     65  HA  LEU A   4       6.553   6.031  -0.300  1.00  1.64           H  
ATOM     66 1HB  LEU A   4       8.680   6.358  -2.424  1.00  1.64           H  
ATOM     67 2HB  LEU A   4       8.886   6.298  -0.685  1.00  1.64           H  
ATOM     68  HG  LEU A   4       8.035   4.008  -2.478  1.00  1.64           H  
ATOM     69 1HD1 LEU A   4      10.182   3.097  -1.848  1.00  1.64           H  
ATOM     70 2HD1 LEU A   4      10.323   4.666  -2.662  1.00  1.64           H  
ATOM     71 3HD1 LEU A   4      10.518   4.547  -0.897  1.00  1.64           H  
ATOM     72 1HD2 LEU A   4       8.140   2.646  -0.458  1.00  1.64           H  
ATOM     73 2HD2 LEU A   4       8.443   4.080   0.420  1.00  1.64           H  
ATOM     74 3HD2 LEU A   4       6.919   3.885  -0.306  1.00  1.64           H  
ATOM     75  N   HIS A   5       6.845   8.574  -0.400  1.00  1.64           N  
ATOM     76  CA  HIS A   5       6.721  10.027  -0.481  1.00  1.64           C  
ATOM     77  C   HIS A   5       5.336  10.406  -1.029  1.00  1.64           C  
ATOM     78  O   HIS A   5       4.326   9.839  -0.609  1.00  1.64           O  
ATOM     79  CB  HIS A   5       7.834  10.605  -1.376  1.00  1.64           C  
ATOM     80  CG  HIS A   5       9.185  10.331  -0.870  1.00  1.64           C  
ATOM     81  ND1 HIS A   5       9.728  11.012   0.194  1.00  1.64           N  
ATOM     82  CD2 HIS A   5      10.109   9.415  -1.250  1.00  1.64           C  
ATOM     83  CE1 HIS A   5      10.933  10.536   0.446  1.00  1.64           C  
ATOM     84  NE2 HIS A   5      11.186   9.562  -0.409  1.00  1.64           N  
ATOM     85  H   HIS A   5       7.108   8.140   0.475  1.00  1.64           H  
ATOM     86  HA  HIS A   5       6.820  10.462   0.513  1.00  1.64           H  
ATOM     87 1HB  HIS A   5       7.758  10.230  -2.377  1.00  1.64           H  
ATOM     88 2HB  HIS A   5       7.741  11.687  -1.419  1.00  1.64           H  
ATOM     89  HD2 HIS A   5      10.007   8.687  -2.059  1.00  1.64           H  
ATOM     90  HE1 HIS A   5      11.607  10.867   1.235  1.00  1.64           H  
ATOM     91  HE2 HIS A   5      12.058   9.003  -0.406  1.00  1.64           H  
ATOM     92  N   HIS A   6       5.281  11.380  -1.940  1.00  1.58           N  
ATOM     93  CA  HIS A   6       4.012  11.844  -2.498  1.00  1.58           C  
ATOM     94  C   HIS A   6       3.380  10.866  -3.501  1.00  1.58           C  
ATOM     95  O   HIS A   6       2.199  10.510  -3.390  1.00  1.58           O  
ATOM     96  CB  HIS A   6       4.208  13.212  -3.175  1.00  1.58           C  
ATOM     97  CG  HIS A   6       2.941  13.860  -3.715  1.00  1.58           C  
ATOM     98  ND1 HIS A   6       1.960  14.374  -2.885  1.00  1.58           N  
ATOM     99  CD2 HIS A   6       2.518  14.099  -4.985  1.00  1.58           C  
ATOM    100  CE1 HIS A   6       0.991  14.895  -3.619  1.00  1.58           C  
ATOM    101  NE2 HIS A   6       1.303  14.744  -4.894  1.00  1.58           N  
ATOM    102  H   HIS A   6       6.132  11.812  -2.254  1.00  1.58           H  
ATOM    103  HA  HIS A   6       3.305  11.976  -1.683  1.00  1.58           H  
ATOM    104 1HB  HIS A   6       4.647  13.900  -2.459  1.00  1.58           H  
ATOM    105 2HB  HIS A   6       4.912  13.109  -4.003  1.00  1.58           H  
ATOM    106  HD2 HIS A   6       3.040  13.839  -5.904  1.00  1.58           H  
ATOM    107  HE1 HIS A   6       0.092  15.373  -3.235  1.00  1.58           H  
ATOM    108  HE2 HIS A   6       0.744  15.053  -5.678  1.00  1.58           H  
ATOM    109  N   ASN A   7       4.152  10.469  -4.512  1.00  1.45           N  
ATOM    110  CA  ASN A   7       3.624   9.630  -5.581  1.00  1.45           C  
ATOM    111  C   ASN A   7       4.603   8.606  -6.166  1.00  1.45           C  
ATOM    112  O   ASN A   7       4.461   8.195  -7.322  1.00  1.45           O  
ATOM    113  CB  ASN A   7       3.046  10.529  -6.660  1.00  1.45           C  
ATOM    114  CG  ASN A   7       4.077  11.431  -7.268  1.00  1.45           C  
ATOM    115  OD1 ASN A   7       5.190  11.550  -6.745  1.00  1.45           O  
ATOM    116  ND2 ASN A   7       3.726  12.079  -8.347  1.00  1.45           N  
ATOM    117  H   ASN A   7       5.113  10.768  -4.545  1.00  1.45           H  
ATOM    118  HA  ASN A   7       2.799   9.050  -5.168  1.00  1.45           H  
ATOM    119 1HB  ASN A   7       2.599   9.918  -7.446  1.00  1.45           H  
ATOM    120 2HB  ASN A   7       2.252  11.143  -6.230  1.00  1.45           H  
ATOM    121 1HD2 ASN A   7       4.374  12.700  -8.789  1.00  1.45           H  
ATOM    122 2HD2 ASN A   7       2.811  11.954  -8.728  1.00  1.45           H  
ATOM    123  N   PHE A   8       5.603   8.168  -5.406  1.00  1.27           N  
ATOM    124  CA  PHE A   8       6.571   7.234  -5.968  1.00  1.27           C  
ATOM    125  C   PHE A   8       6.030   5.825  -5.898  1.00  1.27           C  
ATOM    126  O   PHE A   8       6.414   5.042  -5.031  1.00  1.27           O  
ATOM    127  CB  PHE A   8       7.883   7.291  -5.203  1.00  1.27           C  
ATOM    128  CG  PHE A   8       8.649   8.551  -5.334  1.00  1.27           C  
ATOM    129  CD1 PHE A   8       8.058   9.777  -5.093  1.00  1.27           C  
ATOM    130  CD2 PHE A   8       9.985   8.511  -5.667  1.00  1.27           C  
ATOM    131  CE1 PHE A   8       8.789  10.943  -5.205  1.00  1.27           C  
ATOM    132  CE2 PHE A   8      10.720   9.666  -5.778  1.00  1.27           C  
ATOM    133  CZ  PHE A   8      10.122  10.886  -5.551  1.00  1.27           C  
ATOM    134  H   PHE A   8       5.708   8.451  -4.433  1.00  1.27           H  
ATOM    135  HA  PHE A   8       6.749   7.490  -7.013  1.00  1.27           H  
ATOM    136 1HB  PHE A   8       7.674   7.149  -4.180  1.00  1.27           H  
ATOM    137 2HB  PHE A   8       8.526   6.471  -5.520  1.00  1.27           H  
ATOM    138  HD1 PHE A   8       7.009   9.814  -4.813  1.00  1.27           H  
ATOM    139  HD2 PHE A   8      10.463   7.541  -5.848  1.00  1.27           H  
ATOM    140  HE1 PHE A   8       8.315  11.907  -5.018  1.00  1.27           H  
ATOM    141  HE2 PHE A   8      11.774   9.613  -6.050  1.00  1.27           H  
ATOM    142  HZ  PHE A   8      10.705  11.802  -5.641  1.00  1.27           H  
ATOM    143  N   GLU A   9       5.091   5.525  -6.772  1.00  1.09           N  
ATOM    144  CA  GLU A   9       4.421   4.235  -6.735  1.00  1.09           C  
ATOM    145  C   GLU A   9       5.447   3.154  -6.932  1.00  1.09           C  
ATOM    146  O   GLU A   9       6.325   3.307  -7.782  1.00  1.09           O  
ATOM    147  CB  GLU A   9       3.393   4.127  -7.848  1.00  1.09           C  
ATOM    148  CG  GLU A   9       2.228   5.068  -7.753  1.00  1.09           C  
ATOM    149  CD  GLU A   9       1.283   4.902  -8.920  1.00  1.09           C  
ATOM    150  OE1 GLU A   9       1.750   4.669 -10.029  1.00  1.09           O  
ATOM    151  OE2 GLU A   9       0.096   5.004  -8.712  1.00  1.09           O  
ATOM    152  H   GLU A   9       4.820   6.252  -7.434  1.00  1.09           H  
ATOM    153  HA  GLU A   9       3.939   4.092  -5.776  1.00  1.09           H  
ATOM    154 1HB  GLU A   9       3.875   4.287  -8.774  1.00  1.09           H  
ATOM    155 2HB  GLU A   9       2.997   3.111  -7.864  1.00  1.09           H  
ATOM    156 1HG  GLU A   9       1.691   4.879  -6.822  1.00  1.09           H  
ATOM    157 2HG  GLU A   9       2.602   6.093  -7.726  1.00  1.09           H  
ATOM    158  N   LEU A  10       5.341   2.072  -6.172  1.00  0.96           N  
ATOM    159  CA  LEU A  10       6.274   0.985  -6.365  1.00  0.96           C  
ATOM    160  C   LEU A  10       5.701  -0.143  -7.201  1.00  0.96           C  
ATOM    161  O   LEU A  10       4.531  -0.519  -7.082  1.00  0.96           O  
ATOM    162  CB  LEU A  10       6.784   0.473  -5.039  1.00  0.96           C  
ATOM    163  CG  LEU A  10       7.580   1.491  -4.223  1.00  0.96           C  
ATOM    164  CD1 LEU A  10       8.043   0.882  -2.971  1.00  0.96           C  
ATOM    165  CD2 LEU A  10       8.751   1.957  -5.021  1.00  0.96           C  
ATOM    166  H   LEU A  10       4.627   2.003  -5.445  1.00  0.96           H  
ATOM    167  HA  LEU A  10       7.134   1.377  -6.899  1.00  0.96           H  
ATOM    168 1HB  LEU A  10       5.933   0.153  -4.447  1.00  0.96           H  
ATOM    169 2HB  LEU A  10       7.401  -0.367  -5.237  1.00  0.96           H  
ATOM    170  HG  LEU A  10       6.942   2.347  -3.977  1.00  0.96           H  
ATOM    171 1HD1 LEU A  10       8.598   1.604  -2.441  1.00  0.96           H  
ATOM    172 2HD1 LEU A  10       7.219   0.568  -2.378  1.00  0.96           H  
ATOM    173 3HD1 LEU A  10       8.684   0.032  -3.197  1.00  0.96           H  
ATOM    174 1HD2 LEU A  10       9.317   2.687  -4.447  1.00  0.96           H  
ATOM    175 2HD2 LEU A  10       9.391   1.108  -5.267  1.00  0.96           H  
ATOM    176 3HD2 LEU A  10       8.382   2.414  -5.928  1.00  0.96           H  
ATOM    177  N   ILE A  11       6.563  -0.685  -8.043  1.00  0.90           N  
ATOM    178  CA  ILE A  11       6.243  -1.752  -8.963  1.00  0.90           C  
ATOM    179  C   ILE A  11       7.043  -3.002  -8.638  1.00  0.90           C  
ATOM    180  O   ILE A  11       8.269  -2.961  -8.553  1.00  0.90           O  
ATOM    181  CB  ILE A  11       6.578  -1.289 -10.394  1.00  0.90           C  
ATOM    182  CG1 ILE A  11       5.812   0.010 -10.728  1.00  0.90           C  
ATOM    183  CG2 ILE A  11       6.263  -2.380 -11.389  1.00  0.90           C  
ATOM    184  CD1 ILE A  11       6.623   1.290 -10.446  1.00  0.90           C  
ATOM    185  H   ILE A  11       7.500  -0.294  -8.077  1.00  0.90           H  
ATOM    186  HA  ILE A  11       5.182  -1.983  -8.885  1.00  0.90           H  
ATOM    187  HB  ILE A  11       7.633  -1.050 -10.446  1.00  0.90           H  
ATOM    188 1HG1 ILE A  11       5.542   0.003 -11.781  1.00  0.90           H  
ATOM    189 2HG1 ILE A  11       4.899   0.046 -10.135  1.00  0.90           H  
ATOM    190 1HG2 ILE A  11       6.518  -2.047 -12.392  1.00  0.90           H  
ATOM    191 2HG2 ILE A  11       6.842  -3.272 -11.146  1.00  0.90           H  
ATOM    192 3HG2 ILE A  11       5.200  -2.615 -11.344  1.00  0.90           H  
ATOM    193 1HD1 ILE A  11       6.028   2.165 -10.694  1.00  0.90           H  
ATOM    194 2HD1 ILE A  11       6.889   1.340  -9.402  1.00  0.90           H  
ATOM    195 3HD1 ILE A  11       7.535   1.294 -11.043  1.00  0.90           H  
ATOM    196  N   GLU A  12       6.367  -4.112  -8.401  1.00  0.89           N  
ATOM    197  CA  GLU A  12       7.099  -5.324  -8.064  1.00  0.89           C  
ATOM    198  C   GLU A  12       8.012  -5.673  -9.229  1.00  0.89           C  
ATOM    199  O   GLU A  12       7.574  -5.713 -10.388  1.00  0.89           O  
ATOM    200  CB  GLU A  12       6.129  -6.444  -7.702  1.00  0.89           C  
ATOM    201  CG  GLU A  12       6.775  -7.707  -7.203  1.00  0.89           C  
ATOM    202  CD  GLU A  12       5.761  -8.669  -6.653  1.00  0.89           C  
ATOM    203  OE1 GLU A  12       4.589  -8.377  -6.716  1.00  0.89           O  
ATOM    204  OE2 GLU A  12       6.153  -9.681  -6.123  1.00  0.89           O  
ATOM    205  H   GLU A  12       5.359  -4.122  -8.470  1.00  0.89           H  
ATOM    206  HA  GLU A  12       7.725  -5.131  -7.198  1.00  0.89           H  
ATOM    207 1HB  GLU A  12       5.448  -6.100  -6.929  1.00  0.89           H  
ATOM    208 2HB  GLU A  12       5.531  -6.701  -8.576  1.00  0.89           H  
ATOM    209 1HG  GLU A  12       7.306  -8.188  -8.030  1.00  0.89           H  
ATOM    210 2HG  GLU A  12       7.506  -7.459  -6.430  1.00  0.89           H  
ATOM    211  N   VAL A  13       9.273  -5.966  -8.956  1.00  0.93           N  
ATOM    212  CA  VAL A  13      10.131  -6.220 -10.084  1.00  0.93           C  
ATOM    213  C   VAL A  13      10.033  -7.630 -10.599  1.00  0.93           C  
ATOM    214  O   VAL A  13      10.685  -8.548 -10.106  1.00  0.93           O  
ATOM    215  CB  VAL A  13      11.583  -5.927  -9.736  1.00  0.93           C  
ATOM    216  CG1 VAL A  13      12.433  -6.190 -10.929  1.00  0.93           C  
ATOM    217  CG2 VAL A  13      11.695  -4.512  -9.299  1.00  0.93           C  
ATOM    218  H   VAL A  13       9.644  -5.964  -8.006  1.00  0.93           H  
ATOM    219  HA  VAL A  13       9.839  -5.540 -10.884  1.00  0.93           H  
ATOM    220  HB  VAL A  13      11.909  -6.587  -8.930  1.00  0.93           H  
ATOM    221 1HG1 VAL A  13      13.456  -5.979 -10.712  1.00  0.93           H  
ATOM    222 2HG1 VAL A  13      12.338  -7.237 -11.233  1.00  0.93           H  
ATOM    223 3HG1 VAL A  13      12.106  -5.545 -11.739  1.00  0.93           H  
ATOM    224 1HG2 VAL A  13      12.710  -4.293  -9.042  1.00  0.93           H  
ATOM    225 2HG2 VAL A  13      11.371  -3.869 -10.102  1.00  0.93           H  
ATOM    226 3HG2 VAL A  13      11.065  -4.360  -8.442  1.00  0.93           H  
ATOM    227  N   ASN A  14       9.250  -7.764 -11.657  1.00  1.02           N  
ATOM    228  CA  ASN A  14       9.030  -9.050 -12.303  1.00  1.02           C  
ATOM    229  C   ASN A  14      10.000  -9.299 -13.463  1.00  1.02           C  
ATOM    230  O   ASN A  14       9.913 -10.324 -14.139  1.00  1.02           O  
ATOM    231  CB  ASN A  14       7.597  -9.151 -12.784  1.00  1.02           C  
ATOM    232  CG  ASN A  14       6.617  -9.282 -11.656  1.00  1.02           C  
ATOM    233  OD1 ASN A  14       6.884  -9.975 -10.671  1.00  1.02           O  
ATOM    234  ND2 ASN A  14       5.486  -8.633 -11.780  1.00  1.02           N  
ATOM    235  H   ASN A  14       8.724  -6.936 -11.928  1.00  1.02           H  
ATOM    236  HA  ASN A  14       9.205  -9.835 -11.566  1.00  1.02           H  
ATOM    237 1HB  ASN A  14       7.348  -8.258 -13.360  1.00  1.02           H  
ATOM    238 2HB  ASN A  14       7.493 -10.008 -13.446  1.00  1.02           H  
ATOM    239 1HD2 ASN A  14       4.797  -8.686 -11.054  1.00  1.02           H  
ATOM    240 2HD2 ASN A  14       5.311  -8.084 -12.597  1.00  1.02           H  
ATOM    241  N   ASN A  15      10.909  -8.356 -13.708  1.00  1.14           N  
ATOM    242  CA  ASN A  15      11.911  -8.538 -14.754  1.00  1.14           C  
ATOM    243  C   ASN A  15      13.140  -9.127 -14.083  1.00  1.14           C  
ATOM    244  O   ASN A  15      13.085  -9.488 -12.907  1.00  1.14           O  
ATOM    245  CB  ASN A  15      12.228  -7.261 -15.526  1.00  1.14           C  
ATOM    246  CG  ASN A  15      12.945  -6.187 -14.751  1.00  1.14           C  
ATOM    247  OD1 ASN A  15      13.543  -6.420 -13.707  1.00  1.14           O  
ATOM    248  ND2 ASN A  15      12.903  -4.988 -15.275  1.00  1.14           N  
ATOM    249  H   ASN A  15      10.922  -7.529 -13.131  1.00  1.14           H  
ATOM    250  HA  ASN A  15      11.552  -9.280 -15.470  1.00  1.14           H  
ATOM    251 1HB  ASN A  15      12.831  -7.515 -16.396  1.00  1.14           H  
ATOM    252 2HB  ASN A  15      11.294  -6.842 -15.903  1.00  1.14           H  
ATOM    253 1HD2 ASN A  15      13.378  -4.234 -14.821  1.00  1.14           H  
ATOM    254 2HD2 ASN A  15      12.416  -4.836 -16.135  1.00  1.14           H  
ATOM    255  N   THR A  16      14.244  -9.237 -14.804  1.00  1.30           N  
ATOM    256  CA  THR A  16      15.428  -9.816 -14.197  1.00  1.30           C  
ATOM    257  C   THR A  16      16.209  -8.788 -13.373  1.00  1.30           C  
ATOM    258  O   THR A  16      16.609  -7.738 -13.877  1.00  1.30           O  
ATOM    259  CB  THR A  16      16.344 -10.411 -15.281  1.00  1.30           C  
ATOM    260  OG1 THR A  16      15.633 -11.435 -15.994  1.00  1.30           O  
ATOM    261  CG2 THR A  16      17.592 -11.006 -14.661  1.00  1.30           C  
ATOM    262  H   THR A  16      14.263  -8.930 -15.763  1.00  1.30           H  
ATOM    263  HA  THR A  16      15.118 -10.619 -13.528  1.00  1.30           H  
ATOM    264  HB  THR A  16      16.632  -9.627 -15.981  1.00  1.30           H  
ATOM    265  HG1 THR A  16      16.217 -11.834 -16.645  1.00  1.30           H  
ATOM    266 1HG2 THR A  16      18.222 -11.421 -15.445  1.00  1.30           H  
ATOM    267 2HG2 THR A  16      18.141 -10.230 -14.131  1.00  1.30           H  
ATOM    268 3HG2 THR A  16      17.313 -11.793 -13.964  1.00  1.30           H  
ATOM    269  N   LEU A  17      16.453  -9.124 -12.111  1.00  1.47           N  
ATOM    270  CA  LEU A  17      17.216  -8.281 -11.200  1.00  1.47           C  
ATOM    271  C   LEU A  17      18.714  -8.354 -11.450  1.00  1.47           C  
ATOM    272  O   LEU A  17      19.206  -9.377 -11.924  1.00  1.47           O  
ATOM    273  CB  LEU A  17      16.976  -8.682  -9.742  1.00  1.47           C  
ATOM    274  CG  LEU A  17      15.632  -8.439  -9.178  1.00  1.47           C  
ATOM    275  CD1 LEU A  17      15.548  -9.099  -7.820  1.00  1.47           C  
ATOM    276  CD2 LEU A  17      15.465  -6.930  -9.033  1.00  1.47           C  
ATOM    277  H   LEU A  17      16.077  -9.998 -11.774  1.00  1.47           H  
ATOM    278  HA  LEU A  17      16.846  -7.275 -11.338  1.00  1.47           H  
ATOM    279 1HB  LEU A  17      17.166  -9.749  -9.658  1.00  1.47           H  
ATOM    280 2HB  LEU A  17      17.703  -8.169  -9.109  1.00  1.47           H  
ATOM    281  HG  LEU A  17      14.856  -8.848  -9.834  1.00  1.47           H  
ATOM    282 1HD1 LEU A  17      14.571  -8.912  -7.383  1.00  1.47           H  
ATOM    283 2HD1 LEU A  17      15.695 -10.173  -7.927  1.00  1.47           H  
ATOM    284 3HD1 LEU A  17      16.323  -8.696  -7.181  1.00  1.47           H  
ATOM    285 1HD2 LEU A  17      14.490  -6.710  -8.614  1.00  1.47           H  
ATOM    286 2HD2 LEU A  17      16.243  -6.539  -8.379  1.00  1.47           H  
ATOM    287 3HD2 LEU A  17      15.556  -6.466 -10.013  1.00  1.47           H  
ATOM    288  N   PRO A  18      19.468  -7.293 -11.129  1.00  1.65           N  
ATOM    289  CA  PRO A  18      20.912  -7.293 -11.083  1.00  1.65           C  
ATOM    290  C   PRO A  18      21.331  -8.423 -10.160  1.00  1.65           C  
ATOM    291  O   PRO A  18      20.709  -8.637  -9.111  1.00  1.65           O  
ATOM    292  CB  PRO A  18      21.228  -5.913 -10.496  1.00  1.65           C  
ATOM    293  CG  PRO A  18      20.054  -5.048 -10.919  1.00  1.65           C  
ATOM    294  CD  PRO A  18      18.850  -5.972 -10.885  1.00  1.65           C  
ATOM    295  HA  PRO A  18      21.318  -7.422 -12.098  1.00  1.65           H  
ATOM    296 1HB  PRO A  18      21.332  -5.985  -9.404  1.00  1.65           H  
ATOM    297 2HB  PRO A  18      22.190  -5.550 -10.886  1.00  1.65           H  
ATOM    298 1HG  PRO A  18      19.951  -4.192 -10.231  1.00  1.65           H  
ATOM    299 2HG  PRO A  18      20.236  -4.630 -11.918  1.00  1.65           H  
ATOM    300 1HD  PRO A  18      18.331  -5.951  -9.935  1.00  1.65           H  
ATOM    301 2HD  PRO A  18      18.199  -5.680 -11.726  1.00  1.65           H  
ATOM    302  N   GLU A  19      22.425  -9.092 -10.502  1.00  1.84           N  
ATOM    303  CA  GLU A  19      22.892 -10.235  -9.726  1.00  1.84           C  
ATOM    304  C   GLU A  19      23.181  -9.901  -8.272  1.00  1.84           C  
ATOM    305  O   GLU A  19      22.964 -10.733  -7.394  1.00  1.84           O  
ATOM    306  CB  GLU A  19      24.146 -10.824 -10.368  1.00  1.84           C  
ATOM    307  CG  GLU A  19      23.898 -11.524 -11.693  1.00  1.84           C  
ATOM    308  CD  GLU A  19      25.159 -12.061 -12.332  1.00  1.84           C  
ATOM    309  OE1 GLU A  19      26.224 -11.778 -11.836  1.00  1.84           O  
ATOM    310  OE2 GLU A  19      25.052 -12.756 -13.316  1.00  1.84           O  
ATOM    311  H   GLU A  19      22.908  -8.848 -11.356  1.00  1.84           H  
ATOM    312  HA  GLU A  19      22.109 -10.994  -9.747  1.00  1.84           H  
ATOM    313 1HB  GLU A  19      24.872 -10.029 -10.539  1.00  1.84           H  
ATOM    314 2HB  GLU A  19      24.602 -11.541  -9.684  1.00  1.84           H  
ATOM    315 1HG  GLU A  19      23.205 -12.349 -11.530  1.00  1.84           H  
ATOM    316 2HG  GLU A  19      23.423 -10.818 -12.373  1.00  1.84           H  
ATOM    317  N   LYS A  20      23.673  -8.695  -7.999  1.00  2.01           N  
ATOM    318  CA  LYS A  20      23.969  -8.319  -6.619  1.00  2.01           C  
ATOM    319  C   LYS A  20      22.699  -8.278  -5.761  1.00  2.01           C  
ATOM    320  O   LYS A  20      22.722  -8.604  -4.565  1.00  2.01           O  
ATOM    321  CB  LYS A  20      24.686  -6.972  -6.576  1.00  2.01           C  
ATOM    322  CG  LYS A  20      26.113  -7.020  -7.106  1.00  2.01           C  
ATOM    323  CD  LYS A  20      26.775  -5.652  -7.054  1.00  2.01           C  
ATOM    324  CE  LYS A  20      28.203  -5.707  -7.581  1.00  2.01           C  
ATOM    325  NZ  LYS A  20      28.845  -4.368  -7.572  1.00  2.01           N  
ATOM    326  H   LYS A  20      23.839  -8.044  -8.752  1.00  2.01           H  
ATOM    327  HA  LYS A  20      24.632  -9.074  -6.192  1.00  2.01           H  
ATOM    328 1HB  LYS A  20      24.128  -6.245  -7.166  1.00  2.01           H  
ATOM    329 2HB  LYS A  20      24.716  -6.607  -5.549  1.00  2.01           H  
ATOM    330 1HG  LYS A  20      26.699  -7.721  -6.508  1.00  2.01           H  
ATOM    331 2HG  LYS A  20      26.104  -7.372  -8.137  1.00  2.01           H  
ATOM    332 1HD  LYS A  20      26.201  -4.947  -7.657  1.00  2.01           H  
ATOM    333 2HD  LYS A  20      26.789  -5.294  -6.024  1.00  2.01           H  
ATOM    334 1HE  LYS A  20      28.787  -6.384  -6.958  1.00  2.01           H  
ATOM    335 2HE  LYS A  20      28.193  -6.087  -8.603  1.00  2.01           H  
ATOM    336 1HZ  LYS A  20      29.788  -4.444  -7.926  1.00  2.01           H  
ATOM    337 2HZ  LYS A  20      28.315  -3.736  -8.156  1.00  2.01           H  
ATOM    338 3HZ  LYS A  20      28.868  -4.012  -6.627  1.00  2.01           H  
ATOM    339  N   ILE A  21      21.575  -7.875  -6.358  1.00  2.18           N  
ATOM    340  CA  ILE A  21      20.360  -7.790  -5.577  1.00  2.18           C  
ATOM    341  C   ILE A  21      19.801  -9.175  -5.396  1.00  2.18           C  
ATOM    342  O   ILE A  21      19.415  -9.562  -4.290  1.00  2.18           O  
ATOM    343  CB  ILE A  21      19.283  -6.905  -6.203  1.00  2.18           C  
ATOM    344  CG1 ILE A  21      19.700  -5.460  -6.272  1.00  2.18           C  
ATOM    345  CG2 ILE A  21      18.083  -7.000  -5.397  1.00  2.18           C  
ATOM    346  CD1 ILE A  21      18.755  -4.590  -7.062  1.00  2.18           C  
ATOM    347  H   ILE A  21      21.547  -7.686  -7.356  1.00  2.18           H  
ATOM    348  HA  ILE A  21      20.597  -7.392  -4.597  1.00  2.18           H  
ATOM    349  HB  ILE A  21      19.077  -7.244  -7.220  1.00  2.18           H  
ATOM    350 1HG1 ILE A  21      19.729  -5.072  -5.287  1.00  2.18           H  
ATOM    351 2HG1 ILE A  21      20.694  -5.395  -6.714  1.00  2.18           H  
ATOM    352 1HG2 ILE A  21      17.336  -6.372  -5.859  1.00  2.18           H  
ATOM    353 2HG2 ILE A  21      17.748  -8.037  -5.357  1.00  2.18           H  
ATOM    354 3HG2 ILE A  21      18.286  -6.647  -4.392  1.00  2.18           H  
ATOM    355 1HD1 ILE A  21      19.119  -3.562  -7.050  1.00  2.18           H  
ATOM    356 2HD1 ILE A  21      18.703  -4.931  -8.064  1.00  2.18           H  
ATOM    357 3HD1 ILE A  21      17.760  -4.630  -6.613  1.00  2.18           H  
ATOM    358  N   ALA A  22      19.760  -9.933  -6.490  1.00  2.33           N  
ATOM    359  CA  ALA A  22      19.224 -11.278  -6.414  1.00  2.33           C  
ATOM    360  C   ALA A  22      20.029 -12.121  -5.431  1.00  2.33           C  
ATOM    361  O   ALA A  22      19.463 -12.851  -4.612  1.00  2.33           O  
ATOM    362  CB  ALA A  22      19.241 -11.912  -7.784  1.00  2.33           C  
ATOM    363  H   ALA A  22      20.106  -9.563  -7.379  1.00  2.33           H  
ATOM    364  HA  ALA A  22      18.201 -11.218  -6.055  1.00  2.33           H  
ATOM    365 1HB  ALA A  22      18.821 -12.913  -7.729  1.00  2.33           H  
ATOM    366 2HB  ALA A  22      18.653 -11.304  -8.471  1.00  2.33           H  
ATOM    367 3HB  ALA A  22      20.270 -11.966  -8.144  1.00  2.33           H  
ATOM    368  N   SER A  23      21.354 -11.960  -5.452  1.00  2.46           N  
ATOM    369  CA  SER A  23      22.203 -12.714  -4.558  1.00  2.46           C  
ATOM    370  C   SER A  23      21.893 -12.345  -3.124  1.00  2.46           C  
ATOM    371  O   SER A  23      21.781 -13.218  -2.269  1.00  2.46           O  
ATOM    372  CB  SER A  23      23.665 -12.424  -4.845  1.00  2.46           C  
ATOM    373  OG  SER A  23      24.028 -12.873  -6.120  1.00  2.46           O  
ATOM    374  H   SER A  23      21.793 -11.345  -6.132  1.00  2.46           H  
ATOM    375  HA  SER A  23      22.007 -13.777  -4.699  1.00  2.46           H  
ATOM    376 1HB  SER A  23      23.842 -11.350  -4.771  1.00  2.46           H  
ATOM    377 2HB  SER A  23      24.283 -12.912  -4.094  1.00  2.46           H  
ATOM    378  HG  SER A  23      23.584 -12.257  -6.747  1.00  2.46           H  
ATOM    379  N   SER A  24      21.698 -11.050  -2.857  1.00  2.63           N  
ATOM    380  CA  SER A  24      21.405 -10.609  -1.507  1.00  2.63           C  
ATOM    381  C   SER A  24      20.077 -11.201  -1.011  1.00  2.63           C  
ATOM    382  O   SER A  24      19.982 -11.675   0.124  1.00  2.63           O  
ATOM    383  CB  SER A  24      21.370  -9.093  -1.481  1.00  2.63           C  
ATOM    384  OG  SER A  24      22.639  -8.569  -1.802  1.00  2.63           O  
ATOM    385  H   SER A  24      21.802 -10.345  -3.590  1.00  2.63           H  
ATOM    386  HA  SER A  24      22.202 -10.954  -0.850  1.00  2.63           H  
ATOM    387 1HB  SER A  24      20.628  -8.724  -2.188  1.00  2.63           H  
ATOM    388 2HB  SER A  24      21.074  -8.756  -0.490  1.00  2.63           H  
ATOM    389  HG  SER A  24      22.712  -8.632  -2.787  1.00  2.63           H  
ATOM    390  N   LEU A  25      19.061 -11.252  -1.878  1.00  2.84           N  
ATOM    391  CA  LEU A  25      17.760 -11.794  -1.474  1.00  2.84           C  
ATOM    392  C   LEU A  25      17.867 -13.255  -1.063  1.00  2.84           C  
ATOM    393  O   LEU A  25      17.286 -13.691  -0.061  1.00  2.84           O  
ATOM    394  CB  LEU A  25      16.766 -11.759  -2.644  1.00  2.84           C  
ATOM    395  CG  LEU A  25      16.256 -10.431  -3.134  1.00  2.84           C  
ATOM    396  CD1 LEU A  25      15.470 -10.695  -4.407  1.00  2.84           C  
ATOM    397  CD2 LEU A  25      15.379  -9.802  -2.071  1.00  2.84           C  
ATOM    398  H   LEU A  25      19.186 -10.862  -2.814  1.00  2.84           H  
ATOM    399  HA  LEU A  25      17.380 -11.212  -0.637  1.00  2.84           H  
ATOM    400 1HB  LEU A  25      17.239 -12.248  -3.495  1.00  2.84           H  
ATOM    401 2HB  LEU A  25      15.898 -12.354  -2.365  1.00  2.84           H  
ATOM    402  HG  LEU A  25      17.088  -9.773  -3.368  1.00  2.84           H  
ATOM    403 1HD1 LEU A  25      15.095  -9.802  -4.812  1.00  2.84           H  
ATOM    404 2HD1 LEU A  25      16.120 -11.159  -5.136  1.00  2.84           H  
ATOM    405 3HD1 LEU A  25      14.639 -11.365  -4.179  1.00  2.84           H  
ATOM    406 1HD2 LEU A  25      14.989  -8.858  -2.417  1.00  2.84           H  
ATOM    407 2HD2 LEU A  25      14.549 -10.474  -1.855  1.00  2.84           H  
ATOM    408 3HD2 LEU A  25      15.965  -9.641  -1.168  1.00  2.84           H  
ATOM    409  N   LEU A  26      18.694 -13.994  -1.787  1.00  3.02           N  
ATOM    410  CA  LEU A  26      18.844 -15.422  -1.589  1.00  3.02           C  
ATOM    411  C   LEU A  26      19.697 -15.799  -0.382  1.00  3.02           C  
ATOM    412  O   LEU A  26      19.833 -16.983  -0.067  1.00  3.02           O  
ATOM    413  CB  LEU A  26      19.432 -16.017  -2.863  1.00  3.02           C  
ATOM    414  CG  LEU A  26      18.515 -15.928  -4.093  1.00  3.02           C  
ATOM    415  CD1 LEU A  26      19.275 -16.385  -5.321  1.00  3.02           C  
ATOM    416  CD2 LEU A  26      17.282 -16.779  -3.857  1.00  3.02           C  
ATOM    417  H   LEU A  26      19.175 -13.557  -2.580  1.00  3.02           H  
ATOM    418  HA  LEU A  26      17.851 -15.842  -1.440  1.00  3.02           H  
ATOM    419 1HB  LEU A  26      20.353 -15.476  -3.097  1.00  3.02           H  
ATOM    420 2HB  LEU A  26      19.674 -17.063  -2.691  1.00  3.02           H  
ATOM    421  HG  LEU A  26      18.208 -14.900  -4.246  1.00  3.02           H  
ATOM    422 1HD1 LEU A  26      18.630 -16.313  -6.196  1.00  3.02           H  
ATOM    423 2HD1 LEU A  26      20.148 -15.743  -5.460  1.00  3.02           H  
ATOM    424 3HD1 LEU A  26      19.595 -17.416  -5.188  1.00  3.02           H  
ATOM    425 1HD2 LEU A  26      16.624 -16.715  -4.725  1.00  3.02           H  
ATOM    426 2HD2 LEU A  26      17.581 -17.816  -3.704  1.00  3.02           H  
ATOM    427 3HD2 LEU A  26      16.757 -16.416  -2.973  1.00  3.02           H  
ATOM    428  N   LYS A  27      20.284 -14.811   0.294  1.00  3.07           N  
ATOM    429  CA  LYS A  27      21.070 -15.090   1.483  1.00  3.07           C  
ATOM    430  C   LYS A  27      20.229 -15.007   2.756  1.00  3.07           C  
ATOM    431  O   LYS A  27      20.723 -15.321   3.842  1.00  3.07           O  
ATOM    432  CB  LYS A  27      22.273 -14.149   1.575  1.00  3.07           C  
ATOM    433  CG  LYS A  27      23.327 -14.383   0.492  1.00  3.07           C  
ATOM    434  CD  LYS A  27      24.471 -13.373   0.569  1.00  3.07           C  
ATOM    435  CE  LYS A  27      25.496 -13.614  -0.538  1.00  3.07           C  
ATOM    436  NZ  LYS A  27      26.572 -12.582  -0.534  1.00  3.07           N  
ATOM    437  H   LYS A  27      20.160 -13.837   0.012  1.00  3.07           H  
ATOM    438  HA  LYS A  27      21.449 -16.107   1.409  1.00  3.07           H  
ATOM    439 1HB  LYS A  27      21.925 -13.116   1.480  1.00  3.07           H  
ATOM    440 2HB  LYS A  27      22.746 -14.250   2.550  1.00  3.07           H  
ATOM    441 1HG  LYS A  27      23.740 -15.384   0.618  1.00  3.07           H  
ATOM    442 2HG  LYS A  27      22.866 -14.334  -0.478  1.00  3.07           H  
ATOM    443 1HD  LYS A  27      24.066 -12.365   0.457  1.00  3.07           H  
ATOM    444 2HD  LYS A  27      24.965 -13.445   1.536  1.00  3.07           H  
ATOM    445 1HE  LYS A  27      25.947 -14.595  -0.402  1.00  3.07           H  
ATOM    446 2HE  LYS A  27      24.986 -13.587  -1.503  1.00  3.07           H  
ATOM    447 1HZ  LYS A  27      27.234 -12.764  -1.287  1.00  3.07           H  
ATOM    448 2HZ  LYS A  27      26.151 -11.670  -0.675  1.00  3.07           H  
ATOM    449 3HZ  LYS A  27      27.070 -12.583   0.339  1.00  3.07           H  
ATOM    450  N   GLY A  28      18.977 -14.545   2.648  1.00  2.91           N  
ATOM    451  CA  GLY A  28      18.167 -14.392   3.851  1.00  2.91           C  
ATOM    452  C   GLY A  28      17.199 -15.544   4.108  1.00  2.91           C  
ATOM    453  O   GLY A  28      17.130 -16.509   3.348  1.00  2.91           O  
ATOM    454  H   GLY A  28      18.579 -14.305   1.735  1.00  2.91           H  
ATOM    455 1HA  GLY A  28      18.822 -14.275   4.714  1.00  2.91           H  
ATOM    456 2HA  GLY A  28      17.597 -13.467   3.769  1.00  2.91           H  
ATOM    457  N   ILE A  29      16.448 -15.404   5.201  1.00  2.58           N  
ATOM    458  CA  ILE A  29      15.428 -16.359   5.636  1.00  2.58           C  
ATOM    459  C   ILE A  29      14.043 -15.730   5.501  1.00  2.58           C  
ATOM    460  O   ILE A  29      13.132 -16.297   4.896  1.00  2.58           O  
ATOM    461  CB  ILE A  29      15.658 -16.776   7.103  1.00  2.58           C  
ATOM    462  CG1 ILE A  29      17.061 -17.388   7.266  1.00  2.58           C  
ATOM    463  CG2 ILE A  29      14.586 -17.758   7.541  1.00  2.58           C  
ATOM    464  CD1 ILE A  29      17.298 -18.616   6.424  1.00  2.58           C  
ATOM    465  H   ILE A  29      16.598 -14.581   5.759  1.00  2.58           H  
ATOM    466  HA  ILE A  29      15.474 -17.242   5.001  1.00  2.58           H  
ATOM    467  HB  ILE A  29      15.607 -15.895   7.744  1.00  2.58           H  
ATOM    468 1HG1 ILE A  29      17.806 -16.640   6.997  1.00  2.58           H  
ATOM    469 2HG1 ILE A  29      17.206 -17.660   8.312  1.00  2.58           H  
ATOM    470 1HG2 ILE A  29      14.750 -18.036   8.581  1.00  2.58           H  
ATOM    471 2HG2 ILE A  29      13.605 -17.292   7.441  1.00  2.58           H  
ATOM    472 3HG2 ILE A  29      14.632 -18.649   6.914  1.00  2.58           H  
ATOM    473 1HD1 ILE A  29      18.309 -18.986   6.597  1.00  2.58           H  
ATOM    474 2HD1 ILE A  29      16.578 -19.388   6.695  1.00  2.58           H  
ATOM    475 3HD1 ILE A  29      17.182 -18.365   5.369  1.00  2.58           H  
ATOM    476  N   THR A  30      13.914 -14.547   6.089  1.00  2.15           N  
ATOM    477  CA  THR A  30      12.695 -13.753   6.113  1.00  2.15           C  
ATOM    478  C   THR A  30      12.262 -13.437   4.692  1.00  2.15           C  
ATOM    479  O   THR A  30      13.097 -13.079   3.865  1.00  2.15           O  
ATOM    480  CB  THR A  30      12.937 -12.456   6.897  1.00  2.15           C  
ATOM    481  OG1 THR A  30      13.356 -12.788   8.226  1.00  2.15           O  
ATOM    482  CG2 THR A  30      11.694 -11.653   6.975  1.00  2.15           C  
ATOM    483  H   THR A  30      14.714 -14.173   6.568  1.00  2.15           H  
ATOM    484  HA  THR A  30      11.905 -14.324   6.608  1.00  2.15           H  
ATOM    485  HB  THR A  30      13.714 -11.873   6.409  1.00  2.15           H  
ATOM    486  HG1 THR A  30      12.629 -13.316   8.664  1.00  2.15           H  
ATOM    487 1HG2 THR A  30      11.869 -10.751   7.547  1.00  2.15           H  
ATOM    488 2HG2 THR A  30      11.353 -11.389   5.978  1.00  2.15           H  
ATOM    489 3HG2 THR A  30      10.927 -12.247   7.474  1.00  2.15           H  
ATOM    490  N   GLU A  31      10.980 -13.597   4.377  1.00  1.72           N  
ATOM    491  CA  GLU A  31      10.528 -13.300   3.021  1.00  1.72           C  
ATOM    492  C   GLU A  31      10.887 -11.875   2.584  1.00  1.72           C  
ATOM    493  O   GLU A  31      10.526 -10.885   3.237  1.00  1.72           O  
ATOM    494  CB  GLU A  31       9.011 -13.500   2.927  1.00  1.72           C  
ATOM    495  CG  GLU A  31       8.390 -13.270   1.546  1.00  1.72           C  
ATOM    496  CD  GLU A  31       6.883 -13.484   1.560  1.00  1.72           C  
ATOM    497  OE1 GLU A  31       6.385 -14.009   2.523  1.00  1.72           O  
ATOM    498  OE2 GLU A  31       6.217 -13.056   0.638  1.00  1.72           O  
ATOM    499  H   GLU A  31      10.327 -13.909   5.082  1.00  1.72           H  
ATOM    500  HA  GLU A  31      11.017 -13.996   2.339  1.00  1.72           H  
ATOM    501 1HB  GLU A  31       8.764 -14.517   3.232  1.00  1.72           H  
ATOM    502 2HB  GLU A  31       8.517 -12.824   3.623  1.00  1.72           H  
ATOM    503 1HG  GLU A  31       8.596 -12.246   1.232  1.00  1.72           H  
ATOM    504 2HG  GLU A  31       8.850 -13.945   0.826  1.00  1.72           H  
ATOM    505  N   LYS A  32      11.545 -11.798   1.420  1.00  1.36           N  
ATOM    506  CA  LYS A  32      11.985 -10.548   0.804  1.00  1.36           C  
ATOM    507  C   LYS A  32      11.686 -10.473  -0.691  1.00  1.36           C  
ATOM    508  O   LYS A  32      11.833 -11.467  -1.412  1.00  1.36           O  
ATOM    509  CB  LYS A  32      13.492 -10.353   0.988  1.00  1.36           C  
ATOM    510  CG  LYS A  32      13.994 -10.089   2.404  1.00  1.36           C  
ATOM    511  CD  LYS A  32      15.527  -9.941   2.442  1.00  1.36           C  
ATOM    512  CE  LYS A  32      16.003  -9.608   3.843  1.00  1.36           C  
ATOM    513  NZ  LYS A  32      17.485  -9.396   3.916  1.00  1.36           N  
ATOM    514  H   LYS A  32      11.781 -12.663   0.958  1.00  1.36           H  
ATOM    515  HA  LYS A  32      11.462  -9.730   1.290  1.00  1.36           H  
ATOM    516 1HB  LYS A  32      14.009 -11.244   0.629  1.00  1.36           H  
ATOM    517 2HB  LYS A  32      13.792  -9.545   0.365  1.00  1.36           H  
ATOM    518 1HG  LYS A  32      13.543  -9.167   2.768  1.00  1.36           H  
ATOM    519 2HG  LYS A  32      13.700 -10.888   3.060  1.00  1.36           H  
ATOM    520 1HD  LYS A  32      15.984 -10.888   2.136  1.00  1.36           H  
ATOM    521 2HD  LYS A  32      15.861  -9.178   1.760  1.00  1.36           H  
ATOM    522 1HE  LYS A  32      15.509  -8.701   4.165  1.00  1.36           H  
ATOM    523 2HE  LYS A  32      15.722 -10.423   4.515  1.00  1.36           H  
ATOM    524 1HZ  LYS A  32      17.742  -9.166   4.875  1.00  1.36           H  
ATOM    525 2HZ  LYS A  32      17.974 -10.229   3.627  1.00  1.36           H  
ATOM    526 3HZ  LYS A  32      17.749  -8.633   3.312  1.00  1.36           H  
ATOM    527  N   ARG A  33      11.314  -9.280  -1.155  1.00  1.12           N  
ATOM    528  CA  ARG A  33      11.067  -9.012  -2.575  1.00  1.12           C  
ATOM    529  C   ARG A  33      11.704  -7.692  -3.006  1.00  1.12           C  
ATOM    530  O   ARG A  33      12.021  -6.848  -2.170  1.00  1.12           O  
ATOM    531  CB  ARG A  33       9.577  -8.935  -2.884  1.00  1.12           C  
ATOM    532  CG  ARG A  33       8.757 -10.160  -2.595  1.00  1.12           C  
ATOM    533  CD  ARG A  33       7.339  -9.940  -2.987  1.00  1.12           C  
ATOM    534  NE  ARG A  33       6.654  -8.961  -2.133  1.00  1.12           N  
ATOM    535  CZ  ARG A  33       5.468  -8.390  -2.441  1.00  1.12           C  
ATOM    536  NH1 ARG A  33       4.881  -8.690  -3.575  1.00  1.12           N  
ATOM    537  NH2 ARG A  33       4.889  -7.537  -1.607  1.00  1.12           N  
ATOM    538  H   ARG A  33      11.188  -8.530  -0.470  1.00  1.12           H  
ATOM    539  HA  ARG A  33      11.509  -9.816  -3.163  1.00  1.12           H  
ATOM    540 1HB  ARG A  33       9.128  -8.139  -2.370  1.00  1.12           H  
ATOM    541 2HB  ARG A  33       9.454  -8.725  -3.951  1.00  1.12           H  
ATOM    542 1HG  ARG A  33       9.152 -11.014  -3.148  1.00  1.12           H  
ATOM    543 2HG  ARG A  33       8.781 -10.376  -1.525  1.00  1.12           H  
ATOM    544 1HD  ARG A  33       7.317  -9.563  -4.005  1.00  1.12           H  
ATOM    545 2HD  ARG A  33       6.790 -10.879  -2.939  1.00  1.12           H  
ATOM    546  HE  ARG A  33       7.085  -8.714  -1.254  1.00  1.12           H  
ATOM    547 1HH1 ARG A  33       5.329  -9.338  -4.246  1.00  1.12           H  
ATOM    548 2HH1 ARG A  33       3.997  -8.268  -3.821  1.00  1.12           H  
ATOM    549 1HH2 ARG A  33       5.325  -7.307  -0.726  1.00  1.12           H  
ATOM    550 2HH2 ARG A  33       3.995  -7.127  -1.846  1.00  1.12           H  
ATOM    551  N   ILE A  34      11.901  -7.515  -4.312  1.00  0.99           N  
ATOM    552  CA  ILE A  34      12.384  -6.227  -4.807  1.00  0.99           C  
ATOM    553  C   ILE A  34      11.323  -5.501  -5.601  1.00  0.99           C  
ATOM    554  O   ILE A  34      10.678  -6.082  -6.484  1.00  0.99           O  
ATOM    555  CB  ILE A  34      13.634  -6.404  -5.658  1.00  0.99           C  
ATOM    556  CG1 ILE A  34      14.650  -7.054  -4.870  1.00  0.99           C  
ATOM    557  CG2 ILE A  34      14.145  -5.056  -6.135  1.00  0.99           C  
ATOM    558  CD1 ILE A  34      15.166  -6.216  -3.743  1.00  0.99           C  
ATOM    559  H   ILE A  34      11.674  -8.249  -4.967  1.00  0.99           H  
ATOM    560  HA  ILE A  34      12.647  -5.600  -3.956  1.00  0.99           H  
ATOM    561  HB  ILE A  34      13.406  -7.033  -6.510  1.00  0.99           H  
ATOM    562 1HG1 ILE A  34      14.214  -7.918  -4.435  1.00  0.99           H  
ATOM    563 2HG1 ILE A  34      15.426  -7.355  -5.502  1.00  0.99           H  
ATOM    564 1HG2 ILE A  34      15.039  -5.185  -6.728  1.00  0.99           H  
ATOM    565 2HG2 ILE A  34      13.380  -4.578  -6.730  1.00  0.99           H  
ATOM    566 3HG2 ILE A  34      14.374  -4.427  -5.270  1.00  0.99           H  
ATOM    567 1HD1 ILE A  34      15.905  -6.772  -3.178  1.00  0.99           H  
ATOM    568 2HD1 ILE A  34      15.623  -5.306  -4.140  1.00  0.99           H  
ATOM    569 3HD1 ILE A  34      14.342  -5.952  -3.111  1.00  0.99           H  
ATOM    570  N   LEU A  35      11.116  -4.254  -5.220  1.00  0.93           N  
ATOM    571  CA  LEU A  35      10.203  -3.292  -5.814  1.00  0.93           C  
ATOM    572  C   LEU A  35      10.995  -2.170  -6.483  1.00  0.93           C  
ATOM    573  O   LEU A  35      12.083  -1.822  -6.020  1.00  0.93           O  
ATOM    574  CB  LEU A  35       9.268  -2.747  -4.739  1.00  0.93           C  
ATOM    575  CG  LEU A  35       7.946  -3.540  -4.428  1.00  0.93           C  
ATOM    576  CD1 LEU A  35       8.217  -5.022  -4.165  1.00  0.93           C  
ATOM    577  CD2 LEU A  35       7.299  -2.928  -3.182  1.00  0.93           C  
ATOM    578  H   LEU A  35      11.708  -3.916  -4.455  1.00  0.93           H  
ATOM    579  HA  LEU A  35       9.610  -3.793  -6.576  1.00  0.93           H  
ATOM    580 1HB  LEU A  35       9.833  -2.684  -3.806  1.00  0.93           H  
ATOM    581 2HB  LEU A  35       9.007  -1.754  -5.028  1.00  0.93           H  
ATOM    582  HG  LEU A  35       7.275  -3.456  -5.275  1.00  0.93           H  
ATOM    583 1HD1 LEU A  35       7.277  -5.531  -3.942  1.00  0.93           H  
ATOM    584 2HD1 LEU A  35       8.655  -5.476  -5.031  1.00  0.93           H  
ATOM    585 3HD1 LEU A  35       8.892  -5.113  -3.325  1.00  0.93           H  
ATOM    586 1HD2 LEU A  35       6.372  -3.455  -2.951  1.00  0.93           H  
ATOM    587 2HD2 LEU A  35       7.986  -3.017  -2.336  1.00  0.93           H  
ATOM    588 3HD2 LEU A  35       7.082  -1.889  -3.357  1.00  0.93           H  
ATOM    589  N   LYS A  36      10.461  -1.553  -7.527  1.00  0.93           N  
ATOM    590  CA  LYS A  36      11.164  -0.404  -8.092  1.00  0.93           C  
ATOM    591  C   LYS A  36      10.234   0.785  -8.201  1.00  0.93           C  
ATOM    592  O   LYS A  36       9.025   0.622  -8.327  1.00  0.93           O  
ATOM    593  CB  LYS A  36      11.712  -0.719  -9.484  1.00  0.93           C  
ATOM    594  CG  LYS A  36      10.607  -0.996 -10.495  1.00  0.93           C  
ATOM    595  CD  LYS A  36      11.129  -1.315 -11.876  1.00  0.93           C  
ATOM    596  CE  LYS A  36       9.971  -1.515 -12.840  1.00  0.93           C  
ATOM    597  NZ  LYS A  36      10.434  -1.770 -14.227  1.00  0.93           N  
ATOM    598  H   LYS A  36       9.591  -1.893  -7.929  1.00  0.93           H  
ATOM    599  HA  LYS A  36      11.979  -0.133  -7.434  1.00  0.93           H  
ATOM    600 1HB  LYS A  36      12.301   0.134  -9.838  1.00  0.93           H  
ATOM    601 2HB  LYS A  36      12.374  -1.578  -9.435  1.00  0.93           H  
ATOM    602 1HG  LYS A  36       9.994  -1.829 -10.143  1.00  0.93           H  
ATOM    603 2HG  LYS A  36       9.971  -0.110 -10.559  1.00  0.93           H  
ATOM    604 1HD  LYS A  36      11.754  -0.492 -12.228  1.00  0.93           H  
ATOM    605 2HD  LYS A  36      11.734  -2.223 -11.847  1.00  0.93           H  
ATOM    606 1HE  LYS A  36       9.374  -2.365 -12.501  1.00  0.93           H  
ATOM    607 2HE  LYS A  36       9.341  -0.622 -12.831  1.00  0.93           H  
ATOM    608 1HZ  LYS A  36       9.633  -1.898 -14.834  1.00  0.93           H  
ATOM    609 2HZ  LYS A  36      10.975  -0.980 -14.553  1.00  0.93           H  
ATOM    610 3HZ  LYS A  36      11.004  -2.599 -14.247  1.00  0.93           H  
ATOM    611  N   ASP A  37      10.782   1.992  -8.134  1.00  0.96           N  
ATOM    612  CA  ASP A  37       9.925   3.167  -8.336  1.00  0.96           C  
ATOM    613  C   ASP A  37       9.921   3.613  -9.798  1.00  0.96           C  
ATOM    614  O   ASP A  37      10.634   3.050 -10.633  1.00  0.96           O  
ATOM    615  CB  ASP A  37      10.326   4.316  -7.400  1.00  0.96           C  
ATOM    616  CG  ASP A  37      11.675   4.902  -7.694  1.00  0.96           C  
ATOM    617  OD1 ASP A  37      12.163   4.667  -8.779  1.00  0.96           O  
ATOM    618  OD2 ASP A  37      12.248   5.541  -6.843  1.00  0.96           O  
ATOM    619  H   ASP A  37      11.792   2.065  -7.980  1.00  0.96           H  
ATOM    620  HA  ASP A  37       8.899   2.897  -8.090  1.00  0.96           H  
ATOM    621 1HB  ASP A  37       9.581   5.108  -7.459  1.00  0.96           H  
ATOM    622 2HB  ASP A  37      10.317   3.970  -6.376  1.00  0.96           H  
ATOM    623  N   HIS A  38       9.250   4.730 -10.082  1.00  0.99           N  
ATOM    624  CA  HIS A  38       9.145   5.260 -11.446  1.00  0.99           C  
ATOM    625  C   HIS A  38      10.371   6.061 -11.871  1.00  0.99           C  
ATOM    626  O   HIS A  38      10.368   6.714 -12.916  1.00  0.99           O  
ATOM    627  CB  HIS A  38       7.932   6.187 -11.594  1.00  0.99           C  
ATOM    628  CG  HIS A  38       6.583   5.527 -11.583  1.00  0.99           C  
ATOM    629  ND1 HIS A  38       6.150   4.705 -12.608  1.00  0.99           N  
ATOM    630  CD2 HIS A  38       5.558   5.604 -10.706  1.00  0.99           C  
ATOM    631  CE1 HIS A  38       4.912   4.302 -12.353  1.00  0.99           C  
ATOM    632  NE2 HIS A  38       4.528   4.836 -11.213  1.00  0.99           N  
ATOM    633  H   HIS A  38       8.727   5.181  -9.348  1.00  0.99           H  
ATOM    634  HA  HIS A  38       9.031   4.432 -12.144  1.00  0.99           H  
ATOM    635 1HB  HIS A  38       7.947   6.916 -10.782  1.00  0.99           H  
ATOM    636 2HB  HIS A  38       8.024   6.746 -12.524  1.00  0.99           H  
ATOM    637  HD2 HIS A  38       5.536   6.178  -9.776  1.00  0.99           H  
ATOM    638  HE1 HIS A  38       4.311   3.648 -12.982  1.00  0.99           H  
ATOM    639  HE2 HIS A  38       3.598   4.712 -10.752  1.00  0.99           H  
ATOM    640  N   TYR A  39      11.405   6.028 -11.042  1.00  1.02           N  
ATOM    641  CA  TYR A  39      12.643   6.717 -11.277  1.00  1.02           C  
ATOM    642  C   TYR A  39      13.762   5.677 -11.407  1.00  1.02           C  
ATOM    643  O   TYR A  39      14.931   6.025 -11.588  1.00  1.02           O  
ATOM    644  CB  TYR A  39      12.850   7.676 -10.115  1.00  1.02           C  
ATOM    645  CG  TYR A  39      11.655   8.612 -10.002  1.00  1.02           C  
ATOM    646  CD1 TYR A  39      10.629   8.310  -9.110  1.00  1.02           C  
ATOM    647  CD2 TYR A  39      11.569   9.744 -10.786  1.00  1.02           C  
ATOM    648  CE1 TYR A  39       9.526   9.135  -9.014  1.00  1.02           C  
ATOM    649  CE2 TYR A  39      10.467  10.572 -10.681  1.00  1.02           C  
ATOM    650  CZ  TYR A  39       9.450  10.266  -9.798  1.00  1.02           C  
ATOM    651  OH  TYR A  39       8.355  11.090  -9.698  1.00  1.02           O  
ATOM    652  H   TYR A  39      11.369   5.468 -10.192  1.00  1.02           H  
ATOM    653  HA  TYR A  39      12.578   7.272 -12.212  1.00  1.02           H  
ATOM    654 1HB  TYR A  39      12.956   7.122  -9.181  1.00  1.02           H  
ATOM    655 2HB  TYR A  39      13.749   8.267 -10.268  1.00  1.02           H  
ATOM    656  HD1 TYR A  39      10.693   7.417  -8.494  1.00  1.02           H  
ATOM    657  HD2 TYR A  39      12.368   9.984 -11.488  1.00  1.02           H  
ATOM    658  HE1 TYR A  39       8.720   8.895  -8.321  1.00  1.02           H  
ATOM    659  HE2 TYR A  39      10.400  11.466 -11.300  1.00  1.02           H  
ATOM    660  HH  TYR A  39       7.750  10.735  -9.038  1.00  1.02           H  
ATOM    661  N   GLY A  40      13.382   4.388 -11.354  1.00  1.04           N  
ATOM    662  CA  GLY A  40      14.302   3.263 -11.491  1.00  1.04           C  
ATOM    663  C   GLY A  40      15.037   2.834 -10.213  1.00  1.04           C  
ATOM    664  O   GLY A  40      15.931   1.988 -10.279  1.00  1.04           O  
ATOM    665  H   GLY A  40      12.403   4.157 -11.180  1.00  1.04           H  
ATOM    666 1HA  GLY A  40      13.738   2.409 -11.868  1.00  1.04           H  
ATOM    667 2HA  GLY A  40      15.036   3.505 -12.257  1.00  1.04           H  
ATOM    668  N   ALA A  41      14.731   3.427  -9.061  1.00  1.04           N  
ATOM    669  CA  ALA A  41      15.456   3.028  -7.853  1.00  1.04           C  
ATOM    670  C   ALA A  41      14.924   1.698  -7.354  1.00  1.04           C  
ATOM    671  O   ALA A  41      13.722   1.442  -7.436  1.00  1.04           O  
ATOM    672  CB  ALA A  41      15.338   4.078  -6.766  1.00  1.04           C  
ATOM    673  H   ALA A  41      13.964   4.111  -9.013  1.00  1.04           H  
ATOM    674  HA  ALA A  41      16.507   2.900  -8.109  1.00  1.04           H  
ATOM    675 1HB  ALA A  41      15.890   3.758  -5.883  1.00  1.04           H  
ATOM    676 2HB  ALA A  41      15.736   5.024  -7.125  1.00  1.04           H  
ATOM    677 3HB  ALA A  41      14.300   4.205  -6.512  1.00  1.04           H  
ATOM    678  N   TYR A  42      15.800   0.861  -6.792  1.00  1.03           N  
ATOM    679  CA  TYR A  42      15.325  -0.399  -6.222  1.00  1.03           C  
ATOM    680  C   TYR A  42      15.167  -0.315  -4.715  1.00  1.03           C  
ATOM    681  O   TYR A  42      16.021   0.248  -4.011  1.00  1.03           O  
ATOM    682  CB  TYR A  42      16.250  -1.573  -6.548  1.00  1.03           C  
ATOM    683  CG  TYR A  42      16.285  -1.995  -8.005  1.00  1.03           C  
ATOM    684  CD1 TYR A  42      17.378  -1.679  -8.793  1.00  1.03           C  
ATOM    685  CD2 TYR A  42      15.221  -2.687  -8.554  1.00  1.03           C  
ATOM    686  CE1 TYR A  42      17.411  -2.067 -10.115  1.00  1.03           C  
ATOM    687  CE2 TYR A  42      15.255  -3.072  -9.879  1.00  1.03           C  
ATOM    688  CZ  TYR A  42      16.342  -2.767 -10.654  1.00  1.03           C  
ATOM    689  OH  TYR A  42      16.368  -3.144 -11.975  1.00  1.03           O  
ATOM    690  H   TYR A  42      16.782   1.097  -6.765  1.00  1.03           H  
ATOM    691  HA  TYR A  42      14.342  -0.620  -6.638  1.00  1.03           H  
ATOM    692 1HB  TYR A  42      17.267  -1.327  -6.244  1.00  1.03           H  
ATOM    693 2HB  TYR A  42      15.942  -2.437  -5.959  1.00  1.03           H  
ATOM    694  HD1 TYR A  42      18.216  -1.129  -8.367  1.00  1.03           H  
ATOM    695  HD2 TYR A  42      14.358  -2.919  -7.939  1.00  1.03           H  
ATOM    696  HE1 TYR A  42      18.274  -1.820 -10.734  1.00  1.03           H  
ATOM    697  HE2 TYR A  42      14.423  -3.613 -10.317  1.00  1.03           H  
ATOM    698  HH  TYR A  42      17.240  -2.973 -12.342  1.00  1.03           H  
ATOM    699  N   TYR A  43      14.092  -0.927  -4.237  1.00  1.04           N  
ATOM    700  CA  TYR A  43      13.783  -0.985  -2.828  1.00  1.04           C  
ATOM    701  C   TYR A  43      13.544  -2.422  -2.414  1.00  1.04           C  
ATOM    702  O   TYR A  43      12.989  -3.228  -3.166  1.00  1.04           O  
ATOM    703  CB  TYR A  43      12.536  -0.163  -2.535  1.00  1.04           C  
ATOM    704  CG  TYR A  43      12.666   1.251  -2.949  1.00  1.04           C  
ATOM    705  CD1 TYR A  43      12.386   1.576  -4.255  1.00  1.04           C  
ATOM    706  CD2 TYR A  43      13.065   2.224  -2.057  1.00  1.04           C  
ATOM    707  CE1 TYR A  43      12.502   2.855  -4.679  1.00  1.04           C  
ATOM    708  CE2 TYR A  43      13.186   3.530  -2.483  1.00  1.04           C  
ATOM    709  CZ  TYR A  43      12.901   3.852  -3.802  1.00  1.04           C  
ATOM    710  OH  TYR A  43      13.009   5.167  -4.242  1.00  1.04           O  
ATOM    711  H   TYR A  43      13.439  -1.346  -4.893  1.00  1.04           H  
ATOM    712  HA  TYR A  43      14.625  -0.599  -2.255  1.00  1.04           H  
ATOM    713 1HB  TYR A  43      11.668  -0.600  -3.040  1.00  1.04           H  
ATOM    714 2HB  TYR A  43      12.356  -0.187  -1.470  1.00  1.04           H  
ATOM    715  HD1 TYR A  43      12.076   0.799  -4.958  1.00  1.04           H  
ATOM    716  HD2 TYR A  43      13.281   1.962  -1.025  1.00  1.04           H  
ATOM    717  HE1 TYR A  43      12.289   3.086  -5.707  1.00  1.04           H  
ATOM    718  HE2 TYR A  43      13.500   4.306  -1.782  1.00  1.04           H  
ATOM    719  HH  TYR A  43      12.711   5.238  -5.186  1.00  1.04           H  
ATOM    720  N   LEU A  44      13.930  -2.721  -1.200  1.00  1.08           N  
ATOM    721  CA  LEU A  44      13.752  -4.029  -0.628  1.00  1.08           C  
ATOM    722  C   LEU A  44      12.538  -4.050   0.263  1.00  1.08           C  
ATOM    723  O   LEU A  44      12.410  -3.204   1.146  1.00  1.08           O  
ATOM    724  CB  LEU A  44      15.004  -4.394   0.173  1.00  1.08           C  
ATOM    725  CG  LEU A  44      14.968  -5.715   0.883  1.00  1.08           C  
ATOM    726  CD1 LEU A  44      14.911  -6.795  -0.131  1.00  1.08           C  
ATOM    727  CD2 LEU A  44      16.202  -5.852   1.737  1.00  1.08           C  
ATOM    728  H   LEU A  44      14.359  -1.996  -0.638  1.00  1.08           H  
ATOM    729  HA  LEU A  44      13.597  -4.748  -1.422  1.00  1.08           H  
ATOM    730 1HB  LEU A  44      15.854  -4.408  -0.506  1.00  1.08           H  
ATOM    731 2HB  LEU A  44      15.174  -3.614   0.920  1.00  1.08           H  
ATOM    732  HG  LEU A  44      14.074  -5.783   1.509  1.00  1.08           H  
ATOM    733 1HD1 LEU A  44      14.892  -7.721   0.361  1.00  1.08           H  
ATOM    734 2HD1 LEU A  44      14.014  -6.684  -0.731  1.00  1.08           H  
ATOM    735 3HD1 LEU A  44      15.789  -6.741  -0.766  1.00  1.08           H  
ATOM    736 1HD2 LEU A  44      16.184  -6.807   2.246  1.00  1.08           H  
ATOM    737 2HD2 LEU A  44      17.090  -5.791   1.105  1.00  1.08           H  
ATOM    738 3HD2 LEU A  44      16.222  -5.047   2.472  1.00  1.08           H  
ATOM    739  N   ILE A  45      11.617  -4.978   0.019  1.00  1.16           N  
ATOM    740  CA  ILE A  45      10.472  -5.062   0.909  1.00  1.16           C  
ATOM    741  C   ILE A  45      10.609  -6.342   1.703  1.00  1.16           C  
ATOM    742  O   ILE A  45      10.859  -7.415   1.142  1.00  1.16           O  
ATOM    743  CB  ILE A  45       9.117  -5.011   0.170  1.00  1.16           C  
ATOM    744  CG1 ILE A  45       7.937  -4.986   1.190  1.00  1.16           C  
ATOM    745  CG2 ILE A  45       8.988  -6.152  -0.711  1.00  1.16           C  
ATOM    746  CD1 ILE A  45       6.589  -4.605   0.562  1.00  1.16           C  
ATOM    747  H   ILE A  45      11.739  -5.638  -0.747  1.00  1.16           H  
ATOM    748  HA  ILE A  45      10.497  -4.233   1.583  1.00  1.16           H  
ATOM    749  HB  ILE A  45       9.064  -4.099  -0.417  1.00  1.16           H  
ATOM    750 1HG1 ILE A  45       7.842  -5.973   1.645  1.00  1.16           H  
ATOM    751 2HG1 ILE A  45       8.169  -4.269   1.978  1.00  1.16           H  
ATOM    752 1HG2 ILE A  45       8.039  -6.106  -1.239  1.00  1.16           H  
ATOM    753 2HG2 ILE A  45       9.802  -6.121  -1.418  1.00  1.16           H  
ATOM    754 3HG2 ILE A  45       9.038  -7.072  -0.127  1.00  1.16           H  
ATOM    755 1HD1 ILE A  45       5.814  -4.605   1.331  1.00  1.16           H  
ATOM    756 2HD1 ILE A  45       6.656  -3.618   0.116  1.00  1.16           H  
ATOM    757 3HD1 ILE A  45       6.335  -5.325  -0.210  1.00  1.16           H  
ATOM    758  N   LYS A  46      10.422  -6.236   3.010  1.00  1.31           N  
ATOM    759  CA  LYS A  46      10.571  -7.387   3.885  1.00  1.31           C  
ATOM    760  C   LYS A  46       9.385  -7.567   4.807  1.00  1.31           C  
ATOM    761  O   LYS A  46       8.887  -6.601   5.389  1.00  1.31           O  
ATOM    762  CB  LYS A  46      11.829  -7.236   4.740  1.00  1.31           C  
ATOM    763  CG  LYS A  46      12.087  -8.418   5.653  1.00  1.31           C  
ATOM    764  CD  LYS A  46      13.374  -8.266   6.434  1.00  1.31           C  
ATOM    765  CE  LYS A  46      13.197  -7.370   7.640  1.00  1.31           C  
ATOM    766  NZ  LYS A  46      14.425  -7.342   8.462  1.00  1.31           N  
ATOM    767  H   LYS A  46      10.232  -5.312   3.394  1.00  1.31           H  
ATOM    768  HA  LYS A  46      10.656  -8.288   3.275  1.00  1.31           H  
ATOM    769 1HB  LYS A  46      12.698  -7.111   4.091  1.00  1.31           H  
ATOM    770 2HB  LYS A  46      11.745  -6.338   5.354  1.00  1.31           H  
ATOM    771 1HG  LYS A  46      11.265  -8.521   6.363  1.00  1.31           H  
ATOM    772 2HG  LYS A  46      12.138  -9.324   5.048  1.00  1.31           H  
ATOM    773 1HD  LYS A  46      13.731  -9.241   6.757  1.00  1.31           H  
ATOM    774 2HD  LYS A  46      14.126  -7.813   5.800  1.00  1.31           H  
ATOM    775 1HE  LYS A  46      12.967  -6.357   7.313  1.00  1.31           H  
ATOM    776 2HE  LYS A  46      12.371  -7.744   8.247  1.00  1.31           H  
ATOM    777 1HZ  LYS A  46      14.311  -6.745   9.265  1.00  1.31           H  
ATOM    778 2HZ  LYS A  46      14.662  -8.267   8.777  1.00  1.31           H  
ATOM    779 3HZ  LYS A  46      15.213  -6.985   7.900  1.00  1.31           H  
ATOM    780  N   LYS A  47       8.913  -8.797   4.914  1.00  1.53           N  
ATOM    781  CA  LYS A  47       7.811  -9.105   5.819  1.00  1.53           C  
ATOM    782  C   LYS A  47       8.358  -9.712   7.114  1.00  1.53           C  
ATOM    783  O   LYS A  47       8.959 -10.775   7.044  1.00  1.53           O  
ATOM    784  CB  LYS A  47       6.862 -10.083   5.154  1.00  1.53           C  
ATOM    785  CG  LYS A  47       6.140  -9.548   3.932  1.00  1.53           C  
ATOM    786  CD  LYS A  47       5.298 -10.650   3.330  1.00  1.53           C  
ATOM    787  CE  LYS A  47       4.574 -10.235   2.054  1.00  1.53           C  
ATOM    788  NZ  LYS A  47       3.922 -11.412   1.400  1.00  1.53           N  
ATOM    789  H   LYS A  47       9.363  -9.548   4.377  1.00  1.53           H  
ATOM    790  HA  LYS A  47       7.256  -8.203   6.020  1.00  1.53           H  
ATOM    791 1HB  LYS A  47       7.415 -10.969   4.849  1.00  1.53           H  
ATOM    792 2HB  LYS A  47       6.105 -10.397   5.876  1.00  1.53           H  
ATOM    793 1HG  LYS A  47       5.500  -8.709   4.223  1.00  1.53           H  
ATOM    794 2HG  LYS A  47       6.867  -9.205   3.198  1.00  1.53           H  
ATOM    795 1HD  LYS A  47       5.936 -11.493   3.124  1.00  1.53           H  
ATOM    796 2HD  LYS A  47       4.554 -10.963   4.060  1.00  1.53           H  
ATOM    797 1HE  LYS A  47       3.806  -9.499   2.302  1.00  1.53           H  
ATOM    798 2HE  LYS A  47       5.283  -9.789   1.356  1.00  1.53           H  
ATOM    799 1HZ  LYS A  47       3.447 -11.115   0.564  1.00  1.53           H  
ATOM    800 2HZ  LYS A  47       4.666 -12.103   1.154  1.00  1.53           H  
ATOM    801 3HZ  LYS A  47       3.263 -11.832   2.032  1.00  1.53           H  
ATOM    802  N   PRO A  48       8.171  -9.120   8.310  1.00  1.80           N  
ATOM    803  CA  PRO A  48       8.665  -9.650   9.565  1.00  1.80           C  
ATOM    804  C   PRO A  48       8.167 -11.074   9.740  1.00  1.80           C  
ATOM    805  O   PRO A  48       7.028 -11.391   9.362  1.00  1.80           O  
ATOM    806  CB  PRO A  48       8.083  -8.685  10.598  1.00  1.80           C  
ATOM    807  CG  PRO A  48       7.876  -7.401   9.842  1.00  1.80           C  
ATOM    808  CD  PRO A  48       7.460  -7.839   8.456  1.00  1.80           C  
ATOM    809  HA  PRO A  48       9.770  -9.618   9.562  1.00  1.80           H  
ATOM    810 1HB  PRO A  48       7.144  -9.092  10.994  1.00  1.80           H  
ATOM    811 2HB  PRO A  48       8.768  -8.581  11.451  1.00  1.80           H  
ATOM    812 1HG  PRO A  48       7.105  -6.801  10.345  1.00  1.80           H  
ATOM    813 2HG  PRO A  48       8.797  -6.797   9.845  1.00  1.80           H  
ATOM    814 1HD  PRO A  48       6.390  -8.013   8.453  1.00  1.80           H  
ATOM    815 2HD  PRO A  48       7.788  -7.080   7.739  1.00  1.80           H  
ATOM    816  N   ASP A  49       8.996 -11.927  10.329  1.00  2.08           N  
ATOM    817  CA  ASP A  49       8.643 -13.333  10.474  1.00  2.08           C  
ATOM    818  C   ASP A  49       7.324 -13.557  11.202  1.00  2.08           C  
ATOM    819  O   ASP A  49       7.043 -12.969  12.252  1.00  2.08           O  
ATOM    820  CB  ASP A  49       9.742 -14.085  11.247  1.00  2.08           C  
ATOM    821  CG  ASP A  49      11.072 -14.291  10.472  1.00  2.08           C  
ATOM    822  OD1 ASP A  49      11.119 -14.038   9.292  1.00  2.08           O  
ATOM    823  OD2 ASP A  49      12.024 -14.699  11.083  1.00  2.08           O  
ATOM    824  H   ASP A  49       9.900 -11.607  10.643  1.00  2.08           H  
ATOM    825  HA  ASP A  49       8.557 -13.764   9.476  1.00  2.08           H  
ATOM    826 1HB  ASP A  49       9.961 -13.546  12.169  1.00  2.08           H  
ATOM    827 2HB  ASP A  49       9.356 -15.066  11.539  1.00  2.08           H  
ATOM    828  N   ALA A  50       6.533 -14.481  10.663  1.00  2.35           N  
ATOM    829  CA  ALA A  50       5.262 -14.851  11.269  1.00  2.35           C  
ATOM    830  C   ALA A  50       5.552 -15.803  12.401  1.00  2.35           C  
ATOM    831  O   ALA A  50       5.456 -17.019  12.254  1.00  2.35           O  
ATOM    832  CB  ALA A  50       4.326 -15.492  10.260  1.00  2.35           C  
ATOM    833  H   ALA A  50       6.819 -14.926   9.803  1.00  2.35           H  
ATOM    834  HA  ALA A  50       4.792 -13.959  11.681  1.00  2.35           H  
ATOM    835 1HB  ALA A  50       3.391 -15.756  10.757  1.00  2.35           H  
ATOM    836 2HB  ALA A  50       4.122 -14.790   9.454  1.00  2.35           H  
ATOM    837 3HB  ALA A  50       4.787 -16.389   9.853  1.00  2.35           H  
ATOM    838  N   LEU A  51       5.951 -15.229  13.517  1.00  2.58           N  
ATOM    839  CA  LEU A  51       6.406 -16.011  14.645  1.00  2.58           C  
ATOM    840  C   LEU A  51       5.327 -16.957  15.122  1.00  2.58           C  
ATOM    841  O   LEU A  51       4.143 -16.630  15.075  1.00  2.58           O  
ATOM    842  CB  LEU A  51       6.766 -15.101  15.815  1.00  2.58           C  
ATOM    843  CG  LEU A  51       7.927 -14.160  15.629  1.00  2.58           C  
ATOM    844  CD1 LEU A  51       8.065 -13.331  16.896  1.00  2.58           C  
ATOM    845  CD2 LEU A  51       9.165 -14.943  15.329  1.00  2.58           C  
ATOM    846  H   LEU A  51       6.020 -14.212  13.519  1.00  2.58           H  
ATOM    847  HA  LEU A  51       7.277 -16.590  14.343  1.00  2.58           H  
ATOM    848 1HB  LEU A  51       5.893 -14.504  16.073  1.00  2.58           H  
ATOM    849 2HB  LEU A  51       7.007 -15.739  16.659  1.00  2.58           H  
ATOM    850  HG  LEU A  51       7.721 -13.480  14.798  1.00  2.58           H  
ATOM    851 1HD1 LEU A  51       8.886 -12.624  16.791  1.00  2.58           H  
ATOM    852 2HD1 LEU A  51       7.150 -12.804  17.064  1.00  2.58           H  
ATOM    853 3HD1 LEU A  51       8.255 -13.989  17.726  1.00  2.58           H  
ATOM    854 1HD2 LEU A  51      10.008 -14.265  15.199  1.00  2.58           H  
ATOM    855 2HD2 LEU A  51       9.358 -15.610  16.151  1.00  2.58           H  
ATOM    856 3HD2 LEU A  51       9.020 -15.521  14.415  1.00  2.58           H  
ATOM    857  N   ASN A  52       5.739 -18.158  15.513  1.00  2.75           N  
ATOM    858  CA  ASN A  52       4.834 -19.161  16.049  1.00  2.75           C  
ATOM    859  C   ASN A  52       4.348 -18.757  17.425  1.00  2.75           C  
ATOM    860  O   ASN A  52       5.074 -18.134  18.201  1.00  2.75           O  
ATOM    861  CB  ASN A  52       5.464 -20.541  16.106  1.00  2.75           C  
ATOM    862  CG  ASN A  52       4.429 -21.640  16.320  1.00  2.75           C  
ATOM    863  OD1 ASN A  52       4.021 -21.981  17.447  1.00  2.75           O  
ATOM    864  ND2 ASN A  52       3.991 -22.213  15.228  1.00  2.75           N  
ATOM    865  H   ASN A  52       6.730 -18.373  15.475  1.00  2.75           H  
ATOM    866  HA  ASN A  52       3.956 -19.211  15.400  1.00  2.75           H  
ATOM    867 1HB  ASN A  52       6.008 -20.734  15.182  1.00  2.75           H  
ATOM    868 2HB  ASN A  52       6.186 -20.576  16.921  1.00  2.75           H  
ATOM    869 1HD2 ASN A  52       3.312 -22.945  15.285  1.00  2.75           H  
ATOM    870 2HD2 ASN A  52       4.336 -21.921  14.335  1.00  2.75           H  
ATOM    871  N   LEU A  53       3.144 -19.161  17.761  1.00  2.88           N  
ATOM    872  CA  LEU A  53       2.597 -18.858  19.067  1.00  2.88           C  
ATOM    873  C   LEU A  53       3.449 -19.423  20.190  1.00  2.88           C  
ATOM    874  O   LEU A  53       3.590 -18.797  21.239  1.00  2.88           O  
ATOM    875  CB  LEU A  53       1.218 -19.475  19.144  1.00  2.88           C  
ATOM    876  CG  LEU A  53       0.240 -18.843  18.242  1.00  2.88           C  
ATOM    877  CD1 LEU A  53      -1.041 -19.641  18.250  1.00  2.88           C  
ATOM    878  CD2 LEU A  53       0.045 -17.443  18.701  1.00  2.88           C  
ATOM    879  H   LEU A  53       2.584 -19.674  17.094  1.00  2.88           H  
ATOM    880  HA  LEU A  53       2.537 -17.777  19.181  1.00  2.88           H  
ATOM    881 1HB  LEU A  53       1.293 -20.531  18.879  1.00  2.88           H  
ATOM    882 2HB  LEU A  53       0.849 -19.398  20.166  1.00  2.88           H  
ATOM    883  HG  LEU A  53       0.628 -18.837  17.222  1.00  2.88           H  
ATOM    884 1HD1 LEU A  53      -1.756 -19.182  17.577  1.00  2.88           H  
ATOM    885 2HD1 LEU A  53      -0.835 -20.657  17.915  1.00  2.88           H  
ATOM    886 3HD1 LEU A  53      -1.448 -19.669  19.260  1.00  2.88           H  
ATOM    887 1HD2 LEU A  53      -0.661 -16.941  18.049  1.00  2.88           H  
ATOM    888 2HD2 LEU A  53      -0.326 -17.463  19.706  1.00  2.88           H  
ATOM    889 3HD2 LEU A  53       0.985 -16.926  18.683  1.00  2.88           H  
ATOM    890  N   ASN A  54       4.029 -20.601  19.985  1.00  3.03           N  
ATOM    891  CA  ASN A  54       4.838 -21.193  21.030  1.00  3.03           C  
ATOM    892  C   ASN A  54       6.133 -20.411  21.193  1.00  3.03           C  
ATOM    893  O   ASN A  54       6.572 -20.125  22.304  1.00  3.03           O  
ATOM    894  CB  ASN A  54       5.117 -22.640  20.697  1.00  3.03           C  
ATOM    895  CG  ASN A  54       3.907 -23.507  20.861  1.00  3.03           C  
ATOM    896  OD1 ASN A  54       2.974 -23.185  21.611  1.00  3.03           O  
ATOM    897  ND2 ASN A  54       3.898 -24.608  20.160  1.00  3.03           N  
ATOM    898  H   ASN A  54       3.921 -21.083  19.097  1.00  3.03           H  
ATOM    899  HA  ASN A  54       4.293 -21.139  21.974  1.00  3.03           H  
ATOM    900 1HB  ASN A  54       5.468 -22.713  19.666  1.00  3.03           H  
ATOM    901 2HB  ASN A  54       5.914 -23.014  21.341  1.00  3.03           H  
ATOM    902 1HD2 ASN A  54       3.118 -25.231  20.217  1.00  3.03           H  
ATOM    903 2HD2 ASN A  54       4.669 -24.825  19.562  1.00  3.03           H  
ATOM    904  N   ASP A  55       6.703 -19.961  20.082  1.00  3.28           N  
ATOM    905  CA  ASP A  55       7.943 -19.196  20.139  1.00  3.28           C  
ATOM    906  C   ASP A  55       7.770 -17.902  20.924  1.00  3.28           C  
ATOM    907  O   ASP A  55       8.678 -17.442  21.620  1.00  3.28           O  
ATOM    908  CB  ASP A  55       8.405 -18.822  18.751  1.00  3.28           C  
ATOM    909  CG  ASP A  55       8.993 -19.959  17.905  1.00  3.28           C  
ATOM    910  OD1 ASP A  55       9.279 -21.009  18.422  1.00  3.28           O  
ATOM    911  OD2 ASP A  55       9.209 -19.722  16.717  1.00  3.28           O  
ATOM    912  H   ASP A  55       6.280 -20.169  19.189  1.00  3.28           H  
ATOM    913  HA  ASP A  55       8.706 -19.800  20.630  1.00  3.28           H  
ATOM    914 1HB  ASP A  55       7.568 -18.388  18.206  1.00  3.28           H  
ATOM    915 2HB  ASP A  55       9.108 -18.059  18.869  1.00  3.28           H  
ATOM    916  N   VAL A  56       6.594 -17.313  20.779  1.00  3.65           N  
ATOM    917  CA  VAL A  56       6.243 -16.068  21.430  1.00  3.65           C  
ATOM    918  C   VAL A  56       5.810 -16.208  22.888  1.00  3.65           C  
ATOM    919  O   VAL A  56       6.169 -15.374  23.722  1.00  3.65           O  
ATOM    920  CB  VAL A  56       5.145 -15.373  20.630  1.00  3.65           C  
ATOM    921  CG1 VAL A  56       4.655 -14.173  21.361  1.00  3.65           C  
ATOM    922  CG2 VAL A  56       5.720 -14.970  19.288  1.00  3.65           C  
ATOM    923  H   VAL A  56       5.917 -17.746  20.149  1.00  3.65           H  
ATOM    924  HA  VAL A  56       7.123 -15.428  21.405  1.00  3.65           H  
ATOM    925  HB  VAL A  56       4.303 -16.060  20.491  1.00  3.65           H  
ATOM    926 1HG1 VAL A  56       3.890 -13.719  20.776  1.00  3.65           H  
ATOM    927 2HG1 VAL A  56       4.245 -14.472  22.327  1.00  3.65           H  
ATOM    928 3HG1 VAL A  56       5.479 -13.482  21.510  1.00  3.65           H  
ATOM    929 1HG2 VAL A  56       4.958 -14.486  18.695  1.00  3.65           H  
ATOM    930 2HG2 VAL A  56       6.552 -14.291  19.442  1.00  3.65           H  
ATOM    931 3HG2 VAL A  56       6.065 -15.860  18.774  1.00  3.65           H  
ATOM    932  N   PHE A  57       5.001 -17.221  23.197  1.00  4.11           N  
ATOM    933  CA  PHE A  57       4.462 -17.343  24.542  1.00  4.11           C  
ATOM    934  C   PHE A  57       5.052 -18.430  25.463  1.00  4.11           C  
ATOM    935  O   PHE A  57       4.769 -18.429  26.675  1.00  4.11           O  
ATOM    936  CB  PHE A  57       2.991 -17.608  24.457  1.00  4.11           C  
ATOM    937  CG  PHE A  57       2.126 -16.554  23.842  1.00  4.11           C  
ATOM    938  CD1 PHE A  57       2.019 -15.307  24.412  1.00  4.11           C  
ATOM    939  CD2 PHE A  57       1.334 -16.847  22.750  1.00  4.11           C  
ATOM    940  CE1 PHE A  57       1.148 -14.385  23.921  1.00  4.11           C  
ATOM    941  CE2 PHE A  57       0.466 -15.918  22.257  1.00  4.11           C  
ATOM    942  CZ  PHE A  57       0.368 -14.696  22.853  1.00  4.11           C  
ATOM    943  H   PHE A  57       4.717 -17.889  22.481  1.00  4.11           H  
ATOM    944  HA  PHE A  57       4.605 -16.385  25.039  1.00  4.11           H  
ATOM    945 1HB  PHE A  57       2.837 -18.531  23.895  1.00  4.11           H  
ATOM    946 2HB  PHE A  57       2.649 -17.775  25.442  1.00  4.11           H  
ATOM    947  HD1 PHE A  57       2.632 -15.061  25.265  1.00  4.11           H  
ATOM    948  HD2 PHE A  57       1.396 -17.838  22.293  1.00  4.11           H  
ATOM    949  HE1 PHE A  57       1.068 -13.403  24.388  1.00  4.11           H  
ATOM    950  HE2 PHE A  57      -0.160 -16.142  21.412  1.00  4.11           H  
ATOM    951  HZ  PHE A  57      -0.338 -13.965  22.474  1.00  4.11           H  
ATOM    952  N   LYS A  58       5.818 -19.379  24.928  1.00  4.68           N  
ATOM    953  CA  LYS A  58       6.362 -20.447  25.761  1.00  4.68           C  
ATOM    954  C   LYS A  58       7.218 -19.883  26.883  1.00  4.68           C  
ATOM    955  O   LYS A  58       8.078 -19.032  26.669  1.00  4.68           O  
ATOM    956  CB  LYS A  58       7.181 -21.431  24.928  1.00  4.68           C  
ATOM    957  CG  LYS A  58       7.748 -22.615  25.698  1.00  4.68           C  
ATOM    958  CD  LYS A  58       8.492 -23.575  24.769  1.00  4.68           C  
ATOM    959  CE  LYS A  58       9.065 -24.751  25.543  1.00  4.68           C  
ATOM    960  NZ  LYS A  58       9.793 -25.705  24.658  1.00  4.68           N  
ATOM    961  H   LYS A  58       6.036 -19.394  23.934  1.00  4.68           H  
ATOM    962  HA  LYS A  58       5.530 -20.986  26.213  1.00  4.68           H  
ATOM    963 1HB  LYS A  58       6.548 -21.839  24.138  1.00  4.68           H  
ATOM    964 2HB  LYS A  58       8.004 -20.904  24.443  1.00  4.68           H  
ATOM    965 1HG  LYS A  58       8.438 -22.255  26.460  1.00  4.68           H  
ATOM    966 2HG  LYS A  58       6.936 -23.150  26.189  1.00  4.68           H  
ATOM    967 1HD  LYS A  58       7.810 -23.948  24.002  1.00  4.68           H  
ATOM    968 2HD  LYS A  58       9.305 -23.040  24.276  1.00  4.68           H  
ATOM    969 1HE  LYS A  58       9.750 -24.372  26.299  1.00  4.68           H  
ATOM    970 2HE  LYS A  58       8.250 -25.277  26.038  1.00  4.68           H  
ATOM    971 1HZ  LYS A  58      10.157 -26.469  25.212  1.00  4.68           H  
ATOM    972 2HZ  LYS A  58       9.161 -26.069  23.959  1.00  4.68           H  
ATOM    973 3HZ  LYS A  58      10.558 -25.228  24.202  1.00  4.68           H  
ATOM    974  N   GLY A  59       6.963 -20.351  28.095  1.00  5.33           N  
ATOM    975  CA  GLY A  59       7.695 -19.899  29.269  1.00  5.33           C  
ATOM    976  C   GLY A  59       7.025 -18.712  29.959  1.00  5.33           C  
ATOM    977  O   GLY A  59       7.409 -18.346  31.070  1.00  5.33           O  
ATOM    978  H   GLY A  59       6.241 -21.048  28.205  1.00  5.33           H  
ATOM    979 1HA  GLY A  59       7.786 -20.724  29.975  1.00  5.33           H  
ATOM    980 2HA  GLY A  59       8.706 -19.621  28.977  1.00  5.33           H  
ATOM    981  N   TYR A  60       6.011 -18.126  29.321  1.00  6.02           N  
ATOM    982  CA  TYR A  60       5.331 -16.980  29.907  1.00  6.02           C  
ATOM    983  C   TYR A  60       3.882 -17.325  30.240  1.00  6.02           C  
ATOM    984  O   TYR A  60       3.386 -17.007  31.321  1.00  6.02           O  
ATOM    985  CB  TYR A  60       5.374 -15.820  28.913  1.00  6.02           C  
ATOM    986  CG  TYR A  60       6.774 -15.461  28.501  1.00  6.02           C  
ATOM    987  CD1 TYR A  60       7.189 -15.759  27.214  1.00  6.02           C  
ATOM    988  CD2 TYR A  60       7.650 -14.859  29.388  1.00  6.02           C  
ATOM    989  CE1 TYR A  60       8.464 -15.460  26.804  1.00  6.02           C  
ATOM    990  CE2 TYR A  60       8.939 -14.555  28.979  1.00  6.02           C  
ATOM    991  CZ  TYR A  60       9.344 -14.855  27.688  1.00  6.02           C  
ATOM    992  OH  TYR A  60      10.624 -14.558  27.274  1.00  6.02           O  
ATOM    993  H   TYR A  60       5.726 -18.450  28.399  1.00  6.02           H  
ATOM    994  HA  TYR A  60       5.835 -16.696  30.828  1.00  6.02           H  
ATOM    995 1HB  TYR A  60       4.812 -16.084  28.013  1.00  6.02           H  
ATOM    996 2HB  TYR A  60       4.905 -14.941  29.351  1.00  6.02           H  
ATOM    997  HD1 TYR A  60       6.506 -16.234  26.522  1.00  6.02           H  
ATOM    998  HD2 TYR A  60       7.330 -14.628  30.404  1.00  6.02           H  
ATOM    999  HE1 TYR A  60       8.775 -15.703  25.786  1.00  6.02           H  
ATOM   1000  HE2 TYR A  60       9.634 -14.082  29.674  1.00  6.02           H  
ATOM   1001  HH  TYR A  60      10.727 -14.810  26.349  1.00  6.02           H  
ATOM   1002  N   LEU A  61       3.212 -18.000  29.305  1.00  6.55           N  
ATOM   1003  CA  LEU A  61       1.798 -18.372  29.441  1.00  6.55           C  
ATOM   1004  C   LEU A  61       1.548 -19.846  29.752  1.00  6.55           C  
ATOM   1005  O   LEU A  61       0.468 -20.364  29.464  1.00  6.55           O  
ATOM   1006  CB  LEU A  61       1.041 -18.005  28.176  1.00  6.55           C  
ATOM   1007  CG  LEU A  61       0.485 -16.585  28.099  1.00  6.55           C  
ATOM   1008  CD1 LEU A  61       1.623 -15.608  28.047  1.00  6.55           C  
ATOM   1009  CD2 LEU A  61      -0.405 -16.468  26.882  1.00  6.55           C  
ATOM   1010  H   LEU A  61       3.696 -18.224  28.434  1.00  6.55           H  
ATOM   1011  HA  LEU A  61       1.379 -17.789  30.260  1.00  6.55           H  
ATOM   1012 1HB  LEU A  61       1.722 -18.127  27.362  1.00  6.55           H  
ATOM   1013 2HB  LEU A  61       0.231 -18.700  28.032  1.00  6.55           H  
ATOM   1014  HG  LEU A  61      -0.110 -16.371  28.988  1.00  6.55           H  
ATOM   1015 1HD1 LEU A  61       1.232 -14.593  27.984  1.00  6.55           H  
ATOM   1016 2HD1 LEU A  61       2.213 -15.699  28.934  1.00  6.55           H  
ATOM   1017 3HD1 LEU A  61       2.232 -15.820  27.197  1.00  6.55           H  
ATOM   1018 1HD2 LEU A  61      -0.812 -15.461  26.827  1.00  6.55           H  
ATOM   1019 2HD2 LEU A  61       0.153 -16.661  25.997  1.00  6.55           H  
ATOM   1020 3HD2 LEU A  61      -1.222 -17.191  26.960  1.00  6.55           H  
ATOM   1021  N   SER A  62       2.527 -20.519  30.349  1.00  6.65           N  
ATOM   1022  CA  SER A  62       2.385 -21.941  30.662  1.00  6.65           C  
ATOM   1023  C   SER A  62       1.903 -22.714  29.427  1.00  6.65           C  
ATOM   1024  O   SER A  62       2.295 -22.392  28.305  1.00  6.65           O  
ATOM   1025  CB  SER A  62       1.395 -22.098  31.817  1.00  6.65           C  
ATOM   1026  OG  SER A  62       1.337 -23.421  32.234  1.00  6.65           O  
ATOM   1027  H   SER A  62       3.380 -20.031  30.580  1.00  6.65           H  
ATOM   1028  HA  SER A  62       3.358 -22.333  30.963  1.00  6.65           H  
ATOM   1029 1HB  SER A  62       1.693 -21.459  32.649  1.00  6.65           H  
ATOM   1030 2HB  SER A  62       0.405 -21.781  31.500  1.00  6.65           H  
ATOM   1031  HG  SER A  62       2.139 -23.572  32.746  1.00  6.65           H  
ATOM   1032  N   GLU A  63       1.077 -23.740  29.631  1.00  6.20           N  
ATOM   1033  CA  GLU A  63       0.481 -24.453  28.507  1.00  6.20           C  
ATOM   1034  C   GLU A  63      -1.021 -24.186  28.440  1.00  6.20           C  
ATOM   1035  O   GLU A  63      -1.592 -24.013  27.359  1.00  6.20           O  
ATOM   1036  CB  GLU A  63       0.733 -25.963  28.624  1.00  6.20           C  
ATOM   1037  CG  GLU A  63       2.201 -26.370  28.538  1.00  6.20           C  
ATOM   1038  CD  GLU A  63       2.415 -27.868  28.656  1.00  6.20           C  
ATOM   1039  OE1 GLU A  63       1.462 -28.571  28.904  1.00  6.20           O  
ATOM   1040  OE2 GLU A  63       3.532 -28.302  28.493  1.00  6.20           O  
ATOM   1041  H   GLU A  63       0.872 -23.993  30.585  1.00  6.20           H  
ATOM   1042  HA  GLU A  63       0.929 -24.093  27.582  1.00  6.20           H  
ATOM   1043 1HB  GLU A  63       0.337 -26.322  29.572  1.00  6.20           H  
ATOM   1044 2HB  GLU A  63       0.194 -26.481  27.828  1.00  6.20           H  
ATOM   1045 1HG  GLU A  63       2.607 -26.029  27.587  1.00  6.20           H  
ATOM   1046 2HG  GLU A  63       2.748 -25.868  29.336  1.00  6.20           H  
ATOM   1047  N   GLU A  64      -1.648 -24.064  29.606  1.00  5.36           N  
ATOM   1048  CA  GLU A  64      -3.095 -23.917  29.696  1.00  5.36           C  
ATOM   1049  C   GLU A  64      -3.620 -22.663  29.007  1.00  5.36           C  
ATOM   1050  O   GLU A  64      -4.694 -22.687  28.407  1.00  5.36           O  
ATOM   1051  CB  GLU A  64      -3.531 -23.912  31.164  1.00  5.36           C  
ATOM   1052  CG  GLU A  64      -3.374 -25.254  31.871  1.00  5.36           C  
ATOM   1053  CD  GLU A  64      -3.764 -25.215  33.334  1.00  5.36           C  
ATOM   1054  OE1 GLU A  64      -4.025 -24.147  33.837  1.00  5.36           O  
ATOM   1055  OE2 GLU A  64      -3.801 -26.259  33.944  1.00  5.36           O  
ATOM   1056  H   GLU A  64      -1.113 -24.153  30.456  1.00  5.36           H  
ATOM   1057  HA  GLU A  64      -3.549 -24.782  29.208  1.00  5.36           H  
ATOM   1058 1HB  GLU A  64      -2.945 -23.170  31.711  1.00  5.36           H  
ATOM   1059 2HB  GLU A  64      -4.577 -23.617  31.230  1.00  5.36           H  
ATOM   1060 1HG  GLU A  64      -3.994 -25.990  31.360  1.00  5.36           H  
ATOM   1061 2HG  GLU A  64      -2.335 -25.574  31.784  1.00  5.36           H  
ATOM   1062  N   GLN A  65      -2.859 -21.568  29.054  1.00  4.38           N  
ATOM   1063  CA  GLN A  65      -3.330 -20.314  28.472  1.00  4.38           C  
ATOM   1064  C   GLN A  65      -3.066 -20.234  26.976  1.00  4.38           C  
ATOM   1065  O   GLN A  65      -3.422 -19.248  26.334  1.00  4.38           O  
ATOM   1066  CB  GLN A  65      -2.685 -19.118  29.157  1.00  4.38           C  
ATOM   1067  CG  GLN A  65      -3.040 -18.937  30.602  1.00  4.38           C  
ATOM   1068  CD  GLN A  65      -2.306 -17.751  31.209  1.00  4.38           C  
ATOM   1069  OE1 GLN A  65      -2.241 -16.672  30.612  1.00  4.38           O  
ATOM   1070  NE2 GLN A  65      -1.752 -17.945  32.399  1.00  4.38           N  
ATOM   1071  H   GLN A  65      -1.958 -21.596  29.522  1.00  4.38           H  
ATOM   1072  HA  GLN A  65      -4.409 -20.254  28.619  1.00  4.38           H  
ATOM   1073 1HB  GLN A  65      -1.627 -19.217  29.103  1.00  4.38           H  
ATOM   1074 2HB  GLN A  65      -2.957 -18.207  28.627  1.00  4.38           H  
ATOM   1075 1HG  GLN A  65      -4.114 -18.767  30.687  1.00  4.38           H  
ATOM   1076 2HG  GLN A  65      -2.754 -19.839  31.148  1.00  4.38           H  
ATOM   1077 1HE2 GLN A  65      -1.255 -17.201  32.848  1.00  4.38           H  
ATOM   1078 2HE2 GLN A  65      -1.832 -18.836  32.848  1.00  4.38           H  
ATOM   1079  N   LEU A  66      -2.405 -21.253  26.434  1.00  3.48           N  
ATOM   1080  CA  LEU A  66      -2.119 -21.308  25.019  1.00  3.48           C  
ATOM   1081  C   LEU A  66      -3.108 -22.282  24.405  1.00  3.48           C  
ATOM   1082  O   LEU A  66      -3.610 -22.069  23.302  1.00  3.48           O  
ATOM   1083  CB  LEU A  66      -0.660 -21.714  24.808  1.00  3.48           C  
ATOM   1084  CG  LEU A  66       0.297 -20.719  25.436  1.00  3.48           C  
ATOM   1085  CD1 LEU A  66       1.748 -21.149  25.241  1.00  3.48           C  
ATOM   1086  CD2 LEU A  66       0.014 -19.385  24.837  1.00  3.48           C  
ATOM   1087  H   LEU A  66      -2.119 -22.042  27.005  1.00  3.48           H  
ATOM   1088  HA  LEU A  66      -2.279 -20.328  24.577  1.00  3.48           H  
ATOM   1089 1HB  LEU A  66      -0.490 -22.690  25.266  1.00  3.48           H  
ATOM   1090 2HB  LEU A  66      -0.452 -21.777  23.741  1.00  3.48           H  
ATOM   1091  HG  LEU A  66       0.119 -20.680  26.517  1.00  3.48           H  
ATOM   1092 1HD1 LEU A  66       2.409 -20.422  25.717  1.00  3.48           H  
ATOM   1093 2HD1 LEU A  66       1.898 -22.126  25.704  1.00  3.48           H  
ATOM   1094 3HD1 LEU A  66       1.981 -21.211  24.177  1.00  3.48           H  
ATOM   1095 1HD2 LEU A  66       0.642 -18.683  25.278  1.00  3.48           H  
ATOM   1096 2HD2 LEU A  66       0.194 -19.424  23.763  1.00  3.48           H  
ATOM   1097 3HD2 LEU A  66      -1.020 -19.104  25.026  1.00  3.48           H  
ATOM   1098  N   GLN A  67      -3.412 -23.342  25.161  1.00  2.79           N  
ATOM   1099  CA  GLN A  67      -4.391 -24.344  24.758  1.00  2.79           C  
ATOM   1100  C   GLN A  67      -5.798 -23.738  24.774  1.00  2.79           C  
ATOM   1101  O   GLN A  67      -6.612 -24.005  23.887  1.00  2.79           O  
ATOM   1102  CB  GLN A  67      -4.319 -25.540  25.710  1.00  2.79           C  
ATOM   1103  CG  GLN A  67      -3.032 -26.347  25.586  1.00  2.79           C  
ATOM   1104  CD  GLN A  67      -2.895 -27.419  26.656  1.00  2.79           C  
ATOM   1105  OE1 GLN A  67      -3.597 -27.405  27.675  1.00  2.79           O  
ATOM   1106  NE2 GLN A  67      -1.979 -28.356  26.431  1.00  2.79           N  
ATOM   1107  H   GLN A  67      -2.925 -23.477  26.042  1.00  2.79           H  
ATOM   1108  HA  GLN A  67      -4.165 -24.672  23.747  1.00  2.79           H  
ATOM   1109 1HB  GLN A  67      -4.391 -25.184  26.739  1.00  2.79           H  
ATOM   1110 2HB  GLN A  67      -5.165 -26.201  25.530  1.00  2.79           H  
ATOM   1111 1HG  GLN A  67      -3.032 -26.841  24.616  1.00  2.79           H  
ATOM   1112 2HG  GLN A  67      -2.180 -25.679  25.655  1.00  2.79           H  
ATOM   1113 1HE2 GLN A  67      -1.830 -29.086  27.101  1.00  2.79           H  
ATOM   1114 2HE2 GLN A  67      -1.429 -28.325  25.597  1.00  2.79           H  
ATOM   1115  N   ASN A  68      -6.063 -22.887  25.775  1.00  2.32           N  
ATOM   1116  CA  ASN A  68      -7.350 -22.227  25.961  1.00  2.32           C  
ATOM   1117  C   ASN A  68      -7.185 -20.716  26.212  1.00  2.32           C  
ATOM   1118  O   ASN A  68      -7.456 -20.259  27.322  1.00  2.32           O  
ATOM   1119  CB  ASN A  68      -8.071 -22.841  27.143  1.00  2.32           C  
ATOM   1120  CG  ASN A  68      -8.320 -24.307  26.974  1.00  2.32           C  
ATOM   1121  OD1 ASN A  68      -9.258 -24.726  26.288  1.00  2.32           O  
ATOM   1122  ND2 ASN A  68      -7.490 -25.105  27.599  1.00  2.32           N  
ATOM   1123  H   ASN A  68      -5.354 -22.724  26.490  1.00  2.32           H  
ATOM   1124  HA  ASN A  68      -7.956 -22.375  25.070  1.00  2.32           H  
ATOM   1125 1HB  ASN A  68      -7.472 -22.687  28.043  1.00  2.32           H  
ATOM   1126 2HB  ASN A  68      -9.023 -22.335  27.290  1.00  2.32           H  
ATOM   1127 1HD2 ASN A  68      -7.600 -26.097  27.532  1.00  2.32           H  
ATOM   1128 2HD2 ASN A  68      -6.739 -24.717  28.145  1.00  2.32           H  
ATOM   1129  N   PRO A  69      -6.739 -19.923  25.226  1.00  2.06           N  
ATOM   1130  CA  PRO A  69      -6.416 -18.511  25.350  1.00  2.06           C  
ATOM   1131  C   PRO A  69      -7.647 -17.633  25.525  1.00  2.06           C  
ATOM   1132  O   PRO A  69      -8.729 -17.969  25.037  1.00  2.06           O  
ATOM   1133  CB  PRO A  69      -5.708 -18.225  24.021  1.00  2.06           C  
ATOM   1134  CG  PRO A  69      -6.303 -19.203  23.047  1.00  2.06           C  
ATOM   1135  CD  PRO A  69      -6.591 -20.449  23.858  1.00  2.06           C  
ATOM   1136  HA  PRO A  69      -5.728 -18.375  26.200  1.00  2.06           H  
ATOM   1137 1HB  PRO A  69      -5.862 -17.179  23.726  1.00  2.06           H  
ATOM   1138 2HB  PRO A  69      -4.627 -18.372  24.141  1.00  2.06           H  
ATOM   1139 1HG  PRO A  69      -7.195 -18.767  22.577  1.00  2.06           H  
ATOM   1140 2HG  PRO A  69      -5.584 -19.400  22.242  1.00  2.06           H  
ATOM   1141 1HD  PRO A  69      -7.513 -20.913  23.499  1.00  2.06           H  
ATOM   1142 2HD  PRO A  69      -5.749 -21.112  23.791  1.00  2.06           H  
ATOM   1143  N   ASP A  70      -7.458 -16.471  26.153  1.00  1.93           N  
ATOM   1144  CA  ASP A  70      -8.503 -15.448  26.289  1.00  1.93           C  
ATOM   1145  C   ASP A  70      -8.488 -14.507  25.087  1.00  1.93           C  
ATOM   1146  O   ASP A  70      -9.483 -13.862  24.755  1.00  1.93           O  
ATOM   1147  CB  ASP A  70      -8.300 -14.620  27.562  1.00  1.93           C  
ATOM   1148  CG  ASP A  70      -8.438 -15.418  28.853  1.00  1.93           C  
ATOM   1149  OD1 ASP A  70      -9.512 -15.896  29.131  1.00  1.93           O  
ATOM   1150  OD2 ASP A  70      -7.457 -15.541  29.548  1.00  1.93           O  
ATOM   1151  H   ASP A  70      -6.548 -16.290  26.553  1.00  1.93           H  
ATOM   1152  HA  ASP A  70      -9.475 -15.942  26.331  1.00  1.93           H  
ATOM   1153 1HB  ASP A  70      -7.313 -14.159  27.538  1.00  1.93           H  
ATOM   1154 2HB  ASP A  70      -9.031 -13.812  27.578  1.00  1.93           H  
ATOM   1155  N   PHE A  71      -7.319 -14.406  24.483  1.00  1.89           N  
ATOM   1156  CA  PHE A  71      -7.022 -13.530  23.362  1.00  1.89           C  
ATOM   1157  C   PHE A  71      -7.062 -14.335  22.080  1.00  1.89           C  
ATOM   1158  O   PHE A  71      -6.891 -15.544  22.135  1.00  1.89           O  
ATOM   1159  CB  PHE A  71      -5.614 -12.973  23.556  1.00  1.89           C  
ATOM   1160  CG  PHE A  71      -4.586 -14.092  23.695  1.00  1.89           C  
ATOM   1161  CD1 PHE A  71      -3.951 -14.622  22.584  1.00  1.89           C  
ATOM   1162  CD2 PHE A  71      -4.284 -14.628  24.945  1.00  1.89           C  
ATOM   1163  CE1 PHE A  71      -3.035 -15.655  22.714  1.00  1.89           C  
ATOM   1164  CE2 PHE A  71      -3.372 -15.659  25.073  1.00  1.89           C  
ATOM   1165  CZ  PHE A  71      -2.746 -16.172  23.957  1.00  1.89           C  
ATOM   1166  H   PHE A  71      -6.578 -14.991  24.829  1.00  1.89           H  
ATOM   1167  HA  PHE A  71      -7.759 -12.727  23.320  1.00  1.89           H  
ATOM   1168 1HB  PHE A  71      -5.338 -12.351  22.705  1.00  1.89           H  
ATOM   1169 2HB  PHE A  71      -5.579 -12.356  24.453  1.00  1.89           H  
ATOM   1170  HD1 PHE A  71      -4.182 -14.214  21.605  1.00  1.89           H  
ATOM   1171  HD2 PHE A  71      -4.780 -14.227  25.832  1.00  1.89           H  
ATOM   1172  HE1 PHE A  71      -2.549 -16.062  21.836  1.00  1.89           H  
ATOM   1173  HE2 PHE A  71      -3.152 -16.072  26.057  1.00  1.89           H  
ATOM   1174  HZ  PHE A  71      -2.030 -16.987  24.062  1.00  1.89           H  
ATOM   1175  N   ASP A  72      -7.258 -13.686  20.928  1.00  1.88           N  
ATOM   1176  CA  ASP A  72      -7.180 -14.404  19.654  1.00  1.88           C  
ATOM   1177  C   ASP A  72      -5.712 -14.438  19.201  1.00  1.88           C  
ATOM   1178  O   ASP A  72      -5.172 -13.397  18.805  1.00  1.88           O  
ATOM   1179  CB  ASP A  72      -8.068 -13.775  18.581  1.00  1.88           C  
ATOM   1180  CG  ASP A  72      -8.076 -14.564  17.229  1.00  1.88           C  
ATOM   1181  OD1 ASP A  72      -7.072 -15.182  16.869  1.00  1.88           O  
ATOM   1182  OD2 ASP A  72      -9.108 -14.561  16.594  1.00  1.88           O  
ATOM   1183  H   ASP A  72      -7.438 -12.692  20.939  1.00  1.88           H  
ATOM   1184  HA  ASP A  72      -7.580 -15.395  19.802  1.00  1.88           H  
ATOM   1185 1HB  ASP A  72      -9.093 -13.716  18.948  1.00  1.88           H  
ATOM   1186 2HB  ASP A  72      -7.734 -12.754  18.383  1.00  1.88           H  
ATOM   1187  N   PRO A  73      -5.038 -15.603  19.217  1.00  1.88           N  
ATOM   1188  CA  PRO A  73      -3.636 -15.759  18.911  1.00  1.88           C  
ATOM   1189  C   PRO A  73      -3.252 -15.247  17.524  1.00  1.88           C  
ATOM   1190  O   PRO A  73      -2.090 -14.903  17.290  1.00  1.88           O  
ATOM   1191  CB  PRO A  73      -3.472 -17.276  18.975  1.00  1.88           C  
ATOM   1192  CG  PRO A  73      -4.559 -17.774  19.842  1.00  1.88           C  
ATOM   1193  CD  PRO A  73      -5.711 -16.899  19.525  1.00  1.88           C  
ATOM   1194  HA  PRO A  73      -3.038 -15.259  19.681  1.00  1.88           H  
ATOM   1195 1HB  PRO A  73      -3.496 -17.694  17.958  1.00  1.88           H  
ATOM   1196 2HB  PRO A  73      -2.536 -17.513  19.413  1.00  1.88           H  
ATOM   1197 1HG  PRO A  73      -4.761 -18.835  19.635  1.00  1.88           H  
ATOM   1198 2HG  PRO A  73      -4.266 -17.710  20.901  1.00  1.88           H  
ATOM   1199 1HD  PRO A  73      -6.272 -17.253  18.646  1.00  1.88           H  
ATOM   1200 2HD  PRO A  73      -6.296 -16.900  20.412  1.00  1.88           H  
ATOM   1201  N   LYS A  74      -4.206 -15.178  16.588  1.00  1.88           N  
ATOM   1202  CA  LYS A  74      -3.850 -14.718  15.253  1.00  1.88           C  
ATOM   1203  C   LYS A  74      -3.616 -13.224  15.263  1.00  1.88           C  
ATOM   1204  O   LYS A  74      -2.718 -12.717  14.590  1.00  1.88           O  
ATOM   1205  CB  LYS A  74      -4.925 -15.084  14.240  1.00  1.88           C  
ATOM   1206  CG  LYS A  74      -5.027 -16.572  13.961  1.00  1.88           C  
ATOM   1207  CD  LYS A  74      -6.118 -16.867  12.952  1.00  1.88           C  
ATOM   1208  CE  LYS A  74      -6.214 -18.357  12.661  1.00  1.88           C  
ATOM   1209  NZ  LYS A  74      -7.315 -18.668  11.707  1.00  1.88           N  
ATOM   1210  H   LYS A  74      -5.191 -15.405  16.787  1.00  1.88           H  
ATOM   1211  HA  LYS A  74      -2.919 -15.200  14.956  1.00  1.88           H  
ATOM   1212 1HB  LYS A  74      -5.898 -14.740  14.608  1.00  1.88           H  
ATOM   1213 2HB  LYS A  74      -4.730 -14.570  13.298  1.00  1.88           H  
ATOM   1214 1HG  LYS A  74      -4.074 -16.945  13.588  1.00  1.88           H  
ATOM   1215 2HG  LYS A  74      -5.263 -17.086  14.895  1.00  1.88           H  
ATOM   1216 1HD  LYS A  74      -7.075 -16.521  13.355  1.00  1.88           H  
ATOM   1217 2HD  LYS A  74      -5.915 -16.330  12.028  1.00  1.88           H  
ATOM   1218 1HE  LYS A  74      -5.271 -18.695  12.236  1.00  1.88           H  
ATOM   1219 2HE  LYS A  74      -6.394 -18.890  13.594  1.00  1.88           H  
ATOM   1220 1HZ  LYS A  74      -7.344 -19.663  11.540  1.00  1.88           H  
ATOM   1221 2HZ  LYS A  74      -8.197 -18.367  12.098  1.00  1.88           H  
ATOM   1222 3HZ  LYS A  74      -7.153 -18.185  10.834  1.00  1.88           H  
ATOM   1223  N   GLU A  75      -4.428 -12.513  16.048  1.00  1.88           N  
ATOM   1224  CA  GLU A  75      -4.326 -11.068  16.103  1.00  1.88           C  
ATOM   1225  C   GLU A  75      -3.056 -10.744  16.849  1.00  1.88           C  
ATOM   1226  O   GLU A  75      -2.360  -9.776  16.536  1.00  1.88           O  
ATOM   1227  CB  GLU A  75      -5.556 -10.461  16.767  1.00  1.88           C  
ATOM   1228  CG  GLU A  75      -6.857 -10.640  15.954  1.00  1.88           C  
ATOM   1229  CD  GLU A  75      -6.892  -9.962  14.583  1.00  1.88           C  
ATOM   1230  OE1 GLU A  75      -6.652  -8.787  14.466  1.00  1.88           O  
ATOM   1231  OE2 GLU A  75      -7.184 -10.639  13.618  1.00  1.88           O  
ATOM   1232  H   GLU A  75      -5.101 -12.989  16.647  1.00  1.88           H  
ATOM   1233  HA  GLU A  75      -4.244 -10.673  15.094  1.00  1.88           H  
ATOM   1234 1HB  GLU A  75      -5.710 -10.953  17.733  1.00  1.88           H  
ATOM   1235 2HB  GLU A  75      -5.392  -9.404  16.959  1.00  1.88           H  
ATOM   1236 1HG  GLU A  75      -6.993 -11.714  15.803  1.00  1.88           H  
ATOM   1237 2HG  GLU A  75      -7.694 -10.289  16.553  1.00  1.88           H  
ATOM   1238  N   HIS A  76      -2.714 -11.595  17.819  1.00  1.87           N  
ATOM   1239  CA  HIS A  76      -1.481 -11.379  18.557  1.00  1.87           C  
ATOM   1240  C   HIS A  76      -0.297 -11.437  17.590  1.00  1.87           C  
ATOM   1241  O   HIS A  76       0.523 -10.518  17.560  1.00  1.87           O  
ATOM   1242  CB  HIS A  76      -1.264 -12.401  19.665  1.00  1.87           C  
ATOM   1243  CG  HIS A  76      -0.039 -12.084  20.478  1.00  1.87           C  
ATOM   1244  ND1 HIS A  76      -0.021 -11.079  21.433  1.00  1.87           N  
ATOM   1245  CD2 HIS A  76       1.201 -12.612  20.473  1.00  1.87           C  
ATOM   1246  CE1 HIS A  76       1.179 -11.020  21.983  1.00  1.87           C  
ATOM   1247  NE2 HIS A  76       1.933 -11.934  21.427  1.00  1.87           N  
ATOM   1248  H   HIS A  76      -3.345 -12.366  18.056  1.00  1.87           H  
ATOM   1249  HA  HIS A  76      -1.493 -10.389  19.010  1.00  1.87           H  
ATOM   1250 1HB  HIS A  76      -2.135 -12.434  20.323  1.00  1.87           H  
ATOM   1251 2HB  HIS A  76      -1.139 -13.392  19.231  1.00  1.87           H  
ATOM   1252  HD2 HIS A  76       1.549 -13.427  19.844  1.00  1.87           H  
ATOM   1253  HE1 HIS A  76       1.490 -10.331  22.768  1.00  1.87           H  
ATOM   1254  HE2 HIS A  76       2.901 -12.120  21.658  1.00  1.87           H  
ATOM   1255  N   ILE A  77      -0.216 -12.496  16.771  1.00  1.86           N  
ATOM   1256  CA  ILE A  77       0.938 -12.588  15.881  1.00  1.86           C  
ATOM   1257  C   ILE A  77       0.928 -11.461  14.840  1.00  1.86           C  
ATOM   1258  O   ILE A  77       1.989 -10.895  14.551  1.00  1.86           O  
ATOM   1259  CB  ILE A  77       1.054 -13.957  15.188  1.00  1.86           C  
ATOM   1260  CG1 ILE A  77       1.269 -15.072  16.248  1.00  1.86           C  
ATOM   1261  CG2 ILE A  77       2.254 -13.928  14.194  1.00  1.86           C  
ATOM   1262  CD1 ILE A  77       2.472 -14.859  17.144  1.00  1.86           C  
ATOM   1263  H   ILE A  77      -0.915 -13.241  16.809  1.00  1.86           H  
ATOM   1264  HA  ILE A  77       1.829 -12.473  16.477  1.00  1.86           H  
ATOM   1265  HB  ILE A  77       0.131 -14.178  14.652  1.00  1.86           H  
ATOM   1266 1HG1 ILE A  77       0.384 -15.149  16.863  1.00  1.86           H  
ATOM   1267 2HG1 ILE A  77       1.412 -16.021  15.721  1.00  1.86           H  
ATOM   1268 1HG2 ILE A  77       2.344 -14.900  13.702  1.00  1.86           H  
ATOM   1269 2HG2 ILE A  77       2.091 -13.154  13.440  1.00  1.86           H  
ATOM   1270 3HG2 ILE A  77       3.180 -13.719  14.736  1.00  1.86           H  
ATOM   1271 1HD1 ILE A  77       2.583 -15.676  17.839  1.00  1.86           H  
ATOM   1272 2HD1 ILE A  77       3.373 -14.787  16.543  1.00  1.86           H  
ATOM   1273 3HD1 ILE A  77       2.324 -13.951  17.686  1.00  1.86           H  
ATOM   1274  N   PHE A  78      -0.243 -11.100  14.294  1.00  1.84           N  
ATOM   1275  CA  PHE A  78      -0.278  -9.984  13.345  1.00  1.84           C  
ATOM   1276  C   PHE A  78       0.197  -8.698  14.018  1.00  1.84           C  
ATOM   1277  O   PHE A  78       0.932  -7.907  13.415  1.00  1.84           O  
ATOM   1278  CB  PHE A  78      -1.690  -9.728  12.806  1.00  1.84           C  
ATOM   1279  CG  PHE A  78      -2.159 -10.627  11.693  1.00  1.84           C  
ATOM   1280  CD1 PHE A  78      -3.314 -11.386  11.831  1.00  1.84           C  
ATOM   1281  CD2 PHE A  78      -1.460 -10.692  10.494  1.00  1.84           C  
ATOM   1282  CE1 PHE A  78      -3.759 -12.190  10.806  1.00  1.84           C  
ATOM   1283  CE2 PHE A  78      -1.904 -11.494   9.463  1.00  1.84           C  
ATOM   1284  CZ  PHE A  78      -3.056 -12.244   9.618  1.00  1.84           C  
ATOM   1285  H   PHE A  78      -1.102 -11.599  14.527  1.00  1.84           H  
ATOM   1286  HA  PHE A  78       0.386 -10.210  12.509  1.00  1.84           H  
ATOM   1287 1HB  PHE A  78      -2.398  -9.823  13.629  1.00  1.84           H  
ATOM   1288 2HB  PHE A  78      -1.752  -8.701  12.450  1.00  1.84           H  
ATOM   1289  HD1 PHE A  78      -3.875 -11.337  12.766  1.00  1.84           H  
ATOM   1290  HD2 PHE A  78      -0.553 -10.093  10.367  1.00  1.84           H  
ATOM   1291  HE1 PHE A  78      -4.668 -12.776  10.933  1.00  1.84           H  
ATOM   1292  HE2 PHE A  78      -1.352 -11.531   8.524  1.00  1.84           H  
ATOM   1293  HZ  PHE A  78      -3.408 -12.872   8.801  1.00  1.84           H  
ATOM   1294  N   SER A  79      -0.196  -8.500  15.282  1.00  1.82           N  
ATOM   1295  CA  SER A  79       0.197  -7.326  16.038  1.00  1.82           C  
ATOM   1296  C   SER A  79       1.712  -7.303  16.183  1.00  1.82           C  
ATOM   1297  O   SER A  79       2.323  -6.241  16.055  1.00  1.82           O  
ATOM   1298  CB  SER A  79      -0.469  -7.315  17.404  1.00  1.82           C  
ATOM   1299  OG  SER A  79      -1.866  -7.198  17.280  1.00  1.82           O  
ATOM   1300  H   SER A  79      -0.815  -9.171  15.734  1.00  1.82           H  
ATOM   1301  HA  SER A  79      -0.115  -6.438  15.490  1.00  1.82           H  
ATOM   1302 1HB  SER A  79      -0.224  -8.219  17.945  1.00  1.82           H  
ATOM   1303 2HB  SER A  79      -0.085  -6.478  17.981  1.00  1.82           H  
ATOM   1304  HG  SER A  79      -2.161  -8.048  16.879  1.00  1.82           H  
ATOM   1305  N   ILE A  80       2.326  -8.475  16.396  1.00  1.79           N  
ATOM   1306  CA  ILE A  80       3.777  -8.548  16.505  1.00  1.79           C  
ATOM   1307  C   ILE A  80       4.432  -8.161  15.211  1.00  1.79           C  
ATOM   1308  O   ILE A  80       5.418  -7.428  15.201  1.00  1.79           O  
ATOM   1309  CB  ILE A  80       4.318  -9.933  16.818  1.00  1.79           C  
ATOM   1310  CG1 ILE A  80       3.932 -10.330  18.114  1.00  1.79           C  
ATOM   1311  CG2 ILE A  80       5.815  -9.907  16.691  1.00  1.79           C  
ATOM   1312  CD1 ILE A  80       4.260 -11.725  18.401  1.00  1.79           C  
ATOM   1313  H   ILE A  80       1.761  -9.316  16.519  1.00  1.79           H  
ATOM   1314  HA  ILE A  80       4.104  -7.857  17.283  1.00  1.79           H  
ATOM   1315  HB  ILE A  80       3.909 -10.657  16.121  1.00  1.79           H  
ATOM   1316 1HG1 ILE A  80       4.390  -9.696  18.778  1.00  1.79           H  
ATOM   1317 2HG1 ILE A  80       2.861 -10.205  18.215  1.00  1.79           H  
ATOM   1318 1HG2 ILE A  80       6.202 -10.875  16.907  1.00  1.79           H  
ATOM   1319 2HG2 ILE A  80       6.095  -9.623  15.677  1.00  1.79           H  
ATOM   1320 3HG2 ILE A  80       6.222  -9.189  17.389  1.00  1.79           H  
ATOM   1321 1HD1 ILE A  80       3.931 -11.961  19.391  1.00  1.79           H  
ATOM   1322 2HD1 ILE A  80       3.773 -12.345  17.692  1.00  1.79           H  
ATOM   1323 3HD1 ILE A  80       5.329 -11.869  18.328  1.00  1.79           H  
ATOM   1324  N   GLN A  81       3.906  -8.669  14.102  1.00  1.75           N  
ATOM   1325  CA  GLN A  81       4.485  -8.334  12.817  1.00  1.75           C  
ATOM   1326  C   GLN A  81       4.413  -6.827  12.597  1.00  1.75           C  
ATOM   1327  O   GLN A  81       5.377  -6.221  12.118  1.00  1.75           O  
ATOM   1328  CB  GLN A  81       3.782  -9.105  11.698  1.00  1.75           C  
ATOM   1329  CG  GLN A  81       4.114 -10.591  11.661  1.00  1.75           C  
ATOM   1330  CD  GLN A  81       3.324 -11.336  10.611  1.00  1.75           C  
ATOM   1331  OE1 GLN A  81       2.094 -11.438  10.676  1.00  1.75           O  
ATOM   1332  NE2 GLN A  81       4.032 -11.843   9.603  1.00  1.75           N  
ATOM   1333  H   GLN A  81       3.103  -9.298  14.165  1.00  1.75           H  
ATOM   1334  HA  GLN A  81       5.532  -8.628  12.825  1.00  1.75           H  
ATOM   1335 1HB  GLN A  81       2.703  -9.009  11.817  1.00  1.75           H  
ATOM   1336 2HB  GLN A  81       4.049  -8.673  10.734  1.00  1.75           H  
ATOM   1337 1HG  GLN A  81       5.176 -10.717  11.437  1.00  1.75           H  
ATOM   1338 2HG  GLN A  81       3.886 -11.027  12.638  1.00  1.75           H  
ATOM   1339 1HE2 GLN A  81       3.574 -12.335   8.864  1.00  1.75           H  
ATOM   1340 2HE2 GLN A  81       5.057 -11.712   9.566  1.00  1.75           H  
ATOM   1341  N   LEU A  82       3.312  -6.207  13.022  1.00  1.70           N  
ATOM   1342  CA  LEU A  82       3.176  -4.768  12.899  1.00  1.70           C  
ATOM   1343  C   LEU A  82       4.164  -4.033  13.807  1.00  1.70           C  
ATOM   1344  O   LEU A  82       4.829  -3.105  13.350  1.00  1.70           O  
ATOM   1345  CB  LEU A  82       1.747  -4.329  13.195  1.00  1.70           C  
ATOM   1346  CG  LEU A  82       1.499  -2.830  13.095  1.00  1.70           C  
ATOM   1347  CD1 LEU A  82       1.826  -2.352  11.678  1.00  1.70           C  
ATOM   1348  CD2 LEU A  82       0.045  -2.546  13.435  1.00  1.70           C  
ATOM   1349  H   LEU A  82       2.540  -6.757  13.400  1.00  1.70           H  
ATOM   1350  HA  LEU A  82       3.399  -4.498  11.874  1.00  1.70           H  
ATOM   1351 1HB  LEU A  82       1.078  -4.837  12.504  1.00  1.70           H  
ATOM   1352 2HB  LEU A  82       1.493  -4.644  14.205  1.00  1.70           H  
ATOM   1353  HG  LEU A  82       2.151  -2.305  13.795  1.00  1.70           H  
ATOM   1354 1HD1 LEU A  82       1.651  -1.283  11.619  1.00  1.70           H  
ATOM   1355 2HD1 LEU A  82       2.870  -2.564  11.450  1.00  1.70           H  
ATOM   1356 3HD1 LEU A  82       1.188  -2.857  10.965  1.00  1.70           H  
ATOM   1357 1HD2 LEU A  82      -0.144  -1.474  13.370  1.00  1.70           H  
ATOM   1358 2HD2 LEU A  82      -0.602  -3.072  12.732  1.00  1.70           H  
ATOM   1359 3HD2 LEU A  82      -0.163  -2.892  14.448  1.00  1.70           H  
ATOM   1360  N   GLU A  83       4.267  -4.425  15.091  1.00  1.64           N  
ATOM   1361  CA  GLU A  83       5.220  -3.773  15.998  1.00  1.64           C  
ATOM   1362  C   GLU A  83       6.643  -3.946  15.486  1.00  1.64           C  
ATOM   1363  O   GLU A  83       7.464  -3.030  15.557  1.00  1.64           O  
ATOM   1364  CB  GLU A  83       5.125  -4.285  17.444  1.00  1.64           C  
ATOM   1365  CG  GLU A  83       6.106  -3.537  18.397  1.00  1.64           C  
ATOM   1366  CD  GLU A  83       5.941  -3.843  19.875  1.00  1.64           C  
ATOM   1367  OE1 GLU A  83       5.068  -4.599  20.233  1.00  1.64           O  
ATOM   1368  OE2 GLU A  83       6.701  -3.314  20.647  1.00  1.64           O  
ATOM   1369  H   GLU A  83       3.680  -5.184  15.432  1.00  1.64           H  
ATOM   1370  HA  GLU A  83       4.995  -2.709  16.015  1.00  1.64           H  
ATOM   1371 1HB  GLU A  83       4.107  -4.158  17.814  1.00  1.64           H  
ATOM   1372 2HB  GLU A  83       5.357  -5.354  17.471  1.00  1.64           H  
ATOM   1373 1HG  GLU A  83       7.124  -3.803  18.106  1.00  1.64           H  
ATOM   1374 2HG  GLU A  83       5.992  -2.464  18.241  1.00  1.64           H  
ATOM   1375  N   GLY A  84       6.932  -5.128  14.954  1.00  1.58           N  
ATOM   1376  CA  GLY A  84       8.224  -5.426  14.384  1.00  1.58           C  
ATOM   1377  C   GLY A  84       8.502  -4.425  13.279  1.00  1.58           C  
ATOM   1378  O   GLY A  84       9.530  -3.748  13.294  1.00  1.58           O  
ATOM   1379  H   GLY A  84       6.226  -5.855  14.945  1.00  1.58           H  
ATOM   1380 1HA  GLY A  84       8.995  -5.370  15.153  1.00  1.58           H  
ATOM   1381 2HA  GLY A  84       8.216  -6.439  13.980  1.00  1.58           H  
ATOM   1382  N   ALA A  85       7.568  -4.317  12.327  1.00  1.51           N  
ATOM   1383  CA  ALA A  85       7.708  -3.388  11.217  1.00  1.51           C  
ATOM   1384  C   ALA A  85       7.824  -1.947  11.701  1.00  1.51           C  
ATOM   1385  O   ALA A  85       8.632  -1.178  11.180  1.00  1.51           O  
ATOM   1386  CB  ALA A  85       6.508  -3.511  10.310  1.00  1.51           C  
ATOM   1387  H   ALA A  85       6.740  -4.911  12.370  1.00  1.51           H  
ATOM   1388  HA  ALA A  85       8.611  -3.643  10.676  1.00  1.51           H  
ATOM   1389 1HB  ALA A  85       6.612  -2.843   9.475  1.00  1.51           H  
ATOM   1390 2HB  ALA A  85       6.433  -4.531   9.950  1.00  1.51           H  
ATOM   1391 3HB  ALA A  85       5.611  -3.258  10.869  1.00  1.51           H  
ATOM   1392  N   PHE A  86       7.062  -1.588  12.728  1.00  1.44           N  
ATOM   1393  CA  PHE A  86       7.115  -0.249  13.278  1.00  1.44           C  
ATOM   1394  C   PHE A  86       8.521   0.057  13.722  1.00  1.44           C  
ATOM   1395  O   PHE A  86       9.106   1.039  13.278  1.00  1.44           O  
ATOM   1396  CB  PHE A  86       6.158  -0.124  14.463  1.00  1.44           C  
ATOM   1397  CG  PHE A  86       6.183   1.162  15.225  1.00  1.44           C  
ATOM   1398  CD1 PHE A  86       5.519   2.287  14.770  1.00  1.44           C  
ATOM   1399  CD2 PHE A  86       6.863   1.232  16.436  1.00  1.44           C  
ATOM   1400  CE1 PHE A  86       5.530   3.457  15.512  1.00  1.44           C  
ATOM   1401  CE2 PHE A  86       6.883   2.391  17.176  1.00  1.44           C  
ATOM   1402  CZ  PHE A  86       6.212   3.508  16.718  1.00  1.44           C  
ATOM   1403  H   PHE A  86       6.405  -2.255  13.122  1.00  1.44           H  
ATOM   1404  HA  PHE A  86       6.830   0.461  12.501  1.00  1.44           H  
ATOM   1405 1HB  PHE A  86       5.139  -0.299  14.118  1.00  1.44           H  
ATOM   1406 2HB  PHE A  86       6.379  -0.905  15.166  1.00  1.44           H  
ATOM   1407  HD1 PHE A  86       4.980   2.241  13.824  1.00  1.44           H  
ATOM   1408  HD2 PHE A  86       7.383   0.348  16.799  1.00  1.44           H  
ATOM   1409  HE1 PHE A  86       5.003   4.338  15.148  1.00  1.44           H  
ATOM   1410  HE2 PHE A  86       7.423   2.425  18.121  1.00  1.44           H  
ATOM   1411  HZ  PHE A  86       6.222   4.428  17.300  1.00  1.44           H  
ATOM   1412  N   LEU A  87       9.094  -0.818  14.547  1.00  1.38           N  
ATOM   1413  CA  LEU A  87      10.443  -0.616  15.046  1.00  1.38           C  
ATOM   1414  C   LEU A  87      11.477  -0.671  13.927  1.00  1.38           C  
ATOM   1415  O   LEU A  87      12.416   0.124  13.898  1.00  1.38           O  
ATOM   1416  CB  LEU A  87      10.738  -1.654  16.117  1.00  1.38           C  
ATOM   1417  CG  LEU A  87       9.921  -1.460  17.384  1.00  1.38           C  
ATOM   1418  CD1 LEU A  87      10.155  -2.622  18.329  1.00  1.38           C  
ATOM   1419  CD2 LEU A  87      10.303  -0.116  18.012  1.00  1.38           C  
ATOM   1420  H   LEU A  87       8.566  -1.638  14.853  1.00  1.38           H  
ATOM   1421  HA  LEU A  87      10.487   0.367  15.506  1.00  1.38           H  
ATOM   1422 1HB  LEU A  87      10.504  -2.645  15.714  1.00  1.38           H  
ATOM   1423 2HB  LEU A  87      11.792  -1.619  16.370  1.00  1.38           H  
ATOM   1424  HG  LEU A  87       8.860  -1.455  17.132  1.00  1.38           H  
ATOM   1425 1HD1 LEU A  87       9.551  -2.492  19.230  1.00  1.38           H  
ATOM   1426 2HD1 LEU A  87       9.863  -3.554  17.834  1.00  1.38           H  
ATOM   1427 3HD1 LEU A  87      11.208  -2.673  18.600  1.00  1.38           H  
ATOM   1428 1HD2 LEU A  87       9.712   0.040  18.916  1.00  1.38           H  
ATOM   1429 2HD2 LEU A  87      11.364  -0.122  18.266  1.00  1.38           H  
ATOM   1430 3HD2 LEU A  87      10.103   0.690  17.302  1.00  1.38           H  
ATOM   1431  N   GLU A  88      11.277  -1.547  12.941  1.00  1.32           N  
ATOM   1432  CA  GLU A  88      12.201  -1.626  11.817  1.00  1.32           C  
ATOM   1433  C   GLU A  88      12.265  -0.307  11.063  1.00  1.32           C  
ATOM   1434  O   GLU A  88      13.274  -0.011  10.446  1.00  1.32           O  
ATOM   1435  CB  GLU A  88      11.852  -2.723  10.833  1.00  1.32           C  
ATOM   1436  CG  GLU A  88      12.899  -2.867   9.715  1.00  1.32           C  
ATOM   1437  CD  GLU A  88      14.223  -3.361  10.243  1.00  1.32           C  
ATOM   1438  OE1 GLU A  88      14.214  -4.301  11.011  1.00  1.32           O  
ATOM   1439  OE2 GLU A  88      15.249  -2.789   9.918  1.00  1.32           O  
ATOM   1440  H   GLU A  88      10.491  -2.196  12.988  1.00  1.32           H  
ATOM   1441  HA  GLU A  88      13.195  -1.833  12.213  1.00  1.32           H  
ATOM   1442 1HB  GLU A  88      11.760  -3.675  11.359  1.00  1.32           H  
ATOM   1443 2HB  GLU A  88      10.896  -2.500  10.393  1.00  1.32           H  
ATOM   1444 1HG  GLU A  88      12.524  -3.564   8.967  1.00  1.32           H  
ATOM   1445 2HG  GLU A  88      13.037  -1.896   9.238  1.00  1.32           H  
ATOM   1446  N   ILE A  89      11.169   0.444  11.052  1.00  1.28           N  
ATOM   1447  CA  ILE A  89      11.108   1.748  10.406  1.00  1.28           C  
ATOM   1448  C   ILE A  89      11.568   2.878  11.337  1.00  1.28           C  
ATOM   1449  O   ILE A  89      12.401   3.715  10.968  1.00  1.28           O  
ATOM   1450  CB  ILE A  89       9.683   1.990   9.942  1.00  1.28           C  
ATOM   1451  CG1 ILE A  89       9.369   0.982   8.920  1.00  1.28           C  
ATOM   1452  CG2 ILE A  89       9.519   3.382   9.405  1.00  1.28           C  
ATOM   1453  CD1 ILE A  89       7.996   0.918   8.622  1.00  1.28           C  
ATOM   1454  H   ILE A  89      10.329   0.087  11.514  1.00  1.28           H  
ATOM   1455  HA  ILE A  89      11.763   1.728   9.540  1.00  1.28           H  
ATOM   1456  HB  ILE A  89       9.001   1.833  10.780  1.00  1.28           H  
ATOM   1457 1HG1 ILE A  89       9.886   1.237   8.015  1.00  1.28           H  
ATOM   1458 2HG1 ILE A  89       9.708   0.003   9.257  1.00  1.28           H  
ATOM   1459 1HG2 ILE A  89       8.494   3.524   9.074  1.00  1.28           H  
ATOM   1460 2HG2 ILE A  89       9.752   4.095  10.191  1.00  1.28           H  
ATOM   1461 3HG2 ILE A  89      10.191   3.533   8.568  1.00  1.28           H  
ATOM   1462 1HD1 ILE A  89       7.825   0.177   7.857  1.00  1.28           H  
ATOM   1463 2HD1 ILE A  89       7.446   0.647   9.525  1.00  1.28           H  
ATOM   1464 3HD1 ILE A  89       7.680   1.893   8.274  1.00  1.28           H  
ATOM   1465  N   VAL A  90      11.020   2.891  12.546  1.00  1.25           N  
ATOM   1466  CA  VAL A  90      11.296   3.908  13.542  1.00  1.25           C  
ATOM   1467  C   VAL A  90      12.714   3.910  14.059  1.00  1.25           C  
ATOM   1468  O   VAL A  90      13.302   4.981  14.213  1.00  1.25           O  
ATOM   1469  CB  VAL A  90      10.336   3.765  14.722  1.00  1.25           C  
ATOM   1470  CG1 VAL A  90      10.751   4.686  15.860  1.00  1.25           C  
ATOM   1471  CG2 VAL A  90       8.964   4.121  14.249  1.00  1.25           C  
ATOM   1472  H   VAL A  90      10.366   2.160  12.785  1.00  1.25           H  
ATOM   1473  HA  VAL A  90      11.106   4.874  13.079  1.00  1.25           H  
ATOM   1474  HB  VAL A  90      10.353   2.740  15.085  1.00  1.25           H  
ATOM   1475 1HG1 VAL A  90      10.050   4.572  16.688  1.00  1.25           H  
ATOM   1476 2HG1 VAL A  90      11.748   4.423  16.191  1.00  1.25           H  
ATOM   1477 3HG1 VAL A  90      10.744   5.721  15.519  1.00  1.25           H  
ATOM   1478 1HG2 VAL A  90       8.288   4.019  15.061  1.00  1.25           H  
ATOM   1479 2HG2 VAL A  90       8.954   5.145  13.890  1.00  1.25           H  
ATOM   1480 3HG2 VAL A  90       8.664   3.453  13.442  1.00  1.25           H  
ATOM   1481  N   ILE A  91      13.276   2.746  14.347  1.00  1.22           N  
ATOM   1482  CA  ILE A  91      14.606   2.774  14.888  1.00  1.22           C  
ATOM   1483  C   ILE A  91      15.599   3.404  13.902  1.00  1.22           C  
ATOM   1484  O   ILE A  91      16.349   4.275  14.328  1.00  1.22           O  
ATOM   1485  CB  ILE A  91      15.091   1.411  15.384  1.00  1.22           C  
ATOM   1486  CG1 ILE A  91      14.297   0.933  16.597  1.00  1.22           C  
ATOM   1487  CG2 ILE A  91      16.501   1.604  15.776  1.00  1.22           C  
ATOM   1488  CD1 ILE A  91      14.554  -0.537  16.921  1.00  1.22           C  
ATOM   1489  H   ILE A  91      12.795   1.862  14.208  1.00  1.22           H  
ATOM   1490  HA  ILE A  91      14.591   3.420  15.751  1.00  1.22           H  
ATOM   1491  HB  ILE A  91      14.991   0.657  14.636  1.00  1.22           H  
ATOM   1492 1HG1 ILE A  91      14.568   1.521  17.466  1.00  1.22           H  
ATOM   1493 2HG1 ILE A  91      13.229   1.062  16.400  1.00  1.22           H  
ATOM   1494 1HG2 ILE A  91      16.913   0.671  16.157  1.00  1.22           H  
ATOM   1495 2HG2 ILE A  91      17.055   1.944  14.923  1.00  1.22           H  
ATOM   1496 3HG2 ILE A  91      16.536   2.357  16.541  1.00  1.22           H  
ATOM   1497 1HD1 ILE A  91      13.964  -0.830  17.792  1.00  1.22           H  
ATOM   1498 2HD1 ILE A  91      14.271  -1.156  16.066  1.00  1.22           H  
ATOM   1499 3HD1 ILE A  91      15.610  -0.678  17.136  1.00  1.22           H  
ATOM   1500  N   PRO A  92      15.678   3.015  12.605  1.00  1.21           N  
ATOM   1501  CA  PRO A  92      16.505   3.672  11.623  1.00  1.21           C  
ATOM   1502  C   PRO A  92      16.264   5.170  11.580  1.00  1.21           C  
ATOM   1503  O   PRO A  92      17.214   5.933  11.479  1.00  1.21           O  
ATOM   1504  CB  PRO A  92      16.004   3.074  10.326  1.00  1.21           C  
ATOM   1505  CG  PRO A  92      15.570   1.764  10.662  1.00  1.21           C  
ATOM   1506  CD  PRO A  92      14.979   1.859  12.059  1.00  1.21           C  
ATOM   1507  HA  PRO A  92      17.562   3.434  11.804  1.00  1.21           H  
ATOM   1508 1HB  PRO A  92      15.195   3.692   9.908  1.00  1.21           H  
ATOM   1509 2HB  PRO A  92      16.796   3.033   9.593  1.00  1.21           H  
ATOM   1510 1HG  PRO A  92      14.831   1.535   9.905  1.00  1.21           H  
ATOM   1511 2HG  PRO A  92      16.325   1.045  10.544  1.00  1.21           H  
ATOM   1512 1HD  PRO A  92      13.939   2.006  11.992  1.00  1.21           H  
ATOM   1513 2HD  PRO A  92      15.221   0.955  12.572  1.00  1.21           H  
ATOM   1514  N   ARG A  93      15.008   5.612  11.753  1.00  1.20           N  
ATOM   1515  CA  ARG A  93      14.756   7.048  11.734  1.00  1.20           C  
ATOM   1516  C   ARG A  93      15.416   7.699  12.944  1.00  1.20           C  
ATOM   1517  O   ARG A  93      16.003   8.785  12.847  1.00  1.20           O  
ATOM   1518  CB  ARG A  93      13.257   7.339  11.703  1.00  1.20           C  
ATOM   1519  CG  ARG A  93      12.577   6.971  10.380  1.00  1.20           C  
ATOM   1520  CD  ARG A  93      11.099   7.180  10.422  1.00  1.20           C  
ATOM   1521  NE  ARG A  93      10.448   6.731   9.190  1.00  1.20           N  
ATOM   1522  CZ  ARG A  93       9.132   6.851   8.921  1.00  1.20           C  
ATOM   1523  NH1 ARG A  93       8.326   7.439   9.783  1.00  1.20           N  
ATOM   1524  NH2 ARG A  93       8.650   6.366   7.787  1.00  1.20           N  
ATOM   1525  H   ARG A  93      14.213   4.968  11.822  1.00  1.20           H  
ATOM   1526  HA  ARG A  93      15.197   7.465  10.832  1.00  1.20           H  
ATOM   1527 1HB  ARG A  93      12.765   6.788  12.496  1.00  1.20           H  
ATOM   1528 2HB  ARG A  93      13.088   8.399  11.883  1.00  1.20           H  
ATOM   1529 1HG  ARG A  93      12.979   7.608   9.595  1.00  1.20           H  
ATOM   1530 2HG  ARG A  93      12.780   5.937  10.132  1.00  1.20           H  
ATOM   1531 1HD  ARG A  93      10.682   6.610  11.254  1.00  1.20           H  
ATOM   1532 2HD  ARG A  93      10.882   8.237  10.560  1.00  1.20           H  
ATOM   1533  HE  ARG A  93      11.021   6.263   8.498  1.00  1.20           H  
ATOM   1534 1HH1 ARG A  93       8.693   7.805  10.649  1.00  1.20           H  
ATOM   1535 2HH1 ARG A  93       7.341   7.520   9.576  1.00  1.20           H  
ATOM   1536 1HH2 ARG A  93       9.281   5.879   7.128  1.00  1.20           H  
ATOM   1537 2HH2 ARG A  93       7.671   6.448   7.576  1.00  1.20           H  
ATOM   1538  N   MET A  94      15.386   7.015  14.088  1.00  1.18           N  
ATOM   1539  CA  MET A  94      16.057   7.568  15.246  1.00  1.18           C  
ATOM   1540  C   MET A  94      17.554   7.592  14.969  1.00  1.18           C  
ATOM   1541  O   MET A  94      18.232   8.575  15.270  1.00  1.18           O  
ATOM   1542  CB  MET A  94      15.775   6.750  16.507  1.00  1.18           C  
ATOM   1543  CG  MET A  94      14.368   6.835  17.059  1.00  1.18           C  
ATOM   1544  SD  MET A  94      14.233   6.052  18.688  1.00  1.18           S  
ATOM   1545  CE  MET A  94      14.338   4.318  18.303  1.00  1.18           C  
ATOM   1546  H   MET A  94      14.879   6.127  14.143  1.00  1.18           H  
ATOM   1547  HA  MET A  94      15.722   8.593  15.398  1.00  1.18           H  
ATOM   1548 1HB  MET A  94      15.975   5.705  16.305  1.00  1.18           H  
ATOM   1549 2HB  MET A  94      16.449   7.055  17.285  1.00  1.18           H  
ATOM   1550 1HG  MET A  94      14.066   7.875  17.144  1.00  1.18           H  
ATOM   1551 2HG  MET A  94      13.682   6.334  16.373  1.00  1.18           H  
ATOM   1552 1HE  MET A  94      14.275   3.734  19.217  1.00  1.18           H  
ATOM   1553 2HE  MET A  94      13.518   4.045  17.650  1.00  1.18           H  
ATOM   1554 3HE  MET A  94      15.284   4.116  17.812  1.00  1.18           H  
ATOM   1555  N   ALA A  95      18.066   6.526  14.335  1.00  1.15           N  
ATOM   1556  CA  ALA A  95      19.484   6.447  14.003  1.00  1.15           C  
ATOM   1557  C   ALA A  95      19.881   7.553  13.046  1.00  1.15           C  
ATOM   1558  O   ALA A  95      20.962   8.118  13.168  1.00  1.15           O  
ATOM   1559  CB  ALA A  95      19.832   5.097  13.388  1.00  1.15           C  
ATOM   1560  H   ALA A  95      17.452   5.743  14.112  1.00  1.15           H  
ATOM   1561  HA  ALA A  95      20.046   6.581  14.920  1.00  1.15           H  
ATOM   1562 1HB  ALA A  95      20.899   5.055  13.179  1.00  1.15           H  
ATOM   1563 2HB  ALA A  95      19.562   4.301  14.072  1.00  1.15           H  
ATOM   1564 3HB  ALA A  95      19.284   4.967  12.468  1.00  1.15           H  
ATOM   1565  N   LYS A  96      19.009   7.872  12.096  1.00  1.13           N  
ATOM   1566  CA  LYS A  96      19.287   8.894  11.105  1.00  1.13           C  
ATOM   1567  C   LYS A  96      19.487  10.224  11.781  1.00  1.13           C  
ATOM   1568  O   LYS A  96      20.409  10.966  11.454  1.00  1.13           O  
ATOM   1569  CB  LYS A  96      18.149   8.988  10.096  1.00  1.13           C  
ATOM   1570  CG  LYS A  96      18.382   9.954   8.959  1.00  1.13           C  
ATOM   1571  CD  LYS A  96      17.240   9.877   7.952  1.00  1.13           C  
ATOM   1572  CE  LYS A  96      17.436  10.852   6.800  1.00  1.13           C  
ATOM   1573  NZ  LYS A  96      16.340  10.745   5.805  1.00  1.13           N  
ATOM   1574  H   LYS A  96      18.136   7.360  12.041  1.00  1.13           H  
ATOM   1575  HA  LYS A  96      20.209   8.638  10.582  1.00  1.13           H  
ATOM   1576 1HB  LYS A  96      17.938   8.003   9.693  1.00  1.13           H  
ATOM   1577 2HB  LYS A  96      17.249   9.313  10.614  1.00  1.13           H  
ATOM   1578 1HG  LYS A  96      18.452  10.970   9.354  1.00  1.13           H  
ATOM   1579 2HG  LYS A  96      19.319   9.705   8.459  1.00  1.13           H  
ATOM   1580 1HD  LYS A  96      17.183   8.859   7.553  1.00  1.13           H  
ATOM   1581 2HD  LYS A  96      16.300  10.104   8.457  1.00  1.13           H  
ATOM   1582 1HE  LYS A  96      17.464  11.868   7.191  1.00  1.13           H  
ATOM   1583 2HE  LYS A  96      18.384  10.635   6.307  1.00  1.13           H  
ATOM   1584 1HZ  LYS A  96      16.495  11.397   5.048  1.00  1.13           H  
ATOM   1585 2HZ  LYS A  96      16.325   9.799   5.439  1.00  1.13           H  
ATOM   1586 3HZ  LYS A  96      15.456  10.950   6.249  1.00  1.13           H  
ATOM   1587  N   LYS A  97      18.616  10.526  12.737  1.00  1.11           N  
ATOM   1588  CA  LYS A  97      18.711  11.780  13.458  1.00  1.11           C  
ATOM   1589  C   LYS A  97      19.928  11.797  14.387  1.00  1.11           C  
ATOM   1590  O   LYS A  97      20.661  12.785  14.449  1.00  1.11           O  
ATOM   1591  CB  LYS A  97      17.422  11.987  14.247  1.00  1.11           C  
ATOM   1592  CG  LYS A  97      16.206  12.267  13.363  1.00  1.11           C  
ATOM   1593  CD  LYS A  97      14.936  12.409  14.181  1.00  1.11           C  
ATOM   1594  CE  LYS A  97      13.732  12.653  13.282  1.00  1.11           C  
ATOM   1595  NZ  LYS A  97      12.471  12.753  14.059  1.00  1.11           N  
ATOM   1596  H   LYS A  97      17.858   9.873  12.948  1.00  1.11           H  
ATOM   1597  HA  LYS A  97      18.826  12.588  12.738  1.00  1.11           H  
ATOM   1598 1HB  LYS A  97      17.211  11.085  14.830  1.00  1.11           H  
ATOM   1599 2HB  LYS A  97      17.548  12.810  14.950  1.00  1.11           H  
ATOM   1600 1HG  LYS A  97      16.373  13.180  12.796  1.00  1.11           H  
ATOM   1601 2HG  LYS A  97      16.082  11.439  12.662  1.00  1.11           H  
ATOM   1602 1HD  LYS A  97      14.774  11.490  14.748  1.00  1.11           H  
ATOM   1603 2HD  LYS A  97      15.039  13.238  14.881  1.00  1.11           H  
ATOM   1604 1HE  LYS A  97      13.881  13.579  12.728  1.00  1.11           H  
ATOM   1605 2HE  LYS A  97      13.645  11.828  12.573  1.00  1.11           H  
ATOM   1606 1HZ  LYS A  97      11.697  12.912  13.430  1.00  1.11           H  
ATOM   1607 2HZ  LYS A  97      12.322  11.891  14.566  1.00  1.11           H  
ATOM   1608 3HZ  LYS A  97      12.537  13.520  14.711  1.00  1.11           H  
ATOM   1609  N   MET A  98      20.172  10.691  15.091  1.00  1.11           N  
ATOM   1610  CA  MET A  98      21.291  10.635  16.022  1.00  1.11           C  
ATOM   1611  C   MET A  98      22.651  10.647  15.356  1.00  1.11           C  
ATOM   1612  O   MET A  98      23.589  11.248  15.857  1.00  1.11           O  
ATOM   1613  CB  MET A  98      21.208   9.404  16.906  1.00  1.11           C  
ATOM   1614  CG  MET A  98      20.106   9.397  17.917  1.00  1.11           C  
ATOM   1615  SD  MET A  98      20.176   7.927  18.922  1.00  1.11           S  
ATOM   1616  CE  MET A  98      18.556   7.900  19.657  1.00  1.11           C  
ATOM   1617  H   MET A  98      19.549   9.889  15.008  1.00  1.11           H  
ATOM   1618  HA  MET A  98      21.237  11.508  16.655  1.00  1.11           H  
ATOM   1619 1HB  MET A  98      21.037   8.541  16.273  1.00  1.11           H  
ATOM   1620 2HB  MET A  98      22.150   9.252  17.416  1.00  1.11           H  
ATOM   1621 1HG  MET A  98      20.194  10.271  18.560  1.00  1.11           H  
ATOM   1622 2HG  MET A  98      19.143   9.435  17.416  1.00  1.11           H  
ATOM   1623 1HE  MET A  98      18.466   7.030  20.306  1.00  1.11           H  
ATOM   1624 2HE  MET A  98      18.400   8.805  20.234  1.00  1.11           H  
ATOM   1625 3HE  MET A  98      17.810   7.847  18.879  1.00  1.11           H  
ATOM   1626  N   PHE A  99      22.766   9.977  14.230  1.00  1.11           N  
ATOM   1627  CA  PHE A  99      24.033   9.799  13.554  1.00  1.11           C  
ATOM   1628  C   PHE A  99      24.068  10.488  12.188  1.00  1.11           C  
ATOM   1629  O   PHE A  99      24.780  10.050  11.273  1.00  1.11           O  
ATOM   1630  CB  PHE A  99      24.267   8.299  13.444  1.00  1.11           C  
ATOM   1631  CG  PHE A  99      24.394   7.597  14.798  1.00  1.11           C  
ATOM   1632  CD1 PHE A  99      23.301   6.987  15.402  1.00  1.11           C  
ATOM   1633  CD2 PHE A  99      25.601   7.532  15.450  1.00  1.11           C  
ATOM   1634  CE1 PHE A  99      23.436   6.342  16.619  1.00  1.11           C  
ATOM   1635  CE2 PHE A  99      25.722   6.871  16.659  1.00  1.11           C  
ATOM   1636  CZ  PHE A  99      24.649   6.286  17.223  1.00  1.11           C  
ATOM   1637  H   PHE A  99      21.954   9.508  13.836  1.00  1.11           H  
ATOM   1638  HA  PHE A  99      24.819  10.231  14.176  1.00  1.11           H  
ATOM   1639 1HB  PHE A  99      23.431   7.847  12.914  1.00  1.11           H  
ATOM   1640 2HB  PHE A  99      25.135   8.089  12.875  1.00  1.11           H  
ATOM   1641  HD1 PHE A  99      22.342   7.023  14.906  1.00  1.11           H  
ATOM   1642  HD2 PHE A  99      26.465   8.003  15.002  1.00  1.11           H  
ATOM   1643  HE1 PHE A  99      22.594   5.872  17.096  1.00  1.11           H  
ATOM   1644  HE2 PHE A  99      26.678   6.816  17.169  1.00  1.11           H  
ATOM   1645  HZ  PHE A  99      24.762   5.777  18.147  1.00  1.11           H  
ATOM   1646  N   GLU A 100      23.337  11.600  12.069  1.00  1.12           N  
ATOM   1647  CA  GLU A 100      23.228  12.358  10.818  1.00  1.12           C  
ATOM   1648  C   GLU A 100      24.575  12.747  10.227  1.00  1.12           C  
ATOM   1649  O   GLU A 100      24.769  12.727   9.012  1.00  1.12           O  
ATOM   1650  CB  GLU A 100      22.433  13.656  11.037  1.00  1.12           C  
ATOM   1651  CG  GLU A 100      22.187  14.459   9.745  1.00  1.12           C  
ATOM   1652  CD  GLU A 100      21.373  15.739   9.932  1.00  1.12           C  
ATOM   1653  OE1 GLU A 100      21.041  16.075  11.043  1.00  1.12           O  
ATOM   1654  OE2 GLU A 100      21.086  16.372   8.943  1.00  1.12           O  
ATOM   1655  H   GLU A 100      22.792  11.904  12.870  1.00  1.12           H  
ATOM   1656  HA  GLU A 100      22.699  11.736  10.094  1.00  1.12           H  
ATOM   1657 1HB  GLU A 100      21.466  13.419  11.487  1.00  1.12           H  
ATOM   1658 2HB  GLU A 100      22.968  14.297  11.737  1.00  1.12           H  
ATOM   1659 1HG  GLU A 100      23.153  14.721   9.314  1.00  1.12           H  
ATOM   1660 2HG  GLU A 100      21.672  13.813   9.036  1.00  1.12           H  
ATOM   1661  N   GLY A 101      25.513  13.120  11.087  1.00  1.14           N  
ATOM   1662  CA  GLY A 101      26.816  13.574  10.632  1.00  1.14           C  
ATOM   1663  C   GLY A 101      27.802  12.452  10.299  1.00  1.14           C  
ATOM   1664  O   GLY A 101      28.932  12.745   9.881  1.00  1.14           O  
ATOM   1665  H   GLY A 101      25.304  13.105  12.075  1.00  1.14           H  
ATOM   1666 1HA  GLY A 101      26.680  14.205   9.753  1.00  1.14           H  
ATOM   1667 2HA  GLY A 101      27.250  14.210  11.402  1.00  1.14           H  
ATOM   1668  N   VAL A 102      27.409  11.183  10.500  1.00  1.15           N  
ATOM   1669  CA  VAL A 102      28.341  10.088  10.253  1.00  1.15           C  
ATOM   1670  C   VAL A 102      27.867   8.943   9.323  1.00  1.15           C  
ATOM   1671  O   VAL A 102      28.657   8.461   8.502  1.00  1.15           O  
ATOM   1672  CB  VAL A 102      28.804   9.498  11.612  1.00  1.15           C  
ATOM   1673  CG1 VAL A 102      29.585  10.535  12.443  1.00  1.15           C  
ATOM   1674  CG2 VAL A 102      27.660   9.044  12.436  1.00  1.15           C  
ATOM   1675  H   VAL A 102      26.461  10.976  10.810  1.00  1.15           H  
ATOM   1676  HA  VAL A 102      29.225  10.517   9.791  1.00  1.15           H  
ATOM   1677  HB  VAL A 102      29.419   8.681  11.413  1.00  1.15           H  
ATOM   1678 1HG1 VAL A 102      29.920  10.074  13.370  1.00  1.15           H  
ATOM   1679 2HG1 VAL A 102      30.451  10.873  11.876  1.00  1.15           H  
ATOM   1680 3HG1 VAL A 102      28.950  11.387  12.679  1.00  1.15           H  
ATOM   1681 1HG2 VAL A 102      28.036   8.622  13.352  1.00  1.15           H  
ATOM   1682 2HG2 VAL A 102      27.019   9.894  12.658  1.00  1.15           H  
ATOM   1683 3HG2 VAL A 102      27.107   8.297  11.918  1.00  1.15           H  
ATOM   1684  N   LEU A 103      26.597   8.526   9.405  1.00  1.17           N  
ATOM   1685  CA  LEU A 103      26.122   7.353   8.642  1.00  1.17           C  
ATOM   1686  C   LEU A 103      24.870   7.580   7.814  1.00  1.17           C  
ATOM   1687  O   LEU A 103      24.081   8.487   8.078  1.00  1.17           O  
ATOM   1688  CB  LEU A 103      25.896   6.153   9.569  1.00  1.17           C  
ATOM   1689  CG  LEU A 103      27.145   5.603  10.293  1.00  1.17           C  
ATOM   1690  CD1 LEU A 103      26.690   4.647  11.319  1.00  1.17           C  
ATOM   1691  CD2 LEU A 103      28.077   4.898   9.289  1.00  1.17           C  
ATOM   1692  H   LEU A 103      25.962   8.997  10.050  1.00  1.17           H  
ATOM   1693  HA  LEU A 103      26.910   7.072   7.945  1.00  1.17           H  
ATOM   1694 1HB  LEU A 103      25.170   6.434  10.328  1.00  1.17           H  
ATOM   1695 2HB  LEU A 103      25.474   5.335   8.975  1.00  1.17           H  
ATOM   1696  HG  LEU A 103      27.683   6.402  10.775  1.00  1.17           H  
ATOM   1697 1HD1 LEU A 103      27.527   4.247  11.841  1.00  1.17           H  
ATOM   1698 2HD1 LEU A 103      26.051   5.186  12.006  1.00  1.17           H  
ATOM   1699 3HD1 LEU A 103      26.138   3.837  10.846  1.00  1.17           H  
ATOM   1700 1HD2 LEU A 103      28.946   4.493   9.807  1.00  1.17           H  
ATOM   1701 2HD2 LEU A 103      27.534   4.087   8.814  1.00  1.17           H  
ATOM   1702 3HD2 LEU A 103      28.407   5.611   8.531  1.00  1.17           H  
ATOM   1703  N   ILE A 104      24.694   6.738   6.800  1.00  1.17           N  
ATOM   1704  CA  ILE A 104      23.504   6.791   5.975  1.00  1.17           C  
ATOM   1705  C   ILE A 104      22.473   5.785   6.404  1.00  1.17           C  
ATOM   1706  O   ILE A 104      22.755   4.607   6.578  1.00  1.17           O  
ATOM   1707  CB  ILE A 104      23.835   6.562   4.497  1.00  1.17           C  
ATOM   1708  CG1 ILE A 104      24.815   7.621   4.037  1.00  1.17           C  
ATOM   1709  CG2 ILE A 104      22.562   6.552   3.647  1.00  1.17           C  
ATOM   1710  CD1 ILE A 104      24.293   9.026   4.181  1.00  1.17           C  
ATOM   1711  H   ILE A 104      25.374   5.996   6.622  1.00  1.17           H  
ATOM   1712  HA  ILE A 104      23.064   7.781   6.071  1.00  1.17           H  
ATOM   1713  HB  ILE A 104      24.341   5.598   4.387  1.00  1.17           H  
ATOM   1714 1HG1 ILE A 104      25.706   7.540   4.629  1.00  1.17           H  
ATOM   1715 2HG1 ILE A 104      25.066   7.447   2.991  1.00  1.17           H  
ATOM   1716 1HG2 ILE A 104      22.823   6.386   2.607  1.00  1.17           H  
ATOM   1717 2HG2 ILE A 104      21.900   5.755   3.981  1.00  1.17           H  
ATOM   1718 3HG2 ILE A 104      22.052   7.510   3.742  1.00  1.17           H  
ATOM   1719 1HD1 ILE A 104      25.043   9.731   3.839  1.00  1.17           H  
ATOM   1720 2HD1 ILE A 104      23.393   9.143   3.579  1.00  1.17           H  
ATOM   1721 3HD1 ILE A 104      24.062   9.224   5.228  1.00  1.17           H  
ATOM   1722  N   VAL A 105      21.266   6.252   6.579  1.00  1.16           N  
ATOM   1723  CA  VAL A 105      20.190   5.365   6.917  1.00  1.16           C  
ATOM   1724  C   VAL A 105      19.243   5.288   5.725  1.00  1.16           C  
ATOM   1725  O   VAL A 105      18.819   6.332   5.229  1.00  1.16           O  
ATOM   1726  CB  VAL A 105      19.458   5.829   8.156  1.00  1.16           C  
ATOM   1727  CG1 VAL A 105      18.334   4.926   8.406  1.00  1.16           C  
ATOM   1728  CG2 VAL A 105      20.406   5.811   9.347  1.00  1.16           C  
ATOM   1729  H   VAL A 105      21.094   7.239   6.452  1.00  1.16           H  
ATOM   1730  HA  VAL A 105      20.610   4.410   7.180  1.00  1.16           H  
ATOM   1731  HB  VAL A 105      19.064   6.824   7.996  1.00  1.16           H  
ATOM   1732 1HG1 VAL A 105      17.817   5.257   9.265  1.00  1.16           H  
ATOM   1733 2HG1 VAL A 105      17.658   4.938   7.559  1.00  1.16           H  
ATOM   1734 3HG1 VAL A 105      18.711   3.917   8.562  1.00  1.16           H  
ATOM   1735 1HG2 VAL A 105      19.869   6.119  10.229  1.00  1.16           H  
ATOM   1736 2HG2 VAL A 105      20.784   4.798   9.493  1.00  1.16           H  
ATOM   1737 3HG2 VAL A 105      21.244   6.490   9.173  1.00  1.16           H  
ATOM   1738  N   PRO A 106      18.972   4.099   5.175  1.00  1.14           N  
ATOM   1739  CA  PRO A 106      18.069   3.878   4.073  1.00  1.14           C  
ATOM   1740  C   PRO A 106      16.706   4.421   4.430  1.00  1.14           C  
ATOM   1741  O   PRO A 106      16.279   4.315   5.578  1.00  1.14           O  
ATOM   1742  CB  PRO A 106      18.060   2.349   3.968  1.00  1.14           C  
ATOM   1743  CG  PRO A 106      19.384   1.936   4.521  1.00  1.14           C  
ATOM   1744  CD  PRO A 106      19.664   2.887   5.625  1.00  1.14           C  
ATOM   1745  HA  PRO A 106      18.464   4.353   3.164  1.00  1.14           H  
ATOM   1746 1HB  PRO A 106      17.207   1.944   4.533  1.00  1.14           H  
ATOM   1747 2HB  PRO A 106      17.925   2.038   2.921  1.00  1.14           H  
ATOM   1748 1HG  PRO A 106      19.368   0.896   4.842  1.00  1.14           H  
ATOM   1749 2HG  PRO A 106      20.126   2.014   3.745  1.00  1.14           H  
ATOM   1750 1HD  PRO A 106      19.271   2.516   6.584  1.00  1.14           H  
ATOM   1751 2HD  PRO A 106      20.728   3.041   5.632  1.00  1.14           H  
ATOM   1752  N   GLU A 107      16.010   4.995   3.469  1.00  1.12           N  
ATOM   1753  CA  GLU A 107      14.675   5.475   3.769  1.00  1.12           C  
ATOM   1754  C   GLU A 107      13.853   4.230   4.073  1.00  1.12           C  
ATOM   1755  O   GLU A 107      14.078   3.207   3.428  1.00  1.12           O  
ATOM   1756  CB  GLU A 107      14.105   6.259   2.590  1.00  1.12           C  
ATOM   1757  CG  GLU A 107      14.854   7.536   2.252  1.00  1.12           C  
ATOM   1758  CD  GLU A 107      14.256   8.308   1.091  1.00  1.12           C  
ATOM   1759  OE1 GLU A 107      13.296   7.840   0.497  1.00  1.12           O  
ATOM   1760  OE2 GLU A 107      14.762   9.367   0.802  1.00  1.12           O  
ATOM   1761  H   GLU A 107      16.399   5.099   2.542  1.00  1.12           H  
ATOM   1762  HA  GLU A 107      14.702   6.110   4.655  1.00  1.12           H  
ATOM   1763 1HB  GLU A 107      14.063   5.626   1.705  1.00  1.12           H  
ATOM   1764 2HB  GLU A 107      13.099   6.561   2.839  1.00  1.12           H  
ATOM   1765 1HG  GLU A 107      14.857   8.176   3.133  1.00  1.12           H  
ATOM   1766 2HG  GLU A 107      15.888   7.282   2.020  1.00  1.12           H  
ATOM   1767  N   ASN A 108      12.917   4.316   5.034  1.00  1.11           N  
ATOM   1768  CA  ASN A 108      12.071   3.181   5.450  1.00  1.11           C  
ATOM   1769  C   ASN A 108      10.581   3.538   5.537  1.00  1.11           C  
ATOM   1770  O   ASN A 108      10.220   4.541   6.171  1.00  1.11           O  
ATOM   1771  CB  ASN A 108      12.514   2.644   6.798  1.00  1.11           C  
ATOM   1772  CG  ASN A 108      13.855   1.982   6.813  1.00  1.11           C  
ATOM   1773  OD1 ASN A 108      13.980   0.804   6.491  1.00  1.11           O  
ATOM   1774  ND2 ASN A 108      14.862   2.711   7.175  1.00  1.11           N  
ATOM   1775  H   ASN A 108      12.799   5.200   5.503  1.00  1.11           H  
ATOM   1776  HA  ASN A 108      12.179   2.393   4.713  1.00  1.11           H  
ATOM   1777 1HB  ASN A 108      12.511   3.449   7.538  1.00  1.11           H  
ATOM   1778 2HB  ASN A 108      11.795   1.912   7.119  1.00  1.11           H  
ATOM   1779 1HD2 ASN A 108      15.777   2.318   7.196  1.00  1.11           H  
ATOM   1780 2HD2 ASN A 108      14.733   3.670   7.414  1.00  1.11           H  
ATOM   1781  N   TYR A 109       9.731   2.722   4.885  1.00  1.12           N  
ATOM   1782  CA  TYR A 109       8.281   2.950   4.850  1.00  1.12           C  
ATOM   1783  C   TYR A 109       7.466   1.707   5.253  1.00  1.12           C  
ATOM   1784  O   TYR A 109       7.873   0.572   5.000  1.00  1.12           O  
ATOM   1785  CB  TYR A 109       7.910   3.375   3.443  1.00  1.12           C  
ATOM   1786  CG  TYR A 109       8.689   4.574   2.984  1.00  1.12           C  
ATOM   1787  CD1 TYR A 109       9.965   4.373   2.441  1.00  1.12           C  
ATOM   1788  CD2 TYR A 109       8.161   5.843   3.056  1.00  1.12           C  
ATOM   1789  CE1 TYR A 109      10.687   5.431   1.987  1.00  1.12           C  
ATOM   1790  CE2 TYR A 109       8.901   6.912   2.600  1.00  1.12           C  
ATOM   1791  CZ  TYR A 109      10.158   6.706   2.071  1.00  1.12           C  
ATOM   1792  OH  TYR A 109      10.873   7.779   1.635  1.00  1.12           O  
ATOM   1793  H   TYR A 109      10.130   1.942   4.361  1.00  1.12           H  
ATOM   1794  HA  TYR A 109       8.038   3.748   5.550  1.00  1.12           H  
ATOM   1795 1HB  TYR A 109       8.096   2.560   2.751  1.00  1.12           H  
ATOM   1796 2HB  TYR A 109       6.847   3.610   3.393  1.00  1.12           H  
ATOM   1797  HD1 TYR A 109      10.380   3.362   2.372  1.00  1.12           H  
ATOM   1798  HD2 TYR A 109       7.166   6.001   3.470  1.00  1.12           H  
ATOM   1799  HE1 TYR A 109      11.670   5.268   1.559  1.00  1.12           H  
ATOM   1800  HE2 TYR A 109       8.497   7.923   2.655  1.00  1.12           H  
ATOM   1801  HH  TYR A 109      11.748   7.508   1.276  1.00  1.12           H  
ATOM   1802  N   LEU A 110       6.284   1.933   5.840  1.00  1.17           N  
ATOM   1803  CA  LEU A 110       5.389   0.839   6.265  1.00  1.17           C  
ATOM   1804  C   LEU A 110       4.271   0.544   5.274  1.00  1.17           C  
ATOM   1805  O   LEU A 110       3.563   1.458   4.846  1.00  1.17           O  
ATOM   1806  CB  LEU A 110       4.710   1.189   7.601  1.00  1.17           C  
ATOM   1807  CG  LEU A 110       3.779   0.136   8.177  1.00  1.17           C  
ATOM   1808  CD1 LEU A 110       4.583  -1.057   8.566  1.00  1.17           C  
ATOM   1809  CD2 LEU A 110       3.070   0.694   9.378  1.00  1.17           C  
ATOM   1810  H   LEU A 110       5.999   2.885   6.014  1.00  1.17           H  
ATOM   1811  HA  LEU A 110       5.979  -0.069   6.383  1.00  1.17           H  
ATOM   1812 1HB  LEU A 110       5.430   1.421   8.345  1.00  1.17           H  
ATOM   1813 2HB  LEU A 110       4.104   2.080   7.438  1.00  1.17           H  
ATOM   1814  HG  LEU A 110       3.047  -0.163   7.431  1.00  1.17           H  
ATOM   1815 1HD1 LEU A 110       3.924  -1.788   8.985  1.00  1.17           H  
ATOM   1816 2HD1 LEU A 110       5.092  -1.470   7.689  1.00  1.17           H  
ATOM   1817 3HD1 LEU A 110       5.318  -0.767   9.314  1.00  1.17           H  
ATOM   1818 1HD2 LEU A 110       2.412  -0.065   9.783  1.00  1.17           H  
ATOM   1819 2HD2 LEU A 110       3.803   0.985  10.131  1.00  1.17           H  
ATOM   1820 3HD2 LEU A 110       2.483   1.564   9.084  1.00  1.17           H  
ATOM   1821  N   HIS A 111       4.093  -0.732   4.932  1.00  1.26           N  
ATOM   1822  CA  HIS A 111       2.998  -1.133   4.059  1.00  1.26           C  
ATOM   1823  C   HIS A 111       2.179  -2.262   4.668  1.00  1.26           C  
ATOM   1824  O   HIS A 111       2.714  -3.288   5.089  1.00  1.26           O  
ATOM   1825  CB  HIS A 111       3.512  -1.574   2.690  1.00  1.26           C  
ATOM   1826  CG  HIS A 111       2.409  -1.960   1.719  1.00  1.26           C  
ATOM   1827  ND1 HIS A 111       1.483  -1.045   1.248  1.00  1.26           N  
ATOM   1828  CD2 HIS A 111       2.100  -3.140   1.128  1.00  1.26           C  
ATOM   1829  CE1 HIS A 111       0.652  -1.645   0.419  1.00  1.26           C  
ATOM   1830  NE2 HIS A 111       1.003  -2.913   0.318  1.00  1.26           N  
ATOM   1831  H   HIS A 111       4.732  -1.444   5.284  1.00  1.26           H  
ATOM   1832  HA  HIS A 111       2.326  -0.289   3.908  1.00  1.26           H  
ATOM   1833 1HB  HIS A 111       4.071  -0.759   2.261  1.00  1.26           H  
ATOM   1834 2HB  HIS A 111       4.189  -2.423   2.811  1.00  1.26           H  
ATOM   1835  HD1 HIS A 111       1.432  -0.077   1.490  1.00  1.26           H  
ATOM   1836  HD2 HIS A 111       2.540  -4.137   1.183  1.00  1.26           H  
ATOM   1837  HE1 HIS A 111      -0.153  -1.084  -0.055  1.00  1.26           H  
ATOM   1838  N   VAL A 112       0.868  -2.074   4.721  1.00  1.40           N  
ATOM   1839  CA  VAL A 112       0.001  -3.116   5.251  1.00  1.40           C  
ATOM   1840  C   VAL A 112      -0.983  -3.543   4.167  1.00  1.40           C  
ATOM   1841  O   VAL A 112      -1.618  -2.702   3.525  1.00  1.40           O  
ATOM   1842  CB  VAL A 112      -0.727  -2.640   6.521  1.00  1.40           C  
ATOM   1843  CG1 VAL A 112      -1.648  -3.763   7.034  1.00  1.40           C  
ATOM   1844  CG2 VAL A 112       0.317  -2.245   7.596  1.00  1.40           C  
ATOM   1845  H   VAL A 112       0.467  -1.213   4.374  1.00  1.40           H  
ATOM   1846  HA  VAL A 112       0.604  -3.982   5.518  1.00  1.40           H  
ATOM   1847  HB  VAL A 112      -1.353  -1.783   6.283  1.00  1.40           H  
ATOM   1848 1HG1 VAL A 112      -2.171  -3.428   7.927  1.00  1.40           H  
ATOM   1849 2HG1 VAL A 112      -2.379  -4.021   6.266  1.00  1.40           H  
ATOM   1850 3HG1 VAL A 112      -1.057  -4.646   7.271  1.00  1.40           H  
ATOM   1851 1HG2 VAL A 112      -0.192  -1.909   8.498  1.00  1.40           H  
ATOM   1852 2HG2 VAL A 112       0.923  -3.102   7.824  1.00  1.40           H  
ATOM   1853 3HG2 VAL A 112       0.949  -1.443   7.224  1.00  1.40           H  
ATOM   1854  N   GLU A 113      -1.070  -4.851   3.949  1.00  1.54           N  
ATOM   1855  CA  GLU A 113      -1.918  -5.427   2.915  1.00  1.54           C  
ATOM   1856  C   GLU A 113      -3.337  -5.708   3.418  1.00  1.54           C  
ATOM   1857  O   GLU A 113      -3.587  -5.763   4.624  1.00  1.54           O  
ATOM   1858  CB  GLU A 113      -1.276  -6.702   2.360  1.00  1.54           C  
ATOM   1859  CG  GLU A 113       0.105  -6.472   1.681  1.00  1.54           C  
ATOM   1860  CD  GLU A 113       0.709  -7.726   1.046  1.00  1.54           C  
ATOM   1861  OE1 GLU A 113       0.187  -8.789   1.276  1.00  1.54           O  
ATOM   1862  OE2 GLU A 113       1.699  -7.616   0.344  1.00  1.54           O  
ATOM   1863  H   GLU A 113      -0.516  -5.475   4.536  1.00  1.54           H  
ATOM   1864  HA  GLU A 113      -1.989  -4.706   2.098  1.00  1.54           H  
ATOM   1865 1HB  GLU A 113      -1.136  -7.411   3.175  1.00  1.54           H  
ATOM   1866 2HB  GLU A 113      -1.942  -7.165   1.634  1.00  1.54           H  
ATOM   1867 1HG  GLU A 113      -0.006  -5.704   0.917  1.00  1.54           H  
ATOM   1868 2HG  GLU A 113       0.795  -6.089   2.439  1.00  1.54           H  
ATOM   1869  N   LYS A 114      -4.268  -5.918   2.484  1.00  1.65           N  
ATOM   1870  CA  LYS A 114      -5.675  -6.211   2.802  1.00  1.65           C  
ATOM   1871  C   LYS A 114      -5.866  -7.480   3.651  1.00  1.65           C  
ATOM   1872  O   LYS A 114      -6.876  -7.631   4.337  1.00  1.65           O  
ATOM   1873  CB  LYS A 114      -6.491  -6.364   1.509  1.00  1.65           C  
ATOM   1874  CG  LYS A 114      -6.198  -7.651   0.731  1.00  1.65           C  
ATOM   1875  CD  LYS A 114      -7.013  -7.761  -0.550  1.00  1.65           C  
ATOM   1876  CE  LYS A 114      -6.700  -9.072  -1.300  1.00  1.65           C  
ATOM   1877  NZ  LYS A 114      -7.191 -10.304  -0.562  1.00  1.65           N  
ATOM   1878  H   LYS A 114      -3.995  -5.855   1.513  1.00  1.65           H  
ATOM   1879  HA  LYS A 114      -6.074  -5.370   3.369  1.00  1.65           H  
ATOM   1880 1HB  LYS A 114      -7.553  -6.357   1.749  1.00  1.65           H  
ATOM   1881 2HB  LYS A 114      -6.295  -5.519   0.851  1.00  1.65           H  
ATOM   1882 1HG  LYS A 114      -5.136  -7.726   0.500  1.00  1.65           H  
ATOM   1883 2HG  LYS A 114      -6.471  -8.493   1.353  1.00  1.65           H  
ATOM   1884 1HD  LYS A 114      -8.075  -7.741  -0.305  1.00  1.65           H  
ATOM   1885 2HD  LYS A 114      -6.791  -6.916  -1.200  1.00  1.65           H  
ATOM   1886 1HE  LYS A 114      -7.173  -9.038  -2.278  1.00  1.65           H  
ATOM   1887 2HE  LYS A 114      -5.620  -9.153  -1.431  1.00  1.65           H  
ATOM   1888 1HZ  LYS A 114      -6.958 -11.126  -1.090  1.00  1.65           H  
ATOM   1889 2HZ  LYS A 114      -6.749 -10.393   0.379  1.00  1.65           H  
ATOM   1890 3HZ  LYS A 114      -8.184 -10.255  -0.441  1.00  1.65           H  
ATOM   1891  N   ASP A 115      -4.874  -8.371   3.621  1.00  1.68           N  
ATOM   1892  CA  ASP A 115      -4.902  -9.639   4.345  1.00  1.68           C  
ATOM   1893  C   ASP A 115      -4.203  -9.521   5.709  1.00  1.68           C  
ATOM   1894  O   ASP A 115      -3.925 -10.525   6.362  1.00  1.68           O  
ATOM   1895  CB  ASP A 115      -4.225 -10.735   3.515  1.00  1.68           C  
ATOM   1896  CG  ASP A 115      -4.966 -11.055   2.186  1.00  1.68           C  
ATOM   1897  OD1 ASP A 115      -6.130 -10.732   2.052  1.00  1.68           O  
ATOM   1898  OD2 ASP A 115      -4.355 -11.600   1.312  1.00  1.68           O  
ATOM   1899  H   ASP A 115      -4.069  -8.160   3.049  1.00  1.68           H  
ATOM   1900  HA  ASP A 115      -5.942  -9.918   4.519  1.00  1.68           H  
ATOM   1901 1HB  ASP A 115      -3.205 -10.426   3.277  1.00  1.68           H  
ATOM   1902 2HB  ASP A 115      -4.159 -11.649   4.107  1.00  1.68           H  
ATOM   1903  N   LYS A 116      -3.896  -8.279   6.100  1.00  1.60           N  
ATOM   1904  CA  LYS A 116      -3.203  -7.880   7.332  1.00  1.60           C  
ATOM   1905  C   LYS A 116      -1.733  -8.261   7.373  1.00  1.60           C  
ATOM   1906  O   LYS A 116      -1.109  -8.188   8.426  1.00  1.60           O  
ATOM   1907  CB  LYS A 116      -3.859  -8.455   8.601  1.00  1.60           C  
ATOM   1908  CG  LYS A 116      -5.307  -8.106   8.846  1.00  1.60           C  
ATOM   1909  CD  LYS A 116      -5.735  -8.596  10.239  1.00  1.60           C  
ATOM   1910  CE  LYS A 116      -7.190  -8.281  10.524  1.00  1.60           C  
ATOM   1911  NZ  LYS A 116      -7.631  -8.750  11.875  1.00  1.60           N  
ATOM   1912  H   LYS A 116      -4.147  -7.506   5.487  1.00  1.60           H  
ATOM   1913  HA  LYS A 116      -3.250  -6.791   7.392  1.00  1.60           H  
ATOM   1914 1HB  LYS A 116      -3.801  -9.530   8.584  1.00  1.60           H  
ATOM   1915 2HB  LYS A 116      -3.296  -8.125   9.472  1.00  1.60           H  
ATOM   1916 1HG  LYS A 116      -5.454  -7.031   8.768  1.00  1.60           H  
ATOM   1917 2HG  LYS A 116      -5.929  -8.600   8.102  1.00  1.60           H  
ATOM   1918 1HD  LYS A 116      -5.595  -9.675  10.304  1.00  1.60           H  
ATOM   1919 2HD  LYS A 116      -5.113  -8.126  10.999  1.00  1.60           H  
ATOM   1920 1HE  LYS A 116      -7.344  -7.210  10.460  1.00  1.60           H  
ATOM   1921 2HE  LYS A 116      -7.794  -8.761   9.772  1.00  1.60           H  
ATOM   1922 1HZ  LYS A 116      -8.597  -8.523  12.015  1.00  1.60           H  
ATOM   1923 2HZ  LYS A 116      -7.518  -9.769  12.010  1.00  1.60           H  
ATOM   1924 3HZ  LYS A 116      -7.094  -8.321  12.649  1.00  1.60           H  
ATOM   1925  N   SER A 117      -1.161  -8.625   6.240  1.00  1.45           N  
ATOM   1926  CA  SER A 117       0.269  -8.870   6.182  1.00  1.45           C  
ATOM   1927  C   SER A 117       0.974  -7.519   6.246  1.00  1.45           C  
ATOM   1928  O   SER A 117       0.492  -6.533   5.687  1.00  1.45           O  
ATOM   1929  CB  SER A 117       0.647  -9.654   4.941  1.00  1.45           C  
ATOM   1930  OG  SER A 117       2.032  -9.829   4.855  1.00  1.45           O  
ATOM   1931  H   SER A 117      -1.724  -8.702   5.405  1.00  1.45           H  
ATOM   1932  HA  SER A 117       0.565  -9.452   7.057  1.00  1.45           H  
ATOM   1933 1HB  SER A 117       0.156 -10.626   4.970  1.00  1.45           H  
ATOM   1934 2HB  SER A 117       0.289  -9.135   4.054  1.00  1.45           H  
ATOM   1935  HG  SER A 117       2.385  -8.967   4.607  1.00  1.45           H  
ATOM   1936  N   ILE A 118       2.102  -7.463   6.943  1.00  1.27           N  
ATOM   1937  CA  ILE A 118       2.827  -6.198   7.084  1.00  1.27           C  
ATOM   1938  C   ILE A 118       4.243  -6.264   6.537  1.00  1.27           C  
ATOM   1939  O   ILE A 118       4.974  -7.201   6.823  1.00  1.27           O  
ATOM   1940  CB  ILE A 118       2.908  -5.762   8.556  1.00  1.27           C  
ATOM   1941  CG1 ILE A 118       1.512  -5.637   9.161  1.00  1.27           C  
ATOM   1942  CG2 ILE A 118       3.627  -4.472   8.646  1.00  1.27           C  
ATOM   1943  CD1 ILE A 118       1.107  -6.828   9.994  1.00  1.27           C  
ATOM   1944  H   ILE A 118       2.448  -8.297   7.385  1.00  1.27           H  
ATOM   1945  HA  ILE A 118       2.297  -5.427   6.535  1.00  1.27           H  
ATOM   1946  HB  ILE A 118       3.445  -6.511   9.140  1.00  1.27           H  
ATOM   1947 1HG1 ILE A 118       1.471  -4.759   9.779  1.00  1.27           H  
ATOM   1948 2HG1 ILE A 118       0.792  -5.530   8.361  1.00  1.27           H  
ATOM   1949 1HG2 ILE A 118       3.683  -4.164   9.671  1.00  1.27           H  
ATOM   1950 2HG2 ILE A 118       4.630  -4.573   8.251  1.00  1.27           H  
ATOM   1951 3HG2 ILE A 118       3.093  -3.727   8.069  1.00  1.27           H  
ATOM   1952 1HD1 ILE A 118       0.101  -6.678  10.386  1.00  1.27           H  
ATOM   1953 2HD1 ILE A 118       1.127  -7.729   9.387  1.00  1.27           H  
ATOM   1954 3HD1 ILE A 118       1.794  -6.944  10.818  1.00  1.27           H  
ATOM   1955  N   GLY A 119       4.618  -5.292   5.710  1.00  1.13           N  
ATOM   1956  CA  GLY A 119       5.968  -5.262   5.186  1.00  1.13           C  
ATOM   1957  C   GLY A 119       6.645  -3.909   5.384  1.00  1.13           C  
ATOM   1958  O   GLY A 119       5.991  -2.877   5.571  1.00  1.13           O  
ATOM   1959  H   GLY A 119       3.959  -4.551   5.476  1.00  1.13           H  
ATOM   1960 1HA  GLY A 119       6.557  -6.030   5.678  1.00  1.13           H  
ATOM   1961 2HA  GLY A 119       5.954  -5.511   4.125  1.00  1.13           H  
ATOM   1962  N   VAL A 120       7.968  -3.924   5.310  1.00  1.03           N  
ATOM   1963  CA  VAL A 120       8.760  -2.709   5.396  1.00  1.03           C  
ATOM   1964  C   VAL A 120       9.541  -2.524   4.129  1.00  1.03           C  
ATOM   1965  O   VAL A 120      10.204  -3.453   3.678  1.00  1.03           O  
ATOM   1966  CB  VAL A 120       9.732  -2.760   6.576  1.00  1.03           C  
ATOM   1967  CG1 VAL A 120      10.590  -1.482   6.599  1.00  1.03           C  
ATOM   1968  CG2 VAL A 120       8.946  -2.904   7.841  1.00  1.03           C  
ATOM   1969  H   VAL A 120       8.431  -4.822   5.206  1.00  1.03           H  
ATOM   1970  HA  VAL A 120       8.092  -1.858   5.529  1.00  1.03           H  
ATOM   1971  HB  VAL A 120      10.406  -3.615   6.470  1.00  1.03           H  
ATOM   1972 1HG1 VAL A 120      11.275  -1.508   7.445  1.00  1.03           H  
ATOM   1973 2HG1 VAL A 120      11.167  -1.400   5.676  1.00  1.03           H  
ATOM   1974 3HG1 VAL A 120       9.940  -0.628   6.681  1.00  1.03           H  
ATOM   1975 1HG2 VAL A 120       9.621  -2.940   8.668  1.00  1.03           H  
ATOM   1976 2HG2 VAL A 120       8.281  -2.057   7.951  1.00  1.03           H  
ATOM   1977 3HG2 VAL A 120       8.363  -3.821   7.807  1.00  1.03           H  
ATOM   1978  N   ILE A 121       9.441  -1.338   3.542  1.00  0.98           N  
ATOM   1979  CA  ILE A 121      10.125  -1.015   2.298  1.00  0.98           C  
ATOM   1980  C   ILE A 121      11.323  -0.132   2.545  1.00  0.98           C  
ATOM   1981  O   ILE A 121      11.180   0.923   3.167  1.00  0.98           O  
ATOM   1982  CB  ILE A 121       9.214  -0.272   1.316  1.00  0.98           C  
ATOM   1983  CG1 ILE A 121       8.063  -1.117   0.933  1.00  0.98           C  
ATOM   1984  CG2 ILE A 121      10.003   0.125   0.091  1.00  0.98           C  
ATOM   1985  CD1 ILE A 121       6.904  -1.010   1.878  1.00  0.98           C  
ATOM   1986  H   ILE A 121       8.867  -0.629   3.995  1.00  0.98           H  
ATOM   1987  HA  ILE A 121      10.460  -1.934   1.835  1.00  0.98           H  
ATOM   1988  HB  ILE A 121       8.819   0.616   1.793  1.00  0.98           H  
ATOM   1989 1HG1 ILE A 121       7.730  -0.838  -0.065  1.00  0.98           H  
ATOM   1990 2HG1 ILE A 121       8.396  -2.136   0.910  1.00  0.98           H  
ATOM   1991 1HG2 ILE A 121       9.372   0.645  -0.577  1.00  0.98           H  
ATOM   1992 2HG2 ILE A 121      10.830   0.773   0.370  1.00  0.98           H  
ATOM   1993 3HG2 ILE A 121      10.382  -0.778  -0.390  1.00  0.98           H  
ATOM   1994 1HD1 ILE A 121       6.121  -1.665   1.531  1.00  0.98           H  
ATOM   1995 2HD1 ILE A 121       7.199  -1.302   2.882  1.00  0.98           H  
ATOM   1996 3HD1 ILE A 121       6.540   0.018   1.900  1.00  0.98           H  
ATOM   1997  N   SER A 122      12.497  -0.534   2.058  1.00  0.99           N  
ATOM   1998  CA  SER A 122      13.649   0.321   2.281  1.00  0.99           C  
ATOM   1999  C   SER A 122      14.585   0.407   1.089  1.00  0.99           C  
ATOM   2000  O   SER A 122      14.686  -0.512   0.278  1.00  0.99           O  
ATOM   2001  CB  SER A 122      14.421  -0.187   3.479  1.00  0.99           C  
ATOM   2002  OG  SER A 122      14.999  -1.436   3.230  1.00  0.99           O  
ATOM   2003  H   SER A 122      12.574  -1.429   1.583  1.00  0.99           H  
ATOM   2004  HA  SER A 122      13.276   1.311   2.479  1.00  0.99           H  
ATOM   2005 1HB  SER A 122      15.187   0.537   3.758  1.00  0.99           H  
ATOM   2006 2HB  SER A 122      13.736  -0.275   4.307  1.00  0.99           H  
ATOM   2007  HG  SER A 122      15.633  -1.289   2.522  1.00  0.99           H  
ATOM   2008  N   LYS A 123      15.314   1.510   0.997  1.00  1.04           N  
ATOM   2009  CA  LYS A 123      16.262   1.652  -0.120  1.00  1.04           C  
ATOM   2010  C   LYS A 123      17.311   0.536  -0.115  1.00  1.04           C  
ATOM   2011  O   LYS A 123      17.894   0.234   0.927  1.00  1.04           O  
ATOM   2012  CB  LYS A 123      16.939   3.021  -0.101  1.00  1.04           C  
ATOM   2013  CG  LYS A 123      17.869   3.266  -1.273  1.00  1.04           C  
ATOM   2014  CD  LYS A 123      18.463   4.661  -1.230  1.00  1.04           C  
ATOM   2015  CE  LYS A 123      19.415   4.883  -2.396  1.00  1.04           C  
ATOM   2016  NZ  LYS A 123      20.007   6.251  -2.379  1.00  1.04           N  
ATOM   2017  H   LYS A 123      15.174   2.242   1.702  1.00  1.04           H  
ATOM   2018  HA  LYS A 123      15.712   1.566  -1.057  1.00  1.04           H  
ATOM   2019 1HB  LYS A 123      16.176   3.802  -0.106  1.00  1.04           H  
ATOM   2020 2HB  LYS A 123      17.518   3.132   0.810  1.00  1.04           H  
ATOM   2021 1HG  LYS A 123      18.683   2.539  -1.251  1.00  1.04           H  
ATOM   2022 2HG  LYS A 123      17.317   3.135  -2.207  1.00  1.04           H  
ATOM   2023 1HD  LYS A 123      17.664   5.405  -1.265  1.00  1.04           H  
ATOM   2024 2HD  LYS A 123      19.015   4.786  -0.299  1.00  1.04           H  
ATOM   2025 1HE  LYS A 123      20.219   4.148  -2.341  1.00  1.04           H  
ATOM   2026 2HE  LYS A 123      18.872   4.743  -3.331  1.00  1.04           H  
ATOM   2027 1HZ  LYS A 123      20.632   6.359  -3.165  1.00  1.04           H  
ATOM   2028 2HZ  LYS A 123      19.269   6.939  -2.440  1.00  1.04           H  
ATOM   2029 3HZ  LYS A 123      20.521   6.385  -1.520  1.00  1.04           H  
ATOM   2030  N   PHE A 124      17.539  -0.097  -1.270  1.00  1.14           N  
ATOM   2031  CA  PHE A 124      18.560  -1.146  -1.358  1.00  1.14           C  
ATOM   2032  C   PHE A 124      19.977  -0.558  -1.176  1.00  1.14           C  
ATOM   2033  O   PHE A 124      20.287   0.490  -1.750  1.00  1.14           O  
ATOM   2034  CB  PHE A 124      18.470  -1.886  -2.705  1.00  1.14           C  
ATOM   2035  CG  PHE A 124      19.419  -3.065  -2.800  1.00  1.14           C  
ATOM   2036  CD1 PHE A 124      19.095  -4.285  -2.209  1.00  1.14           C  
ATOM   2037  CD2 PHE A 124      20.650  -2.946  -3.445  1.00  1.14           C  
ATOM   2038  CE1 PHE A 124      19.973  -5.352  -2.265  1.00  1.14           C  
ATOM   2039  CE2 PHE A 124      21.534  -4.012  -3.496  1.00  1.14           C  
ATOM   2040  CZ  PHE A 124      21.196  -5.217  -2.906  1.00  1.14           C  
ATOM   2041  H   PHE A 124      17.008   0.148  -2.112  1.00  1.14           H  
ATOM   2042  HA  PHE A 124      18.382  -1.864  -0.557  1.00  1.14           H  
ATOM   2043 1HB  PHE A 124      17.450  -2.246  -2.856  1.00  1.14           H  
ATOM   2044 2HB  PHE A 124      18.694  -1.195  -3.518  1.00  1.14           H  
ATOM   2045  HD1 PHE A 124      18.142  -4.393  -1.695  1.00  1.14           H  
ATOM   2046  HD2 PHE A 124      20.920  -1.995  -3.900  1.00  1.14           H  
ATOM   2047  HE1 PHE A 124      19.709  -6.299  -1.799  1.00  1.14           H  
ATOM   2048  HE2 PHE A 124      22.496  -3.901  -3.996  1.00  1.14           H  
ATOM   2049  HZ  PHE A 124      21.890  -6.059  -2.943  1.00  1.14           H  
ATOM   2050  N   ILE A 125      20.832  -1.225  -0.383  1.00  1.27           N  
ATOM   2051  CA  ILE A 125      22.222  -0.775  -0.185  1.00  1.27           C  
ATOM   2052  C   ILE A 125      23.192  -1.900  -0.544  1.00  1.27           C  
ATOM   2053  O   ILE A 125      22.786  -3.057  -0.642  1.00  1.27           O  
ATOM   2054  CB  ILE A 125      22.494  -0.328   1.262  1.00  1.27           C  
ATOM   2055  CG1 ILE A 125      22.325  -1.506   2.229  1.00  1.27           C  
ATOM   2056  CG2 ILE A 125      21.586   0.810   1.649  1.00  1.27           C  
ATOM   2057  CD1 ILE A 125      22.766  -1.189   3.636  1.00  1.27           C  
ATOM   2058  H   ILE A 125      20.518  -2.066   0.077  1.00  1.27           H  
ATOM   2059  HA  ILE A 125      22.419   0.068  -0.847  1.00  1.27           H  
ATOM   2060  HB  ILE A 125      23.534   0.010   1.334  1.00  1.27           H  
ATOM   2061 1HG1 ILE A 125      21.282  -1.818   2.249  1.00  1.27           H  
ATOM   2062 2HG1 ILE A 125      22.933  -2.341   1.867  1.00  1.27           H  
ATOM   2063 1HG2 ILE A 125      21.834   1.117   2.657  1.00  1.27           H  
ATOM   2064 2HG2 ILE A 125      21.738   1.639   0.964  1.00  1.27           H  
ATOM   2065 3HG2 ILE A 125      20.543   0.492   1.602  1.00  1.27           H  
ATOM   2066 1HD1 ILE A 125      22.649  -2.076   4.266  1.00  1.27           H  
ATOM   2067 2HD1 ILE A 125      23.798  -0.896   3.625  1.00  1.27           H  
ATOM   2068 3HD1 ILE A 125      22.166  -0.374   4.031  1.00  1.27           H  
ATOM   2069  N   ASN A 126      24.483  -1.585  -0.691  1.00  1.42           N  
ATOM   2070  CA  ASN A 126      25.450  -2.619  -1.059  1.00  1.42           C  
ATOM   2071  C   ASN A 126      26.031  -3.334   0.152  1.00  1.42           C  
ATOM   2072  O   ASN A 126      26.764  -2.748   0.944  1.00  1.42           O  
ATOM   2073  CB  ASN A 126      26.553  -2.022  -1.903  1.00  1.42           C  
ATOM   2074  CG  ASN A 126      26.038  -1.523  -3.230  1.00  1.42           C  
ATOM   2075  OD1 ASN A 126      25.332  -2.248  -3.944  1.00  1.42           O  
ATOM   2076  ND2 ASN A 126      26.374  -0.303  -3.570  1.00  1.42           N  
ATOM   2077  H   ASN A 126      24.813  -0.625  -0.556  1.00  1.42           H  
ATOM   2078  HA  ASN A 126      24.934  -3.372  -1.655  1.00  1.42           H  
ATOM   2079 1HB  ASN A 126      27.010  -1.187  -1.364  1.00  1.42           H  
ATOM   2080 2HB  ASN A 126      27.328  -2.769  -2.074  1.00  1.42           H  
ATOM   2081 1HD2 ASN A 126      26.059   0.078  -4.439  1.00  1.42           H  
ATOM   2082 2HD2 ASN A 126      26.953   0.250  -2.967  1.00  1.42           H  
ATOM   2083  N   ASN A 127      25.718  -4.612   0.291  1.00  1.57           N  
ATOM   2084  CA  ASN A 127      26.141  -5.372   1.467  1.00  1.57           C  
ATOM   2085  C   ASN A 127      27.641  -5.259   1.765  1.00  1.57           C  
ATOM   2086  O   ASN A 127      28.496  -5.386   0.882  1.00  1.57           O  
ATOM   2087  CB  ASN A 127      25.704  -6.815   1.350  1.00  1.57           C  
ATOM   2088  CG  ASN A 127      24.214  -6.975   1.573  1.00  1.57           C  
ATOM   2089  OD1 ASN A 127      23.511  -6.008   1.886  1.00  1.57           O  
ATOM   2090  ND2 ASN A 127      23.731  -8.180   1.442  1.00  1.57           N  
ATOM   2091  H   ASN A 127      25.129  -5.053  -0.404  1.00  1.57           H  
ATOM   2092  HA  ASN A 127      25.621  -4.958   2.334  1.00  1.57           H  
ATOM   2093 1HB  ASN A 127      25.933  -7.170   0.347  1.00  1.57           H  
ATOM   2094 2HB  ASN A 127      26.255  -7.438   2.041  1.00  1.57           H  
ATOM   2095 1HD2 ASN A 127      22.758  -8.346   1.600  1.00  1.57           H  
ATOM   2096 2HD2 ASN A 127      24.336  -8.933   1.197  1.00  1.57           H  
ATOM   2097  N   PHE A 128      27.927  -5.057   3.044  1.00  1.70           N  
ATOM   2098  CA  PHE A 128      29.240  -4.883   3.652  1.00  1.70           C  
ATOM   2099  C   PHE A 128      30.147  -6.031   3.291  1.00  1.70           C  
ATOM   2100  O   PHE A 128      31.301  -5.815   2.931  1.00  1.70           O  
ATOM   2101  CB  PHE A 128      29.063  -4.695   5.173  1.00  1.70           C  
ATOM   2102  CG  PHE A 128      30.261  -4.432   6.036  1.00  1.70           C  
ATOM   2103  CD1 PHE A 128      31.132  -3.435   5.711  1.00  1.70           C  
ATOM   2104  CD2 PHE A 128      30.436  -5.091   7.245  1.00  1.70           C  
ATOM   2105  CE1 PHE A 128      32.184  -3.103   6.547  1.00  1.70           C  
ATOM   2106  CE2 PHE A 128      31.474  -4.776   8.091  1.00  1.70           C  
ATOM   2107  CZ  PHE A 128      32.351  -3.778   7.742  1.00  1.70           C  
ATOM   2108  H   PHE A 128      27.137  -4.992   3.667  1.00  1.70           H  
ATOM   2109  HA  PHE A 128      29.673  -3.964   3.258  1.00  1.70           H  
ATOM   2110 1HB  PHE A 128      28.402  -3.872   5.333  1.00  1.70           H  
ATOM   2111 2HB  PHE A 128      28.553  -5.582   5.574  1.00  1.70           H  
ATOM   2112  HD1 PHE A 128      30.976  -2.920   4.775  1.00  1.70           H  
ATOM   2113  HD2 PHE A 128      29.732  -5.853   7.529  1.00  1.70           H  
ATOM   2114  HE1 PHE A 128      32.878  -2.310   6.264  1.00  1.70           H  
ATOM   2115  HE2 PHE A 128      31.596  -5.309   9.034  1.00  1.70           H  
ATOM   2116  HZ  PHE A 128      33.169  -3.535   8.400  1.00  1.70           H  
ATOM   2117  N   SER A 129      29.658  -7.266   3.355  1.00  1.80           N  
ATOM   2118  CA  SER A 129      30.556  -8.350   2.968  1.00  1.80           C  
ATOM   2119  C   SER A 129      30.980  -8.295   1.492  1.00  1.80           C  
ATOM   2120  O   SER A 129      32.058  -8.783   1.140  1.00  1.80           O  
ATOM   2121  CB  SER A 129      29.903  -9.682   3.194  1.00  1.80           C  
ATOM   2122  OG  SER A 129      28.831  -9.868   2.307  1.00  1.80           O  
ATOM   2123  H   SER A 129      28.694  -7.435   3.661  1.00  1.80           H  
ATOM   2124  HA  SER A 129      31.453  -8.284   3.584  1.00  1.80           H  
ATOM   2125 1HB  SER A 129      30.636 -10.479   3.064  1.00  1.80           H  
ATOM   2126 2HB  SER A 129      29.561  -9.714   4.194  1.00  1.80           H  
ATOM   2127  HG  SER A 129      29.154  -9.581   1.441  1.00  1.80           H  
ATOM   2128  N   GLU A 130      30.169  -7.680   0.619  1.00  1.86           N  
ATOM   2129  CA  GLU A 130      30.514  -7.656  -0.796  1.00  1.86           C  
ATOM   2130  C   GLU A 130      31.520  -6.549  -0.987  1.00  1.86           C  
ATOM   2131  O   GLU A 130      32.482  -6.677  -1.737  1.00  1.86           O  
ATOM   2132  CB  GLU A 130      29.285  -7.387  -1.666  1.00  1.86           C  
ATOM   2133  CG  GLU A 130      28.166  -8.441  -1.567  1.00  1.86           C  
ATOM   2134  CD  GLU A 130      28.534  -9.824  -2.035  1.00  1.86           C  
ATOM   2135  OE1 GLU A 130      29.333  -9.953  -2.926  1.00  1.86           O  
ATOM   2136  OE2 GLU A 130      27.983 -10.771  -1.490  1.00  1.86           O  
ATOM   2137  H   GLU A 130      29.328  -7.201   0.929  1.00  1.86           H  
ATOM   2138  HA  GLU A 130      30.968  -8.606  -1.078  1.00  1.86           H  
ATOM   2139 1HB  GLU A 130      28.854  -6.424  -1.399  1.00  1.86           H  
ATOM   2140 2HB  GLU A 130      29.589  -7.325  -2.710  1.00  1.86           H  
ATOM   2141 1HG  GLU A 130      27.855  -8.503  -0.521  1.00  1.86           H  
ATOM   2142 2HG  GLU A 130      27.312  -8.088  -2.143  1.00  1.86           H  
ATOM   2143  N   PHE A 131      31.309  -5.466  -0.241  1.00  1.88           N  
ATOM   2144  CA  PHE A 131      32.196  -4.318  -0.252  1.00  1.88           C  
ATOM   2145  C   PHE A 131      33.593  -4.751   0.190  1.00  1.88           C  
ATOM   2146  O   PHE A 131      34.585  -4.581  -0.524  1.00  1.88           O  
ATOM   2147  CB  PHE A 131      31.653  -3.256   0.722  1.00  1.88           C  
ATOM   2148  CG  PHE A 131      32.506  -2.053   0.916  1.00  1.88           C  
ATOM   2149  CD1 PHE A 131      32.490  -1.003   0.016  1.00  1.88           C  
ATOM   2150  CD2 PHE A 131      33.340  -1.976   2.015  1.00  1.88           C  
ATOM   2151  CE1 PHE A 131      33.291   0.104   0.219  1.00  1.88           C  
ATOM   2152  CE2 PHE A 131      34.142  -0.884   2.218  1.00  1.88           C  
ATOM   2153  CZ  PHE A 131      34.116   0.161   1.320  1.00  1.88           C  
ATOM   2154  H   PHE A 131      30.468  -5.439   0.338  1.00  1.88           H  
ATOM   2155  HA  PHE A 131      32.248  -3.912  -1.261  1.00  1.88           H  
ATOM   2156 1HB  PHE A 131      30.668  -2.927   0.385  1.00  1.88           H  
ATOM   2157 2HB  PHE A 131      31.514  -3.705   1.689  1.00  1.88           H  
ATOM   2158  HD1 PHE A 131      31.837  -1.055  -0.854  1.00  1.88           H  
ATOM   2159  HD2 PHE A 131      33.352  -2.799   2.724  1.00  1.88           H  
ATOM   2160  HE1 PHE A 131      33.272   0.928  -0.490  1.00  1.88           H  
ATOM   2161  HE2 PHE A 131      34.797  -0.835   3.090  1.00  1.88           H  
ATOM   2162  HZ  PHE A 131      34.753   1.027   1.485  1.00  1.88           H  
ATOM   2163  N   LEU A 132      33.658  -5.391   1.353  1.00  1.90           N  
ATOM   2164  CA  LEU A 132      34.923  -5.812   1.920  1.00  1.90           C  
ATOM   2165  C   LEU A 132      35.602  -6.916   1.096  1.00  1.90           C  
ATOM   2166  O   LEU A 132      36.830  -7.001   1.045  1.00  1.90           O  
ATOM   2167  CB  LEU A 132      34.736  -6.293   3.339  1.00  1.90           C  
ATOM   2168  CG  LEU A 132      34.326  -5.311   4.377  1.00  1.90           C  
ATOM   2169  CD1 LEU A 132      34.153  -6.107   5.637  1.00  1.90           C  
ATOM   2170  CD2 LEU A 132      35.351  -4.194   4.517  1.00  1.90           C  
ATOM   2171  H   LEU A 132      32.802  -5.551   1.883  1.00  1.90           H  
ATOM   2172  HA  LEU A 132      35.573  -4.944   1.951  1.00  1.90           H  
ATOM   2173 1HB  LEU A 132      33.980  -7.068   3.333  1.00  1.90           H  
ATOM   2174 2HB  LEU A 132      35.665  -6.696   3.671  1.00  1.90           H  
ATOM   2175  HG  LEU A 132      33.368  -4.872   4.116  1.00  1.90           H  
ATOM   2176 1HD1 LEU A 132      33.851  -5.484   6.429  1.00  1.90           H  
ATOM   2177 2HD1 LEU A 132      33.394  -6.874   5.467  1.00  1.90           H  
ATOM   2178 3HD1 LEU A 132      35.094  -6.578   5.898  1.00  1.90           H  
ATOM   2179 1HD2 LEU A 132      35.027  -3.499   5.292  1.00  1.90           H  
ATOM   2180 2HD2 LEU A 132      36.301  -4.600   4.788  1.00  1.90           H  
ATOM   2181 3HD2 LEU A 132      35.444  -3.665   3.572  1.00  1.90           H  
ATOM   2182  N   SER A 133      34.812  -7.749   0.408  1.00  1.96           N  
ATOM   2183  CA  SER A 133      35.365  -8.825  -0.411  1.00  1.96           C  
ATOM   2184  C   SER A 133      36.187  -8.302  -1.593  1.00  1.96           C  
ATOM   2185  O   SER A 133      36.905  -9.070  -2.233  1.00  1.96           O  
ATOM   2186  CB  SER A 133      34.282  -9.759  -0.917  1.00  1.96           C  
ATOM   2187  OG  SER A 133      33.699 -10.480   0.141  1.00  1.96           O  
ATOM   2188  H   SER A 133      33.799  -7.683   0.482  1.00  1.96           H  
ATOM   2189  HA  SER A 133      36.012  -9.416   0.217  1.00  1.96           H  
ATOM   2190 1HB  SER A 133      33.516  -9.181  -1.436  1.00  1.96           H  
ATOM   2191 2HB  SER A 133      34.712 -10.454  -1.636  1.00  1.96           H  
ATOM   2192  HG  SER A 133      33.291  -9.803   0.717  1.00  1.96           H  
ATOM   2193  N   GLN A 134      36.052  -7.006  -1.914  1.00  2.05           N  
ATOM   2194  CA  GLN A 134      36.782  -6.409  -3.020  1.00  2.05           C  
ATOM   2195  C   GLN A 134      38.111  -5.806  -2.561  1.00  2.05           C  
ATOM   2196  O   GLN A 134      38.869  -5.257  -3.370  1.00  2.05           O  
ATOM   2197  CB  GLN A 134      35.956  -5.300  -3.681  1.00  2.05           C  
ATOM   2198  CG  GLN A 134      34.633  -5.742  -4.248  1.00  2.05           C  
ATOM   2199  CD  GLN A 134      34.746  -6.846  -5.256  1.00  2.05           C  
ATOM   2200  OE1 GLN A 134      35.520  -6.769  -6.222  1.00  2.05           O  
ATOM   2201  NE2 GLN A 134      33.955  -7.895  -5.042  1.00  2.05           N  
ATOM   2202  H   GLN A 134      35.443  -6.395  -1.366  1.00  2.05           H  
ATOM   2203  HA  GLN A 134      36.989  -7.185  -3.753  1.00  2.05           H  
ATOM   2204 1HB  GLN A 134      35.745  -4.528  -2.935  1.00  2.05           H  
ATOM   2205 2HB  GLN A 134      36.532  -4.837  -4.477  1.00  2.05           H  
ATOM   2206 1HG  GLN A 134      34.025  -6.093  -3.436  1.00  2.05           H  
ATOM   2207 2HG  GLN A 134      34.157  -4.887  -4.725  1.00  2.05           H  
ATOM   2208 1HE2 GLN A 134      33.967  -8.672  -5.671  1.00  2.05           H  
ATOM   2209 2HE2 GLN A 134      33.338  -7.899  -4.244  1.00  2.05           H  
ATOM   2210  N   LYS A 135      38.419  -5.899  -1.269  1.00  2.19           N  
ATOM   2211  CA  LYS A 135      39.613  -5.250  -0.738  1.00  2.19           C  
ATOM   2212  C   LYS A 135      40.942  -5.948  -1.035  1.00  2.19           C  
ATOM   2213  O   LYS A 135      41.567  -6.554  -0.151  1.00  2.19           O  
ATOM   2214  CB  LYS A 135      39.472  -5.038   0.768  1.00  2.19           C  
ATOM   2215  CG  LYS A 135      38.312  -4.152   1.149  1.00  2.19           C  
ATOM   2216  CD  LYS A 135      38.435  -2.800   0.548  1.00  2.19           C  
ATOM   2217  CE  LYS A 135      39.595  -2.032   1.107  1.00  2.19           C  
ATOM   2218  NZ  LYS A 135      39.618  -0.679   0.561  1.00  2.19           N  
ATOM   2219  H   LYS A 135      37.797  -6.383  -0.620  1.00  2.19           H  
ATOM   2220  HA  LYS A 135      39.673  -4.261  -1.198  1.00  2.19           H  
ATOM   2221 1HB  LYS A 135      39.322  -6.002   1.248  1.00  2.19           H  
ATOM   2222 2HB  LYS A 135      40.386  -4.598   1.172  1.00  2.19           H  
ATOM   2223 1HG  LYS A 135      37.416  -4.581   0.735  1.00  2.19           H  
ATOM   2224 2HG  LYS A 135      38.208  -4.079   2.233  1.00  2.19           H  
ATOM   2225 1HD  LYS A 135      38.550  -2.894  -0.531  1.00  2.19           H  
ATOM   2226 2HD  LYS A 135      37.517  -2.233   0.749  1.00  2.19           H  
ATOM   2227 1HE  LYS A 135      39.508  -1.969   2.194  1.00  2.19           H  
ATOM   2228 2HE  LYS A 135      40.529  -2.533   0.852  1.00  2.19           H  
ATOM   2229 1HZ  LYS A 135      40.393  -0.174   0.959  1.00  2.19           H  
ATOM   2230 2HZ  LYS A 135      39.700  -0.702  -0.438  1.00  2.19           H  
ATOM   2231 3HZ  LYS A 135      38.733  -0.226   0.836  1.00  2.19           H  
ATOM   2232  N   ASP A 136      41.379  -5.841  -2.286  1.00  2.39           N  
ATOM   2233  CA  ASP A 136      42.667  -6.389  -2.719  1.00  2.39           C  
ATOM   2234  C   ASP A 136      42.865  -7.855  -2.336  1.00  2.39           C  
ATOM   2235  O   ASP A 136      42.286  -8.747  -2.947  1.00  2.39           O  
ATOM   2236  CB  ASP A 136      43.820  -5.514  -2.210  1.00  2.39           C  
ATOM   2237  CG  ASP A 136      43.808  -4.105  -2.845  1.00  2.39           C  
ATOM   2238  OD1 ASP A 136      43.051  -3.895  -3.764  1.00  2.39           O  
ATOM   2239  OD2 ASP A 136      44.547  -3.262  -2.398  1.00  2.39           O  
ATOM   2240  H   ASP A 136      40.761  -5.363  -2.940  1.00  2.39           H  
ATOM   2241  HA  ASP A 136      42.691  -6.342  -3.808  1.00  2.39           H  
ATOM   2242 1HB  ASP A 136      43.757  -5.399  -1.122  1.00  2.39           H  
ATOM   2243 2HB  ASP A 136      44.775  -5.989  -2.441  1.00  2.39           H  
ATOM   2244  N   ALA A 137      43.714  -8.107  -1.335  1.00  2.64           N  
ATOM   2245  CA  ALA A 137      44.091  -9.452  -0.891  1.00  2.64           C  
ATOM   2246  C   ALA A 137      42.886 -10.299  -0.536  1.00  2.64           C  
ATOM   2247  O   ALA A 137      42.902 -11.520  -0.664  1.00  2.64           O  
ATOM   2248  CB  ALA A 137      44.979  -9.352   0.330  1.00  2.64           C  
ATOM   2249  H   ALA A 137      44.117  -7.323  -0.847  1.00  2.64           H  
ATOM   2250  HA  ALA A 137      44.629  -9.945  -1.707  1.00  2.64           H  
ATOM   2251 1HB  ALA A 137      45.272 -10.351   0.646  1.00  2.64           H  
ATOM   2252 2HB  ALA A 137      45.862  -8.766   0.089  1.00  2.64           H  
ATOM   2253 3HB  ALA A 137      44.422  -8.860   1.136  1.00  2.64           H  
ATOM   2254  N   ILE A 138      41.820  -9.670  -0.099  1.00  2.92           N  
ATOM   2255  CA  ILE A 138      40.639 -10.412   0.270  1.00  2.92           C  
ATOM   2256  C   ILE A 138      40.002 -11.136  -0.903  1.00  2.92           C  
ATOM   2257  O   ILE A 138      39.292 -12.120  -0.714  1.00  2.92           O  
ATOM   2258  CB  ILE A 138      39.610  -9.550   0.919  1.00  2.92           C  
ATOM   2259  CG1 ILE A 138      40.148  -9.018   2.167  1.00  2.92           C  
ATOM   2260  CG2 ILE A 138      38.418 -10.338   1.177  1.00  2.92           C  
ATOM   2261  CD1 ILE A 138      40.611 -10.074   3.121  1.00  2.92           C  
ATOM   2262  H   ILE A 138      41.822  -8.650  -0.034  1.00  2.92           H  
ATOM   2263  HA  ILE A 138      40.935 -11.164   0.998  1.00  2.92           H  
ATOM   2264  HB  ILE A 138      39.367  -8.709   0.266  1.00  2.92           H  
ATOM   2265 1HG1 ILE A 138      40.971  -8.333   1.950  1.00  2.92           H  
ATOM   2266 2HG1 ILE A 138      39.366  -8.483   2.620  1.00  2.92           H  
ATOM   2267 1HG2 ILE A 138      37.704  -9.689   1.642  1.00  2.92           H  
ATOM   2268 2HG2 ILE A 138      38.027 -10.721   0.236  1.00  2.92           H  
ATOM   2269 3HG2 ILE A 138      38.653 -11.171   1.838  1.00  2.92           H  
ATOM   2270 1HD1 ILE A 138      40.957  -9.634   4.037  1.00  2.92           H  
ATOM   2271 2HD1 ILE A 138      39.788 -10.731   3.333  1.00  2.92           H  
ATOM   2272 3HD1 ILE A 138      41.423 -10.641   2.668  1.00  2.92           H  
ATOM   2273  N   LYS A 139      40.258 -10.673  -2.128  1.00  3.20           N  
ATOM   2274  CA  LYS A 139      39.691 -11.308  -3.312  1.00  3.20           C  
ATOM   2275  C   LYS A 139      40.139 -12.771  -3.406  1.00  3.20           C  
ATOM   2276  O   LYS A 139      39.522 -13.566  -4.117  1.00  3.20           O  
ATOM   2277  CB  LYS A 139      40.086 -10.552  -4.580  1.00  3.20           C  
ATOM   2278  CG  LYS A 139      39.443  -9.170  -4.727  1.00  3.20           C  
ATOM   2279  CD  LYS A 139      39.880  -8.491  -6.023  1.00  3.20           C  
ATOM   2280  CE  LYS A 139      39.233  -7.138  -6.170  1.00  3.20           C  
ATOM   2281  NZ  LYS A 139      39.661  -6.448  -7.403  1.00  3.20           N  
ATOM   2282  H   LYS A 139      40.885  -9.882  -2.258  1.00  3.20           H  
ATOM   2283  HA  LYS A 139      38.604 -11.288  -3.226  1.00  3.20           H  
ATOM   2284 1HB  LYS A 139      41.164 -10.413  -4.589  1.00  3.20           H  
ATOM   2285 2HB  LYS A 139      39.822 -11.144  -5.456  1.00  3.20           H  
ATOM   2286 1HG  LYS A 139      38.354  -9.257  -4.704  1.00  3.20           H  
ATOM   2287 2HG  LYS A 139      39.752  -8.542  -3.887  1.00  3.20           H  
ATOM   2288 1HD  LYS A 139      40.963  -8.366  -6.018  1.00  3.20           H  
ATOM   2289 2HD  LYS A 139      39.601  -9.109  -6.874  1.00  3.20           H  
ATOM   2290 1HE  LYS A 139      38.149  -7.260  -6.181  1.00  3.20           H  
ATOM   2291 2HE  LYS A 139      39.508  -6.533  -5.323  1.00  3.20           H  
ATOM   2292 1HZ  LYS A 139      39.208  -5.546  -7.457  1.00  3.20           H  
ATOM   2293 2HZ  LYS A 139      40.663  -6.324  -7.378  1.00  3.20           H  
ATOM   2294 3HZ  LYS A 139      39.403  -7.001  -8.204  1.00  3.20           H  
ATOM   2295  N   ILE A 140      41.226 -13.122  -2.711  1.00  3.45           N  
ATOM   2296  CA  ILE A 140      41.753 -14.469  -2.650  1.00  3.45           C  
ATOM   2297  C   ILE A 140      40.743 -15.440  -2.034  1.00  3.45           C  
ATOM   2298  O   ILE A 140      40.667 -16.592  -2.457  1.00  3.45           O  
ATOM   2299  CB  ILE A 140      43.055 -14.509  -1.840  1.00  3.45           C  
ATOM   2300  CG1 ILE A 140      44.162 -13.749  -2.594  1.00  3.45           C  
ATOM   2301  CG2 ILE A 140      43.463 -15.949  -1.574  1.00  3.45           C  
ATOM   2302  CD1 ILE A 140      45.399 -13.487  -1.760  1.00  3.45           C  
ATOM   2303  H   ILE A 140      41.702 -12.425  -2.134  1.00  3.45           H  
ATOM   2304  HA  ILE A 140      41.964 -14.797  -3.670  1.00  3.45           H  
ATOM   2305  HB  ILE A 140      42.896 -13.998  -0.887  1.00  3.45           H  
ATOM   2306 1HG1 ILE A 140      44.448 -14.327  -3.474  1.00  3.45           H  
ATOM   2307 2HG1 ILE A 140      43.766 -12.785  -2.925  1.00  3.45           H  
ATOM   2308 1HG2 ILE A 140      44.379 -15.965  -0.987  1.00  3.45           H  
ATOM   2309 2HG2 ILE A 140      42.671 -16.459  -1.024  1.00  3.45           H  
ATOM   2310 3HG2 ILE A 140      43.629 -16.457  -2.522  1.00  3.45           H  
ATOM   2311 1HD1 ILE A 140      46.134 -12.946  -2.354  1.00  3.45           H  
ATOM   2312 2HD1 ILE A 140      45.125 -12.887  -0.888  1.00  3.45           H  
ATOM   2313 3HD1 ILE A 140      45.821 -14.433  -1.432  1.00  3.45           H  
ATOM   2314  N   GLU A 141      40.044 -15.001  -0.967  1.00  3.67           N  
ATOM   2315  CA  GLU A 141      39.091 -15.861  -0.262  1.00  3.67           C  
ATOM   2316  C   GLU A 141      37.941 -15.024   0.326  1.00  3.67           C  
ATOM   2317  O   GLU A 141      38.164 -14.066   1.066  1.00  3.67           O  
ATOM   2318  CB  GLU A 141      39.797 -16.634   0.856  1.00  3.67           C  
ATOM   2319  CG  GLU A 141      38.932 -17.692   1.568  1.00  3.67           C  
ATOM   2320  CD  GLU A 141      38.650 -18.925   0.689  1.00  3.67           C  
ATOM   2321  OE1 GLU A 141      39.598 -19.538   0.248  1.00  3.67           O  
ATOM   2322  OE2 GLU A 141      37.508 -19.261   0.486  1.00  3.67           O  
ATOM   2323  H   GLU A 141      40.107 -14.020  -0.701  1.00  3.67           H  
ATOM   2324  HA  GLU A 141      38.669 -16.568  -0.976  1.00  3.67           H  
ATOM   2325 1HB  GLU A 141      40.670 -17.143   0.446  1.00  3.67           H  
ATOM   2326 2HB  GLU A 141      40.155 -15.933   1.609  1.00  3.67           H  
ATOM   2327 1HG  GLU A 141      39.444 -18.012   2.471  1.00  3.67           H  
ATOM   2328 2HG  GLU A 141      37.986 -17.238   1.869  1.00  3.67           H  
ATOM   2329  N   SER A 142      36.708 -15.424   0.038  1.00  3.89           N  
ATOM   2330  CA  SER A 142      35.524 -14.685   0.483  1.00  3.89           C  
ATOM   2331  C   SER A 142      35.404 -14.553   2.004  1.00  3.89           C  
ATOM   2332  O   SER A 142      35.622 -15.509   2.750  1.00  3.89           O  
ATOM   2333  CB  SER A 142      34.289 -15.357  -0.064  1.00  3.89           C  
ATOM   2334  OG  SER A 142      34.276 -15.321  -1.468  1.00  3.89           O  
ATOM   2335  H   SER A 142      36.599 -16.247  -0.539  1.00  3.89           H  
ATOM   2336  HA  SER A 142      35.585 -13.678   0.066  1.00  3.89           H  
ATOM   2337 1HB  SER A 142      34.245 -16.392   0.284  1.00  3.89           H  
ATOM   2338 2HB  SER A 142      33.430 -14.849   0.323  1.00  3.89           H  
ATOM   2339  HG  SER A 142      33.528 -15.861  -1.751  1.00  3.89           H  
ATOM   2340  N   LEU A 143      34.896 -13.398   2.448  1.00  4.12           N  
ATOM   2341  CA  LEU A 143      34.744 -13.065   3.872  1.00  4.12           C  
ATOM   2342  C   LEU A 143      33.554 -13.722   4.551  1.00  4.12           C  
ATOM   2343  O   LEU A 143      33.309 -13.508   5.736  1.00  4.12           O  
ATOM   2344  CB  LEU A 143      34.609 -11.561   4.023  1.00  4.12           C  
ATOM   2345  CG  LEU A 143      35.816 -10.787   3.628  1.00  4.12           C  
ATOM   2346  CD1 LEU A 143      35.504  -9.398   3.643  1.00  4.12           C  
ATOM   2347  CD2 LEU A 143      36.915 -11.017   4.582  1.00  4.12           C  
ATOM   2348  H   LEU A 143      34.686 -12.679   1.764  1.00  4.12           H  
ATOM   2349  HA  LEU A 143      35.648 -13.386   4.387  1.00  4.12           H  
ATOM   2350 1HB  LEU A 143      33.774 -11.219   3.405  1.00  4.12           H  
ATOM   2351 2HB  LEU A 143      34.384 -11.334   5.064  1.00  4.12           H  
ATOM   2352  HG  LEU A 143      36.112 -11.084   2.629  1.00  4.12           H  
ATOM   2353 1HD1 LEU A 143      36.383  -8.838   3.348  1.00  4.12           H  
ATOM   2354 2HD1 LEU A 143      34.691  -9.221   2.942  1.00  4.12           H  
ATOM   2355 3HD1 LEU A 143      35.202  -9.108   4.647  1.00  4.12           H  
ATOM   2356 1HD2 LEU A 143      37.779 -10.439   4.285  1.00  4.12           H  
ATOM   2357 2HD2 LEU A 143      36.595 -10.695   5.548  1.00  4.12           H  
ATOM   2358 3HD2 LEU A 143      37.156 -12.063   4.602  1.00  4.12           H  
ATOM   2359  N   PHE A 144      32.809 -14.505   3.795  1.00  4.36           N  
ATOM   2360  CA  PHE A 144      31.698 -15.248   4.354  1.00  4.36           C  
ATOM   2361  C   PHE A 144      32.027 -16.742   4.473  1.00  4.36           C  
ATOM   2362  O   PHE A 144      31.253 -17.512   5.054  1.00  4.36           O  
ATOM   2363  CB  PHE A 144      30.421 -15.024   3.545  1.00  4.36           C  
ATOM   2364  CG  PHE A 144      30.514 -15.381   2.100  1.00  4.36           C  
ATOM   2365  CD1 PHE A 144      30.370 -16.690   1.672  1.00  4.36           C  
ATOM   2366  CD2 PHE A 144      30.704 -14.387   1.150  1.00  4.36           C  
ATOM   2367  CE1 PHE A 144      30.431 -17.005   0.330  1.00  4.36           C  
ATOM   2368  CE2 PHE A 144      30.757 -14.697  -0.194  1.00  4.36           C  
ATOM   2369  CZ  PHE A 144      30.625 -16.009  -0.605  1.00  4.36           C  
ATOM   2370  H   PHE A 144      33.046 -14.610   2.824  1.00  4.36           H  
ATOM   2371  HA  PHE A 144      31.507 -14.875   5.359  1.00  4.36           H  
ATOM   2372 1HB  PHE A 144      29.612 -15.607   3.985  1.00  4.36           H  
ATOM   2373 2HB  PHE A 144      30.134 -13.976   3.614  1.00  4.36           H  
ATOM   2374  HD1 PHE A 144      30.209 -17.474   2.412  1.00  4.36           H  
ATOM   2375  HD2 PHE A 144      30.806 -13.349   1.475  1.00  4.36           H  
ATOM   2376  HE1 PHE A 144      30.322 -18.040   0.009  1.00  4.36           H  
ATOM   2377  HE2 PHE A 144      30.908 -13.906  -0.932  1.00  4.36           H  
ATOM   2378  HZ  PHE A 144      30.672 -16.258  -1.665  1.00  4.36           H  
ATOM   2379  N   ASP A 145      33.179 -17.187   3.949  1.00  4.52           N  
ATOM   2380  CA  ASP A 145      33.426 -18.618   4.050  1.00  4.52           C  
ATOM   2381  C   ASP A 145      34.049 -18.991   5.369  1.00  4.52           C  
ATOM   2382  O   ASP A 145      35.268 -19.110   5.500  1.00  4.52           O  
ATOM   2383  CB  ASP A 145      34.281 -19.171   2.912  1.00  4.52           C  
ATOM   2384  CG  ASP A 145      34.469 -20.738   3.022  1.00  4.52           C  
ATOM   2385  OD1 ASP A 145      34.278 -21.303   4.110  1.00  4.52           O  
ATOM   2386  OD2 ASP A 145      34.749 -21.347   2.011  1.00  4.52           O  
ATOM   2387  H   ASP A 145      33.862 -16.569   3.510  1.00  4.52           H  
ATOM   2388  HA  ASP A 145      32.465 -19.128   3.985  1.00  4.52           H  
ATOM   2389 1HB  ASP A 145      33.815 -18.936   1.952  1.00  4.52           H  
ATOM   2390 2HB  ASP A 145      35.268 -18.690   2.924  1.00  4.52           H  
ATOM   2391  N   ARG A 146      33.167 -19.294   6.307  1.00  4.56           N  
ATOM   2392  CA  ARG A 146      33.458 -19.632   7.699  1.00  4.56           C  
ATOM   2393  C   ARG A 146      34.681 -20.529   7.923  1.00  4.56           C  
ATOM   2394  O   ARG A 146      35.328 -20.440   8.969  1.00  4.56           O  
ATOM   2395  CB  ARG A 146      32.240 -20.319   8.298  1.00  4.56           C  
ATOM   2396  CG  ARG A 146      32.341 -20.720   9.760  1.00  4.56           C  
ATOM   2397  CD  ARG A 146      31.045 -21.311  10.237  1.00  4.56           C  
ATOM   2398  NE  ARG A 146      31.126 -21.793  11.605  1.00  4.56           N  
ATOM   2399  CZ  ARG A 146      30.084 -22.256  12.324  1.00  4.56           C  
ATOM   2400  NH1 ARG A 146      28.881 -22.293  11.796  1.00  4.56           N  
ATOM   2401  NH2 ARG A 146      30.274 -22.673  13.564  1.00  4.56           N  
ATOM   2402  H   ARG A 146      32.198 -19.155   6.026  1.00  4.56           H  
ATOM   2403  HA  ARG A 146      33.617 -18.702   8.236  1.00  4.56           H  
ATOM   2404 1HB  ARG A 146      31.377 -19.664   8.198  1.00  4.56           H  
ATOM   2405 2HB  ARG A 146      32.030 -21.225   7.729  1.00  4.56           H  
ATOM   2406 1HG  ARG A 146      33.128 -21.471   9.876  1.00  4.56           H  
ATOM   2407 2HG  ARG A 146      32.575 -19.845  10.368  1.00  4.56           H  
ATOM   2408 1HD  ARG A 146      30.262 -20.554  10.190  1.00  4.56           H  
ATOM   2409 2HD  ARG A 146      30.776 -22.151   9.596  1.00  4.56           H  
ATOM   2410  HE  ARG A 146      32.034 -21.788  12.046  1.00  4.56           H  
ATOM   2411 1HH1 ARG A 146      28.736 -21.976  10.848  1.00  4.56           H  
ATOM   2412 2HH1 ARG A 146      28.103 -22.641  12.337  1.00  4.56           H  
ATOM   2413 1HH2 ARG A 146      31.200 -22.643  13.970  1.00  4.56           H  
ATOM   2414 2HH2 ARG A 146      29.497 -23.019  14.105  1.00  4.56           H  
ATOM   2415  N   GLU A 147      34.952 -21.450   7.003  1.00  4.47           N  
ATOM   2416  CA  GLU A 147      36.030 -22.417   7.196  1.00  4.47           C  
ATOM   2417  C   GLU A 147      37.435 -21.827   7.014  1.00  4.47           C  
ATOM   2418  O   GLU A 147      38.408 -22.340   7.573  1.00  4.47           O  
ATOM   2419  CB  GLU A 147      35.852 -23.596   6.238  1.00  4.47           C  
ATOM   2420  CG  GLU A 147      34.603 -24.455   6.495  1.00  4.47           C  
ATOM   2421  CD  GLU A 147      34.593 -25.141   7.840  1.00  4.47           C  
ATOM   2422  OE1 GLU A 147      35.567 -25.771   8.176  1.00  4.47           O  
ATOM   2423  OE2 GLU A 147      33.602 -25.038   8.527  1.00  4.47           O  
ATOM   2424  H   GLU A 147      34.447 -21.439   6.104  1.00  4.47           H  
ATOM   2425  HA  GLU A 147      35.960 -22.795   8.216  1.00  4.47           H  
ATOM   2426 1HB  GLU A 147      35.780 -23.213   5.217  1.00  4.47           H  
ATOM   2427 2HB  GLU A 147      36.730 -24.240   6.281  1.00  4.47           H  
ATOM   2428 1HG  GLU A 147      33.724 -23.813   6.421  1.00  4.47           H  
ATOM   2429 2HG  GLU A 147      34.534 -25.208   5.712  1.00  4.47           H  
ATOM   2430  N   HIS A 148      37.553 -20.803   6.171  1.00  4.25           N  
ATOM   2431  CA  HIS A 148      38.856 -20.252   5.803  1.00  4.25           C  
ATOM   2432  C   HIS A 148      38.894 -18.734   5.861  1.00  4.25           C  
ATOM   2433  O   HIS A 148      39.585 -18.107   5.059  1.00  4.25           O  
ATOM   2434  CB  HIS A 148      39.186 -20.665   4.366  1.00  4.25           C  
ATOM   2435  CG  HIS A 148      39.228 -22.140   4.155  1.00  4.25           C  
ATOM   2436  ND1 HIS A 148      40.231 -22.943   4.655  1.00  4.25           N  
ATOM   2437  CD2 HIS A 148      38.374 -22.962   3.501  1.00  4.25           C  
ATOM   2438  CE1 HIS A 148      39.994 -24.199   4.317  1.00  4.25           C  
ATOM   2439  NE2 HIS A 148      38.875 -24.239   3.615  1.00  4.25           N  
ATOM   2440  H   HIS A 148      36.705 -20.382   5.785  1.00  4.25           H  
ATOM   2441  HA  HIS A 148      39.623 -20.636   6.474  1.00  4.25           H  
ATOM   2442 1HB  HIS A 148      38.430 -20.247   3.689  1.00  4.25           H  
ATOM   2443 2HB  HIS A 148      40.148 -20.245   4.074  1.00  4.25           H  
ATOM   2444  HD1 HIS A 148      41.013 -22.642   5.202  1.00  4.25           H  
ATOM   2445  HD2 HIS A 148      37.441 -22.775   2.958  1.00  4.25           H  
ATOM   2446  HE1 HIS A 148      40.676 -24.992   4.620  1.00  4.25           H  
ATOM   2447  N   LEU A 149      38.197 -18.131   6.805  1.00  3.93           N  
ATOM   2448  CA  LEU A 149      38.124 -16.679   6.784  1.00  3.93           C  
ATOM   2449  C   LEU A 149      39.455 -15.939   6.959  1.00  3.93           C  
ATOM   2450  O   LEU A 149      40.292 -16.354   7.763  1.00  3.93           O  
ATOM   2451  CB  LEU A 149      37.181 -16.190   7.870  1.00  3.93           C  
ATOM   2452  CG  LEU A 149      35.759 -16.520   7.623  1.00  3.93           C  
ATOM   2453  CD1 LEU A 149      34.947 -16.110   8.773  1.00  3.93           C  
ATOM   2454  CD2 LEU A 149      35.323 -15.827   6.404  1.00  3.93           C  
ATOM   2455  H   LEU A 149      37.673 -18.677   7.479  1.00  3.93           H  
ATOM   2456  HA  LEU A 149      37.645 -16.439   5.852  1.00  3.93           H  
ATOM   2457 1HB  LEU A 149      37.471 -16.639   8.819  1.00  3.93           H  
ATOM   2458 2HB  LEU A 149      37.274 -15.106   7.955  1.00  3.93           H  
ATOM   2459  HG  LEU A 149      35.649 -17.586   7.495  1.00  3.93           H  
ATOM   2460 1HD1 LEU A 149      33.904 -16.350   8.594  1.00  3.93           H  
ATOM   2461 2HD1 LEU A 149      35.304 -16.652   9.645  1.00  3.93           H  
ATOM   2462 3HD1 LEU A 149      35.049 -15.043   8.935  1.00  3.93           H  
ATOM   2463 1HD2 LEU A 149      34.283 -16.058   6.227  1.00  3.93           H  
ATOM   2464 2HD2 LEU A 149      35.439 -14.760   6.552  1.00  3.93           H  
ATOM   2465 3HD2 LEU A 149      35.921 -16.146   5.549  1.00  3.93           H  
ATOM   2466  N   PRO A 150      39.669 -14.846   6.192  1.00  3.59           N  
ATOM   2467  CA  PRO A 150      40.747 -13.877   6.296  1.00  3.59           C  
ATOM   2468  C   PRO A 150      40.756 -13.204   7.655  1.00  3.59           C  
ATOM   2469  O   PRO A 150      39.739 -13.188   8.345  1.00  3.59           O  
ATOM   2470  CB  PRO A 150      40.437 -12.886   5.171  1.00  3.59           C  
ATOM   2471  CG  PRO A 150      39.619 -13.662   4.181  1.00  3.59           C  
ATOM   2472  CD  PRO A 150      38.807 -14.614   4.992  1.00  3.59           C  
ATOM   2473  HA  PRO A 150      41.713 -14.385   6.114  1.00  3.59           H  
ATOM   2474 1HB  PRO A 150      39.918 -12.013   5.575  1.00  3.59           H  
ATOM   2475 2HB  PRO A 150      41.374 -12.521   4.739  1.00  3.59           H  
ATOM   2476 1HG  PRO A 150      38.998 -13.006   3.555  1.00  3.59           H  
ATOM   2477 2HG  PRO A 150      40.284 -14.192   3.482  1.00  3.59           H  
ATOM   2478 1HD  PRO A 150      37.833 -14.192   5.267  1.00  3.59           H  
ATOM   2479 2HD  PRO A 150      38.728 -15.520   4.358  1.00  3.59           H  
ATOM   2480  N   ARG A 151      41.910 -12.698   8.056  1.00  3.27           N  
ATOM   2481  CA  ARG A 151      42.082 -11.958   9.306  1.00  3.27           C  
ATOM   2482  C   ARG A 151      41.950 -10.454   9.050  1.00  3.27           C  
ATOM   2483  O   ARG A 151      42.121  -9.996   7.917  1.00  3.27           O  
ATOM   2484  CB  ARG A 151      43.472 -12.236   9.861  1.00  3.27           C  
ATOM   2485  CG  ARG A 151      43.758 -13.688  10.165  1.00  3.27           C  
ATOM   2486  CD  ARG A 151      45.212 -13.906  10.385  1.00  3.27           C  
ATOM   2487  NE  ARG A 151      45.969 -13.640   9.147  1.00  3.27           N  
ATOM   2488  CZ  ARG A 151      47.311 -13.697   9.023  1.00  3.27           C  
ATOM   2489  NH1 ARG A 151      48.066 -14.039  10.056  1.00  3.27           N  
ATOM   2490  NH2 ARG A 151      47.868 -13.408   7.852  1.00  3.27           N  
ATOM   2491  H   ARG A 151      42.740 -12.795   7.452  1.00  3.27           H  
ATOM   2492  HA  ARG A 151      41.318 -12.269  10.012  1.00  3.27           H  
ATOM   2493 1HB  ARG A 151      44.224 -11.891   9.149  1.00  3.27           H  
ATOM   2494 2HB  ARG A 151      43.614 -11.675  10.787  1.00  3.27           H  
ATOM   2495 1HG  ARG A 151      43.218 -13.994  11.057  1.00  3.27           H  
ATOM   2496 2HG  ARG A 151      43.444 -14.301   9.316  1.00  3.27           H  
ATOM   2497 1HD  ARG A 151      45.573 -13.230  11.158  1.00  3.27           H  
ATOM   2498 2HD  ARG A 151      45.393 -14.937  10.682  1.00  3.27           H  
ATOM   2499  HE  ARG A 151      45.431 -13.378   8.294  1.00  3.27           H  
ATOM   2500 1HH1 ARG A 151      47.637 -14.260  10.943  1.00  3.27           H  
ATOM   2501 2HH1 ARG A 151      49.070 -14.083   9.955  1.00  3.27           H  
ATOM   2502 1HH2 ARG A 151      47.265 -13.114   7.049  1.00  3.27           H  
ATOM   2503 2HH2 ARG A 151      48.865 -13.446   7.740  1.00  3.27           H  
ATOM   2504  N   ARG A 152      41.763  -9.655  10.098  1.00  2.97           N  
ATOM   2505  CA  ARG A 152      41.751  -8.198   9.941  1.00  2.97           C  
ATOM   2506  C   ARG A 152      43.076  -7.676   9.362  1.00  2.97           C  
ATOM   2507  O   ARG A 152      43.134  -6.578   8.826  1.00  2.97           O  
ATOM   2508  CB  ARG A 152      41.499  -7.485  11.266  1.00  2.97           C  
ATOM   2509  CG  ARG A 152      42.631  -7.612  12.292  1.00  2.97           C  
ATOM   2510  CD  ARG A 152      42.344  -6.877  13.560  1.00  2.97           C  
ATOM   2511  NE  ARG A 152      42.294  -5.416  13.361  1.00  2.97           N  
ATOM   2512  CZ  ARG A 152      43.378  -4.590  13.370  1.00  2.97           C  
ATOM   2513  NH1 ARG A 152      44.586  -5.070  13.572  1.00  2.97           N  
ATOM   2514  NH2 ARG A 152      43.232  -3.288  13.180  1.00  2.97           N  
ATOM   2515  H   ARG A 152      41.587 -10.052  11.021  1.00  2.97           H  
ATOM   2516  HA  ARG A 152      40.944  -7.939   9.255  1.00  2.97           H  
ATOM   2517 1HB  ARG A 152      41.343  -6.424  11.078  1.00  2.97           H  
ATOM   2518 2HB  ARG A 152      40.586  -7.870  11.724  1.00  2.97           H  
ATOM   2519 1HG  ARG A 152      42.775  -8.668  12.531  1.00  2.97           H  
ATOM   2520 2HG  ARG A 152      43.551  -7.206  11.875  1.00  2.97           H  
ATOM   2521 1HD  ARG A 152      41.383  -7.202  13.952  1.00  2.97           H  
ATOM   2522 2HD  ARG A 152      43.123  -7.096  14.288  1.00  2.97           H  
ATOM   2523  HE  ARG A 152      41.389  -4.995  13.202  1.00  2.97           H  
ATOM   2524 1HH1 ARG A 152      44.723  -6.055  13.722  1.00  2.97           H  
ATOM   2525 2HH1 ARG A 152      45.380  -4.429  13.582  1.00  2.97           H  
ATOM   2526 1HH2 ARG A 152      42.314  -2.899  13.044  1.00  2.97           H  
ATOM   2527 2HH2 ARG A 152      44.071  -2.677  13.198  1.00  2.97           H  
ATOM   2528  N   LYS A 153      44.139  -8.484   9.475  1.00  2.68           N  
ATOM   2529  CA  LYS A 153      45.466  -8.157   8.970  1.00  2.68           C  
ATOM   2530  C   LYS A 153      45.572  -8.392   7.454  1.00  2.68           C  
ATOM   2531  O   LYS A 153      46.508  -7.918   6.809  1.00  2.68           O  
ATOM   2532  CB  LYS A 153      46.513  -9.009   9.693  1.00  2.68           C  
ATOM   2533  CG  LYS A 153      46.657  -8.698  11.182  1.00  2.68           C  
ATOM   2534  CD  LYS A 153      47.705  -9.590  11.847  1.00  2.68           C  
ATOM   2535  CE  LYS A 153      47.847  -9.268  13.335  1.00  2.68           C  
ATOM   2536  NZ  LYS A 153      48.845 -10.148  14.006  1.00  2.68           N  
ATOM   2537  H   LYS A 153      44.007  -9.369   9.935  1.00  2.68           H  
ATOM   2538  HA  LYS A 153      45.661  -7.102   9.160  1.00  2.68           H  
ATOM   2539 1HB  LYS A 153      46.251 -10.064   9.589  1.00  2.68           H  
ATOM   2540 2HB  LYS A 153      47.486  -8.868   9.221  1.00  2.68           H  
ATOM   2541 1HG  LYS A 153      46.943  -7.653  11.308  1.00  2.68           H  
ATOM   2542 2HG  LYS A 153      45.698  -8.855  11.675  1.00  2.68           H  
ATOM   2543 1HD  LYS A 153      47.419 -10.638  11.735  1.00  2.68           H  
ATOM   2544 2HD  LYS A 153      48.670  -9.442  11.361  1.00  2.68           H  
ATOM   2545 1HE  LYS A 153      48.161  -8.231  13.444  1.00  2.68           H  
ATOM   2546 2HE  LYS A 153      46.880  -9.397  13.821  1.00  2.68           H  
ATOM   2547 1HZ  LYS A 153      48.908  -9.901  14.984  1.00  2.68           H  
ATOM   2548 2HZ  LYS A 153      48.557 -11.112  13.921  1.00  2.68           H  
ATOM   2549 3HZ  LYS A 153      49.748 -10.027  13.571  1.00  2.68           H  
ATOM   2550  N   ASP A 154      44.620  -9.151   6.902  1.00  2.38           N  
ATOM   2551  CA  ASP A 154      44.580  -9.473   5.479  1.00  2.38           C  
ATOM   2552  C   ASP A 154      43.643  -8.465   4.810  1.00  2.38           C  
ATOM   2553  O   ASP A 154      43.809  -8.099   3.644  1.00  2.38           O  
ATOM   2554  CB  ASP A 154      44.074 -10.904   5.250  1.00  2.38           C  
ATOM   2555  CG  ASP A 154      44.962 -11.998   5.931  1.00  2.38           C  
ATOM   2556  OD1 ASP A 154      46.152 -12.042   5.701  1.00  2.38           O  
ATOM   2557  OD2 ASP A 154      44.414 -12.808   6.677  1.00  2.38           O  
ATOM   2558  H   ASP A 154      43.864  -9.495   7.476  1.00  2.38           H  
ATOM   2559  HA  ASP A 154      45.577  -9.366   5.053  1.00  2.38           H  
ATOM   2560 1HB  ASP A 154      43.060 -10.981   5.650  1.00  2.38           H  
ATOM   2561 2HB  ASP A 154      44.015 -11.103   4.178  1.00  2.38           H  
ATOM   2562  N   LEU A 155      42.654  -8.006   5.586  1.00  2.07           N  
ATOM   2563  CA  LEU A 155      41.654  -7.060   5.101  1.00  2.07           C  
ATOM   2564  C   LEU A 155      42.249  -5.655   5.081  1.00  2.07           C  
ATOM   2565  O   LEU A 155      42.399  -4.999   6.111  1.00  2.07           O  
ATOM   2566  CB  LEU A 155      40.426  -7.122   6.033  1.00  2.07           C  
ATOM   2567  CG  LEU A 155      39.222  -6.230   5.693  1.00  2.07           C  
ATOM   2568  CD1 LEU A 155      38.667  -6.608   4.370  1.00  2.07           C  
ATOM   2569  CD2 LEU A 155      38.166  -6.391   6.788  1.00  2.07           C  
ATOM   2570  H   LEU A 155      42.572  -8.376   6.530  1.00  2.07           H  
ATOM   2571  HA  LEU A 155      41.368  -7.324   4.091  1.00  2.07           H  
ATOM   2572 1HB  LEU A 155      40.081  -8.155   6.086  1.00  2.07           H  
ATOM   2573 2HB  LEU A 155      40.760  -6.829   7.027  1.00  2.07           H  
ATOM   2574  HG  LEU A 155      39.544  -5.206   5.627  1.00  2.07           H  
ATOM   2575 1HD1 LEU A 155      37.839  -5.984   4.116  1.00  2.07           H  
ATOM   2576 2HD1 LEU A 155      39.441  -6.483   3.624  1.00  2.07           H  
ATOM   2577 3HD1 LEU A 155      38.336  -7.643   4.408  1.00  2.07           H  
ATOM   2578 1HD2 LEU A 155      37.311  -5.763   6.568  1.00  2.07           H  
ATOM   2579 2HD2 LEU A 155      37.849  -7.430   6.829  1.00  2.07           H  
ATOM   2580 3HD2 LEU A 155      38.588  -6.100   7.749  1.00  2.07           H  
ATOM   2581  N   SER A 156      42.558  -5.164   3.883  1.00  1.78           N  
ATOM   2582  CA  SER A 156      43.268  -3.891   3.750  1.00  1.78           C  
ATOM   2583  C   SER A 156      42.393  -2.654   3.923  1.00  1.78           C  
ATOM   2584  O   SER A 156      42.134  -1.905   2.979  1.00  1.78           O  
ATOM   2585  CB  SER A 156      44.004  -3.843   2.424  1.00  1.78           C  
ATOM   2586  OG  SER A 156      45.022  -4.819   2.386  1.00  1.78           O  
ATOM   2587  H   SER A 156      42.378  -5.727   3.062  1.00  1.78           H  
ATOM   2588  HA  SER A 156      44.025  -3.860   4.534  1.00  1.78           H  
ATOM   2589 1HB  SER A 156      43.299  -4.022   1.607  1.00  1.78           H  
ATOM   2590 2HB  SER A 156      44.435  -2.855   2.277  1.00  1.78           H  
ATOM   2591  HG  SER A 156      44.589  -5.673   2.512  1.00  1.78           H  
ATOM   2592  N   LEU A 157      41.949  -2.449   5.152  1.00  1.54           N  
ATOM   2593  CA  LEU A 157      41.095  -1.318   5.482  1.00  1.54           C  
ATOM   2594  C   LEU A 157      41.880  -0.018   5.431  1.00  1.54           C  
ATOM   2595  O   LEU A 157      43.039   0.044   5.849  1.00  1.54           O  
ATOM   2596  CB  LEU A 157      40.512  -1.455   6.895  1.00  1.54           C  
ATOM   2597  CG  LEU A 157      39.577  -2.614   7.152  1.00  1.54           C  
ATOM   2598  CD1 LEU A 157      39.203  -2.622   8.618  1.00  1.54           C  
ATOM   2599  CD2 LEU A 157      38.340  -2.476   6.262  1.00  1.54           C  
ATOM   2600  H   LEU A 157      42.204  -3.142   5.857  1.00  1.54           H  
ATOM   2601  HA  LEU A 157      40.282  -1.263   4.755  1.00  1.54           H  
ATOM   2602 1HB  LEU A 157      41.342  -1.548   7.590  1.00  1.54           H  
ATOM   2603 2HB  LEU A 157      39.975  -0.530   7.135  1.00  1.54           H  
ATOM   2604  HG  LEU A 157      40.089  -3.543   6.939  1.00  1.54           H  
ATOM   2605 1HD1 LEU A 157      38.536  -3.459   8.821  1.00  1.54           H  
ATOM   2606 2HD1 LEU A 157      40.107  -2.723   9.220  1.00  1.54           H  
ATOM   2607 3HD1 LEU A 157      38.707  -1.688   8.862  1.00  1.54           H  
ATOM   2608 1HD2 LEU A 157      37.667  -3.307   6.449  1.00  1.54           H  
ATOM   2609 2HD2 LEU A 157      37.832  -1.540   6.492  1.00  1.54           H  
ATOM   2610 3HD2 LEU A 157      38.640  -2.479   5.211  1.00  1.54           H  
ATOM   2611  N   THR A 158      41.230   1.031   4.955  1.00  1.36           N  
ATOM   2612  CA  THR A 158      41.789   2.368   4.986  1.00  1.36           C  
ATOM   2613  C   THR A 158      41.286   3.045   6.246  1.00  1.36           C  
ATOM   2614  O   THR A 158      40.312   2.559   6.822  1.00  1.36           O  
ATOM   2615  CB  THR A 158      41.315   3.146   3.759  1.00  1.36           C  
ATOM   2616  OG1 THR A 158      39.875   3.233   3.802  1.00  1.36           O  
ATOM   2617  CG2 THR A 158      41.736   2.420   2.511  1.00  1.36           C  
ATOM   2618  H   THR A 158      40.299   0.895   4.548  1.00  1.36           H  
ATOM   2619  HA  THR A 158      42.872   2.288   4.985  1.00  1.36           H  
ATOM   2620  HB  THR A 158      41.729   4.140   3.749  1.00  1.36           H  
ATOM   2621  HG1 THR A 158      39.516   2.319   3.667  1.00  1.36           H  
ATOM   2622 1HG2 THR A 158      41.384   2.960   1.633  1.00  1.36           H  
ATOM   2623 2HG2 THR A 158      42.822   2.349   2.484  1.00  1.36           H  
ATOM   2624 3HG2 THR A 158      41.307   1.415   2.516  1.00  1.36           H  
ATOM   2625  N   PRO A 159      41.915   4.123   6.741  1.00  1.25           N  
ATOM   2626  CA  PRO A 159      41.422   4.918   7.844  1.00  1.25           C  
ATOM   2627  C   PRO A 159      39.962   5.340   7.636  1.00  1.25           C  
ATOM   2628  O   PRO A 159      39.177   5.359   8.570  1.00  1.25           O  
ATOM   2629  CB  PRO A 159      42.387   6.105   7.846  1.00  1.25           C  
ATOM   2630  CG  PRO A 159      43.670   5.534   7.282  1.00  1.25           C  
ATOM   2631  CD  PRO A 159      43.220   4.575   6.204  1.00  1.25           C  
ATOM   2632  HA  PRO A 159      41.526   4.332   8.775  1.00  1.25           H  
ATOM   2633 1HB  PRO A 159      41.970   6.926   7.240  1.00  1.25           H  
ATOM   2634 2HB  PRO A 159      42.504   6.489   8.869  1.00  1.25           H  
ATOM   2635 1HG  PRO A 159      44.318   6.338   6.903  1.00  1.25           H  
ATOM   2636 2HG  PRO A 159      44.227   5.021   8.070  1.00  1.25           H  
ATOM   2637 1HD  PRO A 159      43.107   5.106   5.255  1.00  1.25           H  
ATOM   2638 2HD  PRO A 159      43.943   3.755   6.146  1.00  1.25           H  
ATOM   2639  N   GLU A 160      39.562   5.615   6.380  1.00  1.18           N  
ATOM   2640  CA  GLU A 160      38.174   6.021   6.141  1.00  1.18           C  
ATOM   2641  C   GLU A 160      37.239   4.875   6.480  1.00  1.18           C  
ATOM   2642  O   GLU A 160      36.241   5.050   7.189  1.00  1.18           O  
ATOM   2643  CB  GLU A 160      37.969   6.449   4.674  1.00  1.18           C  
ATOM   2644  CG  GLU A 160      36.517   6.941   4.319  1.00  1.18           C  
ATOM   2645  CD  GLU A 160      36.332   7.413   2.851  1.00  1.18           C  
ATOM   2646  OE1 GLU A 160      37.280   7.343   2.099  1.00  1.18           O  
ATOM   2647  OE2 GLU A 160      35.239   7.829   2.486  1.00  1.18           O  
ATOM   2648  H   GLU A 160      40.208   5.574   5.608  1.00  1.18           H  
ATOM   2649  HA  GLU A 160      37.936   6.863   6.791  1.00  1.18           H  
ATOM   2650 1HB  GLU A 160      38.662   7.253   4.434  1.00  1.18           H  
ATOM   2651 2HB  GLU A 160      38.205   5.610   4.021  1.00  1.18           H  
ATOM   2652 1HG  GLU A 160      35.828   6.120   4.506  1.00  1.18           H  
ATOM   2653 2HG  GLU A 160      36.253   7.753   4.987  1.00  1.18           H  
ATOM   2654  N   GLU A 161      37.560   3.692   5.973  1.00  1.17           N  
ATOM   2655  CA  GLU A 161      36.720   2.524   6.206  1.00  1.17           C  
ATOM   2656  C   GLU A 161      36.705   2.161   7.680  1.00  1.17           C  
ATOM   2657  O   GLU A 161      35.668   1.781   8.227  1.00  1.17           O  
ATOM   2658  CB  GLU A 161      37.224   1.391   5.335  1.00  1.17           C  
ATOM   2659  CG  GLU A 161      36.954   1.645   3.858  1.00  1.17           C  
ATOM   2660  CD  GLU A 161      37.801   0.830   2.960  1.00  1.17           C  
ATOM   2661  OE1 GLU A 161      38.940   0.621   3.327  1.00  1.17           O  
ATOM   2662  OE2 GLU A 161      37.381   0.441   1.897  1.00  1.17           O  
ATOM   2663  H   GLU A 161      38.410   3.603   5.403  1.00  1.17           H  
ATOM   2664  HA  GLU A 161      35.704   2.764   5.904  1.00  1.17           H  
ATOM   2665 1HB  GLU A 161      38.296   1.258   5.483  1.00  1.17           H  
ATOM   2666 2HB  GLU A 161      36.729   0.464   5.618  1.00  1.17           H  
ATOM   2667 1HG  GLU A 161      35.906   1.435   3.652  1.00  1.17           H  
ATOM   2668 2HG  GLU A 161      37.129   2.701   3.654  1.00  1.17           H  
ATOM   2669  N   ALA A 162      37.853   2.298   8.332  1.00  1.18           N  
ATOM   2670  CA  ALA A 162      37.976   2.027   9.748  1.00  1.18           C  
ATOM   2671  C   ALA A 162      37.077   2.954  10.560  1.00  1.18           C  
ATOM   2672  O   ALA A 162      36.374   2.513  11.471  1.00  1.18           O  
ATOM   2673  CB  ALA A 162      39.398   2.191  10.125  1.00  1.18           C  
ATOM   2674  H   ALA A 162      38.682   2.593   7.814  1.00  1.18           H  
ATOM   2675  HA  ALA A 162      37.663   0.999   9.937  1.00  1.18           H  
ATOM   2676 1HB  ALA A 162      39.544   1.988  11.157  1.00  1.18           H  
ATOM   2677 2HB  ALA A 162      39.977   1.522   9.525  1.00  1.18           H  
ATOM   2678 3HB  ALA A 162      39.679   3.198   9.902  1.00  1.18           H  
ATOM   2679  N   ILE A 163      37.026   4.232  10.164  1.00  1.21           N  
ATOM   2680  CA  ILE A 163      36.146   5.198  10.808  1.00  1.21           C  
ATOM   2681  C   ILE A 163      34.713   4.767  10.637  1.00  1.21           C  
ATOM   2682  O   ILE A 163      33.948   4.748  11.605  1.00  1.21           O  
ATOM   2683  CB  ILE A 163      36.376   6.619  10.236  1.00  1.21           C  
ATOM   2684  CG1 ILE A 163      37.717   7.121  10.719  1.00  1.21           C  
ATOM   2685  CG2 ILE A 163      35.259   7.549  10.557  1.00  1.21           C  
ATOM   2686  CD1 ILE A 163      38.229   8.348  10.027  1.00  1.21           C  
ATOM   2687  H   ILE A 163      37.638   4.554   9.416  1.00  1.21           H  
ATOM   2688  HA  ILE A 163      36.376   5.222  11.867  1.00  1.21           H  
ATOM   2689  HB  ILE A 163      36.451   6.544   9.158  1.00  1.21           H  
ATOM   2690 1HG1 ILE A 163      37.640   7.334  11.786  1.00  1.21           H  
ATOM   2691 2HG1 ILE A 163      38.402   6.348  10.590  1.00  1.21           H  
ATOM   2692 1HG2 ILE A 163      35.457   8.522  10.111  1.00  1.21           H  
ATOM   2693 2HG2 ILE A 163      34.342   7.138  10.146  1.00  1.21           H  
ATOM   2694 3HG2 ILE A 163      35.175   7.658  11.595  1.00  1.21           H  
ATOM   2695 1HD1 ILE A 163      39.200   8.619  10.446  1.00  1.21           H  
ATOM   2696 2HD1 ILE A 163      38.336   8.141   8.962  1.00  1.21           H  
ATOM   2697 3HD1 ILE A 163      37.528   9.165  10.174  1.00  1.21           H  
ATOM   2698  N   ILE A 164      34.363   4.348   9.445  1.00  1.24           N  
ATOM   2699  CA  ILE A 164      33.016   3.910   9.181  1.00  1.24           C  
ATOM   2700  C   ILE A 164      32.645   2.702  10.047  1.00  1.24           C  
ATOM   2701  O   ILE A 164      31.543   2.643  10.594  1.00  1.24           O  
ATOM   2702  CB  ILE A 164      32.844   3.660   7.706  1.00  1.24           C  
ATOM   2703  CG1 ILE A 164      32.956   4.984   6.989  1.00  1.24           C  
ATOM   2704  CG2 ILE A 164      31.572   3.075   7.464  1.00  1.24           C  
ATOM   2705  CD1 ILE A 164      33.083   4.861   5.521  1.00  1.24           C  
ATOM   2706  H   ILE A 164      35.047   4.376   8.684  1.00  1.24           H  
ATOM   2707  HA  ILE A 164      32.344   4.724   9.447  1.00  1.24           H  
ATOM   2708  HB  ILE A 164      33.633   3.007   7.343  1.00  1.24           H  
ATOM   2709 1HG1 ILE A 164      32.080   5.591   7.217  1.00  1.24           H  
ATOM   2710 2HG1 ILE A 164      33.836   5.500   7.364  1.00  1.24           H  
ATOM   2711 1HG2 ILE A 164      31.469   2.930   6.399  1.00  1.24           H  
ATOM   2712 2HG2 ILE A 164      31.505   2.119   7.985  1.00  1.24           H  
ATOM   2713 3HG2 ILE A 164      30.797   3.749   7.827  1.00  1.24           H  
ATOM   2714 1HD1 ILE A 164      33.184   5.846   5.099  1.00  1.24           H  
ATOM   2715 2HD1 ILE A 164      33.966   4.278   5.267  1.00  1.24           H  
ATOM   2716 3HD1 ILE A 164      32.199   4.386   5.142  1.00  1.24           H  
ATOM   2717  N   ILE A 165      33.555   1.739  10.182  1.00  1.28           N  
ATOM   2718  CA  ILE A 165      33.298   0.584  11.035  1.00  1.28           C  
ATOM   2719  C   ILE A 165      33.060   1.011  12.481  1.00  1.28           C  
ATOM   2720  O   ILE A 165      32.134   0.524  13.137  1.00  1.28           O  
ATOM   2721  CB  ILE A 165      34.434  -0.439  10.945  1.00  1.28           C  
ATOM   2722  CG1 ILE A 165      34.419  -1.065   9.559  1.00  1.28           C  
ATOM   2723  CG2 ILE A 165      34.311  -1.474  12.039  1.00  1.28           C  
ATOM   2724  CD1 ILE A 165      35.644  -1.866   9.226  1.00  1.28           C  
ATOM   2725  H   ILE A 165      34.441   1.816   9.681  1.00  1.28           H  
ATOM   2726  HA  ILE A 165      32.392   0.098  10.680  1.00  1.28           H  
ATOM   2727  HB  ILE A 165      35.387   0.083  11.052  1.00  1.28           H  
ATOM   2728 1HG1 ILE A 165      33.549  -1.695   9.498  1.00  1.28           H  
ATOM   2729 2HG1 ILE A 165      34.317  -0.272   8.816  1.00  1.28           H  
ATOM   2730 1HG2 ILE A 165      35.131  -2.176  11.962  1.00  1.28           H  
ATOM   2731 2HG2 ILE A 165      34.351  -0.978  13.004  1.00  1.28           H  
ATOM   2732 3HG2 ILE A 165      33.365  -2.003  11.936  1.00  1.28           H  
ATOM   2733 1HD1 ILE A 165      35.552  -2.279   8.220  1.00  1.28           H  
ATOM   2734 2HD1 ILE A 165      36.502  -1.206   9.269  1.00  1.28           H  
ATOM   2735 3HD1 ILE A 165      35.765  -2.674   9.941  1.00  1.28           H  
ATOM   2736  N   GLY A 166      33.890   1.920  12.994  1.00  1.31           N  
ATOM   2737  CA  GLY A 166      33.692   2.398  14.356  1.00  1.31           C  
ATOM   2738  C   GLY A 166      32.309   3.041  14.515  1.00  1.31           C  
ATOM   2739  O   GLY A 166      31.623   2.824  15.522  1.00  1.31           O  
ATOM   2740  H   GLY A 166      34.662   2.281  12.429  1.00  1.31           H  
ATOM   2741 1HA  GLY A 166      33.813   1.580  15.063  1.00  1.31           H  
ATOM   2742 2HA  GLY A 166      34.454   3.136  14.578  1.00  1.31           H  
ATOM   2743  N   GLN A 167      31.878   3.778  13.485  1.00  1.35           N  
ATOM   2744  CA  GLN A 167      30.581   4.440  13.500  1.00  1.35           C  
ATOM   2745  C   GLN A 167      29.458   3.405  13.518  1.00  1.35           C  
ATOM   2746  O   GLN A 167      28.481   3.564  14.258  1.00  1.35           O  
ATOM   2747  CB  GLN A 167      30.471   5.351  12.276  1.00  1.35           C  
ATOM   2748  CG  GLN A 167      31.424   6.543  12.339  1.00  1.35           C  
ATOM   2749  CD  GLN A 167      31.565   7.300  11.055  1.00  1.35           C  
ATOM   2750  OE1 GLN A 167      31.161   6.846   9.983  1.00  1.35           O  
ATOM   2751  NE2 GLN A 167      32.145   8.492  11.147  1.00  1.35           N  
ATOM   2752  H   GLN A 167      32.502   3.923  12.690  1.00  1.35           H  
ATOM   2753  HA  GLN A 167      30.512   5.041  14.402  1.00  1.35           H  
ATOM   2754 1HB  GLN A 167      30.676   4.797  11.378  1.00  1.35           H  
ATOM   2755 2HB  GLN A 167      29.467   5.742  12.207  1.00  1.35           H  
ATOM   2756 1HG  GLN A 167      31.057   7.247  13.063  1.00  1.35           H  
ATOM   2757 2HG  GLN A 167      32.392   6.201  12.643  1.00  1.35           H  
ATOM   2758 1HE2 GLN A 167      32.273   9.048  10.332  1.00  1.35           H  
ATOM   2759 2HE2 GLN A 167      32.466   8.850  12.035  1.00  1.35           H  
ATOM   2760  N   LEU A 168      29.622   2.313  12.754  1.00  1.39           N  
ATOM   2761  CA  LEU A 168      28.607   1.263  12.734  1.00  1.39           C  
ATOM   2762  C   LEU A 168      28.491   0.642  14.119  1.00  1.39           C  
ATOM   2763  O   LEU A 168      27.380   0.358  14.585  1.00  1.39           O  
ATOM   2764  CB  LEU A 168      28.973   0.161  11.719  1.00  1.39           C  
ATOM   2765  CG  LEU A 168      28.899   0.548  10.234  1.00  1.39           C  
ATOM   2766  CD1 LEU A 168      29.486  -0.601   9.362  1.00  1.39           C  
ATOM   2767  CD2 LEU A 168      27.462   0.808   9.904  1.00  1.39           C  
ATOM   2768  H   LEU A 168      30.442   2.244  12.151  1.00  1.39           H  
ATOM   2769  HA  LEU A 168      27.650   1.701  12.462  1.00  1.39           H  
ATOM   2770 1HB  LEU A 168      29.988  -0.175  11.925  1.00  1.39           H  
ATOM   2771 2HB  LEU A 168      28.300  -0.680  11.871  1.00  1.39           H  
ATOM   2772  HG  LEU A 168      29.480   1.444  10.056  1.00  1.39           H  
ATOM   2773 1HD1 LEU A 168      29.436  -0.344   8.314  1.00  1.39           H  
ATOM   2774 2HD1 LEU A 168      30.523  -0.773   9.633  1.00  1.39           H  
ATOM   2775 3HD1 LEU A 168      28.914  -1.511   9.533  1.00  1.39           H  
ATOM   2776 1HD2 LEU A 168      27.328   1.084   8.884  1.00  1.39           H  
ATOM   2777 2HD2 LEU A 168      26.915  -0.102  10.094  1.00  1.39           H  
ATOM   2778 3HD2 LEU A 168      27.089   1.609  10.538  1.00  1.39           H  
ATOM   2779  N   TYR A 169      29.632   0.449  14.790  1.00  1.44           N  
ATOM   2780  CA  TYR A 169      29.598  -0.102  16.136  1.00  1.44           C  
ATOM   2781  C   TYR A 169      28.888   0.831  17.096  1.00  1.44           C  
ATOM   2782  O   TYR A 169      28.062   0.378  17.885  1.00  1.44           O  
ATOM   2783  CB  TYR A 169      30.998  -0.448  16.651  1.00  1.44           C  
ATOM   2784  CG  TYR A 169      31.493  -1.773  16.151  1.00  1.44           C  
ATOM   2785  CD1 TYR A 169      32.693  -1.884  15.476  1.00  1.44           C  
ATOM   2786  CD2 TYR A 169      30.709  -2.897  16.367  1.00  1.44           C  
ATOM   2787  CE1 TYR A 169      33.106  -3.121  15.024  1.00  1.44           C  
ATOM   2788  CE2 TYR A 169      31.121  -4.124  15.913  1.00  1.44           C  
ATOM   2789  CZ  TYR A 169      32.308  -4.242  15.248  1.00  1.44           C  
ATOM   2790  OH  TYR A 169      32.702  -5.468  14.801  1.00  1.44           O  
ATOM   2791  H   TYR A 169      30.525   0.674  14.346  1.00  1.44           H  
ATOM   2792  HA  TYR A 169      29.028  -1.029  16.102  1.00  1.44           H  
ATOM   2793 1HB  TYR A 169      31.701   0.321  16.328  1.00  1.44           H  
ATOM   2794 2HB  TYR A 169      30.997  -0.458  17.735  1.00  1.44           H  
ATOM   2795  HD1 TYR A 169      33.306  -0.998  15.302  1.00  1.44           H  
ATOM   2796  HD2 TYR A 169      29.761  -2.803  16.896  1.00  1.44           H  
ATOM   2797  HE1 TYR A 169      34.051  -3.212  14.493  1.00  1.44           H  
ATOM   2798  HE2 TYR A 169      30.499  -5.003  16.083  1.00  1.44           H  
ATOM   2799  HH  TYR A 169      33.628  -5.439  14.553  1.00  1.44           H  
ATOM   2800  N   ALA A 170      29.120   2.134  16.972  1.00  1.50           N  
ATOM   2801  CA  ALA A 170      28.457   3.081  17.854  1.00  1.50           C  
ATOM   2802  C   ALA A 170      26.946   2.970  17.725  1.00  1.50           C  
ATOM   2803  O   ALA A 170      26.231   2.948  18.732  1.00  1.50           O  
ATOM   2804  CB  ALA A 170      28.899   4.476  17.517  1.00  1.50           C  
ATOM   2805  H   ALA A 170      29.812   2.462  16.294  1.00  1.50           H  
ATOM   2806  HA  ALA A 170      28.726   2.848  18.881  1.00  1.50           H  
ATOM   2807 1HB  ALA A 170      28.422   5.186  18.163  1.00  1.50           H  
ATOM   2808 2HB  ALA A 170      29.977   4.554  17.628  1.00  1.50           H  
ATOM   2809 3HB  ALA A 170      28.624   4.686  16.495  1.00  1.50           H  
ATOM   2810  N   VAL A 171      26.457   2.789  16.498  1.00  1.57           N  
ATOM   2811  CA  VAL A 171      25.019   2.652  16.296  1.00  1.57           C  
ATOM   2812  C   VAL A 171      24.542   1.366  16.945  1.00  1.57           C  
ATOM   2813  O   VAL A 171      23.496   1.333  17.599  1.00  1.57           O  
ATOM   2814  CB  VAL A 171      24.642   2.593  14.818  1.00  1.57           C  
ATOM   2815  CG1 VAL A 171      23.165   2.315  14.691  1.00  1.57           C  
ATOM   2816  CG2 VAL A 171      24.960   3.837  14.164  1.00  1.57           C  
ATOM   2817  H   VAL A 171      27.093   2.805  15.696  1.00  1.57           H  
ATOM   2818  HA  VAL A 171      24.514   3.491  16.764  1.00  1.57           H  
ATOM   2819  HB  VAL A 171      25.190   1.783  14.349  1.00  1.57           H  
ATOM   2820 1HG1 VAL A 171      22.873   2.264  13.657  1.00  1.57           H  
ATOM   2821 2HG1 VAL A 171      22.927   1.373  15.183  1.00  1.57           H  
ATOM   2822 3HG1 VAL A 171      22.636   3.128  15.159  1.00  1.57           H  
ATOM   2823 1HG2 VAL A 171      24.674   3.756  13.124  1.00  1.57           H  
ATOM   2824 2HG2 VAL A 171      24.414   4.618  14.621  1.00  1.57           H  
ATOM   2825 3HG2 VAL A 171      26.025   4.035  14.251  1.00  1.57           H  
ATOM   2826  N   ALA A 172      25.316   0.293  16.756  1.00  1.65           N  
ATOM   2827  CA  ALA A 172      24.982  -1.010  17.310  1.00  1.65           C  
ATOM   2828  C   ALA A 172      24.857  -0.963  18.820  1.00  1.65           C  
ATOM   2829  O   ALA A 172      23.988  -1.616  19.407  1.00  1.65           O  
ATOM   2830  CB  ALA A 172      26.040  -2.025  16.935  1.00  1.65           C  
ATOM   2831  H   ALA A 172      26.163   0.383  16.191  1.00  1.65           H  
ATOM   2832  HA  ALA A 172      24.033  -1.306  16.897  1.00  1.65           H  
ATOM   2833 1HB  ALA A 172      25.760  -3.007  17.319  1.00  1.65           H  
ATOM   2834 2HB  ALA A 172      26.128  -2.050  15.863  1.00  1.65           H  
ATOM   2835 3HB  ALA A 172      26.990  -1.736  17.354  1.00  1.65           H  
ATOM   2836  N   LEU A 173      25.689  -0.150  19.471  1.00  1.74           N  
ATOM   2837  CA  LEU A 173      25.599  -0.076  20.917  1.00  1.74           C  
ATOM   2838  C   LEU A 173      24.407   0.785  21.327  1.00  1.74           C  
ATOM   2839  O   LEU A 173      23.596   0.367  22.160  1.00  1.74           O  
ATOM   2840  CB  LEU A 173      26.889   0.511  21.525  1.00  1.74           C  
ATOM   2841  CG  LEU A 173      28.026  -0.506  21.827  1.00  1.74           C  
ATOM   2842  CD1 LEU A 173      28.594  -1.046  20.527  1.00  1.74           C  
ATOM   2843  CD2 LEU A 173      29.107   0.147  22.633  1.00  1.74           C  
ATOM   2844  H   LEU A 173      26.404   0.365  18.956  1.00  1.74           H  
ATOM   2845  HA  LEU A 173      25.453  -1.079  21.310  1.00  1.74           H  
ATOM   2846 1HB  LEU A 173      27.283   1.253  20.825  1.00  1.74           H  
ATOM   2847 2HB  LEU A 173      26.633   1.016  22.452  1.00  1.74           H  
ATOM   2848  HG  LEU A 173      27.611  -1.332  22.390  1.00  1.74           H  
ATOM   2849 1HD1 LEU A 173      29.365  -1.769  20.739  1.00  1.74           H  
ATOM   2850 2HD1 LEU A 173      27.808  -1.513  19.938  1.00  1.74           H  
ATOM   2851 3HD1 LEU A 173      29.020  -0.225  19.974  1.00  1.74           H  
ATOM   2852 1HD2 LEU A 173      29.884  -0.578  22.841  1.00  1.74           H  
ATOM   2853 2HD2 LEU A 173      29.513   0.960  22.068  1.00  1.74           H  
ATOM   2854 3HD2 LEU A 173      28.697   0.520  23.571  1.00  1.74           H  
ATOM   2855  N   VAL A 174      24.219   1.928  20.673  1.00  1.87           N  
ATOM   2856  CA  VAL A 174      23.125   2.835  21.010  1.00  1.87           C  
ATOM   2857  C   VAL A 174      21.749   2.192  20.860  1.00  1.87           C  
ATOM   2858  O   VAL A 174      20.873   2.396  21.699  1.00  1.87           O  
ATOM   2859  CB  VAL A 174      23.228   4.152  20.213  1.00  1.87           C  
ATOM   2860  CG1 VAL A 174      21.968   5.005  20.377  1.00  1.87           C  
ATOM   2861  CG2 VAL A 174      24.441   4.949  20.754  1.00  1.87           C  
ATOM   2862  H   VAL A 174      24.884   2.207  19.946  1.00  1.87           H  
ATOM   2863  HA  VAL A 174      23.243   3.102  22.065  1.00  1.87           H  
ATOM   2864  HB  VAL A 174      23.354   3.926  19.148  1.00  1.87           H  
ATOM   2865 1HG1 VAL A 174      22.091   5.917  19.809  1.00  1.87           H  
ATOM   2866 2HG1 VAL A 174      21.101   4.455  20.003  1.00  1.87           H  
ATOM   2867 3HG1 VAL A 174      21.819   5.246  21.426  1.00  1.87           H  
ATOM   2868 1HG2 VAL A 174      24.548   5.887  20.235  1.00  1.87           H  
ATOM   2869 2HG2 VAL A 174      24.288   5.154  21.812  1.00  1.87           H  
ATOM   2870 3HG2 VAL A 174      25.347   4.356  20.628  1.00  1.87           H  
ATOM   2871  N   PHE A 175      21.549   1.413  19.798  1.00  2.03           N  
ATOM   2872  CA  PHE A 175      20.253   0.782  19.595  1.00  2.03           C  
ATOM   2873  C   PHE A 175      20.177  -0.699  19.936  1.00  2.03           C  
ATOM   2874  O   PHE A 175      19.253  -1.374  19.477  1.00  2.03           O  
ATOM   2875  CB  PHE A 175      19.790   0.971  18.169  1.00  2.03           C  
ATOM   2876  CG  PHE A 175      19.563   2.376  17.858  1.00  2.03           C  
ATOM   2877  CD1 PHE A 175      20.455   3.028  17.101  1.00  2.03           C  
ATOM   2878  CD2 PHE A 175      18.468   3.061  18.351  1.00  2.03           C  
ATOM   2879  CE1 PHE A 175      20.282   4.332  16.793  1.00  2.03           C  
ATOM   2880  CE2 PHE A 175      18.286   4.381  18.050  1.00  2.03           C  
ATOM   2881  CZ  PHE A 175      19.194   5.014  17.263  1.00  2.03           C  
ATOM   2882  H   PHE A 175      22.298   1.278  19.117  1.00  2.03           H  
ATOM   2883  HA  PHE A 175      19.537   1.294  20.236  1.00  2.03           H  
ATOM   2884 1HB  PHE A 175      20.550   0.593  17.486  1.00  2.03           H  
ATOM   2885 2HB  PHE A 175      18.869   0.417  17.996  1.00  2.03           H  
ATOM   2886  HD1 PHE A 175      21.309   2.478  16.745  1.00  2.03           H  
ATOM   2887  HD2 PHE A 175      17.746   2.538  18.980  1.00  2.03           H  
ATOM   2888  HE1 PHE A 175      21.006   4.826  16.169  1.00  2.03           H  
ATOM   2889  HE2 PHE A 175      17.426   4.923  18.437  1.00  2.03           H  
ATOM   2890  HZ  PHE A 175      19.054   6.061  17.013  1.00  2.03           H  
ATOM   2891  N   ASN A 176      21.118  -1.231  20.724  1.00  2.24           N  
ATOM   2892  CA  ASN A 176      21.034  -2.651  21.085  1.00  2.24           C  
ATOM   2893  C   ASN A 176      20.867  -3.572  19.876  1.00  2.24           C  
ATOM   2894  O   ASN A 176      20.006  -4.453  19.860  1.00  2.24           O  
ATOM   2895  CB  ASN A 176      19.885  -2.872  22.058  1.00  2.24           C  
ATOM   2896  CG  ASN A 176      20.111  -2.253  23.405  1.00  2.24           C  
ATOM   2897  OD1 ASN A 176      21.123  -2.514  24.070  1.00  2.24           O  
ATOM   2898  ND2 ASN A 176      19.197  -1.410  23.822  1.00  2.24           N  
ATOM   2899  H   ASN A 176      21.879  -0.656  21.099  1.00  2.24           H  
ATOM   2900  HA  ASN A 176      21.968  -2.931  21.573  1.00  2.24           H  
ATOM   2901 1HB  ASN A 176      18.961  -2.469  21.651  1.00  2.24           H  
ATOM   2902 2HB  ASN A 176      19.723  -3.930  22.176  1.00  2.24           H  
ATOM   2903 1HD2 ASN A 176      19.305  -0.956  24.707  1.00  2.24           H  
ATOM   2904 2HD2 ASN A 176      18.407  -1.195  23.246  1.00  2.24           H  
ATOM   2905  N   LEU A 177      21.681  -3.397  18.839  1.00  2.48           N  
ATOM   2906  CA  LEU A 177      21.444  -4.213  17.652  1.00  2.48           C  
ATOM   2907  C   LEU A 177      22.088  -5.572  17.822  1.00  2.48           C  
ATOM   2908  O   LEU A 177      23.166  -5.875  17.291  1.00  2.48           O  
ATOM   2909  CB  LEU A 177      21.940  -3.511  16.404  1.00  2.48           C  
ATOM   2910  CG  LEU A 177      21.300  -2.156  16.198  1.00  2.48           C  
ATOM   2911  CD1 LEU A 177      21.817  -1.536  14.914  1.00  2.48           C  
ATOM   2912  CD2 LEU A 177      19.784  -2.315  16.229  1.00  2.48           C  
ATOM   2913  H   LEU A 177      22.429  -2.704  18.887  1.00  2.48           H  
ATOM   2914  HA  LEU A 177      20.367  -4.359  17.543  1.00  2.48           H  
ATOM   2915 1HB  LEU A 177      23.016  -3.390  16.465  1.00  2.48           H  
ATOM   2916 2HB  LEU A 177      21.702  -4.127  15.537  1.00  2.48           H  
ATOM   2917  HG  LEU A 177      21.596  -1.499  17.020  1.00  2.48           H  
ATOM   2918 1HD1 LEU A 177      21.381  -0.564  14.793  1.00  2.48           H  
ATOM   2919 2HD1 LEU A 177      22.892  -1.436  14.946  1.00  2.48           H  
ATOM   2920 3HD1 LEU A 177      21.536  -2.176  14.080  1.00  2.48           H  
ATOM   2921 1HD2 LEU A 177      19.315  -1.362  16.128  1.00  2.48           H  
ATOM   2922 2HD2 LEU A 177      19.471  -2.970  15.427  1.00  2.48           H  
ATOM   2923 3HD2 LEU A 177      19.493  -2.743  17.182  1.00  2.48           H  
ATOM   2924  N   TRP A 178      21.351  -6.403  18.551  1.00  2.79           N  
ATOM   2925  CA  TRP A 178      21.771  -7.702  19.048  1.00  2.79           C  
ATOM   2926  C   TRP A 178      22.009  -8.786  18.009  1.00  2.79           C  
ATOM   2927  O   TRP A 178      22.325  -9.921  18.357  1.00  2.79           O  
ATOM   2928  CB  TRP A 178      20.796  -8.198  20.104  1.00  2.79           C  
ATOM   2929  CG  TRP A 178      20.900  -7.381  21.363  1.00  2.79           C  
ATOM   2930  CD1 TRP A 178      21.965  -6.627  21.772  1.00  2.79           C  
ATOM   2931  CD2 TRP A 178      19.889  -7.212  22.359  1.00  2.79           C  
ATOM   2932  NE1 TRP A 178      21.671  -6.002  22.954  1.00  2.79           N  
ATOM   2933  CE2 TRP A 178      20.402  -6.342  23.326  1.00  2.79           C  
ATOM   2934  CE3 TRP A 178      18.620  -7.705  22.503  1.00  2.79           C  
ATOM   2935  CZ2 TRP A 178      19.656  -5.946  24.420  1.00  2.79           C  
ATOM   2936  CZ3 TRP A 178      17.887  -7.326  23.581  1.00  2.79           C  
ATOM   2937  CH2 TRP A 178      18.372  -6.460  24.520  1.00  2.79           C  
ATOM   2938  H   TRP A 178      20.466  -6.018  18.884  1.00  2.79           H  
ATOM   2939  HA  TRP A 178      22.674  -7.527  19.573  1.00  2.79           H  
ATOM   2940 1HB  TRP A 178      19.774  -8.134  19.724  1.00  2.79           H  
ATOM   2941 2HB  TRP A 178      21.002  -9.244  20.343  1.00  2.79           H  
ATOM   2942  HD1 TRP A 178      22.906  -6.525  21.234  1.00  2.79           H  
ATOM   2943  HE1 TRP A 178      22.283  -5.374  23.462  1.00  2.79           H  
ATOM   2944  HE3 TRP A 178      18.208  -8.378  21.753  1.00  2.79           H  
ATOM   2945  HZ2 TRP A 178      20.043  -5.254  25.169  1.00  2.79           H  
ATOM   2946  HZ3 TRP A 178      16.890  -7.723  23.646  1.00  2.79           H  
ATOM   2947  HH2 TRP A 178      17.738  -6.172  25.354  1.00  2.79           H  
ATOM   2948  N   ASP A 179      21.865  -8.455  16.735  1.00  3.16           N  
ATOM   2949  CA  ASP A 179      22.129  -9.446  15.716  1.00  3.16           C  
ATOM   2950  C   ASP A 179      22.977  -9.034  14.529  1.00  3.16           C  
ATOM   2951  O   ASP A 179      22.969  -9.735  13.510  1.00  3.16           O  
ATOM   2952  CB  ASP A 179      20.836 -10.074  15.251  1.00  3.16           C  
ATOM   2953  CG  ASP A 179      19.812  -9.210  14.645  1.00  3.16           C  
ATOM   2954  OD1 ASP A 179      19.949  -8.018  14.548  1.00  3.16           O  
ATOM   2955  OD2 ASP A 179      18.827  -9.812  14.279  1.00  3.16           O  
ATOM   2956  H   ASP A 179      21.599  -7.511  16.493  1.00  3.16           H  
ATOM   2957  HA  ASP A 179      22.680 -10.249  16.201  1.00  3.16           H  
ATOM   2958 1HB  ASP A 179      21.051 -10.848  14.537  1.00  3.16           H  
ATOM   2959 2HB  ASP A 179      20.389 -10.531  16.099  1.00  3.16           H  
ATOM   2960  N   LEU A 180      23.763  -7.961  14.643  1.00  3.53           N  
ATOM   2961  CA  LEU A 180      24.594  -7.645  13.483  1.00  3.53           C  
ATOM   2962  C   LEU A 180      25.556  -8.832  13.246  1.00  3.53           C  
ATOM   2963  O   LEU A 180      25.726  -9.285  12.109  1.00  3.53           O  
ATOM   2964  CB  LEU A 180      25.318  -6.307  13.678  1.00  3.53           C  
ATOM   2965  CG  LEU A 180      24.385  -5.075  13.682  1.00  3.53           C  
ATOM   2966  CD1 LEU A 180      25.180  -3.881  14.008  1.00  3.53           C  
ATOM   2967  CD2 LEU A 180      23.705  -4.914  12.337  1.00  3.53           C  
ATOM   2968  H   LEU A 180      23.748  -7.378  15.485  1.00  3.53           H  
ATOM   2969  HA  LEU A 180      23.952  -7.549  12.610  1.00  3.53           H  
ATOM   2970 1HB  LEU A 180      25.860  -6.328  14.629  1.00  3.53           H  
ATOM   2971 2HB  LEU A 180      26.029  -6.173  12.876  1.00  3.53           H  
ATOM   2972  HG  LEU A 180      23.629  -5.204  14.459  1.00  3.53           H  
ATOM   2973 1HD1 LEU A 180      24.535  -3.005  14.043  1.00  3.53           H  
ATOM   2974 2HD1 LEU A 180      25.639  -4.048  14.972  1.00  3.53           H  
ATOM   2975 3HD1 LEU A 180      25.950  -3.735  13.253  1.00  3.53           H  
ATOM   2976 1HD2 LEU A 180      23.048  -4.044  12.361  1.00  3.53           H  
ATOM   2977 2HD2 LEU A 180      24.458  -4.780  11.563  1.00  3.53           H  
ATOM   2978 3HD2 LEU A 180      23.114  -5.806  12.121  1.00  3.53           H  
ATOM   2979  N   LEU A 181      26.081  -9.411  14.338  1.00  3.84           N  
ATOM   2980  CA  LEU A 181      26.863 -10.651  14.283  1.00  3.84           C  
ATOM   2981  C   LEU A 181      26.140 -11.875  13.793  1.00  3.84           C  
ATOM   2982  O   LEU A 181      26.696 -12.673  13.052  1.00  3.84           O  
ATOM   2983  CB  LEU A 181      27.414 -11.088  15.612  1.00  3.84           C  
ATOM   2984  CG  LEU A 181      27.996 -12.491  15.480  1.00  3.84           C  
ATOM   2985  CD1 LEU A 181      29.043 -12.481  14.451  1.00  3.84           C  
ATOM   2986  CD2 LEU A 181      28.491 -12.970  16.762  1.00  3.84           C  
ATOM   2987  H   LEU A 181      25.971  -8.965  15.247  1.00  3.84           H  
ATOM   2988  HA  LEU A 181      27.702 -10.470  13.615  1.00  3.84           H  
ATOM   2989 1HB  LEU A 181      28.200 -10.410  15.921  1.00  3.84           H  
ATOM   2990 2HB  LEU A 181      26.625 -11.098  16.360  1.00  3.84           H  
ATOM   2991  HG  LEU A 181      27.217 -13.173  15.155  1.00  3.84           H  
ATOM   2992 1HD1 LEU A 181      29.437 -13.491  14.344  1.00  3.84           H  
ATOM   2993 2HD1 LEU A 181      28.616 -12.149  13.511  1.00  3.84           H  
ATOM   2994 3HD1 LEU A 181      29.812 -11.826  14.725  1.00  3.84           H  
ATOM   2995 1HD2 LEU A 181      28.859 -13.972  16.608  1.00  3.84           H  
ATOM   2996 2HD2 LEU A 181      29.269 -12.339  17.115  1.00  3.84           H  
ATOM   2997 3HD2 LEU A 181      27.682 -12.981  17.482  1.00  3.84           H  
ATOM   2998  N   ASN A 182      24.927 -12.097  14.251  1.00  4.04           N  
ATOM   2999  CA  ASN A 182      24.204 -13.317  13.926  1.00  4.04           C  
ATOM   3000  C   ASN A 182      23.902 -13.357  12.426  1.00  4.04           C  
ATOM   3001  O   ASN A 182      23.779 -14.436  11.828  1.00  4.04           O  
ATOM   3002  CB  ASN A 182      23.006 -13.398  14.818  1.00  4.04           C  
ATOM   3003  CG  ASN A 182      23.487 -13.625  16.219  1.00  4.04           C  
ATOM   3004  OD1 ASN A 182      24.530 -14.258  16.417  1.00  4.04           O  
ATOM   3005  ND2 ASN A 182      22.815 -13.054  17.175  1.00  4.04           N  
ATOM   3006  H   ASN A 182      24.494 -11.405  14.845  1.00  4.04           H  
ATOM   3007  HA  ASN A 182      24.851 -14.166  14.148  1.00  4.04           H  
ATOM   3008 1HB  ASN A 182      22.453 -12.483  14.774  1.00  4.04           H  
ATOM   3009 2HB  ASN A 182      22.347 -14.211  14.512  1.00  4.04           H  
ATOM   3010 1HD2 ASN A 182      23.137 -13.093  18.124  1.00  4.04           H  
ATOM   3011 2HD2 ASN A 182      22.005 -12.515  16.959  1.00  4.04           H  
ATOM   3012  N   SER A 183      23.884 -12.156  11.822  1.00  4.07           N  
ATOM   3013  CA  SER A 183      23.729 -11.913  10.393  1.00  4.07           C  
ATOM   3014  C   SER A 183      25.113 -11.883   9.703  1.00  4.07           C  
ATOM   3015  O   SER A 183      25.220 -11.520   8.531  1.00  4.07           O  
ATOM   3016  CB  SER A 183      23.036 -10.586  10.168  1.00  4.07           C  
ATOM   3017  OG  SER A 183      21.757 -10.586  10.719  1.00  4.07           O  
ATOM   3018  H   SER A 183      23.934 -11.328  12.418  1.00  4.07           H  
ATOM   3019  HA  SER A 183      23.134 -12.717   9.963  1.00  4.07           H  
ATOM   3020 1HB  SER A 183      23.626  -9.784  10.619  1.00  4.07           H  
ATOM   3021 2HB  SER A 183      22.976 -10.387   9.100  1.00  4.07           H  
ATOM   3022  HG  SER A 183      21.889 -10.452  11.678  1.00  4.07           H  
ATOM   3023  N   LYS A 184      26.162 -12.167  10.494  1.00  3.92           N  
ATOM   3024  CA  LYS A 184      27.604 -12.235  10.196  1.00  3.92           C  
ATOM   3025  C   LYS A 184      28.146 -10.968   9.590  1.00  3.92           C  
ATOM   3026  O   LYS A 184      29.055 -11.009   8.759  1.00  3.92           O  
ATOM   3027  CB  LYS A 184      27.923 -13.431   9.305  1.00  3.92           C  
ATOM   3028  CG  LYS A 184      27.991 -14.753  10.057  1.00  3.92           C  
ATOM   3029  CD  LYS A 184      26.581 -15.245  10.288  1.00  3.92           C  
ATOM   3030  CE  LYS A 184      26.483 -16.482  11.159  1.00  3.92           C  
ATOM   3031  NZ  LYS A 184      25.048 -16.918  11.292  1.00  3.92           N  
ATOM   3032  H   LYS A 184      25.944 -12.427  11.441  1.00  3.92           H  
ATOM   3033  HA  LYS A 184      28.136 -12.380  11.134  1.00  3.92           H  
ATOM   3034 1HB  LYS A 184      27.136 -13.555   8.572  1.00  3.92           H  
ATOM   3035 2HB  LYS A 184      28.858 -13.270   8.774  1.00  3.92           H  
ATOM   3036 1HG  LYS A 184      28.550 -15.492   9.482  1.00  3.92           H  
ATOM   3037 2HG  LYS A 184      28.482 -14.602  11.020  1.00  3.92           H  
ATOM   3038 1HD  LYS A 184      26.044 -14.451  10.784  1.00  3.92           H  
ATOM   3039 2HD  LYS A 184      26.098 -15.440   9.334  1.00  3.92           H  
ATOM   3040 1HE  LYS A 184      27.071 -17.294  10.739  1.00  3.92           H  
ATOM   3041 2HE  LYS A 184      26.867 -16.240  12.152  1.00  3.92           H  
ATOM   3042 1HZ  LYS A 184      24.972 -17.722  11.895  1.00  3.92           H  
ATOM   3043 2HZ  LYS A 184      24.508 -16.117  11.687  1.00  3.92           H  
ATOM   3044 3HZ  LYS A 184      24.678 -17.145  10.381  1.00  3.92           H  
ATOM   3045  N   LEU A 185      27.591  -9.836  10.012  1.00  3.60           N  
ATOM   3046  CA  LEU A 185      27.973  -8.535   9.494  1.00  3.60           C  
ATOM   3047  C   LEU A 185      27.869  -8.540   7.968  1.00  3.60           C  
ATOM   3048  O   LEU A 185      28.626  -7.852   7.287  1.00  3.60           O  
ATOM   3049  CB  LEU A 185      29.402  -8.172   9.946  1.00  3.60           C  
ATOM   3050  CG  LEU A 185      29.623  -8.205  11.480  1.00  3.60           C  
ATOM   3051  CD1 LEU A 185      31.078  -7.875  11.812  1.00  3.60           C  
ATOM   3052  CD2 LEU A 185      28.671  -7.226  12.128  1.00  3.60           C  
ATOM   3053  H   LEU A 185      26.872  -9.866  10.733  1.00  3.60           H  
ATOM   3054  HA  LEU A 185      27.280  -7.790   9.885  1.00  3.60           H  
ATOM   3055 1HB  LEU A 185      30.114  -8.850   9.481  1.00  3.60           H  
ATOM   3056 2HB  LEU A 185      29.622  -7.164   9.608  1.00  3.60           H  
ATOM   3057  HG  LEU A 185      29.410  -9.209  11.853  1.00  3.60           H  
ATOM   3058 1HD1 LEU A 185      31.221  -7.908  12.888  1.00  3.60           H  
ATOM   3059 2HD1 LEU A 185      31.741  -8.599  11.336  1.00  3.60           H  
ATOM   3060 3HD1 LEU A 185      31.316  -6.877  11.448  1.00  3.60           H  
ATOM   3061 1HD2 LEU A 185      28.795  -7.251  13.214  1.00  3.60           H  
ATOM   3062 2HD2 LEU A 185      28.873  -6.219  11.763  1.00  3.60           H  
ATOM   3063 3HD2 LEU A 185      27.660  -7.506  11.868  1.00  3.60           H  
ATOM   3064  N   LEU A 186      26.930  -9.309   7.400  1.00  3.19           N  
ATOM   3065  CA  LEU A 186      26.840  -9.371   5.958  1.00  3.19           C  
ATOM   3066  C   LEU A 186      25.934  -8.298   5.385  1.00  3.19           C  
ATOM   3067  O   LEU A 186      26.308  -7.627   4.429  1.00  3.19           O  
ATOM   3068  CB  LEU A 186      26.272 -10.727   5.519  1.00  3.19           C  
ATOM   3069  CG  LEU A 186      27.055 -11.979   5.963  1.00  3.19           C  
ATOM   3070  CD1 LEU A 186      26.308 -13.218   5.514  1.00  3.19           C  
ATOM   3071  CD2 LEU A 186      28.453 -11.963   5.445  1.00  3.19           C  
ATOM   3072  H   LEU A 186      26.327  -9.909   7.967  1.00  3.19           H  
ATOM   3073  HA  LEU A 186      27.836  -9.239   5.548  1.00  3.19           H  
ATOM   3074 1HB  LEU A 186      25.258 -10.822   5.908  1.00  3.19           H  
ATOM   3075 2HB  LEU A 186      26.221 -10.741   4.432  1.00  3.19           H  
ATOM   3076  HG  LEU A 186      27.098 -11.986   7.022  1.00  3.19           H  
ATOM   3077 1HD1 LEU A 186      26.836 -14.102   5.859  1.00  3.19           H  
ATOM   3078 2HD1 LEU A 186      25.302 -13.202   5.943  1.00  3.19           H  
ATOM   3079 3HD1 LEU A 186      26.244 -13.230   4.426  1.00  3.19           H  
ATOM   3080 1HD2 LEU A 186      28.977 -12.848   5.797  1.00  3.19           H  
ATOM   3081 2HD2 LEU A 186      28.441 -11.958   4.353  1.00  3.19           H  
ATOM   3082 3HD2 LEU A 186      28.951 -11.080   5.831  1.00  3.19           H  
ATOM   3083  N   ASN A 187      24.746  -8.156   6.006  1.00  2.78           N  
ATOM   3084  CA  ASN A 187      23.645  -7.282   5.561  1.00  2.78           C  
ATOM   3085  C   ASN A 187      23.866  -5.778   5.737  1.00  2.78           C  
ATOM   3086  O   ASN A 187      23.222  -4.976   5.057  1.00  2.78           O  
ATOM   3087  CB  ASN A 187      22.369  -7.703   6.256  1.00  2.78           C  
ATOM   3088  CG  ASN A 187      21.889  -9.050   5.747  1.00  2.78           C  
ATOM   3089  OD1 ASN A 187      22.204  -9.465   4.622  1.00  2.78           O  
ATOM   3090  ND2 ASN A 187      21.149  -9.746   6.566  1.00  2.78           N  
ATOM   3091  H   ASN A 187      24.581  -8.738   6.811  1.00  2.78           H  
ATOM   3092  HA  ASN A 187      23.511  -7.445   4.493  1.00  2.78           H  
ATOM   3093 1HB  ASN A 187      22.526  -7.759   7.334  1.00  2.78           H  
ATOM   3094 2HB  ASN A 187      21.588  -6.965   6.076  1.00  2.78           H  
ATOM   3095 1HD2 ASN A 187      20.815 -10.647   6.298  1.00  2.78           H  
ATOM   3096 2HD2 ASN A 187      20.920  -9.374   7.471  1.00  2.78           H  
ATOM   3097  N   SER A 188      24.717  -5.380   6.683  1.00  2.46           N  
ATOM   3098  CA  SER A 188      25.018  -3.960   6.878  1.00  2.46           C  
ATOM   3099  C   SER A 188      25.634  -3.588   5.553  1.00  2.46           C  
ATOM   3100  O   SER A 188      26.014  -4.507   4.839  1.00  2.46           O  
ATOM   3101  CB  SER A 188      26.010  -3.741   8.011  1.00  2.46           C  
ATOM   3102  OG  SER A 188      25.504  -4.221   9.229  1.00  2.46           O  
ATOM   3103  H   SER A 188      25.201  -6.076   7.230  1.00  2.46           H  
ATOM   3104  HA  SER A 188      24.105  -3.382   7.039  1.00  2.46           H  
ATOM   3105 1HB  SER A 188      26.952  -4.242   7.776  1.00  2.46           H  
ATOM   3106 2HB  SER A 188      26.221  -2.670   8.099  1.00  2.46           H  
ATOM   3107  HG  SER A 188      24.645  -3.808   9.339  1.00  2.46           H  
ATOM   3108  N   GLY A 189      25.744  -2.318   5.183  1.00  2.24           N  
ATOM   3109  CA  GLY A 189      26.347  -2.066   3.874  1.00  2.24           C  
ATOM   3110  C   GLY A 189      26.686  -0.633   3.553  1.00  2.24           C  
ATOM   3111  O   GLY A 189      26.691   0.226   4.425  1.00  2.24           O  
ATOM   3112  H   GLY A 189      25.416  -1.564   5.780  1.00  2.24           H  
ATOM   3113 1HA  GLY A 189      27.248  -2.650   3.778  1.00  2.24           H  
ATOM   3114 2HA  GLY A 189      25.665  -2.441   3.112  1.00  2.24           H  
ATOM   3115  N   TYR A 190      27.060  -0.395   2.309  1.00  2.15           N  
ATOM   3116  CA  TYR A 190      27.494   0.904   1.832  1.00  2.15           C  
ATOM   3117  C   TYR A 190      26.613   1.666   0.867  1.00  2.15           C  
ATOM   3118  O   TYR A 190      25.854   1.114   0.047  1.00  2.15           O  
ATOM   3119  CB  TYR A 190      28.919   0.808   1.293  1.00  2.15           C  
ATOM   3120  CG  TYR A 190      29.990   0.845   2.362  1.00  2.15           C  
ATOM   3121  CD1 TYR A 190      30.306  -0.251   3.145  1.00  2.15           C  
ATOM   3122  CD2 TYR A 190      30.704   2.019   2.505  1.00  2.15           C  
ATOM   3123  CE1 TYR A 190      31.319  -0.122   4.084  1.00  2.15           C  
ATOM   3124  CE2 TYR A 190      31.702   2.114   3.414  1.00  2.15           C  
ATOM   3125  CZ  TYR A 190      32.012   1.053   4.205  1.00  2.15           C  
ATOM   3126  OH  TYR A 190      33.027   1.145   5.123  1.00  2.15           O  
ATOM   3127  H   TYR A 190      27.024  -1.171   1.653  1.00  2.15           H  
ATOM   3128  HA  TYR A 190      27.562   1.550   2.708  1.00  2.15           H  
ATOM   3129 1HB  TYR A 190      29.031  -0.121   0.729  1.00  2.15           H  
ATOM   3130 2HB  TYR A 190      29.103   1.635   0.603  1.00  2.15           H  
ATOM   3131  HD1 TYR A 190      29.766  -1.189   3.035  1.00  2.15           H  
ATOM   3132  HD2 TYR A 190      30.461   2.876   1.873  1.00  2.15           H  
ATOM   3133  HE1 TYR A 190      31.588  -0.935   4.708  1.00  2.15           H  
ATOM   3134  HE2 TYR A 190      32.252   3.034   3.496  1.00  2.15           H  
ATOM   3135  HH  TYR A 190      33.460   1.994   5.019  1.00  2.15           H  
ATOM   3136  N   CYS A 191      26.775   2.978   0.995  1.00  2.13           N  
ATOM   3137  CA  CYS A 191      26.189   4.007   0.167  1.00  2.13           C  
ATOM   3138  C   CYS A 191      27.319   4.969  -0.237  1.00  2.13           C  
ATOM   3139  O   CYS A 191      28.403   4.950   0.354  1.00  2.13           O  
ATOM   3140  CB  CYS A 191      25.119   4.751   0.954  1.00  2.13           C  
ATOM   3141  SG  CYS A 191      23.824   3.675   1.641  1.00  2.13           S  
ATOM   3142  H   CYS A 191      27.371   3.294   1.757  1.00  2.13           H  
ATOM   3143  HA  CYS A 191      25.758   3.555  -0.724  1.00  2.13           H  
ATOM   3144 1HB  CYS A 191      25.588   5.280   1.788  1.00  2.13           H  
ATOM   3145 2HB  CYS A 191      24.645   5.496   0.317  1.00  2.13           H  
ATOM   3146  HG  CYS A 191      24.602   3.087   2.540  1.00  2.13           H  
ATOM   3147  N   LEU A 192      27.070   5.805  -1.242  1.00  2.16           N  
ATOM   3148  CA  LEU A 192      28.058   6.812  -1.650  1.00  2.16           C  
ATOM   3149  C   LEU A 192      27.402   8.173  -1.778  1.00  2.16           C  
ATOM   3150  O   LEU A 192      26.392   8.318  -2.478  1.00  2.16           O  
ATOM   3151  CB  LEU A 192      28.710   6.428  -2.989  1.00  2.16           C  
ATOM   3152  CG  LEU A 192      29.711   7.458  -3.580  1.00  2.16           C  
ATOM   3153  CD1 LEU A 192      30.914   7.585  -2.666  1.00  2.16           C  
ATOM   3154  CD2 LEU A 192      30.133   7.014  -4.964  1.00  2.16           C  
ATOM   3155  H   LEU A 192      26.182   5.765  -1.720  1.00  2.16           H  
ATOM   3156  HA  LEU A 192      28.833   6.883  -0.886  1.00  2.16           H  
ATOM   3157 1HB  LEU A 192      29.255   5.494  -2.845  1.00  2.16           H  
ATOM   3158 2HB  LEU A 192      27.927   6.260  -3.725  1.00  2.16           H  
ATOM   3159  HG  LEU A 192      29.233   8.439  -3.643  1.00  2.16           H  
ATOM   3160 1HD1 LEU A 192      31.603   8.311  -3.075  1.00  2.16           H  
ATOM   3161 2HD1 LEU A 192      30.585   7.906  -1.703  1.00  2.16           H  
ATOM   3162 3HD1 LEU A 192      31.413   6.622  -2.577  1.00  2.16           H  
ATOM   3163 1HD2 LEU A 192      30.829   7.742  -5.382  1.00  2.16           H  
ATOM   3164 2HD2 LEU A 192      30.616   6.039  -4.901  1.00  2.16           H  
ATOM   3165 3HD2 LEU A 192      29.253   6.942  -5.606  1.00  2.16           H  
ATOM   3166  N   LYS A 193      27.951   9.172  -1.095  1.00  2.19           N  
ATOM   3167  CA  LYS A 193      27.395  10.512  -1.159  1.00  2.19           C  
ATOM   3168  C   LYS A 193      28.469  11.505  -1.570  1.00  2.19           C  
ATOM   3169  O   LYS A 193      29.465  11.677  -0.865  1.00  2.19           O  
ATOM   3170  CB  LYS A 193      26.777  10.889   0.190  1.00  2.19           C  
ATOM   3171  CG  LYS A 193      26.128  12.258   0.231  1.00  2.19           C  
ATOM   3172  CD  LYS A 193      25.480  12.520   1.584  1.00  2.19           C  
ATOM   3173  CE  LYS A 193      24.871  13.915   1.643  1.00  2.19           C  
ATOM   3174  NZ  LYS A 193      24.220  14.184   2.955  1.00  2.19           N  
ATOM   3175  H   LYS A 193      28.785   8.998  -0.522  1.00  2.19           H  
ATOM   3176  HA  LYS A 193      26.613  10.534  -1.921  1.00  2.19           H  
ATOM   3177 1HB  LYS A 193      26.020  10.153   0.460  1.00  2.19           H  
ATOM   3178 2HB  LYS A 193      27.549  10.858   0.967  1.00  2.19           H  
ATOM   3179 1HG  LYS A 193      26.889  13.022   0.053  1.00  2.19           H  
ATOM   3180 2HG  LYS A 193      25.377  12.331  -0.553  1.00  2.19           H  
ATOM   3181 1HD  LYS A 193      24.699  11.778   1.763  1.00  2.19           H  
ATOM   3182 2HD  LYS A 193      26.231  12.421   2.373  1.00  2.19           H  
ATOM   3183 1HE  LYS A 193      25.658  14.653   1.478  1.00  2.19           H  
ATOM   3184 2HE  LYS A 193      24.126  14.013   0.853  1.00  2.19           H  
ATOM   3185 1HZ  LYS A 193      23.831  15.116   2.955  1.00  2.19           H  
ATOM   3186 2HZ  LYS A 193      23.483  13.511   3.110  1.00  2.19           H  
ATOM   3187 3HZ  LYS A 193      24.906  14.106   3.691  1.00  2.19           H  
ATOM   3188  N   GLU A 194      28.288  12.129  -2.739  1.00  2.15           N  
ATOM   3189  CA  GLU A 194      29.226  13.106  -3.338  1.00  2.15           C  
ATOM   3190  C   GLU A 194      30.583  12.501  -3.772  1.00  2.15           C  
ATOM   3191  O   GLU A 194      30.991  12.635  -4.926  1.00  2.15           O  
ATOM   3192  CB  GLU A 194      29.452  14.297  -2.391  1.00  2.15           C  
ATOM   3193  CG  GLU A 194      28.209  15.170  -2.179  1.00  2.15           C  
ATOM   3194  CD  GLU A 194      28.431  16.313  -1.210  1.00  2.15           C  
ATOM   3195  OE1 GLU A 194      29.497  16.401  -0.652  1.00  2.15           O  
ATOM   3196  OE2 GLU A 194      27.522  17.092  -1.026  1.00  2.15           O  
ATOM   3197  H   GLU A 194      27.443  11.918  -3.250  1.00  2.15           H  
ATOM   3198  HA  GLU A 194      28.752  13.503  -4.236  1.00  2.15           H  
ATOM   3199 1HB  GLU A 194      29.806  13.973  -1.423  1.00  2.15           H  
ATOM   3200 2HB  GLU A 194      30.226  14.939  -2.811  1.00  2.15           H  
ATOM   3201 1HG  GLU A 194      27.903  15.582  -3.140  1.00  2.15           H  
ATOM   3202 2HG  GLU A 194      27.399  14.545  -1.814  1.00  2.15           H  
ATOM   3203  N   GLY A 195      31.257  11.825  -2.847  1.00  2.05           N  
ATOM   3204  CA  GLY A 195      32.549  11.200  -3.051  1.00  2.05           C  
ATOM   3205  C   GLY A 195      32.960  10.524  -1.752  1.00  2.05           C  
ATOM   3206  O   GLY A 195      33.971   9.823  -1.689  1.00  2.05           O  
ATOM   3207  H   GLY A 195      30.846  11.763  -1.926  1.00  2.05           H  
ATOM   3208 1HA  GLY A 195      32.488  10.469  -3.857  1.00  2.05           H  
ATOM   3209 2HA  GLY A 195      33.283  11.952  -3.333  1.00  2.05           H  
ATOM   3210  N   ARG A 196      32.170  10.772  -0.708  1.00  1.90           N  
ATOM   3211  CA  ARG A 196      32.392  10.240   0.637  1.00  1.90           C  
ATOM   3212  C   ARG A 196      31.767   8.862   0.803  1.00  1.90           C  
ATOM   3213  O   ARG A 196      30.570   8.675   0.547  1.00  1.90           O  
ATOM   3214  CB  ARG A 196      31.756  11.183   1.654  1.00  1.90           C  
ATOM   3215  CG  ARG A 196      31.896  10.818   3.130  1.00  1.90           C  
ATOM   3216  CD  ARG A 196      31.135  11.806   3.983  1.00  1.90           C  
ATOM   3217  NE  ARG A 196      31.198  11.503   5.415  1.00  1.90           N  
ATOM   3218  CZ  ARG A 196      30.519  12.183   6.380  1.00  1.90           C  
ATOM   3219  NH1 ARG A 196      29.741  13.192   6.050  1.00  1.90           N  
ATOM   3220  NH2 ARG A 196      30.641  11.829   7.652  1.00  1.90           N  
ATOM   3221  H   ARG A 196      31.338  11.343  -0.857  1.00  1.90           H  
ATOM   3222  HA  ARG A 196      33.465  10.164   0.816  1.00  1.90           H  
ATOM   3223 1HB  ARG A 196      32.175  12.179   1.528  1.00  1.90           H  
ATOM   3224 2HB  ARG A 196      30.685  11.257   1.444  1.00  1.90           H  
ATOM   3225 1HG  ARG A 196      31.506   9.819   3.299  1.00  1.90           H  
ATOM   3226 2HG  ARG A 196      32.949  10.843   3.412  1.00  1.90           H  
ATOM   3227 1HD  ARG A 196      31.539  12.806   3.826  1.00  1.90           H  
ATOM   3228 2HD  ARG A 196      30.086  11.789   3.680  1.00  1.90           H  
ATOM   3229  HE  ARG A 196      31.784  10.732   5.706  1.00  1.90           H  
ATOM   3230 1HH1 ARG A 196      29.649  13.458   5.083  1.00  1.90           H  
ATOM   3231 2HH1 ARG A 196      29.234  13.706   6.760  1.00  1.90           H  
ATOM   3232 1HH2 ARG A 196      31.235  11.056   7.903  1.00  1.90           H  
ATOM   3233 2HH2 ARG A 196      30.125  12.335   8.391  1.00  1.90           H  
ATOM   3234  N   LYS A 197      32.550   7.869   1.220  1.00  1.74           N  
ATOM   3235  CA  LYS A 197      31.937   6.561   1.393  1.00  1.74           C  
ATOM   3236  C   LYS A 197      31.252   6.560   2.728  1.00  1.74           C  
ATOM   3237  O   LYS A 197      31.781   7.114   3.689  1.00  1.74           O  
ATOM   3238  CB  LYS A 197      32.964   5.430   1.343  1.00  1.74           C  
ATOM   3239  CG  LYS A 197      33.680   5.278   0.018  1.00  1.74           C  
ATOM   3240  CD  LYS A 197      34.546   4.023   0.014  1.00  1.74           C  
ATOM   3241  CE  LYS A 197      35.834   4.235   0.811  1.00  1.74           C  
ATOM   3242  NZ  LYS A 197      36.784   5.139   0.092  1.00  1.74           N  
ATOM   3243  H   LYS A 197      33.544   7.999   1.451  1.00  1.74           H  
ATOM   3244  HA  LYS A 197      31.187   6.402   0.617  1.00  1.74           H  
ATOM   3245 1HB  LYS A 197      33.722   5.593   2.121  1.00  1.74           H  
ATOM   3246 2HB  LYS A 197      32.469   4.492   1.562  1.00  1.74           H  
ATOM   3247 1HG  LYS A 197      32.948   5.229  -0.789  1.00  1.74           H  
ATOM   3248 2HG  LYS A 197      34.319   6.151  -0.138  1.00  1.74           H  
ATOM   3249 1HD  LYS A 197      33.987   3.203   0.465  1.00  1.74           H  
ATOM   3250 2HD  LYS A 197      34.801   3.749  -1.008  1.00  1.74           H  
ATOM   3251 1HE  LYS A 197      35.589   4.679   1.777  1.00  1.74           H  
ATOM   3252 2HE  LYS A 197      36.319   3.271   0.982  1.00  1.74           H  
ATOM   3253 1HZ  LYS A 197      37.626   5.260   0.651  1.00  1.74           H  
ATOM   3254 2HZ  LYS A 197      37.029   4.732  -0.794  1.00  1.74           H  
ATOM   3255 3HZ  LYS A 197      36.348   6.049  -0.064  1.00  1.74           H  
ATOM   3256  N   GLN A 198      30.081   5.965   2.812  1.00  1.61           N  
ATOM   3257  CA  GLN A 198      29.449   5.852   4.112  1.00  1.61           C  
ATOM   3258  C   GLN A 198      28.775   4.514   4.274  1.00  1.61           C  
ATOM   3259  O   GLN A 198      28.212   3.971   3.324  1.00  1.61           O  
ATOM   3260  CB  GLN A 198      28.441   6.983   4.330  1.00  1.61           C  
ATOM   3261  CG  GLN A 198      29.067   8.385   4.417  1.00  1.61           C  
ATOM   3262  CD  GLN A 198      28.079   9.472   4.764  1.00  1.61           C  
ATOM   3263  OE1 GLN A 198      27.507  10.149   3.904  1.00  1.61           O  
ATOM   3264  NE2 GLN A 198      27.858   9.640   6.052  1.00  1.61           N  
ATOM   3265  H   GLN A 198      29.632   5.572   1.982  1.00  1.61           H  
ATOM   3266  HA  GLN A 198      30.216   5.927   4.882  1.00  1.61           H  
ATOM   3267 1HB  GLN A 198      27.738   6.991   3.497  1.00  1.61           H  
ATOM   3268 2HB  GLN A 198      27.876   6.795   5.248  1.00  1.61           H  
ATOM   3269 1HG  GLN A 198      29.863   8.381   5.166  1.00  1.61           H  
ATOM   3270 2HG  GLN A 198      29.471   8.633   3.439  1.00  1.61           H  
ATOM   3271 1HE2 GLN A 198      27.208  10.332   6.368  1.00  1.61           H  
ATOM   3272 2HE2 GLN A 198      28.354   9.060   6.737  1.00  1.61           H  
ATOM   3273  N   ALA A 199      28.799   3.980   5.475  1.00  1.54           N  
ATOM   3274  CA  ALA A 199      28.080   2.745   5.683  1.00  1.54           C  
ATOM   3275  C   ALA A 199      26.670   3.063   6.099  1.00  1.54           C  
ATOM   3276  O   ALA A 199      26.329   4.227   6.357  1.00  1.54           O  
ATOM   3277  CB  ALA A 199      28.737   1.831   6.671  1.00  1.54           C  
ATOM   3278  H   ALA A 199      29.289   4.431   6.236  1.00  1.54           H  
ATOM   3279  HA  ALA A 199      28.040   2.215   4.742  1.00  1.54           H  
ATOM   3280 1HB  ALA A 199      28.143   0.925   6.745  1.00  1.54           H  
ATOM   3281 2HB  ALA A 199      29.713   1.564   6.320  1.00  1.54           H  
ATOM   3282 3HB  ALA A 199      28.799   2.316   7.632  1.00  1.54           H  
ATOM   3283  N   ALA A 200      25.874   2.012   6.133  1.00  1.52           N  
ATOM   3284  CA  ALA A 200      24.477   2.025   6.461  1.00  1.52           C  
ATOM   3285  C   ALA A 200      24.074   0.754   7.194  1.00  1.52           C  
ATOM   3286  O   ALA A 200      24.653  -0.321   6.994  1.00  1.52           O  
ATOM   3287  CB  ALA A 200      23.690   2.143   5.166  1.00  1.52           C  
ATOM   3288  H   ALA A 200      26.273   1.127   5.865  1.00  1.52           H  
ATOM   3289  HA  ALA A 200      24.282   2.866   7.122  1.00  1.52           H  
ATOM   3290 1HB  ALA A 200      22.652   2.151   5.384  1.00  1.52           H  
ATOM   3291 2HB  ALA A 200      23.968   3.068   4.664  1.00  1.52           H  
ATOM   3292 3HB  ALA A 200      23.920   1.304   4.529  1.00  1.52           H  
ATOM   3293  N   ILE A 201      23.050   0.870   8.026  1.00  1.56           N  
ATOM   3294  CA  ILE A 201      22.518  -0.275   8.751  1.00  1.56           C  
ATOM   3295  C   ILE A 201      21.070  -0.561   8.399  1.00  1.56           C  
ATOM   3296  O   ILE A 201      20.240   0.338   8.265  1.00  1.56           O  
ATOM   3297  CB  ILE A 201      22.710  -0.147  10.279  1.00  1.56           C  
ATOM   3298  CG1 ILE A 201      24.181  -0.123  10.607  1.00  1.56           C  
ATOM   3299  CG2 ILE A 201      22.050  -1.306  11.026  1.00  1.56           C  
ATOM   3300  CD1 ILE A 201      24.487   0.202  12.036  1.00  1.56           C  
ATOM   3301  H   ILE A 201      22.625   1.781   8.153  1.00  1.56           H  
ATOM   3302  HA  ILE A 201      23.088  -1.154   8.454  1.00  1.56           H  
ATOM   3303  HB  ILE A 201      22.287   0.788  10.613  1.00  1.56           H  
ATOM   3304 1HG1 ILE A 201      24.602  -1.102  10.376  1.00  1.56           H  
ATOM   3305 2HG1 ILE A 201      24.660   0.617   9.991  1.00  1.56           H  
ATOM   3306 1HG2 ILE A 201      22.209  -1.175  12.083  1.00  1.56           H  
ATOM   3307 2HG2 ILE A 201      20.988  -1.334  10.831  1.00  1.56           H  
ATOM   3308 3HG2 ILE A 201      22.490  -2.247  10.706  1.00  1.56           H  
ATOM   3309 1HD1 ILE A 201      25.564   0.200  12.201  1.00  1.56           H  
ATOM   3310 2HD1 ILE A 201      24.099   1.172  12.237  1.00  1.56           H  
ATOM   3311 3HD1 ILE A 201      24.025  -0.533  12.696  1.00  1.56           H  
ATOM   3312  N   VAL A 202      20.818  -1.832   8.209  1.00  1.64           N  
ATOM   3313  CA  VAL A 202      19.538  -2.414   7.897  1.00  1.64           C  
ATOM   3314  C   VAL A 202      19.270  -3.456   8.958  1.00  1.64           C  
ATOM   3315  O   VAL A 202      20.176  -3.774   9.730  1.00  1.64           O  
ATOM   3316  CB  VAL A 202      19.577  -3.047   6.499  1.00  1.64           C  
ATOM   3317  CG1 VAL A 202      19.863  -1.983   5.470  1.00  1.64           C  
ATOM   3318  CG2 VAL A 202      20.660  -4.112   6.476  1.00  1.64           C  
ATOM   3319  H   VAL A 202      21.592  -2.468   8.320  1.00  1.64           H  
ATOM   3320  HA  VAL A 202      18.765  -1.645   7.937  1.00  1.64           H  
ATOM   3321  HB  VAL A 202      18.612  -3.498   6.270  1.00  1.64           H  
ATOM   3322 1HG1 VAL A 202      19.893  -2.430   4.477  1.00  1.64           H  
ATOM   3323 2HG1 VAL A 202      19.075  -1.240   5.510  1.00  1.64           H  
ATOM   3324 3HG1 VAL A 202      20.813  -1.518   5.688  1.00  1.64           H  
ATOM   3325 1HG2 VAL A 202      20.694  -4.570   5.487  1.00  1.64           H  
ATOM   3326 2HG2 VAL A 202      21.624  -3.662   6.699  1.00  1.64           H  
ATOM   3327 3HG2 VAL A 202      20.434  -4.883   7.220  1.00  1.64           H  
ATOM   3328  N   ASP A 203      18.054  -3.989   9.003  1.00  1.77           N  
ATOM   3329  CA  ASP A 203      17.706  -5.011   9.990  1.00  1.77           C  
ATOM   3330  C   ASP A 203      17.875  -4.552  11.456  1.00  1.77           C  
ATOM   3331  O   ASP A 203      18.554  -5.189  12.260  1.00  1.77           O  
ATOM   3332  CB  ASP A 203      18.496  -6.301   9.690  1.00  1.77           C  
ATOM   3333  CG  ASP A 203      18.048  -6.947   8.360  1.00  1.77           C  
ATOM   3334  OD1 ASP A 203      16.848  -6.998   8.112  1.00  1.77           O  
ATOM   3335  OD2 ASP A 203      18.891  -7.340   7.594  1.00  1.77           O  
ATOM   3336  H   ASP A 203      17.346  -3.671   8.354  1.00  1.77           H  
ATOM   3337  HA  ASP A 203      16.649  -5.244   9.853  1.00  1.77           H  
ATOM   3338 1HB  ASP A 203      19.566  -6.111   9.648  1.00  1.77           H  
ATOM   3339 2HB  ASP A 203      18.334  -7.015  10.499  1.00  1.77           H  
ATOM   3340  N   PHE A 204      17.242  -3.417  11.775  1.00  1.97           N  
ATOM   3341  CA  PHE A 204      17.229  -2.821  13.121  1.00  1.97           C  
ATOM   3342  C   PHE A 204      16.114  -3.334  14.058  1.00  1.97           C  
ATOM   3343  O   PHE A 204      16.130  -3.043  15.257  1.00  1.97           O  
ATOM   3344  CB  PHE A 204      17.017  -1.316  13.074  1.00  1.97           C  
ATOM   3345  CG  PHE A 204      18.162  -0.340  12.728  1.00  1.97           C  
ATOM   3346  CD1 PHE A 204      18.500   0.023  11.459  1.00  1.97           C  
ATOM   3347  CD2 PHE A 204      18.810   0.301  13.751  1.00  1.97           C  
ATOM   3348  CE1 PHE A 204      19.451   1.013  11.250  1.00  1.97           C  
ATOM   3349  CE2 PHE A 204      19.751   1.262  13.548  1.00  1.97           C  
ATOM   3350  CZ  PHE A 204      20.072   1.625  12.295  1.00  1.97           C  
ATOM   3351  H   PHE A 204      16.686  -2.982  11.037  1.00  1.97           H  
ATOM   3352  HA  PHE A 204      18.190  -3.030  13.579  1.00  1.97           H  
ATOM   3353 1HB  PHE A 204      16.208  -1.131  12.359  1.00  1.97           H  
ATOM   3354 2HB  PHE A 204      16.629  -1.018  14.042  1.00  1.97           H  
ATOM   3355  HD1 PHE A 204      18.002  -0.447  10.610  1.00  1.97           H  
ATOM   3356  HD2 PHE A 204      18.548   0.045  14.753  1.00  1.97           H  
ATOM   3357  HE1 PHE A 204      19.698   1.316  10.252  1.00  1.97           H  
ATOM   3358  HE2 PHE A 204      20.226   1.743  14.399  1.00  1.97           H  
ATOM   3359  HZ  PHE A 204      20.814   2.401  12.117  1.00  1.97           H  
ATOM   3360  N   GLY A 205      15.169  -4.120  13.537  1.00  2.25           N  
ATOM   3361  CA  GLY A 205      14.002  -4.609  14.291  1.00  2.25           C  
ATOM   3362  C   GLY A 205      14.319  -5.424  15.548  1.00  2.25           C  
ATOM   3363  O   GLY A 205      13.455  -5.612  16.411  1.00  2.25           O  
ATOM   3364  H   GLY A 205      15.192  -4.335  12.539  1.00  2.25           H  
ATOM   3365 1HA  GLY A 205      13.381  -3.755  14.565  1.00  2.25           H  
ATOM   3366 2HA  GLY A 205      13.397  -5.220  13.623  1.00  2.25           H  
ATOM   3367  N   CYS A 206      15.556  -5.907  15.666  1.00  2.66           N  
ATOM   3368  CA  CYS A 206      15.983  -6.669  16.829  1.00  2.66           C  
ATOM   3369  C   CYS A 206      16.615  -5.774  17.889  1.00  2.66           C  
ATOM   3370  O   CYS A 206      17.179  -6.265  18.871  1.00  2.66           O  
ATOM   3371  CB  CYS A 206      16.929  -7.785  16.434  1.00  2.66           C  
ATOM   3372  SG  CYS A 206      16.139  -9.045  15.418  1.00  2.66           S  
ATOM   3373  H   CYS A 206      16.224  -5.735  14.925  1.00  2.66           H  
ATOM   3374  HA  CYS A 206      15.110  -7.137  17.270  1.00  2.66           H  
ATOM   3375 1HB  CYS A 206      17.756  -7.363  15.862  1.00  2.66           H  
ATOM   3376 2HB  CYS A 206      17.347  -8.264  17.319  1.00  2.66           H  
ATOM   3377  HG  CYS A 206      17.297  -9.481  14.858  1.00  2.66           H  
ATOM   3378  N   GLY A 207      16.443  -4.457  17.736  1.00  3.23           N  
ATOM   3379  CA  GLY A 207      16.932  -3.453  18.678  1.00  3.23           C  
ATOM   3380  C   GLY A 207      16.144  -3.492  19.989  1.00  3.23           C  
ATOM   3381  O   GLY A 207      15.346  -2.607  20.301  1.00  3.23           O  
ATOM   3382  H   GLY A 207      15.990  -4.112  16.894  1.00  3.23           H  
ATOM   3383 1HA  GLY A 207      17.981  -3.630  18.881  1.00  3.23           H  
ATOM   3384 2HA  GLY A 207      16.865  -2.463  18.231  1.00  3.23           H  
ATOM   3385  N   ALA A 208      16.399  -4.556  20.744  1.00  3.96           N  
ATOM   3386  CA  ALA A 208      15.794  -4.918  22.019  1.00  3.96           C  
ATOM   3387  C   ALA A 208      14.296  -5.144  21.989  1.00  3.96           C  
ATOM   3388  O   ALA A 208      13.590  -4.758  22.925  1.00  3.96           O  
ATOM   3389  CB  ALA A 208      16.091  -3.874  23.076  1.00  3.96           C  
ATOM   3390  H   ALA A 208      17.080  -5.201  20.349  1.00  3.96           H  
ATOM   3391  HA  ALA A 208      16.236  -5.849  22.310  1.00  3.96           H  
ATOM   3392 1HB  ALA A 208      15.681  -4.208  24.031  1.00  3.96           H  
ATOM   3393 2HB  ALA A 208      17.167  -3.746  23.165  1.00  3.96           H  
ATOM   3394 3HB  ALA A 208      15.634  -2.929  22.797  1.00  3.96           H  
ATOM   3395  N   THR A 209      13.787  -5.835  20.967  1.00  4.80           N  
ATOM   3396  CA  THR A 209      12.359  -6.136  20.981  1.00  4.80           C  
ATOM   3397  C   THR A 209      12.128  -7.345  21.905  1.00  4.80           C  
ATOM   3398  O   THR A 209      11.837  -8.466  21.472  1.00  4.80           O  
ATOM   3399  CB  THR A 209      11.791  -6.438  19.572  1.00  4.80           C  
ATOM   3400  OG1 THR A 209      11.993  -5.313  18.677  1.00  4.80           O  
ATOM   3401  CG2 THR A 209      10.288  -6.712  19.699  1.00  4.80           C  
ATOM   3402  H   THR A 209      14.379  -6.139  20.207  1.00  4.80           H  
ATOM   3403  HA  THR A 209      11.822  -5.279  21.398  1.00  4.80           H  
ATOM   3404  HB  THR A 209      12.280  -7.315  19.151  1.00  4.80           H  
ATOM   3405  HG1 THR A 209      12.684  -5.515  17.988  1.00  4.80           H  
ATOM   3406 1HG2 THR A 209       9.885  -6.929  18.712  1.00  4.80           H  
ATOM   3407 2HG2 THR A 209      10.122  -7.571  20.357  1.00  4.80           H  
ATOM   3408 3HG2 THR A 209       9.779  -5.839  20.115  1.00  4.80           H  
ATOM   3409  N   LEU A 210      12.180  -7.055  23.198  1.00  5.64           N  
ATOM   3410  CA  LEU A 210      12.156  -8.031  24.284  1.00  5.64           C  
ATOM   3411  C   LEU A 210      10.784  -8.581  24.633  1.00  5.64           C  
ATOM   3412  O   LEU A 210      10.663  -9.437  25.508  1.00  5.64           O  
ATOM   3413  CB  LEU A 210      12.771  -7.390  25.538  1.00  5.64           C  
ATOM   3414  CG  LEU A 210      14.298  -7.107  25.511  1.00  5.64           C  
ATOM   3415  CD1 LEU A 210      14.698  -6.297  26.735  1.00  5.64           C  
ATOM   3416  CD2 LEU A 210      15.019  -8.445  25.527  1.00  5.64           C  
ATOM   3417  H   LEU A 210      12.376  -6.079  23.416  1.00  5.64           H  
ATOM   3418  HA  LEU A 210      12.783  -8.870  23.985  1.00  5.64           H  
ATOM   3419 1HB  LEU A 210      12.275  -6.432  25.695  1.00  5.64           H  
ATOM   3420 2HB  LEU A 210      12.560  -8.025  26.394  1.00  5.64           H  
ATOM   3421  HG  LEU A 210      14.568  -6.543  24.625  1.00  5.64           H  
ATOM   3422 1HD1 LEU A 210      15.770  -6.113  26.725  1.00  5.64           H  
ATOM   3423 2HD1 LEU A 210      14.167  -5.341  26.722  1.00  5.64           H  
ATOM   3424 3HD1 LEU A 210      14.433  -6.845  27.637  1.00  5.64           H  
ATOM   3425 1HD2 LEU A 210      16.084  -8.294  25.544  1.00  5.64           H  
ATOM   3426 2HD2 LEU A 210      14.730  -8.988  26.423  1.00  5.64           H  
ATOM   3427 3HD2 LEU A 210      14.738  -9.019  24.645  1.00  5.64           H  
ATOM   3428  N   SER A 211       9.752  -8.100  23.960  1.00  6.36           N  
ATOM   3429  CA  SER A 211       8.408  -8.576  24.228  1.00  6.36           C  
ATOM   3430  C   SER A 211       8.034  -9.852  23.467  1.00  6.36           C  
ATOM   3431  O   SER A 211       6.996 -10.446  23.765  1.00  6.36           O  
ATOM   3432  CB  SER A 211       7.404  -7.495  23.874  1.00  6.36           C  
ATOM   3433  OG  SER A 211       7.552  -6.368  24.697  1.00  6.36           O  
ATOM   3434  H   SER A 211       9.911  -7.401  23.251  1.00  6.36           H  
ATOM   3435  HA  SER A 211       8.331  -8.788  25.295  1.00  6.36           H  
ATOM   3436 1HB  SER A 211       7.542  -7.206  22.835  1.00  6.36           H  
ATOM   3437 2HB  SER A 211       6.392  -7.893  23.968  1.00  6.36           H  
ATOM   3438  HG  SER A 211       6.890  -5.734  24.394  1.00  6.36           H  
ATOM   3439  N   TYR A 212       8.849 -10.277  22.487  1.00  6.86           N  
ATOM   3440  CA  TYR A 212       8.462 -11.425  21.646  1.00  6.86           C  
ATOM   3441  C   TYR A 212       9.572 -12.477  21.584  1.00  6.86           C  
ATOM   3442  O   TYR A 212      10.461 -12.472  22.430  1.00  6.86           O  
ATOM   3443  CB  TYR A 212       8.013 -10.940  20.271  1.00  6.86           C  
ATOM   3444  CG  TYR A 212       6.922  -9.899  20.431  1.00  6.86           C  
ATOM   3445  CD1 TYR A 212       7.150  -8.618  20.005  1.00  6.86           C  
ATOM   3446  CD2 TYR A 212       5.739 -10.200  21.094  1.00  6.86           C  
ATOM   3447  CE1 TYR A 212       6.211  -7.639  20.194  1.00  6.86           C  
ATOM   3448  CE2 TYR A 212       4.791  -9.213  21.307  1.00  6.86           C  
ATOM   3449  CZ  TYR A 212       5.023  -7.935  20.852  1.00  6.86           C  
ATOM   3450  OH  TYR A 212       4.082  -6.953  21.055  1.00  6.86           O  
ATOM   3451  H   TYR A 212       9.722  -9.775  22.295  1.00  6.86           H  
ATOM   3452  HA  TYR A 212       7.603 -11.912  22.108  1.00  6.86           H  
ATOM   3453 1HB  TYR A 212       8.850 -10.500  19.728  1.00  6.86           H  
ATOM   3454 2HB  TYR A 212       7.614 -11.766  19.684  1.00  6.86           H  
ATOM   3455  HD1 TYR A 212       8.076  -8.384  19.505  1.00  6.86           H  
ATOM   3456  HD2 TYR A 212       5.562 -11.204  21.459  1.00  6.86           H  
ATOM   3457  HE1 TYR A 212       6.408  -6.633  19.837  1.00  6.86           H  
ATOM   3458  HE2 TYR A 212       3.867  -9.451  21.828  1.00  6.86           H  
ATOM   3459  HH  TYR A 212       4.434  -6.089  20.736  1.00  6.86           H  
ATOM   3460  N   LYS A 213       9.510 -13.414  20.617  1.00  7.09           N  
ATOM   3461  CA  LYS A 213      10.492 -14.518  20.556  1.00  7.09           C  
ATOM   3462  C   LYS A 213      11.909 -14.019  20.805  1.00  7.09           C  
ATOM   3463  O   LYS A 213      12.658 -14.615  21.591  1.00  7.09           O  
ATOM   3464  CB  LYS A 213      10.477 -15.210  19.189  1.00  7.09           C  
ATOM   3465  CG  LYS A 213      11.436 -16.423  19.077  1.00  7.09           C  
ATOM   3466  CD  LYS A 213      11.392 -17.077  17.670  1.00  7.09           C  
ATOM   3467  CE  LYS A 213      12.186 -18.383  17.621  1.00  7.09           C  
ATOM   3468  NZ  LYS A 213      11.940 -19.127  16.340  1.00  7.09           N  
ATOM   3469  H   LYS A 213       8.770 -13.380  19.935  1.00  7.09           H  
ATOM   3470  HA  LYS A 213      10.242 -15.246  21.331  1.00  7.09           H  
ATOM   3471 1HB  LYS A 213       9.472 -15.581  18.986  1.00  7.09           H  
ATOM   3472 2HB  LYS A 213      10.732 -14.500  18.405  1.00  7.09           H  
ATOM   3473 1HG  LYS A 213      12.452 -16.103  19.293  1.00  7.09           H  
ATOM   3474 2HG  LYS A 213      11.150 -17.169  19.820  1.00  7.09           H  
ATOM   3475 1HD  LYS A 213      10.387 -17.265  17.334  1.00  7.09           H  
ATOM   3476 2HD  LYS A 213      11.850 -16.387  16.961  1.00  7.09           H  
ATOM   3477 1HE  LYS A 213      13.244 -18.165  17.706  1.00  7.09           H  
ATOM   3478 2HE  LYS A 213      11.886 -19.014  18.457  1.00  7.09           H  
ATOM   3479 1HZ  LYS A 213      12.458 -19.988  16.339  1.00  7.09           H  
ATOM   3480 2HZ  LYS A 213      10.928 -19.343  16.290  1.00  7.09           H  
ATOM   3481 3HZ  LYS A 213      12.204 -18.570  15.552  1.00  7.09           H  
ATOM   3482  N   GLY A 214      12.316 -12.965  20.089  1.00  7.12           N  
ATOM   3483  CA  GLY A 214      13.633 -12.419  20.345  1.00  7.12           C  
ATOM   3484  C   GLY A 214      14.694 -13.463  20.094  1.00  7.12           C  
ATOM   3485  O   GLY A 214      15.587 -13.635  20.918  1.00  7.12           O  
ATOM   3486  H   GLY A 214      11.688 -12.516  19.439  1.00  7.12           H  
ATOM   3487 1HA  GLY A 214      13.802 -11.551  19.708  1.00  7.12           H  
ATOM   3488 2HA  GLY A 214      13.683 -12.076  21.377  1.00  7.12           H  
ATOM   3489  N   ARG A 215      14.612 -14.197  18.987  1.00  7.08           N  
ATOM   3490  CA  ARG A 215      15.547 -15.305  18.812  1.00  7.08           C  
ATOM   3491  C   ARG A 215      16.989 -14.919  19.093  1.00  7.08           C  
ATOM   3492  O   ARG A 215      17.690 -15.674  19.746  1.00  7.08           O  
ATOM   3493  CB  ARG A 215      15.504 -15.912  17.416  1.00  7.08           C  
ATOM   3494  CG  ARG A 215      16.388 -17.188  17.309  1.00  7.08           C  
ATOM   3495  CD  ARG A 215      16.351 -17.907  15.966  1.00  7.08           C  
ATOM   3496  NE  ARG A 215      17.042 -17.213  14.882  1.00  7.08           N  
ATOM   3497  CZ  ARG A 215      16.978 -17.546  13.581  1.00  7.08           C  
ATOM   3498  NH1 ARG A 215      16.237 -18.552  13.154  1.00  7.08           N  
ATOM   3499  NH2 ARG A 215      17.694 -16.832  12.753  1.00  7.08           N  
ATOM   3500  H   ARG A 215      13.887 -14.015  18.312  1.00  7.08           H  
ATOM   3501  HA  ARG A 215      15.262 -16.089  19.510  1.00  7.08           H  
ATOM   3502 1HB  ARG A 215      14.486 -16.163  17.148  1.00  7.08           H  
ATOM   3503 2HB  ARG A 215      15.874 -15.190  16.684  1.00  7.08           H  
ATOM   3504 1HG  ARG A 215      17.421 -16.908  17.507  1.00  7.08           H  
ATOM   3505 2HG  ARG A 215      16.062 -17.894  18.072  1.00  7.08           H  
ATOM   3506 1HD  ARG A 215      16.813 -18.885  16.083  1.00  7.08           H  
ATOM   3507 2HD  ARG A 215      15.314 -18.038  15.667  1.00  7.08           H  
ATOM   3508  HE  ARG A 215      17.659 -16.426  15.095  1.00  7.08           H  
ATOM   3509 1HH1 ARG A 215      15.700 -19.097  13.809  1.00  7.08           H  
ATOM   3510 2HH1 ARG A 215      16.215 -18.779  12.170  1.00  7.08           H  
ATOM   3511 1HH2 ARG A 215      18.255 -16.077  13.163  1.00  7.08           H  
ATOM   3512 2HH2 ARG A 215      17.698 -17.028  11.765  1.00  7.08           H  
ATOM   3513  N   HIS A 216      17.421 -13.742  18.639  1.00  7.00           N  
ATOM   3514  CA  HIS A 216      18.814 -13.319  18.769  1.00  7.00           C  
ATOM   3515  C   HIS A 216      19.089 -12.509  20.040  1.00  7.00           C  
ATOM   3516  O   HIS A 216      20.193 -12.014  20.252  1.00  7.00           O  
ATOM   3517  CB  HIS A 216      19.173 -12.490  17.555  1.00  7.00           C  
ATOM   3518  CG  HIS A 216      19.101 -13.293  16.301  1.00  7.00           C  
ATOM   3519  ND1 HIS A 216      18.935 -12.727  15.046  1.00  7.00           N  
ATOM   3520  CD2 HIS A 216      19.177 -14.627  16.108  1.00  7.00           C  
ATOM   3521  CE1 HIS A 216      18.898 -13.681  14.144  1.00  7.00           C  
ATOM   3522  NE2 HIS A 216      19.026 -14.852  14.762  1.00  7.00           N  
ATOM   3523  H   HIS A 216      16.769 -13.145  18.148  1.00  7.00           H  
ATOM   3524  HA  HIS A 216      19.456 -14.195  18.790  1.00  7.00           H  
ATOM   3525 1HB  HIS A 216      18.494 -11.639  17.468  1.00  7.00           H  
ATOM   3526 2HB  HIS A 216      20.175 -12.107  17.679  1.00  7.00           H  
ATOM   3527  HD1 HIS A 216      18.847 -11.720  14.812  1.00  7.00           H  
ATOM   3528  HD2 HIS A 216      19.307 -15.466  16.795  1.00  7.00           H  
ATOM   3529  HE1 HIS A 216      18.765 -13.437  13.090  1.00  7.00           H  
ATOM   3530  N   ALA A 217      18.055 -12.365  20.850  1.00  6.92           N  
ATOM   3531  CA  ALA A 217      18.057 -11.666  22.119  1.00  6.92           C  
ATOM   3532  C   ALA A 217      18.377 -12.690  23.198  1.00  6.92           C  
ATOM   3533  O   ALA A 217      19.270 -13.529  23.032  1.00  6.92           O  
ATOM   3534  CB  ALA A 217      16.735 -10.957  22.374  1.00  6.92           C  
ATOM   3535  H   ALA A 217      17.187 -12.821  20.598  1.00  6.92           H  
ATOM   3536  HA  ALA A 217      18.851 -10.921  22.102  1.00  6.92           H  
ATOM   3537 1HB  ALA A 217      16.775 -10.423  23.320  1.00  6.92           H  
ATOM   3538 2HB  ALA A 217      16.551 -10.243  21.571  1.00  6.92           H  
ATOM   3539 3HB  ALA A 217      15.932 -11.680  22.400  1.00  6.92           H  
ATOM   3540  N   ASP A 218      17.677 -12.597  24.330  1.00  6.84           N  
ATOM   3541  CA  ASP A 218      17.962 -13.463  25.460  1.00  6.84           C  
ATOM   3542  C   ASP A 218      17.769 -14.928  25.071  1.00  6.84           C  
ATOM   3543  O   ASP A 218      18.458 -15.788  25.609  1.00  6.84           O  
ATOM   3544  CB  ASP A 218      17.036 -13.115  26.634  1.00  6.84           C  
ATOM   3545  CG  ASP A 218      17.601 -13.512  28.015  1.00  6.84           C  
ATOM   3546  OD1 ASP A 218      18.585 -12.907  28.388  1.00  6.84           O  
ATOM   3547  OD2 ASP A 218      17.051 -14.351  28.714  1.00  6.84           O  
ATOM   3548  H   ASP A 218      16.945 -11.913  24.421  1.00  6.84           H  
ATOM   3549  HA  ASP A 218      18.994 -13.323  25.762  1.00  6.84           H  
ATOM   3550 1HB  ASP A 218      16.828 -12.045  26.633  1.00  6.84           H  
ATOM   3551 2HB  ASP A 218      16.082 -13.628  26.498  1.00  6.84           H  
ATOM   3552  N   THR A 219      16.864 -15.220  24.129  1.00  6.77           N  
ATOM   3553  CA  THR A 219      16.636 -16.594  23.728  1.00  6.77           C  
ATOM   3554  C   THR A 219      17.949 -17.240  23.249  1.00  6.77           C  
ATOM   3555  O   THR A 219      18.426 -18.201  23.865  1.00  6.77           O  
ATOM   3556  CB  THR A 219      15.552 -16.621  22.627  1.00  6.77           C  
ATOM   3557  OG1 THR A 219      14.313 -16.109  23.182  1.00  6.77           O  
ATOM   3558  CG2 THR A 219      15.345 -18.005  22.058  1.00  6.77           C  
ATOM   3559  H   THR A 219      16.330 -14.478  23.694  1.00  6.77           H  
ATOM   3560  HA  THR A 219      16.275 -17.161  24.587  1.00  6.77           H  
ATOM   3561  HB  THR A 219      15.868 -15.960  21.834  1.00  6.77           H  
ATOM   3562  HG1 THR A 219      13.767 -15.647  22.484  1.00  6.77           H  
ATOM   3563 1HG2 THR A 219      14.582 -17.962  21.281  1.00  6.77           H  
ATOM   3564 2HG2 THR A 219      16.281 -18.366  21.629  1.00  6.77           H  
ATOM   3565 3HG2 THR A 219      15.024 -18.680  22.847  1.00  6.77           H  
ATOM   3566  N   LEU A 220      18.607 -16.644  22.255  1.00  6.73           N  
ATOM   3567  CA  LEU A 220      19.895 -17.147  21.812  1.00  6.73           C  
ATOM   3568  C   LEU A 220      20.899 -17.177  22.932  1.00  6.73           C  
ATOM   3569  O   LEU A 220      21.638 -18.143  23.061  1.00  6.73           O  
ATOM   3570  CB  LEU A 220      20.457 -16.338  20.653  1.00  6.73           C  
ATOM   3571  CG  LEU A 220      21.814 -16.736  20.150  1.00  6.73           C  
ATOM   3572  CD1 LEU A 220      21.780 -18.185  19.690  1.00  6.73           C  
ATOM   3573  CD2 LEU A 220      22.173 -15.815  19.002  1.00  6.73           C  
ATOM   3574  H   LEU A 220      18.192 -15.871  21.738  1.00  6.73           H  
ATOM   3575  HA  LEU A 220      19.749 -18.171  21.465  1.00  6.73           H  
ATOM   3576 1HB  LEU A 220      19.819 -16.472  19.809  1.00  6.73           H  
ATOM   3577 2HB  LEU A 220      20.471 -15.279  20.927  1.00  6.73           H  
ATOM   3578  HG  LEU A 220      22.554 -16.637  20.949  1.00  6.73           H  
ATOM   3579 1HD1 LEU A 220      22.766 -18.471  19.316  1.00  6.73           H  
ATOM   3580 2HD1 LEU A 220      21.508 -18.826  20.530  1.00  6.73           H  
ATOM   3581 3HD1 LEU A 220      21.043 -18.294  18.897  1.00  6.73           H  
ATOM   3582 1HD2 LEU A 220      23.161 -16.073  18.614  1.00  6.73           H  
ATOM   3583 2HD2 LEU A 220      21.433 -15.914  18.209  1.00  6.73           H  
ATOM   3584 3HD2 LEU A 220      22.180 -14.788  19.366  1.00  6.73           H  
ATOM   3585  N   ALA A 221      20.949 -16.128  23.753  1.00  6.74           N  
ATOM   3586  CA  ALA A 221      21.947 -16.132  24.813  1.00  6.74           C  
ATOM   3587  C   ALA A 221      21.807 -17.358  25.704  1.00  6.74           C  
ATOM   3588  O   ALA A 221      22.794 -17.985  26.066  1.00  6.74           O  
ATOM   3589  CB  ALA A 221      21.809 -14.887  25.675  1.00  6.74           C  
ATOM   3590  H   ALA A 221      20.317 -15.336  23.623  1.00  6.74           H  
ATOM   3591  HA  ALA A 221      22.933 -16.150  24.348  1.00  6.74           H  
ATOM   3592 1HB  ALA A 221      22.574 -14.894  26.447  1.00  6.74           H  
ATOM   3593 2HB  ALA A 221      21.916 -14.005  25.063  1.00  6.74           H  
ATOM   3594 3HB  ALA A 221      20.828 -14.885  26.141  1.00  6.74           H  
ATOM   3595  N   MET A 222      20.572 -17.755  26.008  1.00  6.79           N  
ATOM   3596  CA  MET A 222      20.371 -18.901  26.879  1.00  6.79           C  
ATOM   3597  C   MET A 222      20.707 -20.227  26.189  1.00  6.79           C  
ATOM   3598  O   MET A 222      21.084 -21.196  26.853  1.00  6.79           O  
ATOM   3599  CB  MET A 222      18.939 -18.903  27.397  1.00  6.79           C  
ATOM   3600  CG  MET A 222      18.632 -17.714  28.303  1.00  6.79           C  
ATOM   3601  SD  MET A 222      19.683 -17.635  29.735  1.00  6.79           S  
ATOM   3602  CE  MET A 222      20.943 -16.501  29.197  1.00  6.79           C  
ATOM   3603  H   MET A 222      19.771 -17.216  25.677  1.00  6.79           H  
ATOM   3604  HA  MET A 222      21.042 -18.795  27.730  1.00  6.79           H  
ATOM   3605 1HB  MET A 222      18.251 -18.863  26.545  1.00  6.79           H  
ATOM   3606 2HB  MET A 222      18.744 -19.824  27.944  1.00  6.79           H  
ATOM   3607 1HG  MET A 222      18.759 -16.791  27.754  1.00  6.79           H  
ATOM   3608 2HG  MET A 222      17.596 -17.757  28.634  1.00  6.79           H  
ATOM   3609 1HE  MET A 222      21.671 -16.360  29.985  1.00  6.79           H  
ATOM   3610 2HE  MET A 222      21.440 -16.909  28.340  1.00  6.79           H  
ATOM   3611 3HE  MET A 222      20.489 -15.539  28.934  1.00  6.79           H  
ATOM   3612  N   ASP A 223      20.580 -20.269  24.858  1.00  6.84           N  
ATOM   3613  CA  ASP A 223      20.869 -21.486  24.099  1.00  6.84           C  
ATOM   3614  C   ASP A 223      22.337 -21.621  23.658  1.00  6.84           C  
ATOM   3615  O   ASP A 223      22.840 -22.735  23.510  1.00  6.84           O  
ATOM   3616  CB  ASP A 223      19.986 -21.579  22.851  1.00  6.84           C  
ATOM   3617  CG  ASP A 223      18.486 -21.724  23.156  1.00  6.84           C  
ATOM   3618  OD1 ASP A 223      18.139 -22.607  23.910  1.00  6.84           O  
ATOM   3619  OD2 ASP A 223      17.704 -21.008  22.580  1.00  6.84           O  
ATOM   3620  H   ASP A 223      20.232 -19.439  24.374  1.00  6.84           H  
ATOM   3621  HA  ASP A 223      20.636 -22.336  24.736  1.00  6.84           H  
ATOM   3622 1HB  ASP A 223      20.127 -20.672  22.257  1.00  6.84           H  
ATOM   3623 2HB  ASP A 223      20.306 -22.421  22.242  1.00  6.84           H  
ATOM   3624  N   ASP A 224      23.006 -20.493  23.433  1.00  6.89           N  
ATOM   3625  CA  ASP A 224      24.382 -20.443  22.934  1.00  6.89           C  
ATOM   3626  C   ASP A 224      25.353 -20.716  24.115  1.00  6.89           C  
ATOM   3627  O   ASP A 224      25.407 -19.927  25.062  1.00  6.89           O  
ATOM   3628  CB  ASP A 224      24.644 -19.073  22.274  1.00  6.89           C  
ATOM   3629  CG  ASP A 224      26.003 -18.931  21.544  1.00  6.89           C  
ATOM   3630  OD1 ASP A 224      26.810 -19.806  21.644  1.00  6.89           O  
ATOM   3631  OD2 ASP A 224      26.199 -17.935  20.884  1.00  6.89           O  
ATOM   3632  H   ASP A 224      22.518 -19.615  23.575  1.00  6.89           H  
ATOM   3633  HA  ASP A 224      24.483 -21.180  22.154  1.00  6.89           H  
ATOM   3634 1HB  ASP A 224      23.860 -18.885  21.556  1.00  6.89           H  
ATOM   3635 2HB  ASP A 224      24.561 -18.290  23.032  1.00  6.89           H  
ATOM   3636  N   PRO A 225      26.112 -21.828  24.116  1.00  6.91           N  
ATOM   3637  CA  PRO A 225      26.956 -22.243  25.218  1.00  6.91           C  
ATOM   3638  C   PRO A 225      27.891 -21.152  25.708  1.00  6.91           C  
ATOM   3639  O   PRO A 225      28.574 -20.479  24.935  1.00  6.91           O  
ATOM   3640  CB  PRO A 225      27.761 -23.393  24.594  1.00  6.91           C  
ATOM   3641  CG  PRO A 225      26.843 -23.969  23.551  1.00  6.91           C  
ATOM   3642  CD  PRO A 225      26.130 -22.766  22.963  1.00  6.91           C  
ATOM   3643  HA  PRO A 225      26.324 -22.611  26.037  1.00  6.91           H  
ATOM   3644 1HB  PRO A 225      28.696 -23.001  24.165  1.00  6.91           H  
ATOM   3645 2HB  PRO A 225      28.041 -24.118  25.369  1.00  6.91           H  
ATOM   3646 1HG  PRO A 225      27.418 -24.525  22.798  1.00  6.91           H  
ATOM   3647 2HG  PRO A 225      26.145 -24.687  24.013  1.00  6.91           H  
ATOM   3648 1HD  PRO A 225      26.678 -22.325  22.114  1.00  6.91           H  
ATOM   3649 2HD  PRO A 225      25.129 -23.109  22.692  1.00  6.91           H  
ATOM   3650  N   ASN A 226      27.968 -21.073  27.031  1.00  6.90           N  
ATOM   3651  CA  ASN A 226      28.773 -20.130  27.817  1.00  6.90           C  
ATOM   3652  C   ASN A 226      28.202 -18.706  27.864  1.00  6.90           C  
ATOM   3653  O   ASN A 226      28.793 -17.817  28.473  1.00  6.90           O  
ATOM   3654  CB  ASN A 226      30.209 -20.109  27.317  1.00  6.90           C  
ATOM   3655  CG  ASN A 226      31.199 -19.763  28.422  1.00  6.90           C  
ATOM   3656  OD1 ASN A 226      31.049 -20.246  29.564  1.00  6.90           O  
ATOM   3657  ND2 ASN A 226      32.196 -18.969  28.102  1.00  6.90           N  
ATOM   3658  H   ASN A 226      27.324 -21.667  27.554  1.00  6.90           H  
ATOM   3659  HA  ASN A 226      28.787 -20.492  28.847  1.00  6.90           H  
ATOM   3660 1HB  ASN A 226      30.472 -21.082  26.899  1.00  6.90           H  
ATOM   3661 2HB  ASN A 226      30.306 -19.369  26.519  1.00  6.90           H  
ATOM   3662 1HD2 ASN A 226      32.881 -18.714  28.783  1.00  6.90           H  
ATOM   3663 2HD2 ASN A 226      32.270 -18.617  27.167  1.00  6.90           H  
ATOM   3664  N   PHE A 227      26.975 -18.548  27.365  1.00  6.84           N  
ATOM   3665  CA  PHE A 227      26.157 -17.362  27.598  1.00  6.84           C  
ATOM   3666  C   PHE A 227      24.933 -17.913  28.356  1.00  6.84           C  
ATOM   3667  O   PHE A 227      23.980 -17.203  28.691  1.00  6.84           O  
ATOM   3668  CB  PHE A 227      25.755 -16.691  26.290  1.00  6.84           C  
ATOM   3669  CG  PHE A 227      26.899 -16.221  25.441  1.00  6.84           C  
ATOM   3670  CD1 PHE A 227      27.262 -16.942  24.323  1.00  6.84           C  
ATOM   3671  CD2 PHE A 227      27.606 -15.063  25.741  1.00  6.84           C  
ATOM   3672  CE1 PHE A 227      28.286 -16.524  23.508  1.00  6.84           C  
ATOM   3673  CE2 PHE A 227      28.638 -14.632  24.929  1.00  6.84           C  
ATOM   3674  CZ  PHE A 227      28.979 -15.363  23.805  1.00  6.84           C  
ATOM   3675  H   PHE A 227      26.563 -19.274  26.772  1.00  6.84           H  
ATOM   3676  HA  PHE A 227      26.688 -16.654  28.232  1.00  6.84           H  
ATOM   3677 1HB  PHE A 227      25.179 -17.400  25.694  1.00  6.84           H  
ATOM   3678 2HB  PHE A 227      25.108 -15.842  26.497  1.00  6.84           H  
ATOM   3679  HD1 PHE A 227      26.719 -17.856  24.086  1.00  6.84           H  
ATOM   3680  HD2 PHE A 227      27.342 -14.494  26.616  1.00  6.84           H  
ATOM   3681  HE1 PHE A 227      28.540 -17.119  22.623  1.00  6.84           H  
ATOM   3682  HE2 PHE A 227      29.178 -13.719  25.173  1.00  6.84           H  
ATOM   3683  HZ  PHE A 227      29.788 -15.025  23.159  1.00  6.84           H  
ATOM   3684  N   SER A 228      25.067 -19.217  28.654  1.00  6.75           N  
ATOM   3685  CA  SER A 228      24.130 -20.137  29.279  1.00  6.75           C  
ATOM   3686  C   SER A 228      23.602 -19.581  30.606  1.00  6.75           C  
ATOM   3687  O   SER A 228      24.370 -18.931  31.315  1.00  6.75           O  
ATOM   3688  CB  SER A 228      24.899 -21.440  29.553  1.00  6.75           C  
ATOM   3689  OG  SER A 228      25.380 -22.041  28.355  1.00  6.75           O  
ATOM   3690  H   SER A 228      25.925 -19.636  28.350  1.00  6.75           H  
ATOM   3691  HA  SER A 228      23.326 -20.306  28.567  1.00  6.75           H  
ATOM   3692 1HB  SER A 228      25.742 -21.220  30.212  1.00  6.75           H  
ATOM   3693 2HB  SER A 228      24.266 -22.145  30.073  1.00  6.75           H  
ATOM   3694  HG  SER A 228      24.601 -22.143  27.786  1.00  6.75           H  
ATOM   3695  N   PRO A 229      22.360 -19.938  31.042  1.00  6.66           N  
ATOM   3696  CA  PRO A 229      21.663 -19.421  32.228  1.00  6.66           C  
ATOM   3697  C   PRO A 229      22.504 -19.407  33.501  1.00  6.66           C  
ATOM   3698  O   PRO A 229      22.375 -18.482  34.309  1.00  6.66           O  
ATOM   3699  CB  PRO A 229      20.551 -20.474  32.407  1.00  6.66           C  
ATOM   3700  CG  PRO A 229      20.244 -20.952  31.018  1.00  6.66           C  
ATOM   3701  CD  PRO A 229      21.580 -20.986  30.315  1.00  6.66           C  
ATOM   3702  HA  PRO A 229      21.253 -18.442  32.025  1.00  6.66           H  
ATOM   3703 1HB  PRO A 229      20.877 -21.274  33.081  1.00  6.66           H  
ATOM   3704 2HB  PRO A 229      19.676 -19.995  32.882  1.00  6.66           H  
ATOM   3705 1HG  PRO A 229      19.800 -21.959  31.077  1.00  6.66           H  
ATOM   3706 2HG  PRO A 229      19.502 -20.332  30.530  1.00  6.66           H  
ATOM   3707 1HD  PRO A 229      22.035 -21.974  30.416  1.00  6.66           H  
ATOM   3708 2HD  PRO A 229      21.389 -20.714  29.282  1.00  6.66           H  
ATOM   3709  N   ALA A 230      23.422 -20.347  33.642  1.00  6.60           N  
ATOM   3710  CA  ALA A 230      24.281 -20.444  34.818  1.00  6.60           C  
ATOM   3711  C   ALA A 230      25.114 -19.179  35.024  1.00  6.60           C  
ATOM   3712  O   ALA A 230      25.501 -18.857  36.150  1.00  6.60           O  
ATOM   3713  CB  ALA A 230      25.206 -21.637  34.675  1.00  6.60           C  
ATOM   3714  H   ALA A 230      23.511 -21.056  32.931  1.00  6.60           H  
ATOM   3715  HA  ALA A 230      23.647 -20.577  35.693  1.00  6.60           H  
ATOM   3716 1HB  ALA A 230      25.829 -21.724  35.564  1.00  6.60           H  
ATOM   3717 2HB  ALA A 230      24.612 -22.544  34.558  1.00  6.60           H  
ATOM   3718 3HB  ALA A 230      25.839 -21.500  33.799  1.00  6.60           H  
ATOM   3719  N   LYS A 231      25.443 -18.507  33.927  1.00  6.61           N  
ATOM   3720  CA  LYS A 231      26.264 -17.313  33.940  1.00  6.61           C  
ATOM   3721  C   LYS A 231      25.482 -16.079  33.489  1.00  6.61           C  
ATOM   3722  O   LYS A 231      26.073 -15.055  33.142  1.00  6.61           O  
ATOM   3723  CB  LYS A 231      27.489 -17.515  33.050  1.00  6.61           C  
ATOM   3724  CG  LYS A 231      28.417 -18.637  33.508  1.00  6.61           C  
ATOM   3725  CD  LYS A 231      29.671 -18.704  32.641  1.00  6.61           C  
ATOM   3726  CE  LYS A 231      30.611 -19.820  33.099  1.00  6.61           C  
ATOM   3727  NZ  LYS A 231      31.861 -19.865  32.285  1.00  6.61           N  
ATOM   3728  H   LYS A 231      25.068 -18.811  33.031  1.00  6.61           H  
ATOM   3729  HA  LYS A 231      26.599 -17.135  34.961  1.00  6.61           H  
ATOM   3730 1HB  LYS A 231      27.163 -17.734  32.026  1.00  6.61           H  
ATOM   3731 2HB  LYS A 231      28.074 -16.599  33.025  1.00  6.61           H  
ATOM   3732 1HG  LYS A 231      28.701 -18.472  34.547  1.00  6.61           H  
ATOM   3733 2HG  LYS A 231      27.891 -19.588  33.439  1.00  6.61           H  
ATOM   3734 1HD  LYS A 231      29.386 -18.881  31.596  1.00  6.61           H  
ATOM   3735 2HD  LYS A 231      30.200 -17.751  32.692  1.00  6.61           H  
ATOM   3736 1HE  LYS A 231      30.874 -19.663  34.143  1.00  6.61           H  
ATOM   3737 2HE  LYS A 231      30.096 -20.776  33.003  1.00  6.61           H  
ATOM   3738 1HZ  LYS A 231      32.452 -20.615  32.606  1.00  6.61           H  
ATOM   3739 2HZ  LYS A 231      31.617 -20.019  31.296  1.00  6.61           H  
ATOM   3740 3HZ  LYS A 231      32.350 -18.989  32.372  1.00  6.61           H  
ATOM   3741  N   LYS A 232      24.153 -16.166  33.450  1.00  6.71           N  
ATOM   3742  CA  LYS A 232      23.385 -15.027  32.965  1.00  6.71           C  
ATOM   3743  C   LYS A 232      23.664 -13.766  33.768  1.00  6.71           C  
ATOM   3744  O   LYS A 232      23.638 -13.761  35.000  1.00  6.71           O  
ATOM   3745  CB  LYS A 232      21.885 -15.325  32.935  1.00  6.71           C  
ATOM   3746  CG  LYS A 232      21.046 -14.171  32.371  1.00  6.71           C  
ATOM   3747  CD  LYS A 232      19.571 -14.533  32.190  1.00  6.71           C  
ATOM   3748  CE  LYS A 232      18.782 -13.324  31.709  1.00  6.71           C  
ATOM   3749  NZ  LYS A 232      17.372 -13.653  31.324  1.00  6.71           N  
ATOM   3750  H   LYS A 232      23.669 -17.009  33.761  1.00  6.71           H  
ATOM   3751  HA  LYS A 232      23.695 -14.829  31.939  1.00  6.71           H  
ATOM   3752 1HB  LYS A 232      21.706 -16.202  32.331  1.00  6.71           H  
ATOM   3753 2HB  LYS A 232      21.534 -15.549  33.942  1.00  6.71           H  
ATOM   3754 1HG  LYS A 232      21.115 -13.306  33.035  1.00  6.71           H  
ATOM   3755 2HG  LYS A 232      21.451 -13.888  31.402  1.00  6.71           H  
ATOM   3756 1HD  LYS A 232      19.465 -15.320  31.467  1.00  6.71           H  
ATOM   3757 2HD  LYS A 232      19.158 -14.872  33.136  1.00  6.71           H  
ATOM   3758 1HE  LYS A 232      18.760 -12.600  32.520  1.00  6.71           H  
ATOM   3759 2HE  LYS A 232      19.281 -12.880  30.852  1.00  6.71           H  
ATOM   3760 1HZ  LYS A 232      16.913 -12.810  31.030  1.00  6.71           H  
ATOM   3761 2HZ  LYS A 232      17.364 -14.300  30.515  1.00  6.71           H  
ATOM   3762 3HZ  LYS A 232      16.874 -14.058  32.091  1.00  6.71           H  
ATOM   3763  N   ILE A 233      23.921 -12.691  33.045  1.00  6.92           N  
ATOM   3764  CA  ILE A 233      24.213 -11.401  33.632  1.00  6.92           C  
ATOM   3765  C   ILE A 233      22.933 -10.727  34.077  1.00  6.92           C  
ATOM   3766  O   ILE A 233      21.930 -10.766  33.378  1.00  6.92           O  
ATOM   3767  CB  ILE A 233      24.947 -10.507  32.615  1.00  6.92           C  
ATOM   3768  CG1 ILE A 233      26.223 -11.196  32.179  1.00  6.92           C  
ATOM   3769  CG2 ILE A 233      25.265  -9.143  33.218  1.00  6.92           C  
ATOM   3770  CD1 ILE A 233      27.182 -11.483  33.302  1.00  6.92           C  
ATOM   3771  H   ILE A 233      23.935 -12.779  32.042  1.00  6.92           H  
ATOM   3772  HA  ILE A 233      24.850 -11.548  34.502  1.00  6.92           H  
ATOM   3773  HB  ILE A 233      24.324 -10.369  31.732  1.00  6.92           H  
ATOM   3774 1HG1 ILE A 233      25.963 -12.140  31.718  1.00  6.92           H  
ATOM   3775 2HG1 ILE A 233      26.727 -10.571  31.444  1.00  6.92           H  
ATOM   3776 1HG2 ILE A 233      25.779  -8.555  32.494  1.00  6.92           H  
ATOM   3777 2HG2 ILE A 233      24.350  -8.631  33.503  1.00  6.92           H  
ATOM   3778 3HG2 ILE A 233      25.896  -9.265  34.097  1.00  6.92           H  
ATOM   3779 1HD1 ILE A 233      28.066 -11.982  32.908  1.00  6.92           H  
ATOM   3780 2HD1 ILE A 233      27.478 -10.552  33.783  1.00  6.92           H  
ATOM   3781 3HD1 ILE A 233      26.698 -12.134  34.032  1.00  6.92           H  
ATOM   3782  N   ASP A 234      22.934 -10.155  35.268  1.00  7.25           N  
ATOM   3783  CA  ASP A 234      21.755  -9.425  35.706  1.00  7.25           C  
ATOM   3784  C   ASP A 234      21.552  -8.283  34.728  1.00  7.25           C  
ATOM   3785  O   ASP A 234      22.393  -7.410  34.631  1.00  7.25           O  
ATOM   3786  CB  ASP A 234      21.957  -8.879  37.127  1.00  7.25           C  
ATOM   3787  CG  ASP A 234      20.720  -8.163  37.748  1.00  7.25           C  
ATOM   3788  OD1 ASP A 234      19.895  -7.611  37.028  1.00  7.25           O  
ATOM   3789  OD2 ASP A 234      20.626  -8.181  38.955  1.00  7.25           O  
ATOM   3790  H   ASP A 234      23.763 -10.189  35.838  1.00  7.25           H  
ATOM   3791  HA  ASP A 234      20.888 -10.083  35.678  1.00  7.25           H  
ATOM   3792 1HB  ASP A 234      22.248  -9.695  37.787  1.00  7.25           H  
ATOM   3793 2HB  ASP A 234      22.784  -8.165  37.111  1.00  7.25           H  
ATOM   3794  N   TYR A 235      20.449  -8.277  34.003  1.00  7.71           N  
ATOM   3795  CA  TYR A 235      20.244  -7.245  32.995  1.00  7.71           C  
ATOM   3796  C   TYR A 235      19.428  -6.081  33.473  1.00  7.71           C  
ATOM   3797  O   TYR A 235      18.911  -5.321  32.660  1.00  7.71           O  
ATOM   3798  CB  TYR A 235      19.614  -7.805  31.733  1.00  7.71           C  
ATOM   3799  CG  TYR A 235      20.543  -8.618  30.901  1.00  7.71           C  
ATOM   3800  CD1 TYR A 235      20.523  -9.979  30.982  1.00  7.71           C  
ATOM   3801  CD2 TYR A 235      21.402  -7.987  30.023  1.00  7.71           C  
ATOM   3802  CE1 TYR A 235      21.364 -10.719  30.208  1.00  7.71           C  
ATOM   3803  CE2 TYR A 235      22.230  -8.737  29.237  1.00  7.71           C  
ATOM   3804  CZ  TYR A 235      22.210 -10.097  29.343  1.00  7.71           C  
ATOM   3805  OH  TYR A 235      23.023 -10.854  28.590  1.00  7.71           O  
ATOM   3806  H   TYR A 235      19.767  -9.008  34.132  1.00  7.71           H  
ATOM   3807  HA  TYR A 235      21.222  -6.850  32.721  1.00  7.71           H  
ATOM   3808 1HB  TYR A 235      18.762  -8.429  32.000  1.00  7.71           H  
ATOM   3809 2HB  TYR A 235      19.242  -6.983  31.124  1.00  7.71           H  
ATOM   3810  HD1 TYR A 235      19.845 -10.471  31.671  1.00  7.71           H  
ATOM   3811  HD2 TYR A 235      21.410  -6.901  29.952  1.00  7.71           H  
ATOM   3812  HE1 TYR A 235      21.355 -11.801  30.277  1.00  7.71           H  
ATOM   3813  HE2 TYR A 235      22.900  -8.253  28.535  1.00  7.71           H  
ATOM   3814  HH  TYR A 235      22.864 -11.785  28.797  1.00  7.71           H  
ATOM   3815  N   SER A 236      19.255  -5.930  34.776  1.00  8.24           N  
ATOM   3816  CA  SER A 236      18.542  -4.743  35.180  1.00  8.24           C  
ATOM   3817  C   SER A 236      19.230  -3.537  34.586  1.00  8.24           C  
ATOM   3818  O   SER A 236      20.433  -3.350  34.738  1.00  8.24           O  
ATOM   3819  CB  SER A 236      18.532  -4.587  36.678  1.00  8.24           C  
ATOM   3820  OG  SER A 236      17.995  -3.335  37.037  1.00  8.24           O  
ATOM   3821  H   SER A 236      19.635  -6.592  35.468  1.00  8.24           H  
ATOM   3822  HA  SER A 236      17.520  -4.793  34.803  1.00  8.24           H  
ATOM   3823 1HB  SER A 236      17.938  -5.387  37.119  1.00  8.24           H  
ATOM   3824 2HB  SER A 236      19.549  -4.685  37.065  1.00  8.24           H  
ATOM   3825  HG  SER A 236      17.820  -3.395  37.984  1.00  8.24           H  
ATOM   3826  N   PHE A 237      18.449  -2.661  33.986  1.00  8.71           N  
ATOM   3827  CA  PHE A 237      19.006  -1.459  33.403  1.00  8.71           C  
ATOM   3828  C   PHE A 237      18.681  -0.279  34.293  1.00  8.71           C  
ATOM   3829  O   PHE A 237      18.676   0.873  33.859  1.00  8.71           O  
ATOM   3830  CB  PHE A 237      18.524  -1.267  31.970  1.00  8.71           C  
ATOM   3831  CG  PHE A 237      19.018  -2.370  31.039  1.00  8.71           C  
ATOM   3832  CD1 PHE A 237      18.128  -3.186  30.349  1.00  8.71           C  
ATOM   3833  CD2 PHE A 237      20.384  -2.599  30.877  1.00  8.71           C  
ATOM   3834  CE1 PHE A 237      18.591  -4.194  29.513  1.00  8.71           C  
ATOM   3835  CE2 PHE A 237      20.846  -3.605  30.044  1.00  8.71           C  
ATOM   3836  CZ  PHE A 237      19.949  -4.401  29.362  1.00  8.71           C  
ATOM   3837  H   PHE A 237      17.461  -2.851  33.898  1.00  8.71           H  
ATOM   3838  HA  PHE A 237      20.092  -1.559  33.367  1.00  8.71           H  
ATOM   3839 1HB  PHE A 237      17.434  -1.258  31.949  1.00  8.71           H  
ATOM   3840 2HB  PHE A 237      18.873  -0.310  31.587  1.00  8.71           H  
ATOM   3841  HD1 PHE A 237      17.056  -3.026  30.470  1.00  8.71           H  
ATOM   3842  HD2 PHE A 237      21.095  -1.971  31.420  1.00  8.71           H  
ATOM   3843  HE1 PHE A 237      17.881  -4.821  28.980  1.00  8.71           H  
ATOM   3844  HE2 PHE A 237      21.915  -3.767  29.927  1.00  8.71           H  
ATOM   3845  HZ  PHE A 237      20.312  -5.189  28.707  1.00  8.71           H  
ATOM   3846  N   PHE A 238      18.429  -0.590  35.566  1.00  9.03           N  
ATOM   3847  CA  PHE A 238      18.133   0.403  36.577  1.00  9.03           C  
ATOM   3848  C   PHE A 238      19.325   0.536  37.526  1.00  9.03           C  
ATOM   3849  O   PHE A 238      19.193   1.013  38.655  1.00  9.03           O  
ATOM   3850  CB  PHE A 238      16.872  -0.010  37.319  1.00  9.03           C  
ATOM   3851  CG  PHE A 238      15.715  -0.145  36.381  1.00  9.03           C  
ATOM   3852  CD1 PHE A 238      15.269  -1.403  35.994  1.00  9.03           C  
ATOM   3853  CD2 PHE A 238      15.085   0.971  35.863  1.00  9.03           C  
ATOM   3854  CE1 PHE A 238      14.216  -1.538  35.115  1.00  9.03           C  
ATOM   3855  CE2 PHE A 238      14.030   0.839  34.984  1.00  9.03           C  
ATOM   3856  CZ  PHE A 238      13.594  -0.416  34.610  1.00  9.03           C  
ATOM   3857  H   PHE A 238      18.428  -1.569  35.868  1.00  9.03           H  
ATOM   3858  HA  PHE A 238      17.964   1.365  36.093  1.00  9.03           H  
ATOM   3859 1HB  PHE A 238      17.028  -0.961  37.822  1.00  9.03           H  
ATOM   3860 2HB  PHE A 238      16.624   0.735  38.073  1.00  9.03           H  
ATOM   3861  HD1 PHE A 238      15.764  -2.287  36.393  1.00  9.03           H  
ATOM   3862  HD2 PHE A 238      15.432   1.962  36.155  1.00  9.03           H  
ATOM   3863  HE1 PHE A 238      13.875  -2.531  34.822  1.00  9.03           H  
ATOM   3864  HE2 PHE A 238      13.542   1.727  34.583  1.00  9.03           H  
ATOM   3865  HZ  PHE A 238      12.760  -0.519  33.916  1.00  9.03           H  
ATOM   3866  N   GLY A 239      20.495   0.103  37.051  1.00  9.12           N  
ATOM   3867  CA  GLY A 239      21.733   0.167  37.819  1.00  9.12           C  
ATOM   3868  C   GLY A 239      22.932  -0.431  37.072  1.00  9.12           C  
ATOM   3869  O   GLY A 239      22.798  -1.056  36.018  1.00  9.12           O  
ATOM   3870  H   GLY A 239      20.517  -0.276  36.116  1.00  9.12           H  
ATOM   3871 1HA  GLY A 239      21.948   1.206  38.069  1.00  9.12           H  
ATOM   3872 2HA  GLY A 239      21.599  -0.357  38.765  1.00  9.12           H  
ATOM   3873  N   GLN A 240      24.099  -0.306  37.693  1.00  8.95           N  
ATOM   3874  CA  GLN A 240      25.408  -0.743  37.182  1.00  8.95           C  
ATOM   3875  C   GLN A 240      25.549  -2.247  36.979  1.00  8.95           C  
ATOM   3876  O   GLN A 240      26.492  -2.722  36.340  1.00  8.95           O  
ATOM   3877  CB  GLN A 240      26.480  -0.277  38.163  1.00  8.95           C  
ATOM   3878  CG  GLN A 240      26.442  -1.009  39.522  1.00  8.95           C  
ATOM   3879  CD  GLN A 240      25.422  -0.411  40.479  1.00  8.95           C  
ATOM   3880  OE1 GLN A 240      24.379   0.103  40.049  1.00  8.95           O  
ATOM   3881  NE2 GLN A 240      25.712  -0.472  41.775  1.00  8.95           N  
ATOM   3882  H   GLN A 240      24.095   0.186  38.577  1.00  8.95           H  
ATOM   3883  HA  GLN A 240      25.571  -0.260  36.219  1.00  8.95           H  
ATOM   3884 1HB  GLN A 240      27.465  -0.428  37.724  1.00  8.95           H  
ATOM   3885 2HB  GLN A 240      26.363   0.789  38.351  1.00  8.95           H  
ATOM   3886 1HG  GLN A 240      26.204  -2.057  39.383  1.00  8.95           H  
ATOM   3887 2HG  GLN A 240      27.423  -0.920  39.985  1.00  8.95           H  
ATOM   3888 1HE2 GLN A 240      25.076  -0.098  42.451  1.00  8.95           H  
ATOM   3889 2HE2 GLN A 240      26.564  -0.900  42.076  1.00  8.95           H  
ATOM   3890  N   TYR A 241      24.576  -2.978  37.492  1.00  8.56           N  
ATOM   3891  CA  TYR A 241      24.532  -4.421  37.497  1.00  8.56           C  
ATOM   3892  C   TYR A 241      24.479  -5.024  36.105  1.00  8.56           C  
ATOM   3893  O   TYR A 241      24.912  -6.167  35.926  1.00  8.56           O  
ATOM   3894  CB  TYR A 241      23.339  -4.836  38.330  1.00  8.56           C  
ATOM   3895  CG  TYR A 241      23.561  -4.465  39.763  1.00  8.56           C  
ATOM   3896  CD1 TYR A 241      22.870  -3.392  40.307  1.00  8.56           C  
ATOM   3897  CD2 TYR A 241      24.468  -5.172  40.530  1.00  8.56           C  
ATOM   3898  CE1 TYR A 241      23.082  -3.032  41.621  1.00  8.56           C  
ATOM   3899  CE2 TYR A 241      24.680  -4.816  41.846  1.00  8.56           C  
ATOM   3900  CZ  TYR A 241      23.992  -3.751  42.393  1.00  8.56           C  
ATOM   3901  OH  TYR A 241      24.204  -3.400  43.709  1.00  8.56           O  
ATOM   3902  H   TYR A 241      23.824  -2.483  37.945  1.00  8.56           H  
ATOM   3903  HA  TYR A 241      25.435  -4.786  37.983  1.00  8.56           H  
ATOM   3904 1HB  TYR A 241      22.434  -4.338  37.970  1.00  8.56           H  
ATOM   3905 2HB  TYR A 241      23.183  -5.913  38.264  1.00  8.56           H  
ATOM   3906  HD1 TYR A 241      22.162  -2.832  39.695  1.00  8.56           H  
ATOM   3907  HD2 TYR A 241      25.013  -6.012  40.095  1.00  8.56           H  
ATOM   3908  HE1 TYR A 241      22.541  -2.189  42.049  1.00  8.56           H  
ATOM   3909  HE2 TYR A 241      25.394  -5.373  42.453  1.00  8.56           H  
ATOM   3910  HH  TYR A 241      24.808  -4.029  44.114  1.00  8.56           H  
ATOM   3911  N   TYR A 242      24.064  -4.234  35.101  1.00  8.01           N  
ATOM   3912  CA  TYR A 242      24.039  -4.725  33.717  1.00  8.01           C  
ATOM   3913  C   TYR A 242      25.426  -5.253  33.292  1.00  8.01           C  
ATOM   3914  O   TYR A 242      25.513  -6.114  32.408  1.00  8.01           O  
ATOM   3915  CB  TYR A 242      23.583  -3.633  32.752  1.00  8.01           C  
ATOM   3916  CG  TYR A 242      24.632  -2.587  32.461  1.00  8.01           C  
ATOM   3917  CD1 TYR A 242      25.476  -2.732  31.369  1.00  8.01           C  
ATOM   3918  CD2 TYR A 242      24.762  -1.499  33.286  1.00  8.01           C  
ATOM   3919  CE1 TYR A 242      26.440  -1.781  31.111  1.00  8.01           C  
ATOM   3920  CE2 TYR A 242      25.721  -0.545  33.038  1.00  8.01           C  
ATOM   3921  CZ  TYR A 242      26.563  -0.681  31.955  1.00  8.01           C  
ATOM   3922  OH  TYR A 242      27.523   0.275  31.708  1.00  8.01           O  
ATOM   3923  H   TYR A 242      23.727  -3.290  35.316  1.00  8.01           H  
ATOM   3924  HA  TYR A 242      23.334  -5.543  33.649  1.00  8.01           H  
ATOM   3925 1HB  TYR A 242      23.288  -4.091  31.813  1.00  8.01           H  
ATOM   3926 2HB  TYR A 242      22.705  -3.131  33.165  1.00  8.01           H  
ATOM   3927  HD1 TYR A 242      25.380  -3.592  30.718  1.00  8.01           H  
ATOM   3928  HD2 TYR A 242      24.109  -1.394  34.129  1.00  8.01           H  
ATOM   3929  HE1 TYR A 242      27.103  -1.897  30.253  1.00  8.01           H  
ATOM   3930  HE2 TYR A 242      25.815   0.314  33.701  1.00  8.01           H  
ATOM   3931  HH  TYR A 242      28.046   0.010  30.947  1.00  8.01           H  
ATOM   3932  N   ARG A 243      26.488  -4.739  33.943  1.00  7.41           N  
ATOM   3933  CA  ARG A 243      27.884  -5.103  33.741  1.00  7.41           C  
ATOM   3934  C   ARG A 243      28.285  -5.624  32.367  1.00  7.41           C  
ATOM   3935  O   ARG A 243      28.496  -4.842  31.440  1.00  7.41           O  
ATOM   3936  CB  ARG A 243      28.259  -6.141  34.790  1.00  7.41           C  
ATOM   3937  CG  ARG A 243      28.325  -5.607  36.202  1.00  7.41           C  
ATOM   3938  CD  ARG A 243      28.447  -6.687  37.206  1.00  7.41           C  
ATOM   3939  NE  ARG A 243      27.183  -7.418  37.372  1.00  7.41           N  
ATOM   3940  CZ  ARG A 243      27.044  -8.558  38.076  1.00  7.41           C  
ATOM   3941  NH1 ARG A 243      28.092  -9.113  38.652  1.00  7.41           N  
ATOM   3942  NH2 ARG A 243      25.857  -9.117  38.194  1.00  7.41           N  
ATOM   3943  H   ARG A 243      26.308  -4.045  34.675  1.00  7.41           H  
ATOM   3944  HA  ARG A 243      28.472  -4.207  33.937  1.00  7.41           H  
ATOM   3945 1HB  ARG A 243      27.526  -6.949  34.788  1.00  7.41           H  
ATOM   3946 2HB  ARG A 243      29.241  -6.568  34.562  1.00  7.41           H  
ATOM   3947 1HG  ARG A 243      29.180  -4.939  36.301  1.00  7.41           H  
ATOM   3948 2HG  ARG A 243      27.419  -5.058  36.413  1.00  7.41           H  
ATOM   3949 1HD  ARG A 243      29.213  -7.394  36.886  1.00  7.41           H  
ATOM   3950 2HD  ARG A 243      28.723  -6.259  38.169  1.00  7.41           H  
ATOM   3951  HE  ARG A 243      26.336  -7.017  36.925  1.00  7.41           H  
ATOM   3952 1HH1 ARG A 243      29.004  -8.685  38.563  1.00  7.41           H  
ATOM   3953 2HH1 ARG A 243      27.986  -9.966  39.181  1.00  7.41           H  
ATOM   3954 1HH2 ARG A 243      25.052  -8.675  37.773  1.00  7.41           H  
ATOM   3955 2HH2 ARG A 243      25.750  -9.967  38.725  1.00  7.41           H  
ATOM   3956  N   ASP A 244      28.441  -6.947  32.253  1.00  6.83           N  
ATOM   3957  CA  ASP A 244      29.009  -7.600  31.074  1.00  6.83           C  
ATOM   3958  C   ASP A 244      28.011  -7.818  29.952  1.00  6.83           C  
ATOM   3959  O   ASP A 244      28.372  -8.303  28.881  1.00  6.83           O  
ATOM   3960  CB  ASP A 244      29.614  -8.937  31.485  1.00  6.83           C  
ATOM   3961  CG  ASP A 244      30.821  -8.760  32.387  1.00  6.83           C  
ATOM   3962  OD1 ASP A 244      31.447  -7.729  32.322  1.00  6.83           O  
ATOM   3963  OD2 ASP A 244      31.094  -9.645  33.156  1.00  6.83           O  
ATOM   3964  H   ASP A 244      28.188  -7.529  33.036  1.00  6.83           H  
ATOM   3965  HA  ASP A 244      29.808  -6.964  30.690  1.00  6.83           H  
ATOM   3966 1HB  ASP A 244      28.871  -9.523  32.004  1.00  6.83           H  
ATOM   3967 2HB  ASP A 244      29.910  -9.493  30.596  1.00  6.83           H  
ATOM   3968  N   HIS A 245      26.753  -7.510  30.232  1.00  6.30           N  
ATOM   3969  CA  HIS A 245      25.643  -7.606  29.303  1.00  6.30           C  
ATOM   3970  C   HIS A 245      25.847  -8.588  28.132  1.00  6.30           C  
ATOM   3971  O   HIS A 245      25.952  -8.192  26.959  1.00  6.30           O  
ATOM   3972  CB  HIS A 245      25.212  -6.175  28.903  1.00  6.30           C  
ATOM   3973  CG  HIS A 245      26.240  -5.259  28.217  1.00  6.30           C  
ATOM   3974  ND1 HIS A 245      27.373  -4.763  28.855  1.00  6.30           N  
ATOM   3975  CD2 HIS A 245      26.222  -4.677  27.002  1.00  6.30           C  
ATOM   3976  CE1 HIS A 245      28.016  -3.959  28.034  1.00  6.30           C  
ATOM   3977  NE2 HIS A 245      27.340  -3.885  26.904  1.00  6.30           N  
ATOM   3978  H   HIS A 245      26.544  -7.109  31.146  1.00  6.30           H  
ATOM   3979  HA  HIS A 245      24.805  -7.998  29.870  1.00  6.30           H  
ATOM   3980 1HB  HIS A 245      24.354  -6.249  28.237  1.00  6.30           H  
ATOM   3981 2HB  HIS A 245      24.866  -5.664  29.799  1.00  6.30           H  
ATOM   3982  HD1 HIS A 245      27.688  -4.907  29.814  1.00  6.30           H  
ATOM   3983  HD2 HIS A 245      25.522  -4.716  26.186  1.00  6.30           H  
ATOM   3984  HE1 HIS A 245      28.941  -3.478  28.352  1.00  6.30           H  
ATOM   3985  N   TYR A 246      25.864  -9.890  28.469  1.00  5.85           N  
ATOM   3986  CA  TYR A 246      26.227 -10.964  27.540  1.00  5.85           C  
ATOM   3987  C   TYR A 246      25.544 -10.911  26.191  1.00  5.85           C  
ATOM   3988  O   TYR A 246      26.177 -11.218  25.189  1.00  5.85           O  
ATOM   3989  CB  TYR A 246      25.982 -12.349  28.131  1.00  5.85           C  
ATOM   3990  CG  TYR A 246      27.051 -12.824  29.063  1.00  5.85           C  
ATOM   3991  CD1 TYR A 246      28.246 -12.122  29.172  1.00  5.85           C  
ATOM   3992  CD2 TYR A 246      26.865 -13.999  29.772  1.00  5.85           C  
ATOM   3993  CE1 TYR A 246      29.237 -12.584  30.008  1.00  5.85           C  
ATOM   3994  CE2 TYR A 246      27.856 -14.461  30.594  1.00  5.85           C  
ATOM   3995  CZ  TYR A 246      29.039 -13.761  30.723  1.00  5.85           C  
ATOM   3996  OH  TYR A 246      30.033 -14.225  31.556  1.00  5.85           O  
ATOM   3997  H   TYR A 246      25.702 -10.122  29.438  1.00  5.85           H  
ATOM   3998  HA  TYR A 246      27.296 -10.875  27.352  1.00  5.85           H  
ATOM   3999 1HB  TYR A 246      25.052 -12.345  28.686  1.00  5.85           H  
ATOM   4000 2HB  TYR A 246      25.867 -13.067  27.331  1.00  5.85           H  
ATOM   4001  HD1 TYR A 246      28.400 -11.200  28.605  1.00  5.85           H  
ATOM   4002  HD2 TYR A 246      25.934 -14.562  29.675  1.00  5.85           H  
ATOM   4003  HE1 TYR A 246      30.173 -12.033  30.105  1.00  5.85           H  
ATOM   4004  HE2 TYR A 246      27.705 -15.379  31.141  1.00  5.85           H  
ATOM   4005  HH  TYR A 246      30.732 -13.570  31.614  1.00  5.85           H  
ATOM   4006  N   ARG A 247      24.284 -10.498  26.130  1.00  5.49           N  
ATOM   4007  CA  ARG A 247      23.606 -10.460  24.843  1.00  5.49           C  
ATOM   4008  C   ARG A 247      24.395  -9.608  23.838  1.00  5.49           C  
ATOM   4009  O   ARG A 247      24.527  -9.968  22.672  1.00  5.49           O  
ATOM   4010  CB  ARG A 247      22.203  -9.868  24.969  1.00  5.49           C  
ATOM   4011  CG  ARG A 247      21.167 -10.755  25.661  1.00  5.49           C  
ATOM   4012  CD  ARG A 247      19.800 -10.257  25.457  1.00  5.49           C  
ATOM   4013  NE  ARG A 247      19.492  -9.017  26.099  1.00  5.49           N  
ATOM   4014  CZ  ARG A 247      18.919  -8.875  27.321  1.00  5.49           C  
ATOM   4015  NH1 ARG A 247      18.583  -9.911  28.069  1.00  5.49           N  
ATOM   4016  NH2 ARG A 247      18.657  -7.662  27.765  1.00  5.49           N  
ATOM   4017  H   ARG A 247      23.798 -10.280  26.986  1.00  5.49           H  
ATOM   4018  HA  ARG A 247      23.524 -11.468  24.464  1.00  5.49           H  
ATOM   4019 1HB  ARG A 247      22.252  -8.923  25.513  1.00  5.49           H  
ATOM   4020 2HB  ARG A 247      21.821  -9.646  23.970  1.00  5.49           H  
ATOM   4021 1HG  ARG A 247      21.214 -11.757  25.241  1.00  5.49           H  
ATOM   4022 2HG  ARG A 247      21.351 -10.801  26.718  1.00  5.49           H  
ATOM   4023 1HD  ARG A 247      19.613 -10.141  24.394  1.00  5.49           H  
ATOM   4024 2HD  ARG A 247      19.134 -10.979  25.870  1.00  5.49           H  
ATOM   4025  HE  ARG A 247      19.712  -8.171  25.586  1.00  5.49           H  
ATOM   4026 1HH1 ARG A 247      18.763 -10.887  27.789  1.00  5.49           H  
ATOM   4027 2HH1 ARG A 247      18.105  -9.762  28.943  1.00  5.49           H  
ATOM   4028 1HH2 ARG A 247      18.891  -6.863  27.196  1.00  5.49           H  
ATOM   4029 2HH2 ARG A 247      18.215  -7.543  28.666  1.00  5.49           H  
ATOM   4030  N   HIS A 248      24.968  -8.488  24.286  1.00  5.21           N  
ATOM   4031  CA  HIS A 248      25.713  -7.665  23.341  1.00  5.21           C  
ATOM   4032  C   HIS A 248      27.003  -8.394  22.961  1.00  5.21           C  
ATOM   4033  O   HIS A 248      27.537  -8.258  21.852  1.00  5.21           O  
ATOM   4034  CB  HIS A 248      25.958  -6.277  23.886  1.00  5.21           C  
ATOM   4035  CG  HIS A 248      26.245  -5.302  22.812  1.00  5.21           C  
ATOM   4036  ND1 HIS A 248      25.321  -5.002  21.827  1.00  5.21           N  
ATOM   4037  CD2 HIS A 248      27.314  -4.541  22.555  1.00  5.21           C  
ATOM   4038  CE1 HIS A 248      25.829  -4.117  21.005  1.00  5.21           C  
ATOM   4039  NE2 HIS A 248      27.032  -3.823  21.422  1.00  5.21           N  
ATOM   4040  H   HIS A 248      24.937  -8.236  25.268  1.00  5.21           H  
ATOM   4041  HA  HIS A 248      25.120  -7.542  22.438  1.00  5.21           H  
ATOM   4042 1HB  HIS A 248      25.071  -5.955  24.407  1.00  5.21           H  
ATOM   4043 2HB  HIS A 248      26.790  -6.300  24.592  1.00  5.21           H  
ATOM   4044  HD2 HIS A 248      28.231  -4.507  23.137  1.00  5.21           H  
ATOM   4045  HE1 HIS A 248      25.335  -3.700  20.127  1.00  5.21           H  
ATOM   4046  HE2 HIS A 248      27.652  -3.165  20.982  1.00  5.21           H  
ATOM   4047  N   GLY A 249      27.439  -9.271  23.861  1.00  5.03           N  
ATOM   4048  CA  GLY A 249      28.623 -10.113  23.692  1.00  5.03           C  
ATOM   4049  C   GLY A 249      28.546 -11.021  22.448  1.00  5.03           C  
ATOM   4050  O   GLY A 249      29.564 -11.573  22.024  1.00  5.03           O  
ATOM   4051  H   GLY A 249      26.925  -9.316  24.750  1.00  5.03           H  
ATOM   4052 1HA  GLY A 249      29.504  -9.480  23.624  1.00  5.03           H  
ATOM   4053 2HA  GLY A 249      28.740 -10.730  24.583  1.00  5.03           H  
ATOM   4054  N   HIS A 250      27.351 -11.197  21.869  1.00  4.98           N  
ATOM   4055  CA  HIS A 250      27.214 -11.981  20.651  1.00  4.98           C  
ATOM   4056  C   HIS A 250      26.415 -11.200  19.605  1.00  4.98           C  
ATOM   4057  O   HIS A 250      25.829 -11.766  18.683  1.00  4.98           O  
ATOM   4058  CB  HIS A 250      26.654 -13.384  20.935  1.00  4.98           C  
ATOM   4059  CG  HIS A 250      25.368 -13.458  21.699  1.00  4.98           C  
ATOM   4060  ND1 HIS A 250      24.130 -13.299  21.114  1.00  4.98           N  
ATOM   4061  CD2 HIS A 250      25.140 -13.707  23.002  1.00  4.98           C  
ATOM   4062  CE1 HIS A 250      23.193 -13.448  22.036  1.00  4.98           C  
ATOM   4063  NE2 HIS A 250      23.792 -13.698  23.185  1.00  4.98           N  
ATOM   4064  H   HIS A 250      26.514 -10.756  22.259  1.00  4.98           H  
ATOM   4065  HA  HIS A 250      28.203 -12.132  20.213  1.00  4.98           H  
ATOM   4066 1HB  HIS A 250      26.508 -13.907  19.986  1.00  4.98           H  
ATOM   4067 2HB  HIS A 250      27.395 -13.950  21.496  1.00  4.98           H  
ATOM   4068  HD1 HIS A 250      23.950 -13.105  20.153  1.00  4.98           H  
ATOM   4069  HD2 HIS A 250      25.799 -13.899  23.842  1.00  4.98           H  
ATOM   4070  HE1 HIS A 250      22.132 -13.360  21.781  1.00  4.98           H  
ATOM   4071  N   ALA A 251      26.432  -9.870  19.766  1.00  5.06           N  
ATOM   4072  CA  ALA A 251      25.882  -8.897  18.830  1.00  5.06           C  
ATOM   4073  C   ALA A 251      27.050  -8.440  18.005  1.00  5.06           C  
ATOM   4074  O   ALA A 251      26.996  -8.262  16.782  1.00  5.06           O  
ATOM   4075  CB  ALA A 251      25.298  -7.733  19.562  1.00  5.06           C  
ATOM   4076  H   ALA A 251      26.905  -9.491  20.577  1.00  5.06           H  
ATOM   4077  HA  ALA A 251      25.135  -9.386  18.203  1.00  5.06           H  
ATOM   4078 1HB  ALA A 251      24.907  -7.002  18.859  1.00  5.06           H  
ATOM   4079 2HB  ALA A 251      24.532  -8.109  20.206  1.00  5.06           H  
ATOM   4080 3HB  ALA A 251      26.059  -7.263  20.164  1.00  5.06           H  
ATOM   4081  N   LEU A 252      28.130  -8.305  18.768  1.00  5.27           N  
ATOM   4082  CA  LEU A 252      29.472  -7.956  18.372  1.00  5.27           C  
ATOM   4083  C   LEU A 252      30.072  -9.279  17.908  1.00  5.27           C  
ATOM   4084  O   LEU A 252      29.491 -10.313  18.208  1.00  5.27           O  
ATOM   4085  CB  LEU A 252      30.228  -7.375  19.581  1.00  5.27           C  
ATOM   4086  CG  LEU A 252      29.678  -6.105  20.179  1.00  5.27           C  
ATOM   4087  CD1 LEU A 252      30.483  -5.792  21.403  1.00  5.27           C  
ATOM   4088  CD2 LEU A 252      29.783  -4.976  19.161  1.00  5.27           C  
ATOM   4089  H   LEU A 252      27.983  -8.456  19.769  1.00  5.27           H  
ATOM   4090  HA  LEU A 252      29.427  -7.238  17.556  1.00  5.27           H  
ATOM   4091 1HB  LEU A 252      30.204  -8.132  20.375  1.00  5.27           H  
ATOM   4092 2HB  LEU A 252      31.247  -7.183  19.347  1.00  5.27           H  
ATOM   4093  HG  LEU A 252      28.635  -6.243  20.466  1.00  5.27           H  
ATOM   4094 1HD1 LEU A 252      30.129  -4.878  21.858  1.00  5.27           H  
ATOM   4095 2HD1 LEU A 252      30.389  -6.618  22.113  1.00  5.27           H  
ATOM   4096 3HD1 LEU A 252      31.523  -5.677  21.122  1.00  5.27           H  
ATOM   4097 1HD2 LEU A 252      29.401  -4.053  19.596  1.00  5.27           H  
ATOM   4098 2HD2 LEU A 252      30.827  -4.839  18.880  1.00  5.27           H  
ATOM   4099 3HD2 LEU A 252      29.196  -5.233  18.281  1.00  5.27           H  
ATOM   4100  N   PRO A 253      31.197  -9.297  17.184  1.00  5.56           N  
ATOM   4101  CA  PRO A 253      31.838 -10.477  16.632  1.00  5.56           C  
ATOM   4102  C   PRO A 253      32.080 -11.578  17.648  1.00  5.56           C  
ATOM   4103  O   PRO A 253      32.282 -11.307  18.820  1.00  5.56           O  
ATOM   4104  CB  PRO A 253      33.160  -9.909  16.157  1.00  5.56           C  
ATOM   4105  CG  PRO A 253      32.865  -8.476  15.828  1.00  5.56           C  
ATOM   4106  CD  PRO A 253      31.914  -8.039  16.865  1.00  5.56           C  
ATOM   4107  HA  PRO A 253      31.274 -10.835  15.785  1.00  5.56           H  
ATOM   4108 1HB  PRO A 253      33.920 -10.012  16.937  1.00  5.56           H  
ATOM   4109 2HB  PRO A 253      33.531 -10.470  15.314  1.00  5.56           H  
ATOM   4110 1HG  PRO A 253      33.801  -7.892  15.864  1.00  5.56           H  
ATOM   4111 2HG  PRO A 253      32.487  -8.382  14.805  1.00  5.56           H  
ATOM   4112 1HD  PRO A 253      32.508  -7.689  17.704  1.00  5.56           H  
ATOM   4113 2HD  PRO A 253      31.269  -7.269  16.439  1.00  5.56           H  
ATOM   4114  N   PHE A 254      32.019 -12.830  17.192  1.00  5.86           N  
ATOM   4115  CA  PHE A 254      32.242 -13.984  18.061  1.00  5.86           C  
ATOM   4116  C   PHE A 254      33.585 -14.661  17.788  1.00  5.86           C  
ATOM   4117  O   PHE A 254      34.021 -14.801  16.626  1.00  5.86           O  
ATOM   4118  CB  PHE A 254      31.126 -15.010  17.953  1.00  5.86           C  
ATOM   4119  CG  PHE A 254      31.332 -16.202  18.829  1.00  5.86           C  
ATOM   4120  CD1 PHE A 254      30.991 -16.164  20.178  1.00  5.86           C  
ATOM   4121  CD2 PHE A 254      31.887 -17.347  18.323  1.00  5.86           C  
ATOM   4122  CE1 PHE A 254      31.203 -17.270  20.981  1.00  5.86           C  
ATOM   4123  CE2 PHE A 254      32.100 -18.446  19.112  1.00  5.86           C  
ATOM   4124  CZ  PHE A 254      31.758 -18.413  20.444  1.00  5.86           C  
ATOM   4125  H   PHE A 254      31.800 -12.983  16.222  1.00  5.86           H  
ATOM   4126  HA  PHE A 254      32.254 -13.634  19.094  1.00  5.86           H  
ATOM   4127 1HB  PHE A 254      30.205 -14.549  18.274  1.00  5.86           H  
ATOM   4128 2HB  PHE A 254      31.009 -15.345  16.923  1.00  5.86           H  
ATOM   4129  HD1 PHE A 254      30.553 -15.256  20.598  1.00  5.86           H  
ATOM   4130  HD2 PHE A 254      32.174 -17.369  17.284  1.00  5.86           H  
ATOM   4131  HE1 PHE A 254      30.933 -17.243  22.037  1.00  5.86           H  
ATOM   4132  HE2 PHE A 254      32.551 -19.339  18.678  1.00  5.86           H  
ATOM   4133  HZ  PHE A 254      31.928 -19.286  21.071  1.00  5.86           H  
ATOM   4134  N   ASP A 255      34.225 -15.065  18.886  1.00  6.09           N  
ATOM   4135  CA  ASP A 255      35.538 -15.690  18.917  1.00  6.09           C  
ATOM   4136  C   ASP A 255      35.715 -16.830  17.925  1.00  6.09           C  
ATOM   4137  O   ASP A 255      34.956 -17.793  17.897  1.00  6.09           O  
ATOM   4138  CB  ASP A 255      35.793 -16.210  20.347  1.00  6.09           C  
ATOM   4139  CG  ASP A 255      37.194 -16.861  20.595  1.00  6.09           C  
ATOM   4140  OD1 ASP A 255      38.188 -16.172  20.616  1.00  6.09           O  
ATOM   4141  OD2 ASP A 255      37.229 -18.063  20.786  1.00  6.09           O  
ATOM   4142  H   ASP A 255      33.766 -14.916  19.775  1.00  6.09           H  
ATOM   4143  HA  ASP A 255      36.279 -14.922  18.694  1.00  6.09           H  
ATOM   4144 1HB  ASP A 255      35.663 -15.395  21.053  1.00  6.09           H  
ATOM   4145 2HB  ASP A 255      35.032 -16.955  20.585  1.00  6.09           H  
ATOM   4146  N   GLN A 256      36.740 -16.669  17.091  1.00  6.19           N  
ATOM   4147  CA  GLN A 256      37.171 -17.591  16.037  1.00  6.19           C  
ATOM   4148  C   GLN A 256      36.175 -17.847  14.896  1.00  6.19           C  
ATOM   4149  O   GLN A 256      36.454 -18.676  14.030  1.00  6.19           O  
ATOM   4150  CB  GLN A 256      37.575 -18.926  16.667  1.00  6.19           C  
ATOM   4151  CG  GLN A 256      38.680 -18.780  17.701  1.00  6.19           C  
ATOM   4152  CD  GLN A 256      39.108 -20.079  18.345  1.00  6.19           C  
ATOM   4153  OE1 GLN A 256      39.599 -21.009  17.688  1.00  6.19           O  
ATOM   4154  NE2 GLN A 256      38.909 -20.153  19.661  1.00  6.19           N  
ATOM   4155  H   GLN A 256      37.291 -15.836  17.224  1.00  6.19           H  
ATOM   4156  HA  GLN A 256      38.065 -17.162  15.585  1.00  6.19           H  
ATOM   4157 1HB  GLN A 256      36.715 -19.393  17.145  1.00  6.19           H  
ATOM   4158 2HB  GLN A 256      37.924 -19.604  15.891  1.00  6.19           H  
ATOM   4159 1HG  GLN A 256      39.549 -18.344  17.217  1.00  6.19           H  
ATOM   4160 2HG  GLN A 256      38.343 -18.127  18.486  1.00  6.19           H  
ATOM   4161 1HE2 GLN A 256      39.155 -20.973  20.167  1.00  6.19           H  
ATOM   4162 2HE2 GLN A 256      38.466 -19.355  20.157  1.00  6.19           H  
ATOM   4163  N   LEU A 257      35.062 -17.107  14.838  1.00  6.12           N  
ATOM   4164  CA  LEU A 257      34.156 -17.236  13.695  1.00  6.12           C  
ATOM   4165  C   LEU A 257      34.149 -15.947  12.905  1.00  6.12           C  
ATOM   4166  O   LEU A 257      34.310 -15.947  11.692  1.00  6.12           O  
ATOM   4167  CB  LEU A 257      32.742 -17.612  14.124  1.00  6.12           C  
ATOM   4168  CG  LEU A 257      32.623 -18.977  14.793  1.00  6.12           C  
ATOM   4169  CD1 LEU A 257      31.172 -19.234  15.176  1.00  6.12           C  
ATOM   4170  CD2 LEU A 257      33.142 -20.024  13.845  1.00  6.12           C  
ATOM   4171  H   LEU A 257      34.848 -16.445  15.582  1.00  6.12           H  
ATOM   4172  HA  LEU A 257      34.525 -18.024  13.041  1.00  6.12           H  
ATOM   4173 1HB  LEU A 257      32.388 -16.862  14.833  1.00  6.12           H  
ATOM   4174 2HB  LEU A 257      32.093 -17.600  13.251  1.00  6.12           H  
ATOM   4175  HG  LEU A 257      33.219 -18.990  15.710  1.00  6.12           H  
ATOM   4176 1HD1 LEU A 257      31.092 -20.206  15.662  1.00  6.12           H  
ATOM   4177 2HD1 LEU A 257      30.823 -18.466  15.853  1.00  6.12           H  
ATOM   4178 3HD1 LEU A 257      30.555 -19.226  14.277  1.00  6.12           H  
ATOM   4179 1HD2 LEU A 257      33.069 -21.007  14.306  1.00  6.12           H  
ATOM   4180 2HD2 LEU A 257      32.554 -19.991  12.945  1.00  6.12           H  
ATOM   4181 3HD2 LEU A 257      34.183 -19.817  13.600  1.00  6.12           H  
ATOM   4182  N   VAL A 258      33.979 -14.844  13.608  1.00  5.89           N  
ATOM   4183  CA  VAL A 258      34.051 -13.534  12.994  1.00  5.89           C  
ATOM   4184  C   VAL A 258      35.295 -12.881  13.518  1.00  5.89           C  
ATOM   4185  O   VAL A 258      36.009 -12.259  12.756  1.00  5.89           O  
ATOM   4186  CB  VAL A 258      32.799 -12.680  13.178  1.00  5.89           C  
ATOM   4187  CG1 VAL A 258      33.057 -11.273  12.617  1.00  5.89           C  
ATOM   4188  CG2 VAL A 258      31.664 -13.327  12.391  1.00  5.89           C  
ATOM   4189  H   VAL A 258      33.833 -14.911  14.610  1.00  5.89           H  
ATOM   4190  HA  VAL A 258      34.175 -13.659  11.918  1.00  5.89           H  
ATOM   4191  HB  VAL A 258      32.550 -12.592  14.229  1.00  5.89           H  
ATOM   4192 1HG1 VAL A 258      32.162 -10.665  12.739  1.00  5.89           H  
ATOM   4193 2HG1 VAL A 258      33.890 -10.805  13.147  1.00  5.89           H  
ATOM   4194 3HG1 VAL A 258      33.311 -11.337  11.561  1.00  5.89           H  
ATOM   4195 1HG2 VAL A 258      30.776 -12.731  12.460  1.00  5.89           H  
ATOM   4196 2HG2 VAL A 258      31.956 -13.399  11.339  1.00  5.89           H  
ATOM   4197 3HG2 VAL A 258      31.468 -14.326  12.778  1.00  5.89           H  
ATOM   4198  N   GLY A 259      35.567 -13.069  14.814  1.00  5.61           N  
ATOM   4199  CA  GLY A 259      36.734 -12.548  15.529  1.00  5.61           C  
ATOM   4200  C   GLY A 259      37.922 -12.048  14.674  1.00  5.61           C  
ATOM   4201  O   GLY A 259      38.331 -10.904  14.821  1.00  5.61           O  
ATOM   4202  H   GLY A 259      34.911 -13.611  15.366  1.00  5.61           H  
ATOM   4203 1HA  GLY A 259      36.387 -11.724  16.153  1.00  5.61           H  
ATOM   4204 2HA  GLY A 259      37.083 -13.309  16.225  1.00  5.61           H  
ATOM   4205  N   PRO A 260      38.594 -12.893  13.865  1.00  5.37           N  
ATOM   4206  CA  PRO A 260      39.697 -12.479  13.003  1.00  5.37           C  
ATOM   4207  C   PRO A 260      39.368 -11.220  12.177  1.00  5.37           C  
ATOM   4208  O   PRO A 260      40.238 -10.371  11.977  1.00  5.37           O  
ATOM   4209  CB  PRO A 260      39.861 -13.726  12.125  1.00  5.37           C  
ATOM   4210  CG  PRO A 260      39.452 -14.882  13.041  1.00  5.37           C  
ATOM   4211  CD  PRO A 260      38.287 -14.347  13.830  1.00  5.37           C  
ATOM   4212  HA  PRO A 260      40.590 -12.314  13.616  1.00  5.37           H  
ATOM   4213 1HB  PRO A 260      39.235 -13.645  11.220  1.00  5.37           H  
ATOM   4214 2HB  PRO A 260      40.896 -13.817  11.788  1.00  5.37           H  
ATOM   4215 1HG  PRO A 260      39.180 -15.759  12.428  1.00  5.37           H  
ATOM   4216 2HG  PRO A 260      40.296 -15.184  13.675  1.00  5.37           H  
ATOM   4217 1HD  PRO A 260      37.370 -14.563  13.278  1.00  5.37           H  
ATOM   4218 2HD  PRO A 260      38.273 -14.771  14.837  1.00  5.37           H  
ATOM   4219  N   LEU A 261      38.119 -11.102  11.736  1.00  5.22           N  
ATOM   4220  CA  LEU A 261      37.537  -9.993  10.981  1.00  5.22           C  
ATOM   4221  C   LEU A 261      36.756  -9.057  11.897  1.00  5.22           C  
ATOM   4222  O   LEU A 261      35.552  -8.888  11.702  1.00  5.22           O  
ATOM   4223  CB  LEU A 261      36.589 -10.550   9.911  1.00  5.22           C  
ATOM   4224  CG  LEU A 261      37.236 -11.429   8.864  1.00  5.22           C  
ATOM   4225  CD1 LEU A 261      36.166 -12.050   7.959  1.00  5.22           C  
ATOM   4226  CD2 LEU A 261      38.210 -10.542   8.042  1.00  5.22           C  
ATOM   4227  H   LEU A 261      37.474 -11.834  11.976  1.00  5.22           H  
ATOM   4228  HA  LEU A 261      38.340  -9.431  10.504  1.00  5.22           H  
ATOM   4229 1HB  LEU A 261      35.818 -11.142  10.410  1.00  5.22           H  
ATOM   4230 2HB  LEU A 261      36.111  -9.719   9.399  1.00  5.22           H  
ATOM   4231  HG  LEU A 261      37.782 -12.234   9.345  1.00  5.22           H  
ATOM   4232 1HD1 LEU A 261      36.649 -12.675   7.205  1.00  5.22           H  
ATOM   4233 2HD1 LEU A 261      35.495 -12.664   8.560  1.00  5.22           H  
ATOM   4234 3HD1 LEU A 261      35.593 -11.271   7.475  1.00  5.22           H  
ATOM   4235 1HD2 LEU A 261      38.691 -11.134   7.284  1.00  5.22           H  
ATOM   4236 2HD2 LEU A 261      37.656  -9.739   7.568  1.00  5.22           H  
ATOM   4237 3HD2 LEU A 261      38.963 -10.123   8.705  1.00  5.22           H  
ATOM   4238  N   LEU A 262      37.465  -8.434  12.844  1.00  5.14           N  
ATOM   4239  CA  LEU A 262      36.945  -7.562  13.914  1.00  5.14           C  
ATOM   4240  C   LEU A 262      36.733  -8.450  15.160  1.00  5.14           C  
ATOM   4241  O   LEU A 262      35.836  -9.285  15.160  1.00  5.14           O  
ATOM   4242  CB  LEU A 262      35.640  -6.825  13.526  1.00  5.14           C  
ATOM   4243  CG  LEU A 262      35.779  -5.814  12.328  1.00  5.14           C  
ATOM   4244  CD1 LEU A 262      34.407  -5.292  11.890  1.00  5.14           C  
ATOM   4245  CD2 LEU A 262      36.664  -4.661  12.767  1.00  5.14           C  
ATOM   4246  H   LEU A 262      38.453  -8.654  12.859  1.00  5.14           H  
ATOM   4247  HA  LEU A 262      37.662  -6.774  14.093  1.00  5.14           H  
ATOM   4248 1HB  LEU A 262      34.818  -7.510  13.367  1.00  5.14           H  
ATOM   4249 2HB  LEU A 262      35.375  -6.217  14.385  1.00  5.14           H  
ATOM   4250  HG  LEU A 262      36.229  -6.312  11.479  1.00  5.14           H  
ATOM   4251 1HD1 LEU A 262      34.530  -4.603  11.057  1.00  5.14           H  
ATOM   4252 2HD1 LEU A 262      33.787  -6.133  11.576  1.00  5.14           H  
ATOM   4253 3HD1 LEU A 262      33.928  -4.778  12.698  1.00  5.14           H  
ATOM   4254 1HD2 LEU A 262      36.773  -3.969  11.941  1.00  5.14           H  
ATOM   4255 2HD2 LEU A 262      36.211  -4.147  13.617  1.00  5.14           H  
ATOM   4256 3HD2 LEU A 262      37.644  -5.040  13.058  1.00  5.14           H  
ATOM   4257  N   PRO A 263      37.593  -8.336  16.195  1.00  5.09           N  
ATOM   4258  CA  PRO A 263      37.605  -9.120  17.432  1.00  5.09           C  
ATOM   4259  C   PRO A 263      36.339  -9.049  18.274  1.00  5.09           C  
ATOM   4260  O   PRO A 263      35.640  -8.047  18.307  1.00  5.09           O  
ATOM   4261  CB  PRO A 263      38.771  -8.492  18.209  1.00  5.09           C  
ATOM   4262  CG  PRO A 263      39.669  -7.908  17.161  1.00  5.09           C  
ATOM   4263  CD  PRO A 263      38.752  -7.425  16.079  1.00  5.09           C  
ATOM   4264  HA  PRO A 263      37.841 -10.159  17.193  1.00  5.09           H  
ATOM   4265 1HB  PRO A 263      38.400  -7.733  18.915  1.00  5.09           H  
ATOM   4266 2HB  PRO A 263      39.272  -9.265  18.815  1.00  5.09           H  
ATOM   4267 1HG  PRO A 263      40.270  -7.093  17.604  1.00  5.09           H  
ATOM   4268 2HG  PRO A 263      40.377  -8.668  16.805  1.00  5.09           H  
ATOM   4269 1HD  PRO A 263      38.461  -6.388  16.246  1.00  5.09           H  
ATOM   4270 2HD  PRO A 263      39.289  -7.587  15.137  1.00  5.09           H  
ATOM   4271  N   HIS A 264      36.093 -10.114  19.034  1.00  5.04           N  
ATOM   4272  CA  HIS A 264      34.939 -10.188  19.942  1.00  5.04           C  
ATOM   4273  C   HIS A 264      35.096  -9.276  21.156  1.00  5.04           C  
ATOM   4274  O   HIS A 264      34.169  -9.062  21.938  1.00  5.04           O  
ATOM   4275  CB  HIS A 264      34.707 -11.641  20.366  1.00  5.04           C  
ATOM   4276  CG  HIS A 264      35.812 -12.265  21.122  1.00  5.04           C  
ATOM   4277  ND1 HIS A 264      36.994 -12.646  20.521  1.00  5.04           N  
ATOM   4278  CD2 HIS A 264      35.917 -12.619  22.424  1.00  5.04           C  
ATOM   4279  CE1 HIS A 264      37.786 -13.197  21.426  1.00  5.04           C  
ATOM   4280  NE2 HIS A 264      37.157 -13.194  22.589  1.00  5.04           N  
ATOM   4281  H   HIS A 264      36.710 -10.910  18.975  1.00  5.04           H  
ATOM   4282  HA  HIS A 264      34.053  -9.844  19.415  1.00  5.04           H  
ATOM   4283 1HB  HIS A 264      33.799 -11.703  20.966  1.00  5.04           H  
ATOM   4284 2HB  HIS A 264      34.547 -12.240  19.477  1.00  5.04           H  
ATOM   4285  HD2 HIS A 264      35.161 -12.478  23.194  1.00  5.04           H  
ATOM   4286  HE1 HIS A 264      38.784 -13.598  21.244  1.00  5.04           H  
ATOM   4287  HE2 HIS A 264      37.525 -13.562  23.455  1.00  5.04           H  
ATOM   4288  N   THR A 265      36.280  -8.711  21.263  1.00  4.96           N  
ATOM   4289  CA  THR A 265      36.679  -7.773  22.282  1.00  4.96           C  
ATOM   4290  C   THR A 265      36.787  -6.369  21.680  1.00  4.96           C  
ATOM   4291  O   THR A 265      37.267  -5.443  22.338  1.00  4.96           O  
ATOM   4292  CB  THR A 265      38.007  -8.231  22.924  1.00  4.96           C  
ATOM   4293  OG1 THR A 265      39.036  -8.366  21.917  1.00  4.96           O  
ATOM   4294  CG2 THR A 265      37.806  -9.574  23.586  1.00  4.96           C  
ATOM   4295  H   THR A 265      36.971  -8.963  20.574  1.00  4.96           H  
ATOM   4296  HA  THR A 265      35.915  -7.751  23.056  1.00  4.96           H  
ATOM   4297  HB  THR A 265      38.329  -7.499  23.666  1.00  4.96           H  
ATOM   4298  HG1 THR A 265      39.461  -7.492  21.718  1.00  4.96           H  
ATOM   4299 1HG2 THR A 265      38.739  -9.899  24.039  1.00  4.96           H  
ATOM   4300 2HG2 THR A 265      37.034  -9.495  24.351  1.00  4.96           H  
ATOM   4301 3HG2 THR A 265      37.501 -10.291  22.838  1.00  4.96           H  
ATOM   4302  N   ILE A 266      36.240  -6.187  20.461  1.00  4.83           N  
ATOM   4303  CA  ILE A 266      36.337  -4.921  19.740  1.00  4.83           C  
ATOM   4304  C   ILE A 266      35.944  -3.672  20.497  1.00  4.83           C  
ATOM   4305  O   ILE A 266      36.587  -2.660  20.290  1.00  4.83           O  
ATOM   4306  CB  ILE A 266      35.505  -4.943  18.426  1.00  4.83           C  
ATOM   4307  CG1 ILE A 266      35.771  -3.659  17.615  1.00  4.83           C  
ATOM   4308  CG2 ILE A 266      33.994  -5.150  18.677  1.00  4.83           C  
ATOM   4309  CD1 ILE A 266      37.179  -3.519  17.108  1.00  4.83           C  
ATOM   4310  H   ILE A 266      35.829  -6.972  19.965  1.00  4.83           H  
ATOM   4311  HA  ILE A 266      37.375  -4.812  19.443  1.00  4.83           H  
ATOM   4312  HB  ILE A 266      35.871  -5.756  17.814  1.00  4.83           H  
ATOM   4313 1HG1 ILE A 266      35.114  -3.646  16.771  1.00  4.83           H  
ATOM   4314 2HG1 ILE A 266      35.547  -2.801  18.246  1.00  4.83           H  
ATOM   4315 1HG2 ILE A 266      33.477  -5.194  17.727  1.00  4.83           H  
ATOM   4316 2HG2 ILE A 266      33.848  -6.088  19.214  1.00  4.83           H  
ATOM   4317 3HG2 ILE A 266      33.595  -4.338  19.249  1.00  4.83           H  
ATOM   4318 1HD1 ILE A 266      37.277  -2.584  16.553  1.00  4.83           H  
ATOM   4319 2HD1 ILE A 266      37.868  -3.516  17.955  1.00  4.83           H  
ATOM   4320 3HD1 ILE A 266      37.408  -4.350  16.454  1.00  4.83           H  
ATOM   4321  N   ILE A 267      34.967  -3.675  21.391  1.00  4.70           N  
ATOM   4322  CA  ILE A 267      34.665  -2.396  22.032  1.00  4.70           C  
ATOM   4323  C   ILE A 267      35.702  -2.063  23.113  1.00  4.70           C  
ATOM   4324  O   ILE A 267      36.164  -0.925  23.223  1.00  4.70           O  
ATOM   4325  CB  ILE A 267      33.250  -2.335  22.599  1.00  4.70           C  
ATOM   4326  CG1 ILE A 267      32.243  -2.552  21.468  1.00  4.70           C  
ATOM   4327  CG2 ILE A 267      33.040  -0.969  23.244  1.00  4.70           C  
ATOM   4328  CD1 ILE A 267      32.350  -1.551  20.321  1.00  4.70           C  
ATOM   4329  H   ILE A 267      34.445  -4.519  21.589  1.00  4.70           H  
ATOM   4330  HA  ILE A 267      34.716  -1.622  21.270  1.00  4.70           H  
ATOM   4331  HB  ILE A 267      33.111  -3.124  23.341  1.00  4.70           H  
ATOM   4332 1HG1 ILE A 267      32.393  -3.537  21.066  1.00  4.70           H  
ATOM   4333 2HG1 ILE A 267      31.242  -2.499  21.886  1.00  4.70           H  
ATOM   4334 1HG2 ILE A 267      32.040  -0.910  23.656  1.00  4.70           H  
ATOM   4335 2HG2 ILE A 267      33.768  -0.838  24.044  1.00  4.70           H  
ATOM   4336 3HG2 ILE A 267      33.175  -0.184  22.496  1.00  4.70           H  
ATOM   4337 1HD1 ILE A 267      31.602  -1.793  19.570  1.00  4.70           H  
ATOM   4338 2HD1 ILE A 267      32.180  -0.539  20.694  1.00  4.70           H  
ATOM   4339 3HD1 ILE A 267      33.342  -1.611  19.873  1.00  4.70           H  
ATOM   4340  N   SER A 268      36.090  -3.049  23.919  1.00  4.57           N  
ATOM   4341  CA  SER A 268      37.109  -2.778  24.924  1.00  4.57           C  
ATOM   4342  C   SER A 268      38.409  -2.377  24.223  1.00  4.57           C  
ATOM   4343  O   SER A 268      39.095  -1.434  24.645  1.00  4.57           O  
ATOM   4344  CB  SER A 268      37.344  -4.004  25.783  1.00  4.57           C  
ATOM   4345  OG  SER A 268      36.208  -4.316  26.550  1.00  4.57           O  
ATOM   4346  H   SER A 268      35.707  -3.977  23.815  1.00  4.57           H  
ATOM   4347  HA  SER A 268      36.779  -1.948  25.551  1.00  4.57           H  
ATOM   4348 1HB  SER A 268      37.598  -4.850  25.138  1.00  4.57           H  
ATOM   4349 2HB  SER A 268      38.196  -3.830  26.438  1.00  4.57           H  
ATOM   4350  HG  SER A 268      36.431  -5.112  27.037  1.00  4.57           H  
ATOM   4351  N   ASP A 269      38.721  -3.087  23.126  1.00  4.46           N  
ATOM   4352  CA  ASP A 269      39.916  -2.816  22.346  1.00  4.46           C  
ATOM   4353  C   ASP A 269      39.818  -1.464  21.686  1.00  4.46           C  
ATOM   4354  O   ASP A 269      40.783  -0.724  21.687  1.00  4.46           O  
ATOM   4355  CB  ASP A 269      40.115  -3.869  21.267  1.00  4.46           C  
ATOM   4356  CG  ASP A 269      40.521  -5.206  21.808  1.00  4.46           C  
ATOM   4357  OD1 ASP A 269      40.925  -5.296  22.946  1.00  4.46           O  
ATOM   4358  OD2 ASP A 269      40.395  -6.158  21.077  1.00  4.46           O  
ATOM   4359  H   ASP A 269      38.110  -3.848  22.835  1.00  4.46           H  
ATOM   4360  HA  ASP A 269      40.781  -2.819  23.009  1.00  4.46           H  
ATOM   4361 1HB  ASP A 269      39.191  -3.983  20.709  1.00  4.46           H  
ATOM   4362 2HB  ASP A 269      40.876  -3.529  20.566  1.00  4.46           H  
ATOM   4363  N   LEU A 270      38.625  -1.112  21.205  1.00  4.39           N  
ATOM   4364  CA  LEU A 270      38.358   0.169  20.565  1.00  4.39           C  
ATOM   4365  C   LEU A 270      38.824   1.283  21.452  1.00  4.39           C  
ATOM   4366  O   LEU A 270      39.505   2.194  20.997  1.00  4.39           O  
ATOM   4367  CB  LEU A 270      36.875   0.236  20.169  1.00  4.39           C  
ATOM   4368  CG  LEU A 270      36.377   1.406  19.536  1.00  4.39           C  
ATOM   4369  CD1 LEU A 270      35.317   0.987  18.529  1.00  4.39           C  
ATOM   4370  CD2 LEU A 270      35.731   2.263  20.619  1.00  4.39           C  
ATOM   4371  H   LEU A 270      37.866  -1.779  21.237  1.00  4.39           H  
ATOM   4372  HA  LEU A 270      38.921   0.244  19.654  1.00  4.39           H  
ATOM   4373 1HB  LEU A 270      36.687  -0.545  19.464  1.00  4.39           H  
ATOM   4374 2HB  LEU A 270      36.276   0.072  21.041  1.00  4.39           H  
ATOM   4375  HG  LEU A 270      37.177   1.934  19.040  1.00  4.39           H  
ATOM   4376 1HD1 LEU A 270      34.916   1.841  18.051  1.00  4.39           H  
ATOM   4377 2HD1 LEU A 270      35.772   0.337  17.778  1.00  4.39           H  
ATOM   4378 3HD1 LEU A 270      34.520   0.446  19.042  1.00  4.39           H  
ATOM   4379 1HD2 LEU A 270      35.331   3.148  20.184  1.00  4.39           H  
ATOM   4380 2HD2 LEU A 270      34.928   1.691  21.098  1.00  4.39           H  
ATOM   4381 3HD2 LEU A 270      36.454   2.527  21.367  1.00  4.39           H  
ATOM   4382  N   PHE A 271      38.554   1.221  22.729  1.00  4.29           N  
ATOM   4383  CA  PHE A 271      39.103   2.297  23.516  1.00  4.29           C  
ATOM   4384  C   PHE A 271      40.624   2.103  23.680  1.00  4.29           C  
ATOM   4385  O   PHE A 271      41.409   3.028  23.459  1.00  4.29           O  
ATOM   4386  CB  PHE A 271      38.381   2.382  24.832  1.00  4.29           C  
ATOM   4387  CG  PHE A 271      36.976   2.814  24.621  1.00  4.29           C  
ATOM   4388  CD1 PHE A 271      35.950   1.899  24.712  1.00  4.29           C  
ATOM   4389  CD2 PHE A 271      36.677   4.126  24.292  1.00  4.29           C  
ATOM   4390  CE1 PHE A 271      34.650   2.279  24.504  1.00  4.29           C  
ATOM   4391  CE2 PHE A 271      35.373   4.512  24.077  1.00  4.29           C  
ATOM   4392  CZ  PHE A 271      34.359   3.580  24.193  1.00  4.29           C  
ATOM   4393  H   PHE A 271      37.967   0.471  23.109  1.00  4.29           H  
ATOM   4394  HA  PHE A 271      38.938   3.236  22.993  1.00  4.29           H  
ATOM   4395 1HB  PHE A 271      38.378   1.400  25.313  1.00  4.29           H  
ATOM   4396 2HB  PHE A 271      38.876   3.087  25.495  1.00  4.29           H  
ATOM   4397  HD1 PHE A 271      36.187   0.861  24.958  1.00  4.29           H  
ATOM   4398  HD2 PHE A 271      37.485   4.853  24.202  1.00  4.29           H  
ATOM   4399  HE1 PHE A 271      33.850   1.549  24.589  1.00  4.29           H  
ATOM   4400  HE2 PHE A 271      35.142   5.547  23.823  1.00  4.29           H  
ATOM   4401  HZ  PHE A 271      33.334   3.869  24.041  1.00  4.29           H  
ATOM   4402  N   ASN A 272      41.068   0.882  23.976  1.00  4.09           N  
ATOM   4403  CA  ASN A 272      42.503   0.633  24.161  1.00  4.09           C  
ATOM   4404  C   ASN A 272      43.240   0.262  22.862  1.00  4.09           C  
ATOM   4405  O   ASN A 272      43.949  -0.754  22.796  1.00  4.09           O  
ATOM   4406  CB  ASN A 272      42.678  -0.470  25.174  1.00  4.09           C  
ATOM   4407  CG  ASN A 272      42.195  -0.072  26.532  1.00  4.09           C  
ATOM   4408  OD1 ASN A 272      42.434   1.051  26.995  1.00  4.09           O  
ATOM   4409  ND2 ASN A 272      41.508  -0.972  27.182  1.00  4.09           N  
ATOM   4410  H   ASN A 272      40.407   0.112  24.100  1.00  4.09           H  
ATOM   4411  HA  ASN A 272      42.961   1.546  24.541  1.00  4.09           H  
ATOM   4412 1HB  ASN A 272      42.113  -1.347  24.845  1.00  4.09           H  
ATOM   4413 2HB  ASN A 272      43.729  -0.756  25.235  1.00  4.09           H  
ATOM   4414 1HD2 ASN A 272      41.153  -0.769  28.095  1.00  4.09           H  
ATOM   4415 2HD2 ASN A 272      41.332  -1.866  26.762  1.00  4.09           H  
ATOM   4416  N   MET A 273      43.154   1.110  21.843  1.00  3.71           N  
ATOM   4417  CA  MET A 273      43.773   0.747  20.563  1.00  3.71           C  
ATOM   4418  C   MET A 273      45.243   1.076  20.433  1.00  3.71           C  
ATOM   4419  O   MET A 273      45.633   1.971  19.682  1.00  3.71           O  
ATOM   4420  CB  MET A 273      43.030   1.317  19.368  1.00  3.71           C  
ATOM   4421  CG  MET A 273      41.651   0.706  19.121  1.00  3.71           C  
ATOM   4422  SD  MET A 273      41.661  -1.135  18.752  1.00  3.71           S  
ATOM   4423  CE  MET A 273      40.230  -1.428  17.673  1.00  3.71           C  
ATOM   4424  H   MET A 273      42.606   1.960  21.981  1.00  3.71           H  
ATOM   4425  HA  MET A 273      43.691  -0.336  20.472  1.00  3.71           H  
ATOM   4426 1HB  MET A 273      42.875   2.387  19.526  1.00  3.71           H  
ATOM   4427 2HB  MET A 273      43.637   1.213  18.479  1.00  3.71           H  
ATOM   4428 1HG  MET A 273      41.142   0.850  20.010  1.00  3.71           H  
ATOM   4429 2HG  MET A 273      41.119   1.231  18.335  1.00  3.71           H  
ATOM   4430 1HE  MET A 273      40.207  -2.482  17.395  1.00  3.71           H  
ATOM   4431 2HE  MET A 273      39.315  -1.189  18.169  1.00  3.71           H  
ATOM   4432 3HE  MET A 273      40.320  -0.813  16.770  1.00  3.71           H  
ATOM   4433  N   SER A 274      46.066   0.279  21.085  1.00  3.17           N  
ATOM   4434  CA  SER A 274      47.518   0.490  21.146  1.00  3.17           C  
ATOM   4435  C   SER A 274      47.809   1.986  21.235  1.00  3.17           C  
ATOM   4436  O   SER A 274      47.234   2.696  22.064  1.00  3.17           O  
ATOM   4437  CB  SER A 274      48.200  -0.014  19.872  1.00  3.17           C  
ATOM   4438  OG  SER A 274      47.936   0.876  18.785  1.00  3.17           O  
ATOM   4439  H   SER A 274      45.617  -0.448  21.645  1.00  3.17           H  
ATOM   4440  HA  SER A 274      47.920  -0.011  22.027  1.00  3.17           H  
ATOM   4441 1HB  SER A 274      49.276  -0.126  20.027  1.00  3.17           H  
ATOM   4442 2HB  SER A 274      47.802  -0.998  19.631  1.00  3.17           H  
ATOM   4443  HG  SER A 274      47.107   1.366  19.032  1.00  3.17           H  
ATOM   4444  N   GLU A 275      48.730   2.446  20.380  1.00  2.59           N  
ATOM   4445  CA  GLU A 275      49.013   3.858  20.194  1.00  2.59           C  
ATOM   4446  C   GLU A 275      49.634   4.052  18.814  1.00  2.59           C  
ATOM   4447  O   GLU A 275      50.046   5.154  18.454  1.00  2.59           O  
ATOM   4448  CB  GLU A 275      49.938   4.386  21.297  1.00  2.59           C  
ATOM   4449  CG  GLU A 275      51.311   3.744  21.330  1.00  2.59           C  
ATOM   4450  CD  GLU A 275      52.210   4.264  22.438  1.00  2.59           C  
ATOM   4451  OE1 GLU A 275      51.812   5.167  23.135  1.00  2.59           O  
ATOM   4452  OE2 GLU A 275      53.292   3.741  22.587  1.00  2.59           O  
ATOM   4453  H   GLU A 275      49.185   1.801  19.747  1.00  2.59           H  
ATOM   4454  HA  GLU A 275      48.074   4.410  20.231  1.00  2.59           H  
ATOM   4455 1HB  GLU A 275      50.080   5.457  21.164  1.00  2.59           H  
ATOM   4456 2HB  GLU A 275      49.471   4.237  22.271  1.00  2.59           H  
ATOM   4457 1HG  GLU A 275      51.200   2.665  21.428  1.00  2.59           H  
ATOM   4458 2HG  GLU A 275      51.783   3.949  20.380  1.00  2.59           H  
ATOM   4459  N   LYS A 276      49.756   2.940  18.081  1.00  2.06           N  
ATOM   4460  CA  LYS A 276      50.443   2.921  16.779  1.00  2.06           C  
ATOM   4461  C   LYS A 276      49.564   2.513  15.589  1.00  2.06           C  
ATOM   4462  O   LYS A 276      49.767   2.964  14.453  1.00  2.06           O  
ATOM   4463  CB  LYS A 276      51.638   1.960  16.823  1.00  2.06           C  
ATOM   4464  CG  LYS A 276      52.725   2.285  17.857  1.00  2.06           C  
ATOM   4465  CD  LYS A 276      53.413   3.621  17.581  1.00  2.06           C  
ATOM   4466  CE  LYS A 276      54.565   3.866  18.562  1.00  2.06           C  
ATOM   4467  NZ  LYS A 276      55.236   5.177  18.325  1.00  2.06           N  
ATOM   4468  H   LYS A 276      49.333   2.100  18.451  1.00  2.06           H  
ATOM   4469  HA  LYS A 276      50.813   3.927  16.580  1.00  2.06           H  
ATOM   4470 1HB  LYS A 276      51.276   0.952  17.033  1.00  2.06           H  
ATOM   4471 2HB  LYS A 276      52.111   1.934  15.843  1.00  2.06           H  
ATOM   4472 1HG  LYS A 276      52.282   2.305  18.845  1.00  2.06           H  
ATOM   4473 2HG  LYS A 276      53.478   1.499  17.841  1.00  2.06           H  
ATOM   4474 1HD  LYS A 276      53.803   3.631  16.563  1.00  2.06           H  
ATOM   4475 2HD  LYS A 276      52.686   4.431  17.683  1.00  2.06           H  
ATOM   4476 1HE  LYS A 276      54.175   3.849  19.582  1.00  2.06           H  
ATOM   4477 2HE  LYS A 276      55.300   3.069  18.454  1.00  2.06           H  
ATOM   4478 1HZ  LYS A 276      55.985   5.296  18.994  1.00  2.06           H  
ATOM   4479 2HZ  LYS A 276      55.613   5.201  17.388  1.00  2.06           H  
ATOM   4480 3HZ  LYS A 276      54.561   5.920  18.438  1.00  2.06           H  
ATOM   4481  N   ASP A 277      48.605   1.624  15.811  1.00  1.63           N  
ATOM   4482  CA  ASP A 277      47.867   1.146  14.652  1.00  1.63           C  
ATOM   4483  C   ASP A 277      46.812   2.120  14.180  1.00  1.63           C  
ATOM   4484  O   ASP A 277      45.697   2.154  14.699  1.00  1.63           O  
ATOM   4485  CB  ASP A 277      47.196  -0.197  14.900  1.00  1.63           C  
ATOM   4486  CG  ASP A 277      46.407  -0.712  13.640  1.00  1.63           C  
ATOM   4487  OD1 ASP A 277      46.434  -0.064  12.602  1.00  1.63           O  
ATOM   4488  OD2 ASP A 277      45.701  -1.695  13.778  1.00  1.63           O  
ATOM   4489  H   ASP A 277      48.416   1.272  16.750  1.00  1.63           H  
ATOM   4490  HA  ASP A 277      48.579   1.006  13.838  1.00  1.63           H  
ATOM   4491 1HB  ASP A 277      47.958  -0.935  15.153  1.00  1.63           H  
ATOM   4492 2HB  ASP A 277      46.532  -0.122  15.753  1.00  1.63           H  
ATOM   4493  N   THR A 278      47.154   2.827  13.118  1.00  1.32           N  
ATOM   4494  CA  THR A 278      46.299   3.816  12.474  1.00  1.32           C  
ATOM   4495  C   THR A 278      44.871   3.326  12.208  1.00  1.32           C  
ATOM   4496  O   THR A 278      43.923   4.105  12.297  1.00  1.32           O  
ATOM   4497  CB  THR A 278      46.888   4.259  11.131  1.00  1.32           C  
ATOM   4498  OG1 THR A 278      48.170   4.867  11.339  1.00  1.32           O  
ATOM   4499  CG2 THR A 278      45.938   5.237  10.453  1.00  1.32           C  
ATOM   4500  H   THR A 278      48.119   2.715  12.821  1.00  1.32           H  
ATOM   4501  HA  THR A 278      46.240   4.684  13.132  1.00  1.32           H  
ATOM   4502  HB  THR A 278      47.014   3.385  10.491  1.00  1.32           H  
ATOM   4503  HG1 THR A 278      48.705   4.301  11.912  1.00  1.32           H  
ATOM   4504 1HG2 THR A 278      46.351   5.543   9.493  1.00  1.32           H  
ATOM   4505 2HG2 THR A 278      44.974   4.751  10.300  1.00  1.32           H  
ATOM   4506 3HG2 THR A 278      45.806   6.112  11.088  1.00  1.32           H  
ATOM   4507  N   ILE A 279      44.719   2.065  11.792  1.00  1.12           N  
ATOM   4508  CA  ILE A 279      43.397   1.558  11.434  1.00  1.12           C  
ATOM   4509  C   ILE A 279      42.564   1.364  12.672  1.00  1.12           C  
ATOM   4510  O   ILE A 279      41.389   1.743  12.720  1.00  1.12           O  
ATOM   4511  CB  ILE A 279      43.543   0.250  10.649  1.00  1.12           C  
ATOM   4512  CG1 ILE A 279      44.242   0.576   9.365  1.00  1.12           C  
ATOM   4513  CG2 ILE A 279      42.224  -0.433  10.401  1.00  1.12           C  
ATOM   4514  CD1 ILE A 279      43.494   1.619   8.567  1.00  1.12           C  
ATOM   4515  H   ILE A 279      45.519   1.425  11.800  1.00  1.12           H  
ATOM   4516  HA  ILE A 279      42.901   2.283  10.799  1.00  1.12           H  
ATOM   4517  HB  ILE A 279      44.192  -0.424  11.216  1.00  1.12           H  
ATOM   4518 1HG1 ILE A 279      45.245   0.941   9.585  1.00  1.12           H  
ATOM   4519 2HG1 ILE A 279      44.324  -0.329   8.756  1.00  1.12           H  
ATOM   4520 1HG2 ILE A 279      42.398  -1.354   9.847  1.00  1.12           H  
ATOM   4521 2HG2 ILE A 279      41.757  -0.661  11.357  1.00  1.12           H  
ATOM   4522 3HG2 ILE A 279      41.599   0.204   9.830  1.00  1.12           H  
ATOM   4523 1HD1 ILE A 279      44.033   1.816   7.645  1.00  1.12           H  
ATOM   4524 2HD1 ILE A 279      42.494   1.247   8.329  1.00  1.12           H  
ATOM   4525 3HD1 ILE A 279      43.411   2.538   9.142  1.00  1.12           H  
ATOM   4526  N   SER A 280      43.171   0.821  13.691  1.00  1.01           N  
ATOM   4527  CA  SER A 280      42.483   0.652  14.937  1.00  1.01           C  
ATOM   4528  C   SER A 280      42.128   2.009  15.550  1.00  1.01           C  
ATOM   4529  O   SER A 280      41.019   2.202  16.059  1.00  1.01           O  
ATOM   4530  CB  SER A 280      43.349  -0.138  15.847  1.00  1.01           C  
ATOM   4531  OG  SER A 280      43.495  -1.460  15.405  1.00  1.01           O  
ATOM   4532  H   SER A 280      44.146   0.535  13.603  1.00  1.01           H  
ATOM   4533  HA  SER A 280      41.558   0.102  14.752  1.00  1.01           H  
ATOM   4534 1HB  SER A 280      44.315   0.331  15.912  1.00  1.01           H  
ATOM   4535 2HB  SER A 280      42.966  -0.107  16.757  1.00  1.01           H  
ATOM   4536  HG  SER A 280      44.248  -1.457  14.776  1.00  1.01           H  
ATOM   4537  N   GLN A 281      43.061   2.967  15.461  1.00  0.95           N  
ATOM   4538  CA  GLN A 281      42.818   4.299  16.002  1.00  0.95           C  
ATOM   4539  C   GLN A 281      41.672   4.952  15.258  1.00  0.95           C  
ATOM   4540  O   GLN A 281      40.819   5.594  15.869  1.00  0.95           O  
ATOM   4541  CB  GLN A 281      44.063   5.182  15.893  1.00  0.95           C  
ATOM   4542  CG  GLN A 281      45.211   4.790  16.820  1.00  0.95           C  
ATOM   4543  CD  GLN A 281      46.443   5.657  16.599  1.00  0.95           C  
ATOM   4544  OE1 GLN A 281      46.827   5.929  15.458  1.00  0.95           O  
ATOM   4545  NE2 GLN A 281      47.051   6.118  17.686  1.00  0.95           N  
ATOM   4546  H   GLN A 281      43.963   2.747  15.040  1.00  0.95           H  
ATOM   4547  HA  GLN A 281      42.540   4.205  17.050  1.00  0.95           H  
ATOM   4548 1HB  GLN A 281      44.435   5.147  14.871  1.00  0.95           H  
ATOM   4549 2HB  GLN A 281      43.793   6.216  16.106  1.00  0.95           H  
ATOM   4550 1HG  GLN A 281      44.891   4.898  17.856  1.00  0.95           H  
ATOM   4551 2HG  GLN A 281      45.481   3.754  16.625  1.00  0.95           H  
ATOM   4552 1HE2 GLN A 281      47.863   6.705  17.598  1.00  0.95           H  
ATOM   4553 2HE2 GLN A 281      46.693   5.890  18.591  1.00  0.95           H  
ATOM   4554  N   ALA A 282      41.627   4.749  13.943  1.00  0.93           N  
ATOM   4555  CA  ALA A 282      40.565   5.272  13.112  1.00  0.93           C  
ATOM   4556  C   ALA A 282      39.206   4.705  13.558  1.00  0.93           C  
ATOM   4557  O   ALA A 282      38.215   5.440  13.618  1.00  0.93           O  
ATOM   4558  CB  ALA A 282      40.891   4.943  11.675  1.00  0.93           C  
ATOM   4559  H   ALA A 282      42.381   4.239  13.485  1.00  0.93           H  
ATOM   4560  HA  ALA A 282      40.527   6.354  13.225  1.00  0.93           H  
ATOM   4561 1HB  ALA A 282      40.155   5.314  11.018  1.00  0.93           H  
ATOM   4562 2HB  ALA A 282      41.852   5.384  11.416  1.00  0.93           H  
ATOM   4563 3HB  ALA A 282      40.959   3.887  11.581  1.00  0.93           H  
ATOM   4564  N   MET A 283      39.152   3.418  13.947  1.00  0.92           N  
ATOM   4565  CA  MET A 283      37.892   2.850  14.454  1.00  0.92           C  
ATOM   4566  C   MET A 283      37.460   3.586  15.720  1.00  0.92           C  
ATOM   4567  O   MET A 283      36.288   3.931  15.893  1.00  0.92           O  
ATOM   4568  CB  MET A 283      38.011   1.342  14.719  1.00  0.92           C  
ATOM   4569  CG  MET A 283      38.140   0.528  13.465  1.00  0.92           C  
ATOM   4570  SD  MET A 283      38.333  -1.216  13.698  1.00  0.92           S  
ATOM   4571  CE  MET A 283      38.586  -1.600  11.975  1.00  0.92           C  
ATOM   4572  H   MET A 283      39.981   2.828  13.853  1.00  0.92           H  
ATOM   4573  HA  MET A 283      37.118   3.011  13.710  1.00  0.92           H  
ATOM   4574 1HB  MET A 283      38.883   1.147  15.331  1.00  0.92           H  
ATOM   4575 2HB  MET A 283      37.137   0.993  15.268  1.00  0.92           H  
ATOM   4576 1HG  MET A 283      37.273   0.690  12.836  1.00  0.92           H  
ATOM   4577 2HG  MET A 283      39.009   0.878  12.946  1.00  0.92           H  
ATOM   4578 1HE  MET A 283      38.756  -2.666  11.857  1.00  0.92           H  
ATOM   4579 2HE  MET A 283      37.709  -1.302  11.408  1.00  0.92           H  
ATOM   4580 3HE  MET A 283      39.448  -1.054  11.609  1.00  0.92           H  
ATOM   4581  N   LEU A 284      38.416   3.875  16.596  1.00  0.93           N  
ATOM   4582  CA  LEU A 284      38.087   4.623  17.803  1.00  0.93           C  
ATOM   4583  C   LEU A 284      37.574   6.011  17.480  1.00  0.93           C  
ATOM   4584  O   LEU A 284      36.568   6.451  18.048  1.00  0.93           O  
ATOM   4585  CB  LEU A 284      39.271   4.726  18.755  1.00  0.93           C  
ATOM   4586  CG  LEU A 284      38.979   5.589  20.003  1.00  0.93           C  
ATOM   4587  CD1 LEU A 284      37.788   5.022  20.746  1.00  0.93           C  
ATOM   4588  CD2 LEU A 284      40.199   5.595  20.905  1.00  0.93           C  
ATOM   4589  H   LEU A 284      39.373   3.554  16.422  1.00  0.93           H  
ATOM   4590  HA  LEU A 284      37.293   4.097  18.323  1.00  0.93           H  
ATOM   4591 1HB  LEU A 284      39.553   3.729  19.077  1.00  0.93           H  
ATOM   4592 2HB  LEU A 284      40.111   5.168  18.228  1.00  0.93           H  
ATOM   4593  HG  LEU A 284      38.745   6.606  19.697  1.00  0.93           H  
ATOM   4594 1HD1 LEU A 284      37.582   5.622  21.627  1.00  0.93           H  
ATOM   4595 2HD1 LEU A 284      36.917   5.019  20.095  1.00  0.93           H  
ATOM   4596 3HD1 LEU A 284      38.013   4.038  21.041  1.00  0.93           H  
ATOM   4597 1HD2 LEU A 284      39.996   6.203  21.786  1.00  0.93           H  
ATOM   4598 2HD2 LEU A 284      40.432   4.573  21.214  1.00  0.93           H  
ATOM   4599 3HD2 LEU A 284      41.047   6.012  20.362  1.00  0.93           H  
ATOM   4600  N   GLN A 285      38.250   6.703  16.563  1.00  0.93           N  
ATOM   4601  CA  GLN A 285      37.846   8.054  16.208  1.00  0.93           C  
ATOM   4602  C   GLN A 285      36.436   8.048  15.638  1.00  0.93           C  
ATOM   4603  O   GLN A 285      35.607   8.878  16.013  1.00  0.93           O  
ATOM   4604  CB  GLN A 285      38.805   8.621  15.154  1.00  0.93           C  
ATOM   4605  CG  GLN A 285      40.204   8.920  15.674  1.00  0.93           C  
ATOM   4606  CD  GLN A 285      41.177   9.310  14.567  1.00  0.93           C  
ATOM   4607  OE1 GLN A 285      40.934   9.073  13.377  1.00  0.93           O  
ATOM   4608  NE2 GLN A 285      42.295   9.916  14.958  1.00  0.93           N  
ATOM   4609  H   GLN A 285      39.074   6.282  16.132  1.00  0.93           H  
ATOM   4610  HA  GLN A 285      37.863   8.674  17.100  1.00  0.93           H  
ATOM   4611 1HB  GLN A 285      38.898   7.907  14.340  1.00  0.93           H  
ATOM   4612 2HB  GLN A 285      38.386   9.536  14.737  1.00  0.93           H  
ATOM   4613 1HG  GLN A 285      40.143   9.748  16.377  1.00  0.93           H  
ATOM   4614 2HG  GLN A 285      40.592   8.038  16.177  1.00  0.93           H  
ATOM   4615 1HE2 GLN A 285      42.976  10.199  14.281  1.00  0.93           H  
ATOM   4616 2HE2 GLN A 285      42.456  10.087  15.930  1.00  0.93           H  
ATOM   4617  N   GLY A 286      36.130   7.063  14.800  1.00  0.93           N  
ATOM   4618  CA  GLY A 286      34.805   6.945  14.217  1.00  0.93           C  
ATOM   4619  C   GLY A 286      33.758   6.779  15.290  1.00  0.93           C  
ATOM   4620  O   GLY A 286      32.758   7.505  15.328  1.00  0.93           O  
ATOM   4621  H   GLY A 286      36.854   6.397  14.525  1.00  0.93           H  
ATOM   4622 1HA  GLY A 286      34.582   7.843  13.647  1.00  0.93           H  
ATOM   4623 2HA  GLY A 286      34.779   6.095  13.541  1.00  0.93           H  
ATOM   4624  N   PHE A 287      33.997   5.827  16.178  1.00  0.93           N  
ATOM   4625  CA  PHE A 287      33.087   5.536  17.260  1.00  0.93           C  
ATOM   4626  C   PHE A 287      32.828   6.796  18.080  1.00  0.93           C  
ATOM   4627  O   PHE A 287      31.679   7.147  18.351  1.00  0.93           O  
ATOM   4628  CB  PHE A 287      33.703   4.465  18.140  1.00  0.93           C  
ATOM   4629  CG  PHE A 287      32.869   4.006  19.264  1.00  0.93           C  
ATOM   4630  CD1 PHE A 287      32.011   2.926  19.105  1.00  0.93           C  
ATOM   4631  CD2 PHE A 287      32.918   4.647  20.474  1.00  0.93           C  
ATOM   4632  CE1 PHE A 287      31.238   2.493  20.151  1.00  0.93           C  
ATOM   4633  CE2 PHE A 287      32.143   4.228  21.508  1.00  0.93           C  
ATOM   4634  CZ  PHE A 287      31.305   3.150  21.357  1.00  0.93           C  
ATOM   4635  H   PHE A 287      34.848   5.268  16.090  1.00  0.93           H  
ATOM   4636  HA  PHE A 287      32.148   5.179  16.843  1.00  0.93           H  
ATOM   4637 1HB  PHE A 287      33.904   3.626  17.505  1.00  0.93           H  
ATOM   4638 2HB  PHE A 287      34.654   4.814  18.534  1.00  0.93           H  
ATOM   4639  HD1 PHE A 287      31.967   2.420  18.137  1.00  0.93           H  
ATOM   4640  HD2 PHE A 287      33.586   5.502  20.602  1.00  0.93           H  
ATOM   4641  HE1 PHE A 287      30.574   1.640  20.018  1.00  0.93           H  
ATOM   4642  HE2 PHE A 287      32.187   4.754  22.453  1.00  0.93           H  
ATOM   4643  HZ  PHE A 287      30.696   2.831  22.196  1.00  0.93           H  
ATOM   4644  N   CYS A 288      33.901   7.498  18.455  1.00  0.93           N  
ATOM   4645  CA  CYS A 288      33.778   8.687  19.282  1.00  0.93           C  
ATOM   4646  C   CYS A 288      32.993   9.791  18.573  1.00  0.93           C  
ATOM   4647  O   CYS A 288      32.175  10.481  19.201  1.00  0.93           O  
ATOM   4648  CB  CYS A 288      35.169   9.194  19.643  1.00  0.93           C  
ATOM   4649  SG  CYS A 288      36.049   8.087  20.746  1.00  0.93           S  
ATOM   4650  H   CYS A 288      34.831   7.179  18.184  1.00  0.93           H  
ATOM   4651  HA  CYS A 288      33.257   8.415  20.197  1.00  0.93           H  
ATOM   4652 1HB  CYS A 288      35.763   9.307  18.734  1.00  0.93           H  
ATOM   4653 2HB  CYS A 288      35.094  10.169  20.118  1.00  0.93           H  
ATOM   4654  HG  CYS A 288      36.313   7.165  19.781  1.00  0.93           H  
ATOM   4655  N   GLN A 289      33.202   9.953  17.261  1.00  0.92           N  
ATOM   4656  CA  GLN A 289      32.465  10.959  16.504  1.00  0.92           C  
ATOM   4657  C   GLN A 289      30.988  10.608  16.484  1.00  0.92           C  
ATOM   4658  O   GLN A 289      30.120  11.474  16.646  1.00  0.92           O  
ATOM   4659  CB  GLN A 289      32.973  11.011  15.057  1.00  0.92           C  
ATOM   4660  CG  GLN A 289      34.360  11.590  14.857  1.00  0.92           C  
ATOM   4661  CD  GLN A 289      34.864  11.342  13.429  1.00  0.92           C  
ATOM   4662  OE1 GLN A 289      34.332  10.485  12.705  1.00  0.92           O  
ATOM   4663  NE2 GLN A 289      35.889  12.085  13.023  1.00  0.92           N  
ATOM   4664  H   GLN A 289      33.902   9.382  16.783  1.00  0.92           H  
ATOM   4665  HA  GLN A 289      32.592  11.930  16.981  1.00  0.92           H  
ATOM   4666 1HB  GLN A 289      32.996   9.997  14.659  1.00  0.92           H  
ATOM   4667 2HB  GLN A 289      32.272  11.579  14.447  1.00  0.92           H  
ATOM   4668 1HG  GLN A 289      34.303  12.668  15.007  1.00  0.92           H  
ATOM   4669 2HG  GLN A 289      35.051  11.160  15.566  1.00  0.92           H  
ATOM   4670 1HE2 GLN A 289      36.263  11.967  12.103  1.00  0.92           H  
ATOM   4671 2HE2 GLN A 289      36.288  12.763  13.641  1.00  0.92           H  
ATOM   4672  N   ALA A 290      30.699   9.323  16.290  1.00  0.91           N  
ATOM   4673  CA  ALA A 290      29.336   8.833  16.230  1.00  0.91           C  
ATOM   4674  C   ALA A 290      28.611   9.007  17.549  1.00  0.91           C  
ATOM   4675  O   ALA A 290      27.468   9.461  17.576  1.00  0.91           O  
ATOM   4676  CB  ALA A 290      29.363   7.390  15.830  1.00  0.91           C  
ATOM   4677  H   ALA A 290      31.464   8.656  16.156  1.00  0.91           H  
ATOM   4678  HA  ALA A 290      28.798   9.413  15.481  1.00  0.91           H  
ATOM   4679 1HB  ALA A 290      28.385   6.989  15.736  1.00  0.91           H  
ATOM   4680 2HB  ALA A 290      29.860   7.308  14.890  1.00  0.91           H  
ATOM   4681 3HB  ALA A 290      29.917   6.841  16.575  1.00  0.91           H  
ATOM   4682  N   ILE A 291      29.299   8.716  18.654  1.00  0.91           N  
ATOM   4683  CA  ILE A 291      28.675   8.861  19.956  1.00  0.91           C  
ATOM   4684  C   ILE A 291      28.483  10.320  20.293  1.00  0.91           C  
ATOM   4685  O   ILE A 291      27.415  10.699  20.765  1.00  0.91           O  
ATOM   4686  CB  ILE A 291      29.470   8.163  21.071  1.00  0.91           C  
ATOM   4687  CG1 ILE A 291      29.483   6.643  20.831  1.00  0.91           C  
ATOM   4688  CG2 ILE A 291      28.857   8.504  22.424  1.00  0.91           C  
ATOM   4689  CD1 ILE A 291      28.106   6.017  20.795  1.00  0.91           C  
ATOM   4690  H   ILE A 291      30.245   8.342  18.581  1.00  0.91           H  
ATOM   4691  HA  ILE A 291      27.695   8.394  19.918  1.00  0.91           H  
ATOM   4692  HB  ILE A 291      30.506   8.504  21.041  1.00  0.91           H  
ATOM   4693 1HG1 ILE A 291      29.968   6.438  19.887  1.00  0.91           H  
ATOM   4694 2HG1 ILE A 291      30.053   6.175  21.622  1.00  0.91           H  
ATOM   4695 1HG2 ILE A 291      29.424   8.021  23.216  1.00  0.91           H  
ATOM   4696 2HG2 ILE A 291      28.882   9.586  22.573  1.00  0.91           H  
ATOM   4697 3HG2 ILE A 291      27.822   8.163  22.462  1.00  0.91           H  
ATOM   4698 1HD1 ILE A 291      28.199   4.941  20.627  1.00  0.91           H  
ATOM   4699 2HD1 ILE A 291      27.603   6.191  21.747  1.00  0.91           H  
ATOM   4700 3HD1 ILE A 291      27.518   6.462  19.993  1.00  0.91           H  
ATOM   4701  N   THR A 292      29.481  11.152  20.006  1.00  0.91           N  
ATOM   4702  CA  THR A 292      29.365  12.570  20.290  1.00  0.91           C  
ATOM   4703  C   THR A 292      28.195  13.161  19.509  1.00  0.91           C  
ATOM   4704  O   THR A 292      27.384  13.915  20.057  1.00  0.91           O  
ATOM   4705  CB  THR A 292      30.653  13.308  19.894  1.00  0.91           C  
ATOM   4706  OG1 THR A 292      31.753  12.785  20.652  1.00  0.91           O  
ATOM   4707  CG2 THR A 292      30.495  14.787  20.166  1.00  0.91           C  
ATOM   4708  H   THR A 292      30.353  10.801  19.614  1.00  0.91           H  
ATOM   4709  HA  THR A 292      29.180  12.705  21.354  1.00  0.91           H  
ATOM   4710  HB  THR A 292      30.850  13.152  18.835  1.00  0.91           H  
ATOM   4711  HG1 THR A 292      31.931  11.866  20.339  1.00  0.91           H  
ATOM   4712 1HG2 THR A 292      31.407  15.308  19.882  1.00  0.91           H  
ATOM   4713 2HG2 THR A 292      29.658  15.166  19.579  1.00  0.91           H  
ATOM   4714 3HG2 THR A 292      30.299  14.944  21.226  1.00  0.91           H  
ATOM   4715  N   THR A 293      28.084  12.794  18.233  1.00  0.92           N  
ATOM   4716  CA  THR A 293      27.016  13.291  17.388  1.00  0.92           C  
ATOM   4717  C   THR A 293      25.668  12.860  17.981  1.00  0.92           C  
ATOM   4718  O   THR A 293      24.754  13.684  18.125  1.00  0.92           O  
ATOM   4719  CB  THR A 293      27.190  12.750  15.945  1.00  0.92           C  
ATOM   4720  OG1 THR A 293      28.460  13.184  15.427  1.00  0.92           O  
ATOM   4721  CG2 THR A 293      26.099  13.264  15.011  1.00  0.92           C  
ATOM   4722  H   THR A 293      28.778  12.172  17.817  1.00  0.92           H  
ATOM   4723  HA  THR A 293      27.054  14.380  17.370  1.00  0.92           H  
ATOM   4724  HB  THR A 293      27.160  11.658  15.970  1.00  0.92           H  
ATOM   4725  HG1 THR A 293      29.174  12.734  15.930  1.00  0.92           H  
ATOM   4726 1HG2 THR A 293      26.260  12.854  14.014  1.00  0.92           H  
ATOM   4727 2HG2 THR A 293      25.137  12.958  15.374  1.00  0.92           H  
ATOM   4728 3HG2 THR A 293      26.137  14.350  14.974  1.00  0.92           H  
ATOM   4729  N   ALA A 294      25.563  11.578  18.373  1.00  0.95           N  
ATOM   4730  CA  ALA A 294      24.337  11.046  18.959  1.00  0.95           C  
ATOM   4731  C   ALA A 294      23.969  11.747  20.261  1.00  0.95           C  
ATOM   4732  O   ALA A 294      22.806  12.109  20.462  1.00  0.95           O  
ATOM   4733  CB  ALA A 294      24.501   9.551  19.201  1.00  0.95           C  
ATOM   4734  H   ALA A 294      26.345  10.940  18.226  1.00  0.95           H  
ATOM   4735  HA  ALA A 294      23.527  11.211  18.256  1.00  0.95           H  
ATOM   4736 1HB  ALA A 294      23.587   9.132  19.595  1.00  0.95           H  
ATOM   4737 2HB  ALA A 294      24.736   9.077  18.255  1.00  0.95           H  
ATOM   4738 3HB  ALA A 294      25.314   9.383  19.902  1.00  0.95           H  
ATOM   4739  N   GLU A 295      24.955  11.998  21.128  1.00  0.99           N  
ATOM   4740  CA  GLU A 295      24.672  12.668  22.389  1.00  0.99           C  
ATOM   4741  C   GLU A 295      24.184  14.088  22.162  1.00  0.99           C  
ATOM   4742  O   GLU A 295      23.247  14.535  22.828  1.00  0.99           O  
ATOM   4743  CB  GLU A 295      25.898  12.658  23.314  1.00  0.99           C  
ATOM   4744  CG  GLU A 295      26.241  11.272  23.899  1.00  0.99           C  
ATOM   4745  CD  GLU A 295      27.492  11.269  24.766  1.00  0.99           C  
ATOM   4746  OE1 GLU A 295      28.145  12.284  24.854  1.00  0.99           O  
ATOM   4747  OE2 GLU A 295      27.787  10.245  25.341  1.00  0.99           O  
ATOM   4748  H   GLU A 295      25.903  11.690  20.921  1.00  0.99           H  
ATOM   4749  HA  GLU A 295      23.877  12.123  22.891  1.00  0.99           H  
ATOM   4750 1HB  GLU A 295      26.771  13.004  22.754  1.00  0.99           H  
ATOM   4751 2HB  GLU A 295      25.740  13.350  24.139  1.00  0.99           H  
ATOM   4752 1HG  GLU A 295      25.399  10.937  24.504  1.00  0.99           H  
ATOM   4753 2HG  GLU A 295      26.364  10.563  23.085  1.00  0.99           H  
ATOM   4754  N   LYS A 296      24.782  14.793  21.196  1.00  1.06           N  
ATOM   4755  CA  LYS A 296      24.347  16.152  20.921  1.00  1.06           C  
ATOM   4756  C   LYS A 296      22.941  16.156  20.352  1.00  1.06           C  
ATOM   4757  O   LYS A 296      22.105  16.965  20.759  1.00  1.06           O  
ATOM   4758  CB  LYS A 296      25.311  16.851  19.966  1.00  1.06           C  
ATOM   4759  CG  LYS A 296      26.661  17.212  20.592  1.00  1.06           C  
ATOM   4760  CD  LYS A 296      27.579  17.882  19.584  1.00  1.06           C  
ATOM   4761  CE  LYS A 296      28.892  18.306  20.225  1.00  1.06           C  
ATOM   4762  NZ  LYS A 296      29.820  18.917  19.234  1.00  1.06           N  
ATOM   4763  H   LYS A 296      25.565  14.390  20.677  1.00  1.06           H  
ATOM   4764  HA  LYS A 296      24.331  16.705  21.857  1.00  1.06           H  
ATOM   4765 1HB  LYS A 296      25.509  16.192  19.115  1.00  1.06           H  
ATOM   4766 2HB  LYS A 296      24.852  17.760  19.579  1.00  1.06           H  
ATOM   4767 1HG  LYS A 296      26.504  17.883  21.434  1.00  1.06           H  
ATOM   4768 2HG  LYS A 296      27.138  16.304  20.957  1.00  1.06           H  
ATOM   4769 1HD  LYS A 296      27.790  17.180  18.774  1.00  1.06           H  
ATOM   4770 2HD  LYS A 296      27.086  18.758  19.166  1.00  1.06           H  
ATOM   4771 1HE  LYS A 296      28.683  19.034  21.008  1.00  1.06           H  
ATOM   4772 2HE  LYS A 296      29.368  17.439  20.672  1.00  1.06           H  
ATOM   4773 1HZ  LYS A 296      30.676  19.188  19.697  1.00  1.06           H  
ATOM   4774 2HZ  LYS A 296      30.027  18.244  18.509  1.00  1.06           H  
ATOM   4775 3HZ  LYS A 296      29.387  19.732  18.824  1.00  1.06           H  
ATOM   4776  N   ASN A 297      22.644  15.211  19.464  1.00  1.19           N  
ATOM   4777  CA  ASN A 297      21.317  15.157  18.884  1.00  1.19           C  
ATOM   4778  C   ASN A 297      20.277  14.900  19.964  1.00  1.19           C  
ATOM   4779  O   ASN A 297      19.242  15.570  20.011  1.00  1.19           O  
ATOM   4780  CB  ASN A 297      21.234  14.092  17.822  1.00  1.19           C  
ATOM   4781  CG  ASN A 297      19.931  14.129  17.102  1.00  1.19           C  
ATOM   4782  OD1 ASN A 297      19.040  13.302  17.338  1.00  1.19           O  
ATOM   4783  ND2 ASN A 297      19.796  15.081  16.212  1.00  1.19           N  
ATOM   4784  H   ASN A 297      23.359  14.550  19.151  1.00  1.19           H  
ATOM   4785  HA  ASN A 297      21.093  16.125  18.433  1.00  1.19           H  
ATOM   4786 1HB  ASN A 297      22.050  14.212  17.105  1.00  1.19           H  
ATOM   4787 2HB  ASN A 297      21.358  13.118  18.296  1.00  1.19           H  
ATOM   4788 1HD2 ASN A 297      18.952  15.166  15.688  1.00  1.19           H  
ATOM   4789 2HD2 ASN A 297      20.547  15.719  16.049  1.00  1.19           H  
ATOM   4790  N   MET A 298      20.552  13.935  20.844  1.00  1.42           N  
ATOM   4791  CA  MET A 298      19.616  13.605  21.906  1.00  1.42           C  
ATOM   4792  C   MET A 298      19.455  14.764  22.878  1.00  1.42           C  
ATOM   4793  O   MET A 298      18.362  14.993  23.381  1.00  1.42           O  
ATOM   4794  CB  MET A 298      20.063  12.323  22.602  1.00  1.42           C  
ATOM   4795  CG  MET A 298      19.860  11.073  21.730  1.00  1.42           C  
ATOM   4796  SD  MET A 298      20.191   9.509  22.571  1.00  1.42           S  
ATOM   4797  CE  MET A 298      21.969   9.442  22.454  1.00  1.42           C  
ATOM   4798  H   MET A 298      21.421  13.405  20.763  1.00  1.42           H  
ATOM   4799  HA  MET A 298      18.641  13.422  21.454  1.00  1.42           H  
ATOM   4800 1HB  MET A 298      21.125  12.398  22.849  1.00  1.42           H  
ATOM   4801 2HB  MET A 298      19.509  12.195  23.531  1.00  1.42           H  
ATOM   4802 1HG  MET A 298      18.832  11.060  21.368  1.00  1.42           H  
ATOM   4803 2HG  MET A 298      20.515  11.138  20.865  1.00  1.42           H  
ATOM   4804 1HE  MET A 298      22.332   8.528  22.921  1.00  1.42           H  
ATOM   4805 2HE  MET A 298      22.253   9.455  21.411  1.00  1.42           H  
ATOM   4806 3HE  MET A 298      22.396  10.305  22.955  1.00  1.42           H  
ATOM   4807  N   ALA A 299      20.528  15.510  23.142  1.00  1.77           N  
ATOM   4808  CA  ALA A 299      20.413  16.671  24.008  1.00  1.77           C  
ATOM   4809  C   ALA A 299      19.482  17.717  23.387  1.00  1.77           C  
ATOM   4810  O   ALA A 299      18.669  18.331  24.082  1.00  1.77           O  
ATOM   4811  CB  ALA A 299      21.782  17.278  24.252  1.00  1.77           C  
ATOM   4812  H   ALA A 299      21.438  15.267  22.752  1.00  1.77           H  
ATOM   4813  HA  ALA A 299      19.984  16.349  24.955  1.00  1.77           H  
ATOM   4814 1HB  ALA A 299      21.688  18.134  24.916  1.00  1.77           H  
ATOM   4815 2HB  ALA A 299      22.432  16.530  24.705  1.00  1.77           H  
ATOM   4816 3HB  ALA A 299      22.207  17.598  23.303  1.00  1.77           H  
ATOM   4817  N   GLN A 300      19.593  17.905  22.064  1.00  2.29           N  
ATOM   4818  CA  GLN A 300      18.766  18.866  21.333  1.00  2.29           C  
ATOM   4819  C   GLN A 300      17.301  18.433  21.282  1.00  2.29           C  
ATOM   4820  O   GLN A 300      16.393  19.255  21.432  1.00  2.29           O  
ATOM   4821  CB  GLN A 300      19.305  19.026  19.908  1.00  2.29           C  
ATOM   4822  CG  GLN A 300      20.654  19.718  19.827  1.00  2.29           C  
ATOM   4823  CD  GLN A 300      21.266  19.642  18.435  1.00  2.29           C  
ATOM   4824  OE1 GLN A 300      20.838  18.847  17.587  1.00  2.29           O  
ATOM   4825  NE2 GLN A 300      22.278  20.468  18.194  1.00  2.29           N  
ATOM   4826  H   GLN A 300      20.306  17.382  21.550  1.00  2.29           H  
ATOM   4827  HA  GLN A 300      18.821  19.825  21.844  1.00  2.29           H  
ATOM   4828 1HB  GLN A 300      19.411  18.046  19.450  1.00  2.29           H  
ATOM   4829 2HB  GLN A 300      18.592  19.591  19.311  1.00  2.29           H  
ATOM   4830 1HG  GLN A 300      20.511  20.771  20.071  1.00  2.29           H  
ATOM   4831 2HG  GLN A 300      21.335  19.268  20.538  1.00  2.29           H  
ATOM   4832 1HE2 GLN A 300      22.725  20.465  17.299  1.00  2.29           H  
ATOM   4833 2HE2 GLN A 300      22.595  21.092  18.909  1.00  2.29           H  
ATOM   4834  N   ASN A 301      17.082  17.136  21.074  1.00  3.00           N  
ATOM   4835  CA  ASN A 301      15.747  16.569  21.011  1.00  3.00           C  
ATOM   4836  C   ASN A 301      15.714  15.142  21.563  1.00  3.00           C  
ATOM   4837  O   ASN A 301      15.875  14.191  20.797  1.00  3.00           O  
ATOM   4838  CB  ASN A 301      15.192  16.562  19.610  1.00  3.00           C  
ATOM   4839  CG  ASN A 301      13.767  16.066  19.630  1.00  3.00           C  
ATOM   4840  OD1 ASN A 301      13.241  15.746  20.715  1.00  3.00           O  
ATOM   4841  ND2 ASN A 301      13.136  16.003  18.480  1.00  3.00           N  
ATOM   4842  H   ASN A 301      17.884  16.523  20.934  1.00  3.00           H  
ATOM   4843  HA  ASN A 301      15.093  17.208  21.586  1.00  3.00           H  
ATOM   4844 1HB  ASN A 301      15.224  17.569  19.188  1.00  3.00           H  
ATOM   4845 2HB  ASN A 301      15.798  15.913  18.978  1.00  3.00           H  
ATOM   4846 1HD2 ASN A 301      12.185  15.680  18.451  1.00  3.00           H  
ATOM   4847 2HD2 ASN A 301      13.599  16.274  17.638  1.00  3.00           H  
ATOM   4848  N   PRO A 302      15.452  14.945  22.862  1.00  3.85           N  
ATOM   4849  CA  PRO A 302      15.481  13.663  23.537  1.00  3.85           C  
ATOM   4850  C   PRO A 302      14.293  12.747  23.213  1.00  3.85           C  
ATOM   4851  O   PRO A 302      14.300  11.589  23.640  1.00  3.85           O  
ATOM   4852  CB  PRO A 302      15.489  14.075  25.012  1.00  3.85           C  
ATOM   4853  CG  PRO A 302      14.756  15.396  25.047  1.00  3.85           C  
ATOM   4854  CD  PRO A 302      15.125  16.087  23.748  1.00  3.85           C  
ATOM   4855  HA  PRO A 302      16.425  13.163  23.279  1.00  3.85           H  
ATOM   4856 1HB  PRO A 302      15.008  13.296  25.618  1.00  3.85           H  
ATOM   4857 2HB  PRO A 302      16.532  14.163  25.362  1.00  3.85           H  
ATOM   4858 1HG  PRO A 302      13.673  15.216  25.133  1.00  3.85           H  
ATOM   4859 2HG  PRO A 302      15.059  15.973  25.931  1.00  3.85           H  
ATOM   4860 1HD  PRO A 302      14.231  16.621  23.407  1.00  3.85           H  
ATOM   4861 2HD  PRO A 302      16.006  16.749  23.872  1.00  3.85           H  
ATOM   4862  N   ASP A 303      13.261  13.267  22.518  1.00  4.72           N  
ATOM   4863  CA  ASP A 303      12.031  12.510  22.247  1.00  4.72           C  
ATOM   4864  C   ASP A 303      11.048  13.349  21.434  1.00  4.72           C  
ATOM   4865  O   ASP A 303      10.783  13.050  20.268  1.00  4.72           O  
ATOM   4866  OXT ASP A 303      10.377  14.204  22.011  1.00  4.72           O  
ATOM   4867  CB  ASP A 303      11.320  12.073  23.551  1.00  4.72           C  
ATOM   4868  CG  ASP A 303      10.172  11.052  23.321  1.00  4.72           C  
ATOM   4869  OD1 ASP A 303       9.909  10.720  22.187  1.00  4.72           O  
ATOM   4870  OD2 ASP A 303       9.572  10.632  24.287  1.00  4.72           O  
ATOM   4871  H   ASP A 303      13.326  14.210  22.128  1.00  4.72           H  
ATOM   4872  HA  ASP A 303      12.288  11.622  21.669  1.00  4.72           H  
ATOM   4873 1HB  ASP A 303      12.018  11.625  24.246  1.00  4.72           H  
ATOM   4874 2HB  ASP A 303      10.903  12.953  24.040  1.00  4.72           H  
TER    4875
ENDMDL
