# Supplementary material for: Pan-kinome of Legionella expanded by a bioinformatics survey
Source: Sci Rep. 2022 Dec 16;12:21782. doi: 10.1038/s41598-022-26109-x (PMC9758233; doi:10.1038/s41598-022-26109-x)
Supplement: Supplementary file 9 — Supplementary Information 9. [file 41598_2022_26109_MOESM9_ESM.zip › S15 - Data - 3D structure models of novel kinases/pdb - protein kinase domains - RoseTTAFold/LLO_2159_194-434.pdb]

PFRMAT TS
TARGET 215
AUTHOR BAKER-ROBETTA
METHOD    ROSETTA provides both ab initio and
METHOD    comparative models of protein domains.
METHOD    Comparative models are built from structures
METHOD    detected and aligned by HHSEARCH, SPARKS, and
METHOD    Raptor. Loop regions are assembled from fragments and 
METHOD    optimized to fit the aligned template structures.
METHOD    De novo models are built using the Rosetta de
METHOD    novo protocol.  The procedure is fully automated.
MODEL     1
PARENT N/A
REMARK PARENT    N/A
REMARK PARSRC    RoseTTAFold
REMARK SCORE     0.00
ATOM      1  N   LEU A   1       0.838  -1.014   1.591  1.00  6.08           N  
ATOM      2  CA  LEU A   1       1.911  -0.066   1.888  1.00  6.08           C  
ATOM      3  C   LEU A   1       1.888   1.292   1.151  1.00  6.08           C  
ATOM      4  O   LEU A   1       1.937   2.323   1.826  1.00  6.08           O  
ATOM      5  CB  LEU A   1       3.279  -0.704   1.622  1.00  6.08           C  
ATOM      6  CG  LEU A   1       3.645  -1.908   2.459  1.00  6.08           C  
ATOM      7  CD1 LEU A   1       4.969  -2.486   1.950  1.00  6.08           C  
ATOM      8  CD2 LEU A   1       3.768  -1.478   3.917  1.00  6.08           C  
ATOM      9 1H   LEU A   1       0.630  -1.535   2.432  1.00  6.08           H  
ATOM     10 2H   LEU A   1       0.008  -0.519   1.300  1.00  6.08           H  
ATOM     11 3H   LEU A   1       1.125  -1.661   0.871  1.00  6.08           H  
ATOM     12  HA  LEU A   1       1.857   0.149   2.954  1.00  6.08           H  
ATOM     13 1HB  LEU A   1       3.370  -0.988   0.593  1.00  6.08           H  
ATOM     14 2HB  LEU A   1       4.017   0.054   1.825  1.00  6.08           H  
ATOM     15  HG  LEU A   1       2.874  -2.672   2.362  1.00  6.08           H  
ATOM     16 1HD1 LEU A   1       5.237  -3.358   2.545  1.00  6.08           H  
ATOM     17 2HD1 LEU A   1       4.861  -2.778   0.907  1.00  6.08           H  
ATOM     18 3HD1 LEU A   1       5.748  -1.743   2.037  1.00  6.08           H  
ATOM     19 1HD2 LEU A   1       4.034  -2.340   4.529  1.00  6.08           H  
ATOM     20 2HD2 LEU A   1       4.541  -0.718   4.007  1.00  6.08           H  
ATOM     21 3HD2 LEU A   1       2.817  -1.070   4.257  1.00  6.08           H  
ATOM     22  N   PRO A   2       1.707   1.371  -0.196  1.00  5.42           N  
ATOM     23  CA  PRO A   2       1.906   2.581  -0.992  1.00  5.42           C  
ATOM     24  C   PRO A   2       0.783   3.596  -0.909  1.00  5.42           C  
ATOM     25  O   PRO A   2       0.198   3.975  -1.921  1.00  5.42           O  
ATOM     26  CB  PRO A   2       2.009   2.008  -2.405  1.00  5.42           C  
ATOM     27  CG  PRO A   2       1.085   0.823  -2.392  1.00  5.42           C  
ATOM     28  CD  PRO A   2       1.203   0.226  -1.002  1.00  5.42           C  
ATOM     29  HA  PRO A   2       2.853   3.050  -0.696  1.00  5.42           H  
ATOM     30 1HB  PRO A   2       1.715   2.774  -3.139  1.00  5.42           H  
ATOM     31 2HB  PRO A   2       3.043   1.738  -2.630  1.00  5.42           H  
ATOM     32 1HG  PRO A   2       0.058   1.147  -2.626  1.00  5.42           H  
ATOM     33 2HG  PRO A   2       1.380   0.114  -3.181  1.00  5.42           H  
ATOM     34 1HD  PRO A   2       0.185  -0.049  -0.709  1.00  5.42           H  
ATOM     35 2HD  PRO A   2       1.885  -0.614  -1.018  1.00  5.42           H  
ATOM     36  N   LEU A   3       0.495   4.037   0.303  1.00  4.73           N  
ATOM     37  CA  LEU A   3      -0.485   5.074   0.543  1.00  4.73           C  
ATOM     38  C   LEU A   3       0.202   6.247   1.225  1.00  4.73           C  
ATOM     39  O   LEU A   3       0.287   7.355   0.678  1.00  4.73           O  
ATOM     40  CB  LEU A   3      -1.609   4.529   1.421  1.00  4.73           C  
ATOM     41  CG  LEU A   3      -2.406   3.366   0.814  1.00  4.73           C  
ATOM     42  CD1 LEU A   3      -3.432   2.884   1.820  1.00  4.73           C  
ATOM     43  CD2 LEU A   3      -3.070   3.825  -0.469  1.00  4.73           C  
ATOM     44  H   LEU A   3       1.016   3.656   1.080  1.00  4.73           H  
ATOM     45  HA  LEU A   3      -0.894   5.412  -0.409  1.00  4.73           H  
ATOM     46 1HB  LEU A   3      -1.185   4.180   2.359  1.00  4.73           H  
ATOM     47 2HB  LEU A   3      -2.304   5.338   1.638  1.00  4.73           H  
ATOM     48  HG  LEU A   3      -1.732   2.538   0.593  1.00  4.73           H  
ATOM     49 1HD1 LEU A   3      -3.994   2.051   1.397  1.00  4.73           H  
ATOM     50 2HD1 LEU A   3      -2.925   2.555   2.728  1.00  4.73           H  
ATOM     51 3HD1 LEU A   3      -4.116   3.697   2.061  1.00  4.73           H  
ATOM     52 1HD2 LEU A   3      -3.632   2.999  -0.904  1.00  4.73           H  
ATOM     53 2HD2 LEU A   3      -3.747   4.651  -0.253  1.00  4.73           H  
ATOM     54 3HD2 LEU A   3      -2.309   4.156  -1.176  1.00  4.73           H  
ATOM     55  N   ARG A   4       0.727   5.982   2.420  1.00  4.09           N  
ATOM     56  CA  ARG A   4       1.417   7.001   3.194  1.00  4.09           C  
ATOM     57  C   ARG A   4       2.239   6.427   4.339  1.00  4.09           C  
ATOM     58  O   ARG A   4       1.744   5.610   5.118  1.00  4.09           O  
ATOM     59  CB  ARG A   4       0.397   7.957   3.821  1.00  4.09           C  
ATOM     60  CG  ARG A   4       0.980   9.119   4.630  1.00  4.09           C  
ATOM     61  CD  ARG A   4      -0.084   9.976   5.234  1.00  4.09           C  
ATOM     62  NE  ARG A   4       0.485  11.045   6.057  1.00  4.09           N  
ATOM     63  CZ  ARG A   4       0.750  12.279   5.598  1.00  4.09           C  
ATOM     64  NH1 ARG A   4       0.440  12.561   4.360  1.00  4.09           N  
ATOM     65  NH2 ARG A   4       1.306  13.188   6.380  1.00  4.09           N  
ATOM     66  H   ARG A   4       0.638   5.053   2.806  1.00  4.09           H  
ATOM     67  HA  ARG A   4       2.086   7.551   2.530  1.00  4.09           H  
ATOM     68 1HB  ARG A   4      -0.218   8.396   3.040  1.00  4.09           H  
ATOM     69 2HB  ARG A   4      -0.263   7.398   4.484  1.00  4.09           H  
ATOM     70 1HG  ARG A   4       1.566   8.725   5.450  1.00  4.09           H  
ATOM     71 2HG  ARG A   4       1.622   9.735   3.993  1.00  4.09           H  
ATOM     72 1HD  ARG A   4      -0.675  10.432   4.441  1.00  4.09           H  
ATOM     73 2HD  ARG A   4      -0.727   9.365   5.866  1.00  4.09           H  
ATOM     74  HE  ARG A   4       0.732  10.832   7.014  1.00  4.09           H  
ATOM     75 1HH1 ARG A   4       0.017  11.855   3.778  1.00  4.09           H  
ATOM     76 2HH1 ARG A   4       0.628  13.479   3.941  1.00  4.09           H  
ATOM     77 1HH2 ARG A   4       1.546  12.955   7.335  1.00  4.09           H  
ATOM     78 2HH2 ARG A   4       1.500  14.110   6.019  1.00  4.09           H  
ATOM     79  N   PHE A   5       3.454   6.938   4.490  1.00  3.54           N  
ATOM     80  CA  PHE A   5       4.275   6.703   5.674  1.00  3.54           C  
ATOM     81  C   PHE A   5       4.250   8.042   6.408  1.00  3.54           C  
ATOM     82  O   PHE A   5       4.122   9.079   5.752  1.00  3.54           O  
ATOM     83  CB  PHE A   5       5.691   6.234   5.327  1.00  3.54           C  
ATOM     84  CG  PHE A   5       5.745   4.834   4.714  1.00  3.54           C  
ATOM     85  CD1 PHE A   5       4.751   3.898   4.982  1.00  3.54           C  
ATOM     86  CD2 PHE A   5       6.800   4.441   3.913  1.00  3.54           C  
ATOM     87  CE1 PHE A   5       4.805   2.621   4.448  1.00  3.54           C  
ATOM     88  CE2 PHE A   5       6.856   3.150   3.380  1.00  3.54           C  
ATOM     89  CZ  PHE A   5       5.856   2.252   3.648  1.00  3.54           C  
ATOM     90  H   PHE A   5       3.825   7.560   3.772  1.00  3.54           H  
ATOM     91  HA  PHE A   5       3.811   5.949   6.314  1.00  3.54           H  
ATOM     92 1HB  PHE A   5       6.147   6.935   4.627  1.00  3.54           H  
ATOM     93 2HB  PHE A   5       6.291   6.230   6.234  1.00  3.54           H  
ATOM     94  HD1 PHE A   5       3.916   4.183   5.628  1.00  3.54           H  
ATOM     95  HD2 PHE A   5       7.586   5.154   3.705  1.00  3.54           H  
ATOM     96  HE1 PHE A   5       4.014   1.908   4.666  1.00  3.54           H  
ATOM     97  HE2 PHE A   5       7.685   2.851   2.747  1.00  3.54           H  
ATOM     98  HZ  PHE A   5       5.896   1.250   3.232  1.00  3.54           H  
ATOM     99  N   LYS A   6       4.416   8.075   7.730  1.00  3.10           N  
ATOM    100  CA  LYS A   6       4.313   9.345   8.463  1.00  3.10           C  
ATOM    101  C   LYS A   6       5.014  10.549   7.814  1.00  3.10           C  
ATOM    102  O   LYS A   6       4.489  11.663   7.866  1.00  3.10           O  
ATOM    103  CB  LYS A   6       4.852   9.171   9.882  1.00  3.10           C  
ATOM    104  CG  LYS A   6       4.724  10.413  10.754  1.00  3.10           C  
ATOM    105  CD  LYS A   6       5.197  10.150  12.178  1.00  3.10           C  
ATOM    106  CE  LYS A   6       5.071  11.400  13.036  1.00  3.10           C  
ATOM    107  NZ  LYS A   6       5.547  11.171  14.426  1.00  3.10           N  
ATOM    108  H   LYS A   6       4.532   7.207   8.271  1.00  3.10           H  
ATOM    109  HA  LYS A   6       3.255   9.593   8.535  1.00  3.10           H  
ATOM    110 1HB  LYS A   6       4.328   8.346  10.371  1.00  3.10           H  
ATOM    111 2HB  LYS A   6       5.905   8.901   9.836  1.00  3.10           H  
ATOM    112 1HG  LYS A   6       5.325  11.217  10.321  1.00  3.10           H  
ATOM    113 2HG  LYS A   6       3.686  10.733  10.778  1.00  3.10           H  
ATOM    114 1HD  LYS A   6       4.598   9.354  12.619  1.00  3.10           H  
ATOM    115 2HD  LYS A   6       6.235   9.829  12.164  1.00  3.10           H  
ATOM    116 1HE  LYS A   6       5.654  12.199  12.588  1.00  3.10           H  
ATOM    117 2HE  LYS A   6       4.026  11.703  13.067  1.00  3.10           H  
ATOM    118 1HZ  LYS A   6       5.445  12.021  14.960  1.00  3.10           H  
ATOM    119 2HZ  LYS A   6       5.001  10.437  14.853  1.00  3.10           H  
ATOM    120 3HZ  LYS A   6       6.521  10.901  14.406  1.00  3.10           H  
ATOM    121  N   TYR A   7       6.201  10.345   7.254  1.00  2.76           N  
ATOM    122  CA  TYR A   7       6.964  11.431   6.647  1.00  2.76           C  
ATOM    123  C   TYR A   7       7.107  11.358   5.114  1.00  2.76           C  
ATOM    124  O   TYR A   7       7.949  12.059   4.549  1.00  2.76           O  
ATOM    125  CB  TYR A   7       8.340  11.525   7.296  1.00  2.76           C  
ATOM    126  CG  TYR A   7       8.309  11.929   8.779  1.00  2.76           C  
ATOM    127  CD1 TYR A   7       8.493  10.996   9.793  1.00  2.76           C  
ATOM    128  CD2 TYR A   7       8.110  13.253   9.112  1.00  2.76           C  
ATOM    129  CE1 TYR A   7       8.489  11.383  11.105  1.00  2.76           C  
ATOM    130  CE2 TYR A   7       8.101  13.643  10.435  1.00  2.76           C  
ATOM    131  CZ  TYR A   7       8.290  12.712  11.428  1.00  2.76           C  
ATOM    132  OH  TYR A   7       8.288  13.103  12.750  1.00  2.76           O  
ATOM    133  H   TYR A   7       6.570   9.405   7.239  1.00  2.76           H  
ATOM    134  HA  TYR A   7       6.440  12.361   6.863  1.00  2.76           H  
ATOM    135 1HB  TYR A   7       8.840  10.574   7.208  1.00  2.76           H  
ATOM    136 2HB  TYR A   7       8.942  12.255   6.759  1.00  2.76           H  
ATOM    137  HD1 TYR A   7       8.652   9.972   9.561  1.00  2.76           H  
ATOM    138  HD2 TYR A   7       7.966  13.996   8.325  1.00  2.76           H  
ATOM    139  HE1 TYR A   7       8.642  10.645  11.889  1.00  2.76           H  
ATOM    140  HE2 TYR A   7       7.945  14.691  10.694  1.00  2.76           H  
ATOM    141  HH  TYR A   7       8.231  14.063  12.797  1.00  2.76           H  
ATOM    142  N   LEU A   8       6.339  10.494   4.436  1.00  2.49           N  
ATOM    143  CA  LEU A   8       6.459  10.384   2.970  1.00  2.49           C  
ATOM    144  C   LEU A   8       5.177   9.841   2.303  1.00  2.49           C  
ATOM    145  O   LEU A   8       4.709   8.739   2.603  1.00  2.49           O  
ATOM    146  CB  LEU A   8       7.694   9.521   2.611  1.00  2.49           C  
ATOM    147  CG  LEU A   8       8.095   9.450   1.108  1.00  2.49           C  
ATOM    148  CD1 LEU A   8       9.610   9.179   0.986  1.00  2.49           C  
ATOM    149  CD2 LEU A   8       7.340   8.348   0.453  1.00  2.49           C  
ATOM    150  H   LEU A   8       5.636   9.951   4.934  1.00  2.49           H  
ATOM    151  HA  LEU A   8       6.631  11.384   2.575  1.00  2.49           H  
ATOM    152 1HB  LEU A   8       8.554   9.902   3.159  1.00  2.49           H  
ATOM    153 2HB  LEU A   8       7.503   8.501   2.946  1.00  2.49           H  
ATOM    154  HG  LEU A   8       7.863  10.396   0.617  1.00  2.49           H  
ATOM    155 1HD1 LEU A   8       9.889   9.123  -0.066  1.00  2.49           H  
ATOM    156 2HD1 LEU A   8      10.166   9.987   1.464  1.00  2.49           H  
ATOM    157 3HD1 LEU A   8       9.851   8.244   1.474  1.00  2.49           H  
ATOM    158 1HD2 LEU A   8       7.614   8.283  -0.601  1.00  2.49           H  
ATOM    159 2HD2 LEU A   8       7.595   7.430   0.957  1.00  2.49           H  
ATOM    160 3HD2 LEU A   8       6.271   8.522   0.532  1.00  2.49           H  
ATOM    161  N   GLU A   9       4.608  10.630   1.388  1.00  2.26           N  
ATOM    162  CA  GLU A   9       3.362  10.269   0.703  1.00  2.26           C  
ATOM    163  C   GLU A   9       3.616   9.450  -0.553  1.00  2.26           C  
ATOM    164  O   GLU A   9       4.602   9.689  -1.250  1.00  2.26           O  
ATOM    165  CB  GLU A   9       2.615  11.546   0.330  1.00  2.26           C  
ATOM    166  CG  GLU A   9       2.181  12.350   1.525  1.00  2.26           C  
ATOM    167  CD  GLU A   9       1.518  13.679   1.184  1.00  2.26           C  
ATOM    168  OE1 GLU A   9       1.619  14.104   0.061  1.00  2.26           O  
ATOM    169  OE2 GLU A   9       0.917  14.268   2.070  1.00  2.26           O  
ATOM    170  H   GLU A   9       5.045  11.515   1.172  1.00  2.26           H  
ATOM    171  HA  GLU A   9       2.749   9.674   1.380  1.00  2.26           H  
ATOM    172 1HB  GLU A   9       3.248  12.174  -0.297  1.00  2.26           H  
ATOM    173 2HB  GLU A   9       1.724  11.292  -0.249  1.00  2.26           H  
ATOM    174 1HG  GLU A   9       1.474  11.733   2.064  1.00  2.26           H  
ATOM    175 2HG  GLU A   9       3.038  12.524   2.175  1.00  2.26           H  
ATOM    176  N   PHE A  10       2.699   8.534  -0.885  1.00  2.05           N  
ATOM    177  CA  PHE A  10       2.865   7.730  -2.089  1.00  2.05           C  
ATOM    178  C   PHE A  10       1.841   7.937  -3.205  1.00  2.05           C  
ATOM    179  O   PHE A  10       1.681   7.058  -4.052  1.00  2.05           O  
ATOM    180  CB  PHE A  10       2.884   6.260  -1.742  1.00  2.05           C  
ATOM    181  CG  PHE A  10       4.029   5.852  -0.919  1.00  2.05           C  
ATOM    182  CD1 PHE A  10       3.868   5.540   0.393  1.00  2.05           C  
ATOM    183  CD2 PHE A  10       5.289   5.799  -1.459  1.00  2.05           C  
ATOM    184  CE1 PHE A  10       4.915   5.161   1.138  1.00  2.05           C  
ATOM    185  CE2 PHE A  10       6.350   5.429  -0.710  1.00  2.05           C  
ATOM    186  CZ  PHE A  10       6.167   5.099   0.586  1.00  2.05           C  
ATOM    187  H   PHE A  10       1.887   8.353  -0.288  1.00  2.05           H  
ATOM    188  HA  PHE A  10       3.842   7.962  -2.482  1.00  2.05           H  
ATOM    189 1HB  PHE A  10       1.986   6.047  -1.188  1.00  2.05           H  
ATOM    190 2HB  PHE A  10       2.861   5.653  -2.642  1.00  2.05           H  
ATOM    191  HD1 PHE A  10       2.890   5.583   0.833  1.00  2.05           H  
ATOM    192  HD2 PHE A  10       5.436   6.058  -2.488  1.00  2.05           H  
ATOM    193  HE1 PHE A  10       4.750   4.908   2.168  1.00  2.05           H  
ATOM    194  HE2 PHE A  10       7.344   5.393  -1.146  1.00  2.05           H  
ATOM    195  HZ  PHE A  10       7.013   4.801   1.173  1.00  2.05           H  
ATOM    196  N   GLU A  11       1.187   9.090  -3.265  1.00  1.86           N  
ATOM    197  CA  GLU A  11       0.146   9.284  -4.285  1.00  1.86           C  
ATOM    198  C   GLU A  11       0.646   9.143  -5.727  1.00  1.86           C  
ATOM    199  O   GLU A  11      -0.091   8.692  -6.603  1.00  1.86           O  
ATOM    200  CB  GLU A  11      -0.526  10.650  -4.130  1.00  1.86           C  
ATOM    201  CG  GLU A  11      -1.416  10.784  -2.894  1.00  1.86           C  
ATOM    202  CD  GLU A  11      -2.093  12.138  -2.782  1.00  1.86           C  
ATOM    203  OE1 GLU A  11      -1.791  13.006  -3.567  1.00  1.86           O  
ATOM    204  OE2 GLU A  11      -2.924  12.291  -1.916  1.00  1.86           O  
ATOM    205  H   GLU A  11       1.375   9.807  -2.576  1.00  1.86           H  
ATOM    206  HA  GLU A  11      -0.615   8.519  -4.126  1.00  1.86           H  
ATOM    207 1HB  GLU A  11       0.238  11.426  -4.077  1.00  1.86           H  
ATOM    208 2HB  GLU A  11      -1.138  10.854  -5.009  1.00  1.86           H  
ATOM    209 1HG  GLU A  11      -2.182  10.009  -2.929  1.00  1.86           H  
ATOM    210 2HG  GLU A  11      -0.807  10.613  -2.005  1.00  1.86           H  
ATOM    211  N   GLY A  12       1.881   9.560  -5.977  1.00  1.71           N  
ATOM    212  CA  GLY A  12       2.473   9.490  -7.308  1.00  1.71           C  
ATOM    213  C   GLY A  12       3.384   8.273  -7.498  1.00  1.71           C  
ATOM    214  O   GLY A  12       4.157   8.238  -8.457  1.00  1.71           O  
ATOM    215  H   GLY A  12       2.429   9.923  -5.213  1.00  1.71           H  
ATOM    216 1HA  GLY A  12       1.677   9.464  -8.052  1.00  1.71           H  
ATOM    217 2HA  GLY A  12       3.043  10.399  -7.492  1.00  1.71           H  
ATOM    218  N   TYR A  13       3.327   7.302  -6.579  1.00  1.64           N  
ATOM    219  CA  TYR A  13       4.256   6.174  -6.608  1.00  1.64           C  
ATOM    220  C   TYR A  13       3.720   4.778  -6.949  1.00  1.64           C  
ATOM    221  O   TYR A  13       2.580   4.421  -6.646  1.00  1.64           O  
ATOM    222  CB  TYR A  13       4.944   6.066  -5.264  1.00  1.64           C  
ATOM    223  CG  TYR A  13       5.965   7.128  -4.957  1.00  1.64           C  
ATOM    224  CD1 TYR A  13       5.617   8.379  -4.507  1.00  1.64           C  
ATOM    225  CD2 TYR A  13       7.267   6.797  -5.082  1.00  1.64           C  
ATOM    226  CE1 TYR A  13       6.608   9.290  -4.203  1.00  1.64           C  
ATOM    227  CE2 TYR A  13       8.259   7.670  -4.791  1.00  1.64           C  
ATOM    228  CZ  TYR A  13       7.942   8.925  -4.354  1.00  1.64           C  
ATOM    229  OH  TYR A  13       8.935   9.826  -4.093  1.00  1.64           O  
ATOM    230  H   TYR A  13       2.646   7.345  -5.821  1.00  1.64           H  
ATOM    231  HA  TYR A  13       4.998   6.416  -7.353  1.00  1.64           H  
ATOM    232 1HB  TYR A  13       4.196   6.087  -4.490  1.00  1.64           H  
ATOM    233 2HB  TYR A  13       5.443   5.097  -5.204  1.00  1.64           H  
ATOM    234  HD1 TYR A  13       4.575   8.655  -4.401  1.00  1.64           H  
ATOM    235  HD2 TYR A  13       7.504   5.825  -5.425  1.00  1.64           H  
ATOM    236  HE1 TYR A  13       6.346  10.289  -3.855  1.00  1.64           H  
ATOM    237  HE2 TYR A  13       9.298   7.367  -4.916  1.00  1.64           H  
ATOM    238  HH  TYR A  13       9.746   9.552  -4.575  1.00  1.64           H  
ATOM    239  N   THR A  14       4.620   3.970  -7.515  1.00  1.65           N  
ATOM    240  CA  THR A  14       4.406   2.554  -7.814  1.00  1.65           C  
ATOM    241  C   THR A  14       5.334   1.663  -6.985  1.00  1.65           C  
ATOM    242  O   THR A  14       6.532   1.912  -6.902  1.00  1.65           O  
ATOM    243  CB  THR A  14       4.639   2.270  -9.306  1.00  1.65           C  
ATOM    244  OG1 THR A  14       3.698   3.021 -10.084  1.00  1.65           O  
ATOM    245  CG2 THR A  14       4.504   0.775  -9.614  1.00  1.65           C  
ATOM    246  H   THR A  14       5.516   4.389  -7.758  1.00  1.65           H  
ATOM    247  HA  THR A  14       3.378   2.298  -7.566  1.00  1.65           H  
ATOM    248  HB  THR A  14       5.637   2.592  -9.573  1.00  1.65           H  
ATOM    249  HG1 THR A  14       3.920   2.936 -11.013  1.00  1.65           H  
ATOM    250 1HG2 THR A  14       4.681   0.609 -10.677  1.00  1.65           H  
ATOM    251 2HG2 THR A  14       5.237   0.208  -9.040  1.00  1.65           H  
ATOM    252 3HG2 THR A  14       3.503   0.437  -9.357  1.00  1.65           H  
ATOM    253  N   LEU A  15       4.769   0.626  -6.371  1.00  1.76           N  
ATOM    254  CA  LEU A  15       5.519  -0.314  -5.524  1.00  1.76           C  
ATOM    255  C   LEU A  15       5.983  -1.617  -6.186  1.00  1.76           C  
ATOM    256  O   LEU A  15       5.184  -2.343  -6.790  1.00  1.76           O  
ATOM    257  CB  LEU A  15       4.685  -0.630  -4.280  1.00  1.76           C  
ATOM    258  CG  LEU A  15       5.175  -1.759  -3.372  1.00  1.76           C  
ATOM    259  CD1 LEU A  15       6.480  -1.459  -2.784  1.00  1.76           C  
ATOM    260  CD2 LEU A  15       4.180  -1.914  -2.244  1.00  1.76           C  
ATOM    261  H   LEU A  15       3.775   0.485  -6.489  1.00  1.76           H  
ATOM    262  HA  LEU A  15       6.410   0.205  -5.182  1.00  1.76           H  
ATOM    263 1HB  LEU A  15       4.638   0.267  -3.671  1.00  1.76           H  
ATOM    264 2HB  LEU A  15       3.674  -0.877  -4.595  1.00  1.76           H  
ATOM    265  HG  LEU A  15       5.254  -2.683  -3.945  1.00  1.76           H  
ATOM    266 1HD1 LEU A  15       6.728  -2.290  -2.148  1.00  1.76           H  
ATOM    267 2HD1 LEU A  15       7.239  -1.333  -3.532  1.00  1.76           H  
ATOM    268 3HD1 LEU A  15       6.415  -0.589  -2.227  1.00  1.76           H  
ATOM    269 1HD2 LEU A  15       4.501  -2.714  -1.582  1.00  1.76           H  
ATOM    270 2HD2 LEU A  15       4.137  -0.978  -1.691  1.00  1.76           H  
ATOM    271 3HD2 LEU A  15       3.198  -2.148  -2.651  1.00  1.76           H  
ATOM    272  N   GLN A  16       7.296  -1.881  -6.056  1.00  1.99           N  
ATOM    273  CA  GLN A  16       7.975  -3.086  -6.529  1.00  1.99           C  
ATOM    274  C   GLN A  16       8.943  -3.630  -5.446  1.00  1.99           C  
ATOM    275  O   GLN A  16       9.468  -2.859  -4.654  1.00  1.99           O  
ATOM    276  CB  GLN A  16       8.777  -2.782  -7.799  1.00  1.99           C  
ATOM    277  CG  GLN A  16       7.929  -2.403  -8.997  1.00  1.99           C  
ATOM    278  CD  GLN A  16       7.199  -3.617  -9.574  1.00  1.99           C  
ATOM    279  OE1 GLN A  16       7.706  -4.279 -10.487  1.00  1.99           O  
ATOM    280  NE2 GLN A  16       6.028  -3.930  -9.030  1.00  1.99           N  
ATOM    281  H   GLN A  16       7.860  -1.182  -5.572  1.00  1.99           H  
ATOM    282  HA  GLN A  16       7.209  -3.808  -6.775  1.00  1.99           H  
ATOM    283 1HB  GLN A  16       9.460  -1.952  -7.600  1.00  1.99           H  
ATOM    284 2HB  GLN A  16       9.388  -3.647  -8.063  1.00  1.99           H  
ATOM    285 1HG  GLN A  16       7.193  -1.659  -8.711  1.00  1.99           H  
ATOM    286 2HG  GLN A  16       8.579  -1.994  -9.770  1.00  1.99           H  
ATOM    287 1HE2 GLN A  16       5.512  -4.718  -9.362  1.00  1.99           H  
ATOM    288 2HE2 GLN A  16       5.661  -3.375  -8.255  1.00  1.99           H  
ATOM    289  N   PRO A  17       9.158  -4.947  -5.326  1.00  2.34           N  
ATOM    290  CA  PRO A  17      10.176  -5.566  -4.476  1.00  2.34           C  
ATOM    291  C   PRO A  17      11.598  -5.162  -4.861  1.00  2.34           C  
ATOM    292  O   PRO A  17      11.884  -4.964  -6.044  1.00  2.34           O  
ATOM    293  CB  PRO A  17       9.969  -7.062  -4.736  1.00  2.34           C  
ATOM    294  CG  PRO A  17       8.541  -7.187  -5.224  1.00  2.34           C  
ATOM    295  CD  PRO A  17       8.273  -5.916  -6.003  1.00  2.34           C  
ATOM    296  HA  PRO A  17       9.977  -5.319  -3.421  1.00  2.34           H  
ATOM    297 1HB  PRO A  17      10.709  -7.413  -5.472  1.00  2.34           H  
ATOM    298 2HB  PRO A  17      10.156  -7.624  -3.809  1.00  2.34           H  
ATOM    299 1HG  PRO A  17       8.437  -8.092  -5.843  1.00  2.34           H  
ATOM    300 2HG  PRO A  17       7.860  -7.310  -4.369  1.00  2.34           H  
ATOM    301 1HD  PRO A  17       8.539  -6.023  -7.067  1.00  2.34           H  
ATOM    302 2HD  PRO A  17       7.211  -5.682  -5.849  1.00  2.34           H  
ATOM    303  N   THR A  18      12.503  -5.120  -3.883  1.00  2.76           N  
ATOM    304  CA  THR A  18      13.918  -4.881  -4.172  1.00  2.76           C  
ATOM    305  C   THR A  18      14.664  -6.095  -4.752  1.00  2.76           C  
ATOM    306  O   THR A  18      14.156  -7.216  -4.693  1.00  2.76           O  
ATOM    307  CB  THR A  18      14.649  -4.474  -2.899  1.00  2.76           C  
ATOM    308  OG1 THR A  18      14.420  -5.480  -1.925  1.00  2.76           O  
ATOM    309  CG2 THR A  18      14.312  -3.106  -2.416  1.00  2.76           C  
ATOM    310  H   THR A  18      12.223  -5.236  -2.903  1.00  2.76           H  
ATOM    311  HA  THR A  18      13.955  -4.067  -4.869  1.00  2.76           H  
ATOM    312  HB  THR A  18      15.688  -4.487  -3.092  1.00  2.76           H  
ATOM    313  HG1 THR A  18      15.156  -5.477  -1.291  1.00  2.76           H  
ATOM    314 1HG2 THR A  18      14.884  -2.885  -1.534  1.00  2.76           H  
ATOM    315 2HG2 THR A  18      14.572  -2.393  -3.180  1.00  2.76           H  
ATOM    316 3HG2 THR A  18      13.270  -3.050  -2.200  1.00  2.76           H  
ATOM    317  N   PRO A  19      15.857  -5.880  -5.361  1.00  3.17           N  
ATOM    318  CA  PRO A  19      16.815  -6.891  -5.785  1.00  3.17           C  
ATOM    319  C   PRO A  19      17.227  -7.765  -4.591  1.00  3.17           C  
ATOM    320  O   PRO A  19      17.231  -7.287  -3.461  1.00  3.17           O  
ATOM    321  CB  PRO A  19      17.990  -6.029  -6.300  1.00  3.17           C  
ATOM    322  CG  PRO A  19      17.366  -4.736  -6.733  1.00  3.17           C  
ATOM    323  CD  PRO A  19      16.231  -4.502  -5.802  1.00  3.17           C  
ATOM    324  HA  PRO A  19      16.354  -7.479  -6.588  1.00  3.17           H  
ATOM    325 1HB  PRO A  19      18.735  -5.890  -5.503  1.00  3.17           H  
ATOM    326 2HB  PRO A  19      18.500  -6.517  -7.137  1.00  3.17           H  
ATOM    327 1HG  PRO A  19      18.115  -3.927  -6.690  1.00  3.17           H  
ATOM    328 2HG  PRO A  19      17.041  -4.807  -7.780  1.00  3.17           H  
ATOM    329 1HD  PRO A  19      16.546  -3.853  -4.985  1.00  3.17           H  
ATOM    330 2HD  PRO A  19      15.438  -4.076  -6.410  1.00  3.17           H  
ATOM    331  N   PRO A  20      17.695  -9.003  -4.823  1.00  3.42           N  
ATOM    332  CA  PRO A  20      18.110  -9.996  -3.833  1.00  3.42           C  
ATOM    333  C   PRO A  20      19.291  -9.543  -2.978  1.00  3.42           C  
ATOM    334  O   PRO A  20      19.582 -10.130  -1.931  1.00  3.42           O  
ATOM    335  CB  PRO A  20      18.479 -11.205  -4.703  1.00  3.42           C  
ATOM    336  CG  PRO A  20      18.809 -10.628  -6.050  1.00  3.42           C  
ATOM    337  CD  PRO A  20      17.860  -9.470  -6.214  1.00  3.42           C  
ATOM    338  HA  PRO A  20      17.246 -10.232  -3.191  1.00  3.42           H  
ATOM    339 1HB  PRO A  20      19.335 -11.734  -4.262  1.00  3.42           H  
ATOM    340 2HB  PRO A  20      17.641 -11.916  -4.737  1.00  3.42           H  
ATOM    341 1HG  PRO A  20      19.866 -10.316  -6.069  1.00  3.42           H  
ATOM    342 2HG  PRO A  20      18.691 -11.393  -6.831  1.00  3.42           H  
ATOM    343 1HD  PRO A  20      18.338  -8.735  -6.848  1.00  3.42           H  
ATOM    344 2HD  PRO A  20      16.895  -9.815  -6.619  1.00  3.42           H  
ATOM    345  N   HIS A  21      19.987  -8.502  -3.427  1.00  3.45           N  
ATOM    346  CA  HIS A  21      21.132  -7.984  -2.698  1.00  3.45           C  
ATOM    347  C   HIS A  21      20.714  -6.916  -1.677  1.00  3.45           C  
ATOM    348  O   HIS A  21      21.542  -6.426  -0.906  1.00  3.45           O  
ATOM    349  CB  HIS A  21      22.117  -7.388  -3.695  1.00  3.45           C  
ATOM    350  CG  HIS A  21      22.665  -8.407  -4.644  1.00  3.45           C  
ATOM    351  ND1 HIS A  21      23.511  -9.420  -4.247  1.00  3.45           N  
ATOM    352  CD2 HIS A  21      22.466  -8.578  -5.972  1.00  3.45           C  
ATOM    353  CE1 HIS A  21      23.818 -10.168  -5.294  1.00  3.45           C  
ATOM    354  NE2 HIS A  21      23.197  -9.678  -6.351  1.00  3.45           N  
ATOM    355  H   HIS A  21      19.725  -8.055  -4.291  1.00  3.45           H  
ATOM    356  HA  HIS A  21      21.624  -8.793  -2.160  1.00  3.45           H  
ATOM    357 1HB  HIS A  21      21.620  -6.607  -4.272  1.00  3.45           H  
ATOM    358 2HB  HIS A  21      22.946  -6.929  -3.159  1.00  3.45           H  
ATOM    359  HD2 HIS A  21      21.844  -7.960  -6.619  1.00  3.45           H  
ATOM    360  HE1 HIS A  21      24.471 -11.040  -5.284  1.00  3.45           H  
ATOM    361  HE2 HIS A  21      23.247 -10.049  -7.290  1.00  3.45           H  
ATOM    362  N   ILE A  22      19.426  -6.564  -1.672  1.00  3.27           N  
ATOM    363  CA  ILE A  22      18.861  -5.572  -0.766  1.00  3.27           C  
ATOM    364  C   ILE A  22      17.609  -6.172  -0.121  1.00  3.27           C  
ATOM    365  O   ILE A  22      16.499  -5.682  -0.319  1.00  3.27           O  
ATOM    366  CB  ILE A  22      18.472  -4.286  -1.525  1.00  3.27           C  
ATOM    367  CG1 ILE A  22      19.649  -3.746  -2.349  1.00  3.27           C  
ATOM    368  CG2 ILE A  22      17.966  -3.225  -0.548  1.00  3.27           C  
ATOM    369  CD1 ILE A  22      19.273  -2.571  -3.223  1.00  3.27           C  
ATOM    370  H   ILE A  22      18.779  -7.003  -2.327  1.00  3.27           H  
ATOM    371  HA  ILE A  22      19.584  -5.337   0.015  1.00  3.27           H  
ATOM    372  HB  ILE A  22      17.696  -4.534  -2.225  1.00  3.27           H  
ATOM    373 1HG1 ILE A  22      20.452  -3.445  -1.673  1.00  3.27           H  
ATOM    374 2HG1 ILE A  22      20.018  -4.531  -3.001  1.00  3.27           H  
ATOM    375 1HG2 ILE A  22      17.667  -2.341  -1.100  1.00  3.27           H  
ATOM    376 2HG2 ILE A  22      17.118  -3.616  -0.003  1.00  3.27           H  
ATOM    377 3HG2 ILE A  22      18.758  -2.967   0.155  1.00  3.27           H  
ATOM    378 1HD1 ILE A  22      20.147  -2.240  -3.787  1.00  3.27           H  
ATOM    379 2HD1 ILE A  22      18.489  -2.865  -3.917  1.00  3.27           H  
ATOM    380 3HD1 ILE A  22      18.921  -1.762  -2.599  1.00  3.27           H  
ATOM    381  N   LYS A  23      17.795  -7.245   0.640  1.00  2.99           N  
ATOM    382  CA  LYS A  23      16.689  -8.018   1.211  1.00  2.99           C  
ATOM    383  C   LYS A  23      15.885  -7.283   2.269  1.00  2.99           C  
ATOM    384  O   LYS A  23      16.372  -6.346   2.902  1.00  2.99           O  
ATOM    385  CB  LYS A  23      17.180  -9.344   1.787  1.00  2.99           C  
ATOM    386  CG  LYS A  23      17.684 -10.327   0.749  1.00  2.99           C  
ATOM    387  CD  LYS A  23      17.999 -11.676   1.376  1.00  2.99           C  
ATOM    388  CE  LYS A  23      18.297 -12.742   0.322  1.00  2.99           C  
ATOM    389  NZ  LYS A  23      19.551 -12.471  -0.414  1.00  2.99           N  
ATOM    390  H   LYS A  23      18.744  -7.565   0.784  1.00  2.99           H  
ATOM    391  HA  LYS A  23      16.002  -8.253   0.396  1.00  2.99           H  
ATOM    392 1HB  LYS A  23      17.992  -9.155   2.487  1.00  2.99           H  
ATOM    393 2HB  LYS A  23      16.375  -9.824   2.345  1.00  2.99           H  
ATOM    394 1HG  LYS A  23      16.947 -10.450  -0.046  1.00  2.99           H  
ATOM    395 2HG  LYS A  23      18.594  -9.927   0.313  1.00  2.99           H  
ATOM    396 1HD  LYS A  23      18.867 -11.575   2.027  1.00  2.99           H  
ATOM    397 2HD  LYS A  23      17.151 -12.001   1.979  1.00  2.99           H  
ATOM    398 1HE  LYS A  23      18.381 -13.708   0.815  1.00  2.99           H  
ATOM    399 2HE  LYS A  23      17.474 -12.779  -0.392  1.00  2.99           H  
ATOM    400 1HZ  LYS A  23      19.709 -13.196  -1.092  1.00  2.99           H  
ATOM    401 2HZ  LYS A  23      19.487 -11.565  -0.905  1.00  2.99           H  
ATOM    402 3HZ  LYS A  23      20.323 -12.442   0.231  1.00  2.99           H  
ATOM    403  N   ASN A  24      14.642  -7.746   2.467  1.00  2.70           N  
ATOM    404  CA  ASN A  24      13.721  -7.180   3.454  1.00  2.70           C  
ATOM    405  C   ASN A  24      13.483  -5.704   3.194  1.00  2.70           C  
ATOM    406  O   ASN A  24      13.509  -4.877   4.113  1.00  2.70           O  
ATOM    407  CB  ASN A  24      14.239  -7.394   4.865  1.00  2.70           C  
ATOM    408  CG  ASN A  24      14.366  -8.848   5.224  1.00  2.70           C  
ATOM    409  OD1 ASN A  24      13.447  -9.644   4.992  1.00  2.70           O  
ATOM    410  ND2 ASN A  24      15.494  -9.214   5.781  1.00  2.70           N  
ATOM    411  H   ASN A  24      14.321  -8.517   1.900  1.00  2.70           H  
ATOM    412  HA  ASN A  24      12.757  -7.683   3.357  1.00  2.70           H  
ATOM    413 1HB  ASN A  24      15.201  -6.903   5.004  1.00  2.70           H  
ATOM    414 2HB  ASN A  24      13.545  -6.931   5.566  1.00  2.70           H  
ATOM    415 1HD2 ASN A  24      15.636 -10.170   6.041  1.00  2.70           H  
ATOM    416 2HD2 ASN A  24      16.211  -8.538   5.948  1.00  2.70           H  
ATOM    417  N   ALA A  25      13.253  -5.383   1.925  1.00  2.47           N  
ATOM    418  CA  ALA A  25      13.038  -4.013   1.518  1.00  2.47           C  
ATOM    419  C   ALA A  25      12.152  -3.896   0.280  1.00  2.47           C  
ATOM    420  O   ALA A  25      11.976  -4.852  -0.494  1.00  2.47           O  
ATOM    421  CB  ALA A  25      14.377  -3.369   1.251  1.00  2.47           C  
ATOM    422  H   ALA A  25      13.248  -6.110   1.225  1.00  2.47           H  
ATOM    423  HA  ALA A  25      12.538  -3.500   2.335  1.00  2.47           H  
ATOM    424 1HB  ALA A  25      14.239  -2.328   0.979  1.00  2.47           H  
ATOM    425 2HB  ALA A  25      14.999  -3.440   2.133  1.00  2.47           H  
ATOM    426 3HB  ALA A  25      14.851  -3.901   0.449  1.00  2.47           H  
ATOM    427  N   ALA A  26      11.597  -2.698   0.105  1.00  2.34           N  
ATOM    428  CA  ALA A  26      10.741  -2.401  -1.043  1.00  2.34           C  
ATOM    429  C   ALA A  26      11.132  -1.118  -1.754  1.00  2.34           C  
ATOM    430  O   ALA A  26      11.696  -0.202  -1.155  1.00  2.34           O  
ATOM    431  CB  ALA A  26       9.310  -2.287  -0.605  1.00  2.34           C  
ATOM    432  H   ALA A  26      11.776  -1.990   0.818  1.00  2.34           H  
ATOM    433  HA  ALA A  26      10.832  -3.219  -1.759  1.00  2.34           H  
ATOM    434 1HB  ALA A  26       8.740  -2.095  -1.473  1.00  2.34           H  
ATOM    435 2HB  ALA A  26       8.987  -3.215  -0.138  1.00  2.34           H  
ATOM    436 3HB  ALA A  26       9.204  -1.471   0.097  1.00  2.34           H  
ATOM    437  N   ILE A  27      10.795  -1.063  -3.041  1.00  2.30           N  
ATOM    438  CA  ILE A  27      11.058   0.076  -3.908  1.00  2.30           C  
ATOM    439  C   ILE A  27       9.793   0.800  -4.313  1.00  2.30           C  
ATOM    440  O   ILE A  27       8.836   0.198  -4.801  1.00  2.30           O  
ATOM    441  CB  ILE A  27      11.680  -0.363  -5.240  1.00  2.30           C  
ATOM    442  CG1 ILE A  27      12.907  -1.058  -5.038  1.00  2.30           C  
ATOM    443  CG2 ILE A  27      11.938   0.870  -6.140  1.00  2.30           C  
ATOM    444  CD1 ILE A  27      13.353  -1.726  -6.280  1.00  2.30           C  
ATOM    445  H   ILE A  27      10.332  -1.858  -3.468  1.00  2.30           H  
ATOM    446  HA  ILE A  27      11.716   0.767  -3.390  1.00  2.30           H  
ATOM    447  HB  ILE A  27      11.003  -1.046  -5.748  1.00  2.30           H  
ATOM    448 1HG1 ILE A  27      13.665  -0.355  -4.712  1.00  2.30           H  
ATOM    449 2HG1 ILE A  27      12.760  -1.799  -4.284  1.00  2.30           H  
ATOM    450 1HG2 ILE A  27      12.376   0.549  -7.082  1.00  2.30           H  
ATOM    451 2HG2 ILE A  27      11.009   1.388  -6.348  1.00  2.30           H  
ATOM    452 3HG2 ILE A  27      12.627   1.550  -5.632  1.00  2.30           H  
ATOM    453 1HD1 ILE A  27      14.275  -2.225  -6.100  1.00  2.30           H  
ATOM    454 2HD1 ILE A  27      12.594  -2.451  -6.596  1.00  2.30           H  
ATOM    455 3HD1 ILE A  27      13.486  -0.991  -7.060  1.00  2.30           H  
ATOM    456  N   TYR A  28       9.788   2.101  -4.143  1.00  2.36           N  
ATOM    457  CA  TYR A  28       8.661   2.885  -4.594  1.00  2.36           C  
ATOM    458  C   TYR A  28       9.195   3.852  -5.651  1.00  2.36           C  
ATOM    459  O   TYR A  28      10.153   4.596  -5.397  1.00  2.36           O  
ATOM    460  CB  TYR A  28       8.032   3.594  -3.410  1.00  2.36           C  
ATOM    461  CG  TYR A  28       7.439   2.662  -2.351  1.00  2.36           C  
ATOM    462  CD1 TYR A  28       8.293   2.039  -1.530  1.00  2.36           C  
ATOM    463  CD2 TYR A  28       6.065   2.523  -2.140  1.00  2.36           C  
ATOM    464  CE1 TYR A  28       7.868   1.279  -0.491  1.00  2.36           C  
ATOM    465  CE2 TYR A  28       5.628   1.748  -1.064  1.00  2.36           C  
ATOM    466  CZ  TYR A  28       6.548   1.144  -0.251  1.00  2.36           C  
ATOM    467  OH  TYR A  28       6.163   0.397   0.799  1.00  2.36           O  
ATOM    468  H   TYR A  28      10.596   2.549  -3.715  1.00  2.36           H  
ATOM    469  HA  TYR A  28       7.926   2.235  -5.053  1.00  2.36           H  
ATOM    470 1HB  TYR A  28       8.771   4.235  -2.937  1.00  2.36           H  
ATOM    471 2HB  TYR A  28       7.230   4.228  -3.762  1.00  2.36           H  
ATOM    472  HD1 TYR A  28       9.348   2.157  -1.715  1.00  2.36           H  
ATOM    473  HD2 TYR A  28       5.349   3.031  -2.788  1.00  2.36           H  
ATOM    474  HE1 TYR A  28       8.592   0.790   0.153  1.00  2.36           H  
ATOM    475  HE2 TYR A  28       4.582   1.623  -0.856  1.00  2.36           H  
ATOM    476  HH  TYR A  28       6.938   0.031   1.234  1.00  2.36           H  
ATOM    477  N   GLU A  29       8.585   3.865  -6.835  1.00  2.50           N  
ATOM    478  CA  GLU A  29       9.083   4.745  -7.891  1.00  2.50           C  
ATOM    479  C   GLU A  29       8.057   5.770  -8.342  1.00  2.50           C  
ATOM    480  O   GLU A  29       6.860   5.518  -8.303  1.00  2.50           O  
ATOM    481  CB  GLU A  29       9.572   3.913  -9.084  1.00  2.50           C  
ATOM    482  CG  GLU A  29       8.525   3.060  -9.771  1.00  2.50           C  
ATOM    483  CD  GLU A  29       9.100   2.265 -10.931  1.00  2.50           C  
ATOM    484  OE1 GLU A  29      10.266   1.940 -10.877  1.00  2.50           O  
ATOM    485  OE2 GLU A  29       8.385   2.001 -11.874  1.00  2.50           O  
ATOM    486  H   GLU A  29       7.803   3.232  -6.998  1.00  2.50           H  
ATOM    487  HA  GLU A  29       9.927   5.299  -7.495  1.00  2.50           H  
ATOM    488 1HB  GLU A  29       9.969   4.580  -9.845  1.00  2.50           H  
ATOM    489 2HB  GLU A  29      10.388   3.258  -8.764  1.00  2.50           H  
ATOM    490 1HG  GLU A  29       8.101   2.366  -9.043  1.00  2.50           H  
ATOM    491 2HG  GLU A  29       7.727   3.709 -10.129  1.00  2.50           H  
ATOM    492  N   ASN A  30       8.544   6.922  -8.798  1.00  2.69           N  
ATOM    493  CA  ASN A  30       7.701   8.044  -9.218  1.00  2.69           C  
ATOM    494  C   ASN A  30       8.098   8.501 -10.628  1.00  2.69           C  
ATOM    495  O   ASN A  30       9.279   8.449 -10.957  1.00  2.69           O  
ATOM    496  CB  ASN A  30       7.890   9.192  -8.226  1.00  2.69           C  
ATOM    497  CG  ASN A  30       6.926  10.356  -8.351  1.00  2.69           C  
ATOM    498  OD1 ASN A  30       6.932  11.148  -9.303  1.00  2.69           O  
ATOM    499  ND2 ASN A  30       6.084  10.495  -7.372  1.00  2.69           N  
ATOM    500  H   ASN A  30       9.545   7.039  -8.821  1.00  2.69           H  
ATOM    501  HA  ASN A  30       6.667   7.718  -9.193  1.00  2.69           H  
ATOM    502 1HB  ASN A  30       7.794   8.801  -7.239  1.00  2.69           H  
ATOM    503 2HB  ASN A  30       8.907   9.578  -8.313  1.00  2.69           H  
ATOM    504 1HD2 ASN A  30       5.426  11.244  -7.382  1.00  2.69           H  
ATOM    505 2HD2 ASN A  30       6.100   9.849  -6.609  1.00  2.69           H  
ATOM    506  N   PRO A  31       7.162   8.948 -11.489  1.00  2.85           N  
ATOM    507  CA  PRO A  31       7.428   9.548 -12.797  1.00  2.85           C  
ATOM    508  C   PRO A  31       8.463  10.689 -12.752  1.00  2.85           C  
ATOM    509  O   PRO A  31       9.201  10.895 -13.722  1.00  2.85           O  
ATOM    510  CB  PRO A  31       6.040  10.068 -13.191  1.00  2.85           C  
ATOM    511  CG  PRO A  31       5.080   9.102 -12.531  1.00  2.85           C  
ATOM    512  CD  PRO A  31       5.710   8.761 -11.205  1.00  2.85           C  
ATOM    513  HA  PRO A  31       7.754   8.765 -13.489  1.00  2.85           H  
ATOM    514 1HB  PRO A  31       5.915  11.103 -12.847  1.00  2.85           H  
ATOM    515 2HB  PRO A  31       5.946  10.078 -14.287  1.00  2.85           H  
ATOM    516 1HG  PRO A  31       4.094   9.575 -12.415  1.00  2.85           H  
ATOM    517 2HG  PRO A  31       4.934   8.219 -13.167  1.00  2.85           H  
ATOM    518 1HD  PRO A  31       5.345   9.444 -10.435  1.00  2.85           H  
ATOM    519 2HD  PRO A  31       5.471   7.710 -10.976  1.00  2.85           H  
ATOM    520  N   GLN A  32       8.576  11.383 -11.610  1.00  2.92           N  
ATOM    521  CA  GLN A  32       9.519  12.493 -11.450  1.00  2.92           C  
ATOM    522  C   GLN A  32      10.910  12.007 -11.029  1.00  2.92           C  
ATOM    523  O   GLN A  32      11.805  12.804 -10.756  1.00  2.92           O  
ATOM    524  CB  GLN A  32       9.009  13.507 -10.426  1.00  2.92           C  
ATOM    525  CG  GLN A  32       7.692  14.183 -10.795  1.00  2.92           C  
ATOM    526  CD  GLN A  32       7.783  14.996 -12.077  1.00  2.92           C  
ATOM    527  OE1 GLN A  32       8.702  15.801 -12.253  1.00  2.92           O  
ATOM    528  NE2 GLN A  32       6.822  14.801 -12.976  1.00  2.92           N  
ATOM    529  H   GLN A  32       7.962  11.176 -10.825  1.00  2.92           H  
ATOM    530  HA  GLN A  32       9.620  12.996 -12.413  1.00  2.92           H  
ATOM    531 1HB  GLN A  32       8.876  13.011  -9.463  1.00  2.92           H  
ATOM    532 2HB  GLN A  32       9.757  14.285 -10.284  1.00  2.92           H  
ATOM    533 1HG  GLN A  32       6.931  13.413 -10.932  1.00  2.92           H  
ATOM    534 2HG  GLN A  32       7.402  14.852  -9.985  1.00  2.92           H  
ATOM    535 1HE2 GLN A  32       6.831  15.314 -13.836  1.00  2.92           H  
ATOM    536 2HE2 GLN A  32       6.087  14.150 -12.790  1.00  2.92           H  
ATOM    537  N   GLN A  33      11.070  10.685 -10.985  1.00  2.85           N  
ATOM    538  CA  GLN A  33      12.294   9.960 -10.666  1.00  2.85           C  
ATOM    539  C   GLN A  33      12.753  10.056  -9.212  1.00  2.85           C  
ATOM    540  O   GLN A  33      13.849   9.612  -8.867  1.00  2.85           O  
ATOM    541  CB  GLN A  33      13.426  10.415 -11.599  1.00  2.85           C  
ATOM    542  CG  GLN A  33      13.053  10.364 -13.101  1.00  2.85           C  
ATOM    543  CD  GLN A  33      12.690   8.979 -13.594  1.00  2.85           C  
ATOM    544  OE1 GLN A  33      13.525   8.064 -13.582  1.00  2.85           O  
ATOM    545  NE2 GLN A  33      11.438   8.810 -14.032  1.00  2.85           N  
ATOM    546  H   GLN A  33      10.272  10.096 -11.207  1.00  2.85           H  
ATOM    547  HA  GLN A  33      12.104   8.906 -10.874  1.00  2.85           H  
ATOM    548 1HB  GLN A  33      13.743  11.426 -11.348  1.00  2.85           H  
ATOM    549 2HB  GLN A  33      14.287   9.764 -11.452  1.00  2.85           H  
ATOM    550 1HG  GLN A  33      12.203  11.014 -13.292  1.00  2.85           H  
ATOM    551 2HG  GLN A  33      13.910  10.709 -13.677  1.00  2.85           H  
ATOM    552 1HE2 GLN A  33      11.143   7.917 -14.364  1.00  2.85           H  
ATOM    553 2HE2 GLN A  33      10.765   9.586 -14.019  1.00  2.85           H  
ATOM    554  N   GLU A  34      11.880  10.506  -8.318  1.00  2.65           N  
ATOM    555  CA  GLU A  34      12.227  10.528  -6.900  1.00  2.65           C  
ATOM    556  C   GLU A  34      11.958   9.148  -6.320  1.00  2.65           C  
ATOM    557  O   GLU A  34      10.988   8.923  -5.598  1.00  2.65           O  
ATOM    558  CB  GLU A  34      11.436  11.604  -6.155  1.00  2.65           C  
ATOM    559  CG  GLU A  34      11.739  13.030  -6.635  1.00  2.65           C  
ATOM    560  CD  GLU A  34      10.987  14.100  -5.872  1.00  2.65           C  
ATOM    561  OE1 GLU A  34      10.150  13.760  -5.075  1.00  2.65           O  
ATOM    562  OE2 GLU A  34      11.262  15.259  -6.086  1.00  2.65           O  
ATOM    563  H   GLU A  34      10.988  10.854  -8.634  1.00  2.65           H  
ATOM    564  HA  GLU A  34      13.291  10.743  -6.795  1.00  2.65           H  
ATOM    565 1HB  GLU A  34      10.366  11.422  -6.281  1.00  2.65           H  
ATOM    566 2HB  GLU A  34      11.658  11.550  -5.093  1.00  2.65           H  
ATOM    567 1HG  GLU A  34      12.808  13.213  -6.534  1.00  2.65           H  
ATOM    568 2HG  GLU A  34      11.486  13.102  -7.696  1.00  2.65           H  
ATOM    569  N   GLN A  35      12.828   8.222  -6.689  1.00  2.37           N  
ATOM    570  CA  GLN A  35      12.687   6.815  -6.338  1.00  2.37           C  
ATOM    571  C   GLN A  35      13.311   6.524  -4.974  1.00  2.37           C  
ATOM    572  O   GLN A  35      14.400   7.027  -4.671  1.00  2.37           O  
ATOM    573  CB  GLN A  35      13.365   5.977  -7.433  1.00  2.37           C  
ATOM    574  CG  GLN A  35      12.736   6.092  -8.822  1.00  2.37           C  
ATOM    575  CD  GLN A  35      13.518   5.324  -9.899  1.00  2.37           C  
ATOM    576  OE1 GLN A  35      14.747   5.328  -9.890  1.00  2.37           O  
ATOM    577  NE2 GLN A  35      12.820   4.676 -10.822  1.00  2.37           N  
ATOM    578  H   GLN A  35      13.591   8.533  -7.292  1.00  2.37           H  
ATOM    579  HA  GLN A  35      11.628   6.570  -6.286  1.00  2.37           H  
ATOM    580 1HB  GLN A  35      14.392   6.299  -7.541  1.00  2.37           H  
ATOM    581 2HB  GLN A  35      13.354   4.926  -7.147  1.00  2.37           H  
ATOM    582 1HG  GLN A  35      11.751   5.703  -8.787  1.00  2.37           H  
ATOM    583 2HG  GLN A  35      12.704   7.140  -9.107  1.00  2.37           H  
ATOM    584 1HE2 GLN A  35      13.291   4.163 -11.539  1.00  2.37           H  
ATOM    585 2HE2 GLN A  35      11.816   4.694 -10.810  1.00  2.37           H  
ATOM    586  N   PHE A  36      12.634   5.696  -4.167  1.00  2.08           N  
ATOM    587  CA  PHE A  36      13.117   5.329  -2.827  1.00  2.08           C  
ATOM    588  C   PHE A  36      13.064   3.846  -2.460  1.00  2.08           C  
ATOM    589  O   PHE A  36      12.193   3.092  -2.903  1.00  2.08           O  
ATOM    590  CB  PHE A  36      12.356   6.094  -1.742  1.00  2.08           C  
ATOM    591  CG  PHE A  36      12.561   7.549  -1.719  1.00  2.08           C  
ATOM    592  CD1 PHE A  36      11.768   8.398  -2.452  1.00  2.08           C  
ATOM    593  CD2 PHE A  36      13.562   8.077  -0.940  1.00  2.08           C  
ATOM    594  CE1 PHE A  36      11.975   9.755  -2.412  1.00  2.08           C  
ATOM    595  CE2 PHE A  36      13.781   9.423  -0.889  1.00  2.08           C  
ATOM    596  CZ  PHE A  36      12.985  10.272  -1.630  1.00  2.08           C  
ATOM    597  H   PHE A  36      11.745   5.318  -4.498  1.00  2.08           H  
ATOM    598  HA  PHE A  36      14.161   5.630  -2.760  1.00  2.08           H  
ATOM    599 1HB  PHE A  36      11.302   5.936  -1.895  1.00  2.08           H  
ATOM    600 2HB  PHE A  36      12.624   5.694  -0.762  1.00  2.08           H  
ATOM    601  HD1 PHE A  36      10.968   7.988  -3.073  1.00  2.08           H  
ATOM    602  HD2 PHE A  36      14.184   7.402  -0.362  1.00  2.08           H  
ATOM    603  HE1 PHE A  36      11.341  10.420  -2.998  1.00  2.08           H  
ATOM    604  HE2 PHE A  36      14.581   9.819  -0.265  1.00  2.08           H  
ATOM    605  HZ  PHE A  36      13.148  11.348  -1.597  1.00  2.08           H  
ATOM    606  N   ILE A  37      13.982   3.460  -1.575  1.00  1.85           N  
ATOM    607  CA  ILE A  37      14.040   2.138  -0.968  1.00  1.85           C  
ATOM    608  C   ILE A  37      13.730   2.211   0.513  1.00  1.85           C  
ATOM    609  O   ILE A  37      14.270   3.049   1.241  1.00  1.85           O  
ATOM    610  CB  ILE A  37      15.410   1.460  -1.121  1.00  1.85           C  
ATOM    611  CG1 ILE A  37      15.710   1.251  -2.543  1.00  1.85           C  
ATOM    612  CG2 ILE A  37      15.417   0.113  -0.375  1.00  1.85           C  
ATOM    613  CD1 ILE A  37      17.139   0.808  -2.803  1.00  1.85           C  
ATOM    614  H   ILE A  37      14.678   4.136  -1.287  1.00  1.85           H  
ATOM    615  HA  ILE A  37      13.296   1.511  -1.445  1.00  1.85           H  
ATOM    616  HB  ILE A  37      16.186   2.113  -0.711  1.00  1.85           H  
ATOM    617 1HG1 ILE A  37      15.031   0.493  -2.930  1.00  1.85           H  
ATOM    618 2HG1 ILE A  37      15.520   2.180  -3.055  1.00  1.85           H  
ATOM    619 1HG2 ILE A  37      16.386  -0.363  -0.486  1.00  1.85           H  
ATOM    620 2HG2 ILE A  37      15.222   0.272   0.677  1.00  1.85           H  
ATOM    621 3HG2 ILE A  37      14.642  -0.531  -0.794  1.00  1.85           H  
ATOM    622 1HD1 ILE A  37      17.313   0.663  -3.862  1.00  1.85           H  
ATOM    623 2HD1 ILE A  37      17.828   1.570  -2.425  1.00  1.85           H  
ATOM    624 3HD1 ILE A  37      17.313  -0.124  -2.283  1.00  1.85           H  
ATOM    625  N   PHE A  38      12.830   1.347   0.950  1.00  1.71           N  
ATOM    626  CA  PHE A  38      12.442   1.276   2.343  1.00  1.71           C  
ATOM    627  C   PHE A  38      12.913  -0.055   2.933  1.00  1.71           C  
ATOM    628  O   PHE A  38      12.425  -1.117   2.535  1.00  1.71           O  
ATOM    629  CB  PHE A  38      10.942   1.467   2.413  1.00  1.71           C  
ATOM    630  CG  PHE A  38      10.570   2.828   1.896  1.00  1.71           C  
ATOM    631  CD1 PHE A  38      10.495   3.016   0.570  1.00  1.71           C  
ATOM    632  CD2 PHE A  38      10.281   3.888   2.705  1.00  1.71           C  
ATOM    633  CE1 PHE A  38      10.140   4.218   0.033  1.00  1.71           C  
ATOM    634  CE2 PHE A  38       9.915   5.109   2.166  1.00  1.71           C  
ATOM    635  CZ  PHE A  38       9.849   5.259   0.821  1.00  1.71           C  
ATOM    636  H   PHE A  38      12.410   0.709   0.277  1.00  1.71           H  
ATOM    637  HA  PHE A  38      12.912   2.091   2.877  1.00  1.71           H  
ATOM    638 1HB  PHE A  38      10.439   0.712   1.810  1.00  1.71           H  
ATOM    639 2HB  PHE A  38      10.598   1.374   3.443  1.00  1.71           H  
ATOM    640  HD1 PHE A  38      10.735   2.173  -0.080  1.00  1.71           H  
ATOM    641  HD2 PHE A  38      10.339   3.768   3.766  1.00  1.71           H  
ATOM    642  HE1 PHE A  38      10.092   4.323  -1.039  1.00  1.71           H  
ATOM    643  HE2 PHE A  38       9.687   5.952   2.821  1.00  1.71           H  
ATOM    644  HZ  PHE A  38       9.569   6.208   0.384  1.00  1.71           H  
ATOM    645  N   LYS A  39      13.914   0.007   3.821  1.00  1.66           N  
ATOM    646  CA  LYS A  39      14.556  -1.190   4.395  1.00  1.66           C  
ATOM    647  C   LYS A  39      14.085  -1.500   5.802  1.00  1.66           C  
ATOM    648  O   LYS A  39      14.092  -0.620   6.652  1.00  1.66           O  
ATOM    649  CB  LYS A  39      16.083  -1.006   4.489  1.00  1.66           C  
ATOM    650  CG  LYS A  39      16.874  -0.893   3.184  1.00  1.66           C  
ATOM    651  CD  LYS A  39      18.400  -0.739   3.481  1.00  1.66           C  
ATOM    652  CE  LYS A  39      18.735   0.689   3.966  1.00  1.66           C  
ATOM    653  NZ  LYS A  39      20.226   0.929   4.210  1.00  1.66           N  
ATOM    654  H   LYS A  39      14.240   0.934   4.099  1.00  1.66           H  
ATOM    655  HA  LYS A  39      14.315  -2.050   3.780  1.00  1.66           H  
ATOM    656 1HB  LYS A  39      16.290  -0.107   5.064  1.00  1.66           H  
ATOM    657 2HB  LYS A  39      16.497  -1.845   5.053  1.00  1.66           H  
ATOM    658 1HG  LYS A  39      16.712  -1.777   2.566  1.00  1.66           H  
ATOM    659 2HG  LYS A  39      16.537  -0.016   2.636  1.00  1.66           H  
ATOM    660 1HD  LYS A  39      18.698  -1.451   4.252  1.00  1.66           H  
ATOM    661 2HD  LYS A  39      18.972  -0.945   2.577  1.00  1.66           H  
ATOM    662 1HE  LYS A  39      18.401   1.386   3.195  1.00  1.66           H  
ATOM    663 2HE  LYS A  39      18.195   0.901   4.887  1.00  1.66           H  
ATOM    664 1HZ  LYS A  39      20.313   1.923   4.477  1.00  1.66           H  
ATOM    665 2HZ  LYS A  39      20.652   0.337   4.969  1.00  1.66           H  
ATOM    666 3HZ  LYS A  39      20.741   0.772   3.362  1.00  1.66           H  
ATOM    667  N   LYS A  40      13.730  -2.746   6.097  1.00  1.71           N  
ATOM    668  CA  LYS A  40      13.326  -3.039   7.472  1.00  1.71           C  
ATOM    669  C   LYS A  40      14.464  -2.653   8.416  1.00  1.71           C  
ATOM    670  O   LYS A  40      15.610  -3.053   8.208  1.00  1.71           O  
ATOM    671  CB  LYS A  40      12.956  -4.511   7.621  1.00  1.71           C  
ATOM    672  CG  LYS A  40      12.443  -4.916   9.000  1.00  1.71           C  
ATOM    673  CD  LYS A  40      12.008  -6.388   9.015  1.00  1.71           C  
ATOM    674  CE  LYS A  40      11.492  -6.803  10.386  1.00  1.71           C  
ATOM    675  NZ  LYS A  40      11.032  -8.221  10.402  1.00  1.71           N  
ATOM    676  H   LYS A  40      13.719  -3.479   5.382  1.00  1.71           H  
ATOM    677  HA  LYS A  40      12.456  -2.431   7.725  1.00  1.71           H  
ATOM    678 1HB  LYS A  40      12.191  -4.765   6.885  1.00  1.71           H  
ATOM    679 2HB  LYS A  40      13.830  -5.122   7.400  1.00  1.71           H  
ATOM    680 1HG  LYS A  40      13.239  -4.787   9.725  1.00  1.71           H  
ATOM    681 2HG  LYS A  40      11.603  -4.277   9.284  1.00  1.71           H  
ATOM    682 1HD  LYS A  40      11.222  -6.545   8.274  1.00  1.71           H  
ATOM    683 2HD  LYS A  40      12.859  -7.019   8.751  1.00  1.71           H  
ATOM    684 1HE  LYS A  40      12.291  -6.681  11.118  1.00  1.71           H  
ATOM    685 2HE  LYS A  40      10.659  -6.157  10.663  1.00  1.71           H  
ATOM    686 1HZ  LYS A  40      10.697  -8.457  11.326  1.00  1.71           H  
ATOM    687 2HZ  LYS A  40      10.282  -8.338   9.734  1.00  1.71           H  
ATOM    688 3HZ  LYS A  40      11.798  -8.830  10.157  1.00  1.71           H  
ATOM    689  N   ALA A  41      14.156  -1.855   9.437  1.00  1.81           N  
ATOM    690  CA  ALA A  41      15.187  -1.374  10.359  1.00  1.81           C  
ATOM    691  C   ALA A  41      15.370  -2.235  11.585  1.00  1.81           C  
ATOM    692  O   ALA A  41      16.258  -1.973  12.385  1.00  1.81           O  
ATOM    693  CB  ALA A  41      14.867   0.021  10.824  1.00  1.81           C  
ATOM    694  H   ALA A  41      13.184  -1.567   9.558  1.00  1.81           H  
ATOM    695  HA  ALA A  41      16.129  -1.356   9.814  1.00  1.81           H  
ATOM    696 1HB  ALA A  41      15.662   0.394  11.470  1.00  1.81           H  
ATOM    697 2HB  ALA A  41      14.768   0.656   9.973  1.00  1.81           H  
ATOM    698 3HB  ALA A  41      13.951   0.012  11.365  1.00  1.81           H  
ATOM    699  N   LYS A  42      14.493  -3.214  11.775  1.00  1.95           N  
ATOM    700  CA  LYS A  42      14.471  -4.117  12.942  1.00  1.95           C  
ATOM    701  C   LYS A  42      14.112  -3.427  14.275  1.00  1.95           C  
ATOM    702  O   LYS A  42      13.177  -3.851  14.956  1.00  1.95           O  
ATOM    703  CB  LYS A  42      15.802  -4.862  13.095  1.00  1.95           C  
ATOM    704  CG  LYS A  42      16.093  -5.855  11.980  1.00  1.95           C  
ATOM    705  CD  LYS A  42      17.424  -6.561  12.208  1.00  1.95           C  
ATOM    706  CE  LYS A  42      17.730  -7.555  11.091  1.00  1.95           C  
ATOM    707  NZ  LYS A  42      19.043  -8.233  11.293  1.00  1.95           N  
ATOM    708  H   LYS A  42      13.798  -3.343  11.055  1.00  1.95           H  
ATOM    709  HA  LYS A  42      13.702  -4.866  12.760  1.00  1.95           H  
ATOM    710 1HB  LYS A  42      16.637  -4.177  13.177  1.00  1.95           H  
ATOM    711 2HB  LYS A  42      15.776  -5.431  14.026  1.00  1.95           H  
ATOM    712 1HG  LYS A  42      15.296  -6.596  11.937  1.00  1.95           H  
ATOM    713 2HG  LYS A  42      16.128  -5.327  11.025  1.00  1.95           H  
ATOM    714 1HD  LYS A  42      18.223  -5.818  12.255  1.00  1.95           H  
ATOM    715 2HD  LYS A  42      17.392  -7.093  13.160  1.00  1.95           H  
ATOM    716 1HE  LYS A  42      16.945  -8.309  11.060  1.00  1.95           H  
ATOM    717 2HE  LYS A  42      17.749  -7.025  10.138  1.00  1.95           H  
ATOM    718 1HZ  LYS A  42      19.209  -8.880  10.534  1.00  1.95           H  
ATOM    719 2HZ  LYS A  42      19.781  -7.542  11.312  1.00  1.95           H  
ATOM    720 3HZ  LYS A  42      19.032  -8.737  12.168  1.00  1.95           H  
ATOM    721  N   HIS A  43      14.826  -2.355  14.628  1.00  2.09           N  
ATOM    722  CA  HIS A  43      14.598  -1.641  15.879  1.00  2.09           C  
ATOM    723  C   HIS A  43      14.509  -0.118  15.698  1.00  2.09           C  
ATOM    724  O   HIS A  43      15.215   0.487  14.883  1.00  2.09           O  
ATOM    725  CB  HIS A  43      15.744  -1.937  16.851  1.00  2.09           C  
ATOM    726  CG  HIS A  43      15.927  -3.392  17.129  1.00  2.09           C  
ATOM    727  ND1 HIS A  43      15.163  -4.085  18.040  1.00  2.09           N  
ATOM    728  CD2 HIS A  43      16.796  -4.286  16.603  1.00  2.09           C  
ATOM    729  CE1 HIS A  43      15.550  -5.349  18.060  1.00  2.09           C  
ATOM    730  NE2 HIS A  43      16.541  -5.496  17.197  1.00  2.09           N  
ATOM    731  H   HIS A  43      15.575  -2.067  14.008  1.00  2.09           H  
ATOM    732  HA  HIS A  43      13.663  -1.979  16.325  1.00  2.09           H  
ATOM    733 1HB  HIS A  43      16.680  -1.548  16.437  1.00  2.09           H  
ATOM    734 2HB  HIS A  43      15.566  -1.425  17.797  1.00  2.09           H  
ATOM    735  HD1 HIS A  43      14.421  -3.714  18.598  1.00  2.09           H  
ATOM    736  HD2 HIS A  43      17.584  -4.196  15.851  1.00  2.09           H  
ATOM    737  HE1 HIS A  43      15.063  -6.066  18.719  1.00  2.09           H  
ATOM    738  N   LEU A  44      13.709   0.520  16.549  1.00  2.22           N  
ATOM    739  CA  LEU A  44      13.597   1.979  16.540  1.00  2.22           C  
ATOM    740  C   LEU A  44      14.953   2.650  16.707  1.00  2.22           C  
ATOM    741  O   LEU A  44      15.202   3.712  16.141  1.00  2.22           O  
ATOM    742  CB  LEU A  44      12.661   2.478  17.635  1.00  2.22           C  
ATOM    743  CG  LEU A  44      12.416   3.982  17.581  1.00  2.22           C  
ATOM    744  CD1 LEU A  44      11.758   4.332  16.243  1.00  2.22           C  
ATOM    745  CD2 LEU A  44      11.557   4.410  18.752  1.00  2.22           C  
ATOM    746  H   LEU A  44      13.151  -0.016  17.201  1.00  2.22           H  
ATOM    747  HA  LEU A  44      13.188   2.283  15.579  1.00  2.22           H  
ATOM    748 1HB  LEU A  44      11.702   1.972  17.542  1.00  2.22           H  
ATOM    749 2HB  LEU A  44      13.094   2.242  18.608  1.00  2.22           H  
ATOM    750  HG  LEU A  44      13.367   4.497  17.628  1.00  2.22           H  
ATOM    751 1HD1 LEU A  44      11.601   5.409  16.183  1.00  2.22           H  
ATOM    752 2HD1 LEU A  44      12.398   4.017  15.436  1.00  2.22           H  
ATOM    753 3HD1 LEU A  44      10.799   3.819  16.163  1.00  2.22           H  
ATOM    754 1HD2 LEU A  44      11.396   5.487  18.711  1.00  2.22           H  
ATOM    755 2HD2 LEU A  44      10.597   3.895  18.708  1.00  2.22           H  
ATOM    756 3HD2 LEU A  44      12.064   4.154  19.684  1.00  2.22           H  
ATOM    757  N   GLU A  45      15.838   2.034  17.478  1.00  2.29           N  
ATOM    758  CA  GLU A  45      17.153   2.600  17.725  1.00  2.29           C  
ATOM    759  C   GLU A  45      17.939   2.795  16.427  1.00  2.29           C  
ATOM    760  O   GLU A  45      18.740   3.726  16.328  1.00  2.29           O  
ATOM    761  CB  GLU A  45      17.938   1.710  18.685  1.00  2.29           C  
ATOM    762  CG  GLU A  45      17.399   1.702  20.118  1.00  2.29           C  
ATOM    763  CD  GLU A  45      18.152   0.765  21.042  1.00  2.29           C  
ATOM    764  OE1 GLU A  45      18.977   0.021  20.567  1.00  2.29           O  
ATOM    765  OE2 GLU A  45      17.897   0.799  22.224  1.00  2.29           O  
ATOM    766  H   GLU A  45      15.588   1.157  17.908  1.00  2.29           H  
ATOM    767  HA  GLU A  45      17.021   3.579  18.189  1.00  2.29           H  
ATOM    768 1HB  GLU A  45      17.926   0.682  18.313  1.00  2.29           H  
ATOM    769 2HB  GLU A  45      18.978   2.033  18.714  1.00  2.29           H  
ATOM    770 1HG  GLU A  45      17.459   2.714  20.520  1.00  2.29           H  
ATOM    771 2HG  GLU A  45      16.348   1.414  20.093  1.00  2.29           H  
ATOM    772  N   ASP A  46      17.743   1.905  15.441  1.00  2.30           N  
ATOM    773  CA  ASP A  46      18.464   2.021  14.184  1.00  2.30           C  
ATOM    774  C   ASP A  46      17.819   3.114  13.325  1.00  2.30           C  
ATOM    775  O   ASP A  46      18.499   3.786  12.539  1.00  2.30           O  
ATOM    776  CB  ASP A  46      18.554   0.667  13.479  1.00  2.30           C  
ATOM    777  CG  ASP A  46      19.461  -0.332  14.277  1.00  2.30           C  
ATOM    778  OD1 ASP A  46      20.167   0.112  15.160  1.00  2.30           O  
ATOM    779  OD2 ASP A  46      19.439  -1.506  13.991  1.00  2.30           O  
ATOM    780  H   ASP A  46      17.040   1.177  15.533  1.00  2.30           H  
ATOM    781  HA  ASP A  46      19.486   2.330  14.402  1.00  2.30           H  
ATOM    782 1HB  ASP A  46      17.548   0.237  13.382  1.00  2.30           H  
ATOM    783 2HB  ASP A  46      18.958   0.798  12.475  1.00  2.30           H  
ATOM    784  N   ILE A  47      16.510   3.344  13.527  1.00  2.28           N  
ATOM    785  CA  ILE A  47      15.837   4.423  12.801  1.00  2.28           C  
ATOM    786  C   ILE A  47      16.418   5.729  13.263  1.00  2.28           C  
ATOM    787  O   ILE A  47      16.751   6.618  12.463  1.00  2.28           O  
ATOM    788  CB  ILE A  47      14.335   4.512  13.111  1.00  2.28           C  
ATOM    789  CG1 ILE A  47      13.635   3.312  12.679  1.00  2.28           C  
ATOM    790  CG2 ILE A  47      13.749   5.730  12.415  1.00  2.28           C  
ATOM    791  CD1 ILE A  47      13.718   3.147  11.263  1.00  2.28           C  
ATOM    792  H   ILE A  47      15.991   2.737  14.168  1.00  2.28           H  
ATOM    793  HA  ILE A  47      15.987   4.315  11.743  1.00  2.28           H  
ATOM    794  HB  ILE A  47      14.187   4.620  14.166  1.00  2.28           H  
ATOM    795 1HG1 ILE A  47      14.074   2.439  13.166  1.00  2.28           H  
ATOM    796 2HG1 ILE A  47      12.585   3.381  12.960  1.00  2.28           H  
ATOM    797 1HG2 ILE A  47      12.686   5.801  12.641  1.00  2.28           H  
ATOM    798 2HG2 ILE A  47      14.257   6.629  12.763  1.00  2.28           H  
ATOM    799 3HG2 ILE A  47      13.891   5.623  11.340  1.00  2.28           H  
ATOM    800 1HD1 ILE A  47      13.199   2.277  10.985  1.00  2.28           H  
ATOM    801 2HD1 ILE A  47      13.267   4.012  10.771  1.00  2.28           H  
ATOM    802 3HD1 ILE A  47      14.752   3.062  10.972  1.00  2.28           H  
ATOM    803  N   LEU A  48      16.554   5.824  14.575  1.00  2.25           N  
ATOM    804  CA  LEU A  48      17.051   7.020  15.188  1.00  2.25           C  
ATOM    805  C   LEU A  48      18.519   7.237  14.874  1.00  2.25           C  
ATOM    806  O   LEU A  48      18.900   8.337  14.484  1.00  2.25           O  
ATOM    807  CB  LEU A  48      16.819   6.907  16.689  1.00  2.25           C  
ATOM    808  CG  LEU A  48      15.331   6.903  17.100  1.00  2.25           C  
ATOM    809  CD1 LEU A  48      15.214   6.578  18.579  1.00  2.25           C  
ATOM    810  CD2 LEU A  48      14.716   8.239  16.772  1.00  2.25           C  
ATOM    811  H   LEU A  48      16.259   5.038  15.159  1.00  2.25           H  
ATOM    812  HA  LEU A  48      16.485   7.864  14.802  1.00  2.25           H  
ATOM    813 1HB  LEU A  48      17.264   5.974  17.039  1.00  2.25           H  
ATOM    814 2HB  LEU A  48      17.314   7.738  17.187  1.00  2.25           H  
ATOM    815  HG  LEU A  48      14.805   6.131  16.544  1.00  2.25           H  
ATOM    816 1HD1 LEU A  48      14.164   6.561  18.868  1.00  2.25           H  
ATOM    817 2HD1 LEU A  48      15.656   5.600  18.767  1.00  2.25           H  
ATOM    818 3HD1 LEU A  48      15.738   7.334  19.160  1.00  2.25           H  
ATOM    819 1HD2 LEU A  48      13.661   8.229  17.051  1.00  2.25           H  
ATOM    820 2HD2 LEU A  48      15.232   9.025  17.323  1.00  2.25           H  
ATOM    821 3HD2 LEU A  48      14.806   8.424  15.701  1.00  2.25           H  
ATOM    822  N   ALA A  49      19.343   6.186  14.940  1.00  2.23           N  
ATOM    823  CA  ALA A  49      20.761   6.364  14.656  1.00  2.23           C  
ATOM    824  C   ALA A  49      20.996   6.858  13.240  1.00  2.23           C  
ATOM    825  O   ALA A  49      21.840   7.728  13.011  1.00  2.23           O  
ATOM    826  CB  ALA A  49      21.494   5.058  14.863  1.00  2.23           C  
ATOM    827  H   ALA A  49      19.007   5.274  15.252  1.00  2.23           H  
ATOM    828  HA  ALA A  49      21.143   7.116  15.335  1.00  2.23           H  
ATOM    829 1HB  ALA A  49      22.554   5.196  14.677  1.00  2.23           H  
ATOM    830 2HB  ALA A  49      21.345   4.717  15.888  1.00  2.23           H  
ATOM    831 3HB  ALA A  49      21.101   4.311  14.176  1.00  2.23           H  
ATOM    832  N   SER A  50      20.240   6.317  12.284  1.00  2.24           N  
ATOM    833  CA  SER A  50      20.378   6.733  10.901  1.00  2.24           C  
ATOM    834  C   SER A  50      19.929   8.170  10.704  1.00  2.24           C  
ATOM    835  O   SER A  50      20.627   8.967  10.061  1.00  2.24           O  
ATOM    836  CB  SER A  50      19.586   5.827  10.005  1.00  2.24           C  
ATOM    837  OG  SER A  50      19.696   6.234   8.673  1.00  2.24           O  
ATOM    838  H   SER A  50      19.564   5.583  12.511  1.00  2.24           H  
ATOM    839  HA  SER A  50      21.431   6.663  10.626  1.00  2.24           H  
ATOM    840 1HB  SER A  50      19.944   4.802  10.111  1.00  2.24           H  
ATOM    841 2HB  SER A  50      18.545   5.846  10.316  1.00  2.24           H  
ATOM    842  HG  SER A  50      19.297   7.132   8.630  1.00  2.24           H  
ATOM    843  N   THR A  51      18.760   8.502  11.266  1.00  2.28           N  
ATOM    844  CA  THR A  51      18.185   9.826  11.116  1.00  2.28           C  
ATOM    845  C   THR A  51      19.153  10.862  11.683  1.00  2.28           C  
ATOM    846  O   THR A  51      19.418  11.892  11.055  1.00  2.28           O  
ATOM    847  CB  THR A  51      16.829   9.906  11.845  1.00  2.28           C  
ATOM    848  OG1 THR A  51      15.934   8.924  11.297  1.00  2.28           O  
ATOM    849  CG2 THR A  51      16.217  11.276  11.652  1.00  2.28           C  
ATOM    850  H   THR A  51      18.232   7.804  11.797  1.00  2.28           H  
ATOM    851  HA  THR A  51      18.040  10.030  10.055  1.00  2.28           H  
ATOM    852  HB  THR A  51      16.972   9.707  12.909  1.00  2.28           H  
ATOM    853  HG1 THR A  51      16.293   8.027  11.505  1.00  2.28           H  
ATOM    854 1HG2 THR A  51      15.256  11.316  12.163  1.00  2.28           H  
ATOM    855 2HG2 THR A  51      16.884  12.033  12.066  1.00  2.28           H  
ATOM    856 3HG2 THR A  51      16.072  11.460  10.588  1.00  2.28           H  
ATOM    857  N   ILE A  52      19.706  10.561  12.860  1.00  2.35           N  
ATOM    858  CA  ILE A  52      20.663  11.428  13.522  1.00  2.35           C  
ATOM    859  C   ILE A  52      21.918  11.574  12.683  1.00  2.35           C  
ATOM    860  O   ILE A  52      22.404  12.687  12.491  1.00  2.35           O  
ATOM    861  CB  ILE A  52      21.019  10.880  14.910  1.00  2.35           C  
ATOM    862  CG1 ILE A  52      19.795  10.980  15.836  1.00  2.35           C  
ATOM    863  CG2 ILE A  52      22.195  11.635  15.476  1.00  2.35           C  
ATOM    864  CD1 ILE A  52      19.932  10.183  17.111  1.00  2.35           C  
ATOM    865  H   ILE A  52      19.438   9.696  13.328  1.00  2.35           H  
ATOM    866  HA  ILE A  52      20.212  12.410  13.645  1.00  2.35           H  
ATOM    867  HB  ILE A  52      21.276   9.821  14.823  1.00  2.35           H  
ATOM    868 1HG1 ILE A  52      19.641  12.025  16.100  1.00  2.35           H  
ATOM    869 2HG1 ILE A  52      18.917  10.632  15.299  1.00  2.35           H  
ATOM    870 1HG2 ILE A  52      22.447  11.230  16.453  1.00  2.35           H  
ATOM    871 2HG2 ILE A  52      23.038  11.520  14.808  1.00  2.35           H  
ATOM    872 3HG2 ILE A  52      21.945  12.691  15.571  1.00  2.35           H  
ATOM    873 1HD1 ILE A  52      19.032  10.301  17.712  1.00  2.35           H  
ATOM    874 2HD1 ILE A  52      20.065   9.128  16.863  1.00  2.35           H  
ATOM    875 3HD1 ILE A  52      20.792  10.538  17.672  1.00  2.35           H  
ATOM    876  N   ALA A  53      22.446  10.468  12.155  1.00  2.42           N  
ATOM    877  CA  ALA A  53      23.645  10.559  11.342  1.00  2.42           C  
ATOM    878  C   ALA A  53      23.440  11.467  10.144  1.00  2.42           C  
ATOM    879  O   ALA A  53      24.317  12.271   9.814  1.00  2.42           O  
ATOM    880  CB  ALA A  53      24.032   9.189  10.851  1.00  2.42           C  
ATOM    881  H   ALA A  53      22.036   9.551  12.341  1.00  2.42           H  
ATOM    882  HA  ALA A  53      24.439  10.971  11.961  1.00  2.42           H  
ATOM    883 1HB  ALA A  53      24.947   9.243  10.263  1.00  2.42           H  
ATOM    884 2HB  ALA A  53      24.180   8.567  11.702  1.00  2.42           H  
ATOM    885 3HB  ALA A  53      23.232   8.779  10.237  1.00  2.42           H  
ATOM    886  N   SER A  54      22.265  11.380   9.513  1.00  2.52           N  
ATOM    887  CA  SER A  54      21.976  12.233   8.372  1.00  2.52           C  
ATOM    888  C   SER A  54      21.873  13.687   8.814  1.00  2.52           C  
ATOM    889  O   SER A  54      22.373  14.592   8.130  1.00  2.52           O  
ATOM    890  CB  SER A  54      20.694  11.792   7.677  1.00  2.52           C  
ATOM    891  OG  SER A  54      20.840  10.523   7.090  1.00  2.52           O  
ATOM    892  H   SER A  54      21.576  10.686   9.816  1.00  2.52           H  
ATOM    893  HA  SER A  54      22.800  12.155   7.671  1.00  2.52           H  
ATOM    894 1HB  SER A  54      19.874  11.767   8.399  1.00  2.52           H  
ATOM    895 2HB  SER A  54      20.442  12.520   6.917  1.00  2.52           H  
ATOM    896  HG  SER A  54      20.758   9.887   7.833  1.00  2.52           H  
ATOM    897  N   ALA A  55      21.225  13.923   9.960  1.00  2.65           N  
ATOM    898  CA  ALA A  55      21.066  15.263  10.505  1.00  2.65           C  
ATOM    899  C   ALA A  55      22.413  15.918  10.796  1.00  2.65           C  
ATOM    900  O   ALA A  55      22.589  17.108  10.566  1.00  2.65           O  
ATOM    901  CB  ALA A  55      20.224  15.227  11.765  1.00  2.65           C  
ATOM    902  H   ALA A  55      20.811  13.139  10.472  1.00  2.65           H  
ATOM    903  HA  ALA A  55      20.557  15.870   9.750  1.00  2.65           H  
ATOM    904 1HB  ALA A  55      20.087  16.237  12.143  1.00  2.65           H  
ATOM    905 2HB  ALA A  55      19.254  14.782  11.542  1.00  2.65           H  
ATOM    906 3HB  ALA A  55      20.731  14.626  12.514  1.00  2.65           H  
ATOM    907  N   ILE A  56      23.366  15.123  11.302  1.00  2.80           N  
ATOM    908  CA  ILE A  56      24.710  15.603  11.607  1.00  2.80           C  
ATOM    909  C   ILE A  56      25.525  15.833  10.354  1.00  2.80           C  
ATOM    910  O   ILE A  56      26.161  16.868  10.192  1.00  2.80           O  
ATOM    911  CB  ILE A  56      25.476  14.597  12.470  1.00  2.80           C  
ATOM    912  CG1 ILE A  56      24.850  14.454  13.845  1.00  2.80           C  
ATOM    913  CG2 ILE A  56      26.980  14.973  12.564  1.00  2.80           C  
ATOM    914  CD1 ILE A  56      25.398  13.263  14.603  1.00  2.80           C  
ATOM    915  H   ILE A  56      23.133  14.150  11.498  1.00  2.80           H  
ATOM    916  HA  ILE A  56      24.625  16.548  12.144  1.00  2.80           H  
ATOM    917  HB  ILE A  56      25.365  13.637  11.999  1.00  2.80           H  
ATOM    918 1HG1 ILE A  56      25.046  15.356  14.421  1.00  2.80           H  
ATOM    919 2HG1 ILE A  56      23.774  14.340  13.741  1.00  2.80           H  
ATOM    920 1HG2 ILE A  56      27.508  14.218  13.148  1.00  2.80           H  
ATOM    921 2HG2 ILE A  56      27.409  15.017  11.567  1.00  2.80           H  
ATOM    922 3HG2 ILE A  56      27.085  15.944  13.046  1.00  2.80           H  
ATOM    923 1HD1 ILE A  56      24.923  13.203  15.579  1.00  2.80           H  
ATOM    924 2HD1 ILE A  56      25.191  12.354  14.040  1.00  2.80           H  
ATOM    925 3HD1 ILE A  56      26.477  13.372  14.731  1.00  2.80           H  
ATOM    926  N   ALA A  57      25.537  14.848   9.464  1.00  2.98           N  
ATOM    927  CA  ALA A  57      26.322  14.956   8.253  1.00  2.98           C  
ATOM    928  C   ALA A  57      25.879  16.108   7.361  1.00  2.98           C  
ATOM    929  O   ALA A  57      26.710  16.845   6.828  1.00  2.98           O  
ATOM    930  CB  ALA A  57      26.235  13.652   7.500  1.00  2.98           C  
ATOM    931  H   ALA A  57      24.998  14.000   9.630  1.00  2.98           H  
ATOM    932  HA  ALA A  57      27.351  15.138   8.533  1.00  2.98           H  
ATOM    933 1HB  ALA A  57      26.845  13.709   6.603  1.00  2.98           H  
ATOM    934 2HB  ALA A  57      26.582  12.839   8.137  1.00  2.98           H  
ATOM    935 3HB  ALA A  57      25.197  13.479   7.237  1.00  2.98           H  
ATOM    936  N   HIS A  58      24.576  16.322   7.234  1.00  3.22           N  
ATOM    937  CA  HIS A  58      24.100  17.358   6.335  1.00  3.22           C  
ATOM    938  C   HIS A  58      24.807  18.726   6.491  1.00  3.22           C  
ATOM    939  O   HIS A  58      25.512  19.123   5.565  1.00  3.22           O  
ATOM    940  CB  HIS A  58      22.571  17.474   6.412  1.00  3.22           C  
ATOM    941  CG  HIS A  58      22.008  18.567   5.555  1.00  3.22           C  
ATOM    942  ND1 HIS A  58      21.898  18.458   4.179  1.00  3.22           N  
ATOM    943  CD2 HIS A  58      21.522  19.789   5.875  1.00  3.22           C  
ATOM    944  CE1 HIS A  58      21.367  19.568   3.695  1.00  3.22           C  
ATOM    945  NE2 HIS A  58      21.129  20.390   4.701  1.00  3.22           N  
ATOM    946  H   HIS A  58      23.896  15.723   7.706  1.00  3.22           H  
ATOM    947  HA  HIS A  58      24.309  17.031   5.317  1.00  3.22           H  
ATOM    948 1HB  HIS A  58      22.145  16.535   6.057  1.00  3.22           H  
ATOM    949 2HB  HIS A  58      22.226  17.584   7.429  1.00  3.22           H  
ATOM    950  HD2 HIS A  58      21.455  20.215   6.877  1.00  3.22           H  
ATOM    951  HE1 HIS A  58      21.158  19.770   2.644  1.00  3.22           H  
ATOM    952  HE2 HIS A  58      20.724  21.313   4.628  1.00  3.22           H  
ATOM    953  N   PRO A  59      24.782  19.435   7.641  1.00  3.49           N  
ATOM    954  CA  PRO A  59      25.414  20.734   7.829  1.00  3.49           C  
ATOM    955  C   PRO A  59      26.937  20.712   7.698  1.00  3.49           C  
ATOM    956  O   PRO A  59      27.557  21.772   7.604  1.00  3.49           O  
ATOM    957  CB  PRO A  59      24.990  21.124   9.247  1.00  3.49           C  
ATOM    958  CG  PRO A  59      24.687  19.831   9.919  1.00  3.49           C  
ATOM    959  CD  PRO A  59      24.084  18.973   8.840  1.00  3.49           C  
ATOM    960  HA  PRO A  59      24.986  21.435   7.096  1.00  3.49           H  
ATOM    961 1HB  PRO A  59      25.807  21.669   9.739  1.00  3.49           H  
ATOM    962 2HB  PRO A  59      24.126  21.803   9.209  1.00  3.49           H  
ATOM    963 1HG  PRO A  59      25.610  19.387  10.330  1.00  3.49           H  
ATOM    964 2HG  PRO A  59      24.003  19.978  10.766  1.00  3.49           H  
ATOM    965 1HD  PRO A  59      24.289  17.969   9.067  1.00  3.49           H  
ATOM    966 2HD  PRO A  59      23.015  19.174   8.783  1.00  3.49           H  
ATOM    967  N   LEU A  60      27.557  19.531   7.746  1.00  3.77           N  
ATOM    968  CA  LEU A  60      29.000  19.445   7.628  1.00  3.77           C  
ATOM    969  C   LEU A  60      29.415  19.438   6.163  1.00  3.77           C  
ATOM    970  O   LEU A  60      30.540  19.815   5.821  1.00  3.77           O  
ATOM    971  CB  LEU A  60      29.505  18.137   8.259  1.00  3.77           C  
ATOM    972  CG  LEU A  60      29.259  17.966   9.752  1.00  3.77           C  
ATOM    973  CD1 LEU A  60      29.687  16.572  10.150  1.00  3.77           C  
ATOM    974  CD2 LEU A  60      30.019  19.013  10.530  1.00  3.77           C  
ATOM    975  H   LEU A  60      27.037  18.658   7.798  1.00  3.77           H  
ATOM    976  HA  LEU A  60      29.449  20.303   8.126  1.00  3.77           H  
ATOM    977 1HB  LEU A  60      29.023  17.302   7.752  1.00  3.77           H  
ATOM    978 2HB  LEU A  60      30.577  18.058   8.086  1.00  3.77           H  
ATOM    979  HG  LEU A  60      28.206  18.074   9.955  1.00  3.77           H  
ATOM    980 1HD1 LEU A  60      29.499  16.423  11.206  1.00  3.77           H  
ATOM    981 2HD1 LEU A  60      29.131  15.856   9.590  1.00  3.77           H  
ATOM    982 3HD1 LEU A  60      30.743  16.451   9.933  1.00  3.77           H  
ATOM    983 1HD2 LEU A  60      29.829  18.876  11.595  1.00  3.77           H  
ATOM    984 2HD2 LEU A  60      31.086  18.911  10.335  1.00  3.77           H  
ATOM    985 3HD2 LEU A  60      29.685  20.006  10.224  1.00  3.77           H  
ATOM    986  N   CYS A  61      28.527  18.929   5.308  1.00  4.01           N  
ATOM    987  CA  CYS A  61      28.880  18.725   3.910  1.00  4.01           C  
ATOM    988  C   CYS A  61      27.873  19.084   2.813  1.00  4.01           C  
ATOM    989  O   CYS A  61      28.267  19.344   1.668  1.00  4.01           O  
ATOM    990  CB  CYS A  61      29.165  17.263   3.759  1.00  4.01           C  
ATOM    991  SG  CYS A  61      27.690  16.241   4.098  1.00  4.01           S  
ATOM    992  H   CYS A  61      27.598  18.661   5.650  1.00  4.01           H  
ATOM    993  HA  CYS A  61      29.788  19.295   3.720  1.00  4.01           H  
ATOM    994 1HB  CYS A  61      29.499  17.069   2.743  1.00  4.01           H  
ATOM    995 2HB  CYS A  61      29.958  16.970   4.442  1.00  4.01           H  
ATOM    996  HG  CYS A  61      27.524  16.633   5.381  1.00  4.01           H  
ATOM    997  N   SER A  62      26.586  18.882   3.102  1.00  4.20           N  
ATOM    998  CA  SER A  62      25.472  18.942   2.149  1.00  4.20           C  
ATOM    999  C   SER A  62      25.712  18.110   0.875  1.00  4.20           C  
ATOM   1000  O   SER A  62      25.085  18.358  -0.156  1.00  4.20           O  
ATOM   1001  CB  SER A  62      25.194  20.380   1.764  1.00  4.20           C  
ATOM   1002  OG  SER A  62      24.834  21.141   2.884  1.00  4.20           O  
ATOM   1003  H   SER A  62      26.335  18.704   4.062  1.00  4.20           H  
ATOM   1004  HA  SER A  62      24.587  18.547   2.656  1.00  4.20           H  
ATOM   1005 1HB  SER A  62      26.077  20.813   1.293  1.00  4.20           H  
ATOM   1006 2HB  SER A  62      24.389  20.405   1.033  1.00  4.20           H  
ATOM   1007  HG  SER A  62      24.145  20.635   3.331  1.00  4.20           H  
ATOM   1008  N   SER A  63      26.610  17.119   0.952  1.00  4.28           N  
ATOM   1009  CA  SER A  63      26.987  16.311  -0.199  1.00  4.28           C  
ATOM   1010  C   SER A  63      27.496  14.873   0.057  1.00  4.28           C  
ATOM   1011  O   SER A  63      27.571  14.075  -0.876  1.00  4.28           O  
ATOM   1012  CB  SER A  63      28.038  17.101  -0.959  1.00  4.28           C  
ATOM   1013  OG  SER A  63      29.152  17.381  -0.134  1.00  4.28           O  
ATOM   1014  H   SER A  63      27.067  16.983   1.837  1.00  4.28           H  
ATOM   1015  HA  SER A  63      26.104  16.229  -0.832  1.00  4.28           H  
ATOM   1016 1HB  SER A  63      28.362  16.525  -1.825  1.00  4.28           H  
ATOM   1017 2HB  SER A  63      27.609  18.033  -1.327  1.00  4.28           H  
ATOM   1018  HG  SER A  63      28.869  18.126   0.475  1.00  4.28           H  
ATOM   1019  N   ILE A  64      27.830  14.526   1.296  1.00  4.26           N  
ATOM   1020  CA  ILE A  64      28.376  13.203   1.616  1.00  4.26           C  
ATOM   1021  C   ILE A  64      27.435  12.039   1.418  1.00  4.26           C  
ATOM   1022  O   ILE A  64      27.870  10.960   1.040  1.00  4.26           O  
ATOM   1023  CB  ILE A  64      28.965  13.104   3.033  1.00  4.26           C  
ATOM   1024  CG1 ILE A  64      30.227  13.916   3.140  1.00  4.26           C  
ATOM   1025  CG2 ILE A  64      29.247  11.705   3.370  1.00  4.26           C  
ATOM   1026  CD1 ILE A  64      30.692  14.075   4.558  1.00  4.26           C  
ATOM   1027  H   ILE A  64      27.732  15.200   2.030  1.00  4.26           H  
ATOM   1028  HA  ILE A  64      29.216  13.041   0.938  1.00  4.26           H  
ATOM   1029  HB  ILE A  64      28.253  13.480   3.751  1.00  4.26           H  
ATOM   1030 1HG1 ILE A  64      31.011  13.412   2.581  1.00  4.26           H  
ATOM   1031 2HG1 ILE A  64      30.076  14.874   2.695  1.00  4.26           H  
ATOM   1032 1HG2 ILE A  64      29.656  11.645   4.380  1.00  4.26           H  
ATOM   1033 2HG2 ILE A  64      28.330  11.132   3.315  1.00  4.26           H  
ATOM   1034 3HG2 ILE A  64      29.969  11.314   2.662  1.00  4.26           H  
ATOM   1035 1HD1 ILE A  64      31.609  14.644   4.578  1.00  4.26           H  
ATOM   1036 2HD1 ILE A  64      29.938  14.589   5.147  1.00  4.26           H  
ATOM   1037 3HD1 ILE A  64      30.858  13.103   4.986  1.00  4.26           H  
ATOM   1038  N   LEU A  65      26.179  12.176   1.777  1.00  4.17           N  
ATOM   1039  CA  LEU A  65      25.328  11.009   1.656  1.00  4.17           C  
ATOM   1040  C   LEU A  65      23.936  11.324   1.165  1.00  4.17           C  
ATOM   1041  O   LEU A  65      23.452  12.437   1.371  1.00  4.17           O  
ATOM   1042  CB  LEU A  65      25.167  10.394   3.030  1.00  4.17           C  
ATOM   1043  CG  LEU A  65      24.335  11.254   3.970  1.00  4.17           C  
ATOM   1044  CD1 LEU A  65      23.849  10.428   5.139  1.00  4.17           C  
ATOM   1045  CD2 LEU A  65      25.177  12.434   4.427  1.00  4.17           C  
ATOM   1046  H   LEU A  65      25.822  13.063   2.098  1.00  4.17           H  
ATOM   1047  HA  LEU A  65      25.823  10.304   1.001  1.00  4.17           H  
ATOM   1048 1HB  LEU A  65      24.673   9.425   2.932  1.00  4.17           H  
ATOM   1049 2HB  LEU A  65      26.144  10.250   3.465  1.00  4.17           H  
ATOM   1050  HG  LEU A  65      23.454  11.617   3.440  1.00  4.17           H  
ATOM   1051 1HD1 LEU A  65      23.247  11.042   5.779  1.00  4.17           H  
ATOM   1052 2HD1 LEU A  65      23.246   9.596   4.766  1.00  4.17           H  
ATOM   1053 3HD1 LEU A  65      24.690  10.047   5.696  1.00  4.17           H  
ATOM   1054 1HD2 LEU A  65      24.577  13.059   5.084  1.00  4.17           H  
ATOM   1055 2HD2 LEU A  65      26.054  12.064   4.958  1.00  4.17           H  
ATOM   1056 3HD2 LEU A  65      25.494  13.020   3.569  1.00  4.17           H  
ATOM   1057  N   PRO A  66      23.269  10.387   0.478  1.00  4.02           N  
ATOM   1058  CA  PRO A  66      21.849  10.412   0.260  1.00  4.02           C  
ATOM   1059  C   PRO A  66      21.234  10.424   1.647  1.00  4.02           C  
ATOM   1060  O   PRO A  66      21.662   9.646   2.501  1.00  4.02           O  
ATOM   1061  CB  PRO A  66      21.604   9.099  -0.493  1.00  4.02           C  
ATOM   1062  CG  PRO A  66      22.936   8.784  -1.162  1.00  4.02           C  
ATOM   1063  CD  PRO A  66      23.981   9.267  -0.185  1.00  4.02           C  
ATOM   1064  HA  PRO A  66      21.566  11.303  -0.325  1.00  4.02           H  
ATOM   1065 1HB  PRO A  66      21.270   8.322   0.209  1.00  4.02           H  
ATOM   1066 2HB  PRO A  66      20.810   9.230  -1.227  1.00  4.02           H  
ATOM   1067 1HG  PRO A  66      23.010   7.704  -1.369  1.00  4.02           H  
ATOM   1068 2HG  PRO A  66      23.002   9.296  -2.135  1.00  4.02           H  
ATOM   1069 1HD  PRO A  66      24.254   8.479   0.538  1.00  4.02           H  
ATOM   1070 2HD  PRO A  66      24.843   9.627  -0.773  1.00  4.02           H  
ATOM   1071  N   THR A  67      20.213  11.224   1.883  1.00  3.85           N  
ATOM   1072  CA  THR A  67      19.605  11.236   3.211  1.00  3.85           C  
ATOM   1073  C   THR A  67      19.007   9.884   3.556  1.00  3.85           C  
ATOM   1074  O   THR A  67      18.304   9.310   2.725  1.00  3.85           O  
ATOM   1075  CB  THR A  67      18.509  12.313   3.314  1.00  3.85           C  
ATOM   1076  OG1 THR A  67      19.086  13.607   3.074  1.00  3.85           O  
ATOM   1077  CG2 THR A  67      17.840  12.286   4.699  1.00  3.85           C  
ATOM   1078  H   THR A  67      19.874  11.845   1.162  1.00  3.85           H  
ATOM   1079  HA  THR A  67      20.382  11.456   3.946  1.00  3.85           H  
ATOM   1080  HB  THR A  67      17.751  12.124   2.555  1.00  3.85           H  
ATOM   1081  HG1 THR A  67      19.775  13.775   3.726  1.00  3.85           H  
ATOM   1082 1HG2 THR A  67      17.070  13.053   4.744  1.00  3.85           H  
ATOM   1083 2HG2 THR A  67      17.383  11.312   4.873  1.00  3.85           H  
ATOM   1084 3HG2 THR A  67      18.581  12.476   5.465  1.00  3.85           H  
ATOM   1085  N   GLN A  68      19.266   9.376   4.767  1.00  3.69           N  
ATOM   1086  CA  GLN A  68      18.640   8.121   5.164  1.00  3.69           C  
ATOM   1087  C   GLN A  68      17.956   8.328   6.512  1.00  3.69           C  
ATOM   1088  O   GLN A  68      18.589   8.718   7.495  1.00  3.69           O  
ATOM   1089  CB  GLN A  68      19.622   6.964   5.207  1.00  3.69           C  
ATOM   1090  CG  GLN A  68      18.936   5.662   5.544  1.00  3.69           C  
ATOM   1091  CD  GLN A  68      19.845   4.471   5.543  1.00  3.69           C  
ATOM   1092  OE1 GLN A  68      20.003   3.743   4.547  1.00  3.69           O  
ATOM   1093  NE2 GLN A  68      20.457   4.261   6.673  1.00  3.69           N  
ATOM   1094  H   GLN A  68      19.866   9.865   5.430  1.00  3.69           H  
ATOM   1095  HA  GLN A  68      17.883   7.877   4.439  1.00  3.69           H  
ATOM   1096 1HB  GLN A  68      20.109   6.861   4.236  1.00  3.69           H  
ATOM   1097 2HB  GLN A  68      20.392   7.160   5.953  1.00  3.69           H  
ATOM   1098 1HG  GLN A  68      18.489   5.748   6.528  1.00  3.69           H  
ATOM   1099 2HG  GLN A  68      18.150   5.493   4.811  1.00  3.69           H  
ATOM   1100 1HE2 GLN A  68      21.061   3.448   6.797  1.00  3.69           H  
ATOM   1101 2HE2 GLN A  68      20.286   4.886   7.445  1.00  3.69           H  
ATOM   1102  N   ALA A  69      16.651   8.094   6.544  1.00  3.56           N  
ATOM   1103  CA  ALA A  69      15.872   8.456   7.730  1.00  3.56           C  
ATOM   1104  C   ALA A  69      14.682   7.522   7.987  1.00  3.56           C  
ATOM   1105  O   ALA A  69      14.725   6.358   7.606  1.00  3.56           O  
ATOM   1106  CB  ALA A  69      15.431   9.905   7.576  1.00  3.56           C  
ATOM   1107  H   ALA A  69      16.204   7.722   5.702  1.00  3.56           H  
ATOM   1108  HA  ALA A  69      16.530   8.385   8.596  1.00  3.56           H  
ATOM   1109 1HB  ALA A  69      14.916  10.258   8.456  1.00  3.56           H  
ATOM   1110 2HB  ALA A  69      16.317  10.528   7.430  1.00  3.56           H  
ATOM   1111 3HB  ALA A  69      14.779   9.995   6.709  1.00  3.56           H  
ATOM   1112  N   VAL A  70      13.652   8.092   8.633  1.00  3.46           N  
ATOM   1113  CA  VAL A  70      12.373   7.541   9.112  1.00  3.46           C  
ATOM   1114  C   VAL A  70      11.670   6.680   8.039  1.00  3.46           C  
ATOM   1115  O   VAL A  70      12.131   6.689   6.899  1.00  3.46           O  
ATOM   1116  CB  VAL A  70      11.572   8.799   9.498  1.00  3.46           C  
ATOM   1117  CG1 VAL A  70      12.295   9.533  10.609  1.00  3.46           C  
ATOM   1118  CG2 VAL A  70      11.472   9.681   8.274  1.00  3.46           C  
ATOM   1119  H   VAL A  70      13.778   9.061   8.869  1.00  3.46           H  
ATOM   1120  HA  VAL A  70      12.567   6.932   9.991  1.00  3.46           H  
ATOM   1121  HB  VAL A  70      10.608   8.569   9.845  1.00  3.46           H  
ATOM   1122 1HG1 VAL A  70      11.741  10.437  10.867  1.00  3.46           H  
ATOM   1123 2HG1 VAL A  70      12.367   8.888  11.486  1.00  3.46           H  
ATOM   1124 3HG1 VAL A  70      13.299   9.805  10.283  1.00  3.46           H  
ATOM   1125 1HG2 VAL A  70      10.941  10.586   8.519  1.00  3.46           H  
ATOM   1126 2HG2 VAL A  70      12.467   9.940   7.931  1.00  3.46           H  
ATOM   1127 3HG2 VAL A  70      10.951   9.152   7.483  1.00  3.46           H  
ATOM   1128  N   CYS A  71      10.599   5.897   8.352  1.00  3.36           N  
ATOM   1129  CA  CYS A  71       9.712   5.938   9.528  1.00  3.36           C  
ATOM   1130  C   CYS A  71       9.492   4.632  10.296  1.00  3.36           C  
ATOM   1131  O   CYS A  71      10.186   3.632  10.111  1.00  3.36           O  
ATOM   1132  CB  CYS A  71       8.321   6.365   9.044  1.00  3.36           C  
ATOM   1133  SG  CYS A  71       8.298   7.787   7.975  1.00  3.36           S  
ATOM   1134  H   CYS A  71      10.315   5.241   7.639  1.00  3.36           H  
ATOM   1135  HA  CYS A  71      10.100   6.629  10.253  1.00  3.36           H  
ATOM   1136 1HB  CYS A  71       7.835   5.550   8.540  1.00  3.36           H  
ATOM   1137 2HB  CYS A  71       7.690   6.611   9.890  1.00  3.36           H  
ATOM   1138  HG  CYS A  71       9.042   8.570   8.759  1.00  3.36           H  
ATOM   1139  N   SER A  72       8.551   4.729  11.239  1.00  3.26           N  
ATOM   1140  CA  SER A  72       8.059   3.670  12.113  1.00  3.26           C  
ATOM   1141  C   SER A  72       6.700   3.155  11.562  1.00  3.26           C  
ATOM   1142  O   SER A  72       6.643   2.157  10.839  1.00  3.26           O  
ATOM   1143  CB  SER A  72       7.968   4.175  13.551  1.00  3.26           C  
ATOM   1144  OG  SER A  72       7.041   5.228  13.680  1.00  3.26           O  
ATOM   1145  H   SER A  72       8.085   5.616  11.331  1.00  3.26           H  
ATOM   1146  HA  SER A  72       8.765   2.862  12.104  1.00  3.26           H  
ATOM   1147 1HB  SER A  72       7.672   3.342  14.195  1.00  3.26           H  
ATOM   1148 2HB  SER A  72       8.953   4.507  13.882  1.00  3.26           H  
ATOM   1149  HG  SER A  72       6.951   5.382  14.630  1.00  3.26           H  
ATOM   1150  N   ASP A  73       5.635   3.904  11.852  1.00  3.11           N  
ATOM   1151  CA  ASP A  73       4.244   3.653  11.440  1.00  3.11           C  
ATOM   1152  C   ASP A  73       3.553   2.414  12.058  1.00  3.11           C  
ATOM   1153  O   ASP A  73       3.464   2.291  13.288  1.00  3.11           O  
ATOM   1154  CB  ASP A  73       4.175   3.547   9.897  1.00  3.11           C  
ATOM   1155  CG  ASP A  73       4.602   4.818   9.138  1.00  3.11           C  
ATOM   1156  OD1 ASP A  73       4.277   5.911   9.527  1.00  3.11           O  
ATOM   1157  OD2 ASP A  73       5.315   4.678   8.201  1.00  3.11           O  
ATOM   1158  H   ASP A  73       5.827   4.683  12.460  1.00  3.11           H  
ATOM   1159  HA  ASP A  73       3.660   4.526  11.733  1.00  3.11           H  
ATOM   1160 1HB  ASP A  73       4.753   2.705   9.530  1.00  3.11           H  
ATOM   1161 2HB  ASP A  73       3.140   3.369   9.609  1.00  3.11           H  
ATOM   1162  N   LYS A  74       3.027   1.496  11.243  1.00  2.91           N  
ATOM   1163  CA  LYS A  74       2.226   0.416  11.816  1.00  2.91           C  
ATOM   1164  C   LYS A  74       2.997  -0.761  12.381  1.00  2.91           C  
ATOM   1165  O   LYS A  74       3.261  -1.760  11.702  1.00  2.91           O  
ATOM   1166  CB  LYS A  74       1.229  -0.110  10.781  1.00  2.91           C  
ATOM   1167  CG  LYS A  74       0.301  -1.226  11.306  1.00  2.91           C  
ATOM   1168  CD  LYS A  74      -0.705  -0.689  12.336  1.00  2.91           C  
ATOM   1169  CE  LYS A  74      -1.707  -1.771  12.788  1.00  2.91           C  
ATOM   1170  NZ  LYS A  74      -1.069  -2.820  13.631  1.00  2.91           N  
ATOM   1171  H   LYS A  74       3.147   1.559  10.243  1.00  2.91           H  
ATOM   1172  HA  LYS A  74       1.650   0.839  12.639  1.00  2.91           H  
ATOM   1173 1HB  LYS A  74       0.605   0.710  10.426  1.00  2.91           H  
ATOM   1174 2HB  LYS A  74       1.773  -0.505   9.923  1.00  2.91           H  
ATOM   1175 1HG  LYS A  74      -0.240  -1.674  10.475  1.00  2.91           H  
ATOM   1176 2HG  LYS A  74       0.906  -2.002  11.787  1.00  2.91           H  
ATOM   1177 1HD  LYS A  74      -0.156  -0.341  13.217  1.00  2.91           H  
ATOM   1178 2HD  LYS A  74      -1.253   0.150  11.912  1.00  2.91           H  
ATOM   1179 1HE  LYS A  74      -2.503  -1.297  13.362  1.00  2.91           H  
ATOM   1180 2HE  LYS A  74      -2.141  -2.244  11.908  1.00  2.91           H  
ATOM   1181 1HZ  LYS A  74      -1.740  -3.504  13.913  1.00  2.91           H  
ATOM   1182 2HZ  LYS A  74      -0.327  -3.274  13.128  1.00  2.91           H  
ATOM   1183 3HZ  LYS A  74      -0.647  -2.404  14.478  1.00  2.91           H  
ATOM   1184  N   ASP A  75       3.369  -0.600  13.650  1.00  2.67           N  
ATOM   1185  CA  ASP A  75       4.093  -1.592  14.454  1.00  2.67           C  
ATOM   1186  C   ASP A  75       5.319  -2.098  13.711  1.00  2.67           C  
ATOM   1187  O   ASP A  75       5.679  -3.272  13.807  1.00  2.67           O  
ATOM   1188  CB  ASP A  75       3.172  -2.778  14.762  1.00  2.67           C  
ATOM   1189  CG  ASP A  75       1.929  -2.381  15.556  1.00  2.67           C  
ATOM   1190  OD1 ASP A  75       2.047  -1.698  16.536  1.00  2.67           O  
ATOM   1191  OD2 ASP A  75       0.844  -2.745  15.127  1.00  2.67           O  
ATOM   1192  H   ASP A  75       3.153   0.313  14.051  1.00  2.67           H  
ATOM   1193  HA  ASP A  75       4.416  -1.124  15.384  1.00  2.67           H  
ATOM   1194 1HB  ASP A  75       2.862  -3.256  13.830  1.00  2.67           H  
ATOM   1195 2HB  ASP A  75       3.725  -3.520  15.338  1.00  2.67           H  
ATOM   1196  N   SER A  76       5.953  -1.199  12.986  1.00  2.42           N  
ATOM   1197  CA  SER A  76       7.080  -1.516  12.147  1.00  2.42           C  
ATOM   1198  C   SER A  76       8.130  -0.450  12.240  1.00  2.42           C  
ATOM   1199  O   SER A  76       7.875   0.635  12.755  1.00  2.42           O  
ATOM   1200  CB  SER A  76       6.622  -1.615  10.697  1.00  2.42           C  
ATOM   1201  OG  SER A  76       5.625  -2.603  10.522  1.00  2.42           O  
ATOM   1202  H   SER A  76       5.601  -0.254  12.985  1.00  2.42           H  
ATOM   1203  HA  SER A  76       7.512  -2.463  12.470  1.00  2.42           H  
ATOM   1204 1HB  SER A  76       6.233  -0.643  10.379  1.00  2.42           H  
ATOM   1205 2HB  SER A  76       7.480  -1.843  10.064  1.00  2.42           H  
ATOM   1206  HG  SER A  76       4.811  -2.282  10.995  1.00  2.42           H  
ATOM   1207  N   VAL A  77       9.333  -0.783  11.815  1.00  2.23           N  
ATOM   1208  CA  VAL A  77      10.336   0.239  11.603  1.00  2.23           C  
ATOM   1209  C   VAL A  77      11.052  -0.020  10.291  1.00  2.23           C  
ATOM   1210  O   VAL A  77      11.349  -1.172   9.955  1.00  2.23           O  
ATOM   1211  CB  VAL A  77      11.331   0.289  12.771  1.00  2.23           C  
ATOM   1212  CG1 VAL A  77      10.690   0.794  14.063  1.00  2.23           C  
ATOM   1213  CG2 VAL A  77      11.854  -1.086  12.990  1.00  2.23           C  
ATOM   1214  H   VAL A  77       9.509  -1.730  11.515  1.00  2.23           H  
ATOM   1215  HA  VAL A  77       9.853   1.198  11.513  1.00  2.23           H  
ATOM   1216  HB  VAL A  77      12.127   0.950  12.519  1.00  2.23           H  
ATOM   1217 1HG1 VAL A  77      11.432   0.810  14.845  1.00  2.23           H  
ATOM   1218 2HG1 VAL A  77      10.305   1.801  13.907  1.00  2.23           H  
ATOM   1219 3HG1 VAL A  77       9.880   0.140  14.363  1.00  2.23           H  
ATOM   1220 1HG2 VAL A  77      12.567  -1.055  13.785  1.00  2.23           H  
ATOM   1221 2HG2 VAL A  77      11.040  -1.756  13.258  1.00  2.23           H  
ATOM   1222 3HG2 VAL A  77      12.326  -1.444  12.091  1.00  2.23           H  
ATOM   1223  N   PHE A  78      11.419   1.046   9.604  1.00  2.11           N  
ATOM   1224  CA  PHE A  78      12.166   0.952   8.364  1.00  2.11           C  
ATOM   1225  C   PHE A  78      12.965   2.204   8.046  1.00  2.11           C  
ATOM   1226  O   PHE A  78      12.638   3.290   8.500  1.00  2.11           O  
ATOM   1227  CB  PHE A  78      11.208   0.631   7.219  1.00  2.11           C  
ATOM   1228  CG  PHE A  78      10.101   1.593   7.110  1.00  2.11           C  
ATOM   1229  CD1 PHE A  78      10.204   2.714   6.325  1.00  2.11           C  
ATOM   1230  CD2 PHE A  78       8.922   1.369   7.811  1.00  2.11           C  
ATOM   1231  CE1 PHE A  78       9.155   3.596   6.251  1.00  2.11           C  
ATOM   1232  CE2 PHE A  78       7.890   2.248   7.727  1.00  2.11           C  
ATOM   1233  CZ  PHE A  78       8.008   3.349   6.953  1.00  2.11           C  
ATOM   1234  H   PHE A  78      11.116   1.966   9.924  1.00  2.11           H  
ATOM   1235  HA  PHE A  78      12.860   0.142   8.463  1.00  2.11           H  
ATOM   1236 1HB  PHE A  78      11.758   0.635   6.277  1.00  2.11           H  
ATOM   1237 2HB  PHE A  78      10.793  -0.366   7.354  1.00  2.11           H  
ATOM   1238  HD1 PHE A  78      11.133   2.898   5.773  1.00  2.11           H  
ATOM   1239  HD2 PHE A  78       8.825   0.483   8.438  1.00  2.11           H  
ATOM   1240  HE1 PHE A  78       9.229   4.492   5.637  1.00  2.11           H  
ATOM   1241  HE2 PHE A  78       6.965   2.077   8.284  1.00  2.11           H  
ATOM   1242  HZ  PHE A  78       7.179   4.037   6.903  1.00  2.11           H  
ATOM   1243  N   LEU A  79      13.999   2.051   7.242  1.00  2.12           N  
ATOM   1244  CA  LEU A  79      14.782   3.195   6.822  1.00  2.12           C  
ATOM   1245  C   LEU A  79      14.452   3.595   5.404  1.00  2.12           C  
ATOM   1246  O   LEU A  79      14.403   2.738   4.520  1.00  2.12           O  
ATOM   1247  CB  LEU A  79      16.268   2.850   6.935  1.00  2.12           C  
ATOM   1248  CG  LEU A  79      16.759   2.566   8.339  1.00  2.12           C  
ATOM   1249  CD1 LEU A  79      18.150   2.016   8.320  1.00  2.12           C  
ATOM   1250  CD2 LEU A  79      16.755   3.846   9.086  1.00  2.12           C  
ATOM   1251  H   LEU A  79      14.229   1.121   6.917  1.00  2.12           H  
ATOM   1252  HA  LEU A  79      14.554   4.024   7.483  1.00  2.12           H  
ATOM   1253 1HB  LEU A  79      16.468   1.976   6.333  1.00  2.12           H  
ATOM   1254 2HB  LEU A  79      16.844   3.685   6.538  1.00  2.12           H  
ATOM   1255  HG  LEU A  79      16.127   1.857   8.811  1.00  2.12           H  
ATOM   1256 1HD1 LEU A  79      18.484   1.835   9.346  1.00  2.12           H  
ATOM   1257 2HD1 LEU A  79      18.168   1.078   7.763  1.00  2.12           H  
ATOM   1258 3HD1 LEU A  79      18.804   2.715   7.858  1.00  2.12           H  
ATOM   1259 1HD2 LEU A  79      17.129   3.654  10.079  1.00  2.12           H  
ATOM   1260 2HD2 LEU A  79      17.406   4.553   8.581  1.00  2.12           H  
ATOM   1261 3HD2 LEU A  79      15.740   4.258   9.123  1.00  2.12           H  
ATOM   1262  N   THR A  80      14.297   4.893   5.178  1.00  2.26           N  
ATOM   1263  CA  THR A  80      14.040   5.406   3.838  1.00  2.26           C  
ATOM   1264  C   THR A  80      15.319   5.935   3.241  1.00  2.26           C  
ATOM   1265  O   THR A  80      15.959   6.809   3.825  1.00  2.26           O  
ATOM   1266  CB  THR A  80      13.022   6.560   3.826  1.00  2.26           C  
ATOM   1267  OG1 THR A  80      11.771   6.116   4.348  1.00  2.26           O  
ATOM   1268  CG2 THR A  80      12.844   7.069   2.388  1.00  2.26           C  
ATOM   1269  H   THR A  80      14.342   5.527   5.979  1.00  2.26           H  
ATOM   1270  HA  THR A  80      13.668   4.598   3.208  1.00  2.26           H  
ATOM   1271  HB  THR A  80      13.386   7.375   4.452  1.00  2.26           H  
ATOM   1272  HG1 THR A  80      11.816   6.146   5.326  1.00  2.26           H  
ATOM   1273 1HG2 THR A  80      12.129   7.886   2.376  1.00  2.26           H  
ATOM   1274 2HG2 THR A  80      13.798   7.424   2.012  1.00  2.26           H  
ATOM   1275 3HG2 THR A  80      12.489   6.264   1.757  1.00  2.26           H  
ATOM   1276  N   GLN A  81      15.677   5.425   2.069  1.00  2.56           N  
ATOM   1277  CA  GLN A  81      16.894   5.839   1.385  1.00  2.56           C  
ATOM   1278  C   GLN A  81      16.616   6.053  -0.109  1.00  2.56           C  
ATOM   1279  O   GLN A  81      15.862   5.290  -0.697  1.00  2.56           O  
ATOM   1280  CB  GLN A  81      17.950   4.743   1.543  1.00  2.56           C  
ATOM   1281  CG  GLN A  81      19.298   5.080   0.961  1.00  2.56           C  
ATOM   1282  CD  GLN A  81      20.301   3.973   1.151  1.00  2.56           C  
ATOM   1283  OE1 GLN A  81      19.947   2.797   1.339  1.00  2.56           O  
ATOM   1284  NE2 GLN A  81      21.577   4.331   1.091  1.00  2.56           N  
ATOM   1285  H   GLN A  81      15.101   4.680   1.670  1.00  2.56           H  
ATOM   1286  HA  GLN A  81      17.256   6.750   1.851  1.00  2.56           H  
ATOM   1287 1HB  GLN A  81      18.085   4.516   2.599  1.00  2.56           H  
ATOM   1288 2HB  GLN A  81      17.592   3.830   1.059  1.00  2.56           H  
ATOM   1289 1HG  GLN A  81      19.197   5.266  -0.104  1.00  2.56           H  
ATOM   1290 2HG  GLN A  81      19.679   5.973   1.464  1.00  2.56           H  
ATOM   1291 1HE2 GLN A  81      22.291   3.640   1.194  1.00  2.56           H  
ATOM   1292 2HE2 GLN A  81      21.816   5.289   0.929  1.00  2.56           H  
ATOM   1293  N   PRO A  82      17.145   7.086  -0.769  1.00  3.01           N  
ATOM   1294  CA  PRO A  82      17.031   7.250  -2.210  1.00  3.01           C  
ATOM   1295  C   PRO A  82      17.534   6.001  -2.943  1.00  3.01           C  
ATOM   1296  O   PRO A  82      18.568   5.430  -2.595  1.00  3.01           O  
ATOM   1297  CB  PRO A  82      17.903   8.483  -2.452  1.00  3.01           C  
ATOM   1298  CG  PRO A  82      17.789   9.270  -1.149  1.00  3.01           C  
ATOM   1299  CD  PRO A  82      17.750   8.220  -0.063  1.00  3.01           C  
ATOM   1300  HA  PRO A  82      15.987   7.458  -2.480  1.00  3.01           H  
ATOM   1301 1HB  PRO A  82      18.929   8.175  -2.692  1.00  3.01           H  
ATOM   1302 2HB  PRO A  82      17.519   9.037  -3.318  1.00  3.01           H  
ATOM   1303 1HG  PRO A  82      18.624   9.971  -1.035  1.00  3.01           H  
ATOM   1304 2HG  PRO A  82      16.876   9.880  -1.170  1.00  3.01           H  
ATOM   1305 1HD  PRO A  82      18.753   7.986   0.315  1.00  3.01           H  
ATOM   1306 2HD  PRO A  82      17.078   8.588   0.726  1.00  3.01           H  
ATOM   1307  N   PHE A  83      16.796   5.616  -3.974  1.00  3.59           N  
ATOM   1308  CA  PHE A  83      17.035   4.433  -4.807  1.00  3.59           C  
ATOM   1309  C   PHE A  83      18.369   4.395  -5.544  1.00  3.59           C  
ATOM   1310  O   PHE A  83      18.920   5.418  -5.989  1.00  3.59           O  
ATOM   1311  CB  PHE A  83      15.860   4.198  -5.749  1.00  3.59           C  
ATOM   1312  CG  PHE A  83      15.906   2.953  -6.636  1.00  3.59           C  
ATOM   1313  CD1 PHE A  83      15.785   1.704  -6.120  1.00  3.59           C  
ATOM   1314  CD2 PHE A  83      15.995   3.060  -7.975  1.00  3.59           C  
ATOM   1315  CE1 PHE A  83      15.806   0.594  -6.901  1.00  3.59           C  
ATOM   1316  CE2 PHE A  83      15.999   1.946  -8.796  1.00  3.59           C  
ATOM   1317  CZ  PHE A  83      15.909   0.708  -8.248  1.00  3.59           C  
ATOM   1318  H   PHE A  83      15.966   6.171  -4.182  1.00  3.59           H  
ATOM   1319  HA  PHE A  83      17.042   3.581  -4.131  1.00  3.59           H  
ATOM   1320 1HB  PHE A  83      14.945   4.157  -5.167  1.00  3.59           H  
ATOM   1321 2HB  PHE A  83      15.801   5.050  -6.395  1.00  3.59           H  
ATOM   1322  HD1 PHE A  83      15.685   1.599  -5.092  1.00  3.59           H  
ATOM   1323  HD2 PHE A  83      16.059   4.047  -8.390  1.00  3.59           H  
ATOM   1324  HE1 PHE A  83      15.735  -0.382  -6.446  1.00  3.59           H  
ATOM   1325  HE2 PHE A  83      16.071   2.057  -9.875  1.00  3.59           H  
ATOM   1326  HZ  PHE A  83      15.918  -0.181  -8.878  1.00  3.59           H  
ATOM   1327  N   LEU A  84      18.870   3.173  -5.691  1.00  4.24           N  
ATOM   1328  CA  LEU A  84      20.141   2.897  -6.337  1.00  4.24           C  
ATOM   1329  C   LEU A  84      20.257   3.521  -7.737  1.00  4.24           C  
ATOM   1330  O   LEU A  84      21.365   3.676  -8.230  1.00  4.24           O  
ATOM   1331  CB  LEU A  84      20.356   1.378  -6.417  1.00  4.24           C  
ATOM   1332  CG  LEU A  84      19.447   0.635  -7.373  1.00  4.24           C  
ATOM   1333  CD1 LEU A  84      20.092   0.587  -8.777  1.00  4.24           C  
ATOM   1334  CD2 LEU A  84      19.163  -0.761  -6.824  1.00  4.24           C  
ATOM   1335  H   LEU A  84      18.347   2.396  -5.313  1.00  4.24           H  
ATOM   1336  HA  LEU A  84      20.922   3.316  -5.709  1.00  4.24           H  
ATOM   1337 1HB  LEU A  84      21.383   1.192  -6.726  1.00  4.24           H  
ATOM   1338 2HB  LEU A  84      20.212   0.953  -5.426  1.00  4.24           H  
ATOM   1339  HG  LEU A  84      18.532   1.175  -7.464  1.00  4.24           H  
ATOM   1340 1HD1 LEU A  84      19.422   0.073  -9.464  1.00  4.24           H  
ATOM   1341 2HD1 LEU A  84      20.277   1.587  -9.142  1.00  4.24           H  
ATOM   1342 3HD1 LEU A  84      21.037   0.048  -8.724  1.00  4.24           H  
ATOM   1343 1HD2 LEU A  84      18.493  -1.289  -7.503  1.00  4.24           H  
ATOM   1344 2HD2 LEU A  84      20.096  -1.314  -6.731  1.00  4.24           H  
ATOM   1345 3HD2 LEU A  84      18.692  -0.676  -5.844  1.00  4.24           H  
ATOM   1346  N   ALA A  85      19.148   3.890  -8.389  1.00  4.91           N  
ATOM   1347  CA  ALA A  85      19.234   4.528  -9.701  1.00  4.91           C  
ATOM   1348  C   ALA A  85      20.046   5.819  -9.595  1.00  4.91           C  
ATOM   1349  O   ALA A  85      20.769   6.218 -10.517  1.00  4.91           O  
ATOM   1350  CB  ALA A  85      17.885   4.853 -10.279  1.00  4.91           C  
ATOM   1351  H   ALA A  85      18.248   3.738  -7.959  1.00  4.91           H  
ATOM   1352  HA  ALA A  85      19.739   3.837 -10.365  1.00  4.91           H  
ATOM   1353 1HB  ALA A  85      18.009   5.318 -11.254  1.00  4.91           H  
ATOM   1354 2HB  ALA A  85      17.305   3.957 -10.389  1.00  4.91           H  
ATOM   1355 3HB  ALA A  85      17.368   5.549  -9.614  1.00  4.91           H  
ATOM   1356  N   ASN A  86      19.924   6.511  -8.464  1.00  5.53           N  
ATOM   1357  CA  ASN A  86      20.696   7.726  -8.313  1.00  5.53           C  
ATOM   1358  C   ASN A  86      22.130   7.292  -8.159  1.00  5.53           C  
ATOM   1359  O   ASN A  86      23.054   7.892  -8.706  1.00  5.53           O  
ATOM   1360  CB  ASN A  86      20.240   8.510  -7.112  1.00  5.53           C  
ATOM   1361  CG  ASN A  86      18.914   9.159  -7.326  1.00  5.53           C  
ATOM   1362  OD1 ASN A  86      18.500   9.440  -8.458  1.00  5.53           O  
ATOM   1363  ND2 ASN A  86      18.224   9.400  -6.249  1.00  5.53           N  
ATOM   1364  H   ASN A  86      19.352   6.167  -7.694  1.00  5.53           H  
ATOM   1365  HA  ASN A  86      20.613   8.334  -9.215  1.00  5.53           H  
ATOM   1366 1HB  ASN A  86      20.172   7.841  -6.248  1.00  5.53           H  
ATOM   1367 2HB  ASN A  86      20.979   9.274  -6.877  1.00  5.53           H  
ATOM   1368 1HD2 ASN A  86      17.322   9.826  -6.315  1.00  5.53           H  
ATOM   1369 2HD2 ASN A  86      18.602   9.150  -5.360  1.00  5.53           H  
ATOM   1370  N   LEU A  87      22.303   6.169  -7.477  1.00  6.05           N  
ATOM   1371  CA  LEU A  87      23.652   5.681  -7.265  1.00  6.05           C  
ATOM   1372  C   LEU A  87      24.250   5.054  -8.525  1.00  6.05           C  
ATOM   1373  O   LEU A  87      25.457   4.959  -8.606  1.00  6.05           O  
ATOM   1374  CB  LEU A  87      23.725   4.704  -6.099  1.00  6.05           C  
ATOM   1375  CG  LEU A  87      23.382   5.316  -4.736  1.00  6.05           C  
ATOM   1376  CD1 LEU A  87      23.423   4.231  -3.666  1.00  6.05           C  
ATOM   1377  CD2 LEU A  87      24.359   6.436  -4.438  1.00  6.05           C  
ATOM   1378  H   LEU A  87      21.477   5.707  -7.075  1.00  6.05           H  
ATOM   1379  HA  LEU A  87      24.275   6.532  -7.000  1.00  6.05           H  
ATOM   1380 1HB  LEU A  87      23.063   3.876  -6.292  1.00  6.05           H  
ATOM   1381 2HB  LEU A  87      24.743   4.317  -6.045  1.00  6.05           H  
ATOM   1382  HG  LEU A  87      22.366   5.719  -4.765  1.00  6.05           H  
ATOM   1383 1HD1 LEU A  87      23.166   4.667  -2.700  1.00  6.05           H  
ATOM   1384 2HD1 LEU A  87      22.706   3.447  -3.912  1.00  6.05           H  
ATOM   1385 3HD1 LEU A  87      24.428   3.804  -3.618  1.00  6.05           H  
ATOM   1386 1HD2 LEU A  87      24.127   6.886  -3.475  1.00  6.05           H  
ATOM   1387 2HD2 LEU A  87      25.356   6.020  -4.414  1.00  6.05           H  
ATOM   1388 3HD2 LEU A  87      24.300   7.196  -5.217  1.00  6.05           H  
ATOM   1389  N   LYS A  88      23.441   4.597  -9.502  1.00  6.50           N  
ATOM   1390  CA  LYS A  88      24.056   4.083 -10.738  1.00  6.50           C  
ATOM   1391  C   LYS A  88      24.433   5.243 -11.649  1.00  6.50           C  
ATOM   1392  O   LYS A  88      25.324   5.118 -12.492  1.00  6.50           O  
ATOM   1393  CB  LYS A  88      23.185   3.084 -11.496  1.00  6.50           C  
ATOM   1394  CG  LYS A  88      22.016   3.634 -12.245  1.00  6.50           C  
ATOM   1395  CD  LYS A  88      21.171   2.519 -12.868  1.00  6.50           C  
ATOM   1396  CE  LYS A  88      19.977   3.088 -13.625  1.00  6.50           C  
ATOM   1397  NZ  LYS A  88      19.140   2.016 -14.237  1.00  6.50           N  
ATOM   1398  H   LYS A  88      22.436   4.610  -9.373  1.00  6.50           H  
ATOM   1399  HA  LYS A  88      24.974   3.583 -10.502  1.00  6.50           H  
ATOM   1400 1HB  LYS A  88      23.807   2.605 -12.214  1.00  6.50           H  
ATOM   1401 2HB  LYS A  88      22.811   2.322 -10.808  1.00  6.50           H  
ATOM   1402 1HG  LYS A  88      21.438   4.227 -11.614  1.00  6.50           H  
ATOM   1403 2HG  LYS A  88      22.381   4.270 -13.052  1.00  6.50           H  
ATOM   1404 1HD  LYS A  88      21.774   1.950 -13.567  1.00  6.50           H  
ATOM   1405 2HD  LYS A  88      20.817   1.847 -12.082  1.00  6.50           H  
ATOM   1406 1HE  LYS A  88      19.364   3.666 -12.936  1.00  6.50           H  
ATOM   1407 2HE  LYS A  88      20.338   3.749 -14.413  1.00  6.50           H  
ATOM   1408 1HZ  LYS A  88      18.362   2.433 -14.728  1.00  6.50           H  
ATOM   1409 2HZ  LYS A  88      19.700   1.483 -14.889  1.00  6.50           H  
ATOM   1410 3HZ  LYS A  88      18.789   1.404 -13.514  1.00  6.50           H  
ATOM   1411  N   THR A  89      23.760   6.385 -11.463  1.00  6.89           N  
ATOM   1412  CA  THR A  89      24.045   7.595 -12.222  1.00  6.89           C  
ATOM   1413  C   THR A  89      25.425   8.135 -11.811  1.00  6.89           C  
ATOM   1414  O   THR A  89      26.242   8.527 -12.655  1.00  6.89           O  
ATOM   1415  CB  THR A  89      22.959   8.661 -11.979  1.00  6.89           C  
ATOM   1416  OG1 THR A  89      21.676   8.143 -12.393  1.00  6.89           O  
ATOM   1417  CG2 THR A  89      23.278   9.916 -12.768  1.00  6.89           C  
ATOM   1418  H   THR A  89      22.993   6.403 -10.790  1.00  6.89           H  
ATOM   1419  HA  THR A  89      24.066   7.348 -13.279  1.00  6.89           H  
ATOM   1420  HB  THR A  89      22.919   8.908 -10.928  1.00  6.89           H  
ATOM   1421  HG1 THR A  89      21.374   7.453 -11.748  1.00  6.89           H  
ATOM   1422 1HG2 THR A  89      22.508  10.663 -12.588  1.00  6.89           H  
ATOM   1423 2HG2 THR A  89      24.246  10.305 -12.449  1.00  6.89           H  
ATOM   1424 3HG2 THR A  89      23.312   9.677 -13.826  1.00  6.89           H  
ATOM   1425  N   ILE A  90      25.649   8.135 -10.493  1.00  7.26           N  
ATOM   1426  CA  ILE A  90      26.870   8.556  -9.799  1.00  7.26           C  
ATOM   1427  C   ILE A  90      27.869   7.388  -9.844  1.00  7.26           C  
ATOM   1428  O   ILE A  90      27.476   6.304  -9.471  1.00  7.26           O  
ATOM   1429  CB  ILE A  90      26.495   8.871  -8.338  1.00  7.26           C  
ATOM   1430  CG1 ILE A  90      25.502  10.010  -8.268  1.00  7.26           C  
ATOM   1431  CG2 ILE A  90      27.658   9.217  -7.546  1.00  7.26           C  
ATOM   1432  CD1 ILE A  90      24.907  10.167  -6.888  1.00  7.26           C  
ATOM   1433  H   ILE A  90      24.876   7.819  -9.906  1.00  7.26           H  
ATOM   1434  HA  ILE A  90      27.299   9.425 -10.295  1.00  7.26           H  
ATOM   1435  HB  ILE A  90      26.021   7.988  -7.908  1.00  7.26           H  
ATOM   1436 1HG1 ILE A  90      26.002  10.939  -8.541  1.00  7.26           H  
ATOM   1437 2HG1 ILE A  90      24.694   9.830  -8.977  1.00  7.26           H  
ATOM   1438 1HG2 ILE A  90      27.333   9.408  -6.532  1.00  7.26           H  
ATOM   1439 2HG2 ILE A  90      28.351   8.404  -7.573  1.00  7.26           H  
ATOM   1440 3HG2 ILE A  90      28.110  10.087  -7.929  1.00  7.26           H  
ATOM   1441 1HD1 ILE A  90      24.200  10.995  -6.890  1.00  7.26           H  
ATOM   1442 2HD1 ILE A  90      24.387   9.247  -6.615  1.00  7.26           H  
ATOM   1443 3HD1 ILE A  90      25.701  10.365  -6.168  1.00  7.26           H  
ATOM   1444  N   VAL A  91      29.141   7.589 -10.269  1.00  7.61           N  
ATOM   1445  CA  VAL A  91      30.152   6.502 -10.456  1.00  7.61           C  
ATOM   1446  C   VAL A  91      29.935   6.163 -11.936  1.00  7.61           C  
ATOM   1447  O   VAL A  91      28.789   6.244 -12.353  1.00  7.61           O  
ATOM   1448  CB  VAL A  91      29.975   5.247  -9.489  1.00  7.61           C  
ATOM   1449  CG1 VAL A  91      30.974   4.133  -9.755  1.00  7.61           C  
ATOM   1450  CG2 VAL A  91      30.155   5.699  -8.046  1.00  7.61           C  
ATOM   1451  H   VAL A  91      29.439   8.527 -10.519  1.00  7.61           H  
ATOM   1452  HA  VAL A  91      31.136   6.917 -10.285  1.00  7.61           H  
ATOM   1453  HB  VAL A  91      29.030   4.778  -9.653  1.00  7.61           H  
ATOM   1454 1HG1 VAL A  91      30.789   3.314  -9.059  1.00  7.61           H  
ATOM   1455 2HG1 VAL A  91      30.848   3.769 -10.766  1.00  7.61           H  
ATOM   1456 3HG1 VAL A  91      31.982   4.508  -9.607  1.00  7.61           H  
ATOM   1457 1HG2 VAL A  91      30.029   4.836  -7.401  1.00  7.61           H  
ATOM   1458 2HG2 VAL A  91      31.150   6.110  -7.920  1.00  7.61           H  
ATOM   1459 3HG2 VAL A  91      29.434   6.439  -7.786  1.00  7.61           H  
ATOM   1460  N   PRO A  92      30.949   5.823 -12.779  1.00  7.90           N  
ATOM   1461  CA  PRO A  92      30.829   5.748 -14.246  1.00  7.90           C  
ATOM   1462  C   PRO A  92      29.897   4.677 -14.854  1.00  7.90           C  
ATOM   1463  O   PRO A  92      30.327   3.850 -15.656  1.00  7.90           O  
ATOM   1464  CB  PRO A  92      32.281   5.446 -14.672  1.00  7.90           C  
ATOM   1465  CG  PRO A  92      33.152   5.886 -13.512  1.00  7.90           C  
ATOM   1466  CD  PRO A  92      32.350   5.594 -12.296  1.00  7.90           C  
ATOM   1467  HA  PRO A  92      30.529   6.737 -14.612  1.00  7.90           H  
ATOM   1468 1HB  PRO A  92      32.385   4.374 -14.891  1.00  7.90           H  
ATOM   1469 2HB  PRO A  92      32.514   5.980 -15.603  1.00  7.90           H  
ATOM   1470 1HG  PRO A  92      34.106   5.333 -13.527  1.00  7.90           H  
ATOM   1471 2HG  PRO A  92      33.405   6.949 -13.607  1.00  7.90           H  
ATOM   1472 1HD  PRO A  92      32.516   4.547 -12.030  1.00  7.90           H  
ATOM   1473 2HD  PRO A  92      32.674   6.274 -11.516  1.00  7.90           H  
ATOM   1474  N   ARG A  93      28.616   4.730 -14.477  1.00  8.08           N  
ATOM   1475  CA  ARG A  93      27.529   3.884 -14.960  1.00  8.08           C  
ATOM   1476  C   ARG A  93      27.840   2.396 -14.894  1.00  8.08           C  
ATOM   1477  O   ARG A  93      27.577   1.658 -15.846  1.00  8.08           O  
ATOM   1478  CB  ARG A  93      27.178   4.239 -16.399  1.00  8.08           C  
ATOM   1479  CG  ARG A  93      26.764   5.716 -16.692  1.00  8.08           C  
ATOM   1480  CD  ARG A  93      25.489   6.156 -15.997  1.00  8.08           C  
ATOM   1481  NE  ARG A  93      24.868   7.304 -16.710  1.00  8.08           N  
ATOM   1482  CZ  ARG A  93      24.980   8.631 -16.423  1.00  8.08           C  
ATOM   1483  NH1 ARG A  93      25.663   9.092 -15.393  1.00  8.08           N  
ATOM   1484  NH2 ARG A  93      24.372   9.499 -17.213  1.00  8.08           N  
ATOM   1485  H   ARG A  93      28.367   5.435 -13.798  1.00  8.08           H  
ATOM   1486  HA  ARG A  93      26.655   4.077 -14.338  1.00  8.08           H  
ATOM   1487 1HB  ARG A  93      28.029   4.010 -17.041  1.00  8.08           H  
ATOM   1488 2HB  ARG A  93      26.355   3.606 -16.723  1.00  8.08           H  
ATOM   1489 1HG  ARG A  93      27.563   6.380 -16.359  1.00  8.08           H  
ATOM   1490 2HG  ARG A  93      26.621   5.838 -17.765  1.00  8.08           H  
ATOM   1491 1HD  ARG A  93      24.772   5.336 -15.970  1.00  8.08           H  
ATOM   1492 2HD  ARG A  93      25.720   6.471 -14.973  1.00  8.08           H  
ATOM   1493  HE  ARG A  93      24.317   7.069 -17.526  1.00  8.08           H  
ATOM   1494 1HH1 ARG A  93      26.129   8.473 -14.722  1.00  8.08           H  
ATOM   1495 2HH1 ARG A  93      25.708  10.086 -15.229  1.00  8.08           H  
ATOM   1496 1HH2 ARG A  93      23.842   9.172 -18.010  1.00  8.08           H  
ATOM   1497 2HH2 ARG A  93      24.440  10.488 -17.022  1.00  8.08           H  
ATOM   1498  N   HIS A  94      28.377   1.941 -13.769  1.00  8.14           N  
ATOM   1499  CA  HIS A  94      28.720   0.535 -13.644  1.00  8.14           C  
ATOM   1500  C   HIS A  94      28.274   0.027 -12.271  1.00  8.14           C  
ATOM   1501  O   HIS A  94      28.855   0.355 -11.226  1.00  8.14           O  
ATOM   1502  CB  HIS A  94      30.228   0.391 -13.921  1.00  8.14           C  
ATOM   1503  CG  HIS A  94      30.746  -1.003 -14.045  1.00  8.14           C  
ATOM   1504  ND1 HIS A  94      32.094  -1.284 -14.199  1.00  8.14           N  
ATOM   1505  CD2 HIS A  94      30.119  -2.193 -14.032  1.00  8.14           C  
ATOM   1506  CE1 HIS A  94      32.261  -2.595 -14.268  1.00  8.14           C  
ATOM   1507  NE2 HIS A  94      31.085  -3.164 -14.163  1.00  8.14           N  
ATOM   1508  H   HIS A  94      28.561   2.590 -13.018  1.00  8.14           H  
ATOM   1509  HA  HIS A  94      28.187  -0.044 -14.396  1.00  8.14           H  
ATOM   1510 1HB  HIS A  94      30.468   0.920 -14.849  1.00  8.14           H  
ATOM   1511 2HB  HIS A  94      30.782   0.885 -13.124  1.00  8.14           H  
ATOM   1512  HD2 HIS A  94      29.050  -2.364 -13.919  1.00  8.14           H  
ATOM   1513  HE1 HIS A  94      33.214  -3.115 -14.373  1.00  8.14           H  
ATOM   1514  HE2 HIS A  94      30.887  -4.183 -14.144  1.00  8.14           H  
ATOM   1515  N   LEU A  95      27.220  -0.793 -12.288  1.00  8.13           N  
ATOM   1516  CA  LEU A  95      26.546  -1.198 -11.060  1.00  8.13           C  
ATOM   1517  C   LEU A  95      27.392  -2.126 -10.196  1.00  8.13           C  
ATOM   1518  O   LEU A  95      27.208  -2.216  -8.973  1.00  8.13           O  
ATOM   1519  CB  LEU A  95      25.222  -1.874 -11.384  1.00  8.13           C  
ATOM   1520  CG  LEU A  95      24.066  -0.906 -11.626  1.00  8.13           C  
ATOM   1521  CD1 LEU A  95      24.409  -0.072 -12.851  1.00  8.13           C  
ATOM   1522  CD2 LEU A  95      22.777  -1.665 -11.815  1.00  8.13           C  
ATOM   1523  H   LEU A  95      26.831  -1.073 -13.181  1.00  8.13           H  
ATOM   1524  HA  LEU A  95      26.328  -0.293 -10.511  1.00  8.13           H  
ATOM   1525 1HB  LEU A  95      25.346  -2.487 -12.278  1.00  8.13           H  
ATOM   1526 2HB  LEU A  95      24.949  -2.527 -10.556  1.00  8.13           H  
ATOM   1527  HG  LEU A  95      23.957  -0.237 -10.781  1.00  8.13           H  
ATOM   1528 1HD1 LEU A  95      23.608   0.610 -13.051  1.00  8.13           H  
ATOM   1529 2HD1 LEU A  95      25.329   0.484 -12.682  1.00  8.13           H  
ATOM   1530 3HD1 LEU A  95      24.533  -0.727 -13.712  1.00  8.13           H  
ATOM   1531 1HD2 LEU A  95      21.966  -0.956 -11.991  1.00  8.13           H  
ATOM   1532 2HD2 LEU A  95      22.869  -2.335 -12.670  1.00  8.13           H  
ATOM   1533 3HD2 LEU A  95      22.564  -2.245 -10.918  1.00  8.13           H  
ATOM   1534  N   ASP A  96      28.360  -2.782 -10.829  1.00  8.09           N  
ATOM   1535  CA  ASP A  96      29.263  -3.684 -10.132  1.00  8.09           C  
ATOM   1536  C   ASP A  96      30.012  -2.913  -9.056  1.00  8.09           C  
ATOM   1537  O   ASP A  96      30.426  -3.487  -8.053  1.00  8.09           O  
ATOM   1538  CB  ASP A  96      30.274  -4.294 -11.094  1.00  8.09           C  
ATOM   1539  CG  ASP A  96      29.649  -5.313 -12.100  1.00  8.09           C  
ATOM   1540  OD1 ASP A  96      28.547  -5.752 -11.865  1.00  8.09           O  
ATOM   1541  OD2 ASP A  96      30.259  -5.575 -13.128  1.00  8.09           O  
ATOM   1542  H   ASP A  96      28.462  -2.654 -11.823  1.00  8.09           H  
ATOM   1543  HA  ASP A  96      28.682  -4.476  -9.657  1.00  8.09           H  
ATOM   1544 1HB  ASP A  96      30.793  -3.502 -11.601  1.00  8.09           H  
ATOM   1545 2HB  ASP A  96      31.027  -4.824 -10.510  1.00  8.09           H  
ATOM   1546  N   PHE A  97      30.201  -1.604  -9.268  1.00  8.06           N  
ATOM   1547  CA  PHE A  97      30.903  -0.811  -8.293  1.00  8.06           C  
ATOM   1548  C   PHE A  97      29.987  -0.031  -7.382  1.00  8.06           C  
ATOM   1549  O   PHE A  97      30.348   0.223  -6.243  1.00  8.06           O  
ATOM   1550  CB  PHE A  97      31.892   0.113  -8.963  1.00  8.06           C  
ATOM   1551  CG  PHE A  97      33.007  -0.637  -9.555  1.00  8.06           C  
ATOM   1552  CD1 PHE A  97      33.157  -0.770 -10.910  1.00  8.06           C  
ATOM   1553  CD2 PHE A  97      33.932  -1.232  -8.719  1.00  8.06           C  
ATOM   1554  CE1 PHE A  97      34.230  -1.478 -11.421  1.00  8.06           C  
ATOM   1555  CE2 PHE A  97      34.999  -1.935  -9.211  1.00  8.06           C  
ATOM   1556  CZ  PHE A  97      35.153  -2.059 -10.569  1.00  8.06           C  
ATOM   1557  H   PHE A  97      29.823  -1.141 -10.093  1.00  8.06           H  
ATOM   1558  HA  PHE A  97      31.481  -1.490  -7.670  1.00  8.06           H  
ATOM   1559 1HB  PHE A  97      31.386   0.667  -9.760  1.00  8.06           H  
ATOM   1560 2HB  PHE A  97      32.285   0.835  -8.251  1.00  8.06           H  
ATOM   1561  HD1 PHE A  97      32.430  -0.309 -11.579  1.00  8.06           H  
ATOM   1562  HD2 PHE A  97      33.804  -1.129  -7.659  1.00  8.06           H  
ATOM   1563  HE1 PHE A  97      34.351  -1.574 -12.496  1.00  8.06           H  
ATOM   1564  HE2 PHE A  97      35.723  -2.389  -8.527  1.00  8.06           H  
ATOM   1565  HZ  PHE A  97      35.998  -2.613 -10.975  1.00  8.06           H  
ATOM   1566  N   ILE A  98      28.750   0.261  -7.790  1.00  8.07           N  
ATOM   1567  CA  ILE A  98      27.945   1.036  -6.836  1.00  8.07           C  
ATOM   1568  C   ILE A  98      27.597   0.114  -5.663  1.00  8.07           C  
ATOM   1569  O   ILE A  98      27.382   0.578  -4.538  1.00  8.07           O  
ATOM   1570  CB  ILE A  98      26.653   1.605  -7.433  1.00  8.07           C  
ATOM   1571  CG1 ILE A  98      25.601   0.527  -7.726  1.00  8.07           C  
ATOM   1572  CG2 ILE A  98      27.033   2.284  -8.697  1.00  8.07           C  
ATOM   1573  CD1 ILE A  98      24.266   1.097  -8.191  1.00  8.07           C  
ATOM   1574  H   ILE A  98      28.449   0.044  -8.738  1.00  8.07           H  
ATOM   1575  HA  ILE A  98      28.536   1.867  -6.462  1.00  8.07           H  
ATOM   1576  HB  ILE A  98      26.207   2.327  -6.752  1.00  8.07           H  
ATOM   1577 1HG1 ILE A  98      25.977  -0.142  -8.435  1.00  8.07           H  
ATOM   1578 2HG1 ILE A  98      25.401  -0.024  -6.813  1.00  8.07           H  
ATOM   1579 1HG2 ILE A  98      26.173   2.684  -9.111  1.00  8.07           H  
ATOM   1580 2HG2 ILE A  98      27.747   3.078  -8.490  1.00  8.07           H  
ATOM   1581 3HG2 ILE A  98      27.473   1.572  -9.386  1.00  8.07           H  
ATOM   1582 1HD1 ILE A  98      23.563   0.286  -8.361  1.00  8.07           H  
ATOM   1583 2HD1 ILE A  98      23.867   1.769  -7.435  1.00  8.07           H  
ATOM   1584 3HD1 ILE A  98      24.419   1.640  -9.110  1.00  8.07           H  
ATOM   1585  N   THR A  99      27.590  -1.203  -5.922  1.00  8.10           N  
ATOM   1586  CA  THR A  99      27.381  -2.152  -4.848  1.00  8.10           C  
ATOM   1587  C   THR A  99      28.431  -1.838  -3.795  1.00  8.10           C  
ATOM   1588  O   THR A  99      29.630  -1.872  -4.080  1.00  8.10           O  
ATOM   1589  CB  THR A  99      27.539  -3.601  -5.348  1.00  8.10           C  
ATOM   1590  OG1 THR A  99      26.591  -3.850  -6.399  1.00  8.10           O  
ATOM   1591  CG2 THR A  99      27.314  -4.594  -4.212  1.00  8.10           C  
ATOM   1592  H   THR A  99      27.711  -1.529  -6.883  1.00  8.10           H  
ATOM   1593  HA  THR A  99      26.390  -2.012  -4.417  1.00  8.10           H  
ATOM   1594  HB  THR A  99      28.550  -3.733  -5.748  1.00  8.10           H  
ATOM   1595  HG1 THR A  99      26.784  -3.266  -7.163  1.00  8.10           H  
ATOM   1596 1HG2 THR A  99      27.436  -5.610  -4.590  1.00  8.10           H  
ATOM   1597 2HG2 THR A  99      28.029  -4.417  -3.424  1.00  8.10           H  
ATOM   1598 3HG2 THR A  99      26.307  -4.470  -3.819  1.00  8.10           H  
ATOM   1599  N   SER A 100      27.985  -1.640  -2.552  1.00  8.08           N  
ATOM   1600  CA  SER A 100      28.848  -1.174  -1.464  1.00  8.08           C  
ATOM   1601  C   SER A 100      30.049  -2.039  -1.125  1.00  8.08           C  
ATOM   1602  O   SER A 100      30.963  -1.600  -0.440  1.00  8.08           O  
ATOM   1603  CB  SER A 100      28.017  -0.940  -0.222  1.00  8.08           C  
ATOM   1604  OG  SER A 100      27.472  -2.103   0.305  1.00  8.08           O  
ATOM   1605  H   SER A 100      26.991  -1.705  -2.381  1.00  8.08           H  
ATOM   1606  HA  SER A 100      29.242  -0.203  -1.774  1.00  8.08           H  
ATOM   1607 1HB  SER A 100      28.631  -0.450   0.539  1.00  8.08           H  
ATOM   1608 2HB  SER A 100      27.209  -0.268  -0.457  1.00  8.08           H  
ATOM   1609  HG  SER A 100      26.997  -1.776   1.118  1.00  8.08           H  
ATOM   1610  N   ARG A 101      30.070  -3.272  -1.580  1.00  7.99           N  
ATOM   1611  CA  ARG A 101      31.226  -4.090  -1.294  1.00  7.99           C  
ATOM   1612  C   ARG A 101      32.476  -3.590  -2.061  1.00  7.99           C  
ATOM   1613  O   ARG A 101      33.596  -3.894  -1.653  1.00  7.99           O  
ATOM   1614  CB  ARG A 101      30.964  -5.536  -1.664  1.00  7.99           C  
ATOM   1615  CG  ARG A 101      30.940  -5.797  -3.133  1.00  7.99           C  
ATOM   1616  CD  ARG A 101      30.515  -7.158  -3.479  1.00  7.99           C  
ATOM   1617  NE  ARG A 101      30.649  -7.390  -4.905  1.00  7.99           N  
ATOM   1618  CZ  ARG A 101      30.205  -8.483  -5.557  1.00  7.99           C  
ATOM   1619  NH1 ARG A 101      29.581  -9.440  -4.900  1.00  7.99           N  
ATOM   1620  NH2 ARG A 101      30.397  -8.596  -6.859  1.00  7.99           N  
ATOM   1621  H   ARG A 101      29.303  -3.616  -2.132  1.00  7.99           H  
ATOM   1622  HA  ARG A 101      31.430  -4.036  -0.224  1.00  7.99           H  
ATOM   1623 1HB  ARG A 101      31.738  -6.165  -1.227  1.00  7.99           H  
ATOM   1624 2HB  ARG A 101      30.008  -5.848  -1.253  1.00  7.99           H  
ATOM   1625 1HG  ARG A 101      30.307  -5.074  -3.649  1.00  7.99           H  
ATOM   1626 2HG  ARG A 101      31.950  -5.697  -3.485  1.00  7.99           H  
ATOM   1627 1HD  ARG A 101      31.132  -7.885  -2.954  1.00  7.99           H  
ATOM   1628 2HD  ARG A 101      29.470  -7.294  -3.207  1.00  7.99           H  
ATOM   1629  HE  ARG A 101      31.152  -6.669  -5.445  1.00  7.99           H  
ATOM   1630 1HH1 ARG A 101      29.434  -9.357  -3.903  1.00  7.99           H  
ATOM   1631 2HH1 ARG A 101      29.252 -10.258  -5.391  1.00  7.99           H  
ATOM   1632 1HH2 ARG A 101      30.875  -7.862  -7.368  1.00  7.99           H  
ATOM   1633 2HH2 ARG A 101      30.066  -9.414  -7.345  1.00  7.99           H  
ATOM   1634  N   ASN A 102      32.285  -2.878  -3.206  1.00  7.83           N  
ATOM   1635  CA  ASN A 102      33.426  -2.442  -4.034  1.00  7.83           C  
ATOM   1636  C   ASN A 102      33.611  -0.895  -4.115  1.00  7.83           C  
ATOM   1637  O   ASN A 102      34.627  -0.378  -3.673  1.00  7.83           O  
ATOM   1638  CB  ASN A 102      33.269  -3.008  -5.441  1.00  7.83           C  
ATOM   1639  CG  ASN A 102      33.347  -4.551  -5.562  1.00  7.83           C  
ATOM   1640  OD1 ASN A 102      32.331  -5.146  -5.973  1.00  7.83           O  
ATOM   1641  ND2 ASN A 102      34.462  -5.192  -5.262  1.00  7.83           N  
ATOM   1642  H   ASN A 102      31.339  -2.608  -3.478  1.00  7.83           H  
ATOM   1643  HA  ASN A 102      34.344  -2.845  -3.597  1.00  7.83           H  
ATOM   1644 1HB  ASN A 102      32.313  -2.681  -5.854  1.00  7.83           H  
ATOM   1645 2HB  ASN A 102      34.055  -2.599  -6.058  1.00  7.83           H  
ATOM   1646 1HD2 ASN A 102      34.504  -6.185  -5.354  1.00  7.83           H  
ATOM   1647 2HD2 ASN A 102      35.305  -4.715  -4.953  1.00  7.83           H  
ATOM   1648  N   SER A 103      32.657  -0.132  -4.686  1.00  7.58           N  
ATOM   1649  CA  SER A 103      32.755   1.345  -4.792  1.00  7.58           C  
ATOM   1650  C   SER A 103      34.062   1.930  -5.374  1.00  7.58           C  
ATOM   1651  O   SER A 103      34.448   3.065  -5.058  1.00  7.58           O  
ATOM   1652  CB  SER A 103      32.526   1.890  -3.430  1.00  7.58           C  
ATOM   1653  OG  SER A 103      31.262   1.532  -2.985  1.00  7.58           O  
ATOM   1654  H   SER A 103      31.800  -0.544  -5.056  1.00  7.58           H  
ATOM   1655  HA  SER A 103      31.947   1.696  -5.427  1.00  7.58           H  
ATOM   1656 1HB  SER A 103      33.272   1.513  -2.749  1.00  7.58           H  
ATOM   1657 2HB  SER A 103      32.625   2.924  -3.440  1.00  7.58           H  
ATOM   1658  HG  SER A 103      31.360   1.430  -2.026  1.00  7.58           H  
ATOM   1659  N   LEU A 104      34.657   1.189  -6.311  1.00  7.27           N  
ATOM   1660  CA  LEU A 104      35.956   1.447  -6.963  1.00  7.27           C  
ATOM   1661  C   LEU A 104      37.150   1.257  -6.012  1.00  7.27           C  
ATOM   1662  O   LEU A 104      38.240   1.786  -6.255  1.00  7.27           O  
ATOM   1663  CB  LEU A 104      36.022   2.848  -7.598  1.00  7.27           C  
ATOM   1664  CG  LEU A 104      34.959   3.162  -8.672  1.00  7.27           C  
ATOM   1665  CD1 LEU A 104      35.137   4.568  -9.136  1.00  7.27           C  
ATOM   1666  CD2 LEU A 104      35.124   2.222  -9.830  1.00  7.27           C  
ATOM   1667  H   LEU A 104      34.204   0.319  -6.533  1.00  7.27           H  
ATOM   1668  HA  LEU A 104      36.076   0.722  -7.767  1.00  7.27           H  
ATOM   1669 1HB  LEU A 104      35.968   3.607  -6.828  1.00  7.27           H  
ATOM   1670 2HB  LEU A 104      36.994   2.944  -8.082  1.00  7.27           H  
ATOM   1671  HG  LEU A 104      33.963   3.057  -8.242  1.00  7.27           H  
ATOM   1672 1HD1 LEU A 104      34.392   4.817  -9.884  1.00  7.27           H  
ATOM   1673 2HD1 LEU A 104      35.031   5.211  -8.295  1.00  7.27           H  
ATOM   1674 3HD1 LEU A 104      36.129   4.689  -9.561  1.00  7.27           H  
ATOM   1675 1HD2 LEU A 104      34.373   2.435 -10.592  1.00  7.27           H  
ATOM   1676 2HD2 LEU A 104      36.119   2.341 -10.256  1.00  7.27           H  
ATOM   1677 3HD2 LEU A 104      35.013   1.219  -9.481  1.00  7.27           H  
ATOM   1678  N   PHE A 105      36.932   0.467  -4.955  1.00  6.90           N  
ATOM   1679  CA  PHE A 105      37.961   0.028  -4.022  1.00  6.90           C  
ATOM   1680  C   PHE A 105      38.025  -1.504  -4.016  1.00  6.90           C  
ATOM   1681  O   PHE A 105      37.070  -2.166  -3.620  1.00  6.90           O  
ATOM   1682  CB  PHE A 105      37.659   0.534  -2.618  1.00  6.90           C  
ATOM   1683  CG  PHE A 105      37.725   2.012  -2.476  1.00  6.90           C  
ATOM   1684  CD1 PHE A 105      36.659   2.792  -2.811  1.00  6.90           C  
ATOM   1685  CD2 PHE A 105      38.838   2.623  -1.952  1.00  6.90           C  
ATOM   1686  CE1 PHE A 105      36.706   4.154  -2.661  1.00  6.90           C  
ATOM   1687  CE2 PHE A 105      38.871   3.967  -1.773  1.00  6.90           C  
ATOM   1688  CZ  PHE A 105      37.802   4.739  -2.137  1.00  6.90           C  
ATOM   1689  H   PHE A 105      35.997   0.133  -4.775  1.00  6.90           H  
ATOM   1690  HA  PHE A 105      38.910   0.430  -4.337  1.00  6.90           H  
ATOM   1691 1HB  PHE A 105      36.663   0.212  -2.321  1.00  6.90           H  
ATOM   1692 2HB  PHE A 105      38.367   0.089  -1.922  1.00  6.90           H  
ATOM   1693  HD1 PHE A 105      35.769   2.320  -3.200  1.00  6.90           H  
ATOM   1694  HD2 PHE A 105      39.691   2.012  -1.662  1.00  6.90           H  
ATOM   1695  HE1 PHE A 105      35.850   4.758  -2.947  1.00  6.90           H  
ATOM   1696  HE2 PHE A 105      39.732   4.416  -1.342  1.00  6.90           H  
ATOM   1697  HZ  PHE A 105      37.819   5.808  -2.003  1.00  6.90           H  
ATOM   1698  N   GLN A 106      39.155  -2.076  -4.418  1.00  6.48           N  
ATOM   1699  CA  GLN A 106      39.312  -3.519  -4.495  1.00  6.48           C  
ATOM   1700  C   GLN A 106      38.226  -4.182  -5.366  1.00  6.48           C  
ATOM   1701  O   GLN A 106      37.349  -4.849  -4.817  1.00  6.48           O  
ATOM   1702  CB  GLN A 106      39.344  -4.127  -3.077  1.00  6.48           C  
ATOM   1703  CG  GLN A 106      40.526  -3.623  -2.204  1.00  6.48           C  
ATOM   1704  CD  GLN A 106      40.552  -4.224  -0.772  1.00  6.48           C  
ATOM   1705  OE1 GLN A 106      40.226  -5.398  -0.570  1.00  6.48           O  
ATOM   1706  NE2 GLN A 106      40.961  -3.409   0.205  1.00  6.48           N  
ATOM   1707  H   GLN A 106      39.907  -1.486  -4.720  1.00  6.48           H  
ATOM   1708  HA  GLN A 106      40.278  -3.723  -4.954  1.00  6.48           H  
ATOM   1709 1HB  GLN A 106      38.413  -3.921  -2.550  1.00  6.48           H  
ATOM   1710 2HB  GLN A 106      39.431  -5.210  -3.158  1.00  6.48           H  
ATOM   1711 1HG  GLN A 106      41.461  -3.881  -2.702  1.00  6.48           H  
ATOM   1712 2HG  GLN A 106      40.448  -2.539  -2.111  1.00  6.48           H  
ATOM   1713 1HE2 GLN A 106      41.001  -3.729   1.192  1.00  6.48           H  
ATOM   1714 2HE2 GLN A 106      41.229  -2.472  -0.005  1.00  6.48           H  
ATOM   1715  N   SER A 107      38.238  -4.020  -6.719  1.00  6.04           N  
ATOM   1716  CA  SER A 107      39.231  -3.338  -7.587  1.00  6.04           C  
ATOM   1717  C   SER A 107      39.351  -1.820  -7.503  1.00  6.04           C  
ATOM   1718  O   SER A 107      38.352  -1.121  -7.379  1.00  6.04           O  
ATOM   1719  CB  SER A 107      38.950  -3.670  -9.029  1.00  6.04           C  
ATOM   1720  OG  SER A 107      39.822  -2.974  -9.871  1.00  6.04           O  
ATOM   1721  H   SER A 107      37.471  -4.455  -7.208  1.00  6.04           H  
ATOM   1722  HA  SER A 107      40.208  -3.751  -7.337  1.00  6.04           H  
ATOM   1723 1HB  SER A 107      39.057  -4.742  -9.190  1.00  6.04           H  
ATOM   1724 2HB  SER A 107      37.924  -3.405  -9.265  1.00  6.04           H  
ATOM   1725  HG  SER A 107      39.731  -2.043  -9.632  1.00  6.04           H  
ATOM   1726  N   GLY A 108      40.590  -1.323  -7.638  1.00  5.60           N  
ATOM   1727  CA  GLY A 108      40.887   0.116  -7.613  1.00  5.60           C  
ATOM   1728  C   GLY A 108      41.092   0.535  -6.174  1.00  5.60           C  
ATOM   1729  O   GLY A 108      40.910  -0.289  -5.291  1.00  5.60           O  
ATOM   1730  H   GLY A 108      41.360  -1.968  -7.758  1.00  5.60           H  
ATOM   1731 1HA  GLY A 108      41.782   0.327  -8.196  1.00  5.60           H  
ATOM   1732 2HA  GLY A 108      40.060   0.677  -8.048  1.00  5.60           H  
ATOM   1733  N   GLN A 109      41.566   1.749  -5.912  1.00  5.20           N  
ATOM   1734  CA  GLN A 109      41.699   2.180  -4.512  1.00  5.20           C  
ATOM   1735  C   GLN A 109      42.185   3.608  -4.345  1.00  5.20           C  
ATOM   1736  O   GLN A 109      42.889   4.141  -5.203  1.00  5.20           O  
ATOM   1737  CB  GLN A 109      42.663   1.271  -3.703  1.00  5.20           C  
ATOM   1738  CG  GLN A 109      44.096   1.267  -4.201  1.00  5.20           C  
ATOM   1739  CD  GLN A 109      44.983   0.254  -3.476  1.00  5.20           C  
ATOM   1740  OE1 GLN A 109      44.500  -0.704  -2.854  1.00  5.20           O  
ATOM   1741  NE2 GLN A 109      46.299   0.460  -3.570  1.00  5.20           N  
ATOM   1742  H   GLN A 109      41.756   2.391  -6.666  1.00  5.20           H  
ATOM   1743  HA  GLN A 109      40.714   2.119  -4.058  1.00  5.20           H  
ATOM   1744 1HB  GLN A 109      42.709   1.659  -2.685  1.00  5.20           H  
ATOM   1745 2HB  GLN A 109      42.322   0.259  -3.605  1.00  5.20           H  
ATOM   1746 1HG  GLN A 109      44.113   1.045  -5.266  1.00  5.20           H  
ATOM   1747 2HG  GLN A 109      44.512   2.255  -4.015  1.00  5.20           H  
ATOM   1748 1HE2 GLN A 109      46.940  -0.168  -3.130  1.00  5.20           H  
ATOM   1749 2HE2 GLN A 109      46.652   1.254  -4.101  1.00  5.20           H  
ATOM   1750  N   LEU A 110      41.916   4.171  -3.176  1.00  4.88           N  
ATOM   1751  CA  LEU A 110      42.631   5.346  -2.697  1.00  4.88           C  
ATOM   1752  C   LEU A 110      43.666   4.725  -1.779  1.00  4.88           C  
ATOM   1753  O   LEU A 110      43.341   3.719  -1.153  1.00  4.88           O  
ATOM   1754  CB  LEU A 110      41.721   6.346  -1.958  1.00  4.88           C  
ATOM   1755  CG  LEU A 110      40.662   6.984  -2.769  1.00  4.88           C  
ATOM   1756  CD1 LEU A 110      39.787   7.898  -1.878  1.00  4.88           C  
ATOM   1757  CD2 LEU A 110      41.356   7.735  -3.797  1.00  4.88           C  
ATOM   1758  H   LEU A 110      41.251   3.719  -2.565  1.00  4.88           H  
ATOM   1759  HA  LEU A 110      43.113   5.847  -3.529  1.00  4.88           H  
ATOM   1760 1HB  LEU A 110      41.241   5.850  -1.166  1.00  4.88           H  
ATOM   1761 2HB  LEU A 110      42.334   7.138  -1.533  1.00  4.88           H  
ATOM   1762  HG  LEU A 110      40.032   6.234  -3.235  1.00  4.88           H  
ATOM   1763 1HD1 LEU A 110      39.026   8.385  -2.486  1.00  4.88           H  
ATOM   1764 2HD1 LEU A 110      39.307   7.308  -1.101  1.00  4.88           H  
ATOM   1765 3HD1 LEU A 110      40.413   8.653  -1.411  1.00  4.88           H  
ATOM   1766 1HD2 LEU A 110      40.650   8.239  -4.449  1.00  4.88           H  
ATOM   1767 2HD2 LEU A 110      41.990   8.449  -3.311  1.00  4.88           H  
ATOM   1768 3HD2 LEU A 110      41.962   7.056  -4.357  1.00  4.88           H  
ATOM   1769  N   PHE A 111      44.888   5.261  -1.675  1.00  4.67           N  
ATOM   1770  CA  PHE A 111      45.367   6.521  -2.276  1.00  4.67           C  
ATOM   1771  C   PHE A 111      45.873   6.444  -3.724  1.00  4.67           C  
ATOM   1772  O   PHE A 111      46.197   7.481  -4.313  1.00  4.67           O  
ATOM   1773  CB  PHE A 111      46.534   7.057  -1.455  1.00  4.67           C  
ATOM   1774  CG  PHE A 111      47.700   6.088  -1.406  1.00  4.67           C  
ATOM   1775  CD1 PHE A 111      48.610   6.032  -2.442  1.00  4.67           C  
ATOM   1776  CD2 PHE A 111      47.877   5.236  -0.346  1.00  4.67           C  
ATOM   1777  CE1 PHE A 111      49.668   5.141  -2.415  1.00  4.67           C  
ATOM   1778  CE2 PHE A 111      48.921   4.342  -0.309  1.00  4.67           C  
ATOM   1779  CZ  PHE A 111      49.821   4.295  -1.345  1.00  4.67           C  
ATOM   1780  H   PHE A 111      45.527   4.732  -1.074  1.00  4.67           H  
ATOM   1781  HA  PHE A 111      44.556   7.249  -2.239  1.00  4.67           H  
ATOM   1782 1HB  PHE A 111      46.884   7.999  -1.877  1.00  4.67           H  
ATOM   1783 2HB  PHE A 111      46.201   7.245  -0.446  1.00  4.67           H  
ATOM   1784  HD1 PHE A 111      48.477   6.694  -3.290  1.00  4.67           H  
ATOM   1785  HD2 PHE A 111      47.180   5.260   0.459  1.00  4.67           H  
ATOM   1786  HE1 PHE A 111      50.376   5.106  -3.243  1.00  4.67           H  
ATOM   1787  HE2 PHE A 111      49.030   3.669   0.545  1.00  4.67           H  
ATOM   1788  HZ  PHE A 111      50.647   3.589  -1.318  1.00  4.67           H  
ATOM   1789  N   SER A 112      45.937   5.248  -4.301  1.00  4.59           N  
ATOM   1790  CA  SER A 112      46.503   5.097  -5.642  1.00  4.59           C  
ATOM   1791  C   SER A 112      45.764   5.931  -6.694  1.00  4.59           C  
ATOM   1792  O   SER A 112      46.397   6.558  -7.545  1.00  4.59           O  
ATOM   1793  CB  SER A 112      46.492   3.635  -6.048  1.00  4.59           C  
ATOM   1794  OG  SER A 112      47.357   2.865  -5.234  1.00  4.59           O  
ATOM   1795  H   SER A 112      45.630   4.434  -3.786  1.00  4.59           H  
ATOM   1796  HA  SER A 112      47.541   5.436  -5.610  1.00  4.59           H  
ATOM   1797 1HB  SER A 112      45.476   3.252  -5.981  1.00  4.59           H  
ATOM   1798 2HB  SER A 112      46.800   3.551  -7.089  1.00  4.59           H  
ATOM   1799  HG  SER A 112      48.238   3.237  -5.366  1.00  4.59           H  
ATOM   1800  N   LYS A 113      44.432   5.987  -6.623  1.00  4.63           N  
ATOM   1801  CA  LYS A 113      43.665   6.768  -7.591  1.00  4.63           C  
ATOM   1802  C   LYS A 113      44.019   8.245  -7.444  1.00  4.63           C  
ATOM   1803  O   LYS A 113      44.153   8.950  -8.443  1.00  4.63           O  
ATOM   1804  CB  LYS A 113      42.159   6.521  -7.410  1.00  4.63           C  
ATOM   1805  CG  LYS A 113      41.190   7.180  -8.398  1.00  4.63           C  
ATOM   1806  CD  LYS A 113      41.298   6.622  -9.810  1.00  4.63           C  
ATOM   1807  CE  LYS A 113      40.089   7.061 -10.658  1.00  4.63           C  
ATOM   1808  NZ  LYS A 113      40.248   6.718 -12.102  1.00  4.63           N  
ATOM   1809  H   LYS A 113      43.938   5.444  -5.919  1.00  4.63           H  
ATOM   1810  HA  LYS A 113      43.946   6.454  -8.597  1.00  4.63           H  
ATOM   1811 1HB  LYS A 113      41.971   5.447  -7.424  1.00  4.63           H  
ATOM   1812 2HB  LYS A 113      41.866   6.867  -6.461  1.00  4.63           H  
ATOM   1813 1HG  LYS A 113      40.176   7.041  -8.058  1.00  4.63           H  
ATOM   1814 2HG  LYS A 113      41.397   8.247  -8.433  1.00  4.63           H  
ATOM   1815 1HD  LYS A 113      42.213   6.977 -10.280  1.00  4.63           H  
ATOM   1816 2HD  LYS A 113      41.329   5.535  -9.772  1.00  4.63           H  
ATOM   1817 1HE  LYS A 113      39.208   6.549 -10.273  1.00  4.63           H  
ATOM   1818 2HE  LYS A 113      39.938   8.129 -10.566  1.00  4.63           H  
ATOM   1819 1HZ  LYS A 113      39.428   7.012 -12.606  1.00  4.63           H  
ATOM   1820 2HZ  LYS A 113      41.061   7.233 -12.482  1.00  4.63           H  
ATOM   1821 3HZ  LYS A 113      40.380   5.728 -12.221  1.00  4.63           H  
ATOM   1822  N   PHE A 114      44.212   8.730  -6.207  1.00  4.78           N  
ATOM   1823  CA  PHE A 114      44.562  10.138  -6.066  1.00  4.78           C  
ATOM   1824  C   PHE A 114      45.884  10.412  -6.763  1.00  4.78           C  
ATOM   1825  O   PHE A 114      46.026  11.421  -7.444  1.00  4.78           O  
ATOM   1826  CB  PHE A 114      44.738  10.583  -4.605  1.00  4.78           C  
ATOM   1827  CG  PHE A 114      43.493  10.823  -3.779  1.00  4.78           C  
ATOM   1828  CD1 PHE A 114      42.239  10.974  -4.345  1.00  4.78           C  
ATOM   1829  CD2 PHE A 114      43.608  10.926  -2.391  1.00  4.78           C  
ATOM   1830  CE1 PHE A 114      41.144  11.204  -3.531  1.00  4.78           C  
ATOM   1831  CE2 PHE A 114      42.517  11.166  -1.588  1.00  4.78           C  
ATOM   1832  CZ  PHE A 114      41.290  11.306  -2.158  1.00  4.78           C  
ATOM   1833  H   PHE A 114      44.135   8.131  -5.397  1.00  4.78           H  
ATOM   1834  HA  PHE A 114      43.786  10.735  -6.532  1.00  4.78           H  
ATOM   1835 1HB  PHE A 114      45.340   9.843  -4.084  1.00  4.78           H  
ATOM   1836 2HB  PHE A 114      45.316  11.508  -4.602  1.00  4.78           H  
ATOM   1837  HD1 PHE A 114      42.121  10.901  -5.422  1.00  4.78           H  
ATOM   1838  HD2 PHE A 114      44.585  10.819  -1.949  1.00  4.78           H  
ATOM   1839  HE1 PHE A 114      40.169  11.303  -3.970  1.00  4.78           H  
ATOM   1840  HE2 PHE A 114      42.629  11.245  -0.505  1.00  4.78           H  
ATOM   1841  HZ  PHE A 114      40.438  11.491  -1.533  1.00  4.78           H  
ATOM   1842  N   GLN A 115      46.847   9.494  -6.617  1.00  4.97           N  
ATOM   1843  CA  GLN A 115      48.159   9.676  -7.240  1.00  4.97           C  
ATOM   1844  C   GLN A 115      48.128   9.599  -8.765  1.00  4.97           C  
ATOM   1845  O   GLN A 115      48.855  10.325  -9.447  1.00  4.97           O  
ATOM   1846  CB  GLN A 115      49.161   8.633  -6.733  1.00  4.97           C  
ATOM   1847  CG  GLN A 115      49.565   8.789  -5.284  1.00  4.97           C  
ATOM   1848  CD  GLN A 115      50.567   7.728  -4.846  1.00  4.97           C  
ATOM   1849  OE1 GLN A 115      50.640   6.631  -5.409  1.00  4.97           O  
ATOM   1850  NE2 GLN A 115      51.359   8.057  -3.828  1.00  4.97           N  
ATOM   1851  H   GLN A 115      46.664   8.673  -6.036  1.00  4.97           H  
ATOM   1852  HA  GLN A 115      48.521  10.666  -6.969  1.00  4.97           H  
ATOM   1853 1HB  GLN A 115      48.725   7.640  -6.852  1.00  4.97           H  
ATOM   1854 2HB  GLN A 115      50.059   8.669  -7.347  1.00  4.97           H  
ATOM   1855 1HG  GLN A 115      50.016   9.768  -5.147  1.00  4.97           H  
ATOM   1856 2HG  GLN A 115      48.669   8.698  -4.665  1.00  4.97           H  
ATOM   1857 1HE2 GLN A 115      52.042   7.407  -3.493  1.00  4.97           H  
ATOM   1858 2HE2 GLN A 115      51.273   8.953  -3.398  1.00  4.97           H  
ATOM   1859  N   ASN A 116      47.302   8.703  -9.300  1.00  5.19           N  
ATOM   1860  CA  ASN A 116      47.221   8.490 -10.741  1.00  5.19           C  
ATOM   1861  C   ASN A 116      46.507   9.617 -11.486  1.00  5.19           C  
ATOM   1862  O   ASN A 116      46.840   9.924 -12.635  1.00  5.19           O  
ATOM   1863  CB  ASN A 116      46.508   7.184 -11.011  1.00  5.19           C  
ATOM   1864  CG  ASN A 116      47.330   5.982 -10.629  1.00  5.19           C  
ATOM   1865  OD1 ASN A 116      48.567   6.028 -10.590  1.00  5.19           O  
ATOM   1866  ND2 ASN A 116      46.659   4.898 -10.337  1.00  5.19           N  
ATOM   1867  H   ASN A 116      46.740   8.122  -8.679  1.00  5.19           H  
ATOM   1868  HA  ASN A 116      48.236   8.433 -11.133  1.00  5.19           H  
ATOM   1869 1HB  ASN A 116      45.576   7.168 -10.440  1.00  5.19           H  
ATOM   1870 2HB  ASN A 116      46.247   7.121 -12.066  1.00  5.19           H  
ATOM   1871 1HD2 ASN A 116      47.144   4.066 -10.072  1.00  5.19           H  
ATOM   1872 2HD2 ASN A 116      45.662   4.905 -10.378  1.00  5.19           H  
ATOM   1873  N   GLU A 117      45.530  10.222 -10.825  1.00  5.40           N  
ATOM   1874  CA  GLU A 117      44.685  11.255 -11.400  1.00  5.40           C  
ATOM   1875  C   GLU A 117      45.098  12.674 -11.053  1.00  5.40           C  
ATOM   1876  O   GLU A 117      45.919  12.935 -10.174  1.00  5.40           O  
ATOM   1877  CB  GLU A 117      43.241  11.053 -10.954  1.00  5.40           C  
ATOM   1878  CG  GLU A 117      42.611   9.757 -11.398  1.00  5.40           C  
ATOM   1879  CD  GLU A 117      42.380   9.660 -12.875  1.00  5.40           C  
ATOM   1880  OE1 GLU A 117      42.536  10.648 -13.551  1.00  5.40           O  
ATOM   1881  OE2 GLU A 117      41.999   8.589 -13.329  1.00  5.40           O  
ATOM   1882  H   GLU A 117      45.312   9.907  -9.877  1.00  5.40           H  
ATOM   1883  HA  GLU A 117      44.729  11.154 -12.485  1.00  5.40           H  
ATOM   1884 1HB  GLU A 117      43.216  11.063  -9.869  1.00  5.40           H  
ATOM   1885 2HB  GLU A 117      42.614  11.870 -11.305  1.00  5.40           H  
ATOM   1886 1HG  GLU A 117      43.266   8.943 -11.090  1.00  5.40           H  
ATOM   1887 2HG  GLU A 117      41.675   9.646 -10.879  1.00  5.40           H  
ATOM   1888  N   LYS A 118      44.407  13.625 -11.676  1.00  5.54           N  
ATOM   1889  CA  LYS A 118      44.624  15.049 -11.428  1.00  5.54           C  
ATOM   1890  C   LYS A 118      43.986  15.451 -10.093  1.00  5.54           C  
ATOM   1891  O   LYS A 118      44.100  16.593  -9.651  1.00  5.54           O  
ATOM   1892  CB  LYS A 118      44.073  15.886 -12.580  1.00  5.54           C  
ATOM   1893  CG  LYS A 118      44.758  15.609 -13.934  1.00  5.54           C  
ATOM   1894  CD  LYS A 118      46.234  16.077 -13.963  1.00  5.54           C  
ATOM   1895  CE  LYS A 118      46.348  17.601 -14.081  1.00  5.54           C  
ATOM   1896  NZ  LYS A 118      47.777  18.062 -14.231  1.00  5.54           N  
ATOM   1897  H   LYS A 118      43.733  13.345 -12.380  1.00  5.54           H  
ATOM   1898  HA  LYS A 118      45.698  15.233 -11.354  1.00  5.54           H  
ATOM   1899 1HB  LYS A 118      43.006  15.692 -12.694  1.00  5.54           H  
ATOM   1900 2HB  LYS A 118      44.195  16.948 -12.346  1.00  5.54           H  
ATOM   1901 1HG  LYS A 118      44.729  14.536 -14.134  1.00  5.54           H  
ATOM   1902 2HG  LYS A 118      44.213  16.121 -14.727  1.00  5.54           H  
ATOM   1903 1HD  LYS A 118      46.743  15.761 -13.047  1.00  5.54           H  
ATOM   1904 2HD  LYS A 118      46.744  15.623 -14.813  1.00  5.54           H  
ATOM   1905 1HE  LYS A 118      45.780  17.928 -14.949  1.00  5.54           H  
ATOM   1906 2HE  LYS A 118      45.927  18.062 -13.186  1.00  5.54           H  
ATOM   1907 1HZ  LYS A 118      47.794  19.068 -14.298  1.00  5.54           H  
ATOM   1908 2HZ  LYS A 118      48.329  17.787 -13.402  1.00  5.54           H  
ATOM   1909 3HZ  LYS A 118      48.189  17.661 -15.053  1.00  5.54           H  
ATOM   1910  N   TYR A 119      43.394  14.465  -9.413  1.00  5.54           N  
ATOM   1911  CA  TYR A 119      42.790  14.579  -8.093  1.00  5.54           C  
ATOM   1912  C   TYR A 119      43.879  15.092  -7.140  1.00  5.54           C  
ATOM   1913  O   TYR A 119      43.617  15.881  -6.222  1.00  5.54           O  
ATOM   1914  CB  TYR A 119      42.280  13.218  -7.623  1.00  5.54           C  
ATOM   1915  CG  TYR A 119      41.127  12.669  -8.427  1.00  5.54           C  
ATOM   1916  CD1 TYR A 119      40.422  13.496  -9.286  1.00  5.54           C  
ATOM   1917  CD2 TYR A 119      40.769  11.329  -8.302  1.00  5.54           C  
ATOM   1918  CE1 TYR A 119      39.370  12.985 -10.030  1.00  5.54           C  
ATOM   1919  CE2 TYR A 119      39.720  10.825  -9.040  1.00  5.54           C  
ATOM   1920  CZ  TYR A 119      39.019  11.645  -9.906  1.00  5.54           C  
ATOM   1921  OH  TYR A 119      37.967  11.134 -10.649  1.00  5.54           O  
ATOM   1922  H   TYR A 119      43.357  13.560  -9.858  1.00  5.54           H  
ATOM   1923  HA  TYR A 119      41.965  15.280  -8.130  1.00  5.54           H  
ATOM   1924 1HB  TYR A 119      43.098  12.508  -7.690  1.00  5.54           H  
ATOM   1925 2HB  TYR A 119      41.978  13.275  -6.578  1.00  5.54           H  
ATOM   1926  HD1 TYR A 119      40.695  14.547  -9.379  1.00  5.54           H  
ATOM   1927  HD2 TYR A 119      41.318  10.677  -7.627  1.00  5.54           H  
ATOM   1928  HE1 TYR A 119      38.813  13.632 -10.708  1.00  5.54           H  
ATOM   1929  HE2 TYR A 119      39.444   9.783  -8.941  1.00  5.54           H  
ATOM   1930  HH  TYR A 119      37.331  11.857 -10.879  1.00  5.54           H  
ATOM   1931  N   LYS A 120      45.121  14.665  -7.415  1.00  5.35           N  
ATOM   1932  CA  LYS A 120      46.320  15.038  -6.675  1.00  5.35           C  
ATOM   1933  C   LYS A 120      46.521  16.554  -6.611  1.00  5.35           C  
ATOM   1934  O   LYS A 120      47.114  17.063  -5.658  1.00  5.35           O  
ATOM   1935  CB  LYS A 120      47.543  14.422  -7.364  1.00  5.35           C  
ATOM   1936  CG  LYS A 120      48.898  14.733  -6.743  1.00  5.35           C  
ATOM   1937  CD  LYS A 120      49.095  14.076  -5.389  1.00  5.35           C  
ATOM   1938  CE  LYS A 120      50.513  14.335  -4.884  1.00  5.35           C  
ATOM   1939  NZ  LYS A 120      50.766  13.731  -3.558  1.00  5.35           N  
ATOM   1940  H   LYS A 120      45.257  14.027  -8.207  1.00  5.35           H  
ATOM   1941  HA  LYS A 120      46.234  14.654  -5.658  1.00  5.35           H  
ATOM   1942 1HB  LYS A 120      47.445  13.348  -7.382  1.00  5.35           H  
ATOM   1943 2HB  LYS A 120      47.568  14.751  -8.404  1.00  5.35           H  
ATOM   1944 1HG  LYS A 120      49.681  14.388  -7.422  1.00  5.35           H  
ATOM   1945 2HG  LYS A 120      48.996  15.815  -6.632  1.00  5.35           H  
ATOM   1946 1HD  LYS A 120      48.388  14.495  -4.674  1.00  5.35           H  
ATOM   1947 2HD  LYS A 120      48.921  12.999  -5.467  1.00  5.35           H  
ATOM   1948 1HE  LYS A 120      51.223  13.921  -5.600  1.00  5.35           H  
ATOM   1949 2HE  LYS A 120      50.672  15.411  -4.811  1.00  5.35           H  
ATOM   1950 1HZ  LYS A 120      51.721  13.943  -3.277  1.00  5.35           H  
ATOM   1951 2HZ  LYS A 120      50.124  14.124  -2.845  1.00  5.35           H  
ATOM   1952 3HZ  LYS A 120      50.637  12.735  -3.607  1.00  5.35           H  
ATOM   1953  N   GLU A 121      46.095  17.267  -7.657  1.00  4.99           N  
ATOM   1954  CA  GLU A 121      46.273  18.708  -7.742  1.00  4.99           C  
ATOM   1955  C   GLU A 121      44.952  19.413  -7.421  1.00  4.99           C  
ATOM   1956  O   GLU A 121      44.917  20.470  -6.775  1.00  4.99           O  
ATOM   1957  CB  GLU A 121      46.699  19.061  -9.165  1.00  4.99           C  
ATOM   1958  CG  GLU A 121      48.006  18.408  -9.614  1.00  4.99           C  
ATOM   1959  CD  GLU A 121      48.337  18.704 -11.060  1.00  4.99           C  
ATOM   1960  OE1 GLU A 121      47.875  19.699 -11.573  1.00  4.99           O  
ATOM   1961  OE2 GLU A 121      48.992  17.894 -11.688  1.00  4.99           O  
ATOM   1962  H   GLU A 121      45.587  16.807  -8.405  1.00  4.99           H  
ATOM   1963  HA  GLU A 121      47.032  19.023  -7.026  1.00  4.99           H  
ATOM   1964 1HB  GLU A 121      45.917  18.751  -9.862  1.00  4.99           H  
ATOM   1965 2HB  GLU A 121      46.808  20.140  -9.254  1.00  4.99           H  
ATOM   1966 1HG  GLU A 121      48.817  18.766  -8.980  1.00  4.99           H  
ATOM   1967 2HG  GLU A 121      47.924  17.328  -9.478  1.00  4.99           H  
ATOM   1968  N   ASP A 122      43.852  18.748  -7.792  1.00  4.51           N  
ATOM   1969  CA  ASP A 122      42.491  19.240  -7.627  1.00  4.51           C  
ATOM   1970  C   ASP A 122      42.248  19.699  -6.218  1.00  4.51           C  
ATOM   1971  O   ASP A 122      41.674  20.764  -5.984  1.00  4.51           O  
ATOM   1972  CB  ASP A 122      41.533  18.087  -7.903  1.00  4.51           C  
ATOM   1973  CG  ASP A 122      40.115  18.384  -7.733  1.00  4.51           C  
ATOM   1974  OD1 ASP A 122      39.559  19.145  -8.490  1.00  4.51           O  
ATOM   1975  OD2 ASP A 122      39.558  17.848  -6.776  1.00  4.51           O  
ATOM   1976  H   ASP A 122      43.968  17.872  -8.288  1.00  4.51           H  
ATOM   1977  HA  ASP A 122      42.321  20.066  -8.317  1.00  4.51           H  
ATOM   1978 1HB  ASP A 122      41.708  17.708  -8.912  1.00  4.51           H  
ATOM   1979 2HB  ASP A 122      41.763  17.295  -7.218  1.00  4.51           H  
ATOM   1980  N   SER A 123      42.632  18.844  -5.281  1.00  4.00           N  
ATOM   1981  CA  SER A 123      42.532  19.062  -3.846  1.00  4.00           C  
ATOM   1982  C   SER A 123      41.081  19.094  -3.295  1.00  4.00           C  
ATOM   1983  O   SER A 123      40.888  19.013  -2.072  1.00  4.00           O  
ATOM   1984  CB  SER A 123      43.256  20.361  -3.504  1.00  4.00           C  
ATOM   1985  OG  SER A 123      44.600  20.343  -3.981  1.00  4.00           O  
ATOM   1986  H   SER A 123      43.054  17.967  -5.598  1.00  4.00           H  
ATOM   1987  HA  SER A 123      43.060  18.243  -3.357  1.00  4.00           H  
ATOM   1988 1HB  SER A 123      42.733  21.221  -3.901  1.00  4.00           H  
ATOM   1989 2HB  SER A 123      43.266  20.475  -2.422  1.00  4.00           H  
ATOM   1990  HG  SER A 123      44.570  20.420  -4.983  1.00  4.00           H  
ATOM   1991  N   GLN A 124      40.061  19.118  -4.176  1.00  3.51           N  
ATOM   1992  CA  GLN A 124      38.667  19.039  -3.741  1.00  3.51           C  
ATOM   1993  C   GLN A 124      38.451  17.630  -3.261  1.00  3.51           C  
ATOM   1994  O   GLN A 124      37.891  17.407  -2.193  1.00  3.51           O  
ATOM   1995  CB  GLN A 124      37.691  19.400  -4.872  1.00  3.51           C  
ATOM   1996  CG  GLN A 124      36.207  19.432  -4.493  1.00  3.51           C  
ATOM   1997  CD  GLN A 124      35.823  20.477  -3.455  1.00  3.51           C  
ATOM   1998  OE1 GLN A 124      36.437  21.547  -3.349  1.00  3.51           O  
ATOM   1999  NE2 GLN A 124      34.773  20.171  -2.695  1.00  3.51           N  
ATOM   2000  H   GLN A 124      40.255  19.189  -5.173  1.00  3.51           H  
ATOM   2001  HA  GLN A 124      38.507  19.723  -2.910  1.00  3.51           H  
ATOM   2002 1HB  GLN A 124      37.972  20.356  -5.310  1.00  3.51           H  
ATOM   2003 2HB  GLN A 124      37.760  18.662  -5.652  1.00  3.51           H  
ATOM   2004 1HG  GLN A 124      35.627  19.620  -5.394  1.00  3.51           H  
ATOM   2005 2HG  GLN A 124      35.943  18.449  -4.093  1.00  3.51           H  
ATOM   2006 1HE2 GLN A 124      34.448  20.809  -1.998  1.00  3.51           H  
ATOM   2007 2HE2 GLN A 124      34.291  19.266  -2.833  1.00  3.51           H  
ATOM   2008  N   PHE A 125      39.008  16.667  -3.995  1.00  3.10           N  
ATOM   2009  CA  PHE A 125      38.891  15.268  -3.583  1.00  3.10           C  
ATOM   2010  C   PHE A 125      39.517  14.994  -2.215  1.00  3.10           C  
ATOM   2011  O   PHE A 125      38.960  14.239  -1.416  1.00  3.10           O  
ATOM   2012  CB  PHE A 125      39.519  14.342  -4.609  1.00  3.10           C  
ATOM   2013  CG  PHE A 125      38.610  13.945  -5.713  1.00  3.10           C  
ATOM   2014  CD1 PHE A 125      38.229  14.824  -6.683  1.00  3.10           C  
ATOM   2015  CD2 PHE A 125      38.125  12.651  -5.766  1.00  3.10           C  
ATOM   2016  CE1 PHE A 125      37.388  14.427  -7.680  1.00  3.10           C  
ATOM   2017  CE2 PHE A 125      37.291  12.263  -6.758  1.00  3.10           C  
ATOM   2018  CZ  PHE A 125      36.926  13.135  -7.706  1.00  3.10           C  
ATOM   2019  H   PHE A 125      39.441  16.934  -4.896  1.00  3.10           H  
ATOM   2020  HA  PHE A 125      37.827  15.027  -3.518  1.00  3.10           H  
ATOM   2021 1HB  PHE A 125      40.396  14.825  -5.050  1.00  3.10           H  
ATOM   2022 2HB  PHE A 125      39.852  13.473  -4.119  1.00  3.10           H  
ATOM   2023  HD1 PHE A 125      38.596  15.836  -6.656  1.00  3.10           H  
ATOM   2024  HD2 PHE A 125      38.410  11.944  -5.005  1.00  3.10           H  
ATOM   2025  HE1 PHE A 125      37.089  15.133  -8.453  1.00  3.10           H  
ATOM   2026  HE2 PHE A 125      36.914  11.266  -6.803  1.00  3.10           H  
ATOM   2027  HZ  PHE A 125      36.265  12.806  -8.495  1.00  3.10           H  
ATOM   2028  N   LEU A 126      40.664  15.602  -1.922  1.00  2.79           N  
ATOM   2029  CA  LEU A 126      41.260  15.390  -0.606  1.00  2.79           C  
ATOM   2030  C   LEU A 126      40.390  16.057   0.450  1.00  2.79           C  
ATOM   2031  O   LEU A 126      40.152  15.497   1.523  1.00  2.79           O  
ATOM   2032  CB  LEU A 126      42.714  15.868  -0.515  1.00  2.79           C  
ATOM   2033  CG  LEU A 126      43.358  15.609   0.885  1.00  2.79           C  
ATOM   2034  CD1 LEU A 126      43.235  14.136   1.203  1.00  2.79           C  
ATOM   2035  CD2 LEU A 126      44.839  16.016   0.879  1.00  2.79           C  
ATOM   2036  H   LEU A 126      41.100  16.211  -2.597  1.00  2.79           H  
ATOM   2037  HA  LEU A 126      41.267  14.319  -0.408  1.00  2.79           H  
ATOM   2038 1HB  LEU A 126      43.307  15.352  -1.271  1.00  2.79           H  
ATOM   2039 2HB  LEU A 126      42.744  16.943  -0.716  1.00  2.79           H  
ATOM   2040  HG  LEU A 126      42.821  16.178   1.644  1.00  2.79           H  
ATOM   2041 1HD1 LEU A 126      43.662  13.932   2.184  1.00  2.79           H  
ATOM   2042 2HD1 LEU A 126      42.190  13.874   1.199  1.00  2.79           H  
ATOM   2043 3HD1 LEU A 126      43.749  13.560   0.449  1.00  2.79           H  
ATOM   2044 1HD2 LEU A 126      45.279  15.817   1.859  1.00  2.79           H  
ATOM   2045 2HD2 LEU A 126      45.376  15.437   0.127  1.00  2.79           H  
ATOM   2046 3HD2 LEU A 126      44.926  17.077   0.653  1.00  2.79           H  
ATOM   2047  N   THR A 127      39.899  17.255   0.155  1.00  2.58           N  
ATOM   2048  CA  THR A 127      39.050  17.946   1.103  1.00  2.58           C  
ATOM   2049  C   THR A 127      37.809  17.103   1.428  1.00  2.58           C  
ATOM   2050  O   THR A 127      37.495  16.878   2.599  1.00  2.58           O  
ATOM   2051  CB  THR A 127      38.616  19.308   0.528  1.00  2.58           C  
ATOM   2052  OG1 THR A 127      39.779  20.122   0.294  1.00  2.58           O  
ATOM   2053  CG2 THR A 127      37.674  20.003   1.464  1.00  2.58           C  
ATOM   2054  H   THR A 127      40.121  17.712  -0.731  1.00  2.58           H  
ATOM   2055  HA  THR A 127      39.611  18.107   2.024  1.00  2.58           H  
ATOM   2056  HB  THR A 127      38.106  19.154  -0.417  1.00  2.58           H  
ATOM   2057  HG1 THR A 127      40.295  19.732  -0.453  1.00  2.58           H  
ATOM   2058 1HG2 THR A 127      37.371  20.955   1.037  1.00  2.58           H  
ATOM   2059 2HG2 THR A 127      36.797  19.374   1.611  1.00  2.58           H  
ATOM   2060 3HG2 THR A 127      38.165  20.171   2.421  1.00  2.58           H  
ATOM   2061  N   GLU A 128      37.144  16.582   0.392  1.00  2.44           N  
ATOM   2062  CA  GLU A 128      35.944  15.774   0.579  1.00  2.44           C  
ATOM   2063  C   GLU A 128      36.247  14.490   1.337  1.00  2.44           C  
ATOM   2064  O   GLU A 128      35.465  14.073   2.188  1.00  2.44           O  
ATOM   2065  CB  GLU A 128      35.293  15.485  -0.761  1.00  2.44           C  
ATOM   2066  CG  GLU A 128      34.695  16.716  -1.383  1.00  2.44           C  
ATOM   2067  CD  GLU A 128      34.088  16.462  -2.687  1.00  2.44           C  
ATOM   2068  OE1 GLU A 128      34.109  15.326  -3.132  1.00  2.44           O  
ATOM   2069  OE2 GLU A 128      33.622  17.415  -3.283  1.00  2.44           O  
ATOM   2070  H   GLU A 128      37.467  16.787  -0.550  1.00  2.44           H  
ATOM   2071  HA  GLU A 128      35.240  16.356   1.171  1.00  2.44           H  
ATOM   2072 1HB  GLU A 128      36.039  15.081  -1.451  1.00  2.44           H  
ATOM   2073 2HB  GLU A 128      34.508  14.735  -0.640  1.00  2.44           H  
ATOM   2074 1HG  GLU A 128      33.932  17.109  -0.711  1.00  2.44           H  
ATOM   2075 2HG  GLU A 128      35.468  17.475  -1.483  1.00  2.44           H  
ATOM   2076  N   PHE A 129      37.400  13.890   1.060  1.00  2.36           N  
ATOM   2077  CA  PHE A 129      37.857  12.690   1.744  1.00  2.36           C  
ATOM   2078  C   PHE A 129      37.886  12.971   3.226  1.00  2.36           C  
ATOM   2079  O   PHE A 129      37.352  12.215   4.043  1.00  2.36           O  
ATOM   2080  CB  PHE A 129      39.237  12.334   1.210  1.00  2.36           C  
ATOM   2081  CG  PHE A 129      39.965  11.248   1.799  1.00  2.36           C  
ATOM   2082  CD1 PHE A 129      39.629   9.957   1.528  1.00  2.36           C  
ATOM   2083  CD2 PHE A 129      41.072  11.524   2.587  1.00  2.36           C  
ATOM   2084  CE1 PHE A 129      40.363   8.952   2.044  1.00  2.36           C  
ATOM   2085  CE2 PHE A 129      41.827  10.523   3.097  1.00  2.36           C  
ATOM   2086  CZ  PHE A 129      41.478   9.231   2.831  1.00  2.36           C  
ATOM   2087  H   PHE A 129      37.995  14.264   0.318  1.00  2.36           H  
ATOM   2088  HA  PHE A 129      37.154  11.878   1.546  1.00  2.36           H  
ATOM   2089 1HB  PHE A 129      39.172  12.148   0.167  1.00  2.36           H  
ATOM   2090 2HB  PHE A 129      39.854  13.188   1.307  1.00  2.36           H  
ATOM   2091  HD1 PHE A 129      38.768   9.745   0.895  1.00  2.36           H  
ATOM   2092  HD2 PHE A 129      41.333  12.557   2.788  1.00  2.36           H  
ATOM   2093  HE1 PHE A 129      40.076   7.930   1.828  1.00  2.36           H  
ATOM   2094  HE2 PHE A 129      42.697  10.748   3.706  1.00  2.36           H  
ATOM   2095  HZ  PHE A 129      42.076   8.430   3.238  1.00  2.36           H  
ATOM   2096  N   CYS A 130      38.529  14.079   3.576  1.00  2.31           N  
ATOM   2097  CA  CYS A 130      38.680  14.473   4.954  1.00  2.31           C  
ATOM   2098  C   CYS A 130      37.322  14.761   5.591  1.00  2.31           C  
ATOM   2099  O   CYS A 130      37.096  14.404   6.750  1.00  2.31           O  
ATOM   2100  CB  CYS A 130      39.574  15.691   4.999  1.00  2.31           C  
ATOM   2101  SG  CYS A 130      41.196  15.295   4.459  1.00  2.31           S  
ATOM   2102  H   CYS A 130      38.946  14.661   2.848  1.00  2.31           H  
ATOM   2103  HA  CYS A 130      39.161  13.665   5.493  1.00  2.31           H  
ATOM   2104 1HB  CYS A 130      39.180  16.482   4.371  1.00  2.31           H  
ATOM   2105 2HB  CYS A 130      39.641  16.067   6.003  1.00  2.31           H  
ATOM   2106  HG  CYS A 130      40.867  15.228   3.141  1.00  2.31           H  
ATOM   2107  N   HIS A 131      36.387  15.336   4.818  1.00  2.27           N  
ATOM   2108  CA  HIS A 131      35.047  15.607   5.331  1.00  2.27           C  
ATOM   2109  C   HIS A 131      34.316  14.295   5.622  1.00  2.27           C  
ATOM   2110  O   HIS A 131      33.627  14.178   6.640  1.00  2.27           O  
ATOM   2111  CB  HIS A 131      34.208  16.453   4.360  1.00  2.27           C  
ATOM   2112  CG  HIS A 131      34.678  17.854   4.228  1.00  2.27           C  
ATOM   2113  ND1 HIS A 131      33.947  18.833   3.590  1.00  2.27           N  
ATOM   2114  CD2 HIS A 131      35.818  18.433   4.620  1.00  2.27           C  
ATOM   2115  CE1 HIS A 131      34.617  19.968   3.627  1.00  2.27           C  
ATOM   2116  NE2 HIS A 131      35.759  19.758   4.249  1.00  2.27           N  
ATOM   2117  H   HIS A 131      36.636  15.632   3.872  1.00  2.27           H  
ATOM   2118  HA  HIS A 131      35.122  16.159   6.266  1.00  2.27           H  
ATOM   2119 1HB  HIS A 131      34.214  15.991   3.377  1.00  2.27           H  
ATOM   2120 2HB  HIS A 131      33.176  16.480   4.700  1.00  2.27           H  
ATOM   2121  HD1 HIS A 131      33.055  18.720   3.160  1.00  2.27           H  
ATOM   2122  HD2 HIS A 131      36.688  18.036   5.131  1.00  2.27           H  
ATOM   2123  HE1 HIS A 131      34.200  20.870   3.182  1.00  2.27           H  
ATOM   2124  N   ILE A 132      34.499  13.283   4.762  1.00  2.24           N  
ATOM   2125  CA  ILE A 132      33.875  11.980   4.991  1.00  2.24           C  
ATOM   2126  C   ILE A 132      34.383  11.380   6.273  1.00  2.24           C  
ATOM   2127  O   ILE A 132      33.603  10.877   7.088  1.00  2.24           O  
ATOM   2128  CB  ILE A 132      34.135  10.992   3.837  1.00  2.24           C  
ATOM   2129  CG1 ILE A 132      33.365  11.448   2.611  1.00  2.24           C  
ATOM   2130  CG2 ILE A 132      33.772   9.561   4.273  1.00  2.24           C  
ATOM   2131  CD1 ILE A 132      33.749  10.742   1.351  1.00  2.24           C  
ATOM   2132  H   ILE A 132      35.058  13.436   3.921  1.00  2.24           H  
ATOM   2133  HA  ILE A 132      32.810  12.111   5.082  1.00  2.24           H  
ATOM   2134  HB  ILE A 132      35.188  11.019   3.567  1.00  2.24           H  
ATOM   2135 1HG1 ILE A 132      32.310  11.287   2.783  1.00  2.24           H  
ATOM   2136 2HG1 ILE A 132      33.533  12.515   2.473  1.00  2.24           H  
ATOM   2137 1HG2 ILE A 132      33.961   8.864   3.457  1.00  2.24           H  
ATOM   2138 2HG2 ILE A 132      34.380   9.278   5.135  1.00  2.24           H  
ATOM   2139 3HG2 ILE A 132      32.734   9.530   4.552  1.00  2.24           H  
ATOM   2140 1HD1 ILE A 132      33.161  11.139   0.552  1.00  2.24           H  
ATOM   2141 2HD1 ILE A 132      34.807  10.914   1.146  1.00  2.24           H  
ATOM   2142 3HD1 ILE A 132      33.563   9.676   1.453  1.00  2.24           H  
ATOM   2143  N   ILE A 133      35.684  11.453   6.466  1.00  2.22           N  
ATOM   2144  CA  ILE A 133      36.300  10.919   7.657  1.00  2.22           C  
ATOM   2145  C   ILE A 133      35.833  11.666   8.907  1.00  2.22           C  
ATOM   2146  O   ILE A 133      35.414  11.042   9.886  1.00  2.22           O  
ATOM   2147  CB  ILE A 133      37.806  11.017   7.480  1.00  2.22           C  
ATOM   2148  CG1 ILE A 133      38.227  10.054   6.374  1.00  2.22           C  
ATOM   2149  CG2 ILE A 133      38.485  10.740   8.754  1.00  2.22           C  
ATOM   2150  CD1 ILE A 133      39.602  10.281   5.867  1.00  2.22           C  
ATOM   2151  H   ILE A 133      36.268  11.874   5.740  1.00  2.22           H  
ATOM   2152  HA  ILE A 133      36.023   9.873   7.752  1.00  2.22           H  
ATOM   2153  HB  ILE A 133      38.064  12.019   7.150  1.00  2.22           H  
ATOM   2154 1HG1 ILE A 133      38.166   9.040   6.761  1.00  2.22           H  
ATOM   2155 2HG1 ILE A 133      37.536  10.148   5.537  1.00  2.22           H  
ATOM   2156 1HG2 ILE A 133      39.538  10.832   8.614  1.00  2.22           H  
ATOM   2157 2HG2 ILE A 133      38.153  11.469   9.480  1.00  2.22           H  
ATOM   2158 3HG2 ILE A 133      38.240   9.736   9.097  1.00  2.22           H  
ATOM   2159 1HD1 ILE A 133      39.812   9.554   5.098  1.00  2.22           H  
ATOM   2160 2HD1 ILE A 133      39.672  11.283   5.446  1.00  2.22           H  
ATOM   2161 3HD1 ILE A 133      40.305  10.180   6.667  1.00  2.22           H  
ATOM   2162  N   ALA A 134      35.858  12.999   8.873  1.00  2.20           N  
ATOM   2163  CA  ALA A 134      35.418  13.775  10.023  1.00  2.20           C  
ATOM   2164  C   ALA A 134      33.967  13.504  10.341  1.00  2.20           C  
ATOM   2165  O   ALA A 134      33.604  13.352  11.508  1.00  2.20           O  
ATOM   2166  CB  ALA A 134      35.604  15.244   9.760  1.00  2.20           C  
ATOM   2167  H   ALA A 134      36.207  13.479   8.047  1.00  2.20           H  
ATOM   2168  HA  ALA A 134      36.016  13.485  10.879  1.00  2.20           H  
ATOM   2169 1HB  ALA A 134      35.298  15.820  10.630  1.00  2.20           H  
ATOM   2170 2HB  ALA A 134      36.639  15.409   9.557  1.00  2.20           H  
ATOM   2171 3HB  ALA A 134      35.007  15.538   8.897  1.00  2.20           H  
ATOM   2172  N   THR A 135      33.144  13.387   9.303  1.00  2.16           N  
ATOM   2173  CA  THR A 135      31.736  13.127   9.475  1.00  2.16           C  
ATOM   2174  C   THR A 135      31.543  11.773  10.101  1.00  2.16           C  
ATOM   2175  O   THR A 135      30.797  11.654  11.068  1.00  2.16           O  
ATOM   2176  CB  THR A 135      30.995  13.203   8.144  1.00  2.16           C  
ATOM   2177  OG1 THR A 135      31.144  14.517   7.610  1.00  2.16           O  
ATOM   2178  CG2 THR A 135      29.535  12.882   8.332  1.00  2.16           C  
ATOM   2179  H   THR A 135      33.494  13.520   8.355  1.00  2.16           H  
ATOM   2180  HA  THR A 135      31.322  13.879  10.144  1.00  2.16           H  
ATOM   2181  HB  THR A 135      31.434  12.491   7.443  1.00  2.16           H  
ATOM   2182  HG1 THR A 135      32.080  14.629   7.329  1.00  2.16           H  
ATOM   2183 1HG2 THR A 135      29.040  12.948   7.369  1.00  2.16           H  
ATOM   2184 2HG2 THR A 135      29.430  11.873   8.730  1.00  2.16           H  
ATOM   2185 3HG2 THR A 135      29.095  13.585   9.025  1.00  2.16           H  
ATOM   2186  N   SER A 136      32.276  10.775   9.597  1.00  2.11           N  
ATOM   2187  CA  SER A 136      32.210   9.409  10.078  1.00  2.11           C  
ATOM   2188  C   SER A 136      32.571   9.367  11.558  1.00  2.11           C  
ATOM   2189  O   SER A 136      31.965   8.627  12.339  1.00  2.11           O  
ATOM   2190  CB  SER A 136      33.135   8.546   9.255  1.00  2.11           C  
ATOM   2191  OG  SER A 136      32.690   8.509   7.926  1.00  2.11           O  
ATOM   2192  H   SER A 136      32.885  10.962   8.801  1.00  2.11           H  
ATOM   2193  HA  SER A 136      31.197   9.041   9.946  1.00  2.11           H  
ATOM   2194 1HB  SER A 136      34.144   8.941   9.295  1.00  2.11           H  
ATOM   2195 2HB  SER A 136      33.154   7.537   9.666  1.00  2.11           H  
ATOM   2196  HG  SER A 136      32.831   9.422   7.589  1.00  2.11           H  
ATOM   2197  N   PHE A 137      33.535  10.189  11.982  1.00  2.05           N  
ATOM   2198  CA  PHE A 137      33.844  10.225  13.401  1.00  2.05           C  
ATOM   2199  C   PHE A 137      32.690  10.890  14.164  1.00  2.05           C  
ATOM   2200  O   PHE A 137      32.213  10.353  15.157  1.00  2.05           O  
ATOM   2201  CB  PHE A 137      35.128  11.011  13.691  1.00  2.05           C  
ATOM   2202  CG  PHE A 137      36.404  10.356  13.246  1.00  2.05           C  
ATOM   2203  CD1 PHE A 137      37.337  11.041  12.476  1.00  2.05           C  
ATOM   2204  CD2 PHE A 137      36.680   9.070  13.587  1.00  2.05           C  
ATOM   2205  CE1 PHE A 137      38.506  10.433  12.078  1.00  2.05           C  
ATOM   2206  CE2 PHE A 137      37.827   8.488  13.190  1.00  2.05           C  
ATOM   2207  CZ  PHE A 137      38.749   9.161  12.429  1.00  2.05           C  
ATOM   2208  H   PHE A 137      34.058  10.760  11.314  1.00  2.05           H  
ATOM   2209  HA  PHE A 137      33.960   9.203  13.759  1.00  2.05           H  
ATOM   2210 1HB  PHE A 137      35.063  11.982  13.198  1.00  2.05           H  
ATOM   2211 2HB  PHE A 137      35.199  11.198  14.761  1.00  2.05           H  
ATOM   2212  HD1 PHE A 137      37.140  12.066  12.193  1.00  2.05           H  
ATOM   2213  HD2 PHE A 137      35.981   8.508  14.186  1.00  2.05           H  
ATOM   2214  HE1 PHE A 137      39.230  10.976  11.482  1.00  2.05           H  
ATOM   2215  HE2 PHE A 137      38.013   7.492  13.498  1.00  2.05           H  
ATOM   2216  HZ  PHE A 137      39.672   8.679  12.125  1.00  2.05           H  
ATOM   2217  N   LEU A 138      32.173  12.008  13.649  1.00  2.00           N  
ATOM   2218  CA  LEU A 138      31.103  12.766  14.308  1.00  2.00           C  
ATOM   2219  C   LEU A 138      29.783  12.004  14.433  1.00  2.00           C  
ATOM   2220  O   LEU A 138      29.047  12.193  15.401  1.00  2.00           O  
ATOM   2221  CB  LEU A 138      30.897  14.101  13.587  1.00  2.00           C  
ATOM   2222  CG  LEU A 138      32.081  15.110  13.757  1.00  2.00           C  
ATOM   2223  CD1 LEU A 138      31.883  16.296  12.864  1.00  2.00           C  
ATOM   2224  CD2 LEU A 138      32.150  15.537  15.187  1.00  2.00           C  
ATOM   2225  H   LEU A 138      32.578  12.388  12.792  1.00  2.00           H  
ATOM   2226  HA  LEU A 138      31.442  12.992  15.318  1.00  2.00           H  
ATOM   2227 1HB  LEU A 138      30.776  13.903  12.525  1.00  2.00           H  
ATOM   2228 2HB  LEU A 138      29.988  14.568  13.959  1.00  2.00           H  
ATOM   2229  HG  LEU A 138      33.016  14.630  13.489  1.00  2.00           H  
ATOM   2230 1HD1 LEU A 138      32.697  16.992  12.975  1.00  2.00           H  
ATOM   2231 2HD1 LEU A 138      31.860  15.939  11.845  1.00  2.00           H  
ATOM   2232 3HD1 LEU A 138      30.948  16.794  13.113  1.00  2.00           H  
ATOM   2233 1HD2 LEU A 138      32.971  16.234  15.324  1.00  2.00           H  
ATOM   2234 2HD2 LEU A 138      31.219  16.023  15.456  1.00  2.00           H  
ATOM   2235 3HD2 LEU A 138      32.305  14.666  15.820  1.00  2.00           H  
ATOM   2236  N   VAL A 139      29.493  11.121  13.480  1.00  1.97           N  
ATOM   2237  CA  VAL A 139      28.266  10.337  13.533  1.00  1.97           C  
ATOM   2238  C   VAL A 139      28.566   8.958  14.108  1.00  1.97           C  
ATOM   2239  O   VAL A 139      27.673   8.109  14.167  1.00  1.97           O  
ATOM   2240  CB  VAL A 139      27.642  10.124  12.140  1.00  1.97           C  
ATOM   2241  CG1 VAL A 139      27.380  11.448  11.472  1.00  1.97           C  
ATOM   2242  CG2 VAL A 139      28.514   9.248  11.335  1.00  1.97           C  
ATOM   2243  H   VAL A 139      30.122  11.031  12.683  1.00  1.97           H  
ATOM   2244  HA  VAL A 139      27.548  10.843  14.180  1.00  1.97           H  
ATOM   2245  HB  VAL A 139      26.680   9.640  12.262  1.00  1.97           H  
ATOM   2246 1HG1 VAL A 139      26.904  11.294  10.501  1.00  1.97           H  
ATOM   2247 2HG1 VAL A 139      26.737  12.002  12.103  1.00  1.97           H  
ATOM   2248 3HG1 VAL A 139      28.314  11.987  11.335  1.00  1.97           H  
ATOM   2249 1HG2 VAL A 139      28.069   9.072  10.356  1.00  1.97           H  
ATOM   2250 2HG2 VAL A 139      29.461   9.712  11.222  1.00  1.97           H  
ATOM   2251 3HG2 VAL A 139      28.635   8.310  11.854  1.00  1.97           H  
ATOM   2252  N   SER A 140      29.836   8.727  14.469  1.00  1.97           N  
ATOM   2253  CA  SER A 140      30.356   7.472  14.997  1.00  1.97           C  
ATOM   2254  C   SER A 140      29.996   6.262  14.125  1.00  1.97           C  
ATOM   2255  O   SER A 140      29.364   5.314  14.598  1.00  1.97           O  
ATOM   2256  CB  SER A 140      29.865   7.253  16.402  1.00  1.97           C  
ATOM   2257  OG  SER A 140      30.239   8.289  17.274  1.00  1.97           O  
ATOM   2258  H   SER A 140      30.511   9.485  14.422  1.00  1.97           H  
ATOM   2259  HA  SER A 140      31.443   7.557  15.024  1.00  1.97           H  
ATOM   2260 1HB  SER A 140      28.827   7.170  16.384  1.00  1.97           H  
ATOM   2261 2HB  SER A 140      30.265   6.329  16.766  1.00  1.97           H  
ATOM   2262  HG  SER A 140      31.222   8.358  17.265  1.00  1.97           H  
ATOM   2263  N   ASP A 141      30.323   6.319  12.829  1.00  2.01           N  
ATOM   2264  CA  ASP A 141      29.991   5.225  11.907  1.00  2.01           C  
ATOM   2265  C   ASP A 141      31.044   4.116  11.930  1.00  2.01           C  
ATOM   2266  O   ASP A 141      32.169   4.307  11.468  1.00  2.01           O  
ATOM   2267  CB  ASP A 141      29.824   5.730  10.472  1.00  2.01           C  
ATOM   2268  CG  ASP A 141      29.346   4.665   9.496  1.00  2.01           C  
ATOM   2269  OD1 ASP A 141      29.238   3.519   9.851  1.00  2.01           O  
ATOM   2270  OD2 ASP A 141      29.076   5.033   8.378  1.00  2.01           O  
ATOM   2271  H   ASP A 141      30.835   7.139  12.497  1.00  2.01           H  
ATOM   2272  HA  ASP A 141      29.049   4.783  12.224  1.00  2.01           H  
ATOM   2273 1HB  ASP A 141      29.103   6.533  10.455  1.00  2.01           H  
ATOM   2274 2HB  ASP A 141      30.776   6.136  10.118  1.00  2.01           H  
ATOM   2275  N   TRP A 142      30.683   2.954  12.481  1.00  2.10           N  
ATOM   2276  CA  TRP A 142      31.622   1.834  12.600  1.00  2.10           C  
ATOM   2277  C   TRP A 142      32.189   1.310  11.281  1.00  2.10           C  
ATOM   2278  O   TRP A 142      33.394   1.068  11.177  1.00  2.10           O  
ATOM   2279  CB  TRP A 142      30.952   0.673  13.357  1.00  2.10           C  
ATOM   2280  CG  TRP A 142      31.683  -0.670  13.355  1.00  2.10           C  
ATOM   2281  CD1 TRP A 142      32.678  -1.114  14.174  1.00  2.10           C  
ATOM   2282  CD2 TRP A 142      31.384  -1.774  12.465  1.00  2.10           C  
ATOM   2283  NE1 TRP A 142      33.037  -2.401  13.831  1.00  2.10           N  
ATOM   2284  CE2 TRP A 142      32.250  -2.815  12.790  1.00  2.10           C  
ATOM   2285  CE3 TRP A 142      30.466  -1.953  11.447  1.00  2.10           C  
ATOM   2286  CZ2 TRP A 142      32.223  -4.026  12.112  1.00  2.10           C  
ATOM   2287  CZ3 TRP A 142      30.429  -3.154  10.764  1.00  2.10           C  
ATOM   2288  CH2 TRP A 142      31.286  -4.166  11.084  1.00  2.10           C  
ATOM   2289  H   TRP A 142      29.724   2.859  12.828  1.00  2.10           H  
ATOM   2290  HA  TRP A 142      32.464   2.186  13.186  1.00  2.10           H  
ATOM   2291 1HB  TRP A 142      30.788   0.960  14.393  1.00  2.10           H  
ATOM   2292 2HB  TRP A 142      29.996   0.503  12.927  1.00  2.10           H  
ATOM   2293  HD1 TRP A 142      33.119  -0.556  14.970  1.00  2.10           H  
ATOM   2294  HE1 TRP A 142      33.751  -2.955  14.280  1.00  2.10           H  
ATOM   2295  HE3 TRP A 142      29.790  -1.153  11.192  1.00  2.10           H  
ATOM   2296  HZ2 TRP A 142      32.897  -4.846  12.361  1.00  2.10           H  
ATOM   2297  HZ3 TRP A 142      29.699  -3.268   9.960  1.00  2.10           H  
ATOM   2298  HH2 TRP A 142      31.234  -5.101  10.527  1.00  2.10           H  
ATOM   2299  N   ASP A 143      31.349   1.090  10.270  1.00  2.24           N  
ATOM   2300  CA  ASP A 143      31.866   0.432   9.071  1.00  2.24           C  
ATOM   2301  C   ASP A 143      32.529   1.399   8.102  1.00  2.24           C  
ATOM   2302  O   ASP A 143      32.151   1.469   6.930  1.00  2.24           O  
ATOM   2303  CB  ASP A 143      30.746  -0.291   8.309  1.00  2.24           C  
ATOM   2304  CG  ASP A 143      31.235  -1.301   7.232  1.00  2.24           C  
ATOM   2305  OD1 ASP A 143      32.361  -1.732   7.289  1.00  2.24           O  
ATOM   2306  OD2 ASP A 143      30.472  -1.585   6.328  1.00  2.24           O  
ATOM   2307  H   ASP A 143      30.376   1.369  10.338  1.00  2.24           H  
ATOM   2308  HA  ASP A 143      32.608  -0.304   9.381  1.00  2.24           H  
ATOM   2309 1HB  ASP A 143      30.104  -0.803   8.987  1.00  2.24           H  
ATOM   2310 2HB  ASP A 143      30.134   0.460   7.808  1.00  2.24           H  
ATOM   2311  N   LEU A 144      33.595   2.068   8.519  1.00  2.42           N  
ATOM   2312  CA  LEU A 144      34.260   2.987   7.593  1.00  2.42           C  
ATOM   2313  C   LEU A 144      35.291   2.234   6.770  1.00  2.42           C  
ATOM   2314  O   LEU A 144      36.493   2.492   6.839  1.00  2.42           O  
ATOM   2315  CB  LEU A 144      34.896   4.177   8.320  1.00  2.42           C  
ATOM   2316  CG  LEU A 144      35.552   5.287   7.388  1.00  2.42           C  
ATOM   2317  CD1 LEU A 144      34.489   5.890   6.485  1.00  2.42           C  
ATOM   2318  CD2 LEU A 144      36.216   6.381   8.257  1.00  2.42           C  
ATOM   2319  H   LEU A 144      33.894   1.936   9.486  1.00  2.42           H  
ATOM   2320  HA  LEU A 144      33.512   3.386   6.910  1.00  2.42           H  
ATOM   2321 1HB  LEU A 144      34.118   4.663   8.914  1.00  2.42           H  
ATOM   2322 2HB  LEU A 144      35.639   3.802   9.001  1.00  2.42           H  
ATOM   2323  HG  LEU A 144      36.307   4.827   6.749  1.00  2.42           H  
ATOM   2324 1HD1 LEU A 144      34.939   6.644   5.838  1.00  2.42           H  
ATOM   2325 2HD1 LEU A 144      34.049   5.105   5.869  1.00  2.42           H  
ATOM   2326 3HD1 LEU A 144      33.719   6.350   7.093  1.00  2.42           H  
ATOM   2327 1HD2 LEU A 144      36.664   7.136   7.612  1.00  2.42           H  
ATOM   2328 2HD2 LEU A 144      35.470   6.846   8.891  1.00  2.42           H  
ATOM   2329 3HD2 LEU A 144      36.986   5.939   8.877  1.00  2.42           H  
ATOM   2330  N   HIS A 145      34.778   1.295   5.994  1.00  2.60           N  
ATOM   2331  CA  HIS A 145      35.522   0.434   5.100  1.00  2.60           C  
ATOM   2332  C   HIS A 145      35.760   1.183   3.824  1.00  2.60           C  
ATOM   2333  O   HIS A 145      34.996   2.080   3.472  1.00  2.60           O  
ATOM   2334  CB  HIS A 145      34.797  -0.889   4.832  1.00  2.60           C  
ATOM   2335  CG  HIS A 145      35.642  -1.936   4.074  1.00  2.60           C  
ATOM   2336  ND1 HIS A 145      35.809  -1.933   2.689  1.00  2.60           N  
ATOM   2337  CD2 HIS A 145      36.368  -2.987   4.531  1.00  2.60           C  
ATOM   2338  CE1 HIS A 145      36.607  -2.941   2.344  1.00  2.60           C  
ATOM   2339  NE2 HIS A 145      36.950  -3.592   3.438  1.00  2.60           N  
ATOM   2340  H   HIS A 145      33.766   1.188   6.048  1.00  2.60           H  
ATOM   2341  HA  HIS A 145      36.494   0.197   5.535  1.00  2.60           H  
ATOM   2342 1HB  HIS A 145      34.477  -1.325   5.782  1.00  2.60           H  
ATOM   2343 2HB  HIS A 145      33.892  -0.691   4.254  1.00  2.60           H  
ATOM   2344  HD2 HIS A 145      36.478  -3.297   5.571  1.00  2.60           H  
ATOM   2345  HE1 HIS A 145      36.923  -3.192   1.328  1.00  2.60           H  
ATOM   2346  HE2 HIS A 145      37.554  -4.416   3.477  1.00  2.60           H  
ATOM   2347  N   LEU A 146      36.785   0.805   3.097  1.00  2.75           N  
ATOM   2348  CA  LEU A 146      37.064   1.483   1.852  1.00  2.75           C  
ATOM   2349  C   LEU A 146      35.891   1.407   0.895  1.00  2.75           C  
ATOM   2350  O   LEU A 146      35.574   2.381   0.235  1.00  2.75           O  
ATOM   2351  CB  LEU A 146      38.240   0.826   1.169  1.00  2.75           C  
ATOM   2352  CG  LEU A 146      39.550   0.968   1.820  1.00  2.75           C  
ATOM   2353  CD1 LEU A 146      40.561   0.131   1.052  1.00  2.75           C  
ATOM   2354  CD2 LEU A 146      39.936   2.386   1.853  1.00  2.75           C  
ATOM   2355  H   LEU A 146      37.374   0.045   3.409  1.00  2.75           H  
ATOM   2356  HA  LEU A 146      37.279   2.530   2.061  1.00  2.75           H  
ATOM   2357 1HB  LEU A 146      38.032  -0.237   1.079  1.00  2.75           H  
ATOM   2358 2HB  LEU A 146      38.315   1.219   0.210  1.00  2.75           H  
ATOM   2359  HG  LEU A 146      39.490   0.600   2.838  1.00  2.75           H  
ATOM   2360 1HD1 LEU A 146      41.538   0.210   1.520  1.00  2.75           H  
ATOM   2361 2HD1 LEU A 146      40.235  -0.902   1.062  1.00  2.75           H  
ATOM   2362 3HD1 LEU A 146      40.629   0.484   0.024  1.00  2.75           H  
ATOM   2363 1HD2 LEU A 146      40.898   2.453   2.343  1.00  2.75           H  
ATOM   2364 2HD2 LEU A 146      40.008   2.780   0.845  1.00  2.75           H  
ATOM   2365 3HD2 LEU A 146      39.190   2.950   2.413  1.00  2.75           H  
ATOM   2366  N   GLY A 147      35.180   0.280   0.884  1.00  2.88           N  
ATOM   2367  CA  GLY A 147      34.037   0.104  -0.007  1.00  2.88           C  
ATOM   2368  C   GLY A 147      32.861   1.041   0.325  1.00  2.88           C  
ATOM   2369  O   GLY A 147      31.946   1.219  -0.477  1.00  2.88           O  
ATOM   2370  H   GLY A 147      35.450  -0.492   1.487  1.00  2.88           H  
ATOM   2371 1HA  GLY A 147      34.362   0.274  -1.034  1.00  2.88           H  
ATOM   2372 2HA  GLY A 147      33.699  -0.932   0.042  1.00  2.88           H  
ATOM   2373  N   ASN A 148      32.859   1.668   1.506  1.00  3.01           N  
ATOM   2374  CA  ASN A 148      31.763   2.567   1.812  1.00  3.01           C  
ATOM   2375  C   ASN A 148      32.121   4.001   1.438  1.00  3.01           C  
ATOM   2376  O   ASN A 148      31.284   4.903   1.521  1.00  3.01           O  
ATOM   2377  CB  ASN A 148      31.366   2.431   3.255  1.00  3.01           C  
ATOM   2378  CG  ASN A 148      30.754   1.097   3.508  1.00  3.01           C  
ATOM   2379  OD1 ASN A 148      30.088   0.534   2.634  1.00  3.01           O  
ATOM   2380  ND2 ASN A 148      30.967   0.595   4.673  1.00  3.01           N  
ATOM   2381  H   ASN A 148      33.619   1.562   2.171  1.00  3.01           H  
ATOM   2382  HA  ASN A 148      30.904   2.284   1.206  1.00  3.01           H  
ATOM   2383 1HB  ASN A 148      32.242   2.557   3.900  1.00  3.01           H  
ATOM   2384 2HB  ASN A 148      30.643   3.197   3.508  1.00  3.01           H  
ATOM   2385 1HD2 ASN A 148      30.595  -0.310   4.952  1.00  3.01           H  
ATOM   2386 2HD2 ASN A 148      31.513   1.111   5.344  1.00  3.01           H  
ATOM   2387  N   ILE A 149      33.348   4.202   0.960  1.00  3.14           N  
ATOM   2388  CA  ILE A 149      33.788   5.495   0.468  1.00  3.14           C  
ATOM   2389  C   ILE A 149      33.561   5.303  -1.001  1.00  3.14           C  
ATOM   2390  O   ILE A 149      33.976   4.286  -1.535  1.00  3.14           O  
ATOM   2391  CB  ILE A 149      35.287   5.793   0.718  1.00  3.14           C  
ATOM   2392  CG1 ILE A 149      35.619   5.796   2.224  1.00  3.14           C  
ATOM   2393  CG2 ILE A 149      35.669   7.157   0.063  1.00  3.14           C  
ATOM   2394  CD1 ILE A 149      37.132   5.842   2.510  1.00  3.14           C  
ATOM   2395  H   ILE A 149      34.010   3.430   0.890  1.00  3.14           H  
ATOM   2396  HA  ILE A 149      33.157   6.303   0.839  1.00  3.14           H  
ATOM   2397  HB  ILE A 149      35.885   4.998   0.266  1.00  3.14           H  
ATOM   2398 1HG1 ILE A 149      35.141   6.652   2.695  1.00  3.14           H  
ATOM   2399 2HG1 ILE A 149      35.216   4.879   2.674  1.00  3.14           H  
ATOM   2400 1HG2 ILE A 149      36.728   7.353   0.215  1.00  3.14           H  
ATOM   2401 2HG2 ILE A 149      35.461   7.115  -1.007  1.00  3.14           H  
ATOM   2402 3HG2 ILE A 149      35.082   7.952   0.514  1.00  3.14           H  
ATOM   2403 1HD1 ILE A 149      37.301   5.828   3.588  1.00  3.14           H  
ATOM   2404 2HD1 ILE A 149      37.614   4.974   2.056  1.00  3.14           H  
ATOM   2405 3HD1 ILE A 149      37.556   6.751   2.087  1.00  3.14           H  
ATOM   2406  N   VAL A 150      32.842   6.182  -1.646  1.00  3.27           N  
ATOM   2407  CA  VAL A 150      32.550   5.886  -3.020  1.00  3.27           C  
ATOM   2408  C   VAL A 150      33.093   6.974  -3.883  1.00  3.27           C  
ATOM   2409  O   VAL A 150      32.953   8.155  -3.562  1.00  3.27           O  
ATOM   2410  CB  VAL A 150      31.048   5.753  -3.221  1.00  3.27           C  
ATOM   2411  CG1 VAL A 150      30.784   5.313  -4.645  1.00  3.27           C  
ATOM   2412  CG2 VAL A 150      30.461   4.866  -2.190  1.00  3.27           C  
ATOM   2413  H   VAL A 150      32.486   7.005  -1.182  1.00  3.27           H  
ATOM   2414  HA  VAL A 150      33.044   4.974  -3.316  1.00  3.27           H  
ATOM   2415  HB  VAL A 150      30.600   6.710  -3.088  1.00  3.27           H  
ATOM   2416 1HG1 VAL A 150      29.731   5.221  -4.809  1.00  3.27           H  
ATOM   2417 2HG1 VAL A 150      31.198   6.034  -5.337  1.00  3.27           H  
ATOM   2418 3HG1 VAL A 150      31.243   4.344  -4.816  1.00  3.27           H  
ATOM   2419 1HG2 VAL A 150      29.395   4.828  -2.351  1.00  3.27           H  
ATOM   2420 2HG2 VAL A 150      30.869   3.879  -2.249  1.00  3.27           H  
ATOM   2421 3HG2 VAL A 150      30.661   5.278  -1.199  1.00  3.27           H  
ATOM   2422  N   LEU A 151      33.755   6.592  -4.963  1.00  3.38           N  
ATOM   2423  CA  LEU A 151      34.337   7.627  -5.801  1.00  3.38           C  
ATOM   2424  C   LEU A 151      33.629   7.857  -7.143  1.00  3.38           C  
ATOM   2425  O   LEU A 151      33.516   6.968  -7.986  1.00  3.38           O  
ATOM   2426  CB  LEU A 151      35.833   7.283  -5.983  1.00  3.38           C  
ATOM   2427  CG  LEU A 151      36.719   8.320  -6.648  1.00  3.38           C  
ATOM   2428  CD1 LEU A 151      38.167   8.119  -6.183  1.00  3.38           C  
ATOM   2429  CD2 LEU A 151      36.644   8.174  -8.153  1.00  3.38           C  
ATOM   2430  H   LEU A 151      33.870   5.590  -5.163  1.00  3.38           H  
ATOM   2431  HA  LEU A 151      34.282   8.568  -5.262  1.00  3.38           H  
ATOM   2432 1HB  LEU A 151      36.254   7.095  -4.995  1.00  3.38           H  
ATOM   2433 2HB  LEU A 151      35.914   6.368  -6.551  1.00  3.38           H  
ATOM   2434  HG  LEU A 151      36.379   9.293  -6.370  1.00  3.38           H  
ATOM   2435 1HD1 LEU A 151      38.810   8.865  -6.652  1.00  3.38           H  
ATOM   2436 2HD1 LEU A 151      38.230   8.218  -5.107  1.00  3.38           H  
ATOM   2437 3HD1 LEU A 151      38.496   7.123  -6.465  1.00  3.38           H  
ATOM   2438 1HD2 LEU A 151      37.269   8.928  -8.628  1.00  3.38           H  
ATOM   2439 2HD2 LEU A 151      36.987   7.182  -8.439  1.00  3.38           H  
ATOM   2440 3HD2 LEU A 151      35.620   8.307  -8.475  1.00  3.38           H  
ATOM   2441  N   ASN A 152      33.116   9.076  -7.312  1.00  3.42           N  
ATOM   2442  CA  ASN A 152      32.480   9.511  -8.544  1.00  3.42           C  
ATOM   2443  C   ASN A 152      33.561  10.195  -9.339  1.00  3.42           C  
ATOM   2444  O   ASN A 152      34.552  10.641  -8.767  1.00  3.42           O  
ATOM   2445  CB  ASN A 152      31.321  10.468  -8.313  1.00  3.42           C  
ATOM   2446  CG  ASN A 152      30.422  10.645  -9.568  1.00  3.42           C  
ATOM   2447  OD1 ASN A 152      30.647   9.988 -10.594  1.00  3.42           O  
ATOM   2448  ND2 ASN A 152      29.465  11.534  -9.518  1.00  3.42           N  
ATOM   2449  H   ASN A 152      33.220   9.762  -6.569  1.00  3.42           H  
ATOM   2450  HA  ASN A 152      32.140   8.646  -9.107  1.00  3.42           H  
ATOM   2451 1HB  ASN A 152      30.713  10.103  -7.484  1.00  3.42           H  
ATOM   2452 2HB  ASN A 152      31.714  11.436  -8.020  1.00  3.42           H  
ATOM   2453 1HD2 ASN A 152      28.878  11.693 -10.312  1.00  3.42           H  
ATOM   2454 2HD2 ASN A 152      29.319  12.070  -8.670  1.00  3.42           H  
ATOM   2455  N   LYS A 153      33.302  10.462 -10.599  1.00  3.37           N  
ATOM   2456  CA  LYS A 153      34.286  11.127 -11.437  1.00  3.37           C  
ATOM   2457  C   LYS A 153      34.723  12.484 -10.873  1.00  3.37           C  
ATOM   2458  O   LYS A 153      35.887  12.873 -11.015  1.00  3.37           O  
ATOM   2459  CB  LYS A 153      33.701  11.367 -12.823  1.00  3.37           C  
ATOM   2460  CG  LYS A 153      33.473  10.120 -13.668  1.00  3.37           C  
ATOM   2461  CD  LYS A 153      32.875  10.503 -15.026  1.00  3.37           C  
ATOM   2462  CE  LYS A 153      32.613   9.287 -15.906  1.00  3.37           C  
ATOM   2463  NZ  LYS A 153      32.006   9.678 -17.218  1.00  3.37           N  
ATOM   2464  H   LYS A 153      32.427  10.129 -10.986  1.00  3.37           H  
ATOM   2465  HA  LYS A 153      35.169  10.490 -11.511  1.00  3.37           H  
ATOM   2466 1HB  LYS A 153      32.743  11.883 -12.728  1.00  3.37           H  
ATOM   2467 2HB  LYS A 153      34.365  12.028 -13.381  1.00  3.37           H  
ATOM   2468 1HG  LYS A 153      34.415   9.593 -13.818  1.00  3.37           H  
ATOM   2469 2HG  LYS A 153      32.778   9.455 -13.151  1.00  3.37           H  
ATOM   2470 1HD  LYS A 153      31.932  11.029 -14.864  1.00  3.37           H  
ATOM   2471 2HD  LYS A 153      33.558  11.176 -15.546  1.00  3.37           H  
ATOM   2472 1HE  LYS A 153      33.554   8.767 -16.089  1.00  3.37           H  
ATOM   2473 2HE  LYS A 153      31.933   8.613 -15.387  1.00  3.37           H  
ATOM   2474 1HZ  LYS A 153      31.844   8.852 -17.777  1.00  3.37           H  
ATOM   2475 2HZ  LYS A 153      31.127  10.152 -17.057  1.00  3.37           H  
ATOM   2476 3HZ  LYS A 153      32.635  10.298 -17.711  1.00  3.37           H  
ATOM   2477  N   LYS A 154      33.778  13.192 -10.239  1.00  3.21           N  
ATOM   2478  CA  LYS A 154      34.035  14.517  -9.689  1.00  3.21           C  
ATOM   2479  C   LYS A 154      33.950  14.652  -8.161  1.00  3.21           C  
ATOM   2480  O   LYS A 154      34.018  15.778  -7.667  1.00  3.21           O  
ATOM   2481  CB  LYS A 154      33.059  15.514 -10.300  1.00  3.21           C  
ATOM   2482  CG  LYS A 154      33.197  15.687 -11.807  1.00  3.21           C  
ATOM   2483  CD  LYS A 154      32.226  16.733 -12.330  1.00  3.21           C  
ATOM   2484  CE  LYS A 154      32.367  16.927 -13.833  1.00  3.21           C  
ATOM   2485  NZ  LYS A 154      31.396  17.929 -14.355  1.00  3.21           N  
ATOM   2486  H   LYS A 154      32.856  12.795 -10.151  1.00  3.21           H  
ATOM   2487  HA  LYS A 154      35.044  14.806  -9.979  1.00  3.21           H  
ATOM   2488 1HB  LYS A 154      32.038  15.195 -10.088  1.00  3.21           H  
ATOM   2489 2HB  LYS A 154      33.199  16.490  -9.834  1.00  3.21           H  
ATOM   2490 1HG  LYS A 154      34.218  15.986 -12.051  1.00  3.21           H  
ATOM   2491 2HG  LYS A 154      32.991  14.736 -12.297  1.00  3.21           H  
ATOM   2492 1HD  LYS A 154      31.203  16.429 -12.104  1.00  3.21           H  
ATOM   2493 2HD  LYS A 154      32.420  17.685 -11.836  1.00  3.21           H  
ATOM   2494 1HE  LYS A 154      33.378  17.264 -14.055  1.00  3.21           H  
ATOM   2495 2HE  LYS A 154      32.194  15.973 -14.333  1.00  3.21           H  
ATOM   2496 1HZ  LYS A 154      31.519  18.031 -15.353  1.00  3.21           H  
ATOM   2497 2HZ  LYS A 154      30.453  17.619 -14.163  1.00  3.21           H  
ATOM   2498 3HZ  LYS A 154      31.555  18.819 -13.905  1.00  3.21           H  
ATOM   2499  N   HIS A 155      33.734  13.561  -7.414  1.00  2.97           N  
ATOM   2500  CA  HIS A 155      33.598  13.707  -5.945  1.00  2.97           C  
ATOM   2501  C   HIS A 155      33.653  12.405  -5.148  1.00  2.97           C  
ATOM   2502  O   HIS A 155      33.479  11.312  -5.686  1.00  2.97           O  
ATOM   2503  CB  HIS A 155      32.294  14.457  -5.583  1.00  2.97           C  
ATOM   2504  CG  HIS A 155      31.033  13.782  -5.994  1.00  2.97           C  
ATOM   2505  ND1 HIS A 155      30.390  12.842  -5.208  1.00  2.97           N  
ATOM   2506  CD2 HIS A 155      30.294  13.911  -7.112  1.00  2.97           C  
ATOM   2507  CE1 HIS A 155      29.304  12.427  -5.831  1.00  2.97           C  
ATOM   2508  NE2 HIS A 155      29.236  13.052  -6.998  1.00  2.97           N  
ATOM   2509  H   HIS A 155      33.751  12.642  -7.851  1.00  2.97           H  
ATOM   2510  HA  HIS A 155      34.424  14.320  -5.582  1.00  2.97           H  
ATOM   2511 1HB  HIS A 155      32.245  14.564  -4.500  1.00  2.97           H  
ATOM   2512 2HB  HIS A 155      32.301  15.462  -5.987  1.00  2.97           H  
ATOM   2513  HD1 HIS A 155      30.672  12.542  -4.285  1.00  2.97           H  
ATOM   2514  HD2 HIS A 155      30.407  14.525  -8.007  1.00  2.97           H  
ATOM   2515  HE1 HIS A 155      28.649  11.681  -5.378  1.00  2.97           H  
ATOM   2516  N   LEU A 156      33.834  12.527  -3.840  1.00  2.73           N  
ATOM   2517  CA  LEU A 156      33.760  11.349  -2.971  1.00  2.73           C  
ATOM   2518  C   LEU A 156      32.490  11.390  -2.134  1.00  2.73           C  
ATOM   2519  O   LEU A 156      32.035  12.470  -1.755  1.00  2.73           O  
ATOM   2520  CB  LEU A 156      34.970  11.284  -2.043  1.00  2.73           C  
ATOM   2521  CG  LEU A 156      36.325  11.259  -2.715  1.00  2.73           C  
ATOM   2522  CD1 LEU A 156      37.364  11.317  -1.693  1.00  2.73           C  
ATOM   2523  CD2 LEU A 156      36.467  10.024  -3.508  1.00  2.73           C  
ATOM   2524  H   LEU A 156      33.995  13.465  -3.448  1.00  2.73           H  
ATOM   2525  HA  LEU A 156      33.741  10.455  -3.587  1.00  2.73           H  
ATOM   2526 1HB  LEU A 156      34.945  12.148  -1.377  1.00  2.73           H  
ATOM   2527 2HB  LEU A 156      34.887  10.380  -1.441  1.00  2.73           H  
ATOM   2528  HG  LEU A 156      36.432  12.130  -3.362  1.00  2.73           H  
ATOM   2529 1HD1 LEU A 156      38.328  11.311  -2.173  1.00  2.73           H  
ATOM   2530 2HD1 LEU A 156      37.235  12.239  -1.142  1.00  2.73           H  
ATOM   2531 3HD1 LEU A 156      37.280  10.465  -1.022  1.00  2.73           H  
ATOM   2532 1HD2 LEU A 156      37.440  10.023  -3.976  1.00  2.73           H  
ATOM   2533 2HD2 LEU A 156      36.367   9.150  -2.864  1.00  2.73           H  
ATOM   2534 3HD2 LEU A 156      35.693  10.015  -4.259  1.00  2.73           H  
ATOM   2535  N   TYR A 157      31.935  10.227  -1.792  1.00  2.52           N  
ATOM   2536  CA  TYR A 157      30.763  10.222  -0.907  1.00  2.52           C  
ATOM   2537  C   TYR A 157      30.723   8.984   0.008  1.00  2.52           C  
ATOM   2538  O   TYR A 157      31.512   8.059  -0.163  1.00  2.52           O  
ATOM   2539  CB  TYR A 157      29.500  10.439  -1.754  1.00  2.52           C  
ATOM   2540  CG  TYR A 157      29.066   9.377  -2.706  1.00  2.52           C  
ATOM   2541  CD1 TYR A 157      28.064   8.513  -2.327  1.00  2.52           C  
ATOM   2542  CD2 TYR A 157      29.648   9.270  -3.959  1.00  2.52           C  
ATOM   2543  CE1 TYR A 157      27.615   7.564  -3.201  1.00  2.52           C  
ATOM   2544  CE2 TYR A 157      29.210   8.310  -4.827  1.00  2.52           C  
ATOM   2545  CZ  TYR A 157      28.173   7.458  -4.454  1.00  2.52           C  
ATOM   2546  OH  TYR A 157      27.699   6.488  -5.314  1.00  2.52           O  
ATOM   2547  H   TYR A 157      32.314   9.366  -2.184  1.00  2.52           H  
ATOM   2548  HA  TYR A 157      30.835  11.084  -0.244  1.00  2.52           H  
ATOM   2549 1HB  TYR A 157      28.676  10.631  -1.112  1.00  2.52           H  
ATOM   2550 2HB  TYR A 157      29.636  11.353  -2.333  1.00  2.52           H  
ATOM   2551  HD1 TYR A 157      27.614   8.601  -1.332  1.00  2.52           H  
ATOM   2552  HD2 TYR A 157      30.451   9.945  -4.254  1.00  2.52           H  
ATOM   2553  HE1 TYR A 157      26.817   6.899  -2.903  1.00  2.52           H  
ATOM   2554  HE2 TYR A 157      29.674   8.225  -5.806  1.00  2.52           H  
ATOM   2555  HH  TYR A 157      28.265   6.427  -6.090  1.00  2.52           H  
ATOM   2556  N   LYS A 158      29.852   9.000   1.019  1.00  2.35           N  
ATOM   2557  CA  LYS A 158      29.734   7.894   1.993  1.00  2.35           C  
ATOM   2558  C   LYS A 158      28.367   7.227   1.993  1.00  2.35           C  
ATOM   2559  O   LYS A 158      27.322   7.887   2.081  1.00  2.35           O  
ATOM   2560  CB  LYS A 158      30.076   8.361   3.415  1.00  2.35           C  
ATOM   2561  CG  LYS A 158      29.972   7.321   4.573  1.00  2.35           C  
ATOM   2562  CD  LYS A 158      30.987   6.227   4.537  1.00  2.35           C  
ATOM   2563  CE  LYS A 158      30.896   5.347   5.794  1.00  2.35           C  
ATOM   2564  NZ  LYS A 158      29.511   4.850   6.024  1.00  2.35           N  
ATOM   2565  H   LYS A 158      29.227   9.797   1.098  1.00  2.35           H  
ATOM   2566  HA  LYS A 158      30.459   7.136   1.719  1.00  2.35           H  
ATOM   2567 1HB  LYS A 158      31.046   8.803   3.412  1.00  2.35           H  
ATOM   2568 2HB  LYS A 158      29.375   9.104   3.693  1.00  2.35           H  
ATOM   2569 1HG  LYS A 158      30.058   7.832   5.531  1.00  2.35           H  
ATOM   2570 2HG  LYS A 158      29.004   6.833   4.531  1.00  2.35           H  
ATOM   2571 1HD  LYS A 158      30.775   5.602   3.702  1.00  2.35           H  
ATOM   2572 2HD  LYS A 158      31.992   6.634   4.434  1.00  2.35           H  
ATOM   2573 1HE  LYS A 158      31.544   4.487   5.650  1.00  2.35           H  
ATOM   2574 2HE  LYS A 158      31.225   5.898   6.676  1.00  2.35           H  
ATOM   2575 1HZ  LYS A 158      29.477   4.255   6.864  1.00  2.35           H  
ATOM   2576 2HZ  LYS A 158      28.906   5.633   6.195  1.00  2.35           H  
ATOM   2577 3HZ  LYS A 158      29.142   4.333   5.217  1.00  2.35           H  
ATOM   2578  N   ILE A 159      28.390   5.905   1.917  1.00  2.23           N  
ATOM   2579  CA  ILE A 159      27.177   5.103   1.901  1.00  2.23           C  
ATOM   2580  C   ILE A 159      27.128   4.105   3.062  1.00  2.23           C  
ATOM   2581  O   ILE A 159      28.127   3.910   3.765  1.00  2.23           O  
ATOM   2582  CB  ILE A 159      27.070   4.369   0.563  1.00  2.23           C  
ATOM   2583  CG1 ILE A 159      28.258   3.449   0.422  1.00  2.23           C  
ATOM   2584  CG2 ILE A 159      26.996   5.359  -0.589  1.00  2.23           C  
ATOM   2585  CD1 ILE A 159      28.173   2.539  -0.743  1.00  2.23           C  
ATOM   2586  H   ILE A 159      29.301   5.446   1.834  1.00  2.23           H  
ATOM   2587  HA  ILE A 159      26.322   5.768   1.996  1.00  2.23           H  
ATOM   2588  HB  ILE A 159      26.176   3.745   0.566  1.00  2.23           H  
ATOM   2589 1HG1 ILE A 159      29.155   4.050   0.329  1.00  2.23           H  
ATOM   2590 2HG1 ILE A 159      28.341   2.836   1.326  1.00  2.23           H  
ATOM   2591 1HG2 ILE A 159      26.916   4.813  -1.530  1.00  2.23           H  
ATOM   2592 2HG2 ILE A 159      26.124   6.000  -0.466  1.00  2.23           H  
ATOM   2593 3HG2 ILE A 159      27.898   5.970  -0.602  1.00  2.23           H  
ATOM   2594 1HD1 ILE A 159      29.064   1.913  -0.769  1.00  2.23           H  
ATOM   2595 2HD1 ILE A 159      27.288   1.931  -0.636  1.00  2.23           H  
ATOM   2596 3HD1 ILE A 159      28.104   3.105  -1.661  1.00  2.23           H  
ATOM   2597  N   ASP A 160      25.945   3.505   3.267  1.00  2.13           N  
ATOM   2598  CA  ASP A 160      25.699   2.506   4.318  1.00  2.13           C  
ATOM   2599  C   ASP A 160      26.007   3.001   5.749  1.00  2.13           C  
ATOM   2600  O   ASP A 160      26.956   2.552   6.381  1.00  2.13           O  
ATOM   2601  CB  ASP A 160      26.435   1.189   4.039  1.00  2.13           C  
ATOM   2602  CG  ASP A 160      25.992   0.472   2.728  1.00  2.13           C  
ATOM   2603  OD1 ASP A 160      24.988   0.859   2.171  1.00  2.13           O  
ATOM   2604  OD2 ASP A 160      26.614  -0.517   2.369  1.00  2.13           O  
ATOM   2605  H   ASP A 160      25.185   3.742   2.649  1.00  2.13           H  
ATOM   2606  HA  ASP A 160      24.634   2.267   4.292  1.00  2.13           H  
ATOM   2607 1HB  ASP A 160      27.519   1.349   4.016  1.00  2.13           H  
ATOM   2608 2HB  ASP A 160      26.221   0.511   4.844  1.00  2.13           H  
ATOM   2609  N   HIS A 161      25.178   3.927   6.251  1.00  2.04           N  
ATOM   2610  CA  HIS A 161      25.336   4.598   7.565  1.00  2.04           C  
ATOM   2611  C   HIS A 161      24.560   3.859   8.663  1.00  2.04           C  
ATOM   2612  O   HIS A 161      24.272   4.389   9.741  1.00  2.04           O  
ATOM   2613  CB  HIS A 161      24.776   6.024   7.464  1.00  2.04           C  
ATOM   2614  CG  HIS A 161      25.514   6.869   6.500  1.00  2.04           C  
ATOM   2615  ND1 HIS A 161      26.462   7.791   6.877  1.00  2.04           N  
ATOM   2616  CD2 HIS A 161      25.475   6.893   5.152  1.00  2.04           C  
ATOM   2617  CE1 HIS A 161      26.958   8.361   5.796  1.00  2.04           C  
ATOM   2618  NE2 HIS A 161      26.378   7.818   4.742  1.00  2.04           N  
ATOM   2619  H   HIS A 161      24.395   4.210   5.677  1.00  2.04           H  
ATOM   2620  HA  HIS A 161      26.391   4.634   7.846  1.00  2.04           H  
ATOM   2621 1HB  HIS A 161      23.726   5.983   7.159  1.00  2.04           H  
ATOM   2622 2HB  HIS A 161      24.813   6.503   8.445  1.00  2.04           H  
ATOM   2623  HD2 HIS A 161      24.847   6.278   4.509  1.00  2.04           H  
ATOM   2624  HE1 HIS A 161      27.724   9.134   5.770  1.00  2.04           H  
ATOM   2625  HE2 HIS A 161      26.575   8.046   3.759  1.00  2.04           H  
ATOM   2626  N   ASP A 162      24.248   2.610   8.374  1.00  1.98           N  
ATOM   2627  CA  ASP A 162      23.471   1.733   9.228  1.00  1.98           C  
ATOM   2628  C   ASP A 162      24.118   1.452  10.590  1.00  1.98           C  
ATOM   2629  O   ASP A 162      23.432   1.034  11.519  1.00  1.98           O  
ATOM   2630  CB  ASP A 162      23.165   0.437   8.470  1.00  1.98           C  
ATOM   2631  CG  ASP A 162      22.180   0.735   7.286  1.00  1.98           C  
ATOM   2632  OD1 ASP A 162      21.690   1.837   7.272  1.00  1.98           O  
ATOM   2633  OD2 ASP A 162      21.913  -0.106   6.431  1.00  1.98           O  
ATOM   2634  H   ASP A 162      24.569   2.249   7.489  1.00  1.98           H  
ATOM   2635  HA  ASP A 162      22.516   2.224   9.423  1.00  1.98           H  
ATOM   2636 1HB  ASP A 162      24.093   0.009   8.077  1.00  1.98           H  
ATOM   2637 2HB  ASP A 162      22.721  -0.294   9.145  1.00  1.98           H  
ATOM   2638  N   TRP A 163      25.430   1.662  10.708  1.00  1.97           N  
ATOM   2639  CA  TRP A 163      26.138   1.420  11.961  1.00  1.97           C  
ATOM   2640  C   TRP A 163      26.522   2.712  12.681  1.00  1.97           C  
ATOM   2641  O   TRP A 163      27.514   2.747  13.420  1.00  1.97           O  
ATOM   2642  CB  TRP A 163      27.381   0.617  11.714  1.00  1.97           C  
ATOM   2643  CG  TRP A 163      27.104  -0.686  11.117  1.00  1.97           C  
ATOM   2644  CD1 TRP A 163      26.819  -1.860  11.746  1.00  1.97           C  
ATOM   2645  CD2 TRP A 163      27.080  -0.960   9.719  1.00  1.97           C  
ATOM   2646  NE1 TRP A 163      26.626  -2.849  10.820  1.00  1.97           N  
ATOM   2647  CE2 TRP A 163      26.789  -2.315   9.571  1.00  1.97           C  
ATOM   2648  CE3 TRP A 163      27.289  -0.177   8.592  1.00  1.97           C  
ATOM   2649  CZ2 TRP A 163      26.698  -2.907   8.329  1.00  1.97           C  
ATOM   2650  CZ3 TRP A 163      27.209  -0.767   7.360  1.00  1.97           C  
ATOM   2651  CH2 TRP A 163      26.923  -2.095   7.221  1.00  1.97           C  
ATOM   2652  H   TRP A 163      25.945   2.014   9.912  1.00  1.97           H  
ATOM   2653  HA  TRP A 163      25.483   0.851  12.620  1.00  1.97           H  
ATOM   2654 1HB  TRP A 163      28.074   1.179  11.076  1.00  1.97           H  
ATOM   2655 2HB  TRP A 163      27.854   0.444  12.665  1.00  1.97           H  
ATOM   2656  HD1 TRP A 163      26.758  -1.991  12.826  1.00  1.97           H  
ATOM   2657  HE1 TRP A 163      26.407  -3.814  11.024  1.00  1.97           H  
ATOM   2658  HE3 TRP A 163      27.522   0.890   8.683  1.00  1.97           H  
ATOM   2659  HZ2 TRP A 163      26.471  -3.967   8.203  1.00  1.97           H  
ATOM   2660  HZ3 TRP A 163      27.395  -0.144   6.499  1.00  1.97           H  
ATOM   2661  HH2 TRP A 163      26.873  -2.522   6.220  1.00  1.97           H  
ATOM   2662  N   ALA A 164      25.766   3.775  12.420  1.00  2.02           N  
ATOM   2663  CA  ALA A 164      25.962   5.072  13.059  1.00  2.02           C  
ATOM   2664  C   ALA A 164      25.722   4.997  14.565  1.00  2.02           C  
ATOM   2665  O   ALA A 164      24.999   4.123  15.051  1.00  2.02           O  
ATOM   2666  CB  ALA A 164      25.059   6.100  12.443  1.00  2.02           C  
ATOM   2667  H   ALA A 164      25.011   3.692  11.735  1.00  2.02           H  
ATOM   2668  HA  ALA A 164      26.994   5.380  12.904  1.00  2.02           H  
ATOM   2669 1HB  ALA A 164      25.256   7.050  12.920  1.00  2.02           H  
ATOM   2670 2HB  ALA A 164      25.267   6.174  11.375  1.00  2.02           H  
ATOM   2671 3HB  ALA A 164      24.018   5.822  12.592  1.00  2.02           H  
ATOM   2672  N   LEU A 165      26.322   5.945  15.288  1.00  2.15           N  
ATOM   2673  CA  LEU A 165      26.258   6.091  16.745  1.00  2.15           C  
ATOM   2674  C   LEU A 165      26.894   4.924  17.515  1.00  2.15           C  
ATOM   2675  O   LEU A 165      26.431   4.540  18.590  1.00  2.15           O  
ATOM   2676  CB  LEU A 165      24.814   6.320  17.200  1.00  2.15           C  
ATOM   2677  CG  LEU A 165      24.302   7.773  17.038  1.00  2.15           C  
ATOM   2678  CD1 LEU A 165      24.225   8.144  15.541  1.00  2.15           C  
ATOM   2679  CD2 LEU A 165      22.949   7.884  17.703  1.00  2.15           C  
ATOM   2680  H   LEU A 165      26.892   6.625  14.795  1.00  2.15           H  
ATOM   2681  HA  LEU A 165      26.793   6.996  17.009  1.00  2.15           H  
ATOM   2682 1HB  LEU A 165      24.141   5.676  16.656  1.00  2.15           H  
ATOM   2683 2HB  LEU A 165      24.744   6.063  18.255  1.00  2.15           H  
ATOM   2684  HG  LEU A 165      24.996   8.463  17.516  1.00  2.15           H  
ATOM   2685 1HD1 LEU A 165      23.867   9.164  15.433  1.00  2.15           H  
ATOM   2686 2HD1 LEU A 165      25.218   8.065  15.100  1.00  2.15           H  
ATOM   2687 3HD1 LEU A 165      23.550   7.475  15.029  1.00  2.15           H  
ATOM   2688 1HD2 LEU A 165      22.584   8.899  17.603  1.00  2.15           H  
ATOM   2689 2HD2 LEU A 165      22.253   7.201  17.242  1.00  2.15           H  
ATOM   2690 3HD2 LEU A 165      23.046   7.634  18.759  1.00  2.15           H  
ATOM   2691  N   ASP A 166      27.998   4.399  16.974  1.00  2.35           N  
ATOM   2692  CA  ASP A 166      28.793   3.351  17.605  1.00  2.35           C  
ATOM   2693  C   ASP A 166      30.149   3.878  18.062  1.00  2.35           C  
ATOM   2694  O   ASP A 166      31.109   3.960  17.282  1.00  2.35           O  
ATOM   2695  CB  ASP A 166      28.976   2.172  16.655  1.00  2.35           C  
ATOM   2696  CG  ASP A 166      29.841   1.027  17.242  1.00  2.35           C  
ATOM   2697  OD1 ASP A 166      30.609   1.259  18.187  1.00  2.35           O  
ATOM   2698  OD2 ASP A 166      29.738  -0.069  16.749  1.00  2.35           O  
ATOM   2699  H   ASP A 166      28.320   4.760  16.077  1.00  2.35           H  
ATOM   2700  HA  ASP A 166      28.254   2.995  18.482  1.00  2.35           H  
ATOM   2701 1HB  ASP A 166      27.997   1.776  16.377  1.00  2.35           H  
ATOM   2702 2HB  ASP A 166      29.440   2.535  15.732  1.00  2.35           H  
ATOM   2703  N   GLU A 167      30.239   4.193  19.350  1.00  2.60           N  
ATOM   2704  CA  GLU A 167      31.450   4.765  19.918  1.00  2.60           C  
ATOM   2705  C   GLU A 167      32.676   3.874  19.730  1.00  2.60           C  
ATOM   2706  O   GLU A 167      33.789   4.379  19.610  1.00  2.60           O  
ATOM   2707  CB  GLU A 167      31.266   5.044  21.407  1.00  2.60           C  
ATOM   2708  CG  GLU A 167      32.453   5.742  22.052  1.00  2.60           C  
ATOM   2709  CD  GLU A 167      32.240   6.070  23.511  1.00  2.60           C  
ATOM   2710  OE1 GLU A 167      31.205   5.730  24.034  1.00  2.60           O  
ATOM   2711  OE2 GLU A 167      33.110   6.670  24.098  1.00  2.60           O  
ATOM   2712  H   GLU A 167      29.425   4.066  19.935  1.00  2.60           H  
ATOM   2713  HA  GLU A 167      31.643   5.712  19.413  1.00  2.60           H  
ATOM   2714 1HB  GLU A 167      30.384   5.666  21.556  1.00  2.60           H  
ATOM   2715 2HB  GLU A 167      31.103   4.105  21.937  1.00  2.60           H  
ATOM   2716 1HG  GLU A 167      33.316   5.093  21.962  1.00  2.60           H  
ATOM   2717 2HG  GLU A 167      32.666   6.658  21.503  1.00  2.60           H  
ATOM   2718  N   LEU A 168      32.500   2.550  19.775  1.00  2.88           N  
ATOM   2719  CA  LEU A 168      33.655   1.666  19.700  1.00  2.88           C  
ATOM   2720  C   LEU A 168      34.237   1.760  18.318  1.00  2.88           C  
ATOM   2721  O   LEU A 168      35.458   1.771  18.131  1.00  2.88           O  
ATOM   2722  CB  LEU A 168      33.309   0.229  20.051  1.00  2.88           C  
ATOM   2723  CG  LEU A 168      34.515  -0.701  20.051  1.00  2.88           C  
ATOM   2724  CD1 LEU A 168      35.565  -0.157  21.048  1.00  2.88           C  
ATOM   2725  CD2 LEU A 168      34.068  -2.107  20.435  1.00  2.88           C  
ATOM   2726  H   LEU A 168      31.557   2.155  19.750  1.00  2.88           H  
ATOM   2727  HA  LEU A 168      34.402   2.009  20.408  1.00  2.88           H  
ATOM   2728 1HB  LEU A 168      32.854   0.205  21.037  1.00  2.88           H  
ATOM   2729 2HB  LEU A 168      32.581  -0.143  19.320  1.00  2.88           H  
ATOM   2730  HG  LEU A 168      34.959  -0.716  19.059  1.00  2.88           H  
ATOM   2731 1HD1 LEU A 168      36.438  -0.802  21.058  1.00  2.88           H  
ATOM   2732 2HD1 LEU A 168      35.864   0.847  20.748  1.00  2.88           H  
ATOM   2733 3HD1 LEU A 168      35.133  -0.122  22.047  1.00  2.88           H  
ATOM   2734 1HD2 LEU A 168      34.924  -2.779  20.437  1.00  2.88           H  
ATOM   2735 2HD2 LEU A 168      33.622  -2.089  21.430  1.00  2.88           H  
ATOM   2736 3HD2 LEU A 168      33.331  -2.459  19.712  1.00  2.88           H  
ATOM   2737  N   GLY A 169      33.344   1.815  17.345  1.00  3.13           N  
ATOM   2738  CA  GLY A 169      33.733   1.964  15.960  1.00  3.13           C  
ATOM   2739  C   GLY A 169      34.585   3.212  15.815  1.00  3.13           C  
ATOM   2740  O   GLY A 169      35.704   3.155  15.295  1.00  3.13           O  
ATOM   2741  H   GLY A 169      32.348   1.759  17.599  1.00  3.13           H  
ATOM   2742 1HA  GLY A 169      34.301   1.097  15.636  1.00  3.13           H  
ATOM   2743 2HA  GLY A 169      32.837   2.045  15.356  1.00  3.13           H  
ATOM   2744  N   GLN A 170      34.075   4.336  16.324  1.00  3.33           N  
ATOM   2745  CA  GLN A 170      34.806   5.597  16.256  1.00  3.33           C  
ATOM   2746  C   GLN A 170      36.195   5.456  16.875  1.00  3.33           C  
ATOM   2747  O   GLN A 170      37.186   5.902  16.292  1.00  3.33           O  
ATOM   2748  CB  GLN A 170      34.051   6.689  17.005  1.00  3.33           C  
ATOM   2749  CG  GLN A 170      34.689   8.050  16.940  1.00  3.33           C  
ATOM   2750  CD  GLN A 170      33.951   9.065  17.759  1.00  3.33           C  
ATOM   2751  OE1 GLN A 170      32.730   8.985  17.944  1.00  3.33           O  
ATOM   2752  NE2 GLN A 170      34.685  10.049  18.271  1.00  3.33           N  
ATOM   2753  H   GLN A 170      33.144   4.298  16.752  1.00  3.33           H  
ATOM   2754  HA  GLN A 170      34.921   5.880  15.210  1.00  3.33           H  
ATOM   2755 1HB  GLN A 170      33.039   6.757  16.621  1.00  3.33           H  
ATOM   2756 2HB  GLN A 170      33.976   6.414  18.056  1.00  3.33           H  
ATOM   2757 1HG  GLN A 170      35.714   7.983  17.295  1.00  3.33           H  
ATOM   2758 2HG  GLN A 170      34.664   8.391  15.922  1.00  3.33           H  
ATOM   2759 1HE2 GLN A 170      34.250  10.757  18.829  1.00  3.33           H  
ATOM   2760 2HE2 GLN A 170      35.670  10.081  18.102  1.00  3.33           H  
ATOM   2761  N   ILE A 171      36.271   4.801  18.038  1.00  3.48           N  
ATOM   2762  CA  ILE A 171      37.540   4.606  18.726  1.00  3.48           C  
ATOM   2763  C   ILE A 171      38.547   3.799  17.924  1.00  3.48           C  
ATOM   2764  O   ILE A 171      39.713   4.189  17.809  1.00  3.48           O  
ATOM   2765  CB  ILE A 171      37.313   3.899  20.080  1.00  3.48           C  
ATOM   2766  CG1 ILE A 171      36.587   4.824  21.074  1.00  3.48           C  
ATOM   2767  CG2 ILE A 171      38.602   3.337  20.635  1.00  3.48           C  
ATOM   2768  CD1 ILE A 171      36.065   4.109  22.295  1.00  3.48           C  
ATOM   2769  H   ILE A 171      35.414   4.453  18.475  1.00  3.48           H  
ATOM   2770  HA  ILE A 171      37.960   5.589  18.898  1.00  3.48           H  
ATOM   2771  HB  ILE A 171      36.643   3.067  19.908  1.00  3.48           H  
ATOM   2772 1HG1 ILE A 171      37.264   5.576  21.421  1.00  3.48           H  
ATOM   2773 2HG1 ILE A 171      35.765   5.313  20.572  1.00  3.48           H  
ATOM   2774 1HG2 ILE A 171      38.385   2.801  21.555  1.00  3.48           H  
ATOM   2775 2HG2 ILE A 171      39.009   2.668  19.907  1.00  3.48           H  
ATOM   2776 3HG2 ILE A 171      39.318   4.087  20.843  1.00  3.48           H  
ATOM   2777 1HD1 ILE A 171      35.571   4.829  22.950  1.00  3.48           H  
ATOM   2778 2HD1 ILE A 171      35.349   3.352  21.993  1.00  3.48           H  
ATOM   2779 3HD1 ILE A 171      36.890   3.640  22.822  1.00  3.48           H  
ATOM   2780  N   LYS A 172      38.109   2.685  17.348  1.00  3.59           N  
ATOM   2781  CA  LYS A 172      39.022   1.859  16.574  1.00  3.59           C  
ATOM   2782  C   LYS A 172      39.517   2.604  15.335  1.00  3.59           C  
ATOM   2783  O   LYS A 172      40.708   2.551  15.000  1.00  3.59           O  
ATOM   2784  CB  LYS A 172      38.337   0.547  16.206  1.00  3.59           C  
ATOM   2785  CG  LYS A 172      38.153  -0.395  17.390  1.00  3.59           C  
ATOM   2786  CD  LYS A 172      37.409  -1.649  17.017  1.00  3.59           C  
ATOM   2787  CE  LYS A 172      37.276  -2.575  18.220  1.00  3.59           C  
ATOM   2788  NZ  LYS A 172      38.522  -3.341  18.501  1.00  3.59           N  
ATOM   2789  H   LYS A 172      37.134   2.405  17.470  1.00  3.59           H  
ATOM   2790  HA  LYS A 172      39.888   1.626  17.193  1.00  3.59           H  
ATOM   2791 1HB  LYS A 172      37.359   0.751  15.762  1.00  3.59           H  
ATOM   2792 2HB  LYS A 172      38.938   0.017  15.480  1.00  3.59           H  
ATOM   2793 1HG  LYS A 172      39.134  -0.686  17.756  1.00  3.59           H  
ATOM   2794 2HG  LYS A 172      37.614   0.121  18.187  1.00  3.59           H  
ATOM   2795 1HD  LYS A 172      36.416  -1.386  16.651  1.00  3.59           H  
ATOM   2796 2HD  LYS A 172      37.954  -2.164  16.225  1.00  3.59           H  
ATOM   2797 1HE  LYS A 172      37.055  -1.970  19.084  1.00  3.59           H  
ATOM   2798 2HE  LYS A 172      36.457  -3.271  18.055  1.00  3.59           H  
ATOM   2799 1HZ  LYS A 172      38.384  -3.920  19.310  1.00  3.59           H  
ATOM   2800 2HZ  LYS A 172      38.742  -3.920  17.713  1.00  3.59           H  
ATOM   2801 3HZ  LYS A 172      39.332  -2.725  18.667  1.00  3.59           H  
ATOM   2802  N   ILE A 173      38.633   3.365  14.691  1.00  3.70           N  
ATOM   2803  CA  ILE A 173      39.039   4.099  13.504  1.00  3.70           C  
ATOM   2804  C   ILE A 173      40.069   5.152  13.922  1.00  3.70           C  
ATOM   2805  O   ILE A 173      41.139   5.252  13.321  1.00  3.70           O  
ATOM   2806  CB  ILE A 173      37.853   4.773  12.816  1.00  3.70           C  
ATOM   2807  CG1 ILE A 173      36.881   3.747  12.256  1.00  3.70           C  
ATOM   2808  CG2 ILE A 173      38.383   5.582  11.660  1.00  3.70           C  
ATOM   2809  CD1 ILE A 173      35.551   4.361  11.858  1.00  3.70           C  
ATOM   2810  H   ILE A 173      37.660   3.399  15.004  1.00  3.70           H  
ATOM   2811  HA  ILE A 173      39.511   3.417  12.801  1.00  3.70           H  
ATOM   2812  HB  ILE A 173      37.323   5.395  13.537  1.00  3.70           H  
ATOM   2813 1HG1 ILE A 173      37.322   3.279  11.374  1.00  3.70           H  
ATOM   2814 2HG1 ILE A 173      36.700   2.977  13.002  1.00  3.70           H  
ATOM   2815 1HG2 ILE A 173      37.558   6.082  11.161  1.00  3.70           H  
ATOM   2816 2HG2 ILE A 173      39.093   6.306  12.012  1.00  3.70           H  
ATOM   2817 3HG2 ILE A 173      38.873   4.927  10.971  1.00  3.70           H  
ATOM   2818 1HD1 ILE A 173      34.890   3.584  11.464  1.00  3.70           H  
ATOM   2819 2HD1 ILE A 173      35.083   4.815  12.732  1.00  3.70           H  
ATOM   2820 3HD1 ILE A 173      35.711   5.121  11.100  1.00  3.70           H  
ATOM   2821  N   LEU A 174      39.793   5.886  15.008  1.00  3.84           N  
ATOM   2822  CA  LEU A 174      40.732   6.897  15.486  1.00  3.84           C  
ATOM   2823  C   LEU A 174      42.072   6.290  15.835  1.00  3.84           C  
ATOM   2824  O   LEU A 174      43.105   6.930  15.620  1.00  3.84           O  
ATOM   2825  CB  LEU A 174      40.186   7.638  16.716  1.00  3.84           C  
ATOM   2826  CG  LEU A 174      39.061   8.617  16.463  1.00  3.84           C  
ATOM   2827  CD1 LEU A 174      38.476   9.085  17.742  1.00  3.84           C  
ATOM   2828  CD2 LEU A 174      39.634   9.792  15.741  1.00  3.84           C  
ATOM   2829  H   LEU A 174      38.904   5.764  15.498  1.00  3.84           H  
ATOM   2830  HA  LEU A 174      40.880   7.622  14.686  1.00  3.84           H  
ATOM   2831 1HB  LEU A 174      39.813   6.891  17.416  1.00  3.84           H  
ATOM   2832 2HB  LEU A 174      41.003   8.176  17.196  1.00  3.84           H  
ATOM   2833  HG  LEU A 174      38.287   8.142  15.885  1.00  3.84           H  
ATOM   2834 1HD1 LEU A 174      37.684   9.798  17.534  1.00  3.84           H  
ATOM   2835 2HD1 LEU A 174      38.070   8.232  18.279  1.00  3.84           H  
ATOM   2836 3HD1 LEU A 174      39.248   9.564  18.336  1.00  3.84           H  
ATOM   2837 1HD2 LEU A 174      38.852  10.525  15.543  1.00  3.84           H  
ATOM   2838 2HD2 LEU A 174      40.389  10.228  16.358  1.00  3.84           H  
ATOM   2839 3HD2 LEU A 174      40.079   9.473  14.813  1.00  3.84           H  
ATOM   2840  N   SER A 175      42.066   5.057  16.341  1.00  4.03           N  
ATOM   2841  CA  SER A 175      43.297   4.404  16.717  1.00  4.03           C  
ATOM   2842  C   SER A 175      44.218   4.320  15.500  1.00  4.03           C  
ATOM   2843  O   SER A 175      45.398   4.664  15.585  1.00  4.03           O  
ATOM   2844  CB  SER A 175      43.013   3.013  17.246  1.00  4.03           C  
ATOM   2845  OG  SER A 175      44.178   2.450  17.743  1.00  4.03           O  
ATOM   2846  H   SER A 175      41.180   4.586  16.517  1.00  4.03           H  
ATOM   2847  HA  SER A 175      43.793   5.000  17.480  1.00  4.03           H  
ATOM   2848 1HB  SER A 175      42.247   3.050  18.012  1.00  4.03           H  
ATOM   2849 2HB  SER A 175      42.641   2.392  16.446  1.00  4.03           H  
ATOM   2850  HG  SER A 175      44.353   2.990  18.550  1.00  4.03           H  
ATOM   2851  N   PHE A 176      43.669   3.915  14.344  1.00  4.28           N  
ATOM   2852  CA  PHE A 176      44.475   3.865  13.117  1.00  4.28           C  
ATOM   2853  C   PHE A 176      45.104   5.204  12.795  1.00  4.28           C  
ATOM   2854  O   PHE A 176      46.307   5.317  12.521  1.00  4.28           O  
ATOM   2855  CB  PHE A 176      43.657   3.490  11.884  1.00  4.28           C  
ATOM   2856  CG  PHE A 176      44.503   3.620  10.604  1.00  4.28           C  
ATOM   2857  CD1 PHE A 176      45.327   2.613  10.132  1.00  4.28           C  
ATOM   2858  CD2 PHE A 176      44.495   4.805   9.905  1.00  4.28           C  
ATOM   2859  CE1 PHE A 176      46.066   2.779   9.001  1.00  4.28           C  
ATOM   2860  CE2 PHE A 176      45.247   4.991   8.811  1.00  4.28           C  
ATOM   2861  CZ  PHE A 176      46.032   3.977   8.334  1.00  4.28           C  
ATOM   2862  H   PHE A 176      42.679   3.638  14.340  1.00  4.28           H  
ATOM   2863  HA  PHE A 176      45.278   3.149  13.263  1.00  4.28           H  
ATOM   2864 1HB  PHE A 176      43.267   2.481  11.960  1.00  4.28           H  
ATOM   2865 2HB  PHE A 176      42.804   4.152  11.795  1.00  4.28           H  
ATOM   2866  HD1 PHE A 176      45.394   1.696  10.646  1.00  4.28           H  
ATOM   2867  HD2 PHE A 176      43.882   5.609  10.249  1.00  4.28           H  
ATOM   2868  HE1 PHE A 176      46.696   1.968   8.639  1.00  4.28           H  
ATOM   2869  HE2 PHE A 176      45.218   5.946   8.319  1.00  4.28           H  
ATOM   2870  HZ  PHE A 176      46.637   4.115   7.445  1.00  4.28           H  
ATOM   2871  N   PHE A 177      44.271   6.231  12.802  1.00  4.61           N  
ATOM   2872  CA  PHE A 177      44.709   7.561  12.430  1.00  4.61           C  
ATOM   2873  C   PHE A 177      45.781   8.076  13.386  1.00  4.61           C  
ATOM   2874  O   PHE A 177      46.709   8.809  12.999  1.00  4.61           O  
ATOM   2875  CB  PHE A 177      43.510   8.481  12.390  1.00  4.61           C  
ATOM   2876  CG  PHE A 177      42.628   8.331  11.164  1.00  4.61           C  
ATOM   2877  CD1 PHE A 177      41.899   7.198  10.966  1.00  4.61           C  
ATOM   2878  CD2 PHE A 177      42.500   9.337  10.247  1.00  4.61           C  
ATOM   2879  CE1 PHE A 177      41.075   7.043   9.891  1.00  4.61           C  
ATOM   2880  CE2 PHE A 177      41.680   9.193   9.181  1.00  4.61           C  
ATOM   2881  CZ  PHE A 177      40.958   8.037   9.005  1.00  4.61           C  
ATOM   2882  H   PHE A 177      43.296   6.060  13.066  1.00  4.61           H  
ATOM   2883  HA  PHE A 177      45.138   7.505  11.432  1.00  4.61           H  
ATOM   2884 1HB  PHE A 177      42.900   8.316  13.279  1.00  4.61           H  
ATOM   2885 2HB  PHE A 177      43.872   9.481  12.414  1.00  4.61           H  
ATOM   2886  HD1 PHE A 177      41.998   6.417  11.666  1.00  4.61           H  
ATOM   2887  HD2 PHE A 177      43.050  10.248  10.376  1.00  4.61           H  
ATOM   2888  HE1 PHE A 177      40.516   6.121   9.754  1.00  4.61           H  
ATOM   2889  HE2 PHE A 177      41.596   9.991   8.468  1.00  4.61           H  
ATOM   2890  HZ  PHE A 177      40.300   7.921   8.150  1.00  4.61           H  
ATOM   2891  N   ALA A 178      45.656   7.735  14.658  1.00  4.96           N  
ATOM   2892  CA  ALA A 178      46.688   8.127  15.587  1.00  4.96           C  
ATOM   2893  C   ALA A 178      48.006   7.369  15.310  1.00  4.96           C  
ATOM   2894  O   ALA A 178      49.071   7.982  15.168  1.00  4.96           O  
ATOM   2895  CB  ALA A 178      46.235   7.875  16.998  1.00  4.96           C  
ATOM   2896  H   ALA A 178      44.855   7.190  14.975  1.00  4.96           H  
ATOM   2897  HA  ALA A 178      46.864   9.178  15.468  1.00  4.96           H  
ATOM   2898 1HB  ALA A 178      47.021   8.197  17.659  1.00  4.96           H  
ATOM   2899 2HB  ALA A 178      45.320   8.434  17.202  1.00  4.96           H  
ATOM   2900 3HB  ALA A 178      46.048   6.809  17.135  1.00  4.96           H  
ATOM   2901  N   LYS A 179      47.917   6.038  15.148  1.00  5.26           N  
ATOM   2902  CA  LYS A 179      49.089   5.169  14.971  1.00  5.26           C  
ATOM   2903  C   LYS A 179      49.898   5.438  13.714  1.00  5.26           C  
ATOM   2904  O   LYS A 179      51.125   5.318  13.721  1.00  5.26           O  
ATOM   2905  CB  LYS A 179      48.683   3.689  14.965  1.00  5.26           C  
ATOM   2906  CG  LYS A 179      48.267   3.105  16.320  1.00  5.26           C  
ATOM   2907  CD  LYS A 179      47.900   1.634  16.164  1.00  5.26           C  
ATOM   2908  CE  LYS A 179      47.393   1.006  17.461  1.00  5.26           C  
ATOM   2909  NZ  LYS A 179      48.464   0.902  18.488  1.00  5.26           N  
ATOM   2910  H   LYS A 179      46.999   5.595  15.211  1.00  5.26           H  
ATOM   2911  HA  LYS A 179      49.749   5.331  15.821  1.00  5.26           H  
ATOM   2912 1HB  LYS A 179      47.834   3.561  14.285  1.00  5.26           H  
ATOM   2913 2HB  LYS A 179      49.503   3.090  14.575  1.00  5.26           H  
ATOM   2914 1HG  LYS A 179      49.091   3.198  17.026  1.00  5.26           H  
ATOM   2915 2HG  LYS A 179      47.410   3.651  16.712  1.00  5.26           H  
ATOM   2916 1HD  LYS A 179      47.131   1.568  15.423  1.00  5.26           H  
ATOM   2917 2HD  LYS A 179      48.765   1.075  15.812  1.00  5.26           H  
ATOM   2918 1HE  LYS A 179      46.586   1.615  17.857  1.00  5.26           H  
ATOM   2919 2HE  LYS A 179      47.007   0.009  17.246  1.00  5.26           H  
ATOM   2920 1HZ  LYS A 179      48.087   0.483  19.328  1.00  5.26           H  
ATOM   2921 2HZ  LYS A 179      49.215   0.328  18.136  1.00  5.26           H  
ATOM   2922 3HZ  LYS A 179      48.814   1.823  18.700  1.00  5.26           H  
ATOM   2923  N   ARG A 180      49.231   5.823  12.638  1.00  5.50           N  
ATOM   2924  CA  ARG A 180      49.914   6.061  11.376  1.00  5.50           C  
ATOM   2925  C   ARG A 180      50.223   7.519  11.108  1.00  5.50           C  
ATOM   2926  O   ARG A 180      50.504   7.887   9.968  1.00  5.50           O  
ATOM   2927  CB  ARG A 180      49.134   5.509  10.217  1.00  5.50           C  
ATOM   2928  CG  ARG A 180      48.920   4.040  10.268  1.00  5.50           C  
ATOM   2929  CD  ARG A 180      50.152   3.250  10.246  1.00  5.50           C  
ATOM   2930  NE  ARG A 180      49.836   1.828  10.190  1.00  5.50           N  
ATOM   2931  CZ  ARG A 180      50.742   0.837  10.112  1.00  5.50           C  
ATOM   2932  NH1 ARG A 180      52.028   1.119  10.083  1.00  5.50           N  
ATOM   2933  NH2 ARG A 180      50.334  -0.419  10.061  1.00  5.50           N  
ATOM   2934  H   ARG A 180      48.211   5.887  12.680  1.00  5.50           H  
ATOM   2935  HA  ARG A 180      50.864   5.527  11.408  1.00  5.50           H  
ATOM   2936 1HB  ARG A 180      48.147   5.976  10.196  1.00  5.50           H  
ATOM   2937 2HB  ARG A 180      49.634   5.753   9.280  1.00  5.50           H  
ATOM   2938 1HG  ARG A 180      48.292   3.761  11.119  1.00  5.50           H  
ATOM   2939 2HG  ARG A 180      48.462   3.776   9.364  1.00  5.50           H  
ATOM   2940 1HD  ARG A 180      50.744   3.509   9.368  1.00  5.50           H  
ATOM   2941 2HD  ARG A 180      50.731   3.442  11.151  1.00  5.50           H  
ATOM   2942  HE  ARG A 180      48.856   1.568  10.208  1.00  5.50           H  
ATOM   2943 1HH1 ARG A 180      52.331   2.082  10.123  1.00  5.50           H  
ATOM   2944 2HH1 ARG A 180      52.710   0.375  10.022  1.00  5.50           H  
ATOM   2945 1HH2 ARG A 180      49.344  -0.631  10.081  1.00  5.50           H  
ATOM   2946 2HH2 ARG A 180      51.011  -1.167   9.999  1.00  5.50           H  
ATOM   2947  N   ASN A 181      50.183   8.352  12.147  1.00  5.70           N  
ATOM   2948  CA  ASN A 181      50.484   9.770  12.002  1.00  5.70           C  
ATOM   2949  C   ASN A 181      49.572  10.505  11.036  1.00  5.70           C  
ATOM   2950  O   ASN A 181      50.051  11.281  10.215  1.00  5.70           O  
ATOM   2951  CB  ASN A 181      51.934   9.977  11.554  1.00  5.70           C  
ATOM   2952  CG  ASN A 181      52.474  11.417  11.755  1.00  5.70           C  
ATOM   2953  OD1 ASN A 181      52.165  12.138  12.712  1.00  5.70           O  
ATOM   2954  ND2 ASN A 181      53.313  11.833  10.836  1.00  5.70           N  
ATOM   2955  H   ASN A 181      49.925   8.006  13.076  1.00  5.70           H  
ATOM   2956  HA  ASN A 181      50.362  10.222  12.978  1.00  5.70           H  
ATOM   2957 1HB  ASN A 181      52.580   9.282  12.091  1.00  5.70           H  
ATOM   2958 2HB  ASN A 181      52.022   9.747  10.494  1.00  5.70           H  
ATOM   2959 1HD2 ASN A 181      53.709  12.747  10.902  1.00  5.70           H  
ATOM   2960 2HD2 ASN A 181      53.557  11.233  10.072  1.00  5.70           H  
ATOM   2961  N   ILE A 182      48.259  10.280  11.134  1.00  5.86           N  
ATOM   2962  CA  ILE A 182      47.297  11.015  10.325  1.00  5.86           C  
ATOM   2963  C   ILE A 182      46.649  12.071  11.226  1.00  5.86           C  
ATOM   2964  O   ILE A 182      46.508  13.228  10.859  1.00  5.86           O  
ATOM   2965  CB  ILE A 182      46.280  10.088   9.672  1.00  5.86           C  
ATOM   2966  CG1 ILE A 182      47.029   9.075   8.831  1.00  5.86           C  
ATOM   2967  CG2 ILE A 182      45.340  10.884   8.837  1.00  5.86           C  
ATOM   2968  CD1 ILE A 182      47.885   9.734   7.755  1.00  5.86           C  
ATOM   2969  H   ILE A 182      47.902   9.601  11.799  1.00  5.86           H  
ATOM   2970  HA  ILE A 182      47.830  11.520   9.526  1.00  5.86           H  
ATOM   2971  HB  ILE A 182      45.729   9.556  10.431  1.00  5.86           H  
ATOM   2972 1HG1 ILE A 182      47.681   8.494   9.482  1.00  5.86           H  
ATOM   2973 2HG1 ILE A 182      46.319   8.396   8.366  1.00  5.86           H  
ATOM   2974 1HG2 ILE A 182      44.621  10.223   8.370  1.00  5.86           H  
ATOM   2975 2HG2 ILE A 182      44.833  11.586   9.481  1.00  5.86           H  
ATOM   2976 3HG2 ILE A 182      45.891  11.424   8.066  1.00  5.86           H  
ATOM   2977 1HD1 ILE A 182      48.424   8.981   7.195  1.00  5.86           H  
ATOM   2978 2HD1 ILE A 182      47.252  10.307   7.087  1.00  5.86           H  
ATOM   2979 3HD1 ILE A 182      48.606  10.401   8.221  1.00  5.86           H  
ATOM   2980  N   LEU A 183      46.248  11.652  12.418  1.00  6.00           N  
ATOM   2981  CA  LEU A 183      45.715  12.565  13.433  1.00  6.00           C  
ATOM   2982  C   LEU A 183      46.696  12.687  14.611  1.00  6.00           C  
ATOM   2983  O   LEU A 183      46.773  13.722  15.283  1.00  6.00           O  
ATOM   2984  CB  LEU A 183      44.316  12.132  13.848  1.00  6.00           C  
ATOM   2985  CG  LEU A 183      43.279  12.229  12.711  1.00  6.00           C  
ATOM   2986  CD1 LEU A 183      41.932  11.627  13.096  1.00  6.00           C  
ATOM   2987  CD2 LEU A 183      43.084  13.698  12.429  1.00  6.00           C  
ATOM   2988  H   LEU A 183      46.352  10.667  12.630  1.00  6.00           H  
ATOM   2989  HA  LEU A 183      45.620  13.553  12.984  1.00  6.00           H  
ATOM   2990 1HB  LEU A 183      44.341  11.112  14.239  1.00  6.00           H  
ATOM   2991 2HB  LEU A 183      44.003  12.805  14.621  1.00  6.00           H  
ATOM   2992  HG  LEU A 183      43.648  11.734  11.834  1.00  6.00           H  
ATOM   2993 1HD1 LEU A 183      41.248  11.752  12.266  1.00  6.00           H  
ATOM   2994 2HD1 LEU A 183      42.024  10.582  13.326  1.00  6.00           H  
ATOM   2995 3HD1 LEU A 183      41.542  12.116  13.933  1.00  6.00           H  
ATOM   2996 1HD2 LEU A 183      42.351  13.827  11.642  1.00  6.00           H  
ATOM   2997 2HD2 LEU A 183      42.725  14.189  13.331  1.00  6.00           H  
ATOM   2998 3HD2 LEU A 183      44.033  14.147  12.128  1.00  6.00           H  
ATOM   2999  N   ASN A 184      47.449  11.618  14.842  1.00  6.18           N  
ATOM   3000  CA  ASN A 184      48.487  11.533  15.872  1.00  6.18           C  
ATOM   3001  C   ASN A 184      48.104  12.109  17.240  1.00  6.18           C  
ATOM   3002  O   ASN A 184      47.208  11.582  17.915  1.00  6.18           O  
ATOM   3003  CB  ASN A 184      49.765  12.165  15.358  1.00  6.18           C  
ATOM   3004  CG  ASN A 184      50.985  11.822  16.197  1.00  6.18           C  
ATOM   3005  OD1 ASN A 184      50.910  11.572  17.402  1.00  6.18           O  
ATOM   3006  ND2 ASN A 184      52.116  11.797  15.557  1.00  6.18           N  
ATOM   3007  H   ASN A 184      47.309  10.799  14.252  1.00  6.18           H  
ATOM   3008  HA  ASN A 184      48.707  10.477  16.036  1.00  6.18           H  
ATOM   3009 1HB  ASN A 184      49.938  11.834  14.354  1.00  6.18           H  
ATOM   3010 2HB  ASN A 184      49.660  13.243  15.294  1.00  6.18           H  
ATOM   3011 1HD2 ASN A 184      52.960  11.572  16.040  1.00  6.18           H  
ATOM   3012 2HD2 ASN A 184      52.134  11.990  14.568  1.00  6.18           H  
ATOM   3013  N   THR A 185      48.733  13.243  17.600  1.00  6.44           N  
ATOM   3014  CA  THR A 185      48.636  13.864  18.914  1.00  6.44           C  
ATOM   3015  C   THR A 185      47.265  14.408  19.242  1.00  6.44           C  
ATOM   3016  O   THR A 185      46.969  14.690  20.402  1.00  6.44           O  
ATOM   3017  CB  THR A 185      49.649  15.024  19.044  1.00  6.44           C  
ATOM   3018  OG1 THR A 185      49.356  16.034  18.071  1.00  6.44           O  
ATOM   3019  CG2 THR A 185      51.061  14.531  18.808  1.00  6.44           C  
ATOM   3020  H   THR A 185      49.382  13.657  16.954  1.00  6.44           H  
ATOM   3021  HA  THR A 185      48.884  13.111  19.656  1.00  6.44           H  
ATOM   3022  HB  THR A 185      49.577  15.453  20.043  1.00  6.44           H  
ATOM   3023  HG1 THR A 185      48.454  16.341  18.200  1.00  6.44           H  
ATOM   3024 1HG2 THR A 185      51.757  15.363  18.906  1.00  6.44           H  
ATOM   3025 2HG2 THR A 185      51.312  13.766  19.529  1.00  6.44           H  
ATOM   3026 3HG2 THR A 185      51.131  14.124  17.812  1.00  6.44           H  
ATOM   3027  N   VAL A 186      46.416  14.550  18.241  1.00  6.77           N  
ATOM   3028  CA  VAL A 186      45.079  15.048  18.491  1.00  6.77           C  
ATOM   3029  C   VAL A 186      44.312  14.013  19.338  1.00  6.77           C  
ATOM   3030  O   VAL A 186      43.466  14.375  20.158  1.00  6.77           O  
ATOM   3031  CB  VAL A 186      44.310  15.303  17.180  1.00  6.77           C  
ATOM   3032  CG1 VAL A 186      42.898  15.726  17.509  1.00  6.77           C  
ATOM   3033  CG2 VAL A 186      45.007  16.346  16.331  1.00  6.77           C  
ATOM   3034  H   VAL A 186      46.694  14.295  17.290  1.00  6.77           H  
ATOM   3035  HA  VAL A 186      45.147  15.981  19.048  1.00  6.77           H  
ATOM   3036  HB  VAL A 186      44.256  14.369  16.623  1.00  6.77           H  
ATOM   3037 1HG1 VAL A 186      42.337  15.879  16.589  1.00  6.77           H  
ATOM   3038 2HG1 VAL A 186      42.422  14.963  18.111  1.00  6.77           H  
ATOM   3039 3HG1 VAL A 186      42.923  16.656  18.071  1.00  6.77           H  
ATOM   3040 1HG2 VAL A 186      44.446  16.493  15.406  1.00  6.77           H  
ATOM   3041 2HG2 VAL A 186      45.060  17.287  16.878  1.00  6.77           H  
ATOM   3042 3HG2 VAL A 186      46.016  16.006  16.095  1.00  6.77           H  
ATOM   3043  N   TYR A 187      44.546  12.719  19.049  1.00  7.13           N  
ATOM   3044  CA  TYR A 187      43.822  11.610  19.675  1.00  7.13           C  
ATOM   3045  C   TYR A 187      44.646  10.493  20.387  1.00  7.13           C  
ATOM   3046  O   TYR A 187      44.121   9.812  21.272  1.00  7.13           O  
ATOM   3047  CB  TYR A 187      42.913  10.987  18.605  1.00  7.13           C  
ATOM   3048  CG  TYR A 187      41.848  11.932  18.054  1.00  7.13           C  
ATOM   3049  CD1 TYR A 187      41.981  12.439  16.804  1.00  7.13           C  
ATOM   3050  CD2 TYR A 187      40.742  12.289  18.814  1.00  7.13           C  
ATOM   3051  CE1 TYR A 187      41.023  13.308  16.289  1.00  7.13           C  
ATOM   3052  CE2 TYR A 187      39.791  13.145  18.306  1.00  7.13           C  
ATOM   3053  CZ  TYR A 187      39.933  13.654  17.045  1.00  7.13           C  
ATOM   3054  OH  TYR A 187      38.998  14.525  16.531  1.00  7.13           O  
ATOM   3055  H   TYR A 187      45.300  12.493  18.404  1.00  7.13           H  
ATOM   3056  HA  TYR A 187      43.176  12.044  20.438  1.00  7.13           H  
ATOM   3057 1HB  TYR A 187      43.539  10.672  17.766  1.00  7.13           H  
ATOM   3058 2HB  TYR A 187      42.440  10.124  18.960  1.00  7.13           H  
ATOM   3059  HD1 TYR A 187      42.836  12.159  16.234  1.00  7.13           H  
ATOM   3060  HD2 TYR A 187      40.620  11.906  19.810  1.00  7.13           H  
ATOM   3061  HE1 TYR A 187      41.134  13.724  15.295  1.00  7.13           H  
ATOM   3062  HE2 TYR A 187      38.930  13.422  18.910  1.00  7.13           H  
ATOM   3063  HH  TYR A 187      38.385  14.799  17.231  1.00  7.13           H  
ATOM   3064  N   GLN A 188      45.922  10.307  20.042  1.00  7.48           N  
ATOM   3065  CA  GLN A 188      46.703   9.105  20.426  1.00  7.48           C  
ATOM   3066  C   GLN A 188      46.672   8.618  21.875  1.00  7.48           C  
ATOM   3067  O   GLN A 188      46.928   7.440  22.120  1.00  7.48           O  
ATOM   3068  CB  GLN A 188      48.199   9.304  20.123  1.00  7.48           C  
ATOM   3069  CG  GLN A 188      48.894  10.289  21.060  1.00  7.48           C  
ATOM   3070  CD  GLN A 188      50.349  10.522  20.735  1.00  7.48           C  
ATOM   3071  OE1 GLN A 188      51.022   9.689  20.111  1.00  7.48           O  
ATOM   3072  NE2 GLN A 188      50.862  11.659  21.191  1.00  7.48           N  
ATOM   3073  H   GLN A 188      46.354  10.949  19.385  1.00  7.48           H  
ATOM   3074  HA  GLN A 188      46.328   8.280  19.828  1.00  7.48           H  
ATOM   3075 1HB  GLN A 188      48.716   8.349  20.206  1.00  7.48           H  
ATOM   3076 2HB  GLN A 188      48.331   9.658  19.105  1.00  7.48           H  
ATOM   3077 1HG  GLN A 188      48.370  11.241  21.025  1.00  7.48           H  
ATOM   3078 2HG  GLN A 188      48.868   9.892  22.072  1.00  7.48           H  
ATOM   3079 1HE2 GLN A 188      51.824  11.875  21.035  1.00  7.48           H  
ATOM   3080 2HE2 GLN A 188      50.280  12.289  21.715  1.00  7.48           H  
ATOM   3081  N   ASP A 189      46.347   9.465  22.832  1.00  7.78           N  
ATOM   3082  CA  ASP A 189      46.393   9.037  24.223  1.00  7.78           C  
ATOM   3083  C   ASP A 189      45.137   8.307  24.704  1.00  7.78           C  
ATOM   3084  O   ASP A 189      45.102   7.825  25.842  1.00  7.78           O  
ATOM   3085  CB  ASP A 189      46.654  10.246  25.116  1.00  7.78           C  
ATOM   3086  CG  ASP A 189      48.047  10.825  24.905  1.00  7.78           C  
ATOM   3087  OD1 ASP A 189      48.970  10.064  24.757  1.00  7.78           O  
ATOM   3088  OD2 ASP A 189      48.170  12.018  24.870  1.00  7.78           O  
ATOM   3089  H   ASP A 189      46.091  10.413  22.591  1.00  7.78           H  
ATOM   3090  HA  ASP A 189      47.233   8.351  24.332  1.00  7.78           H  
ATOM   3091 1HB  ASP A 189      45.911  11.017  24.911  1.00  7.78           H  
ATOM   3092 2HB  ASP A 189      46.553   9.957  26.156  1.00  7.78           H  
ATOM   3093  N   ARG A 190      44.100   8.241  23.864  1.00  8.05           N  
ATOM   3094  CA  ARG A 190      42.855   7.597  24.290  1.00  8.05           C  
ATOM   3095  C   ARG A 190      42.284   6.521  23.354  1.00  8.05           C  
ATOM   3096  O   ARG A 190      41.218   5.973  23.646  1.00  8.05           O  
ATOM   3097  CB  ARG A 190      41.787   8.656  24.518  1.00  8.05           C  
ATOM   3098  CG  ARG A 190      42.061   9.616  25.673  1.00  8.05           C  
ATOM   3099  CD  ARG A 190      42.005   8.922  26.993  1.00  8.05           C  
ATOM   3100  NE  ARG A 190      42.254   9.833  28.096  1.00  8.05           N  
ATOM   3101  CZ  ARG A 190      43.467  10.108  28.629  1.00  8.05           C  
ATOM   3102  NH1 ARG A 190      44.563   9.532  28.173  1.00  8.05           N  
ATOM   3103  NH2 ARG A 190      43.554  10.968  29.631  1.00  8.05           N  
ATOM   3104  H   ARG A 190      44.173   8.668  22.940  1.00  8.05           H  
ATOM   3105  HA  ARG A 190      43.046   7.118  25.248  1.00  8.05           H  
ATOM   3106 1HB  ARG A 190      41.704   9.263  23.634  1.00  8.05           H  
ATOM   3107 2HB  ARG A 190      40.822   8.179  24.681  1.00  8.05           H  
ATOM   3108 1HG  ARG A 190      43.040  10.072  25.559  1.00  8.05           H  
ATOM   3109 2HG  ARG A 190      41.301  10.397  25.670  1.00  8.05           H  
ATOM   3110 1HD  ARG A 190      41.019   8.482  27.131  1.00  8.05           H  
ATOM   3111 2HD  ARG A 190      42.759   8.136  27.025  1.00  8.05           H  
ATOM   3112  HE  ARG A 190      41.456  10.308  28.492  1.00  8.05           H  
ATOM   3113 1HH1 ARG A 190      44.532   8.856  27.394  1.00  8.05           H  
ATOM   3114 2HH1 ARG A 190      45.454   9.752  28.590  1.00  8.05           H  
ATOM   3115 1HH2 ARG A 190      42.720  11.414  29.988  1.00  8.05           H  
ATOM   3116 2HH2 ARG A 190      44.453  11.180  30.037  1.00  8.05           H  
ATOM   3117  N   PHE A 191      42.955   6.207  22.241  1.00  8.27           N  
ATOM   3118  CA  PHE A 191      42.361   5.266  21.278  1.00  8.27           C  
ATOM   3119  C   PHE A 191      43.291   4.117  20.818  1.00  8.27           C  
ATOM   3120  O   PHE A 191      43.857   4.195  19.732  1.00  8.27           O  
ATOM   3121  CB  PHE A 191      41.887   6.075  20.066  1.00  8.27           C  
ATOM   3122  CG  PHE A 191      40.944   7.195  20.480  1.00  8.27           C  
ATOM   3123  CD1 PHE A 191      41.453   8.395  20.677  1.00  8.27           C  
ATOM   3124  CD2 PHE A 191      39.623   7.038  20.697  1.00  8.27           C  
ATOM   3125  CE1 PHE A 191      40.697   9.463  21.088  1.00  8.27           C  
ATOM   3126  CE2 PHE A 191      38.819   8.081  21.109  1.00  8.27           C  
ATOM   3127  CZ  PHE A 191      39.370   9.308  21.305  1.00  8.27           C  
ATOM   3128  H   PHE A 191      43.847   6.649  22.053  1.00  8.27           H  
ATOM   3129  HA  PHE A 191      41.477   4.823  21.736  1.00  8.27           H  
ATOM   3130 1HB  PHE A 191      42.743   6.515  19.550  1.00  8.27           H  
ATOM   3131 2HB  PHE A 191      41.365   5.426  19.361  1.00  8.27           H  
ATOM   3132  HD1 PHE A 191      42.496   8.495  20.505  1.00  8.27           H  
ATOM   3133  HD2 PHE A 191      39.215   6.102  20.554  1.00  8.27           H  
ATOM   3134  HE1 PHE A 191      41.176  10.427  21.245  1.00  8.27           H  
ATOM   3135  HE2 PHE A 191      37.754   7.928  21.280  1.00  8.27           H  
ATOM   3136  HZ  PHE A 191      38.759  10.145  21.632  1.00  8.27           H  
ATOM   3137  N   PRO A 192      43.581   3.102  21.647  1.00  8.39           N  
ATOM   3138  CA  PRO A 192      44.432   1.958  21.296  1.00  8.39           C  
ATOM   3139  C   PRO A 192      43.890   0.692  20.540  1.00  8.39           C  
ATOM   3140  O   PRO A 192      44.688   0.040  19.860  1.00  8.39           O  
ATOM   3141  CB  PRO A 192      44.899   1.514  22.691  1.00  8.39           C  
ATOM   3142  CG  PRO A 192      43.764   1.893  23.630  1.00  8.39           C  
ATOM   3143  CD  PRO A 192      43.233   3.199  23.086  1.00  8.39           C  
ATOM   3144  HA  PRO A 192      45.300   2.353  20.745  1.00  8.39           H  
ATOM   3145 1HB  PRO A 192      45.103   0.434  22.691  1.00  8.39           H  
ATOM   3146 2HB  PRO A 192      45.843   2.017  22.949  1.00  8.39           H  
ATOM   3147 1HG  PRO A 192      43.008   1.096  23.640  1.00  8.39           H  
ATOM   3148 2HG  PRO A 192      44.135   1.986  24.662  1.00  8.39           H  
ATOM   3149 1HD  PRO A 192      42.151   3.281  23.252  1.00  8.39           H  
ATOM   3150 2HD  PRO A 192      43.784   4.023  23.557  1.00  8.39           H  
ATOM   3151  N   PRO A 193      42.581   0.313  20.570  1.00  8.37           N  
ATOM   3152  CA  PRO A 193      42.122  -1.068  20.353  1.00  8.37           C  
ATOM   3153  C   PRO A 193      42.031  -1.640  18.918  1.00  8.37           C  
ATOM   3154  O   PRO A 193      41.019  -2.255  18.556  1.00  8.37           O  
ATOM   3155  CB  PRO A 193      40.726  -0.995  20.957  1.00  8.37           C  
ATOM   3156  CG  PRO A 193      40.271   0.383  20.649  1.00  8.37           C  
ATOM   3157  CD  PRO A 193      41.488   1.253  20.805  1.00  8.37           C  
ATOM   3158  HA  PRO A 193      42.749  -1.731  20.966  1.00  8.37           H  
ATOM   3159 1HB  PRO A 193      40.088  -1.765  20.526  1.00  8.37           H  
ATOM   3160 2HB  PRO A 193      40.782  -1.187  22.037  1.00  8.37           H  
ATOM   3161 1HG  PRO A 193      39.859   0.433  19.643  1.00  8.37           H  
ATOM   3162 2HG  PRO A 193      39.464   0.650  21.339  1.00  8.37           H  
ATOM   3163 1HD  PRO A 193      41.484   2.056  20.056  1.00  8.37           H  
ATOM   3164 2HD  PRO A 193      41.465   1.610  21.815  1.00  8.37           H  
ATOM   3165  N   SER A 194      43.103  -1.491  18.146  1.00  8.21           N  
ATOM   3166  CA  SER A 194      43.348  -2.139  16.837  1.00  8.21           C  
ATOM   3167  C   SER A 194      42.133  -2.291  15.840  1.00  8.21           C  
ATOM   3168  O   SER A 194      41.233  -1.464  15.778  1.00  8.21           O  
ATOM   3169  CB  SER A 194      43.997  -3.487  17.147  1.00  8.21           C  
ATOM   3170  OG  SER A 194      44.468  -4.134  16.012  1.00  8.21           O  
ATOM   3171  H   SER A 194      43.859  -0.939  18.549  1.00  8.21           H  
ATOM   3172  HA  SER A 194      44.090  -1.520  16.329  1.00  8.21           H  
ATOM   3173 1HB  SER A 194      44.814  -3.346  17.853  1.00  8.21           H  
ATOM   3174 2HB  SER A 194      43.256  -4.122  17.636  1.00  8.21           H  
ATOM   3175  HG  SER A 194      44.598  -5.057  16.270  1.00  8.21           H  
ATOM   3176  N   ASN A 195      42.205  -3.373  15.016  1.00  7.90           N  
ATOM   3177  CA  ASN A 195      41.281  -3.935  13.988  1.00  7.90           C  
ATOM   3178  C   ASN A 195      40.796  -3.030  12.850  1.00  7.90           C  
ATOM   3179  O   ASN A 195      40.724  -3.467  11.697  1.00  7.90           O  
ATOM   3180  CB  ASN A 195      40.086  -4.600  14.634  1.00  7.90           C  
ATOM   3181  CG  ASN A 195      40.475  -5.856  15.396  1.00  7.90           C  
ATOM   3182  OD1 ASN A 195      41.592  -6.368  15.240  1.00  7.90           O  
ATOM   3183  ND2 ASN A 195      39.568  -6.377  16.185  1.00  7.90           N  
ATOM   3184  H   ASN A 195      43.037  -3.908  15.141  1.00  7.90           H  
ATOM   3185  HA  ASN A 195      41.835  -4.737  13.495  1.00  7.90           H  
ATOM   3186 1HB  ASN A 195      39.613  -3.900  15.322  1.00  7.90           H  
ATOM   3187 2HB  ASN A 195      39.354  -4.858  13.869  1.00  7.90           H  
ATOM   3188 1HD2 ASN A 195      39.771  -7.216  16.694  1.00  7.90           H  
ATOM   3189 2HD2 ASN A 195      38.665  -5.960  16.256  1.00  7.90           H  
ATOM   3190  N   ALA A 196      40.655  -1.735  13.102  1.00  7.46           N  
ATOM   3191  CA  ALA A 196      40.284  -0.781  12.055  1.00  7.46           C  
ATOM   3192  C   ALA A 196      41.511  -0.444  11.256  1.00  7.46           C  
ATOM   3193  O   ALA A 196      41.470   0.334  10.320  1.00  7.46           O  
ATOM   3194  CB  ALA A 196      39.699   0.489  12.620  1.00  7.46           C  
ATOM   3195  H   ALA A 196      40.749  -1.420  14.063  1.00  7.46           H  
ATOM   3196  HA  ALA A 196      39.557  -1.249  11.396  1.00  7.46           H  
ATOM   3197 1HB  ALA A 196      39.448   1.166  11.807  1.00  7.46           H  
ATOM   3198 2HB  ALA A 196      38.805   0.264  13.191  1.00  7.46           H  
ATOM   3199 3HB  ALA A 196      40.444   0.936  13.251  1.00  7.46           H  
ATOM   3200  N   LEU A 197      42.616  -1.041  11.648  1.00  6.98           N  
ATOM   3201  CA  LEU A 197      43.888  -0.856  11.022  1.00  6.98           C  
ATOM   3202  C   LEU A 197      43.873  -1.450   9.611  1.00  6.98           C  
ATOM   3203  O   LEU A 197      44.666  -1.072   8.744  1.00  6.98           O  
ATOM   3204  CB  LEU A 197      44.945  -1.565  11.869  1.00  6.98           C  
ATOM   3205  CG  LEU A 197      45.088  -1.017  13.290  1.00  6.98           C  
ATOM   3206  CD1 LEU A 197      46.115  -1.824  14.056  1.00  6.98           C  
ATOM   3207  CD2 LEU A 197      45.422   0.402  13.244  1.00  6.98           C  
ATOM   3208  H   LEU A 197      42.560  -1.660  12.438  1.00  6.98           H  
ATOM   3209  HA  LEU A 197      44.077   0.198  10.965  1.00  6.98           H  
ATOM   3210 1HB  LEU A 197      44.685  -2.623  11.937  1.00  6.98           H  
ATOM   3211 2HB  LEU A 197      45.911  -1.476  11.373  1.00  6.98           H  
ATOM   3212  HG  LEU A 197      44.131  -1.128  13.801  1.00  6.98           H  
ATOM   3213 1HD1 LEU A 197      46.192  -1.446  15.074  1.00  6.98           H  
ATOM   3214 2HD1 LEU A 197      45.811  -2.870  14.081  1.00  6.98           H  
ATOM   3215 3HD1 LEU A 197      47.083  -1.740  13.565  1.00  6.98           H  
ATOM   3216 1HD2 LEU A 197      45.474   0.781  14.253  1.00  6.98           H  
ATOM   3217 2HD2 LEU A 197      46.375   0.553  12.739  1.00  6.98           H  
ATOM   3218 3HD2 LEU A 197      44.641   0.898  12.713  1.00  6.98           H  
ATOM   3219  N   ARG A 198      42.984  -2.422   9.392  1.00  6.54           N  
ATOM   3220  CA  ARG A 198      42.921  -3.077   8.096  1.00  6.54           C  
ATOM   3221  C   ARG A 198      42.314  -2.172   7.033  1.00  6.54           C  
ATOM   3222  O   ARG A 198      41.503  -1.296   7.322  1.00  6.54           O  
ATOM   3223  CB  ARG A 198      42.143  -4.369   8.177  1.00  6.54           C  
ATOM   3224  CG  ARG A 198      42.781  -5.431   9.054  1.00  6.54           C  
ATOM   3225  CD  ARG A 198      44.147  -5.814   8.559  1.00  6.54           C  
ATOM   3226  NE  ARG A 198      44.128  -6.299   7.184  1.00  6.54           N  
ATOM   3227  CZ  ARG A 198      43.830  -7.565   6.814  1.00  6.54           C  
ATOM   3228  NH1 ARG A 198      43.520  -8.465   7.727  1.00  6.54           N  
ATOM   3229  NH2 ARG A 198      43.843  -7.906   5.538  1.00  6.54           N  
ATOM   3230  H   ARG A 198      42.331  -2.702  10.129  1.00  6.54           H  
ATOM   3231  HA  ARG A 198      43.938  -3.321   7.790  1.00  6.54           H  
ATOM   3232 1HB  ARG A 198      41.150  -4.163   8.581  1.00  6.54           H  
ATOM   3233 2HB  ARG A 198      42.008  -4.782   7.173  1.00  6.54           H  
ATOM   3234 1HG  ARG A 198      42.877  -5.041  10.072  1.00  6.54           H  
ATOM   3235 2HG  ARG A 198      42.155  -6.322   9.065  1.00  6.54           H  
ATOM   3236 1HD  ARG A 198      44.799  -4.939   8.597  1.00  6.54           H  
ATOM   3237 2HD  ARG A 198      44.555  -6.600   9.192  1.00  6.54           H  
ATOM   3238  HE  ARG A 198      44.383  -5.618   6.452  1.00  6.54           H  
ATOM   3239 1HH1 ARG A 198      43.506  -8.210   8.705  1.00  6.54           H  
ATOM   3240 2HH1 ARG A 198      43.296  -9.409   7.450  1.00  6.54           H  
ATOM   3241 1HH2 ARG A 198      44.071  -7.220   4.831  1.00  6.54           H  
ATOM   3242 2HH2 ARG A 198      43.618  -8.852   5.269  1.00  6.54           H  
ATOM   3243  N   ASP A 199      42.780  -2.334   5.796  1.00  6.14           N  
ATOM   3244  CA  ASP A 199      42.333  -1.640   4.564  1.00  6.14           C  
ATOM   3245  C   ASP A 199      42.694  -0.137   4.507  1.00  6.14           C  
ATOM   3246  O   ASP A 199      43.092   0.375   3.459  1.00  6.14           O  
ATOM   3247  CB  ASP A 199      40.830  -1.835   4.367  1.00  6.14           C  
ATOM   3248  CG  ASP A 199      40.449  -3.295   4.100  1.00  6.14           C  
ATOM   3249  OD1 ASP A 199      40.910  -3.875   3.122  1.00  6.14           O  
ATOM   3250  OD2 ASP A 199      39.711  -3.829   4.890  1.00  6.14           O  
ATOM   3251  H   ASP A 199      43.510  -3.034   5.681  1.00  6.14           H  
ATOM   3252  HA  ASP A 199      42.827  -2.126   3.728  1.00  6.14           H  
ATOM   3253 1HB  ASP A 199      40.272  -1.466   5.226  1.00  6.14           H  
ATOM   3254 2HB  ASP A 199      40.516  -1.263   3.527  1.00  6.14           H  
ATOM   3255  N   TYR A 200      42.827   0.498   5.667  1.00  5.83           N  
ATOM   3256  CA  TYR A 200      43.334   1.864   5.767  1.00  5.83           C  
ATOM   3257  C   TYR A 200      44.816   1.839   5.429  1.00  5.83           C  
ATOM   3258  O   TYR A 200      45.410   2.825   4.988  1.00  5.83           O  
ATOM   3259  CB  TYR A 200      43.142   2.433   7.149  1.00  5.83           C  
ATOM   3260  CG  TYR A 200      41.786   2.768   7.498  1.00  5.83           C  
ATOM   3261  CD1 TYR A 200      41.474   2.824   8.817  1.00  5.83           C  
ATOM   3262  CD2 TYR A 200      40.837   3.025   6.530  1.00  5.83           C  
ATOM   3263  CE1 TYR A 200      40.234   3.114   9.217  1.00  5.83           C  
ATOM   3264  CE2 TYR A 200      39.563   3.327   6.928  1.00  5.83           C  
ATOM   3265  CZ  TYR A 200      39.275   3.365   8.284  1.00  5.83           C  
ATOM   3266  OH  TYR A 200      38.037   3.618   8.699  1.00  5.83           O  
ATOM   3267  H   TYR A 200      42.468   0.031   6.496  1.00  5.83           H  
ATOM   3268  HA  TYR A 200      42.814   2.487   5.044  1.00  5.83           H  
ATOM   3269 1HB  TYR A 200      43.524   1.726   7.892  1.00  5.83           H  
ATOM   3270 2HB  TYR A 200      43.702   3.324   7.211  1.00  5.83           H  
ATOM   3271  HD1 TYR A 200      42.231   2.609   9.551  1.00  5.83           H  
ATOM   3272  HD2 TYR A 200      41.090   2.976   5.473  1.00  5.83           H  
ATOM   3273  HE1 TYR A 200      40.001   3.130  10.275  1.00  5.83           H  
ATOM   3274  HE2 TYR A 200      38.780   3.523   6.190  1.00  5.83           H  
ATOM   3275  HH  TYR A 200      37.416   3.412   7.971  1.00  5.83           H  
ATOM   3276  N   GLN A 201      45.378   0.646   5.549  1.00  5.63           N  
ATOM   3277  CA  GLN A 201      46.754   0.297   5.251  1.00  5.63           C  
ATOM   3278  C   GLN A 201      47.109   0.563   3.772  1.00  5.63           C  
ATOM   3279  O   GLN A 201      48.286   0.634   3.419  1.00  5.63           O  
ATOM   3280  CB  GLN A 201      46.940  -1.188   5.581  1.00  5.63           C  
ATOM   3281  CG  GLN A 201      46.212  -2.119   4.602  1.00  5.63           C  
ATOM   3282  CD  GLN A 201      46.131  -3.574   5.055  1.00  5.63           C  
ATOM   3283  OE1 GLN A 201      45.053  -4.021   5.520  1.00  5.63           O  
ATOM   3284  NE2 GLN A 201      47.235  -4.307   4.929  1.00  5.63           N  
ATOM   3285  H   GLN A 201      44.789  -0.088   5.919  1.00  5.63           H  
ATOM   3286  HA  GLN A 201      47.410   0.901   5.879  1.00  5.63           H  
ATOM   3287 1HB  GLN A 201      48.000  -1.435   5.565  1.00  5.63           H  
ATOM   3288 2HB  GLN A 201      46.563  -1.383   6.589  1.00  5.63           H  
ATOM   3289 1HG  GLN A 201      45.217  -1.746   4.440  1.00  5.63           H  
ATOM   3290 2HG  GLN A 201      46.760  -2.100   3.663  1.00  5.63           H  
ATOM   3291 1HE2 GLN A 201      47.244  -5.267   5.206  1.00  5.63           H  
ATOM   3292 2HE2 GLN A 201      48.066  -3.894   4.548  1.00  5.63           H  
ATOM   3293  N   TYR A 202      46.089   0.717   2.911  1.00  5.56           N  
ATOM   3294  CA  TYR A 202      46.305   0.994   1.495  1.00  5.56           C  
ATOM   3295  C   TYR A 202      45.912   2.438   1.176  1.00  5.56           C  
ATOM   3296  O   TYR A 202      46.066   2.903   0.040  1.00  5.56           O  
ATOM   3297  CB  TYR A 202      45.407   0.105   0.638  1.00  5.56           C  
ATOM   3298  CG  TYR A 202      45.548  -1.371   0.846  1.00  5.56           C  
ATOM   3299  CD1 TYR A 202      44.455  -2.068   1.329  1.00  5.56           C  
ATOM   3300  CD2 TYR A 202      46.733  -2.031   0.576  1.00  5.56           C  
ATOM   3301  CE1 TYR A 202      44.529  -3.424   1.533  1.00  5.56           C  
ATOM   3302  CE2 TYR A 202      46.814  -3.398   0.780  1.00  5.56           C  
ATOM   3303  CZ  TYR A 202      45.712  -4.093   1.255  1.00  5.56           C  
ATOM   3304  OH  TYR A 202      45.782  -5.451   1.448  1.00  5.56           O  
ATOM   3305  H   TYR A 202      45.125   0.634   3.236  1.00  5.56           H  
ATOM   3306  HA  TYR A 202      47.356   0.847   1.249  1.00  5.56           H  
ATOM   3307 1HB  TYR A 202      44.364   0.372   0.832  1.00  5.56           H  
ATOM   3308 2HB  TYR A 202      45.598   0.316  -0.411  1.00  5.56           H  
ATOM   3309  HD1 TYR A 202      43.529  -1.533   1.541  1.00  5.56           H  
ATOM   3310  HD2 TYR A 202      47.595  -1.479   0.199  1.00  5.56           H  
ATOM   3311  HE1 TYR A 202      43.656  -3.968   1.909  1.00  5.56           H  
ATOM   3312  HE2 TYR A 202      47.742  -3.928   0.565  1.00  5.56           H  
ATOM   3313  HH  TYR A 202      44.921  -5.774   1.733  1.00  5.56           H  
ATOM   3314  N   LEU A 203      45.350   3.109   2.178  1.00  5.60           N  
ATOM   3315  CA  LEU A 203      44.743   4.414   2.039  1.00  5.60           C  
ATOM   3316  C   LEU A 203      45.582   5.564   2.540  1.00  5.60           C  
ATOM   3317  O   LEU A 203      45.685   6.586   1.871  1.00  5.60           O  
ATOM   3318  CB  LEU A 203      43.394   4.402   2.744  1.00  5.60           C  
ATOM   3319  CG  LEU A 203      42.637   5.654   2.688  1.00  5.60           C  
ATOM   3320  CD1 LEU A 203      42.417   5.959   1.286  1.00  5.60           C  
ATOM   3321  CD2 LEU A 203      41.295   5.470   3.403  1.00  5.60           C  
ATOM   3322  H   LEU A 203      45.338   2.698   3.102  1.00  5.60           H  
ATOM   3323  HA  LEU A 203      44.559   4.576   0.985  1.00  5.60           H  
ATOM   3324 1HB  LEU A 203      42.798   3.609   2.324  1.00  5.60           H  
ATOM   3325 2HB  LEU A 203      43.567   4.195   3.784  1.00  5.60           H  
ATOM   3326  HG  LEU A 203      43.212   6.453   3.151  1.00  5.60           H  
ATOM   3327 1HD1 LEU A 203      41.871   6.858   1.164  1.00  5.60           H  
ATOM   3328 2HD1 LEU A 203      43.381   6.064   0.798  1.00  5.60           H  
ATOM   3329 3HD1 LEU A 203      41.864   5.129   0.851  1.00  5.60           H  
ATOM   3330 1HD2 LEU A 203      40.716   6.378   3.367  1.00  5.60           H  
ATOM   3331 2HD2 LEU A 203      40.751   4.698   2.926  1.00  5.60           H  
ATOM   3332 3HD2 LEU A 203      41.459   5.193   4.419  1.00  5.60           H  
ATOM   3333  N   PHE A 204      46.177   5.433   3.710  1.00  5.69           N  
ATOM   3334  CA  PHE A 204      46.925   6.580   4.211  1.00  5.69           C  
ATOM   3335  C   PHE A 204      48.442   6.420   4.157  1.00  5.69           C  
ATOM   3336  O   PHE A 204      49.014   5.636   4.912  1.00  5.69           O  
ATOM   3337  CB  PHE A 204      46.530   6.891   5.631  1.00  5.69           C  
ATOM   3338  CG  PHE A 204      45.119   7.294   5.796  1.00  5.69           C  
ATOM   3339  CD1 PHE A 204      44.145   6.345   5.984  1.00  5.69           C  
ATOM   3340  CD2 PHE A 204      44.755   8.618   5.768  1.00  5.69           C  
ATOM   3341  CE1 PHE A 204      42.859   6.710   6.159  1.00  5.69           C  
ATOM   3342  CE2 PHE A 204      43.461   8.976   5.924  1.00  5.69           C  
ATOM   3343  CZ  PHE A 204      42.518   8.018   6.117  1.00  5.69           C  
ATOM   3344  H   PHE A 204      46.071   4.568   4.241  1.00  5.69           H  
ATOM   3345  HA  PHE A 204      46.662   7.428   3.600  1.00  5.69           H  
ATOM   3346 1HB  PHE A 204      46.718   6.035   6.252  1.00  5.69           H  
ATOM   3347 2HB  PHE A 204      47.143   7.684   5.981  1.00  5.69           H  
ATOM   3348  HD1 PHE A 204      44.426   5.290   6.006  1.00  5.69           H  
ATOM   3349  HD2 PHE A 204      45.514   9.376   5.623  1.00  5.69           H  
ATOM   3350  HE1 PHE A 204      42.097   5.959   6.332  1.00  5.69           H  
ATOM   3351  HE2 PHE A 204      43.176  10.021   5.902  1.00  5.69           H  
ATOM   3352  HZ  PHE A 204      41.493   8.296   6.243  1.00  5.69           H  
ATOM   3353  N   ASN A 205      49.097   7.175   3.265  1.00  5.77           N  
ATOM   3354  CA  ASN A 205      50.547   7.062   3.091  1.00  5.77           C  
ATOM   3355  C   ASN A 205      51.281   8.392   2.876  1.00  5.77           C  
ATOM   3356  O   ASN A 205      52.258   8.433   2.126  1.00  5.77           O  
ATOM   3357  CB  ASN A 205      50.845   6.140   1.928  1.00  5.77           C  
ATOM   3358  CG  ASN A 205      52.269   5.630   1.901  1.00  5.77           C  
ATOM   3359  OD1 ASN A 205      52.876   5.391   2.953  1.00  5.77           O  
ATOM   3360  ND2 ASN A 205      52.820   5.462   0.719  1.00  5.77           N  
ATOM   3361  H   ASN A 205      48.575   7.811   2.677  1.00  5.77           H  
ATOM   3362  HA  ASN A 205      50.961   6.619   3.998  1.00  5.77           H  
ATOM   3363 1HB  ASN A 205      50.187   5.283   2.005  1.00  5.77           H  
ATOM   3364 2HB  ASN A 205      50.623   6.649   0.987  1.00  5.77           H  
ATOM   3365 1HD2 ASN A 205      53.761   5.129   0.652  1.00  5.77           H  
ATOM   3366 2HD2 ASN A 205      52.309   5.676  -0.112  1.00  5.77           H  
ATOM   3367  N   THR A 206      50.831   9.474   3.507  1.00  5.81           N  
ATOM   3368  CA  THR A 206      51.515  10.760   3.325  1.00  5.81           C  
ATOM   3369  C   THR A 206      51.217  11.848   4.351  1.00  5.81           C  
ATOM   3370  O   THR A 206      50.109  11.969   4.883  1.00  5.81           O  
ATOM   3371  CB  THR A 206      51.260  11.352   1.931  1.00  5.81           C  
ATOM   3372  OG1 THR A 206      51.958  12.614   1.822  1.00  5.81           O  
ATOM   3373  CG2 THR A 206      49.807  11.550   1.707  1.00  5.81           C  
ATOM   3374  H   THR A 206      50.032   9.403   4.118  1.00  5.81           H  
ATOM   3375  HA  THR A 206      52.586  10.559   3.388  1.00  5.81           H  
ATOM   3376  HB  THR A 206      51.645  10.680   1.169  1.00  5.81           H  
ATOM   3377  HG1 THR A 206      51.948  12.902   0.897  1.00  5.81           H  
ATOM   3378 1HG2 THR A 206      49.642  11.975   0.717  1.00  5.81           H  
ATOM   3379 2HG2 THR A 206      49.301  10.597   1.779  1.00  5.81           H  
ATOM   3380 3HG2 THR A 206      49.423  12.212   2.447  1.00  5.81           H  
ATOM   3381  N   HIS A 207      52.202  12.731   4.513  1.00  5.77           N  
ATOM   3382  CA  HIS A 207      52.098  13.923   5.351  1.00  5.77           C  
ATOM   3383  C   HIS A 207      50.975  14.842   4.855  1.00  5.77           C  
ATOM   3384  O   HIS A 207      50.409  15.631   5.615  1.00  5.77           O  
ATOM   3385  CB  HIS A 207      53.420  14.696   5.371  1.00  5.77           C  
ATOM   3386  CG  HIS A 207      53.487  15.756   6.454  1.00  5.77           C  
ATOM   3387  ND1 HIS A 207      53.534  15.440   7.802  1.00  5.77           N  
ATOM   3388  CD2 HIS A 207      53.513  17.109   6.386  1.00  5.77           C  
ATOM   3389  CE1 HIS A 207      53.591  16.554   8.511  1.00  5.77           C  
ATOM   3390  NE2 HIS A 207      53.578  17.579   7.678  1.00  5.77           N  
ATOM   3391  H   HIS A 207      53.068  12.561   4.016  1.00  5.77           H  
ATOM   3392  HA  HIS A 207      51.868  13.628   6.374  1.00  5.77           H  
ATOM   3393 1HB  HIS A 207      54.246  14.002   5.517  1.00  5.77           H  
ATOM   3394 2HB  HIS A 207      53.567  15.184   4.405  1.00  5.77           H  
ATOM   3395  HD1 HIS A 207      53.531  14.522   8.200  1.00  5.77           H  
ATOM   3396  HD2 HIS A 207      53.492  17.809   5.550  1.00  5.77           H  
ATOM   3397  HE1 HIS A 207      53.637  16.516   9.601  1.00  5.77           H  
ATOM   3398  N   GLU A 208      50.655  14.751   3.563  1.00  5.63           N  
ATOM   3399  CA  GLU A 208      49.585  15.571   3.009  1.00  5.63           C  
ATOM   3400  C   GLU A 208      48.261  15.215   3.680  1.00  5.63           C  
ATOM   3401  O   GLU A 208      47.403  16.081   3.880  1.00  5.63           O  
ATOM   3402  CB  GLU A 208      49.470  15.363   1.500  1.00  5.63           C  
ATOM   3403  CG  GLU A 208      50.655  15.909   0.711  1.00  5.63           C  
ATOM   3404  CD  GLU A 208      50.619  15.590  -0.774  1.00  5.63           C  
ATOM   3405  OE1 GLU A 208      49.731  14.880  -1.222  1.00  5.63           O  
ATOM   3406  OE2 GLU A 208      51.503  16.041  -1.469  1.00  5.63           O  
ATOM   3407  H   GLU A 208      51.149  14.085   2.969  1.00  5.63           H  
ATOM   3408  HA  GLU A 208      49.805  16.618   3.210  1.00  5.63           H  
ATOM   3409 1HB  GLU A 208      49.374  14.316   1.283  1.00  5.63           H  
ATOM   3410 2HB  GLU A 208      48.566  15.850   1.139  1.00  5.63           H  
ATOM   3411 1HG  GLU A 208      50.692  16.989   0.837  1.00  5.63           H  
ATOM   3412 2HG  GLU A 208      51.570  15.498   1.134  1.00  5.63           H  
ATOM   3413  N   PHE A 209      48.087  13.930   4.014  1.00  5.39           N  
ATOM   3414  CA  PHE A 209      46.871  13.464   4.634  1.00  5.39           C  
ATOM   3415  C   PHE A 209      46.931  13.882   6.074  1.00  5.39           C  
ATOM   3416  O   PHE A 209      45.944  14.335   6.623  1.00  5.39           O  
ATOM   3417  CB  PHE A 209      46.718  11.960   4.522  1.00  5.39           C  
ATOM   3418  CG  PHE A 209      46.502  11.505   3.149  1.00  5.39           C  
ATOM   3419  CD1 PHE A 209      46.227  12.395   2.131  1.00  5.39           C  
ATOM   3420  CD2 PHE A 209      46.585  10.192   2.862  1.00  5.39           C  
ATOM   3421  CE1 PHE A 209      46.049  11.944   0.838  1.00  5.39           C  
ATOM   3422  CE2 PHE A 209      46.406   9.731   1.581  1.00  5.39           C  
ATOM   3423  CZ  PHE A 209      46.139  10.606   0.569  1.00  5.39           C  
ATOM   3424  H   PHE A 209      48.844  13.264   3.886  1.00  5.39           H  
ATOM   3425  HA  PHE A 209      46.014  13.945   4.159  1.00  5.39           H  
ATOM   3426 1HB  PHE A 209      47.612  11.473   4.906  1.00  5.39           H  
ATOM   3427 2HB  PHE A 209      45.884  11.633   5.125  1.00  5.39           H  
ATOM   3428  HD1 PHE A 209      46.162  13.456   2.353  1.00  5.39           H  
ATOM   3429  HD2 PHE A 209      46.804   9.520   3.669  1.00  5.39           H  
ATOM   3430  HE1 PHE A 209      45.845  12.648   0.034  1.00  5.39           H  
ATOM   3431  HE2 PHE A 209      46.483   8.683   1.365  1.00  5.39           H  
ATOM   3432  HZ  PHE A 209      46.010  10.233  -0.439  1.00  5.39           H  
ATOM   3433  N   PHE A 210      48.110  13.790   6.681  1.00  5.10           N  
ATOM   3434  CA  PHE A 210      48.220  14.221   8.071  1.00  5.10           C  
ATOM   3435  C   PHE A 210      47.739  15.639   8.239  1.00  5.10           C  
ATOM   3436  O   PHE A 210      46.904  15.925   9.096  1.00  5.10           O  
ATOM   3437  CB  PHE A 210      49.661  14.168   8.579  1.00  5.10           C  
ATOM   3438  CG  PHE A 210      49.867  14.840   9.950  1.00  5.10           C  
ATOM   3439  CD1 PHE A 210      49.529  14.230  11.144  1.00  5.10           C  
ATOM   3440  CD2 PHE A 210      50.408  16.120  10.010  1.00  5.10           C  
ATOM   3441  CE1 PHE A 210      49.716  14.857  12.351  1.00  5.10           C  
ATOM   3442  CE2 PHE A 210      50.600  16.756  11.219  1.00  5.10           C  
ATOM   3443  CZ  PHE A 210      50.251  16.120  12.393  1.00  5.10           C  
ATOM   3444  H   PHE A 210      48.908  13.394   6.183  1.00  5.10           H  
ATOM   3445  HA  PHE A 210      47.599  13.579   8.681  1.00  5.10           H  
ATOM   3446 1HB  PHE A 210      49.990  13.140   8.638  1.00  5.10           H  
ATOM   3447 2HB  PHE A 210      50.303  14.670   7.881  1.00  5.10           H  
ATOM   3448  HD1 PHE A 210      49.109  13.252  11.124  1.00  5.10           H  
ATOM   3449  HD2 PHE A 210      50.681  16.625   9.079  1.00  5.10           H  
ATOM   3450  HE1 PHE A 210      49.435  14.353  13.268  1.00  5.10           H  
ATOM   3451  HE2 PHE A 210      51.024  17.759  11.244  1.00  5.10           H  
ATOM   3452  HZ  PHE A 210      50.397  16.618  13.350  1.00  5.10           H  
ATOM   3453  N   ASP A 211      48.237  16.552   7.420  1.00  4.83           N  
ATOM   3454  CA  ASP A 211      47.819  17.915   7.642  1.00  4.83           C  
ATOM   3455  C   ASP A 211      46.348  18.101   7.268  1.00  4.83           C  
ATOM   3456  O   ASP A 211      45.602  18.770   7.987  1.00  4.83           O  
ATOM   3457  CB  ASP A 211      48.702  18.899   6.883  1.00  4.83           C  
ATOM   3458  CG  ASP A 211      48.494  20.335   7.398  1.00  4.83           C  
ATOM   3459  OD1 ASP A 211      48.796  20.567   8.566  1.00  4.83           O  
ATOM   3460  OD2 ASP A 211      48.045  21.176   6.656  1.00  4.83           O  
ATOM   3461  H   ASP A 211      48.916  16.296   6.699  1.00  4.83           H  
ATOM   3462  HA  ASP A 211      47.927  18.132   8.704  1.00  4.83           H  
ATOM   3463 1HB  ASP A 211      49.752  18.615   7.000  1.00  4.83           H  
ATOM   3464 2HB  ASP A 211      48.463  18.856   5.817  1.00  4.83           H  
ATOM   3465  N   ALA A 212      45.896  17.493   6.163  1.00  4.62           N  
ATOM   3466  CA  ALA A 212      44.501  17.659   5.777  1.00  4.62           C  
ATOM   3467  C   ALA A 212      43.540  17.110   6.844  1.00  4.62           C  
ATOM   3468  O   ALA A 212      42.492  17.714   7.119  1.00  4.62           O  
ATOM   3469  CB  ALA A 212      44.263  16.969   4.455  1.00  4.62           C  
ATOM   3470  H   ALA A 212      46.511  16.937   5.567  1.00  4.62           H  
ATOM   3471  HA  ALA A 212      44.311  18.723   5.663  1.00  4.62           H  
ATOM   3472 1HB  ALA A 212      43.252  17.139   4.145  1.00  4.62           H  
ATOM   3473 2HB  ALA A 212      44.938  17.386   3.712  1.00  4.62           H  
ATOM   3474 3HB  ALA A 212      44.451  15.900   4.559  1.00  4.62           H  
ATOM   3475  N   LEU A 213      43.909  15.981   7.461  1.00  4.49           N  
ATOM   3476  CA  LEU A 213      43.072  15.365   8.470  1.00  4.49           C  
ATOM   3477  C   LEU A 213      43.189  16.120   9.788  1.00  4.49           C  
ATOM   3478  O   LEU A 213      42.203  16.274  10.512  1.00  4.49           O  
ATOM   3479  CB  LEU A 213      43.409  13.881   8.657  1.00  4.49           C  
ATOM   3480  CG  LEU A 213      42.613  12.897   7.762  1.00  4.49           C  
ATOM   3481  CD1 LEU A 213      41.154  13.269   7.827  1.00  4.49           C  
ATOM   3482  CD2 LEU A 213      43.154  12.919   6.351  1.00  4.49           C  
ATOM   3483  H   LEU A 213      44.775  15.525   7.202  1.00  4.49           H  
ATOM   3484  HA  LEU A 213      42.055  15.415   8.118  1.00  4.49           H  
ATOM   3485 1HB  LEU A 213      44.466  13.750   8.460  1.00  4.49           H  
ATOM   3486 2HB  LEU A 213      43.240  13.606   9.663  1.00  4.49           H  
ATOM   3487  HG  LEU A 213      42.701  11.901   8.151  1.00  4.49           H  
ATOM   3488 1HD1 LEU A 213      40.582  12.586   7.229  1.00  4.49           H  
ATOM   3489 2HD1 LEU A 213      40.810  13.223   8.860  1.00  4.49           H  
ATOM   3490 3HD1 LEU A 213      41.021  14.274   7.446  1.00  4.49           H  
ATOM   3491 1HD2 LEU A 213      42.585  12.237   5.726  1.00  4.49           H  
ATOM   3492 2HD2 LEU A 213      43.093  13.913   5.955  1.00  4.49           H  
ATOM   3493 3HD2 LEU A 213      44.186  12.613   6.373  1.00  4.49           H  
ATOM   3494  N   ARG A 214      44.373  16.639  10.096  1.00  4.44           N  
ATOM   3495  CA  ARG A 214      44.544  17.432  11.301  1.00  4.44           C  
ATOM   3496  C   ARG A 214      43.590  18.612  11.226  1.00  4.44           C  
ATOM   3497  O   ARG A 214      42.810  18.859  12.147  1.00  4.44           O  
ATOM   3498  CB  ARG A 214      45.971  17.944  11.413  1.00  4.44           C  
ATOM   3499  CG  ARG A 214      46.295  18.775  12.632  1.00  4.44           C  
ATOM   3500  CD  ARG A 214      47.672  19.369  12.533  1.00  4.44           C  
ATOM   3501  NE  ARG A 214      47.804  20.353  11.433  1.00  4.44           N  
ATOM   3502  CZ  ARG A 214      47.362  21.624  11.472  1.00  4.44           C  
ATOM   3503  NH1 ARG A 214      46.733  22.098  12.531  1.00  4.44           N  
ATOM   3504  NH2 ARG A 214      47.574  22.386  10.420  1.00  4.44           N  
ATOM   3505  H   ARG A 214      45.188  16.474   9.503  1.00  4.44           H  
ATOM   3506  HA  ARG A 214      44.301  16.822  12.171  1.00  4.44           H  
ATOM   3507 1HB  ARG A 214      46.659  17.095  11.402  1.00  4.44           H  
ATOM   3508 2HB  ARG A 214      46.206  18.551  10.538  1.00  4.44           H  
ATOM   3509 1HG  ARG A 214      45.569  19.590  12.725  1.00  4.44           H  
ATOM   3510 2HG  ARG A 214      46.254  18.146  13.524  1.00  4.44           H  
ATOM   3511 1HD  ARG A 214      47.916  19.872  13.468  1.00  4.44           H  
ATOM   3512 2HD  ARG A 214      48.389  18.572  12.355  1.00  4.44           H  
ATOM   3513  HE  ARG A 214      48.272  20.076  10.549  1.00  4.44           H  
ATOM   3514 1HH1 ARG A 214      46.561  21.503  13.334  1.00  4.44           H  
ATOM   3515 2HH1 ARG A 214      46.399  23.048  12.536  1.00  4.44           H  
ATOM   3516 1HH2 ARG A 214      48.060  21.969   9.603  1.00  4.44           H  
ATOM   3517 2HH2 ARG A 214      47.250  23.335  10.399  1.00  4.44           H  
ATOM   3518  N   ASN A 215      43.623  19.316  10.091  1.00  4.46           N  
ATOM   3519  CA  ASN A 215      42.781  20.481   9.911  1.00  4.46           C  
ATOM   3520  C   ASN A 215      41.300  20.153   9.991  1.00  4.46           C  
ATOM   3521  O   ASN A 215      40.548  20.882  10.650  1.00  4.46           O  
ATOM   3522  CB  ASN A 215      43.087  21.124   8.574  1.00  4.46           C  
ATOM   3523  CG  ASN A 215      44.381  21.872   8.568  1.00  4.46           C  
ATOM   3524  OD1 ASN A 215      44.874  22.270   9.625  1.00  4.46           O  
ATOM   3525  ND2 ASN A 215      44.945  22.065   7.407  1.00  4.46           N  
ATOM   3526  H   ASN A 215      44.274  19.055   9.348  1.00  4.46           H  
ATOM   3527  HA  ASN A 215      43.005  21.189  10.711  1.00  4.46           H  
ATOM   3528 1HB  ASN A 215      43.136  20.345   7.808  1.00  4.46           H  
ATOM   3529 2HB  ASN A 215      42.280  21.802   8.300  1.00  4.46           H  
ATOM   3530 1HD2 ASN A 215      45.821  22.557   7.346  1.00  4.46           H  
ATOM   3531 2HD2 ASN A 215      44.518  21.715   6.579  1.00  4.46           H  
ATOM   3532  N   ILE A 216      40.855  19.052   9.382  1.00  4.55           N  
ATOM   3533  CA  ILE A 216      39.434  18.780   9.482  1.00  4.55           C  
ATOM   3534  C   ILE A 216      39.051  18.398  10.911  1.00  4.55           C  
ATOM   3535  O   ILE A 216      37.958  18.734  11.366  1.00  4.55           O  
ATOM   3536  CB  ILE A 216      38.955  17.737   8.466  1.00  4.55           C  
ATOM   3537  CG1 ILE A 216      37.457  17.852   8.319  1.00  4.55           C  
ATOM   3538  CG2 ILE A 216      39.287  16.348   8.923  1.00  4.55           C  
ATOM   3539  CD1 ILE A 216      37.022  19.171   7.776  1.00  4.55           C  
ATOM   3540  H   ILE A 216      41.475  18.452   8.827  1.00  4.55           H  
ATOM   3541  HA  ILE A 216      38.908  19.705   9.242  1.00  4.55           H  
ATOM   3542  HB  ILE A 216      39.421  17.930   7.502  1.00  4.55           H  
ATOM   3543 1HG1 ILE A 216      37.114  17.069   7.642  1.00  4.55           H  
ATOM   3544 2HG1 ILE A 216      36.986  17.718   9.287  1.00  4.55           H  
ATOM   3545 1HG2 ILE A 216      38.937  15.624   8.197  1.00  4.55           H  
ATOM   3546 2HG2 ILE A 216      40.322  16.273   9.027  1.00  4.55           H  
ATOM   3547 3HG2 ILE A 216      38.817  16.141   9.871  1.00  4.55           H  
ATOM   3548 1HD1 ILE A 216      35.936  19.190   7.682  1.00  4.55           H  
ATOM   3549 2HD1 ILE A 216      37.337  19.947   8.452  1.00  4.55           H  
ATOM   3550 3HD1 ILE A 216      37.475  19.338   6.806  1.00  4.55           H  
ATOM   3551  N   ALA A 217      39.954  17.713  11.637  1.00  4.71           N  
ATOM   3552  CA  ALA A 217      39.664  17.375  13.022  1.00  4.71           C  
ATOM   3553  C   ALA A 217      39.515  18.651  13.836  1.00  4.71           C  
ATOM   3554  O   ALA A 217      38.592  18.772  14.646  1.00  4.71           O  
ATOM   3555  CB  ALA A 217      40.756  16.493  13.602  1.00  4.71           C  
ATOM   3556  H   ALA A 217      40.839  17.421  11.226  1.00  4.71           H  
ATOM   3557  HA  ALA A 217      38.720  16.836  13.052  1.00  4.71           H  
ATOM   3558 1HB  ALA A 217      40.513  16.237  14.633  1.00  4.71           H  
ATOM   3559 2HB  ALA A 217      40.825  15.590  13.007  1.00  4.71           H  
ATOM   3560 3HB  ALA A 217      41.707  17.021  13.575  1.00  4.71           H  
ATOM   3561  N   ASP A 218      40.381  19.639  13.589  1.00  4.90           N  
ATOM   3562  CA  ASP A 218      40.265  20.890  14.322  1.00  4.90           C  
ATOM   3563  C   ASP A 218      38.944  21.577  13.994  1.00  4.90           C  
ATOM   3564  O   ASP A 218      38.264  22.073  14.896  1.00  4.90           O  
ATOM   3565  CB  ASP A 218      41.449  21.825  14.032  1.00  4.90           C  
ATOM   3566  CG  ASP A 218      42.788  21.382  14.709  1.00  4.90           C  
ATOM   3567  OD1 ASP A 218      42.748  20.526  15.565  1.00  4.90           O  
ATOM   3568  OD2 ASP A 218      43.823  21.937  14.384  1.00  4.90           O  
ATOM   3569  H   ASP A 218      41.138  19.499  12.915  1.00  4.90           H  
ATOM   3570  HA  ASP A 218      40.270  20.662  15.387  1.00  4.90           H  
ATOM   3571 1HB  ASP A 218      41.608  21.864  12.951  1.00  4.90           H  
ATOM   3572 2HB  ASP A 218      41.203  22.834  14.359  1.00  4.90           H  
ATOM   3573  N   LYS A 219      38.533  21.542  12.722  1.00  5.12           N  
ATOM   3574  CA  LYS A 219      37.267  22.156  12.348  1.00  5.12           C  
ATOM   3575  C   LYS A 219      36.102  21.422  13.008  1.00  5.12           C  
ATOM   3576  O   LYS A 219      35.126  22.047  13.445  1.00  5.12           O  
ATOM   3577  CB  LYS A 219      37.099  22.181  10.830  1.00  5.12           C  
ATOM   3578  CG  LYS A 219      38.021  23.170  10.111  1.00  5.12           C  
ATOM   3579  CD  LYS A 219      37.816  23.128   8.598  1.00  5.12           C  
ATOM   3580  CE  LYS A 219      38.733  24.101   7.882  1.00  5.12           C  
ATOM   3581  NZ  LYS A 219      38.550  24.043   6.400  1.00  5.12           N  
ATOM   3582  H   LYS A 219      39.129  21.122  12.007  1.00  5.12           H  
ATOM   3583  HA  LYS A 219      37.264  23.184  12.705  1.00  5.12           H  
ATOM   3584 1HB  LYS A 219      37.304  21.190  10.442  1.00  5.12           H  
ATOM   3585 2HB  LYS A 219      36.070  22.427  10.579  1.00  5.12           H  
ATOM   3586 1HG  LYS A 219      37.820  24.180  10.477  1.00  5.12           H  
ATOM   3587 2HG  LYS A 219      39.057  22.924  10.337  1.00  5.12           H  
ATOM   3588 1HD  LYS A 219      38.037  22.132   8.234  1.00  5.12           H  
ATOM   3589 2HD  LYS A 219      36.780  23.365   8.358  1.00  5.12           H  
ATOM   3590 1HE  LYS A 219      38.523  25.113   8.227  1.00  5.12           H  
ATOM   3591 2HE  LYS A 219      39.768  23.853   8.121  1.00  5.12           H  
ATOM   3592 1HZ  LYS A 219      39.177  24.700   5.956  1.00  5.12           H  
ATOM   3593 2HZ  LYS A 219      38.753  23.108   6.070  1.00  5.12           H  
ATOM   3594 3HZ  LYS A 219      37.596  24.280   6.167  1.00  5.12           H  
ATOM   3595  N   ALA A 220      36.192  20.092  13.101  1.00  5.41           N  
ATOM   3596  CA  ALA A 220      35.139  19.319  13.742  1.00  5.41           C  
ATOM   3597  C   ALA A 220      34.992  19.734  15.198  1.00  5.41           C  
ATOM   3598  O   ALA A 220      33.877  19.936  15.683  1.00  5.41           O  
ATOM   3599  CB  ALA A 220      35.453  17.837  13.659  1.00  5.41           C  
ATOM   3600  H   ALA A 220      36.997  19.609  12.702  1.00  5.41           H  
ATOM   3601  HA  ALA A 220      34.201  19.523  13.228  1.00  5.41           H  
ATOM   3602 1HB  ALA A 220      34.669  17.271  14.128  1.00  5.41           H  
ATOM   3603 2HB  ALA A 220      35.546  17.544  12.613  1.00  5.41           H  
ATOM   3604 3HB  ALA A 220      36.387  17.638  14.172  1.00  5.41           H  
ATOM   3605  N   GLU A 221      36.120  19.940  15.883  1.00  5.76           N  
ATOM   3606  CA  GLU A 221      36.067  20.340  17.283  1.00  5.76           C  
ATOM   3607  C   GLU A 221      35.510  21.760  17.425  1.00  5.76           C  
ATOM   3608  O   GLU A 221      34.712  22.037  18.324  1.00  5.76           O  
ATOM   3609  CB  GLU A 221      37.456  20.212  17.914  1.00  5.76           C  
ATOM   3610  CG  GLU A 221      37.955  18.745  18.068  1.00  5.76           C  
ATOM   3611  CD  GLU A 221      37.134  17.897  19.024  1.00  5.76           C  
ATOM   3612  OE1 GLU A 221      36.953  18.308  20.144  1.00  5.76           O  
ATOM   3613  OE2 GLU A 221      36.688  16.840  18.628  1.00  5.76           O  
ATOM   3614  H   GLU A 221      37.024  19.765  15.434  1.00  5.76           H  
ATOM   3615  HA  GLU A 221      35.396  19.662  17.806  1.00  5.76           H  
ATOM   3616 1HB  GLU A 221      38.181  20.746  17.296  1.00  5.76           H  
ATOM   3617 2HB  GLU A 221      37.454  20.680  18.898  1.00  5.76           H  
ATOM   3618 1HG  GLU A 221      37.931  18.273  17.087  1.00  5.76           H  
ATOM   3619 2HG  GLU A 221      38.992  18.762  18.401  1.00  5.76           H  
ATOM   3620  N   GLN A 222      35.865  22.650  16.494  1.00  6.17           N  
ATOM   3621  CA  GLN A 222      35.354  24.019  16.524  1.00  6.17           C  
ATOM   3622  C   GLN A 222      33.843  24.010  16.308  1.00  6.17           C  
ATOM   3623  O   GLN A 222      33.097  24.759  16.958  1.00  6.17           O  
ATOM   3624  CB  GLN A 222      36.035  24.861  15.442  1.00  6.17           C  
ATOM   3625  CG  GLN A 222      37.506  25.145  15.700  1.00  6.17           C  
ATOM   3626  CD  GLN A 222      38.197  25.798  14.510  1.00  6.17           C  
ATOM   3627  OE1 GLN A 222      37.697  25.774  13.377  1.00  6.17           O  
ATOM   3628  NE2 GLN A 222      39.362  26.387  14.760  1.00  6.17           N  
ATOM   3629  H   GLN A 222      36.541  22.380  15.776  1.00  6.17           H  
ATOM   3630  HA  GLN A 222      35.563  24.450  17.502  1.00  6.17           H  
ATOM   3631 1HB  GLN A 222      35.959  24.344  14.489  1.00  6.17           H  
ATOM   3632 2HB  GLN A 222      35.515  25.811  15.339  1.00  6.17           H  
ATOM   3633 1HG  GLN A 222      37.578  25.829  16.544  1.00  6.17           H  
ATOM   3634 2HG  GLN A 222      38.015  24.222  15.938  1.00  6.17           H  
ATOM   3635 1HE2 GLN A 222      39.868  26.833  14.021  1.00  6.17           H  
ATOM   3636 2HE2 GLN A 222      39.735  26.383  15.689  1.00  6.17           H  
ATOM   3637  N   THR A 223      33.385  23.128  15.414  1.00  6.65           N  
ATOM   3638  CA  THR A 223      31.974  22.991  15.105  1.00  6.65           C  
ATOM   3639  C   THR A 223      31.225  22.523  16.343  1.00  6.65           C  
ATOM   3640  O   THR A 223      30.177  23.078  16.700  1.00  6.65           O  
ATOM   3641  CB  THR A 223      31.770  21.985  13.955  1.00  6.65           C  
ATOM   3642  OG1 THR A 223      32.451  22.463  12.780  1.00  6.65           O  
ATOM   3643  CG2 THR A 223      30.294  21.796  13.658  1.00  6.65           C  
ATOM   3644  H   THR A 223      34.050  22.553  14.898  1.00  6.65           H  
ATOM   3645  HA  THR A 223      31.582  23.962  14.805  1.00  6.65           H  
ATOM   3646  HB  THR A 223      32.191  21.028  14.236  1.00  6.65           H  
ATOM   3647  HG1 THR A 223      33.423  22.473  12.963  1.00  6.65           H  
ATOM   3648 1HG2 THR A 223      30.178  21.081  12.849  1.00  6.65           H  
ATOM   3649 2HG2 THR A 223      29.791  21.422  14.551  1.00  6.65           H  
ATOM   3650 3HG2 THR A 223      29.857  22.749  13.367  1.00  6.65           H  
ATOM   3651  N   LEU A 224      31.774  21.512  17.020  1.00  7.22           N  
ATOM   3652  CA  LEU A 224      31.140  20.988  18.216  1.00  7.22           C  
ATOM   3653  C   LEU A 224      31.102  22.014  19.334  1.00  7.22           C  
ATOM   3654  O   LEU A 224      30.074  22.181  19.990  1.00  7.22           O  
ATOM   3655  CB  LEU A 224      31.896  19.756  18.704  1.00  7.22           C  
ATOM   3656  CG  LEU A 224      31.784  18.513  17.830  1.00  7.22           C  
ATOM   3657  CD1 LEU A 224      32.755  17.459  18.354  1.00  7.22           C  
ATOM   3658  CD2 LEU A 224      30.348  18.024  17.856  1.00  7.22           C  
ATOM   3659  H   LEU A 224      32.633  21.081  16.673  1.00  7.22           H  
ATOM   3660  HA  LEU A 224      30.119  20.706  17.967  1.00  7.22           H  
ATOM   3661 1HB  LEU A 224      32.956  20.011  18.773  1.00  7.22           H  
ATOM   3662 2HB  LEU A 224      31.541  19.502  19.700  1.00  7.22           H  
ATOM   3663  HG  LEU A 224      32.060  18.749  16.806  1.00  7.22           H  
ATOM   3664 1HD1 LEU A 224      32.696  16.566  17.751  1.00  7.22           H  
ATOM   3665 2HD1 LEU A 224      33.775  17.852  18.315  1.00  7.22           H  
ATOM   3666 3HD1 LEU A 224      32.504  17.213  19.383  1.00  7.22           H  
ATOM   3667 1HD2 LEU A 224      30.250  17.138  17.240  1.00  7.22           H  
ATOM   3668 2HD2 LEU A 224      30.064  17.784  18.881  1.00  7.22           H  
ATOM   3669 3HD2 LEU A 224      29.693  18.806  17.471  1.00  7.22           H  
ATOM   3670  N   ASN A 225      32.188  22.761  19.517  1.00  7.87           N  
ATOM   3671  CA  ASN A 225      32.210  23.749  20.583  1.00  7.87           C  
ATOM   3672  C   ASN A 225      31.210  24.858  20.304  1.00  7.87           C  
ATOM   3673  O   ASN A 225      30.468  25.275  21.195  1.00  7.87           O  
ATOM   3674  CB  ASN A 225      33.605  24.305  20.738  1.00  7.87           C  
ATOM   3675  CG  ASN A 225      34.544  23.310  21.363  1.00  7.87           C  
ATOM   3676  OD1 ASN A 225      34.122  22.362  22.040  1.00  7.87           O  
ATOM   3677  ND2 ASN A 225      35.819  23.502  21.144  1.00  7.87           N  
ATOM   3678  H   ASN A 225      33.024  22.607  18.952  1.00  7.87           H  
ATOM   3679  HA  ASN A 225      31.915  23.265  21.513  1.00  7.87           H  
ATOM   3680 1HB  ASN A 225      33.990  24.578  19.752  1.00  7.87           H  
ATOM   3681 2HB  ASN A 225      33.577  25.209  21.344  1.00  7.87           H  
ATOM   3682 1HD2 ASN A 225      36.492  22.868  21.526  1.00  7.87           H  
ATOM   3683 2HD2 ASN A 225      36.117  24.274  20.588  1.00  7.87           H  
ATOM   3684  N   THR A 226      31.129  25.281  19.043  1.00  8.55           N  
ATOM   3685  CA  THR A 226      30.208  26.332  18.658  1.00  8.55           C  
ATOM   3686  C   THR A 226      28.785  25.869  18.895  1.00  8.55           C  
ATOM   3687  O   THR A 226      27.962  26.606  19.451  1.00  8.55           O  
ATOM   3688  CB  THR A 226      30.383  26.698  17.179  1.00  8.55           C  
ATOM   3689  OG1 THR A 226      31.724  27.165  16.957  1.00  8.55           O  
ATOM   3690  CG2 THR A 226      29.389  27.778  16.799  1.00  8.55           C  
ATOM   3691  H   THR A 226      31.758  24.901  18.335  1.00  8.55           H  
ATOM   3692  HA  THR A 226      30.396  27.211  19.273  1.00  8.55           H  
ATOM   3693  HB  THR A 226      30.214  25.813  16.563  1.00  8.55           H  
ATOM   3694  HG1 THR A 226      32.342  26.401  17.065  1.00  8.55           H  
ATOM   3695 1HG2 THR A 226      29.514  28.033  15.749  1.00  8.55           H  
ATOM   3696 2HG2 THR A 226      28.379  27.405  16.966  1.00  8.55           H  
ATOM   3697 3HG2 THR A 226      29.556  28.662  17.412  1.00  8.55           H  
ATOM   3698  N   THR A 227      28.505  24.626  18.500  1.00  9.25           N  
ATOM   3699  CA  THR A 227      27.187  24.054  18.651  1.00  9.25           C  
ATOM   3700  C   THR A 227      26.797  24.021  20.114  1.00  9.25           C  
ATOM   3701  O   THR A 227      25.706  24.457  20.473  1.00  9.25           O  
ATOM   3702  CB  THR A 227      27.151  22.626  18.087  1.00  9.25           C  
ATOM   3703  OG1 THR A 227      27.463  22.661  16.683  1.00  9.25           O  
ATOM   3704  CG2 THR A 227      25.778  22.012  18.307  1.00  9.25           C  
ATOM   3705  H   THR A 227      29.226  24.067  18.044  1.00  9.25           H  
ATOM   3706  HA  THR A 227      26.471  24.672  18.113  1.00  9.25           H  
ATOM   3707  HB  THR A 227      27.897  22.019  18.595  1.00  9.25           H  
ATOM   3708  HG1 THR A 227      28.393  22.976  16.582  1.00  9.25           H  
ATOM   3709 1HG2 THR A 227      25.765  21.000  17.908  1.00  9.25           H  
ATOM   3710 2HG2 THR A 227      25.562  21.985  19.377  1.00  9.25           H  
ATOM   3711 3HG2 THR A 227      25.024  22.613  17.800  1.00  9.25           H  
ATOM   3712  N   LEU A 228      27.699  23.561  20.976  1.00  9.94           N  
ATOM   3713  CA  LEU A 228      27.390  23.475  22.391  1.00  9.94           C  
ATOM   3714  C   LEU A 228      27.106  24.847  22.988  1.00  9.94           C  
ATOM   3715  O   LEU A 228      26.204  24.989  23.819  1.00  9.94           O  
ATOM   3716  CB  LEU A 228      28.540  22.787  23.115  1.00  9.94           C  
ATOM   3717  CG  LEU A 228      28.681  21.296  22.787  1.00  9.94           C  
ATOM   3718  CD1 LEU A 228      29.965  20.765  23.396  1.00  9.94           C  
ATOM   3719  CD2 LEU A 228      27.460  20.559  23.310  1.00  9.94           C  
ATOM   3720  H   LEU A 228      28.600  23.222  20.634  1.00  9.94           H  
ATOM   3721  HA  LEU A 228      26.499  22.863  22.506  1.00  9.94           H  
ATOM   3722 1HB  LEU A 228      29.471  23.282  22.828  1.00  9.94           H  
ATOM   3723 2HB  LEU A 228      28.401  22.897  24.187  1.00  9.94           H  
ATOM   3724  HG  LEU A 228      28.734  21.160  21.713  1.00  9.94           H  
ATOM   3725 1HD1 LEU A 228      30.072  19.708  23.156  1.00  9.94           H  
ATOM   3726 2HD1 LEU A 228      30.811  21.318  22.982  1.00  9.94           H  
ATOM   3727 3HD1 LEU A 228      29.939  20.892  24.476  1.00  9.94           H  
ATOM   3728 1HD2 LEU A 228      27.549  19.499  23.072  1.00  9.94           H  
ATOM   3729 2HD2 LEU A 228      27.393  20.685  24.391  1.00  9.94           H  
ATOM   3730 3HD2 LEU A 228      26.563  20.963  22.840  1.00  9.94           H  
ATOM   3731  N   VAL A 229      27.834  25.873  22.551  1.00 10.58           N  
ATOM   3732  CA  VAL A 229      27.560  27.215  23.039  1.00 10.58           C  
ATOM   3733  C   VAL A 229      26.185  27.685  22.589  1.00 10.58           C  
ATOM   3734  O   VAL A 229      25.406  28.210  23.392  1.00 10.58           O  
ATOM   3735  CB  VAL A 229      28.617  28.213  22.552  1.00 10.58           C  
ATOM   3736  CG1 VAL A 229      28.178  29.628  22.902  1.00 10.58           C  
ATOM   3737  CG2 VAL A 229      29.947  27.902  23.215  1.00 10.58           C  
ATOM   3738  H   VAL A 229      28.596  25.716  21.887  1.00 10.58           H  
ATOM   3739  HA  VAL A 229      27.583  27.195  24.128  1.00 10.58           H  
ATOM   3740  HB  VAL A 229      28.713  28.137  21.466  1.00 10.58           H  
ATOM   3741 1HG1 VAL A 229      28.925  30.337  22.551  1.00 10.58           H  
ATOM   3742 2HG1 VAL A 229      27.224  29.837  22.418  1.00 10.58           H  
ATOM   3743 3HG1 VAL A 229      28.068  29.720  23.983  1.00 10.58           H  
ATOM   3744 1HG2 VAL A 229      30.700  28.606  22.867  1.00 10.58           H  
ATOM   3745 2HG2 VAL A 229      29.841  27.987  24.295  1.00 10.58           H  
ATOM   3746 3HG2 VAL A 229      30.253  26.896  22.964  1.00 10.58           H  
ATOM   3747  N   ASN A 230      25.863  27.474  21.311  1.00 11.16           N  
ATOM   3748  CA  ASN A 230      24.568  27.889  20.794  1.00 11.16           C  
ATOM   3749  C   ASN A 230      23.427  27.152  21.495  1.00 11.16           C  
ATOM   3750  O   ASN A 230      22.392  27.751  21.822  1.00 11.16           O  
ATOM   3751  CB  ASN A 230      24.518  27.666  19.297  1.00 11.16           C  
ATOM   3752  CG  ASN A 230      25.352  28.673  18.527  1.00 11.16           C  
ATOM   3753  OD1 ASN A 230      25.699  29.747  19.036  1.00 11.16           O  
ATOM   3754  ND2 ASN A 230      25.663  28.351  17.297  1.00 11.16           N  
ATOM   3755  H   ASN A 230      26.540  27.034  20.686  1.00 11.16           H  
ATOM   3756  HA  ASN A 230      24.442  28.952  20.995  1.00 11.16           H  
ATOM   3757 1HB  ASN A 230      24.891  26.663  19.074  1.00 11.16           H  
ATOM   3758 2HB  ASN A 230      23.486  27.717  18.954  1.00 11.16           H  
ATOM   3759 1HD2 ASN A 230      26.196  28.984  16.736  1.00 11.16           H  
ATOM   3760 2HD2 ASN A 230      25.361  27.478  16.919  1.00 11.16           H  
ATOM   3761  N   VAL A 231      23.620  25.859  21.769  1.00 11.70           N  
ATOM   3762  CA  VAL A 231      22.605  25.078  22.459  1.00 11.70           C  
ATOM   3763  C   VAL A 231      22.437  25.569  23.882  1.00 11.70           C  
ATOM   3764  O   VAL A 231      21.313  25.785  24.335  1.00 11.70           O  
ATOM   3765  CB  VAL A 231      22.945  23.580  22.451  1.00 11.70           C  
ATOM   3766  CG1 VAL A 231      21.980  22.835  23.356  1.00 11.70           C  
ATOM   3767  CG2 VAL A 231      22.826  23.034  21.022  1.00 11.70           C  
ATOM   3768  H   VAL A 231      24.481  25.404  21.467  1.00 11.70           H  
ATOM   3769  HA  VAL A 231      21.659  25.209  21.934  1.00 11.70           H  
ATOM   3770  HB  VAL A 231      23.961  23.440  22.825  1.00 11.70           H  
ATOM   3771 1HG1 VAL A 231      22.224  21.775  23.354  1.00 11.70           H  
ATOM   3772 2HG1 VAL A 231      22.069  23.226  24.365  1.00 11.70           H  
ATOM   3773 3HG1 VAL A 231      20.959  22.975  22.999  1.00 11.70           H  
ATOM   3774 1HG2 VAL A 231      23.071  21.973  21.017  1.00 11.70           H  
ATOM   3775 2HG2 VAL A 231      21.806  23.173  20.667  1.00 11.70           H  
ATOM   3776 3HG2 VAL A 231      23.503  23.560  20.366  1.00 11.70           H  
ATOM   3777  N   HIS A 232      23.551  25.802  24.577  1.00 12.22           N  
ATOM   3778  CA  HIS A 232      23.494  26.299  25.939  1.00 12.22           C  
ATOM   3779  C   HIS A 232      22.755  27.615  26.003  1.00 12.22           C  
ATOM   3780  O   HIS A 232      21.829  27.767  26.799  1.00 12.22           O  
ATOM   3781  CB  HIS A 232      24.894  26.500  26.523  1.00 12.22           C  
ATOM   3782  CG  HIS A 232      24.879  27.118  27.904  1.00 12.22           C  
ATOM   3783  ND1 HIS A 232      24.509  26.417  29.038  1.00 12.22           N  
ATOM   3784  CD2 HIS A 232      25.190  28.370  28.322  1.00 12.22           C  
ATOM   3785  CE1 HIS A 232      24.592  27.217  30.093  1.00 12.22           C  
ATOM   3786  NE2 HIS A 232      25.006  28.402  29.685  1.00 12.22           N  
ATOM   3787  H   HIS A 232      24.465  25.612  24.165  1.00 12.22           H  
ATOM   3788  HA  HIS A 232      22.961  25.585  26.564  1.00 12.22           H  
ATOM   3789 1HB  HIS A 232      25.411  25.541  26.571  1.00 12.22           H  
ATOM   3790 2HB  HIS A 232      25.472  27.147  25.862  1.00 12.22           H  
ATOM   3791  HD2 HIS A 232      25.524  29.196  27.692  1.00 12.22           H  
ATOM   3792  HE1 HIS A 232      24.362  26.944  31.122  1.00 12.22           H  
ATOM   3793  HE2 HIS A 232      25.164  29.208  30.274  1.00 12.22           H  
ATOM   3794  N   ASN A 233      23.143  28.568  25.158  1.00 12.73           N  
ATOM   3795  CA  ASN A 233      22.502  29.870  25.171  1.00 12.73           C  
ATOM   3796  C   ASN A 233      21.015  29.772  24.837  1.00 12.73           C  
ATOM   3797  O   ASN A 233      20.192  30.470  25.438  1.00 12.73           O  
ATOM   3798  CB  ASN A 233      23.215  30.795  24.211  1.00 12.73           C  
ATOM   3799  CG  ASN A 233      24.551  31.241  24.739  1.00 12.73           C  
ATOM   3800  OD1 ASN A 233      24.801  31.192  25.949  1.00 12.73           O  
ATOM   3801  ND2 ASN A 233      25.410  31.686  23.862  1.00 12.73           N  
ATOM   3802  H   ASN A 233      23.908  28.390  24.506  1.00 12.73           H  
ATOM   3803  HA  ASN A 233      22.585  30.280  26.178  1.00 12.73           H  
ATOM   3804 1HB  ASN A 233      23.370  30.272  23.261  1.00 12.73           H  
ATOM   3805 2HB  ASN A 233      22.595  31.667  24.012  1.00 12.73           H  
ATOM   3806 1HD2 ASN A 233      26.310  32.001  24.161  1.00 12.73           H  
ATOM   3807 2HD2 ASN A 233      25.167  31.708  22.893  1.00 12.73           H  
ATOM   3808  N   THR A 234      20.649  28.878  23.916  1.00 13.28           N  
ATOM   3809  CA  THR A 234      19.252  28.709  23.563  1.00 13.28           C  
ATOM   3810  C   THR A 234      18.461  28.174  24.750  1.00 13.28           C  
ATOM   3811  O   THR A 234      17.383  28.690  25.083  1.00 13.28           O  
ATOM   3812  CB  THR A 234      19.104  27.737  22.380  1.00 13.28           C  
ATOM   3813  OG1 THR A 234      19.784  28.272  21.232  1.00 13.28           O  
ATOM   3814  CG2 THR A 234      17.637  27.514  22.060  1.00 13.28           C  
ATOM   3815  H   THR A 234      21.349  28.327  23.417  1.00 13.28           H  
ATOM   3816  HA  THR A 234      18.842  29.678  23.284  1.00 13.28           H  
ATOM   3817  HB  THR A 234      19.561  26.782  22.641  1.00 13.28           H  
ATOM   3818  HG1 THR A 234      20.755  28.273  21.412  1.00 13.28           H  
ATOM   3819 1HG2 THR A 234      17.550  26.820  21.226  1.00 13.28           H  
ATOM   3820 2HG2 THR A 234      17.135  27.097  22.935  1.00 13.28           H  
ATOM   3821 3HG2 THR A 234      17.174  28.463  21.794  1.00 13.28           H  
ATOM   3822  N   LEU A 235      18.992  27.132  25.394  1.00 13.87           N  
ATOM   3823  CA  LEU A 235      18.307  26.517  26.515  1.00 13.87           C  
ATOM   3824  C   LEU A 235      18.240  27.456  27.702  1.00 13.87           C  
ATOM   3825  O   LEU A 235      17.212  27.550  28.370  1.00 13.87           O  
ATOM   3826  CB  LEU A 235      19.018  25.228  26.914  1.00 13.87           C  
ATOM   3827  CG  LEU A 235      18.930  24.099  25.890  1.00 13.87           C  
ATOM   3828  CD1 LEU A 235      19.800  22.949  26.350  1.00 13.87           C  
ATOM   3829  CD2 LEU A 235      17.485  23.683  25.720  1.00 13.87           C  
ATOM   3830  H   LEU A 235      19.885  26.749  25.080  1.00 13.87           H  
ATOM   3831  HA  LEU A 235      17.293  26.276  26.205  1.00 13.87           H  
ATOM   3832 1HB  LEU A 235      20.078  25.457  27.062  1.00 13.87           H  
ATOM   3833 2HB  LEU A 235      18.604  24.873  27.855  1.00 13.87           H  
ATOM   3834  HG  LEU A 235      19.312  24.446  24.932  1.00 13.87           H  
ATOM   3835 1HD1 LEU A 235      19.757  22.143  25.617  1.00 13.87           H  
ATOM   3836 2HD1 LEU A 235      20.828  23.296  26.451  1.00 13.87           H  
ATOM   3837 3HD1 LEU A 235      19.444  22.585  27.311  1.00 13.87           H  
ATOM   3838 1HD2 LEU A 235      17.423  22.883  24.983  1.00 13.87           H  
ATOM   3839 2HD2 LEU A 235      17.092  23.331  26.674  1.00 13.87           H  
ATOM   3840 3HD2 LEU A 235      16.899  24.538  25.379  1.00 13.87           H  
ATOM   3841  N   LEU A 236      19.311  28.201  27.940  1.00 14.48           N  
ATOM   3842  CA  LEU A 236      19.341  29.119  29.056  1.00 14.48           C  
ATOM   3843  C   LEU A 236      18.274  30.182  28.873  1.00 14.48           C  
ATOM   3844  O   LEU A 236      17.470  30.426  29.773  1.00 14.48           O  
ATOM   3845  CB  LEU A 236      20.728  29.743  29.173  1.00 14.48           C  
ATOM   3846  CG  LEU A 236      20.894  30.757  30.260  1.00 14.48           C  
ATOM   3847  CD1 LEU A 236      20.614  30.097  31.602  1.00 14.48           C  
ATOM   3848  CD2 LEU A 236      22.301  31.310  30.205  1.00 14.48           C  
ATOM   3849  H   LEU A 236      20.143  28.101  27.364  1.00 14.48           H  
ATOM   3850  HA  LEU A 236      19.128  28.566  29.968  1.00 14.48           H  
ATOM   3851 1HB  LEU A 236      21.458  28.946  29.332  1.00 14.48           H  
ATOM   3852 2HB  LEU A 236      20.964  30.229  28.226  1.00 14.48           H  
ATOM   3853  HG  LEU A 236      20.187  31.559  30.114  1.00 14.48           H  
ATOM   3854 1HD1 LEU A 236      20.727  30.830  32.400  1.00 14.48           H  
ATOM   3855 2HD1 LEU A 236      19.593  29.708  31.610  1.00 14.48           H  
ATOM   3856 3HD1 LEU A 236      21.317  29.278  31.757  1.00 14.48           H  
ATOM   3857 1HD2 LEU A 236      22.431  32.054  30.991  1.00 14.48           H  
ATOM   3858 2HD2 LEU A 236      23.013  30.500  30.348  1.00 14.48           H  
ATOM   3859 3HD2 LEU A 236      22.468  31.773  29.231  1.00 14.48           H  
ATOM   3860  N   LYS A 237      18.223  30.799  27.692  1.00 15.06           N  
ATOM   3861  CA  LYS A 237      17.221  31.825  27.456  1.00 15.06           C  
ATOM   3862  C   LYS A 237      15.814  31.249  27.568  1.00 15.06           C  
ATOM   3863  O   LYS A 237      14.922  31.886  28.134  1.00 15.06           O  
ATOM   3864  CB  LYS A 237      17.435  32.457  26.087  1.00 15.06           C  
ATOM   3865  CG  LYS A 237      18.672  33.342  26.000  1.00 15.06           C  
ATOM   3866  CD  LYS A 237      18.861  33.898  24.598  1.00 15.06           C  
ATOM   3867  CE  LYS A 237      20.112  34.757  24.507  1.00 15.06           C  
ATOM   3868  NZ  LYS A 237      20.321  35.287  23.131  1.00 15.06           N  
ATOM   3869  H   LYS A 237      18.895  30.574  26.955  1.00 15.06           H  
ATOM   3870  HA  LYS A 237      17.332  32.596  28.216  1.00 15.06           H  
ATOM   3871 1HB  LYS A 237      17.546  31.661  25.342  1.00 15.06           H  
ATOM   3872 2HB  LYS A 237      16.562  33.046  25.813  1.00 15.06           H  
ATOM   3873 1HG  LYS A 237      18.568  34.172  26.699  1.00 15.06           H  
ATOM   3874 2HG  LYS A 237      19.551  32.765  26.281  1.00 15.06           H  
ATOM   3875 1HD  LYS A 237      18.951  33.066  23.896  1.00 15.06           H  
ATOM   3876 2HD  LYS A 237      17.995  34.497  24.320  1.00 15.06           H  
ATOM   3877 1HE  LYS A 237      20.023  35.592  25.200  1.00 15.06           H  
ATOM   3878 2HE  LYS A 237      20.977  34.153  24.789  1.00 15.06           H  
ATOM   3879 1HZ  LYS A 237      21.160  35.849  23.109  1.00 15.06           H  
ATOM   3880 2HZ  LYS A 237      20.415  34.515  22.486  1.00 15.06           H  
ATOM   3881 3HZ  LYS A 237      19.529  35.855  22.864  1.00 15.06           H  
ATOM   3882  N   THR A 238      15.625  30.013  27.091  1.00 15.60           N  
ATOM   3883  CA  THR A 238      14.330  29.351  27.160  1.00 15.60           C  
ATOM   3884  C   THR A 238      13.890  29.173  28.611  1.00 15.60           C  
ATOM   3885  O   THR A 238      12.730  29.402  28.953  1.00 15.60           O  
ATOM   3886  CB  THR A 238      14.386  27.977  26.466  1.00 15.60           C  
ATOM   3887  OG1 THR A 238      14.716  28.153  25.074  1.00 15.60           O  
ATOM   3888  CG2 THR A 238      13.063  27.259  26.599  1.00 15.60           C  
ATOM   3889  H   THR A 238      16.389  29.525  26.622  1.00 15.60           H  
ATOM   3890  HA  THR A 238      13.594  29.975  26.654  1.00 15.60           H  
ATOM   3891  HB  THR A 238      15.156  27.374  26.931  1.00 15.60           H  
ATOM   3892  HG1 THR A 238      15.622  28.540  25.012  1.00 15.60           H  
ATOM   3893 1HG2 THR A 238      13.127  26.288  26.110  1.00 15.60           H  
ATOM   3894 2HG2 THR A 238      12.834  27.119  27.657  1.00 15.60           H  
ATOM   3895 3HG2 THR A 238      12.278  27.851  26.133  1.00 15.60           H  
ATOM   3896  N   LEU A 239      14.816  28.745  29.465  1.00 16.06           N  
ATOM   3897  CA  LEU A 239      14.532  28.557  30.880  1.00 16.06           C  
ATOM   3898  C   LEU A 239      14.242  29.881  31.598  1.00 16.06           C  
ATOM   3899  O   LEU A 239      13.393  29.932  32.493  1.00 16.06           O  
ATOM   3900  CB  LEU A 239      15.715  27.848  31.537  1.00 16.06           C  
ATOM   3901  CG  LEU A 239      15.916  26.388  31.105  1.00 16.06           C  
ATOM   3902  CD1 LEU A 239      17.235  25.879  31.660  1.00 16.06           C  
ATOM   3903  CD2 LEU A 239      14.749  25.558  31.598  1.00 16.06           C  
ATOM   3904  H   LEU A 239      15.752  28.536  29.116  1.00 16.06           H  
ATOM   3905  HA  LEU A 239      13.653  27.922  30.966  1.00 16.06           H  
ATOM   3906 1HB  LEU A 239      16.625  28.396  31.285  1.00 16.06           H  
ATOM   3907 2HB  LEU A 239      15.584  27.872  32.616  1.00 16.06           H  
ATOM   3908  HG  LEU A 239      15.956  26.327  30.024  1.00 16.06           H  
ATOM   3909 1HD1 LEU A 239      17.386  24.847  31.348  1.00 16.06           H  
ATOM   3910 2HD1 LEU A 239      18.046  26.499  31.273  1.00 16.06           H  
ATOM   3911 3HD1 LEU A 239      17.219  25.933  32.747  1.00 16.06           H  
ATOM   3912 1HD2 LEU A 239      14.884  24.523  31.287  1.00 16.06           H  
ATOM   3913 2HD2 LEU A 239      14.698  25.609  32.685  1.00 16.06           H  
ATOM   3914 3HD2 LEU A 239      13.824  25.948  31.172  1.00 16.06           H  
ATOM   3915  N   ILE A 240      14.946  30.948  31.213  1.00 16.39           N  
ATOM   3916  CA  ILE A 240      14.769  32.266  31.820  1.00 16.39           C  
ATOM   3917  C   ILE A 240      13.427  32.938  31.513  1.00 16.39           C  
ATOM   3918  O   ILE A 240      12.779  33.463  32.423  1.00 16.39           O  
ATOM   3919  CB  ILE A 240      15.907  33.214  31.408  1.00 16.39           C  
ATOM   3920  CG1 ILE A 240      17.240  32.736  32.008  1.00 16.39           C  
ATOM   3921  CG2 ILE A 240      15.593  34.641  31.845  1.00 16.39           C  
ATOM   3922  CD1 ILE A 240      18.440  33.427  31.414  1.00 16.39           C  
ATOM   3923  H   ILE A 240      15.654  30.834  30.484  1.00 16.39           H  
ATOM   3924  HA  ILE A 240      14.827  32.134  32.901  1.00 16.39           H  
ATOM   3925  HB  ILE A 240      16.011  33.186  30.323  1.00 16.39           H  
ATOM   3926 1HG1 ILE A 240      17.229  32.925  33.080  1.00 16.39           H  
ATOM   3927 2HG1 ILE A 240      17.338  31.667  31.853  1.00 16.39           H  
ATOM   3928 1HG2 ILE A 240      16.398  35.301  31.531  1.00 16.39           H  
ATOM   3929 2HG2 ILE A 240      14.663  34.966  31.388  1.00 16.39           H  
ATOM   3930 3HG2 ILE A 240      15.495  34.676  32.929  1.00 16.39           H  
ATOM   3931 1HD1 ILE A 240      19.345  33.048  31.884  1.00 16.39           H  
ATOM   3932 2HD1 ILE A 240      18.473  33.228  30.344  1.00 16.39           H  
ATOM   3933 3HD1 ILE A 240      18.367  34.497  31.583  1.00 16.39           H  
ATOM   3934  N   LEU A 241      13.021  32.950  30.238  1.00 16.63           N  
ATOM   3935  CA  LEU A 241      11.767  33.603  29.860  1.00 16.63           C  
ATOM   3936  C   LEU A 241      11.329  33.246  28.439  1.00 16.63           C  
ATOM   3937  O   LEU A 241      10.250  32.680  28.252  1.00 16.63           O  
ATOM   3938  OXT LEU A 241      11.873  33.823  27.498  1.00 16.63           O  
ATOM   3939  CB  LEU A 241      11.909  35.133  29.979  1.00 16.63           C  
ATOM   3940  CG  LEU A 241      10.664  35.954  29.631  1.00 16.63           C  
ATOM   3941  CD1 LEU A 241       9.572  35.665  30.656  1.00 16.63           C  
ATOM   3942  CD2 LEU A 241      11.027  37.434  29.631  1.00 16.63           C  
ATOM   3943  H   LEU A 241      13.601  32.502  29.526  1.00 16.63           H  
ATOM   3944  HA  LEU A 241      10.992  33.268  30.548  1.00 16.63           H  
ATOM   3945 1HB  LEU A 241      12.179  35.390  30.999  1.00 16.63           H  
ATOM   3946 2HB  LEU A 241      12.716  35.456  29.321  1.00 16.63           H  
ATOM   3947  HG  LEU A 241      10.295  35.668  28.646  1.00 16.63           H  
ATOM   3948 1HD1 LEU A 241       8.682  36.244  30.413  1.00 16.63           H  
ATOM   3949 2HD1 LEU A 241       9.329  34.602  30.640  1.00 16.63           H  
ATOM   3950 3HD1 LEU A 241       9.925  35.940  31.650  1.00 16.63           H  
ATOM   3951 1HD2 LEU A 241      10.144  38.025  29.386  1.00 16.63           H  
ATOM   3952 2HD2 LEU A 241      11.392  37.717  30.619  1.00 16.63           H  
ATOM   3953 3HD2 LEU A 241      11.805  37.619  28.889  1.00 16.63           H  
TER    3954
ENDMDL
