# Supplementary material for: Pan-kinome of Legionella expanded by a bioinformatics survey
Source: Sci Rep. 2022 Dec 16;12:21782. doi: 10.1038/s41598-022-26109-x (PMC9758233; doi:10.1038/s41598-022-26109-x)
Supplement: Supplementary file 9 — Supplementary Information 9. [file 41598_2022_26109_MOESM9_ESM.zip › S15 - Data - 3D structure models of novel kinases/pdb - protein kinase domains - RoseTTAFold/Lmor_1975_1-420.pdb]

PFRMAT TS
TARGET Lmor_1975
AUTHOR BAKER-ROBETTA
METHOD    ROSETTA provides both ab initio and
METHOD    comparative models of protein domains.
METHOD    Comparative models are built from structures
METHOD    detected and aligned by HHSEARCH, SPARKS, and
METHOD    Raptor. Loop regions are assembled from fragments and 
METHOD    optimized to fit the aligned template structures.
METHOD    De novo models are built using the Rosetta de
METHOD    novo protocol.  The procedure is fully automated.
MODEL     1
PARENT N/A
REMARK PARENT    N/A
REMARK PARSRC    RoseTTAFold
REMARK SCORE     0.00
ATOM      1  N   MET A   1       1.563  -0.066   1.619  1.00 11.98           N  
ATOM      2  CA  MET A   1       2.907   0.428   1.889  1.00 11.98           C  
ATOM      3  C   MET A   1       3.091   1.889   1.503  1.00 11.98           C  
ATOM      4  O   MET A   1       2.720   2.320   0.412  1.00 11.98           O  
ATOM      5  CB  MET A   1       3.961  -0.439   1.197  1.00 11.98           C  
ATOM      6  CG  MET A   1       5.396   0.055   1.430  1.00 11.98           C  
ATOM      7  SD  MET A   1       6.672  -0.986   0.723  1.00 11.98           S  
ATOM      8  CE  MET A   1       6.833  -2.203   1.990  1.00 11.98           C  
ATOM      9 1H   MET A   1       1.350  -0.830   2.243  1.00 11.98           H  
ATOM     10 2H   MET A   1       0.900   0.682   1.762  1.00 11.98           H  
ATOM     11 3H   MET A   1       1.507  -0.385   0.662  1.00 11.98           H  
ATOM     12  HA  MET A   1       3.078   0.360   2.963  1.00 11.98           H  
ATOM     13 1HB  MET A   1       3.887  -1.463   1.554  1.00 11.98           H  
ATOM     14 2HB  MET A   1       3.781  -0.446   0.121  1.00 11.98           H  
ATOM     15 1HG  MET A   1       5.499   1.038   0.995  1.00 11.98           H  
ATOM     16 2HG  MET A   1       5.579   0.141   2.499  1.00 11.98           H  
ATOM     17 1HE  MET A   1       7.592  -2.924   1.704  1.00 11.98           H  
ATOM     18 2HE  MET A   1       7.133  -1.715   2.910  1.00 11.98           H  
ATOM     19 3HE  MET A   1       5.884  -2.714   2.137  1.00 11.98           H  
ATOM     20  N   ASP A   2       3.666   2.650   2.429  1.00 11.66           N  
ATOM     21  CA  ASP A   2       3.965   4.072   2.251  1.00 11.66           C  
ATOM     22  C   ASP A   2       4.891   4.283   1.059  1.00 11.66           C  
ATOM     23  O   ASP A   2       5.787   3.471   0.814  1.00 11.66           O  
ATOM     24  CB  ASP A   2       4.639   4.659   3.493  1.00 11.66           C  
ATOM     25  CG  ASP A   2       4.675   6.209   3.499  1.00 11.66           C  
ATOM     26  OD1 ASP A   2       3.748   6.785   4.018  1.00 11.66           O  
ATOM     27  OD2 ASP A   2       5.609   6.815   2.973  1.00 11.66           O  
ATOM     28  H   ASP A   2       3.925   2.225   3.310  1.00 11.66           H  
ATOM     29  HA  ASP A   2       3.032   4.605   2.062  1.00 11.66           H  
ATOM     30 1HB  ASP A   2       4.109   4.322   4.384  1.00 11.66           H  
ATOM     31 2HB  ASP A   2       5.661   4.284   3.561  1.00 11.66           H  
ATOM     32  N   GLU A   3       4.722   5.407   0.367  1.00 11.24           N  
ATOM     33  CA  GLU A   3       5.556   5.742  -0.785  1.00 11.24           C  
ATOM     34  C   GLU A   3       7.051   5.809  -0.431  1.00 11.24           C  
ATOM     35  O   GLU A   3       7.905   5.515  -1.278  1.00 11.24           O  
ATOM     36  CB  GLU A   3       5.102   7.075  -1.391  1.00 11.24           C  
ATOM     37  CG  GLU A   3       3.737   7.013  -2.087  1.00 11.24           C  
ATOM     38  CD  GLU A   3       3.278   8.347  -2.649  1.00 11.24           C  
ATOM     39  OE1 GLU A   3       3.923   9.337  -2.395  1.00 11.24           O  
ATOM     40  OE2 GLU A   3       2.281   8.366  -3.333  1.00 11.24           O  
ATOM     41  H   GLU A   3       3.984   6.042   0.641  1.00 11.24           H  
ATOM     42  HA  GLU A   3       5.420   4.965  -1.536  1.00 11.24           H  
ATOM     43 1HB  GLU A   3       5.048   7.830  -0.605  1.00 11.24           H  
ATOM     44 2HB  GLU A   3       5.838   7.412  -2.120  1.00 11.24           H  
ATOM     45 1HG  GLU A   3       3.791   6.288  -2.900  1.00 11.24           H  
ATOM     46 2HG  GLU A   3       2.999   6.655  -1.370  1.00 11.24           H  
ATOM     47  N   LYS A   4       7.390   6.219   0.801  1.00 10.76           N  
ATOM     48  CA  LYS A   4       8.799   6.272   1.184  1.00 10.76           C  
ATOM     49  C   LYS A   4       9.414   4.881   1.101  1.00 10.76           C  
ATOM     50  O   LYS A   4      10.443   4.688   0.442  1.00 10.76           O  
ATOM     51  CB  LYS A   4       8.985   6.875   2.578  1.00 10.76           C  
ATOM     52  CG  LYS A   4       8.551   8.338   2.683  1.00 10.76           C  
ATOM     53  CD  LYS A   4       8.823   8.926   4.069  1.00 10.76           C  
ATOM     54  CE  LYS A   4       7.943   8.280   5.133  1.00 10.76           C  
ATOM     55  NZ  LYS A   4       6.500   8.573   4.895  1.00 10.76           N  
ATOM     56  H   LYS A   4       6.669   6.460   1.496  1.00 10.76           H  
ATOM     57  HA  LYS A   4       9.325   6.908   0.473  1.00 10.76           H  
ATOM     58 1HB  LYS A   4       8.390   6.309   3.298  1.00 10.76           H  
ATOM     59 2HB  LYS A   4      10.028   6.800   2.877  1.00 10.76           H  
ATOM     60 1HG  LYS A   4       9.079   8.926   1.933  1.00 10.76           H  
ATOM     61 2HG  LYS A   4       7.480   8.402   2.478  1.00 10.76           H  
ATOM     62 1HD  LYS A   4       9.870   8.766   4.333  1.00 10.76           H  
ATOM     63 2HD  LYS A   4       8.630   9.997   4.055  1.00 10.76           H  
ATOM     64 1HE  LYS A   4       8.090   7.200   5.120  1.00 10.76           H  
ATOM     65 2HE  LYS A   4       8.227   8.663   6.114  1.00 10.76           H  
ATOM     66 1HZ  LYS A   4       5.932   8.130   5.599  1.00 10.76           H  
ATOM     67 2HZ  LYS A   4       6.331   9.559   4.903  1.00 10.76           H  
ATOM     68 3HZ  LYS A   4       6.234   8.185   3.977  1.00 10.76           H  
ATOM     69  N   LEU A   5       8.803   3.905   1.779  1.00 10.28           N  
ATOM     70  CA  LEU A   5       9.330   2.551   1.722  1.00 10.28           C  
ATOM     71  C   LEU A   5       9.224   1.978   0.325  1.00 10.28           C  
ATOM     72  O   LEU A   5      10.174   1.375  -0.163  1.00 10.28           O  
ATOM     73  CB  LEU A   5       8.604   1.612   2.684  1.00 10.28           C  
ATOM     74  CG  LEU A   5       8.852   1.834   4.152  1.00 10.28           C  
ATOM     75  CD1 LEU A   5       7.942   0.915   4.948  1.00 10.28           C  
ATOM     76  CD2 LEU A   5      10.311   1.547   4.449  1.00 10.28           C  
ATOM     77  H   LEU A   5       7.959   4.103   2.298  1.00 10.28           H  
ATOM     78  HA  LEU A   5      10.378   2.582   2.005  1.00 10.28           H  
ATOM     79 1HB  LEU A   5       7.538   1.718   2.513  1.00 10.28           H  
ATOM     80 2HB  LEU A   5       8.889   0.581   2.451  1.00 10.28           H  
ATOM     81  HG  LEU A   5       8.617   2.864   4.416  1.00 10.28           H  
ATOM     82 1HD1 LEU A   5       8.112   1.063   6.013  1.00 10.28           H  
ATOM     83 2HD1 LEU A   5       6.904   1.137   4.710  1.00 10.28           H  
ATOM     84 3HD1 LEU A   5       8.163  -0.115   4.685  1.00 10.28           H  
ATOM     85 1HD2 LEU A   5      10.502   1.698   5.507  1.00 10.28           H  
ATOM     86 2HD2 LEU A   5      10.534   0.517   4.181  1.00 10.28           H  
ATOM     87 3HD2 LEU A   5      10.939   2.216   3.865  1.00 10.28           H  
ATOM     88  N   ASP A   6       8.132   2.260  -0.383  1.00  9.82           N  
ATOM     89  CA  ASP A   6       8.001   1.686  -1.710  1.00  9.82           C  
ATOM     90  C   ASP A   6       9.152   2.153  -2.593  1.00  9.82           C  
ATOM     91  O   ASP A   6       9.699   1.364  -3.360  1.00  9.82           O  
ATOM     92  CB  ASP A   6       6.657   2.075  -2.327  1.00  9.82           C  
ATOM     93  CG  ASP A   6       6.328   1.341  -3.628  1.00  9.82           C  
ATOM     94  OD1 ASP A   6       6.152   0.142  -3.588  1.00  9.82           O  
ATOM     95  OD2 ASP A   6       6.240   1.987  -4.649  1.00  9.82           O  
ATOM     96  H   ASP A   6       7.368   2.804   0.020  1.00  9.82           H  
ATOM     97  HA  ASP A   6       8.046   0.601  -1.628  1.00  9.82           H  
ATOM     98 1HB  ASP A   6       5.857   1.892  -1.598  1.00  9.82           H  
ATOM     99 2HB  ASP A   6       6.663   3.143  -2.530  1.00  9.82           H  
ATOM    100  N   THR A   7       9.583   3.408  -2.420  1.00  9.41           N  
ATOM    101  CA  THR A   7      10.716   3.922  -3.164  1.00  9.41           C  
ATOM    102  C   THR A   7      11.986   3.175  -2.737  1.00  9.41           C  
ATOM    103  O   THR A   7      12.748   2.683  -3.578  1.00  9.41           O  
ATOM    104  CB  THR A   7      10.884   5.429  -2.924  1.00  9.41           C  
ATOM    105  OG1 THR A   7       9.697   6.113  -3.354  1.00  9.41           O  
ATOM    106  CG2 THR A   7      12.077   5.940  -3.696  1.00  9.41           C  
ATOM    107  H   THR A   7       9.086   4.037  -1.789  1.00  9.41           H  
ATOM    108  HA  THR A   7      10.544   3.757  -4.224  1.00  9.41           H  
ATOM    109  HB  THR A   7      11.031   5.617  -1.862  1.00  9.41           H  
ATOM    110  HG1 THR A   7       8.958   5.873  -2.739  1.00  9.41           H  
ATOM    111 1HG2 THR A   7      12.191   7.009  -3.524  1.00  9.41           H  
ATOM    112 2HG2 THR A   7      12.965   5.420  -3.349  1.00  9.41           H  
ATOM    113 3HG2 THR A   7      11.934   5.755  -4.760  1.00  9.41           H  
ATOM    114  N   LEU A   8      12.159   3.013  -1.422  1.00  9.05           N  
ATOM    115  CA  LEU A   8      13.307   2.319  -0.841  1.00  9.05           C  
ATOM    116  C   LEU A   8      13.439   0.906  -1.421  1.00  9.05           C  
ATOM    117  O   LEU A   8      14.548   0.420  -1.659  1.00  9.05           O  
ATOM    118  CB  LEU A   8      13.137   2.229   0.684  1.00  9.05           C  
ATOM    119  CG  LEU A   8      14.288   1.696   1.487  1.00  9.05           C  
ATOM    120  CD1 LEU A   8      15.477   2.633   1.319  1.00  9.05           C  
ATOM    121  CD2 LEU A   8      13.843   1.567   2.953  1.00  9.05           C  
ATOM    122  H   LEU A   8      11.474   3.429  -0.787  1.00  9.05           H  
ATOM    123  HA  LEU A   8      14.208   2.883  -1.076  1.00  9.05           H  
ATOM    124 1HB  LEU A   8      12.874   3.214   1.065  1.00  9.05           H  
ATOM    125 2HB  LEU A   8      12.316   1.564   0.887  1.00  9.05           H  
ATOM    126  HG  LEU A   8      14.574   0.725   1.112  1.00  9.05           H  
ATOM    127 1HD1 LEU A   8      16.319   2.269   1.875  1.00  9.05           H  
ATOM    128 2HD1 LEU A   8      15.743   2.689   0.262  1.00  9.05           H  
ATOM    129 3HD1 LEU A   8      15.206   3.626   1.679  1.00  9.05           H  
ATOM    130 1HD2 LEU A   8      14.640   1.185   3.551  1.00  9.05           H  
ATOM    131 2HD2 LEU A   8      13.549   2.545   3.333  1.00  9.05           H  
ATOM    132 3HD2 LEU A   8      12.996   0.890   3.012  1.00  9.05           H  
ATOM    133  N   LEU A   9      12.297   0.263  -1.684  1.00  8.69           N  
ATOM    134  CA  LEU A   9      12.274  -1.091  -2.212  1.00  8.69           C  
ATOM    135  C   LEU A   9      12.605  -1.205  -3.695  1.00  8.69           C  
ATOM    136  O   LEU A   9      12.828  -2.320  -4.165  1.00  8.69           O  
ATOM    137  CB  LEU A   9      10.897  -1.761  -2.021  1.00  8.69           C  
ATOM    138  CG  LEU A   9      10.628  -2.503  -0.682  1.00  8.69           C  
ATOM    139  CD1 LEU A   9      10.495  -1.522   0.448  1.00  8.69           C  
ATOM    140  CD2 LEU A   9       9.373  -3.335  -0.815  1.00  8.69           C  
ATOM    141  H   LEU A   9      11.417   0.725  -1.455  1.00  8.69           H  
ATOM    142  HA  LEU A   9      13.012  -1.665  -1.672  1.00  8.69           H  
ATOM    143 1HB  LEU A   9      10.136  -0.983  -2.115  1.00  8.69           H  
ATOM    144 2HB  LEU A   9      10.749  -2.472  -2.832  1.00  8.69           H  
ATOM    145  HG  LEU A   9      11.472  -3.151  -0.462  1.00  8.69           H  
ATOM    146 1HD1 LEU A   9      10.318  -2.056   1.370  1.00  8.69           H  
ATOM    147 2HD1 LEU A   9      11.394  -0.921   0.537  1.00  8.69           H  
ATOM    148 3HD1 LEU A   9       9.654  -0.889   0.244  1.00  8.69           H  
ATOM    149 1HD2 LEU A   9       9.189  -3.868   0.120  1.00  8.69           H  
ATOM    150 2HD2 LEU A   9       8.528  -2.682  -1.035  1.00  8.69           H  
ATOM    151 3HD2 LEU A   9       9.495  -4.055  -1.624  1.00  8.69           H  
ATOM    152  N   VAL A  10      12.589  -0.105  -4.451  1.00  8.30           N  
ATOM    153  CA  VAL A  10      12.829  -0.214  -5.887  1.00  8.30           C  
ATOM    154  C   VAL A  10      14.059   0.542  -6.377  1.00  8.30           C  
ATOM    155  O   VAL A  10      14.532   0.290  -7.489  1.00  8.30           O  
ATOM    156  CB  VAL A  10      11.604   0.270  -6.679  1.00  8.30           C  
ATOM    157  CG1 VAL A  10      10.398  -0.597  -6.343  1.00  8.30           C  
ATOM    158  CG2 VAL A  10      11.333   1.720  -6.357  1.00  8.30           C  
ATOM    159  H   VAL A  10      12.424   0.808  -4.032  1.00  8.30           H  
ATOM    160  HA  VAL A  10      12.976  -1.266  -6.124  1.00  8.30           H  
ATOM    161  HB  VAL A  10      11.803   0.162  -7.741  1.00  8.30           H  
ATOM    162 1HG1 VAL A  10       9.535  -0.262  -6.920  1.00  8.30           H  
ATOM    163 2HG1 VAL A  10      10.620  -1.637  -6.587  1.00  8.30           H  
ATOM    164 3HG1 VAL A  10      10.171  -0.510  -5.278  1.00  8.30           H  
ATOM    165 1HG2 VAL A  10      10.469   2.064  -6.917  1.00  8.30           H  
ATOM    166 2HG2 VAL A  10      11.136   1.802  -5.308  1.00  8.30           H  
ATOM    167 3HG2 VAL A  10      12.197   2.330  -6.611  1.00  8.30           H  
ATOM    168  N   LYS A  11      14.637   1.421  -5.555  1.00  7.80           N  
ATOM    169  CA  LYS A  11      15.812   2.182  -6.005  1.00  7.80           C  
ATOM    170  C   LYS A  11      17.119   1.385  -5.995  1.00  7.80           C  
ATOM    171  O   LYS A  11      18.095   1.705  -5.300  1.00  7.80           O  
ATOM    172  CB  LYS A  11      15.971   3.471  -5.201  1.00  7.80           C  
ATOM    173  CG  LYS A  11      14.873   4.483  -5.454  1.00  7.80           C  
ATOM    174  CD  LYS A  11      14.972   5.012  -6.881  1.00  7.80           C  
ATOM    175  CE  LYS A  11      16.153   5.971  -7.031  1.00  7.80           C  
ATOM    176  NZ  LYS A  11      16.327   6.449  -8.430  1.00  7.80           N  
ATOM    177  H   LYS A  11      14.209   1.619  -4.651  1.00  7.80           H  
ATOM    178  HA  LYS A  11      15.634   2.475  -7.041  1.00  7.80           H  
ATOM    179 1HB  LYS A  11      15.961   3.238  -4.133  1.00  7.80           H  
ATOM    180 2HB  LYS A  11      16.927   3.936  -5.437  1.00  7.80           H  
ATOM    181 1HG  LYS A  11      13.904   4.010  -5.324  1.00  7.80           H  
ATOM    182 2HG  LYS A  11      14.962   5.309  -4.752  1.00  7.80           H  
ATOM    183 1HD  LYS A  11      15.115   4.178  -7.573  1.00  7.80           H  
ATOM    184 2HD  LYS A  11      14.053   5.530  -7.145  1.00  7.80           H  
ATOM    185 1HE  LYS A  11      15.989   6.832  -6.386  1.00  7.80           H  
ATOM    186 2HE  LYS A  11      17.070   5.465  -6.721  1.00  7.80           H  
ATOM    187 1HZ  LYS A  11      17.125   7.060  -8.481  1.00  7.80           H  
ATOM    188 2HZ  LYS A  11      16.524   5.637  -9.044  1.00  7.80           H  
ATOM    189 3HZ  LYS A  11      15.513   6.925  -8.751  1.00  7.80           H  
ATOM    190  N   THR A  12      17.185   0.424  -6.906  1.00  7.10           N  
ATOM    191  CA  THR A  12      18.304  -0.497  -7.011  1.00  7.10           C  
ATOM    192  C   THR A  12      19.398   0.098  -7.882  1.00  7.10           C  
ATOM    193  O   THR A  12      20.325  -0.583  -8.302  1.00  7.10           O  
ATOM    194  CB  THR A  12      17.865  -1.884  -7.510  1.00  7.10           C  
ATOM    195  OG1 THR A  12      17.295  -1.821  -8.818  1.00  7.10           O  
ATOM    196  CG2 THR A  12      16.809  -2.416  -6.561  1.00  7.10           C  
ATOM    197  H   THR A  12      16.356   0.277  -7.478  1.00  7.10           H  
ATOM    198  HA  THR A  12      18.718  -0.646  -6.013  1.00  7.10           H  
ATOM    199  HB  THR A  12      18.719  -2.561  -7.522  1.00  7.10           H  
ATOM    200  HG1 THR A  12      17.132  -2.757  -9.109  1.00  7.10           H  
ATOM    201 1HG2 THR A  12      16.494  -3.388  -6.900  1.00  7.10           H  
ATOM    202 2HG2 THR A  12      17.225  -2.492  -5.560  1.00  7.10           H  
ATOM    203 3HG2 THR A  12      15.957  -1.750  -6.549  1.00  7.10           H  
ATOM    204  N   ASP A  13      19.312   1.414  -8.098  1.00  6.20           N  
ATOM    205  CA  ASP A  13      20.292   2.209  -8.823  1.00  6.20           C  
ATOM    206  C   ASP A  13      21.632   2.045  -8.109  1.00  6.20           C  
ATOM    207  O   ASP A  13      22.696   2.092  -8.721  1.00  6.20           O  
ATOM    208  CB  ASP A  13      19.906   3.695  -8.781  1.00  6.20           C  
ATOM    209  CG  ASP A  13      18.639   4.055  -9.571  1.00  6.20           C  
ATOM    210  OD1 ASP A  13      18.161   3.261 -10.332  1.00  6.20           O  
ATOM    211  OD2 ASP A  13      18.150   5.160  -9.380  1.00  6.20           O  
ATOM    212  H   ASP A  13      18.510   1.886  -7.719  1.00  6.20           H  
ATOM    213  HA  ASP A  13      20.373   1.853  -9.850  1.00  6.20           H  
ATOM    214 1HB  ASP A  13      19.760   3.994  -7.741  1.00  6.20           H  
ATOM    215 2HB  ASP A  13      20.733   4.287  -9.169  1.00  6.20           H  
ATOM    216  N   LYS A  14      21.550   1.849  -6.785  1.00  5.18           N  
ATOM    217  CA  LYS A  14      22.703   1.626  -5.911  1.00  5.18           C  
ATOM    218  C   LYS A  14      23.434   0.302  -6.199  1.00  5.18           C  
ATOM    219  O   LYS A  14      24.547   0.085  -5.716  1.00  5.18           O  
ATOM    220  CB  LYS A  14      22.244   1.658  -4.459  1.00  5.18           C  
ATOM    221  CG  LYS A  14      21.329   0.507  -4.088  1.00  5.18           C  
ATOM    222  CD  LYS A  14      20.847   0.612  -2.660  1.00  5.18           C  
ATOM    223  CE  LYS A  14      19.882  -0.508  -2.333  1.00  5.18           C  
ATOM    224  NZ  LYS A  14      19.376  -0.413  -0.946  1.00  5.18           N  
ATOM    225  H   LYS A  14      20.613   1.833  -6.362  1.00  5.18           H  
ATOM    226  HA  LYS A  14      23.413   2.438  -6.072  1.00  5.18           H  
ATOM    227 1HB  LYS A  14      23.113   1.626  -3.801  1.00  5.18           H  
ATOM    228 2HB  LYS A  14      21.714   2.589  -4.263  1.00  5.18           H  
ATOM    229 1HG  LYS A  14      20.469   0.509  -4.756  1.00  5.18           H  
ATOM    230 2HG  LYS A  14      21.858  -0.440  -4.213  1.00  5.18           H  
ATOM    231 1HD  LYS A  14      21.695   0.557  -1.979  1.00  5.18           H  
ATOM    232 2HD  LYS A  14      20.341   1.567  -2.515  1.00  5.18           H  
ATOM    233 1HE  LYS A  14      19.035  -0.446  -3.020  1.00  5.18           H  
ATOM    234 2HE  LYS A  14      20.375  -1.473  -2.464  1.00  5.18           H  
ATOM    235 1HZ  LYS A  14      18.727  -1.169  -0.777  1.00  5.18           H  
ATOM    236 2HZ  LYS A  14      20.149  -0.498  -0.261  1.00  5.18           H  
ATOM    237 3HZ  LYS A  14      18.908   0.466  -0.820  1.00  5.18           H  
ATOM    238  N   VAL A  15      22.760  -0.599  -6.923  1.00  4.15           N  
ATOM    239  CA  VAL A  15      23.189  -1.942  -7.295  1.00  4.15           C  
ATOM    240  C   VAL A  15      23.072  -2.868  -6.076  1.00  4.15           C  
ATOM    241  O   VAL A  15      22.021  -3.474  -5.872  1.00  4.15           O  
ATOM    242  CB  VAL A  15      24.611  -1.916  -7.936  1.00  4.15           C  
ATOM    243  CG1 VAL A  15      25.104  -3.318  -8.272  1.00  4.15           C  
ATOM    244  CG2 VAL A  15      24.553  -1.061  -9.203  1.00  4.15           C  
ATOM    245  H   VAL A  15      21.857  -0.335  -7.298  1.00  4.15           H  
ATOM    246  HA  VAL A  15      22.506  -2.311  -8.061  1.00  4.15           H  
ATOM    247  HB  VAL A  15      25.324  -1.497  -7.250  1.00  4.15           H  
ATOM    248 1HG1 VAL A  15      26.091  -3.252  -8.721  1.00  4.15           H  
ATOM    249 2HG1 VAL A  15      25.172  -3.915  -7.397  1.00  4.15           H  
ATOM    250 3HG1 VAL A  15      24.418  -3.784  -8.972  1.00  4.15           H  
ATOM    251 1HG2 VAL A  15      25.540  -1.022  -9.661  1.00  4.15           H  
ATOM    252 2HG2 VAL A  15      23.844  -1.499  -9.904  1.00  4.15           H  
ATOM    253 3HG2 VAL A  15      24.232  -0.049  -8.957  1.00  4.15           H  
ATOM    254  N   HIS A  16      24.123  -2.971  -5.266  1.00  3.24           N  
ATOM    255  CA  HIS A  16      24.092  -3.768  -4.037  1.00  3.24           C  
ATOM    256  C   HIS A  16      25.360  -3.595  -3.202  1.00  3.24           C  
ATOM    257  O   HIS A  16      26.370  -3.076  -3.678  1.00  3.24           O  
ATOM    258  CB  HIS A  16      23.845  -5.272  -4.309  1.00  3.24           C  
ATOM    259  CG  HIS A  16      24.849  -5.963  -5.191  1.00  3.24           C  
ATOM    260  ND1 HIS A  16      26.111  -6.316  -4.762  1.00  3.24           N  
ATOM    261  CD2 HIS A  16      24.745  -6.409  -6.459  1.00  3.24           C  
ATOM    262  CE1 HIS A  16      26.747  -6.930  -5.732  1.00  3.24           C  
ATOM    263  NE2 HIS A  16      25.943  -7.004  -6.781  1.00  3.24           N  
ATOM    264  H   HIS A  16      24.955  -2.442  -5.492  1.00  3.24           H  
ATOM    265  HA  HIS A  16      23.262  -3.423  -3.421  1.00  3.24           H  
ATOM    266 1HB  HIS A  16      23.848  -5.800  -3.359  1.00  3.24           H  
ATOM    267 2HB  HIS A  16      22.860  -5.427  -4.736  1.00  3.24           H  
ATOM    268  HD1 HIS A  16      26.515  -6.150  -3.841  1.00  3.24           H  
ATOM    269  HD2 HIS A  16      23.935  -6.377  -7.189  1.00  3.24           H  
ATOM    270  HE1 HIS A  16      27.767  -7.284  -5.578  1.00  3.24           H  
ATOM    271  N   SER A  17      25.320  -4.081  -1.964  1.00  2.51           N  
ATOM    272  CA  SER A  17      26.519  -4.152  -1.129  1.00  2.51           C  
ATOM    273  C   SER A  17      27.533  -5.095  -1.724  1.00  2.51           C  
ATOM    274  O   SER A  17      27.169  -6.157  -2.220  1.00  2.51           O  
ATOM    275  CB  SER A  17      26.220  -4.653   0.264  1.00  2.51           C  
ATOM    276  OG  SER A  17      27.427  -4.848   0.982  1.00  2.51           O  
ATOM    277  H   SER A  17      24.447  -4.445  -1.607  1.00  2.51           H  
ATOM    278  HA  SER A  17      26.961  -3.156  -1.068  1.00  2.51           H  
ATOM    279 1HB  SER A  17      25.583  -3.947   0.785  1.00  2.51           H  
ATOM    280 2HB  SER A  17      25.682  -5.594   0.200  1.00  2.51           H  
ATOM    281  HG  SER A  17      27.763  -3.961   1.168  1.00  2.51           H  
ATOM    282  N   ALA A  18      28.810  -4.779  -1.573  1.00  1.99           N  
ATOM    283  CA  ALA A  18      29.885  -5.660  -2.024  1.00  1.99           C  
ATOM    284  C   ALA A  18      29.821  -7.038  -1.351  1.00  1.99           C  
ATOM    285  O   ALA A  18      30.364  -8.010  -1.872  1.00  1.99           O  
ATOM    286  CB  ALA A  18      31.233  -5.028  -1.741  1.00  1.99           C  
ATOM    287  H   ALA A  18      29.047  -3.892  -1.156  1.00  1.99           H  
ATOM    288  HA  ALA A  18      29.772  -5.803  -3.099  1.00  1.99           H  
ATOM    289 1HB  ALA A  18      32.024  -5.683  -2.108  1.00  1.99           H  
ATOM    290 2HB  ALA A  18      31.297  -4.064  -2.243  1.00  1.99           H  
ATOM    291 3HB  ALA A  18      31.350  -4.888  -0.667  1.00  1.99           H  
ATOM    292  N   ARG A  19      29.198  -7.112  -0.168  1.00  1.66           N  
ATOM    293  CA  ARG A  19      29.098  -8.360   0.581  1.00  1.66           C  
ATOM    294  C   ARG A  19      27.885  -9.199   0.163  1.00  1.66           C  
ATOM    295  O   ARG A  19      27.699 -10.321   0.647  1.00  1.66           O  
ATOM    296  CB  ARG A  19      28.951  -8.061   2.069  1.00  1.66           C  
ATOM    297  CG  ARG A  19      30.144  -7.392   2.734  1.00  1.66           C  
ATOM    298  CD  ARG A  19      29.851  -7.025   4.169  1.00  1.66           C  
ATOM    299  NE  ARG A  19      29.602  -8.188   5.008  1.00  1.66           N  
ATOM    300  CZ  ARG A  19      30.549  -8.911   5.622  1.00  1.66           C  
ATOM    301  NH1 ARG A  19      31.826  -8.602   5.488  1.00  1.66           N  
ATOM    302  NH2 ARG A  19      30.182  -9.929   6.362  1.00  1.66           N  
ATOM    303  H   ARG A  19      28.743  -6.282   0.216  1.00  1.66           H  
ATOM    304  HA  ARG A  19      30.004  -8.938   0.410  1.00  1.66           H  
ATOM    305 1HB  ARG A  19      28.085  -7.415   2.218  1.00  1.66           H  
ATOM    306 2HB  ARG A  19      28.756  -8.991   2.605  1.00  1.66           H  
ATOM    307 1HG  ARG A  19      30.998  -8.068   2.716  1.00  1.66           H  
ATOM    308 2HG  ARG A  19      30.391  -6.478   2.192  1.00  1.66           H  
ATOM    309 1HD  ARG A  19      30.699  -6.483   4.584  1.00  1.66           H  
ATOM    310 2HD  ARG A  19      28.965  -6.389   4.204  1.00  1.66           H  
ATOM    311  HE  ARG A  19      28.634  -8.477   5.156  1.00  1.66           H  
ATOM    312 1HH1 ARG A  19      32.098  -7.817   4.914  1.00  1.66           H  
ATOM    313 2HH1 ARG A  19      32.530  -9.154   5.954  1.00  1.66           H  
ATOM    314 1HH2 ARG A  19      29.170 -10.135   6.441  1.00  1.66           H  
ATOM    315 2HH2 ARG A  19      30.874 -10.485   6.833  1.00  1.66           H  
ATOM    316  N   ALA A  20      27.051  -8.646  -0.710  1.00  1.48           N  
ATOM    317  CA  ALA A  20      25.800  -9.274  -1.101  1.00  1.48           C  
ATOM    318  C   ALA A  20      25.933 -10.452  -2.038  1.00  1.48           C  
ATOM    319  O   ALA A  20      26.866 -10.550  -2.838  1.00  1.48           O  
ATOM    320  CB  ALA A  20      24.903  -8.270  -1.776  1.00  1.48           C  
ATOM    321  H   ALA A  20      27.270  -7.745  -1.123  1.00  1.48           H  
ATOM    322  HA  ALA A  20      25.322  -9.623  -0.191  1.00  1.48           H  
ATOM    323 1HB  ALA A  20      23.976  -8.747  -1.983  1.00  1.48           H  
ATOM    324 2HB  ALA A  20      24.739  -7.417  -1.143  1.00  1.48           H  
ATOM    325 3HB  ALA A  20      25.371  -7.944  -2.692  1.00  1.48           H  
ATOM    326  N   ARG A  21      24.926 -11.309  -1.965  1.00  1.42           N  
ATOM    327  CA  ARG A  21      24.746 -12.447  -2.858  1.00  1.42           C  
ATOM    328  C   ARG A  21      23.359 -12.443  -3.476  1.00  1.42           C  
ATOM    329  O   ARG A  21      22.414 -11.919  -2.898  1.00  1.42           O  
ATOM    330  CB  ARG A  21      24.958 -13.758  -2.122  1.00  1.42           C  
ATOM    331  CG  ARG A  21      26.392 -14.091  -1.745  1.00  1.42           C  
ATOM    332  CD  ARG A  21      26.476 -15.332  -0.908  1.00  1.42           C  
ATOM    333  NE  ARG A  21      25.951 -16.531  -1.600  1.00  1.42           N  
ATOM    334  CZ  ARG A  21      25.882 -17.776  -1.050  1.00  1.42           C  
ATOM    335  NH1 ARG A  21      26.310 -18.009   0.164  1.00  1.42           N  
ATOM    336  NH2 ARG A  21      25.386 -18.805  -1.705  1.00  1.42           N  
ATOM    337  H   ARG A  21      24.233 -11.144  -1.231  1.00  1.42           H  
ATOM    338  HA  ARG A  21      25.482 -12.379  -3.658  1.00  1.42           H  
ATOM    339 1HB  ARG A  21      24.424 -13.689  -1.189  1.00  1.42           H  
ATOM    340 2HB  ARG A  21      24.534 -14.588  -2.691  1.00  1.42           H  
ATOM    341 1HG  ARG A  21      26.978 -14.241  -2.649  1.00  1.42           H  
ATOM    342 2HG  ARG A  21      26.815 -13.264  -1.170  1.00  1.42           H  
ATOM    343 1HD  ARG A  21      27.516 -15.516  -0.648  1.00  1.42           H  
ATOM    344 2HD  ARG A  21      25.909 -15.182   0.000  1.00  1.42           H  
ATOM    345  HE  ARG A  21      25.600 -16.415  -2.543  1.00  1.42           H  
ATOM    346 1HH1 ARG A  21      26.706 -17.273   0.728  1.00  1.42           H  
ATOM    347 2HH1 ARG A  21      26.230 -18.984   0.513  1.00  1.42           H  
ATOM    348 1HH2 ARG A  21      25.007 -18.724  -2.658  1.00  1.42           H  
ATOM    349 2HH2 ARG A  21      25.387 -19.719  -1.218  1.00  1.42           H  
ATOM    350  N   SER A  22      23.227 -13.007  -4.658  1.00  1.46           N  
ATOM    351  CA  SER A  22      21.896 -13.107  -5.232  1.00  1.46           C  
ATOM    352  C   SER A  22      21.196 -14.338  -4.717  1.00  1.46           C  
ATOM    353  O   SER A  22      21.810 -15.393  -4.550  1.00  1.46           O  
ATOM    354  CB  SER A  22      21.911 -13.169  -6.735  1.00  1.46           C  
ATOM    355  OG  SER A  22      20.607 -13.407  -7.198  1.00  1.46           O  
ATOM    356  H   SER A  22      24.028 -13.391  -5.138  1.00  1.46           H  
ATOM    357  HA  SER A  22      21.318 -12.231  -4.934  1.00  1.46           H  
ATOM    358 1HB  SER A  22      22.283 -12.234  -7.144  1.00  1.46           H  
ATOM    359 2HB  SER A  22      22.572 -13.965  -7.069  1.00  1.46           H  
ATOM    360  HG  SER A  22      20.055 -12.713  -6.791  1.00  1.46           H  
ATOM    361  N   ILE A  23      19.886 -14.250  -4.573  1.00  1.60           N  
ATOM    362  CA  ILE A  23      19.087 -15.393  -4.154  1.00  1.60           C  
ATOM    363  C   ILE A  23      19.116 -16.504  -5.211  1.00  1.60           C  
ATOM    364  O   ILE A  23      18.885 -17.671  -4.900  1.00  1.60           O  
ATOM    365  CB  ILE A  23      17.631 -14.957  -3.900  1.00  1.60           C  
ATOM    366  CG1 ILE A  23      16.985 -14.480  -5.197  1.00  1.60           C  
ATOM    367  CG2 ILE A  23      17.624 -13.866  -2.875  1.00  1.60           C  
ATOM    368  CD1 ILE A  23      15.520 -14.163  -5.064  1.00  1.60           C  
ATOM    369  H   ILE A  23      19.444 -13.348  -4.733  1.00  1.60           H  
ATOM    370  HA  ILE A  23      19.500 -15.782  -3.225  1.00  1.60           H  
ATOM    371  HB  ILE A  23      17.051 -15.803  -3.532  1.00  1.60           H  
ATOM    372 1HG1 ILE A  23      17.522 -13.628  -5.550  1.00  1.60           H  
ATOM    373 2HG1 ILE A  23      17.063 -15.265  -5.941  1.00  1.60           H  
ATOM    374 1HG2 ILE A  23      16.602 -13.552  -2.672  1.00  1.60           H  
ATOM    375 2HG2 ILE A  23      18.067 -14.251  -1.987  1.00  1.60           H  
ATOM    376 3HG2 ILE A  23      18.194 -13.030  -3.223  1.00  1.60           H  
ATOM    377 1HD1 ILE A  23      15.123 -13.845  -6.028  1.00  1.60           H  
ATOM    378 2HD1 ILE A  23      14.989 -15.053  -4.731  1.00  1.60           H  
ATOM    379 3HD1 ILE A  23      15.387 -13.366  -4.334  1.00  1.60           H  
ATOM    380  N   GLU A  24      19.473 -16.161  -6.454  1.00  1.83           N  
ATOM    381  CA  GLU A  24      19.540 -17.141  -7.528  1.00  1.83           C  
ATOM    382  C   GLU A  24      20.691 -18.121  -7.317  1.00  1.83           C  
ATOM    383  O   GLU A  24      20.709 -19.207  -7.898  1.00  1.83           O  
ATOM    384  CB  GLU A  24      19.665 -16.443  -8.886  1.00  1.83           C  
ATOM    385  CG  GLU A  24      18.415 -15.644  -9.296  1.00  1.83           C  
ATOM    386  CD  GLU A  24      18.526 -14.990 -10.663  1.00  1.83           C  
ATOM    387  OE1 GLU A  24      19.556 -15.107 -11.286  1.00  1.83           O  
ATOM    388  OE2 GLU A  24      17.572 -14.375 -11.079  1.00  1.83           O  
ATOM    389  H   GLU A  24      19.708 -15.189  -6.661  1.00  1.83           H  
ATOM    390  HA  GLU A  24      18.612 -17.713  -7.523  1.00  1.83           H  
ATOM    391 1HB  GLU A  24      20.514 -15.758  -8.863  1.00  1.83           H  
ATOM    392 2HB  GLU A  24      19.864 -17.185  -9.658  1.00  1.83           H  
ATOM    393 1HG  GLU A  24      17.555 -16.313  -9.292  1.00  1.83           H  
ATOM    394 2HG  GLU A  24      18.242 -14.872  -8.544  1.00  1.83           H  
ATOM    395  N   ASN A  25      21.671 -17.712  -6.510  1.00  2.16           N  
ATOM    396  CA  ASN A  25      22.852 -18.495  -6.214  1.00  2.16           C  
ATOM    397  C   ASN A  25      22.818 -19.037  -4.783  1.00  2.16           C  
ATOM    398  O   ASN A  25      23.874 -19.330  -4.210  1.00  2.16           O  
ATOM    399  CB  ASN A  25      24.108 -17.674  -6.462  1.00  2.16           C  
ATOM    400  CG  ASN A  25      24.324 -17.376  -7.938  1.00  2.16           C  
ATOM    401  OD1 ASN A  25      24.096 -18.240  -8.792  1.00  2.16           O  
ATOM    402  ND2 ASN A  25      24.777 -16.184  -8.250  1.00  2.16           N  
ATOM    403  H   ASN A  25      21.587 -16.817  -6.032  1.00  2.16           H  
ATOM    404  HA  ASN A  25      22.869 -19.358  -6.881  1.00  2.16           H  
ATOM    405 1HB  ASN A  25      24.031 -16.728  -5.918  1.00  2.16           H  
ATOM    406 2HB  ASN A  25      24.976 -18.208  -6.076  1.00  2.16           H  
ATOM    407 1HD2 ASN A  25      24.944 -15.948  -9.210  1.00  2.16           H  
ATOM    408 2HD2 ASN A  25      24.965 -15.517  -7.534  1.00  2.16           H  
ATOM    409  N   PHE A  26      21.618 -19.149  -4.198  1.00  2.57           N  
ATOM    410  CA  PHE A  26      21.459 -19.623  -2.823  1.00  2.57           C  
ATOM    411  C   PHE A  26      20.436 -20.777  -2.878  1.00  2.57           C  
ATOM    412  O   PHE A  26      19.326 -20.606  -3.376  1.00  2.57           O  
ATOM    413  CB  PHE A  26      21.003 -18.418  -1.991  1.00  2.57           C  
ATOM    414  CG  PHE A  26      21.057 -18.473  -0.489  1.00  2.57           C  
ATOM    415  CD1 PHE A  26      22.150 -19.024   0.176  1.00  2.57           C  
ATOM    416  CD2 PHE A  26      20.065 -17.866   0.257  1.00  2.57           C  
ATOM    417  CE1 PHE A  26      22.234 -18.967   1.553  1.00  2.57           C  
ATOM    418  CE2 PHE A  26      20.146 -17.803   1.623  1.00  2.57           C  
ATOM    419  CZ  PHE A  26      21.236 -18.350   2.277  1.00  2.57           C  
ATOM    420  H   PHE A  26      20.774 -18.864  -4.701  1.00  2.57           H  
ATOM    421  HA  PHE A  26      22.410 -20.003  -2.446  1.00  2.57           H  
ATOM    422 1HB  PHE A  26      21.584 -17.552  -2.308  1.00  2.57           H  
ATOM    423 2HB  PHE A  26      19.970 -18.199  -2.266  1.00  2.57           H  
ATOM    424  HD1 PHE A  26      22.951 -19.491  -0.399  1.00  2.57           H  
ATOM    425  HD2 PHE A  26      19.223 -17.420  -0.263  1.00  2.57           H  
ATOM    426  HE1 PHE A  26      23.098 -19.399   2.068  1.00  2.57           H  
ATOM    427  HE2 PHE A  26      19.359 -17.316   2.185  1.00  2.57           H  
ATOM    428  HZ  PHE A  26      21.308 -18.296   3.367  1.00  2.57           H  
ATOM    429  N   GLN A  27      20.827 -21.975  -2.443  1.00  3.04           N  
ATOM    430  CA  GLN A  27      19.956 -23.137  -2.649  1.00  3.04           C  
ATOM    431  C   GLN A  27      18.633 -23.073  -1.865  1.00  3.04           C  
ATOM    432  O   GLN A  27      18.625 -22.602  -0.731  1.00  3.04           O  
ATOM    433  CB  GLN A  27      20.683 -24.428  -2.263  1.00  3.04           C  
ATOM    434  CG  GLN A  27      21.881 -24.761  -3.146  1.00  3.04           C  
ATOM    435  CD  GLN A  27      21.486 -24.955  -4.607  1.00  3.04           C  
ATOM    436  OE1 GLN A  27      20.519 -25.656  -4.929  1.00  3.04           O  
ATOM    437  NE2 GLN A  27      22.251 -24.336  -5.501  1.00  3.04           N  
ATOM    438  H   GLN A  27      21.735 -22.084  -2.011  1.00  3.04           H  
ATOM    439  HA  GLN A  27      19.780 -23.191  -3.709  1.00  3.04           H  
ATOM    440 1HB  GLN A  27      21.034 -24.355  -1.231  1.00  3.04           H  
ATOM    441 2HB  GLN A  27      19.982 -25.266  -2.306  1.00  3.04           H  
ATOM    442 1HG  GLN A  27      22.596 -23.936  -3.094  1.00  3.04           H  
ATOM    443 2HG  GLN A  27      22.347 -25.681  -2.787  1.00  3.04           H  
ATOM    444 1HE2 GLN A  27      22.056 -24.424  -6.479  1.00  3.04           H  
ATOM    445 2HE2 GLN A  27      23.057 -23.791  -5.187  1.00  3.04           H  
ATOM    446  N   PRO A  28      17.493 -23.499  -2.467  1.00  3.54           N  
ATOM    447  CA  PRO A  28      16.189 -23.622  -1.829  1.00  3.54           C  
ATOM    448  C   PRO A  28      16.216 -24.535  -0.613  1.00  3.54           C  
ATOM    449  O   PRO A  28      16.748 -25.645  -0.671  1.00  3.54           O  
ATOM    450  CB  PRO A  28      15.340 -24.258  -2.936  1.00  3.54           C  
ATOM    451  CG  PRO A  28      15.985 -23.808  -4.217  1.00  3.54           C  
ATOM    452  CD  PRO A  28      17.470 -23.790  -3.923  1.00  3.54           C  
ATOM    453  HA  PRO A  28      15.817 -22.628  -1.560  1.00  3.54           H  
ATOM    454 1HB  PRO A  28      15.331 -25.351  -2.821  1.00  3.54           H  
ATOM    455 2HB  PRO A  28      14.299 -23.918  -2.842  1.00  3.54           H  
ATOM    456 1HG  PRO A  28      15.727 -24.500  -5.034  1.00  3.54           H  
ATOM    457 2HG  PRO A  28      15.604 -22.818  -4.507  1.00  3.54           H  
ATOM    458 1HD  PRO A  28      17.951 -24.759  -4.151  1.00  3.54           H  
ATOM    459 2HD  PRO A  28      17.882 -22.953  -4.506  1.00  3.54           H  
ATOM    460  N   ILE A  29      15.600 -24.055   0.459  1.00  3.99           N  
ATOM    461  CA  ILE A  29      15.474 -24.737   1.746  1.00  3.99           C  
ATOM    462  C   ILE A  29      14.044 -24.682   2.309  1.00  3.99           C  
ATOM    463  O   ILE A  29      13.365 -23.646   2.205  1.00  3.99           O  
ATOM    464  CB  ILE A  29      16.490 -24.167   2.749  1.00  3.99           C  
ATOM    465  CG1 ILE A  29      17.931 -24.432   2.278  1.00  3.99           C  
ATOM    466  CG2 ILE A  29      16.275 -24.698   4.137  1.00  3.99           C  
ATOM    467  CD1 ILE A  29      18.351 -25.870   2.263  1.00  3.99           C  
ATOM    468  H   ILE A  29      15.200 -23.135   0.381  1.00  3.99           H  
ATOM    469  HA  ILE A  29      15.724 -25.785   1.593  1.00  3.99           H  
ATOM    470  HB  ILE A  29      16.375 -23.096   2.767  1.00  3.99           H  
ATOM    471 1HG1 ILE A  29      18.074 -24.017   1.296  1.00  3.99           H  
ATOM    472 2HG1 ILE A  29      18.566 -23.955   2.929  1.00  3.99           H  
ATOM    473 1HG2 ILE A  29      16.986 -24.247   4.796  1.00  3.99           H  
ATOM    474 2HG2 ILE A  29      15.283 -24.451   4.482  1.00  3.99           H  
ATOM    475 3HG2 ILE A  29      16.404 -25.777   4.150  1.00  3.99           H  
ATOM    476 1HD1 ILE A  29      19.393 -25.935   1.937  1.00  3.99           H  
ATOM    477 2HD1 ILE A  29      18.254 -26.287   3.264  1.00  3.99           H  
ATOM    478 3HD1 ILE A  29      17.724 -26.431   1.576  1.00  3.99           H  
ATOM    479  N   VAL A  30      13.585 -25.792   2.888  1.00  4.32           N  
ATOM    480  CA  VAL A  30      12.267 -25.865   3.519  1.00  4.32           C  
ATOM    481  C   VAL A  30      12.248 -25.082   4.837  1.00  4.32           C  
ATOM    482  O   VAL A  30      13.160 -25.198   5.646  1.00  4.32           O  
ATOM    483  CB  VAL A  30      11.882 -27.334   3.749  1.00  4.32           C  
ATOM    484  CG1 VAL A  30      10.567 -27.432   4.512  1.00  4.32           C  
ATOM    485  CG2 VAL A  30      11.773 -28.020   2.402  1.00  4.32           C  
ATOM    486  H   VAL A  30      14.183 -26.608   2.913  1.00  4.32           H  
ATOM    487  HA  VAL A  30      11.536 -25.421   2.842  1.00  4.32           H  
ATOM    488  HB  VAL A  30      12.651 -27.824   4.352  1.00  4.32           H  
ATOM    489 1HG1 VAL A  30      10.315 -28.481   4.665  1.00  4.32           H  
ATOM    490 2HG1 VAL A  30      10.679 -26.960   5.463  1.00  4.32           H  
ATOM    491 3HG1 VAL A  30       9.772 -26.947   3.947  1.00  4.32           H  
ATOM    492 1HG2 VAL A  30      11.511 -29.068   2.547  1.00  4.32           H  
ATOM    493 2HG2 VAL A  30      10.999 -27.532   1.808  1.00  4.32           H  
ATOM    494 3HG2 VAL A  30      12.727 -27.952   1.880  1.00  4.32           H  
ATOM    495  N   PHE A  31      11.229 -24.244   5.012  1.00  4.47           N  
ATOM    496  CA  PHE A  31      11.083 -23.384   6.196  1.00  4.47           C  
ATOM    497  C   PHE A  31      10.921 -24.081   7.559  1.00  4.47           C  
ATOM    498  O   PHE A  31      11.230 -23.491   8.597  1.00  4.47           O  
ATOM    499  CB  PHE A  31       9.920 -22.427   5.968  1.00  4.47           C  
ATOM    500  CG  PHE A  31       8.594 -23.085   6.015  1.00  4.47           C  
ATOM    501  CD1 PHE A  31       7.877 -23.144   7.188  1.00  4.47           C  
ATOM    502  CD2 PHE A  31       8.068 -23.676   4.878  1.00  4.47           C  
ATOM    503  CE1 PHE A  31       6.652 -23.769   7.234  1.00  4.47           C  
ATOM    504  CE2 PHE A  31       6.844 -24.306   4.916  1.00  4.47           C  
ATOM    505  CZ  PHE A  31       6.132 -24.352   6.099  1.00  4.47           C  
ATOM    506  H   PHE A  31      10.520 -24.201   4.294  1.00  4.47           H  
ATOM    507  HA  PHE A  31      11.981 -22.781   6.263  1.00  4.47           H  
ATOM    508 1HB  PHE A  31       9.943 -21.643   6.732  1.00  4.47           H  
ATOM    509 2HB  PHE A  31      10.028 -21.939   5.004  1.00  4.47           H  
ATOM    510  HD1 PHE A  31       8.293 -22.691   8.088  1.00  4.47           H  
ATOM    511  HD2 PHE A  31       8.636 -23.639   3.948  1.00  4.47           H  
ATOM    512  HE1 PHE A  31       6.102 -23.808   8.174  1.00  4.47           H  
ATOM    513  HE2 PHE A  31       6.438 -24.768   4.016  1.00  4.47           H  
ATOM    514  HZ  PHE A  31       5.166 -24.850   6.138  1.00  4.47           H  
ATOM    515  N   ASP A  32      10.440 -25.322   7.595  1.00  4.46           N  
ATOM    516  CA  ASP A  32      10.231 -25.948   8.898  1.00  4.46           C  
ATOM    517  C   ASP A  32       9.301 -25.066   9.745  1.00  4.46           C  
ATOM    518  O   ASP A  32       8.077 -25.185   9.649  1.00  4.46           O  
ATOM    519  CB  ASP A  32      11.560 -26.258   9.620  1.00  4.46           C  
ATOM    520  CG  ASP A  32      12.418 -27.310   8.887  1.00  4.46           C  
ATOM    521  OD1 ASP A  32      11.860 -28.255   8.370  1.00  4.46           O  
ATOM    522  OD2 ASP A  32      13.621 -27.162   8.874  1.00  4.46           O  
ATOM    523  H   ASP A  32      10.203 -25.800   6.742  1.00  4.46           H  
ATOM    524  HA  ASP A  32       9.727 -26.901   8.742  1.00  4.46           H  
ATOM    525 1HB  ASP A  32      12.164 -25.367   9.734  1.00  4.46           H  
ATOM    526 2HB  ASP A  32      11.341 -26.631  10.621  1.00  4.46           H  
ATOM    527  N   GLU A  33       9.875 -24.323  10.679  1.00  4.34           N  
ATOM    528  CA  GLU A  33       9.135 -23.458  11.587  1.00  4.34           C  
ATOM    529  C   GLU A  33       9.746 -22.063  11.551  1.00  4.34           C  
ATOM    530  O   GLU A  33      10.955 -21.907  11.736  1.00  4.34           O  
ATOM    531  CB  GLU A  33       9.171 -24.006  13.021  1.00  4.34           C  
ATOM    532  CG  GLU A  33       8.387 -23.172  14.052  1.00  4.34           C  
ATOM    533  CD  GLU A  33       8.409 -23.773  15.448  1.00  4.34           C  
ATOM    534  OE1 GLU A  33       8.971 -24.831  15.610  1.00  4.34           O  
ATOM    535  OE2 GLU A  33       7.861 -23.176  16.347  1.00  4.34           O  
ATOM    536  H   GLU A  33      10.882 -24.261  10.639  1.00  4.34           H  
ATOM    537  HA  GLU A  33       8.099 -23.389  11.252  1.00  4.34           H  
ATOM    538 1HB  GLU A  33       8.767 -25.018  13.032  1.00  4.34           H  
ATOM    539 2HB  GLU A  33      10.206 -24.064  13.359  1.00  4.34           H  
ATOM    540 1HG  GLU A  33       8.817 -22.169  14.095  1.00  4.34           H  
ATOM    541 2HG  GLU A  33       7.355 -23.077  13.717  1.00  4.34           H  
ATOM    542  N   GLU A  34       8.907 -21.055  11.333  1.00  4.19           N  
ATOM    543  CA  GLU A  34       9.389 -19.676  11.280  1.00  4.19           C  
ATOM    544  C   GLU A  34       9.078 -18.968  12.593  1.00  4.19           C  
ATOM    545  O   GLU A  34       8.042 -19.238  13.207  1.00  4.19           O  
ATOM    546  CB  GLU A  34       8.735 -18.916  10.117  1.00  4.19           C  
ATOM    547  CG  GLU A  34       9.036 -19.489   8.730  1.00  4.19           C  
ATOM    548  CD  GLU A  34       8.512 -18.641   7.587  1.00  4.19           C  
ATOM    549  OE1 GLU A  34       7.824 -17.682   7.845  1.00  4.19           O  
ATOM    550  OE2 GLU A  34       8.825 -18.942   6.458  1.00  4.19           O  
ATOM    551  H   GLU A  34       7.927 -21.251  11.192  1.00  4.19           H  
ATOM    552  HA  GLU A  34      10.471 -19.680  11.135  1.00  4.19           H  
ATOM    553 1HB  GLU A  34       7.655 -18.902  10.255  1.00  4.19           H  
ATOM    554 2HB  GLU A  34       9.082 -17.878  10.129  1.00  4.19           H  
ATOM    555 1HG  GLU A  34      10.094 -19.639   8.617  1.00  4.19           H  
ATOM    556 2HG  GLU A  34       8.568 -20.463   8.674  1.00  4.19           H  
ATOM    557  N   ILE A  35       9.963 -18.062  13.018  1.00  4.02           N  
ATOM    558  CA  ILE A  35       9.718 -17.293  14.233  1.00  4.02           C  
ATOM    559  C   ILE A  35       9.481 -15.821  13.885  1.00  4.02           C  
ATOM    560  O   ILE A  35      10.366 -15.133  13.363  1.00  4.02           O  
ATOM    561  CB  ILE A  35      10.892 -17.397  15.215  1.00  4.02           C  
ATOM    562  CG1 ILE A  35      11.256 -18.884  15.511  1.00  4.02           C  
ATOM    563  CG2 ILE A  35      10.487 -16.704  16.497  1.00  4.02           C  
ATOM    564  CD1 ILE A  35      10.148 -19.694  16.146  1.00  4.02           C  
ATOM    565  H   ILE A  35      10.793 -17.884  12.453  1.00  4.02           H  
ATOM    566  HA  ILE A  35       8.823 -17.677  14.720  1.00  4.02           H  
ATOM    567  HB  ILE A  35      11.766 -16.911  14.795  1.00  4.02           H  
ATOM    568 1HG1 ILE A  35      11.534 -19.367  14.573  1.00  4.02           H  
ATOM    569 2HG1 ILE A  35      12.116 -18.913  16.180  1.00  4.02           H  
ATOM    570 1HG2 ILE A  35      11.290 -16.740  17.212  1.00  4.02           H  
ATOM    571 2HG2 ILE A  35      10.235 -15.673  16.277  1.00  4.02           H  
ATOM    572 3HG2 ILE A  35       9.614 -17.198  16.921  1.00  4.02           H  
ATOM    573 1HD1 ILE A  35      10.494 -20.719  16.314  1.00  4.02           H  
ATOM    574 2HD1 ILE A  35       9.874 -19.247  17.104  1.00  4.02           H  
ATOM    575 3HD1 ILE A  35       9.278 -19.715  15.495  1.00  4.02           H  
ATOM    576  N   SER A  36       8.278 -15.338  14.147  1.00  3.80           N  
ATOM    577  CA  SER A  36       7.921 -13.979  13.759  1.00  3.80           C  
ATOM    578  C   SER A  36       8.128 -12.903  14.822  1.00  3.80           C  
ATOM    579  O   SER A  36       8.290 -13.184  16.011  1.00  3.80           O  
ATOM    580  CB  SER A  36       6.480 -13.957  13.299  1.00  3.80           C  
ATOM    581  OG  SER A  36       5.610 -14.232  14.362  1.00  3.80           O  
ATOM    582  H   SER A  36       7.593 -15.932  14.594  1.00  3.80           H  
ATOM    583  HA  SER A  36       8.542 -13.706  12.907  1.00  3.80           H  
ATOM    584 1HB  SER A  36       6.244 -12.979  12.874  1.00  3.80           H  
ATOM    585 2HB  SER A  36       6.342 -14.696  12.513  1.00  3.80           H  
ATOM    586  HG  SER A  36       5.739 -13.522  14.999  1.00  3.80           H  
ATOM    587  N   SER A  37       8.045 -11.665  14.348  1.00  3.53           N  
ATOM    588  CA  SER A  37       8.080 -10.430  15.119  1.00  3.53           C  
ATOM    589  C   SER A  37       7.323  -9.461  14.239  1.00  3.53           C  
ATOM    590  O   SER A  37       6.932  -9.823  13.131  1.00  3.53           O  
ATOM    591  CB  SER A  37       9.470  -9.858  15.338  1.00  3.53           C  
ATOM    592  OG  SER A  37       9.968  -9.272  14.163  1.00  3.53           O  
ATOM    593  H   SER A  37       7.944 -11.569  13.348  1.00  3.53           H  
ATOM    594  HA  SER A  37       7.561 -10.557  16.069  1.00  3.53           H  
ATOM    595 1HB  SER A  37       9.441  -9.122  16.134  1.00  3.53           H  
ATOM    596 2HB  SER A  37      10.131 -10.653  15.650  1.00  3.53           H  
ATOM    597  HG  SER A  37      10.374 -10.014  13.662  1.00  3.53           H  
ATOM    598  N   GLY A  38       7.132  -8.233  14.689  1.00  3.21           N  
ATOM    599  CA  GLY A  38       6.423  -7.262  13.863  1.00  3.21           C  
ATOM    600  C   GLY A  38       7.293  -6.621  12.771  1.00  3.21           C  
ATOM    601  O   GLY A  38       6.797  -5.793  12.005  1.00  3.21           O  
ATOM    602  H   GLY A  38       7.473  -7.968  15.601  1.00  3.21           H  
ATOM    603 1HA  GLY A  38       5.566  -7.751  13.398  1.00  3.21           H  
ATOM    604 2HA  GLY A  38       6.021  -6.480  14.506  1.00  3.21           H  
ATOM    605  N   LYS A  39       8.597  -6.947  12.733  1.00  2.87           N  
ATOM    606  CA  LYS A  39       9.495  -6.348  11.738  1.00  2.87           C  
ATOM    607  C   LYS A  39      10.291  -7.359  10.908  1.00  2.87           C  
ATOM    608  O   LYS A  39      10.434  -7.209   9.692  1.00  2.87           O  
ATOM    609  CB  LYS A  39      10.489  -5.411  12.428  1.00  2.87           C  
ATOM    610  CG  LYS A  39       9.864  -4.222  13.169  1.00  2.87           C  
ATOM    611  CD  LYS A  39       9.168  -3.256  12.206  1.00  2.87           C  
ATOM    612  CE  LYS A  39       8.597  -2.043  12.942  1.00  2.87           C  
ATOM    613  NZ  LYS A  39       7.875  -1.117  12.019  1.00  2.87           N  
ATOM    614  H   LYS A  39       8.962  -7.652  13.369  1.00  2.87           H  
ATOM    615  HA  LYS A  39       8.892  -5.767  11.042  1.00  2.87           H  
ATOM    616 1HB  LYS A  39      11.073  -5.983  13.153  1.00  2.87           H  
ATOM    617 2HB  LYS A  39      11.185  -5.019  11.689  1.00  2.87           H  
ATOM    618 1HG  LYS A  39       9.137  -4.585  13.893  1.00  2.87           H  
ATOM    619 2HG  LYS A  39      10.644  -3.687  13.705  1.00  2.87           H  
ATOM    620 1HD  LYS A  39       9.883  -2.913  11.458  1.00  2.87           H  
ATOM    621 2HD  LYS A  39       8.357  -3.770  11.692  1.00  2.87           H  
ATOM    622 1HE  LYS A  39       7.904  -2.388  13.709  1.00  2.87           H  
ATOM    623 2HE  LYS A  39       9.412  -1.501  13.420  1.00  2.87           H  
ATOM    624 1HZ  LYS A  39       7.512  -0.332  12.542  1.00  2.87           H  
ATOM    625 2HZ  LYS A  39       8.510  -0.783  11.309  1.00  2.87           H  
ATOM    626 3HZ  LYS A  39       7.109  -1.612  11.579  1.00  2.87           H  
ATOM    627  N   VAL A  40      10.872  -8.342  11.588  1.00  2.56           N  
ATOM    628  CA  VAL A  40      11.791  -9.298  10.976  1.00  2.56           C  
ATOM    629  C   VAL A  40      11.421 -10.725  11.343  1.00  2.56           C  
ATOM    630  O   VAL A  40      11.088 -11.009  12.495  1.00  2.56           O  
ATOM    631  CB  VAL A  40      13.246  -9.014  11.404  1.00  2.56           C  
ATOM    632  CG1 VAL A  40      14.197 -10.041  10.771  1.00  2.56           C  
ATOM    633  CG2 VAL A  40      13.634  -7.615  10.967  1.00  2.56           C  
ATOM    634  H   VAL A  40      10.667  -8.445  12.569  1.00  2.56           H  
ATOM    635  HA  VAL A  40      11.731  -9.193   9.891  1.00  2.56           H  
ATOM    636  HB  VAL A  40      13.333  -9.100  12.486  1.00  2.56           H  
ATOM    637 1HG1 VAL A  40      15.216  -9.818  11.076  1.00  2.56           H  
ATOM    638 2HG1 VAL A  40      13.941 -11.046  11.090  1.00  2.56           H  
ATOM    639 3HG1 VAL A  40      14.126  -9.975   9.685  1.00  2.56           H  
ATOM    640 1HG2 VAL A  40      14.660  -7.416  11.261  1.00  2.56           H  
ATOM    641 2HG2 VAL A  40      13.542  -7.549   9.884  1.00  2.56           H  
ATOM    642 3HG2 VAL A  40      12.989  -6.880  11.425  1.00  2.56           H  
ATOM    643  N   ARG A  41      11.443 -11.618  10.364  1.00  2.30           N  
ATOM    644  CA  ARG A  41      11.122 -13.008  10.653  1.00  2.30           C  
ATOM    645  C   ARG A  41      12.388 -13.856  10.583  1.00  2.30           C  
ATOM    646  O   ARG A  41      13.197 -13.677   9.675  1.00  2.30           O  
ATOM    647  CB  ARG A  41      10.151 -13.531   9.601  1.00  2.30           C  
ATOM    648  CG  ARG A  41       8.806 -12.828   9.514  1.00  2.30           C  
ATOM    649  CD  ARG A  41       7.981 -13.355   8.366  1.00  2.30           C  
ATOM    650  NE  ARG A  41       6.766 -12.557   8.161  1.00  2.30           N  
ATOM    651  CZ  ARG A  41       5.569 -12.753   8.751  1.00  2.30           C  
ATOM    652  NH1 ARG A  41       5.381 -13.752   9.589  1.00  2.30           N  
ATOM    653  NH2 ARG A  41       4.574 -11.928   8.477  1.00  2.30           N  
ATOM    654  H   ARG A  41      11.709 -11.324   9.423  1.00  2.30           H  
ATOM    655  HA  ARG A  41      10.690 -13.090  11.651  1.00  2.30           H  
ATOM    656 1HB  ARG A  41      10.611 -13.467   8.621  1.00  2.30           H  
ATOM    657 2HB  ARG A  41       9.953 -14.584   9.804  1.00  2.30           H  
ATOM    658 1HG  ARG A  41       8.247 -12.981  10.438  1.00  2.30           H  
ATOM    659 2HG  ARG A  41       8.961 -11.759   9.356  1.00  2.30           H  
ATOM    660 1HD  ARG A  41       8.575 -13.302   7.446  1.00  2.30           H  
ATOM    661 2HD  ARG A  41       7.689 -14.391   8.549  1.00  2.30           H  
ATOM    662  HE  ARG A  41       6.847 -11.751   7.508  1.00  2.30           H  
ATOM    663 1HH1 ARG A  41       6.138 -14.391   9.792  1.00  2.30           H  
ATOM    664 2HH1 ARG A  41       4.476 -13.886  10.020  1.00  2.30           H  
ATOM    665 1HH2 ARG A  41       4.727 -11.157   7.828  1.00  2.30           H  
ATOM    666 2HH2 ARG A  41       3.674 -12.058   8.907  1.00  2.30           H  
ATOM    667  N   LEU A  42      12.553 -14.816  11.493  1.00  2.12           N  
ATOM    668  CA  LEU A  42      13.662 -15.750  11.315  1.00  2.12           C  
ATOM    669  C   LEU A  42      12.992 -16.847  10.534  1.00  2.12           C  
ATOM    670  O   LEU A  42      12.022 -17.435  11.018  1.00  2.12           O  
ATOM    671  CB  LEU A  42      14.266 -16.275  12.634  1.00  2.12           C  
ATOM    672  CG  LEU A  42      15.492 -17.241  12.458  1.00  2.12           C  
ATOM    673  CD1 LEU A  42      16.612 -16.502  11.803  1.00  2.12           C  
ATOM    674  CD2 LEU A  42      15.963 -17.778  13.804  1.00  2.12           C  
ATOM    675  H   LEU A  42      11.883 -14.931  12.255  1.00  2.12           H  
ATOM    676  HA  LEU A  42      14.447 -15.311  10.702  1.00  2.12           H  
ATOM    677 1HB  LEU A  42      14.577 -15.433  13.249  1.00  2.12           H  
ATOM    678 2HB  LEU A  42      13.500 -16.828  13.171  1.00  2.12           H  
ATOM    679  HG  LEU A  42      15.205 -18.068  11.805  1.00  2.12           H  
ATOM    680 1HD1 LEU A  42      17.421 -17.171  11.663  1.00  2.12           H  
ATOM    681 2HD1 LEU A  42      16.284 -16.131  10.843  1.00  2.12           H  
ATOM    682 3HD1 LEU A  42      16.922 -15.677  12.430  1.00  2.12           H  
ATOM    683 1HD2 LEU A  42      16.809 -18.432  13.671  1.00  2.12           H  
ATOM    684 2HD2 LEU A  42      16.256 -16.941  14.444  1.00  2.12           H  
ATOM    685 3HD2 LEU A  42      15.160 -18.335  14.258  1.00  2.12           H  
ATOM    686  N   VAL A  43      13.429 -17.085   9.306  1.00  2.03           N  
ATOM    687  CA  VAL A  43      12.665 -18.000   8.475  1.00  2.03           C  
ATOM    688  C   VAL A  43      13.252 -19.385   8.240  1.00  2.03           C  
ATOM    689  O   VAL A  43      12.495 -20.330   8.050  1.00  2.03           O  
ATOM    690  CB  VAL A  43      12.336 -17.309   7.128  1.00  2.03           C  
ATOM    691  CG1 VAL A  43      11.458 -16.108   7.389  1.00  2.03           C  
ATOM    692  CG2 VAL A  43      13.588 -16.797   6.442  1.00  2.03           C  
ATOM    693  H   VAL A  43      14.268 -16.632   8.953  1.00  2.03           H  
ATOM    694  HA  VAL A  43      11.706 -18.135   8.959  1.00  2.03           H  
ATOM    695  HB  VAL A  43      11.804 -18.012   6.495  1.00  2.03           H  
ATOM    696 1HG1 VAL A  43      11.209 -15.620   6.447  1.00  2.03           H  
ATOM    697 2HG1 VAL A  43      10.543 -16.439   7.881  1.00  2.03           H  
ATOM    698 3HG1 VAL A  43      11.990 -15.414   8.028  1.00  2.03           H  
ATOM    699 1HG2 VAL A  43      13.319 -16.310   5.502  1.00  2.03           H  
ATOM    700 2HG2 VAL A  43      14.070 -16.080   7.086  1.00  2.03           H  
ATOM    701 3HG2 VAL A  43      14.257 -17.596   6.242  1.00  2.03           H  
ATOM    702  N   LYS A  44      14.567 -19.549   8.278  1.00  2.03           N  
ATOM    703  CA  LYS A  44      15.064 -20.917   8.071  1.00  2.03           C  
ATOM    704  C   LYS A  44      16.526 -21.175   8.417  1.00  2.03           C  
ATOM    705  O   LYS A  44      17.356 -20.269   8.452  1.00  2.03           O  
ATOM    706  CB  LYS A  44      14.778 -21.364   6.628  1.00  2.03           C  
ATOM    707  CG  LYS A  44      15.346 -20.505   5.570  1.00  2.03           C  
ATOM    708  CD  LYS A  44      14.870 -20.946   4.222  1.00  2.03           C  
ATOM    709  CE  LYS A  44      13.425 -20.527   3.986  1.00  2.03           C  
ATOM    710  NZ  LYS A  44      12.982 -20.839   2.593  1.00  2.03           N  
ATOM    711  H   LYS A  44      15.175 -18.743   8.422  1.00  2.03           H  
ATOM    712  HA  LYS A  44      14.474 -21.566   8.719  1.00  2.03           H  
ATOM    713 1HB  LYS A  44      15.197 -22.364   6.472  1.00  2.03           H  
ATOM    714 2HB  LYS A  44      13.737 -21.448   6.442  1.00  2.03           H  
ATOM    715 1HG  LYS A  44      15.020 -19.512   5.718  1.00  2.03           H  
ATOM    716 2HG  LYS A  44      16.402 -20.522   5.625  1.00  2.03           H  
ATOM    717 1HD  LYS A  44      15.509 -20.547   3.438  1.00  2.03           H  
ATOM    718 2HD  LYS A  44      14.898 -22.026   4.187  1.00  2.03           H  
ATOM    719 1HE  LYS A  44      12.783 -21.057   4.685  1.00  2.03           H  
ATOM    720 2HE  LYS A  44      13.328 -19.455   4.160  1.00  2.03           H  
ATOM    721 1HZ  LYS A  44      12.021 -20.559   2.466  1.00  2.03           H  
ATOM    722 2HZ  LYS A  44      13.563 -20.351   1.933  1.00  2.03           H  
ATOM    723 3HZ  LYS A  44      13.069 -21.865   2.436  1.00  2.03           H  
ATOM    724  N   LYS A  45      16.850 -22.452   8.634  1.00  2.12           N  
ATOM    725  CA  LYS A  45      18.253 -22.858   8.751  1.00  2.12           C  
ATOM    726  C   LYS A  45      18.637 -23.482   7.420  1.00  2.12           C  
ATOM    727  O   LYS A  45      18.006 -24.437   6.974  1.00  2.12           O  
ATOM    728  CB  LYS A  45      18.498 -23.824   9.910  1.00  2.12           C  
ATOM    729  CG  LYS A  45      19.973 -24.198  10.066  1.00  2.12           C  
ATOM    730  CD  LYS A  45      20.241 -25.138  11.247  1.00  2.12           C  
ATOM    731  CE  LYS A  45      20.059 -24.434  12.560  1.00  2.12           C  
ATOM    732  NZ  LYS A  45      20.567 -25.239  13.700  1.00  2.12           N  
ATOM    733  H   LYS A  45      16.122 -23.157   8.653  1.00  2.12           H  
ATOM    734  HA  LYS A  45      18.878 -21.979   8.902  1.00  2.12           H  
ATOM    735 1HB  LYS A  45      18.163 -23.366  10.840  1.00  2.12           H  
ATOM    736 2HB  LYS A  45      17.924 -24.737   9.756  1.00  2.12           H  
ATOM    737 1HG  LYS A  45      20.306 -24.688   9.152  1.00  2.12           H  
ATOM    738 2HG  LYS A  45      20.566 -23.285  10.197  1.00  2.12           H  
ATOM    739 1HD  LYS A  45      19.558 -25.984  11.204  1.00  2.12           H  
ATOM    740 2HD  LYS A  45      21.260 -25.514  11.205  1.00  2.12           H  
ATOM    741 1HE  LYS A  45      20.590 -23.494  12.527  1.00  2.12           H  
ATOM    742 2HE  LYS A  45      18.998 -24.240  12.708  1.00  2.12           H  
ATOM    743 1HZ  LYS A  45      20.428 -24.735  14.563  1.00  2.12           H  
ATOM    744 2HZ  LYS A  45      20.091 -26.125  13.747  1.00  2.12           H  
ATOM    745 3HZ  LYS A  45      21.585 -25.388  13.567  1.00  2.12           H  
ATOM    746  N   ILE A  46      19.648 -22.918   6.790  1.00  2.27           N  
ATOM    747  CA  ILE A  46      20.064 -23.276   5.451  1.00  2.27           C  
ATOM    748  C   ILE A  46      21.370 -23.975   5.312  1.00  2.27           C  
ATOM    749  O   ILE A  46      22.397 -23.488   5.775  1.00  2.27           O  
ATOM    750  CB  ILE A  46      20.161 -22.007   4.592  1.00  2.27           C  
ATOM    751  CG1 ILE A  46      18.814 -21.410   4.485  1.00  2.27           C  
ATOM    752  CG2 ILE A  46      20.892 -22.227   3.243  1.00  2.27           C  
ATOM    753  CD1 ILE A  46      18.800 -20.145   3.803  1.00  2.27           C  
ATOM    754  H   ILE A  46      20.136 -22.171   7.260  1.00  2.27           H  
ATOM    755  HA  ILE A  46      19.306 -23.931   5.040  1.00  2.27           H  
ATOM    756  HB  ILE A  46      20.744 -21.276   5.156  1.00  2.27           H  
ATOM    757 1HG1 ILE A  46      18.153 -22.069   3.981  1.00  2.27           H  
ATOM    758 2HG1 ILE A  46      18.449 -21.257   5.494  1.00  2.27           H  
ATOM    759 1HG2 ILE A  46      20.958 -21.283   2.720  1.00  2.27           H  
ATOM    760 2HG2 ILE A  46      21.894 -22.597   3.444  1.00  2.27           H  
ATOM    761 3HG2 ILE A  46      20.386 -22.929   2.615  1.00  2.27           H  
ATOM    762 1HD1 ILE A  46      17.798 -19.771   3.784  1.00  2.27           H  
ATOM    763 2HD1 ILE A  46      19.449 -19.453   4.323  1.00  2.27           H  
ATOM    764 3HD1 ILE A  46      19.151 -20.290   2.784  1.00  2.27           H  
ATOM    765  N   LYS A  47      21.337 -25.108   4.631  1.00  2.48           N  
ATOM    766  CA  LYS A  47      22.563 -25.804   4.315  1.00  2.48           C  
ATOM    767  C   LYS A  47      22.949 -25.391   2.909  1.00  2.48           C  
ATOM    768  O   LYS A  47      22.235 -25.675   1.945  1.00  2.48           O  
ATOM    769  CB  LYS A  47      22.388 -27.306   4.397  1.00  2.48           C  
ATOM    770  CG  LYS A  47      23.661 -28.089   4.162  1.00  2.48           C  
ATOM    771  CD  LYS A  47      23.393 -29.581   4.239  1.00  2.48           C  
ATOM    772  CE  LYS A  47      24.644 -30.391   3.988  1.00  2.48           C  
ATOM    773  NZ  LYS A  47      24.358 -31.845   3.984  1.00  2.48           N  
ATOM    774  H   LYS A  47      20.452 -25.469   4.302  1.00  2.48           H  
ATOM    775  HA  LYS A  47      23.360 -25.487   4.988  1.00  2.48           H  
ATOM    776 1HB  LYS A  47      22.002 -27.571   5.380  1.00  2.48           H  
ATOM    777 2HB  LYS A  47      21.657 -27.629   3.654  1.00  2.48           H  
ATOM    778 1HG  LYS A  47      24.062 -27.844   3.178  1.00  2.48           H  
ATOM    779 2HG  LYS A  47      24.402 -27.813   4.912  1.00  2.48           H  
ATOM    780 1HD  LYS A  47      22.994 -29.834   5.220  1.00  2.48           H  
ATOM    781 2HD  LYS A  47      22.653 -29.851   3.480  1.00  2.48           H  
ATOM    782 1HE  LYS A  47      25.064 -30.111   3.025  1.00  2.48           H  
ATOM    783 2HE  LYS A  47      25.373 -30.175   4.767  1.00  2.48           H  
ATOM    784 1HZ  LYS A  47      25.210 -32.356   3.812  1.00  2.48           H  
ATOM    785 2HZ  LYS A  47      23.976 -32.115   4.876  1.00  2.48           H  
ATOM    786 3HZ  LYS A  47      23.684 -32.047   3.247  1.00  2.48           H  
ATOM    787  N   ASP A  48      24.048 -24.675   2.796  1.00  2.78           N  
ATOM    788  CA  ASP A  48      24.498 -24.178   1.518  1.00  2.78           C  
ATOM    789  C   ASP A  48      25.399 -25.215   0.883  1.00  2.78           C  
ATOM    790  O   ASP A  48      26.528 -25.453   1.326  1.00  2.78           O  
ATOM    791  CB  ASP A  48      25.183 -22.820   1.658  1.00  2.78           C  
ATOM    792  CG  ASP A  48      25.587 -22.177   0.316  1.00  2.78           C  
ATOM    793  OD1 ASP A  48      25.701 -22.864  -0.696  1.00  2.78           O  
ATOM    794  OD2 ASP A  48      25.744 -20.960   0.307  1.00  2.78           O  
ATOM    795  H   ASP A  48      24.595 -24.475   3.625  1.00  2.78           H  
ATOM    796  HA  ASP A  48      23.630 -24.044   0.871  1.00  2.78           H  
ATOM    797 1HB  ASP A  48      24.515 -22.136   2.186  1.00  2.78           H  
ATOM    798 2HB  ASP A  48      26.072 -22.940   2.274  1.00  2.78           H  
ATOM    799  N   GLU A  49      24.850 -25.896  -0.109  1.00  3.14           N  
ATOM    800  CA  GLU A  49      25.505 -27.002  -0.780  1.00  3.14           C  
ATOM    801  C   GLU A  49      26.210 -26.591  -2.068  1.00  3.14           C  
ATOM    802  O   GLU A  49      26.648 -27.450  -2.832  1.00  3.14           O  
ATOM    803  CB  GLU A  49      24.508 -28.132  -1.048  1.00  3.14           C  
ATOM    804  CG  GLU A  49      23.963 -28.786   0.228  1.00  3.14           C  
ATOM    805  CD  GLU A  49      23.037 -29.961  -0.029  1.00  3.14           C  
ATOM    806  OE1 GLU A  49      22.615 -30.133  -1.147  1.00  3.14           O  
ATOM    807  OE2 GLU A  49      22.781 -30.707   0.899  1.00  3.14           O  
ATOM    808  H   GLU A  49      23.919 -25.633  -0.399  1.00  3.14           H  
ATOM    809  HA  GLU A  49      26.264 -27.397  -0.104  1.00  3.14           H  
ATOM    810 1HB  GLU A  49      23.663 -27.745  -1.617  1.00  3.14           H  
ATOM    811 2HB  GLU A  49      24.987 -28.906  -1.649  1.00  3.14           H  
ATOM    812 1HG  GLU A  49      24.804 -29.123   0.830  1.00  3.14           H  
ATOM    813 2HG  GLU A  49      23.426 -28.029   0.800  1.00  3.14           H  
ATOM    814  N   ASN A  50      26.360 -25.283  -2.321  1.00  3.50           N  
ATOM    815  CA  ASN A  50      27.035 -24.849  -3.554  1.00  3.50           C  
ATOM    816  C   ASN A  50      28.473 -25.357  -3.622  1.00  3.50           C  
ATOM    817  O   ASN A  50      29.028 -25.561  -4.701  1.00  3.50           O  
ATOM    818  CB  ASN A  50      27.078 -23.344  -3.673  1.00  3.50           C  
ATOM    819  CG  ASN A  50      25.787 -22.687  -4.026  1.00  3.50           C  
ATOM    820  OD1 ASN A  50      24.814 -23.298  -4.513  1.00  3.50           O  
ATOM    821  ND2 ASN A  50      25.788 -21.407  -3.799  1.00  3.50           N  
ATOM    822  H   ASN A  50      26.017 -24.570  -1.658  1.00  3.50           H  
ATOM    823  HA  ASN A  50      26.497 -25.262  -4.408  1.00  3.50           H  
ATOM    824 1HB  ASN A  50      27.417 -22.929  -2.718  1.00  3.50           H  
ATOM    825 2HB  ASN A  50      27.822 -23.070  -4.420  1.00  3.50           H  
ATOM    826 1HD2 ASN A  50      24.981 -20.831  -3.998  1.00  3.50           H  
ATOM    827 2HD2 ASN A  50      26.610 -20.986  -3.414  1.00  3.50           H  
ATOM    828  N   GLU A  51      29.057 -25.577  -2.451  1.00  3.78           N  
ATOM    829  CA  GLU A  51      30.427 -26.030  -2.286  1.00  3.78           C  
ATOM    830  C   GLU A  51      30.532 -27.561  -2.316  1.00  3.78           C  
ATOM    831  O   GLU A  51      31.620 -28.137  -2.133  1.00  3.78           O  
ATOM    832  CB  GLU A  51      30.974 -25.488  -0.978  1.00  3.78           C  
ATOM    833  CG  GLU A  51      31.065 -23.958  -0.879  1.00  3.78           C  
ATOM    834  CD  GLU A  51      32.020 -23.316  -1.867  1.00  3.78           C  
ATOM    835  OE1 GLU A  51      33.129 -23.782  -1.998  1.00  3.78           O  
ATOM    836  OE2 GLU A  51      31.639 -22.341  -2.474  1.00  3.78           O  
ATOM    837  H   GLU A  51      28.512 -25.393  -1.621  1.00  3.78           H  
ATOM    838  HA  GLU A  51      31.022 -25.631  -3.107  1.00  3.78           H  
ATOM    839 1HB  GLU A  51      30.305 -25.806  -0.185  1.00  3.78           H  
ATOM    840 2HB  GLU A  51      31.956 -25.917  -0.774  1.00  3.78           H  
ATOM    841 1HG  GLU A  51      30.066 -23.546  -1.038  1.00  3.78           H  
ATOM    842 2HG  GLU A  51      31.372 -23.699   0.135  1.00  3.78           H  
ATOM    843  N   GLN A  52      29.403 -28.240  -2.537  1.00  3.86           N  
ATOM    844  CA  GLN A  52      29.407 -29.687  -2.610  1.00  3.86           C  
ATOM    845  C   GLN A  52      30.073 -30.345  -1.406  1.00  3.86           C  
ATOM    846  O   GLN A  52      29.430 -30.582  -0.383  1.00  3.86           O  
ATOM    847  CB  GLN A  52      30.044 -30.148  -3.930  1.00  3.86           C  
ATOM    848  CG  GLN A  52      29.245 -29.750  -5.176  1.00  3.86           C  
ATOM    849  CD  GLN A  52      27.893 -30.470  -5.268  1.00  3.86           C  
ATOM    850  OE1 GLN A  52      27.836 -31.706  -5.210  1.00  3.86           O  
ATOM    851  NE2 GLN A  52      26.811 -29.713  -5.421  1.00  3.86           N  
ATOM    852  H   GLN A  52      28.519 -27.756  -2.680  1.00  3.86           H  
ATOM    853  HA  GLN A  52      28.367 -30.015  -2.622  1.00  3.86           H  
ATOM    854 1HB  GLN A  52      31.037 -29.722  -4.042  1.00  3.86           H  
ATOM    855 2HB  GLN A  52      30.144 -31.233  -3.929  1.00  3.86           H  
ATOM    856 1HG  GLN A  52      29.053 -28.673  -5.137  1.00  3.86           H  
ATOM    857 2HG  GLN A  52      29.826 -29.993  -6.062  1.00  3.86           H  
ATOM    858 1HE2 GLN A  52      25.908 -30.138  -5.485  1.00  3.86           H  
ATOM    859 2HE2 GLN A  52      26.895 -28.714  -5.477  1.00  3.86           H  
ATOM    860  N   GLY A  53      31.326 -30.753  -1.582  1.00  3.68           N  
ATOM    861  CA  GLY A  53      32.066 -31.513  -0.581  1.00  3.68           C  
ATOM    862  C   GLY A  53      32.159 -30.809   0.772  1.00  3.68           C  
ATOM    863  O   GLY A  53      32.191 -31.476   1.808  1.00  3.68           O  
ATOM    864  H   GLY A  53      31.794 -30.438  -2.416  1.00  3.68           H  
ATOM    865 1HA  GLY A  53      31.590 -32.485  -0.450  1.00  3.68           H  
ATOM    866 2HA  GLY A  53      33.070 -31.704  -0.956  1.00  3.68           H  
ATOM    867  N   GLN A  54      32.236 -29.473   0.774  1.00  3.30           N  
ATOM    868  CA  GLN A  54      32.298 -28.759   2.054  1.00  3.30           C  
ATOM    869  C   GLN A  54      31.165 -27.774   2.215  1.00  3.30           C  
ATOM    870  O   GLN A  54      31.308 -26.602   1.877  1.00  3.30           O  
ATOM    871  CB  GLN A  54      33.603 -27.990   2.229  1.00  3.30           C  
ATOM    872  CG  GLN A  54      33.634 -27.175   3.533  1.00  3.30           C  
ATOM    873  CD  GLN A  54      33.669 -28.034   4.802  1.00  3.30           C  
ATOM    874  OE1 GLN A  54      34.656 -28.742   5.054  1.00  3.30           O  
ATOM    875  NE2 GLN A  54      32.596 -27.985   5.602  1.00  3.30           N  
ATOM    876  H   GLN A  54      32.190 -28.972  -0.116  1.00  3.30           H  
ATOM    877  HA  GLN A  54      32.216 -29.483   2.862  1.00  3.30           H  
ATOM    878 1HB  GLN A  54      34.442 -28.684   2.232  1.00  3.30           H  
ATOM    879 2HB  GLN A  54      33.736 -27.303   1.391  1.00  3.30           H  
ATOM    880 1HG  GLN A  54      34.515 -26.538   3.530  1.00  3.30           H  
ATOM    881 2HG  GLN A  54      32.730 -26.558   3.577  1.00  3.30           H  
ATOM    882 1HE2 GLN A  54      32.572 -28.530   6.438  1.00  3.30           H  
ATOM    883 2HE2 GLN A  54      31.779 -27.405   5.359  1.00  3.30           H  
ATOM    884  N   SER A  55      30.084 -28.221   2.821  1.00  2.82           N  
ATOM    885  CA  SER A  55      28.911 -27.380   2.990  1.00  2.82           C  
ATOM    886  C   SER A  55      29.078 -26.407   4.150  1.00  2.82           C  
ATOM    887  O   SER A  55      29.985 -26.545   4.986  1.00  2.82           O  
ATOM    888  CB  SER A  55      27.682 -28.240   3.219  1.00  2.82           C  
ATOM    889  OG  SER A  55      27.765 -28.905   4.452  1.00  2.82           O  
ATOM    890  H   SER A  55      30.054 -29.191   3.110  1.00  2.82           H  
ATOM    891  HA  SER A  55      28.764 -26.799   2.075  1.00  2.82           H  
ATOM    892 1HB  SER A  55      26.788 -27.611   3.196  1.00  2.82           H  
ATOM    893 2HB  SER A  55      27.591 -28.965   2.410  1.00  2.82           H  
ATOM    894  HG  SER A  55      27.778 -28.208   5.119  1.00  2.82           H  
ATOM    895  N   ALA A  56      28.160 -25.448   4.227  1.00  2.35           N  
ATOM    896  CA  ALA A  56      28.132 -24.503   5.346  1.00  2.35           C  
ATOM    897  C   ALA A  56      26.699 -24.250   5.761  1.00  2.35           C  
ATOM    898  O   ALA A  56      25.790 -24.323   4.938  1.00  2.35           O  
ATOM    899  CB  ALA A  56      28.806 -23.200   4.971  1.00  2.35           C  
ATOM    900  H   ALA A  56      27.485 -25.375   3.462  1.00  2.35           H  
ATOM    901  HA  ALA A  56      28.655 -24.948   6.193  1.00  2.35           H  
ATOM    902 1HB  ALA A  56      28.778 -22.512   5.820  1.00  2.35           H  
ATOM    903 2HB  ALA A  56      29.842 -23.397   4.696  1.00  2.35           H  
ATOM    904 3HB  ALA A  56      28.292 -22.761   4.131  1.00  2.35           H  
ATOM    905  N   VAL A  57      26.488 -23.950   7.038  1.00  1.98           N  
ATOM    906  CA  VAL A  57      25.131 -23.720   7.515  1.00  1.98           C  
ATOM    907  C   VAL A  57      24.908 -22.311   8.037  1.00  1.98           C  
ATOM    908  O   VAL A  57      25.745 -21.752   8.757  1.00  1.98           O  
ATOM    909  CB  VAL A  57      24.743 -24.761   8.574  1.00  1.98           C  
ATOM    910  CG1 VAL A  57      23.350 -24.478   9.101  1.00  1.98           C  
ATOM    911  CG2 VAL A  57      24.784 -26.151   7.947  1.00  1.98           C  
ATOM    912  H   VAL A  57      27.260 -23.896   7.687  1.00  1.98           H  
ATOM    913  HA  VAL A  57      24.466 -23.871   6.678  1.00  1.98           H  
ATOM    914  HB  VAL A  57      25.436 -24.704   9.415  1.00  1.98           H  
ATOM    915 1HG1 VAL A  57      23.108 -25.225   9.845  1.00  1.98           H  
ATOM    916 2HG1 VAL A  57      23.310 -23.499   9.559  1.00  1.98           H  
ATOM    917 3HG1 VAL A  57      22.635 -24.526   8.283  1.00  1.98           H  
ATOM    918 1HG2 VAL A  57      24.508 -26.889   8.698  1.00  1.98           H  
ATOM    919 2HG2 VAL A  57      24.079 -26.193   7.123  1.00  1.98           H  
ATOM    920 3HG2 VAL A  57      25.783 -26.364   7.581  1.00  1.98           H  
ATOM    921  N   TYR A  58      23.785 -21.736   7.606  1.00  1.71           N  
ATOM    922  CA  TYR A  58      23.391 -20.378   7.931  1.00  1.71           C  
ATOM    923  C   TYR A  58      21.961 -20.231   8.455  1.00  1.71           C  
ATOM    924  O   TYR A  58      21.084 -21.030   8.155  1.00  1.71           O  
ATOM    925  CB  TYR A  58      23.485 -19.536   6.675  1.00  1.71           C  
ATOM    926  CG  TYR A  58      24.835 -19.528   6.029  1.00  1.71           C  
ATOM    927  CD1 TYR A  58      25.166 -20.519   5.113  1.00  1.71           C  
ATOM    928  CD2 TYR A  58      25.739 -18.540   6.332  1.00  1.71           C  
ATOM    929  CE1 TYR A  58      26.405 -20.507   4.520  1.00  1.71           C  
ATOM    930  CE2 TYR A  58      26.979 -18.531   5.751  1.00  1.71           C  
ATOM    931  CZ  TYR A  58      27.319 -19.509   4.846  1.00  1.71           C  
ATOM    932  OH  TYR A  58      28.567 -19.491   4.261  1.00  1.71           O  
ATOM    933  H   TYR A  58      23.184 -22.292   6.998  1.00  1.71           H  
ATOM    934  HA  TYR A  58      24.063 -19.995   8.694  1.00  1.71           H  
ATOM    935 1HB  TYR A  58      22.743 -19.861   5.944  1.00  1.71           H  
ATOM    936 2HB  TYR A  58      23.247 -18.528   6.961  1.00  1.71           H  
ATOM    937  HD1 TYR A  58      24.445 -21.304   4.863  1.00  1.71           H  
ATOM    938  HD2 TYR A  58      25.469 -17.766   7.035  1.00  1.71           H  
ATOM    939  HE1 TYR A  58      26.663 -21.275   3.803  1.00  1.71           H  
ATOM    940  HE2 TYR A  58      27.691 -17.746   6.003  1.00  1.71           H  
ATOM    941  HH  TYR A  58      28.591 -20.118   3.533  1.00  1.71           H  
ATOM    942  N   PHE A  59      21.710 -19.161   9.187  1.00  1.57           N  
ATOM    943  CA  PHE A  59      20.357 -18.776   9.566  1.00  1.57           C  
ATOM    944  C   PHE A  59      19.868 -17.676   8.660  1.00  1.57           C  
ATOM    945  O   PHE A  59      20.596 -16.718   8.402  1.00  1.57           O  
ATOM    946  CB  PHE A  59      20.323 -18.274  10.984  1.00  1.57           C  
ATOM    947  CG  PHE A  59      20.400 -19.299  11.989  1.00  1.57           C  
ATOM    948  CD1 PHE A  59      21.589 -19.817  12.389  1.00  1.57           C  
ATOM    949  CD2 PHE A  59      19.241 -19.721  12.586  1.00  1.57           C  
ATOM    950  CE1 PHE A  59      21.615 -20.753  13.388  1.00  1.57           C  
ATOM    951  CE2 PHE A  59      19.255 -20.641  13.578  1.00  1.57           C  
ATOM    952  CZ  PHE A  59      20.449 -21.158  13.987  1.00  1.57           C  
ATOM    953  H   PHE A  59      22.481 -18.564   9.452  1.00  1.57           H  
ATOM    954  HA  PHE A  59      19.691 -19.635   9.464  1.00  1.57           H  
ATOM    955 1HB  PHE A  59      21.164 -17.597  11.138  1.00  1.57           H  
ATOM    956 2HB  PHE A  59      19.438 -17.708  11.141  1.00  1.57           H  
ATOM    957  HD1 PHE A  59      22.508 -19.470  11.915  1.00  1.57           H  
ATOM    958  HD2 PHE A  59      18.303 -19.293  12.252  1.00  1.57           H  
ATOM    959  HE1 PHE A  59      22.545 -21.156  13.717  1.00  1.57           H  
ATOM    960  HE2 PHE A  59      18.329 -20.961  14.054  1.00  1.57           H  
ATOM    961  HZ  PHE A  59      20.475 -21.891  14.793  1.00  1.57           H  
ATOM    962  N   LEU A  60      18.633 -17.781   8.199  1.00  1.54           N  
ATOM    963  CA  LEU A  60      18.110 -16.761   7.314  1.00  1.54           C  
ATOM    964  C   LEU A  60      16.986 -15.957   7.932  1.00  1.54           C  
ATOM    965  O   LEU A  60      16.010 -16.534   8.432  1.00  1.54           O  
ATOM    966  CB  LEU A  60      17.599 -17.388   6.022  1.00  1.54           C  
ATOM    967  CG  LEU A  60      17.130 -16.388   5.025  1.00  1.54           C  
ATOM    968  CD1 LEU A  60      18.349 -15.644   4.631  1.00  1.54           C  
ATOM    969  CD2 LEU A  60      16.465 -17.034   3.828  1.00  1.54           C  
ATOM    970  H   LEU A  60      18.077 -18.603   8.421  1.00  1.54           H  
ATOM    971  HA  LEU A  60      18.911 -16.069   7.070  1.00  1.54           H  
ATOM    972 1HB  LEU A  60      18.394 -17.949   5.589  1.00  1.54           H  
ATOM    973 2HB  LEU A  60      16.786 -18.052   6.261  1.00  1.54           H  
ATOM    974  HG  LEU A  60      16.430 -15.699   5.496  1.00  1.54           H  
ATOM    975 1HD1 LEU A  60      18.123 -14.882   3.970  1.00  1.54           H  
ATOM    976 2HD1 LEU A  60      18.772 -15.231   5.500  1.00  1.54           H  
ATOM    977 3HD1 LEU A  60      19.058 -16.321   4.179  1.00  1.54           H  
ATOM    978 1HD2 LEU A  60      16.164 -16.261   3.128  1.00  1.54           H  
ATOM    979 2HD2 LEU A  60      17.155 -17.697   3.341  1.00  1.54           H  
ATOM    980 3HD2 LEU A  60      15.592 -17.587   4.149  1.00  1.54           H  
ATOM    981  N   LYS A  61      17.134 -14.629   7.884  1.00  1.62           N  
ATOM    982  CA  LYS A  61      16.132 -13.680   8.346  1.00  1.62           C  
ATOM    983  C   LYS A  61      15.505 -12.944   7.178  1.00  1.62           C  
ATOM    984  O   LYS A  61      16.199 -12.525   6.250  1.00  1.62           O  
ATOM    985  CB  LYS A  61      16.732 -12.654   9.285  1.00  1.62           C  
ATOM    986  CG  LYS A  61      17.193 -13.188  10.581  1.00  1.62           C  
ATOM    987  CD  LYS A  61      17.719 -12.083  11.416  1.00  1.62           C  
ATOM    988  CE  LYS A  61      18.224 -12.568  12.716  1.00  1.62           C  
ATOM    989  NZ  LYS A  61      18.671 -11.460  13.525  1.00  1.62           N  
ATOM    990  H   LYS A  61      17.993 -14.250   7.484  1.00  1.62           H  
ATOM    991  HA  LYS A  61      15.350 -14.229   8.859  1.00  1.62           H  
ATOM    992 1HB  LYS A  61      17.592 -12.184   8.801  1.00  1.62           H  
ATOM    993 2HB  LYS A  61      16.003 -11.875   9.471  1.00  1.62           H  
ATOM    994 1HG  LYS A  61      16.345 -13.642  11.091  1.00  1.62           H  
ATOM    995 2HG  LYS A  61      17.965 -13.938  10.427  1.00  1.62           H  
ATOM    996 1HD  LYS A  61      18.539 -11.581  10.887  1.00  1.62           H  
ATOM    997 2HD  LYS A  61      16.941 -11.353  11.598  1.00  1.62           H  
ATOM    998 1HE  LYS A  61      17.434 -13.101  13.243  1.00  1.62           H  
ATOM    999 2HE  LYS A  61      19.063 -13.246  12.552  1.00  1.62           H  
ATOM   1000 1HZ  LYS A  61      19.001 -11.829  14.394  1.00  1.62           H  
ATOM   1001 2HZ  LYS A  61      19.424 -10.944  13.028  1.00  1.62           H  
ATOM   1002 3HZ  LYS A  61      17.895 -10.835  13.682  1.00  1.62           H  
ATOM   1003  N   GLN A  62      14.212 -12.694   7.264  1.00  1.77           N  
ATOM   1004  CA  GLN A  62      13.490 -11.992   6.216  1.00  1.77           C  
ATOM   1005  C   GLN A  62      12.979 -10.637   6.678  1.00  1.77           C  
ATOM   1006  O   GLN A  62      12.409 -10.501   7.769  1.00  1.77           O  
ATOM   1007  CB  GLN A  62      12.365 -12.881   5.708  1.00  1.77           C  
ATOM   1008  CG  GLN A  62      11.555 -12.331   4.581  1.00  1.77           C  
ATOM   1009  CD  GLN A  62      10.566 -13.374   4.082  1.00  1.77           C  
ATOM   1010  OE1 GLN A  62      10.975 -14.454   3.630  1.00  1.77           O  
ATOM   1011  NE2 GLN A  62       9.273 -13.076   4.172  1.00  1.77           N  
ATOM   1012  H   GLN A  62      13.709 -13.033   8.078  1.00  1.77           H  
ATOM   1013  HA  GLN A  62      14.169 -11.805   5.389  1.00  1.77           H  
ATOM   1014 1HB  GLN A  62      12.786 -13.827   5.377  1.00  1.77           H  
ATOM   1015 2HB  GLN A  62      11.689 -13.093   6.525  1.00  1.77           H  
ATOM   1016 1HG  GLN A  62      10.991 -11.458   4.926  1.00  1.77           H  
ATOM   1017 2HG  GLN A  62      12.220 -12.049   3.760  1.00  1.77           H  
ATOM   1018 1HE2 GLN A  62       8.582 -13.722   3.863  1.00  1.77           H  
ATOM   1019 2HE2 GLN A  62       8.977 -12.166   4.560  1.00  1.77           H  
ATOM   1020  N   HIS A  63      13.203  -9.624   5.844  1.00  2.00           N  
ATOM   1021  CA  HIS A  63      12.811  -8.254   6.165  1.00  2.00           C  
ATOM   1022  C   HIS A  63      11.699  -7.792   5.220  1.00  2.00           C  
ATOM   1023  O   HIS A  63      11.959  -7.283   4.130  1.00  2.00           O  
ATOM   1024  CB  HIS A  63      14.040  -7.350   6.036  1.00  2.00           C  
ATOM   1025  CG  HIS A  63      15.166  -7.652   7.040  1.00  2.00           C  
ATOM   1026  ND1 HIS A  63      15.463  -6.808   8.084  1.00  2.00           N  
ATOM   1027  CD2 HIS A  63      16.034  -8.701   7.153  1.00  2.00           C  
ATOM   1028  CE1 HIS A  63      16.468  -7.308   8.790  1.00  2.00           C  
ATOM   1029  NE2 HIS A  63      16.828  -8.448   8.254  1.00  2.00           N  
ATOM   1030  H   HIS A  63      13.656  -9.805   4.942  1.00  2.00           H  
ATOM   1031  HA  HIS A  63      12.437  -8.197   7.188  1.00  2.00           H  
ATOM   1032 1HB  HIS A  63      14.449  -7.442   5.027  1.00  2.00           H  
ATOM   1033 2HB  HIS A  63      13.740  -6.310   6.171  1.00  2.00           H  
ATOM   1034  HD2 HIS A  63      16.095  -9.576   6.501  1.00  2.00           H  
ATOM   1035  HE1 HIS A  63      16.926  -6.854   9.672  1.00  2.00           H  
ATOM   1036  HE2 HIS A  63      17.583  -9.031   8.619  1.00  2.00           H  
ATOM   1037  N   ASP A  64      10.454  -7.988   5.655  1.00  2.24           N  
ATOM   1038  CA  ASP A  64       9.258  -7.785   4.827  1.00  2.24           C  
ATOM   1039  C   ASP A  64       8.972  -6.382   4.269  1.00  2.24           C  
ATOM   1040  O   ASP A  64       8.434  -6.269   3.166  1.00  2.24           O  
ATOM   1041  CB  ASP A  64       8.019  -8.227   5.616  1.00  2.24           C  
ATOM   1042  CG  ASP A  64       7.889  -9.755   5.755  1.00  2.24           C  
ATOM   1043  OD1 ASP A  64       8.579 -10.453   5.045  1.00  2.24           O  
ATOM   1044  OD2 ASP A  64       7.100 -10.207   6.564  1.00  2.24           O  
ATOM   1045  H   ASP A  64      10.335  -8.356   6.592  1.00  2.24           H  
ATOM   1046  HA  ASP A  64       9.355  -8.452   3.970  1.00  2.24           H  
ATOM   1047 1HB  ASP A  64       8.057  -7.790   6.615  1.00  2.24           H  
ATOM   1048 2HB  ASP A  64       7.124  -7.836   5.127  1.00  2.24           H  
ATOM   1049  N   THR A  65       9.278  -5.322   5.020  1.00  2.46           N  
ATOM   1050  CA  THR A  65       8.902  -3.986   4.548  1.00  2.46           C  
ATOM   1051  C   THR A  65      10.021  -2.966   4.367  1.00  2.46           C  
ATOM   1052  O   THR A  65       9.782  -1.920   3.770  1.00  2.46           O  
ATOM   1053  CB  THR A  65       7.844  -3.366   5.486  1.00  2.46           C  
ATOM   1054  OG1 THR A  65       8.388  -3.224   6.802  1.00  2.46           O  
ATOM   1055  CG2 THR A  65       6.602  -4.234   5.540  1.00  2.46           C  
ATOM   1056  H   THR A  65       9.733  -5.449   5.911  1.00  2.46           H  
ATOM   1057  HA  THR A  65       8.437  -4.108   3.575  1.00  2.46           H  
ATOM   1058  HB  THR A  65       7.570  -2.387   5.116  1.00  2.46           H  
ATOM   1059  HG1 THR A  65       9.166  -2.664   6.757  1.00  2.46           H  
ATOM   1060 1HG2 THR A  65       5.867  -3.772   6.197  1.00  2.46           H  
ATOM   1061 2HG2 THR A  65       6.184  -4.330   4.536  1.00  2.46           H  
ATOM   1062 3HG2 THR A  65       6.855  -5.218   5.922  1.00  2.46           H  
ATOM   1063  N   ASN A  66      11.215  -3.240   4.883  1.00  2.58           N  
ATOM   1064  CA  ASN A  66      12.276  -2.239   4.845  1.00  2.58           C  
ATOM   1065  C   ASN A  66      13.680  -2.846   4.575  1.00  2.58           C  
ATOM   1066  O   ASN A  66      14.435  -3.122   5.516  1.00  2.58           O  
ATOM   1067  CB  ASN A  66      12.235  -1.451   6.139  1.00  2.58           C  
ATOM   1068  CG  ASN A  66      13.198  -0.341   6.182  1.00  2.58           C  
ATOM   1069  OD1 ASN A  66      14.255  -0.428   5.561  1.00  2.58           O  
ATOM   1070  ND2 ASN A  66      12.863   0.704   6.901  1.00  2.58           N  
ATOM   1071  H   ASN A  66      11.373  -4.137   5.318  1.00  2.58           H  
ATOM   1072  HA  ASN A  66      12.024  -1.532   4.072  1.00  2.58           H  
ATOM   1073 1HB  ASN A  66      11.231  -1.041   6.276  1.00  2.58           H  
ATOM   1074 2HB  ASN A  66      12.429  -2.116   6.966  1.00  2.58           H  
ATOM   1075 1HD2 ASN A  66      13.478   1.487   6.970  1.00  2.58           H  
ATOM   1076 2HD2 ASN A  66      11.987   0.716   7.384  1.00  2.58           H  
ATOM   1077  N   PRO A  67      14.095  -2.999   3.298  1.00  2.58           N  
ATOM   1078  CA  PRO A  67      15.320  -3.660   2.885  1.00  2.58           C  
ATOM   1079  C   PRO A  67      16.557  -2.950   3.399  1.00  2.58           C  
ATOM   1080  O   PRO A  67      17.617  -3.555   3.526  1.00  2.58           O  
ATOM   1081  CB  PRO A  67      15.231  -3.608   1.365  1.00  2.58           C  
ATOM   1082  CG  PRO A  67      14.328  -2.476   1.056  1.00  2.58           C  
ATOM   1083  CD  PRO A  67      13.328  -2.446   2.181  1.00  2.58           C  
ATOM   1084  HA  PRO A  67      15.298  -4.704   3.233  1.00  2.58           H  
ATOM   1085 1HB  PRO A  67      16.232  -3.489   0.934  1.00  2.58           H  
ATOM   1086 2HB  PRO A  67      14.834  -4.544   0.999  1.00  2.58           H  
ATOM   1087 1HG  PRO A  67      14.899  -1.551   0.959  1.00  2.58           H  
ATOM   1088 2HG  PRO A  67      13.864  -2.660   0.093  1.00  2.58           H  
ATOM   1089 1HD  PRO A  67      13.078  -1.395   2.314  1.00  2.58           H  
ATOM   1090 2HD  PRO A  67      12.455  -3.080   1.969  1.00  2.58           H  
ATOM   1091  N   ARG A  68      16.429  -1.667   3.722  1.00  2.50           N  
ATOM   1092  CA  ARG A  68      17.559  -0.946   4.269  1.00  2.50           C  
ATOM   1093  C   ARG A  68      17.980  -1.608   5.566  1.00  2.50           C  
ATOM   1094  O   ARG A  68      19.168  -1.703   5.860  1.00  2.50           O  
ATOM   1095  CB  ARG A  68      17.233   0.518   4.467  1.00  2.50           C  
ATOM   1096  CG  ARG A  68      18.351   1.398   4.959  1.00  2.50           C  
ATOM   1097  CD  ARG A  68      17.994   2.848   4.804  1.00  2.50           C  
ATOM   1098  NE  ARG A  68      16.845   3.226   5.614  1.00  2.50           N  
ATOM   1099  CZ  ARG A  68      16.035   4.271   5.349  1.00  2.50           C  
ATOM   1100  NH1 ARG A  68      16.257   5.024   4.295  1.00  2.50           N  
ATOM   1101  NH2 ARG A  68      15.015   4.537   6.149  1.00  2.50           N  
ATOM   1102  H   ARG A  68      15.547  -1.188   3.609  1.00  2.50           H  
ATOM   1103  HA  ARG A  68      18.391  -1.011   3.563  1.00  2.50           H  
ATOM   1104 1HB  ARG A  68      16.904   0.919   3.536  1.00  2.50           H  
ATOM   1105 2HB  ARG A  68      16.430   0.620   5.180  1.00  2.50           H  
ATOM   1106 1HG  ARG A  68      18.510   1.200   6.005  1.00  2.50           H  
ATOM   1107 2HG  ARG A  68      19.267   1.192   4.403  1.00  2.50           H  
ATOM   1108 1HD  ARG A  68      18.841   3.463   5.110  1.00  2.50           H  
ATOM   1109 2HD  ARG A  68      17.756   3.054   3.763  1.00  2.50           H  
ATOM   1110  HE  ARG A  68      16.643   2.668   6.434  1.00  2.50           H  
ATOM   1111 1HH1 ARG A  68      17.034   4.819   3.683  1.00  2.50           H  
ATOM   1112 2HH1 ARG A  68      15.650   5.805   4.094  1.00  2.50           H  
ATOM   1113 1HH2 ARG A  68      14.848   3.954   6.957  1.00  2.50           H  
ATOM   1114 2HH2 ARG A  68      14.407   5.318   5.951  1.00  2.50           H  
ATOM   1115  N   LEU A  69      17.003  -2.087   6.355  1.00  2.37           N  
ATOM   1116  CA  LEU A  69      17.334  -2.723   7.618  1.00  2.37           C  
ATOM   1117  C   LEU A  69      18.102  -3.990   7.325  1.00  2.37           C  
ATOM   1118  O   LEU A  69      19.050  -4.330   8.030  1.00  2.37           O  
ATOM   1119  CB  LEU A  69      16.084  -3.039   8.435  1.00  2.37           C  
ATOM   1120  CG  LEU A  69      15.333  -1.815   8.956  1.00  2.37           C  
ATOM   1121  CD1 LEU A  69      14.051  -2.266   9.640  1.00  2.37           C  
ATOM   1122  CD2 LEU A  69      16.224  -1.036   9.902  1.00  2.37           C  
ATOM   1123  H   LEU A  69      16.028  -2.052   6.056  1.00  2.37           H  
ATOM   1124  HA  LEU A  69      17.959  -2.061   8.201  1.00  2.37           H  
ATOM   1125 1HB  LEU A  69      15.401  -3.623   7.819  1.00  2.37           H  
ATOM   1126 2HB  LEU A  69      16.372  -3.647   9.294  1.00  2.37           H  
ATOM   1127  HG  LEU A  69      15.064  -1.182   8.122  1.00  2.37           H  
ATOM   1128 1HD1 LEU A  69      13.504  -1.396   9.996  1.00  2.37           H  
ATOM   1129 2HD1 LEU A  69      13.438  -2.819   8.935  1.00  2.37           H  
ATOM   1130 3HD1 LEU A  69      14.303  -2.911  10.482  1.00  2.37           H  
ATOM   1131 1HD2 LEU A  69      15.689  -0.165  10.260  1.00  2.37           H  
ATOM   1132 2HD2 LEU A  69      16.504  -1.673  10.751  1.00  2.37           H  
ATOM   1133 3HD2 LEU A  69      17.115  -0.724   9.384  1.00  2.37           H  
ATOM   1134  N   ALA A  70      17.720  -4.681   6.253  1.00  2.24           N  
ATOM   1135  CA  ALA A  70      18.450  -5.903   5.899  1.00  2.24           C  
ATOM   1136  C   ALA A  70      19.922  -5.601   5.607  1.00  2.24           C  
ATOM   1137  O   ALA A  70      20.835  -6.305   6.063  1.00  2.24           O  
ATOM   1138  CB  ALA A  70      17.831  -6.555   4.671  1.00  2.24           C  
ATOM   1139  H   ALA A  70      16.905  -4.343   5.726  1.00  2.24           H  
ATOM   1140  HA  ALA A  70      18.402  -6.582   6.745  1.00  2.24           H  
ATOM   1141 1HB  ALA A  70      18.357  -7.451   4.407  1.00  2.24           H  
ATOM   1142 2HB  ALA A  70      16.799  -6.788   4.868  1.00  2.24           H  
ATOM   1143 3HB  ALA A  70      17.887  -5.880   3.841  1.00  2.24           H  
ATOM   1144  N   GLU A  71      20.159  -4.514   4.883  1.00  2.14           N  
ATOM   1145  CA  GLU A  71      21.522  -4.152   4.541  1.00  2.14           C  
ATOM   1146  C   GLU A  71      22.288  -3.708   5.782  1.00  2.14           C  
ATOM   1147  O   GLU A  71      23.418  -4.148   6.013  1.00  2.14           O  
ATOM   1148  CB  GLU A  71      21.490  -3.083   3.450  1.00  2.14           C  
ATOM   1149  CG  GLU A  71      20.959  -3.649   2.127  1.00  2.14           C  
ATOM   1150  CD  GLU A  71      20.767  -2.663   0.998  1.00  2.14           C  
ATOM   1151  OE1 GLU A  71      20.957  -1.469   1.153  1.00  2.14           O  
ATOM   1152  OE2 GLU A  71      20.386  -3.119  -0.059  1.00  2.14           O  
ATOM   1153  H   GLU A  71      19.368  -3.964   4.540  1.00  2.14           H  
ATOM   1154  HA  GLU A  71      22.021  -5.034   4.139  1.00  2.14           H  
ATOM   1155 1HB  GLU A  71      20.847  -2.257   3.760  1.00  2.14           H  
ATOM   1156 2HB  GLU A  71      22.484  -2.690   3.287  1.00  2.14           H  
ATOM   1157 1HG  GLU A  71      21.643  -4.431   1.792  1.00  2.14           H  
ATOM   1158 2HG  GLU A  71      20.000  -4.123   2.334  1.00  2.14           H  
ATOM   1159  N   LEU A  72      21.622  -2.934   6.638  1.00  2.06           N  
ATOM   1160  CA  LEU A  72      22.213  -2.444   7.869  1.00  2.06           C  
ATOM   1161  C   LEU A  72      22.567  -3.577   8.809  1.00  2.06           C  
ATOM   1162  O   LEU A  72      23.619  -3.541   9.454  1.00  2.06           O  
ATOM   1163  CB  LEU A  72      21.234  -1.494   8.548  1.00  2.06           C  
ATOM   1164  CG  LEU A  72      21.032  -0.161   7.851  1.00  2.06           C  
ATOM   1165  CD1 LEU A  72      19.857   0.513   8.439  1.00  2.06           C  
ATOM   1166  CD2 LEU A  72      22.240   0.666   8.061  1.00  2.06           C  
ATOM   1167  H   LEU A  72      20.679  -2.632   6.395  1.00  2.06           H  
ATOM   1168  HA  LEU A  72      23.118  -1.900   7.622  1.00  2.06           H  
ATOM   1169 1HB  LEU A  72      20.272  -1.988   8.617  1.00  2.06           H  
ATOM   1170 2HB  LEU A  72      21.585  -1.292   9.559  1.00  2.06           H  
ATOM   1171  HG  LEU A  72      20.877  -0.300   6.788  1.00  2.06           H  
ATOM   1172 1HD1 LEU A  72      19.721   1.481   7.970  1.00  2.06           H  
ATOM   1173 2HD1 LEU A  72      18.988  -0.088   8.278  1.00  2.06           H  
ATOM   1174 3HD1 LEU A  72      20.022   0.630   9.489  1.00  2.06           H  
ATOM   1175 1HD2 LEU A  72      22.108   1.633   7.580  1.00  2.06           H  
ATOM   1176 2HD2 LEU A  72      22.374   0.802   9.127  1.00  2.06           H  
ATOM   1177 3HD2 LEU A  72      23.101   0.163   7.639  1.00  2.06           H  
ATOM   1178  N   GLU A  73      21.719  -4.610   8.884  1.00  2.01           N  
ATOM   1179  CA  GLU A  73      22.047  -5.711   9.766  1.00  2.01           C  
ATOM   1180  C   GLU A  73      23.355  -6.337   9.311  1.00  2.01           C  
ATOM   1181  O   GLU A  73      24.257  -6.590  10.113  1.00  2.01           O  
ATOM   1182  CB  GLU A  73      20.954  -6.780   9.833  1.00  2.01           C  
ATOM   1183  CG  GLU A  73      21.306  -7.896  10.844  1.00  2.01           C  
ATOM   1184  CD  GLU A  73      20.239  -8.954  11.067  1.00  2.01           C  
ATOM   1185  OE1 GLU A  73      19.226  -8.935  10.405  1.00  2.01           O  
ATOM   1186  OE2 GLU A  73      20.445  -9.777  11.950  1.00  2.01           O  
ATOM   1187  H   GLU A  73      20.842  -4.604   8.363  1.00  2.01           H  
ATOM   1188  HA  GLU A  73      22.162  -5.316  10.766  1.00  2.01           H  
ATOM   1189 1HB  GLU A  73      20.007  -6.322  10.126  1.00  2.01           H  
ATOM   1190 2HB  GLU A  73      20.815  -7.227   8.848  1.00  2.01           H  
ATOM   1191 1HG  GLU A  73      22.211  -8.393  10.491  1.00  2.01           H  
ATOM   1192 2HG  GLU A  73      21.542  -7.425  11.802  1.00  2.01           H  
ATOM   1193  N   ALA A  74      23.486  -6.572   8.015  1.00  2.00           N  
ATOM   1194  CA  ALA A  74      24.718  -7.165   7.543  1.00  2.00           C  
ATOM   1195  C   ALA A  74      25.932  -6.272   7.803  1.00  2.00           C  
ATOM   1196  O   ALA A  74      26.996  -6.756   8.225  1.00  2.00           O  
ATOM   1197  CB  ALA A  74      24.589  -7.470   6.079  1.00  2.00           C  
ATOM   1198  H   ALA A  74      22.722  -6.354   7.367  1.00  2.00           H  
ATOM   1199  HA  ALA A  74      24.875  -8.075   8.095  1.00  2.00           H  
ATOM   1200 1HB  ALA A  74      25.508  -7.951   5.757  1.00  2.00           H  
ATOM   1201 2HB  ALA A  74      23.741  -8.138   5.916  1.00  2.00           H  
ATOM   1202 3HB  ALA A  74      24.433  -6.543   5.523  1.00  2.00           H  
ATOM   1203  N   TYR A  75      25.762  -4.961   7.619  1.00  2.01           N  
ATOM   1204  CA  TYR A  75      26.870  -4.037   7.815  1.00  2.01           C  
ATOM   1205  C   TYR A  75      27.323  -4.028   9.258  1.00  2.01           C  
ATOM   1206  O   TYR A  75      28.521  -4.026   9.551  1.00  2.01           O  
ATOM   1207  CB  TYR A  75      26.448  -2.610   7.475  1.00  2.01           C  
ATOM   1208  CG  TYR A  75      26.070  -2.395   6.047  1.00  2.01           C  
ATOM   1209  CD1 TYR A  75      25.252  -1.324   5.709  1.00  2.01           C  
ATOM   1210  CD2 TYR A  75      26.501  -3.269   5.078  1.00  2.01           C  
ATOM   1211  CE1 TYR A  75      24.873  -1.129   4.407  1.00  2.01           C  
ATOM   1212  CE2 TYR A  75      26.123  -3.076   3.776  1.00  2.01           C  
ATOM   1213  CZ  TYR A  75      25.313  -2.011   3.433  1.00  2.01           C  
ATOM   1214  OH  TYR A  75      24.939  -1.821   2.125  1.00  2.01           O  
ATOM   1215  H   TYR A  75      24.863  -4.612   7.280  1.00  2.01           H  
ATOM   1216  HA  TYR A  75      27.707  -4.349   7.191  1.00  2.01           H  
ATOM   1217 1HB  TYR A  75      25.594  -2.333   8.095  1.00  2.01           H  
ATOM   1218 2HB  TYR A  75      27.259  -1.927   7.720  1.00  2.01           H  
ATOM   1219  HD1 TYR A  75      24.914  -0.643   6.481  1.00  2.01           H  
ATOM   1220  HD2 TYR A  75      27.134  -4.114   5.344  1.00  2.01           H  
ATOM   1221  HE1 TYR A  75      24.230  -0.291   4.142  1.00  2.01           H  
ATOM   1222  HE2 TYR A  75      26.462  -3.767   3.020  1.00  2.01           H  
ATOM   1223  HH  TYR A  75      24.247  -1.151   2.083  1.00  2.01           H  
ATOM   1224  N   CYS A  76      26.360  -4.039  10.176  1.00  2.03           N  
ATOM   1225  CA  CYS A  76      26.703  -3.981  11.578  1.00  2.03           C  
ATOM   1226  C   CYS A  76      27.298  -5.299  12.059  1.00  2.03           C  
ATOM   1227  O   CYS A  76      28.091  -5.328  13.010  1.00  2.03           O  
ATOM   1228  CB  CYS A  76      25.488  -3.596  12.382  1.00  2.03           C  
ATOM   1229  SG  CYS A  76      24.273  -4.797  12.472  1.00  2.03           S  
ATOM   1230  H   CYS A  76      25.379  -4.049   9.890  1.00  2.03           H  
ATOM   1231  HA  CYS A  76      27.442  -3.201  11.714  1.00  2.03           H  
ATOM   1232 1HB  CYS A  76      25.782  -3.319  13.369  1.00  2.03           H  
ATOM   1233 2HB  CYS A  76      25.031  -2.741  11.919  1.00  2.03           H  
ATOM   1234  HG  CYS A  76      24.293  -5.127  11.165  1.00  2.03           H  
ATOM   1235  N   GLY A  77      26.986  -6.392  11.355  1.00  2.06           N  
ATOM   1236  CA  GLY A  77      27.592  -7.675  11.648  1.00  2.06           C  
ATOM   1237  C   GLY A  77      29.089  -7.517  11.417  1.00  2.06           C  
ATOM   1238  O   GLY A  77      29.910  -7.800  12.298  1.00  2.06           O  
ATOM   1239  H   GLY A  77      26.283  -6.338  10.615  1.00  2.06           H  
ATOM   1240 1HA  GLY A  77      27.387  -7.967  12.679  1.00  2.06           H  
ATOM   1241 2HA  GLY A  77      27.181  -8.438  10.985  1.00  2.06           H  
ATOM   1242  N   ALA A  78      29.435  -7.018  10.221  1.00  2.11           N  
ATOM   1243  CA  ALA A  78      30.831  -6.814   9.850  1.00  2.11           C  
ATOM   1244  C   ALA A  78      31.540  -5.877  10.822  1.00  2.11           C  
ATOM   1245  O   ALA A  78      32.668  -6.142  11.222  1.00  2.11           O  
ATOM   1246  CB  ALA A  78      30.915  -6.247   8.451  1.00  2.11           C  
ATOM   1247  H   ALA A  78      28.692  -6.796   9.551  1.00  2.11           H  
ATOM   1248  HA  ALA A  78      31.334  -7.777   9.878  1.00  2.11           H  
ATOM   1249 1HB  ALA A  78      31.959  -6.121   8.170  1.00  2.11           H  
ATOM   1250 2HB  ALA A  78      30.427  -6.921   7.758  1.00  2.11           H  
ATOM   1251 3HB  ALA A  78      30.415  -5.282   8.423  1.00  2.11           H  
ATOM   1252  N   ILE A  79      30.852  -4.826  11.274  1.00  2.16           N  
ATOM   1253  CA  ILE A  79      31.468  -3.911  12.232  1.00  2.16           C  
ATOM   1254  C   ILE A  79      31.753  -4.600  13.554  1.00  2.16           C  
ATOM   1255  O   ILE A  79      32.840  -4.459  14.121  1.00  2.16           O  
ATOM   1256  CB  ILE A  79      30.600  -2.685  12.493  1.00  2.16           C  
ATOM   1257  CG1 ILE A  79      30.542  -1.825  11.237  1.00  2.16           C  
ATOM   1258  CG2 ILE A  79      31.156  -1.914  13.666  1.00  2.16           C  
ATOM   1259  CD1 ILE A  79      29.492  -0.746  11.290  1.00  2.16           C  
ATOM   1260  H   ILE A  79      29.921  -4.638  10.902  1.00  2.16           H  
ATOM   1261  HA  ILE A  79      32.401  -3.567  11.818  1.00  2.16           H  
ATOM   1262  HB  ILE A  79      29.588  -3.002  12.725  1.00  2.16           H  
ATOM   1263 1HG1 ILE A  79      31.514  -1.357  11.088  1.00  2.16           H  
ATOM   1264 2HG1 ILE A  79      30.335  -2.469  10.382  1.00  2.16           H  
ATOM   1265 1HG2 ILE A  79      30.534  -1.043  13.867  1.00  2.16           H  
ATOM   1266 2HG2 ILE A  79      31.161  -2.561  14.536  1.00  2.16           H  
ATOM   1267 3HG2 ILE A  79      32.172  -1.591  13.445  1.00  2.16           H  
ATOM   1268 1HD1 ILE A  79      29.514  -0.179  10.361  1.00  2.16           H  
ATOM   1269 2HD1 ILE A  79      28.513  -1.194  11.416  1.00  2.16           H  
ATOM   1270 3HD1 ILE A  79      29.698  -0.082  12.127  1.00  2.16           H  
ATOM   1271  N   SER A  80      30.791  -5.370  14.048  1.00  2.19           N  
ATOM   1272  CA  SER A  80      30.951  -6.074  15.306  1.00  2.19           C  
ATOM   1273  C   SER A  80      32.139  -7.044  15.219  1.00  2.19           C  
ATOM   1274  O   SER A  80      32.905  -7.177  16.180  1.00  2.19           O  
ATOM   1275  CB  SER A  80      29.652  -6.751  15.684  1.00  2.19           C  
ATOM   1276  OG  SER A  80      28.661  -5.790  15.935  1.00  2.19           O  
ATOM   1277  H   SER A  80      29.908  -5.456  13.544  1.00  2.19           H  
ATOM   1278  HA  SER A  80      31.175  -5.342  16.074  1.00  2.19           H  
ATOM   1279 1HB  SER A  80      29.324  -7.397  14.879  1.00  2.19           H  
ATOM   1280 2HB  SER A  80      29.798  -7.353  16.566  1.00  2.19           H  
ATOM   1281  HG  SER A  80      28.398  -5.454  15.049  1.00  2.19           H  
ATOM   1282  N   LEU A  81      32.375  -7.613  14.025  1.00  2.19           N  
ATOM   1283  CA  LEU A  81      33.503  -8.520  13.761  1.00  2.19           C  
ATOM   1284  C   LEU A  81      34.862  -7.824  13.700  1.00  2.19           C  
ATOM   1285  O   LEU A  81      35.892  -8.484  13.538  1.00  2.19           O  
ATOM   1286  CB  LEU A  81      33.307  -9.287  12.443  1.00  2.19           C  
ATOM   1287  CG  LEU A  81      32.246 -10.326  12.467  1.00  2.19           C  
ATOM   1288  CD1 LEU A  81      31.977 -10.865  11.111  1.00  2.19           C  
ATOM   1289  CD2 LEU A  81      32.743 -11.450  13.332  1.00  2.19           C  
ATOM   1290  H   LEU A  81      31.697  -7.456  13.277  1.00  2.19           H  
ATOM   1291  HA  LEU A  81      33.535  -9.249  14.569  1.00  2.19           H  
ATOM   1292 1HB  LEU A  81      33.065  -8.576  11.662  1.00  2.19           H  
ATOM   1293 2HB  LEU A  81      34.245  -9.772  12.186  1.00  2.19           H  
ATOM   1294  HG  LEU A  81      31.342  -9.906  12.855  1.00  2.19           H  
ATOM   1295 1HD1 LEU A  81      31.217 -11.629  11.207  1.00  2.19           H  
ATOM   1296 2HD1 LEU A  81      31.623 -10.069  10.465  1.00  2.19           H  
ATOM   1297 3HD1 LEU A  81      32.886 -11.295  10.701  1.00  2.19           H  
ATOM   1298 1HD2 LEU A  81      31.991 -12.220  13.370  1.00  2.19           H  
ATOM   1299 2HD2 LEU A  81      33.658 -11.858  12.907  1.00  2.19           H  
ATOM   1300 3HD2 LEU A  81      32.952 -11.082  14.335  1.00  2.19           H  
ATOM   1301  N   PHE A  82      34.891  -6.497  13.820  1.00  2.16           N  
ATOM   1302  CA  PHE A  82      36.163  -5.807  13.834  1.00  2.16           C  
ATOM   1303  C   PHE A  82      36.571  -5.535  15.289  1.00  2.16           C  
ATOM   1304  O   PHE A  82      37.644  -4.987  15.550  1.00  2.16           O  
ATOM   1305  CB  PHE A  82      36.076  -4.501  13.045  1.00  2.16           C  
ATOM   1306  CG  PHE A  82      35.734  -4.700  11.590  1.00  2.16           C  
ATOM   1307  CD1 PHE A  82      36.193  -5.802  10.883  1.00  2.16           C  
ATOM   1308  CD2 PHE A  82      34.953  -3.772  10.927  1.00  2.16           C  
ATOM   1309  CE1 PHE A  82      35.863  -5.972   9.550  1.00  2.16           C  
ATOM   1310  CE2 PHE A  82      34.619  -3.936   9.597  1.00  2.16           C  
ATOM   1311  CZ  PHE A  82      35.073  -5.039   8.908  1.00  2.16           C  
ATOM   1312  H   PHE A  82      34.037  -5.952  13.919  1.00  2.16           H  
ATOM   1313  HA  PHE A  82      36.918  -6.444  13.374  1.00  2.16           H  
ATOM   1314 1HB  PHE A  82      35.309  -3.865  13.490  1.00  2.16           H  
ATOM   1315 2HB  PHE A  82      37.022  -3.971  13.108  1.00  2.16           H  
ATOM   1316  HD1 PHE A  82      36.812  -6.544  11.393  1.00  2.16           H  
ATOM   1317  HD2 PHE A  82      34.596  -2.903  11.476  1.00  2.16           H  
ATOM   1318  HE1 PHE A  82      36.225  -6.845   9.009  1.00  2.16           H  
ATOM   1319  HE2 PHE A  82      33.997  -3.197   9.096  1.00  2.16           H  
ATOM   1320  HZ  PHE A  82      34.811  -5.173   7.861  1.00  2.16           H  
ATOM   1321  N   LEU A  83      35.702  -5.930  16.230  1.00  2.11           N  
ATOM   1322  CA  LEU A  83      35.934  -5.798  17.667  1.00  2.11           C  
ATOM   1323  C   LEU A  83      35.980  -7.181  18.305  1.00  2.11           C  
ATOM   1324  O   LEU A  83      36.916  -7.534  19.028  1.00  2.11           O  
ATOM   1325  CB  LEU A  83      34.793  -5.029  18.343  1.00  2.11           C  
ATOM   1326  CG  LEU A  83      34.940  -4.846  19.874  1.00  2.11           C  
ATOM   1327  CD1 LEU A  83      36.134  -3.965  20.165  1.00  2.11           C  
ATOM   1328  CD2 LEU A  83      33.683  -4.289  20.441  1.00  2.11           C  
ATOM   1329  H   LEU A  83      34.830  -6.371  15.947  1.00  2.11           H  
ATOM   1330  HA  LEU A  83      36.885  -5.294  17.835  1.00  2.11           H  
ATOM   1331 1HB  LEU A  83      34.739  -4.042  17.900  1.00  2.11           H  
ATOM   1332 2HB  LEU A  83      33.853  -5.548  18.150  1.00  2.11           H  
ATOM   1333  HG  LEU A  83      35.128  -5.819  20.331  1.00  2.11           H  
ATOM   1334 1HD1 LEU A  83      36.249  -3.856  21.243  1.00  2.11           H  
ATOM   1335 2HD1 LEU A  83      37.033  -4.419  19.746  1.00  2.11           H  
ATOM   1336 3HD1 LEU A  83      35.977  -2.985  19.716  1.00  2.11           H  
ATOM   1337 1HD2 LEU A  83      33.785  -4.185  21.516  1.00  2.11           H  
ATOM   1338 2HD2 LEU A  83      33.481  -3.333  19.998  1.00  2.11           H  
ATOM   1339 3HD2 LEU A  83      32.881  -4.967  20.221  1.00  2.11           H  
ATOM   1340  N   ALA A  84      34.915  -7.938  18.052  1.00  2.03           N  
ATOM   1341  CA  ALA A  84      34.696  -9.268  18.588  1.00  2.03           C  
ATOM   1342  C   ALA A  84      35.080 -10.297  17.544  1.00  2.03           C  
ATOM   1343  O   ALA A  84      35.101  -9.996  16.354  1.00  2.03           O  
ATOM   1344  CB  ALA A  84      33.253  -9.427  18.999  1.00  2.03           C  
ATOM   1345  H   ALA A  84      34.200  -7.576  17.430  1.00  2.03           H  
ATOM   1346  HA  ALA A  84      35.339  -9.407  19.456  1.00  2.03           H  
ATOM   1347 1HB  ALA A  84      33.098 -10.421  19.401  1.00  2.03           H  
ATOM   1348 2HB  ALA A  84      33.003  -8.684  19.756  1.00  2.03           H  
ATOM   1349 3HB  ALA A  84      32.631  -9.281  18.129  1.00  2.03           H  
ATOM   1350  N   THR A  85      35.364 -11.514  17.979  1.00  1.92           N  
ATOM   1351  CA  THR A  85      35.710 -12.566  17.037  1.00  1.92           C  
ATOM   1352  C   THR A  85      34.459 -13.221  16.475  1.00  1.92           C  
ATOM   1353  O   THR A  85      33.338 -13.018  16.969  1.00  1.92           O  
ATOM   1354  CB  THR A  85      36.533 -13.684  17.687  1.00  1.92           C  
ATOM   1355  OG1 THR A  85      35.701 -14.439  18.556  1.00  1.92           O  
ATOM   1356  CG2 THR A  85      37.648 -13.065  18.504  1.00  1.92           C  
ATOM   1357  H   THR A  85      35.350 -11.710  18.969  1.00  1.92           H  
ATOM   1358  HA  THR A  85      36.274 -12.130  16.210  1.00  1.92           H  
ATOM   1359  HB  THR A  85      36.958 -14.337  16.926  1.00  1.92           H  
ATOM   1360  HG1 THR A  85      36.255 -14.871  19.221  1.00  1.92           H  
ATOM   1361 1HG2 THR A  85      38.233 -13.852  18.982  1.00  1.92           H  
ATOM   1362 2HG2 THR A  85      38.294 -12.478  17.850  1.00  1.92           H  
ATOM   1363 3HG2 THR A  85      37.221 -12.415  19.269  1.00  1.92           H  
ATOM   1364  N   SER A  86      34.686 -14.102  15.511  1.00  1.80           N  
ATOM   1365  CA  SER A  86      33.644 -14.886  14.870  1.00  1.80           C  
ATOM   1366  C   SER A  86      32.970 -15.887  15.825  1.00  1.80           C  
ATOM   1367  O   SER A  86      32.008 -16.553  15.451  1.00  1.80           O  
ATOM   1368  CB  SER A  86      34.204 -15.596  13.654  1.00  1.80           C  
ATOM   1369  OG  SER A  86      35.159 -16.554  14.019  1.00  1.80           O  
ATOM   1370  H   SER A  86      35.634 -14.212  15.181  1.00  1.80           H  
ATOM   1371  HA  SER A  86      32.888 -14.193  14.519  1.00  1.80           H  
ATOM   1372 1HB  SER A  86      33.390 -16.076  13.110  1.00  1.80           H  
ATOM   1373 2HB  SER A  86      34.654 -14.862  12.988  1.00  1.80           H  
ATOM   1374  HG  SER A  86      34.676 -17.244  14.478  1.00  1.80           H  
ATOM   1375  N   ARG A  87      33.512 -16.056  17.045  1.00  1.67           N  
ATOM   1376  CA  ARG A  87      32.905 -16.953  18.017  1.00  1.67           C  
ATOM   1377  C   ARG A  87      31.786 -16.259  18.793  1.00  1.67           C  
ATOM   1378  O   ARG A  87      31.046 -16.911  19.528  1.00  1.67           O  
ATOM   1379  CB  ARG A  87      33.938 -17.456  19.007  1.00  1.67           C  
ATOM   1380  CG  ARG A  87      35.021 -18.345  18.412  1.00  1.67           C  
ATOM   1381  CD  ARG A  87      35.999 -18.794  19.444  1.00  1.67           C  
ATOM   1382  NE  ARG A  87      37.036 -19.652  18.877  1.00  1.67           N  
ATOM   1383  CZ  ARG A  87      38.048 -20.207  19.576  1.00  1.67           C  
ATOM   1384  NH1 ARG A  87      38.155 -19.993  20.870  1.00  1.67           N  
ATOM   1385  NH2 ARG A  87      38.936 -20.968  18.958  1.00  1.67           N  
ATOM   1386  H   ARG A  87      34.319 -15.508  17.344  1.00  1.67           H  
ATOM   1387  HA  ARG A  87      32.483 -17.806  17.486  1.00  1.67           H  
ATOM   1388 1HB  ARG A  87      34.425 -16.607  19.480  1.00  1.67           H  
ATOM   1389 2HB  ARG A  87      33.438 -18.020  19.793  1.00  1.67           H  
ATOM   1390 1HG  ARG A  87      34.563 -19.227  17.964  1.00  1.67           H  
ATOM   1391 2HG  ARG A  87      35.561 -17.786  17.645  1.00  1.67           H  
ATOM   1392 1HD  ARG A  87      36.481 -17.923  19.888  1.00  1.67           H  
ATOM   1393 2HD  ARG A  87      35.478 -19.354  20.220  1.00  1.67           H  
ATOM   1394  HE  ARG A  87      36.993 -19.846  17.885  1.00  1.67           H  
ATOM   1395 1HH1 ARG A  87      37.477 -19.414  21.344  1.00  1.67           H  
ATOM   1396 2HH1 ARG A  87      38.914 -20.411  21.389  1.00  1.67           H  
ATOM   1397 1HH2 ARG A  87      38.855 -21.134  17.964  1.00  1.67           H  
ATOM   1398 2HH2 ARG A  87      39.694 -21.385  19.479  1.00  1.67           H  
ATOM   1399  N   TYR A  88      31.669 -14.937  18.631  1.00  1.56           N  
ATOM   1400  CA  TYR A  88      30.676 -14.148  19.345  1.00  1.56           C  
ATOM   1401  C   TYR A  88      29.722 -13.483  18.373  1.00  1.56           C  
ATOM   1402  O   TYR A  88      28.571 -13.170  18.705  1.00  1.56           O  
ATOM   1403  CB  TYR A  88      31.394 -13.128  20.193  1.00  1.56           C  
ATOM   1404  CG  TYR A  88      32.358 -13.804  21.104  1.00  1.56           C  
ATOM   1405  CD1 TYR A  88      33.709 -13.713  20.835  1.00  1.56           C  
ATOM   1406  CD2 TYR A  88      31.909 -14.543  22.185  1.00  1.56           C  
ATOM   1407  CE1 TYR A  88      34.621 -14.350  21.647  1.00  1.56           C  
ATOM   1408  CE2 TYR A  88      32.818 -15.186  22.992  1.00  1.56           C  
ATOM   1409  CZ  TYR A  88      34.169 -15.091  22.730  1.00  1.56           C  
ATOM   1410  OH  TYR A  88      35.072 -15.735  23.545  1.00  1.56           O  
ATOM   1411  H   TYR A  88      32.303 -14.447  18.003  1.00  1.56           H  
ATOM   1412  HA  TYR A  88      30.101 -14.799  19.983  1.00  1.56           H  
ATOM   1413 1HB  TYR A  88      31.943 -12.443  19.549  1.00  1.56           H  
ATOM   1414 2HB  TYR A  88      30.684 -12.555  20.787  1.00  1.56           H  
ATOM   1415  HD1 TYR A  88      34.044 -13.135  19.978  1.00  1.56           H  
ATOM   1416  HD2 TYR A  88      30.841 -14.624  22.392  1.00  1.56           H  
ATOM   1417  HE1 TYR A  88      35.686 -14.275  21.434  1.00  1.56           H  
ATOM   1418  HE2 TYR A  88      32.473 -15.774  23.835  1.00  1.56           H  
ATOM   1419  HH  TYR A  88      34.604 -16.146  24.276  1.00  1.56           H  
ATOM   1420  N   VAL A  89      30.237 -13.216  17.178  1.00  1.45           N  
ATOM   1421  CA  VAL A  89      29.476 -12.565  16.132  1.00  1.45           C  
ATOM   1422  C   VAL A  89      29.497 -13.408  14.850  1.00  1.45           C  
ATOM   1423  O   VAL A  89      30.564 -13.848  14.447  1.00  1.45           O  
ATOM   1424  CB  VAL A  89      30.095 -11.198  15.832  1.00  1.45           C  
ATOM   1425  CG1 VAL A  89      29.338 -10.494  14.707  1.00  1.45           C  
ATOM   1426  CG2 VAL A  89      30.144 -10.373  17.092  1.00  1.45           C  
ATOM   1427  H   VAL A  89      31.214 -13.447  16.999  1.00  1.45           H  
ATOM   1428  HA  VAL A  89      28.472 -12.426  16.502  1.00  1.45           H  
ATOM   1429  HB  VAL A  89      31.094 -11.348  15.504  1.00  1.45           H  
ATOM   1430 1HG1 VAL A  89      29.815  -9.548  14.495  1.00  1.45           H  
ATOM   1431 2HG1 VAL A  89      29.358 -11.111  13.810  1.00  1.45           H  
ATOM   1432 3HG1 VAL A  89      28.325 -10.319  14.985  1.00  1.45           H  
ATOM   1433 1HG2 VAL A  89      30.619  -9.430  16.871  1.00  1.45           H  
ATOM   1434 2HG2 VAL A  89      29.153 -10.207  17.466  1.00  1.45           H  
ATOM   1435 3HG2 VAL A  89      30.725 -10.894  17.844  1.00  1.45           H  
ATOM   1436  N   PRO A  90      28.357 -13.741  14.239  1.00  1.36           N  
ATOM   1437  CA  PRO A  90      28.277 -14.477  12.993  1.00  1.36           C  
ATOM   1438  C   PRO A  90      28.673 -13.618  11.812  1.00  1.36           C  
ATOM   1439  O   PRO A  90      28.453 -12.408  11.824  1.00  1.36           O  
ATOM   1440  CB  PRO A  90      26.798 -14.836  12.919  1.00  1.36           C  
ATOM   1441  CG  PRO A  90      26.097 -13.745  13.688  1.00  1.36           C  
ATOM   1442  CD  PRO A  90      27.056 -13.367  14.802  1.00  1.36           C  
ATOM   1443  HA  PRO A  90      28.909 -15.374  13.044  1.00  1.36           H  
ATOM   1444 1HB  PRO A  90      26.511 -14.860  11.863  1.00  1.36           H  
ATOM   1445 2HB  PRO A  90      26.619 -15.836  13.300  1.00  1.36           H  
ATOM   1446 1HG  PRO A  90      25.871 -12.896  13.020  1.00  1.36           H  
ATOM   1447 2HG  PRO A  90      25.130 -14.113  14.069  1.00  1.36           H  
ATOM   1448 1HD  PRO A  90      26.994 -12.300  14.925  1.00  1.36           H  
ATOM   1449 2HD  PRO A  90      26.838 -13.924  15.734  1.00  1.36           H  
ATOM   1450  N   LYS A  91      29.163 -14.234  10.748  1.00  1.30           N  
ATOM   1451  CA  LYS A  91      29.368 -13.467   9.529  1.00  1.30           C  
ATOM   1452  C   LYS A  91      28.009 -13.285   8.885  1.00  1.30           C  
ATOM   1453  O   LYS A  91      27.229 -14.241   8.826  1.00  1.30           O  
ATOM   1454  CB  LYS A  91      30.351 -14.168   8.597  1.00  1.30           C  
ATOM   1455  CG  LYS A  91      31.774 -14.226   9.141  1.00  1.30           C  
ATOM   1456  CD  LYS A  91      32.730 -14.882   8.159  1.00  1.30           C  
ATOM   1457  CE  LYS A  91      34.151 -14.919   8.716  1.00  1.30           C  
ATOM   1458  NZ  LYS A  91      35.105 -15.558   7.767  1.00  1.30           N  
ATOM   1459  H   LYS A  91      29.373 -15.220  10.777  1.00  1.30           H  
ATOM   1460  HA  LYS A  91      29.753 -12.481   9.774  1.00  1.30           H  
ATOM   1461 1HB  LYS A  91      30.016 -15.192   8.416  1.00  1.30           H  
ATOM   1462 2HB  LYS A  91      30.371 -13.653   7.637  1.00  1.30           H  
ATOM   1463 1HG  LYS A  91      32.122 -13.217   9.333  1.00  1.30           H  
ATOM   1464 2HG  LYS A  91      31.782 -14.778  10.081  1.00  1.30           H  
ATOM   1465 1HD  LYS A  91      32.399 -15.900   7.951  1.00  1.30           H  
ATOM   1466 2HD  LYS A  91      32.733 -14.322   7.222  1.00  1.30           H  
ATOM   1467 1HE  LYS A  91      34.480 -13.900   8.916  1.00  1.30           H  
ATOM   1468 2HE  LYS A  91      34.154 -15.481   9.651  1.00  1.30           H  
ATOM   1469 1HZ  LYS A  91      36.031 -15.561   8.172  1.00  1.30           H  
ATOM   1470 2HZ  LYS A  91      34.816 -16.506   7.582  1.00  1.30           H  
ATOM   1471 3HZ  LYS A  91      35.118 -15.037   6.903  1.00  1.30           H  
ATOM   1472  N   THR A  92      27.719 -12.073   8.407  1.00  1.28           N  
ATOM   1473  CA  THR A  92      26.400 -11.793   7.840  1.00  1.28           C  
ATOM   1474  C   THR A  92      26.419 -11.141   6.446  1.00  1.28           C  
ATOM   1475  O   THR A  92      27.219 -10.231   6.184  1.00  1.28           O  
ATOM   1476  CB  THR A  92      25.605 -10.908   8.825  1.00  1.28           C  
ATOM   1477  OG1 THR A  92      25.488 -11.573  10.091  1.00  1.28           O  
ATOM   1478  CG2 THR A  92      24.255 -10.680   8.317  1.00  1.28           C  
ATOM   1479  H   THR A  92      28.402 -11.335   8.477  1.00  1.28           H  
ATOM   1480  HA  THR A  92      25.879 -12.734   7.748  1.00  1.28           H  
ATOM   1481  HB  THR A  92      26.123  -9.958   8.961  1.00  1.28           H  
ATOM   1482  HG1 THR A  92      24.866 -12.283  10.001  1.00  1.28           H  
ATOM   1483 1HG2 THR A  92      23.697 -10.066   9.025  1.00  1.28           H  
ATOM   1484 2HG2 THR A  92      24.295 -10.179   7.363  1.00  1.28           H  
ATOM   1485 3HG2 THR A  92      23.774 -11.642   8.202  1.00  1.28           H  
ATOM   1486  N   ARG A  93      25.544 -11.631   5.548  1.00  1.31           N  
ATOM   1487  CA  ARG A  93      25.426 -11.064   4.198  1.00  1.31           C  
ATOM   1488  C   ARG A  93      23.962 -10.805   3.795  1.00  1.31           C  
ATOM   1489  O   ARG A  93      23.079 -11.578   4.170  1.00  1.31           O  
ATOM   1490  CB  ARG A  93      25.992 -12.043   3.185  1.00  1.31           C  
ATOM   1491  CG  ARG A  93      27.466 -12.347   3.317  1.00  1.31           C  
ATOM   1492  CD  ARG A  93      27.905 -13.303   2.275  1.00  1.31           C  
ATOM   1493  NE  ARG A  93      29.288 -13.706   2.456  1.00  1.31           N  
ATOM   1494  CZ  ARG A  93      30.346 -13.037   1.970  1.00  1.31           C  
ATOM   1495  NH1 ARG A  93      30.165 -11.930   1.288  1.00  1.31           N  
ATOM   1496  NH2 ARG A  93      31.571 -13.494   2.182  1.00  1.31           N  
ATOM   1497  H   ARG A  93      24.948 -12.407   5.843  1.00  1.31           H  
ATOM   1498  HA  ARG A  93      26.003 -10.146   4.173  1.00  1.31           H  
ATOM   1499 1HB  ARG A  93      25.455 -12.987   3.261  1.00  1.31           H  
ATOM   1500 2HB  ARG A  93      25.828 -11.658   2.174  1.00  1.31           H  
ATOM   1501 1HG  ARG A  93      28.037 -11.424   3.203  1.00  1.31           H  
ATOM   1502 2HG  ARG A  93      27.670 -12.787   4.292  1.00  1.31           H  
ATOM   1503 1HD  ARG A  93      27.280 -14.195   2.306  1.00  1.31           H  
ATOM   1504 2HD  ARG A  93      27.811 -12.834   1.294  1.00  1.31           H  
ATOM   1505  HE  ARG A  93      29.467 -14.551   2.979  1.00  1.31           H  
ATOM   1506 1HH1 ARG A  93      29.211 -11.563   1.126  1.00  1.31           H  
ATOM   1507 2HH1 ARG A  93      30.957 -11.428   0.920  1.00  1.31           H  
ATOM   1508 1HH2 ARG A  93      31.707 -14.347   2.707  1.00  1.31           H  
ATOM   1509 2HH2 ARG A  93      32.367 -12.993   1.818  1.00  1.31           H  
ATOM   1510  N   PRO A  94      23.651  -9.729   3.043  1.00  1.38           N  
ATOM   1511  CA  PRO A  94      22.348  -9.480   2.457  1.00  1.38           C  
ATOM   1512  C   PRO A  94      22.186 -10.286   1.172  1.00  1.38           C  
ATOM   1513  O   PRO A  94      23.177 -10.534   0.468  1.00  1.38           O  
ATOM   1514  CB  PRO A  94      22.375  -7.977   2.222  1.00  1.38           C  
ATOM   1515  CG  PRO A  94      23.829  -7.685   1.910  1.00  1.38           C  
ATOM   1516  CD  PRO A  94      24.650  -8.690   2.730  1.00  1.38           C  
ATOM   1517  HA  PRO A  94      21.564  -9.743   3.181  1.00  1.38           H  
ATOM   1518 1HB  PRO A  94      21.694  -7.714   1.398  1.00  1.38           H  
ATOM   1519 2HB  PRO A  94      22.008  -7.453   3.122  1.00  1.38           H  
ATOM   1520 1HG  PRO A  94      23.978  -7.786   0.859  1.00  1.38           H  
ATOM   1521 2HG  PRO A  94      24.065  -6.636   2.171  1.00  1.38           H  
ATOM   1522 1HD  PRO A  94      25.460  -9.104   2.118  1.00  1.38           H  
ATOM   1523 2HD  PRO A  94      25.029  -8.210   3.596  1.00  1.38           H  
ATOM   1524  N   TYR A  95      20.944 -10.614   0.849  1.00  1.49           N  
ATOM   1525  CA  TYR A  95      20.569 -11.279  -0.389  1.00  1.49           C  
ATOM   1526  C   TYR A  95      19.551 -10.515  -1.205  1.00  1.49           C  
ATOM   1527  O   TYR A  95      18.560  -9.987  -0.660  1.00  1.49           O  
ATOM   1528  CB  TYR A  95      20.068 -12.673  -0.079  1.00  1.49           C  
ATOM   1529  CG  TYR A  95      21.140 -13.588   0.309  1.00  1.49           C  
ATOM   1530  CD1 TYR A  95      21.672 -13.489   1.542  1.00  1.49           C  
ATOM   1531  CD2 TYR A  95      21.582 -14.566  -0.575  1.00  1.49           C  
ATOM   1532  CE1 TYR A  95      22.663 -14.294   1.904  1.00  1.49           C  
ATOM   1533  CE2 TYR A  95      22.577 -15.422  -0.176  1.00  1.49           C  
ATOM   1534  CZ  TYR A  95      23.122 -15.273   1.073  1.00  1.49           C  
ATOM   1535  OH  TYR A  95      24.119 -16.104   1.515  1.00  1.49           O  
ATOM   1536  H   TYR A  95      20.213 -10.409   1.516  1.00  1.49           H  
ATOM   1537  HA  TYR A  95      21.462 -11.364  -0.973  1.00  1.49           H  
ATOM   1538 1HB  TYR A  95      19.362 -12.609   0.725  1.00  1.49           H  
ATOM   1539 2HB  TYR A  95      19.578 -13.071  -0.939  1.00  1.49           H  
ATOM   1540  HD1 TYR A  95      21.318 -12.722   2.232  1.00  1.49           H  
ATOM   1541  HD2 TYR A  95      21.144 -14.655  -1.571  1.00  1.49           H  
ATOM   1542  HE1 TYR A  95      23.088 -14.157   2.849  1.00  1.49           H  
ATOM   1543  HE2 TYR A  95      22.939 -16.198  -0.847  1.00  1.49           H  
ATOM   1544  HH  TYR A  95      24.126 -16.904   0.980  1.00  1.49           H  
ATOM   1545  N   TYR A  96      19.755 -10.563  -2.530  1.00  1.63           N  
ATOM   1546  CA  TYR A  96      18.902  -9.830  -3.461  1.00  1.63           C  
ATOM   1547  C   TYR A  96      18.360 -10.601  -4.669  1.00  1.63           C  
ATOM   1548  O   TYR A  96      18.894 -11.636  -5.087  1.00  1.63           O  
ATOM   1549  CB  TYR A  96      19.678  -8.600  -3.955  1.00  1.63           C  
ATOM   1550  CG  TYR A  96      20.938  -8.915  -4.755  1.00  1.63           C  
ATOM   1551  CD1 TYR A  96      20.883  -9.046  -6.113  1.00  1.63           C  
ATOM   1552  CD2 TYR A  96      22.134  -9.063  -4.118  1.00  1.63           C  
ATOM   1553  CE1 TYR A  96      22.007  -9.333  -6.845  1.00  1.63           C  
ATOM   1554  CE2 TYR A  96      23.288  -9.348  -4.847  1.00  1.63           C  
ATOM   1555  CZ  TYR A  96      23.216  -9.488  -6.205  1.00  1.63           C  
ATOM   1556  OH  TYR A  96      24.343  -9.781  -6.943  1.00  1.63           O  
ATOM   1557  H   TYR A  96      20.587 -11.062  -2.861  1.00  1.63           H  
ATOM   1558  HA  TYR A  96      18.039  -9.497  -2.896  1.00  1.63           H  
ATOM   1559 1HB  TYR A  96      19.025  -8.005  -4.589  1.00  1.63           H  
ATOM   1560 2HB  TYR A  96      19.957  -7.978  -3.104  1.00  1.63           H  
ATOM   1561  HD1 TYR A  96      19.948  -8.923  -6.604  1.00  1.63           H  
ATOM   1562  HD2 TYR A  96      22.164  -8.959  -3.043  1.00  1.63           H  
ATOM   1563  HE1 TYR A  96      21.940  -9.438  -7.925  1.00  1.63           H  
ATOM   1564  HE2 TYR A  96      24.245  -9.471  -4.343  1.00  1.63           H  
ATOM   1565  HH  TYR A  96      25.131  -9.588  -6.420  1.00  1.63           H  
ATOM   1566  N   ASP A  97      17.255 -10.086  -5.212  1.00  1.78           N  
ATOM   1567  CA  ASP A  97      16.586 -10.687  -6.370  1.00  1.78           C  
ATOM   1568  C   ASP A  97      17.134 -10.204  -7.708  1.00  1.78           C  
ATOM   1569  O   ASP A  97      18.074  -9.418  -7.762  1.00  1.78           O  
ATOM   1570  CB  ASP A  97      15.086 -10.427  -6.321  1.00  1.78           C  
ATOM   1571  CG  ASP A  97      14.744  -8.971  -6.556  1.00  1.78           C  
ATOM   1572  OD1 ASP A  97      15.621  -8.245  -7.012  1.00  1.78           O  
ATOM   1573  OD2 ASP A  97      13.623  -8.583  -6.322  1.00  1.78           O  
ATOM   1574  H   ASP A  97      16.880  -9.236  -4.785  1.00  1.78           H  
ATOM   1575  HA  ASP A  97      16.735 -11.756  -6.330  1.00  1.78           H  
ATOM   1576 1HB  ASP A  97      14.570 -11.044  -7.053  1.00  1.78           H  
ATOM   1577 2HB  ASP A  97      14.708 -10.714  -5.342  1.00  1.78           H  
ATOM   1578  N   SER A  98      16.484 -10.608  -8.795  1.00  1.91           N  
ATOM   1579  CA  SER A  98      16.908 -10.269 -10.151  1.00  1.91           C  
ATOM   1580  C   SER A  98      16.868  -8.765 -10.498  1.00  1.91           C  
ATOM   1581  O   SER A  98      17.424  -8.360 -11.522  1.00  1.91           O  
ATOM   1582  CB  SER A  98      16.057 -11.033 -11.141  1.00  1.91           C  
ATOM   1583  OG  SER A  98      14.723 -10.596 -11.098  1.00  1.91           O  
ATOM   1584  H   SER A  98      15.693 -11.222  -8.688  1.00  1.91           H  
ATOM   1585  HA  SER A  98      17.939 -10.609 -10.264  1.00  1.91           H  
ATOM   1586 1HB  SER A  98      16.457 -10.887 -12.143  1.00  1.91           H  
ATOM   1587 2HB  SER A  98      16.106 -12.103 -10.923  1.00  1.91           H  
ATOM   1588  HG  SER A  98      14.762  -9.629 -11.085  1.00  1.91           H  
ATOM   1589  N   GLU A  99      16.169  -7.950  -9.695  1.00  1.98           N  
ATOM   1590  CA  GLU A  99      16.077  -6.512  -9.931  1.00  1.98           C  
ATOM   1591  C   GLU A  99      17.072  -5.752  -9.052  1.00  1.98           C  
ATOM   1592  O   GLU A  99      17.165  -4.519  -9.123  1.00  1.98           O  
ATOM   1593  CB  GLU A  99      14.655  -6.001  -9.669  1.00  1.98           C  
ATOM   1594  CG  GLU A  99      13.600  -6.580 -10.608  1.00  1.98           C  
ATOM   1595  CD  GLU A  99      12.205  -6.003 -10.409  1.00  1.98           C  
ATOM   1596  OE1 GLU A  99      12.032  -5.145  -9.570  1.00  1.98           O  
ATOM   1597  OE2 GLU A  99      11.313  -6.437 -11.099  1.00  1.98           O  
ATOM   1598  H   GLU A  99      15.756  -8.311  -8.835  1.00  1.98           H  
ATOM   1599  HA  GLU A  99      16.327  -6.314 -10.972  1.00  1.98           H  
ATOM   1600 1HB  GLU A  99      14.365  -6.273  -8.652  1.00  1.98           H  
ATOM   1601 2HB  GLU A  99      14.631  -4.913  -9.738  1.00  1.98           H  
ATOM   1602 1HG  GLU A  99      13.912  -6.401 -11.636  1.00  1.98           H  
ATOM   1603 2HG  GLU A  99      13.565  -7.658 -10.453  1.00  1.98           H  
ATOM   1604  N   GLY A 100      17.815  -6.496  -8.220  1.00  1.97           N  
ATOM   1605  CA  GLY A 100      18.760  -5.925  -7.273  1.00  1.97           C  
ATOM   1606  C   GLY A 100      18.102  -5.540  -5.947  1.00  1.97           C  
ATOM   1607  O   GLY A 100      18.685  -4.796  -5.157  1.00  1.97           O  
ATOM   1608  H   GLY A 100      17.710  -7.512  -8.215  1.00  1.97           H  
ATOM   1609 1HA  GLY A 100      19.551  -6.646  -7.085  1.00  1.97           H  
ATOM   1610 2HA  GLY A 100      19.233  -5.050  -7.714  1.00  1.97           H  
ATOM   1611  N   ARG A 101      16.868  -5.996  -5.698  1.00  1.89           N  
ATOM   1612  CA  ARG A 101      16.202  -5.610  -4.457  1.00  1.89           C  
ATOM   1613  C   ARG A 101      16.605  -6.555  -3.337  1.00  1.89           C  
ATOM   1614  O   ARG A 101      16.583  -7.776  -3.505  1.00  1.89           O  
ATOM   1615  CB  ARG A 101      14.690  -5.642  -4.617  1.00  1.89           C  
ATOM   1616  CG  ARG A 101      14.143  -4.713  -5.693  1.00  1.89           C  
ATOM   1617  CD  ARG A 101      12.652  -4.817  -5.851  1.00  1.89           C  
ATOM   1618  NE  ARG A 101      12.253  -6.147  -6.264  1.00  1.89           N  
ATOM   1619  CZ  ARG A 101      11.005  -6.547  -6.546  1.00  1.89           C  
ATOM   1620  NH1 ARG A 101       9.984  -5.715  -6.501  1.00  1.89           N  
ATOM   1621  NH2 ARG A 101      10.836  -7.808  -6.866  1.00  1.89           N  
ATOM   1622  H   ARG A 101      16.396  -6.638  -6.348  1.00  1.89           H  
ATOM   1623  HA  ARG A 101      16.505  -4.599  -4.190  1.00  1.89           H  
ATOM   1624 1HB  ARG A 101      14.369  -6.652  -4.852  1.00  1.89           H  
ATOM   1625 2HB  ARG A 101      14.220  -5.362  -3.676  1.00  1.89           H  
ATOM   1626 1HG  ARG A 101      14.401  -3.691  -5.455  1.00  1.89           H  
ATOM   1627 2HG  ARG A 101      14.595  -4.982  -6.648  1.00  1.89           H  
ATOM   1628 1HD  ARG A 101      12.160  -4.598  -4.909  1.00  1.89           H  
ATOM   1629 2HD  ARG A 101      12.322  -4.110  -6.612  1.00  1.89           H  
ATOM   1630  HE  ARG A 101      12.977  -6.877  -6.323  1.00  1.89           H  
ATOM   1631 1HH1 ARG A 101      10.136  -4.748  -6.257  1.00  1.89           H  
ATOM   1632 2HH1 ARG A 101       9.057  -6.043  -6.722  1.00  1.89           H  
ATOM   1633 1HH2 ARG A 101      11.681  -8.401  -6.864  1.00  1.89           H  
ATOM   1634 2HH2 ARG A 101       9.927  -8.171  -7.091  1.00  1.89           H  
ATOM   1635  N   THR A 102      16.960  -6.000  -2.183  1.00  1.75           N  
ATOM   1636  CA  THR A 102      17.350  -6.835  -1.049  1.00  1.75           C  
ATOM   1637  C   THR A 102      16.104  -7.352  -0.348  1.00  1.75           C  
ATOM   1638  O   THR A 102      15.175  -6.592  -0.093  1.00  1.75           O  
ATOM   1639  CB  THR A 102      18.262  -6.065  -0.061  1.00  1.75           C  
ATOM   1640  OG1 THR A 102      19.451  -5.644  -0.760  1.00  1.75           O  
ATOM   1641  CG2 THR A 102      18.665  -6.967   1.126  1.00  1.75           C  
ATOM   1642  H   THR A 102      16.972  -4.994  -2.093  1.00  1.75           H  
ATOM   1643  HA  THR A 102      17.911  -7.688  -1.418  1.00  1.75           H  
ATOM   1644  HB  THR A 102      17.742  -5.192   0.310  1.00  1.75           H  
ATOM   1645  HG1 THR A 102      19.814  -4.822  -0.349  1.00  1.75           H  
ATOM   1646 1HG2 THR A 102      19.314  -6.413   1.802  1.00  1.75           H  
ATOM   1647 2HG2 THR A 102      17.777  -7.290   1.662  1.00  1.75           H  
ATOM   1648 3HG2 THR A 102      19.197  -7.841   0.753  1.00  1.75           H  
ATOM   1649  N   ASN A 103      16.064  -8.652  -0.090  1.00  1.60           N  
ATOM   1650  CA  ASN A 103      14.918  -9.261   0.586  1.00  1.60           C  
ATOM   1651  C   ASN A 103      15.254  -9.934   1.916  1.00  1.60           C  
ATOM   1652  O   ASN A 103      14.388 -10.066   2.796  1.00  1.60           O  
ATOM   1653  CB  ASN A 103      14.246 -10.249  -0.348  1.00  1.60           C  
ATOM   1654  CG  ASN A 103      13.581  -9.573  -1.527  1.00  1.60           C  
ATOM   1655  OD1 ASN A 103      12.487  -9.015  -1.367  1.00  1.60           O  
ATOM   1656  ND2 ASN A 103      14.190  -9.602  -2.678  1.00  1.60           N  
ATOM   1657  H   ASN A 103      16.871  -9.211  -0.359  1.00  1.60           H  
ATOM   1658  HA  ASN A 103      14.202  -8.472   0.814  1.00  1.60           H  
ATOM   1659 1HB  ASN A 103      14.991 -10.958  -0.719  1.00  1.60           H  
ATOM   1660 2HB  ASN A 103      13.498 -10.820   0.203  1.00  1.60           H  
ATOM   1661 1HD2 ASN A 103      13.757  -9.158  -3.470  1.00  1.60           H  
ATOM   1662 2HD2 ASN A 103      15.078 -10.050  -2.770  1.00  1.60           H  
ATOM   1663  N   HIS A 104      16.499 -10.373   2.060  1.00  1.47           N  
ATOM   1664  CA  HIS A 104      16.852 -11.121   3.262  1.00  1.47           C  
ATOM   1665  C   HIS A 104      18.323 -11.109   3.665  1.00  1.47           C  
ATOM   1666  O   HIS A 104      19.195 -10.680   2.913  1.00  1.47           O  
ATOM   1667  CB  HIS A 104      16.231 -12.537   3.199  1.00  1.47           C  
ATOM   1668  CG  HIS A 104      16.393 -13.389   1.963  1.00  1.47           C  
ATOM   1669  ND1 HIS A 104      17.508 -14.122   1.682  1.00  1.47           N  
ATOM   1670  CD2 HIS A 104      15.499 -13.677   0.995  1.00  1.47           C  
ATOM   1671  CE1 HIS A 104      17.306 -14.826   0.591  1.00  1.47           C  
ATOM   1672  NE2 HIS A 104      16.084 -14.581   0.161  1.00  1.47           N  
ATOM   1673  H   HIS A 104      17.183 -10.229   1.317  1.00  1.47           H  
ATOM   1674  HA  HIS A 104      16.345 -10.646   4.100  1.00  1.47           H  
ATOM   1675 1HB  HIS A 104      16.643 -13.122   4.001  1.00  1.47           H  
ATOM   1676 2HB  HIS A 104      15.166 -12.468   3.397  1.00  1.47           H  
ATOM   1677  HD1 HIS A 104      18.328 -14.179   2.248  1.00  1.47           H  
ATOM   1678  HD2 HIS A 104      14.473 -13.358   0.817  1.00  1.47           H  
ATOM   1679  HE1 HIS A 104      18.087 -15.470   0.205  1.00  1.47           H  
ATOM   1680  N   VAL A 105      18.577 -11.516   4.911  1.00  1.39           N  
ATOM   1681  CA  VAL A 105      19.929 -11.532   5.476  1.00  1.39           C  
ATOM   1682  C   VAL A 105      20.303 -12.891   6.043  1.00  1.39           C  
ATOM   1683  O   VAL A 105      19.535 -13.477   6.809  1.00  1.39           O  
ATOM   1684  CB  VAL A 105      20.040 -10.489   6.596  1.00  1.39           C  
ATOM   1685  CG1 VAL A 105      21.356 -10.504   7.179  1.00  1.39           C  
ATOM   1686  CG2 VAL A 105      19.768  -9.180   6.081  1.00  1.39           C  
ATOM   1687  H   VAL A 105      17.798 -11.854   5.477  1.00  1.39           H  
ATOM   1688  HA  VAL A 105      20.637 -11.285   4.688  1.00  1.39           H  
ATOM   1689  HB  VAL A 105      19.325 -10.728   7.385  1.00  1.39           H  
ATOM   1690 1HG1 VAL A 105      21.404  -9.755   7.975  1.00  1.39           H  
ATOM   1691 2HG1 VAL A 105      21.550 -11.486   7.595  1.00  1.39           H  
ATOM   1692 3HG1 VAL A 105      22.090 -10.272   6.406  1.00  1.39           H  
ATOM   1693 1HG2 VAL A 105      19.847  -8.471   6.900  1.00  1.39           H  
ATOM   1694 2HG2 VAL A 105      20.487  -8.924   5.302  1.00  1.39           H  
ATOM   1695 3HG2 VAL A 105      18.772  -9.171   5.687  1.00  1.39           H  
ATOM   1696  N   SER A 106      21.479 -13.394   5.677  1.00  1.36           N  
ATOM   1697  CA  SER A 106      21.907 -14.701   6.160  1.00  1.36           C  
ATOM   1698  C   SER A 106      23.098 -14.589   7.112  1.00  1.36           C  
ATOM   1699  O   SER A 106      24.065 -13.877   6.819  1.00  1.36           O  
ATOM   1700  CB  SER A 106      22.303 -15.572   5.005  1.00  1.36           C  
ATOM   1701  OG  SER A 106      22.685 -16.812   5.425  1.00  1.36           O  
ATOM   1702  H   SER A 106      22.081 -12.852   5.059  1.00  1.36           H  
ATOM   1703  HA  SER A 106      21.084 -15.164   6.690  1.00  1.36           H  
ATOM   1704 1HB  SER A 106      21.518 -15.635   4.255  1.00  1.36           H  
ATOM   1705 2HB  SER A 106      23.160 -15.124   4.578  1.00  1.36           H  
ATOM   1706  HG  SER A 106      23.104 -16.661   6.283  1.00  1.36           H  
ATOM   1707  N   SER A 107      23.033 -15.306   8.243  1.00  1.42           N  
ATOM   1708  CA  SER A 107      24.103 -15.304   9.252  1.00  1.42           C  
ATOM   1709  C   SER A 107      24.681 -16.697   9.507  1.00  1.42           C  
ATOM   1710  O   SER A 107      23.948 -17.665   9.679  1.00  1.42           O  
ATOM   1711  CB  SER A 107      23.574 -14.750  10.561  1.00  1.42           C  
ATOM   1712  OG  SER A 107      23.238 -13.395  10.453  1.00  1.42           O  
ATOM   1713  H   SER A 107      22.195 -15.862   8.407  1.00  1.42           H  
ATOM   1714  HA  SER A 107      24.903 -14.662   8.899  1.00  1.42           H  
ATOM   1715 1HB  SER A 107      22.690 -15.319  10.849  1.00  1.42           H  
ATOM   1716 2HB  SER A 107      24.304 -14.884  11.339  1.00  1.42           H  
ATOM   1717  HG  SER A 107      24.048 -12.907  10.531  1.00  1.42           H  
ATOM   1718  N   LYS A 108      26.001 -16.808   9.567  1.00  1.57           N  
ATOM   1719  CA  LYS A 108      26.616 -18.124   9.795  1.00  1.57           C  
ATOM   1720  C   LYS A 108      26.172 -18.759  11.107  1.00  1.57           C  
ATOM   1721  O   LYS A 108      26.109 -18.088  12.137  1.00  1.57           O  
ATOM   1722  CB  LYS A 108      28.137 -18.040   9.737  1.00  1.57           C  
ATOM   1723  CG  LYS A 108      28.828 -19.393   9.853  1.00  1.57           C  
ATOM   1724  CD  LYS A 108      30.336 -19.280   9.700  1.00  1.57           C  
ATOM   1725  CE  LYS A 108      30.991 -20.650   9.841  1.00  1.57           C  
ATOM   1726  NZ  LYS A 108      32.469 -20.583   9.701  1.00  1.57           N  
ATOM   1727  H   LYS A 108      26.577 -15.976   9.414  1.00  1.57           H  
ATOM   1728  HA  LYS A 108      26.295 -18.801   9.005  1.00  1.57           H  
ATOM   1729 1HB  LYS A 108      28.442 -17.579   8.797  1.00  1.57           H  
ATOM   1730 2HB  LYS A 108      28.494 -17.406  10.549  1.00  1.57           H  
ATOM   1731 1HG  LYS A 108      28.617 -19.824  10.836  1.00  1.57           H  
ATOM   1732 2HG  LYS A 108      28.431 -20.070   9.090  1.00  1.57           H  
ATOM   1733 1HD  LYS A 108      30.578 -18.859   8.721  1.00  1.57           H  
ATOM   1734 2HD  LYS A 108      30.728 -18.620  10.471  1.00  1.57           H  
ATOM   1735 1HE  LYS A 108      30.745 -21.058  10.821  1.00  1.57           H  
ATOM   1736 2HE  LYS A 108      30.593 -21.316   9.073  1.00  1.57           H  
ATOM   1737 1HZ  LYS A 108      32.860 -21.510   9.803  1.00  1.57           H  
ATOM   1738 2HZ  LYS A 108      32.705 -20.218   8.790  1.00  1.57           H  
ATOM   1739 3HZ  LYS A 108      32.846 -19.981  10.416  1.00  1.57           H  
ATOM   1740  N   GLU A 109      25.833 -20.050  11.068  1.00  1.81           N  
ATOM   1741  CA  GLU A 109      25.434 -20.755  12.279  1.00  1.81           C  
ATOM   1742  C   GLU A 109      26.481 -20.649  13.375  1.00  1.81           C  
ATOM   1743  O   GLU A 109      27.657 -20.952  13.174  1.00  1.81           O  
ATOM   1744  CB  GLU A 109      25.141 -22.233  11.955  1.00  1.81           C  
ATOM   1745  CG  GLU A 109      24.752 -23.127  13.150  1.00  1.81           C  
ATOM   1746  CD  GLU A 109      24.308 -24.536  12.785  1.00  1.81           C  
ATOM   1747  OE1 GLU A 109      24.825 -25.088  11.857  1.00  1.81           O  
ATOM   1748  OE2 GLU A 109      23.429 -25.050  13.462  1.00  1.81           O  
ATOM   1749  H   GLU A 109      25.862 -20.561  10.185  1.00  1.81           H  
ATOM   1750  HA  GLU A 109      24.524 -20.294  12.653  1.00  1.81           H  
ATOM   1751 1HB  GLU A 109      24.320 -22.269  11.245  1.00  1.81           H  
ATOM   1752 2HB  GLU A 109      26.007 -22.678  11.468  1.00  1.81           H  
ATOM   1753 1HG  GLU A 109      25.657 -23.247  13.730  1.00  1.81           H  
ATOM   1754 2HG  GLU A 109      24.018 -22.661  13.774  1.00  1.81           H  
ATOM   1755  N   MET A 110      26.014 -20.257  14.559  1.00  2.16           N  
ATOM   1756  CA  MET A 110      26.837 -20.097  15.752  1.00  2.16           C  
ATOM   1757  C   MET A 110      26.600 -21.259  16.705  1.00  2.16           C  
ATOM   1758  O   MET A 110      27.006 -21.230  17.867  1.00  2.16           O  
ATOM   1759  CB  MET A 110      26.447 -18.804  16.445  1.00  2.16           C  
ATOM   1760  CG  MET A 110      26.626 -17.562  15.624  1.00  2.16           C  
ATOM   1761  SD  MET A 110      28.324 -17.203  15.275  1.00  2.16           S  
ATOM   1762  CE  MET A 110      28.825 -16.574  16.855  1.00  2.16           C  
ATOM   1763  H   MET A 110      25.034 -20.025  14.624  1.00  2.16           H  
ATOM   1764  HA  MET A 110      27.888 -20.081  15.466  1.00  2.16           H  
ATOM   1765 1HB  MET A 110      25.419 -18.860  16.774  1.00  2.16           H  
ATOM   1766 2HB  MET A 110      27.075 -18.695  17.319  1.00  2.16           H  
ATOM   1767 1HG  MET A 110      26.102 -17.685  14.680  1.00  2.16           H  
ATOM   1768 2HG  MET A 110      26.193 -16.705  16.138  1.00  2.16           H  
ATOM   1769 1HE  MET A 110      29.859 -16.284  16.794  1.00  2.16           H  
ATOM   1770 2HE  MET A 110      28.221 -15.706  17.111  1.00  2.16           H  
ATOM   1771 3HE  MET A 110      28.702 -17.339  17.620  1.00  2.16           H  
ATOM   1772  N   VAL A 111      25.898 -22.268  16.202  1.00  2.56           N  
ATOM   1773  CA  VAL A 111      25.477 -23.485  16.907  1.00  2.56           C  
ATOM   1774  C   VAL A 111      24.462 -23.147  18.000  1.00  2.56           C  
ATOM   1775  O   VAL A 111      23.282 -23.489  17.905  1.00  2.56           O  
ATOM   1776  CB  VAL A 111      26.691 -24.251  17.481  1.00  2.56           C  
ATOM   1777  CG1 VAL A 111      26.221 -25.433  18.325  1.00  2.56           C  
ATOM   1778  CG2 VAL A 111      27.562 -24.717  16.321  1.00  2.56           C  
ATOM   1779  H   VAL A 111      25.636 -22.187  15.232  1.00  2.56           H  
ATOM   1780  HA  VAL A 111      24.989 -24.144  16.185  1.00  2.56           H  
ATOM   1781  HB  VAL A 111      27.265 -23.608  18.134  1.00  2.56           H  
ATOM   1782 1HG1 VAL A 111      27.088 -25.959  18.722  1.00  2.56           H  
ATOM   1783 2HG1 VAL A 111      25.607 -25.080  19.152  1.00  2.56           H  
ATOM   1784 3HG1 VAL A 111      25.637 -26.110  17.704  1.00  2.56           H  
ATOM   1785 1HG2 VAL A 111      28.427 -25.255  16.708  1.00  2.56           H  
ATOM   1786 2HG2 VAL A 111      26.982 -25.376  15.672  1.00  2.56           H  
ATOM   1787 3HG2 VAL A 111      27.900 -23.854  15.746  1.00  2.56           H  
ATOM   1788  N   GLY A 112      24.895 -22.412  19.014  1.00  2.98           N  
ATOM   1789  CA  GLY A 112      24.031 -21.996  20.113  1.00  2.98           C  
ATOM   1790  C   GLY A 112      23.159 -20.810  19.695  1.00  2.98           C  
ATOM   1791  O   GLY A 112      23.298 -19.712  20.225  1.00  2.98           O  
ATOM   1792  H   GLY A 112      25.872 -22.125  19.004  1.00  2.98           H  
ATOM   1793 1HA  GLY A 112      23.402 -22.832  20.418  1.00  2.98           H  
ATOM   1794 2HA  GLY A 112      24.647 -21.721  20.970  1.00  2.98           H  
ATOM   1795  N   PHE A 113      22.292 -21.020  18.711  1.00  3.33           N  
ATOM   1796  CA  PHE A 113      21.472 -19.938  18.168  1.00  3.33           C  
ATOM   1797  C   PHE A 113      19.991 -20.264  17.963  1.00  3.33           C  
ATOM   1798  O   PHE A 113      19.607 -21.019  17.070  1.00  3.33           O  
ATOM   1799  CB  PHE A 113      22.172 -19.427  16.894  1.00  3.33           C  
ATOM   1800  CG  PHE A 113      21.541 -18.283  16.057  1.00  3.33           C  
ATOM   1801  CD1 PHE A 113      20.360 -17.643  16.385  1.00  3.33           C  
ATOM   1802  CD2 PHE A 113      22.219 -17.820  14.933  1.00  3.33           C  
ATOM   1803  CE1 PHE A 113      19.850 -16.618  15.611  1.00  3.33           C  
ATOM   1804  CE2 PHE A 113      21.721 -16.791  14.160  1.00  3.33           C  
ATOM   1805  CZ  PHE A 113      20.529 -16.194  14.497  1.00  3.33           C  
ATOM   1806  H   PHE A 113      22.241 -21.966  18.333  1.00  3.33           H  
ATOM   1807  HA  PHE A 113      21.506 -19.115  18.884  1.00  3.33           H  
ATOM   1808 1HB  PHE A 113      23.162 -19.092  17.186  1.00  3.33           H  
ATOM   1809 2HB  PHE A 113      22.325 -20.272  16.234  1.00  3.33           H  
ATOM   1810  HD1 PHE A 113      19.830 -17.946  17.245  1.00  3.33           H  
ATOM   1811  HD2 PHE A 113      23.161 -18.289  14.654  1.00  3.33           H  
ATOM   1812  HE1 PHE A 113      18.911 -16.144  15.893  1.00  3.33           H  
ATOM   1813  HE2 PHE A 113      22.274 -16.458  13.278  1.00  3.33           H  
ATOM   1814  HZ  PHE A 113      20.134 -15.387  13.885  1.00  3.33           H  
ATOM   1815  N   LEU A 114      19.181 -19.694  18.856  1.00  3.57           N  
ATOM   1816  CA  LEU A 114      17.724 -19.788  18.867  1.00  3.57           C  
ATOM   1817  C   LEU A 114      17.235 -18.400  18.496  1.00  3.57           C  
ATOM   1818  O   LEU A 114      17.974 -17.441  18.687  1.00  3.57           O  
ATOM   1819  CB  LEU A 114      17.203 -20.184  20.245  1.00  3.57           C  
ATOM   1820  CG  LEU A 114      17.733 -21.490  20.812  1.00  3.57           C  
ATOM   1821  CD1 LEU A 114      17.166 -21.682  22.198  1.00  3.57           C  
ATOM   1822  CD2 LEU A 114      17.331 -22.630  19.897  1.00  3.57           C  
ATOM   1823  H   LEU A 114      19.613 -19.123  19.567  1.00  3.57           H  
ATOM   1824  HA  LEU A 114      17.385 -20.504  18.119  1.00  3.57           H  
ATOM   1825 1HB  LEU A 114      17.435 -19.388  20.951  1.00  3.57           H  
ATOM   1826 2HB  LEU A 114      16.113 -20.273  20.184  1.00  3.57           H  
ATOM   1827  HG  LEU A 114      18.818 -21.449  20.888  1.00  3.57           H  
ATOM   1828 1HD1 LEU A 114      17.533 -22.613  22.623  1.00  3.57           H  
ATOM   1829 2HD1 LEU A 114      17.458 -20.852  22.841  1.00  3.57           H  
ATOM   1830 3HD1 LEU A 114      16.076 -21.720  22.134  1.00  3.57           H  
ATOM   1831 1HD2 LEU A 114      17.703 -23.572  20.300  1.00  3.57           H  
ATOM   1832 2HD2 LEU A 114      16.238 -22.669  19.826  1.00  3.57           H  
ATOM   1833 3HD2 LEU A 114      17.753 -22.465  18.905  1.00  3.57           H  
ATOM   1834  N   SER A 115      16.033 -18.249  17.965  1.00  3.67           N  
ATOM   1835  CA  SER A 115      15.615 -16.884  17.645  1.00  3.67           C  
ATOM   1836  C   SER A 115      15.487 -16.006  18.878  1.00  3.67           C  
ATOM   1837  O   SER A 115      14.995 -16.437  19.926  1.00  3.67           O  
ATOM   1838  CB  SER A 115      14.301 -16.826  16.917  1.00  3.67           C  
ATOM   1839  OG  SER A 115      13.912 -15.493  16.726  1.00  3.67           O  
ATOM   1840  H   SER A 115      15.392 -19.044  17.838  1.00  3.67           H  
ATOM   1841  HA  SER A 115      16.375 -16.444  16.998  1.00  3.67           H  
ATOM   1842 1HB  SER A 115      14.350 -17.325  15.992  1.00  3.67           H  
ATOM   1843 2HB  SER A 115      13.577 -17.316  17.484  1.00  3.67           H  
ATOM   1844  HG  SER A 115      13.022 -15.527  16.352  1.00  3.67           H  
ATOM   1845  N   ASN A 116      15.797 -14.722  18.712  1.00  3.65           N  
ATOM   1846  CA  ASN A 116      15.625 -13.748  19.787  1.00  3.65           C  
ATOM   1847  C   ASN A 116      14.147 -13.389  20.033  1.00  3.65           C  
ATOM   1848  O   ASN A 116      13.807 -12.612  20.933  1.00  3.65           O  
ATOM   1849  CB  ASN A 116      16.504 -12.531  19.538  1.00  3.65           C  
ATOM   1850  CG  ASN A 116      16.230 -11.769  18.251  1.00  3.65           C  
ATOM   1851  OD1 ASN A 116      15.989 -12.381  17.200  1.00  3.65           O  
ATOM   1852  ND2 ASN A 116      16.323 -10.456  18.310  1.00  3.65           N  
ATOM   1853  H   ASN A 116      16.178 -14.423  17.827  1.00  3.65           H  
ATOM   1854  HA  ASN A 116      15.991 -14.212  20.703  1.00  3.65           H  
ATOM   1855 1HB  ASN A 116      16.394 -11.841  20.375  1.00  3.65           H  
ATOM   1856 2HB  ASN A 116      17.548 -12.851  19.525  1.00  3.65           H  
ATOM   1857 1HD2 ASN A 116      16.237  -9.877  17.463  1.00  3.65           H  
ATOM   1858 2HD2 ASN A 116      16.538 -10.008  19.176  1.00  3.65           H  
ATOM   1859  N   TYR A 117      13.264 -14.031  19.272  1.00  3.53           N  
ATOM   1860  CA  TYR A 117      11.833 -13.914  19.447  1.00  3.53           C  
ATOM   1861  C   TYR A 117      11.243 -15.269  19.913  1.00  3.53           C  
ATOM   1862  O   TYR A 117      10.027 -15.409  20.053  1.00  3.53           O  
ATOM   1863  CB  TYR A 117      11.229 -13.460  18.125  1.00  3.53           C  
ATOM   1864  CG  TYR A 117      11.813 -12.162  17.648  1.00  3.53           C  
ATOM   1865  CD1 TYR A 117      12.555 -12.142  16.473  1.00  3.53           C  
ATOM   1866  CD2 TYR A 117      11.639 -11.003  18.378  1.00  3.53           C  
ATOM   1867  CE1 TYR A 117      13.115 -10.958  16.029  1.00  3.53           C  
ATOM   1868  CE2 TYR A 117      12.198  -9.822  17.938  1.00  3.53           C  
ATOM   1869  CZ  TYR A 117      12.934  -9.794  16.771  1.00  3.53           C  
ATOM   1870  OH  TYR A 117      13.489  -8.607  16.342  1.00  3.53           O  
ATOM   1871  H   TYR A 117      13.605 -14.606  18.509  1.00  3.53           H  
ATOM   1872  HA  TYR A 117      11.625 -13.172  20.217  1.00  3.53           H  
ATOM   1873 1HB  TYR A 117      11.439 -14.193  17.375  1.00  3.53           H  
ATOM   1874 2HB  TYR A 117      10.147 -13.355  18.207  1.00  3.53           H  
ATOM   1875  HD1 TYR A 117      12.695 -13.059  15.900  1.00  3.53           H  
ATOM   1876  HD2 TYR A 117      11.061 -11.026  19.303  1.00  3.53           H  
ATOM   1877  HE1 TYR A 117      13.697 -10.941  15.107  1.00  3.53           H  
ATOM   1878  HE2 TYR A 117      12.060  -8.909  18.515  1.00  3.53           H  
ATOM   1879  HH  TYR A 117      14.080  -8.776  15.599  1.00  3.53           H  
ATOM   1880  N   GLU A 118      12.119 -16.275  20.109  1.00  3.35           N  
ATOM   1881  CA  GLU A 118      11.738 -17.634  20.512  1.00  3.35           C  
ATOM   1882  C   GLU A 118      12.020 -17.932  21.990  1.00  3.35           C  
ATOM   1883  O   GLU A 118      11.118 -18.335  22.728  1.00  3.35           O  
ATOM   1884  CB  GLU A 118      12.503 -18.640  19.634  1.00  3.35           C  
ATOM   1885  CG  GLU A 118      12.287 -20.103  19.838  1.00  3.35           C  
ATOM   1886  CD  GLU A 118      13.168 -20.950  18.870  1.00  3.35           C  
ATOM   1887  OE1 GLU A 118      13.966 -20.387  18.107  1.00  3.35           O  
ATOM   1888  OE2 GLU A 118      13.035 -22.151  18.903  1.00  3.35           O  
ATOM   1889  H   GLU A 118      13.113 -16.101  20.000  1.00  3.35           H  
ATOM   1890  HA  GLU A 118      10.668 -17.754  20.338  1.00  3.35           H  
ATOM   1891 1HB  GLU A 118      12.200 -18.480  18.620  1.00  3.35           H  
ATOM   1892 2HB  GLU A 118      13.565 -18.454  19.703  1.00  3.35           H  
ATOM   1893 1HG  GLU A 118      12.538 -20.361  20.868  1.00  3.35           H  
ATOM   1894 2HG  GLU A 118      11.236 -20.335  19.672  1.00  3.35           H  
ATOM   1895  N   GLU A 119      13.282 -17.755  22.412  1.00  3.16           N  
ATOM   1896  CA  GLU A 119      13.651 -18.114  23.791  1.00  3.16           C  
ATOM   1897  C   GLU A 119      14.755 -17.220  24.412  1.00  3.16           C  
ATOM   1898  O   GLU A 119      15.728 -16.912  23.726  1.00  3.16           O  
ATOM   1899  CB  GLU A 119      14.110 -19.588  23.807  1.00  3.16           C  
ATOM   1900  CG  GLU A 119      14.502 -20.168  25.184  1.00  3.16           C  
ATOM   1901  CD  GLU A 119      14.847 -21.652  25.156  1.00  3.16           C  
ATOM   1902  OE1 GLU A 119      14.696 -22.255  24.127  1.00  3.16           O  
ATOM   1903  OE2 GLU A 119      15.265 -22.173  26.169  1.00  3.16           O  
ATOM   1904  H   GLU A 119      13.968 -17.389  21.746  1.00  3.16           H  
ATOM   1905  HA  GLU A 119      12.741 -18.047  24.368  1.00  3.16           H  
ATOM   1906 1HB  GLU A 119      13.318 -20.217  23.399  1.00  3.16           H  
ATOM   1907 2HB  GLU A 119      14.971 -19.693  23.151  1.00  3.16           H  
ATOM   1908 1HG  GLU A 119      15.354 -19.615  25.570  1.00  3.16           H  
ATOM   1909 2HG  GLU A 119      13.676 -20.034  25.867  1.00  3.16           H  
ATOM   1910  N   PRO A 120      14.608 -16.762  25.684  1.00  2.99           N  
ATOM   1911  CA  PRO A 120      15.588 -16.026  26.492  1.00  2.99           C  
ATOM   1912  C   PRO A 120      16.708 -16.871  27.114  1.00  2.99           C  
ATOM   1913  O   PRO A 120      16.532 -18.065  27.363  1.00  2.99           O  
ATOM   1914  CB  PRO A 120      14.709 -15.399  27.572  1.00  2.99           C  
ATOM   1915  CG  PRO A 120      13.583 -16.368  27.762  1.00  2.99           C  
ATOM   1916  CD  PRO A 120      13.303 -16.928  26.384  1.00  2.99           C  
ATOM   1917  HA  PRO A 120      16.026 -15.243  25.874  1.00  2.99           H  
ATOM   1918 1HB  PRO A 120      15.300 -15.279  28.495  1.00  2.99           H  
ATOM   1919 2HB  PRO A 120      14.386 -14.397  27.261  1.00  2.99           H  
ATOM   1920 1HG  PRO A 120      13.882 -17.149  28.479  1.00  2.99           H  
ATOM   1921 2HG  PRO A 120      12.713 -15.854  28.199  1.00  2.99           H  
ATOM   1922 1HD  PRO A 120      13.035 -17.978  26.510  1.00  2.99           H  
ATOM   1923 2HD  PRO A 120      12.511 -16.344  25.884  1.00  2.99           H  
ATOM   1924  N   LEU A 121      17.803 -16.210  27.485  1.00  2.83           N  
ATOM   1925  CA  LEU A 121      18.890 -16.782  28.283  1.00  2.83           C  
ATOM   1926  C   LEU A 121      18.473 -16.735  29.743  1.00  2.83           C  
ATOM   1927  O   LEU A 121      18.068 -15.679  30.233  1.00  2.83           O  
ATOM   1928  CB  LEU A 121      20.183 -15.985  28.055  1.00  2.83           C  
ATOM   1929  CG  LEU A 121      21.421 -16.460  28.810  1.00  2.83           C  
ATOM   1930  CD1 LEU A 121      21.734 -17.811  28.345  1.00  2.83           C  
ATOM   1931  CD2 LEU A 121      22.603 -15.526  28.503  1.00  2.83           C  
ATOM   1932  H   LEU A 121      17.893 -15.242  27.208  1.00  2.83           H  
ATOM   1933  HA  LEU A 121      19.046 -17.821  27.994  1.00  2.83           H  
ATOM   1934 1HB  LEU A 121      20.420 -16.024  26.993  1.00  2.83           H  
ATOM   1935 2HB  LEU A 121      20.001 -14.946  28.327  1.00  2.83           H  
ATOM   1936  HG  LEU A 121      21.231 -16.492  29.886  1.00  2.83           H  
ATOM   1937 1HD1 LEU A 121      22.615 -18.174  28.850  1.00  2.83           H  
ATOM   1938 2HD1 LEU A 121      20.894 -18.473  28.552  1.00  2.83           H  
ATOM   1939 3HD1 LEU A 121      21.905 -17.771  27.294  1.00  2.83           H  
ATOM   1940 1HD2 LEU A 121      23.483 -15.881  29.000  1.00  2.83           H  
ATOM   1941 2HD2 LEU A 121      22.786 -15.518  27.425  1.00  2.83           H  
ATOM   1942 3HD2 LEU A 121      22.372 -14.521  28.843  1.00  2.83           H  
ATOM   1943  N   SER A 122      18.467 -17.883  30.417  1.00  2.71           N  
ATOM   1944  CA  SER A 122      17.959 -17.910  31.780  1.00  2.71           C  
ATOM   1945  C   SER A 122      19.065 -17.694  32.828  1.00  2.71           C  
ATOM   1946  O   SER A 122      20.224 -17.971  32.560  1.00  2.71           O  
ATOM   1947  CB  SER A 122      17.269 -19.245  31.988  1.00  2.71           C  
ATOM   1948  OG  SER A 122      18.190 -20.294  31.922  1.00  2.71           O  
ATOM   1949  H   SER A 122      18.854 -18.747  30.007  1.00  2.71           H  
ATOM   1950  HA  SER A 122      17.214 -17.123  31.855  1.00  2.71           H  
ATOM   1951 1HB  SER A 122      16.762 -19.273  32.947  1.00  2.71           H  
ATOM   1952 2HB  SER A 122      16.512 -19.379  31.218  1.00  2.71           H  
ATOM   1953  HG  SER A 122      18.661 -20.213  31.054  1.00  2.71           H  
ATOM   1954  N   PRO A 123      18.747 -17.265  34.062  1.00  2.62           N  
ATOM   1955  CA  PRO A 123      19.667 -17.210  35.198  1.00  2.62           C  
ATOM   1956  C   PRO A 123      20.364 -18.546  35.444  1.00  2.62           C  
ATOM   1957  O   PRO A 123      21.524 -18.588  35.861  1.00  2.62           O  
ATOM   1958  CB  PRO A 123      18.725 -16.878  36.345  1.00  2.62           C  
ATOM   1959  CG  PRO A 123      17.617 -16.093  35.694  1.00  2.62           C  
ATOM   1960  CD  PRO A 123      17.416 -16.713  34.342  1.00  2.62           C  
ATOM   1961  HA  PRO A 123      20.399 -16.406  35.034  1.00  2.62           H  
ATOM   1962 1HB  PRO A 123      18.373 -17.805  36.833  1.00  2.62           H  
ATOM   1963 2HB  PRO A 123      19.257 -16.298  37.113  1.00  2.62           H  
ATOM   1964 1HG  PRO A 123      16.715 -16.196  36.306  1.00  2.62           H  
ATOM   1965 2HG  PRO A 123      17.868 -15.022  35.660  1.00  2.62           H  
ATOM   1966 1HD  PRO A 123      16.650 -17.491  34.392  1.00  2.62           H  
ATOM   1967 2HD  PRO A 123      17.161 -15.903  33.638  1.00  2.62           H  
ATOM   1968  N   ASP A 124      19.672 -19.636  35.111  1.00  2.58           N  
ATOM   1969  CA  ASP A 124      20.168 -20.993  35.282  1.00  2.58           C  
ATOM   1970  C   ASP A 124      21.337 -21.294  34.355  1.00  2.58           C  
ATOM   1971  O   ASP A 124      22.077 -22.252  34.574  1.00  2.58           O  
ATOM   1972  CB  ASP A 124      19.041 -21.998  35.052  1.00  2.58           C  
ATOM   1973  CG  ASP A 124      17.985 -21.969  36.166  1.00  2.58           C  
ATOM   1974  OD1 ASP A 124      18.236 -21.367  37.186  1.00  2.58           O  
ATOM   1975  OD2 ASP A 124      16.942 -22.549  35.988  1.00  2.58           O  
ATOM   1976  H   ASP A 124      18.737 -19.531  34.746  1.00  2.58           H  
ATOM   1977  HA  ASP A 124      20.516 -21.101  36.308  1.00  2.58           H  
ATOM   1978 1HB  ASP A 124      18.558 -21.789  34.095  1.00  2.58           H  
ATOM   1979 2HB  ASP A 124      19.460 -23.003  34.991  1.00  2.58           H  
ATOM   1980  N   ASP A 125      21.484 -20.489  33.303  1.00  2.57           N  
ATOM   1981  CA  ASP A 125      22.560 -20.623  32.344  1.00  2.57           C  
ATOM   1982  C   ASP A 125      23.739 -19.734  32.762  1.00  2.57           C  
ATOM   1983  O   ASP A 125      24.783 -19.743  32.121  1.00  2.57           O  
ATOM   1984  CB  ASP A 125      22.075 -20.172  30.952  1.00  2.57           C  
ATOM   1985  CG  ASP A 125      20.960 -21.060  30.304  1.00  2.57           C  
ATOM   1986  OD1 ASP A 125      21.084 -22.278  30.286  1.00  2.57           O  
ATOM   1987  OD2 ASP A 125      19.945 -20.526  29.804  1.00  2.57           O  
ATOM   1988  H   ASP A 125      20.851 -19.706  33.168  1.00  2.57           H  
ATOM   1989  HA  ASP A 125      22.886 -21.662  32.312  1.00  2.57           H  
ATOM   1990 1HB  ASP A 125      21.714 -19.150  31.023  1.00  2.57           H  
ATOM   1991 2HB  ASP A 125      22.930 -20.160  30.276  1.00  2.57           H  
ATOM   1992  N   LEU A 126      23.555 -18.928  33.818  1.00  2.60           N  
ATOM   1993  CA  LEU A 126      24.566 -17.961  34.224  1.00  2.60           C  
ATOM   1994  C   LEU A 126      25.206 -18.171  35.597  1.00  2.60           C  
ATOM   1995  O   LEU A 126      26.389 -17.897  35.772  1.00  2.60           O  
ATOM   1996  CB  LEU A 126      23.936 -16.562  34.163  1.00  2.60           C  
ATOM   1997  CG  LEU A 126      23.497 -16.148  32.762  1.00  2.60           C  
ATOM   1998  CD1 LEU A 126      22.782 -14.814  32.775  1.00  2.60           C  
ATOM   1999  CD2 LEU A 126      24.726 -16.067  31.938  1.00  2.60           C  
ATOM   2000  H   LEU A 126      22.700 -18.968  34.361  1.00  2.60           H  
ATOM   2001  HA  LEU A 126      25.364 -18.002  33.487  1.00  2.60           H  
ATOM   2002 1HB  LEU A 126      23.061 -16.545  34.815  1.00  2.60           H  
ATOM   2003 2HB  LEU A 126      24.658 -15.832  34.526  1.00  2.60           H  
ATOM   2004  HG  LEU A 126      22.811 -16.895  32.349  1.00  2.60           H  
ATOM   2005 1HD1 LEU A 126      22.499 -14.544  31.755  1.00  2.60           H  
ATOM   2006 2HD1 LEU A 126      21.886 -14.882  33.393  1.00  2.60           H  
ATOM   2007 3HD1 LEU A 126      23.451 -14.060  33.178  1.00  2.60           H  
ATOM   2008 1HD2 LEU A 126      24.473 -15.789  30.939  1.00  2.60           H  
ATOM   2009 2HD2 LEU A 126      25.391 -15.326  32.364  1.00  2.60           H  
ATOM   2010 3HD2 LEU A 126      25.221 -17.034  31.937  1.00  2.60           H  
ATOM   2011  N   LEU A 127      24.447 -18.626  36.582  1.00  2.68           N  
ATOM   2012  CA  LEU A 127      25.010 -18.700  37.933  1.00  2.68           C  
ATOM   2013  C   LEU A 127      26.215 -19.648  38.052  1.00  2.68           C  
ATOM   2014  O   LEU A 127      26.191 -20.787  37.582  1.00  2.68           O  
ATOM   2015  CB  LEU A 127      23.920 -19.142  38.920  1.00  2.68           C  
ATOM   2016  CG  LEU A 127      22.767 -18.129  39.150  1.00  2.68           C  
ATOM   2017  CD1 LEU A 127      21.687 -18.767  40.009  1.00  2.68           C  
ATOM   2018  CD2 LEU A 127      23.317 -16.889  39.833  1.00  2.68           C  
ATOM   2019  H   LEU A 127      23.467 -18.845  36.403  1.00  2.68           H  
ATOM   2020  HA  LEU A 127      25.340 -17.702  38.213  1.00  2.68           H  
ATOM   2021 1HB  LEU A 127      23.479 -20.070  38.554  1.00  2.68           H  
ATOM   2022 2HB  LEU A 127      24.389 -19.342  39.882  1.00  2.68           H  
ATOM   2023  HG  LEU A 127      22.328 -17.853  38.192  1.00  2.68           H  
ATOM   2024 1HD1 LEU A 127      20.874 -18.055  40.166  1.00  2.68           H  
ATOM   2025 2HD1 LEU A 127      21.298 -19.654  39.503  1.00  2.68           H  
ATOM   2026 3HD1 LEU A 127      22.113 -19.049  40.966  1.00  2.68           H  
ATOM   2027 1HD2 LEU A 127      22.509 -16.173  39.992  1.00  2.68           H  
ATOM   2028 2HD2 LEU A 127      23.751 -17.161  40.794  1.00  2.68           H  
ATOM   2029 3HD2 LEU A 127      24.084 -16.437  39.204  1.00  2.68           H  
ATOM   2030  N   ILE A 128      27.259 -19.179  38.737  1.00  2.81           N  
ATOM   2031  CA  ILE A 128      28.464 -19.980  38.968  1.00  2.81           C  
ATOM   2032  C   ILE A 128      28.709 -20.094  40.465  1.00  2.81           C  
ATOM   2033  O   ILE A 128      28.712 -19.077  41.169  1.00  2.81           O  
ATOM   2034  CB  ILE A 128      29.703 -19.343  38.291  1.00  2.81           C  
ATOM   2035  CG1 ILE A 128      29.466 -19.222  36.783  1.00  2.81           C  
ATOM   2036  CG2 ILE A 128      30.952 -20.187  38.551  1.00  2.81           C  
ATOM   2037  CD1 ILE A 128      30.500 -18.405  36.073  1.00  2.81           C  
ATOM   2038  H   ILE A 128      27.223 -18.237  39.095  1.00  2.81           H  
ATOM   2039  HA  ILE A 128      28.315 -20.981  38.563  1.00  2.81           H  
ATOM   2040  HB  ILE A 128      29.853 -18.342  38.687  1.00  2.81           H  
ATOM   2041 1HG1 ILE A 128      29.436 -20.223  36.341  1.00  2.81           H  
ATOM   2042 2HG1 ILE A 128      28.514 -18.750  36.620  1.00  2.81           H  
ATOM   2043 1HG2 ILE A 128      31.813 -19.728  38.074  1.00  2.81           H  
ATOM   2044 2HG2 ILE A 128      31.130 -20.263  39.622  1.00  2.81           H  
ATOM   2045 3HG2 ILE A 128      30.804 -21.190  38.142  1.00  2.81           H  
ATOM   2046 1HD1 ILE A 128      30.241 -18.351  35.038  1.00  2.81           H  
ATOM   2047 2HD1 ILE A 128      30.516 -17.401  36.488  1.00  2.81           H  
ATOM   2048 3HD1 ILE A 128      31.480 -18.863  36.187  1.00  2.81           H  
ATOM   2049  N   SER A 129      28.870 -21.311  40.966  1.00  3.00           N  
ATOM   2050  CA  SER A 129      29.113 -21.483  42.401  1.00  3.00           C  
ATOM   2051  C   SER A 129      29.771 -22.796  42.803  1.00  3.00           C  
ATOM   2052  O   SER A 129      29.614 -23.828  42.155  1.00  3.00           O  
ATOM   2053  CB  SER A 129      27.819 -21.265  43.176  1.00  3.00           C  
ATOM   2054  OG  SER A 129      26.797 -22.193  42.839  1.00  3.00           O  
ATOM   2055  H   SER A 129      28.882 -22.108  40.315  1.00  3.00           H  
ATOM   2056  HA  SER A 129      29.793 -20.687  42.704  1.00  3.00           H  
ATOM   2057 1HB  SER A 129      28.027 -21.338  44.246  1.00  3.00           H  
ATOM   2058 2HB  SER A 129      27.469 -20.265  42.992  1.00  3.00           H  
ATOM   2059  HG  SER A 129      26.016 -21.943  43.399  1.00  3.00           H  
ATOM   2060  N   SER A 130      30.452 -22.764  43.945  1.00  3.22           N  
ATOM   2061  CA  SER A 130      31.097 -23.950  44.476  1.00  3.22           C  
ATOM   2062  C   SER A 130      30.103 -25.011  44.910  1.00  3.22           C  
ATOM   2063  O   SER A 130      29.179 -24.698  45.670  1.00  3.22           O  
ATOM   2064  CB  SER A 130      31.936 -23.587  45.672  1.00  3.22           C  
ATOM   2065  OG  SER A 130      32.490 -24.734  46.281  1.00  3.22           O  
ATOM   2066  H   SER A 130      30.540 -21.884  44.437  1.00  3.22           H  
ATOM   2067  HA  SER A 130      31.743 -24.318  43.686  1.00  3.22           H  
ATOM   2068 1HB  SER A 130      32.740 -22.917  45.359  1.00  3.22           H  
ATOM   2069 2HB  SER A 130      31.323 -23.046  46.393  1.00  3.22           H  
ATOM   2070  HG  SER A 130      33.063 -25.129  45.611  1.00  3.22           H  
ATOM   2071  N   PRO A 131      30.358 -26.299  44.611  1.00  3.43           N  
ATOM   2072  CA  PRO A 131      29.530 -27.411  45.002  1.00  3.43           C  
ATOM   2073  C   PRO A 131      29.475 -27.556  46.508  1.00  3.43           C  
ATOM   2074  O   PRO A 131      28.552 -28.171  47.039  1.00  3.43           O  
ATOM   2075  CB  PRO A 131      30.236 -28.616  44.371  1.00  3.43           C  
ATOM   2076  CG  PRO A 131      31.666 -28.182  44.190  1.00  3.43           C  
ATOM   2077  CD  PRO A 131      31.586 -26.706  43.863  1.00  3.43           C  
ATOM   2078  HA  PRO A 131      28.529 -27.279  44.576  1.00  3.43           H  
ATOM   2079 1HB  PRO A 131      30.152 -29.484  45.035  1.00  3.43           H  
ATOM   2080 2HB  PRO A 131      29.747 -28.886  43.444  1.00  3.43           H  
ATOM   2081 1HG  PRO A 131      32.230 -28.379  45.120  1.00  3.43           H  
ATOM   2082 2HG  PRO A 131      32.155 -28.777  43.409  1.00  3.43           H  
ATOM   2083 1HD  PRO A 131      32.498 -26.248  44.243  1.00  3.43           H  
ATOM   2084 2HD  PRO A 131      31.457 -26.544  42.780  1.00  3.43           H  
ATOM   2085  N   GLU A 132      30.456 -26.996  47.223  1.00  3.60           N  
ATOM   2086  CA  GLU A 132      30.448 -27.182  48.660  1.00  3.60           C  
ATOM   2087  C   GLU A 132      29.320 -26.367  49.274  1.00  3.60           C  
ATOM   2088  O   GLU A 132      28.694 -26.775  50.258  1.00  3.60           O  
ATOM   2089  CB  GLU A 132      31.815 -26.844  49.234  1.00  3.60           C  
ATOM   2090  CG  GLU A 132      32.927 -27.815  48.728  1.00  3.60           C  
ATOM   2091  CD  GLU A 132      32.658 -29.301  49.039  1.00  3.60           C  
ATOM   2092  OE1 GLU A 132      32.393 -29.617  50.161  1.00  3.60           O  
ATOM   2093  OE2 GLU A 132      32.697 -30.111  48.126  1.00  3.60           O  
ATOM   2094  H   GLU A 132      31.194 -26.428  46.799  1.00  3.60           H  
ATOM   2095  HA  GLU A 132      30.252 -28.230  48.873  1.00  3.60           H  
ATOM   2096 1HB  GLU A 132      32.091 -25.825  48.951  1.00  3.60           H  
ATOM   2097 2HB  GLU A 132      31.781 -26.887  50.327  1.00  3.60           H  
ATOM   2098 1HG  GLU A 132      33.020 -27.693  47.647  1.00  3.60           H  
ATOM   2099 2HG  GLU A 132      33.873 -27.521  49.180  1.00  3.60           H  
ATOM   2100  N   ILE A 133      29.025 -25.230  48.655  1.00  3.72           N  
ATOM   2101  CA  ILE A 133      27.974 -24.372  49.140  1.00  3.72           C  
ATOM   2102  C   ILE A 133      26.676 -24.936  48.669  1.00  3.72           C  
ATOM   2103  O   ILE A 133      25.721 -25.040  49.425  1.00  3.72           O  
ATOM   2104  CB  ILE A 133      28.123 -22.935  48.639  1.00  3.72           C  
ATOM   2105  CG1 ILE A 133      29.417 -22.370  49.126  1.00  3.72           C  
ATOM   2106  CG2 ILE A 133      26.954 -22.096  49.088  1.00  3.72           C  
ATOM   2107  CD1 ILE A 133      29.535 -22.353  50.625  1.00  3.72           C  
ATOM   2108  H   ILE A 133      29.511 -24.972  47.802  1.00  3.72           H  
ATOM   2109  HA  ILE A 133      27.983 -24.372  50.230  1.00  3.72           H  
ATOM   2110  HB  ILE A 133      28.161 -22.937  47.545  1.00  3.72           H  
ATOM   2111 1HG1 ILE A 133      30.233 -22.972  48.724  1.00  3.72           H  
ATOM   2112 2HG1 ILE A 133      29.512 -21.346  48.758  1.00  3.72           H  
ATOM   2113 1HG2 ILE A 133      27.073 -21.096  48.715  1.00  3.72           H  
ATOM   2114 2HG2 ILE A 133      26.035 -22.517  48.689  1.00  3.72           H  
ATOM   2115 3HG2 ILE A 133      26.906 -22.069  50.174  1.00  3.72           H  
ATOM   2116 1HD1 ILE A 133      30.491 -21.933  50.905  1.00  3.72           H  
ATOM   2117 2HD1 ILE A 133      28.732 -21.743  51.037  1.00  3.72           H  
ATOM   2118 3HD1 ILE A 133      29.462 -23.369  51.014  1.00  3.72           H  
ATOM   2119  N   ASN A 134      26.631 -25.344  47.417  1.00  3.78           N  
ATOM   2120  CA  ASN A 134      25.377 -25.840  46.904  1.00  3.78           C  
ATOM   2121  C   ASN A 134      24.888 -27.028  47.739  1.00  3.78           C  
ATOM   2122  O   ASN A 134      23.715 -27.090  48.122  1.00  3.78           O  
ATOM   2123  CB  ASN A 134      25.586 -26.200  45.463  1.00  3.78           C  
ATOM   2124  CG  ASN A 134      25.812 -24.955  44.692  1.00  3.78           C  
ATOM   2125  OD1 ASN A 134      25.421 -23.879  45.154  1.00  3.78           O  
ATOM   2126  ND2 ASN A 134      26.456 -25.036  43.566  1.00  3.78           N  
ATOM   2127  H   ASN A 134      27.457 -25.264  46.817  1.00  3.78           H  
ATOM   2128  HA  ASN A 134      24.628 -25.050  46.978  1.00  3.78           H  
ATOM   2129 1HB  ASN A 134      26.439 -26.857  45.366  1.00  3.78           H  
ATOM   2130 2HB  ASN A 134      24.712 -26.719  45.076  1.00  3.78           H  
ATOM   2131 1HD2 ASN A 134      26.640 -24.176  43.072  1.00  3.78           H  
ATOM   2132 2HD2 ASN A 134      26.768 -25.914  43.214  1.00  3.78           H  
ATOM   2133  N   LYS A 135      25.805 -27.921  48.124  1.00  3.80           N  
ATOM   2134  CA  LYS A 135      25.416 -29.041  48.961  1.00  3.80           C  
ATOM   2135  C   LYS A 135      24.958 -28.586  50.342  1.00  3.80           C  
ATOM   2136  O   LYS A 135      23.897 -29.008  50.808  1.00  3.80           O  
ATOM   2137  CB  LYS A 135      26.585 -30.018  49.091  1.00  3.80           C  
ATOM   2138  CG  LYS A 135      26.874 -30.846  47.823  1.00  3.80           C  
ATOM   2139  CD  LYS A 135      28.004 -31.862  48.051  1.00  3.80           C  
ATOM   2140  CE  LYS A 135      29.360 -31.145  48.080  1.00  3.80           C  
ATOM   2141  NZ  LYS A 135      30.525 -32.073  48.168  1.00  3.80           N  
ATOM   2142  H   LYS A 135      26.771 -27.851  47.802  1.00  3.80           H  
ATOM   2143  HA  LYS A 135      24.582 -29.552  48.481  1.00  3.80           H  
ATOM   2144 1HB  LYS A 135      27.494 -29.455  49.332  1.00  3.80           H  
ATOM   2145 2HB  LYS A 135      26.398 -30.701  49.916  1.00  3.80           H  
ATOM   2146 1HG  LYS A 135      25.971 -31.384  47.539  1.00  3.80           H  
ATOM   2147 2HG  LYS A 135      27.144 -30.186  47.007  1.00  3.80           H  
ATOM   2148 1HD  LYS A 135      27.851 -32.378  48.999  1.00  3.80           H  
ATOM   2149 2HD  LYS A 135      28.006 -32.597  47.248  1.00  3.80           H  
ATOM   2150 1HE  LYS A 135      29.459 -30.560  47.175  1.00  3.80           H  
ATOM   2151 2HE  LYS A 135      29.382 -30.472  48.937  1.00  3.80           H  
ATOM   2152 1HZ  LYS A 135      31.389 -31.484  48.176  1.00  3.80           H  
ATOM   2153 2HZ  LYS A 135      30.475 -32.610  49.015  1.00  3.80           H  
ATOM   2154 3HZ  LYS A 135      30.541 -32.687  47.374  1.00  3.80           H  
ATOM   2155  N   GLU A 136      25.695 -27.674  50.982  1.00  3.78           N  
ATOM   2156  CA  GLU A 136      25.312 -27.271  52.331  1.00  3.78           C  
ATOM   2157  C   GLU A 136      23.988 -26.515  52.361  1.00  3.78           C  
ATOM   2158  O   GLU A 136      23.151 -26.748  53.236  1.00  3.78           O  
ATOM   2159  CB  GLU A 136      26.386 -26.363  52.947  1.00  3.78           C  
ATOM   2160  CG  GLU A 136      26.158 -25.987  54.439  1.00  3.78           C  
ATOM   2161  CD  GLU A 136      26.336 -27.164  55.408  1.00  3.78           C  
ATOM   2162  OE1 GLU A 136      26.984 -28.110  55.043  1.00  3.78           O  
ATOM   2163  OE2 GLU A 136      25.809 -27.111  56.504  1.00  3.78           O  
ATOM   2164  H   GLU A 136      26.557 -27.302  50.573  1.00  3.78           H  
ATOM   2165  HA  GLU A 136      25.214 -28.170  52.940  1.00  3.78           H  
ATOM   2166 1HB  GLU A 136      27.361 -26.847  52.865  1.00  3.78           H  
ATOM   2167 2HB  GLU A 136      26.440 -25.433  52.370  1.00  3.78           H  
ATOM   2168 1HG  GLU A 136      26.864 -25.197  54.711  1.00  3.78           H  
ATOM   2169 2HG  GLU A 136      25.151 -25.580  54.546  1.00  3.78           H  
ATOM   2170  N   MET A 137      23.775 -25.620  51.398  1.00  3.72           N  
ATOM   2171  CA  MET A 137      22.587 -24.784  51.447  1.00  3.72           C  
ATOM   2172  C   MET A 137      21.343 -25.623  51.166  1.00  3.72           C  
ATOM   2173  O   MET A 137      20.257 -25.341  51.698  1.00  3.72           O  
ATOM   2174  CB  MET A 137      22.736 -23.652  50.448  1.00  3.72           C  
ATOM   2175  CG  MET A 137      23.931 -22.750  50.785  1.00  3.72           C  
ATOM   2176  SD  MET A 137      24.026 -22.126  52.421  1.00  3.72           S  
ATOM   2177  CE  MET A 137      22.763 -20.972  52.389  1.00  3.72           C  
ATOM   2178  H   MET A 137      24.471 -25.483  50.671  1.00  3.72           H  
ATOM   2179  HA  MET A 137      22.492 -24.365  52.446  1.00  3.72           H  
ATOM   2180 1HB  MET A 137      22.893 -24.065  49.448  1.00  3.72           H  
ATOM   2181 2HB  MET A 137      21.830 -23.048  50.429  1.00  3.72           H  
ATOM   2182 1HG  MET A 137      24.823 -23.301  50.629  1.00  3.72           H  
ATOM   2183 2HG  MET A 137      23.934 -21.917  50.105  1.00  3.72           H  
ATOM   2184 1HE  MET A 137      22.697 -20.466  53.348  1.00  3.72           H  
ATOM   2185 2HE  MET A 137      22.962 -20.246  51.613  1.00  3.72           H  
ATOM   2186 3HE  MET A 137      21.844 -21.496  52.179  1.00  3.72           H  
ATOM   2187  N   ASN A 138      21.506 -26.695  50.374  1.00  3.61           N  
ATOM   2188  CA  ASN A 138      20.411 -27.618  50.126  1.00  3.61           C  
ATOM   2189  C   ASN A 138      20.143 -28.453  51.378  1.00  3.61           C  
ATOM   2190  O   ASN A 138      18.994 -28.621  51.782  1.00  3.61           O  
ATOM   2191  CB  ASN A 138      20.716 -28.504  48.936  1.00  3.61           C  
ATOM   2192  CG  ASN A 138      20.590 -27.782  47.625  1.00  3.61           C  
ATOM   2193  OD1 ASN A 138      19.863 -26.789  47.521  1.00  3.61           O  
ATOM   2194  ND2 ASN A 138      21.281 -28.257  46.624  1.00  3.61           N  
ATOM   2195  H   ASN A 138      22.405 -26.870  49.913  1.00  3.61           H  
ATOM   2196  HA  ASN A 138      19.510 -27.043  49.913  1.00  3.61           H  
ATOM   2197 1HB  ASN A 138      21.739 -28.882  49.026  1.00  3.61           H  
ATOM   2198 2HB  ASN A 138      20.047 -29.360  48.937  1.00  3.61           H  
ATOM   2199 1HD2 ASN A 138      21.237 -27.814  45.730  1.00  3.61           H  
ATOM   2200 2HD2 ASN A 138      21.863 -29.058  46.755  1.00  3.61           H  
ATOM   2201  N   GLN A 139      21.202 -28.888  52.068  1.00  3.45           N  
ATOM   2202  CA  GLN A 139      21.054 -29.671  53.297  1.00  3.45           C  
ATOM   2203  C   GLN A 139      20.354 -28.871  54.394  1.00  3.45           C  
ATOM   2204  O   GLN A 139      19.584 -29.418  55.183  1.00  3.45           O  
ATOM   2205  CB  GLN A 139      22.411 -30.191  53.769  1.00  3.45           C  
ATOM   2206  CG  GLN A 139      22.969 -31.297  52.872  1.00  3.45           C  
ATOM   2207  CD  GLN A 139      24.373 -31.720  53.240  1.00  3.45           C  
ATOM   2208  OE1 GLN A 139      24.780 -31.677  54.403  1.00  3.45           O  
ATOM   2209  NE2 GLN A 139      25.127 -32.148  52.235  1.00  3.45           N  
ATOM   2210  H   GLN A 139      22.141 -28.718  51.707  1.00  3.45           H  
ATOM   2211  HA  GLN A 139      20.430 -30.535  53.073  1.00  3.45           H  
ATOM   2212 1HB  GLN A 139      23.128 -29.371  53.782  1.00  3.45           H  
ATOM   2213 2HB  GLN A 139      22.328 -30.575  54.783  1.00  3.45           H  
ATOM   2214 1HG  GLN A 139      22.326 -32.167  52.974  1.00  3.45           H  
ATOM   2215 2HG  GLN A 139      22.961 -30.963  51.842  1.00  3.45           H  
ATOM   2216 1HE2 GLN A 139      26.066 -32.445  52.406  1.00  3.45           H  
ATOM   2217 2HE2 GLN A 139      24.747 -32.173  51.309  1.00  3.45           H  
ATOM   2218  N   ARG A 140      20.567 -27.552  54.398  1.00  3.27           N  
ATOM   2219  CA  ARG A 140      19.930 -26.667  55.372  1.00  3.27           C  
ATOM   2220  C   ARG A 140      18.557 -26.209  54.864  1.00  3.27           C  
ATOM   2221  O   ARG A 140      17.889 -25.393  55.499  1.00  3.27           O  
ATOM   2222  CB  ARG A 140      20.814 -25.460  55.658  1.00  3.27           C  
ATOM   2223  CG  ARG A 140      22.174 -25.835  56.233  1.00  3.27           C  
ATOM   2224  CD  ARG A 140      22.083 -26.448  57.570  1.00  3.27           C  
ATOM   2225  NE  ARG A 140      23.361 -26.993  57.952  1.00  3.27           N  
ATOM   2226  CZ  ARG A 140      23.652 -27.647  59.083  1.00  3.27           C  
ATOM   2227  NH1 ARG A 140      22.748 -27.851  60.018  1.00  3.27           N  
ATOM   2228  NH2 ARG A 140      24.884 -28.083  59.220  1.00  3.27           N  
ATOM   2229  H   ARG A 140      21.245 -27.162  53.742  1.00  3.27           H  
ATOM   2230  HA  ARG A 140      19.786 -27.218  56.299  1.00  3.27           H  
ATOM   2231 1HB  ARG A 140      20.986 -24.911  54.727  1.00  3.27           H  
ATOM   2232 2HB  ARG A 140      20.315 -24.787  56.354  1.00  3.27           H  
ATOM   2233 1HG  ARG A 140      22.655 -26.565  55.592  1.00  3.27           H  
ATOM   2234 2HG  ARG A 140      22.810 -24.947  56.298  1.00  3.27           H  
ATOM   2235 1HD  ARG A 140      21.796 -25.696  58.302  1.00  3.27           H  
ATOM   2236 2HD  ARG A 140      21.354 -27.255  57.556  1.00  3.27           H  
ATOM   2237  HE  ARG A 140      24.144 -26.885  57.286  1.00  3.27           H  
ATOM   2238 1HH1 ARG A 140      21.807 -27.512  59.893  1.00  3.27           H  
ATOM   2239 2HH1 ARG A 140      22.999 -28.350  60.859  1.00  3.27           H  
ATOM   2240 1HH2 ARG A 140      25.542 -27.908  58.439  1.00  3.27           H  
ATOM   2241 2HH2 ARG A 140      25.168 -28.583  60.045  1.00  3.27           H  
ATOM   2242  N   SER A 141      18.175 -26.724  53.691  1.00  3.08           N  
ATOM   2243  CA  SER A 141      16.933 -26.473  52.989  1.00  3.08           C  
ATOM   2244  C   SER A 141      16.602 -25.008  52.749  1.00  3.08           C  
ATOM   2245  O   SER A 141      15.434 -24.646  52.685  1.00  3.08           O  
ATOM   2246  CB  SER A 141      15.807 -27.137  53.755  1.00  3.08           C  
ATOM   2247  OG  SER A 141      15.991 -28.529  53.815  1.00  3.08           O  
ATOM   2248  H   SER A 141      18.781 -27.395  53.236  1.00  3.08           H  
ATOM   2249  HA  SER A 141      17.011 -26.957  52.014  1.00  3.08           H  
ATOM   2250 1HB  SER A 141      15.761 -26.728  54.764  1.00  3.08           H  
ATOM   2251 2HB  SER A 141      14.862 -26.918  53.271  1.00  3.08           H  
ATOM   2252  HG  SER A 141      16.903 -28.673  54.101  1.00  3.08           H  
ATOM   2253  N   LEU A 142      17.588 -24.152  52.520  1.00  2.93           N  
ATOM   2254  CA  LEU A 142      17.196 -22.761  52.315  1.00  2.93           C  
ATOM   2255  C   LEU A 142      16.636 -22.505  50.927  1.00  2.93           C  
ATOM   2256  O   LEU A 142      15.714 -21.693  50.755  1.00  2.93           O  
ATOM   2257  CB  LEU A 142      18.325 -21.814  52.699  1.00  2.93           C  
ATOM   2258  CG  LEU A 142      18.574 -21.759  54.241  1.00  2.93           C  
ATOM   2259  CD1 LEU A 142      19.774 -20.871  54.570  1.00  2.93           C  
ATOM   2260  CD2 LEU A 142      17.293 -21.223  54.887  1.00  2.93           C  
ATOM   2261  H   LEU A 142      18.563 -24.462  52.499  1.00  2.93           H  
ATOM   2262  HA  LEU A 142      16.393 -22.546  53.019  1.00  2.93           H  
ATOM   2263 1HB  LEU A 142      19.244 -22.144  52.212  1.00  2.93           H  
ATOM   2264 2HB  LEU A 142      18.079 -20.813  52.354  1.00  2.93           H  
ATOM   2265  HG  LEU A 142      18.782 -22.761  54.631  1.00  2.93           H  
ATOM   2266 1HD1 LEU A 142      19.915 -20.839  55.650  1.00  2.93           H  
ATOM   2267 2HD1 LEU A 142      20.644 -21.287  54.117  1.00  2.93           H  
ATOM   2268 3HD1 LEU A 142      19.605 -19.865  54.193  1.00  2.93           H  
ATOM   2269 1HD2 LEU A 142      17.417 -21.154  55.956  1.00  2.93           H  
ATOM   2270 2HD2 LEU A 142      17.081 -20.246  54.494  1.00  2.93           H  
ATOM   2271 3HD2 LEU A 142      16.459 -21.885  54.661  1.00  2.93           H  
ATOM   2272  N   VAL A 143      17.126 -23.252  49.943  1.00  2.81           N  
ATOM   2273  CA  VAL A 143      16.621 -23.090  48.591  1.00  2.81           C  
ATOM   2274  C   VAL A 143      15.175 -23.555  48.545  1.00  2.81           C  
ATOM   2275  O   VAL A 143      14.295 -22.873  48.011  1.00  2.81           O  
ATOM   2276  CB  VAL A 143      17.400 -23.966  47.590  1.00  2.81           C  
ATOM   2277  CG1 VAL A 143      16.728 -23.885  46.235  1.00  2.81           C  
ATOM   2278  CG2 VAL A 143      18.842 -23.537  47.493  1.00  2.81           C  
ATOM   2279  H   VAL A 143      17.867 -23.912  50.138  1.00  2.81           H  
ATOM   2280  HA  VAL A 143      16.686 -22.044  48.307  1.00  2.81           H  
ATOM   2281  HB  VAL A 143      17.361 -25.004  47.923  1.00  2.81           H  
ATOM   2282 1HG1 VAL A 143      17.259 -24.521  45.526  1.00  2.81           H  
ATOM   2283 2HG1 VAL A 143      15.692 -24.220  46.318  1.00  2.81           H  
ATOM   2284 3HG1 VAL A 143      16.750 -22.855  45.886  1.00  2.81           H  
ATOM   2285 1HG2 VAL A 143      19.359 -24.187  46.787  1.00  2.81           H  
ATOM   2286 2HG2 VAL A 143      18.890 -22.529  47.139  1.00  2.81           H  
ATOM   2287 3HG2 VAL A 143      19.318 -23.618  48.471  1.00  2.81           H  
ATOM   2288  N   LEU A 144      14.953 -24.739  49.119  1.00  2.75           N  
ATOM   2289  CA  LEU A 144      13.656 -25.392  49.113  1.00  2.75           C  
ATOM   2290  C   LEU A 144      12.614 -24.651  49.931  1.00  2.75           C  
ATOM   2291  O   LEU A 144      11.468 -24.508  49.503  1.00  2.75           O  
ATOM   2292  CB  LEU A 144      13.827 -26.797  49.668  1.00  2.75           C  
ATOM   2293  CG  LEU A 144      14.666 -27.722  48.807  1.00  2.75           C  
ATOM   2294  CD1 LEU A 144      14.901 -29.018  49.562  1.00  2.75           C  
ATOM   2295  CD2 LEU A 144      13.959 -27.954  47.482  1.00  2.75           C  
ATOM   2296  H   LEU A 144      15.732 -25.206  49.558  1.00  2.75           H  
ATOM   2297  HA  LEU A 144      13.308 -25.449  48.084  1.00  2.75           H  
ATOM   2298 1HB  LEU A 144      14.299 -26.729  50.650  1.00  2.75           H  
ATOM   2299 2HB  LEU A 144      12.843 -27.246  49.790  1.00  2.75           H  
ATOM   2300  HG  LEU A 144      15.639 -27.263  48.619  1.00  2.75           H  
ATOM   2301 1HD1 LEU A 144      15.517 -29.685  48.959  1.00  2.75           H  
ATOM   2302 2HD1 LEU A 144      15.416 -28.804  50.504  1.00  2.75           H  
ATOM   2303 3HD1 LEU A 144      13.946 -29.496  49.772  1.00  2.75           H  
ATOM   2304 1HD2 LEU A 144      14.562 -28.613  46.857  1.00  2.75           H  
ATOM   2305 2HD2 LEU A 144      12.987 -28.414  47.663  1.00  2.75           H  
ATOM   2306 3HD2 LEU A 144      13.818 -26.999  46.973  1.00  2.75           H  
ATOM   2307  N   ILE A 145      13.007 -24.128  51.086  1.00  2.73           N  
ATOM   2308  CA  ILE A 145      12.045 -23.412  51.893  1.00  2.73           C  
ATOM   2309  C   ILE A 145      11.568 -22.162  51.169  1.00  2.73           C  
ATOM   2310  O   ILE A 145      10.366 -21.878  51.146  1.00  2.73           O  
ATOM   2311  CB  ILE A 145      12.605 -23.050  53.260  1.00  2.73           C  
ATOM   2312  CG1 ILE A 145      12.829 -24.292  54.129  1.00  2.73           C  
ATOM   2313  CG2 ILE A 145      11.635 -22.212  53.909  1.00  2.73           C  
ATOM   2314  CD1 ILE A 145      13.684 -24.003  55.366  1.00  2.73           C  
ATOM   2315  H   ILE A 145      13.954 -24.255  51.441  1.00  2.73           H  
ATOM   2316  HA  ILE A 145      11.185 -24.058  52.052  1.00  2.73           H  
ATOM   2317  HB  ILE A 145      13.558 -22.528  53.154  1.00  2.73           H  
ATOM   2318 1HG1 ILE A 145      11.862 -24.661  54.463  1.00  2.73           H  
ATOM   2319 2HG1 ILE A 145      13.292 -25.064  53.540  1.00  2.73           H  
ATOM   2320 1HG2 ILE A 145      12.010 -21.961  54.870  1.00  2.73           H  
ATOM   2321 2HG2 ILE A 145      11.475 -21.312  53.317  1.00  2.73           H  
ATOM   2322 3HG2 ILE A 145      10.694 -22.746  54.016  1.00  2.73           H  
ATOM   2323 1HD1 ILE A 145      13.804 -24.914  55.950  1.00  2.73           H  
ATOM   2324 2HD1 ILE A 145      14.666 -23.647  55.050  1.00  2.73           H  
ATOM   2325 3HD1 ILE A 145      13.204 -23.242  55.979  1.00  2.73           H  
ATOM   2326  N   THR A 146      12.488 -21.405  50.567  1.00  2.75           N  
ATOM   2327  CA  THR A 146      12.041 -20.224  49.855  1.00  2.75           C  
ATOM   2328  C   THR A 146      11.143 -20.615  48.685  1.00  2.75           C  
ATOM   2329  O   THR A 146      10.129 -19.955  48.444  1.00  2.75           O  
ATOM   2330  CB  THR A 146      13.179 -19.367  49.355  1.00  2.75           C  
ATOM   2331  OG1 THR A 146      13.968 -18.915  50.466  1.00  2.75           O  
ATOM   2332  CG2 THR A 146      12.570 -18.153  48.595  1.00  2.75           C  
ATOM   2333  H   THR A 146      13.485 -21.640  50.599  1.00  2.75           H  
ATOM   2334  HA  THR A 146      11.451 -19.619  50.541  1.00  2.75           H  
ATOM   2335  HB  THR A 146      13.799 -19.958  48.712  1.00  2.75           H  
ATOM   2336  HG1 THR A 146      14.509 -19.664  50.783  1.00  2.75           H  
ATOM   2337 1HG2 THR A 146      13.351 -17.510  48.214  1.00  2.75           H  
ATOM   2338 2HG2 THR A 146      11.968 -18.518  47.759  1.00  2.75           H  
ATOM   2339 3HG2 THR A 146      11.936 -17.584  49.273  1.00  2.75           H  
ATOM   2340  N   GLU A 147      11.506 -21.675  47.943  1.00  2.79           N  
ATOM   2341  CA  GLU A 147      10.649 -22.111  46.846  1.00  2.79           C  
ATOM   2342  C   GLU A 147       9.238 -22.399  47.356  1.00  2.79           C  
ATOM   2343  O   GLU A 147       8.249 -22.036  46.706  1.00  2.79           O  
ATOM   2344  CB  GLU A 147      11.203 -23.366  46.164  1.00  2.79           C  
ATOM   2345  CG  GLU A 147      10.314 -23.900  45.032  1.00  2.79           C  
ATOM   2346  CD  GLU A 147      10.232 -22.983  43.854  1.00  2.79           C  
ATOM   2347  OE1 GLU A 147      11.146 -22.228  43.646  1.00  2.79           O  
ATOM   2348  OE2 GLU A 147       9.233 -23.010  43.161  1.00  2.79           O  
ATOM   2349  H   GLU A 147      12.373 -22.179  48.140  1.00  2.79           H  
ATOM   2350  HA  GLU A 147      10.592 -21.309  46.111  1.00  2.79           H  
ATOM   2351 1HB  GLU A 147      12.194 -23.155  45.759  1.00  2.79           H  
ATOM   2352 2HB  GLU A 147      11.315 -24.158  46.902  1.00  2.79           H  
ATOM   2353 1HG  GLU A 147      10.709 -24.860  44.704  1.00  2.79           H  
ATOM   2354 2HG  GLU A 147       9.311 -24.068  45.427  1.00  2.79           H  
ATOM   2355  N   ASN A 148       9.133 -23.024  48.535  1.00  2.87           N  
ATOM   2356  CA  ASN A 148       7.822 -23.299  49.088  1.00  2.87           C  
ATOM   2357  C   ASN A 148       7.094 -21.986  49.361  1.00  2.87           C  
ATOM   2358  O   ASN A 148       5.904 -21.871  49.071  1.00  2.87           O  
ATOM   2359  CB  ASN A 148       7.932 -24.135  50.346  1.00  2.87           C  
ATOM   2360  CG  ASN A 148       8.312 -25.568  50.068  1.00  2.87           C  
ATOM   2361  OD1 ASN A 148       8.139 -26.085  48.956  1.00  2.87           O  
ATOM   2362  ND2 ASN A 148       8.839 -26.224  51.071  1.00  2.87           N  
ATOM   2363  H   ASN A 148       9.972 -23.335  49.028  1.00  2.87           H  
ATOM   2364  HA  ASN A 148       7.241 -23.852  48.350  1.00  2.87           H  
ATOM   2365 1HB  ASN A 148       8.669 -23.701  51.011  1.00  2.87           H  
ATOM   2366 2HB  ASN A 148       6.988 -24.126  50.861  1.00  2.87           H  
ATOM   2367 1HD2 ASN A 148       9.118 -27.175  50.953  1.00  2.87           H  
ATOM   2368 2HD2 ASN A 148       8.964 -25.769  51.951  1.00  2.87           H  
ATOM   2369  N   LEU A 149       7.805 -20.962  49.849  1.00  2.98           N  
ATOM   2370  CA  LEU A 149       7.127 -19.697  50.103  1.00  2.98           C  
ATOM   2371  C   LEU A 149       6.595 -19.096  48.817  1.00  2.98           C  
ATOM   2372  O   LEU A 149       5.461 -18.620  48.798  1.00  2.98           O  
ATOM   2373  CB  LEU A 149       8.040 -18.691  50.789  1.00  2.98           C  
ATOM   2374  CG  LEU A 149       8.410 -19.008  52.220  1.00  2.98           C  
ATOM   2375  CD1 LEU A 149       9.398 -18.000  52.667  1.00  2.98           C  
ATOM   2376  CD2 LEU A 149       7.158 -18.985  53.099  1.00  2.98           C  
ATOM   2377  H   LEU A 149       8.792 -21.091  50.080  1.00  2.98           H  
ATOM   2378  HA  LEU A 149       6.286 -19.883  50.762  1.00  2.98           H  
ATOM   2379 1HB  LEU A 149       8.960 -18.615  50.217  1.00  2.98           H  
ATOM   2380 2HB  LEU A 149       7.555 -17.718  50.778  1.00  2.98           H  
ATOM   2381  HG  LEU A 149       8.878 -19.996  52.279  1.00  2.98           H  
ATOM   2382 1HD1 LEU A 149       9.677 -18.196  53.687  1.00  2.98           H  
ATOM   2383 2HD1 LEU A 149      10.281 -18.039  52.032  1.00  2.98           H  
ATOM   2384 3HD1 LEU A 149       8.940 -17.024  52.595  1.00  2.98           H  
ATOM   2385 1HD2 LEU A 149       7.443 -19.203  54.129  1.00  2.98           H  
ATOM   2386 2HD2 LEU A 149       6.690 -18.002  53.053  1.00  2.98           H  
ATOM   2387 3HD2 LEU A 149       6.452 -19.736  52.751  1.00  2.98           H  
ATOM   2388  N   LEU A 150       7.363 -19.186  47.727  1.00  3.16           N  
ATOM   2389  CA  LEU A 150       6.877 -18.664  46.452  1.00  3.16           C  
ATOM   2390  C   LEU A 150       5.641 -19.430  46.002  1.00  3.16           C  
ATOM   2391  O   LEU A 150       4.686 -18.842  45.478  1.00  3.16           O  
ATOM   2392  CB  LEU A 150       7.965 -18.719  45.369  1.00  3.16           C  
ATOM   2393  CG  LEU A 150       9.110 -17.716  45.522  1.00  3.16           C  
ATOM   2394  CD1 LEU A 150      10.208 -18.015  44.487  1.00  3.16           C  
ATOM   2395  CD2 LEU A 150       8.527 -16.316  45.310  1.00  3.16           C  
ATOM   2396  H   LEU A 150       8.295 -19.597  47.808  1.00  3.16           H  
ATOM   2397  HA  LEU A 150       6.599 -17.624  46.595  1.00  3.16           H  
ATOM   2398 1HB  LEU A 150       8.404 -19.722  45.378  1.00  3.16           H  
ATOM   2399 2HB  LEU A 150       7.504 -18.559  44.394  1.00  3.16           H  
ATOM   2400  HG  LEU A 150       9.548 -17.798  46.521  1.00  3.16           H  
ATOM   2401 1HD1 LEU A 150      11.019 -17.299  44.592  1.00  3.16           H  
ATOM   2402 2HD1 LEU A 150      10.594 -19.025  44.650  1.00  3.16           H  
ATOM   2403 3HD1 LEU A 150       9.791 -17.944  43.480  1.00  3.16           H  
ATOM   2404 1HD2 LEU A 150       9.290 -15.569  45.405  1.00  3.16           H  
ATOM   2405 2HD2 LEU A 150       8.090 -16.253  44.316  1.00  3.16           H  
ATOM   2406 3HD2 LEU A 150       7.763 -16.142  46.051  1.00  3.16           H  
ATOM   2407  N   ASP A 151       5.628 -20.742  46.244  1.00  3.41           N  
ATOM   2408  CA  ASP A 151       4.478 -21.542  45.873  1.00  3.41           C  
ATOM   2409  C   ASP A 151       3.264 -21.135  46.699  1.00  3.41           C  
ATOM   2410  O   ASP A 151       2.161 -21.033  46.156  1.00  3.41           O  
ATOM   2411  CB  ASP A 151       4.787 -23.035  46.034  1.00  3.41           C  
ATOM   2412  CG  ASP A 151       3.707 -23.944  45.476  1.00  3.41           C  
ATOM   2413  OD1 ASP A 151       3.386 -23.845  44.303  1.00  3.41           O  
ATOM   2414  OD2 ASP A 151       3.196 -24.790  46.183  1.00  3.41           O  
ATOM   2415  H   ASP A 151       6.446 -21.191  46.660  1.00  3.41           H  
ATOM   2416  HA  ASP A 151       4.254 -21.355  44.824  1.00  3.41           H  
ATOM   2417 1HB  ASP A 151       5.738 -23.264  45.548  1.00  3.41           H  
ATOM   2418 2HB  ASP A 151       4.911 -23.255  47.096  1.00  3.41           H  
ATOM   2419  N   TYR A 152       3.468 -20.819  47.982  1.00  3.76           N  
ATOM   2420  CA  TYR A 152       2.356 -20.402  48.819  1.00  3.76           C  
ATOM   2421  C   TYR A 152       1.896 -19.009  48.392  1.00  3.76           C  
ATOM   2422  O   TYR A 152       0.702 -18.727  48.352  1.00  3.76           O  
ATOM   2423  CB  TYR A 152       2.739 -20.426  50.310  1.00  3.76           C  
ATOM   2424  CG  TYR A 152       2.968 -21.845  50.842  1.00  3.76           C  
ATOM   2425  CD1 TYR A 152       4.164 -22.179  51.465  1.00  3.76           C  
ATOM   2426  CD2 TYR A 152       1.999 -22.815  50.662  1.00  3.76           C  
ATOM   2427  CE1 TYR A 152       4.390 -23.463  51.898  1.00  3.76           C  
ATOM   2428  CE2 TYR A 152       2.226 -24.107  51.100  1.00  3.76           C  
ATOM   2429  CZ  TYR A 152       3.422 -24.431  51.710  1.00  3.76           C  
ATOM   2430  OH  TYR A 152       3.650 -25.723  52.134  1.00  3.76           O  
ATOM   2431  H   TYR A 152       4.400 -20.927  48.381  1.00  3.76           H  
ATOM   2432  HA  TYR A 152       1.527 -21.092  48.664  1.00  3.76           H  
ATOM   2433 1HB  TYR A 152       3.659 -19.853  50.456  1.00  3.76           H  
ATOM   2434 2HB  TYR A 152       1.955 -19.953  50.902  1.00  3.76           H  
ATOM   2435  HD1 TYR A 152       4.926 -21.428  51.608  1.00  3.76           H  
ATOM   2436  HD2 TYR A 152       1.061 -22.562  50.167  1.00  3.76           H  
ATOM   2437  HE1 TYR A 152       5.328 -23.714  52.383  1.00  3.76           H  
ATOM   2438  HE2 TYR A 152       1.466 -24.873  50.953  1.00  3.76           H  
ATOM   2439  HH  TYR A 152       2.830 -26.221  52.090  1.00  3.76           H  
ATOM   2440  N   TYR A 153       2.829 -18.148  47.975  1.00  4.23           N  
ATOM   2441  CA  TYR A 153       2.448 -16.809  47.535  1.00  4.23           C  
ATOM   2442  C   TYR A 153       1.527 -16.933  46.309  1.00  4.23           C  
ATOM   2443  O   TYR A 153       0.569 -16.169  46.155  1.00  4.23           O  
ATOM   2444  CB  TYR A 153       3.666 -15.952  47.150  1.00  4.23           C  
ATOM   2445  CG  TYR A 153       4.661 -15.566  48.262  1.00  4.23           C  
ATOM   2446  CD1 TYR A 153       4.384 -15.771  49.611  1.00  4.23           C  
ATOM   2447  CD2 TYR A 153       5.867 -14.973  47.891  1.00  4.23           C  
ATOM   2448  CE1 TYR A 153       5.330 -15.407  50.577  1.00  4.23           C  
ATOM   2449  CE2 TYR A 153       6.796 -14.610  48.840  1.00  4.23           C  
ATOM   2450  CZ  TYR A 153       6.540 -14.829  50.177  1.00  4.23           C  
ATOM   2451  OH  TYR A 153       7.483 -14.471  51.114  1.00  4.23           O  
ATOM   2452  H   TYR A 153       3.811 -18.407  48.020  1.00  4.23           H  
ATOM   2453  HA  TYR A 153       1.893 -16.314  48.332  1.00  4.23           H  
ATOM   2454 1HB  TYR A 153       4.223 -16.460  46.365  1.00  4.23           H  
ATOM   2455 2HB  TYR A 153       3.307 -15.036  46.728  1.00  4.23           H  
ATOM   2456  HD1 TYR A 153       3.439 -16.224  49.917  1.00  4.23           H  
ATOM   2457  HD2 TYR A 153       6.074 -14.798  46.837  1.00  4.23           H  
ATOM   2458  HE1 TYR A 153       5.117 -15.577  51.635  1.00  4.23           H  
ATOM   2459  HE2 TYR A 153       7.737 -14.152  48.533  1.00  4.23           H  
ATOM   2460  HH  TYR A 153       7.212 -14.802  51.972  1.00  4.23           H  
ATOM   2461  N   ASN A 154       1.843 -17.897  45.429  1.00  4.82           N  
ATOM   2462  CA  ASN A 154       1.093 -18.137  44.198  1.00  4.82           C  
ATOM   2463  C   ASN A 154      -0.230 -18.901  44.408  1.00  4.82           C  
ATOM   2464  O   ASN A 154      -1.219 -18.622  43.726  1.00  4.82           O  
ATOM   2465  CB  ASN A 154       1.976 -18.873  43.203  1.00  4.82           C  
ATOM   2466  CG  ASN A 154       1.382 -18.941  41.814  1.00  4.82           C  
ATOM   2467  OD1 ASN A 154       1.138 -17.906  41.177  1.00  4.82           O  
ATOM   2468  ND2 ASN A 154       1.154 -20.134  41.325  1.00  4.82           N  
ATOM   2469  H   ASN A 154       2.672 -18.465  45.610  1.00  4.82           H  
ATOM   2470  HA  ASN A 154       0.827 -17.170  43.776  1.00  4.82           H  
ATOM   2471 1HB  ASN A 154       2.953 -18.392  43.155  1.00  4.82           H  
ATOM   2472 2HB  ASN A 154       2.139 -19.891  43.566  1.00  4.82           H  
ATOM   2473 1HD2 ASN A 154       0.764 -20.235  40.410  1.00  4.82           H  
ATOM   2474 2HD2 ASN A 154       1.371 -20.946  41.868  1.00  4.82           H  
ATOM   2475  N   LYS A 155      -0.251 -19.900  45.304  1.00  5.51           N  
ATOM   2476  CA  LYS A 155      -1.473 -20.681  45.524  1.00  5.51           C  
ATOM   2477  C   LYS A 155      -2.453 -20.061  46.524  1.00  5.51           C  
ATOM   2478  O   LYS A 155      -3.663 -20.281  46.429  1.00  5.51           O  
ATOM   2479  CB  LYS A 155      -1.164 -22.094  46.028  1.00  5.51           C  
ATOM   2480  CG  LYS A 155      -0.513 -23.065  45.035  1.00  5.51           C  
ATOM   2481  CD  LYS A 155      -0.438 -24.465  45.667  1.00  5.51           C  
ATOM   2482  CE  LYS A 155      -0.026 -25.575  44.674  1.00  5.51           C  
ATOM   2483  NZ  LYS A 155       1.428 -25.587  44.383  1.00  5.51           N  
ATOM   2484  H   LYS A 155       0.594 -20.132  45.820  1.00  5.51           H  
ATOM   2485  HA  LYS A 155      -1.992 -20.763  44.570  1.00  5.51           H  
ATOM   2486 1HB  LYS A 155      -0.484 -22.015  46.881  1.00  5.51           H  
ATOM   2487 2HB  LYS A 155      -2.083 -22.548  46.391  1.00  5.51           H  
ATOM   2488 1HG  LYS A 155      -1.084 -23.104  44.109  1.00  5.51           H  
ATOM   2489 2HG  LYS A 155       0.506 -22.729  44.809  1.00  5.51           H  
ATOM   2490 1HD  LYS A 155       0.316 -24.437  46.462  1.00  5.51           H  
ATOM   2491 2HD  LYS A 155      -1.398 -24.718  46.112  1.00  5.51           H  
ATOM   2492 1HE  LYS A 155      -0.300 -26.537  45.102  1.00  5.51           H  
ATOM   2493 2HE  LYS A 155      -0.566 -25.437  43.743  1.00  5.51           H  
ATOM   2494 1HZ  LYS A 155       1.655 -26.327  43.755  1.00  5.51           H  
ATOM   2495 2HZ  LYS A 155       1.781 -24.715  43.985  1.00  5.51           H  
ATOM   2496 3HZ  LYS A 155       1.957 -25.708  45.249  1.00  5.51           H  
ATOM   2497  N   LYS A 156      -1.948 -19.323  47.504  1.00  6.28           N  
ATOM   2498  CA  LYS A 156      -2.801 -18.754  48.532  1.00  6.28           C  
ATOM   2499  C   LYS A 156      -3.267 -17.377  48.143  1.00  6.28           C  
ATOM   2500  O   LYS A 156      -2.655 -16.713  47.318  1.00  6.28           O  
ATOM   2501  CB  LYS A 156      -2.090 -18.719  49.877  1.00  6.28           C  
ATOM   2502  CG  LYS A 156      -1.631 -20.094  50.366  1.00  6.28           C  
ATOM   2503  CD  LYS A 156      -2.848 -20.971  50.575  1.00  6.28           C  
ATOM   2504  CE  LYS A 156      -2.545 -22.300  51.238  1.00  6.28           C  
ATOM   2505  NZ  LYS A 156      -3.805 -23.102  51.441  1.00  6.28           N  
ATOM   2506  H   LYS A 156      -0.947 -19.153  47.570  1.00  6.28           H  
ATOM   2507  HA  LYS A 156      -3.686 -19.383  48.636  1.00  6.28           H  
ATOM   2508 1HB  LYS A 156      -1.225 -18.060  49.817  1.00  6.28           H  
ATOM   2509 2HB  LYS A 156      -2.759 -18.303  50.630  1.00  6.28           H  
ATOM   2510 1HG  LYS A 156      -0.971 -20.546  49.620  1.00  6.28           H  
ATOM   2511 2HG  LYS A 156      -1.084 -19.991  51.304  1.00  6.28           H  
ATOM   2512 1HD  LYS A 156      -3.551 -20.435  51.171  1.00  6.28           H  
ATOM   2513 2HD  LYS A 156      -3.313 -21.170  49.608  1.00  6.28           H  
ATOM   2514 1HE  LYS A 156      -1.859 -22.866  50.609  1.00  6.28           H  
ATOM   2515 2HE  LYS A 156      -2.077 -22.124  52.209  1.00  6.28           H  
ATOM   2516 1HZ  LYS A 156      -3.593 -23.977  51.880  1.00  6.28           H  
ATOM   2517 2HZ  LYS A 156      -4.468 -22.567  52.052  1.00  6.28           H  
ATOM   2518 3HZ  LYS A 156      -4.248 -23.269  50.552  1.00  6.28           H  
ATOM   2519  N   ASN A 157      -4.356 -16.939  48.757  1.00  7.07           N  
ATOM   2520  CA  ASN A 157      -4.909 -15.622  48.488  1.00  7.07           C  
ATOM   2521  C   ASN A 157      -5.209 -15.481  46.977  1.00  7.07           C  
ATOM   2522  O   ASN A 157      -4.688 -14.570  46.335  1.00  7.07           O  
ATOM   2523  CB  ASN A 157      -3.932 -14.570  48.986  1.00  7.07           C  
ATOM   2524  CG  ASN A 157      -3.626 -14.786  50.456  1.00  7.07           C  
ATOM   2525  OD1 ASN A 157      -4.538 -14.867  51.286  1.00  7.07           O  
ATOM   2526  ND2 ASN A 157      -2.359 -14.914  50.779  1.00  7.07           N  
ATOM   2527  H   ASN A 157      -4.814 -17.539  49.430  1.00  7.07           H  
ATOM   2528  HA  ASN A 157      -5.838 -15.501  49.042  1.00  7.07           H  
ATOM   2529 1HB  ASN A 157      -3.007 -14.573  48.412  1.00  7.07           H  
ATOM   2530 2HB  ASN A 157      -4.383 -13.585  48.867  1.00  7.07           H  
ATOM   2531 1HD2 ASN A 157      -2.088 -15.083  51.734  1.00  7.07           H  
ATOM   2532 2HD2 ASN A 157      -1.651 -14.860  50.070  1.00  7.07           H  
ATOM   2533  N   PRO A 158      -6.107 -16.341  46.427  1.00  7.83           N  
ATOM   2534  CA  PRO A 158      -6.500 -16.499  45.027  1.00  7.83           C  
ATOM   2535  C   PRO A 158      -7.426 -15.393  44.535  1.00  7.83           C  
ATOM   2536  O   PRO A 158      -7.593 -14.372  45.200  1.00  7.83           O  
ATOM   2537  CB  PRO A 158      -7.238 -17.841  45.043  1.00  7.83           C  
ATOM   2538  CG  PRO A 158      -7.886 -17.885  46.392  1.00  7.83           C  
ATOM   2539  CD  PRO A 158      -6.882 -17.271  47.324  1.00  7.83           C  
ATOM   2540  HA  PRO A 158      -5.594 -16.554  44.403  1.00  7.83           H  
ATOM   2541 1HB  PRO A 158      -7.970 -17.897  44.228  1.00  7.83           H  
ATOM   2542 2HB  PRO A 158      -6.521 -18.663  44.892  1.00  7.83           H  
ATOM   2543 1HG  PRO A 158      -8.835 -17.327  46.364  1.00  7.83           H  
ATOM   2544 2HG  PRO A 158      -8.132 -18.922  46.659  1.00  7.83           H  
ATOM   2545 1HD  PRO A 158      -7.409 -16.737  48.123  1.00  7.83           H  
ATOM   2546 2HD  PRO A 158      -6.276 -18.104  47.686  1.00  7.83           H  
ATOM   2547  N   THR A 159      -7.974 -15.573  43.323  1.00  8.44           N  
ATOM   2548  CA  THR A 159      -8.951 -14.664  42.689  1.00  8.44           C  
ATOM   2549  C   THR A 159      -8.362 -13.367  42.136  1.00  8.44           C  
ATOM   2550  O   THR A 159      -8.690 -12.962  41.020  1.00  8.44           O  
ATOM   2551  CB  THR A 159     -10.117 -14.316  43.642  1.00  8.44           C  
ATOM   2552  OG1 THR A 159     -10.805 -15.519  44.018  1.00  8.44           O  
ATOM   2553  CG2 THR A 159     -11.089 -13.378  42.943  1.00  8.44           C  
ATOM   2554  H   THR A 159      -7.732 -16.408  42.813  1.00  8.44           H  
ATOM   2555  HA  THR A 159      -9.384 -15.195  41.842  1.00  8.44           H  
ATOM   2556  HB  THR A 159      -9.760 -13.813  44.526  1.00  8.44           H  
ATOM   2557  HG1 THR A 159     -11.513 -15.300  44.628  1.00  8.44           H  
ATOM   2558 1HG2 THR A 159     -11.910 -13.137  43.616  1.00  8.44           H  
ATOM   2559 2HG2 THR A 159     -10.568 -12.462  42.662  1.00  8.44           H  
ATOM   2560 3HG2 THR A 159     -11.483 -13.859  42.049  1.00  8.44           H  
ATOM   2561  N   GLY A 160      -7.518 -12.709  42.910  1.00  8.86           N  
ATOM   2562  CA  GLY A 160      -6.966 -11.437  42.485  1.00  8.86           C  
ATOM   2563  C   GLY A 160      -5.916 -11.584  41.377  1.00  8.86           C  
ATOM   2564  O   GLY A 160      -5.586 -12.685  40.915  1.00  8.86           O  
ATOM   2565  H   GLY A 160      -7.315 -13.098  43.830  1.00  8.86           H  
ATOM   2566 1HA  GLY A 160      -7.775 -10.795  42.138  1.00  8.86           H  
ATOM   2567 2HA  GLY A 160      -6.518 -10.942  43.346  1.00  8.86           H  
ATOM   2568  N   GLY A 161      -5.362 -10.449  40.972  1.00  9.06           N  
ATOM   2569  CA  GLY A 161      -4.444 -10.359  39.839  1.00  9.06           C  
ATOM   2570  C   GLY A 161      -3.043 -10.905  40.063  1.00  9.06           C  
ATOM   2571  O   GLY A 161      -2.103 -10.129  40.212  1.00  9.06           O  
ATOM   2572  H   GLY A 161      -5.634  -9.594  41.434  1.00  9.06           H  
ATOM   2573 1HA  GLY A 161      -4.891 -10.881  38.992  1.00  9.06           H  
ATOM   2574 2HA  GLY A 161      -4.367  -9.315  39.538  1.00  9.06           H  
ATOM   2575  N   LEU A 162      -2.909 -12.236  40.046  1.00  9.07           N  
ATOM   2576  CA  LEU A 162      -1.608 -12.902  40.214  1.00  9.07           C  
ATOM   2577  C   LEU A 162      -1.036 -12.700  41.605  1.00  9.07           C  
ATOM   2578  O   LEU A 162      -0.147 -11.870  41.817  1.00  9.07           O  
ATOM   2579  CB  LEU A 162      -0.583 -12.435  39.170  1.00  9.07           C  
ATOM   2580  CG  LEU A 162      -0.916 -12.744  37.725  1.00  9.07           C  
ATOM   2581  CD1 LEU A 162       0.132 -12.104  36.835  1.00  9.07           C  
ATOM   2582  CD2 LEU A 162      -0.970 -14.251  37.534  1.00  9.07           C  
ATOM   2583  H   LEU A 162      -3.772 -12.775  39.966  1.00  9.07           H  
ATOM   2584  HA  LEU A 162      -1.760 -13.971  40.072  1.00  9.07           H  
ATOM   2585 1HB  LEU A 162      -0.388 -11.377  39.257  1.00  9.07           H  
ATOM   2586 2HB  LEU A 162       0.345 -12.940  39.385  1.00  9.07           H  
ATOM   2587  HG  LEU A 162      -1.884 -12.313  37.471  1.00  9.07           H  
ATOM   2588 1HD1 LEU A 162      -0.101 -12.310  35.792  1.00  9.07           H  
ATOM   2589 2HD1 LEU A 162       0.138 -11.026  37.001  1.00  9.07           H  
ATOM   2590 3HD1 LEU A 162       1.110 -12.509  37.074  1.00  9.07           H  
ATOM   2591 1HD2 LEU A 162      -1.213 -14.477  36.495  1.00  9.07           H  
ATOM   2592 2HD2 LEU A 162      -0.009 -14.691  37.781  1.00  9.07           H  
ATOM   2593 3HD2 LEU A 162      -1.736 -14.670  38.185  1.00  9.07           H  
ATOM   2594  N   SER A 163      -1.559 -13.458  42.564  1.00  8.93           N  
ATOM   2595  CA  SER A 163      -1.211 -13.291  43.969  1.00  8.93           C  
ATOM   2596  C   SER A 163       0.291 -13.401  44.256  1.00  8.93           C  
ATOM   2597  O   SER A 163       0.778 -12.799  45.221  1.00  8.93           O  
ATOM   2598  CB  SER A 163      -1.939 -14.355  44.757  1.00  8.93           C  
ATOM   2599  OG  SER A 163      -1.464 -15.627  44.427  1.00  8.93           O  
ATOM   2600  H   SER A 163      -2.260 -14.145  42.319  1.00  8.93           H  
ATOM   2601  HA  SER A 163      -1.562 -12.311  44.288  1.00  8.93           H  
ATOM   2602 1HB  SER A 163      -1.833 -14.188  45.832  1.00  8.93           H  
ATOM   2603 2HB  SER A 163      -2.996 -14.298  44.520  1.00  8.93           H  
ATOM   2604  HG  SER A 163      -0.745 -15.828  45.076  1.00  8.93           H  
ATOM   2605  N   TYR A 164       1.054 -14.124  43.427  1.00  8.71           N  
ATOM   2606  CA  TYR A 164       2.490 -14.173  43.684  1.00  8.71           C  
ATOM   2607  C   TYR A 164       3.091 -12.776  43.528  1.00  8.71           C  
ATOM   2608  O   TYR A 164       4.032 -12.402  44.226  1.00  8.71           O  
ATOM   2609  CB  TYR A 164       3.215 -15.128  42.728  1.00  8.71           C  
ATOM   2610  CG  TYR A 164       3.517 -14.545  41.352  1.00  8.71           C  
ATOM   2611  CD1 TYR A 164       4.705 -13.844  41.146  1.00  8.71           C  
ATOM   2612  CD2 TYR A 164       2.621 -14.702  40.309  1.00  8.71           C  
ATOM   2613  CE1 TYR A 164       4.988 -13.296  39.910  1.00  8.71           C  
ATOM   2614  CE2 TYR A 164       2.913 -14.157  39.073  1.00  8.71           C  
ATOM   2615  CZ  TYR A 164       4.083 -13.456  38.872  1.00  8.71           C  
ATOM   2616  OH  TYR A 164       4.355 -12.913  37.637  1.00  8.71           O  
ATOM   2617  H   TYR A 164       0.635 -14.620  42.651  1.00  8.71           H  
ATOM   2618  HA  TYR A 164       2.649 -14.500  44.704  1.00  8.71           H  
ATOM   2619 1HB  TYR A 164       4.155 -15.453  43.179  1.00  8.71           H  
ATOM   2620 2HB  TYR A 164       2.608 -16.007  42.584  1.00  8.71           H  
ATOM   2621  HD1 TYR A 164       5.400 -13.728  41.966  1.00  8.71           H  
ATOM   2622  HD2 TYR A 164       1.691 -15.250  40.463  1.00  8.71           H  
ATOM   2623  HE1 TYR A 164       5.907 -12.743  39.751  1.00  8.71           H  
ATOM   2624  HE2 TYR A 164       2.215 -14.280  38.253  1.00  8.71           H  
ATOM   2625  HH  TYR A 164       3.602 -13.050  37.053  1.00  8.71           H  
ATOM   2626  N   TYR A 165       2.523 -11.992  42.603  1.00  8.46           N  
ATOM   2627  CA  TYR A 165       3.035 -10.679  42.273  1.00  8.46           C  
ATOM   2628  C   TYR A 165       2.611  -9.738  43.363  1.00  8.46           C  
ATOM   2629  O   TYR A 165       3.380  -8.885  43.799  1.00  8.46           O  
ATOM   2630  CB  TYR A 165       2.567 -10.231  40.896  1.00  8.46           C  
ATOM   2631  CG  TYR A 165       3.231  -8.969  40.402  1.00  8.46           C  
ATOM   2632  CD1 TYR A 165       4.548  -9.020  39.935  1.00  8.46           C  
ATOM   2633  CD2 TYR A 165       2.539  -7.768  40.393  1.00  8.46           C  
ATOM   2634  CE1 TYR A 165       5.155  -7.869  39.458  1.00  8.46           C  
ATOM   2635  CE2 TYR A 165       3.150  -6.621  39.915  1.00  8.46           C  
ATOM   2636  CZ  TYR A 165       4.449  -6.671  39.446  1.00  8.46           C  
ATOM   2637  OH  TYR A 165       5.049  -5.529  38.955  1.00  8.46           O  
ATOM   2638  H   TYR A 165       1.693 -12.310  42.112  1.00  8.46           H  
ATOM   2639  HA  TYR A 165       4.123 -10.717  42.264  1.00  8.46           H  
ATOM   2640 1HB  TYR A 165       2.750 -11.023  40.172  1.00  8.46           H  
ATOM   2641 2HB  TYR A 165       1.490 -10.060  40.919  1.00  8.46           H  
ATOM   2642  HD1 TYR A 165       5.095  -9.965  39.941  1.00  8.46           H  
ATOM   2643  HD2 TYR A 165       1.510  -7.730  40.758  1.00  8.46           H  
ATOM   2644  HE1 TYR A 165       6.177  -7.900  39.090  1.00  8.46           H  
ATOM   2645  HE2 TYR A 165       2.603  -5.678  39.903  1.00  8.46           H  
ATOM   2646  HH  TYR A 165       5.973  -5.711  38.759  1.00  8.46           H  
ATOM   2647  N   THR A 166       1.360  -9.888  43.793  1.00  8.26           N  
ATOM   2648  CA  THR A 166       0.814  -9.050  44.853  1.00  8.26           C  
ATOM   2649  C   THR A 166       1.628  -9.235  46.135  1.00  8.26           C  
ATOM   2650  O   THR A 166       1.968  -8.263  46.818  1.00  8.26           O  
ATOM   2651  CB  THR A 166      -0.659  -9.376  45.135  1.00  8.26           C  
ATOM   2652  OG1 THR A 166      -1.444  -9.124  43.961  1.00  8.26           O  
ATOM   2653  CG2 THR A 166      -1.167  -8.521  46.276  1.00  8.26           C  
ATOM   2654  H   THR A 166       0.787 -10.607  43.349  1.00  8.26           H  
ATOM   2655  HA  THR A 166       0.883  -8.008  44.543  1.00  8.26           H  
ATOM   2656  HB  THR A 166      -0.750 -10.423  45.409  1.00  8.26           H  
ATOM   2657  HG1 THR A 166      -1.101  -9.649  43.222  1.00  8.26           H  
ATOM   2658 1HG2 THR A 166      -2.211  -8.762  46.472  1.00  8.26           H  
ATOM   2659 2HG2 THR A 166      -0.574  -8.720  47.169  1.00  8.26           H  
ATOM   2660 3HG2 THR A 166      -1.082  -7.468  46.009  1.00  8.26           H  
ATOM   2661  N   SER A 167       1.957 -10.485  46.459  1.00  8.16           N  
ATOM   2662  CA  SER A 167       2.733 -10.756  47.657  1.00  8.16           C  
ATOM   2663  C   SER A 167       4.104 -10.090  47.534  1.00  8.16           C  
ATOM   2664  O   SER A 167       4.572  -9.407  48.459  1.00  8.16           O  
ATOM   2665  CB  SER A 167       2.902 -12.244  47.798  1.00  8.16           C  
ATOM   2666  OG  SER A 167       1.651 -12.872  47.963  1.00  8.16           O  
ATOM   2667  H   SER A 167       1.641 -11.265  45.883  1.00  8.16           H  
ATOM   2668  HA  SER A 167       2.207 -10.352  48.517  1.00  8.16           H  
ATOM   2669 1HB  SER A 167       3.399 -12.639  46.914  1.00  8.16           H  
ATOM   2670 2HB  SER A 167       3.537 -12.458  48.657  1.00  8.16           H  
ATOM   2671  HG  SER A 167       1.272 -12.947  47.052  1.00  8.16           H  
ATOM   2672  N   LEU A 168       4.707 -10.219  46.351  1.00  8.18           N  
ATOM   2673  CA  LEU A 168       5.984  -9.605  46.067  1.00  8.18           C  
ATOM   2674  C   LEU A 168       5.880  -8.075  46.013  1.00  8.18           C  
ATOM   2675  O   LEU A 168       6.842  -7.386  46.338  1.00  8.18           O  
ATOM   2676  CB  LEU A 168       6.566 -10.215  44.798  1.00  8.18           C  
ATOM   2677  CG  LEU A 168       7.006 -11.714  44.961  1.00  8.18           C  
ATOM   2678  CD1 LEU A 168       7.418 -12.242  43.656  1.00  8.18           C  
ATOM   2679  CD2 LEU A 168       8.153 -11.831  45.944  1.00  8.18           C  
ATOM   2680  H   LEU A 168       4.283 -10.801  45.623  1.00  8.18           H  
ATOM   2681  HA  LEU A 168       6.661  -9.864  46.876  1.00  8.18           H  
ATOM   2682 1HB  LEU A 168       5.796 -10.182  44.030  1.00  8.18           H  
ATOM   2683 2HB  LEU A 168       7.393  -9.631  44.453  1.00  8.18           H  
ATOM   2684  HG  LEU A 168       6.168 -12.295  45.324  1.00  8.18           H  
ATOM   2685 1HD1 LEU A 168       7.711 -13.285  43.758  1.00  8.18           H  
ATOM   2686 2HD1 LEU A 168       6.595 -12.153  42.962  1.00  8.18           H  
ATOM   2687 3HD1 LEU A 168       8.257 -11.652  43.316  1.00  8.18           H  
ATOM   2688 1HD2 LEU A 168       8.438 -12.880  46.043  1.00  8.18           H  
ATOM   2689 2HD2 LEU A 168       9.005 -11.265  45.585  1.00  8.18           H  
ATOM   2690 3HD2 LEU A 168       7.844 -11.450  46.898  1.00  8.18           H  
ATOM   2691  N   SER A 169       4.710  -7.543  45.625  1.00  8.32           N  
ATOM   2692  CA  SER A 169       4.485  -6.102  45.587  1.00  8.32           C  
ATOM   2693  C   SER A 169       4.581  -5.564  47.016  1.00  8.32           C  
ATOM   2694  O   SER A 169       5.199  -4.522  47.259  1.00  8.32           O  
ATOM   2695  CB  SER A 169       3.136  -5.771  44.966  1.00  8.32           C  
ATOM   2696  OG  SER A 169       3.104  -6.152  43.613  1.00  8.32           O  
ATOM   2697  H   SER A 169       3.963  -8.157  45.327  1.00  8.32           H  
ATOM   2698  HA  SER A 169       5.261  -5.639  44.982  1.00  8.32           H  
ATOM   2699 1HB  SER A 169       2.350  -6.270  45.503  1.00  8.32           H  
ATOM   2700 2HB  SER A 169       2.954  -4.703  45.051  1.00  8.32           H  
ATOM   2701  HG  SER A 169       3.348  -7.106  43.599  1.00  8.32           H  
ATOM   2702  N   PHE A 170       4.027  -6.290  47.986  1.00  8.61           N  
ATOM   2703  CA  PHE A 170       4.217  -5.840  49.361  1.00  8.61           C  
ATOM   2704  C   PHE A 170       5.708  -5.748  49.658  1.00  8.61           C  
ATOM   2705  O   PHE A 170       6.228  -4.717  50.104  1.00  8.61           O  
ATOM   2706  CB  PHE A 170       3.576  -6.742  50.398  1.00  8.61           C  
ATOM   2707  CG  PHE A 170       4.033  -6.283  51.722  1.00  8.61           C  
ATOM   2708  CD1 PHE A 170       3.503  -5.145  52.288  1.00  8.61           C  
ATOM   2709  CD2 PHE A 170       5.045  -6.958  52.382  1.00  8.61           C  
ATOM   2710  CE1 PHE A 170       3.979  -4.682  53.485  1.00  8.61           C  
ATOM   2711  CE2 PHE A 170       5.521  -6.504  53.570  1.00  8.61           C  
ATOM   2712  CZ  PHE A 170       4.990  -5.353  54.124  1.00  8.61           C  
ATOM   2713  H   PHE A 170       3.485  -7.127  47.756  1.00  8.61           H  
ATOM   2714  HA  PHE A 170       3.783  -4.846  49.464  1.00  8.61           H  
ATOM   2715 1HB  PHE A 170       2.493  -6.679  50.347  1.00  8.61           H  
ATOM   2716 2HB  PHE A 170       3.878  -7.777  50.252  1.00  8.61           H  
ATOM   2717  HD1 PHE A 170       2.711  -4.608  51.770  1.00  8.61           H  
ATOM   2718  HD2 PHE A 170       5.467  -7.851  51.932  1.00  8.61           H  
ATOM   2719  HE1 PHE A 170       3.558  -3.779  53.926  1.00  8.61           H  
ATOM   2720  HE2 PHE A 170       6.320  -7.039  54.075  1.00  8.61           H  
ATOM   2721  HZ  PHE A 170       5.366  -4.976  55.078  1.00  8.61           H  
ATOM   2722  N   ILE A 171       6.409  -6.815  49.330  1.00  9.06           N  
ATOM   2723  CA  ILE A 171       7.839  -6.861  49.529  1.00  9.06           C  
ATOM   2724  C   ILE A 171       8.534  -5.723  48.771  1.00  9.06           C  
ATOM   2725  O   ILE A 171       9.521  -5.176  49.268  1.00  9.06           O  
ATOM   2726  CB  ILE A 171       8.384  -8.244  49.171  1.00  9.06           C  
ATOM   2727  CG1 ILE A 171       7.875  -9.254  50.263  1.00  9.06           C  
ATOM   2728  CG2 ILE A 171       9.887  -8.188  49.024  1.00  9.06           C  
ATOM   2729  CD1 ILE A 171       8.061 -10.727  49.942  1.00  9.06           C  
ATOM   2730  H   ILE A 171       5.921  -7.630  48.950  1.00  9.06           H  
ATOM   2731  HA  ILE A 171       8.032  -6.714  50.588  1.00  9.06           H  
ATOM   2732  HB  ILE A 171       7.964  -8.564  48.241  1.00  9.06           H  
ATOM   2733 1HG1 ILE A 171       8.398  -9.042  51.193  1.00  9.06           H  
ATOM   2734 2HG1 ILE A 171       6.810  -9.082  50.418  1.00  9.06           H  
ATOM   2735 1HG2 ILE A 171      10.271  -9.171  48.760  1.00  9.06           H  
ATOM   2736 2HG2 ILE A 171      10.125  -7.482  48.236  1.00  9.06           H  
ATOM   2737 3HG2 ILE A 171      10.337  -7.853  49.946  1.00  9.06           H  
ATOM   2738 1HD1 ILE A 171       7.676 -11.334  50.764  1.00  9.06           H  
ATOM   2739 2HD1 ILE A 171       7.512 -10.967  49.044  1.00  9.06           H  
ATOM   2740 3HD1 ILE A 171       9.113 -10.945  49.798  1.00  9.06           H  
ATOM   2741  N   SER A 172       8.044  -5.351  47.587  1.00  9.61           N  
ATOM   2742  CA  SER A 172       8.668  -4.266  46.853  1.00  9.61           C  
ATOM   2743  C   SER A 172       8.636  -2.954  47.613  1.00  9.61           C  
ATOM   2744  O   SER A 172       9.513  -2.111  47.400  1.00  9.61           O  
ATOM   2745  CB  SER A 172       7.945  -3.982  45.554  1.00  9.61           C  
ATOM   2746  OG  SER A 172       6.733  -3.326  45.740  1.00  9.61           O  
ATOM   2747  H   SER A 172       7.252  -5.845  47.193  1.00  9.61           H  
ATOM   2748  HA  SER A 172       9.702  -4.541  46.673  1.00  9.61           H  
ATOM   2749 1HB  SER A 172       8.550  -3.382  44.916  1.00  9.61           H  
ATOM   2750 2HB  SER A 172       7.747  -4.925  45.070  1.00  9.61           H  
ATOM   2751  HG  SER A 172       6.331  -3.725  46.512  1.00  9.61           H  
ATOM   2752  N   SER A 173       7.637  -2.765  48.496  1.00 10.18           N  
ATOM   2753  CA  SER A 173       7.553  -1.537  49.275  1.00 10.18           C  
ATOM   2754  C   SER A 173       8.717  -1.524  50.246  1.00 10.18           C  
ATOM   2755  O   SER A 173       9.361  -0.500  50.464  1.00 10.18           O  
ATOM   2756  CB  SER A 173       6.230  -1.449  50.018  1.00 10.18           C  
ATOM   2757  OG  SER A 173       5.149  -1.330  49.131  1.00 10.18           O  
ATOM   2758  H   SER A 173       6.928  -3.493  48.628  1.00 10.18           H  
ATOM   2759  HA  SER A 173       7.644  -0.684  48.603  1.00 10.18           H  
ATOM   2760 1HB  SER A 173       6.100  -2.328  50.643  1.00 10.18           H  
ATOM   2761 2HB  SER A 173       6.254  -0.586  50.679  1.00 10.18           H  
ATOM   2762  HG  SER A 173       5.157  -2.136  48.594  1.00 10.18           H  
ATOM   2763  N   TRP A 174       8.987  -2.697  50.813  1.00 10.64           N  
ATOM   2764  CA  TRP A 174      10.108  -2.896  51.731  1.00 10.64           C  
ATOM   2765  C   TRP A 174      11.450  -2.652  51.028  1.00 10.64           C  
ATOM   2766  O   TRP A 174      12.342  -1.991  51.567  1.00 10.64           O  
ATOM   2767  CB  TRP A 174      10.056  -4.312  52.331  1.00 10.64           C  
ATOM   2768  CG  TRP A 174      11.193  -4.676  53.243  1.00 10.64           C  
ATOM   2769  CD1 TRP A 174      12.187  -5.558  52.957  1.00 10.64           C  
ATOM   2770  CD2 TRP A 174      11.465  -4.187  54.576  1.00 10.64           C  
ATOM   2771  NE1 TRP A 174      13.056  -5.660  54.017  1.00 10.64           N  
ATOM   2772  CE2 TRP A 174      12.619  -4.832  55.020  1.00 10.64           C  
ATOM   2773  CE3 TRP A 174      10.829  -3.270  55.419  1.00 10.64           C  
ATOM   2774  CZ2 TRP A 174      13.145  -4.595  56.274  1.00 10.64           C  
ATOM   2775  CZ3 TRP A 174      11.363  -3.037  56.674  1.00 10.64           C  
ATOM   2776  CH2 TRP A 174      12.490  -3.684  57.089  1.00 10.64           C  
ATOM   2777  H   TRP A 174       8.375  -3.484  50.574  1.00 10.64           H  
ATOM   2778  HA  TRP A 174      10.013  -2.179  52.545  1.00 10.64           H  
ATOM   2779 1HB  TRP A 174       9.125  -4.433  52.878  1.00 10.64           H  
ATOM   2780 2HB  TRP A 174      10.051  -5.040  51.544  1.00 10.64           H  
ATOM   2781  HD1 TRP A 174      12.271  -6.093  52.026  1.00 10.64           H  
ATOM   2782  HE1 TRP A 174      13.880  -6.241  54.049  1.00 10.64           H  
ATOM   2783  HE3 TRP A 174       9.923  -2.755  55.099  1.00 10.64           H  
ATOM   2784  HZ2 TRP A 174      14.031  -5.086  56.630  1.00 10.64           H  
ATOM   2785  HZ3 TRP A 174      10.854  -2.328  57.324  1.00 10.64           H  
ATOM   2786  HH2 TRP A 174      12.882  -3.479  58.085  1.00 10.64           H  
ATOM   2787  N   LEU A 175      11.589  -3.217  49.826  1.00 10.87           N  
ATOM   2788  CA  LEU A 175      12.834  -3.153  49.064  1.00 10.87           C  
ATOM   2789  C   LEU A 175      13.010  -1.979  48.087  1.00 10.87           C  
ATOM   2790  O   LEU A 175      14.109  -1.784  47.567  1.00 10.87           O  
ATOM   2791  CB  LEU A 175      12.973  -4.432  48.252  1.00 10.87           C  
ATOM   2792  CG  LEU A 175      13.032  -5.694  49.037  1.00 10.87           C  
ATOM   2793  CD1 LEU A 175      13.079  -6.855  48.071  1.00 10.87           C  
ATOM   2794  CD2 LEU A 175      14.246  -5.644  49.940  1.00 10.87           C  
ATOM   2795  H   LEU A 175      10.806  -3.754  49.453  1.00 10.87           H  
ATOM   2796  HA  LEU A 175      13.648  -3.107  49.784  1.00 10.87           H  
ATOM   2797 1HB  LEU A 175      12.126  -4.501  47.566  1.00 10.87           H  
ATOM   2798 2HB  LEU A 175      13.887  -4.372  47.677  1.00 10.87           H  
ATOM   2799  HG  LEU A 175      12.128  -5.796  49.640  1.00 10.87           H  
ATOM   2800 1HD1 LEU A 175      13.107  -7.786  48.619  1.00 10.87           H  
ATOM   2801 2HD1 LEU A 175      12.195  -6.832  47.438  1.00 10.87           H  
ATOM   2802 3HD1 LEU A 175      13.966  -6.771  47.450  1.00 10.87           H  
ATOM   2803 1HD2 LEU A 175      14.319  -6.542  50.519  1.00 10.87           H  
ATOM   2804 2HD2 LEU A 175      15.143  -5.539  49.332  1.00 10.87           H  
ATOM   2805 3HD2 LEU A 175      14.159  -4.790  50.613  1.00 10.87           H  
ATOM   2806  N   ASN A 176      11.957  -1.202  47.829  1.00 10.83           N  
ATOM   2807  CA  ASN A 176      11.979  -0.099  46.853  1.00 10.83           C  
ATOM   2808  C   ASN A 176      12.345  -0.563  45.432  1.00 10.83           C  
ATOM   2809  O   ASN A 176      13.068   0.120  44.701  1.00 10.83           O  
ATOM   2810  CB  ASN A 176      12.924   1.005  47.300  1.00 10.83           C  
ATOM   2811  CG  ASN A 176      12.492   1.668  48.574  1.00 10.83           C  
ATOM   2812  OD1 ASN A 176      11.355   2.135  48.699  1.00 10.83           O  
ATOM   2813  ND2 ASN A 176      13.385   1.717  49.530  1.00 10.83           N  
ATOM   2814  H   ASN A 176      11.068  -1.410  48.274  1.00 10.83           H  
ATOM   2815  HA  ASN A 176      10.970   0.315  46.801  1.00 10.83           H  
ATOM   2816 1HB  ASN A 176      13.931   0.625  47.426  1.00 10.83           H  
ATOM   2817 2HB  ASN A 176      12.968   1.763  46.520  1.00 10.83           H  
ATOM   2818 1HD2 ASN A 176      13.156   2.142  50.406  1.00 10.83           H  
ATOM   2819 2HD2 ASN A 176      14.294   1.323  49.387  1.00 10.83           H  
ATOM   2820  N   THR A 177      11.835  -1.736  45.068  1.00 10.55           N  
ATOM   2821  CA  THR A 177      12.018  -2.358  43.746  1.00 10.55           C  
ATOM   2822  C   THR A 177      11.038  -3.505  43.652  1.00 10.55           C  
ATOM   2823  O   THR A 177      10.799  -4.137  44.669  1.00 10.55           O  
ATOM   2824  CB  THR A 177      13.441  -2.895  43.558  1.00 10.55           C  
ATOM   2825  OG1 THR A 177      13.576  -3.426  42.234  1.00 10.55           O  
ATOM   2826  CG2 THR A 177      13.696  -3.987  44.570  1.00 10.55           C  
ATOM   2827  H   THR A 177      11.233  -2.184  45.759  1.00 10.55           H  
ATOM   2828  HA  THR A 177      11.793  -1.629  42.966  1.00 10.55           H  
ATOM   2829  HB  THR A 177      14.162  -2.090  43.697  1.00 10.55           H  
ATOM   2830  HG1 THR A 177      14.497  -3.664  42.062  1.00 10.55           H  
ATOM   2831 1HG2 THR A 177      14.703  -4.377  44.445  1.00 10.55           H  
ATOM   2832 2HG2 THR A 177      13.589  -3.566  45.556  1.00 10.55           H  
ATOM   2833 3HG2 THR A 177      12.974  -4.791  44.432  1.00 10.55           H  
ATOM   2834  N   THR A 178      10.521  -3.855  42.472  1.00 10.08           N  
ATOM   2835  CA  THR A 178       9.546  -4.950  42.476  1.00 10.08           C  
ATOM   2836  C   THR A 178      10.018  -6.284  41.906  1.00 10.08           C  
ATOM   2837  O   THR A 178      10.200  -6.389  40.692  1.00 10.08           O  
ATOM   2838  CB  THR A 178       8.270  -4.563  41.714  1.00 10.08           C  
ATOM   2839  OG1 THR A 178       7.672  -3.410  42.321  1.00 10.08           O  
ATOM   2840  CG2 THR A 178       7.273  -5.729  41.788  1.00 10.08           C  
ATOM   2841  H   THR A 178      10.773  -3.361  41.625  1.00 10.08           H  
ATOM   2842  HA  THR A 178       9.252  -5.093  43.482  1.00 10.08           H  
ATOM   2843  HB  THR A 178       8.510  -4.342  40.675  1.00 10.08           H  
ATOM   2844  HG1 THR A 178       7.253  -3.659  43.155  1.00 10.08           H  
ATOM   2845 1HG2 THR A 178       6.366  -5.458  41.266  1.00 10.08           H  
ATOM   2846 2HG2 THR A 178       7.707  -6.616  41.329  1.00 10.08           H  
ATOM   2847 3HG2 THR A 178       7.037  -5.946  42.829  1.00 10.08           H  
ATOM   2848  N   PRO A 179      10.215  -7.320  42.750  1.00  9.51           N  
ATOM   2849  CA  PRO A 179      10.619  -8.645  42.360  1.00  9.51           C  
ATOM   2850  C   PRO A 179       9.460  -9.423  41.745  1.00  9.51           C  
ATOM   2851  O   PRO A 179       8.291  -9.140  42.013  1.00  9.51           O  
ATOM   2852  CB  PRO A 179      11.115  -9.239  43.686  1.00  9.51           C  
ATOM   2853  CG  PRO A 179      10.316  -8.544  44.760  1.00  9.51           C  
ATOM   2854  CD  PRO A 179      10.074  -7.160  44.240  1.00  9.51           C  
ATOM   2855  HA  PRO A 179      11.442  -8.562  41.640  1.00  9.51           H  
ATOM   2856 1HB  PRO A 179      10.957 -10.329  43.682  1.00  9.51           H  
ATOM   2857 2HB  PRO A 179      12.198  -9.077  43.784  1.00  9.51           H  
ATOM   2858 1HG  PRO A 179       9.408  -9.072  44.967  1.00  9.51           H  
ATOM   2859 2HG  PRO A 179      10.888  -8.535  45.703  1.00  9.51           H  
ATOM   2860 1HD  PRO A 179       9.050  -6.896  44.541  1.00  9.51           H  
ATOM   2861 2HD  PRO A 179      10.833  -6.487  44.643  1.00  9.51           H  
ATOM   2862  N   THR A 180       9.802 -10.441  40.973  1.00  8.88           N  
ATOM   2863  CA  THR A 180       8.844 -11.398  40.432  1.00  8.88           C  
ATOM   2864  C   THR A 180       9.243 -12.753  40.967  1.00  8.88           C  
ATOM   2865  O   THR A 180      10.299 -12.872  41.581  1.00  8.88           O  
ATOM   2866  CB  THR A 180       8.844 -11.403  38.891  1.00  8.88           C  
ATOM   2867  OG1 THR A 180      10.128 -11.879  38.380  1.00  8.88           O  
ATOM   2868  CG2 THR A 180       8.587  -9.994  38.380  1.00  8.88           C  
ATOM   2869  H   THR A 180      10.787 -10.564  40.775  1.00  8.88           H  
ATOM   2870  HA  THR A 180       7.842 -11.156  40.790  1.00  8.88           H  
ATOM   2871  HB  THR A 180       8.054 -12.059  38.529  1.00  8.88           H  
ATOM   2872  HG1 THR A 180      10.202 -11.633  37.442  1.00  8.88           H  
ATOM   2873 1HG2 THR A 180       8.574  -9.997  37.292  1.00  8.88           H  
ATOM   2874 2HG2 THR A 180       7.628  -9.654  38.755  1.00  8.88           H  
ATOM   2875 3HG2 THR A 180       9.373  -9.323  38.730  1.00  8.88           H  
ATOM   2876  N   GLN A 181       8.441 -13.792  40.770  1.00  8.26           N  
ATOM   2877  CA  GLN A 181       8.882 -15.091  41.275  1.00  8.26           C  
ATOM   2878  C   GLN A 181      10.176 -15.547  40.598  1.00  8.26           C  
ATOM   2879  O   GLN A 181      10.971 -16.298  41.163  1.00  8.26           O  
ATOM   2880  CB  GLN A 181       7.801 -16.151  41.077  1.00  8.26           C  
ATOM   2881  CG  GLN A 181       7.512 -16.484  39.602  1.00  8.26           C  
ATOM   2882  CD  GLN A 181       6.481 -17.583  39.420  1.00  8.26           C  
ATOM   2883  OE1 GLN A 181       6.758 -18.747  39.789  1.00  8.26           O  
ATOM   2884  NE2 GLN A 181       5.324 -17.254  38.844  1.00  8.26           N  
ATOM   2885  H   GLN A 181       7.564 -13.695  40.281  1.00  8.26           H  
ATOM   2886  HA  GLN A 181       9.078 -14.994  42.342  1.00  8.26           H  
ATOM   2887 1HB  GLN A 181       8.105 -17.070  41.577  1.00  8.26           H  
ATOM   2888 2HB  GLN A 181       6.876 -15.824  41.545  1.00  8.26           H  
ATOM   2889 1HG  GLN A 181       7.145 -15.587  39.105  1.00  8.26           H  
ATOM   2890 2HG  GLN A 181       8.424 -16.818  39.130  1.00  8.26           H  
ATOM   2891 1HE2 GLN A 181       4.617 -17.948  38.698  1.00  8.26           H  
ATOM   2892 2HE2 GLN A 181       5.168 -16.314  38.530  1.00  8.26           H  
ATOM   2893  N   TYR A 182      10.432 -15.047  39.395  1.00  7.66           N  
ATOM   2894  CA  TYR A 182      11.618 -15.446  38.675  1.00  7.66           C  
ATOM   2895  C   TYR A 182      12.816 -14.654  39.175  1.00  7.66           C  
ATOM   2896  O   TYR A 182      13.907 -15.217  39.372  1.00  7.66           O  
ATOM   2897  CB  TYR A 182      11.383 -15.248  37.189  1.00  7.66           C  
ATOM   2898  CG  TYR A 182      10.228 -16.109  36.710  1.00  7.66           C  
ATOM   2899  CD1 TYR A 182       8.999 -15.521  36.441  1.00  7.66           C  
ATOM   2900  CD2 TYR A 182      10.380 -17.482  36.577  1.00  7.66           C  
ATOM   2901  CE1 TYR A 182       7.934 -16.302  36.030  1.00  7.66           C  
ATOM   2902  CE2 TYR A 182       9.313 -18.262  36.168  1.00  7.66           C  
ATOM   2903  CZ  TYR A 182       8.096 -17.676  35.894  1.00  7.66           C  
ATOM   2904  OH  TYR A 182       7.033 -18.453  35.488  1.00  7.66           O  
ATOM   2905  H   TYR A 182       9.780 -14.402  38.969  1.00  7.66           H  
ATOM   2906  HA  TYR A 182      11.809 -16.502  38.865  1.00  7.66           H  
ATOM   2907 1HB  TYR A 182      11.149 -14.200  36.984  1.00  7.66           H  
ATOM   2908 2HB  TYR A 182      12.278 -15.510  36.625  1.00  7.66           H  
ATOM   2909  HD1 TYR A 182       8.872 -14.442  36.555  1.00  7.66           H  
ATOM   2910  HD2 TYR A 182      11.341 -17.948  36.796  1.00  7.66           H  
ATOM   2911  HE1 TYR A 182       6.971 -15.842  35.819  1.00  7.66           H  
ATOM   2912  HE2 TYR A 182       9.432 -19.341  36.064  1.00  7.66           H  
ATOM   2913  HH  TYR A 182       7.303 -19.375  35.459  1.00  7.66           H  
ATOM   2914  N   SER A 183      12.621 -13.349  39.439  1.00  7.08           N  
ATOM   2915  CA  SER A 183      13.774 -12.602  39.921  1.00  7.08           C  
ATOM   2916  C   SER A 183      14.030 -13.006  41.374  1.00  7.08           C  
ATOM   2917  O   SER A 183      15.170 -13.048  41.823  1.00  7.08           O  
ATOM   2918  CB  SER A 183      13.560 -11.098  39.832  1.00  7.08           C  
ATOM   2919  OG  SER A 183      12.683 -10.643  40.818  1.00  7.08           O  
ATOM   2920  H   SER A 183      11.718 -12.900  39.271  1.00  7.08           H  
ATOM   2921  HA  SER A 183      14.650 -12.864  39.328  1.00  7.08           H  
ATOM   2922 1HB  SER A 183      14.518 -10.583  39.923  1.00  7.08           H  
ATOM   2923 2HB  SER A 183      13.156 -10.856  38.851  1.00  7.08           H  
ATOM   2924  HG  SER A 183      13.192 -10.668  41.638  1.00  7.08           H  
ATOM   2925  N   THR A 184      12.981 -13.434  42.090  1.00  6.51           N  
ATOM   2926  CA  THR A 184      13.154 -13.856  43.470  1.00  6.51           C  
ATOM   2927  C   THR A 184      14.020 -15.092  43.521  1.00  6.51           C  
ATOM   2928  O   THR A 184      14.965 -15.148  44.304  1.00  6.51           O  
ATOM   2929  CB  THR A 184      11.820 -14.125  44.182  1.00  6.51           C  
ATOM   2930  OG1 THR A 184      11.047 -12.922  44.205  1.00  6.51           O  
ATOM   2931  CG2 THR A 184      12.111 -14.572  45.613  1.00  6.51           C  
ATOM   2932  H   THR A 184      12.045 -13.400  41.700  1.00  6.51           H  
ATOM   2933  HA  THR A 184      13.668 -13.063  44.013  1.00  6.51           H  
ATOM   2934  HB  THR A 184      11.263 -14.897  43.655  1.00  6.51           H  
ATOM   2935  HG1 THR A 184      10.683 -12.775  43.304  1.00  6.51           H  
ATOM   2936 1HG2 THR A 184      11.192 -14.753  46.146  1.00  6.51           H  
ATOM   2937 2HG2 THR A 184      12.705 -15.487  45.591  1.00  6.51           H  
ATOM   2938 3HG2 THR A 184      12.669 -13.789  46.124  1.00  6.51           H  
ATOM   2939  N   ARG A 185      13.732 -16.079  42.666  1.00  5.99           N  
ATOM   2940  CA  ARG A 185      14.562 -17.273  42.627  1.00  5.99           C  
ATOM   2941  C   ARG A 185      16.005 -16.943  42.248  1.00  5.99           C  
ATOM   2942  O   ARG A 185      16.944 -17.498  42.815  1.00  5.99           O  
ATOM   2943  CB  ARG A 185      14.005 -18.284  41.642  1.00  5.99           C  
ATOM   2944  CG  ARG A 185      12.730 -18.952  42.075  1.00  5.99           C  
ATOM   2945  CD  ARG A 185      12.289 -19.970  41.107  1.00  5.99           C  
ATOM   2946  NE  ARG A 185      11.005 -20.511  41.465  1.00  5.99           N  
ATOM   2947  CZ  ARG A 185       9.831 -20.107  40.947  1.00  5.99           C  
ATOM   2948  NH1 ARG A 185       9.785 -19.187  40.050  1.00  5.99           N  
ATOM   2949  NH2 ARG A 185       8.700 -20.632  41.328  1.00  5.99           N  
ATOM   2950  H   ARG A 185      12.919 -16.011  42.049  1.00  5.99           H  
ATOM   2951  HA  ARG A 185      14.557 -17.725  43.618  1.00  5.99           H  
ATOM   2952 1HB  ARG A 185      13.797 -17.778  40.695  1.00  5.99           H  
ATOM   2953 2HB  ARG A 185      14.747 -19.056  41.449  1.00  5.99           H  
ATOM   2954 1HG  ARG A 185      12.887 -19.448  43.034  1.00  5.99           H  
ATOM   2955 2HG  ARG A 185      11.954 -18.221  42.180  1.00  5.99           H  
ATOM   2956 1HD  ARG A 185      12.209 -19.521  40.118  1.00  5.99           H  
ATOM   2957 2HD  ARG A 185      13.006 -20.789  41.084  1.00  5.99           H  
ATOM   2958  HE  ARG A 185      10.984 -21.233  42.189  1.00  5.99           H  
ATOM   2959 1HH1 ARG A 185      10.642 -18.754  39.731  1.00  5.99           H  
ATOM   2960 2HH1 ARG A 185       8.857 -18.940  39.690  1.00  5.99           H  
ATOM   2961 1HH2 ARG A 185       8.696 -21.395  42.028  1.00  5.99           H  
ATOM   2962 2HH2 ARG A 185       7.841 -20.259  40.905  1.00  5.99           H  
ATOM   2963  N   SER A 186      16.202 -16.006  41.317  1.00  5.54           N  
ATOM   2964  CA  SER A 186      17.561 -15.651  40.927  1.00  5.54           C  
ATOM   2965  C   SER A 186      18.325 -15.002  42.090  1.00  5.54           C  
ATOM   2966  O   SER A 186      19.487 -15.343  42.350  1.00  5.54           O  
ATOM   2967  CB  SER A 186      17.506 -14.717  39.744  1.00  5.54           C  
ATOM   2968  OG  SER A 186      16.947 -15.374  38.648  1.00  5.54           O  
ATOM   2969  H   SER A 186      15.407 -15.568  40.846  1.00  5.54           H  
ATOM   2970  HA  SER A 186      18.086 -16.562  40.638  1.00  5.54           H  
ATOM   2971 1HB  SER A 186      16.911 -13.839  39.991  1.00  5.54           H  
ATOM   2972 2HB  SER A 186      18.508 -14.376  39.496  1.00  5.54           H  
ATOM   2973  HG  SER A 186      16.011 -15.530  38.883  1.00  5.54           H  
ATOM   2974  N   VAL A 187      17.656 -14.096  42.813  1.00  5.16           N  
ATOM   2975  CA  VAL A 187      18.240 -13.420  43.965  1.00  5.16           C  
ATOM   2976  C   VAL A 187      18.515 -14.414  45.074  1.00  5.16           C  
ATOM   2977  O   VAL A 187      19.573 -14.368  45.708  1.00  5.16           O  
ATOM   2978  CB  VAL A 187      17.330 -12.288  44.469  1.00  5.16           C  
ATOM   2979  CG1 VAL A 187      17.858 -11.747  45.797  1.00  5.16           C  
ATOM   2980  CG2 VAL A 187      17.305 -11.158  43.417  1.00  5.16           C  
ATOM   2981  H   VAL A 187      16.707 -13.849  42.533  1.00  5.16           H  
ATOM   2982  HA  VAL A 187      19.185 -12.975  43.657  1.00  5.16           H  
ATOM   2983  HB  VAL A 187      16.320 -12.678  44.625  1.00  5.16           H  
ATOM   2984 1HG1 VAL A 187      17.207 -10.948  46.145  1.00  5.16           H  
ATOM   2985 2HG1 VAL A 187      17.876 -12.550  46.536  1.00  5.16           H  
ATOM   2986 3HG1 VAL A 187      18.868 -11.360  45.657  1.00  5.16           H  
ATOM   2987 1HG2 VAL A 187      16.656 -10.356  43.761  1.00  5.16           H  
ATOM   2988 2HG2 VAL A 187      18.311 -10.772  43.268  1.00  5.16           H  
ATOM   2989 3HG2 VAL A 187      16.933 -11.534  42.469  1.00  5.16           H  
ATOM   2990  N   LEU A 188      17.567 -15.320  45.305  1.00  4.85           N  
ATOM   2991  CA  LEU A 188      17.710 -16.357  46.303  1.00  4.85           C  
ATOM   2992  C   LEU A 188      18.933 -17.190  46.044  1.00  4.85           C  
ATOM   2993  O   LEU A 188      19.775 -17.345  46.920  1.00  4.85           O  
ATOM   2994  CB  LEU A 188      16.542 -17.320  46.223  1.00  4.85           C  
ATOM   2995  CG  LEU A 188      16.599 -18.505  47.118  1.00  4.85           C  
ATOM   2996  CD1 LEU A 188      16.492 -18.028  48.567  1.00  4.85           C  
ATOM   2997  CD2 LEU A 188      15.533 -19.485  46.656  1.00  4.85           C  
ATOM   2998  H   LEU A 188      16.708 -15.289  44.763  1.00  4.85           H  
ATOM   2999  HA  LEU A 188      17.778 -15.900  47.287  1.00  4.85           H  
ATOM   3000 1HB  LEU A 188      15.628 -16.772  46.445  1.00  4.85           H  
ATOM   3001 2HB  LEU A 188      16.471 -17.688  45.213  1.00  4.85           H  
ATOM   3002  HG  LEU A 188      17.557 -18.999  47.021  1.00  4.85           H  
ATOM   3003 1HD1 LEU A 188      16.529 -18.867  49.241  1.00  4.85           H  
ATOM   3004 2HD1 LEU A 188      17.314 -17.350  48.783  1.00  4.85           H  
ATOM   3005 3HD1 LEU A 188      15.561 -17.508  48.714  1.00  4.85           H  
ATOM   3006 1HD2 LEU A 188      15.556 -20.373  47.271  1.00  4.85           H  
ATOM   3007 2HD2 LEU A 188      14.560 -19.023  46.714  1.00  4.85           H  
ATOM   3008 3HD2 LEU A 188      15.733 -19.759  45.618  1.00  4.85           H  
ATOM   3009  N   LEU A 189      19.052 -17.710  44.828  1.00  4.63           N  
ATOM   3010  CA  LEU A 189      20.164 -18.578  44.532  1.00  4.63           C  
ATOM   3011  C   LEU A 189      21.475 -17.825  44.648  1.00  4.63           C  
ATOM   3012  O   LEU A 189      22.436 -18.357  45.194  1.00  4.63           O  
ATOM   3013  CB  LEU A 189      19.966 -19.193  43.161  1.00  4.63           C  
ATOM   3014  CG  LEU A 189      18.799 -20.182  43.095  1.00  4.63           C  
ATOM   3015  CD1 LEU A 189      18.592 -20.606  41.656  1.00  4.63           C  
ATOM   3016  CD2 LEU A 189      19.082 -21.365  44.016  1.00  4.63           C  
ATOM   3017  H   LEU A 189      18.341 -17.535  44.116  1.00  4.63           H  
ATOM   3018  HA  LEU A 189      20.171 -19.385  45.262  1.00  4.63           H  
ATOM   3019 1HB  LEU A 189      19.769 -18.388  42.449  1.00  4.63           H  
ATOM   3020 2HB  LEU A 189      20.872 -19.713  42.874  1.00  4.63           H  
ATOM   3021  HG  LEU A 189      17.889 -19.692  43.431  1.00  4.63           H  
ATOM   3022 1HD1 LEU A 189      17.751 -21.296  41.593  1.00  4.63           H  
ATOM   3023 2HD1 LEU A 189      18.381 -19.722  41.047  1.00  4.63           H  
ATOM   3024 3HD1 LEU A 189      19.490 -21.095  41.287  1.00  4.63           H  
ATOM   3025 1HD2 LEU A 189      18.246 -22.062  43.976  1.00  4.63           H  
ATOM   3026 2HD2 LEU A 189      19.992 -21.871  43.693  1.00  4.63           H  
ATOM   3027 3HD2 LEU A 189      19.207 -21.007  45.039  1.00  4.63           H  
ATOM   3028  N   HIS A 190      21.514 -16.565  44.215  1.00  4.47           N  
ATOM   3029  CA  HIS A 190      22.724 -15.767  44.365  1.00  4.47           C  
ATOM   3030  C   HIS A 190      23.059 -15.633  45.856  1.00  4.47           C  
ATOM   3031  O   HIS A 190      24.197 -15.864  46.288  1.00  4.47           O  
ATOM   3032  CB  HIS A 190      22.553 -14.380  43.737  1.00  4.47           C  
ATOM   3033  CG  HIS A 190      23.777 -13.507  43.828  1.00  4.47           C  
ATOM   3034  ND1 HIS A 190      24.892 -13.692  43.029  1.00  4.47           N  
ATOM   3035  CD2 HIS A 190      24.059 -12.451  44.627  1.00  4.47           C  
ATOM   3036  CE1 HIS A 190      25.804 -12.781  43.333  1.00  4.47           C  
ATOM   3037  NE2 HIS A 190      25.324 -12.017  44.298  1.00  4.47           N  
ATOM   3038  H   HIS A 190      20.704 -16.153  43.748  1.00  4.47           H  
ATOM   3039  HA  HIS A 190      23.557 -16.261  43.871  1.00  4.47           H  
ATOM   3040 1HB  HIS A 190      22.278 -14.490  42.686  1.00  4.47           H  
ATOM   3041 2HB  HIS A 190      21.730 -13.862  44.231  1.00  4.47           H  
ATOM   3042  HD2 HIS A 190      23.402 -12.025  45.388  1.00  4.47           H  
ATOM   3043  HE1 HIS A 190      26.784 -12.678  42.868  1.00  4.47           H  
ATOM   3044  HE2 HIS A 190      25.803 -11.239  44.728  1.00  4.47           H  
ATOM   3045  N   SER A 191      22.045 -15.269  46.646  1.00  4.36           N  
ATOM   3046  CA  SER A 191      22.185 -15.054  48.075  1.00  4.36           C  
ATOM   3047  C   SER A 191      22.682 -16.314  48.768  1.00  4.36           C  
ATOM   3048  O   SER A 191      23.484 -16.240  49.695  1.00  4.36           O  
ATOM   3049  CB  SER A 191      20.845 -14.647  48.670  1.00  4.36           C  
ATOM   3050  OG  SER A 191      20.422 -13.420  48.146  1.00  4.36           O  
ATOM   3051  H   SER A 191      21.132 -15.108  46.234  1.00  4.36           H  
ATOM   3052  HA  SER A 191      22.911 -14.256  48.227  1.00  4.36           H  
ATOM   3053 1HB  SER A 191      20.103 -15.406  48.456  1.00  4.36           H  
ATOM   3054 2HB  SER A 191      20.928 -14.573  49.755  1.00  4.36           H  
ATOM   3055  HG  SER A 191      20.222 -13.609  47.201  1.00  4.36           H  
ATOM   3056  N   LEU A 192      22.216 -17.474  48.313  1.00  4.25           N  
ATOM   3057  CA  LEU A 192      22.618 -18.727  48.915  1.00  4.25           C  
ATOM   3058  C   LEU A 192      23.963 -19.219  48.323  1.00  4.25           C  
ATOM   3059  O   LEU A 192      24.696 -19.940  48.986  1.00  4.25           O  
ATOM   3060  CB  LEU A 192      21.502 -19.768  48.733  1.00  4.25           C  
ATOM   3061  CG  LEU A 192      20.094 -19.399  49.383  1.00  4.25           C  
ATOM   3062  CD1 LEU A 192      19.153 -20.471  49.070  1.00  4.25           C  
ATOM   3063  CD2 LEU A 192      20.181 -19.191  50.824  1.00  4.25           C  
ATOM   3064  H   LEU A 192      21.532 -17.474  47.559  1.00  4.25           H  
ATOM   3065  HA  LEU A 192      22.759 -18.560  49.981  1.00  4.25           H  
ATOM   3066 1HB  LEU A 192      21.339 -19.902  47.661  1.00  4.25           H  
ATOM   3067 2HB  LEU A 192      21.831 -20.713  49.153  1.00  4.25           H  
ATOM   3068  HG  LEU A 192      19.730 -18.491  48.950  1.00  4.25           H  
ATOM   3069 1HD1 LEU A 192      18.187 -20.253  49.478  1.00  4.25           H  
ATOM   3070 2HD1 LEU A 192      19.089 -20.550  47.998  1.00  4.25           H  
ATOM   3071 3HD1 LEU A 192      19.517 -21.398  49.499  1.00  4.25           H  
ATOM   3072 1HD2 LEU A 192      19.200 -18.924  51.215  1.00  4.25           H  
ATOM   3073 2HD2 LEU A 192      20.504 -20.075  51.282  1.00  4.25           H  
ATOM   3074 3HD2 LEU A 192      20.875 -18.392  51.009  1.00  4.25           H  
ATOM   3075  N   ASN A 193      24.317 -18.812  47.088  1.00  4.09           N  
ATOM   3076  CA  ASN A 193      25.606 -19.196  46.482  1.00  4.09           C  
ATOM   3077  C   ASN A 193      26.768 -18.580  47.242  1.00  4.09           C  
ATOM   3078  O   ASN A 193      27.864 -19.147  47.293  1.00  4.09           O  
ATOM   3079  CB  ASN A 193      25.712 -18.769  45.027  1.00  4.09           C  
ATOM   3080  CG  ASN A 193      24.946 -19.628  44.042  1.00  4.09           C  
ATOM   3081  OD1 ASN A 193      24.693 -20.824  44.265  1.00  4.09           O  
ATOM   3082  ND2 ASN A 193      24.590 -19.034  42.934  1.00  4.09           N  
ATOM   3083  H   ASN A 193      23.675 -18.249  46.538  1.00  4.09           H  
ATOM   3084  HA  ASN A 193      25.710 -20.280  46.541  1.00  4.09           H  
ATOM   3085 1HB  ASN A 193      25.348 -17.749  44.935  1.00  4.09           H  
ATOM   3086 2HB  ASN A 193      26.761 -18.750  44.741  1.00  4.09           H  
ATOM   3087 1HD2 ASN A 193      24.090 -19.544  42.235  1.00  4.09           H  
ATOM   3088 2HD2 ASN A 193      24.838 -18.078  42.792  1.00  4.09           H  
ATOM   3089  N   HIS A 194      26.517 -17.414  47.837  1.00  3.86           N  
ATOM   3090  CA  HIS A 194      27.513 -16.687  48.613  1.00  3.86           C  
ATOM   3091  C   HIS A 194      26.910 -16.252  49.957  1.00  3.86           C  
ATOM   3092  O   HIS A 194      26.782 -15.054  50.199  1.00  3.86           O  
ATOM   3093  CB  HIS A 194      27.908 -15.433  47.829  1.00  3.86           C  
ATOM   3094  CG  HIS A 194      28.393 -15.725  46.441  1.00  3.86           C  
ATOM   3095  ND1 HIS A 194      29.642 -16.241  46.172  1.00  3.86           N  
ATOM   3096  CD2 HIS A 194      27.772 -15.592  45.243  1.00  3.86           C  
ATOM   3097  CE1 HIS A 194      29.772 -16.406  44.864  1.00  3.86           C  
ATOM   3098  NE2 HIS A 194      28.653 -16.020  44.281  1.00  3.86           N  
ATOM   3099  H   HIS A 194      25.593 -16.999  47.693  1.00  3.86           H  
ATOM   3100  HA  HIS A 194      28.391 -17.306  48.791  1.00  3.86           H  
ATOM   3101 1HB  HIS A 194      27.042 -14.769  47.751  1.00  3.86           H  
ATOM   3102 2HB  HIS A 194      28.690 -14.894  48.363  1.00  3.86           H  
ATOM   3103  HD2 HIS A 194      26.756 -15.219  45.080  1.00  3.86           H  
ATOM   3104  HE1 HIS A 194      30.651 -16.800  44.355  1.00  3.86           H  
ATOM   3105  HE2 HIS A 194      28.465 -16.038  43.289  1.00  3.86           H  
ATOM   3106  N   PRO A 195      26.545 -17.192  50.858  1.00  3.57           N  
ATOM   3107  CA  PRO A 195      25.738 -16.949  52.041  1.00  3.57           C  
ATOM   3108  C   PRO A 195      26.213 -15.847  52.982  1.00  3.57           C  
ATOM   3109  O   PRO A 195      25.391 -15.094  53.509  1.00  3.57           O  
ATOM   3110  CB  PRO A 195      25.856 -18.276  52.785  1.00  3.57           C  
ATOM   3111  CG  PRO A 195      26.148 -19.286  51.750  1.00  3.57           C  
ATOM   3112  CD  PRO A 195      27.063 -18.575  50.785  1.00  3.57           C  
ATOM   3113  HA  PRO A 195      24.694 -16.772  51.734  1.00  3.57           H  
ATOM   3114 1HB  PRO A 195      26.608 -18.197  53.551  1.00  3.57           H  
ATOM   3115 2HB  PRO A 195      24.912 -18.477  53.290  1.00  3.57           H  
ATOM   3116 1HG  PRO A 195      26.599 -20.185  52.196  1.00  3.57           H  
ATOM   3117 2HG  PRO A 195      25.224 -19.599  51.284  1.00  3.57           H  
ATOM   3118 1HD  PRO A 195      28.101 -18.618  51.126  1.00  3.57           H  
ATOM   3119 2HD  PRO A 195      26.939 -19.023  49.829  1.00  3.57           H  
ATOM   3120  N   THR A 196      27.549 -15.705  53.140  1.00  3.23           N  
ATOM   3121  CA  THR A 196      28.097 -14.763  54.123  1.00  3.23           C  
ATOM   3122  C   THR A 196      27.109 -14.662  55.305  1.00  3.23           C  
ATOM   3123  O   THR A 196      26.542 -15.677  55.725  1.00  3.23           O  
ATOM   3124  CB  THR A 196      28.466 -13.392  53.467  1.00  3.23           C  
ATOM   3125  OG1 THR A 196      28.984 -12.527  54.474  1.00  3.23           O  
ATOM   3126  CG2 THR A 196      27.304 -12.714  52.756  1.00  3.23           C  
ATOM   3127  H   THR A 196      28.181 -16.300  52.630  1.00  3.23           H  
ATOM   3128  HA  THR A 196      29.028 -15.177  54.510  1.00  3.23           H  
ATOM   3129  HB  THR A 196      29.252 -13.566  52.731  1.00  3.23           H  
ATOM   3130  HG1 THR A 196      29.785 -12.917  54.851  1.00  3.23           H  
ATOM   3131 1HG2 THR A 196      27.645 -11.773  52.322  1.00  3.23           H  
ATOM   3132 2HG2 THR A 196      26.930 -13.345  51.967  1.00  3.23           H  
ATOM   3133 3HG2 THR A 196      26.531 -12.522  53.438  1.00  3.23           H  
ATOM   3134  N   GLN A 197      26.937 -13.476  55.868  1.00  2.88           N  
ATOM   3135  CA  GLN A 197      25.838 -13.275  56.804  1.00  2.88           C  
ATOM   3136  C   GLN A 197      24.840 -12.304  56.198  1.00  2.88           C  
ATOM   3137  O   GLN A 197      23.635 -12.492  56.333  1.00  2.88           O  
ATOM   3138  CB  GLN A 197      26.303 -12.795  58.180  1.00  2.88           C  
ATOM   3139  CG  GLN A 197      27.107 -13.825  58.968  1.00  2.88           C  
ATOM   3140  CD  GLN A 197      27.540 -13.296  60.318  1.00  2.88           C  
ATOM   3141  OE1 GLN A 197      28.225 -12.269  60.400  1.00  2.88           O  
ATOM   3142  NE2 GLN A 197      27.135 -13.977  61.389  1.00  2.88           N  
ATOM   3143  H   GLN A 197      27.535 -12.722  55.566  1.00  2.88           H  
ATOM   3144  HA  GLN A 197      25.318 -14.222  56.945  1.00  2.88           H  
ATOM   3145 1HB  GLN A 197      26.922 -11.902  58.061  1.00  2.88           H  
ATOM   3146 2HB  GLN A 197      25.439 -12.511  58.774  1.00  2.88           H  
ATOM   3147 1HG  GLN A 197      26.483 -14.710  59.135  1.00  2.88           H  
ATOM   3148 2HG  GLN A 197      27.996 -14.096  58.402  1.00  2.88           H  
ATOM   3149 1HE2 GLN A 197      27.387 -13.668  62.304  1.00  2.88           H  
ATOM   3150 2HE2 GLN A 197      26.552 -14.818  61.302  1.00  2.88           H  
ATOM   3151  N   ASP A 198      25.346 -11.310  55.464  1.00  2.56           N  
ATOM   3152  CA  ASP A 198      24.530 -10.260  54.860  1.00  2.56           C  
ATOM   3153  C   ASP A 198      23.511 -10.774  53.838  1.00  2.56           C  
ATOM   3154  O   ASP A 198      22.402 -10.251  53.745  1.00  2.56           O  
ATOM   3155  CB  ASP A 198      25.434  -9.241  54.165  1.00  2.56           C  
ATOM   3156  CG  ASP A 198      26.241  -8.381  55.132  1.00  2.56           C  
ATOM   3157  OD1 ASP A 198      25.947  -8.386  56.305  1.00  2.56           O  
ATOM   3158  OD2 ASP A 198      27.149  -7.728  54.684  1.00  2.56           O  
ATOM   3159  H   ASP A 198      26.347 -11.251  55.363  1.00  2.56           H  
ATOM   3160  HA  ASP A 198      23.993  -9.750  55.657  1.00  2.56           H  
ATOM   3161 1HB  ASP A 198      26.128  -9.765  53.509  1.00  2.56           H  
ATOM   3162 2HB  ASP A 198      24.825  -8.589  53.536  1.00  2.56           H  
ATOM   3163  N   SER A 199      23.880 -11.785  53.054  1.00  2.32           N  
ATOM   3164  CA  SER A 199      22.978 -12.290  52.025  1.00  2.32           C  
ATOM   3165  C   SER A 199      21.776 -12.991  52.648  1.00  2.32           C  
ATOM   3166  O   SER A 199      20.630 -12.797  52.230  1.00  2.32           O  
ATOM   3167  CB  SER A 199      23.718 -13.247  51.123  1.00  2.32           C  
ATOM   3168  OG  SER A 199      24.725 -12.606  50.382  1.00  2.32           O  
ATOM   3169  H   SER A 199      24.788 -12.210  53.170  1.00  2.32           H  
ATOM   3170  HA  SER A 199      22.619 -11.448  51.434  1.00  2.32           H  
ATOM   3171 1HB  SER A 199      24.153 -14.033  51.713  1.00  2.32           H  
ATOM   3172 2HB  SER A 199      23.024 -13.706  50.466  1.00  2.32           H  
ATOM   3173  HG  SER A 199      25.285 -13.329  50.030  1.00  2.32           H  
ATOM   3174  N   ILE A 200      22.053 -13.766  53.689  1.00  2.14           N  
ATOM   3175  CA  ILE A 200      21.042 -14.546  54.380  1.00  2.14           C  
ATOM   3176  C   ILE A 200      20.205 -13.582  55.205  1.00  2.14           C  
ATOM   3177  O   ILE A 200      18.977 -13.680  55.241  1.00  2.14           O  
ATOM   3178  CB  ILE A 200      21.719 -15.613  55.248  1.00  2.14           C  
ATOM   3179  CG1 ILE A 200      22.553 -16.505  54.370  1.00  2.14           C  
ATOM   3180  CG2 ILE A 200      20.715 -16.476  55.926  1.00  2.14           C  
ATOM   3181  CD1 ILE A 200      21.798 -17.241  53.314  1.00  2.14           C  
ATOM   3182  H   ILE A 200      23.022 -13.847  53.982  1.00  2.14           H  
ATOM   3183  HA  ILE A 200      20.402 -15.032  53.649  1.00  2.14           H  
ATOM   3184  HB  ILE A 200      22.365 -15.128  55.983  1.00  2.14           H  
ATOM   3185 1HG1 ILE A 200      23.268 -15.898  53.881  1.00  2.14           H  
ATOM   3186 2HG1 ILE A 200      23.065 -17.203  54.980  1.00  2.14           H  
ATOM   3187 1HG2 ILE A 200      21.219 -17.227  56.518  1.00  2.14           H  
ATOM   3188 2HG2 ILE A 200      20.071 -15.885  56.566  1.00  2.14           H  
ATOM   3189 3HG2 ILE A 200      20.144 -16.952  55.161  1.00  2.14           H  
ATOM   3190 1HD1 ILE A 200      22.497 -17.837  52.728  1.00  2.14           H  
ATOM   3191 2HD1 ILE A 200      21.063 -17.894  53.776  1.00  2.14           H  
ATOM   3192 3HD1 ILE A 200      21.296 -16.528  52.660  1.00  2.14           H  
ATOM   3193  N   TYR A 201      20.888 -12.628  55.838  1.00  2.01           N  
ATOM   3194  CA  TYR A 201      20.276 -11.573  56.624  1.00  2.01           C  
ATOM   3195  C   TYR A 201      19.277 -10.782  55.783  1.00  2.01           C  
ATOM   3196  O   TYR A 201      18.172 -10.501  56.241  1.00  2.01           O  
ATOM   3197  CB  TYR A 201      21.350 -10.714  57.273  1.00  2.01           C  
ATOM   3198  CG  TYR A 201      20.836  -9.595  58.055  1.00  2.01           C  
ATOM   3199  CD1 TYR A 201      20.240  -9.824  59.288  1.00  2.01           C  
ATOM   3200  CD2 TYR A 201      20.996  -8.322  57.576  1.00  2.01           C  
ATOM   3201  CE1 TYR A 201      19.766  -8.763  60.022  1.00  2.01           C  
ATOM   3202  CE2 TYR A 201      20.547  -7.267  58.309  1.00  2.01           C  
ATOM   3203  CZ  TYR A 201      19.918  -7.474  59.523  1.00  2.01           C  
ATOM   3204  OH  TYR A 201      19.430  -6.398  60.229  1.00  2.01           O  
ATOM   3205  H   TYR A 201      21.903 -12.623  55.778  1.00  2.01           H  
ATOM   3206  HA  TYR A 201      19.714 -12.028  57.431  1.00  2.01           H  
ATOM   3207 1HB  TYR A 201      21.972 -11.331  57.921  1.00  2.01           H  
ATOM   3208 2HB  TYR A 201      21.980 -10.313  56.500  1.00  2.01           H  
ATOM   3209  HD1 TYR A 201      20.132 -10.841  59.663  1.00  2.01           H  
ATOM   3210  HD2 TYR A 201      21.483  -8.157  56.611  1.00  2.01           H  
ATOM   3211  HE1 TYR A 201      19.278  -8.931  60.982  1.00  2.01           H  
ATOM   3212  HE2 TYR A 201      20.671  -6.252  57.925  1.00  2.01           H  
ATOM   3213  HH  TYR A 201      19.169  -6.686  61.110  1.00  2.01           H  
ATOM   3214  N   ASN A 202      19.638 -10.383  54.569  1.00  1.92           N  
ATOM   3215  CA  ASN A 202      18.657  -9.676  53.757  1.00  1.92           C  
ATOM   3216  C   ASN A 202      17.424 -10.556  53.455  1.00  1.92           C  
ATOM   3217  O   ASN A 202      16.286 -10.072  53.501  1.00  1.92           O  
ATOM   3218  CB  ASN A 202      19.297  -9.182  52.481  1.00  1.92           C  
ATOM   3219  CG  ASN A 202      20.221  -8.008  52.723  1.00  1.92           C  
ATOM   3220  OD1 ASN A 202      20.123  -7.309  53.744  1.00  1.92           O  
ATOM   3221  ND2 ASN A 202      21.120  -7.777  51.800  1.00  1.92           N  
ATOM   3222  H   ASN A 202      20.575 -10.562  54.208  1.00  1.92           H  
ATOM   3223  HA  ASN A 202      18.309  -8.812  54.320  1.00  1.92           H  
ATOM   3224 1HB  ASN A 202      19.879  -9.997  52.037  1.00  1.92           H  
ATOM   3225 2HB  ASN A 202      18.527  -8.896  51.766  1.00  1.92           H  
ATOM   3226 1HD2 ASN A 202      21.761  -7.017  51.905  1.00  1.92           H  
ATOM   3227 2HD2 ASN A 202      21.170  -8.365  50.994  1.00  1.92           H  
ATOM   3228  N   LEU A 203      17.615 -11.873  53.218  1.00  1.87           N  
ATOM   3229  CA  LEU A 203      16.443 -12.722  52.939  1.00  1.87           C  
ATOM   3230  C   LEU A 203      15.534 -12.715  54.177  1.00  1.87           C  
ATOM   3231  O   LEU A 203      14.308 -12.600  54.090  1.00  1.87           O  
ATOM   3232  CB  LEU A 203      16.876 -14.182  52.671  1.00  1.87           C  
ATOM   3233  CG  LEU A 203      17.699 -14.472  51.392  1.00  1.87           C  
ATOM   3234  CD1 LEU A 203      18.183 -15.942  51.439  1.00  1.87           C  
ATOM   3235  CD2 LEU A 203      16.859 -14.200  50.146  1.00  1.87           C  
ATOM   3236  H   LEU A 203      18.563 -12.261  53.174  1.00  1.87           H  
ATOM   3237  HA  LEU A 203      15.900 -12.322  52.087  1.00  1.87           H  
ATOM   3238 1HB  LEU A 203      17.465 -14.526  53.514  1.00  1.87           H  
ATOM   3239 2HB  LEU A 203      15.979 -14.797  52.626  1.00  1.87           H  
ATOM   3240  HG  LEU A 203      18.574 -13.829  51.376  1.00  1.87           H  
ATOM   3241 1HD1 LEU A 203      18.786 -16.160  50.557  1.00  1.87           H  
ATOM   3242 2HD1 LEU A 203      18.782 -16.098  52.331  1.00  1.87           H  
ATOM   3243 3HD1 LEU A 203      17.323 -16.610  51.463  1.00  1.87           H  
ATOM   3244 1HD2 LEU A 203      17.459 -14.401  49.258  1.00  1.87           H  
ATOM   3245 2HD2 LEU A 203      15.979 -14.845  50.146  1.00  1.87           H  
ATOM   3246 3HD2 LEU A 203      16.545 -13.155  50.143  1.00  1.87           H  
ATOM   3247  N   PHE A 204      16.185 -12.793  55.333  1.00  1.83           N  
ATOM   3248  CA  PHE A 204      15.575 -12.801  56.653  1.00  1.83           C  
ATOM   3249  C   PHE A 204      14.776 -11.522  56.901  1.00  1.83           C  
ATOM   3250  O   PHE A 204      13.602 -11.588  57.287  1.00  1.83           O  
ATOM   3251  CB  PHE A 204      16.727 -13.033  57.633  1.00  1.83           C  
ATOM   3252  CG  PHE A 204      16.541 -13.024  59.071  1.00  1.83           C  
ATOM   3253  CD1 PHE A 204      15.982 -14.084  59.731  1.00  1.83           C  
ATOM   3254  CD2 PHE A 204      17.036 -11.960  59.800  1.00  1.83           C  
ATOM   3255  CE1 PHE A 204      15.896 -14.074  61.098  1.00  1.83           C  
ATOM   3256  CE2 PHE A 204      16.959 -11.951  61.172  1.00  1.83           C  
ATOM   3257  CZ  PHE A 204      16.383 -13.016  61.826  1.00  1.83           C  
ATOM   3258  H   PHE A 204      17.198 -12.892  55.290  1.00  1.83           H  
ATOM   3259  HA  PHE A 204      14.894 -13.643  56.719  1.00  1.83           H  
ATOM   3260 1HB  PHE A 204      17.189 -13.985  57.377  1.00  1.83           H  
ATOM   3261 2HB  PHE A 204      17.455 -12.319  57.442  1.00  1.83           H  
ATOM   3262  HD1 PHE A 204      15.608 -14.939  59.168  1.00  1.83           H  
ATOM   3263  HD2 PHE A 204      17.503 -11.129  59.261  1.00  1.83           H  
ATOM   3264  HE1 PHE A 204      15.441 -14.915  61.605  1.00  1.83           H  
ATOM   3265  HE2 PHE A 204      17.355 -11.113  61.740  1.00  1.83           H  
ATOM   3266  HZ  PHE A 204      16.313 -13.028  62.915  1.00  1.83           H  
ATOM   3267  N   ARG A 205      15.375 -10.354  56.641  1.00  1.81           N  
ATOM   3268  CA  ARG A 205      14.677  -9.085  56.846  1.00  1.81           C  
ATOM   3269  C   ARG A 205      13.396  -8.999  56.022  1.00  1.81           C  
ATOM   3270  O   ARG A 205      12.355  -8.559  56.526  1.00  1.81           O  
ATOM   3271  CB  ARG A 205      15.555  -7.901  56.449  1.00  1.81           C  
ATOM   3272  CG  ARG A 205      16.700  -7.543  57.384  1.00  1.81           C  
ATOM   3273  CD  ARG A 205      17.543  -6.425  56.814  1.00  1.81           C  
ATOM   3274  NE  ARG A 205      16.858  -5.147  56.704  1.00  1.81           N  
ATOM   3275  CZ  ARG A 205      16.804  -4.203  57.687  1.00  1.81           C  
ATOM   3276  NH1 ARG A 205      17.395  -4.380  58.869  1.00  1.81           N  
ATOM   3277  NH2 ARG A 205      16.162  -3.065  57.464  1.00  1.81           N  
ATOM   3278  H   ARG A 205      16.345 -10.356  56.324  1.00  1.81           H  
ATOM   3279  HA  ARG A 205      14.423  -9.001  57.901  1.00  1.81           H  
ATOM   3280 1HB  ARG A 205      16.008  -8.125  55.481  1.00  1.81           H  
ATOM   3281 2HB  ARG A 205      14.943  -7.033  56.314  1.00  1.81           H  
ATOM   3282 1HG  ARG A 205      16.303  -7.218  58.343  1.00  1.81           H  
ATOM   3283 2HG  ARG A 205      17.340  -8.416  57.532  1.00  1.81           H  
ATOM   3284 1HD  ARG A 205      18.350  -6.259  57.453  1.00  1.81           H  
ATOM   3285 2HD  ARG A 205      17.914  -6.707  55.827  1.00  1.81           H  
ATOM   3286  HE  ARG A 205      16.394  -4.940  55.828  1.00  1.81           H  
ATOM   3287 1HH1 ARG A 205      17.936  -5.224  59.101  1.00  1.81           H  
ATOM   3288 2HH1 ARG A 205      17.335  -3.650  59.562  1.00  1.81           H  
ATOM   3289 1HH2 ARG A 205      15.733  -2.885  56.564  1.00  1.81           H  
ATOM   3290 2HH2 ARG A 205      16.125  -2.359  58.184  1.00  1.81           H  
ATOM   3291  N   ILE A 206      13.450  -9.469  54.775  1.00  1.81           N  
ATOM   3292  CA  ILE A 206      12.286  -9.429  53.905  1.00  1.81           C  
ATOM   3293  C   ILE A 206      11.154 -10.269  54.457  1.00  1.81           C  
ATOM   3294  O   ILE A 206       9.998  -9.831  54.518  1.00  1.81           O  
ATOM   3295  CB  ILE A 206      12.635  -9.948  52.505  1.00  1.81           C  
ATOM   3296  CG1 ILE A 206      13.580  -9.006  51.810  1.00  1.81           C  
ATOM   3297  CG2 ILE A 206      11.367 -10.121  51.719  1.00  1.81           C  
ATOM   3298  CD1 ILE A 206      14.215  -9.596  50.580  1.00  1.81           C  
ATOM   3299  H   ILE A 206      14.337  -9.838  54.413  1.00  1.81           H  
ATOM   3300  HA  ILE A 206      11.943  -8.396  53.830  1.00  1.81           H  
ATOM   3301  HB  ILE A 206      13.142 -10.907  52.588  1.00  1.81           H  
ATOM   3302 1HG1 ILE A 206      13.027  -8.133  51.515  1.00  1.81           H  
ATOM   3303 2HG1 ILE A 206      14.366  -8.708  52.504  1.00  1.81           H  
ATOM   3304 1HG2 ILE A 206      11.599 -10.497  50.726  1.00  1.81           H  
ATOM   3305 2HG2 ILE A 206      10.709 -10.826  52.226  1.00  1.81           H  
ATOM   3306 3HG2 ILE A 206      10.877  -9.166  51.648  1.00  1.81           H  
ATOM   3307 1HD1 ILE A 206      14.880  -8.868  50.120  1.00  1.81           H  
ATOM   3308 2HD1 ILE A 206      14.789 -10.476  50.869  1.00  1.81           H  
ATOM   3309 3HD1 ILE A 206      13.442  -9.881  49.873  1.00  1.81           H  
ATOM   3310  N   LEU A 207      11.489 -11.484  54.868  1.00  1.80           N  
ATOM   3311  CA  LEU A 207      10.500 -12.401  55.392  1.00  1.80           C  
ATOM   3312  C   LEU A 207       9.878 -11.897  56.679  1.00  1.80           C  
ATOM   3313  O   LEU A 207       8.671 -12.040  56.887  1.00  1.80           O  
ATOM   3314  CB  LEU A 207      11.178 -13.719  55.626  1.00  1.80           C  
ATOM   3315  CG  LEU A 207      11.615 -14.397  54.396  1.00  1.80           C  
ATOM   3316  CD1 LEU A 207      12.436 -15.506  54.790  1.00  1.80           C  
ATOM   3317  CD2 LEU A 207      10.453 -14.844  53.629  1.00  1.80           C  
ATOM   3318  H   LEU A 207      12.463 -11.789  54.788  1.00  1.80           H  
ATOM   3319  HA  LEU A 207       9.717 -12.522  54.647  1.00  1.80           H  
ATOM   3320 1HB  LEU A 207      12.057 -13.557  56.252  1.00  1.80           H  
ATOM   3321 2HB  LEU A 207      10.492 -14.381  56.146  1.00  1.80           H  
ATOM   3322  HG  LEU A 207      12.200 -13.720  53.786  1.00  1.80           H  
ATOM   3323 1HD1 LEU A 207      12.797 -16.036  53.912  1.00  1.80           H  
ATOM   3324 2HD1 LEU A 207      13.264 -15.103  55.350  1.00  1.80           H  
ATOM   3325 3HD1 LEU A 207      11.848 -16.165  55.417  1.00  1.80           H  
ATOM   3326 1HD2 LEU A 207      10.791 -15.352  52.728  1.00  1.80           H  
ATOM   3327 2HD2 LEU A 207       9.898 -15.521  54.244  1.00  1.80           H  
ATOM   3328 3HD2 LEU A 207       9.834 -13.989  53.355  1.00  1.80           H  
ATOM   3329  N   ARG A 208      10.687 -11.275  57.538  1.00  1.80           N  
ATOM   3330  CA  ARG A 208      10.167 -10.748  58.790  1.00  1.80           C  
ATOM   3331  C   ARG A 208       9.173  -9.625  58.524  1.00  1.80           C  
ATOM   3332  O   ARG A 208       8.120  -9.560  59.166  1.00  1.80           O  
ATOM   3333  CB  ARG A 208      11.304 -10.260  59.667  1.00  1.80           C  
ATOM   3334  CG  ARG A 208      12.162 -11.387  60.238  1.00  1.80           C  
ATOM   3335  CD  ARG A 208      13.372 -10.885  60.901  1.00  1.80           C  
ATOM   3336  NE  ARG A 208      13.081 -10.135  62.119  1.00  1.80           N  
ATOM   3337  CZ  ARG A 208      13.943  -9.293  62.723  1.00  1.80           C  
ATOM   3338  NH1 ARG A 208      15.131  -9.082  62.205  1.00  1.80           N  
ATOM   3339  NH2 ARG A 208      13.590  -8.674  63.838  1.00  1.80           N  
ATOM   3340  H   ARG A 208      11.684 -11.195  57.332  1.00  1.80           H  
ATOM   3341  HA  ARG A 208       9.653 -11.550  59.316  1.00  1.80           H  
ATOM   3342 1HB  ARG A 208      11.959  -9.612  59.082  1.00  1.80           H  
ATOM   3343 2HB  ARG A 208      10.909  -9.676  60.494  1.00  1.80           H  
ATOM   3344 1HG  ARG A 208      11.586 -11.944  60.969  1.00  1.80           H  
ATOM   3345 2HG  ARG A 208      12.460 -12.060  59.439  1.00  1.80           H  
ATOM   3346 1HD  ARG A 208      13.977 -11.733  61.169  1.00  1.80           H  
ATOM   3347 2HD  ARG A 208      13.928 -10.245  60.218  1.00  1.80           H  
ATOM   3348  HE  ARG A 208      12.179 -10.266  62.548  1.00  1.80           H  
ATOM   3349 1HH1 ARG A 208      15.395  -9.547  61.345  1.00  1.80           H  
ATOM   3350 2HH1 ARG A 208      15.774  -8.450  62.658  1.00  1.80           H  
ATOM   3351 1HH2 ARG A 208      12.676  -8.834  64.237  1.00  1.80           H  
ATOM   3352 2HH2 ARG A 208      14.233  -8.042  64.290  1.00  1.80           H  
ATOM   3353  N   GLU A 209       9.461  -8.774  57.533  1.00  1.83           N  
ATOM   3354  CA  GLU A 209       8.533  -7.696  57.222  1.00  1.83           C  
ATOM   3355  C   GLU A 209       7.231  -8.283  56.664  1.00  1.83           C  
ATOM   3356  O   GLU A 209       6.132  -7.829  57.010  1.00  1.83           O  
ATOM   3357  CB  GLU A 209       9.134  -6.708  56.228  1.00  1.83           C  
ATOM   3358  CG  GLU A 209       8.242  -5.505  55.979  1.00  1.83           C  
ATOM   3359  CD  GLU A 209       8.068  -4.592  57.180  1.00  1.83           C  
ATOM   3360  OE1 GLU A 209       8.843  -4.685  58.101  1.00  1.83           O  
ATOM   3361  OE2 GLU A 209       7.159  -3.791  57.163  1.00  1.83           O  
ATOM   3362  H   GLU A 209      10.346  -8.850  57.025  1.00  1.83           H  
ATOM   3363  HA  GLU A 209       8.301  -7.161  58.143  1.00  1.83           H  
ATOM   3364 1HB  GLU A 209      10.099  -6.353  56.599  1.00  1.83           H  
ATOM   3365 2HB  GLU A 209       9.315  -7.206  55.275  1.00  1.83           H  
ATOM   3366 1HG  GLU A 209       8.582  -4.947  55.126  1.00  1.83           H  
ATOM   3367 2HG  GLU A 209       7.285  -5.902  55.748  1.00  1.83           H  
ATOM   3368  N   ARG A 210       7.348  -9.332  55.837  1.00  1.87           N  
ATOM   3369  CA  ARG A 210       6.166  -9.980  55.280  1.00  1.87           C  
ATOM   3370  C   ARG A 210       5.333 -10.568  56.409  1.00  1.87           C  
ATOM   3371  O   ARG A 210       4.108 -10.422  56.430  1.00  1.87           O  
ATOM   3372  CB  ARG A 210       6.563 -11.086  54.306  1.00  1.87           C  
ATOM   3373  CG  ARG A 210       5.407 -11.877  53.710  1.00  1.87           C  
ATOM   3374  CD  ARG A 210       4.541 -11.073  52.836  1.00  1.87           C  
ATOM   3375  NE  ARG A 210       3.457 -11.871  52.286  1.00  1.87           N  
ATOM   3376  CZ  ARG A 210       2.416 -11.389  51.617  1.00  1.87           C  
ATOM   3377  NH1 ARG A 210       2.284 -10.101  51.401  1.00  1.87           N  
ATOM   3378  NH2 ARG A 210       1.528 -12.245  51.185  1.00  1.87           N  
ATOM   3379  H   ARG A 210       8.278  -9.658  55.565  1.00  1.87           H  
ATOM   3380  HA  ARG A 210       5.572  -9.238  54.751  1.00  1.87           H  
ATOM   3381 1HB  ARG A 210       7.138 -10.657  53.485  1.00  1.87           H  
ATOM   3382 2HB  ARG A 210       7.208 -11.799  54.812  1.00  1.87           H  
ATOM   3383 1HG  ARG A 210       5.794 -12.724  53.140  1.00  1.87           H  
ATOM   3384 2HG  ARG A 210       4.787 -12.238  54.522  1.00  1.87           H  
ATOM   3385 1HD  ARG A 210       4.105 -10.250  53.404  1.00  1.87           H  
ATOM   3386 2HD  ARG A 210       5.128 -10.675  52.006  1.00  1.87           H  
ATOM   3387  HE  ARG A 210       3.462 -12.896  52.413  1.00  1.87           H  
ATOM   3388 1HH1 ARG A 210       2.984  -9.458  51.742  1.00  1.87           H  
ATOM   3389 2HH1 ARG A 210       1.484  -9.755  50.893  1.00  1.87           H  
ATOM   3390 1HH2 ARG A 210       1.683 -13.245  51.397  1.00  1.87           H  
ATOM   3391 2HH2 ARG A 210       0.720 -11.941  50.670  1.00  1.87           H  
ATOM   3392  N   ARG A 211       5.999 -11.193  57.376  1.00  1.95           N  
ATOM   3393  CA  ARG A 211       5.317 -11.775  58.516  1.00  1.95           C  
ATOM   3394  C   ARG A 211       4.505 -10.735  59.278  1.00  1.95           C  
ATOM   3395  O   ARG A 211       3.329 -10.964  59.576  1.00  1.95           O  
ATOM   3396  CB  ARG A 211       6.320 -12.421  59.450  1.00  1.95           C  
ATOM   3397  CG  ARG A 211       5.732 -13.074  60.642  1.00  1.95           C  
ATOM   3398  CD  ARG A 211       6.758 -13.688  61.503  1.00  1.95           C  
ATOM   3399  NE  ARG A 211       7.694 -12.729  62.061  1.00  1.95           N  
ATOM   3400  CZ  ARG A 211       8.819 -13.074  62.727  1.00  1.95           C  
ATOM   3401  NH1 ARG A 211       9.111 -14.346  62.912  1.00  1.95           N  
ATOM   3402  NH2 ARG A 211       9.625 -12.140  63.202  1.00  1.95           N  
ATOM   3403  H   ARG A 211       7.011 -11.294  57.303  1.00  1.95           H  
ATOM   3404  HA  ARG A 211       4.638 -12.544  58.154  1.00  1.95           H  
ATOM   3405 1HB  ARG A 211       6.900 -13.167  58.906  1.00  1.95           H  
ATOM   3406 2HB  ARG A 211       7.015 -11.675  59.809  1.00  1.95           H  
ATOM   3407 1HG  ARG A 211       5.158 -12.352  61.226  1.00  1.95           H  
ATOM   3408 2HG  ARG A 211       5.089 -13.873  60.300  1.00  1.95           H  
ATOM   3409 1HD  ARG A 211       6.259 -14.189  62.328  1.00  1.95           H  
ATOM   3410 2HD  ARG A 211       7.319 -14.414  60.919  1.00  1.95           H  
ATOM   3411  HE  ARG A 211       7.494 -11.742  61.937  1.00  1.95           H  
ATOM   3412 1HH1 ARG A 211       8.480 -15.080  62.564  1.00  1.95           H  
ATOM   3413 2HH1 ARG A 211       9.947 -14.602  63.415  1.00  1.95           H  
ATOM   3414 1HH2 ARG A 211       9.391 -11.163  63.074  1.00  1.95           H  
ATOM   3415 2HH2 ARG A 211      10.457 -12.404  63.707  1.00  1.95           H  
ATOM   3416  N   GLU A 212       5.111  -9.574  59.558  1.00  2.11           N  
ATOM   3417  CA  GLU A 212       4.411  -8.516  60.289  1.00  2.11           C  
ATOM   3418  C   GLU A 212       3.220  -7.977  59.505  1.00  2.11           C  
ATOM   3419  O   GLU A 212       2.158  -7.686  60.078  1.00  2.11           O  
ATOM   3420  CB  GLU A 212       5.386  -7.398  60.657  1.00  2.11           C  
ATOM   3421  CG  GLU A 212       6.364  -7.783  61.768  1.00  2.11           C  
ATOM   3422  CD  GLU A 212       5.663  -7.965  63.103  1.00  2.11           C  
ATOM   3423  OE1 GLU A 212       4.985  -7.050  63.514  1.00  2.11           O  
ATOM   3424  OE2 GLU A 212       5.781  -9.021  63.700  1.00  2.11           O  
ATOM   3425  H   GLU A 212       6.087  -9.440  59.281  1.00  2.11           H  
ATOM   3426  HA  GLU A 212       4.032  -8.945  61.214  1.00  2.11           H  
ATOM   3427 1HB  GLU A 212       5.972  -7.126  59.772  1.00  2.11           H  
ATOM   3428 2HB  GLU A 212       4.833  -6.512  60.971  1.00  2.11           H  
ATOM   3429 1HG  GLU A 212       6.857  -8.718  61.492  1.00  2.11           H  
ATOM   3430 2HG  GLU A 212       7.128  -7.011  61.855  1.00  2.11           H  
ATOM   3431  N   HIS A 213       3.366  -7.885  58.186  1.00  2.37           N  
ATOM   3432  CA  HIS A 213       2.268  -7.440  57.346  1.00  2.37           C  
ATOM   3433  C   HIS A 213       1.097  -8.387  57.490  1.00  2.37           C  
ATOM   3434  O   HIS A 213      -0.032  -7.964  57.759  1.00  2.37           O  
ATOM   3435  CB  HIS A 213       2.693  -7.353  55.891  1.00  2.37           C  
ATOM   3436  CG  HIS A 213       1.594  -6.962  54.942  1.00  2.37           C  
ATOM   3437  ND1 HIS A 213       1.075  -5.678  54.874  1.00  2.37           N  
ATOM   3438  CD2 HIS A 213       0.931  -7.686  54.013  1.00  2.37           C  
ATOM   3439  CE1 HIS A 213       0.140  -5.636  53.941  1.00  2.37           C  
ATOM   3440  NE2 HIS A 213       0.032  -6.840  53.403  1.00  2.37           N  
ATOM   3441  H   HIS A 213       4.269  -8.108  57.758  1.00  2.37           H  
ATOM   3442  HA  HIS A 213       1.943  -6.450  57.667  1.00  2.37           H  
ATOM   3443 1HB  HIS A 213       3.476  -6.639  55.831  1.00  2.37           H  
ATOM   3444 2HB  HIS A 213       3.096  -8.305  55.566  1.00  2.37           H  
ATOM   3445  HD2 HIS A 213       1.087  -8.742  53.792  1.00  2.37           H  
ATOM   3446  HE1 HIS A 213      -0.446  -4.759  53.660  1.00  2.37           H  
ATOM   3447  HE2 HIS A 213      -0.606  -7.099  52.664  1.00  2.37           H  
ATOM   3448  N   LEU A 214       1.376  -9.676  57.338  1.00  2.78           N  
ATOM   3449  CA  LEU A 214       0.341 -10.679  57.424  1.00  2.78           C  
ATOM   3450  C   LEU A 214      -0.311 -10.679  58.785  1.00  2.78           C  
ATOM   3451  O   LEU A 214      -1.524 -10.796  58.876  1.00  2.78           O  
ATOM   3452  CB  LEU A 214       0.940 -12.038  57.141  1.00  2.78           C  
ATOM   3453  CG  LEU A 214       1.398 -12.230  55.731  1.00  2.78           C  
ATOM   3454  CD1 LEU A 214       2.190 -13.458  55.676  1.00  2.78           C  
ATOM   3455  CD2 LEU A 214       0.198 -12.310  54.810  1.00  2.78           C  
ATOM   3456  H   LEU A 214       2.338  -9.962  57.139  1.00  2.78           H  
ATOM   3457  HA  LEU A 214      -0.421 -10.453  56.674  1.00  2.78           H  
ATOM   3458 1HB  LEU A 214       1.805 -12.176  57.790  1.00  2.78           H  
ATOM   3459 2HB  LEU A 214       0.206 -12.810  57.371  1.00  2.78           H  
ATOM   3460  HG  LEU A 214       2.034 -11.400  55.433  1.00  2.78           H  
ATOM   3461 1HD1 LEU A 214       2.559 -13.602  54.673  1.00  2.78           H  
ATOM   3462 2HD1 LEU A 214       3.017 -13.339  56.354  1.00  2.78           H  
ATOM   3463 3HD1 LEU A 214       1.585 -14.311  55.975  1.00  2.78           H  
ATOM   3464 1HD2 LEU A 214       0.533 -12.464  53.792  1.00  2.78           H  
ATOM   3465 2HD2 LEU A 214      -0.428 -13.147  55.110  1.00  2.78           H  
ATOM   3466 3HD2 LEU A 214      -0.373 -11.386  54.872  1.00  2.78           H  
ATOM   3467  N   ARG A 215       0.469 -10.496  59.859  1.00  3.39           N  
ATOM   3468  CA  ARG A 215      -0.155 -10.486  61.176  1.00  3.39           C  
ATOM   3469  C   ARG A 215      -1.145  -9.336  61.282  1.00  3.39           C  
ATOM   3470  O   ARG A 215      -2.292  -9.522  61.693  1.00  3.39           O  
ATOM   3471  CB  ARG A 215       0.875 -10.273  62.282  1.00  3.39           C  
ATOM   3472  CG  ARG A 215       1.839 -11.397  62.580  1.00  3.39           C  
ATOM   3473  CD  ARG A 215       2.819 -10.975  63.651  1.00  3.39           C  
ATOM   3474  NE  ARG A 215       2.166 -10.833  64.953  1.00  3.39           N  
ATOM   3475  CZ  ARG A 215       2.672 -10.171  66.026  1.00  3.39           C  
ATOM   3476  NH1 ARG A 215       3.846  -9.563  65.973  1.00  3.39           N  
ATOM   3477  NH2 ARG A 215       1.973 -10.131  67.152  1.00  3.39           N  
ATOM   3478  H   ARG A 215       1.481 -10.412  59.759  1.00  3.39           H  
ATOM   3479  HA  ARG A 215      -0.675 -11.430  61.328  1.00  3.39           H  
ATOM   3480 1HB  ARG A 215       1.485  -9.406  62.028  1.00  3.39           H  
ATOM   3481 2HB  ARG A 215       0.357 -10.036  63.210  1.00  3.39           H  
ATOM   3482 1HG  ARG A 215       1.285 -12.265  62.937  1.00  3.39           H  
ATOM   3483 2HG  ARG A 215       2.390 -11.666  61.691  1.00  3.39           H  
ATOM   3484 1HD  ARG A 215       3.621 -11.696  63.745  1.00  3.39           H  
ATOM   3485 2HD  ARG A 215       3.246 -10.008  63.380  1.00  3.39           H  
ATOM   3486  HE  ARG A 215       1.265 -11.274  65.067  1.00  3.39           H  
ATOM   3487 1HH1 ARG A 215       4.418  -9.562  65.114  1.00  3.39           H  
ATOM   3488 2HH1 ARG A 215       4.196  -9.075  66.780  1.00  3.39           H  
ATOM   3489 1HH2 ARG A 215       1.074 -10.590  67.205  1.00  3.39           H  
ATOM   3490 2HH2 ARG A 215       2.337  -9.641  67.956  1.00  3.39           H  
ATOM   3491  N   SER A 216      -0.736  -8.160  60.800  1.00  4.27           N  
ATOM   3492  CA  SER A 216      -1.558  -6.960  60.868  1.00  4.27           C  
ATOM   3493  C   SER A 216      -2.853  -7.124  60.084  1.00  4.27           C  
ATOM   3494  O   SER A 216      -3.912  -6.643  60.494  1.00  4.27           O  
ATOM   3495  CB  SER A 216      -0.779  -5.775  60.326  1.00  4.27           C  
ATOM   3496  OG  SER A 216       0.335  -5.491  61.133  1.00  4.27           O  
ATOM   3497  H   SER A 216       0.211  -8.077  60.424  1.00  4.27           H  
ATOM   3498  HA  SER A 216      -1.808  -6.774  61.912  1.00  4.27           H  
ATOM   3499 1HB  SER A 216      -0.449  -5.987  59.311  1.00  4.27           H  
ATOM   3500 2HB  SER A 216      -1.432  -4.908  60.283  1.00  4.27           H  
ATOM   3501  HG  SER A 216       0.966  -6.227  60.979  1.00  4.27           H  
ATOM   3502  N   GLN A 217      -2.755  -7.804  58.952  1.00  5.35           N  
ATOM   3503  CA  GLN A 217      -3.871  -8.030  58.055  1.00  5.35           C  
ATOM   3504  C   GLN A 217      -4.588  -9.365  58.263  1.00  5.35           C  
ATOM   3505  O   GLN A 217      -5.528  -9.660  57.524  1.00  5.35           O  
ATOM   3506  CB  GLN A 217      -3.381  -7.982  56.602  1.00  5.35           C  
ATOM   3507  CG  GLN A 217      -2.758  -6.655  56.165  1.00  5.35           C  
ATOM   3508  CD  GLN A 217      -3.717  -5.488  56.229  1.00  5.35           C  
ATOM   3509  OE1 GLN A 217      -4.816  -5.549  55.669  1.00  5.35           O  
ATOM   3510  NE2 GLN A 217      -3.315  -4.412  56.903  1.00  5.35           N  
ATOM   3511  H   GLN A 217      -1.836  -8.153  58.673  1.00  5.35           H  
ATOM   3512  HA  GLN A 217      -4.596  -7.234  58.211  1.00  5.35           H  
ATOM   3513 1HB  GLN A 217      -2.618  -8.756  56.466  1.00  5.35           H  
ATOM   3514 2HB  GLN A 217      -4.204  -8.216  55.929  1.00  5.35           H  
ATOM   3515 1HG  GLN A 217      -1.907  -6.437  56.813  1.00  5.35           H  
ATOM   3516 2HG  GLN A 217      -2.418  -6.759  55.138  1.00  5.35           H  
ATOM   3517 1HE2 GLN A 217      -3.914  -3.612  56.973  1.00  5.35           H  
ATOM   3518 2HE2 GLN A 217      -2.413  -4.405  57.336  1.00  5.35           H  
ATOM   3519  N   ALA A 218      -4.198 -10.185  59.252  1.00  6.49           N  
ATOM   3520  CA  ALA A 218      -4.742 -11.549  59.336  1.00  6.49           C  
ATOM   3521  C   ALA A 218      -6.152 -11.682  59.883  1.00  6.49           C  
ATOM   3522  O   ALA A 218      -6.411 -12.497  60.772  1.00  6.49           O  
ATOM   3523  CB  ALA A 218      -3.858 -12.422  60.213  1.00  6.49           C  
ATOM   3524  H   ALA A 218      -3.477  -9.897  59.918  1.00  6.49           H  
ATOM   3525  HA  ALA A 218      -4.738 -11.947  58.334  1.00  6.49           H  
ATOM   3526 1HB  ALA A 218      -4.252 -13.435  60.214  1.00  6.49           H  
ATOM   3527 2HB  ALA A 218      -2.853 -12.443  59.842  1.00  6.49           H  
ATOM   3528 3HB  ALA A 218      -3.856 -12.024  61.227  1.00  6.49           H  
ATOM   3529  N   VAL A 219      -7.106 -11.003  59.280  1.00  7.43           N  
ATOM   3530  CA  VAL A 219      -8.481 -11.155  59.725  1.00  7.43           C  
ATOM   3531  C   VAL A 219      -9.151 -12.240  58.903  1.00  7.43           C  
ATOM   3532  O   VAL A 219     -10.062 -11.959  58.124  1.00  7.43           O  
ATOM   3533  CB  VAL A 219      -9.249  -9.841  59.562  1.00  7.43           C  
ATOM   3534  CG1 VAL A 219     -10.640  -9.987  60.153  1.00  7.43           C  
ATOM   3535  CG2 VAL A 219      -8.471  -8.723  60.239  1.00  7.43           C  
ATOM   3536  H   VAL A 219      -6.848 -10.385  58.519  1.00  7.43           H  
ATOM   3537  HA  VAL A 219      -8.490 -11.445  60.775  1.00  7.43           H  
ATOM   3538  HB  VAL A 219      -9.361  -9.617  58.500  1.00  7.43           H  
ATOM   3539 1HG1 VAL A 219     -11.188  -9.055  60.025  1.00  7.43           H  
ATOM   3540 2HG1 VAL A 219     -11.165 -10.794  59.640  1.00  7.43           H  
ATOM   3541 3HG1 VAL A 219     -10.563 -10.221  61.214  1.00  7.43           H  
ATOM   3542 1HG2 VAL A 219      -9.009  -7.783  60.120  1.00  7.43           H  
ATOM   3543 2HG2 VAL A 219      -8.358  -8.945  61.299  1.00  7.43           H  
ATOM   3544 3HG2 VAL A 219      -7.482  -8.636  59.779  1.00  7.43           H  
ATOM   3545  N   ARG A 220      -8.735 -13.483  59.167  1.00  7.83           N  
ATOM   3546  CA  ARG A 220      -9.152 -14.665  58.404  1.00  7.83           C  
ATOM   3547  C   ARG A 220      -8.724 -14.485  56.940  1.00  7.83           C  
ATOM   3548  O   ARG A 220      -8.516 -13.363  56.492  1.00  7.83           O  
ATOM   3549  CB  ARG A 220     -10.667 -14.875  58.483  1.00  7.83           C  
ATOM   3550  CG  ARG A 220     -11.198 -15.222  59.859  1.00  7.83           C  
ATOM   3551  CD  ARG A 220     -12.680 -15.399  59.841  1.00  7.83           C  
ATOM   3552  NE  ARG A 220     -13.224 -15.658  61.171  1.00  7.83           N  
ATOM   3553  CZ  ARG A 220     -13.329 -16.877  61.740  1.00  7.83           C  
ATOM   3554  NH1 ARG A 220     -12.929 -17.947  61.089  1.00  7.83           N  
ATOM   3555  NH2 ARG A 220     -13.837 -16.997  62.954  1.00  7.83           N  
ATOM   3556  H   ARG A 220      -8.012 -13.554  59.886  1.00  7.83           H  
ATOM   3557  HA  ARG A 220      -8.652 -15.539  58.819  1.00  7.83           H  
ATOM   3558 1HB  ARG A 220     -11.212 -14.015  58.126  1.00  7.83           H  
ATOM   3559 2HB  ARG A 220     -10.948 -15.695  57.837  1.00  7.83           H  
ATOM   3560 1HG  ARG A 220     -10.742 -16.151  60.200  1.00  7.83           H  
ATOM   3561 2HG  ARG A 220     -10.953 -14.418  60.553  1.00  7.83           H  
ATOM   3562 1HD  ARG A 220     -13.143 -14.491  59.456  1.00  7.83           H  
ATOM   3563 2HD  ARG A 220     -12.938 -16.238  59.197  1.00  7.83           H  
ATOM   3564  HE  ARG A 220     -13.545 -14.862  61.707  1.00  7.83           H  
ATOM   3565 1HH1 ARG A 220     -12.543 -17.857  60.161  1.00  7.83           H  
ATOM   3566 2HH1 ARG A 220     -13.010 -18.857  61.517  1.00  7.83           H  
ATOM   3567 1HH2 ARG A 220     -14.147 -16.175  63.455  1.00  7.83           H  
ATOM   3568 2HH2 ARG A 220     -13.917 -17.908  63.379  1.00  7.83           H  
ATOM   3569  N   PRO A 221      -8.525 -15.554  56.170  1.00  7.52           N  
ATOM   3570  CA  PRO A 221      -8.619 -16.998  56.381  1.00  7.52           C  
ATOM   3571  C   PRO A 221      -7.481 -17.682  57.139  1.00  7.52           C  
ATOM   3572  O   PRO A 221      -6.403 -17.125  57.384  1.00  7.52           O  
ATOM   3573  CB  PRO A 221      -8.648 -17.504  54.937  1.00  7.52           C  
ATOM   3574  CG  PRO A 221      -7.840 -16.498  54.176  1.00  7.52           C  
ATOM   3575  CD  PRO A 221      -8.199 -15.200  54.782  1.00  7.52           C  
ATOM   3576  HA  PRO A 221      -9.575 -17.234  56.862  1.00  7.52           H  
ATOM   3577 1HB  PRO A 221      -8.236 -18.517  54.871  1.00  7.52           H  
ATOM   3578 2HB  PRO A 221      -9.690 -17.565  54.582  1.00  7.52           H  
ATOM   3579 1HG  PRO A 221      -6.772 -16.684  54.291  1.00  7.52           H  
ATOM   3580 2HG  PRO A 221      -8.060 -16.551  53.101  1.00  7.52           H  
ATOM   3581 1HD  PRO A 221      -7.350 -14.531  54.738  1.00  7.52           H  
ATOM   3582 2HD  PRO A 221      -9.081 -14.766  54.291  1.00  7.52           H  
ATOM   3583  N   ALA A 222      -7.702 -18.970  57.404  1.00  6.69           N  
ATOM   3584  CA  ALA A 222      -6.688 -19.844  57.990  1.00  6.69           C  
ATOM   3585  C   ALA A 222      -5.440 -19.855  57.114  1.00  6.69           C  
ATOM   3586  O   ALA A 222      -4.335 -20.078  57.601  1.00  6.69           O  
ATOM   3587  CB  ALA A 222      -7.228 -21.249  58.155  1.00  6.69           C  
ATOM   3588  H   ALA A 222      -8.609 -19.369  57.194  1.00  6.69           H  
ATOM   3589  HA  ALA A 222      -6.414 -19.446  58.971  1.00  6.69           H  
ATOM   3590 1HB  ALA A 222      -6.463 -21.880  58.608  1.00  6.69           H  
ATOM   3591 2HB  ALA A 222      -8.108 -21.230  58.796  1.00  6.69           H  
ATOM   3592 3HB  ALA A 222      -7.498 -21.649  57.177  1.00  6.69           H  
ATOM   3593  N   ASP A 223      -5.612 -19.609  55.817  1.00  5.62           N  
ATOM   3594  CA  ASP A 223      -4.497 -19.553  54.893  1.00  5.62           C  
ATOM   3595  C   ASP A 223      -3.480 -18.496  55.335  1.00  5.62           C  
ATOM   3596  O   ASP A 223      -2.276 -18.700  55.161  1.00  5.62           O  
ATOM   3597  CB  ASP A 223      -4.994 -19.239  53.481  1.00  5.62           C  
ATOM   3598  CG  ASP A 223      -5.698 -20.407  52.754  1.00  5.62           C  
ATOM   3599  OD1 ASP A 223      -5.553 -21.551  53.154  1.00  5.62           O  
ATOM   3600  OD2 ASP A 223      -6.338 -20.146  51.770  1.00  5.62           O  
ATOM   3601  H   ASP A 223      -6.545 -19.439  55.477  1.00  5.62           H  
ATOM   3602  HA  ASP A 223      -4.004 -20.525  54.885  1.00  5.62           H  
ATOM   3603 1HB  ASP A 223      -5.682 -18.420  53.524  1.00  5.62           H  
ATOM   3604 2HB  ASP A 223      -4.153 -18.902  52.879  1.00  5.62           H  
ATOM   3605  N   PHE A 224      -3.937 -17.366  55.910  1.00  4.56           N  
ATOM   3606  CA  PHE A 224      -3.002 -16.349  56.392  1.00  4.56           C  
ATOM   3607  C   PHE A 224      -2.187 -16.929  57.525  1.00  4.56           C  
ATOM   3608  O   PHE A 224      -0.980 -16.700  57.628  1.00  4.56           O  
ATOM   3609  CB  PHE A 224      -3.694 -15.097  56.923  1.00  4.56           C  
ATOM   3610  CG  PHE A 224      -4.126 -14.076  55.927  1.00  4.56           C  
ATOM   3611  CD1 PHE A 224      -5.270 -13.347  56.149  1.00  4.56           C  
ATOM   3612  CD2 PHE A 224      -3.373 -13.802  54.800  1.00  4.56           C  
ATOM   3613  CE1 PHE A 224      -5.666 -12.358  55.275  1.00  4.56           C  
ATOM   3614  CE2 PHE A 224      -3.765 -12.814  53.916  1.00  4.56           C  
ATOM   3615  CZ  PHE A 224      -4.916 -12.090  54.158  1.00  4.56           C  
ATOM   3616  H   PHE A 224      -4.932 -17.237  56.086  1.00  4.56           H  
ATOM   3617  HA  PHE A 224      -2.325 -16.076  55.578  1.00  4.56           H  
ATOM   3618 1HB  PHE A 224      -4.577 -15.398  57.484  1.00  4.56           H  
ATOM   3619 2HB  PHE A 224      -3.031 -14.604  57.634  1.00  4.56           H  
ATOM   3620  HD1 PHE A 224      -5.871 -13.554  57.035  1.00  4.56           H  
ATOM   3621  HD2 PHE A 224      -2.459 -14.367  54.615  1.00  4.56           H  
ATOM   3622  HE1 PHE A 224      -6.580 -11.791  55.480  1.00  4.56           H  
ATOM   3623  HE2 PHE A 224      -3.164 -12.606  53.032  1.00  4.56           H  
ATOM   3624  HZ  PHE A 224      -5.228 -11.309  53.467  1.00  4.56           H  
ATOM   3625  N   LEU A 225      -2.858 -17.693  58.383  1.00  3.66           N  
ATOM   3626  CA  LEU A 225      -2.147 -18.297  59.507  1.00  3.66           C  
ATOM   3627  C   LEU A 225      -1.104 -19.280  58.998  1.00  3.66           C  
ATOM   3628  O   LEU A 225       0.020 -19.333  59.501  1.00  3.66           O  
ATOM   3629  CB  LEU A 225      -3.083 -19.001  60.484  1.00  3.66           C  
ATOM   3630  CG  LEU A 225      -2.368 -19.608  61.673  1.00  3.66           C  
ATOM   3631  CD1 LEU A 225      -1.633 -18.503  62.423  1.00  3.66           C  
ATOM   3632  CD2 LEU A 225      -3.367 -20.308  62.572  1.00  3.66           C  
ATOM   3633  H   LEU A 225      -3.865 -17.837  58.230  1.00  3.66           H  
ATOM   3634  HA  LEU A 225      -1.634 -17.505  60.050  1.00  3.66           H  
ATOM   3635 1HB  LEU A 225      -3.818 -18.290  60.849  1.00  3.66           H  
ATOM   3636 2HB  LEU A 225      -3.602 -19.803  59.963  1.00  3.66           H  
ATOM   3637  HG  LEU A 225      -1.635 -20.321  61.318  1.00  3.66           H  
ATOM   3638 1HD1 LEU A 225      -1.099 -18.922  63.272  1.00  3.66           H  
ATOM   3639 2HD1 LEU A 225      -0.926 -18.027  61.752  1.00  3.66           H  
ATOM   3640 3HD1 LEU A 225      -2.349 -17.766  62.779  1.00  3.66           H  
ATOM   3641 1HD2 LEU A 225      -2.847 -20.745  63.423  1.00  3.66           H  
ATOM   3642 2HD2 LEU A 225      -4.104 -19.589  62.928  1.00  3.66           H  
ATOM   3643 3HD2 LEU A 225      -3.868 -21.095  62.007  1.00  3.66           H  
ATOM   3644  N   ASN A 226      -1.472 -20.078  58.005  1.00  2.96           N  
ATOM   3645  CA  ASN A 226      -0.512 -21.023  57.478  1.00  2.96           C  
ATOM   3646  C   ASN A 226       0.679 -20.298  56.837  1.00  2.96           C  
ATOM   3647  O   ASN A 226       1.825 -20.696  57.054  1.00  2.96           O  
ATOM   3648  CB  ASN A 226      -1.190 -21.966  56.517  1.00  2.96           C  
ATOM   3649  CG  ASN A 226      -2.071 -22.951  57.247  1.00  2.96           C  
ATOM   3650  OD1 ASN A 226      -1.904 -23.189  58.451  1.00  2.96           O  
ATOM   3651  ND2 ASN A 226      -3.007 -23.526  56.547  1.00  2.96           N  
ATOM   3652  H   ASN A 226      -2.422 -20.019  57.635  1.00  2.96           H  
ATOM   3653  HA  ASN A 226      -0.121 -21.611  58.309  1.00  2.96           H  
ATOM   3654 1HB  ASN A 226      -1.797 -21.393  55.816  1.00  2.96           H  
ATOM   3655 2HB  ASN A 226      -0.449 -22.506  55.948  1.00  2.96           H  
ATOM   3656 1HD2 ASN A 226      -3.623 -24.182  56.980  1.00  2.96           H  
ATOM   3657 2HD2 ASN A 226      -3.110 -23.305  55.582  1.00  2.96           H  
ATOM   3658  N   GLU A 227       0.437 -19.202  56.093  1.00  2.45           N  
ATOM   3659  CA  GLU A 227       1.556 -18.475  55.485  1.00  2.45           C  
ATOM   3660  C   GLU A 227       2.483 -17.972  56.588  1.00  2.45           C  
ATOM   3661  O   GLU A 227       3.701 -18.105  56.493  1.00  2.45           O  
ATOM   3662  CB  GLU A 227       1.089 -17.323  54.592  1.00  2.45           C  
ATOM   3663  CG  GLU A 227       2.241 -16.601  53.843  1.00  2.45           C  
ATOM   3664  CD  GLU A 227       1.761 -15.507  52.901  1.00  2.45           C  
ATOM   3665  OE1 GLU A 227       0.578 -15.354  52.733  1.00  2.45           O  
ATOM   3666  OE2 GLU A 227       2.585 -14.797  52.372  1.00  2.45           O  
ATOM   3667  H   GLU A 227      -0.523 -18.898  55.926  1.00  2.45           H  
ATOM   3668  HA  GLU A 227       2.121 -19.164  54.862  1.00  2.45           H  
ATOM   3669 1HB  GLU A 227       0.379 -17.701  53.854  1.00  2.45           H  
ATOM   3670 2HB  GLU A 227       0.561 -16.586  55.202  1.00  2.45           H  
ATOM   3671 1HG  GLU A 227       2.918 -16.169  54.578  1.00  2.45           H  
ATOM   3672 2HG  GLU A 227       2.803 -17.340  53.271  1.00  2.45           H  
ATOM   3673  N   TYR A 228       1.882 -17.445  57.664  1.00  2.07           N  
ATOM   3674  CA  TYR A 228       2.622 -16.973  58.826  1.00  2.07           C  
ATOM   3675  C   TYR A 228       3.508 -18.084  59.375  1.00  2.07           C  
ATOM   3676  O   TYR A 228       4.709 -17.878  59.594  1.00  2.07           O  
ATOM   3677  CB  TYR A 228       1.609 -16.483  59.876  1.00  2.07           C  
ATOM   3678  CG  TYR A 228       2.132 -16.172  61.236  1.00  2.07           C  
ATOM   3679  CD1 TYR A 228       2.759 -14.983  61.514  1.00  2.07           C  
ATOM   3680  CD2 TYR A 228       1.943 -17.112  62.233  1.00  2.07           C  
ATOM   3681  CE1 TYR A 228       3.210 -14.738  62.798  1.00  2.07           C  
ATOM   3682  CE2 TYR A 228       2.382 -16.869  63.508  1.00  2.07           C  
ATOM   3683  CZ  TYR A 228       3.017 -15.686  63.795  1.00  2.07           C  
ATOM   3684  OH  TYR A 228       3.465 -15.437  65.075  1.00  2.07           O  
ATOM   3685  H   TYR A 228       0.869 -17.352  57.662  1.00  2.07           H  
ATOM   3686  HA  TYR A 228       3.254 -16.143  58.534  1.00  2.07           H  
ATOM   3687 1HB  TYR A 228       1.131 -15.580  59.489  1.00  2.07           H  
ATOM   3688 2HB  TYR A 228       0.839 -17.200  59.991  1.00  2.07           H  
ATOM   3689  HD1 TYR A 228       2.897 -14.241  60.729  1.00  2.07           H  
ATOM   3690  HD2 TYR A 228       1.438 -18.048  61.997  1.00  2.07           H  
ATOM   3691  HE1 TYR A 228       3.709 -13.810  63.025  1.00  2.07           H  
ATOM   3692  HE2 TYR A 228       2.231 -17.611  64.290  1.00  2.07           H  
ATOM   3693  HH  TYR A 228       3.265 -16.190  65.638  1.00  2.07           H  
ATOM   3694  N   TYR A 229       2.944 -19.272  59.566  1.00  1.81           N  
ATOM   3695  CA  TYR A 229       3.726 -20.385  60.072  1.00  1.81           C  
ATOM   3696  C   TYR A 229       4.872 -20.770  59.126  1.00  1.81           C  
ATOM   3697  O   TYR A 229       5.987 -21.040  59.588  1.00  1.81           O  
ATOM   3698  CB  TYR A 229       2.825 -21.594  60.317  1.00  1.81           C  
ATOM   3699  CG  TYR A 229       1.958 -21.484  61.567  1.00  1.81           C  
ATOM   3700  CD1 TYR A 229       0.752 -22.164  61.639  1.00  1.81           C  
ATOM   3701  CD2 TYR A 229       2.382 -20.717  62.642  1.00  1.81           C  
ATOM   3702  CE1 TYR A 229      -0.017 -22.089  62.787  1.00  1.81           C  
ATOM   3703  CE2 TYR A 229       1.609 -20.639  63.786  1.00  1.81           C  
ATOM   3704  CZ  TYR A 229       0.419 -21.324  63.862  1.00  1.81           C  
ATOM   3705  OH  TYR A 229      -0.341 -21.259  65.013  1.00  1.81           O  
ATOM   3706  H   TYR A 229       1.947 -19.389  59.380  1.00  1.81           H  
ATOM   3707  HA  TYR A 229       4.166 -20.087  61.019  1.00  1.81           H  
ATOM   3708 1HB  TYR A 229       2.164 -21.725  59.461  1.00  1.81           H  
ATOM   3709 2HB  TYR A 229       3.433 -22.493  60.398  1.00  1.81           H  
ATOM   3710  HD1 TYR A 229       0.412 -22.767  60.795  1.00  1.81           H  
ATOM   3711  HD2 TYR A 229       3.328 -20.180  62.589  1.00  1.81           H  
ATOM   3712  HE1 TYR A 229      -0.960 -22.631  62.844  1.00  1.81           H  
ATOM   3713  HE2 TYR A 229       1.947 -20.041  64.631  1.00  1.81           H  
ATOM   3714  HH  TYR A 229      -1.135 -21.788  64.907  1.00  1.81           H  
ATOM   3715  N   TYR A 230       4.629 -20.762  57.811  1.00  1.62           N  
ATOM   3716  CA  TYR A 230       5.684 -21.127  56.866  1.00  1.62           C  
ATOM   3717  C   TYR A 230       6.804 -20.091  56.928  1.00  1.62           C  
ATOM   3718  O   TYR A 230       8.000 -20.427  56.862  1.00  1.62           O  
ATOM   3719  CB  TYR A 230       5.124 -21.269  55.444  1.00  1.62           C  
ATOM   3720  CG  TYR A 230       4.190 -22.469  55.298  1.00  1.62           C  
ATOM   3721  CD1 TYR A 230       2.901 -22.306  54.802  1.00  1.62           C  
ATOM   3722  CD2 TYR A 230       4.613 -23.722  55.693  1.00  1.62           C  
ATOM   3723  CE1 TYR A 230       2.050 -23.383  54.701  1.00  1.62           C  
ATOM   3724  CE2 TYR A 230       3.761 -24.804  55.592  1.00  1.62           C  
ATOM   3725  CZ  TYR A 230       2.482 -24.638  55.100  1.00  1.62           C  
ATOM   3726  OH  TYR A 230       1.633 -25.723  55.006  1.00  1.62           O  
ATOM   3727  H   TYR A 230       3.691 -20.534  57.473  1.00  1.62           H  
ATOM   3728  HA  TYR A 230       6.104 -22.089  57.166  1.00  1.62           H  
ATOM   3729 1HB  TYR A 230       4.569 -20.365  55.176  1.00  1.62           H  
ATOM   3730 2HB  TYR A 230       5.941 -21.382  54.735  1.00  1.62           H  
ATOM   3731  HD1 TYR A 230       2.563 -21.328  54.492  1.00  1.62           H  
ATOM   3732  HD2 TYR A 230       5.621 -23.857  56.087  1.00  1.62           H  
ATOM   3733  HE1 TYR A 230       1.047 -23.245  54.309  1.00  1.62           H  
ATOM   3734  HE2 TYR A 230       4.100 -25.791  55.907  1.00  1.62           H  
ATOM   3735  HH  TYR A 230       2.110 -26.521  55.248  1.00  1.62           H  
ATOM   3736  N   LEU A 231       6.428 -18.818  57.080  1.00  1.47           N  
ATOM   3737  CA  LEU A 231       7.428 -17.780  57.205  1.00  1.47           C  
ATOM   3738  C   LEU A 231       8.221 -17.984  58.480  1.00  1.47           C  
ATOM   3739  O   LEU A 231       9.441 -17.887  58.452  1.00  1.47           O  
ATOM   3740  CB  LEU A 231       6.778 -16.403  57.217  1.00  1.47           C  
ATOM   3741  CG  LEU A 231       6.178 -15.949  55.918  1.00  1.47           C  
ATOM   3742  CD1 LEU A 231       5.394 -14.734  56.154  1.00  1.47           C  
ATOM   3743  CD2 LEU A 231       7.266 -15.653  54.956  1.00  1.47           C  
ATOM   3744  H   LEU A 231       5.436 -18.577  57.100  1.00  1.47           H  
ATOM   3745  HA  LEU A 231       8.108 -17.841  56.357  1.00  1.47           H  
ATOM   3746 1HB  LEU A 231       5.986 -16.404  57.961  1.00  1.47           H  
ATOM   3747 2HB  LEU A 231       7.521 -15.667  57.516  1.00  1.47           H  
ATOM   3748  HG  LEU A 231       5.525 -16.724  55.521  1.00  1.47           H  
ATOM   3749 1HD1 LEU A 231       4.959 -14.416  55.217  1.00  1.47           H  
ATOM   3750 2HD1 LEU A 231       4.608 -14.960  56.868  1.00  1.47           H  
ATOM   3751 3HD1 LEU A 231       6.040 -13.957  56.547  1.00  1.47           H  
ATOM   3752 1HD2 LEU A 231       6.840 -15.319  54.013  1.00  1.47           H  
ATOM   3753 2HD2 LEU A 231       7.905 -14.869  55.371  1.00  1.47           H  
ATOM   3754 3HD2 LEU A 231       7.845 -16.557  54.798  1.00  1.47           H  
ATOM   3755  N   ASN A 232       7.561 -18.349  59.585  1.00  1.37           N  
ATOM   3756  CA  ASN A 232       8.294 -18.570  60.828  1.00  1.37           C  
ATOM   3757  C   ASN A 232       9.309 -19.692  60.693  1.00  1.37           C  
ATOM   3758  O   ASN A 232      10.438 -19.579  61.178  1.00  1.37           O  
ATOM   3759  CB  ASN A 232       7.357 -18.882  61.979  1.00  1.37           C  
ATOM   3760  CG  ASN A 232       6.652 -17.707  62.526  1.00  1.37           C  
ATOM   3761  OD1 ASN A 232       7.069 -16.559  62.342  1.00  1.37           O  
ATOM   3762  ND2 ASN A 232       5.592 -17.963  63.234  1.00  1.37           N  
ATOM   3763  H   ASN A 232       6.543 -18.428  59.569  1.00  1.37           H  
ATOM   3764  HA  ASN A 232       8.846 -17.661  61.065  1.00  1.37           H  
ATOM   3765 1HB  ASN A 232       6.612 -19.598  61.644  1.00  1.37           H  
ATOM   3766 2HB  ASN A 232       7.921 -19.359  62.783  1.00  1.37           H  
ATOM   3767 1HD2 ASN A 232       5.082 -17.213  63.660  1.00  1.37           H  
ATOM   3768 2HD2 ASN A 232       5.303 -18.908  63.365  1.00  1.37           H  
ATOM   3769  N   GLN A 233       8.949 -20.754  59.974  1.00  1.30           N  
ATOM   3770  CA  GLN A 233       9.887 -21.854  59.794  1.00  1.30           C  
ATOM   3771  C   GLN A 233      11.101 -21.385  58.999  1.00  1.30           C  
ATOM   3772  O   GLN A 233      12.246 -21.749  59.307  1.00  1.30           O  
ATOM   3773  CB  GLN A 233       9.226 -23.015  59.041  1.00  1.30           C  
ATOM   3774  CG  GLN A 233       8.151 -23.755  59.813  1.00  1.30           C  
ATOM   3775  CD  GLN A 233       7.477 -24.842  58.977  1.00  1.30           C  
ATOM   3776  OE1 GLN A 233       7.458 -24.793  57.741  1.00  1.30           O  
ATOM   3777  NE2 GLN A 233       6.920 -25.841  59.658  1.00  1.30           N  
ATOM   3778  H   GLN A 233       7.999 -20.811  59.598  1.00  1.30           H  
ATOM   3779  HA  GLN A 233      10.221 -22.194  60.772  1.00  1.30           H  
ATOM   3780 1HB  GLN A 233       8.767 -22.631  58.128  1.00  1.30           H  
ATOM   3781 2HB  GLN A 233       9.987 -23.733  58.745  1.00  1.30           H  
ATOM   3782 1HG  GLN A 233       8.598 -24.222  60.687  1.00  1.30           H  
ATOM   3783 2HG  GLN A 233       7.390 -23.043  60.121  1.00  1.30           H  
ATOM   3784 1HE2 GLN A 233       6.465 -26.589  59.172  1.00  1.30           H  
ATOM   3785 2HE2 GLN A 233       6.958 -25.843  60.657  1.00  1.30           H  
ATOM   3786  N   THR A 234      10.842 -20.551  57.992  1.00  1.25           N  
ATOM   3787  CA  THR A 234      11.881 -20.059  57.112  1.00  1.25           C  
ATOM   3788  C   THR A 234      12.820 -19.133  57.860  1.00  1.25           C  
ATOM   3789  O   THR A 234      14.045 -19.257  57.774  1.00  1.25           O  
ATOM   3790  CB  THR A 234      11.262 -19.265  55.963  1.00  1.25           C  
ATOM   3791  OG1 THR A 234      10.312 -20.077  55.262  1.00  1.25           O  
ATOM   3792  CG2 THR A 234      12.387 -18.883  55.008  1.00  1.25           C  
ATOM   3793  H   THR A 234       9.872 -20.295  57.796  1.00  1.25           H  
ATOM   3794  HA  THR A 234      12.459 -20.899  56.741  1.00  1.25           H  
ATOM   3795  HB  THR A 234      10.769 -18.371  56.332  1.00  1.25           H  
ATOM   3796  HG1 THR A 234       9.550 -20.299  55.857  1.00  1.25           H  
ATOM   3797 1HG2 THR A 234      11.987 -18.329  54.171  1.00  1.25           H  
ATOM   3798 2HG2 THR A 234      13.105 -18.275  55.543  1.00  1.25           H  
ATOM   3799 3HG2 THR A 234      12.886 -19.765  54.638  1.00  1.25           H  
ATOM   3800  N   ILE A 235      12.225 -18.225  58.626  1.00  1.21           N  
ATOM   3801  CA  ILE A 235      12.931 -17.221  59.392  1.00  1.21           C  
ATOM   3802  C   ILE A 235      13.829 -17.885  60.414  1.00  1.21           C  
ATOM   3803  O   ILE A 235      14.992 -17.513  60.538  1.00  1.21           O  
ATOM   3804  CB  ILE A 235      11.911 -16.262  60.039  1.00  1.21           C  
ATOM   3805  CG1 ILE A 235      11.222 -15.417  58.906  1.00  1.21           C  
ATOM   3806  CG2 ILE A 235      12.558 -15.344  61.037  1.00  1.21           C  
ATOM   3807  CD1 ILE A 235       9.972 -14.665  59.349  1.00  1.21           C  
ATOM   3808  H   ILE A 235      11.209 -18.215  58.649  1.00  1.21           H  
ATOM   3809  HA  ILE A 235      13.552 -16.641  58.714  1.00  1.21           H  
ATOM   3810  HB  ILE A 235      11.143 -16.855  60.535  1.00  1.21           H  
ATOM   3811 1HG1 ILE A 235      11.940 -14.685  58.540  1.00  1.21           H  
ATOM   3812 2HG1 ILE A 235      10.965 -16.074  58.083  1.00  1.21           H  
ATOM   3813 1HG2 ILE A 235      11.804 -14.693  61.467  1.00  1.21           H  
ATOM   3814 2HG2 ILE A 235      13.031 -15.930  61.826  1.00  1.21           H  
ATOM   3815 3HG2 ILE A 235      13.292 -14.749  60.528  1.00  1.21           H  
ATOM   3816 1HD1 ILE A 235       9.560 -14.105  58.516  1.00  1.21           H  
ATOM   3817 2HD1 ILE A 235       9.230 -15.379  59.700  1.00  1.21           H  
ATOM   3818 3HD1 ILE A 235      10.225 -13.983  60.149  1.00  1.21           H  
ATOM   3819  N   ARG A 236      13.316 -18.893  61.123  1.00  1.19           N  
ATOM   3820  CA  ARG A 236      14.122 -19.614  62.101  1.00  1.19           C  
ATOM   3821  C   ARG A 236      15.296 -20.358  61.454  1.00  1.19           C  
ATOM   3822  O   ARG A 236      16.407 -20.368  61.997  1.00  1.19           O  
ATOM   3823  CB  ARG A 236      13.247 -20.604  62.853  1.00  1.19           C  
ATOM   3824  CG  ARG A 236      12.264 -19.958  63.814  1.00  1.19           C  
ATOM   3825  CD  ARG A 236      11.321 -20.944  64.387  1.00  1.19           C  
ATOM   3826  NE  ARG A 236      10.374 -20.320  65.297  1.00  1.19           N  
ATOM   3827  CZ  ARG A 236       9.284 -20.927  65.802  1.00  1.19           C  
ATOM   3828  NH1 ARG A 236       9.016 -22.173  65.478  1.00  1.19           N  
ATOM   3829  NH2 ARG A 236       8.485 -20.270  66.626  1.00  1.19           N  
ATOM   3830  H   ARG A 236      12.339 -19.161  60.997  1.00  1.19           H  
ATOM   3831  HA  ARG A 236      14.520 -18.890  62.814  1.00  1.19           H  
ATOM   3832 1HB  ARG A 236      12.665 -21.183  62.131  1.00  1.19           H  
ATOM   3833 2HB  ARG A 236      13.868 -21.300  63.411  1.00  1.19           H  
ATOM   3834 1HG  ARG A 236      12.817 -19.501  64.633  1.00  1.19           H  
ATOM   3835 2HG  ARG A 236      11.696 -19.189  63.295  1.00  1.19           H  
ATOM   3836 1HD  ARG A 236      10.758 -21.408  63.575  1.00  1.19           H  
ATOM   3837 2HD  ARG A 236      11.871 -21.708  64.934  1.00  1.19           H  
ATOM   3838  HE  ARG A 236      10.549 -19.363  65.571  1.00  1.19           H  
ATOM   3839 1HH1 ARG A 236       9.629 -22.672  64.849  1.00  1.19           H  
ATOM   3840 2HH1 ARG A 236       8.199 -22.630  65.858  1.00  1.19           H  
ATOM   3841 1HH2 ARG A 236       8.692 -19.314  66.877  1.00  1.19           H  
ATOM   3842 2HH2 ARG A 236       7.667 -20.725  67.005  1.00  1.19           H  
ATOM   3843  N   GLN A 237      15.092 -20.957  60.270  1.00  1.20           N  
ATOM   3844  CA  GLN A 237      16.213 -21.650  59.640  1.00  1.20           C  
ATOM   3845  C   GLN A 237      17.291 -20.632  59.243  1.00  1.20           C  
ATOM   3846  O   GLN A 237      18.493 -20.876  59.421  1.00  1.20           O  
ATOM   3847  CB  GLN A 237      15.744 -22.449  58.415  1.00  1.20           C  
ATOM   3848  CG  GLN A 237      16.828 -23.331  57.784  1.00  1.20           C  
ATOM   3849  CD  GLN A 237      17.314 -24.437  58.695  1.00  1.20           C  
ATOM   3850  OE1 GLN A 237      16.533 -25.264  59.182  1.00  1.20           O  
ATOM   3851  NE2 GLN A 237      18.623 -24.460  58.938  1.00  1.20           N  
ATOM   3852  H   GLN A 237      14.166 -20.969  59.833  1.00  1.20           H  
ATOM   3853  HA  GLN A 237      16.646 -22.340  60.362  1.00  1.20           H  
ATOM   3854 1HB  GLN A 237      14.904 -23.085  58.695  1.00  1.20           H  
ATOM   3855 2HB  GLN A 237      15.380 -21.755  57.651  1.00  1.20           H  
ATOM   3856 1HG  GLN A 237      16.437 -23.779  56.873  1.00  1.20           H  
ATOM   3857 2HG  GLN A 237      17.690 -22.716  57.553  1.00  1.20           H  
ATOM   3858 1HE2 GLN A 237      19.005 -25.163  59.537  1.00  1.20           H  
ATOM   3859 2HE2 GLN A 237      19.211 -23.767  58.525  1.00  1.20           H  
ATOM   3860  N   LEU A 238      16.854 -19.469  58.751  1.00  1.21           N  
ATOM   3861  CA  LEU A 238      17.775 -18.410  58.368  1.00  1.21           C  
ATOM   3862  C   LEU A 238      18.486 -17.827  59.586  1.00  1.21           C  
ATOM   3863  O   LEU A 238      19.694 -17.591  59.547  1.00  1.21           O  
ATOM   3864  CB  LEU A 238      17.001 -17.302  57.661  1.00  1.21           C  
ATOM   3865  CG  LEU A 238      16.439 -17.606  56.266  1.00  1.21           C  
ATOM   3866  CD1 LEU A 238      15.501 -16.545  55.893  1.00  1.21           C  
ATOM   3867  CD2 LEU A 238      17.521 -17.598  55.265  1.00  1.21           C  
ATOM   3868  H   LEU A 238      15.851 -19.325  58.615  1.00  1.21           H  
ATOM   3869  HA  LEU A 238      18.518 -18.824  57.688  1.00  1.21           H  
ATOM   3870 1HB  LEU A 238      16.157 -17.040  58.285  1.00  1.21           H  
ATOM   3871 2HB  LEU A 238      17.646 -16.429  57.579  1.00  1.21           H  
ATOM   3872  HG  LEU A 238      15.933 -18.568  56.276  1.00  1.21           H  
ATOM   3873 1HD1 LEU A 238      15.105 -16.747  54.902  1.00  1.21           H  
ATOM   3874 2HD1 LEU A 238      14.693 -16.517  56.617  1.00  1.21           H  
ATOM   3875 3HD1 LEU A 238      16.025 -15.604  55.885  1.00  1.21           H  
ATOM   3876 1HD2 LEU A 238      17.111 -17.798  54.276  1.00  1.21           H  
ATOM   3877 2HD2 LEU A 238      17.973 -16.611  55.274  1.00  1.21           H  
ATOM   3878 3HD2 LEU A 238      18.256 -18.355  55.520  1.00  1.21           H  
ATOM   3879  N   GLU A 239      17.757 -17.635  60.693  1.00  1.26           N  
ATOM   3880  CA  GLU A 239      18.361 -17.056  61.884  1.00  1.26           C  
ATOM   3881  C   GLU A 239      19.487 -17.935  62.363  1.00  1.26           C  
ATOM   3882  O   GLU A 239      20.585 -17.449  62.648  1.00  1.26           O  
ATOM   3883  CB  GLU A 239      17.348 -16.907  63.029  1.00  1.26           C  
ATOM   3884  CG  GLU A 239      17.925 -16.217  64.272  1.00  1.26           C  
ATOM   3885  CD  GLU A 239      16.926 -15.972  65.399  1.00  1.26           C  
ATOM   3886  OE1 GLU A 239      15.786 -16.346  65.271  1.00  1.26           O  
ATOM   3887  OE2 GLU A 239      17.319 -15.398  66.387  1.00  1.26           O  
ATOM   3888  H   GLU A 239      16.764 -17.846  60.690  1.00  1.26           H  
ATOM   3889  HA  GLU A 239      18.765 -16.076  61.634  1.00  1.26           H  
ATOM   3890 1HB  GLU A 239      16.483 -16.377  62.701  1.00  1.26           H  
ATOM   3891 2HB  GLU A 239      17.013 -17.899  63.333  1.00  1.26           H  
ATOM   3892 1HG  GLU A 239      18.718 -16.849  64.656  1.00  1.26           H  
ATOM   3893 2HG  GLU A 239      18.367 -15.269  63.971  1.00  1.26           H  
ATOM   3894  N   ALA A 240      19.224 -19.243  62.434  1.00  1.35           N  
ATOM   3895  CA  ALA A 240      20.234 -20.177  62.889  1.00  1.35           C  
ATOM   3896  C   ALA A 240      21.443 -20.158  61.976  1.00  1.35           C  
ATOM   3897  O   ALA A 240      22.582 -20.097  62.445  1.00  1.35           O  
ATOM   3898  CB  ALA A 240      19.655 -21.577  62.930  1.00  1.35           C  
ATOM   3899  H   ALA A 240      18.293 -19.587  62.184  1.00  1.35           H  
ATOM   3900  HA  ALA A 240      20.549 -19.879  63.887  1.00  1.35           H  
ATOM   3901 1HB  ALA A 240      20.410 -22.272  63.288  1.00  1.35           H  
ATOM   3902 2HB  ALA A 240      18.794 -21.592  63.596  1.00  1.35           H  
ATOM   3903 3HB  ALA A 240      19.338 -21.864  61.923  1.00  1.35           H  
ATOM   3904  N   PHE A 241      21.201 -20.108  60.665  1.00  1.50           N  
ATOM   3905  CA  PHE A 241      22.281 -20.100  59.696  1.00  1.50           C  
ATOM   3906  C   PHE A 241      23.222 -18.932  59.976  1.00  1.50           C  
ATOM   3907  O   PHE A 241      24.451 -19.094  59.995  1.00  1.50           O  
ATOM   3908  CB  PHE A 241      21.740 -19.965  58.278  1.00  1.50           C  
ATOM   3909  CG  PHE A 241      22.793 -20.088  57.278  1.00  1.50           C  
ATOM   3910  CD1 PHE A 241      23.034 -21.306  56.703  1.00  1.50           C  
ATOM   3911  CD2 PHE A 241      23.608 -19.025  56.963  1.00  1.50           C  
ATOM   3912  CE1 PHE A 241      24.039 -21.454  55.815  1.00  1.50           C  
ATOM   3913  CE2 PHE A 241      24.632 -19.173  56.074  1.00  1.50           C  
ATOM   3914  CZ  PHE A 241      24.844 -20.389  55.497  1.00  1.50           C  
ATOM   3915  H   PHE A 241      20.239 -20.139  60.318  1.00  1.50           H  
ATOM   3916  HA  PHE A 241      22.843 -21.022  59.791  1.00  1.50           H  
ATOM   3917 1HB  PHE A 241      20.985 -20.731  58.095  1.00  1.50           H  
ATOM   3918 2HB  PHE A 241      21.263 -19.001  58.156  1.00  1.50           H  
ATOM   3919  HD1 PHE A 241      22.409 -22.158  56.968  1.00  1.50           H  
ATOM   3920  HD2 PHE A 241      23.433 -18.060  57.438  1.00  1.50           H  
ATOM   3921  HE1 PHE A 241      24.225 -22.430  55.366  1.00  1.50           H  
ATOM   3922  HE2 PHE A 241      25.278 -18.322  55.832  1.00  1.50           H  
ATOM   3923  HZ  PHE A 241      25.654 -20.529  54.793  1.00  1.50           H  
ATOM   3924  N   ILE A 242      22.625 -17.744  60.168  1.00  1.74           N  
ATOM   3925  CA  ILE A 242      23.323 -16.485  60.417  1.00  1.74           C  
ATOM   3926  C   ILE A 242      24.082 -16.491  61.735  1.00  1.74           C  
ATOM   3927  O   ILE A 242      25.244 -16.085  61.808  1.00  1.74           O  
ATOM   3928  CB  ILE A 242      22.318 -15.320  60.468  1.00  1.74           C  
ATOM   3929  CG1 ILE A 242      21.665 -15.114  59.105  1.00  1.74           C  
ATOM   3930  CG2 ILE A 242      23.032 -14.040  60.906  1.00  1.74           C  
ATOM   3931  CD1 ILE A 242      20.417 -14.230  59.154  1.00  1.74           C  
ATOM   3932  H   ILE A 242      21.600 -17.718  60.133  1.00  1.74           H  
ATOM   3933  HA  ILE A 242      24.034 -16.320  59.601  1.00  1.74           H  
ATOM   3934  HB  ILE A 242      21.525 -15.561  61.180  1.00  1.74           H  
ATOM   3935 1HG1 ILE A 242      22.388 -14.649  58.430  1.00  1.74           H  
ATOM   3936 2HG1 ILE A 242      21.398 -16.077  58.705  1.00  1.74           H  
ATOM   3937 1HG2 ILE A 242      22.316 -13.221  60.951  1.00  1.74           H  
ATOM   3938 2HG2 ILE A 242      23.477 -14.188  61.889  1.00  1.74           H  
ATOM   3939 3HG2 ILE A 242      23.813 -13.798  60.187  1.00  1.74           H  
ATOM   3940 1HD1 ILE A 242      20.003 -14.139  58.165  1.00  1.74           H  
ATOM   3941 2HD1 ILE A 242      19.675 -14.688  59.806  1.00  1.74           H  
ATOM   3942 3HD1 ILE A 242      20.677 -13.249  59.535  1.00  1.74           H  
ATOM   3943  N   CYS A 243      23.404 -16.940  62.800  1.00  2.12           N  
ATOM   3944  CA  CYS A 243      23.977 -16.949  64.142  1.00  2.12           C  
ATOM   3945  C   CYS A 243      25.178 -17.869  64.246  1.00  2.12           C  
ATOM   3946  O   CYS A 243      26.160 -17.556  64.922  1.00  2.12           O  
ATOM   3947  CB  CYS A 243      22.935 -17.430  65.144  1.00  2.12           C  
ATOM   3948  SG  CYS A 243      21.577 -16.282  65.365  1.00  2.12           S  
ATOM   3949  H   CYS A 243      22.445 -17.266  62.677  1.00  2.12           H  
ATOM   3950  HA  CYS A 243      24.280 -15.935  64.393  1.00  2.12           H  
ATOM   3951 1HB  CYS A 243      22.521 -18.385  64.807  1.00  2.12           H  
ATOM   3952 2HB  CYS A 243      23.406 -17.594  66.109  1.00  2.12           H  
ATOM   3953  HG  CYS A 243      21.006 -16.550  64.158  1.00  2.12           H  
ATOM   3954  N   ILE A 244      25.089 -19.003  63.572  1.00  2.63           N  
ATOM   3955  CA  ILE A 244      26.132 -20.005  63.563  1.00  2.63           C  
ATOM   3956  C   ILE A 244      27.225 -19.684  62.547  1.00  2.63           C  
ATOM   3957  O   ILE A 244      28.410 -19.877  62.825  1.00  2.63           O  
ATOM   3958  CB  ILE A 244      25.528 -21.382  63.279  1.00  2.63           C  
ATOM   3959  CG1 ILE A 244      24.593 -21.785  64.422  1.00  2.63           C  
ATOM   3960  CG2 ILE A 244      26.631 -22.407  63.088  1.00  2.63           C  
ATOM   3961  CD1 ILE A 244      23.738 -22.986  64.100  1.00  2.63           C  
ATOM   3962  H   ILE A 244      24.232 -19.205  63.054  1.00  2.63           H  
ATOM   3963  HA  ILE A 244      26.587 -20.029  64.551  1.00  2.63           H  
ATOM   3964  HB  ILE A 244      24.915 -21.311  62.396  1.00  2.63           H  
ATOM   3965 1HG1 ILE A 244      25.190 -22.007  65.304  1.00  2.63           H  
ATOM   3966 2HG1 ILE A 244      23.931 -20.947  64.650  1.00  2.63           H  
ATOM   3967 1HG2 ILE A 244      26.189 -23.377  62.884  1.00  2.63           H  
ATOM   3968 2HG2 ILE A 244      27.262 -22.107  62.252  1.00  2.63           H  
ATOM   3969 3HG2 ILE A 244      27.233 -22.469  63.994  1.00  2.63           H  
ATOM   3970 1HD1 ILE A 244      23.098 -23.215  64.950  1.00  2.63           H  
ATOM   3971 2HD1 ILE A 244      23.119 -22.756  63.232  1.00  2.63           H  
ATOM   3972 3HD1 ILE A 244      24.373 -23.843  63.881  1.00  2.63           H  
ATOM   3973  N   GLY A 245      26.823 -19.243  61.350  1.00  3.28           N  
ATOM   3974  CA  GLY A 245      27.756 -18.993  60.267  1.00  3.28           C  
ATOM   3975  C   GLY A 245      27.982 -20.305  59.545  1.00  3.28           C  
ATOM   3976  O   GLY A 245      29.122 -20.712  59.296  1.00  3.28           O  
ATOM   3977  H   GLY A 245      25.841 -19.083  61.165  1.00  3.28           H  
ATOM   3978 1HA  GLY A 245      27.335 -18.254  59.583  1.00  3.28           H  
ATOM   3979 2HA  GLY A 245      28.693 -18.602  60.659  1.00  3.28           H  
ATOM   3980  N   ILE A 246      26.893 -20.993  59.207  1.00  3.99           N  
ATOM   3981  CA  ILE A 246      27.057 -22.320  58.615  1.00  3.99           C  
ATOM   3982  C   ILE A 246      27.499 -22.300  57.163  1.00  3.99           C  
ATOM   3983  O   ILE A 246      26.738 -22.623  56.255  1.00  3.99           O  
ATOM   3984  CB  ILE A 246      25.738 -23.088  58.644  1.00  3.99           C  
ATOM   3985  CG1 ILE A 246      25.238 -23.227  60.023  1.00  3.99           C  
ATOM   3986  CG2 ILE A 246      25.911 -24.407  58.000  1.00  3.99           C  
ATOM   3987  CD1 ILE A 246      23.850 -23.816  60.113  1.00  3.99           C  
ATOM   3988  H   ILE A 246      25.975 -20.588  59.402  1.00  3.99           H  
ATOM   3989  HA  ILE A 246      27.804 -22.864  59.193  1.00  3.99           H  
ATOM   3990  HB  ILE A 246      25.011 -22.534  58.118  1.00  3.99           H  
ATOM   3991 1HG1 ILE A 246      25.920 -23.851  60.585  1.00  3.99           H  
ATOM   3992 2HG1 ILE A 246      25.219 -22.245  60.456  1.00  3.99           H  
ATOM   3993 1HG2 ILE A 246      24.976 -24.918  58.002  1.00  3.99           H  
ATOM   3994 2HG2 ILE A 246      26.244 -24.279  56.978  1.00  3.99           H  
ATOM   3995 3HG2 ILE A 246      26.648 -24.994  58.544  1.00  3.99           H  
ATOM   3996 1HD1 ILE A 246      23.548 -23.874  61.152  1.00  3.99           H  
ATOM   3997 2HD1 ILE A 246      23.144 -23.208  59.563  1.00  3.99           H  
ATOM   3998 3HD1 ILE A 246      23.868 -24.805  59.690  1.00  3.99           H  
ATOM   3999  N   ILE A 247      28.771 -22.021  56.964  1.00  4.62           N  
ATOM   4000  CA  ILE A 247      29.334 -21.969  55.631  1.00  4.62           C  
ATOM   4001  C   ILE A 247      30.552 -22.855  55.502  1.00  4.62           C  
ATOM   4002  O   ILE A 247      31.555 -22.655  56.186  1.00  4.62           O  
ATOM   4003  CB  ILE A 247      29.750 -20.534  55.278  1.00  4.62           C  
ATOM   4004  CG1 ILE A 247      28.552 -19.617  55.367  1.00  4.62           C  
ATOM   4005  CG2 ILE A 247      30.353 -20.495  53.867  1.00  4.62           C  
ATOM   4006  CD1 ILE A 247      28.895 -18.185  55.242  1.00  4.62           C  
ATOM   4007  H   ILE A 247      29.322 -21.769  57.782  1.00  4.62           H  
ATOM   4008  HA  ILE A 247      28.585 -22.309  54.917  1.00  4.62           H  
ATOM   4009  HB  ILE A 247      30.486 -20.187  56.001  1.00  4.62           H  
ATOM   4010 1HG1 ILE A 247      27.856 -19.886  54.587  1.00  4.62           H  
ATOM   4011 2HG1 ILE A 247      28.067 -19.745  56.328  1.00  4.62           H  
ATOM   4012 1HG2 ILE A 247      30.652 -19.479  53.622  1.00  4.62           H  
ATOM   4013 2HG2 ILE A 247      31.221 -21.147  53.817  1.00  4.62           H  
ATOM   4014 3HG2 ILE A 247      29.608 -20.835  53.156  1.00  4.62           H  
ATOM   4015 1HD1 ILE A 247      27.991 -17.605  55.325  1.00  4.62           H  
ATOM   4016 2HD1 ILE A 247      29.578 -17.903  56.040  1.00  4.62           H  
ATOM   4017 3HD1 ILE A 247      29.362 -18.000  54.279  1.00  4.62           H  
ATOM   4018  N   ASP A 248      30.489 -23.818  54.603  1.00  5.01           N  
ATOM   4019  CA  ASP A 248      31.647 -24.654  54.364  1.00  5.01           C  
ATOM   4020  C   ASP A 248      32.394 -23.847  53.317  1.00  5.01           C  
ATOM   4021  O   ASP A 248      31.841 -23.591  52.254  1.00  5.01           O  
ATOM   4022  CB  ASP A 248      31.275 -26.061  53.893  1.00  5.01           C  
ATOM   4023  CG  ASP A 248      32.496 -27.017  53.871  1.00  5.01           C  
ATOM   4024  OD1 ASP A 248      33.599 -26.556  54.048  1.00  5.01           O  
ATOM   4025  OD2 ASP A 248      32.295 -28.201  53.746  1.00  5.01           O  
ATOM   4026  H   ASP A 248      29.639 -23.963  54.075  1.00  5.01           H  
ATOM   4027  HA  ASP A 248      32.261 -24.724  55.263  1.00  5.01           H  
ATOM   4028 1HB  ASP A 248      30.500 -26.480  54.543  1.00  5.01           H  
ATOM   4029 2HB  ASP A 248      30.861 -26.009  52.881  1.00  5.01           H  
ATOM   4030  N   GLU A 249      33.568 -23.332  53.655  1.00  5.09           N  
ATOM   4031  CA  GLU A 249      34.246 -22.391  52.773  1.00  5.09           C  
ATOM   4032  C   GLU A 249      34.214 -22.898  51.321  1.00  5.09           C  
ATOM   4033  O   GLU A 249      34.648 -24.021  51.062  1.00  5.09           O  
ATOM   4034  CB  GLU A 249      35.703 -22.210  53.233  1.00  5.09           C  
ATOM   4035  CG  GLU A 249      36.513 -21.159  52.463  1.00  5.09           C  
ATOM   4036  CD  GLU A 249      37.930 -21.000  52.973  1.00  5.09           C  
ATOM   4037  OE1 GLU A 249      38.306 -21.724  53.862  1.00  5.09           O  
ATOM   4038  OE2 GLU A 249      38.630 -20.143  52.479  1.00  5.09           O  
ATOM   4039  H   GLU A 249      33.980 -23.600  54.539  1.00  5.09           H  
ATOM   4040  HA  GLU A 249      33.736 -21.443  52.878  1.00  5.09           H  
ATOM   4041 1HB  GLU A 249      35.719 -21.934  54.288  1.00  5.09           H  
ATOM   4042 2HB  GLU A 249      36.227 -23.161  53.139  1.00  5.09           H  
ATOM   4043 1HG  GLU A 249      36.543 -21.437  51.406  1.00  5.09           H  
ATOM   4044 2HG  GLU A 249      36.010 -20.202  52.545  1.00  5.09           H  
ATOM   4045  N   PRO A 250      33.751 -22.078  50.351  1.00  4.92           N  
ATOM   4046  CA  PRO A 250      33.614 -22.419  48.949  1.00  4.92           C  
ATOM   4047  C   PRO A 250      34.945 -22.588  48.276  1.00  4.92           C  
ATOM   4048  O   PRO A 250      35.918 -21.947  48.659  1.00  4.92           O  
ATOM   4049  CB  PRO A 250      32.893 -21.199  48.362  1.00  4.92           C  
ATOM   4050  CG  PRO A 250      33.242 -20.059  49.278  1.00  4.92           C  
ATOM   4051  CD  PRO A 250      33.360 -20.683  50.658  1.00  4.92           C  
ATOM   4052  HA  PRO A 250      33.008 -23.333  48.856  1.00  4.92           H  
ATOM   4053 1HB  PRO A 250      33.250 -21.030  47.330  1.00  4.92           H  
ATOM   4054 2HB  PRO A 250      31.838 -21.378  48.293  1.00  4.92           H  
ATOM   4055 1HG  PRO A 250      34.180 -19.588  48.949  1.00  4.92           H  
ATOM   4056 2HG  PRO A 250      32.459 -19.283  49.223  1.00  4.92           H  
ATOM   4057 1HD  PRO A 250      34.147 -20.149  51.188  1.00  4.92           H  
ATOM   4058 2HD  PRO A 250      32.399 -20.656  51.187  1.00  4.92           H  
ATOM   4059  N   VAL A 251      34.968 -23.379  47.214  1.00  4.63           N  
ATOM   4060  CA  VAL A 251      36.170 -23.487  46.406  1.00  4.63           C  
ATOM   4061  C   VAL A 251      36.263 -22.290  45.459  1.00  4.63           C  
ATOM   4062  O   VAL A 251      35.375 -22.129  44.624  1.00  4.63           O  
ATOM   4063  CB  VAL A 251      36.075 -24.737  45.523  1.00  4.63           C  
ATOM   4064  CG1 VAL A 251      37.273 -24.827  44.628  1.00  4.63           C  
ATOM   4065  CG2 VAL A 251      35.931 -25.961  46.393  1.00  4.63           C  
ATOM   4066  H   VAL A 251      34.141 -23.913  46.969  1.00  4.63           H  
ATOM   4067  HA  VAL A 251      37.025 -23.563  47.068  1.00  4.63           H  
ATOM   4068  HB  VAL A 251      35.201 -24.649  44.879  1.00  4.63           H  
ATOM   4069 1HG1 VAL A 251      37.160 -25.702  44.002  1.00  4.63           H  
ATOM   4070 2HG1 VAL A 251      37.339 -23.934  44.002  1.00  4.63           H  
ATOM   4071 3HG1 VAL A 251      38.177 -24.912  45.229  1.00  4.63           H  
ATOM   4072 1HG2 VAL A 251      35.845 -26.848  45.761  1.00  4.63           H  
ATOM   4073 2HG2 VAL A 251      36.806 -26.052  47.035  1.00  4.63           H  
ATOM   4074 3HG2 VAL A 251      35.036 -25.866  47.012  1.00  4.63           H  
ATOM   4075  N   PRO A 252      37.278 -21.416  45.567  1.00  4.31           N  
ATOM   4076  CA  PRO A 252      37.429 -20.266  44.709  1.00  4.31           C  
ATOM   4077  C   PRO A 252      38.016 -20.697  43.386  1.00  4.31           C  
ATOM   4078  O   PRO A 252      38.865 -21.586  43.362  1.00  4.31           O  
ATOM   4079  CB  PRO A 252      38.415 -19.402  45.492  1.00  4.31           C  
ATOM   4080  CG  PRO A 252      39.284 -20.414  46.232  1.00  4.31           C  
ATOM   4081  CD  PRO A 252      38.350 -21.577  46.565  1.00  4.31           C  
ATOM   4082  HA  PRO A 252      36.460 -19.768  44.574  1.00  4.31           H  
ATOM   4083 1HB  PRO A 252      38.988 -18.768  44.797  1.00  4.31           H  
ATOM   4084 2HB  PRO A 252      37.868 -18.727  46.167  1.00  4.31           H  
ATOM   4085 1HG  PRO A 252      40.127 -20.720  45.595  1.00  4.31           H  
ATOM   4086 2HG  PRO A 252      39.719 -19.953  47.133  1.00  4.31           H  
ATOM   4087 1HD  PRO A 252      38.886 -22.524  46.414  1.00  4.31           H  
ATOM   4088 2HD  PRO A 252      37.973 -21.462  47.584  1.00  4.31           H  
ATOM   4089  N   LEU A 253      37.650 -20.013  42.314  1.00  4.00           N  
ATOM   4090  CA  LEU A 253      38.336 -20.171  41.034  1.00  4.00           C  
ATOM   4091  C   LEU A 253      38.398 -18.815  40.313  1.00  4.00           C  
ATOM   4092  O   LEU A 253      37.409 -18.075  40.305  1.00  4.00           O  
ATOM   4093  CB  LEU A 253      37.621 -21.228  40.154  1.00  4.00           C  
ATOM   4094  CG  LEU A 253      37.685 -22.753  40.625  1.00  4.00           C  
ATOM   4095  CD1 LEU A 253      36.731 -23.614  39.823  1.00  4.00           C  
ATOM   4096  CD2 LEU A 253      39.076 -23.274  40.418  1.00  4.00           C  
ATOM   4097  H   LEU A 253      36.909 -19.332  42.390  1.00  4.00           H  
ATOM   4098  HA  LEU A 253      39.360 -20.503  41.216  1.00  4.00           H  
ATOM   4099 1HB  LEU A 253      36.575 -20.953  40.069  1.00  4.00           H  
ATOM   4100 2HB  LEU A 253      38.065 -21.172  39.160  1.00  4.00           H  
ATOM   4101  HG  LEU A 253      37.403 -22.826  41.667  1.00  4.00           H  
ATOM   4102 1HD1 LEU A 253      36.807 -24.641  40.175  1.00  4.00           H  
ATOM   4103 2HD1 LEU A 253      35.709 -23.260  39.953  1.00  4.00           H  
ATOM   4104 3HD1 LEU A 253      37.001 -23.576  38.780  1.00  4.00           H  
ATOM   4105 1HD2 LEU A 253      39.124 -24.300  40.727  1.00  4.00           H  
ATOM   4106 2HD2 LEU A 253      39.319 -23.206  39.364  1.00  4.00           H  
ATOM   4107 3HD2 LEU A 253      39.786 -22.678  41.002  1.00  4.00           H  
ATOM   4108  N   SER A 254      39.525 -18.516  39.674  1.00  3.68           N  
ATOM   4109  CA  SER A 254      39.655 -17.355  38.799  1.00  3.68           C  
ATOM   4110  C   SER A 254      39.058 -17.689  37.445  1.00  3.68           C  
ATOM   4111  O   SER A 254      38.655 -18.819  37.209  1.00  3.68           O  
ATOM   4112  CB  SER A 254      41.106 -16.924  38.668  1.00  3.68           C  
ATOM   4113  OG  SER A 254      41.897 -17.912  38.051  1.00  3.68           O  
ATOM   4114  H   SER A 254      40.347 -19.124  39.782  1.00  3.68           H  
ATOM   4115  HA  SER A 254      39.088 -16.528  39.226  1.00  3.68           H  
ATOM   4116 1HB  SER A 254      41.156 -16.006  38.088  1.00  3.68           H  
ATOM   4117 2HB  SER A 254      41.508 -16.707  39.656  1.00  3.68           H  
ATOM   4118  HG  SER A 254      42.029 -18.592  38.769  1.00  3.68           H  
ATOM   4119  N   ILE A 255      38.954 -16.725  36.542  1.00  3.35           N  
ATOM   4120  CA  ILE A 255      38.420 -17.098  35.240  1.00  3.35           C  
ATOM   4121  C   ILE A 255      39.442 -17.935  34.477  1.00  3.35           C  
ATOM   4122  O   ILE A 255      39.088 -18.963  33.893  1.00  3.35           O  
ATOM   4123  CB  ILE A 255      38.015 -15.864  34.422  1.00  3.35           C  
ATOM   4124  CG1 ILE A 255      36.903 -15.120  35.160  1.00  3.35           C  
ATOM   4125  CG2 ILE A 255      37.571 -16.252  33.010  1.00  3.35           C  
ATOM   4126  CD1 ILE A 255      35.667 -15.968  35.393  1.00  3.35           C  
ATOM   4127  H   ILE A 255      39.251 -15.782  36.742  1.00  3.35           H  
ATOM   4128  HA  ILE A 255      37.535 -17.706  35.398  1.00  3.35           H  
ATOM   4129  HB  ILE A 255      38.869 -15.191  34.348  1.00  3.35           H  
ATOM   4130 1HG1 ILE A 255      37.281 -14.788  36.125  1.00  3.35           H  
ATOM   4131 2HG1 ILE A 255      36.614 -14.241  34.580  1.00  3.35           H  
ATOM   4132 1HG2 ILE A 255      37.302 -15.355  32.454  1.00  3.35           H  
ATOM   4133 2HG2 ILE A 255      38.385 -16.765  32.498  1.00  3.35           H  
ATOM   4134 3HG2 ILE A 255      36.712 -16.903  33.061  1.00  3.35           H  
ATOM   4135 1HD1 ILE A 255      34.918 -15.381  35.923  1.00  3.35           H  
ATOM   4136 2HD1 ILE A 255      35.262 -16.291  34.433  1.00  3.35           H  
ATOM   4137 3HD1 ILE A 255      35.931 -16.842  35.991  1.00  3.35           H  
ATOM   4138  N   LYS A 256      40.716 -17.514  34.505  1.00  3.01           N  
ATOM   4139  CA  LYS A 256      41.762 -18.269  33.818  1.00  3.01           C  
ATOM   4140  C   LYS A 256      41.775 -19.709  34.285  1.00  3.01           C  
ATOM   4141  O   LYS A 256      41.861 -20.634  33.478  1.00  3.01           O  
ATOM   4142  CB  LYS A 256      43.142 -17.674  34.053  1.00  3.01           C  
ATOM   4143  CG  LYS A 256      44.257 -18.440  33.332  1.00  3.01           C  
ATOM   4144  CD  LYS A 256      45.624 -17.801  33.538  1.00  3.01           C  
ATOM   4145  CE  LYS A 256      46.717 -18.625  32.862  1.00  3.01           C  
ATOM   4146  NZ  LYS A 256      48.070 -18.027  33.057  1.00  3.01           N  
ATOM   4147  H   LYS A 256      40.953 -16.670  35.004  1.00  3.01           H  
ATOM   4148  HA  LYS A 256      41.550 -18.266  32.746  1.00  3.01           H  
ATOM   4149 1HB  LYS A 256      43.160 -16.640  33.715  1.00  3.01           H  
ATOM   4150 2HB  LYS A 256      43.364 -17.680  35.122  1.00  3.01           H  
ATOM   4151 1HG  LYS A 256      44.288 -19.465  33.711  1.00  3.01           H  
ATOM   4152 2HG  LYS A 256      44.035 -18.474  32.265  1.00  3.01           H  
ATOM   4153 1HD  LYS A 256      45.623 -16.795  33.116  1.00  3.01           H  
ATOM   4154 2HD  LYS A 256      45.837 -17.729  34.605  1.00  3.01           H  
ATOM   4155 1HE  LYS A 256      46.711 -19.634  33.277  1.00  3.01           H  
ATOM   4156 2HE  LYS A 256      46.508 -18.684  31.793  1.00  3.01           H  
ATOM   4157 1HZ  LYS A 256      48.763 -18.600  32.595  1.00  3.01           H  
ATOM   4158 2HZ  LYS A 256      48.087 -17.097  32.665  1.00  3.01           H  
ATOM   4159 3HZ  LYS A 256      48.279 -17.979  34.044  1.00  3.01           H  
ATOM   4160  N   GLU A 257      41.657 -19.928  35.579  1.00  2.67           N  
ATOM   4161  CA  GLU A 257      41.651 -21.306  35.983  1.00  2.67           C  
ATOM   4162  C   GLU A 257      40.196 -21.613  36.210  1.00  2.67           C  
ATOM   4163  O   GLU A 257      39.825 -21.336  37.339  1.00  2.67           O  
ATOM   4164  CB  GLU A 257      42.438 -21.467  37.269  1.00  2.67           C  
ATOM   4165  CG  GLU A 257      41.652 -21.087  38.451  1.00  2.67           C  
ATOM   4166  CD  GLU A 257      42.395 -20.871  39.669  1.00  2.67           C  
ATOM   4167  OE1 GLU A 257      43.199 -21.670  40.076  1.00  2.67           O  
ATOM   4168  OE2 GLU A 257      42.143 -19.821  40.210  1.00  2.67           O  
ATOM   4169  H   GLU A 257      41.586 -19.171  36.267  1.00  2.67           H  
ATOM   4170  HA  GLU A 257      42.046 -21.947  35.200  1.00  2.67           H  
ATOM   4171 1HB  GLU A 257      42.781 -22.459  37.345  1.00  2.67           H  
ATOM   4172 2HB  GLU A 257      43.314 -20.823  37.235  1.00  2.67           H  
ATOM   4173 1HG  GLU A 257      41.068 -20.220  38.207  1.00  2.67           H  
ATOM   4174 2HG  GLU A 257      40.966 -21.889  38.637  1.00  2.67           H  
ATOM   4175  N   PHE A 258      39.875 -22.801  35.763  1.00  2.36           N  
ATOM   4176  CA  PHE A 258      38.509 -23.049  35.287  1.00  2.36           C  
ATOM   4177  C   PHE A 258      38.374 -22.866  33.750  1.00  2.36           C  
ATOM   4178  O   PHE A 258      37.779 -23.733  33.101  1.00  2.36           O  
ATOM   4179  CB  PHE A 258      37.511 -22.142  36.036  1.00  2.36           C  
ATOM   4180  CG  PHE A 258      36.156 -22.536  35.911  1.00  2.36           C  
ATOM   4181  CD1 PHE A 258      35.273 -22.221  36.932  1.00  2.36           C  
ATOM   4182  CD2 PHE A 258      35.730 -23.249  34.861  1.00  2.36           C  
ATOM   4183  CE1 PHE A 258      33.987 -22.637  36.892  1.00  2.36           C  
ATOM   4184  CE2 PHE A 258      34.463 -23.651  34.806  1.00  2.36           C  
ATOM   4185  CZ  PHE A 258      33.577 -23.357  35.839  1.00  2.36           C  
ATOM   4186  H   PHE A 258      40.177 -23.526  36.397  1.00  2.36           H  
ATOM   4187  HA  PHE A 258      38.255 -24.068  35.513  1.00  2.36           H  
ATOM   4188 1HB  PHE A 258      37.710 -22.165  37.084  1.00  2.36           H  
ATOM   4189 2HB  PHE A 258      37.604 -21.103  35.697  1.00  2.36           H  
ATOM   4190  HD1 PHE A 258      35.631 -21.645  37.783  1.00  2.36           H  
ATOM   4191  HD2 PHE A 258      36.413 -23.496  34.063  1.00  2.36           H  
ATOM   4192  HE1 PHE A 258      33.288 -22.402  37.702  1.00  2.36           H  
ATOM   4193  HE2 PHE A 258      34.141 -24.213  33.941  1.00  2.36           H  
ATOM   4194  HZ  PHE A 258      32.541 -23.690  35.804  1.00  2.36           H  
ATOM   4195  N   GLU A 259      39.073 -21.898  33.115  1.00  2.10           N  
ATOM   4196  CA  GLU A 259      39.256 -22.032  31.661  1.00  2.10           C  
ATOM   4197  C   GLU A 259      40.079 -23.287  31.445  1.00  2.10           C  
ATOM   4198  O   GLU A 259      39.795 -24.105  30.571  1.00  2.10           O  
ATOM   4199  CB  GLU A 259      39.970 -20.844  31.003  1.00  2.10           C  
ATOM   4200  CG  GLU A 259      40.072 -20.951  29.499  1.00  2.10           C  
ATOM   4201  CD  GLU A 259      40.703 -19.737  28.844  1.00  2.10           C  
ATOM   4202  OE1 GLU A 259      40.301 -18.632  29.150  1.00  2.10           O  
ATOM   4203  OE2 GLU A 259      41.585 -19.913  28.032  1.00  2.10           O  
ATOM   4204  H   GLU A 259      39.481 -21.098  33.600  1.00  2.10           H  
ATOM   4205  HA  GLU A 259      38.284 -22.164  31.186  1.00  2.10           H  
ATOM   4206 1HB  GLU A 259      39.507 -19.905  31.275  1.00  2.10           H  
ATOM   4207 2HB  GLU A 259      40.986 -20.810  31.332  1.00  2.10           H  
ATOM   4208 1HG  GLU A 259      40.670 -21.828  29.280  1.00  2.10           H  
ATOM   4209 2HG  GLU A 259      39.076 -21.113  29.086  1.00  2.10           H  
ATOM   4210  N   LEU A 260      41.081 -23.456  32.311  1.00  1.90           N  
ATOM   4211  CA  LEU A 260      41.969 -24.605  32.258  1.00  1.90           C  
ATOM   4212  C   LEU A 260      41.188 -25.903  32.459  1.00  1.90           C  
ATOM   4213  O   LEU A 260      41.500 -26.927  31.841  1.00  1.90           O  
ATOM   4214  CB  LEU A 260      43.033 -24.476  33.348  1.00  1.90           C  
ATOM   4215  CG  LEU A 260      44.034 -23.327  33.153  1.00  1.90           C  
ATOM   4216  CD1 LEU A 260      44.921 -23.207  34.395  1.00  1.90           C  
ATOM   4217  CD2 LEU A 260      44.850 -23.581  31.902  1.00  1.90           C  
ATOM   4218  H   LEU A 260      41.259 -22.701  32.977  1.00  1.90           H  
ATOM   4219  HA  LEU A 260      42.449 -24.629  31.281  1.00  1.90           H  
ATOM   4220 1HB  LEU A 260      42.531 -24.324  34.305  1.00  1.90           H  
ATOM   4221 2HB  LEU A 260      43.595 -25.406  33.401  1.00  1.90           H  
ATOM   4222  HG  LEU A 260      43.496 -22.396  33.035  1.00  1.90           H  
ATOM   4223 1HD1 LEU A 260      45.623 -22.383  34.265  1.00  1.90           H  
ATOM   4224 2HD1 LEU A 260      44.303 -23.015  35.270  1.00  1.90           H  
ATOM   4225 3HD1 LEU A 260      45.475 -24.133  34.542  1.00  1.90           H  
ATOM   4226 1HD2 LEU A 260      45.552 -22.761  31.757  1.00  1.90           H  
ATOM   4227 2HD2 LEU A 260      45.400 -24.517  32.009  1.00  1.90           H  
ATOM   4228 3HD2 LEU A 260      44.184 -23.647  31.041  1.00  1.90           H  
ATOM   4229  N   ILE A 261      40.153 -25.863  33.308  1.00  1.76           N  
ATOM   4230  CA  ILE A 261      39.373 -27.071  33.528  1.00  1.76           C  
ATOM   4231  C   ILE A 261      38.645 -27.392  32.244  1.00  1.76           C  
ATOM   4232  O   ILE A 261      38.674 -28.531  31.786  1.00  1.76           O  
ATOM   4233  CB  ILE A 261      38.321 -26.955  34.649  1.00  1.76           C  
ATOM   4234  CG1 ILE A 261      38.978 -26.784  36.000  1.00  1.76           C  
ATOM   4235  CG2 ILE A 261      37.464 -28.221  34.662  1.00  1.76           C  
ATOM   4236  CD1 ILE A 261      37.982 -26.441  37.110  1.00  1.76           C  
ATOM   4237  H   ILE A 261      39.919 -25.003  33.775  1.00  1.76           H  
ATOM   4238  HA  ILE A 261      40.042 -27.895  33.763  1.00  1.76           H  
ATOM   4239  HB  ILE A 261      37.679 -26.095  34.469  1.00  1.76           H  
ATOM   4240 1HG1 ILE A 261      39.492 -27.697  36.264  1.00  1.76           H  
ATOM   4241 2HG1 ILE A 261      39.713 -25.992  35.921  1.00  1.76           H  
ATOM   4242 1HG2 ILE A 261      36.727 -28.147  35.448  1.00  1.76           H  
ATOM   4243 2HG2 ILE A 261      36.965 -28.336  33.701  1.00  1.76           H  
ATOM   4244 3HG2 ILE A 261      38.097 -29.092  34.848  1.00  1.76           H  
ATOM   4245 1HD1 ILE A 261      38.498 -26.333  38.061  1.00  1.76           H  
ATOM   4246 2HD1 ILE A 261      37.445 -25.529  36.897  1.00  1.76           H  
ATOM   4247 3HD1 ILE A 261      37.271 -27.261  37.180  1.00  1.76           H  
ATOM   4248  N   ASP A 262      38.020 -26.383  31.633  1.00  1.68           N  
ATOM   4249  CA  ASP A 262      37.292 -26.621  30.396  1.00  1.68           C  
ATOM   4250  C   ASP A 262      38.227 -27.149  29.305  1.00  1.68           C  
ATOM   4251  O   ASP A 262      37.863 -28.048  28.547  1.00  1.68           O  
ATOM   4252  CB  ASP A 262      36.596 -25.334  29.936  1.00  1.68           C  
ATOM   4253  CG  ASP A 262      35.687 -25.543  28.704  1.00  1.68           C  
ATOM   4254  OD1 ASP A 262      34.730 -26.273  28.805  1.00  1.68           O  
ATOM   4255  OD2 ASP A 262      35.950 -24.954  27.680  1.00  1.68           O  
ATOM   4256  H   ASP A 262      38.033 -25.450  32.049  1.00  1.68           H  
ATOM   4257  HA  ASP A 262      36.528 -27.372  30.589  1.00  1.68           H  
ATOM   4258 1HB  ASP A 262      36.002 -24.928  30.761  1.00  1.68           H  
ATOM   4259 2HB  ASP A 262      37.354 -24.584  29.691  1.00  1.68           H  
ATOM   4260  N   LYS A 263      39.460 -26.645  29.245  1.00  1.63           N  
ATOM   4261  CA  LYS A 263      40.396 -27.150  28.249  1.00  1.63           C  
ATOM   4262  C   LYS A 263      40.720 -28.622  28.495  1.00  1.63           C  
ATOM   4263  O   LYS A 263      40.875 -29.398  27.545  1.00  1.63           O  
ATOM   4264  CB  LYS A 263      41.651 -26.282  28.200  1.00  1.63           C  
ATOM   4265  CG  LYS A 263      41.398 -24.920  27.555  1.00  1.63           C  
ATOM   4266  CD  LYS A 263      42.618 -24.021  27.570  1.00  1.63           C  
ATOM   4267  CE  LYS A 263      42.332 -22.742  26.791  1.00  1.63           C  
ATOM   4268  NZ  LYS A 263      43.436 -21.759  26.891  1.00  1.63           N  
ATOM   4269  H   LYS A 263      39.727 -25.883  29.868  1.00  1.63           H  
ATOM   4270  HA  LYS A 263      39.917 -27.081  27.274  1.00  1.63           H  
ATOM   4271 1HB  LYS A 263      42.025 -26.125  29.212  1.00  1.63           H  
ATOM   4272 2HB  LYS A 263      42.426 -26.793  27.632  1.00  1.63           H  
ATOM   4273 1HG  LYS A 263      41.080 -25.063  26.522  1.00  1.63           H  
ATOM   4274 2HG  LYS A 263      40.591 -24.418  28.093  1.00  1.63           H  
ATOM   4275 1HD  LYS A 263      42.851 -23.754  28.604  1.00  1.63           H  
ATOM   4276 2HD  LYS A 263      43.474 -24.533  27.137  1.00  1.63           H  
ATOM   4277 1HE  LYS A 263      42.186 -22.997  25.744  1.00  1.63           H  
ATOM   4278 2HE  LYS A 263      41.423 -22.296  27.163  1.00  1.63           H  
ATOM   4279 1HZ  LYS A 263      43.192 -20.930  26.358  1.00  1.63           H  
ATOM   4280 2HZ  LYS A 263      43.562 -21.502  27.864  1.00  1.63           H  
ATOM   4281 3HZ  LYS A 263      44.287 -22.156  26.530  1.00  1.63           H  
ATOM   4282  N   ASP A 264      40.792 -29.032  29.767  1.00  1.60           N  
ATOM   4283  CA  ASP A 264      41.072 -30.428  30.094  1.00  1.60           C  
ATOM   4284  C   ASP A 264      39.880 -31.299  29.677  1.00  1.60           C  
ATOM   4285  O   ASP A 264      40.045 -32.364  29.074  1.00  1.60           O  
ATOM   4286  CB  ASP A 264      41.329 -30.568  31.603  1.00  1.60           C  
ATOM   4287  CG  ASP A 264      41.901 -31.929  32.048  1.00  1.60           C  
ATOM   4288  OD1 ASP A 264      43.007 -32.245  31.674  1.00  1.60           O  
ATOM   4289  OD2 ASP A 264      41.217 -32.666  32.758  1.00  1.60           O  
ATOM   4290  H   ASP A 264      40.687 -28.353  30.527  1.00  1.60           H  
ATOM   4291  HA  ASP A 264      41.957 -30.749  29.547  1.00  1.60           H  
ATOM   4292 1HB  ASP A 264      42.007 -29.775  31.922  1.00  1.60           H  
ATOM   4293 2HB  ASP A 264      40.390 -30.408  32.135  1.00  1.60           H  
ATOM   4294  N   VAL A 265      38.670 -30.796  29.925  1.00  1.56           N  
ATOM   4295  CA  VAL A 265      37.449 -31.516  29.587  1.00  1.56           C  
ATOM   4296  C   VAL A 265      37.370 -31.747  28.086  1.00  1.56           C  
ATOM   4297  O   VAL A 265      37.156 -32.873  27.620  1.00  1.56           O  
ATOM   4298  CB  VAL A 265      36.246 -30.682  30.074  1.00  1.56           C  
ATOM   4299  CG1 VAL A 265      34.952 -31.210  29.594  1.00  1.56           C  
ATOM   4300  CG2 VAL A 265      36.236 -30.703  31.554  1.00  1.56           C  
ATOM   4301  H   VAL A 265      38.605 -29.901  30.413  1.00  1.56           H  
ATOM   4302  HA  VAL A 265      37.456 -32.475  30.100  1.00  1.56           H  
ATOM   4303  HB  VAL A 265      36.349 -29.671  29.701  1.00  1.56           H  
ATOM   4304 1HG1 VAL A 265      34.169 -30.585  29.958  1.00  1.56           H  
ATOM   4305 2HG1 VAL A 265      34.928 -31.223  28.505  1.00  1.56           H  
ATOM   4306 3HG1 VAL A 265      34.819 -32.187  29.978  1.00  1.56           H  
ATOM   4307 1HG2 VAL A 265      35.414 -30.112  31.920  1.00  1.56           H  
ATOM   4308 2HG2 VAL A 265      36.128 -31.725  31.857  1.00  1.56           H  
ATOM   4309 3HG2 VAL A 265      37.161 -30.315  31.938  1.00  1.56           H  
ATOM   4310  N   VAL A 266      37.634 -30.694  27.320  1.00  1.50           N  
ATOM   4311  CA  VAL A 266      37.616 -30.794  25.874  1.00  1.50           C  
ATOM   4312  C   VAL A 266      38.722 -31.708  25.343  1.00  1.50           C  
ATOM   4313  O   VAL A 266      38.461 -32.564  24.494  1.00  1.50           O  
ATOM   4314  CB  VAL A 266      37.729 -29.396  25.255  1.00  1.50           C  
ATOM   4315  CG1 VAL A 266      37.903 -29.499  23.747  1.00  1.50           C  
ATOM   4316  CG2 VAL A 266      36.467 -28.599  25.601  1.00  1.50           C  
ATOM   4317  H   VAL A 266      37.814 -29.789  27.760  1.00  1.50           H  
ATOM   4318  HA  VAL A 266      36.653 -31.213  25.581  1.00  1.50           H  
ATOM   4319  HB  VAL A 266      38.608 -28.891  25.667  1.00  1.50           H  
ATOM   4320 1HG1 VAL A 266      37.989 -28.499  23.324  1.00  1.50           H  
ATOM   4321 2HG1 VAL A 266      38.807 -30.066  23.523  1.00  1.50           H  
ATOM   4322 3HG1 VAL A 266      37.040 -30.003  23.315  1.00  1.50           H  
ATOM   4323 1HG2 VAL A 266      36.539 -27.595  25.183  1.00  1.50           H  
ATOM   4324 2HG2 VAL A 266      35.595 -29.103  25.191  1.00  1.50           H  
ATOM   4325 3HG2 VAL A 266      36.360 -28.526  26.682  1.00  1.50           H  
ATOM   4326  N   SER A 267      39.942 -31.572  25.876  1.00  1.45           N  
ATOM   4327  CA  SER A 267      41.093 -32.368  25.448  1.00  1.45           C  
ATOM   4328  C   SER A 267      40.848 -33.864  25.615  1.00  1.45           C  
ATOM   4329  O   SER A 267      41.287 -34.673  24.795  1.00  1.45           O  
ATOM   4330  CB  SER A 267      42.317 -31.979  26.251  1.00  1.45           C  
ATOM   4331  OG  SER A 267      42.687 -30.651  25.992  1.00  1.45           O  
ATOM   4332  H   SER A 267      40.104 -30.858  26.585  1.00  1.45           H  
ATOM   4333  HA  SER A 267      41.278 -32.162  24.395  1.00  1.45           H  
ATOM   4334 1HB  SER A 267      42.106 -32.102  27.314  1.00  1.45           H  
ATOM   4335 2HB  SER A 267      43.138 -32.646  26.000  1.00  1.45           H  
ATOM   4336  HG  SER A 267      41.973 -30.102  26.388  1.00  1.45           H  
ATOM   4337  N   LYS A 268      40.118 -34.227  26.665  1.00  1.40           N  
ATOM   4338  CA  LYS A 268      39.792 -35.610  26.974  1.00  1.40           C  
ATOM   4339  C   LYS A 268      38.572 -36.137  26.217  1.00  1.40           C  
ATOM   4340  O   LYS A 268      38.190 -37.296  26.393  1.00  1.40           O  
ATOM   4341  CB  LYS A 268      39.609 -35.752  28.478  1.00  1.40           C  
ATOM   4342  CG  LYS A 268      40.916 -35.570  29.227  1.00  1.40           C  
ATOM   4343  CD  LYS A 268      40.751 -35.592  30.717  1.00  1.40           C  
ATOM   4344  CE  LYS A 268      42.123 -35.529  31.390  1.00  1.40           C  
ATOM   4345  NZ  LYS A 268      42.026 -35.315  32.846  1.00  1.40           N  
ATOM   4346  H   LYS A 268      39.813 -33.504  27.320  1.00  1.40           H  
ATOM   4347  HA  LYS A 268      40.642 -36.226  26.683  1.00  1.40           H  
ATOM   4348 1HB  LYS A 268      38.908 -34.985  28.829  1.00  1.40           H  
ATOM   4349 2HB  LYS A 268      39.191 -36.727  28.718  1.00  1.40           H  
ATOM   4350 1HG  LYS A 268      41.617 -36.350  28.936  1.00  1.40           H  
ATOM   4351 2HG  LYS A 268      41.344 -34.605  28.951  1.00  1.40           H  
ATOM   4352 1HD  LYS A 268      40.171 -34.712  31.026  1.00  1.40           H  
ATOM   4353 2HD  LYS A 268      40.225 -36.490  31.031  1.00  1.40           H  
ATOM   4354 1HE  LYS A 268      42.636 -36.470  31.210  1.00  1.40           H  
ATOM   4355 2HE  LYS A 268      42.706 -34.718  30.952  1.00  1.40           H  
ATOM   4356 1HZ  LYS A 268      42.949 -35.274  33.237  1.00  1.40           H  
ATOM   4357 2HZ  LYS A 268      41.564 -34.406  32.986  1.00  1.40           H  
ATOM   4358 3HZ  LYS A 268      41.500 -36.040  33.282  1.00  1.40           H  
ATOM   4359  N   GLY A 269      37.946 -35.298  25.387  1.00  1.37           N  
ATOM   4360  CA  GLY A 269      36.785 -35.715  24.616  1.00  1.37           C  
ATOM   4361  C   GLY A 269      35.491 -35.749  25.418  1.00  1.37           C  
ATOM   4362  O   GLY A 269      34.551 -36.460  25.053  1.00  1.37           O  
ATOM   4363  H   GLY A 269      38.287 -34.348  25.253  1.00  1.37           H  
ATOM   4364 1HA  GLY A 269      36.666 -35.029  23.778  1.00  1.37           H  
ATOM   4365 2HA  GLY A 269      36.975 -36.698  24.191  1.00  1.37           H  
ATOM   4366  N   ILE A 270      35.430 -35.008  26.518  1.00  1.35           N  
ATOM   4367  CA  ILE A 270      34.237 -35.022  27.339  1.00  1.35           C  
ATOM   4368  C   ILE A 270      33.226 -33.966  26.922  1.00  1.35           C  
ATOM   4369  O   ILE A 270      33.513 -32.770  26.899  1.00  1.35           O  
ATOM   4370  CB  ILE A 270      34.602 -34.800  28.802  1.00  1.35           C  
ATOM   4371  CG1 ILE A 270      35.486 -35.902  29.319  1.00  1.35           C  
ATOM   4372  CG2 ILE A 270      33.354 -34.652  29.636  1.00  1.35           C  
ATOM   4373  CD1 ILE A 270      36.063 -35.578  30.685  1.00  1.35           C  
ATOM   4374  H   ILE A 270      36.208 -34.407  26.793  1.00  1.35           H  
ATOM   4375  HA  ILE A 270      33.767 -36.000  27.246  1.00  1.35           H  
ATOM   4376  HB  ILE A 270      35.198 -33.926  28.852  1.00  1.35           H  
ATOM   4377 1HG1 ILE A 270      34.910 -36.821  29.387  1.00  1.35           H  
ATOM   4378 2HG1 ILE A 270      36.313 -36.060  28.620  1.00  1.35           H  
ATOM   4379 1HG2 ILE A 270      33.631 -34.477  30.664  1.00  1.35           H  
ATOM   4380 2HG2 ILE A 270      32.759 -33.816  29.272  1.00  1.35           H  
ATOM   4381 3HG2 ILE A 270      32.777 -35.561  29.562  1.00  1.35           H  
ATOM   4382 1HD1 ILE A 270      36.695 -36.403  31.015  1.00  1.35           H  
ATOM   4383 2HD1 ILE A 270      36.659 -34.670  30.621  1.00  1.35           H  
ATOM   4384 3HD1 ILE A 270      35.251 -35.431  31.401  1.00  1.35           H  
ATOM   4385  N   ASP A 271      32.030 -34.424  26.598  1.00  1.36           N  
ATOM   4386  CA  ASP A 271      30.940 -33.552  26.196  1.00  1.36           C  
ATOM   4387  C   ASP A 271      30.160 -33.073  27.418  1.00  1.36           C  
ATOM   4388  O   ASP A 271      29.516 -33.874  28.107  1.00  1.36           O  
ATOM   4389  CB  ASP A 271      30.000 -34.238  25.205  1.00  1.36           C  
ATOM   4390  CG  ASP A 271      28.893 -33.307  24.684  1.00  1.36           C  
ATOM   4391  OD1 ASP A 271      28.792 -32.199  25.183  1.00  1.36           O  
ATOM   4392  OD2 ASP A 271      28.136 -33.726  23.825  1.00  1.36           O  
ATOM   4393  H   ASP A 271      31.880 -35.422  26.627  1.00  1.36           H  
ATOM   4394  HA  ASP A 271      31.364 -32.676  25.703  1.00  1.36           H  
ATOM   4395 1HB  ASP A 271      30.576 -34.607  24.355  1.00  1.36           H  
ATOM   4396 2HB  ASP A 271      29.541 -35.096  25.677  1.00  1.36           H  
ATOM   4397  N   LEU A 272      30.208 -31.775  27.692  1.00  1.39           N  
ATOM   4398  CA  LEU A 272      29.546 -31.219  28.869  1.00  1.39           C  
ATOM   4399  C   LEU A 272      28.029 -31.474  28.859  1.00  1.39           C  
ATOM   4400  O   LEU A 272      27.395 -31.491  29.915  1.00  1.39           O  
ATOM   4401  CB  LEU A 272      29.769 -29.705  28.961  1.00  1.39           C  
ATOM   4402  CG  LEU A 272      31.186 -29.210  29.257  1.00  1.39           C  
ATOM   4403  CD1 LEU A 272      31.222 -27.688  29.180  1.00  1.39           C  
ATOM   4404  CD2 LEU A 272      31.580 -29.650  30.614  1.00  1.39           C  
ATOM   4405  H   LEU A 272      30.729 -31.169  27.073  1.00  1.39           H  
ATOM   4406  HA  LEU A 272      29.971 -31.693  29.751  1.00  1.39           H  
ATOM   4407 1HB  LEU A 272      29.439 -29.251  28.025  1.00  1.39           H  
ATOM   4408 2HB  LEU A 272      29.134 -29.337  29.752  1.00  1.39           H  
ATOM   4409  HG  LEU A 272      31.881 -29.609  28.517  1.00  1.39           H  
ATOM   4410 1HD1 LEU A 272      32.240 -27.335  29.390  1.00  1.39           H  
ATOM   4411 2HD1 LEU A 272      30.928 -27.364  28.183  1.00  1.39           H  
ATOM   4412 3HD1 LEU A 272      30.538 -27.269  29.915  1.00  1.39           H  
ATOM   4413 1HD2 LEU A 272      32.572 -29.285  30.826  1.00  1.39           H  
ATOM   4414 2HD2 LEU A 272      30.879 -29.235  31.331  1.00  1.39           H  
ATOM   4415 3HD2 LEU A 272      31.569 -30.738  30.664  1.00  1.39           H  
ATOM   4416  N   ASP A 273      27.437 -31.672  27.673  1.00  1.45           N  
ATOM   4417  CA  ASP A 273      26.002 -31.919  27.587  1.00  1.45           C  
ATOM   4418  C   ASP A 273      25.628 -33.394  27.730  1.00  1.45           C  
ATOM   4419  O   ASP A 273      24.441 -33.730  27.745  1.00  1.45           O  
ATOM   4420  CB  ASP A 273      25.420 -31.353  26.286  1.00  1.45           C  
ATOM   4421  CG  ASP A 273      25.342 -29.834  26.287  1.00  1.45           C  
ATOM   4422  OD1 ASP A 273      24.962 -29.298  27.316  1.00  1.45           O  
ATOM   4423  OD2 ASP A 273      25.638 -29.214  25.298  1.00  1.45           O  
ATOM   4424  H   ASP A 273      27.996 -31.689  26.809  1.00  1.45           H  
ATOM   4425  HA  ASP A 273      25.526 -31.387  28.411  1.00  1.45           H  
ATOM   4426 1HB  ASP A 273      26.050 -31.675  25.447  1.00  1.45           H  
ATOM   4427 2HB  ASP A 273      24.423 -31.758  26.121  1.00  1.45           H  
ATOM   4428  N   GLN A 274      26.619 -34.284  27.839  1.00  1.53           N  
ATOM   4429  CA  GLN A 274      26.317 -35.701  28.019  1.00  1.53           C  
ATOM   4430  C   GLN A 274      26.850 -36.225  29.351  1.00  1.53           C  
ATOM   4431  O   GLN A 274      26.240 -37.092  29.967  1.00  1.53           O  
ATOM   4432  CB  GLN A 274      26.884 -36.557  26.882  1.00  1.53           C  
ATOM   4433  CG  GLN A 274      26.291 -36.261  25.506  1.00  1.53           C  
ATOM   4434  CD  GLN A 274      26.859 -37.170  24.404  1.00  1.53           C  
ATOM   4435  OE1 GLN A 274      26.634 -38.389  24.416  1.00  1.53           O  
ATOM   4436  NE2 GLN A 274      27.592 -36.587  23.459  1.00  1.53           N  
ATOM   4437  H   GLN A 274      27.589 -33.979  27.819  1.00  1.53           H  
ATOM   4438  HA  GLN A 274      25.236 -35.827  28.026  1.00  1.53           H  
ATOM   4439 1HB  GLN A 274      27.959 -36.407  26.828  1.00  1.53           H  
ATOM   4440 2HB  GLN A 274      26.715 -37.609  27.103  1.00  1.53           H  
ATOM   4441 1HG  GLN A 274      25.210 -36.395  25.547  1.00  1.53           H  
ATOM   4442 2HG  GLN A 274      26.527 -35.227  25.242  1.00  1.53           H  
ATOM   4443 1HE2 GLN A 274      27.986 -37.129  22.721  1.00  1.53           H  
ATOM   4444 2HE2 GLN A 274      27.764 -35.569  23.493  1.00  1.53           H  
ATOM   4445  N   TYR A 275      27.968 -35.672  29.830  1.00  1.61           N  
ATOM   4446  CA  TYR A 275      28.683 -36.142  31.036  1.00  1.61           C  
ATOM   4447  C   TYR A 275      27.903 -36.213  32.392  1.00  1.61           C  
ATOM   4448  O   TYR A 275      28.500 -36.418  33.454  1.00  1.61           O  
ATOM   4449  CB  TYR A 275      29.912 -35.278  31.238  1.00  1.61           C  
ATOM   4450  CG  TYR A 275      30.698 -35.759  32.346  1.00  1.61           C  
ATOM   4451  CD1 TYR A 275      31.737 -36.662  32.148  1.00  1.61           C  
ATOM   4452  CD2 TYR A 275      30.342 -35.376  33.585  1.00  1.61           C  
ATOM   4453  CE1 TYR A 275      32.432 -37.144  33.225  1.00  1.61           C  
ATOM   4454  CE2 TYR A 275      31.000 -35.862  34.638  1.00  1.61           C  
ATOM   4455  CZ  TYR A 275      32.054 -36.739  34.488  1.00  1.61           C  
ATOM   4456  OH  TYR A 275      32.729 -37.199  35.598  1.00  1.61           O  
ATOM   4457  H   TYR A 275      28.407 -34.928  29.292  1.00  1.61           H  
ATOM   4458  HA  TYR A 275      29.020 -37.157  30.825  1.00  1.61           H  
ATOM   4459 1HB  TYR A 275      30.522 -35.285  30.336  1.00  1.61           H  
ATOM   4460 2HB  TYR A 275      29.620 -34.257  31.430  1.00  1.61           H  
ATOM   4461  HD1 TYR A 275      32.002 -36.984  31.144  1.00  1.61           H  
ATOM   4462  HD2 TYR A 275      29.509 -34.686  33.729  1.00  1.61           H  
ATOM   4463  HE1 TYR A 275      33.255 -37.842  33.084  1.00  1.61           H  
ATOM   4464  HE2 TYR A 275      30.692 -35.561  35.597  1.00  1.61           H  
ATOM   4465  HH  TYR A 275      32.502 -36.631  36.366  1.00  1.61           H  
ATOM   4466  N   GLU A 276      26.597 -36.030  32.356  1.00  1.67           N  
ATOM   4467  CA  GLU A 276      25.658 -36.153  33.473  1.00  1.67           C  
ATOM   4468  C   GLU A 276      25.817 -35.244  34.706  1.00  1.67           C  
ATOM   4469  O   GLU A 276      24.909 -34.457  34.980  1.00  1.67           O  
ATOM   4470  CB  GLU A 276      25.633 -37.610  33.969  1.00  1.67           C  
ATOM   4471  CG  GLU A 276      25.023 -38.615  32.984  1.00  1.67           C  
ATOM   4472  CD  GLU A 276      25.039 -40.055  33.486  1.00  1.67           C  
ATOM   4473  OE1 GLU A 276      25.750 -40.336  34.420  1.00  1.67           O  
ATOM   4474  OE2 GLU A 276      24.327 -40.866  32.933  1.00  1.67           O  
ATOM   4475  H   GLU A 276      26.198 -35.859  31.442  1.00  1.67           H  
ATOM   4476  HA  GLU A 276      24.670 -35.943  33.063  1.00  1.67           H  
ATOM   4477 1HB  GLU A 276      26.635 -37.945  34.218  1.00  1.67           H  
ATOM   4478 2HB  GLU A 276      25.045 -37.662  34.873  1.00  1.67           H  
ATOM   4479 1HG  GLU A 276      23.995 -38.324  32.781  1.00  1.67           H  
ATOM   4480 2HG  GLU A 276      25.576 -38.561  32.049  1.00  1.67           H  
ATOM   4481  N   HIS A 277      26.914 -35.368  35.478  1.00  1.72           N  
ATOM   4482  CA  HIS A 277      26.930 -34.613  36.748  1.00  1.72           C  
ATOM   4483  C   HIS A 277      28.148 -33.780  37.178  1.00  1.72           C  
ATOM   4484  O   HIS A 277      28.016 -32.565  37.323  1.00  1.72           O  
ATOM   4485  CB  HIS A 277      26.637 -35.584  37.900  1.00  1.72           C  
ATOM   4486  CG  HIS A 277      25.250 -36.175  37.884  1.00  1.72           C  
ATOM   4487  ND1 HIS A 277      24.119 -35.421  38.114  1.00  1.72           N  
ATOM   4488  CD2 HIS A 277      24.819 -37.442  37.676  1.00  1.72           C  
ATOM   4489  CE1 HIS A 277      23.053 -36.196  38.042  1.00  1.72           C  
ATOM   4490  NE2 HIS A 277      23.449 -37.426  37.780  1.00  1.72           N  
ATOM   4491  H   HIS A 277      27.668 -35.978  35.163  1.00  1.72           H  
ATOM   4492  HA  HIS A 277      26.104 -33.907  36.720  1.00  1.72           H  
ATOM   4493 1HB  HIS A 277      27.354 -36.404  37.875  1.00  1.72           H  
ATOM   4494 2HB  HIS A 277      26.761 -35.071  38.844  1.00  1.72           H  
ATOM   4495  HD1 HIS A 277      24.092 -34.439  38.301  1.00  1.72           H  
ATOM   4496  HD2 HIS A 277      25.340 -38.377  37.460  1.00  1.72           H  
ATOM   4497  HE1 HIS A 277      22.056 -35.784  38.195  1.00  1.72           H  
ATOM   4498  N   VAL A 278      29.283 -34.423  37.499  1.00  1.76           N  
ATOM   4499  CA  VAL A 278      30.450 -33.707  38.064  1.00  1.76           C  
ATOM   4500  C   VAL A 278      31.806 -34.091  37.480  1.00  1.76           C  
ATOM   4501  O   VAL A 278      32.119 -35.285  37.395  1.00  1.76           O  
ATOM   4502  CB  VAL A 278      30.528 -33.923  39.599  1.00  1.76           C  
ATOM   4503  CG1 VAL A 278      31.719 -33.211  40.151  1.00  1.76           C  
ATOM   4504  CG2 VAL A 278      29.261 -33.406  40.306  1.00  1.76           C  
ATOM   4505  H   VAL A 278      29.341 -35.421  37.353  1.00  1.76           H  
ATOM   4506  HA  VAL A 278      30.321 -32.656  37.861  1.00  1.76           H  
ATOM   4507  HB  VAL A 278      30.651 -34.989  39.802  1.00  1.76           H  
ATOM   4508 1HG1 VAL A 278      31.751 -33.397  41.217  1.00  1.76           H  
ATOM   4509 2HG1 VAL A 278      32.631 -33.586  39.698  1.00  1.76           H  
ATOM   4510 3HG1 VAL A 278      31.633 -32.142  39.964  1.00  1.76           H  
ATOM   4511 1HG2 VAL A 278      29.359 -33.579  41.375  1.00  1.76           H  
ATOM   4512 2HG2 VAL A 278      29.136 -32.351  40.132  1.00  1.76           H  
ATOM   4513 3HG2 VAL A 278      28.394 -33.925  39.949  1.00  1.76           H  
ATOM   4514  N   ILE A 279      32.632 -33.098  37.130  1.00  1.82           N  
ATOM   4515  CA  ILE A 279      33.960 -33.409  36.619  1.00  1.82           C  
ATOM   4516  C   ILE A 279      35.068 -33.017  37.590  1.00  1.82           C  
ATOM   4517  O   ILE A 279      35.146 -31.873  38.056  1.00  1.82           O  
ATOM   4518  CB  ILE A 279      34.213 -32.761  35.241  1.00  1.82           C  
ATOM   4519  CG1 ILE A 279      33.200 -33.329  34.230  1.00  1.82           C  
ATOM   4520  CG2 ILE A 279      35.639 -33.020  34.785  1.00  1.82           C  
ATOM   4521  CD1 ILE A 279      33.169 -32.690  32.881  1.00  1.82           C  
ATOM   4522  H   ILE A 279      32.358 -32.117  37.239  1.00  1.82           H  
ATOM   4523  HA  ILE A 279      34.026 -34.486  36.475  1.00  1.82           H  
ATOM   4524  HB  ILE A 279      34.045 -31.696  35.314  1.00  1.82           H  
ATOM   4525 1HG1 ILE A 279      33.429 -34.371  34.087  1.00  1.82           H  
ATOM   4526 2HG1 ILE A 279      32.207 -33.236  34.656  1.00  1.82           H  
ATOM   4527 1HG2 ILE A 279      35.799 -32.567  33.835  1.00  1.82           H  
ATOM   4528 2HG2 ILE A 279      36.340 -32.596  35.506  1.00  1.82           H  
ATOM   4529 3HG2 ILE A 279      35.809 -34.095  34.708  1.00  1.82           H  
ATOM   4530 1HD1 ILE A 279      32.416 -33.183  32.266  1.00  1.82           H  
ATOM   4531 2HD1 ILE A 279      32.924 -31.662  32.972  1.00  1.82           H  
ATOM   4532 3HD1 ILE A 279      34.139 -32.793  32.415  1.00  1.82           H  
ATOM   4533  N   ASN A 280      35.907 -34.000  37.901  1.00  1.90           N  
ATOM   4534  CA  ASN A 280      37.061 -33.817  38.764  1.00  1.90           C  
ATOM   4535  C   ASN A 280      38.270 -33.526  37.884  1.00  1.90           C  
ATOM   4536  O   ASN A 280      38.421 -34.139  36.822  1.00  1.90           O  
ATOM   4537  CB  ASN A 280      37.292 -35.058  39.594  1.00  1.90           C  
ATOM   4538  CG  ASN A 280      36.211 -35.332  40.614  1.00  1.90           C  
ATOM   4539  OD1 ASN A 280      35.804 -34.474  41.408  1.00  1.90           O  
ATOM   4540  ND2 ASN A 280      35.727 -36.550  40.605  1.00  1.90           N  
ATOM   4541  H   ASN A 280      35.747 -34.911  37.493  1.00  1.90           H  
ATOM   4542  HA  ASN A 280      36.904 -32.956  39.413  1.00  1.90           H  
ATOM   4543 1HB  ASN A 280      37.362 -35.917  38.931  1.00  1.90           H  
ATOM   4544 2HB  ASN A 280      38.239 -34.974  40.090  1.00  1.90           H  
ATOM   4545 1HD2 ASN A 280      35.007 -36.809  41.249  1.00  1.90           H  
ATOM   4546 2HD2 ASN A 280      36.079 -37.225  39.953  1.00  1.90           H  
ATOM   4547  N   SER A 281      39.141 -32.631  38.329  1.00  2.01           N  
ATOM   4548  CA  SER A 281      40.343 -32.313  37.566  1.00  2.01           C  
ATOM   4549  C   SER A 281      41.411 -31.678  38.437  1.00  2.01           C  
ATOM   4550  O   SER A 281      41.148 -31.299  39.573  1.00  2.01           O  
ATOM   4551  CB  SER A 281      40.010 -31.366  36.437  1.00  2.01           C  
ATOM   4552  OG  SER A 281      39.674 -30.110  36.933  1.00  2.01           O  
ATOM   4553  H   SER A 281      38.951 -32.148  39.209  1.00  2.01           H  
ATOM   4554  HA  SER A 281      40.746 -33.237  37.151  1.00  2.01           H  
ATOM   4555 1HB  SER A 281      40.867 -31.279  35.767  1.00  2.01           H  
ATOM   4556 2HB  SER A 281      39.181 -31.762  35.851  1.00  2.01           H  
ATOM   4557  HG  SER A 281      40.398 -29.864  37.517  1.00  2.01           H  
ATOM   4558  N   GLU A 282      42.612 -31.532  37.900  1.00  2.18           N  
ATOM   4559  CA  GLU A 282      43.656 -30.844  38.648  1.00  2.18           C  
ATOM   4560  C   GLU A 282      44.081 -29.569  37.933  1.00  2.18           C  
ATOM   4561  O   GLU A 282      44.119 -29.515  36.701  1.00  2.18           O  
ATOM   4562  CB  GLU A 282      44.859 -31.775  38.858  1.00  2.18           C  
ATOM   4563  CG  GLU A 282      44.557 -33.018  39.719  1.00  2.18           C  
ATOM   4564  CD  GLU A 282      45.739 -33.951  39.906  1.00  2.18           C  
ATOM   4565  OE1 GLU A 282      46.773 -33.703  39.338  1.00  2.18           O  
ATOM   4566  OE2 GLU A 282      45.596 -34.916  40.622  1.00  2.18           O  
ATOM   4567  H   GLU A 282      42.799 -31.876  36.967  1.00  2.18           H  
ATOM   4568  HA  GLU A 282      43.268 -30.553  39.621  1.00  2.18           H  
ATOM   4569 1HB  GLU A 282      45.238 -32.106  37.893  1.00  2.18           H  
ATOM   4570 2HB  GLU A 282      45.659 -31.215  39.352  1.00  2.18           H  
ATOM   4571 1HG  GLU A 282      44.235 -32.687  40.697  1.00  2.18           H  
ATOM   4572 2HG  GLU A 282      43.735 -33.569  39.269  1.00  2.18           H  
ATOM   4573  N   ILE A 283      44.391 -28.548  38.721  1.00  2.38           N  
ATOM   4574  CA  ILE A 283      44.904 -27.283  38.223  1.00  2.38           C  
ATOM   4575  C   ILE A 283      46.245 -27.042  38.889  1.00  2.38           C  
ATOM   4576  O   ILE A 283      46.328 -26.971  40.119  1.00  2.38           O  
ATOM   4577  CB  ILE A 283      43.965 -26.108  38.551  1.00  2.38           C  
ATOM   4578  CG1 ILE A 283      42.563 -26.301  37.933  1.00  2.38           C  
ATOM   4579  CG2 ILE A 283      44.578 -24.812  38.102  1.00  2.38           C  
ATOM   4580  CD1 ILE A 283      41.563 -25.242  38.390  1.00  2.38           C  
ATOM   4581  H   ILE A 283      44.305 -28.677  39.729  1.00  2.38           H  
ATOM   4582  HA  ILE A 283      45.051 -27.343  37.145  1.00  2.38           H  
ATOM   4583  HB  ILE A 283      43.845 -26.057  39.597  1.00  2.38           H  
ATOM   4584 1HG1 ILE A 283      42.641 -26.269  36.844  1.00  2.38           H  
ATOM   4585 2HG1 ILE A 283      42.176 -27.279  38.226  1.00  2.38           H  
ATOM   4586 1HG2 ILE A 283      43.928 -24.000  38.388  1.00  2.38           H  
ATOM   4587 2HG2 ILE A 283      45.547 -24.674  38.581  1.00  2.38           H  
ATOM   4588 3HG2 ILE A 283      44.710 -24.820  37.024  1.00  2.38           H  
ATOM   4589 1HD1 ILE A 283      40.613 -25.416  37.948  1.00  2.38           H  
ATOM   4590 2HD1 ILE A 283      41.454 -25.262  39.462  1.00  2.38           H  
ATOM   4591 3HD1 ILE A 283      41.910 -24.278  38.101  1.00  2.38           H  
ATOM   4592  N   ASP A 284      47.301 -26.906  38.104  1.00  2.58           N  
ATOM   4593  CA  ASP A 284      48.620 -26.753  38.705  1.00  2.58           C  
ATOM   4594  C   ASP A 284      48.830 -27.856  39.765  1.00  2.58           C  
ATOM   4595  O   ASP A 284      48.800 -29.037  39.424  1.00  2.58           O  
ATOM   4596  CB  ASP A 284      48.788 -25.343  39.289  1.00  2.58           C  
ATOM   4597  CG  ASP A 284      48.721 -24.249  38.206  1.00  2.58           C  
ATOM   4598  OD1 ASP A 284      49.245 -24.461  37.137  1.00  2.58           O  
ATOM   4599  OD2 ASP A 284      48.135 -23.224  38.459  1.00  2.58           O  
ATOM   4600  H   ASP A 284      47.196 -26.943  37.100  1.00  2.58           H  
ATOM   4601  HA  ASP A 284      49.372 -26.887  37.927  1.00  2.58           H  
ATOM   4602 1HB  ASP A 284      48.019 -25.141  40.032  1.00  2.58           H  
ATOM   4603 2HB  ASP A 284      49.756 -25.266  39.782  1.00  2.58           H  
ATOM   4604  N   GLY A 285      49.066 -27.485  41.030  1.00  2.70           N  
ATOM   4605  CA  GLY A 285      49.323 -28.463  42.097  1.00  2.70           C  
ATOM   4606  C   GLY A 285      48.115 -28.866  42.975  1.00  2.70           C  
ATOM   4607  O   GLY A 285      48.305 -29.534  43.996  1.00  2.70           O  
ATOM   4608  H   GLY A 285      49.061 -26.505  41.264  1.00  2.70           H  
ATOM   4609 1HA  GLY A 285      49.739 -29.363  41.646  1.00  2.70           H  
ATOM   4610 2HA  GLY A 285      50.104 -28.066  42.743  1.00  2.70           H  
ATOM   4611  N   THR A 286      46.897 -28.445  42.620  1.00  2.71           N  
ATOM   4612  CA  THR A 286      45.721 -28.728  43.460  1.00  2.71           C  
ATOM   4613  C   THR A 286      44.533 -29.394  42.740  1.00  2.71           C  
ATOM   4614  O   THR A 286      44.172 -29.044  41.615  1.00  2.71           O  
ATOM   4615  CB  THR A 286      45.268 -27.435  44.170  1.00  2.71           C  
ATOM   4616  OG1 THR A 286      46.333 -26.967  45.020  1.00  2.71           O  
ATOM   4617  CG2 THR A 286      44.008 -27.649  44.999  1.00  2.71           C  
ATOM   4618  H   THR A 286      46.786 -27.913  41.756  1.00  2.71           H  
ATOM   4619  HA  THR A 286      46.034 -29.418  44.241  1.00  2.71           H  
ATOM   4620  HB  THR A 286      45.077 -26.678  43.427  1.00  2.71           H  
ATOM   4621  HG1 THR A 286      46.631 -27.689  45.588  1.00  2.71           H  
ATOM   4622 1HG2 THR A 286      43.728 -26.712  45.477  1.00  2.71           H  
ATOM   4623 2HG2 THR A 286      43.197 -27.973  44.361  1.00  2.71           H  
ATOM   4624 3HG2 THR A 286      44.192 -28.403  45.761  1.00  2.71           H  
ATOM   4625  N   HIS A 287      43.951 -30.409  43.383  1.00  2.61           N  
ATOM   4626  CA  HIS A 287      42.755 -31.070  42.850  1.00  2.61           C  
ATOM   4627  C   HIS A 287      41.490 -30.226  43.084  1.00  2.61           C  
ATOM   4628  O   HIS A 287      41.304 -29.673  44.172  1.00  2.61           O  
ATOM   4629  CB  HIS A 287      42.620 -32.468  43.463  1.00  2.61           C  
ATOM   4630  CG  HIS A 287      41.586 -33.344  42.831  1.00  2.61           C  
ATOM   4631  ND1 HIS A 287      40.241 -33.215  43.083  1.00  2.61           N  
ATOM   4632  CD2 HIS A 287      41.711 -34.368  41.954  1.00  2.61           C  
ATOM   4633  CE1 HIS A 287      39.579 -34.125  42.398  1.00  2.61           C  
ATOM   4634  NE2 HIS A 287      40.454 -34.846  41.709  1.00  2.61           N  
ATOM   4635  H   HIS A 287      44.314 -30.692  44.283  1.00  2.61           H  
ATOM   4636  HA  HIS A 287      42.853 -31.193  41.777  1.00  2.61           H  
ATOM   4637 1HB  HIS A 287      43.579 -32.984  43.387  1.00  2.61           H  
ATOM   4638 2HB  HIS A 287      42.382 -32.376  44.519  1.00  2.61           H  
ATOM   4639  HD1 HIS A 287      39.813 -32.548  43.690  1.00  2.61           H  
ATOM   4640  HD2 HIS A 287      42.580 -34.829  41.473  1.00  2.61           H  
ATOM   4641  HE1 HIS A 287      38.493 -34.179  42.471  1.00  2.61           H  
ATOM   4642  N   TYR A 288      40.630 -30.154  42.065  1.00  2.41           N  
ATOM   4643  CA  TYR A 288      39.354 -29.434  42.097  1.00  2.41           C  
ATOM   4644  C   TYR A 288      38.154 -30.270  41.632  1.00  2.41           C  
ATOM   4645  O   TYR A 288      38.271 -31.159  40.783  1.00  2.41           O  
ATOM   4646  CB  TYR A 288      39.441 -28.163  41.239  1.00  2.41           C  
ATOM   4647  CG  TYR A 288      40.410 -27.139  41.773  1.00  2.41           C  
ATOM   4648  CD1 TYR A 288      41.736 -27.195  41.470  1.00  2.41           C  
ATOM   4649  CD2 TYR A 288      39.941 -26.143  42.577  1.00  2.41           C  
ATOM   4650  CE1 TYR A 288      42.594 -26.247  41.981  1.00  2.41           C  
ATOM   4651  CE2 TYR A 288      40.788 -25.188  43.091  1.00  2.41           C  
ATOM   4652  CZ  TYR A 288      42.118 -25.241  42.792  1.00  2.41           C  
ATOM   4653  OH  TYR A 288      42.985 -24.297  43.299  1.00  2.41           O  
ATOM   4654  H   TYR A 288      40.878 -30.628  41.205  1.00  2.41           H  
ATOM   4655  HA  TYR A 288      39.162 -29.138  43.128  1.00  2.41           H  
ATOM   4656 1HB  TYR A 288      39.757 -28.432  40.225  1.00  2.41           H  
ATOM   4657 2HB  TYR A 288      38.456 -27.700  41.164  1.00  2.41           H  
ATOM   4658  HD1 TYR A 288      42.112 -27.990  40.827  1.00  2.41           H  
ATOM   4659  HD2 TYR A 288      38.897 -26.113  42.800  1.00  2.41           H  
ATOM   4660  HE1 TYR A 288      43.652 -26.296  41.742  1.00  2.41           H  
ATOM   4661  HE2 TYR A 288      40.397 -24.392  43.729  1.00  2.41           H  
ATOM   4662  HH  TYR A 288      43.860 -24.432  42.921  1.00  2.41           H  
ATOM   4663  N   THR A 289      36.981 -29.950  42.175  1.00  2.18           N  
ATOM   4664  CA  THR A 289      35.739 -30.574  41.721  1.00  2.18           C  
ATOM   4665  C   THR A 289      34.734 -29.536  41.255  1.00  2.18           C  
ATOM   4666  O   THR A 289      34.346 -28.661  42.034  1.00  2.18           O  
ATOM   4667  CB  THR A 289      35.109 -31.409  42.838  1.00  2.18           C  
ATOM   4668  OG1 THR A 289      36.014 -32.445  43.228  1.00  2.18           O  
ATOM   4669  CG2 THR A 289      33.833 -31.992  42.374  1.00  2.18           C  
ATOM   4670  H   THR A 289      36.942 -29.238  42.891  1.00  2.18           H  
ATOM   4671  HA  THR A 289      35.956 -31.229  40.876  1.00  2.18           H  
ATOM   4672  HB  THR A 289      34.916 -30.772  43.700  1.00  2.18           H  
ATOM   4673  HG1 THR A 289      36.064 -33.106  42.505  1.00  2.18           H  
ATOM   4674 1HG2 THR A 289      33.388 -32.586  43.169  1.00  2.18           H  
ATOM   4675 2HG2 THR A 289      33.147 -31.195  42.088  1.00  2.18           H  
ATOM   4676 3HG2 THR A 289      34.043 -32.620  41.518  1.00  2.18           H  
ATOM   4677  N   VAL A 290      34.325 -29.620  39.988  1.00  1.98           N  
ATOM   4678  CA  VAL A 290      33.374 -28.658  39.453  1.00  1.98           C  
ATOM   4679  C   VAL A 290      32.192 -29.365  38.747  1.00  1.98           C  
ATOM   4680  O   VAL A 290      32.412 -30.127  37.800  1.00  1.98           O  
ATOM   4681  CB  VAL A 290      34.080 -27.690  38.481  1.00  1.98           C  
ATOM   4682  CG1 VAL A 290      33.089 -26.710  37.937  1.00  1.98           C  
ATOM   4683  CG2 VAL A 290      35.175 -26.931  39.200  1.00  1.98           C  
ATOM   4684  H   VAL A 290      34.678 -30.369  39.386  1.00  1.98           H  
ATOM   4685  HA  VAL A 290      33.028 -28.045  40.275  1.00  1.98           H  
ATOM   4686  HB  VAL A 290      34.497 -28.251  37.642  1.00  1.98           H  
ATOM   4687 1HG1 VAL A 290      33.581 -26.028  37.263  1.00  1.98           H  
ATOM   4688 2HG1 VAL A 290      32.307 -27.241  37.415  1.00  1.98           H  
ATOM   4689 3HG1 VAL A 290      32.656 -26.139  38.758  1.00  1.98           H  
ATOM   4690 1HG2 VAL A 290      35.630 -26.244  38.509  1.00  1.98           H  
ATOM   4691 2HG2 VAL A 290      34.737 -26.370  40.025  1.00  1.98           H  
ATOM   4692 3HG2 VAL A 290      35.928 -27.615  39.584  1.00  1.98           H  
ATOM   4693  N   PRO A 291      30.931 -29.159  39.171  1.00  1.80           N  
ATOM   4694  CA  PRO A 291      29.753 -29.740  38.557  1.00  1.80           C  
ATOM   4695  C   PRO A 291      29.741 -29.418  37.088  1.00  1.80           C  
ATOM   4696  O   PRO A 291      30.072 -28.290  36.705  1.00  1.80           O  
ATOM   4697  CB  PRO A 291      28.603 -29.099  39.323  1.00  1.80           C  
ATOM   4698  CG  PRO A 291      29.201 -28.767  40.662  1.00  1.80           C  
ATOM   4699  CD  PRO A 291      30.641 -28.364  40.370  1.00  1.80           C  
ATOM   4700  HA  PRO A 291      29.758 -30.818  38.719  1.00  1.80           H  
ATOM   4701 1HB  PRO A 291      28.240 -28.216  38.776  1.00  1.80           H  
ATOM   4702 2HB  PRO A 291      27.761 -29.803  39.387  1.00  1.80           H  
ATOM   4703 1HG  PRO A 291      28.624 -27.973  41.162  1.00  1.80           H  
ATOM   4704 2HG  PRO A 291      29.143 -29.661  41.307  1.00  1.80           H  
ATOM   4705 1HD  PRO A 291      30.725 -27.281  40.171  1.00  1.80           H  
ATOM   4706 2HD  PRO A 291      31.250 -28.696  41.215  1.00  1.80           H  
ATOM   4707  N   VAL A 292      29.297 -30.354  36.266  1.00  1.67           N  
ATOM   4708  CA  VAL A 292      29.320 -30.126  34.828  1.00  1.67           C  
ATOM   4709  C   VAL A 292      28.419 -28.949  34.454  1.00  1.67           C  
ATOM   4710  O   VAL A 292      28.710 -28.205  33.517  1.00  1.67           O  
ATOM   4711  CB  VAL A 292      28.890 -31.409  34.075  1.00  1.67           C  
ATOM   4712  CG1 VAL A 292      27.390 -31.674  34.172  1.00  1.67           C  
ATOM   4713  CG2 VAL A 292      29.307 -31.310  32.668  1.00  1.67           C  
ATOM   4714  H   VAL A 292      28.979 -31.241  36.641  1.00  1.67           H  
ATOM   4715  HA  VAL A 292      30.333 -29.895  34.538  1.00  1.67           H  
ATOM   4716  HB  VAL A 292      29.387 -32.262  34.544  1.00  1.67           H  
ATOM   4717 1HG1 VAL A 292      27.159 -32.604  33.649  1.00  1.67           H  
ATOM   4718 2HG1 VAL A 292      27.086 -31.763  35.201  1.00  1.67           H  
ATOM   4719 3HG1 VAL A 292      26.841 -30.862  33.705  1.00  1.67           H  
ATOM   4720 1HG2 VAL A 292      29.037 -32.215  32.149  1.00  1.67           H  
ATOM   4721 2HG2 VAL A 292      28.811 -30.460  32.192  1.00  1.67           H  
ATOM   4722 3HG2 VAL A 292      30.376 -31.179  32.641  1.00  1.67           H  
ATOM   4723  N   ARG A 293      27.377 -28.720  35.247  1.00  1.58           N  
ATOM   4724  CA  ARG A 293      26.465 -27.613  35.016  1.00  1.58           C  
ATOM   4725  C   ARG A 293      27.161 -26.276  35.251  1.00  1.58           C  
ATOM   4726  O   ARG A 293      26.793 -25.262  34.658  1.00  1.58           O  
ATOM   4727  CB  ARG A 293      25.254 -27.733  35.922  1.00  1.58           C  
ATOM   4728  CG  ARG A 293      24.327 -28.894  35.567  1.00  1.58           C  
ATOM   4729  CD  ARG A 293      23.184 -29.012  36.513  1.00  1.58           C  
ATOM   4730  NE  ARG A 293      22.325 -30.145  36.186  1.00  1.58           N  
ATOM   4731  CZ  ARG A 293      21.264 -30.545  36.918  1.00  1.58           C  
ATOM   4732  NH1 ARG A 293      20.934 -29.895  38.013  1.00  1.58           N  
ATOM   4733  NH2 ARG A 293      20.556 -31.592  36.533  1.00  1.58           N  
ATOM   4734  H   ARG A 293      27.203 -29.359  36.011  1.00  1.58           H  
ATOM   4735  HA  ARG A 293      26.129 -27.651  33.980  1.00  1.58           H  
ATOM   4736 1HB  ARG A 293      25.586 -27.871  36.950  1.00  1.58           H  
ATOM   4737 2HB  ARG A 293      24.674 -26.810  35.882  1.00  1.58           H  
ATOM   4738 1HG  ARG A 293      23.927 -28.740  34.564  1.00  1.58           H  
ATOM   4739 2HG  ARG A 293      24.892 -29.829  35.591  1.00  1.58           H  
ATOM   4740 1HD  ARG A 293      23.564 -29.154  37.524  1.00  1.58           H  
ATOM   4741 2HD  ARG A 293      22.582 -28.105  36.475  1.00  1.58           H  
ATOM   4742  HE  ARG A 293      22.545 -30.676  35.351  1.00  1.58           H  
ATOM   4743 1HH1 ARG A 293      21.475 -29.096  38.309  1.00  1.58           H  
ATOM   4744 2HH1 ARG A 293      20.139 -30.197  38.558  1.00  1.58           H  
ATOM   4745 1HH2 ARG A 293      20.811 -32.093  35.691  1.00  1.58           H  
ATOM   4746 2HH2 ARG A 293      19.760 -31.892  37.078  1.00  1.58           H  
ATOM   4747  N   ASP A 294      28.140 -26.267  36.158  1.00  1.54           N  
ATOM   4748  CA  ASP A 294      28.864 -25.063  36.519  1.00  1.54           C  
ATOM   4749  C   ASP A 294      29.828 -24.783  35.385  1.00  1.54           C  
ATOM   4750  O   ASP A 294      30.029 -23.630  34.995  1.00  1.54           O  
ATOM   4751  CB  ASP A 294      29.582 -25.247  37.856  1.00  1.54           C  
ATOM   4752  CG  ASP A 294      29.996 -23.967  38.545  1.00  1.54           C  
ATOM   4753  OD1 ASP A 294      29.105 -23.212  38.875  1.00  1.54           O  
ATOM   4754  OD2 ASP A 294      31.162 -23.762  38.787  1.00  1.54           O  
ATOM   4755  H   ASP A 294      28.451 -27.136  36.576  1.00  1.54           H  
ATOM   4756  HA  ASP A 294      28.164 -24.230  36.602  1.00  1.54           H  
ATOM   4757 1HB  ASP A 294      28.935 -25.800  38.531  1.00  1.54           H  
ATOM   4758 2HB  ASP A 294      30.451 -25.854  37.695  1.00  1.54           H  
ATOM   4759  N   LEU A 295      30.409 -25.857  34.825  1.00  1.52           N  
ATOM   4760  CA  LEU A 295      31.348 -25.681  33.727  1.00  1.52           C  
ATOM   4761  C   LEU A 295      30.598 -25.054  32.558  1.00  1.52           C  
ATOM   4762  O   LEU A 295      31.100 -24.145  31.883  1.00  1.52           O  
ATOM   4763  CB  LEU A 295      31.922 -27.022  33.275  1.00  1.52           C  
ATOM   4764  CG  LEU A 295      32.808 -27.779  34.281  1.00  1.52           C  
ATOM   4765  CD1 LEU A 295      33.159 -29.070  33.733  1.00  1.52           C  
ATOM   4766  CD2 LEU A 295      34.008 -27.034  34.584  1.00  1.52           C  
ATOM   4767  H   LEU A 295      30.213 -26.784  35.207  1.00  1.52           H  
ATOM   4768  HA  LEU A 295      32.138 -25.023  34.032  1.00  1.52           H  
ATOM   4769 1HB  LEU A 295      31.097 -27.671  33.023  1.00  1.52           H  
ATOM   4770 2HB  LEU A 295      32.510 -26.859  32.371  1.00  1.52           H  
ATOM   4771  HG  LEU A 295      32.240 -27.949  35.194  1.00  1.52           H  
ATOM   4772 1HD1 LEU A 295      33.760 -29.609  34.450  1.00  1.52           H  
ATOM   4773 2HD1 LEU A 295      32.262 -29.616  33.522  1.00  1.52           H  
ATOM   4774 3HD1 LEU A 295      33.719 -28.921  32.822  1.00  1.52           H  
ATOM   4775 1HD2 LEU A 295      34.589 -27.588  35.300  1.00  1.52           H  
ATOM   4776 2HD2 LEU A 295      34.597 -26.860  33.682  1.00  1.52           H  
ATOM   4777 3HD2 LEU A 295      33.704 -26.124  35.004  1.00  1.52           H  
ATOM   4778  N   LYS A 296      29.359 -25.500  32.354  1.00  1.55           N  
ATOM   4779  CA  LYS A 296      28.554 -24.917  31.304  1.00  1.55           C  
ATOM   4780  C   LYS A 296      28.217 -23.455  31.595  1.00  1.55           C  
ATOM   4781  O   LYS A 296      28.347 -22.612  30.704  1.00  1.55           O  
ATOM   4782  CB  LYS A 296      27.271 -25.709  31.098  1.00  1.55           C  
ATOM   4783  CG  LYS A 296      27.465 -27.041  30.417  1.00  1.55           C  
ATOM   4784  CD  LYS A 296      26.160 -27.787  30.294  1.00  1.55           C  
ATOM   4785  CE  LYS A 296      25.155 -26.950  29.485  1.00  1.55           C  
ATOM   4786  NZ  LYS A 296      23.940 -27.690  29.165  1.00  1.55           N  
ATOM   4787  H   LYS A 296      28.996 -26.275  32.912  1.00  1.55           H  
ATOM   4788  HA  LYS A 296      29.127 -24.948  30.378  1.00  1.55           H  
ATOM   4789 1HB  LYS A 296      26.804 -25.892  32.065  1.00  1.55           H  
ATOM   4790 2HB  LYS A 296      26.573 -25.120  30.505  1.00  1.55           H  
ATOM   4791 1HG  LYS A 296      27.890 -26.895  29.427  1.00  1.55           H  
ATOM   4792 2HG  LYS A 296      28.154 -27.638  31.014  1.00  1.55           H  
ATOM   4793 1HD  LYS A 296      26.326 -28.740  29.776  1.00  1.55           H  
ATOM   4794 2HD  LYS A 296      25.759 -27.994  31.287  1.00  1.55           H  
ATOM   4795 1HE  LYS A 296      24.883 -26.076  30.074  1.00  1.55           H  
ATOM   4796 2HE  LYS A 296      25.619 -26.624  28.555  1.00  1.55           H  
ATOM   4797 1HZ  LYS A 296      23.318 -27.110  28.637  1.00  1.55           H  
ATOM   4798 2HZ  LYS A 296      24.219 -28.483  28.586  1.00  1.55           H  
ATOM   4799 3HZ  LYS A 296      23.488 -28.009  29.997  1.00  1.55           H  
ATOM   4800  N   ASN A 297      27.839 -23.131  32.843  1.00  1.60           N  
ATOM   4801  CA  ASN A 297      27.488 -21.743  33.136  1.00  1.60           C  
ATOM   4802  C   ASN A 297      28.700 -20.837  32.940  1.00  1.60           C  
ATOM   4803  O   ASN A 297      28.578 -19.717  32.444  1.00  1.60           O  
ATOM   4804  CB  ASN A 297      26.895 -21.609  34.516  1.00  1.60           C  
ATOM   4805  CG  ASN A 297      25.533 -22.259  34.546  1.00  1.60           C  
ATOM   4806  OD1 ASN A 297      25.007 -22.623  33.489  1.00  1.60           O  
ATOM   4807  ND2 ASN A 297      24.945 -22.379  35.699  1.00  1.60           N  
ATOM   4808  H   ASN A 297      27.731 -23.848  33.561  1.00  1.60           H  
ATOM   4809  HA  ASN A 297      26.731 -21.422  32.418  1.00  1.60           H  
ATOM   4810 1HB  ASN A 297      27.544 -22.088  35.253  1.00  1.60           H  
ATOM   4811 2HB  ASN A 297      26.803 -20.558  34.787  1.00  1.60           H  
ATOM   4812 1HD2 ASN A 297      24.030 -22.792  35.755  1.00  1.60           H  
ATOM   4813 2HD2 ASN A 297      25.402 -22.021  36.521  1.00  1.60           H  
ATOM   4814  N   TYR A 298      29.885 -21.341  33.269  1.00  1.67           N  
ATOM   4815  CA  TYR A 298      31.118 -20.604  33.051  1.00  1.67           C  
ATOM   4816  C   TYR A 298      31.269 -20.228  31.592  1.00  1.67           C  
ATOM   4817  O   TYR A 298      31.528 -19.065  31.267  1.00  1.67           O  
ATOM   4818  CB  TYR A 298      32.285 -21.423  33.517  1.00  1.67           C  
ATOM   4819  CG  TYR A 298      33.596 -20.873  33.196  1.00  1.67           C  
ATOM   4820  CD1 TYR A 298      34.182 -19.922  33.992  1.00  1.67           C  
ATOM   4821  CD2 TYR A 298      34.227 -21.335  32.058  1.00  1.67           C  
ATOM   4822  CE1 TYR A 298      35.410 -19.442  33.644  1.00  1.67           C  
ATOM   4823  CE2 TYR A 298      35.438 -20.846  31.710  1.00  1.67           C  
ATOM   4824  CZ  TYR A 298      36.032 -19.909  32.490  1.00  1.67           C  
ATOM   4825  OH  TYR A 298      37.232 -19.429  32.116  1.00  1.67           O  
ATOM   4826  H   TYR A 298      29.931 -22.262  33.702  1.00  1.67           H  
ATOM   4827  HA  TYR A 298      31.094 -19.694  33.619  1.00  1.67           H  
ATOM   4828 1HB  TYR A 298      32.200 -21.480  34.590  1.00  1.67           H  
ATOM   4829 2HB  TYR A 298      32.224 -22.418  33.125  1.00  1.67           H  
ATOM   4830  HD1 TYR A 298      33.677 -19.566  34.890  1.00  1.67           H  
ATOM   4831  HD2 TYR A 298      33.744 -22.092  31.437  1.00  1.67           H  
ATOM   4832  HE1 TYR A 298      35.886 -18.702  34.262  1.00  1.67           H  
ATOM   4833  HE2 TYR A 298      35.932 -21.204  30.812  1.00  1.67           H  
ATOM   4834  HH  TYR A 298      37.729 -19.140  32.897  1.00  1.67           H  
ATOM   4835  N   ARG A 299      31.096 -21.207  30.701  1.00  1.75           N  
ATOM   4836  CA  ARG A 299      31.164 -20.948  29.267  1.00  1.75           C  
ATOM   4837  C   ARG A 299      30.233 -19.796  28.879  1.00  1.75           C  
ATOM   4838  O   ARG A 299      30.641 -18.865  28.166  1.00  1.75           O  
ATOM   4839  CB  ARG A 299      30.769 -22.200  28.490  1.00  1.75           C  
ATOM   4840  CG  ARG A 299      30.728 -22.083  26.974  1.00  1.75           C  
ATOM   4841  CD  ARG A 299      30.249 -23.363  26.366  1.00  1.75           C  
ATOM   4842  NE  ARG A 299      30.000 -23.249  24.938  1.00  1.75           N  
ATOM   4843  CZ  ARG A 299      30.894 -23.477  23.956  1.00  1.75           C  
ATOM   4844  NH1 ARG A 299      32.129 -23.849  24.248  1.00  1.75           N  
ATOM   4845  NH2 ARG A 299      30.523 -23.326  22.690  1.00  1.75           N  
ATOM   4846  H   ARG A 299      30.907 -22.157  31.034  1.00  1.75           H  
ATOM   4847  HA  ARG A 299      32.188 -20.676  29.013  1.00  1.75           H  
ATOM   4848 1HB  ARG A 299      31.445 -23.015  28.745  1.00  1.75           H  
ATOM   4849 2HB  ARG A 299      29.777 -22.508  28.782  1.00  1.75           H  
ATOM   4850 1HG  ARG A 299      30.034 -21.287  26.684  1.00  1.75           H  
ATOM   4851 2HG  ARG A 299      31.723 -21.863  26.587  1.00  1.75           H  
ATOM   4852 1HD  ARG A 299      30.996 -24.142  26.525  1.00  1.75           H  
ATOM   4853 2HD  ARG A 299      29.314 -23.655  26.849  1.00  1.75           H  
ATOM   4854  HE  ARG A 299      29.049 -22.955  24.651  1.00  1.75           H  
ATOM   4855 1HH1 ARG A 299      32.410 -23.965  25.215  1.00  1.75           H  
ATOM   4856 2HH1 ARG A 299      32.795 -24.019  23.508  1.00  1.75           H  
ATOM   4857 1HH2 ARG A 299      29.549 -23.028  22.467  1.00  1.75           H  
ATOM   4858 2HH2 ARG A 299      31.175 -23.491  21.946  1.00  1.75           H  
ATOM   4859  N   THR A 300      28.988 -19.853  29.374  1.00  1.84           N  
ATOM   4860  CA  THR A 300      27.987 -18.845  29.040  1.00  1.84           C  
ATOM   4861  C   THR A 300      28.396 -17.463  29.522  1.00  1.84           C  
ATOM   4862  O   THR A 300      28.327 -16.484  28.772  1.00  1.84           O  
ATOM   4863  CB  THR A 300      26.638 -19.123  29.717  1.00  1.84           C  
ATOM   4864  OG1 THR A 300      26.110 -20.391  29.319  1.00  1.84           O  
ATOM   4865  CG2 THR A 300      25.668 -18.028  29.301  1.00  1.84           C  
ATOM   4866  H   THR A 300      28.727 -20.645  29.969  1.00  1.84           H  
ATOM   4867  HA  THR A 300      27.859 -18.820  27.957  1.00  1.84           H  
ATOM   4868  HB  THR A 300      26.764 -19.107  30.793  1.00  1.84           H  
ATOM   4869  HG1 THR A 300      25.971 -20.396  28.378  1.00  1.84           H  
ATOM   4870 1HG2 THR A 300      24.715 -18.202  29.787  1.00  1.84           H  
ATOM   4871 2HG2 THR A 300      26.067 -17.065  29.601  1.00  1.84           H  
ATOM   4872 3HG2 THR A 300      25.536 -18.040  28.220  1.00  1.84           H  
ATOM   4873  N   VAL A 301      28.831 -17.384  30.780  1.00  1.91           N  
ATOM   4874  CA  VAL A 301      29.209 -16.127  31.406  1.00  1.91           C  
ATOM   4875  C   VAL A 301      30.426 -15.494  30.765  1.00  1.91           C  
ATOM   4876  O   VAL A 301      30.463 -14.278  30.564  1.00  1.91           O  
ATOM   4877  CB  VAL A 301      29.463 -16.313  32.897  1.00  1.91           C  
ATOM   4878  CG1 VAL A 301      30.050 -15.050  33.488  1.00  1.91           C  
ATOM   4879  CG2 VAL A 301      28.154 -16.630  33.579  1.00  1.91           C  
ATOM   4880  H   VAL A 301      28.869 -18.242  31.335  1.00  1.91           H  
ATOM   4881  HA  VAL A 301      28.368 -15.447  31.306  1.00  1.91           H  
ATOM   4882  HB  VAL A 301      30.171 -17.129  33.040  1.00  1.91           H  
ATOM   4883 1HG1 VAL A 301      30.225 -15.202  34.553  1.00  1.91           H  
ATOM   4884 2HG1 VAL A 301      30.992 -14.822  32.992  1.00  1.91           H  
ATOM   4885 3HG1 VAL A 301      29.353 -14.223  33.347  1.00  1.91           H  
ATOM   4886 1HG2 VAL A 301      28.325 -16.771  34.640  1.00  1.91           H  
ATOM   4887 2HG2 VAL A 301      27.462 -15.813  33.434  1.00  1.91           H  
ATOM   4888 3HG2 VAL A 301      27.731 -17.536  33.163  1.00  1.91           H  
ATOM   4889  N   LYS A 302      31.448 -16.290  30.466  1.00  1.95           N  
ATOM   4890  CA  LYS A 302      32.611 -15.709  29.826  1.00  1.95           C  
ATOM   4891  C   LYS A 302      32.176 -15.074  28.502  1.00  1.95           C  
ATOM   4892  O   LYS A 302      32.503 -13.911  28.218  1.00  1.95           O  
ATOM   4893  CB  LYS A 302      33.709 -16.756  29.615  1.00  1.95           C  
ATOM   4894  CG  LYS A 302      34.982 -16.179  28.979  1.00  1.95           C  
ATOM   4895  CD  LYS A 302      36.102 -17.217  28.827  1.00  1.95           C  
ATOM   4896  CE  LYS A 302      37.318 -16.584  28.134  1.00  1.95           C  
ATOM   4897  NZ  LYS A 302      38.425 -17.550  27.919  1.00  1.95           N  
ATOM   4898  H   LYS A 302      31.410 -17.290  30.667  1.00  1.95           H  
ATOM   4899  HA  LYS A 302      33.007 -14.921  30.466  1.00  1.95           H  
ATOM   4900 1HB  LYS A 302      33.975 -17.205  30.575  1.00  1.95           H  
ATOM   4901 2HB  LYS A 302      33.328 -17.559  28.977  1.00  1.95           H  
ATOM   4902 1HG  LYS A 302      34.735 -15.782  27.993  1.00  1.95           H  
ATOM   4903 2HG  LYS A 302      35.345 -15.359  29.597  1.00  1.95           H  
ATOM   4904 1HD  LYS A 302      36.406 -17.587  29.816  1.00  1.95           H  
ATOM   4905 2HD  LYS A 302      35.749 -18.062  28.237  1.00  1.95           H  
ATOM   4906 1HE  LYS A 302      37.003 -16.193  27.168  1.00  1.95           H  
ATOM   4907 2HE  LYS A 302      37.687 -15.762  28.746  1.00  1.95           H  
ATOM   4908 1HZ  LYS A 302      39.202 -17.099  27.465  1.00  1.95           H  
ATOM   4909 2HZ  LYS A 302      38.768 -17.931  28.815  1.00  1.95           H  
ATOM   4910 3HZ  LYS A 302      38.117 -18.315  27.350  1.00  1.95           H  
ATOM   4911  N   GLY A 303      31.401 -15.823  27.702  1.00  1.97           N  
ATOM   4912  CA  GLY A 303      30.910 -15.298  26.437  1.00  1.97           C  
ATOM   4913  C   GLY A 303      30.018 -14.078  26.645  1.00  1.97           C  
ATOM   4914  O   GLY A 303      30.089 -13.115  25.877  1.00  1.97           O  
ATOM   4915  H   GLY A 303      31.144 -16.779  27.968  1.00  1.97           H  
ATOM   4916 1HA  GLY A 303      31.757 -15.022  25.816  1.00  1.97           H  
ATOM   4917 2HA  GLY A 303      30.358 -16.077  25.913  1.00  1.97           H  
ATOM   4918  N   LEU A 304      29.208 -14.097  27.713  1.00  1.97           N  
ATOM   4919  CA  LEU A 304      28.302 -13.008  28.029  1.00  1.97           C  
ATOM   4920  C   LEU A 304      29.092 -11.740  28.249  1.00  1.97           C  
ATOM   4921  O   LEU A 304      28.718 -10.690  27.742  1.00  1.97           O  
ATOM   4922  CB  LEU A 304      27.453 -13.331  29.266  1.00  1.97           C  
ATOM   4923  CG  LEU A 304      26.483 -12.253  29.718  1.00  1.97           C  
ATOM   4924  CD1 LEU A 304      25.461 -11.977  28.632  1.00  1.97           C  
ATOM   4925  CD2 LEU A 304      25.803 -12.690  30.972  1.00  1.97           C  
ATOM   4926  H   LEU A 304      29.185 -14.926  28.300  1.00  1.97           H  
ATOM   4927  HA  LEU A 304      27.635 -12.858  27.180  1.00  1.97           H  
ATOM   4928 1HB  LEU A 304      26.892 -14.246  29.076  1.00  1.97           H  
ATOM   4929 2HB  LEU A 304      28.123 -13.508  30.089  1.00  1.97           H  
ATOM   4930  HG  LEU A 304      27.036 -11.353  29.906  1.00  1.97           H
[truncated: 150,194 more chars]
